# Supplementary material for: Constant-pH Molecular Dynamics of Cationic Peptide Dendrimers Binding to siRNA
Source: J Chem Inf Model. 2026 Feb 5;66(8):4734–43. doi: 10.1021/acs.jcim.5c02636 (PMC13126635; doi:10.1021/acs.jcim.5c02636)
Supplement: Supplementary file 2 [file ci5c02636_si_002.zip]

Archive with 185 entries (184 files):
- zip/
- zip/DMH18.fixgro
- zip/DMH18.settings
- zip/DMH18_05.ndx
- zip/DMH18_05.top
- zip/DMH18_05_in_1.gro
- zip/DMH18_05_in_10.gro
- zip/DMH18_05_in_2.gro
- zip/DMH18_05_in_3.gro
- zip/DMH18_05_in_4.gro
- zip/DMH18_05_in_5.gro
- zip/DMH18_05_in_6.gro
- zip/DMH18_05_in_7.gro
- zip/DMH18_05_in_8.gro
- zip/DMH18_05_in_9.gro
- zip/DMH18_05_out_1.gro
- zip/DMH18_05_out_10.gro
- zip/DMH18_05_out_2.gro
- zip/DMH18_05_out_3.gro
- zip/DMH18_05_out_4.gro
- zip/DMH18_05_out_5.gro
- zip/DMH18_05_out_6.gro
- zip/DMH18_05_out_7.gro
- zip/DMH18_05_out_8.gro
- zip/DMH18_05_out_9.gro
- zip/DMH18_07.ndx
- zip/DMH18_07.top
- zip/DMH18_07_in_1.gro
- zip/DMH18_07_in_10.gro
- zip/DMH18_07_in_2.gro
- zip/DMH18_07_in_3.gro
- zip/DMH18_07_in_4.gro
- zip/DMH18_07_in_5.gro
- zip/DMH18_07_in_6.gro
- zip/DMH18_07_in_7.gro
- zip/DMH18_07_in_8.gro
- zip/DMH18_07_in_9.gro
- zip/DMH18_07_out_1.gro
- zip/DMH18_07_out_10.gro
- zip/DMH18_07_out_2.gro
- zip/DMH18_07_out_3.gro
- zip/DMH18_07_out_4.gro
- zip/DMH18_07_out_5.gro
- zip/DMH18_07_out_6.gro
- zip/DMH18_07_out_7.gro
- zip/DMH18_07_out_8.gro
- zip/DMH18_07_out_9.gro
- zip/MH18.fixgro
- zip/MH18.settings
- zip/MH18D3.fixgro
- zip/MH18D3.settings
- zip/MH18D3_05.ndx
- zip/MH18D3_05.top
- zip/MH18D3_05_in_1.gro
- zip/MH18D3_05_in_10.gro
- zip/MH18D3_05_in_2.gro
- zip/MH18D3_05_in_3.gro
- zip/MH18D3_05_in_4.gro
- zip/MH18D3_05_in_5.gro
- zip/MH18D3_05_in_6.gro
- zip/MH18D3_05_in_7.gro
- zip/MH18D3_05_in_8.gro
- zip/MH18D3_05_in_9.gro
- zip/MH18D3_05_out_1.gro
- zip/MH18D3_05_out_10.gro
- zip/MH18D3_05_out_2.gro
- zip/MH18D3_05_out_3.gro
- zip/MH18D3_05_out_4.gro
- zip/MH18D3_05_out_5.gro
- zip/MH18D3_05_out_6.gro
- zip/MH18D3_05_out_7.gro
- zip/MH18D3_05_out_8.gro
- zip/MH18D3_05_out_9.gro
- zip/MH18D3_07.ndx
- zip/MH18D3_07.top
- zip/MH18D3_07_in_1.gro
- zip/MH18D3_07_in_10.gro
- zip/MH18D3_07_in_2.gro
- zip/MH18D3_07_in_3.gro
- zip/MH18D3_07_in_4.gro
- zip/MH18D3_07_in_5.gro
- zip/MH18D3_07_in_6.gro
- zip/MH18D3_07_in_7.gro
- zip/MH18D3_07_in_8.gro
- zip/MH18D3_07_in_9.gro
- zip/MH18D3_07_out_1.gro
- zip/MH18D3_07_out_10.gro
- zip/MH18D3_07_out_2.gro
- zip/MH18D3_07_out_3.gro
- zip/MH18D3_07_out_4.gro
- zip/MH18D3_07_out_5.gro
- zip/MH18D3_07_out_6.gro
- zip/MH18D3_07_out_7.gro
- zip/MH18D3_07_out_8.gro
- zip/MH18D3_07_out_9.gro
- zip/MH18_05.ndx
- zip/MH18_05.top
- zip/MH18_05_in_1.gro
- zip/MH18_05_in_10.gro
- zip/MH18_05_in_2.gro
- zip/MH18_05_in_3.gro
- zip/MH18_05_in_4.gro
- zip/MH18_05_in_5.gro
- zip/MH18_05_in_6.gro
- zip/MH18_05_in_7.gro
- zip/MH18_05_in_8.gro
- zip/MH18_05_in_9.gro
- zip/MH18_05_out_1.gro
- zip/MH18_05_out_10.gro
- zip/MH18_05_out_2.gro
- zip/MH18_05_out_3.gro
- zip/MH18_05_out_4.gro
- zip/MH18_05_out_5.gro
- zip/MH18_05_out_6.gro
- zip/MH18_05_out_7.gro
- zip/MH18_05_out_8.gro
- zip/MH18_05_out_9.gro
- zip/MH18_07.ndx
- zip/MH18_07.top
- zip/MH18_07_in_1.gro
- zip/MH18_07_in_10.gro
- zip/MH18_07_in_2.gro
- zip/MH18_07_in_3.gro
- zip/MH18_07_in_4.gro
- zip/MH18_07_in_5.gro
- zip/MH18_07_in_6.gro
- zip/MH18_07_in_7.gro
- zip/MH18_07_in_8.gro
- zip/MH18_07_in_9.gro
- zip/MH18_07_out_1.gro
- zip/MH18_07_out_10.gro
- zip/MH18_07_out_2.gro
- zip/MH18_07_out_3.gro
- zip/MH18_07_out_4.gro
- zip/MH18_07_out_5.gro
- zip/MH18_07_out_6.gro
- zip/MH18_07_out_7.gro
- zip/MH18_07_out_8.gro
- zip/MH18_07_out_9.gro
- zip/MH47.fixgro
- zip/MH47.settings
- zip/MH47_05.ndx
- zip/MH47_05.top
- zip/MH47_05_in_1.gro
- zip/MH47_05_in_10.gro
- zip/MH47_05_in_2.gro
- zip/MH47_05_in_3.gro
- zip/MH47_05_in_4.gro
- zip/MH47_05_in_5.gro
- zip/MH47_05_in_6.gro
- zip/MH47_05_in_7.gro
- zip/MH47_05_in_8.gro
- zip/MH47_05_in_9.gro
- zip/MH47_05_out_1.gro
- zip/MH47_05_out_10.gro
- zip/MH47_05_out_2.gro
- zip/MH47_05_out_3.gro
- zip/MH47_05_out_4.gro
- zip/MH47_05_out_5.gro
- zip/MH47_05_out_6.gro
- zip/MH47_05_out_7.gro
- zip/MH47_05_out_8.gro
- zip/MH47_05_out_9.gro
- zip/MH47_07.ndx
- zip/MH47_07.top
- zip/MH47_07_in_1.gro
- zip/MH47_07_in_10.gro
- zip/MH47_07_in_2.gro
- zip/MH47_07_in_3.gro
- zip/MH47_07_in_4.gro
- zip/MH47_07_in_5.gro
- zip/MH47_07_in_6.gro
- zip/MH47_07_in_7.gro
- zip/MH47_07_in_8.gro
- zip/MH47_07_in_9.gro
- zip/MH47_07_out_1.gro
- zip/MH47_07_out_10.gro
- zip/MH47_07_out_2.gro
- zip/MH47_07_out_3.gro
- zip/MH47_07_out_4.gro
- zip/MH47_07_out_5.gro
- zip/MH47_07_out_6.gro
- zip/MH47_07_out_7.gro
- zip/MH47_07_out_8.gro
- zip/MH47_07_out_9.gro
