# Supplementary material for: Constant-pH Molecular Dynamics of Cationic Peptide Dendrimers Binding to siRNA
Source: J Chem Inf Model. 2026 Feb 5;66(8):4734–43. doi: 10.1021/acs.jcim.5c02636 (PMC13126635; doi:10.1021/acs.jcim.5c02636)
Supplement: Supplementary file 2 [file ci5c02636_si_002.zip › zip/DMH18.settings]

########################################
#
###  Start of Slurm parameters       ###
#
########################################
nCPU=8 # Number of CPUs to be used in parallel
Partition=MD32f,MD32c,LOW
#
########################################
#
###  Start of CpHMD settings (pHmdp) ###
#
########################################
export SysName="Protein" # Name of our protein or system
export Segments=15 # Number of MD/CpHMD Segments
export Seg_size=10 # Size of each Segment in nanoseconds
export ffID=Amber14SBpH # Force fields: G54a7pH or CHARMM36pH or Amber14SBpH
export water=tip3p # Water model used
export pH=X.XX # Solution pH
export sites="1N 1 4 15N 15 17N 17 20 22N 22 24N 24 27 32N 32 34N 34 37 39N 39" # list of residues to titrate or "all" to titrate every residue
export temp=310.0 # Temperature (Kelvin)
export ionicstr=0.1 # Ionic Strength (moles/litre)
export RelaxSteps=100 # Solvent relaxation time in steps 
export EffectiveSteps=10000 # Effective time in steps (real simulation time)
# Define the molecules terminal groups when not in titration site list.
# N/C-ter: CAP & CAPpro=capped ; CHG=charged ; NEU=Neutral.
export Nterminus=(CAP CAP)  # multiple non-titrating chains: Nterminus=(CHG CHG)
export Cterminus=(CAP CAP CAP CAP CAP CAP CAP CAP CAP CAP)  # multiple non-titrating chains: Cterminus=(CHG CHG)
export chainres=("1 14" "15 16" "17 21" "22 23" "24 31" "32 33" "34 38" "39 40" "41 61" "62 82") # array with the multiple solute starting and ending residues ex: ("1 129" "130") is an array with the first group from res 1 to 129 and an hetatm 130 as the second group.
#
export fixgro=1 # Force fixbox to correct PBC in multiple solutes.
#
# PB/MC settings
export epsin=2.0 # Dielectric constant of molecular interior
export epssol=80.0 # Dielectric constant of the solvent 
export PBdim=0 # dimensions in the PB PBC settings (0 for protein; 2 for membrane)
export cutoff=-1 # Cutoff (in nm) for background and pairwise interactions (-1 will not cutoff)
export GridSize=81 # PB grid size (multiply by ~1 Angstr) (was 81)
export scaleP=1.0 # scale large box (1.0 -> 1 Angstrm)
export scaleM=4.0 # scale focusing box (4.0 -> 1/4 Angstrm)
export bndcon=4 # Potential at Boundary of large box (4 -> Coul)
export maxc=0.01 # The convergence threshold values
export pot=0.0 # Electrostatic potential (mV).
export offset=2000 # Integer higher than residue number .gro 
export seed=1234567 # Monte Carlo seed used in program petit.
#
# -- Input File Location (full PATHs) --
# 
export TOPin="/home/filiper/Projetos/Dendrimers_PhD/systems/Dendrimer_Nucleic-amber/Dendrimer_siRNA_dock/DMH18-siRNA/docked-sims/configZZZ/pHYYY/boxmin/DMH18-siRNA_cphmd_switched.top"
export GROin="/home/filiper/Projetos/Dendrimers_PhD/systems/Dendrimer_Nucleic-amber/Dendrimer_siRNA_dock/DMH18-siRNA/docked-sims/configZZZ/pHYYY/init/init3_switched.gro"
export NDXin="/home/filiper/Projetos/Dendrimers_PhD/systems/Dendrimer_Nucleic-amber/Dendrimer_siRNA_dock/DMH18-siRNA/docked-sims/configZZZ/pHYYY/boxmin/index_switched.ndx"
export RULEin=""
export PosRe="" # File to use position restraints in production
export LigItp="" # File for itp ligands that are not in FF 
#
# -- Input Directories Location --
export CpHDIR="/home/filiper/Projetos/Dendrimers_PhD/CpHMD_v3.2.2" # CpHMD distribution
export GroDIR="/gromacs/gromacs-2021.2/bin/gmx" # GROMACS Binaries
export DelphiDir="/home/filiper/Projetos/Dendrimers_PhD/DelphiTools_v2.1_Amber" # DELPHI Programs and scripts
export StDIR="/home/filiper/Projetos/Dendrimers_PhD/STs_Amber" # Location of .st files
export PetitDIR="/programs/petit1.6.1" # Petit program
export ffDIR="/home/filiper/Projetos/Dendrimers_PhD/FF_5.0/Amber14SBpH.ff" # Forcefield folder
#
# -- Block Specific Parameters --
#
export InitCycle=1 # Define beginning of the Cycle
export EndCycle=50 # Define end of the Cycle
#
export mdrun="$GroDIR mdrun -nt $nCPU -pin auto " # Define which command should be used for parallel run
#
# -- Block PyBindE calculation Parameters --
#
export energy=0 # flag to run calculation or not (1 for yes 0 for no)
export mol1="1 4064" # number of first and last atom of the first molecule
export mol2="4065 4102"# number of first and last atom of the second molecule
export dielp=4 # dielectric constant for protein environment (4 is default)
#
# -- End of Parameters File --
#
########################################
#
###  Start of mdp file for CpHMD     ###
#
########################################
#mdp# 
#mdp# define              = 
#mdp# integrator          =  md
#mdp# tinit               =  0.0 ; Overridden with the value calculated by CpHMD
#mdp# dt                  =  0.002    ; ps !
#mdp# nsteps              =  10000 ; Overridden with the value from settings
#mdp# nstcalcenergy          =  5
#mdp# nstcomm                =  5
#mdp# nstxout-compressed     =  5000
#mdp# compressed-x-precision =  1000
#mdp# nstenergy              =  5000
#mdp# nstxout                =  0
#mdp# nstvout                =  0
#mdp# nstfout                =  0
#mdp# nstlog                 =  0
#mdp# ns_type		     =  grid
#mdp# 
#mdp# ;GRF (with external ionic strength - modified code)
#mdp# ;coulombtype         = Generalized-Reaction-Field 
#mdp# ;nstlist             = 5
#mdp# ;rlist               = 1.4
#mdp# ;rcoulomb            = 1.4
#mdp# ;epsilon_rf          = 54.0      ; in previous version it was called "epsilon_r"
#mdp# ;rvdw                = 1.4
#mdp# ;ionicstrength       = 0.1       ; Overridden with the value from settings
#mdp# 
#mdp# ; ;PME (to use PME uncomment this section and comment the GRF section)
#mdp#  coulombtype         = PME
#mdp#  nstlist             = 10
#mdp#  rlist               = 1.0
#mdp#  fourierspacing      = 0.125
#mdp#  rcoulomb            = 1.0
#mdp#  pme-order           = 4
#mdp#  rvdw                = 1.0
#mdp#  cutoff-scheme       = verlet
#mdp#  
#mdp#  rvdw-switch         = 1.0 
#mdp#  vdw-modifier        = Potential-shift-Verlet
#mdp#  DispCorr	           = EnerPres
#mdp#
#mdp# vdwtype             = cut-off
#mdp#
#mdp# 
#mdp# ; Energy monitoring 
#mdp# ; (ions - when present - should be added to the SOL group in the index file)
#mdp# energygrps          =  System
#mdp# 
#mdp# ; v-rescaletemperature coupling is on available groups
#mdp# ; This thermostat is similar to Berendsen coupling, but the stochastic 
#mdp# ; term ensures that a proper canonical ensemble is generated.
#mdp# Tcoupl              =  v-rescale
#mdp# tc-grps             =  Solute  SOL
#mdp# tau_t               =  0.1       0.1
#mdp# ref_t               =  310.0   310.0 ; Overridden with the value from settings   
#mdp# 
#mdp# ; Isotropic pressure coupling is now on
#mdp# Pcoupl              =  Parrinello-Rahman
#mdp# Pcoupltype          =  isotropic
#mdp# tau_p               =  1.0
#mdp# compressibility     =  4.5e-5
#mdp# ref_p               =  1.0
#mdp# refcoord-scaling    =  all
#mdp# 
#mdp# ; lincs_order value of 8 works better than 4
#mdp# constraint_algorithm = lincs
#mdp# lincs_order          = 8
#mdp# constraints          = h-bonds
#mdp# lincs-warnangle      = 90
########################################
#
###  Start of fixgro file for CpHMD     ###
#
########################################
# This file will only be used when 2 chains are present or if 
# fixgro=1 flag is given! 
#
#fixgro# G ChainA
#fixgro# a 1 803
#fixgro# 
#fixgro# G ChainB
#fixgro# a 804 1455
#fixgro# 
#fixgro# G ChainC
#fixgro# a 1456 2128 
#fixgro# 
#fixgro# G Protein
#fixgro# g ChainA
#fixgro# g ChainB
#fixgro# g ChainC
#fixgro# 
#fixgro# #G Solvent
#fixgro# #n SOL
#fixgro# 
#fixgro# # Groups to be (sequentially) assembled:
#fixgro# A ChainA
#fixgro# A ChainB
#fixgro# A ChainC
#fixgro# 
#fixgro# # Groups to be centered along each of the three box vectors:
#fixgro# C Protein Protein Protein W W W
#fixgro# 
#fixgro# # Use PBC "P System System None" along each of the three box vectors:
#fixgro# P Protein Protein None
