# Supplementary material for: Constant-pH Molecular Dynamics of Cationic Peptide Dendrimers Binding to siRNA
Source: J Chem Inf Model. 2026 Feb 5;66(8):4734–43. doi: 10.1021/acs.jcim.5c02636 (PMC13126635; doi:10.1021/acs.jcim.5c02636)
Supplement: Supplementary file 2 [file ci5c02636_si_002.zip › zip/DMH18_05_in_1.gro]

Protein t=   0.00000
 2128
    1LY0      N    1   8.137   8.541   4.767  0.4450 -0.4716  0.3314
    1LY0     H1    2   8.151   8.638   4.744  0.9907 -0.2168  1.6333
    1LY0     H2    3   8.223   8.507   4.809  1.2726  2.1432  0.9807
    1LY0     H3    4   8.071   8.539   4.843  2.7695 -1.1783  2.5066
    1LY0     CA    5   8.096   8.461   4.645 -0.9384 -0.1497 -0.1112
    1LY0     HA    6   8.177   8.475   4.573  0.6630 -1.7488  1.2996
    1LY0     CB    7   8.090   8.309   4.671 -0.1141 -0.8571  1.0982
    1LY0    HB1    8   8.012   8.301   4.747 -0.6070  0.0296  0.6980
    1LY0    HB2    9   8.183   8.272   4.713 -0.3150 -1.1086  1.3224
    1LY0     CG   10   8.042   8.222   4.559 -0.2002  0.4295 -0.3568
    1LY0    HG1   11   7.960   8.272   4.508 -1.5206 -0.5451  0.7480
    1LY0    HG2   12   7.987   8.137   4.600  1.9534 -0.6101  0.5374
    1LY0     CD   13   8.147   8.163   4.468  0.4328 -0.3835  0.3619
    1LY0    HD1   14   8.091   8.123   4.383  1.6608  0.4666 -0.8940
    1LY0    HD2   15   8.192   8.078   4.519  0.9281  0.9509  2.2571
    1LY0     CE   16   8.253   8.257   4.420  0.2604 -0.0487  0.9685
    1LY0    HE1   17   8.308   8.212   4.338 -1.8049  0.7860 -0.9629
    1LY0    HE2   18   8.323   8.288   4.498 -0.9377  2.2311  1.2344
    1LY0     NZ   19   8.197   8.384   4.366 -0.1847  0.1586 -0.8610
    1LY0    HZ1   20   8.138   8.436   4.430 -1.3888  0.2307 -2.0012
    1LY0    HZ2   21   8.279   8.440   4.347 -1.1174  1.6295 -0.7628
    1LY0    HZ3   22   8.163   8.371   4.272  1.3264  2.4423 -1.8182
    1LY0      C   23   7.974   8.524   4.584 -0.3431  0.8057 -0.2393
    1LY0      O   24   7.872   8.541   4.653 -0.1457 -0.0897  0.0539
    2LER      N   25   7.991   8.559   4.456 -0.3513 -0.5745 -0.2076
    2LER      H   26   8.078   8.545   4.407 -0.3433  0.0642 -0.3718
    2LER     CA   27   7.879   8.613   4.384 -0.2678 -0.1133 -0.3710
    2LER     HA   28   7.815   8.667   4.454  0.2745  1.4091 -0.9925
    2LER     CB   29   7.939   8.706   4.281 -0.5944 -0.1957  0.0840
    2LER    HB1   30   8.005   8.658   4.209  1.8311  2.7538  0.1095
    2LER    HB2   31   8.001   8.787   4.319  2.4630 -1.2244 -2.2852
    2LER     CG   32   7.815   8.781   4.208  0.4121 -0.2952  0.0760
    2LER     HG   33   7.743   8.710   4.169  1.9782 -1.3325 -1.0923
    2LER    CD1   34   7.727   8.874   4.288 -0.3779  0.2853  0.0764
    2LER   HD11   35   7.656   8.927   4.225  0.8598 -0.7397 -2.3288
    2LER   HD12   36   7.673   8.825   4.369 -1.0723  3.4727  1.7118
    2LER   HD13   37   7.792   8.947   4.337 -1.8365  1.7405 -0.0763
    2LER    CD2   38   7.866   8.852   4.084  0.3012  0.4515 -0.5911
    2LER   HD21   39   7.952   8.797   4.045 -0.7327 -1.4883 -0.2839
    2LER   HD22   40   7.798   8.846   3.999 -0.7241  1.9909  0.0705
    2LER   HD23   41   7.902   8.954   4.099  1.7014 -0.1053  0.0641
    2LER      C   42   7.799   8.497   4.323  0.5376 -0.5534 -0.5497
    2LER      O   43   7.850   8.400   4.264  0.0084 -0.3825 -0.7136
    3LYR      N   44   7.669   8.515   4.324  0.2115 -0.5296  0.5990
    3LYR      H   45   7.632   8.595   4.374 -0.1486 -0.9121  0.9569
    3LYR     CA   46   7.567   8.456   4.238 -0.2650  0.2399 -0.1725
    3LYR     HA   47   7.612   8.420   4.145  0.3719 -1.1709  0.6451
    3LYR     CB   48   7.512   8.324   4.306  0.1831 -0.7120  0.1959
    3LYR    HB1   49   7.480   8.353   4.406  0.1312 -1.2138  0.3286
    3LYR    HB2   50   7.592   8.253   4.325  1.2482  0.6267  0.8576
    3LYR     CG   51   7.395   8.251   4.232  1.3916  0.3328 -0.1343
    3LYR    HG1   52   7.444   8.219   4.140  0.5152  1.1408 -0.9012
    3LYR    HG2   53   7.310   8.310   4.197  0.0658 -2.6506 -2.3934
    3LYR     CD   54   7.331   8.136   4.313 -0.1908 -0.0388  0.7064
    3LYR    HD1   55   7.252   8.089   4.254 -0.4185 -0.1573  1.1020
    3LYR    HD2   56   7.287   8.183   4.401 -1.3550  1.9701 -0.8950
    3LYR     CE   57   7.429   8.027   4.351  0.3470 -0.6122 -0.3314
    3LYR    HE1   58   7.516   8.055   4.411  0.3050 -1.4589  0.1304
    3LYR    HE2   59   7.459   7.973   4.261  1.4818 -0.7999  0.1402
    3LYR     NZ   60   7.351   7.923   4.422 -0.8413  0.6534 -0.3770
    3LYR    HZ1   61   7.287   7.864   4.370 -1.9057  1.0762  0.4074
    3LYR      C   62   7.458   8.565   4.209  0.3605 -0.0558  0.0282
    3LYR      O   63   7.433   8.649   4.291 -0.6890 -0.3150 -0.1622
    4LY0      N   64   7.383   8.550   4.100  0.5033  0.4056  0.5779
    4LY0      H   65   7.411   8.465   4.053  0.3822  0.0080  1.2013
    4LY0     CA   66   7.279   8.645   4.051 -0.3027  0.0810 -0.7715
    4LY0     HA   67   7.261   8.718   4.130  2.2866 -1.5807  1.5604
    4LY0     CB   68   7.329   8.701   3.918  0.4725 -0.0204  0.6668
    4LY0    HB1   69   7.255   8.772   3.883 -0.1380  0.3074  2.5001
    4LY0    HB2   70   7.343   8.620   3.846 -1.6138 -0.7052  0.9689
    4LY0     CG   71   7.463   8.777   3.936  0.5692 -0.4378  0.3520
    4LY0    HG1   72   7.537   8.706   3.972  0.4033 -0.2768  1.0210
    4LY0    HG2   73   7.454   8.857   4.010  2.1363  0.6548 -0.5737
    4LY0     CD   74   7.513   8.840   3.810  0.1999 -0.5615  0.0957
    4LY0    HD1   75   7.610   8.882   3.834  0.0718 -0.2548  0.0874
    4LY0    HD2   76   7.453   8.924   3.774  1.9456  1.4669  1.6798
    4LY0     CE   77   7.528   8.743   3.697 -0.7973 -0.5905 -0.4613
    4LY0    HE1   78   7.426   8.733   3.661 -1.8909  2.9347  1.2799
    4LY0    HE2   79   7.582   8.654   3.729 -0.7871 -0.8628 -1.2098
    4LY0     NZ   80   7.605   8.785   3.578 -0.5421 -0.6938  0.1020
    4LY0    HZ1   81   7.581   8.882   3.560 -0.5435 -0.8073 -0.5410
    4LY0    HZ2   82   7.703   8.777   3.601 -0.2799  0.9979 -0.2988
    4LY0    HZ3   83   7.584   8.726   3.499 -0.6435 -0.9156  0.2967
    4LY0      C   84   7.152   8.567   4.032  1.5335  0.0477  0.2573
    4LY0      O   85   7.151   8.450   4.007 -0.4384  1.1292  1.4071
    5LER      N   86   7.040   8.643   4.013 -0.3579 -0.0691  0.2087
    5LER      H   87   7.046   8.743   4.026 -3.0683  0.3882 -1.2648
    5LER     CA   88   6.900   8.582   3.997  0.3823 -0.1503 -0.4130
    5LER     HA   89   6.910   8.485   3.949  2.5768  0.6701 -1.7969
    5LER     CB   90   6.833   8.576   4.134  0.3652  0.0271  0.0888
    5LER    HB1   91   6.820   8.675   4.177  0.6445 -0.0021  0.2393
    5LER    HB2   92   6.891   8.515   4.203 -0.4372 -0.2686  0.5132
    5LER     CG   93   6.686   8.521   4.120  0.0223  0.1874 -0.2181
    5LER     HG   94   6.631   8.598   4.067 -0.9735  1.1648  2.1019
    5LER    CD1   95   6.664   8.385   4.054 -0.0427 -0.4845 -0.0320
    5LER   HD11   96   6.719   8.390   3.959  0.1004 -1.3868 -0.0088
    5LER   HD12   97   6.708   8.305   4.114  1.7114 -1.8934 -2.9618
    5LER   HD13   98   6.560   8.360   4.033 -0.1673  0.1833 -0.2177
    5LER    CD2   99   6.633   8.529   4.258  0.1250  0.6184 -0.7055
    5LER   HD21  100   6.690   8.474   4.334 -0.2809  1.4273  0.2135
    5LER   HD22  101   6.633   8.633   4.291 -1.0641  0.9904 -1.8101
    5LER   HD23  102   6.534   8.484   4.265  0.4208 -0.1924 -1.6092
    5LER      C  103   6.824   8.676   3.905 -0.7164  0.1038  0.7720
    5LER      O  104   6.827   8.797   3.919  0.3931 -0.4626  0.3109
    6LYR      N  105   6.754   8.619   3.811  0.3191  0.1912  0.8138
    6LYR      H  106   6.772   8.524   3.784  0.7469 -0.1255  2.1660
    6LYR     CA  107   6.664   8.681   3.721  0.1796 -0.0704 -0.0189
    6LYR     HA  108   6.698   8.784   3.712 -0.2481  0.0560 -0.2569
    6LYR     CB  109   6.660   8.616   3.579 -0.8325  0.5554  0.4236
    6LYR    HB1  110   6.572   8.649   3.523 -1.4558 -2.1022 -0.3125
    6LYR    HB2  111   6.649   8.509   3.597  0.3111  0.5106  0.8974
    6LYR     CG  112   6.785   8.636   3.497  0.5457  0.0575 -0.0513
    6LYR    HG1  113   6.864   8.581   3.548 -0.1544 -0.6359  0.3123
    6LYR    HG2  114   6.811   8.742   3.493  1.2290 -0.1001 -0.0205
    6LYR     CD  115   6.763   8.582   3.348 -0.7113 -0.2095 -0.4293
    6LYR    HD1  116   6.708   8.658   3.291 -3.4702 -2.0306 -0.4117
    6LYR    HD2  117   6.691   8.501   3.340  1.4742 -2.5270  1.6359
    6LYR     CE  118   6.889   8.541   3.273 -0.5644 -0.1203  0.0384
    6LYR    HE1  119   6.983   8.583   3.310  1.1924 -4.0270  0.5007
    6LYR    HE2  120   6.875   8.572   3.169  2.5115  0.7038 -0.2467
    6LYR     NZ  121   6.904   8.397   3.284  0.0796 -0.4886  0.4388
    6LYR    HZ1  122   6.850   8.337   3.224 -0.7147 -0.3666  1.0207
    6LYR      C  123   6.512   8.683   3.775  0.3548 -0.2334 -0.2599
    6LYR      O  124   6.463   8.587   3.844 -0.5070 -0.5721 -0.5135
    7LER      N  125   6.442   8.789   3.732  0.2558  0.6049  0.6109
    7LER      H  126   6.497   8.859   3.684  0.6388  1.1274  1.7599
    7LER     CA  127   6.306   8.815   3.778  0.2767  0.0244  0.4326
    7LER     HA  128   6.315   8.844   3.883 -0.0920 -0.1935  0.5264
    7LER     CB  129   6.248   8.941   3.702  0.0280  0.1841  0.6933
    7LER    HB1  130   6.139   8.936   3.695  0.0158  0.0959  0.9453
    7LER    HB2  131   6.271   8.937   3.595 -0.4152  2.5692  0.4642
    7LER     CG  132   6.299   9.075   3.761  0.8225  0.6770 -0.7185
    7LER     HG  133   6.406   9.070   3.780  0.4098  0.4819  1.9388
    7LER    CD1  134   6.275   9.180   3.649  0.2697 -0.4096  0.2540
    7LER   HD11  135   6.340   9.158   3.565 -1.1331  0.8134 -1.2193
    7LER   HD12  136   6.171   9.186   3.617  0.2733  0.8659  0.4228
    7LER   HD13  137   6.306   9.280   3.680  0.2620 -0.3397  0.0360
    7LER    CD2  138   6.236   9.122   3.893  0.2278  0.5566 -0.1922
    7LER   HD21  139   6.128   9.134   3.881  0.1275  1.6181  1.5161
    7LER   HD22  140   6.262   9.057   3.976 -0.5300  2.5818  1.7248
    7LER   HD23  141   6.285   9.219   3.906  0.6075  0.3364  0.0455
    7LER      C  142   6.213   8.691   3.773  0.4712 -0.2143 -0.2828
    7LER      O  143   6.181   8.646   3.663 -0.6188  0.2020 -0.2993
    8LER      N  144   6.162   8.641   3.887  0.2669 -0.0042 -0.3715
    8LER      H  145   6.172   8.705   3.964  0.7134  2.3456 -2.2849
    8LER     CA  146   6.074   8.523   3.902  1.0428  0.1777  0.2082
    8LER     HA  147   6.073   8.494   4.007  0.4821 -1.0621 -0.1219
    8LER     CB  148   5.929   8.558   3.861  0.4860 -0.7800 -0.3696
    8LER    HB1  149   5.912   8.558   3.753 -1.4430  0.8012 -0.1269
    8LER    HB2  150   5.919   8.664   3.882  1.9494 -0.7567  0.2952
    8LER     CG  151   5.807   8.481   3.926 -0.0405  0.8124 -0.0207
    8LER     HG  152   5.817   8.373   3.915 -0.2424  0.7663  0.2348
    8LER    CD1  153   5.797   8.521   4.072 -0.5346  0.2337  0.1930
    8LER   HD11  154   5.889   8.509   4.130 -1.0579 -0.7861  0.8368
    8LER   HD12  155   5.755   8.622   4.072 -1.7347 -0.2543 -0.2263
    8LER   HD13  156   5.726   8.448   4.112  1.2151 -0.4049  2.3674
    8LER    CD2  157   5.676   8.516   3.854  0.2719  0.1040  0.4954
    8LER   HD21  158   5.637   8.617   3.870 -1.8249 -0.8939  2.3053
    8LER   HD22  159   5.703   8.501   3.750  1.5252  2.0766  0.4757
    8LER   HD23  160   5.601   8.441   3.879  2.7812 -2.2697  1.3437
    8LER      C  161   6.124   8.391   3.847 -0.0242 -0.1935  0.1640
    8LER      O  162   6.045   8.292   3.858  0.2106 -0.3576  0.6870
    9LYR      N  163   6.250   8.383   3.810 -0.0380 -0.5415  0.3166
    9LYR      H  164   6.308   8.464   3.825 -1.9942  1.0713 -0.5186
    9LYR     CA  165   6.313   8.260   3.760 -0.0384 -0.8364 -0.5679
    9LYR     HA  166   6.238   8.204   3.704 -0.6599  0.7167 -1.3400
    9LYR     CB  167   6.441   8.284   3.679 -0.6385 -0.2217  0.1835
    9LYR    HB1  168   6.484   8.189   3.648 -3.5008 -0.9636 -1.9162
    9LYR    HB2  169   6.514   8.337   3.741  0.4563  0.2113 -1.4158
    9LYR     CG  170   6.402   8.362   3.552 -0.0130 -0.0137 -0.4258
    9LYR    HG1  171   6.498   8.376   3.502  0.7050  0.2639  0.9716
    9LYR    HG2  172   6.362   8.462   3.568  0.9896  0.4347 -0.6092
    9LYR     CD  173   6.307   8.293   3.453 -0.4042 -0.1201  0.0581
    9LYR    HD1  174   6.205   8.294   3.491 -0.4485  2.6607  0.0421
    9LYR    HD2  175   6.344   8.191   3.437 -4.0432 -1.3169 -1.8770
    9LYR     CE  176   6.312   8.366   3.314 -0.1768  0.5737  0.2438
    9LYR    HE1  177   6.241   8.314   3.250 -0.4073  1.7812 -0.4978
    9LYR    HE2  178   6.412   8.351   3.274  1.1658  2.5363  2.5848
    9LYR     NZ  179   6.287   8.507   3.325  0.0384  0.2950  0.0572
    9LYR    HZ1  180   6.208   8.531   3.383 -0.6197 -0.8137 -0.3663
    9LYR      C  181   6.356   8.173   3.879 -0.5462 -0.3035 -0.4405
    9LYR      O  182   6.363   8.228   3.989 -0.0076  0.0601 -0.4554
   10LER      N  183   6.388   8.047   3.850 -0.0060  0.1461  0.1147
   10LER      H  184   6.375   8.027   3.752 -2.4368 -0.0731  0.4362
   10LER     CA  185   6.456   7.956   3.936  0.4165  0.6132 -0.0004
   10LER     HA  186   6.391   7.952   4.024  1.4804 -0.0481  0.7708
   10LER     CB  187   6.454   7.819   3.864  0.0694 -0.4831 -0.4071
   10LER    HB1  188   6.529   7.756   3.911 -1.1118 -2.0172 -0.5262
   10LER    HB2  189   6.497   7.839   3.766 -0.7454  0.2336 -0.6352
   10LER     CG  190   6.313   7.749   3.852 -0.4634  0.1609 -0.1538
   10LER     HG  191   6.239   7.825   3.828 -1.7723 -0.9796  0.1607
   10LER    CD1  192   6.325   7.645   3.736 -0.8970  0.9098  0.2615
   10LER   HD11  193   6.396   7.566   3.761 -0.6005  1.0402 -0.1647
   10LER   HD12  194   6.229   7.594   3.727  0.2977 -1.1664 -1.8547
   10LER   HD13  195   6.351   7.689   3.640  2.4142 -0.3785  0.4231
   10LER    CD2  196   6.274   7.686   3.988 -0.0346  0.2740  0.2275
   10LER   HD21  197   6.261   7.758   4.069  0.9544 -1.2044  1.7850
   10LER   HD22  198   6.189   7.626   3.957  1.6158 -2.2530  0.3309
   10LER   HD23  199   6.361   7.635   4.029  0.5042  2.9437  2.7829
   10LER      C  200   6.598   8.002   3.973  0.1717 -0.1879 -0.7288
   10LER      O  201   6.663   8.079   3.903  0.3605  0.3173  0.0392
   11LER      N  202   6.638   7.961   4.092 -0.2073  0.1421 -0.1986
   11LER      H  203   6.580   7.906   4.153  0.1981  0.2734  0.3166
   11LER     CA  204   6.781   7.972   4.130 -0.0689  0.5721  0.5842
   11LER     HA  205   6.809   8.071   4.091 -2.2199  0.4000 -1.6526
   11LER     CB  206   6.800   7.992   4.282  0.4109 -0.4526  0.1185
   11LER    HB1  207   6.906   7.992   4.306  0.5566  0.1499 -0.4922
   11LER    HB2  208   6.754   7.907   4.333 -0.8763  1.3368  2.1007
   11LER     CG  209   6.750   8.122   4.348 -0.0979  0.1598  0.0523
   11LER     HG  210   6.814   8.202   4.310 -0.3879  0.7806  0.8514
   11LER    CD1  211   6.601   8.146   4.339  0.2841 -0.3340 -0.4716
   11LER   HD11  212   6.580   8.230   4.405  2.8517  0.0339 -0.0280
   11LER   HD12  213   6.564   8.173   4.240 -0.4882 -2.1004 -0.7060
   11LER   HD13  214   6.547   8.056   4.368 -0.2959  0.2768  0.3932
   11LER    CD2  215   6.781   8.106   4.495  0.0380 -0.4883  0.1660
   11LER   HD21  216   6.765   8.206   4.537 -0.0913  0.3514 -1.7782
   11LER   HD22  217   6.721   8.026   4.536 -0.7447 -0.8923 -1.6875
   11LER   HD23  218   6.885   8.075   4.504 -0.0025 -0.2900  1.6325
   11LER      C  219   6.888   7.874   4.072  0.1508 -0.2683 -0.2859
   11LER      O  220   6.847   7.760   4.039  0.0339 -0.0972  0.3023
   12LER      N  221   7.012   7.913   4.068  0.1472  0.7712  0.0994
   12LER      H  222   7.036   8.008   4.093  0.8723  0.2628  1.4354
   12LER     CA  223   7.120   7.811   4.054  0.1036  0.3015  0.0800
   12LER     HA  224   7.079   7.734   3.988  0.9451 -0.5005  0.4705
   12LER     CB  225   7.253   7.865   4.007 -0.7986  0.5385  1.0554
   12LER    HB1  226   7.307   7.777   3.972  0.3157  0.4556  2.8309
   12LER    HB2  227   7.300   7.920   4.089 -1.4760  0.5664  1.4365
   12LER     CG  228   7.254   7.959   3.884  0.1892  0.4775  0.6922
   12LER     HG  229   7.193   8.047   3.904  0.3428  0.9832 -0.9251
   12LER    CD1  230   7.395   8.005   3.844  0.1446  0.5198  0.3195
   12LER   HD11  231   7.452   7.928   3.791 -0.5975 -0.4839  0.9336
   12LER   HD12  232   7.383   8.085   3.771  1.6951  1.2363  0.8215
   12LER   HD13  233   7.449   8.040   3.932  0.2662  2.3817 -0.4616
   12LER    CD2  234   7.197   7.884   3.760  0.6017 -0.6053  0.0165
   12LER   HD21  235   7.227   7.934   3.668  1.9783 -0.6606  0.4156
   12LER   HD22  236   7.228   7.780   3.758  0.6659 -0.6104  0.8872
   12LER   HD23  237   7.089   7.891   3.770  0.5879 -0.4825 -0.2045
   12LER      C  238   7.140   7.734   4.182 -0.4372 -0.4814 -0.2791
   12LER      O  239   7.130   7.796   4.286  0.8362  0.2968 -0.2017
   13LER      N  240   7.173   7.603   4.170  0.4844  0.5220  0.0353
   13LER      H  241   7.182   7.555   4.082 -0.3927 -0.5901  0.5211
   13LER     CA  242   7.196   7.512   4.286  0.3032  0.1675  0.2253
   13LER     HA  243   7.194   7.581   4.370 -0.1253 -0.0038  0.3550
   13LER     CB  244   7.080   7.413   4.297 -0.4687 -0.0148  0.4779
   13LER    HB1  245   7.095   7.352   4.385  2.7238 -0.7764 -0.4913
   13LER    HB2  246   7.082   7.351   4.207 -1.5098 -0.2041  0.5682
   13LER     CG  247   6.939   7.465   4.310 -0.5912 -0.2622  0.2615
   13LER     HG  248   6.934   7.558   4.253  0.2917  0.4922  1.3910
   13LER    CD1  249   6.835   7.372   4.247  0.2115  0.0715 -0.1517
   13LER   HD11  250   6.739   7.416   4.274  1.4168  1.5590  2.0738
   13LER   HD12  251   6.849   7.382   4.139  0.6546  0.1981 -0.0871
   13LER   HD13  252   6.838   7.269   4.283  2.1358 -0.4596 -1.6374
   13LER    CD2  253   6.915   7.508   4.454 -0.0142  0.2696  0.2266
   13LER   HD21  254   6.811   7.538   4.469 -0.0490  0.5063 -0.4301
   13LER   HD22  255   6.934   7.435   4.532 -0.4237  1.3536  1.3906
   13LER   HD23  256   6.972   7.598   4.477  0.9995 -0.6213  1.2861
   13LER      C  257   7.335   7.448   4.284 -0.0980 -0.2668 -0.0466
   13LER      O  258   7.404   7.442   4.186 -0.2911  0.5078  0.2818
   14NH2      N  259   7.367   7.392   4.402  0.7191 -0.1843  0.4685
   14NH2     H1  260   7.303   7.395   4.480  1.0767  1.4302  0.7286
   14NH2     H2  261   7.449   7.332   4.404 -0.7556 -2.3600  3.3722
   15LY0      N  262   7.502   7.414   4.769 -0.1386  0.6445 -0.2346
   15LY0     H1  263   7.531   7.347   4.839  2.4087  0.2235 -1.5580
   15LY0     H2  264   7.406   7.389   4.748  0.1254  0.5119 -1.3360
   15LY0     H3  265   7.555   7.393   4.685  2.9510  0.1621  1.6830
   15LY0     CA  266   7.513   7.551   4.811 -0.3235 -0.3943  0.2037
   15LY0     HA  267   7.459   7.568   4.904 -1.5711  1.3032 -0.7609
   15LY0     CB  268   7.663   7.590   4.832 -0.3972  0.3849  0.1676
   15LY0    HB1  269   7.724   7.583   4.742 -0.0352 -0.4688  0.4627
   15LY0    HB2  270   7.694   7.527   4.915 -1.5201 -1.7360 -0.9319
   15LY0     CG  271   7.681   7.733   4.892 -0.6597  0.3989  0.1300
   15LY0    HG1  272   7.628   7.738   4.987  0.7412  0.9291  0.9092
   15LY0    HG2  273   7.646   7.807   4.821 -1.0438  1.2101  1.1456
   15LY0     CD  274   7.835   7.752   4.909  0.3588  0.4370 -0.9989
   15LY0    HD1  275   7.882   7.741   4.812 -0.0828 -3.1747 -0.9570
   15LY0    HD2  276   7.878   7.690   4.988  2.5662  4.2011  1.0492
   15LY0     CE  277   7.872   7.887   4.970  0.2239  0.1310 -0.6395
   15LY0    HE1  278   7.857   7.894   5.078  0.9664  0.0178 -0.5207
   15LY0    HE2  279   7.807   7.966   4.933  0.2317  0.7985  0.7184
   15LY0     NZ  280   8.011   7.917   4.934 -0.1831 -0.6746 -0.5970
   15LY0    HZ1  281   8.026   8.017   4.931 -0.6747 -0.6161 -2.7438
   15LY0    HZ2  282   8.074   7.867   4.995  1.0548  1.8395  0.3266
   15LY0    HZ3  283   8.040   7.878   4.845 -0.1058  0.0824 -0.9104
   15LY0      C  284   7.449   7.636   4.691 -0.0398  0.0887 -0.1385
   15LY0      O  285   7.483   7.616   4.576 -0.1409  0.5154  0.8746
   16LER      N  286   7.353   7.724   4.721  0.8114  0.1300 -0.4513
   16LER      H  287   7.334   7.734   4.819  0.0462  0.3492 -0.6228
   16LER     CA  288   7.271   7.798   4.618 -0.8731  0.3207 -0.5193
   16LER     HA  289   7.251   7.727   4.537  1.8888 -0.1045 -0.9289
   16LER     CB  290   7.141   7.847   4.680  0.3593 -0.0549  0.4673
   16LER    HB1  291   7.088   7.767   4.732 -0.4730  0.9293  1.1787
   16LER    HB2  292   7.066   7.877   4.607 -0.0572 -0.0329  0.9041
   16LER     CG  293   7.141   7.973   4.773 -0.1558  0.5805  0.1646
   16LER     HG  294   7.216   7.953   4.850  0.5265 -0.4390 -0.7248
   16LER    CD1  295   7.155   8.109   4.709  0.1950  0.2285 -0.1845
   16LER   HD11  296   7.135   8.185   4.785  1.0253  1.2857 -0.9752
   16LER   HD12  297   7.259   8.121   4.676 -1.3766  0.3118 -6.3106
   16LER   HD13  298   7.090   8.124   4.623 -1.6643  2.2247  1.4486
   16LER    CD2  299   7.011   7.968   4.851 -0.4282 -0.5175 -0.1874
   16LER   HD21  300   7.008   7.874   4.906 -0.8119  0.6199  1.8424
   16LER   HD22  301   7.001   8.051   4.921  2.1561 -0.9314  0.7865
   16LER   HD23  302   6.922   7.979   4.790 -0.1738 -0.9392 -0.6391
   16LER      C  303   7.364   7.901   4.551  0.1878 -0.1414 -0.2113
   16LER      O  304   7.471   7.947   4.599  0.4197  0.0081  0.1967
   17LY0      N  305   6.946   7.535   2.592  0.3189 -0.3927  0.2929
   17LY0     H1  306   7.027   7.487   2.556  2.9542  2.9523  1.2769
   17LY0     H2  307   6.861   7.484   2.613 -1.4105  2.1600 -0.0983
   17LY0     H3  308   6.917   7.592   2.514 -1.0909 -1.4964 -0.0400
   17LY0     CA  309   6.997   7.626   2.702  0.1850  0.3664 -0.0339
   17LY0     HA  310   7.060   7.557   2.758 -1.7134 -1.5879 -0.1530
   17LY0     CB  311   7.080   7.746   2.647  0.5049 -0.5831  0.1947
   17LY0    HB1  312   7.019   7.812   2.586  0.8773 -0.5987 -0.1921
   17LY0    HB2  313   7.161   7.698   2.593 -0.4482  0.5998 -2.4178
   17LY0     CG  314   7.141   7.831   2.758 -0.1993 -0.0836  0.0309
   17LY0    HG1  315   7.180   7.767   2.838  0.4822 -0.7985 -0.8369
   17LY0    HG2  316   7.074   7.895   2.814 -0.0591 -1.3367  1.7221
   17LY0     CD  317   7.254   7.921   2.717  0.6832  0.1937 -0.0167
   17LY0    HD1  318   7.222   8.012   2.666 -0.2342  0.0932  0.3528
   17LY0    HD2  319   7.326   7.875   2.650 -0.1301  2.1567 -2.4098
   17LY0     CE  320   7.347   7.967   2.830  0.3539  0.1749  0.5122
   17LY0    HE1  321   7.395   7.882   2.879 -1.9241 -0.8852  1.0292
   17LY0    HE2  322   7.291   8.014   2.911  0.2753 -2.3002  1.9738
   17LY0     NZ  323   7.452   8.060   2.780  0.5833 -0.0160 -0.2971
   17LY0    HZ1  324   7.517   8.026   2.711  0.1299 -1.4187 -0.0566
   17LY0    HZ2  325   7.406   8.136   2.731 -0.3537 -0.4231 -0.0888
   17LY0    HZ3  326   7.508   8.091   2.858 -0.6882 -0.4453  0.8374
   17LY0      C  327   6.887   7.667   2.795  0.6496 -0.0625  0.0997
   17LY0      O  328   6.779   7.694   2.749  0.2161 -0.2847  0.1566
   18LER      N  329   6.903   7.654   2.924 -0.7289  0.6615  0.6018
   18LER      H  330   6.993   7.630   2.964  0.4379  0.9663 -1.6902
   18LER     CA  331   6.799   7.675   3.022 -0.3175 -0.4071 -0.1345
   18LER     HA  332   6.708   7.619   3.002 -0.1975 -0.7742  0.3267
   18LER     CB  333   6.851   7.632   3.163 -0.2259  0.5135  0.1531
   18LER    HB1  334   6.796   7.671   3.248 -0.9561  2.0501 -0.9719
   18LER    HB2  335   6.955   7.664   3.170  1.0494 -3.4253  1.6159
   18LER     CG  336   6.849   7.481   3.189 -1.1810 -0.4598 -0.7862
   18LER     HG  337   6.910   7.433   3.112 -1.7740 -2.0538 -0.2976
   18LER    CD1  338   6.930   7.458   3.315 -0.1328  0.2332 -0.3089
   18LER   HD11  339   6.862   7.454   3.400 -1.1511  0.9302 -1.0696
   18LER   HD12  340   6.986   7.366   3.299  0.1119  0.3105  0.0818
   18LER   HD13  341   7.002   7.538   3.330  0.0574 -0.0234  0.1918
   18LER    CD2  342   6.717   7.408   3.198 -0.1301  0.1809  0.4476
   18LER   HD21  343   6.727   7.321   3.263 -2.2886  0.7602  1.6669
   18LER   HD22  344   6.644   7.479   3.238  3.5238  3.4281  2.1162
   18LER   HD23  345   6.692   7.385   3.095 -1.8083  1.8516  0.4185
   18LER      C  346   6.762   7.823   3.032 -0.3675 -0.1765  0.1593
   18LER      O  347   6.836   7.914   3.003 -0.6641 -0.5184 -0.0923
   19LYR      N  348   6.632   7.849   3.056  0.5059 -0.5239 -0.4214
   19LYR      H  349   6.563   7.776   3.059 -0.3945  0.3209  0.9543
   19LYR     CA  350   6.580   7.983   3.071  0.1214 -0.9504  0.2744
   19LYR     HA  351   6.614   8.046   2.988 -1.0549 -0.9674 -0.2508
   19LYR     CB  352   6.429   7.981   3.064  0.4880  0.4424  0.3523
   19LYR    HB1  353   6.391   7.905   3.131  1.9643 -1.1876 -0.5652
   19LYR    HB2  354   6.396   7.944   2.966  0.4468  3.0436 -0.7043
   19LYR     CG  355   6.352   8.124   3.072 -0.0642  0.5883 -0.1905
   19LYR    HG1  356   6.377   8.188   2.988 -2.0602  0.3252 -1.0358
   19LYR    HG2  357   6.379   8.179   3.162 -0.8225  0.5671  0.0556
   19LYR     CD  358   6.196   8.105   3.075  0.2292 -0.2349  0.3263
   19LYR    HD1  359   6.159   8.096   2.973  0.1198  0.9648  0.2451
   19LYR    HD2  360   6.160   8.192   3.130  1.3711 -1.1533  2.6439
   19LYR     CE  361   6.143   7.984   3.153  0.0378  0.1945 -0.1484
   19LYR    HE1  362   6.213   7.972   3.236  0.5296  1.1020 -0.4145
   19LYR    HE2  363   6.165   7.901   3.086 -1.1432 -0.6454  0.4834
   19LYR     NZ  364   6.005   7.977   3.192 -0.0788  0.0214 -0.1140
   19LYR    HZ1  365   5.947   7.941   3.117  2.7891 -1.2784 -1.8719
   19LYR      C  366   6.624   8.051   3.199  0.1477 -0.0607  0.0639
   19LYR      O  367   6.668   8.163   3.187 -0.2174  0.3277 -0.2750
   20LY0      N  368   6.629   7.973   3.311 -0.7766  0.2935 -0.3637
   20LY0      H  369   6.613   7.876   3.290  0.1602 -0.0621  0.4866
   20LY0     CA  370   6.657   8.026   3.446 -0.4321 -0.3848 -0.4475
   20LY0     HA  371   6.575   8.097   3.457  1.2156  1.7062 -0.9278
   20LY0     CB  372   6.647   7.918   3.547 -0.2614 -0.1048 -0.5153
   20LY0    HB1  373   6.561   7.854   3.526 -1.2274 -0.3996  3.4627
   20LY0    HB2  374   6.629   7.974   3.639  0.2670 -0.0488 -0.4462
   20LY0     CG  375   6.774   7.832   3.558 -0.1772  0.2834  0.4189
   20LY0    HG1  376   6.858   7.899   3.570  1.1805 -1.0936 -0.8719
   20LY0    HG2  377   6.792   7.771   3.469 -1.9130 -1.0844  0.9337
   20LY0     CD  378   6.760   7.739   3.678  0.3473  0.0002 -0.7651
   20LY0    HD1  379   6.698   7.653   3.652  0.6021 -0.3118 -0.3454
   20LY0    HD2  380   6.724   7.795   3.765 -0.1578  0.0819 -1.0229
   20LY0     CE  381   6.895   7.678   3.708  0.0859  0.3325 -0.3468
   20LY0    HE1  382   6.959   7.750   3.759 -0.5576  0.0863  0.8308
   20LY0    HE2  383   6.937   7.633   3.619 -0.1662 -0.3469 -0.1235
   20LY0     NZ  384   6.889   7.567   3.808  0.4021  0.2986  0.0261
   20LY0    HZ1  385   6.834   7.489   3.775  1.2434  0.1432 -1.0688
   20LY0    HZ2  386   6.982   7.531   3.825  1.2679  1.0498 -2.6274
   20LY0    HZ3  387   6.860   7.612   3.893 -0.9450 -0.6483  0.1008
   20LY0      C  388   6.772   8.126   3.461 -0.5937 -0.1921 -0.1938
   20LY0      O  389   6.775   8.203   3.552 -0.1188  0.0724  0.6391
   21LER      N  390   6.873   8.117   3.373 -0.2035  0.0206  0.3240
   21LER      H  391   6.855   8.065   3.288 -0.1527  1.7600 -0.7798
   21LER     CA  392   7.000   8.182   3.377 -0.4942  0.5276  0.2082
   21LER     HA  393   7.058   8.157   3.466  2.2745 -2.1946 -2.1176
   21LER     CB  394   7.082   8.114   3.265  0.2230  0.1012  0.5344
   21LER    HB1  395   7.188   8.137   3.277  0.0574  0.8448  0.6412
   21LER    HB2  396   7.053   8.145   3.165  1.1228 -0.0632  0.2169
   21LER     CG  397   7.091   7.959   3.258  0.2018  0.4139  0.0614
   21LER     HG  398   6.992   7.928   3.224  0.5272  0.5930 -1.0899
   21LER    CD1  399   7.187   7.909   3.148 -0.0386  0.2885 -0.3786
   21LER   HD11  400   7.165   7.808   3.112 -1.8872  1.1842 -1.9501
   21LER   HD12  401   7.197   7.975   3.062  3.7052  0.0004 -0.3194
   21LER   HD13  402   7.285   7.914   3.195 -0.3241  0.6722  0.1876
   21LER    CD2  403   7.121   7.896   3.392 -0.1631  0.1296 -0.1569
   21LER   HD21  404   7.051   7.924   3.470 -0.5771  0.0157 -0.4846
   21LER   HD22  405   7.128   7.787   3.391 -2.0032 -0.0223  0.9395
   21LER   HD23  406   7.221   7.929   3.421  0.8499 -1.5039 -1.5287
   21LER      C  407   6.991   8.339   3.365  0.2020  0.1823 -0.6936
   21LER      O  408   7.055   8.393   3.452  0.0167 -0.3816  0.0623
   22LY0      N  409   5.690   7.802   3.746 -0.1832  0.1565 -0.3582
   22LY0     H1  410   5.743   7.720   3.771  2.3590  1.8720  0.3117
   22LY0     H2  411   5.635   7.835   3.824 -0.4138  0.5648 -0.6925
   22LY0     H3  412   5.626   7.774   3.673 -0.9969  1.3425 -0.1234
   22LY0     CA  413   5.774   7.911   3.696  0.5300 -0.7374 -0.8454
   22LY0     HA  414   5.713   8.001   3.704 -0.4974 -1.4274 -0.6827
   22LY0     CB  415   5.907   7.932   3.781  0.3172 -0.2467 -0.3798
   22LY0    HB1  416   5.969   8.011   3.738 -0.6706  0.5003 -0.4573
   22LY0    HB2  417   5.962   7.838   3.781  1.9431  0.6690 -0.5637
   22LY0     CG  418   5.873   7.969   3.926  0.4743  0.3016  0.1530
   22LY0    HG1  419   5.817   7.888   3.974 -0.6714  0.2651 -1.1799
   22LY0    HG2  420   5.823   8.066   3.919 -0.1118 -0.0399 -0.5227
   22LY0     CD  421   5.998   7.990   4.010 -0.1615 -0.0975 -0.0762
   22LY0    HD1  422   6.068   8.051   3.952 -1.5433  0.5398 -1.1228
   22LY0    HD2  423   6.043   7.892   4.020  1.5554  0.8443  2.2406
   22LY0     CE  424   5.976   8.059   4.142  0.1267  0.3795 -0.0319
   22LY0    HE1  425   6.062   8.043   4.207  0.0268 -0.9198 -0.1936
   22LY0    HE2  426   5.884   8.021   4.186  0.0742 -1.5559 -1.6505
   22LY0     NZ  427   5.962   8.201   4.105  0.3135  0.2567  0.3803
   22LY0    HZ1  428   6.022   8.262   4.160  1.5708 -0.3005 -0.3434
   22LY0    HZ2  429   5.985   8.215   4.008 -0.8731 -0.5535 -0.0392
   22LY0    HZ3  430   5.862   8.213   4.115  0.1485 -1.5761  1.3231
   22LY0      C  431   5.802   7.902   3.544 -0.1146  0.0345 -0.1127
   22LY0      O  432   5.857   7.804   3.495  0.2386 -0.0377  0.3543
   23LER      N  433   5.765   8.005   3.470 -0.0996 -0.5721  0.2733
   23LER      H  434   5.719   8.084   3.513  1.4269 -0.5556  2.0217
   23LER     CA  435   5.790   8.008   3.321 -0.1946 -0.7735  0.1293
   23LER     HA  436   5.756   7.911   3.286  0.6403 -0.7999 -0.6370
   23LER     CB  437   5.708   8.113   3.249 -0.0039  0.5875  0.3794
   23LER    HB1  438   5.732   8.108   3.143 -0.1462  0.2378  0.3644
   23LER    HB2  439   5.735   8.217   3.267 -0.4553  1.1920 -2.0363
   23LER     CG  440   5.548   8.112   3.265 -0.0109  0.2537  0.3097
   23LER     HG  441   5.521   8.101   3.370  1.5058 -2.0542  0.5247
   23LER    CD1  442   5.496   8.246   3.216  0.0602  0.8804  0.1505
   23LER   HD11  443   5.388   8.252   3.202 -0.1572 -1.7421  0.2112
   23LER   HD12  444   5.537   8.324   3.281  1.2586 -0.0680  0.5791
   23LER   HD13  445   5.528   8.264   3.113 -0.5243 -4.1554 -1.1773
   23LER    CD2  446   5.482   7.996   3.189 -0.4706 -1.5306  0.0198
   23LER   HD21  447   5.378   7.998   3.221 -1.1231  2.1023 -1.7515
   23LER   HD22  448   5.483   8.014   3.081  1.9302 -2.6932 -0.2426
   23LER   HD23  449   5.532   7.900   3.203  1.3401 -0.5244  0.9194
   23LER      C  450   5.941   8.026   3.301 -0.7013 -0.0464 -0.1863
   23LER      O  451   6.008   8.085   3.384 -0.0556  0.1288  0.2265
   24LY0      N  452   7.768   8.766   4.782 -0.1894 -0.0790 -0.7276
   24LY0     H1  453   7.773   8.666   4.768 -1.8645 -0.2398 -0.3348
   24LY0     H2  454   7.803   8.820   4.704  0.7674  1.3090  0.5978
   24LY0     H3  455   7.815   8.797   4.866 -0.3780  1.5731 -1.1847
   24LY0     CA  456   7.622   8.786   4.794  0.6529 -0.2603 -0.3869
   24LY0     HA  457   7.590   8.742   4.889 -0.4382  2.0768  0.3882
   24LY0     CB  458   7.586   8.927   4.804  0.1246 -0.1656 -0.4416
   24LY0    HB1  459   7.487   8.933   4.848  0.4065  1.1170  0.0750
   24LY0    HB2  460   7.599   8.961   4.701  0.0775  1.7321  0.1313
   24LY0     CG  461   7.668   9.015   4.894 -0.3809  1.3431  0.1298
   24LY0    HG1  462   7.773   9.015   4.866 -0.2754  4.3295  0.2059
   24LY0    HG2  463   7.662   8.974   4.995  0.8090  2.1408  0.5404
   24LY0     CD  464   7.619   9.157   4.914  0.3657  0.1246  0.7891
   24LY0    HD1  465   7.660   9.185   5.011  1.8123  1.4983 -0.1698
   24LY0    HD2  466   7.511   9.171   4.909  0.2336 -0.2121  2.3214
   24LY0     CE  467   7.687   9.244   4.809  0.7159  0.1079  0.0339
   24LY0    HE1  468   7.658   9.199   4.714 -0.4760  2.2688 -0.7152
   24LY0    HE2  469   7.792   9.248   4.835  0.2680  0.6513  1.9122
   24LY0     NZ  470   7.627   9.382   4.814 -0.6787  0.0959  0.1547
   24LY0    HZ1  471   7.527   9.372   4.823 -0.6960  0.4373  0.3843
   24LY0    HZ2  472   7.672   9.427   4.893  1.5128 -0.1005 -0.8890
   24LY0    HZ3  473   7.648   9.439   4.733  0.9003 -1.5921 -0.6789
   24LY0      C  474   7.541   8.732   4.682 -0.2914 -0.3283 -0.4430
   24LY0      O  475   7.587   8.725   4.569 -0.2518 -0.2132 -0.2863
   25LER      N  476   7.413   8.698   4.703  0.3002 -0.1072  0.7703
   25LER      H  477   7.379   8.681   4.797 -1.1790 -1.3969  0.0325
   25LER     CA  478   7.312   8.687   4.589 -0.2981 -0.2701 -0.5436
   25LER     HA  479   7.360   8.634   4.507  0.4029  0.2137 -0.4635
   25LER     CB  480   7.200   8.590   4.638  0.0286 -0.1136  0.8529
   25LER    HB1  481   7.152   8.641   4.721 -0.4778 -0.4146  0.7521
   25LER    HB2  482   7.241   8.496   4.676 -1.3529  0.0326  2.8482
   25LER     CG  483   7.100   8.547   4.533  0.2648  0.7678  0.0698
   25LER     HG  484   7.046   8.634   4.497  1.5857  1.0753 -1.2553
   25LER    CD1  485   7.149   8.478   4.409 -0.2311  0.6669  0.5565
   25LER   HD11  486   7.197   8.550   4.342  0.3052  1.6617  1.9792
   25LER   HD12  487   7.197   8.384   4.434  0.0594  1.1449  1.8351
   25LER   HD13  488   7.062   8.458   4.345 -1.3370  1.4589  1.7474
   25LER    CD2  489   7.003   8.456   4.595  0.1519  0.1131 -0.1696
   25LER   HD21  490   6.927   8.432   4.520  0.2501  2.5809 -1.1686
   25LER   HD22  491   7.053   8.366   4.630 -1.4814  0.2723  2.9268
   25LER   HD23  492   6.954   8.503   4.680  0.2631  1.2747 -0.7249
   25LER      C  493   7.260   8.826   4.545 -0.4445 -0.0613 -0.3876
   25LER      O  494   7.223   8.906   4.627 -0.1794  0.6401 -0.3358
   26LYR      N  495   7.254   8.851   4.413 -0.1730  0.1908  0.0329
   26LYR      H  496   7.293   8.784   4.348  0.0350  1.1179 -0.8152
   26LYR     CA  497   7.198   8.974   4.356  0.5728  0.0109  0.0992
   26LYR     HA  498   7.151   9.034   4.434  1.3435 -1.1981  1.5549
   26LYR     CB  499   7.322   9.056   4.300  0.1523  0.2634  0.1418
   26LYR    HB1  500   7.292   9.145   4.245  0.9921 -0.5835 -1.7640
   26LYR    HB2  501   7.372   8.993   4.227  0.1234  0.7479 -0.2990
   26LYR     CG  502   7.427   9.086   4.408 -0.6665 -0.2900  0.3298
   26LYR    HG1  503   7.499   9.010   4.437 -0.8259  0.5507  3.1581
   26LYR    HG2  504   7.369   9.099   4.499 -1.2758 -1.4806  0.1350
   26LYR     CD  505   7.516   9.200   4.360 -1.2656 -0.1780 -0.8832
   26LYR    HD1  506   7.462   9.282   4.313 -1.5592  3.1072  4.3378
   26LYR    HD2  507   7.568   9.157   4.275 -0.5453  1.0608 -1.1064
   26LYR     CE  508   7.627   9.252   4.466 -0.3073 -0.8799 -0.1393
   26LYR    HE1  509   7.688   9.165   4.488  0.6505  0.0410  0.9651
   26LYR    HE2  510   7.582   9.268   4.564  0.8058  0.3176  0.2092
   26LYR     NZ  511   7.715   9.359   4.418 -0.0670  0.0023 -0.5465
   26LYR    HZ1  512   7.681   9.453   4.405  1.8056  1.2395  2.3490
   26LYR      C  513   7.086   8.962   4.257 -0.4784  0.5354 -0.0237
   26LYR      O  514   7.088   8.876   4.166 -0.4765  0.0610 -0.0860
   27LY0      N  515   6.989   9.052   4.257  0.1987 -0.4049 -0.2948
   27LY0      H  516   6.985   9.127   4.324  1.0235  1.4962 -2.2502
   27LY0     CA  517   6.874   9.050   4.164 -0.8892 -0.2791  0.9567
   27LY0     HA  518   6.862   8.945   4.136  0.6844 -0.2113 -0.0928
   27LY0     CB  519   6.745   9.096   4.236 -0.1449  0.2983  0.2785
   27LY0    HB1  520   6.751   9.205   4.241 -0.8668  0.3475  0.2035
   27LY0    HB2  521   6.741   9.049   4.334 -0.6429  0.7716  0.4891
   27LY0     CG  522   6.614   9.067   4.152 -0.7015  0.7036  0.6154
   27LY0    HG1  523   6.642   9.104   4.054 -1.7344 -0.0323  0.0240
   27LY0    HG2  524   6.527   9.115   4.197  0.7462  1.1598  3.1181
   27LY0     CD  525   6.590   8.914   4.153  0.1472 -0.0198  0.5751
   27LY0    HD1  526   6.601   8.869   4.252 -0.0185 -2.5334 -0.4917
   27LY0    HD2  527   6.646   8.858   4.079  0.0557  1.8241 -0.9664
   27LY0     CE  528   6.451   8.893   4.104  0.4177  0.2087  0.3528
   27LY0    HE1  529   6.447   8.918   3.998  0.7725 -0.2989  0.2155
   27LY0    HE2  530   6.376   8.951   4.158  1.0787  0.7806  0.6688
   27LY0     NZ  531   6.409   8.758   4.126 -0.3463  0.3981  0.1362
   27LY0    HZ1  532   6.310   8.752   4.112 -0.6423  3.9309 -0.3089
   27LY0    HZ2  533   6.465   8.697   4.068 -2.1622 -1.1074 -0.1068
   27LY0    HZ3  534   6.437   8.735   4.220 -1.6557 -1.3671  0.1328
   27LY0      C  535   6.900   9.120   4.032 -0.3026 -0.0635 -0.1842
   27LY0      O  536   6.951   9.236   4.027  0.2969 -0.2585  0.2351
   28LER      N  537   6.891   9.053   3.923 -0.2463 -0.4588  0.5855
   28LER      H  538   6.870   8.954   3.932 -0.4648 -0.3449  1.4120
   28LER     CA  539   6.917   9.102   3.783  0.1764  0.4451 -1.3462
   28LER     HA  540   7.009   9.160   3.787  0.5173 -0.1186 -0.9074
   28LER     CB  541   6.940   8.988   3.691  0.2431  0.5151  0.5160
   28LER    HB1  542   6.945   9.024   3.588  1.1094 -0.4021  0.2215
   28LER    HB2  543   6.860   8.914   3.681  0.4170  0.5422 -1.4743
   28LER     CG  544   7.081   8.922   3.714  0.5247 -0.1967  0.5961
   28LER     HG  545   7.102   8.900   3.819  1.5754 -1.0567  0.2200
   28LER    CD1  546   7.076   8.793   3.639 -0.0538  0.0958 -0.4244
   28LER   HD11  547   7.056   8.807   3.532 -2.4440 -0.5845 -0.1454
   28LER   HD12  548   7.159   8.724   3.654 -0.7817 -1.9115 -4.1687
   28LER   HD13  549   6.991   8.734   3.675  0.5992 -1.2857 -1.0849
   28LER    CD2  550   7.197   9.004   3.661 -0.5940  0.2626 -0.6761
   28LER   HD21  551   7.175   9.037   3.560  0.7014  2.6275 -0.2561
   28LER   HD22  552   7.207   9.090   3.728  2.4166 -1.3024  1.1125
   28LER   HD23  553   7.287   8.944   3.648 -1.6609 -1.2857 -1.2079
   28LER      C  554   6.788   9.187   3.732 -0.8141 -0.6407  0.6310
   28LER      O  555   6.695   9.204   3.805  0.1671  0.1328  0.5529
   29LYR      N  556   6.783   9.226   3.600  0.0266 -0.2929  0.1124
   29LYR      H  557   6.861   9.215   3.537  0.7024  0.0753  0.8684
   29LYR     CA  558   6.673   9.307   3.544  0.6658  0.1911 -0.0721
   29LYR     HA  559   6.593   9.317   3.617 -0.5071 -1.4785 -1.0685
   29LYR     CB  560   6.724   9.449   3.519  0.2671 -0.2401 -0.2680
   29LYR    HB1  561   6.655   9.491   3.446  0.8678  1.2029 -0.0433
   29LYR    HB2  562   6.821   9.466   3.472  0.2161  0.0041 -0.2856
   29LYR     CG  563   6.719   9.547   3.638  0.0653  1.0323 -0.2920
   29LYR    HG1  564   6.617   9.558   3.677 -0.0517  2.4690 -0.9363
   29LYR    HG2  565   6.756   9.640   3.596 -0.5598  0.9287 -1.0875
   29LYR     CD  566   6.807   9.522   3.766 -0.4674 -0.0246 -0.1402
   29LYR    HD1  567   6.761   9.451   3.835  0.2460  1.1272  1.5937
   29LYR    HD2  568   6.824   9.623   3.802 -2.0533  1.5759 -3.4662
   29LYR     CE  569   6.947   9.477   3.718  0.5027 -0.2049  0.6763
   29LYR    HE1  570   7.005   9.546   3.657 -0.0021 -0.0765  0.3334
   29LYR    HE2  571   6.945   9.385   3.659  2.1930 -0.6922  1.3143
   29LYR     NZ  572   7.030   9.437   3.829 -0.2211  0.0462  0.3630
   29LYR    HZ1  573   6.991   9.362   3.884 -2.2367  1.2385  0.6634
   29LYR      C  574   6.599   9.237   3.430 -0.4074 -0.5259  0.0330
   29LYR      O  575   6.513   9.296   3.367  0.0177 -0.1872 -0.1171
   30LER      N  576   6.640   9.110   3.409  0.5104 -0.4856  0.7925
   30LER      H  577   6.699   9.063   3.477  0.5026  0.9676  1.8391
   30LER     CA  578   6.590   9.027   3.293  0.5935  0.7138 -0.1266
   30LER     HA  579   6.528   9.085   3.225  0.2391 -2.1754 -2.4701
   30LER     CB  580   6.709   8.968   3.212  0.1320  0.7951  0.5578
   30LER    HB1  581   6.663   8.900   3.141 -0.0530  1.5634 -0.0748
   30LER    HB2  582   6.772   8.914   3.283  0.2938  0.1426 -0.0737
   30LER     CG  583   6.806   9.063   3.145 -0.0578  0.3716  0.3055
   30LER     HG  584   6.856   9.121   3.222  1.8241 -1.9696  0.9374
   30LER    CD1  585   6.911   8.993   3.067 -0.0091  0.0308  0.4341
   30LER   HD11  586   6.984   9.060   3.022  0.6458  0.1535  1.6452
   30LER   HD12  587   6.963   8.931   3.140  1.1327  0.6010  0.1288
   30LER   HD13  588   6.874   8.933   2.984  2.7442  0.5878 -1.3002
   30LER    CD2  589   6.733   9.163   3.056  0.3189 -0.8114  0.3278
   30LER   HD21  590   6.806   9.218   2.997 -0.1800 -2.7070 -2.2349
   30LER   HD22  591   6.671   9.104   2.989  0.7432  1.3215 -2.0792
   30LER   HD23  592   6.669   9.220   3.124  0.0531 -0.6495 -0.0579
   30LER      C  593   6.502   8.911   3.351 -0.1285  0.5690  0.6604
   30LER      O  594   6.515   8.882   3.465 -0.5459  0.2380 -0.5544
   31LER      N  595   6.408   8.854   3.271 -0.7662  0.1339 -0.9666
   31LER      H  596   6.405   8.875   3.172 -1.7379  1.1083 -0.7560
   31LER     CA  597   6.314   8.748   3.309  0.0792 -0.2636  0.3223
   31LER     HA  598   6.309   8.746   3.418  2.4470 -0.7753  0.4922
   31LER     CB  599   6.178   8.793   3.249 -0.2314  0.7696  0.0103
   31LER    HB1  600   6.115   8.705   3.257 -0.5063  0.9878  0.2615
   31LER    HB2  601   6.181   8.815   3.142 -0.8343  0.0936 -0.1513
   31LER     CG  602   6.105   8.901   3.325 -0.0989 -0.7609  0.0295
   31LER     HG  603   6.093   8.877   3.431  0.5628  3.2378  1.1806
   31LER    CD1  604   6.161   9.046   3.313 -0.5166 -0.3130  0.1345
   31LER   HD11  605   6.211   9.054   3.216 -0.0965  1.4269  0.4556
   31LER   HD12  606   6.080   9.117   3.296 -1.9663 -1.3547  2.2276
   31LER   HD13  607   6.224   9.073   3.398  0.2283  0.3226 -0.6025
   31LER    CD2  608   5.957   8.898   3.277 -0.5731  0.3316 -0.2605
   31LER   HD21  609   5.924   8.794   3.282 -1.6952  0.5493 -2.1419
   31LER   HD22  610   5.901   8.966   3.342  1.6246  0.7672  1.2764
   31LER   HD23  611   5.953   8.937   3.176 -0.7634 -0.8919 -0.7437
   31LER      C  612   6.359   8.608   3.269  0.3532  0.2211  0.3845
   31LER      O  613   6.456   8.588   3.195 -0.7324 -0.1718  0.5984
   32LY0      N  614   8.247   9.644   4.623  0.7935  0.3091  0.2191
   32LY0     H1  615   8.343   9.643   4.655  0.9735  0.7260 -0.2800
   32LY0     H2  616   8.244   9.708   4.545 -1.9482  0.1800  0.1332
   32LY0     H3  617   8.189   9.686   4.693 -0.2211  1.1595 -1.0707
   32LY0     CA  618   8.204   9.512   4.581 -0.3558  0.1773 -0.6305
   32LY0     HA  619   8.265   9.470   4.501 -1.6880 -2.2408 -0.4866
   32LY0     CB  620   8.212   9.421   4.707  0.4165 -0.5269 -0.1633
   32LY0    HB1  621   8.151   9.468   4.784 -1.1204 -0.8417 -1.1490
   32LY0    HB2  622   8.312   9.419   4.750  0.3908 -0.8706 -0.1185
   32LY0     CG  623   8.160   9.280   4.684  0.0851  0.1050  0.6964
   32LY0    HG1  624   8.229   9.233   4.614 -1.3076 -0.8739 -0.0633
   32LY0    HG2  625   8.061   9.271   4.640  0.9289 -0.2848 -1.2418
   32LY0     CD  626   8.155   9.206   4.814  0.0282  0.8534  0.2403
   32LY0    HD1  627   8.068   9.246   4.865 -2.1023  0.0083 -2.4331
   32LY0    HD2  628   8.247   9.232   4.866 -0.1632  4.8578 -1.1275
   32LY0     CE  629   8.129   9.053   4.804 -0.1116  0.2474  0.0979
   32LY0    HE1  630   8.051   9.029   4.732  0.7679 -0.4482 -0.6480
   32LY0    HE2  631   8.093   9.016   4.900 -1.9173  3.2940  0.7247
   32LY0     NZ  632   8.249   8.980   4.763 -0.3098 -0.0088 -0.1280
   32LY0    HZ1  633   8.230   8.881   4.766 -2.8883  0.4092  3.0799
   32LY0    HZ2  634   8.286   9.011   4.674 -1.0475  2.4488  0.3333
   32LY0    HZ3  635   8.312   9.007   4.838 -0.6950 -1.1512  0.6310
   32LY0      C  636   8.065   9.516   4.522 -0.6600  0.5842  0.5112
   32LY0      O  637   7.961   9.554   4.583 -0.0924  0.6411  0.5468
   33LER      N  638   8.054   9.477   4.392  0.0624  0.2139  0.1570
   33LER      H  639   8.134   9.459   4.332 -0.8836  1.4713 -1.5778
   33LER     CA  640   7.923   9.449   4.329  0.2390 -0.0089  0.0964
   33LER     HA  641   7.866   9.541   4.335  0.5215  0.0768  2.5745
   33LER     CB  642   7.946   9.437   4.181 -0.0416 -0.6966 -0.2655
   33LER    HB1  643   8.037   9.380   4.163 -0.1475 -1.4488  1.3479
   33LER    HB2  644   7.970   9.535   4.141  2.0318 -1.1852 -0.3126
   33LER     CG  645   7.831   9.379   4.098 -0.0053  0.0205  0.1778
   33LER     HG  646   7.738   9.415   4.142  0.0376  0.6148 -0.2042
   33LER    CD1  647   7.847   9.432   3.956  0.0646 -0.0851  0.5333
   33LER   HD11  648   7.764   9.420   3.887 -0.0489  1.4998  0.3614
   33LER   HD12  649   7.860   9.540   3.961  0.6625  0.0267 -2.2325
   33LER   HD13  650   7.936   9.397   3.905 -2.2312 -1.0508 -3.1762
   33LER    CD2  651   7.834   9.225   4.088  0.6265 -0.6605  0.1547
   33LER   HD21  652   7.792   9.173   4.174  1.2217  0.2936  1.0434
   33LER   HD22  653   7.784   9.190   3.998  0.8733  2.6794 -1.4468
   33LER   HD23  654   7.940   9.206   4.070  0.7059 -1.4261  1.3484
   33LER      C  655   7.845   9.335   4.397 -0.1977 -0.6141 -0.0182
   33LER      O  656   7.896   9.223   4.431  0.0566 -0.8317 -0.1365
   34LY0      N  657   6.566   9.137   5.138 -0.9044 -0.0105 -0.0279
   34LY0     H1  658   6.603   9.044   5.152 -0.8571  0.3252  2.5642
   34LY0     H2  659   6.634   9.198   5.181 -0.6457 -1.0050  1.0152
   34LY0     H3  660   6.478   9.143   5.186 -2.2126 -0.1961 -2.2518
   34LY0     CA  661   6.550   9.173   4.995  0.3074  0.0852  0.4294
   34LY0     HA  662   6.500   9.092   4.942  2.9061 -1.4059  0.0695
   34LY0     CB  663   6.480   9.309   4.974  0.3324  0.3191  0.0049
   34LY0    HB1  664   6.544   9.389   5.013  0.5193 -0.1019  0.5796
   34LY0    HB2  665   6.387   9.305   5.030 -0.6556  2.1173 -1.4054
   34LY0     CG  666   6.455   9.336   4.830  0.2841 -0.1737  0.0128
   34LY0    HG1  667   6.391   9.254   4.797  1.7121 -1.3505  0.0477
   34LY0    HG2  668   6.547   9.332   4.772  0.4003  0.8363  0.1152
   34LY0     CD  669   6.379   9.467   4.825  0.1743 -1.3658  0.0094
   34LY0    HD1  670   6.437   9.545   4.874  1.4546 -3.0022  1.2118
   34LY0    HD2  671   6.282   9.457   4.875  0.2763  0.4898  0.6750
   34LY0     CE  672   6.330   9.508   4.689 -0.1834  0.1734  0.0303
   34LY0    HE1  673   6.261   9.593   4.695 -1.6639 -0.9573 -0.4218
   34LY0    HE2  674   6.281   9.426   4.636 -0.5676  0.4796 -0.0993
   34LY0     NZ  675   6.446   9.539   4.604 -0.1996 -0.2817 -0.4098
   34LY0    HZ1  676   6.532   9.556   4.654 -0.5407  1.3127 -0.3319
   34LY0    HZ2  677   6.454   9.456   4.547 -1.2618 -0.3247 -0.5133
   34LY0    HZ3  678   6.415   9.619   4.550 -3.4732 -0.3946  1.0545
   34LY0      C  679   6.690   9.173   4.931  0.2834  0.0094  0.1478
   34LY0      O  680   6.776   9.244   4.974 -0.1545  0.0334  0.3874
   35LER      N  681   6.701   9.103   4.817 -0.1016  0.4887  0.5794
   35LER      H  682   6.625   9.042   4.789  0.8808 -0.7484  0.5168
   35LER     CA  683   6.816   9.103   4.724 -0.1462  0.4498 -0.2842
   35LER     HA  684   6.900   9.076   4.788 -0.8497  3.6676  2.2863
   35LER     CB  685   6.795   8.998   4.609  0.0119 -0.6198  0.2220
   35LER    HB1  686   6.878   9.016   4.541 -0.3392  1.3826  0.2695
   35LER    HB2  687   6.701   9.026   4.563  0.5874  3.9056  1.3292
   35LER     CG  688   6.785   8.856   4.657 -0.6242  0.2970 -0.6509
   35LER     HG  689   6.710   8.845   4.736 -1.4743 -0.7870 -1.5796
   35LER    CD1  690   6.759   8.752   4.540  0.8748 -0.3188 -0.2755
   35LER   HD11  691   6.660   8.770   4.498  0.0224  1.5644  2.3267
   35LER   HD12  692   6.837   8.762   4.463  1.2817 -1.2677  0.0038
   35LER   HD13  693   6.765   8.656   4.590  1.5961 -0.8164 -1.2587
   35LER    CD2  694   6.905   8.793   4.734 -0.7058 -0.1302 -0.4655
   35LER   HD21  695   6.863   8.710   4.790  0.1723 -0.3252 -0.0845
   35LER   HD22  696   6.988   8.767   4.669 -1.3358 -1.6419 -0.6972
   35LER   HD23  697   6.933   8.868   4.808  0.7602 -1.8335  0.7779
   35LER      C  698   6.846   9.245   4.667 -0.6394  0.6604 -0.8693
   35LER      O  699   6.768   9.330   4.619 -0.2922 -0.1893  0.1145
   36LYR      N  700   6.980   9.262   4.669  0.4085 -0.0435  0.3378
   36LYR      H  701   7.032   9.205   4.734  0.8518 -0.0195  0.0058
   36LYR     CA  702   7.055   9.372   4.609 -0.2573  0.4290 -0.5505
   36LYR     HA  703   7.034   9.467   4.659  0.1195 -0.8828  2.2688
   36LYR     CB  704   7.206   9.349   4.620  0.0143 -0.2058  0.4009
   36LYR    HB1  705   7.250   9.301   4.532  1.7199  1.8561  0.0213
   36LYR    HB2  706   7.223   9.278   4.701  0.2616  0.9381  1.3849
   36LYR     CG  707   7.285   9.477   4.658 -0.0788 -0.6683 -0.5620
   36LYR    HG1  708   7.383   9.452   4.698 -0.4695 -4.7191 -1.7184
   36LYR    HG2  709   7.232   9.539   4.730 -0.9065 -0.5098 -1.2944
   36LYR     CD  710   7.309   9.577   4.540 -0.5115 -0.0498  0.1626
   36LYR    HD1  711   7.353   9.671   4.575  1.0605 -1.6512  2.8932
   36LYR    HD2  712   7.214   9.612   4.500 -0.4394 -0.3291 -0.2532
   36LYR     CE  713   7.387   9.513   4.426  0.4764  0.3137 -0.4653
   36LYR    HE1  714   7.333   9.425   4.390  1.1011 -0.5568  0.6716
   36LYR    HE2  715   7.488   9.494   4.462 -0.2330  0.6315  1.8145
   36LYR     NZ  716   7.408   9.608   4.314 -0.3303 -0.2624 -0.1386
   36LYR    HZ1  717   7.324   9.657   4.286 -0.9345 -0.1346  1.7616
   36LYR      C  718   7.026   9.388   4.455 -0.2354 -0.0690 -0.9834
   36LYR      O  719   7.038   9.295   4.382  0.2735  0.2996 -0.5456
   37LY0      N  720   6.998   9.513   4.414 -0.1123 -0.2453  0.2444
   37LY0      H  721   7.005   9.579   4.490 -1.4150  0.7926 -0.4907
   37LY0     CA  722   6.963   9.548   4.276  0.4600  0.1483  0.3935
   37LY0     HA  723   6.910   9.468   4.226  1.4441 -1.9953  2.5961
   37LY0     CB  724   6.889   9.682   4.274 -0.1261  0.1268  0.1789
   37LY0    HB1  725   6.888   9.721   4.172 -1.5481  0.0582  0.1406
   37LY0    HB2  726   6.951   9.749   4.334  0.0184 -0.6220  0.8785
   37LY0     CG  727   6.747   9.683   4.326  0.0245 -0.1602  0.1275
   37LY0    HG1  728   6.708   9.784   4.324 -1.3662 -0.6479  0.8102
   37LY0    HG2  729   6.743   9.647   4.429  2.7693  1.8021  1.0368
   37LY0     CD  730   6.660   9.595   4.223 -0.2407 -0.1551 -0.1095
   37LY0    HD1  731   6.553   9.602   4.244 -0.5098 -1.6639 -0.9090
   37LY0    HD2  732   6.687   9.491   4.238  0.2550  0.1254  1.1342
   37LY0     CE  733   6.680   9.642   4.080  0.4356  0.2858  0.5276
   37LY0    HE1  734   6.772   9.591   4.049  0.8370  0.5591  1.2410
   37LY0    HE2  735   6.705   9.748   4.079  1.2236  0.1105  0.3446
   37LY0     NZ  736   6.570   9.612   3.985 -0.0309  0.2265 -0.5977
   37LY0    HZ1  737   6.562   9.512   3.997 -1.6837  0.6077  2.2263
   37LY0    HZ2  738   6.482   9.655   4.010  0.2272 -0.1009  0.9708
   37LY0    HZ3  739   6.594   9.649   3.894 -2.2048  2.1325 -0.4664
   37LY0      C  740   7.100   9.559   4.198 -0.5144 -0.2297  0.4540
   37LY0      O  741   7.161   9.667   4.194  0.5376 -0.5594  0.1692
   38LER      N  742   7.126   9.453   4.118 -0.3116 -0.0628  0.1613
   38LER      H  743   7.070   9.369   4.117  0.0818 -0.4022 -2.7333
   38LER     CA  744   7.215   9.467   4.003 -0.0998 -0.1804  0.5610
   38LER     HA  745   7.281   9.549   4.034 -0.2116  0.0894  0.0995
   38LER     CB  746   7.306   9.343   4.004 -0.5132 -0.4997 -0.4742
   38LER    HB1  747   7.244   9.259   3.972 -2.3637  0.5169  0.2436
   38LER    HB2  748   7.335   9.323   4.107  1.6991 -2.2788 -1.3679
   38LER     CG  749   7.436   9.346   3.924  0.0178 -0.1510 -0.2777
   38LER     HG  750   7.488   9.438   3.948 -1.9484  0.8781  0.2274
   38LER    CD1  751   7.520   9.221   3.960  0.2058 -0.7066  0.4922
   38LER   HD11  752   7.463   9.128   3.948 -1.1664  0.0262  1.1486
   38LER   HD12  753   7.602   9.207   3.890 -0.3212  0.0970 -0.3048
   38LER   HD13  754   7.561   9.238   4.059 -0.2190 -0.6531  0.6636
   38LER    CD2  755   7.425   9.342   3.768  0.4438 -0.0781 -0.0927
   38LER   HD21  756   7.401   9.438   3.723 -0.1276 -0.1747  0.0072
   38LER   HD22  757   7.516   9.303   3.721 -0.2529 -2.3595  0.3422
   38LER   HD23  758   7.346   9.272   3.741 -1.4493  1.5943  0.9391
   38LER      C  759   7.144   9.500   3.867 -0.0529  0.3864 -0.0483
   38LER      O  760   7.184   9.602   3.808  0.5301 -0.3896  0.4975
   39LY0      N  761   7.607  10.155   4.464  0.0078  0.8405  0.3250
   39LY0     H1  762   7.668  10.232   4.485  0.4706  0.1063  1.8414
   39LY0     H2  763   7.522  10.196   4.427 -0.2031  0.2732  0.1675
   39LY0     H3  764   7.586  10.094   4.542  0.5734 -0.1777 -0.2970
   39LY0     CA  765   7.678  10.072   4.367  0.5586 -0.4135 -0.2771
   39LY0     HA  766   7.675  10.122   4.271  0.5366  0.1496  0.0161
   39LY0     CB  767   7.820  10.028   4.404  0.2154 -0.1177  0.4579
   39LY0    HB1  768   7.878  10.117   4.428  0.6457 -0.1028 -0.5785
   39LY0    HB2  769   7.863   9.970   4.323  0.9474  0.8199  0.1477
   39LY0     CG  770   7.818   9.943   4.528 -0.1497  0.0630 -0.2037
   39LY0    HG1  771   7.754   9.855   4.522 -0.5351  0.1920  1.6003
   39LY0    HG2  772   7.771   9.992   4.613  0.7807 -0.9464  0.9284
   39LY0     CD  773   7.964   9.899   4.566  0.5928 -0.0759  0.6923
   39LY0    HD1  774   8.020   9.992   4.561 -1.3889  1.1501  0.1570
   39LY0    HD2  775   8.002   9.814   4.510 -1.4744 -0.7754  0.2598
   39LY0     CE  776   7.973   9.853   4.706  0.0467  0.7124 -0.4911
   39LY0    HE1  777   7.929   9.755   4.724  0.9373  0.5932  1.2381
   39LY0    HE2  778   7.925   9.924   4.773  0.8637  0.1340  0.7483
   39LY0     NZ  779   8.110   9.837   4.753 -0.5107  0.1610  0.1734
   39LY0    HZ1  780   8.167   9.779   4.693  0.4169  0.5301  0.6785
   39LY0    HZ2  781   8.147   9.931   4.766  1.0097 -0.3605 -0.1932
   39LY0    HZ3  782   8.115   9.797   4.845 -1.8021  2.4540  1.3503
   39LY0      C  783   7.594   9.949   4.337  0.2674 -0.1869  0.1566
   39LY0      O  784   7.504   9.918   4.421 -0.3929 -0.3169  0.1972
   40LER      N  785   7.623   9.878   4.226  0.2710 -0.2755  0.3639
   40LER      H  786   7.706   9.912   4.179 -0.1535  0.9990  0.5058
   40LER     CA  787   7.535   9.764   4.176 -0.3909  0.1046 -0.6395
   40LER     HA  788   7.441   9.817   4.163 -0.0079  0.7387 -0.8898
   40LER     CB  789   7.569   9.710   4.036 -0.3584  0.2743 -0.1235
   40LER    HB1  790   7.495   9.640   3.997 -1.4452  1.5846 -0.5341
   40LER    HB2  791   7.665   9.663   4.054  0.7030  1.7669 -1.6286
   40LER     CG  792   7.592   9.817   3.919  1.0073 -0.1202 -0.3175
   40LER     HG  793   7.684   9.869   3.945  1.5129 -1.1763  0.0762
   40LER    CD1  794   7.617   9.746   3.788  0.1179  0.1981 -0.9497
   40LER   HD11  795   7.712   9.694   3.801 -1.1188 -1.7569  0.7869
   40LER   HD12  796   7.545   9.668   3.763  0.6108 -0.4328 -0.4267
   40LER   HD13  797   7.627   9.818   3.706 -1.7743  1.1190 -0.4302
   40LER    CD2  798   7.468   9.911   3.902 -0.5769 -0.2491 -0.3253
   40LER   HD21  799   7.485   9.968   3.811  2.0920 -1.3543 -0.6345
   40LER   HD22  800   7.377   9.852   3.889 -0.0721 -0.6945 -2.2779
   40LER   HD23  801   7.456   9.984   3.981  3.2060  0.0578  0.1596
   40LER      C  802   7.525   9.660   4.290 -0.5978  1.0497 -0.5314
   40LER      O  803   7.622   9.618   4.346  0.3629 -0.2713  0.2490
   41U      O5'  804   7.624   4.964   0.981  0.5212 -0.2929  0.8118
   41U      H5T  805   7.627   5.018   1.060 -2.4613  0.6656  0.3705
   41U      C5'  806   7.745   4.898   0.936 -0.2600 -0.2798  0.5548
   41U     H5'1  807   7.725   4.824   0.859 -1.8161 -1.6277  2.1629
   41U     H5'2  808   7.786   4.840   1.019  1.9147  0.4815  0.0784
   41U      C4'  809   7.857   5.001   0.899 -0.1288 -0.1739  0.1209
   41U      H4'  810   7.942   4.946   0.859 -0.0433 -0.3505  0.5422
   41U      O4'  811   7.815   5.103   0.807 -0.2004  0.0216  0.4176
   41U      C1'  812   7.911   5.207   0.807  0.2673  0.4523 -0.0975
   41U      H1'  813   7.994   5.193   0.737 -1.0600  1.8734 -2.0642
   41U       N1  814   7.848   5.340   0.769  0.0579  1.1329  0.8668
   41U       C6  815   7.731   5.382   0.833 -0.5017 -0.4870 -0.4448
   41U       H6  816   7.692   5.327   0.918 -1.5778 -0.8841 -1.1704
   41U       C5  817   7.678   5.499   0.797  0.9196  0.1474 -0.1363
   41U       H5  818   7.594   5.530   0.857  0.0641  0.5037 -1.4756
   41U       C4  819   7.731   5.585   0.694  0.6824  0.4305 -1.0466
   41U       O4  820   7.672   5.686   0.657 -1.0988  0.3919  0.2704
   41U       N3  821   7.849   5.532   0.638  0.1145 -0.7355  0.2270
   41U       H3  822   7.899   5.585   0.569 -0.1856 -2.1235 -1.0888
   41U       C2  823   7.910   5.416   0.673  0.5402 -0.1999 -0.4439
   41U       O2  824   8.014   5.383   0.620  0.1067 -0.1399  0.2492
   41U      C3'  825   7.887   5.093   1.017  0.1825  0.5887 -0.4206
   41U      H3'  826   7.799   5.147   1.051 -2.4387 -1.2425 -3.7124
   41U      C2'  827   7.966   5.210   0.946  0.5868  0.7371 -0.3438
   41U     H2'1  828   7.944   5.303   0.998  1.5882  1.1696 -0.6791
   41U      O2'  829   8.108   5.188   0.942 -0.2634 -0.1187 -0.1161
   41U     HO'2  830   8.155   5.199   1.024  0.3761  0.4472 -0.5480
   41U      O3'  831   7.955   5.027   1.126  0.1623 -0.3957  0.1386
   42U        P  832   7.970   5.109   1.265 -0.0894 -0.1752 -0.0522
   42U      O1P  833   8.035   5.012   1.357  0.1190 -0.2192  0.1477
   42U      O2P  834   7.838   5.165   1.299 -0.5740  0.4230 -0.0797
   42U      O5'  835   8.072   5.230   1.240 -0.0828 -0.3350 -0.4464
   42U      C5'  836   8.207   5.211   1.242 -0.2073  0.3396 -0.2620
   42U     H5'1  837   8.242   5.135   1.173  1.5041 -0.8901  1.8227
   42U     H5'2  838   8.217   5.168   1.342  0.6498  0.0020 -0.4866
   42U      C4'  839   8.294   5.334   1.236 -0.0048  0.3729  0.4598
   42U      H4'  840   8.395   5.297   1.255 -0.5887  0.2232  3.9379
   42U      O4'  841   8.276   5.412   1.117 -0.0481 -0.0805 -0.3987
   42U      C1'  842   8.308   5.545   1.140  0.0609  0.7408  0.3273
   42U      H1'  843   8.385   5.570   1.067 -0.7191 -1.1009 -1.2270
   42U       N1  844   8.184   5.629   1.112  0.5176 -0.3747 -0.3963
   42U       C6  845   8.056   5.582   1.129 -1.0455  0.0901 -0.6019
   42U       H6  846   8.035   5.479   1.152  0.2399 -0.5619 -2.1503
   42U       C5  847   7.947   5.661   1.104 -0.3186 -0.0783 -0.2650
   42U       H5  848   7.847   5.622   1.117 -0.5349  1.2894  3.1240
   42U       C4  849   7.948   5.797   1.058 -1.0868  0.6452 -0.3766
   42U       O4  850   7.858   5.873   1.029 -0.3568  0.7401  0.4132
   42U       N3  851   8.078   5.833   1.047  0.4466 -0.2676  0.2013
   42U       H3  852   8.096   5.924   1.008 -1.3046 -0.1033 -0.3088
   42U       C2  853   8.193   5.758   1.069 -0.3547  0.0619 -1.1050
   42U       O2  854   8.299   5.815   1.059 -0.2862 -0.2387 -0.0771
   42U      C3'  855   8.281   5.442   1.352  0.2220  0.0421  0.4475
   42U      H3'  856   8.174   5.451   1.368 -0.2977  0.8647 -2.7741
   42U      C2'  857   8.346   5.562   1.285 -0.3191  0.3281 -1.0122
   42U     H2'1  858   8.302   5.654   1.324 -1.6964 -0.9764  0.6546
   42U      O2'  859   8.490   5.554   1.299 -0.2329  0.2902 -0.2611
   42U     HO'2  860   8.512   5.484   1.361  0.0797  2.1457  1.8384
   42U      O3'  861   8.341   5.405   1.470 -0.2081 -0.4961 -0.3919
   43A        P  862   8.280   5.448   1.609  0.2618 -0.3612 -0.3600
   43A      O1P  863   8.373   5.394   1.714 -0.2407 -0.0693 -0.3362
   43A      O2P  864   8.138   5.416   1.614 -0.1269  0.3575 -0.1377
   43A      O5'  865   8.281   5.610   1.618 -0.5544 -0.3089 -0.7132
   43A      C5'  866   8.403   5.673   1.633 -0.6601 -0.3118 -0.5020
   43A     H5'1  867   8.471   5.624   1.563  0.8250 -0.6086  1.0703
   43A     H5'2  868   8.433   5.668   1.738  0.4790 -1.0593 -0.8385
   43A      C4'  869   8.390   5.821   1.606 -0.0259  0.7928 -0.5331
   43A      H4'  870   8.493   5.859   1.610  0.4592 -0.5728  0.7486
   43A      O4'  871   8.341   5.841   1.480  0.4004  0.0751  0.5369
   43A      C1'  872   8.293   5.976   1.476 -0.1956 -0.7389  0.0302
   43A      H1'  873   8.359   6.034   1.411 -1.3068 -0.3166 -0.7520
   43A       N9  874   8.159   5.977   1.419 -0.3825  0.4134  0.9528
   43A       C8  875   8.060   5.881   1.422 -0.0046  0.6137  0.0961
   43A       H8  876   8.073   5.798   1.489  4.1185  1.7874  1.0755
   43A       N7  877   7.954   5.920   1.350 -0.7200 -0.5393 -0.4760
   43A       C5  878   7.990   6.047   1.294 -0.1573  0.4322 -0.2009
   43A       C6  879   7.929   6.148   1.208  0.3995  0.2859 -0.1597
   43A       N6  880   7.810   6.142   1.144  0.0164  0.5079 -0.8962
   43A      H61  881   7.751   6.060   1.151 -0.7734  0.9762 -1.8480
   43A      H62  882   7.784   6.225   1.093 -0.1153 -0.3022 -2.2221
   43A       N1  883   7.988   6.266   1.190  0.1385  0.2908 -0.4246
   43A       C2  884   8.111   6.283   1.245 -0.8593  0.0622  0.0881
   43A       H2  885   8.177   6.360   1.209  0.9032 -1.3341  0.1735
   43A       N3  886   8.181   6.196   1.314  0.1960  0.8047 -0.0352
   43A       C4  887   8.115   6.080   1.341  0.1185  0.2774  0.5606
   43A      C3'  888   8.304   5.904   1.702  0.7280 -0.1122  0.0123
   43A      H3'  889   8.209   5.854   1.723 -1.8637  3.4611 -2.0487
   43A      C2'  890   8.285   6.033   1.614 -0.0937  0.3735 -0.4549
   43A     H2'1  891   8.195   6.092   1.628 -0.4893 -0.2823 -0.1436
   43A      O2'  892   8.393   6.122   1.615 -0.3732  0.6096 -0.3713
   43A     HO'2  893   8.360   6.208   1.642  0.2058  0.2345  1.7513
   43A      O3'  894   8.371   5.951   1.819 -0.3113 -0.0245 -0.0279
   44A        P  895   8.295   5.999   1.949 -0.2175  0.1764  0.0372
   44A      O1P  896   8.399   6.005   2.051 -0.5622  0.4263 -0.0635
   44A      O2P  897   8.170   5.922   1.965  0.1937  0.2877  0.0189
   44A      O5'  898   8.256   6.152   1.918  0.0230 -0.0062 -0.0392
   44A      C5'  899   8.349   6.259   1.939 -0.5481 -0.3465 -0.5698
   44A     H5'1  900   8.444   6.224   1.898 -1.4257 -3.0663 -0.4698
   44A     H5'2  901   8.364   6.278   2.045 -1.7351  1.1583 -0.6458
   44A      C4'  902   8.316   6.393   1.867  0.1899 -0.4681 -0.3128
   44A      H4'  903   8.399   6.461   1.882 -1.7952  2.1134 -0.2506
   44A      O4'  904   8.294   6.373   1.722  0.4127 -0.4733  0.5831
   44A      C1'  905   8.202   6.470   1.682 -0.0927 -0.2080 -0.3611
   44A      H1'  906   8.238   6.525   1.595 -1.0493 -0.2789 -0.8148
   44A       N9  907   8.075   6.405   1.646  0.0515 -0.7877 -1.0306
   44A       C8  908   8.021   6.286   1.690  0.0647 -0.5543 -0.2860
   44A       H8  909   8.071   6.229   1.767  0.1545 -0.1664 -0.0521
   44A       N7  910   7.916   6.248   1.630  0.3375 -0.2799  0.4715
   44A       C5  911   7.883   6.353   1.545 -0.1215 -0.7702  0.2810
   44A       C6  912   7.787   6.389   1.447 -0.2638  0.1873  0.3965
   44A       N6  913   7.680   6.316   1.409  0.4711 -0.0616 -0.2257
   44A      H61  914   7.667   6.220   1.435  2.8115 -0.3256  0.1745
   44A      H62  915   7.623   6.352   1.333 -0.6935  0.2685  0.7707
   44A       N1  916   7.787   6.507   1.383 -0.4546 -0.6062 -0.0060
   44A       C2  917   7.888   6.591   1.409 -0.0811 -0.6672  0.1079
   44A       H2  918   7.884   6.688   1.360  0.6711 -1.6420 -1.9903
   44A       N3  919   7.994   6.568   1.484  0.0286 -0.4905 -0.2258
   44A       C4  920   7.980   6.452   1.556  0.2725  0.2709 -0.3503
   44A      C3'  921   8.194   6.478   1.917 -0.6671  0.4303  0.0963
   44A      H3'  922   8.106   6.415   1.929 -1.5691  1.1936 -2.0645
   44A      C2'  923   8.177   6.568   1.796 -0.6259 -0.0573 -0.8511
   44A     H2'1  924   8.076   6.608   1.802  0.0339  1.4613  0.9740
   44A      O2'  925   8.273   6.666   1.788 -0.4356 -0.1379 -0.3942
   44A     HO'2  926   8.305   6.692   1.875  0.4700 -1.5153 -0.2774
   44A      O3'  927   8.220   6.551   2.040  0.0869 -0.0985 -0.0472
   45U        P  928   8.106   6.568   2.148 -0.2031 -0.3688  0.7680
   45U      O1P  929   8.177   6.643   2.250 -0.4110 -0.3976 -0.1669
   45U      O2P  930   8.047   6.435   2.180 -0.2364  0.2550 -0.4532
   45U      O5'  931   8.000   6.656   2.070 -0.2295  0.1097 -0.0937
   45U      C5'  932   8.026   6.790   2.050  0.4091 -0.1755 -0.0315
   45U     H5'1  933   8.126   6.808   2.009  0.1849  1.0062 -0.1008
   45U     H5'2  934   8.020   6.845   2.144  2.4367  0.9991 -0.5263
   45U      C4'  935   7.923   6.852   1.952  0.5890  0.3758 -0.9638
   45U      H4'  936   7.954   6.948   1.912  1.5253 -0.5723 -2.6084
   45U      O4'  937   7.884   6.769   1.840  0.5456  0.1429 -0.0378
   45U      C1'  938   7.762   6.806   1.781 -0.1152 -0.0790 -0.7375
   45U      H1'  939   7.767   6.873   1.696  0.1038  0.3594 -0.3828
   45U       N1  940   7.680   6.693   1.743 -0.1258 -0.1862 -0.0707
   45U       C6  941   7.705   6.565   1.784 -0.2357 -0.4254  0.3117
   45U       H6  942   7.786   6.548   1.853 -1.7606  2.4954  3.0810
   45U       C5  943   7.621   6.465   1.743  0.2788 -0.5740 -0.1330
   45U       H5  944   7.645   6.365   1.775  1.5570 -0.0255  0.7079
   45U       C4  945   7.506   6.487   1.661  0.4427  0.2822 -0.3941
   45U       O4  946   7.434   6.400   1.609 -0.5110  0.3706  0.2930
   45U       N3  947   7.486   6.615   1.627  0.3883  0.1942 -0.0957
   45U       H3  948   7.407   6.637   1.567  0.7859  0.6339 -0.4699
   45U       C2  949   7.571   6.719   1.657 -0.1213 -0.4462 -0.1781
   45U       O2  950   7.555   6.835   1.616  0.1279  0.4227  0.0688
   45U      C3'  951   7.782   6.851   2.019  0.0964  0.2216  0.0791
   45U      H3'  952   7.763   6.749   2.050 -2.9695  0.3082 -1.2108
   45U      C2'  953   7.698   6.883   1.899 -0.0970  0.1262 -0.5009
   45U     H2'1  954   7.601   6.846   1.933  0.1694 -0.5379 -0.4502
   45U      O2'  955   7.680   7.021   1.868 -0.1049 -0.3185  0.2622
   45U     HO'2  956   7.753   7.074   1.902  0.1959 -0.0050 -0.8186
   45U      O3'  957   7.767   6.955   2.116 -0.0634  0.1985  0.0369
   46U        P  958   7.644   6.949   2.213 -0.4593  0.2098 -0.2918
   46U      O1P  959   7.648   7.062   2.309 -0.0617  0.0746 -0.1212
   46U      O2P  960   7.649   6.811   2.265 -0.0699 -0.0660 -0.3500
   46U      O5'  961   7.506   6.956   2.136 -0.4125 -0.6827 -0.3014
   46U      C5'  962   7.454   7.079   2.092 -0.1154 -0.4248 -0.2937
   46U     H5'1  963   7.520   7.135   2.024 -0.9335  2.2215  0.9570
   46U     H5'2  964   7.428   7.141   2.178 -1.9589  2.5851 -2.7944
   46U      C4'  965   7.321   7.065   2.026  0.4148 -0.7195  0.7857
   46U      H4'  966   7.286   7.164   1.995 -2.7095 -1.6270  1.0962
   46U      O4'  967   7.329   6.982   1.910 -0.5485  0.1634  0.1967
   46U      C1'  968   7.206   6.930   1.873  0.1396 -0.2351  0.4880
   46U      H1'  969   7.169   6.983   1.786  1.5082 -0.8376 -0.4918
   46U       N1  970   7.212   6.779   1.835  0.4671 -0.9603  0.4470
   46U       C6  971   7.306   6.696   1.891  0.1228  0.3964 -1.3441
   46U       H6  972   7.392   6.734   1.944 -0.1074 -0.6921 -0.1343
   46U       C5  973   7.288   6.560   1.876 -0.1035 -0.5034  0.7125
   46U       H5  974   7.360   6.489   1.914 -0.5194 -1.7828 -0.8218
   46U       C4  975   7.170   6.505   1.815  0.3766  0.4977  0.0999
   46U       O4  976   7.139   6.383   1.804  0.2131 -1.0932  0.3209
   46U       N3  977   7.075   6.597   1.768 -0.2464 -0.7768  0.3431
   46U       H3  978   6.993   6.568   1.716  0.1477  0.3761 -1.0029
   46U       C2  979   7.101   6.735   1.763 -0.2944 -0.7868 -0.6335
   46U       O2  980   7.023   6.811   1.707 -1.0002  0.2167 -0.9592
   46U      C3'  981   7.211   6.998   2.110 -0.2970 -0.6189 -0.1157
   46U      H3'  982   7.251   6.913   2.165  1.1611 -0.0419 -0.2261
   46U      C2'  983   7.116   6.956   1.996 -0.0169  0.0970 -0.1251
   46U     H2'1  984   7.065   6.864   2.022 -2.1691  0.4664 -2.6149
   46U      O2'  985   7.036   7.057   1.951 -0.1527  0.4607 -0.3733
   46U     HO'2  986   6.966   7.068   2.016  0.3836  2.9761 -0.1325
   46U      O3'  987   7.161   7.096   2.205 -0.0460 -0.0150  0.0590
   47A        P  988   7.063   7.046   2.316 -0.1643 -0.4414 -0.0979
   47A      O1P  989   7.021   7.162   2.399  0.6415 -0.0321  0.7118
   47A      O2P  990   7.129   6.938   2.387  0.0224 -0.3879 -0.4549
   47A      O5'  991   6.942   6.985   2.247 -0.0973 -0.4857  0.2702
   47A      C5'  992   6.820   7.060   2.227  0.3066  0.1107 -0.0509
   47A     H5'1  993   6.855   7.145   2.170 -1.3171 -0.1796 -1.5422
   47A     H5'2  994   6.786   7.110   2.318  2.3023  0.5721  0.5117
   47A      C4'  995   6.711   6.985   2.150  0.1700 -1.0568 -0.8147
   47A      H4'  996   6.641   7.055   2.104  1.4986  0.9097  0.0101
   47A      O4'  997   6.766   6.895   2.052  0.1948 -0.6679 -0.1297
   47A      C1'  998   6.673   6.792   2.030 -0.3379  0.1630  0.4311
   47A      H1'  999   6.635   6.790   1.928 -1.7745 -2.9525  0.9181
   47A       N9 1000   6.746   6.661   2.038 -0.1547  0.0413  0.3050
   47A       C8 1001   6.867   6.619   2.093 -0.0931  0.0396  0.8724
   47A       H8 1002   6.937   6.684   2.144  0.9208 -0.4569  0.1416
   47A       N7 1003   6.901   6.495   2.074 -0.0852 -0.2677 -0.0887
   47A       C5 1004   6.795   6.454   1.990 -0.1322  0.0418 -0.1120
   47A       C6 1005   6.758   6.324   1.936 -0.0835 -0.1387  0.6499
   47A       N6 1006   6.815   6.209   1.943 -0.7102 -0.5397  0.4508
   47A      H61 1007   6.905   6.195   1.987  0.2589  0.5149 -1.1118
   47A      H62 1008   6.781   6.144   1.874 -0.7838  0.0767 -0.1011
   47A       N1 1009   6.644   6.310   1.873 -0.0370  0.2870 -0.5171
   47A       C2 1010   6.569   6.418   1.842 -0.0217 -0.4272 -0.0976
   47A       H2 1011   6.484   6.397   1.779 -0.9336  0.4355  0.8145
   47A       N3 1012   6.591   6.541   1.888  0.5263 -0.2777  0.2534
   47A       C4 1013   6.705   6.549   1.964 -0.1158  0.2030  0.5775
   47A      C3' 1014   6.623   6.895   2.239 -0.0541 -0.6744 -0.9946
   47A      H3' 1015   6.674   6.824   2.305 -0.5911  0.3550  0.6026
   47A      C2' 1016   6.561   6.814   2.127  0.6887  0.3199 -0.1895
   47A     H2'1 1017   6.532   6.713   2.158  2.0464 -0.6062 -1.7298
   47A      O2' 1018   6.455   6.883   2.058  0.2844  0.2337 -0.4183
   47A     HO'2 1019   6.380   6.884   2.118  0.2109  0.5745 -0.5140
   47A      O3' 1020   6.534   6.966   2.313 -0.0325  0.0405  0.7547
   48U        P 1021   6.476   6.900   2.444  0.3768  0.0252 -0.2718
   48U      O1P 1022   6.391   7.001   2.510 -0.3875  0.6711  0.7592
   48U      O2P 1023   6.589   6.843   2.525 -0.7338  0.6560 -0.5465
   48U      O5' 1024   6.373   6.786   2.395 -0.3692  0.0988 -0.2179
   48U      C5' 1025   6.250   6.826   2.342  0.1558 -0.0121 -0.5408
   48U     H5'1 1026   6.262   6.914   2.279 -0.6995 -1.5774 -3.0144
   48U     H5'2 1027   6.186   6.852   2.427  0.2271 -0.0778 -0.4668
   48U      C4' 1028   6.184   6.709   2.259 -0.9442 -0.0653 -0.3180
   48U      H4' 1029   6.099   6.750   2.204 -0.4299  0.7433 -0.5406
   48U      O4' 1030   6.285   6.650   2.169  0.5361 -0.2720 -0.0110
   48U      C1' 1031   6.253   6.520   2.151 -0.6180  0.8301 -0.8681
   48U      H1' 1032   6.227   6.498   2.047 -1.3137 -0.6513 -0.4079
   48U       N1 1033   6.373   6.428   2.182 -0.2893  0.1466 -0.2019
   48U       C6 1034   6.477   6.465   2.263  0.1175  0.0471 -0.0515
   48U       H6 1035   6.466   6.560   2.312 -0.0692  1.0917 -2.0451
   48U       C5 1036   6.593   6.389   2.276  0.2796  0.3001 -0.2112
   48U       H5 1037   6.677   6.413   2.339  0.9931 -2.6220  0.0935
   48U       C4 1038   6.589   6.253   2.222 -0.6704 -0.1973 -0.6662
   48U       O4 1039   6.682   6.177   2.238  0.1741  0.2262 -0.4993
   48U       N3 1040   6.474   6.223   2.153 -0.3944  0.3093  0.0381
   48U       H3 1041   6.470   6.136   2.102 -1.5267 -0.1315  0.8461
   48U       C2 1042   6.375   6.307   2.117  0.0362 -0.1247 -0.1657
   48U       O2 1043   6.292   6.269   2.034 -0.0622  0.1736 -0.6463
   48U      C3' 1044   6.134   6.596   2.345  0.0453 -0.1242 -0.8209
   48U      H3' 1045   6.224   6.567   2.399 -1.1823 -0.7803  0.9757
   48U      C2' 1046   6.122   6.497   2.233  0.0798  0.2206  0.2444
   48U     H2'1 1047   6.123   6.393   2.268  3.9127  0.3291  0.9515
   48U      O2' 1048   6.011   6.537   2.148 -0.1108  0.0089  0.5375
   48U     HO'2 1049   5.945   6.554   2.217  2.8472  0.8870  3.4336
   48U      O3' 1050   6.024   6.609   2.435  0.0549 -0.1620 -0.1846
   49C        P 1051   6.003   6.503   2.544 -0.1786 -0.2059  0.2075
   49C      O1P 1052   5.880   6.533   2.613  0.4125  0.6171 -0.6935
   49C      O2P 1053   6.132   6.490   2.623  0.3809  0.0424  0.2664
   49C      O5' 1054   5.979   6.370   2.463  0.2210 -0.1587  0.0512
   49C      C5' 1055   5.849   6.339   2.407 -0.4079 -0.9815 -0.3073
   49C     H5'1 1056   5.822   6.426   2.347 -0.0810  0.1952  1.1604
   49C     H5'2 1057   5.782   6.328   2.492 -0.4561  2.8056  0.3505
   49C      C4' 1058   5.849   6.209   2.327 -0.1146 -0.3117 -0.3023
   49C      H4' 1059   5.765   6.199   2.258 -0.5411  0.1336  0.1410
   49C      O4' 1060   5.967   6.201   2.251 -0.3077 -0.0609  0.2081
   49C      C1' 1061   6.013   6.061   2.239  0.0637  0.5167 -0.2830
   49C      H1' 1062   6.014   6.009   2.144 -1.5451 -0.7295  0.3334
   49C       N1 1063   6.146   6.039   2.284 -0.1219 -0.0403 -0.0324
   49C       C6 1064   6.205   6.127   2.372  0.0723 -0.1470 -0.2984
   49C       H6 1065   6.146   6.212   2.403 -0.1618  0.2576 -1.7886
   49C       C5 1066   6.328   6.112   2.416  0.2372 -0.1387 -0.7393
   49C       H5 1067   6.367   6.185   2.485 -1.0008  0.4889 -0.6798
   49C       C4 1068   6.401   5.995   2.370  1.0816 -0.2996 -0.2090
   49C       N4 1069   6.525   5.988   2.400 -0.3422 -0.5711 -0.1504
   49C      H41 1070   6.566   6.073   2.438  0.9418 -1.2032 -0.0581
   49C      H42 1071   6.576   5.914   2.355 -0.1391 -0.2521 -0.4495
   49C       N3 1072   6.344   5.902   2.297 -1.2390  0.1088 -0.2229
   49C       C2 1073   6.219   5.924   2.250  0.2911  1.0090 -0.2968
   49C       O2 1074   6.170   5.838   2.181  0.1847  0.3025 -0.3859
   49C      C3' 1075   5.848   6.086   2.419 -0.6161 -0.4688  0.6497
   49C      H3' 1076   5.908   6.113   2.506  1.2655  0.8741 -0.9730
   49C      C2' 1077   5.917   5.979   2.326  0.0508 -0.4247 -0.0935
   49C     H2'1 1078   5.972   5.902   2.380 -0.3493 -1.1002 -0.6396
   49C      O2' 1079   5.826   5.924   2.226  0.1505 -0.0702  0.1914
   49C     HO'2 1080   5.826   5.828   2.232 -1.8543 -0.0870  0.8360
   49C      O3' 1081   5.721   6.048   2.461 -0.2244  0.0975  0.6820
   50U        P 1082   5.704   5.964   2.598 -0.2913  0.4042  0.0117
   50U      O1P 1083   5.563   5.935   2.624 -0.1540  0.2354 -0.0307
   50U      O2P 1084   5.781   6.037   2.700  0.1398 -0.5240 -0.6211
   50U      O5' 1085   5.775   5.826   2.554 -0.1986  0.0097 -0.7885
   50U      C5' 1086   5.711   5.733   2.472 -0.0799  0.2908 -0.8976
   50U     H5'1 1087   5.702   5.779   2.373 -1.2036  0.5794 -0.6741
   50U     H5'2 1088   5.608   5.713   2.500  0.0275 -0.4580 -1.0240
   50U      C4' 1089   5.794   5.605   2.449  0.3616 -0.5264 -0.7462
   50U      H4' 1090   5.735   5.538   2.386 -0.1393  0.8981 -1.8472
   50U      O4' 1091   5.912   5.635   2.371  0.5262  0.6966  0.1694
   50U      C1' 1092   6.021   5.551   2.416 -0.0530  0.7769  0.0002
   50U      H1' 1093   6.043   5.491   2.327 -1.7924  1.9574 -1.2833
   50U       N1 1094   6.145   5.631   2.463 -0.6425  0.1053  0.6569
   50U       C6 1095   6.124   5.744   2.539 -0.0847 -0.0865 -0.1083
   50U       H6 1096   6.024   5.777   2.562  0.4653  1.8601 -0.3118
   50U       C5 1097   6.228   5.809   2.596  0.0550  0.0393 -0.0454
   50U       H5 1098   6.213   5.895   2.659  1.0979  0.1729  0.0464
   50U       C4 1099   6.360   5.748   2.587 -0.8087  0.3245 -0.2578
   50U       O4 1100   6.460   5.800   2.638  0.9017  0.3464 -0.1467
   50U       N3 1101   6.368   5.636   2.513 -0.2650 -0.2044 -0.5513
   50U       H3 1102   6.450   5.582   2.538  0.5220  2.0153  2.3644
   50U       C2 1103   6.273   5.576   2.450 -0.7863  0.4115  0.2772
   50U       O2 1104   6.300   5.464   2.402 -0.2103 -0.3315 -0.1525
   50U      C3' 1105   5.839   5.546   2.581  0.7677 -0.3622 -0.2727
   50U      H3' 1106   5.868   5.627   2.648 -0.0731 -0.6682  0.4944
   50U      C2' 1107   5.959   5.467   2.531 -0.1110 -0.5915  0.7409
   50U     H2'1 1108   6.038   5.440   2.601 -0.0174 -2.8058 -0.1159
   50U      O2' 1109   5.922   5.357   2.462 -0.0728  0.5169  0.7258
   50U     HO'2 1110   5.884   5.290   2.518  1.7427 -2.8887 -1.7330
   50U      O3' 1111   5.740   5.459   2.646 -0.0046 -0.0635 -0.5179
   51A        P 1112   5.777   5.394   2.786 -0.2039  0.1135  0.4111
   51A      O1P 1113   5.650   5.330   2.836 -0.4366  0.2508 -0.3013
   51A      O2P 1114   5.839   5.502   2.861  0.0383 -0.1086  0.5553
   51A      O5' 1115   5.896   5.282   2.752  0.6913 -0.0344 -0.9042
   51A      C5' 1116   5.865   5.149   2.724 -0.6504 -0.0003  0.1175
   51A     H5'1 1117   5.829   5.146   2.621  0.9144 -0.7901 -0.4414
   51A     H5'2 1118   5.796   5.097   2.790 -1.7840 -0.8487 -1.6848
   51A      C4' 1119   5.995   5.075   2.726  0.2204 -0.3638  0.1631
   51A      H4' 1120   5.990   4.979   2.676 -1.6390  0.0086 -0.4827
   51A      O4' 1121   6.095   5.148   2.659 -0.0286  0.1206 -0.3162
   51A      C1' 1122   6.223   5.113   2.719 -0.4884  0.0203  0.4437
   51A      H1' 1123   6.297   5.072   2.651  0.0653  1.1841  0.3276
   51A       N9 1124   6.276   5.229   2.783 -0.9829 -0.0060 -0.5397
   51A       C8 1125   6.216   5.350   2.815 -0.0098  0.7323  0.1669
   51A       H8 1126   6.109   5.365   2.813  0.1695  2.2966  0.6204
   51A       N7 1127   6.296   5.450   2.847 -0.2241  0.7585  0.4273
   51A       C5 1128   6.424   5.383   2.846  0.2303 -0.8278  0.0047
   51A       C6 1129   6.557   5.421   2.866  0.5122  0.1560  0.0714
   51A       N6 1130   6.605   5.532   2.917  0.2394  0.5055  0.0031
   51A      H61 1131   6.543   5.611   2.920  1.0621  1.1905 -0.6025
   51A      H62 1132   6.705   5.531   2.932  0.0392 -1.4928  1.5969
   51A       N1 1133   6.663   5.336   2.861 -0.4419  0.3429  0.9659
   51A       C2 1134   6.638   5.214   2.824  0.2244  1.4911 -0.7311
   51A       H2 1135   6.726   5.152   2.829 -0.8770 -0.1699 -1.2340
   51A       N3 1136   6.516   5.162   2.786 -0.2226 -0.3945 -0.3197
   51A       C4 1137   6.413   5.249   2.806  0.0250  0.0354  0.2650
   51A      C3' 1138   6.055   5.025   2.857  0.3638 -0.1030  0.6482
   51A      H3' 1139   6.056   5.110   2.924  0.9339  0.3086  0.1277
   51A      C2' 1140   6.200   4.998   2.816 -0.0163 -0.8915  0.1898
   51A     H2'1 1141   6.265   5.014   2.902  1.0044  0.9620 -0.8652
   51A      O2' 1142   6.220   4.875   2.753 -0.0101  0.4904 -0.1662
   51A     HO'2 1143   6.154   4.818   2.792  0.8891  0.0690  0.7716
   51A      O3' 1144   5.998   4.910   2.915 -0.1770  0.0675  0.2888
   52U        P 1145   6.013   4.897   3.077 -0.1397 -0.3455 -0.5504
   52U      O1P 1146   5.924   4.779   3.107 -0.6129 -0.5851 -0.2320
   52U      O2P 1147   5.978   5.021   3.140 -0.6271  0.5521 -0.0395
   52U      O5' 1148   6.158   4.857   3.109 -0.0002 -0.5722 -0.1602
   52U      C5' 1149   6.214   4.733   3.068 -0.1069 -0.2715 -0.0550
   52U     H5'1 1150   6.198   4.713   2.962  0.4510 -0.5277 -0.0945
   52U     H5'2 1151   6.165   4.663   3.136 -0.6416  0.6359  0.5059
   52U      C4' 1152   6.366   4.728   3.093  0.4453 -0.0542 -0.4142
   52U      H4' 1153   6.408   4.629   3.079  3.5424  0.9245  1.0224
   52U      O4' 1154   6.438   4.835   3.023 -0.2219 -0.5013  0.0542
   52U      C1' 1155   6.559   4.878   3.097 -0.4309 -0.2284 -0.2380
   52U      H1' 1156   6.652   4.849   3.049  0.9660  1.3876  1.3285
   52U       N1 1157   6.550   5.024   3.136  0.5271 -0.2667  0.7090
   52U       C6 1158   6.435   5.099   3.124 -0.6955 -0.0336  0.0759
   52U       H6 1159   6.346   5.049   3.088 -0.5590 -1.1541  1.2547
   52U       C5 1160   6.442   5.232   3.142  0.5745  0.4213  0.6596
   52U       H5 1161   6.351   5.287   3.123  0.3890 -0.3536 -0.9142
   52U       C4 1162   6.557   5.298   3.195  0.0539  0.4968  0.1292
   52U       O4 1163   6.573   5.413   3.225  0.4431  0.0953 -0.1236
   52U       N3 1164   6.667   5.219   3.197 -0.2131  0.0263 -0.1848
   52U       H3 1165   6.747   5.276   3.222 -1.1527  1.5531 -0.4848
   52U       C2 1166   6.668   5.083   3.183  0.1746  0.3759  0.4868
   52U       O2 1167   6.766   5.010   3.206 -0.3651  0.2636  0.3459
   52U      C3' 1168   6.405   4.758   3.242 -0.0690  0.3842  1.2737
   52U      H3' 1169   6.348   4.845   3.273 -0.0204  1.8135 -2.1672
   52U      C2' 1170   6.552   4.795   3.230 -0.0539  0.5934  0.0333
   52U     H2'1 1171   6.583   4.853   3.316 -0.4348 -0.4449  0.8842
   52U      O2' 1172   6.639   4.692   3.215 -0.1982  0.3168 -0.5215
   52U     HO'2 1173   6.711   4.708   3.277  0.2634 -0.8259 -0.7344
   52U      O3' 1174   6.379   4.649   3.328 -0.3305  0.0536 -0.2747
   53U        P 1175   6.344   4.679   3.484  0.0046 -0.1735 -0.1387
   53U      O1P 1176   6.302   4.549   3.543 -0.2297 -0.2884 -0.1119
   53U      O2P 1177   6.245   4.787   3.496  0.0798 -0.6931  0.5700
   53U      O5' 1178   6.481   4.716   3.542  0.5437  0.4646 -0.5947
   53U      C5' 1179   6.586   4.623   3.559  0.2527 -0.4346  1.1906
   53U     H5'1 1180   6.603   4.554   3.477  0.4059 -1.0184  1.7107
   53U     H5'2 1181   6.562   4.555   3.640  1.8141 -0.5650  1.5687
   53U      C4' 1182   6.714   4.695   3.587  0.3177 -0.4966 -0.6713
   53U      H4' 1183   6.799   4.627   3.577  1.7157  1.3313 -1.8791
   53U      O4' 1184   6.732   4.811   3.496  0.1395 -0.2083  0.5168
   53U      C1' 1185   6.802   4.913   3.568  0.0431 -0.4122  0.2565
   53U      H1' 1186   6.894   4.939   3.517  1.5115 -0.4694  2.7057
   53U       N1 1187   6.730   5.049   3.569 -0.6982  0.4740 -0.1999
   53U       C6 1188   6.595   5.057   3.542  0.3596 -0.5018  0.3049
   53U       H6 1189   6.533   4.969   3.538  2.4349 -1.9815 -2.8035
   53U       C5 1190   6.544   5.177   3.527  0.6462 -0.4981  0.2589
   53U       H5 1191   6.437   5.185   3.518  0.8310  1.9173 -0.7486
   53U       C4 1192   6.618   5.302   3.549  0.3670  0.2049  0.4325
   53U       O4 1193   6.571   5.416   3.540 -0.8135 -0.0824 -0.1921
   53U       N3 1194   6.752   5.284   3.574  0.4542 -0.0697  0.0668
   53U       H3 1195   6.805   5.367   3.598  0.7503  0.0806 -1.0293
   53U       C2 1196   6.809   5.163   3.593  0.5244  0.1880 -0.3151
   53U       O2 1197   6.929   5.143   3.611  0.0412 -0.0417 -0.5760
   53U      C3' 1198   6.725   4.748   3.729 -0.0745  0.1576  0.7046
   53U      H3' 1199   6.625   4.786   3.750 -1.3066 -2.7929  0.6791
   53U      C2' 1200   6.836   4.851   3.704  0.4211 -0.5880 -0.2512
   53U     H2'1 1201   6.839   4.936   3.773 -0.6782 -1.4624  0.9377
   53U      O2' 1202   6.961   4.792   3.703 -0.6499 -0.4505  0.2412
   53U     HO'2 1203   6.971   4.735   3.779 -1.5199  0.4843  1.0985
   53U      O3' 1204   6.745   4.644   3.821  0.6290  0.2986  0.1073
   54C        P 1205   6.697   4.658   3.970  0.2642  0.4179 -0.0192
   54C      O1P 1206   6.720   4.526   4.032  0.0758  0.7042  0.1245
   54C      O2P 1207   6.554   4.699   3.969  0.3437  0.0369  0.1981
   54C      O5' 1208   6.790   4.775   4.027 -0.0652  0.2347  0.6217
   54C      C5' 1209   6.929   4.765   4.048  0.7974 -0.1196 -0.7940
   54C     H5'1 1210   6.984   4.713   3.969  0.9723 -3.2104  1.1950
   54C     H5'2 1211   6.944   4.713   4.142  1.7169  2.6269  0.6706
   54C      C4' 1212   6.995   4.902   4.072  0.6279  0.1232  0.1404
   54C      H4' 1213   7.098   4.887   4.106 -0.2945 -1.8979  2.3244
   54C      O4' 1214   6.990   4.996   3.966 -0.1862 -0.0206  0.0438
   54C      C1' 1215   7.002   5.128   4.010 -0.9903 -0.0612 -0.2631
   54C      H1' 1216   7.097   5.175   3.988 -0.3115 -1.0551  0.4602
   54C       N1 1217   6.887   5.215   3.978  0.4690 -0.3524  0.1294
   54C       C6 1218   6.760   5.172   3.945 -0.6763 -0.0190  0.3862
   54C       H6 1219   6.747   5.065   3.955  1.5034 -0.5338 -1.5257
   54C       C5 1220   6.660   5.260   3.913  0.2890  0.1666 -0.1855
   54C       H5 1221   6.564   5.224   3.878  1.3256  0.0548 -3.1991
   54C       C4 1222   6.692   5.400   3.924 -0.4241 -0.7770  0.0917
   54C       N4 1223   6.597   5.487   3.901 -0.0786  0.6627  0.2148
   54C      H41 1224   6.500   5.459   3.894  0.1055 -0.5033  1.7164
   54C      H42 1225   6.620   5.585   3.913 -1.8600  1.4910 -2.2817
   54C       N3 1226   6.813   5.443   3.958 -0.2524 -0.3384  0.5410
   54C       C2 1227   6.907   5.358   3.990  0.1822 -0.2920  0.1816
   54C       O2 1228   7.016   5.399   4.030  0.0982  0.5056  0.3096
   54C      C3' 1229   6.946   4.985   4.192  0.2363 -0.6525 -0.2711
   54C      H3' 1230   6.837   4.993   4.192  0.2419  0.4382  2.6799
   54C      C2' 1231   7.016   5.119   4.159 -0.1569  0.0662  0.0451
   54C     H2'1 1232   6.958   5.193   4.214 -0.3463 -0.5354  0.6727
   54C      O2' 1233   7.149   5.123   4.202  0.0611  0.3253 -0.0840
   54C     HO'2 1234   7.160   5.051   4.265  0.1169 -0.9735 -1.5360
   54C      O3' 1235   6.992   4.940   4.314 -0.2364  0.6180 -0.1739
   55C        P 1236   6.907   4.960   4.450  0.0669  0.0964 -0.1237
   55C      O1P 1237   6.982   4.888   4.552  0.2467 -0.3108 -0.0130
   55C      O2P 1238   6.767   4.919   4.426 -0.0296  0.4316  0.5090
   55C      O5' 1239   6.910   5.117   4.486  0.2111 -0.6597  0.1896
   55C      C5' 1240   7.027   5.176   4.533 -0.4837 -0.0684 -0.0138
   55C     H5'1 1241   7.109   5.137   4.473 -0.2810 -1.8724  1.3400
   55C     H5'2 1242   7.053   5.145   4.634 -3.1534  2.6410  1.6736
   55C      C4' 1243   7.040   5.327   4.535  0.3971  0.1378 -0.0710
   55C      H4' 1244   7.144   5.357   4.547  0.4359  1.4435 -2.8735
   55C      O4' 1245   7.002   5.384   4.413  0.3230  0.2749  0.9203
   55C      C1' 1246   6.969   5.524   4.431 -0.1633  0.1672 -0.1208
   55C      H1' 1247   7.048   5.579   4.380  0.1604  0.7901  1.0273
   55C       N1 1248   6.829   5.552   4.378 -0.6524 -0.1074 -0.0793
   55C       C6 1249   6.743   5.456   4.326 -0.2099 -0.1055 -0.2449
   55C       H6 1250   6.777   5.354   4.315  0.5754  0.2669 -1.5975
   55C       C5 1251   6.620   5.493   4.276  0.1348 -0.3521  0.7943
   55C       H5 1252   6.557   5.411   4.244 -0.5067  0.3152  0.3056
   55C       C4 1253   6.574   5.625   4.287 -0.4833 -0.4869  0.3776
   55C       N4 1254   6.451   5.650   4.253 -0.0831  0.4954 -0.3109
   55C      H41 1255   6.388   5.576   4.224 -1.3499  0.5373  2.0615
   55C      H42 1256   6.422   5.741   4.285  0.6937  1.2456 -1.6537
   55C       N3 1257   6.655   5.721   4.330  0.7096  0.5056  0.3954
   55C       C2 1258   6.781   5.686   4.376  0.6826 -0.4031 -0.5891
   55C       O2 1259   6.850   5.778   4.416 -0.0348  0.2871  0.3078
   55C      C3' 1260   6.952   5.404   4.632 -0.8932 -0.4098  0.1137
   55C      H3' 1261   6.852   5.364   4.617 -0.6454 -1.2787  0.7189
   55C      C2' 1262   6.973   5.547   4.586  0.0858  0.3984  0.0299
   55C     H2'1 1263   6.897   5.615   4.623 -0.5944 -0.7620  0.8304
   55C      O2' 1264   7.102   5.601   4.626 -0.0492 -0.5643 -0.2883
   55C     HO'2 1265   7.094   5.696   4.620 -0.2205 -0.5038  0.7385
   55C      O3' 1266   6.988   5.395   4.769 -0.5133 -0.6287  0.1740
   56G        P 1267   6.878   5.425   4.884 -0.2614  0.2914 -0.5051
   56G      O1P 1268   6.918   5.368   5.015 -0.2937  0.0053  0.3707
   56G      O2P 1269   6.748   5.394   4.833 -0.2155  0.0447  0.1062
   56G      O5' 1270   6.885   5.581   4.886  0.1966 -0.2574 -0.6946
   56G      C5' 1271   7.002   5.652   4.935 -0.2802  0.1360  0.4301
   56G     H5'1 1272   7.091   5.632   4.876 -0.5900 -0.5745  0.1981
   56G     H5'2 1273   7.028   5.618   5.035  2.7879 -0.5449 -0.5102
   56G      C4' 1274   6.975   5.799   4.928  0.5688 -0.2831  0.0315
   56G      H4' 1275   7.062   5.847   4.972  0.6022 -0.4879  0.1882
   56G      O4' 1276   6.941   5.853   4.803 -0.2559 -0.3031  0.1058
   56G      C1' 1277   6.848   5.958   4.814  0.9474  0.2552  0.1882
   56G      H1' 1278   6.891   6.043   4.761  2.3837  0.8330  2.1490
   56G       N9 1279   6.722   5.920   4.753  0.2454  0.4199 -0.2264
   56G       C8 1280   6.661   5.788   4.733 -0.5239 -0.6510  0.0592
   56G       H8 1281   6.721   5.699   4.744  1.1625  0.5770  1.6280
   56G       N7 1282   6.544   5.790   4.675  0.0723 -0.1331  0.1577
   56G       C5 1283   6.511   5.925   4.673 -0.4322  0.5442 -0.3316
   56G       C6 1284   6.399   5.994   4.618  0.5955 -0.1192  0.4276
   56G       O6 1285   6.293   5.951   4.566 -0.6971 -0.2586 -0.5092
   56G       N1 1286   6.409   6.133   4.620 -0.3629 -0.4111  0.1509
   56G       H1 1287   6.332   6.188   4.585  0.3215  0.1508 -0.5180
   56G       C2 1288   6.516   6.193   4.674 -0.4085 -0.2393 -0.0707
   56G       N2 1289   6.485   6.318   4.692  0.4881  0.0316 -0.1198
   56G      H21 1290   6.400   6.358   4.656  0.5574 -1.0596 -1.5637
   56G      H22 1291   6.549   6.374   4.747 -0.7402 -0.2636  1.6991
   56G       N3 1292   6.616   6.136   4.736 -0.5165 -0.2909 -0.3325
   56G       C4 1293   6.620   6.001   4.713  0.0361 -0.2327  0.1519
   56G      C3' 1294   6.860   5.839   5.018 -0.0032  0.0886 -0.1417
   56G      H3' 1295   6.774   5.776   4.997 -0.2670 -0.1338  1.4785
   56G      C2' 1296   6.824   5.982   4.969 -0.6668  0.4202  0.3330
   56G     H2'1 1297   6.719   5.995   4.996 -0.1373  1.4731  2.0738
   56G      O2' 1298   6.904   6.092   5.019 -0.2049  0.2891 -0.4943
   56G     HO'2 1299   6.859   6.174   4.997  0.9253  0.7827 -0.9941
   56G      O3' 1300   6.895   5.846   5.159 -0.3840  0.9714 -0.3664
   57U        P 1301   6.782   5.843   5.268 -0.0269  0.4197 -0.1884
   57U      O1P 1302   6.839   5.878   5.400  0.5648 -0.2066 -0.3431
   57U      O2P 1303   6.724   5.708   5.244  0.3917  0.2869  0.6942
   57U      O5' 1304   6.680   5.955   5.227 -0.0135  0.1533  0.3566
   57U      C5' 1305   6.716   6.089   5.263 -0.2925 -0.3971 -0.3047
   57U     H5'1 1306   6.819   6.109   5.231  0.2664 -1.0218  1.0499
   57U     H5'2 1307   6.710   6.096   5.371  0.3465 -0.5182 -0.2552
   57U      C4' 1308   6.614   6.196   5.214 -0.2994  0.4172 -0.0382
   57U      H4' 1309   6.657   6.293   5.240 -1.7025  0.2587  3.3962
   57U      O4' 1310   6.588   6.194   5.072 -0.0379 -0.7063  0.2130
   57U      C1' 1311   6.454   6.233   5.045 -0.3936 -0.3001 -0.2301
   57U      H1' 1312   6.452   6.320   4.979  1.6226 -0.0256  0.0157
   57U       N1 1313   6.365   6.125   4.986 -0.0105 -0.0202 -0.2486
   57U       C6 1314   6.394   5.991   4.987  0.3525  0.2282  0.2472
   57U       H6 1315   6.486   5.957   5.032  1.3187  1.7807 -0.4664
   57U       C5 1316   6.308   5.900   4.930 -0.2089 -0.7271  0.4502
   57U       H5 1317   6.337   5.797   4.919 -3.8565 -1.6664 -2.3450
   57U       C4 1318   6.187   5.944   4.870  0.4068 -0.4286 -0.1917
   57U       O4 1319   6.109   5.877   4.802  0.5380  0.2886 -0.5790
   57U       N3 1320   6.159   6.079   4.881 -0.4397 -0.1126 -0.7473
   57U       H3 1321   6.073   6.111   4.837 -0.7851  0.5528  0.3756
   57U       C2 1322   6.247   6.171   4.932  1.1891 -0.7636 -0.0860
   57U       O2 1323   6.202   6.286   4.939  0.4092 -0.0833  0.1267
   57U      C3' 1324   6.477   6.192   5.281 -0.4827 -0.3299 -1.5400
   57U      H3' 1325   6.438   6.090   5.273 -1.1808 -0.1382 -0.6840
   57U      C2' 1326   6.404   6.284   5.184 -0.0960  0.6367  0.4157
   57U     H2'1 1327   6.297   6.268   5.199  0.5176 -0.9473  4.3472
   57U      O2' 1328   6.431   6.418   5.197  0.3463 -0.6420  0.4874
   57U     HO'2 1329   6.428   6.436   5.292 -0.1214  1.5524  0.1043
   57U      O3' 1330   6.484   6.238   5.417 -0.3455 -0.1927 -0.3738
   58A        P 1331   6.370   6.200   5.522 -0.2741  0.1236 -0.3603
   58A      O1P 1332   6.419   6.238   5.657  0.5213 -0.6987  0.3407
   58A      O2P 1333   6.340   6.058   5.495  0.3709  0.2850 -0.0627
   58A      O5' 1334   6.246   6.280   5.488 -0.6000 -0.3426  0.8009
   58A      C5' 1335   6.237   6.429   5.517 -0.0613  0.4129  0.4181
   58A     H5'1 1336   6.318   6.489   5.476 -0.6713  0.1819 -1.2247
   58A     H5'2 1337   6.239   6.445   5.625  3.0162  0.3644  0.4590
   58A      C4' 1338   6.114   6.486   5.452  0.3373 -0.1547  0.8865
   58A      H4' 1339   6.106   6.593   5.472  0.6427  0.1970 -0.7553
   58A      O4' 1340   6.119   6.454   5.314 -0.2998 -0.4839 -0.4273
   58A      C1' 1341   5.990   6.429   5.261  0.1999  0.1489 -0.2700
   58A      H1' 1342   5.969   6.490   5.173 -0.3846 -0.7845 -0.8012
   58A       N9 1343   5.967   6.287   5.217 -0.2566 -0.6951 -0.1690
   58A       C8 1344   6.049   6.177   5.237  0.3441 -0.4462  0.1848
   58A       H8 1345   6.138   6.188   5.297  0.4386 -0.3429  0.0249
   58A       N7 1346   6.008   6.067   5.174  0.6791 -1.0955  0.5250
   58A       C5 1347   5.885   6.107   5.121  0.3112  0.5673 -0.2425
   58A       C6 1348   5.780   6.041   5.057  0.1684  0.6477 -0.0667
   58A       N6 1349   5.764   5.912   5.034  0.3597  0.3580 -0.1547
   58A      H61 1350   5.840   5.846   5.044  1.0652  1.3771  1.6577
   58A      H62 1351   5.685   5.887   4.976 -0.6041 -1.0389  1.6669
   58A       N1 1352   5.668   6.106   5.024 -0.8706  0.3366  0.0071
   58A       C2 1353   5.663   6.232   5.058 -0.8141 -0.1295 -0.2737
   58A       H2 1354   5.571   6.280   5.026 -0.6812  1.0311  0.9988
   58A       N3 1355   5.743   6.307   5.134 -0.2389  0.8121  0.4894
   58A       C4 1356   5.858   6.238   5.150 -0.3840  0.2115 -0.0109
   58A      C3' 1357   5.980   6.435   5.495 -0.0638 -0.0520 -1.1077
   58A      H3' 1358   5.984   6.328   5.512 -0.0643 -0.0124 -0.8539
   58A      C2' 1359   5.898   6.472   5.374  0.2937  0.3795  1.0087
   58A     H2'1 1360   5.805   6.418   5.359 -1.1928  2.5401  1.8951
   58A      O2' 1361   5.885   6.609   5.357 -0.0255 -0.0846  0.0190
   58A     HO'2 1362   5.853   6.653   5.436  0.6027 -2.6540  1.7942
   58A      O3' 1363   5.948   6.504   5.613  0.0337 -0.1924  0.5827
   59C        P 1364   5.828   6.447   5.698  0.1935 -0.1170 -0.1426
   59C      O1P 1365   5.832   6.535   5.819  0.7400  0.0421 -0.0966
   59C      O2P 1366   5.872   6.305   5.719 -0.1676 -0.2554  0.0200
   59C      O5' 1367   5.694   6.461   5.612  0.4408  0.6290 -0.0960
   59C      C5' 1368   5.636   6.583   5.580 -0.9318 -0.4481 -0.2108
   59C     H5'1 1369   5.713   6.650   5.541 -0.7426  0.0188  0.9202
   59C     H5'2 1370   5.611   6.638   5.671 -0.7903  1.1115 -1.0671
   59C      C4' 1371   5.518   6.572   5.488  0.2601  0.3622  0.7877
   59C      H4' 1372   5.485   6.670   5.453  1.4127  0.4603 -0.0737
   59C      O4' 1373   5.544   6.491   5.379 -0.2544 -0.2087 -0.4665
   59C      C1' 1374   5.431   6.418   5.340  0.5895  0.5381 -0.2222
   59C      H1' 1375   5.404   6.436   5.236 -1.5634 -0.3173  0.1253
   59C       N1 1376   5.459   6.268   5.348 -0.0423 -0.7400  0.4050
   59C       C6 1377   5.572   6.220   5.412  0.4995  0.1139  0.2538
   59C       H6 1378   5.643   6.284   5.461  0.0485  0.9253 -0.1403
   59C       C5 1379   5.603   6.085   5.399 -0.0843 -0.5226 -0.1083
   59C       H5 1380   5.693   6.046   5.443  1.4850  3.1789  0.2865
   59C       C4 1381   5.521   6.004   5.316  0.0723 -0.0900  0.7389
   59C       N4 1382   5.545   5.876   5.288 -0.2917  0.3151  0.0583
   59C      H41 1383   5.635   5.837   5.314 -0.7302 -2.2581 -1.8362
   59C      H42 1384   5.486   5.828   5.222  0.3586  0.4683 -0.6524
   59C       N3 1385   5.404   6.047   5.268 -0.8115 -0.0999  0.1481
   59C       C2 1386   5.369   6.177   5.291  0.2877  0.2906 -0.3506
   59C       O2 1387   5.256   6.213   5.257 -0.2261  0.1514  0.4487
   59C      C3' 1388   5.403   6.501   5.554  0.6217 -0.4036 -0.4658
   59C      H3' 1389   5.431   6.412   5.611 -0.1685 -0.1790  0.3019
   59C      C2' 1390   5.320   6.458   5.432 -0.0379 -0.0235 -0.9009
   59C     H2'1 1391   5.260   6.370   5.455 -0.4095 -0.4761 -3.3538
   59C      O2' 1392   5.247   6.558   5.366  0.2050 -0.3733  0.7593
   59C     HO'2 1393   5.200   6.622   5.420  0.4333  0.6640 -0.2306
   59C      O3' 1394   5.341   6.585   5.645 -0.1437 -0.4267 -0.2623
   60U        P 1395   5.268   6.522   5.775  0.1630  0.3058  0.1934
   60U      O1P 1396   5.182   6.626   5.829 -0.8298  0.5825 -0.5609
   60U      O2P 1397   5.369   6.459   5.864  0.0042  0.0156 -0.4134
   60U      O5' 1398   5.170   6.411   5.716 -0.4782 -0.2209 -0.0573
   60U      C5' 1399   5.042   6.441   5.673  0.1368  0.6723 -0.0602
   60U     H5'1 1400   5.048   6.500   5.581 -2.3366 -1.3803 -1.7028
   60U     H5'2 1401   4.986   6.489   5.753  1.5502 -0.3380  1.6029
   60U      C4' 1402   4.979   6.306   5.622 -0.2051  0.0328  0.3273
   60U      H4' 1403   4.878   6.326   5.585  0.9834  1.0808 -2.6262
   60U      O4' 1404   5.047   6.245   5.510 -0.4071  0.1592 -0.3019
   60U      C1' 1405   5.025   6.104   5.510  0.5002 -0.4436  0.9613
   60U      H1' 1406   4.954   6.088   5.429  0.8288  1.9115  0.1143
   60U       N1 1407   5.147   6.028   5.509  0.1865  0.1455 -0.0566
   60U       C6 1408   5.260   6.074   5.581  0.2424  0.3066  0.0715
   60U       H6 1409   5.257   6.167   5.635  0.6461 -2.2550  5.0847
   60U       C5 1410   5.362   5.998   5.606  0.0253  0.9127 -0.0890
   60U       H5 1411   5.444   6.047   5.658 -0.2614  1.7312 -0.3848
   60U       C4 1412   5.355   5.853   5.574  0.7994 -0.9603  0.3586
   60U       O4 1413   5.422   5.761   5.618 -0.2047 -0.6837 -0.0509
   60U       N3 1414   5.248   5.825   5.489  0.0794  0.9256  0.3716
   60U       H3 1415   5.235   5.726   5.475 -1.6906  1.2358 -0.4318
   60U       C2 1416   5.138   5.901   5.463  0.1897  0.5016  0.4872
   60U       O2 1417   5.038   5.853   5.411 -0.2796 -0.0683  0.8267
   60U      C3' 1418   4.961   6.199   5.726 -0.7116 -0.5129  0.0047
   60U      H3' 1419   5.054   6.184   5.782 -2.0833 -1.6929  2.0862
   60U      C2' 1420   4.938   6.073   5.629 -0.0914 -0.4769  0.8243
   60U     H2'1 1421   4.982   5.981   5.668  2.2174 -0.0379 -0.5564
   60U      O2' 1422   4.801   6.053   5.593  0.3751  0.0331  0.2678
   60U     HO'2 1423   4.747   6.103   5.654 -0.1185 -2.1038  1.7205
   60U      O3' 1424   4.858   6.222   5.827  0.0573 -0.3958  0.1883
   61U        P 1425   4.837   6.118   5.947 -0.1834 -0.3498  0.4795
   61U      O1P 1426   4.803   6.200   6.062 -0.1740 -0.4642 -0.6757
   61U      O2P 1427   4.954   6.030   5.953 -0.2646 -0.0864 -0.0824
   61U      O5' 1428   4.704   6.045   5.902 -0.6283 -0.2350  0.2283
   61U      C5' 1429   4.590   6.112   5.883  0.4251  0.0967  0.0970
   61U     H5'1 1430   4.593   6.174   5.793 -1.0659 -2.8933 -2.1963
   61U     H5'2 1431   4.567   6.165   5.975 -3.1450 -1.5015  0.2671
   61U      C4' 1432   4.473   6.016   5.844  0.3449  0.1374 -0.9917
   61U      H4' 1433   4.383   6.075   5.833  0.3205  0.5571  1.1657
   61U      O4' 1434   4.503   5.941   5.722 -0.5341  0.4258 -0.7874
   61U      C1' 1435   4.498   5.805   5.753 -0.0019  0.0297  0.3918
   61U      H1' 1436   4.399   5.772   5.721 -1.2880  1.9644  2.1801
   61U       N1 1437   4.607   5.728   5.691  0.6598 -0.0191 -0.4983
   61U       C6 1438   4.737   5.753   5.709 -0.4291  0.2068 -0.3109
   61U       H6 1439   4.763   5.839   5.768 -0.3738 -0.1173  0.1420
   61U       C5 1440   4.838   5.672   5.664  0.0338  0.8333 -0.1123
   61U       H5 1441   4.940   5.696   5.689  0.0153  1.0092 -0.2056
   61U       C4 1442   4.806   5.560   5.579 -0.3970  0.0528  0.1953
   61U       O4 1443   4.882   5.475   5.532 -0.3627 -0.1055  0.2918
   61U       N3 1444   4.675   5.551   5.546  0.6308  0.4045  0.4782
   61U       H3 1445   4.648   5.496   5.466 -1.8761  0.7219  1.0247
   61U       C2 1446   4.571   5.618   5.612  0.3415  0.4485 -0.2815
   61U       O2 1447   4.453   5.590   5.584 -0.5388 -0.3040 -0.1575
   61U      C3' 1448   4.433   5.911   5.951  0.0528 -0.4744 -0.0509
   61U      H3' 1449   4.465   5.940   6.051  1.2169 -0.6919 -0.3441
   61U      C2' 1450   4.508   5.785   5.903 -0.4094  0.2572  0.6515
   61U     H2'1 1451   4.611   5.799   5.934  0.1972  0.7166 -1.4185
   61U      O2' 1452   4.449   5.664   5.952 -0.1183 -0.2455 -0.0735
   61U     HO'2 1453   4.501   5.587   5.930 -0.1183  0.2730 -2.1285
   61U      O3' 1454   4.290   5.903   5.953 -0.7055  0.1959 -0.2273
   61U      H3T 1455   4.274   5.842   6.025  2.0866 -0.0542  0.2950
   62G      O5' 1456   5.032   5.541   4.545 -0.5844  0.2900  1.0179
   62G      H5T 1457   5.055   5.580   4.461 -2.3740 -0.6359  0.0267
   62G      C5' 1458   4.893   5.526   4.530 -0.0081 -0.1036 -0.5842
   62G     H5'1 1459   4.868   5.425   4.561 -2.3020  0.4247 -0.4969
   62G     H5'2 1460   4.865   5.531   4.424 -1.4397 -0.2747 -0.2331
   62G      C4' 1461   4.800   5.611   4.611 -0.6216  0.0845  0.2713
   62G      H4' 1462   4.702   5.601   4.565 -0.8047 -0.3493  0.7509
   62G      O4' 1463   4.794   5.579   4.748 -0.2559 -0.1898 -0.5803
   62G      C1' 1464   4.847   5.682   4.824 -0.4870 -0.1379 -0.1962
   62G      H1' 1465   4.789   5.706   4.913  2.0962  0.3951  1.4371
   62G       N9 1466   4.990   5.665   4.862 -0.7377 -0.9844  0.2156
   62G       C8 1467   5.072   5.561   4.847 -0.1554  0.2392  0.1467
   62G       H8 1468   5.045   5.477   4.785 -1.9346  1.5830 -0.9917
   62G       N7 1469   5.195   5.576   4.897 -0.2488 -0.6743 -0.6332
   62G       C5 1470   5.188   5.706   4.948 -0.3377 -0.0947  0.2192
   62G       C6 1471   5.278   5.778   5.036 -0.0153 -0.8531  0.4708
   62G       O6 1472   5.398   5.755   5.055  0.5791 -0.7638  0.1377
   62G       N1 1473   5.221   5.893   5.091  0.5297 -0.5049 -0.1313
   62G       H1 1474   5.283   5.944   5.152  1.1056  0.2092 -1.2828
   62G       C2 1475   5.091   5.922   5.087  0.5796 -0.5778 -0.4623
   62G       N2 1476   5.051   6.031   5.147 -0.3791 -0.6725 -0.1662
   62G      H21 1477   5.117   6.098   5.185 -2.3949  0.8964  0.8238
   62G      H22 1478   4.962   6.067   5.113 -0.7884 -0.0748  1.4049
   62G       N3 1479   5.006   5.867   4.999 -0.4640 -0.4449  0.1113
   62G       C4 1480   5.058   5.758   4.938  0.6128  0.2366  0.2910
   62G      C3' 1481   4.835   5.758   4.592 -0.3391 -0.0488  0.6513
   62G      H3' 1482   4.936   5.769   4.553 -0.7697 -0.6156 -0.6822
   62G      C2' 1483   4.823   5.807   4.735 -0.2891 -0.0733  0.2514
   62G     H2'1 1484   4.891   5.887   4.766  2.0650 -2.1832  0.9111
   62G      O2' 1485   4.685   5.843   4.757 -0.0627  0.0593  0.3421
   62G     HO'2 1486   4.646   5.867   4.672 -1.0680  0.0866  0.8012
   62G      O3' 1487   4.748   5.816   4.502  0.3914  0.1598  0.0789
   63U        P 1488   4.796   5.907   4.387 -0.1233  0.4026 -0.1956
   63U      O1P 1489   4.674   5.970   4.328 -0.1674  0.0550 -0.3615
   63U      O2P 1490   4.888   5.827   4.303 -0.6611 -0.0521 -0.0160
   63U      O5' 1491   4.874   6.024   4.447 -0.1018  0.1328  0.4442
   63U      C5' 1492   4.812   6.127   4.531  0.1605  0.1887  0.3307
   63U     H5'1 1493   4.723   6.084   4.577 -0.6582 -2.2957 -3.1748
   63U     H5'2 1494   4.781   6.214   4.473  1.8270  0.4316 -0.2602
   63U      C4' 1495   4.911   6.185   4.629 -0.6054 -0.1902 -0.2589
   63U      H4' 1496   4.875   6.259   4.700  0.4541 -0.8281  0.9994
   63U      O4' 1497   4.981   6.083   4.702 -0.3182  0.0837 -0.6114
   63U      C1' 1498   5.098   6.143   4.746 -0.9820 -0.2380 -0.1850
   63U      H1' 1499   5.079   6.187   4.844 -0.2703  3.6419 -1.6095
   63U       N1 1500   5.211   6.049   4.767  0.1076  0.0246  0.4444
   63U       C6 1501   5.231   5.941   4.683  0.3083 -0.3629 -0.4034
   63U       H6 1502   5.147   5.919   4.619  0.8549 -1.0892 -0.8794
   63U       C5 1503   5.347   5.864   4.687 -0.8005  0.2687 -0.0466
   63U       H5 1504   5.360   5.780   4.621 -3.6332  0.4923 -1.0546
   63U       C4 1505   5.454   5.907   4.777 -0.2376  0.2356 -0.5412
   63U       O4 1506   5.558   5.843   4.798 -0.4505 -1.3868 -0.1002
   63U       N3 1507   5.432   6.025   4.847  0.0687 -0.4289  0.5037
   63U       H3 1508   5.508   6.054   4.906 -0.0709 -1.1788  1.0586
   63U       C2 1509   5.316   6.093   4.846  0.4767 -0.4467  0.0528
   63U       O2 1510   5.313   6.197   4.914  0.4163  0.4522 -0.6414
   63U      C3' 1511   5.021   6.255   4.550  0.5550  0.4071  0.7859
   63U      H3' 1512   5.045   6.190   4.465 -0.7732  1.9142 -0.8357
   63U      C2' 1513   5.136   6.257   4.649 -0.3904 -0.5202 -0.2890
   63U     H2'1 1514   5.229   6.256   4.592  0.6272  1.1585  1.2455
   63U      O2' 1515   5.131   6.371   4.729  0.3762 -0.1879  0.3921
   63U     HO'2 1516   5.203   6.433   4.715  0.0024  0.5231  1.5311
   63U      O3' 1517   4.984   6.385   4.505 -0.0669 -0.1918 -0.2707
   64A        P 1518   5.041   6.455   4.372  0.2513  0.5153  0.4155
   64A      O1P 1519   4.956   6.575   4.346  0.7279  0.2099  0.3352
   64A      O2P 1520   5.059   6.354   4.265 -0.0450 -0.4003  0.2477
   64A      O5' 1521   5.197   6.509   4.402 -0.1152  0.6773 -0.5978
   64A      C5' 1522   5.224   6.624   4.482  0.2823 -0.0507 -0.2331
   64A     H5'1 1523   5.149   6.633   4.561 -0.7353 -0.6606 -1.0931
   64A     H5'2 1524   5.220   6.712   4.419 -1.1650 -0.2866 -0.5153
   64A      C4' 1525   5.361   6.614   4.550 -0.5949  0.3607 -0.1322
   64A      H4' 1526   5.375   6.705   4.608  1.1953  1.0384 -1.4984
   64A      O4' 1527   5.378   6.500   4.628 -0.0460  0.0645  0.2597
   64A      C1' 1528   5.515   6.493   4.651 -0.2176 -0.0632 -0.9074
   64A      H1' 1529   5.545   6.541   4.744  1.7888  0.4394 -1.7549
   64A       N9 1530   5.560   6.348   4.653  0.0528 -0.3915 -0.4558
   64A       C8 1531   5.522   6.246   4.573  0.3135  0.9474 -0.2603
   64A       H8 1532   5.442   6.259   4.501  0.1350 -0.3629 -0.3246
   64A       N7 1533   5.584   6.135   4.597 -0.1703  0.8328  0.4224
   64A       C5 1534   5.691   6.180   4.674 -0.2982  0.1934  0.2979
   64A       C6 1535   5.811   6.117   4.713 -0.8508  0.0015  0.4435
   64A       N6 1536   5.837   5.990   4.685  0.1602 -0.4300  0.3088
   64A      H61 1537   5.752   5.943   4.657  0.1084  0.0038 -0.2769
   64A      H62 1538   5.925   5.942   4.696  0.3017 -0.2352  0.0251
   64A       N1 1539   5.909   6.181   4.770  0.5335  0.1739 -0.7959
   64A       C2 1540   5.889   6.315   4.789 -0.1629  1.0511  0.0982
   64A       H2 1541   5.977   6.371   4.816 -1.0381  1.6614  1.8158
   64A       N3 1542   5.786   6.384   4.760 -0.5214 -0.5073  0.3751
   64A       C4 1543   5.685   6.311   4.706 -0.2961  0.0673  0.3856
   64A      C3' 1544   5.476   6.606   4.447 -0.4376 -0.2228 -0.1575
   64A      H3' 1545   5.450   6.531   4.372 -1.5675 -0.4107  0.3948
   64A      C2' 1546   5.591   6.553   4.531 -0.3629  0.6840 -0.9738
   64A     H2'1 1547   5.649   6.478   4.477 -2.6497 -2.3184  0.4590
   64A      O2' 1548   5.662   6.662   4.587  0.0204  0.0026 -0.1212
   64A     HO'2 1549   5.710   6.698   4.512  2.5941  0.1886  1.4886
   64A      O3' 1550   5.503   6.739   4.390  0.3395  0.2511  0.2103
   65C        P 1551   5.590   6.754   4.262 -0.0645 -0.1799 -0.1317
   65C      O1P 1552   5.568   6.891   4.224 -0.0569 -0.7691  0.0065
   65C      O2P 1553   5.548   6.650   4.159  0.4982  0.2607 -0.2465
   65C      O5' 1554   5.740   6.735   4.318 -0.3470  0.3793  0.3942
   65C      C5' 1555   5.810   6.851   4.367 -0.5571 -0.6324 -0.1277
   65C     H5'1 1556   5.743   6.908   4.431  1.0439  0.8697  0.2998
   65C     H5'2 1557   5.822   6.913   4.277 -2.3167  0.0370  0.0700
   65C      C4' 1558   5.952   6.828   4.429 -0.1438 -0.0892  0.0985
   65C      H4' 1559   5.997   6.908   4.489 -0.2526 -0.8423  1.2190
   65C      O4' 1560   5.934   6.729   4.528 -0.5849  0.4955  0.1044
   65C      C1' 1561   6.060   6.664   4.546 -0.0505 -0.0847  0.4943
   65C      H1' 1562   6.111   6.680   4.642  2.8171  1.5696 -1.1610
   65C       N1 1563   6.060   6.516   4.529  0.3546  0.1747  0.2195
   65C       C6 1564   5.959   6.447   4.468 -0.0125  0.4232 -0.0421
   65C       H6 1565   5.884   6.504   4.415  1.3558  1.6437 -0.7200
   65C       C5 1566   5.955   6.310   4.446 -0.2162  0.5019  0.2701
   65C       H5 1567   5.875   6.265   4.390 -1.0325  2.0721  0.1257
   65C       C4 1568   6.067   6.236   4.491 -0.7663  0.1437 -0.0741
   65C       N4 1569   6.081   6.113   4.462 -0.3132  0.3965 -0.0921
   65C      H41 1570   6.004   6.067   4.416 -1.4745 -0.0490  2.1051
   65C      H42 1571   6.149   6.050   4.501 -0.4798  0.6412  0.6099
   65C       N3 1572   6.171   6.295   4.551 -0.2361 -0.7697  0.1729
   65C       C2 1573   6.164   6.431   4.579  0.0660 -0.9763  0.6392
   65C       O2 1574   6.263   6.481   4.629  0.1829 -0.4986  0.5858
   65C      C3' 1575   6.057   6.774   4.336 -0.4757  0.9676  0.0422
   65C      H3' 1576   6.014   6.692   4.279  0.2768 -1.2756  2.5171
   65C      C2' 1577   6.155   6.716   4.439  0.4163  0.3103  0.0267
   65C     H2'1 1578   6.206   6.629   4.396 -0.7727  0.6977 -2.3623
   65C      O2' 1579   6.233   6.815   4.501  0.0917  0.5656 -0.0807
   65C     HO'2 1580   6.276   6.870   4.435  1.2474  1.6157  1.4745
   65C      O3' 1581   6.122   6.874   4.259  0.1658 -0.0829 -0.6320
   66G        P 1582   6.191   6.834   4.115  0.1032 -0.3463  0.3120
   66G      O1P 1583   6.232   6.958   4.040  0.7048  0.3525  0.4699
   66G      O2P 1584   6.103   6.742   4.045 -0.0024 -0.4966 -0.4199
   66G      O5' 1585   6.330   6.751   4.150  0.1371 -0.0094 -0.0182
   66G      C5' 1586   6.426   6.821   4.216  0.0947  0.3269 -0.2031
   66G     H5'1 1587   6.386   6.880   4.299 -0.6580  1.2595 -1.2105
   66G     H5'2 1588   6.477   6.890   4.149 -0.3554  2.6081  1.6681
   66G      C4' 1589   6.534   6.727   4.275  0.1331 -0.7856  0.5256
   66G      H4' 1590   6.611   6.779   4.331 -0.7248  0.6360  0.4459
   66G      O4' 1591   6.479   6.628   4.363 -0.1277  0.2118  0.3548
   66G      C1' 1592   6.563   6.516   4.353  0.0500  0.5223 -0.0791
   66G      H1' 1593   6.611   6.495   4.449 -0.2934 -2.1974 -0.4171
   66G       N9 1594   6.479   6.394   4.318 -0.4202  0.3166  0.5085
   66G       C8 1595   6.353   6.381   4.287  0.6950 -0.0750 -0.0351
   66G       H8 1596   6.292   6.470   4.280  1.4504  0.6191  1.6434
   66G       N7 1597   6.313   6.262   4.254  0.2666  0.5949 -0.1131
   66G       C5 1598   6.424   6.183   4.285  0.9398  0.0764  0.2327
   66G       C6 1599   6.449   6.039   4.286 -0.0998 -0.3699  0.8832
   66G       O6 1600   6.372   5.943   4.273  0.1670 -0.0631 -0.3554
   66G       N1 1601   6.583   6.008   4.326  0.0803 -0.0158 -0.4220
   66G       H1 1602   6.604   5.909   4.332 -0.6337 -0.1601 -0.2029
   66G       C2 1603   6.671   6.097   4.376  0.6738 -0.6292 -0.6413
   66G       N2 1604   6.776   6.050   4.435  0.2568  0.4553 -0.4477
   66G      H21 1605   6.786   5.950   4.444  1.0918  0.2839 -2.6903
   66G      H22 1606   6.842   6.115   4.474  0.7168 -0.4600  0.3325
   66G       N3 1607   6.646   6.228   4.375 -0.5908 -0.8927 -0.5213
   66G       C4 1608   6.522   6.264   4.329 -0.3865 -0.5720  0.2643
   66G      C3' 1609   6.603   6.647   4.168 -0.2668 -0.0287 -0.2608
   66G      H3' 1610   6.533   6.607   4.095  0.4485  1.1546 -1.6422
   66G      C2' 1611   6.666   6.535   4.244 -0.2896  0.9134  0.1937
   66G     H2'1 1612   6.662   6.444   4.184 -0.8885  1.0605  0.0027
   66G      O2' 1613   6.790   6.556   4.301 -0.2806  0.0176  0.0460
   66G     HO'2 1614   6.839   6.475   4.281 -1.8636 -0.1778 -4.1624
   66G      O3' 1615   6.700   6.713   4.089 -0.0772 -0.3307 -0.0652
   67G        P 1616   6.770   6.644   3.961 -0.5185 -0.0720  0.0668
   67G      O1P 1617   6.850   6.749   3.897 -0.4221 -0.2803  0.1261
   67G      O2P 1618   6.662   6.586   3.886  0.5063 -0.2251 -0.5227
   67G      O5' 1619   6.859   6.519   4.009 -0.2572  0.0289 -0.7402
   67G      C5' 1620   6.998   6.535   4.052 -0.1233  0.5313 -0.7539
   67G     H5'1 1621   7.000   6.593   4.144  0.9165  0.3220 -0.6306
   67G     H5'2 1622   7.051   6.579   3.968  1.5951 -1.0009 -0.5331
   67G      C4' 1623   7.058   6.393   4.078  0.2475 -0.1530  0.6862
   67G      H4' 1624   7.158   6.413   4.117  0.8225  0.5189 -1.0161
   67G      O4' 1625   6.972   6.322   4.166 -0.3942  0.0424 -0.9234
   67G      C1' 1626   6.996   6.186   4.146 -0.3839  0.1340 -0.2414
   67G      H1' 1627   7.032   6.149   4.242  0.0871  1.3698  0.0720
   67G       N9 1628   6.871   6.108   4.106 -0.2848  0.4587 -0.5421
   67G       C8 1629   6.762   6.167   4.052 -0.6624 -0.0563  1.0197
   67G       H8 1630   6.748   6.274   4.046 -1.7834 -0.2805 -1.0954
   67G       N7 1631   6.689   6.075   3.992  0.0709 -0.1386 -0.0317
   67G       C5 1632   6.758   5.953   4.006 -0.1235 -0.9050  0.6331
   67G       C6 1633   6.732   5.814   3.971 -0.0883 -0.2940  0.5625
   67G       O6 1634   6.640   5.762   3.911 -0.7033  0.0031 -0.6645
   67G       N1 1635   6.826   5.724   4.014 -0.7898 -0.0636  0.4304
   67G       H1 1636   6.825   5.628   3.985 -2.7225  0.3521 -1.0390
   67G       C2 1637   6.940   5.765   4.076  0.1709 -0.3040  1.0099
   67G       N2 1638   7.015   5.663   4.115 -0.4715  0.1667 -0.1261
   67G      H21 1639   7.003   5.567   4.086  0.7694 -0.7312  2.0454
   67G      H22 1640   7.107   5.675   4.153  0.5331 -1.8748 -1.7373
   67G       N3 1641   6.975   5.888   4.109 -0.4966  1.0346  0.6314
   67G       C4 1642   6.878   5.977   4.075 -0.0026  0.1034 -0.2283
   67G      C3' 1643   7.086   6.297   3.958  0.4831 -0.2318  0.2512
   67G      H3' 1644   7.004   6.290   3.887 -0.3884  0.7381  1.1383
   67G      C2' 1645   7.103   6.167   4.035 -0.4538 -0.6162 -0.2835
   67G     H2'1 1646   7.083   6.080   3.972  0.6275 -1.4446  0.4667
   67G      O2' 1647   7.232   6.148   4.101  0.0201  0.4305 -0.0949
   67G     HO'2 1648   7.294   6.217   4.077  0.7812  0.4099  1.6351
   67G      O3' 1649   7.198   6.339   3.889  0.1385 -0.5452  0.3624
   68A        P 1650   7.222   6.309   3.737 -0.3482  0.1147 -0.2900
   68A      O1P 1651   7.342   6.397   3.703 -0.2451  0.6908 -0.1356
   68A      O2P 1652   7.097   6.328   3.660  0.2055  0.2582  0.5729
   68A      O5' 1653   7.269   6.158   3.728 -0.3250 -0.2032 -0.6549
   68A      C5' 1654   7.398   6.130   3.769  0.6641  0.1817 -0.4587
   68A     H5'1 1655   7.411   6.186   3.861 -1.7512  0.4833 -0.2549
   68A     H5'2 1656   7.464   6.170   3.691 -0.6513 -2.9889 -3.4782
   68A      C4' 1657   7.429   5.980   3.780  0.2424  0.5224 -0.0065
   68A      H4' 1658   7.526   5.965   3.827  1.3486  2.2474 -1.5968
   68A      O4' 1659   7.342   5.917   3.874 -0.5243 -0.5777  0.5188
   68A      C1' 1660   7.297   5.798   3.814 -0.3111  0.1032 -0.0160
   68A      H1' 1661   7.291   5.719   3.889 -0.8360  1.9335  1.9485
   68A       N9 1662   7.161   5.794   3.751 -0.5507 -0.8736 -0.1699
   68A       C8 1663   7.069   5.899   3.747  0.0677  0.8993 -0.2859
   68A       H8 1664   7.095   6.002   3.767 -2.5603  1.5833 -0.1273
   68A       N7 1665   6.958   5.867   3.690  0.1878  0.6916  0.5859
   68A       C5 1666   6.968   5.729   3.669 -0.1692  0.7862  0.0966
   68A       C6 1667   6.885   5.626   3.621  0.2644 -0.9593 -0.6574
   68A       N6 1668   6.754   5.643   3.590  0.2160  0.5870 -0.3864
   68A      H61 1669   6.707   5.728   3.617 -3.2727 -0.8331 -1.3598
   68A      H62 1670   6.699   5.560   3.576  2.8325 -0.9468 -2.6014
   68A       N1 1671   6.918   5.502   3.625 -0.3612 -0.3520 -0.0380
   68A       C2 1672   7.038   5.473   3.670 -0.0413  0.3573  0.4827
   68A       H2 1673   7.063   5.368   3.678 -0.0210  0.4383  1.6164
   68A       N3 1674   7.128   5.554   3.712  0.0677 -0.6977 -0.3738
   68A       C4 1675   7.089   5.682   3.711  0.2307  0.7859 -0.6188
   68A      C3' 1676   7.438   5.904   3.643 -0.4541  1.1251 -0.4171
   68A      H3' 1677   7.361   5.944   3.578 -0.5146  2.5333  0.4824
   68A      C2' 1678   7.403   5.762   3.696  0.1819 -0.2733 -0.6627
   68A     H2'1 1679   7.366   5.698   3.615  1.8008 -0.6242 -1.1729
   68A      O2' 1680   7.517   5.703   3.750  0.1335  0.6352 -0.8747
   68A     HO'2 1681   7.590   5.763   3.732  0.7102  0.0960 -0.4326
   68A      O3' 1682   7.568   5.911   3.582  0.1608 -0.0310 -0.2234
   69A        P 1683   7.592   5.908   3.425  0.1018 -0.4813 -0.2076
   69A      O1P 1684   7.734   5.945   3.413 -0.2549  0.1754  0.2500
   69A      O2P 1685   7.484   5.986   3.363  0.0986  0.1678 -0.4911
   69A      O5' 1686   7.564   5.757   3.382 -0.3194 -0.1430 -0.7078
   69A      C5' 1687   7.659   5.656   3.420  0.1198  0.0253  1.0005
   69A     H5'1 1688   7.683   5.670   3.525  0.1109  1.9047  0.7948
   69A     H5'2 1689   7.751   5.655   3.362 -1.0719  2.0152 -1.1290
   69A      C4' 1690   7.603   5.514   3.413 -0.1916 -0.1575 -0.5647
   69A      H4' 1691   7.682   5.448   3.449 -1.8118 -2.0574 -0.3289
   69A      O4' 1692   7.493   5.497   3.501  0.7537  0.2195  0.3153
   69A      C1' 1693   7.411   5.393   3.441 -0.8060  0.1701 -0.2453
   69A      H1' 1694   7.388   5.303   3.498  1.5093 -0.0395  0.4651
   69A       N9 1695   7.290   5.460   3.385 -0.4149 -0.4700 -0.0960
   69A       C8 1696   7.266   5.594   3.358  0.1603 -0.0089  0.0133
   69A       H8 1697   7.341   5.669   3.375  1.2898 -1.4626  1.7542
   69A       N7 1698   7.142   5.622   3.325 -0.1583 -0.0397  0.3097
   69A       C5 1699   7.083   5.495   3.318  0.3876 -0.3261  0.4589
   69A       C6 1700   6.945   5.449   3.305 -0.6021 -0.1658  0.3019
   69A       N6 1701   6.843   5.524   3.280  0.7499 -0.4432  0.3450
   69A      H61 1702   6.846   5.625   3.287 -1.4460 -0.3795  1.3547
   69A      H62 1703   6.755   5.477   3.265  1.0352 -0.9862  0.3467
   69A       N1 1704   6.914   5.318   3.295  0.2913 -0.0990 -0.6239
   69A       C2 1705   7.015   5.240   3.332  0.2343 -0.5157  0.0462
   69A       H2 1706   6.989   5.135   3.335  0.5657 -0.5817  1.3268
   69A       N3 1707   7.138   5.270   3.367 -0.1274 -0.2409 -0.4856
   69A       C4 1708   7.170   5.399   3.353 -0.3683 -0.4704 -0.3909
   69A      C3' 1709   7.571   5.455   3.275  0.9675 -0.0274 -0.4059
   69A      H3' 1710   7.512   5.528   3.220 -0.0272 -1.2525 -1.0020
   69A      C2' 1711   7.490   5.332   3.320 -0.1999 -0.4086 -0.1667
   69A     H2'1 1712   7.418   5.310   3.240 -0.2254  0.6970 -0.4727
   69A      O2' 1713   7.570   5.227   3.355  0.4731  0.1181  0.1059
   69A     HO'2 1714   7.657   5.233   3.315  0.3776 -0.3669 -0.1945
   69A      O3' 1715   7.689   5.415   3.209  1.0924  0.2818 -0.8005
   70U        P 1716   7.724   5.443   3.061  0.1812 -0.0618 -0.2561
   70U      O1P 1717   7.862   5.388   3.037  0.6611  0.3625  0.1640
   70U      O2P 1718   7.705   5.589   3.047  0.0182 -0.4428  0.0521
   70U      O5' 1719   7.619   5.359   2.978  0.1926 -0.3386  0.1538
   70U      C5' 1720   7.619   5.215   2.985  0.0282 -0.9785 -0.0166
   70U     H5'1 1721   7.644   5.193   3.089  1.1374  0.8536  0.1410
   70U     H5'2 1722   7.695   5.173   2.918  0.1909 -2.4850  1.0732
   70U      C4' 1723   7.484   5.158   2.951  0.1236  0.2242  0.0016
   70U      H4' 1724   7.482   5.050   2.964 -0.8493 -0.0022 -1.7738
   70U      O4' 1725   7.382   5.216   3.030  0.2777  0.2610 -0.1008
   70U      C1' 1726   7.249   5.193   2.972  0.3011  0.3403  0.4046
   70U      H1' 1727   7.199   5.108   3.017  0.5168  0.8551  1.6753
   70U       N1 1728   7.150   5.308   2.971  0.0594 -0.6501  0.3377
   70U       C6 1729   7.191   5.434   2.999 -0.2294  0.4128  0.0545
   70U       H6 1730   7.296   5.443   3.024 -0.3986 -2.4462  2.3992
   70U       C5 1731   7.109   5.544   3.001 -0.8478 -0.6016  0.9431
   70U       H5 1732   7.152   5.642   3.013 -0.8870 -0.2814 -1.1067
   70U       C4 1733   6.968   5.528   2.962 -0.7690  0.4825  0.4235
   70U       O4 1734   6.890   5.618   2.949 -0.1332  0.4549 -0.0269
   70U       N3 1735   6.931   5.398   2.940 -0.0898  0.1754 -0.1483
   70U       H3 1736   6.836   5.385   2.909 -0.0660  0.7554 -0.4902
   70U       C2 1737   7.014   5.283   2.946 -0.1165 -0.6363  0.7736
   70U       O2 1738   6.966   5.174   2.931  0.9378  0.4945 -0.1549
   70U      C3' 1739   7.444   5.183   2.809  0.1379  0.1474 -0.3307
   70U      H3' 1740   7.463   5.289   2.789  0.2660 -0.1191 -1.7218
   70U      C2' 1741   7.291   5.163   2.821  0.0067  0.2751 -0.4700
   70U     H2'1 1742   7.246   5.232   2.750  0.5628  1.5375  0.3632
   70U      O2' 1743   7.253   5.033   2.790  0.2077 -0.2401 -0.2891
   70U     HO'2 1744   7.170   5.032   2.743  0.1529  0.9826 -0.2484
   70U      O3' 1745   7.510   5.106   2.704  0.3971  0.1739 -0.4000
   71A        P 1746   7.496   5.149   2.560 -0.2564 -0.3932  0.2287
   71A      O1P 1747   7.596   5.064   2.495 -0.3008  0.1565 -0.1566
   71A      O2P 1748   7.511   5.292   2.555 -0.2863 -0.1260  0.0924
   71A      O5' 1749   7.347   5.116   2.514 -0.7324 -0.4524 -0.0691
   71A      C5' 1750   7.305   4.986   2.473  0.0400 -0.6436 -0.0215
   71A     H5'1 1751   7.313   4.912   2.552 -0.9215  0.7441  1.4530
   71A     H5'2 1752   7.364   4.951   2.389  0.0945 -1.0157  0.1690
   71A      C4' 1753   7.156   4.986   2.435 -0.5788 -0.6692  0.6789
   71A      H4' 1754   7.127   4.884   2.408 -2.6284  0.0381  0.0227
   71A      O4' 1755   7.078   5.050   2.539  0.2185 -0.0254  0.0819
   71A      C1' 1756   6.959   5.107   2.490 -0.0764 -0.1561  0.4304
   71A      H1' 1757   6.882   5.041   2.531 -0.1346 -0.7751 -0.6463
   71A       N9 1758   6.943   5.247   2.539  0.3361  0.0315  0.1276
   71A       C8 1759   7.032   5.337   2.590  0.1085 -0.7157 -0.0636
   71A       H8 1760   7.137   5.310   2.600  0.1174 -0.3208  1.0041
   71A       N7 1761   6.986   5.458   2.612  0.1140  0.7269 -0.4844
   71A       C5 1762   6.849   5.440   2.578  0.8104 -0.0958  0.2569
   71A       C6 1763   6.733   5.528   2.573  0.2130  0.2346  0.2063
   71A       N6 1764   6.724   5.655   2.601  0.0249  0.3792  0.1083
   71A      H61 1765   6.805   5.702   2.638 -0.0658 -0.1934  1.0537
   71A      H62 1766   6.630   5.691   2.588 -0.4132 -0.4237  0.8990
   71A       N1 1767   6.617   5.481   2.536  0.4963 -0.0788  0.8492
   71A       C2 1768   6.612   5.354   2.495  0.5141 -0.2717 -0.5212
   71A       H2 1769   6.509   5.334   2.471 -0.7555  2.3292  2.0505
   71A       N3 1770   6.704   5.260   2.484  0.1233 -0.5979  0.0482
   71A       C4 1771   6.823   5.312   2.526 -0.3009  0.6853  0.3310
   71A      C3' 1772   7.109   5.074   2.310  0.5017 -0.1951 -0.1169
   71A      H3' 1773   7.161   5.169   2.322  0.5392 -0.3828  1.4990
   71A      C2' 1774   6.960   5.105   2.339  0.3936  0.4223  0.5459
   71A     H2'1 1775   6.922   5.196   2.295 -1.4411 -1.5747 -2.3123
   71A      O2' 1776   6.875   4.998   2.289  0.2693 -0.3972 -0.4130
   71A     HO'2 1777   6.846   5.007   2.198 -0.4626  0.7510 -0.0886
   71A      O3' 1778   7.139   5.015   2.187  0.0388 -0.2631  0.3217
   72G        P 1779   7.125   5.083   2.050  0.4533  0.5031 -0.3299
   72G      O1P 1780   7.195   4.999   1.953 -0.2487 -0.5759  0.1464
   72G      O2P 1781   7.159   5.223   2.063 -0.3656  0.6602 -0.9911
   72G      O5' 1782   6.968   5.094   2.014 -0.5518  0.2398  0.6282
   72G      C5' 1783   6.891   4.984   1.973  0.0113  0.4330  0.2254
   72G     H5'1 1784   6.898   4.894   2.034  1.4648 -0.9063 -1.7641
   72G     H5'2 1785   6.929   4.962   1.873  2.3109  0.4857  1.0380
   72G      C4' 1786   6.745   5.019   1.965  0.7574  0.2241 -0.5670
   72G      H4' 1787   6.682   4.930   1.970  1.6004 -0.3431  0.3236
   72G      O4' 1788   6.720   5.098   2.082  0.6244  0.5927  0.5359
   72G      C1' 1789   6.614   5.183   2.056  0.0488 -0.2991 -0.3419
   72G      H1' 1790   6.528   5.160   2.119  1.9661 -0.2495  2.4964
   72G       N9 1791   6.673   5.320   2.101  0.7644 -0.6636  0.4212
   72G       C8 1792   6.802   5.364   2.117 -0.3059 -0.4835 -0.0099
   72G       H8 1793   6.893   5.308   2.100 -0.1124  0.1181 -1.0148
   72G       N7 1794   6.810   5.480   2.174  0.9636 -0.1555 -0.5084
   72G       C5 1795   6.680   5.529   2.170 -0.9276  0.2710  0.2393
   72G       C6 1796   6.624   5.653   2.201 -0.8673 -0.1011 -0.1484
   72G       O6 1797   6.670   5.746   2.262 -0.3824  0.3165  0.2113
   72G       N1 1798   6.486   5.652   2.187 -0.1736  0.1243  0.5303
   72G       H1 1799   6.438   5.735   2.220 -1.6411 -0.2774 -0.4848
   72G       C2 1800   6.414   5.558   2.123  0.7528  0.1084  0.1680
   72G       N2 1801   6.288   5.578   2.108 -0.0011 -0.3127 -0.4284
   72G      H21 1802   6.256   5.669   2.138 -0.1328 -0.6820  0.5842
   72G      H22 1803   6.229   5.514   2.057 -1.2963  1.6661 -1.5270
   72G       N3 1804   6.460   5.437   2.096 -0.4984  0.2721 -0.0085
   72G       C4 1805   6.593   5.431   2.126 -0.7406  0.1078  0.0099
   72G      C3' 1806   6.703   5.121   1.856 -0.0043 -0.3348 -0.1951
   72G      H3' 1807   6.788   5.189   1.850  0.0024 -0.2485  0.6985
   72G      C2' 1808   6.577   5.184   1.907  0.3117 -0.6222 -0.2518
   72G     H2'1 1809   6.558   5.284   1.868  1.2260 -0.4027 -0.1690
   72G      O2' 1810   6.455   5.103   1.883  0.0550 -0.9895  0.1906
   72G     HO'2 1811   6.477   5.062   1.798 -0.0067  0.0106 -0.3246
   72G      O3' 1812   6.678   5.068   1.726 -0.3997 -0.7039  0.6239
   73A        P 1813   6.689   5.159   1.592 -0.1742 -0.0256 -0.1058
   73A      O1P 1814   6.648   5.077   1.480 -0.1075  0.1110 -0.1068
   73A      O2P 1815   6.819   5.226   1.584 -0.6090 -0.1676  0.2664
   73A      O5' 1816   6.586   5.276   1.609 -0.2040  0.1112 -0.1795
   73A      C5' 1817   6.449   5.257   1.580 -0.1393  0.0038  0.0335
   73A     H5'1 1818   6.408   5.179   1.644  0.0273 -1.1764 -1.2462
   73A     H5'2 1819   6.433   5.215   1.481 -2.0320  0.2451  0.1936
   73A      C4' 1820   6.372   5.394   1.588 -0.1068  1.1097 -0.1227
   73A      H4' 1821   6.271   5.378   1.551  0.3043  1.2398 -1.3367
   73A      O4' 1822   6.384   5.448   1.719  0.1591  0.2008 -0.3577
   73A      C1' 1823   6.375   5.596   1.715  0.2593 -0.0996 -0.3610
   73A      H1' 1824   6.288   5.635   1.768 -0.6702 -1.2251 -1.0224
   73A       N9 1825   6.499   5.653   1.772  0.3800  0.4677  0.4947
   73A       C8 1826   6.632   5.608   1.791  0.3438  0.4484 -0.1082
   73A       H8 1827   6.681   5.528   1.737  2.1787  0.1536  1.8600
   73A       N7 1828   6.705   5.696   1.860  0.0402  0.6405 -0.4358
   73A       C5 1829   6.614   5.794   1.901  0.5841  0.0542 -0.0957
   73A       C6 1830   6.625   5.903   1.982 -0.0310  0.6128 -0.2438
   73A       N6 1831   6.734   5.946   2.039  0.5563  0.6484 -0.0120
   73A      H61 1832   6.816   5.888   2.032 -0.3614 -0.5328 -1.6310
   73A      H62 1833   6.724   6.034   2.088 -2.1935  1.6372 -2.0639
   73A       N1 1834   6.526   5.989   1.988  0.6608 -0.4675 -0.0198
   73A       C2 1835   6.416   5.965   1.929  0.1839 -0.0364  0.6251
   73A       H2 1836   6.331   6.027   1.950 -1.0229 -1.4395  0.0700
   73A       N3 1837   6.388   5.857   1.853  0.1059 -0.2923 -0.8858
   73A       C4 1838   6.494   5.770   1.842 -0.5061 -0.8540 -0.1189
   73A      C3' 1839   6.431   5.501   1.498 -0.1045  0.0934 -0.5997
   73A      H3' 1840   6.539   5.500   1.513  0.0105 -1.6565 -1.3118
   73A      C2' 1841   6.372   5.628   1.570 -0.3735  0.0418  0.2288
   73A     H2'1 1842   6.432   5.714   1.541 -0.8645 -0.3987 -2.2850
   73A      O2' 1843   6.240   5.643   1.510 -0.1139 -0.1696  0.0895
   73A     HO'2 1844   6.256   5.633   1.416  1.6806  1.0024  0.2295
   73A      O3' 1845   6.399   5.480   1.356 -0.3661 -0.1975  0.3320
   74U        P 1846   6.479   5.545   1.241  0.0783 -0.2791  0.5010
   74U      O1P 1847   6.431   5.487   1.109 -0.5338 -0.0347 -0.6107
   74U      O2P 1848   6.622   5.522   1.272 -0.7726  0.0512  0.4816
   74U      O5' 1849   6.439   5.697   1.243 -0.7877  0.0783 -0.2939
   74U      C5' 1850   6.315   5.755   1.194  0.0026 -0.2235 -1.0121
   74U     H5'1 1851   6.229   5.702   1.236 -0.9969  2.4564  0.5284
   74U     H5'2 1852   6.320   5.744   1.086 -0.7332 -2.2681 -0.8967
   74U      C4' 1853   6.308   5.904   1.227  0.1180 -0.2477  0.3477
   74U      H4' 1854   6.211   5.944   1.200  0.0513 -1.7602 -1.9116
   74U      O4' 1855   6.332   5.930   1.357 -0.2702  0.3438 -0.0177
   74U      C1' 1856   6.397   6.051   1.379  0.3964 -0.9538 -0.3961
   74U      H1' 1857   6.327   6.124   1.419  1.0887 -0.9316  0.8374
   74U       N1 1858   6.516   6.038   1.473  0.4777  0.1307 -0.1858
   74U       C6 1859   6.601   5.929   1.462  0.6419  0.5769  0.7931
   74U       H6 1860   6.589   5.852   1.386 -1.1125  0.3011  1.3089
   74U       C5 1861   6.713   5.921   1.537  0.4880 -0.0886  0.2529
   74U       H5 1862   6.784   5.839   1.529 -0.5597 -0.8557 -2.8721
   74U       C4 1863   6.729   6.020   1.644 -0.0054  0.4433 -0.5715
   74U       O4 1864   6.818   6.012   1.726  0.4387 -0.1946 -0.1051
   74U       N3 1865   6.643   6.115   1.649  0.5617 -0.6777  0.7032
   74U       H3 1866   6.641   6.162   1.738 -0.5369 -0.0267  0.3451
   74U       C2 1867   6.539   6.142   1.564 -0.4912  0.3175  0.7440
   74U       O2 1868   6.467   6.241   1.576 -0.0112  0.1817 -0.2426
   74U      C3' 1869   6.418   5.990   1.154  0.3379 -0.4927 -0.1418
   74U      H3' 1870   6.512   5.936   1.142  0.5361 -0.2779  0.4006
   74U      C2' 1871   6.435   6.118   1.247 -0.5051  0.6204  0.3651
   74U     H2'1 1872   6.537   6.155   1.242  0.4472 -1.9136 -0.1361
   74U      O2' 1873   6.334   6.221   1.235  0.1126  0.4975  0.1316
   74U     HO'2 1874   6.376   6.299   1.200 -0.1509  1.2224  1.3687
   74U      O3' 1875   6.380   6.045   1.027 -0.6338 -0.1843 -0.8060
   75A        P 1876   6.498   6.109   0.931  0.2374 -0.1401 -0.3657
   75A      O1P 1877   6.449   6.107   0.794 -0.1074  0.0185 -0.1823
   75A      O2P 1878   6.624   6.045   0.957 -0.1107  0.4332 -0.1888
   75A      O5' 1879   6.510   6.253   0.985  0.1464 -0.3515 -0.3987
   75A      C5' 1880   6.412   6.351   0.959 -0.5242 -0.7889 -0.2951
   75A     H5'1 1881   6.316   6.303   0.975 -0.2015 -1.1720  0.5573
   75A     H5'2 1882   6.428   6.384   0.856 -2.5593  0.0665 -0.3787
   75A      C4' 1883   6.445   6.481   1.036  0.4355  0.1144  0.1554
   75A      H4' 1884   6.360   6.548   1.019 -1.5142 -2.5758 -1.4849
   75A      O4' 1885   6.453   6.455   1.174 -0.3952 -0.4016  0.4150
   75A      C1' 1886   6.562   6.533   1.226 -0.4325  0.1524  0.6675
   75A      H1' 1887   6.525   6.604   1.300  2.2299  1.6538  0.7038
   75A       N9 1888   6.661   6.454   1.292 -0.5071  0.5063 -0.0910
   75A       C8 1889   6.712   6.332   1.258  0.1789  0.0515  0.2194
   75A       H8 1890   6.684   6.282   1.167 -0.9893 -0.7255  0.9688
   75A       N7 1891   6.800   6.281   1.337 -0.0866 -0.0323 -0.3691
   75A       C5 1892   6.803   6.374   1.442 -0.2976  0.0827  0.3717
   75A       C6 1893   6.861   6.384   1.569 -0.4268  0.1392  0.3664
   75A       N6 1894   6.948   6.302   1.624 -0.1682  0.5154  0.6535
   75A      H61 1895   6.985   6.226   1.569  1.6143  0.8234  1.3842
   75A      H62 1896   6.987   6.332   1.712 -2.0823  1.5868  1.1958
   75A       N1 1897   6.842   6.487   1.648 -0.3244 -0.0656 -0.2242
   75A       C2 1898   6.762   6.580   1.608  0.3841 -0.1751 -0.5566
   75A       H2 1899   6.756   6.665   1.675 -1.3185  0.0175 -0.9085
   75A       N3 1900   6.694   6.588   1.495  0.2294  0.6124  0.3273
   75A       C4 1901   6.720   6.479   1.412  0.8595 -0.0148 -0.5945
   75A      C3' 1902   6.576   6.545   0.983  0.6625 -0.0469  0.2442
   75A      H3' 1903   6.646   6.467   0.954 -1.6346 -1.2387 -2.6669
   75A      C2' 1904   6.625   6.612   1.106 -0.2668  0.1883  0.0547
   75A     H2'1 1905   6.734   6.615   1.104 -0.1252 -0.9255  2.5032
   75A      O2' 1906   6.585   6.748   1.117  0.2125 -0.1990  0.0286
   75A     HO'2 1907   6.629   6.801   1.051 -1.5015 -2.3569 -3.1345
   75A      O3' 1908   6.563   6.633   0.875  0.4099  0.2566  0.2757
   76A        P 1909   6.690   6.701   0.804  0.2574 -0.0044 -0.0874
   76A      O1P 1910   6.640   6.783   0.690 -0.4113  0.3809 -0.5888
   76A      O2P 1911   6.785   6.596   0.779 -0.0067  0.0172  0.0643
   76A      O5' 1912   6.759   6.799   0.908 -0.0700  0.5526 -0.7126
   76A      C5' 1913   6.725   6.935   0.911  0.0555  0.0010  0.0819
   76A     H5'1 1914   6.625   6.957   0.949 -0.4195 -3.2150  0.9700
   76A     H5'2 1915   6.743   6.978   0.813  0.7047 -1.2202 -0.3473
   76A      C4' 1916   6.812   7.004   1.009  0.8416 -0.0408  1.5926
   76A      H4' 1917   6.779   7.108   1.016 -2.4780 -0.9892  2.0865
   76A      O4' 1918   6.801   6.950   1.140  0.2312  0.5525 -0.4320
   76A      C1' 1919   6.924   6.980   1.208 -0.1275 -0.1105 -0.0122
   76A      H1' 1920   6.920   7.063   1.278  1.5505  0.3539 -0.4070
   76A       N9 1921   6.975   6.863   1.275  0.1906  0.2726 -0.2296
   76A       C8 1922   6.896   6.752   1.299 -0.6784  0.7560 -0.2579
   76A       H8 1923   6.790   6.744   1.277 -0.4656  1.9292 -1.9255
   76A       N7 1924   6.969   6.647   1.334  0.4346 -0.0201 -0.1855
   76A       C5 1925   7.097   6.707   1.361  0.7082  0.3522  0.2433
   76A       C6 1926   7.212   6.656   1.422 -0.5952 -0.2417  0.5570
   76A       N6 1927   7.228   6.528   1.464 -0.3212  0.2407 -0.5589
   76A      H61 1928   7.164   6.456   1.435 -0.7052 -0.1692  1.1959
   76A      H62 1929   7.303   6.495   1.524 -2.8250 -2.7744  1.2382
   76A       N1 1930   7.321   6.739   1.436  0.1077  0.0268 -0.1436
   76A       C2 1931   7.303   6.868   1.413 -0.4499  0.1935  1.6110
   76A       H2 1932   7.389   6.932   1.427 -1.9544  2.8844 -0.5161
   76A       N3 1933   7.197   6.927   1.361  0.8912 -1.1910  0.1398
   76A       C4 1934   7.092   6.844   1.338  0.4563  0.4294 -0.0078
   76A      C3' 1935   6.958   6.993   0.973  0.8145 -0.1599 -0.0149
   76A      H3' 1936   6.996   6.892   0.957  0.6434 -0.3486  0.7451
   76A      C2' 1937   7.026   7.032   1.101  0.3832  0.1907  0.6150
   76A     H2'1 1938   7.123   6.984   1.117  0.0633 -0.7662 -0.1952
   76A      O2' 1939   7.023   7.172   1.103  0.0375 -0.1423  0.3113
   76A     HO'2 1940   7.022   7.201   1.011 -0.4168 -0.9894  0.0434
   76A      O3' 1941   6.982   7.077   0.861 -0.1161  0.1693  0.2767
   77U        P 1942   7.108   7.035   0.767  0.3887  0.1705 -0.4437
   77U      O1P 1943   7.125   7.153   0.683 -0.1068  0.5694 -0.0343
   77U      O2P 1944   7.073   6.902   0.702 -0.2315 -0.1377 -0.2999
   77U      O5' 1945   7.229   7.019   0.865  0.1607 -0.6182 -0.5872
   77U      C5' 1946   7.303   7.137   0.912  0.3191  0.3970 -0.4308
   77U     H5'1 1947   7.255   7.190   0.995 -1.9211  0.2066 -1.5362
   77U     H5'2 1948   7.304   7.199   0.822  1.2437 -1.7121 -1.9376
   77U      C4' 1949   7.453   7.105   0.948 -0.7605 -0.9388  0.1879
   77U      H4' 1950   7.497   7.204   0.956 -1.4555 -0.6841  1.0524
   77U      O4' 1951   7.452   7.050   1.080  0.2287  0.1860  0.3961
   77U      C1' 1952   7.563   6.962   1.081 -0.1850 -0.1804  0.7046
   77U      H1' 1953   7.639   6.998   1.150  4.4252 -0.6354 -3.6389
   77U       N1 1954   7.530   6.812   1.117 -0.0338 -0.4442  0.0037
   77U       C6 1955   7.409   6.754   1.091  0.4486 -0.3670  0.3298
   77U       H6 1956   7.334   6.808   1.035 -0.7259 -0.2006  2.0040
   77U       C5 1957   7.379   6.624   1.130  0.1564 -1.0477  0.3426
   77U       H5 1958   7.288   6.569   1.111  0.9573 -2.4666  0.4507
   77U       C4 1959   7.483   6.548   1.193 -0.3308  0.1392 -0.4650
   77U       O4 1960   7.474   6.433   1.232 -0.1822 -0.4308  0.3318
   77U       N3 1961   7.608   6.602   1.203 -0.0476 -0.2793 -0.7734
   77U       H3 1962   7.681   6.546   1.245  0.3441  1.3110  0.7489
   77U       C2 1963   7.633   6.738   1.174 -0.2495 -0.5892  0.6554
   77U       O2 1964   7.749   6.776   1.188  0.1444 -0.4837  0.0112
   77U      C3' 1965   7.532   7.024   0.850  0.1287 -0.3873  0.0136
   77U      H3' 1966   7.479   6.934   0.818 -2.4254  0.2999  2.0206
   77U      C2' 1967   7.638   6.971   0.943 -0.4213 -0.1657 -0.3214
   77U     H2'1 1968   7.665   6.870   0.913  2.8037 -0.0074  1.4980
   77U      O2' 1969   7.752   7.048   0.965 -0.2868 -0.3006  0.4793
   77U     HO'2 1970   7.818   7.021   0.901 -0.4145  0.2510  0.1143
   77U      O3' 1971   7.592   7.102   0.749 -0.0249 -0.3687  0.3987
   78U        P 1972   7.669   7.037   0.622 -0.1534  0.1101  0.1507
   78U      O1P 1973   7.698   7.145   0.533  0.2939 -0.1129  0.3602
   78U      O2P 1974   7.589   6.927   0.574  0.2716  0.0092  0.3707
   78U      O5' 1975   7.804   6.979   0.674 -0.4522  0.5382 -0.5924
   78U      C5' 1976   7.919   7.061   0.701  0.1189 -0.1521  0.1691
   78U     H5'1 1977   7.903   7.138   0.776  1.2479  1.4693 -1.1995
   78U     H5'2 1978   7.951   7.108   0.609  1.1951 -0.5589  0.3235
   78U      C4' 1979   8.034   6.976   0.759  0.0075 -0.3272 -0.2854
   78U      H4' 1980   8.116   7.046   0.771 -0.6681  0.5728 -0.7420
   78U      O4' 1981   8.003   6.928   0.895 -0.1436  0.3520  0.2637
   78U      C1' 1982   8.062   6.797   0.904 -0.2670  0.1313  0.4947
   78U      H1' 1983   8.125   6.804   0.993 -0.5328 -2.5955  0.9808
   78U       N1 1984   7.955   6.699   0.930  0.5361  0.2216  0.3261
   78U       C6 1985   7.847   6.680   0.844 -0.0645  0.1577  0.5529
   78U       H6 1986   7.833   6.745   0.759  0.8532 -0.8128 -0.3690
   78U       C5 1987   7.765   6.572   0.854  0.3024 -0.0664 -0.4015
   78U       H5 1988   7.681   6.556   0.787 -0.3149 -0.8339  0.5373
   78U       C4 1989   7.782   6.476   0.960 -0.4469 -0.5230  0.6585
   78U       O4 1990   7.722   6.373   0.985 -0.6410  0.0983  0.0452
   78U       N3 1991   7.877   6.509   1.048 -0.0695  0.0545 -0.4985
   78U       H3 1992   7.888   6.449   1.128  0.0452  2.8853  1.7655
   78U       C2 1993   7.970   6.616   1.040 -0.4798  0.6853  0.2663
   78U       O2 1994   8.054   6.617   1.126  0.5472  0.2851 -0.1181
   78U      C3' 1995   8.080   6.858   0.668  0.1181 -0.1709 -0.0032
   78U      H3' 1996   7.990   6.806   0.637  0.3237 -1.1232  0.9503
   78U      C2' 1997   8.152   6.774   0.780 -0.6302 -0.6786  0.1654
   78U     H2'1 1998   8.158   6.670   0.747 -1.1889 -0.8359  0.5328
   78U      O2' 1999   8.282   6.830   0.804  0.0708  0.0974 -0.0758
   78U     HO'2 2000   8.349   6.787   0.750 -0.4645  0.7468 -1.2878
   78U      O3' 2001   8.160   6.905   0.554 -0.5924 -0.3474 -0.4477
   79A        P 2002   8.166   6.808   0.430  0.4214  0.2705 -0.1122
   79A      O1P 2003   8.241   6.886   0.331 -0.3607  0.0262 -0.0513
   79A      O2P 2004   8.037   6.750   0.392 -0.4683 -0.4053 -0.3696
   79A      O5' 2005   8.260   6.689   0.478 -0.0272 -0.1139 -0.1717
   79A      C5' 2006   8.400   6.700   0.485  0.3319  0.1566 -0.1719
   79A     H5'1 2007   8.425   6.800   0.521 -1.3885  0.7948 -0.6820
   79A     H5'2 2008   8.437   6.698   0.382 -0.4575 -0.1489 -0.4527
   79A      C4' 2009   8.474   6.599   0.564  0.1562  0.3045  0.3416
   79A      H4' 2010   8.579   6.628   0.565  0.8724 -1.9942  2.5806
   79A      O4' 2011   8.429   6.589   0.700  0.5897  0.2076 -0.4450
   79A      C1' 2012   8.432   6.457   0.748  0.1608 -0.6183  0.5299
   79A      H1' 2013   8.478   6.467   0.846  2.0890  0.8873 -0.4583
   79A       N9 2014   8.294   6.399   0.756 -0.2472 -0.6219  0.2388
   79A       C8 2015   8.183   6.428   0.683 -0.1289  0.7325  0.0571
   79A       H8 2016   8.166   6.484   0.592 -3.5509 -2.9710 -1.8683
   79A       N7 2017   8.076   6.370   0.721  0.1982  0.0849 -0.3721
   79A       C5 2018   8.118   6.277   0.821 -0.4439 -0.1314  1.0765
   79A       C6 2019   8.066   6.165   0.890  0.3017  0.2038 -0.3443
   79A       N6 2020   7.943   6.116   0.889 -0.0423 -0.1645  0.5095
   79A      H61 2021   7.873   6.166   0.836 -0.1286  0.0523  0.8239
   79A      H62 2022   7.914   6.046   0.957  0.6118 -2.2979 -1.2936
   79A       N1 2023   8.143   6.096   0.974 -0.3048  0.1255 -0.1190
   79A       C2 2024   8.270   6.126   0.982 -0.4694 -0.5772 -0.3803
   79A       H2 2025   8.323   6.073   1.059 -0.1038 -0.8212 -0.7950
   79A       N3 2026   8.339   6.219   0.916  0.2588  0.1733  0.8755
   79A       C4 2027   8.255   6.290   0.836  0.4891  0.1537  0.2076
   79A      C3' 2028   8.481   6.453   0.517 -0.1076  1.1317  0.8572
   79A      H3' 2029   8.385   6.416   0.481  1.1373 -0.7413 -0.7239
   79A      C2' 2030   8.521   6.378   0.649  0.8673 -0.1057 -0.3073
   79A     H2'1 2031   8.497   6.271   0.653  0.5502 -0.0037  0.8263
   79A      O2' 2032   8.656   6.406   0.674  0.5308 -0.0429  0.0197
   79A     HO'2 2033   8.686   6.444   0.591  2.5891 -0.6150  0.4457
   79A      O3' 2034   8.573   6.442   0.409  0.1094 -0.2114 -0.7500
   80A        P 2035   8.553   6.312   0.311 -0.2295  0.2073  0.1206
   80A      O1P 2036   8.665   6.301   0.212 -0.3622  0.4278  0.6178
   80A      O2P 2037   8.414   6.338   0.264 -0.0136  0.3743 -0.1475
   80A      O5' 2038   8.559   6.183   0.398  0.3975 -0.0336  0.4211
   80A      C5' 2039   8.681   6.129   0.431 -0.0518 -0.5920  0.1814
   80A     H5'1 2040   8.731   6.206   0.490  0.8951  1.4783 -3.0882
   80A     H5'2 2041   8.739   6.090   0.348 -0.2826 -0.6284  0.0344
   80A      C4' 2042   8.673   6.010   0.526  0.7398 -0.1943 -0.4051
   80A      H4' 2043   8.776   5.987   0.554  0.2658 -1.6955  0.2465
   80A      O4' 2044   8.597   6.029   0.643 -0.1878 -0.1269  0.4355
   80A      C1' 2045   8.524   5.907   0.671 -0.7014  0.3657 -0.0045
   80A      H1' 2046   8.540   5.881   0.776 -1.5239 -0.3071 -0.0430
   80A       N9 2047   8.375   5.927   0.655 -0.3033 -0.6752 -0.3654
   80A       C8 2048   8.308   6.037   0.617  0.0223 -0.2106  0.4470
   80A       H8 2049   8.366   6.122   0.583 -1.9561  0.8529 -0.4830
   80A       N7 2050   8.175   6.034   0.618 -0.2141 -0.7103 -0.2526
   80A       C5 2051   8.154   5.907   0.674 -0.0825  0.1056 -0.8845
   80A       C6 2052   8.043   5.823   0.713  0.2225 -0.1109  0.8242
   80A       N6 2053   7.918   5.860   0.687 -0.0846 -0.2050 -0.3274
   80A      H61 2054   7.898   5.958   0.672 -0.5226 -0.1363  0.6283
   80A      H62 2055   7.841   5.796   0.694 -1.0872  1.0460  0.6307
   80A       N1 2056   8.054   5.697   0.746  0.0776  0.1132  0.0248
   80A       C2 2057   8.178   5.652   0.754 -0.5197  0.2048  0.5133
   80A       H2 2058   8.197   5.552   0.790 -0.0122  0.9742  2.5250
   80A       N3 2059   8.290   5.720   0.742 -0.3945  0.2271 -0.3872
   80A       C4 2060   8.275   5.846   0.701 -0.7639  0.4796 -0.3253
   80A      C3' 2061   8.631   5.883   0.457  0.0904  0.0356  0.2394
   80A      H3' 2062   8.542   5.901   0.397 -1.0097 -1.6045  1.3061
   80A      C2' 2063   8.587   5.804   0.580  0.0195  0.3580  0.5622
   80A     H2'1 2064   8.509   5.732   0.551  0.9526 -0.8447  0.9643
   80A      O2' 2065   8.695   5.737   0.646 -0.1933  0.2987 -0.4450
   80A     HO'2 2066   8.783   5.756   0.611  0.0310 -1.6044 -0.9965
   80A      O3' 2067   8.730   5.803   0.390 -0.3995 -0.3080 -0.4574
   81U        P 2068   8.703   5.751   0.249 -0.1833 -0.1390  0.0119
   81U      O1P 2069   8.812   5.655   0.224  0.0107 -0.2176  0.6194
   81U      O2P 2070   8.675   5.860   0.152 -0.0737 -0.6399 -0.6471
   81U      O5' 2071   8.570   5.668   0.267  0.5298 -0.1035  0.9579
   81U      C5' 2072   8.568   5.545   0.343 -0.0825  0.4161 -0.1384
   81U     H5'1 2073   8.615   5.565   0.440 -1.5243  0.6621  0.5479
   81U     H5'2 2074   8.632   5.471   0.296 -1.5531  0.0287 -1.6313
   81U      C4' 2075   8.434   5.475   0.375 -0.5359 -0.2106  0.0166
   81U      H4' 2076   8.463   5.401   0.449  1.1680  0.6882  0.3132
   81U      O4' 2077   8.340   5.560   0.431  0.2427  0.4680 -0.5602
   81U      C1' 2078   8.233   5.586   0.345 -0.1390 -0.2973  0.6270
   81U      H1' 2079   8.145   5.525   0.366 -1.6306  0.8020 -1.9176
   81U       N1 2080   8.181   5.730   0.348  0.0551  0.3151 -1.0062
   81U       C6 2081   8.265   5.829   0.317 -0.2144 -1.1386  0.2813
   81U       H6 2082   8.369   5.804   0.299  0.4629 -0.0861  2.4167
   81U       C5 2083   8.221   5.958   0.281  0.3451 -0.6259 -0.0608
   81U       H5 2084   8.291   6.033   0.248  1.0939 -0.6171  1.4582
   81U       C4 2085   8.082   5.985   0.307 -0.0344 -0.2429  0.2922
   81U       O4 2086   8.034   6.094   0.282 -0.2649 -0.3205  0.7642
   81U       N3 2087   8.006   5.883   0.356  0.4046  0.4700 -0.3603
   81U       H3 2088   7.906   5.878   0.339  0.2545  0.2429  0.5638
   81U       C2 2089   8.051   5.754   0.378 -0.0909 -0.8913 -0.1614
   81U       O2 2090   7.978   5.668   0.414  0.7883 -0.1332  0.0654
   81U      C3' 2091   8.367   5.408   0.247  0.2164 -0.1717  0.5836
   81U      H3' 2092   8.431   5.396   0.160 -0.7285 -1.3147  0.0297
   81U      C2' 2093   8.279   5.532   0.206 -0.5768  0.3768 -0.8647
   81U     H2'1 2094   8.331   5.615   0.158 -0.0532  1.7276  1.8583
   81U      O2' 2095   8.168   5.489   0.124 -0.0363 -0.6017 -0.3636
   81U     HO'2 2096   8.184   5.398   0.097  1.4878 -0.0879 -1.3348
   81U      O3' 2097   8.285   5.297   0.281 -0.5843  0.1078  0.0259
   82U        P 2098   8.252   5.171   0.185 -0.2571 -0.3356 -0.3864
   82U      O1P 2099   8.370   5.082   0.174  0.1883  0.1071 -0.3617
   82U      O2P 2100   8.183   5.228   0.068  0.1167 -1.0458  0.4632
   82U      O5' 2101   8.135   5.092   0.269 -0.4385  0.0011 -0.2100
   82U      C5' 2102   8.176   5.018   0.384  0.5074  0.5476  0.1912
   82U     H5'1 2103   8.237   5.075   0.454  1.4931 -0.0201 -0.1879
   82U     H5'2 2104   8.227   4.928   0.349  0.8481 -0.5611  3.1742
   82U      C4' 2105   8.051   4.972   0.463 -0.0346  0.2265  1.0184
   82U      H4' 2106   8.085   4.904   0.541 -0.8720 -0.1393  1.0719
   82U      O4' 2107   7.979   5.084   0.504  0.0970  0.1004 -0.7679
   82U      C1' 2108   7.846   5.074   0.453 -0.0769  0.4397  0.1959
   82U      H1' 2109   7.780   5.017   0.519 -0.4296 -0.8166 -1.1996
   82U       N1 2110   7.789   5.210   0.418 -0.3006 -0.2708 -0.5994
   82U       C6 2111   7.872   5.295   0.353  0.0476 -0.1761 -0.0732
   82U       H6 2112   7.974   5.268   0.331 -0.3174 -0.3885 -1.6267
   82U       C5 2113   7.823   5.416   0.318 -0.6050  0.0562 -0.0949
   82U       H5 2114   7.882   5.485   0.259  1.9693  0.4464  2.7170
   82U       C4 2115   7.690   5.455   0.355  0.0475 -0.5740  0.1266
   82U       O4 2116   7.642   5.561   0.324 -0.1521 -0.4605 -0.2228
   82U       N3 2117   7.619   5.372   0.438 -0.2071 -0.5988 -0.7105
   82U       H3 2118   7.531   5.404   0.475  0.1498 -0.7409  0.2980
   82U       C2 2119   7.662   5.248   0.466  0.7046  0.0488 -0.8382
   82U       O2 2120   7.596   5.183   0.546  0.0322  0.7179 -0.1276
   82U      C3' 2121   7.965   4.899   0.356 -0.2032 -0.0114 -0.1242
   82U      H3' 2122   8.018   4.871   0.265  1.5754  0.7605  0.6312
   82U      C2' 2123   7.853   4.986   0.326  0.5847 -0.2651 -0.3960
   82U     H2'1 2124   7.883   5.060   0.252 -0.2944 -0.2900 -0.7823
   82U      O2' 2125   7.734   4.917   0.287 -0.5608  0.0305 -0.3519
   82U     HO'2 2126   7.669   4.987   0.278 -0.3439  0.3494  0.5110
   82U      O3' 2127   7.932   4.777   0.417  0.7605  0.7919  0.3233
   82U      H3T 2128   7.842   4.757   0.387  0.9504 -1.0851  0.9045
   8.66785   8.66785   6.12910   0.00000   0.00000   0.00000   0.00000   4.33392   4.33392
