# Supplementary material for: Constant-pH Molecular Dynamics of Cationic Peptide Dendrimers Binding to siRNA
Source: J Chem Inf Model. 2026 Feb 5;66(8):4734–43. doi: 10.1021/acs.jcim.5c02636 (PMC13126635; doi:10.1021/acs.jcim.5c02636)
Supplement: Supplementary file 2 [file ci5c02636_si_002.zip › zip/DMH18_05_in_10.gro]

Protein t=   0.00000
 2128
    1LY0      N    1   5.369   3.076   1.720 -0.0184 -1.1108  0.4056
    1LY0     H1    2   5.274   3.101   1.744  0.6895  0.1230  2.1855
    1LY0     H2    3   5.411   3.074   1.812  1.4165 -1.1365 -0.2200
    1LY0     H3    4   5.382   2.981   1.687  0.1714 -0.9804  0.1060
    1LY0     CA    5   5.435   3.182   1.626  0.1303  0.3848 -0.0206
    1LY0     HA    6   5.361   3.180   1.547 -1.0879 -0.4774  1.0979
    1LY0     CB    7   5.572   3.148   1.569 -0.1005 -0.3752  0.4945
    1LY0    HB1    8   5.561   3.052   1.518  0.1176  0.8429 -2.0152
    1LY0    HB2    9   5.630   3.123   1.658  0.1512 -1.4699  0.0505
    1LY0     CG   10   5.645   3.252   1.483  0.2815 -0.6470  0.2983
    1LY0    HG1   11   5.665   3.338   1.547  0.2536 -0.7463  0.4420
    1LY0    HG2   12   5.576   3.278   1.403 -2.1962 -0.8582  2.2217
    1LY0     CD   13   5.779   3.203   1.432 -0.2486 -0.6609  0.5995
    1LY0    HD1   14   5.833   3.156   1.514 -1.8279 -2.9084  0.4349
    1LY0    HD2   15   5.847   3.278   1.392 -1.0023 -0.5220 -0.4757
    1LY0     CE   16   5.749   3.104   1.319  0.2973 -0.4783  0.3269
    1LY0    HE1   17   5.732   3.163   1.230  1.4239 -0.4798  0.1056
    1LY0    HE2   18   5.670   3.038   1.356 -0.4735  0.4272  0.3572
    1LY0     NZ   19   5.873   3.029   1.285  0.1117  0.3266 -0.3645
    1LY0    HZ1   20   5.898   2.979   1.369 -2.8867  1.5534  1.4336
    1LY0    HZ2   21   5.846   2.971   1.207 -0.9663  2.4451 -1.6704
    1LY0    HZ3   22   5.942   3.096   1.253 -1.8150  1.3094 -2.8058
    1LY0      C   23   5.436   3.322   1.696 -0.1551 -0.2249  0.1643
    1LY0      O   24   5.527   3.355   1.771 -1.1412 -0.5537  0.0086
    2LER      N   25   5.330   3.401   1.680  0.3701  0.5085 -0.1695
    2LER      H   26   5.258   3.363   1.621 -1.2113  0.4281  1.7296
    2LER     CA   27   5.305   3.532   1.738 -0.3151  0.1067  0.2646
    2LER     HA   28   5.289   3.511   1.844 -0.7637  1.6922  0.5295
    2LER     CB   29   5.173   3.595   1.682 -0.5704 -0.5158  0.4581
    2LER    HB1   30   5.095   3.519   1.686  0.8952 -2.2242 -1.2858
    2LER    HB2   31   5.203   3.614   1.579  0.5022  0.4716  0.9205
    2LER     CG   32   5.132   3.731   1.745 -0.1217  0.1887  0.9256
    2LER     HG   33   5.224   3.786   1.761  1.7790 -2.3816 -0.3835
    2LER    CD1   34   5.031   3.813   1.664 -0.5947 -0.3728 -0.7401
    2LER   HD11   35   5.075   3.817   1.565 -0.0794  0.5991 -0.4915
    2LER   HD12   36   4.941   3.752   1.667  0.9613 -2.7687  0.9436
    2LER   HD13   37   5.020   3.913   1.708  0.1348 -0.9536  0.8441
    2LER    CD2   38   5.083   3.713   1.888 -0.2742 -0.4571  0.4418
    2LER   HD21   39   5.149   3.638   1.932  2.1855 -0.5870 -3.0423
    2LER   HD22   40   5.086   3.806   1.945 -0.6459  0.2614 -0.6766
    2LER   HD23   41   4.978   3.686   1.898 -1.1719  2.5065  0.0949
    2LER      C   42   5.424   3.628   1.717  0.0322 -0.4076 -0.2707
    2LER      O   43   5.447   3.717   1.799 -0.1887  0.2228  0.0947
    3LYR      N   44   5.500   3.620   1.612 -1.0187  0.1120  0.2970
    3LYR      H   45   5.477   3.541   1.553  1.2151 -2.0359  2.1051
    3LYR     CA   46   5.631   3.691   1.583  0.2832  0.4409  0.4684
    3LYR     HA   47   5.602   3.795   1.567 -2.1588 -0.2100  0.2060
    3LYR     CB   48   5.708   3.633   1.464 -0.4767  0.3958 -0.5273
    3LYR    HB1   49   5.753   3.537   1.488 -1.6919  0.0539  0.4994
    3LYR    HB2   50   5.795   3.693   1.436  0.7020 -0.5025  1.0475
    3LYR     CG   51   5.627   3.637   1.338  0.3219 -0.2661 -0.2768
    3LYR    HG1   52   5.579   3.735   1.335  2.8535  1.0668  0.1694
    3LYR    HG2   53   5.560   3.552   1.342  0.1193 -0.0560  1.4880
    3LYR     CD   54   5.720   3.612   1.217  0.2354  0.9003 -0.5178
    3LYR    HD1   55   5.816   3.664   1.221  1.1025 -0.5879 -1.0747
    3LYR    HD2   56   5.670   3.656   1.130 -0.5935  1.1678  0.0838
    3LYR     CE   57   5.751   3.468   1.201  0.3628  0.2107  0.1508
    3LYR    HE1   58   5.666   3.400   1.192  1.0976 -0.9828  1.6393
    3LYR    HE2   59   5.796   3.429   1.293 -0.0298  0.0359  0.2715
    3LYR     NZ   60   5.845   3.451   1.095  0.0094 -0.4733  0.2130
    3LYR    HZ1   61   5.805   3.431   1.004 -0.3380 -0.8767  0.4465
    3LYR      C   62   5.719   3.702   1.710 -0.2306  0.3903 -0.5507
    3LYR      O   63   5.798   3.795   1.719 -0.1684 -0.0186 -0.2299
    4LY0      N   64   5.728   3.592   1.785 -0.3360 -0.0501  0.5965
    4LY0      H   65   5.658   3.519   1.774  1.8454 -2.1140 -0.4527
    4LY0     CA   66   5.821   3.586   1.899 -0.0022 -0.1735 -0.2310
    4LY0     HA   67   5.917   3.625   1.865 -1.3803  1.2267 -2.8047
    4LY0     CB   68   5.823   3.431   1.927  0.3501 -0.4646  0.5822
    4LY0    HB1   69   5.861   3.375   1.841  0.3007  0.8095 -0.3119
    4LY0    HB2   70   5.718   3.408   1.938 -0.0393  0.4013 -0.9467
    4LY0     CG   71   5.902   3.380   2.046  0.2560  0.4393 -0.6164
    4LY0    HG1   72   5.924   3.275   2.029  2.0094  0.9407 -1.6817
    4LY0    HG2   73   5.843   3.390   2.138 -0.8805 -1.0390 -1.1298
    4LY0     CD   74   6.042   3.444   2.063 -1.1409  0.5491 -0.5214
    4LY0    HD1   75   6.091   3.405   2.152 -1.3474  1.9181  0.2355
    4LY0    HD2   76   6.029   3.548   2.094  0.8725  0.3079  1.3559
    4LY0     CE   77   6.130   3.430   1.941 -0.2372  0.1334  0.1886
    4LY0    HE1   78   6.076   3.486   1.864  0.7175  1.9612  0.7913
    4LY0    HE2   79   6.153   3.329   1.907  1.0914  0.3270  0.4465
    4LY0     NZ   80   6.251   3.505   1.951 -0.2239  0.3034  0.0445
    4LY0    HZ1   81   6.300   3.506   1.863  0.0102  1.0766  0.1738
    4LY0    HZ2   82   6.223   3.601   1.962  1.6323  0.9081 -0.0217
    4LY0    HZ3   83   6.306   3.463   2.025 -1.9557 -1.4485  0.4178
    4LY0      C   84   5.772   3.672   2.018  0.7500 -0.4890 -0.6053
    4LY0      O   85   5.852   3.729   2.094  0.3935 -0.0728 -0.5563
    5LER      N   86   5.638   3.695   2.037  0.3233  0.2009  0.4507
    5LER      H   87   5.573   3.646   1.978 -0.8129  1.8381  0.2679
    5LER     CA   88   5.582   3.784   2.144  0.8263  0.3553  0.8853
    5LER     HA   89   5.637   3.766   2.236 -0.3123 -4.0274  0.8946
    5LER     CB   90   5.432   3.741   2.158  0.3030  0.2027 -0.2483
    5LER    HB1   91   5.384   3.736   2.061 -0.2560 -0.3205  0.0472
    5LER    HB2   92   5.372   3.813   2.214 -1.1976 -0.3718 -1.0701
    5LER     CG   93   5.407   3.608   2.227 -0.0105  0.3621  0.1544
    5LER     HG   94   5.300   3.594   2.218 -0.5106  2.8516  1.2859
    5LER    CD1   95   5.481   3.481   2.165 -0.5405 -0.4870 -0.0223
    5LER   HD11   96   5.456   3.387   2.213  2.4886 -1.4244 -0.0983
    5LER   HD12   97   5.469   3.475   2.057 -0.4350  2.4603 -0.2714
    5LER   HD13   98   5.586   3.504   2.185 -0.8233  0.4263  0.4872
    5LER    CD2   99   5.464   3.612   2.373 -0.0902 -0.4207 -0.6462
    5LER   HD21  100   5.431   3.526   2.431 -1.5051  0.8577  0.5285
    5LER   HD22  101   5.572   3.619   2.384 -0.1355 -2.2858  1.9023
    5LER   HD23  102   5.413   3.697   2.419  1.5251  0.2602 -0.0074
    5LER      C  103   5.591   3.934   2.111  0.2575  0.1040  0.4735
    5LER      O  104   5.629   4.007   2.199 -0.3030 -0.5297 -0.2183
    6LYR      N  105   5.562   3.969   1.986  1.4315  0.1259 -0.4156
    6LYR      H  106   5.551   3.891   1.923  0.6455  0.1896 -0.3731
    6LYR     CA  107   5.587   4.102   1.928  0.0994 -0.2497  0.4501
    6LYR     HA  108   5.532   4.175   1.987 -1.2660 -1.9610  1.3714
    6LYR     CB  109   5.530   4.096   1.781  0.3433 -0.5817 -0.7185
    6LYR    HB1  110   5.592   4.029   1.721  0.2986  0.4600 -1.9979
    6LYR    HB2  111   5.541   4.201   1.754  2.3229 -0.9588 -1.5807
    6LYR     CG  112   5.384   4.061   1.762  0.2604  0.1384  0.3095
    6LYR    HG1  113   5.328   4.130   1.825  0.1674  3.9269 -3.4745
    6LYR    HG2  114   5.359   3.958   1.789  0.6406 -0.1715 -0.4726
    6LYR     CD  115   5.335   4.069   1.613 -0.4411 -0.2023  0.1401
    6LYR    HD1  116   5.373   4.163   1.573  0.1606  0.4081  2.0532
    6LYR    HD2  117   5.226   4.070   1.611 -0.4405  1.0052 -0.3804
    6LYR     CE  118   5.378   3.952   1.524 -0.3650  0.3245 -0.7637
    6LYR    HE1  119   5.301   3.874   1.526  0.0138 -0.0487  0.5424
    6LYR    HE2  120   5.474   3.915   1.558 -0.5738  0.8487  0.4522
    6LYR     NZ  121   5.372   3.983   1.380 -0.6801  0.1358 -0.0082
    6LYR    HZ1  122   5.456   4.002   1.327 -1.3836 -0.7333 -1.4926
    6LYR      C  123   5.738   4.151   1.929 -0.0592  0.2087  0.1785
    6LYR      O  124   5.786   4.192   1.823 -0.0262  0.6071  0.5579
    7LER      N  125   5.809   4.122   2.032 -0.3096 -0.4712  0.2766
    7LER      H  126   5.771   4.069   2.108  1.5255 -3.1503 -0.5370
    7LER     CA  127   5.953   4.144   2.030  0.0322  0.1582 -0.5633
    7LER     HA  128   5.978   4.184   1.932  0.1374  0.0811 -0.5683
    7LER     CB  129   6.009   4.000   2.054  0.2785 -0.2723  0.9247
    7LER    HB1  130   5.988   3.938   1.967 -1.5656  0.9313  0.4793
    7LER    HB2  131   5.961   3.956   2.142 -0.2014 -0.5668  0.5239
    7LER     CG  132   6.157   4.005   2.094 -0.1324  0.0628  0.1679
    7LER     HG  133   6.171   4.076   2.175  1.9863  1.1505 -1.0714
    7LER    CD1  134   6.199   3.863   2.136 -0.1402  0.0647  0.6996
    7LER   HD11  135   6.185   3.780   2.066  2.7768 -0.2712  0.3846
    7LER   HD12  136   6.303   3.858   2.168 -0.8734 -0.5131  3.2299
    7LER   HD13  137   6.139   3.831   2.221 -1.9215  0.1285 -0.4678
    7LER    CD2  138   6.246   4.047   1.972  0.8721  0.1937 -0.4546
    7LER   HD21  139   6.219   3.984   1.887  0.3568 -0.1975 -0.0101
    7LER   HD22  140   6.233   4.150   1.938  1.4003  0.3155 -0.3044
    7LER   HD23  141   6.352   4.023   1.982  0.5659 -3.5738 -3.5148
    7LER      C  142   5.991   4.262   2.128 -0.2698 -0.2558 -0.1122
    7LER      O  143   5.956   4.253   2.246  0.2920  0.3944 -0.4334
    8LER      N  144   6.076   4.356   2.088 -0.3536 -0.3190  0.1925
    8LER      H  145   6.100   4.345   1.991 -1.8741 -0.6292 -0.1723
    8LER     CA  146   6.130   4.468   2.169  0.9349  0.7923 -0.3732
    8LER     HA  147   6.050   4.521   2.221 -1.5019 -1.0065 -2.0540
    8LER     CB  148   6.197   4.568   2.077 -0.0748  0.0928 -0.0226
    8LER    HB1  149   6.264   4.500   2.026 -0.4711 -0.1121 -0.2805
    8LER    HB2  150   6.249   4.638   2.141 -3.0189  0.3768  2.3167
    8LER     CG  151   6.105   4.640   1.977 -0.5260  0.4496  0.1724
    8LER     HG  152   6.028   4.574   1.937  0.4271 -0.1623 -0.7112
    8LER    CD1  153   6.040   4.762   2.041 -0.0163 -0.1666 -0.4941
    8LER   HD11  154   5.964   4.731   2.113 -0.6425  0.5499 -0.8239
    8LER   HD12  155   6.113   4.832   2.083  0.8615 -0.9412 -0.7007
    8LER   HD13  156   5.977   4.818   1.972 -2.0017 -0.1320  1.2404
    8LER    CD2  157   6.193   4.685   1.856  0.1228  0.4147  0.3960
    8LER   HD21  158   6.143   4.758   1.793  0.8640  0.9741  0.4322
    8LER   HD22  159   6.277   4.735   1.904  0.5795 -0.8947  1.0256
    8LER   HD23  160   6.242   4.606   1.798  0.4114 -0.2246  1.4738
    8LER      C  161   6.234   4.418   2.271  0.0421 -0.5266 -0.2521
    8LER      O  162   6.347   4.384   2.216 -0.0205 -0.6267  0.4313
    9LYR      N  163   6.212   4.434   2.397  0.8144 -0.1692 -0.3073
    9LYR      H  164   6.122   4.473   2.421  0.0958 -1.3657 -0.9652
    9LYR     CA  165   6.314   4.410   2.499  0.6696  1.2013 -0.4422
    9LYR     HA  166   6.337   4.304   2.488  2.0484  1.6105 -1.7084
    9LYR     CB  167   6.259   4.421   2.643 -0.0465  0.3867  0.0096
    9LYR    HB1  168   6.338   4.399   2.715  0.6423 -1.9784 -1.3718
    9LYR    HB2  169   6.174   4.356   2.661  0.4228 -0.5993 -1.1741
    9LYR     CG  170   6.203   4.566   2.657 -0.0408  0.5033  0.2894
    9LYR    HG1  171   6.146   4.585   2.566  0.0066 -0.3938  0.0637
    9LYR    HG2  172   6.283   4.639   2.669 -0.5270  1.2621 -0.9119
    9LYR     CD  173   6.124   4.574   2.787 -0.3275  0.1479 -0.3064
    9LYR    HD1  174   6.198   4.557   2.865  2.0307 -0.3905 -2.5232
    9LYR    HD2  175   6.044   4.499   2.782 -0.6978  0.6095 -2.1642
    9LYR     CE  176   6.080   4.713   2.805 -0.7131  0.6028 -0.1687
    9LYR    HE1  177   6.173   4.770   2.808 -0.6473  0.4568  2.0249
    9LYR    HE2  178   6.046   4.717   2.909  1.7186  0.7790  0.6706
    9LYR     NZ  179   5.971   4.755   2.713 -0.1652 -0.4732  0.0026
    9LYR    HZ1  180   5.881   4.708   2.722 -0.7563  0.6747  0.3271
    9LYR      C  181   6.452   4.476   2.492  0.7175 -0.2265  0.0428
    9LYR      O  182   6.547   4.427   2.549 -0.3021 -0.2374 -0.0737
   10LER      N  183   6.461   4.590   2.423 -0.1843  0.3938  0.6793
   10LER      H  184   6.376   4.627   2.383  0.5595 -0.4999 -1.9449
   10LER     CA  185   6.576   4.675   2.403  0.9421  0.6065  0.1521
   10LER     HA  186   6.625   4.692   2.499 -0.7604 -0.1013  1.1958
   10LER     CB  187   6.530   4.802   2.330 -0.7016 -0.1293 -0.5717
   10LER    HB1  188   6.481   4.774   2.237  3.0746 -0.4916 -2.6236
   10LER    HB2  189   6.613   4.870   2.309 -0.1785 -0.4700  0.3384
   10LER     CG  190   6.427   4.880   2.407  0.1491  0.1869 -0.2655
   10LER     HG  191   6.341   4.814   2.419  1.0377 -0.6802  1.6936
   10LER    CD1  192   6.463   4.913   2.552  0.2933  0.0978  0.3805
   10LER   HD11  193   6.475   4.823   2.612 -0.8979 -0.5231 -0.2692
   10LER   HD12  194   6.552   4.975   2.562  0.3302  0.0637  0.2706
   10LER   HD13  195   6.377   4.965   2.593 -0.6024 -0.3563 -0.8463
   10LER    CD2  196   6.391   5.010   2.333 -0.4816  0.4993 -0.8394
   10LER   HD21  197   6.303   5.046   2.387 -0.1577  0.1909 -0.1064
   10LER   HD22  198   6.469   5.084   2.351 -1.4688  0.8661  2.6454
   10LER   HD23  199   6.362   5.001   2.228  2.0224  0.4454 -1.5814
   10LER      C  200   6.679   4.591   2.321  0.8115  0.4872  0.4603
   10LER      O  201   6.801   4.609   2.330  0.2426  0.1299 -0.6858
   11LER      N  202   6.628   4.499   2.232  0.8831  0.9855 -0.2678
   11LER      H  203   6.528   4.489   2.223  0.8753  1.0311 -0.2404
   11LER     CA  204   6.716   4.402   2.156 -0.2339 -0.4978  0.3857
   11LER     HA  205   6.794   4.462   2.109 -0.7869  2.0174  2.4712
   11LER     CB  206   6.639   4.340   2.040  0.6622 -0.9351  0.0211
   11LER    HB1  207   6.564   4.274   2.084  0.3200  0.6678  1.9928
   11LER    HB2  208   6.707   4.273   1.987 -0.1916 -3.5033  1.9676
   11LER     CG  209   6.562   4.445   1.948 -0.3019 -0.2783  0.2839
   11LER     HG  210   6.502   4.509   2.014  0.4495  3.2827 -2.2006
   11LER    CD1  211   6.650   4.547   1.880 -0.3944  0.3332  0.3376
   11LER   HD11  212   6.690   4.618   1.953 -0.8898  1.4163 -0.4210
   11LER   HD12  213   6.734   4.494   1.836  0.4081 -0.3091  2.5208
   11LER   HD13  214   6.597   4.605   1.805  1.6311  2.7115  0.6162
   11LER    CD2  215   6.474   4.375   1.843 -0.0114  0.7397  0.0208
   11LER   HD21  216   6.536   4.342   1.760  0.8807 -0.0419  0.9776
   11LER   HD22  217   6.422   4.288   1.882 -0.9428  1.5720  0.7066
   11LER   HD23  218   6.406   4.447   1.796  2.0368  0.7106 -3.2333
   11LER      C  219   6.787   4.302   2.239 -0.5384  0.2112  0.5615
   11LER      O  220   6.878   4.231   2.195  0.1955 -0.3545  0.3576
   12LER      N  221   6.752   4.298   2.365 -0.0997  0.6046 -0.3148
   12LER      H  222   6.686   4.367   2.399  0.0581  0.6378 -0.0737
   12LER     CA  223   6.820   4.210   2.461  0.4239 -0.6859 -0.1548
   12LER     HA  224   6.859   4.117   2.420  3.3411 -0.1273  1.1003
   12LER     CB  225   6.726   4.174   2.578 -0.0184 -0.1525  0.4405
   12LER    HB1  226   6.705   4.265   2.635 -0.9881  0.0496 -0.2221
   12LER    HB2  227   6.775   4.096   2.637 -0.5395 -2.1546 -1.6633
   12LER     CG  228   6.587   4.114   2.540  0.5306 -0.0565  0.5244
   12LER     HG  229   6.522   4.191   2.499 -1.1774 -0.7422  1.8095
   12LER    CD1  230   6.588   3.997   2.444  0.0852 -0.0184  0.5186
   12LER   HD11  231   6.660   3.920   2.473  0.7684  0.3724 -0.1022
   12LER   HD12  232   6.489   3.950   2.437  0.0919  0.1656 -1.2706
   12LER   HD13  233   6.617   4.028   2.343  1.7939  0.2296  1.0701
   12LER    CD2  234   6.508   4.079   2.670 -0.5013  0.0759 -0.2448
   12LER   HD21  235   6.481   4.174   2.718  0.1799 -0.3852  1.0994
   12LER   HD22  236   6.417   4.028   2.638  0.0034 -1.2342  0.3239
   12LER   HD23  237   6.574   4.017   2.730 -0.4911 -1.0195 -1.3402
   12LER      C  238   6.949   4.271   2.513  0.2614 -0.0987 -0.2615
   12LER      O  239   7.035   4.208   2.573 -0.3880  0.1298  0.2949
   13LER      N  240   6.955   4.405   2.504 -0.2264 -1.1420  1.2961
   13LER      H  241   6.876   4.452   2.463 -0.4025 -3.0595 -0.7455
   13LER     CA  242   7.074   4.489   2.549  0.9500 -0.7987  0.1923
   13LER     HA  243   7.113   4.458   2.645  0.2255 -1.5316  0.2697
   13LER     CB  244   7.025   4.629   2.567 -0.3496  0.4128  0.0085
   13LER    HB1  245   7.002   4.671   2.470 -1.7218  1.1957  0.6462
   13LER    HB2  246   7.106   4.691   2.606  0.2935  0.4717 -1.3784
   13LER     CG  247   6.899   4.648   2.658 -0.2204 -0.2976 -0.4678
   13LER     HG  248   6.819   4.593   2.608 -1.2365  0.1921  0.5773
   13LER    CD1  249   6.912   4.573   2.790  0.4373  0.1653 -0.4838
   13LER   HD11  250   6.966   4.478   2.795  0.0545 -0.0135  3.3699
   13LER   HD12  251   6.962   4.631   2.868  1.4588 -3.5854  1.9626
   13LER   HD13  252   6.813   4.564   2.834  0.6405 -2.6685 -0.4236
   13LER    CD2  253   6.862   4.798   2.667 -0.6961  0.4793 -0.3201
   13LER   HD21  254   6.859   4.836   2.565  0.0154 -1.0693 -0.9558
   13LER   HD22  255   6.764   4.790   2.715 -0.1413 -0.9294  0.6526
   13LER   HD23  256   6.942   4.851   2.718 -1.9206  2.4761 -0.3578
   13LER      C  257   7.196   4.478   2.461 -0.4361 -0.7714  0.1970
   13LER      O  258   7.196   4.492   2.341 -0.3376  0.0282  0.0413
   14NH2      N  259   7.314   4.500   2.520 -0.1176 -0.1074 -0.0785
   14NH2     H1  260   7.321   4.491   2.621  2.8082 -1.5326 -0.3127
   14NH2     H2  261   7.392   4.484   2.458 -0.7241 -0.1531 -0.8390
   15LY0      N  262   6.379   3.191   1.122  0.4024  0.5091 -0.0471
   15LY0     H1  263   6.326   3.231   1.198  0.3487  0.3861 -0.0184
   15LY0     H2  264   6.445   3.258   1.085  0.6683  0.6873  0.7301
   15LY0     H3  265   6.433   3.118   1.166 -1.8858 -1.9891 -1.0669
   15LY0     CA  266   6.283   3.147   1.016 -0.2118 -0.2225 -0.2497
   15LY0     HA  267   6.251   3.044   1.032  0.9105 -1.1354 -3.2633
   15LY0     CB  268   6.356   3.152   0.880  0.1780 -0.1658 -0.8556
   15LY0    HB1  269   6.457   3.115   0.896 -1.1406 -3.1804  1.4326
   15LY0    HB2  270   6.370   3.257   0.855  0.0158  0.5478  1.8081
   15LY0     CG  271   6.281   3.076   0.767  0.1496  0.2264  0.4735
   15LY0    HG1  272   6.326   3.102   0.671  0.2610 -0.6932  0.2712
   15LY0    HG2  273   6.181   3.120   0.762  0.0845  0.1591  1.1009
   15LY0     CD  274   6.263   2.928   0.793 -0.5061  0.5095  0.1941
   15LY0    HD1  275   6.224   2.904   0.892 -1.1662 -1.1413 -0.4218
   15LY0    HD2  276   6.361   2.881   0.787 -0.3675  0.4971  1.9594
   15LY0     CE  277   6.171   2.855   0.697 -0.0812  0.2168  0.2793
   15LY0    HE1  278   6.173   2.750   0.727 -3.3114  0.2893  1.0246
   15LY0    HE2  279   6.209   2.868   0.596  2.1393  2.8232  1.3220
   15LY0     NZ  280   6.034   2.899   0.704  0.1589  0.1356  0.6725
   15LY0    HZ1  281   6.032   3.000   0.705 -0.2675  0.1546 -0.7679
   15LY0    HZ2  282   5.986   2.865   0.622  0.8749  1.6647 -0.4419
   15LY0    HZ3  283   5.992   2.850   0.782 -1.9199 -1.8417 -1.5342
   15LY0      C  284   6.160   3.240   1.021 -0.6216  0.0365  0.2138
   15LY0      O  285   6.065   3.189   1.072  0.1347  0.0337 -0.1361
   16LER      N  286   6.165   3.367   0.979 -0.1826 -0.4494 -0.0271
   16LER      H  287   6.255   3.394   0.940 -0.4563 -0.1982 -0.4864
   16LER     CA  288   6.050   3.453   0.972  0.0035 -0.3756 -0.2866
   16LER     HA  289   5.977   3.419   0.898  0.3479 -0.7120 -0.4722
   16LER     CB  290   6.103   3.590   0.932  0.3348  0.0007  0.5202
   16LER    HB1  291   6.133   3.582   0.828 -0.0459 -0.8758  0.4698
   16LER    HB2  292   6.190   3.623   0.989 -0.8230 -0.7707  2.8909
   16LER     CG  293   5.994   3.696   0.944 -0.0609 -0.9754 -0.5133
   16LER     HG  294   5.963   3.724   1.045  0.8565  3.3441 -1.2190
   16LER    CD1  295   6.069   3.832   0.904  0.3760 -0.4711 -0.7092
   16LER   HD11  296   6.155   3.845   0.968  0.5174 -0.3695 -0.9169
   16LER   HD12  297   6.100   3.828   0.799 -1.1995  1.3824 -1.3084
   16LER   HD13  298   5.998   3.915   0.913 -1.9105 -2.4335  0.7657
   16LER    CD2  299   5.880   3.672   0.852 -0.4903 -0.7127  0.7224
   16LER   HD21  300   5.800   3.607   0.889  0.2838 -1.8647  0.4319
   16LER   HD22  301   5.832   3.769   0.840 -1.0399 -0.9439  1.0226
   16LER   HD23  302   5.921   3.636   0.758  0.2325  0.8655  0.4113
   16LER      C  303   5.975   3.457   1.106 -0.3876 -0.0101 -0.3586
   16LER      O  304   6.027   3.507   1.204  0.2592  0.5398 -0.3240
   17LY0      N  305   6.595   3.963   1.242 -0.5569  0.6581 -0.2602
   17LY0     H1  306   6.626   3.907   1.320 -1.8143  0.7978  0.3800
   17LY0     H2  307   6.611   4.061   1.262  2.5855 -0.1287  1.8677
   17LY0     H3  308   6.666   3.945   1.173  0.4781 -0.0817  0.9539
   17LY0     CA  309   6.463   3.931   1.185  0.6992  0.0469 -0.4904
   17LY0     HA  310   6.438   3.825   1.184  0.7211  0.0249  0.5879
   17LY0     CB  311   6.449   3.969   1.034 -0.2203 -0.1645 -0.3218
   17LY0    HB1  312   6.524   4.043   1.005  0.6092 -0.7289  0.3260
   17LY0    HB2  313   6.354   4.022   1.020 -1.2245 -1.7991  0.0005
   17LY0     CG  314   6.454   3.843   0.947  0.0449  0.2258 -0.3535
   17LY0    HG1  315   6.374   3.771   0.963  1.6204 -1.4586  0.1824
   17LY0    HG2  316   6.551   3.799   0.968 -0.7669 -1.7423 -0.4951
   17LY0     CD  317   6.465   3.888   0.802  0.1108 -0.6264  0.6009
   17LY0    HD1  318   6.559   3.940   0.785 -1.0235  1.3943  0.1199
   17LY0    HD2  319   6.382   3.957   0.783  0.9079 -0.2429 -1.8622
   17LY0     CE  320   6.471   3.774   0.703 -0.2489  0.0398 -0.8342
   17LY0    HE1  321   6.371   3.732   0.715 -0.4564  0.2157 -1.9118
   17LY0    HE2  322   6.540   3.699   0.741  1.3784  1.2465 -1.2840
   17LY0     NZ  323   6.496   3.806   0.564 -0.4130 -0.1603 -0.0290
   17LY0    HZ1  324   6.594   3.823   0.547 -0.7070  1.6023 -0.1530
   17LY0    HZ2  325   6.466   3.734   0.500  0.1680 -1.2771  0.9004
   17LY0    HZ3  326   6.428   3.879   0.549 -0.7473  0.3891  3.2684
   17LY0      C  327   6.350   3.980   1.273  0.4751  0.0415 -0.1902
   17LY0      O  328   6.347   4.099   1.311 -0.7242  0.1172 -0.1424
   18LER      N  329   6.263   3.885   1.313  0.4064  0.2037  0.5338
   18LER      H  330   6.280   3.792   1.278  0.6018 -0.2476  1.7827
   18LER     CA  331   6.137   3.919   1.395 -1.2495  0.3571 -0.2014
   18LER     HA  332   6.174   3.975   1.481  0.8757 -0.7354 -0.3422
   18LER     CB  333   6.069   3.792   1.434  0.1377 -0.2288 -0.1622
   18LER    HB1  334   6.056   3.732   1.343 -1.1796  1.1938 -0.9592
   18LER    HB2  335   5.974   3.804   1.484  0.7586 -2.0986  1.6204
   18LER     CG  336   6.153   3.706   1.535  0.1862 -0.9317 -0.2158
   18LER     HG  337   6.248   3.680   1.488  1.3161  0.0926  1.3962
   18LER    CD1  338   6.180   3.762   1.675 -0.1941 -0.7848 -0.0076
   18LER   HD11  339   6.092   3.799   1.728  1.0283  1.3571  0.6467
   18LER   HD12  340   6.239   3.686   1.727 -1.3284 -1.6965 -0.0232
   18LER   HD13  341   6.247   3.844   1.648  2.4158 -2.5158  0.8566
   18LER    CD2  342   6.076   3.578   1.556  0.3961  0.3658  0.1123
   18LER   HD21  343   5.999   3.592   1.631  0.8937  1.5344  0.4323
   18LER   HD22  344   6.031   3.540   1.464 -1.5992 -0.1791  1.2564
   18LER   HD23  345   6.148   3.505   1.593  2.6645  1.9224 -0.9975
   18LER      C  346   6.046   4.005   1.302  0.1651 -0.7103  0.0718
   18LER      O  347   6.051   4.006   1.179 -0.4078  0.1328  0.1810
   19LYR      N  348   5.951   4.070   1.372  0.9302 -0.3609  1.3543
   19LYR      H  349   5.943   4.043   1.469 -0.6123 -0.6092  1.1795
   19LYR     CA  350   5.837   4.133   1.301 -0.4496 -0.6533  0.1085
   19LYR     HA  351   5.868   4.213   1.234  1.8197  0.9589  2.8296
   19LYR     CB  352   5.755   4.207   1.407  0.1011  0.9326 -0.1061
   19LYR    HB1  353   5.736   4.148   1.496  0.8680  1.7016  0.5915
   19LYR    HB2  354   5.656   4.230   1.367 -0.0177  0.1943 -0.2437
   19LYR     CG  355   5.821   4.342   1.460  0.8424 -0.0517 -0.3825
   19LYR    HG1  356   5.854   4.403   1.375  1.4338  1.9387  1.1976
   19LYR    HG2  357   5.909   4.308   1.514  0.5663 -0.1586  0.0076
   19LYR     CD  358   5.726   4.430   1.544 -0.2589 -0.0218  0.3510
   19LYR    HD1  359   5.664   4.373   1.613 -0.5933  2.1885  1.9478
   19LYR    HD2  360   5.652   4.460   1.470 -0.0856 -1.1831 -0.3259
   19LYR     CE  361   5.787   4.546   1.617 -0.5417  0.0498  0.9922
   19LYR    HE1  362   5.838   4.603   1.540 -0.8040  0.1687  0.9038
   19LYR    HE2  363   5.872   4.513   1.676  0.2313 -0.4708 -0.3820
   19LYR     NZ  364   5.679   4.631   1.673  0.0407 -0.3115  0.4638
   19LYR    HZ1  365   5.614   4.592   1.740  0.2373 -1.3356  0.0805
   19LYR      C  366   5.755   4.040   1.218  0.2450  0.6809  0.1678
   19LYR      O  367   5.705   3.939   1.276  0.7021  0.1920 -0.4700
   20LY0      N  368   5.732   4.076   1.091 -0.3193  0.1261  0.0831
   20LY0      H  369   5.794   4.146   1.052  2.5089 -2.1614  0.2071
   20LY0     CA  370   5.651   3.996   0.999 -0.0564 -0.1089 -1.0775
   20LY0     HA  371   5.698   3.899   0.988 -1.9922 -1.1968 -0.3459
   20LY0     CB  372   5.639   4.075   0.871  0.3253  0.0928 -0.1385
   20LY0    HB1  373   5.742   4.092   0.840 -0.2127  0.0078 -2.1057
   20LY0    HB2  374   5.602   4.174   0.895 -0.6583 -0.4371  0.6343
   20LY0     CG  375   5.551   4.009   0.755  0.5180  0.1410 -0.1617
   20LY0    HG1  376   5.459   3.985   0.808  0.3952 -1.2411 -0.9586
   20LY0    HG2  377   5.585   3.911   0.721 -0.4170  0.3408 -1.7624
   20LY0     CD  378   5.517   4.098   0.633  0.3375  0.0685  0.3053
   20LY0    HD1  379   5.470   4.045   0.550  0.0427  0.7574  0.0297
   20LY0    HD2  380   5.609   4.135   0.590  0.0424  0.4059 -0.0435
   20LY0     CE  381   5.436   4.219   0.678  0.4097  0.2396  0.2994
   20LY0    HE1  382   5.482   4.273   0.761  1.3291  0.5455 -0.3972
   20LY0    HE2  383   5.344   4.190   0.730  1.4098  0.8228  2.5048
   20LY0     NZ  384   5.407   4.317   0.570 -0.0202  0.1793  0.0135
   20LY0    HZ1  385   5.401   4.274   0.479  2.8414  0.1501 -0.2512
   20LY0    HZ2  386   5.317   4.360   0.588 -0.5721 -0.5956 -0.8202
   20LY0    HZ3  387   5.483   4.384   0.573  0.5736 -0.3928  4.1364
   20LY0      C  388   5.505   3.956   1.055  0.1446 -0.2321 -0.2144
   20LY0      O  389   5.480   3.839   1.062 -0.0179  0.0180  0.4489
   21LER      N  390   5.418   4.047   1.109  0.4450  0.1442 -0.5664
   21LER      H  391   5.447   4.144   1.113 -1.9719  0.9026  0.5831
   21LER     CA  392   5.275   4.025   1.152  0.2078 -0.1983  0.0591
   21LER     HA  393   5.230   3.939   1.103 -0.3754 -0.9945  1.9206
   21LER     CB  394   5.183   4.150   1.118  0.5866  0.5382 -0.6429
   21LER    HB1  395   5.222   4.235   1.174  0.4902 -0.6003  1.2408
   21LER    HB2  396   5.083   4.117   1.144 -0.5246  1.2174 -3.6893
   21LER     CG  397   5.182   4.187   0.969 -0.6735 -0.2727  0.1975
   21LER     HG  398   5.285   4.194   0.933 -1.0106  1.7861 -0.5062
   21LER    CD1  399   5.101   4.090   0.881 -0.4011  0.4018 -0.2498
   21LER   HD11  400   5.160   3.999   0.888  0.1873  0.7852 -0.0870
   21LER   HD12  401   5.008   4.067   0.934  0.3632 -1.6611  0.2864
   21LER   HD13  402   5.097   4.111   0.774 -1.8677 -1.4063 -0.6019
   21LER    CD2  403   5.108   4.318   0.951  0.6244  0.2103  0.3649
   21LER   HD21  404   5.167   4.396   1.001  1.3340  0.2088 -0.4516
   21LER   HD22  405   5.089   4.327   0.844  1.3992 -1.3554  0.0722
   21LER   HD23  406   5.012   4.304   1.002  1.4543  0.5761  2.1244
   21LER      C  407   5.262   3.989   1.302 -0.0854  0.1037  0.0519
   21LER      O  408   5.158   3.967   1.358 -0.0042  0.1900  0.5679
   22LY0      N  409   5.261   4.940   1.324  1.2360 -0.9150  0.1420
   22LY0     H1  410   5.177   4.940   1.380  0.7889 -1.7830 -0.4958
   22LY0     H2  411   5.251   5.019   1.263  1.3475 -1.2382 -0.3081
   22LY0     H3  412   5.275   4.863   1.260 -2.6061 -0.6448 -1.2594
   22LY0     CA  413   5.370   4.982   1.409  0.1058  0.1443 -0.1080
   22LY0     HA  414   5.328   5.064   1.468 -1.5403 -1.3035  0.8279
   22LY0     CB  415   5.483   5.046   1.325 -0.5382  0.6109 -0.3799
   22LY0    HB1  416   5.435   5.112   1.253 -1.7703 -0.9965 -1.0766
   22LY0    HB2  417   5.531   4.966   1.269 -0.0899  1.3790 -1.1145
   22LY0     CG  418   5.586   5.128   1.405  0.0757  0.0031  0.5450
   22LY0    HG1  419   5.658   5.174   1.337  0.8895 -0.6752  0.9293
   22LY0    HG2  420   5.645   5.061   1.468  2.2391  1.4596  0.1780
   22LY0     CD  421   5.517   5.242   1.485 -0.0013  0.1701 -0.1266
   22LY0    HD1  422   5.446   5.200   1.556  0.7070 -0.8583  0.0004
   22LY0    HD2  423   5.461   5.309   1.420 -0.3255 -0.7290 -0.8039
   22LY0     CE  424   5.623   5.310   1.571  0.7801 -0.1203 -0.3332
   22LY0    HE1  425   5.568   5.397   1.607 -0.2904 -0.9793  0.1717
   22LY0    HE2  426   5.708   5.351   1.517  0.4310  1.2349  0.1199
   22LY0     NZ  427   5.649   5.227   1.688 -0.3491  0.6620  0.3622
   22LY0    HZ1  428   5.565   5.184   1.725  0.0871  1.6207  2.6202
   22LY0    HZ2  429   5.715   5.164   1.645 -1.0129  1.5229 -2.1172
   22LY0    HZ3  430   5.696   5.287   1.754 -0.3132  3.1704 -1.8175
   22LY0      C  431   5.410   4.868   1.504  0.4116  0.4914  0.1642
   22LY0      O  432   5.402   4.748   1.467  0.1345 -0.3886  0.5316
   23LER      N  433   5.462   4.908   1.620 -0.0581  0.0167 -0.3178
   23LER      H  434   5.467   5.006   1.641  3.3774 -0.3960  1.4479
   23LER     CA  435   5.544   4.823   1.716  0.0082 -0.7803  0.3316
   23LER     HA  436   5.476   4.750   1.760 -2.2694  0.7815 -0.3985
   23LER     CB  437   5.594   4.909   1.837  0.0731 -0.0291 -1.2503
   23LER    HB1  438   5.659   4.990   1.806  1.3192 -0.5538 -0.1027
   23LER    HB2  439   5.656   4.847   1.901  0.3019  0.6125 -0.8410
   23LER     CG  440   5.486   4.969   1.928  0.9845  0.8615  0.6581
   23LER     HG  441   5.438   5.047   1.869 -1.1206 -0.2646  0.8218
   23LER    CD1  442   5.391   4.860   1.985 -0.3641 -0.5558  0.2209
   23LER   HD11  443   5.307   4.891   2.047 -1.5325  1.0839 -2.0373
   23LER   HD12  444   5.338   4.811   1.903 -0.0707 -2.2831  1.0144
   23LER   HD13  445   5.451   4.777   2.024  1.7709 -0.1287 -1.8851
   23LER    CD2  446   5.563   5.024   2.048  0.3436 -0.5253 -0.0799
   23LER   HD21  447   5.602   4.940   2.106  1.4416  0.8456  1.2287
   23LER   HD22  448   5.644   5.094   2.028 -0.7974  1.8264  2.7760
   23LER   HD23  449   5.493   5.080   2.111  0.6833  3.0083 -2.5739
   23LER      C  450   5.659   4.761   1.644 -0.8657  0.0616  0.4456
   23LER      O  451   5.714   4.823   1.554  0.7371  0.3851 -0.4779
   24LY0      N  452   6.032   4.548   3.192 -0.9794  0.3000 -0.2382
   24LY0     H1  453   5.984   4.478   3.247  0.1118 -2.1391 -2.1462
   24LY0     H2  454   6.016   4.644   3.219  0.7905  0.1700  1.4565
   24LY0     H3  455   6.010   4.524   3.096 -1.1702 -0.0533 -0.1102
   24LY0     CA  456   6.179   4.535   3.230 -0.4081 -0.3264  0.0261
   24LY0     HA  457   6.196   4.542   3.337  1.7792  0.0029 -0.2912
   24LY0     CB  458   6.254   4.651   3.152  0.1512  0.6433  0.2638
   24LY0    HB1  459   6.236   4.744   3.206 -1.0704  1.0038 -0.7080
   24LY0    HB2  460   6.207   4.662   3.054 -1.2642 -2.7950  0.4073
   24LY0     CG  461   6.402   4.626   3.135 -0.5611 -0.8687 -0.5988
   24LY0    HG1  462   6.418   4.551   3.057  0.9794 -0.7389 -0.4458
   24LY0    HG2  463   6.443   4.593   3.230 -0.1747 -0.3040 -0.5617
   24LY0     CD  464   6.495   4.747   3.104 -0.0009  0.1642  0.3980
   24LY0    HD1  465   6.504   4.812   3.191  0.1540 -0.9613  1.2531
   24LY0    HD2  466   6.472   4.792   3.007 -1.4375 -1.0214  0.1375
   24LY0     CE  467   6.636   4.689   3.096  0.2918 -0.8515  0.2453
   24LY0    HE1  468   6.643   4.661   2.991 -0.3527 -2.7120  0.6622
   24LY0    HE2  469   6.670   4.605   3.157  1.2412 -0.7281 -0.1023
   24LY0     NZ  470   6.741   4.797   3.107 -0.6178  0.9400 -0.3600
   24LY0    HZ1  471   6.720   4.880   3.055  1.3221  1.1417 -0.9204
   24LY0    HZ2  472   6.739   4.826   3.204 -2.7190  1.7224 -0.5974
   24LY0    HZ3  473   6.830   4.754   3.086 -0.6316  1.2392 -1.0427
   24LY0      C  474   6.233   4.398   3.184 -0.1040  0.7706 -0.5811
   24LY0      O  475   6.220   4.363   3.068 -0.3715 -0.3257 -0.2887
   25LER      N  476   6.304   4.330   3.271  0.2192 -0.0216  0.1924
   25LER      H  477   6.302   4.355   3.369  0.8265 -0.5099  0.3439
   25LER     CA  478   6.383   4.210   3.239 -0.4320 -0.7685  0.0844
   25LER     HA  479   6.431   4.186   3.334 -1.0340  1.5588  1.0436
   25LER     CB  480   6.503   4.253   3.157 -0.1911 -0.3847  0.0336
   25LER    HB1  481   6.542   4.333   3.220  1.6164 -1.0259 -0.1974
   25LER    HB2  482   6.472   4.308   3.068 -1.7860  1.4174  1.6021
   25LER     CG  483   6.607   4.144   3.136  0.6005 -0.0544  0.2955
   25LER     HG  484   6.560   4.068   3.073  2.8356 -0.9426 -0.4082
   25LER    CD1  485   6.722   4.205   3.047 -0.1263 -0.3476  0.1089
   25LER   HD11  486   6.770   4.286   3.103 -2.1713  1.4303 -0.5901
   25LER   HD12  487   6.801   4.131   3.035 -0.0873 -0.4065  0.6607
   25LER   HD13  488   6.681   4.229   2.950 -0.6146 -1.3813  0.0389
   25LER    CD2  489   6.676   4.074   3.259  0.6321  0.2298 -0.0019
   25LER   HD21  490   6.605   4.012   3.315  0.2604 -0.3029 -1.0329
   25LER   HD22  491   6.769   4.027   3.228  1.5893  1.8975  0.2421
   25LER   HD23  492   6.703   4.150   3.332  0.6394 -0.8219  1.1193
   25LER      C  493   6.312   4.083   3.195 -0.1021  0.5186 -0.2291
   25LER      O  494   6.339   3.979   3.261 -0.3209  0.3452  0.1606
   26LYR      N  495   6.209   4.089   3.108  0.1963  0.1311  0.0109
   26LYR      H  496   6.198   4.183   3.073 -0.6574 -0.3971 -1.2015
   26LYR     CA  497   6.126   3.983   3.048 -0.1944 -0.2748 -0.2256
   26LYR     HA  498   6.127   3.900   3.118  1.4369  0.7532  1.0309
   26LYR     CB  499   6.179   3.935   2.913  0.0938 -0.6836 -0.3723
   26LYR    HB1  500   6.184   4.019   2.843  2.0073  0.8435  1.4670
   26LYR    HB2  501   6.102   3.868   2.874  0.5694 -0.4454 -1.7575
   26LYR     CG  502   6.316   3.867   2.918 -0.1757 -0.1111  0.1593
   26LYR    HG1  503   6.394   3.926   2.965 -1.9986  1.5186  1.2823
   26LYR    HG2  504   6.337   3.845   2.813  0.6408 -0.2708  0.3513
   26LYR     CD  505   6.302   3.733   2.997 -0.4472 -0.2765  0.0733
   26LYR    HD1  506   6.204   3.693   2.969 -0.3836  0.3994 -1.2171
   26LYR    HD2  507   6.294   3.759   3.102  0.1029  0.0078  0.0488
   26LYR     CE  508   6.408   3.630   2.967 -0.3351 -0.6581  0.8514
   26LYR    HE1  509   6.382   3.553   3.040 -0.4086 -0.9788  0.4875
   26LYR    HE2  510   6.506   3.677   2.972 -0.3007 -0.8211  1.9248
   26LYR     NZ  511   6.398   3.592   2.824 -0.0882  0.0233 -0.3771
   26LYR    HZ1  512   6.374   3.662   2.756  0.2163 -0.9237 -1.4849
   26LYR      C  513   5.983   4.020   3.028  1.0126 -0.8405  0.5019
   26LYR      O  514   5.951   4.128   2.968 -0.0660 -0.0630  0.0971
   27LY0      N  515   5.886   3.943   3.091  0.0297  0.3438  0.4427
   27LY0      H  516   5.921   3.854   3.122  2.1562  0.3575 -1.5953
   27LY0     CA  517   5.744   3.977   3.081 -0.2371  0.4643 -0.0705
   27LY0     HA  518   5.727   4.078   3.117  2.0568  1.4532 -1.5331
   27LY0     CB  519   5.673   3.869   3.171  0.2881 -0.2889  0.4706
   27LY0    HB1  520   5.720   3.891   3.267  1.5837  0.5950 -0.3237
   27LY0    HB2  521   5.687   3.770   3.127  1.3882  0.8769 -2.0267
   27LY0     CG  522   5.521   3.908   3.182 -0.6724  0.5355 -1.2653
   27LY0    HG1  523   5.487   3.910   3.078  0.2339 -0.3938 -1.6032
   27LY0    HG2  524   5.516   4.010   3.218 -1.2656  0.1331 -0.1691
   27LY0     CD  525   5.434   3.816   3.270 -0.0940 -0.1273 -0.4083
   27LY0    HD1  526   5.332   3.855   3.276 -0.3254 -0.7417 -0.2603
   27LY0    HD2  527   5.475   3.814   3.371 -1.2289  2.0366  0.1459
   27LY0     CE  528   5.427   3.669   3.217  0.2820  0.9334 -0.1130
   27LY0    HE1  529   5.519   3.613   3.232 -0.6431 -0.3083  1.2041
   27LY0    HE2  530   5.405   3.667   3.111 -2.4015 -0.7335  0.3748
   27LY0     NZ  531   5.324   3.589   3.292 -0.4529  0.0313  0.4864
   27LY0    HZ1  532   5.301   3.500   3.250 -2.1349  0.0746  1.2662
   27LY0    HZ2  533   5.369   3.580   3.382  0.4948  0.3770  0.0624
   27LY0    HZ3  534   5.237   3.639   3.305 -0.7670 -0.4387  0.2139
   27LY0      C  535   5.691   3.992   2.938 -0.4148  0.0224  0.7614
   27LY0      O  536   5.639   4.090   2.898  0.3929 -0.1296 -0.4950
   28LER      N  537   5.704   3.895   2.851  0.0866  0.2383 -0.5437
   28LER      H  538   5.762   3.820   2.885  1.5888  1.3673 -0.5112
   28LER     CA  539   5.629   3.893   2.725 -0.9903 -0.3150 -0.7575
   28LER     HA  540   5.547   3.964   2.736 -0.0135  1.0038 -1.6377
   28LER     CB  541   5.590   3.752   2.693 -0.5634  0.1952 -0.2675
   28LER    HB1  542   5.680   3.702   2.656  0.1369 -0.5524  2.2778
   28LER    HB2  543   5.529   3.762   2.603  0.7691  3.3898 -0.9747
   28LER     CG  544   5.524   3.669   2.801  0.3669  0.2684  0.1658
   28LER     HG  545   5.576   3.669   2.897  0.3778 -3.3637  0.3037
   28LER    CD1  546   5.380   3.724   2.832  0.6556  0.2416 -0.8004
   28LER   HD11  547   5.331   3.651   2.896  0.6880  2.4264  1.9077
   28LER   HD12  548   5.397   3.813   2.893  1.2245 -0.5299  0.2127
   28LER   HD13  549   5.328   3.757   2.742  2.1247  1.2486 -1.3162
   28LER    CD2  550   5.497   3.527   2.767 -0.7324 -0.2105  0.3394
   28LER   HD21  551   5.427   3.486   2.839 -1.4030  1.1808  0.5017
   28LER   HD22  552   5.457   3.515   2.666  3.1889  2.5058 -1.8175
   28LER   HD23  553   5.595   3.478   2.771 -0.9291 -0.6228  0.2144
   28LER      C  554   5.705   3.966   2.612 -0.4802  0.3394 -0.3442
   28LER      O  555   5.753   3.903   2.517 -0.5618 -0.2251  0.1208
   29LYR      N  556   5.735   4.092   2.630  0.5090 -0.2401  0.1215
   29LYR      H  557   5.686   4.141   2.703 -1.5108 -1.0021 -0.6436
   29LYR     CA  558   5.811   4.183   2.536 -0.1417  0.6907  0.4036
   29LYR     HA  559   5.820   4.125   2.445  1.7251 -2.3384  2.3305
   29LYR     CB  560   5.949   4.213   2.601 -0.5901  0.5726 -0.4496
   29LYR    HB1  561   5.921   4.245   2.701 -0.7997 -0.4045 -0.1863
   29LYR    HB2  562   5.998   4.293   2.545  0.5073  1.1301  1.2305
   29LYR     CG  563   6.044   4.087   2.611 -0.2353 -0.8823  0.4311
   29LYR    HG1  564   5.999   4.009   2.674 -1.2962 -1.2621 -0.7462
   29LYR    HG2  565   6.131   4.131   2.659 -1.5428  3.3938 -0.6340
   29LYR     CD  566   6.078   4.032   2.475  0.3756 -0.1495 -0.2319
   29LYR    HD1  567   6.141   4.104   2.423 -0.3163 -0.1327 -1.0635
   29LYR    HD2  568   5.989   4.003   2.418 -0.9179 -0.1304  1.6750
   29LYR     CE  569   6.166   3.908   2.491 -0.2006 -0.3729  0.3505
   29LYR    HE1  570   6.226   3.911   2.581 -0.4389 -0.8720  0.5302
   29LYR    HE2  571   6.235   3.904   2.406  0.0737 -1.2557  0.6033
   29LYR     NZ  572   6.086   3.788   2.503 -0.3100  0.4092  0.2055
   29LYR    HZ1  573   6.021   3.763   2.430  0.6649  1.6559 -1.1490
   29LYR      C  574   5.743   4.316   2.518  0.5112 -0.1098  0.2676
   29LYR      O  575   5.683   4.372   2.612  0.1397 -0.7699 -0.1770
   30LER      N  576   5.762   4.370   2.397 -0.3669 -0.8821  0.2516
   30LER      H  577   5.829   4.324   2.337 -0.3433  2.0990 -2.3349
   30LER     CA  578   5.734   4.511   2.364  0.2504  0.0344 -0.1941
   30LER     HA  579   5.636   4.540   2.402  0.1581  0.6104 -0.8562
   30LER     CB  580   5.724   4.534   2.206 -0.4280  0.9491  0.2092
   30LER    HB1  581   5.820   4.496   2.170 -2.2473 -0.4168 -3.7343
   30LER    HB2  582   5.700   4.635   2.173 -0.8562  0.4312 -1.1039
   30LER     CG  583   5.641   4.437   2.130  0.5705 -0.2800 -0.4259
   30LER     HG  584   5.688   4.338   2.127 -0.3105 -0.6731 -2.2999
   30LER    CD1  585   5.498   4.427   2.190  0.0344 -0.6355 -0.1369
   30LER   HD11  586   5.502   4.408   2.297 -0.6040  1.4689  0.3068
   30LER   HD12  587   5.432   4.508   2.159  0.3031  0.4105  1.8628
   30LER   HD13  588   5.458   4.340   2.138 -0.1467 -0.2976 -0.5702
   30LER    CD2  589   5.624   4.489   1.984  0.2288  0.0601  0.2008
   30LER   HD21  590   5.607   4.596   1.978  0.8561  0.0822 -1.7715
   30LER   HD22  591   5.718   4.481   1.929 -0.5417  3.8796 -2.0441
   30LER   HD23  592   5.544   4.434   1.935  0.1250  0.3670  0.0210
   30LER      C  593   5.840   4.599   2.438  0.3805  0.6350 -0.4278
   30LER      O  594   5.955   4.563   2.447  0.5929 -0.4482 -0.1748
   31LER      N  595   5.799   4.721   2.471  0.0795 -1.1261  0.6869
   31LER      H  596   5.701   4.739   2.460  0.4699  0.3054 -0.7953
   31LER     CA  597   5.887   4.840   2.492  0.1272  0.3766  0.2855
   31LER     HA  598   5.819   4.909   2.543 -0.6757  0.0382 -0.2949
   31LER     CB  599   5.933   4.896   2.356 -0.1037  0.5044  1.0473
   31LER    HB1  600   5.858   4.884   2.278 -0.1825  0.0917  1.1834
   31LER    HB2  601   6.025   4.849   2.321 -0.2087  0.2460  1.1108
   31LER     CG  602   5.982   5.045   2.364  0.0752  0.7129  0.4509
   31LER     HG  603   6.046   5.053   2.452 -0.7881 -1.8575  1.3788
   31LER    CD1  604   6.056   5.096   2.238  0.3536  0.0371  0.3701
   31LER   HD11  605   6.064   5.205   2.236  3.2553 -0.0858 -1.0231
   31LER   HD12  606   6.152   5.046   2.225  0.3959  0.2582 -0.2210
   31LER   HD13  607   5.998   5.064   2.152 -0.0682  1.2989  0.1529
   31LER    CD2  608   5.864   5.141   2.382 -0.3274  0.2898  0.4864
   31LER   HD21  609   5.896   5.245   2.367  3.2935 -0.4981  1.6378
   31LER   HD22  610   5.783   5.125   2.311 -0.0378  0.9342 -0.0060
   31LER   HD23  611   5.824   5.135   2.482 -1.2391  1.5973  0.2273
   31LER      C  612   6.002   4.818   2.598  0.5877  0.1331 -0.6186
   31LER      O  613   6.116   4.854   2.570  0.1920 -0.2012  0.4856
   32LY0      N  614   6.508   2.989   2.565 -0.7133  0.3293  0.0662
   32LY0     H1  615   6.484   3.008   2.469 -0.3809 -0.5382 -0.1950
   32LY0     H2  616   6.423   2.977   2.619 -0.1562 -0.8888  0.7069
   32LY0     H3  617   6.561   2.905   2.582 -1.3297  0.0366  0.6134
   32LY0     CA  618   6.577   3.104   2.621 -0.1077 -0.4033  0.0058
   32LY0     HA  619   6.653   3.128   2.547  0.5702 -2.3016  0.0268
   32LY0     CB  620   6.633   3.084   2.767 -0.0076 -0.0947  0.3258
   32LY0    HB1  621   6.566   3.032   2.835 -0.6094 -2.0002 -1.6168
   32LY0    HB2  622   6.659   3.179   2.814  1.4605 -1.1763  1.8377
   32LY0     CG  623   6.758   2.998   2.771  0.2442 -0.0198  0.0363
   32LY0    HG1  624   6.834   3.045   2.707 -0.3569  0.4923 -0.3141
   32LY0    HG2  625   6.742   2.897   2.735  2.2030  0.4274 -2.3686
   32LY0     CD  626   6.816   2.994   2.912  0.2335  0.6311  0.0793
   32LY0    HD1  627   6.745   2.937   2.973 -0.9873  0.0486 -1.7875
   32LY0    HD2  628   6.826   3.095   2.951  0.0570  0.2592  1.1537
   32LY0     CE  629   6.953   2.916   2.908 -0.0260  0.5278 -0.5588
   32LY0    HE1  630   7.031   2.991   2.923 -1.8070  1.9098  2.7472
   32LY0    HE2  631   6.961   2.867   2.811 -2.5026  0.3822 -0.7631
   32LY0     NZ  632   6.956   2.808   3.006  0.1639 -0.3242  0.3411
   32LY0    HZ1  633   6.940   2.839   3.101 -1.5883  0.5535 -0.2043
   32LY0    HZ2  634   6.895   2.737   2.968  1.6671 -0.3166 -2.3060
   32LY0    HZ3  635   7.047   2.767   2.990  0.3726  0.2305  0.0896
   32LY0      C  636   6.474   3.221   2.614  0.2536  0.3839  0.1458
   32LY0      O  637   6.345   3.194   2.620 -0.5882 -0.5287 -0.0710
   33LER      N  638   6.523   3.341   2.595  0.5714 -0.2136  0.7082
   33LER      H  639   6.624   3.351   2.585  0.2904  1.6573 -0.8788
   33LER     CA  640   6.448   3.460   2.621  0.2841 -0.8812 -0.1862
   33LER     HA  641   6.342   3.437   2.617 -0.2404  0.8780  1.7758
   33LER     CB  642   6.490   3.572   2.524  0.2282 -0.2032  0.2578
   33LER    HB1  643   6.598   3.586   2.531  0.1079  0.6045  0.5946
   33LER    HB2  644   6.449   3.668   2.554 -2.5619 -1.2138 -0.0661
   33LER     CG  645   6.458   3.539   2.373 -0.3904 -0.2776 -0.4103
   33LER     HG  646   6.495   3.440   2.345 -1.2207 -0.6852 -0.1135
   33LER    CD1  647   6.302   3.538   2.347  0.8099 -0.1140  0.6889
   33LER   HD11  648   6.266   3.456   2.410  1.3012  1.5981  3.3562
   33LER   HD12  649   6.258   3.629   2.387  2.6768  0.0506  2.5573
   33LER   HD13  650   6.282   3.534   2.240  0.6420  0.5760  0.6888
   33LER    CD2  651   6.521   3.646   2.277 -0.4158 -0.2990 -0.2899
   33LER   HD21  652   6.497   3.617   2.175  0.6056  0.4312 -0.7492
   33LER   HD22  653   6.464   3.737   2.294  1.4305  0.6882  0.9624
   33LER   HD23  654   6.627   3.655   2.298 -0.8900  0.4522  2.1352
   33LER      C  655   6.472   3.496   2.769 -0.5811  0.3366 -0.1327
   33LER      O  656   6.555   3.437   2.838 -0.0454  0.5272 -0.1136
   34LY0      N  657   5.765   2.550   3.219  0.0317  0.3621  0.3544
   34LY0     H1  658   5.843   2.487   3.234  0.1045  0.1218 -0.9262
   34LY0     H2  659   5.689   2.509   3.168  0.6448 -0.6124  0.2109
   34LY0     H3  660   5.746   2.569   3.316  3.5603  1.1404  1.0430
   34LY0     CA  661   5.805   2.679   3.153 -0.1210 -0.0199 -0.2328
   34LY0     HA  662   5.725   2.753   3.148  2.0711  2.4887 -0.4133
   34LY0     CB  663   5.855   2.668   3.006 -0.2886  0.1563 -0.6776
   34LY0    HB1  664   5.950   2.615   2.998 -0.6182 -0.6704  0.5301
   34LY0    HB2  665   5.872   2.770   2.974 -0.1238  0.2036 -0.4472
   34LY0     CG  666   5.760   2.607   2.913 -0.0838  0.5856 -0.1111
   34LY0    HG1  667   5.662   2.655   2.905 -0.4918 -0.2499 -0.1628
   34LY0    HG2  668   5.745   2.503   2.940  1.7326  0.3532  0.1554
   34LY0     CD  669   5.807   2.616   2.764 -0.9516 -1.0588 -0.1367
   34LY0    HD1  670   5.900   2.559   2.767 -0.4579 -0.2616  1.3857
   34LY0    HD2  671   5.832   2.720   2.744 -1.2483 -0.9808 -0.1130
   34LY0     CE  672   5.718   2.557   2.660  0.1962  0.6940  0.0331
   34LY0    HE1  673   5.786   2.551   2.576  1.8208  0.4927  1.3156
   34LY0    HE2  674   5.631   2.623   2.656  0.0322  0.4325 -1.8091
   34LY0     NZ  675   5.682   2.418   2.688 -0.0558  0.5787  0.4688
   34LY0    HZ1  676   5.765   2.371   2.721  0.9877  3.0803  1.6757
   34LY0    HZ2  677   5.618   2.415   2.766  2.0276  2.6101  2.3983
   34LY0    HZ3  678   5.642   2.374   2.606 -1.0058 -0.9721  1.6880
   34LY0      C  679   5.910   2.758   3.242 -0.4562 -0.4673 -0.0001
   34LY0      O  680   6.002   2.704   3.307 -0.8091  0.0113 -0.2088
   35LER      N  681   5.894   2.895   3.237 -0.5804 -0.4635  0.2030
   35LER      H  682   5.818   2.937   3.186 -1.1728  0.9059  2.0940
   35LER     CA  683   5.982   2.990   3.309 -0.2802  0.5039  0.3137
   35LER     HA  684   6.064   2.934   3.354  0.3932  1.4263  0.2628
   35LER     CB  685   5.901   3.065   3.411 -0.5924  0.5356 -0.0255
   35LER    HB1  686   5.832   2.996   3.459  1.1480 -0.4842  1.1039
   35LER    HB2  687   5.839   3.133   3.352 -2.9387 -1.2381  0.2537
   35LER     CG  688   5.969   3.147   3.521  0.6034  0.1517  0.7486
   35LER     HG  689   6.041   3.218   3.480  0.8767  0.7389  2.1855
   35LER    CD1  690   5.872   3.215   3.609 -0.5328 -0.3524 -0.4408
   35LER   HD11  691   5.913   3.256   3.701  0.6062 -1.4271 -0.4449
   35LER   HD12  692   5.815   3.294   3.560 -0.2108  0.2675  0.1632
   35LER   HD13  693   5.806   3.137   3.646 -1.2713  0.2613 -0.4243
   35LER    CD2  694   6.047   3.057   3.614  0.2565  0.0501 -0.0535
   35LER   HD21  695   5.992   3.002   3.690 -0.1177  0.4180 -0.0499
   35LER   HD22  696   6.104   2.986   3.554  2.2221  1.5354 -0.0386
   35LER   HD23  697   6.123   3.115   3.666 -0.5193 -1.3505  2.8457
   35LER      C  698   6.043   3.081   3.196  0.9843 -0.7095  0.6166
   35LER      O  699   5.971   3.106   3.097 -0.4176 -0.1309 -0.8467
   36LYR      N  700   6.157   3.143   3.218  0.2399 -0.1178 -0.1958
   36LYR      H  701   6.210   3.130   3.304  0.2518  1.8842  0.1586
   36LYR     CA  702   6.196   3.250   3.130 -0.1659  0.3492 -0.3646
   36LYR     HA  703   6.195   3.209   3.029  0.7943 -0.9282  0.1189
   36LYR     CB  704   6.342   3.291   3.165  0.1743  0.3848 -0.5261
   36LYR    HB1  705   6.348   3.316   3.271 -0.1135  0.7103 -0.5794
   36LYR    HB2  706   6.368   3.377   3.103 -1.1516  0.5767 -0.8647
   36LYR     CG  707   6.439   3.177   3.138 -0.1812  0.2459  0.4056
   36LYR    HG1  708   6.451   3.172   3.029 -0.9345 -0.3164  0.3477
   36LYR    HG2  709   6.401   3.078   3.160 -0.4542 -0.1196 -1.5001
   36LYR     CD  710   6.573   3.195   3.207 -0.7958 -0.6147 -0.4448
   36LYR    HD1  711   6.652   3.127   3.174  1.4981  1.0355  1.3166
   36LYR    HD2  712   6.566   3.184   3.315 -2.1419  3.7447  0.0812
   36LYR     CE  713   6.631   3.334   3.208  0.1255 -0.4629  0.1487
   36LYR    HE1  714   6.712   3.344   3.280 -0.9961 -3.9029  2.1477
   36LYR    HE2  715   6.556   3.408   3.236 -1.7703 -3.1415  2.8433
   36LYR     NZ  716   6.693   3.365   3.076 -0.6900  0.0453  0.4657
   36LYR    HZ1  717   6.636   3.395   2.999 -0.5566 -0.9373 -0.0393
   36LYR      C  718   6.115   3.381   3.129 -0.0291 -0.2239 -0.3484
   36LYR      O  719   6.101   3.455   3.229  0.0980 -0.3857  0.6114
   37LY0      N  720   6.049   3.417   3.015  0.3693 -0.1266 -0.3068
   37LY0      H  721   6.056   3.364   2.929  1.3822  2.0013 -1.6190
   37LY0     CA  722   5.951   3.526   2.993  0.0013 -0.2909 -0.0165
   37LY0     HA  723   5.982   3.613   3.051 -2.1573  0.5245 -0.0225
   37LY0     CB  724   5.816   3.488   3.043  0.8135  0.0632  0.7470
   37LY0    HB1  725   5.748   3.572   3.029  0.3403 -0.4456 -0.0904
   37LY0    HB2  726   5.817   3.482   3.152 -3.5116  0.7082  1.0019
   37LY0     CG  727   5.758   3.354   2.996 -0.1360  0.3780  0.3970
   37LY0    HG1  728   5.828   3.271   3.014 -0.4009 -0.0374 -0.4373
   37LY0    HG2  729   5.751   3.357   2.887 -0.8651 -0.5576  0.3999
   37LY0     CD  730   5.618   3.323   3.053  0.7131 -0.0298 -0.2970
   37LY0    HD1  731   5.579   3.232   3.009 -0.6649  0.5850 -0.3839
   37LY0    HD2  732   5.548   3.402   3.025  1.2989  0.6640  0.1412
   37LY0     CE  733   5.639   3.313   3.202  0.9209  0.0761 -0.4457
   37LY0    HE1  734   5.678   3.405   3.246 -0.1346 -0.1490  1.0641
   37LY0    HE2  735   5.722   3.244   3.217  0.4928 -0.5918 -1.1013
   37LY0     NZ  736   5.512   3.287   3.278 -0.2748 -0.5292 -0.2315
   37LY0    HZ1  737   5.525   3.299   3.378 -1.0058  2.2865 -0.3777
   37LY0    HZ2  738   5.440   3.349   3.242  0.8168  0.6697 -0.4261
   37LY0    HZ3  739   5.491   3.189   3.265  4.6550 -2.0275  0.8043
   37LY0      C  740   5.945   3.588   2.852  0.3060  0.2616 -0.1375
   37LY0      O  741   5.882   3.687   2.847 -0.2792 -0.5471 -0.0026
   38LER      N  742   6.007   3.529   2.755 -0.6356 -0.0553 -0.7830
   38LER      H  743   6.071   3.454   2.775 -1.6307 -0.4891  0.9687
   38LER     CA  744   6.000   3.585   2.615 -0.6005 -0.1557  0.5026
   38LER     HA  745   5.899   3.622   2.601 -0.7961 -1.2620 -1.3166
   38LER     CB  746   6.012   3.470   2.518 -0.2299  0.0729 -0.1913
   38LER    HB1  747   6.115   3.436   2.526 -0.7317 -1.4814  0.2400
   38LER    HB2  748   6.000   3.520   2.423 -0.0874  1.6600  0.5996
   38LER     CG  749   5.912   3.350   2.536  0.4073  0.1369 -0.3598
   38LER     HG  750   5.922   3.318   2.639  1.6897  2.2557  0.2312
   38LER    CD1  751   5.773   3.399   2.495 -0.8363 -0.1476 -0.0184
   38LER   HD11  752   5.787   3.450   2.399  0.2698  0.7747  0.5994
   38LER   HD12  753   5.707   3.314   2.485 -1.3660  0.3050 -0.4189
   38LER   HD13  754   5.735   3.481   2.556  1.0673  1.9418 -1.4578
   38LER    CD2  755   5.939   3.235   2.440 -0.8075  0.1696  0.2427
   38LER   HD21  756   5.891   3.143   2.475 -1.3774  1.2573  2.5129
   38LER   HD22  757   5.910   3.264   2.339  1.4972  0.0842 -0.5032
   38LER   HD23  758   6.045   3.212   2.444 -1.0291 -0.7693  1.2902
   38LER      C  759   6.100   3.697   2.601 -0.3530 -0.9562 -0.5735
   38LER      O  760   6.188   3.714   2.683  0.2775  0.0022 -0.3061
   39LY0      N  761   7.281   3.379   2.697 -0.0644  0.1079 -0.2244
   39LY0     H1  762   7.217   3.444   2.653 -0.2849  0.8219  1.0955
   39LY0     H2  763   7.370   3.425   2.707  0.7839 -1.0120 -2.1863
   39LY0     H3  764   7.302   3.293   2.649  1.1844 -1.8639  3.4410
   39LY0     CA  765   7.223   3.357   2.829  0.3651  0.0679  0.0034
   39LY0     HA  766   7.257   3.429   2.903 -2.4193  0.2221  1.2702
   39LY0     CB  767   7.270   3.221   2.893 -0.3165  0.0137  0.0406
   39LY0    HB1  768   7.375   3.244   2.908 -0.2585 -0.8005  1.0457
   39LY0    HB2  769   7.256   3.148   2.813 -2.4818 -0.1959  0.5514
   39LY0     CG  770   7.201   3.184   3.033 -0.1692 -0.5572  0.0907
   39LY0    HG1  771   7.097   3.154   3.020 -0.2192 -0.1212 -0.5858
   39LY0    HG2  772   7.195   3.271   3.099  0.1863 -2.6841  3.1156
   39LY0     CD  773   7.264   3.052   3.093 -0.4546 -0.0201  0.0913
   39LY0    HD1  774   7.371   3.063   3.081 -0.5575  0.5243 -0.4079
   39LY0    HD2  775   7.231   2.975   3.023 -3.0896  0.7305  0.3878
   39LY0     CE  776   7.232   3.009   3.241  0.0241 -0.2027 -0.1011
   39LY0    HE1  777   7.212   3.098   3.302 -0.2793  0.1752 -0.7366
   39LY0    HE2  778   7.323   2.961   3.275  0.0911 -0.7391 -0.9977
   39LY0     NZ  779   7.117   2.920   3.250  0.0977 -0.2459 -0.0028
   39LY0    HZ1  780   7.107   2.891   3.346  0.5640  2.6236  1.0079
   39LY0    HZ2  781   7.032   2.969   3.228 -0.4381 -1.3509 -0.4772
   39LY0    HZ3  782   7.140   2.839   3.195  0.3796  0.1167 -0.4333
   39LY0      C  783   7.066   3.374   2.815  0.0756  0.5011  0.1209
   39LY0      O  784   7.004   3.301   2.742 -0.2859  0.3177 -0.6965
   40LER      N  785   7.002   3.459   2.896 -0.1218  0.3010 -0.1129
   40LER      H  786   7.058   3.525   2.948 -0.6253 -1.0129  2.2344
   40LER     CA  787   6.861   3.468   2.930  0.6733 -0.0399 -0.1998
   40LER     HA  788   6.806   3.433   2.843 -0.7291 -0.8200  0.9368
   40LER     CB  789   6.818   3.615   2.961 -0.0453 -0.1864  0.0763
   40LER    HB1  790   6.868   3.631   3.056 -1.5029 -0.1503  0.8560
   40LER    HB2  791   6.711   3.627   2.975  0.1903 -0.1582  2.1283
   40LER     CG  792   6.866   3.729   2.869  0.8056 -0.0776  0.1414
   40LER     HG  793   6.975   3.726   2.872  0.7670 -1.2862  0.8948
   40LER    CD1  794   6.815   3.709   2.728  0.1239  0.0999  0.8370
   40LER   HD11  795   6.706   3.713   2.728  0.1108  2.7801  2.5344
   40LER   HD12  796   6.863   3.781   2.661  1.0315 -2.1671 -1.0892
   40LER   HD13  797   6.850   3.610   2.698  1.8451  1.4695 -2.1401
   40LER    CD2  798   6.820   3.859   2.932  0.2791  0.5001 -0.1528
   40LER   HD21  799   6.715   3.873   2.908  0.6155  0.7022 -1.6021
   40LER   HD22  800   6.840   3.859   3.039  0.5580 -0.5184 -0.1947
   40LER   HD23  801   6.884   3.940   2.897 -1.2736  1.7705 -0.1949
   40LER      C  802   6.821   3.383   3.054  0.2745  0.1046 -0.6723
   40LER      O  803   6.901   3.331   3.127  0.1932 -0.2683  0.2169
   41U      O5'  804   6.735   8.528   1.735  0.1066  0.2036  1.1434
   41U      H5T  805   6.762   8.449   1.782  1.8074 -1.3605 -2.1183
   41U      C5'  806   6.738   8.648   1.806 -0.4320  0.1915  0.4232
   41U     H5'1  807   6.737   8.730   1.734 -1.0064 -0.5001 -0.3610
   41U     H5'2  808   6.816   8.655   1.882  0.8919  3.3024 -1.0230
   41U      C4'  809   6.606   8.663   1.887 -0.4512  0.2016  0.7691
   41U      H4'  810   6.612   8.758   1.940 -2.7002  0.3342  0.8493
   41U      O4'  811   6.498   8.657   1.799  0.0661  0.0920 -0.9283
   41U      C1'  812   6.379   8.620   1.880  0.2681 -0.4910 -0.7823
   41U      H1'  813   6.308   8.701   1.897 -2.8947 -2.3740 -3.7054
   41U       N1  814   6.300   8.509   1.820  0.4606  0.3526 -0.0562
   41U       C6  815   6.364   8.402   1.755  1.0053  0.4513 -0.0319
   41U       H6  816   6.469   8.381   1.767  0.7864 -0.6071  0.1966
   41U       C5  817   6.288   8.306   1.692  0.0416 -0.1195 -0.0615
   41U       H5  818   6.330   8.218   1.647 -0.3445 -0.4473  0.2155
   41U       C4  819   6.145   8.326   1.673 -0.2610 -0.1319 -0.4189
   41U       O4  820   6.074   8.251   1.604  0.3207  0.9902 -0.4891
   41U       N3  821   6.095   8.438   1.739 -0.0464  0.9025 -0.4758
   41U       H3  822   5.997   8.449   1.718 -0.1094 -1.2211 -1.5472
   41U       C2  823   6.165   8.523   1.818 -0.3135 -0.0852  0.2638
   41U       O2  824   6.103   8.616   1.863 -0.2589 -0.2665  0.1181
   41U      C3'  825   6.580   8.553   1.995  0.1746 -0.3420  0.9164
   41U      H3'  826   6.589   8.455   1.950  1.2127 -0.5268  1.4755
   41U      C2'  827   6.429   8.583   2.025  0.6669 -0.3314  1.3414
   41U     H2'1  828   6.376   8.501   2.073 -0.6544 -0.9861 -1.0604
   41U      O2'  829   6.433   8.699   2.116 -0.3468  0.4657  0.7933
   41U     HO'2  830   6.503   8.674   2.178 -0.1293 -1.1655 -0.0533
   41U      O3'  831   6.670   8.564   2.106  0.4895  0.2472  0.1478
   42U        P  832   6.698   8.439   2.205  0.3529 -0.2670 -0.0158
   42U      O1P  833   6.782   8.500   2.310 -0.4679  0.1348  0.2935
   42U      O2P  834   6.740   8.326   2.132  0.3017  0.1522  0.5222
   42U      O5'  835   6.549   8.410   2.261 -0.3270  0.5842  0.3532
   42U      C5'  836   6.501   8.498   2.366 -1.0823  0.0954 -0.2683
   42U     H5'1  837   6.510   8.604   2.341 -3.5537  0.1229 -1.3746
   42U     H5'2  838   6.568   8.482   2.451 -0.6222  0.0300 -0.6381
   42U      C4'  839   6.356   8.460   2.407 -0.6646 -0.0117 -0.3313
   42U      H4'  840   6.321   8.522   2.489 -1.4167 -1.2735  0.3462
   42U      O4'  841   6.268   8.477   2.294  0.8878  0.1049 -0.3729
   42U      C1'  842   6.164   8.373   2.300 -0.6722 -0.6144  0.0412
   42U      H1'  843   6.067   8.423   2.305  0.3604  1.5111  0.1595
   42U       N1  844   6.155   8.290   2.172 -0.2152 -0.5438 -0.3933
   42U       C6  845   6.268   8.247   2.112 -0.5435  0.3591 -0.5869
   42U       H6  846   6.363   8.290   2.142 -0.0682  0.5631 -2.3042
   42U       C5  847   6.257   8.155   2.011 -0.3234 -0.2663  0.1068
   42U       H5  848   6.346   8.104   1.978 -1.7972 -2.8255 -0.1853
   42U       C4  849   6.130   8.105   1.951 -0.1675 -0.0752  0.8100
   42U       O4  850   6.126   8.029   1.855  0.0915 -0.9366  0.1154
   42U       N3  851   6.020   8.154   2.026 -0.4860 -0.3015 -0.2766
   42U       H3  852   5.930   8.143   1.982  0.0017 -2.7118 -0.8205
   42U       C2  853   6.030   8.237   2.140  0.2277  0.7882 -0.3231
   42U       O2  854   5.922   8.268   2.194  0.0467  0.2119  0.5865
   42U      C3'  855   6.336   8.314   2.449 -0.1156  0.3166  0.6392
   42U      H3'  856   6.387   8.238   2.389 -1.2817 -0.3478  0.4563
   42U      C2'  857   6.182   8.291   2.425  0.1872  0.4538  0.6978
   42U     H2'1  858   6.160   8.187   2.404  0.4476  0.3353  1.0075
   42U      O2'  859   6.087   8.327   2.522 -0.0309 -0.3735 -0.5353
   42U     HO'2  860   6.084   8.255   2.585  1.5459  0.0191  0.0344
   42U      O3'  861   6.359   8.294   2.592  0.0661  0.1384  0.4279
   43A        P  862   6.377   8.143   2.654  0.4111 -0.0732  0.2527
   43A      O1P  863   6.441   8.152   2.784 -0.4516 -0.3610  0.3626
   43A      O2P  864   6.450   8.055   2.562  0.2509 -0.7507 -0.2511
   43A      O5'  865   6.245   8.069   2.679 -0.4228 -0.3063  0.0169
   43A      C5'  866   6.149   8.101   2.784  0.1140 -0.5190  0.5991
   43A     H5'1  867   6.141   8.209   2.796 -0.7923 -0.3641 -1.1260
   43A     H5'2  868   6.178   8.070   2.885 -2.0622  4.0695  2.9505
   43A      C4'  869   6.017   8.042   2.735  0.3829  0.5100  0.2928
   43A      H4'  870   5.941   8.082   2.803 -0.0156 -0.5006  0.4648
   43A      O4'  871   5.977   8.092   2.601 -0.5538 -0.1244 -0.2501
   43A      C1'  872   5.909   7.992   2.541  0.2090 -0.1283  0.1324
   43A      H1'  873   5.810   8.022   2.507  0.1153 -0.5006  0.0788
   43A       N9  874   5.987   7.936   2.423 -0.2255 -0.0039  0.1035
   43A       C8  875   6.118   7.921   2.405 -0.1901 -0.5766 -0.1162
   43A       H8  876   6.193   7.952   2.476  0.1297 -0.4734 -0.5011
   43A       N7  877   6.147   7.868   2.288  0.2063 -0.0275  0.4529
   43A       C5  878   6.020   7.839   2.229  0.3078 -0.0219 -0.5313
   43A       C6  879   5.974   7.784   2.113  0.3827 -0.5693  0.0202
   43A       N6  880   6.059   7.743   2.016  0.6977  0.4726 -0.2146
   43A      H61  881   6.156   7.763   2.032  1.2263 -1.7679 -0.2463
   43A      H62  882   6.017   7.725   1.925  2.5278 -2.0398 -0.6793
   43A       N1  883   5.841   7.753   2.089 -0.8970  0.8576 -0.1398
   43A       C2  884   5.758   7.779   2.187 -0.1514 -0.1432  0.0716
   43A       H2  885   5.652   7.772   2.166 -0.5515  2.2441  0.9614
   43A       N3  886   5.789   7.836   2.306  0.6899  0.0411  0.4677
   43A       C4  887   5.923   7.864   2.322  0.0228  0.5531  0.4953
   43A      C3'  888   5.997   7.891   2.737 -0.5982  0.6224 -0.4895
   43A      H3'  889   6.089   7.845   2.700 -0.2827 -0.5334  1.5684
   43A      C2'  890   5.883   7.869   2.635 -0.2992 -0.5506 -0.2456
   43A     H2'1  891   5.886   7.776   2.578  1.3593 -0.4227 -0.4049
   43A      O2'  892   5.754   7.882   2.681  0.6725  0.2798  0.1475
   43A     HO'2  893   5.735   7.800   2.727 -0.5493 -0.0027 -0.8194
   43A      O3'  894   5.960   7.854   2.867  0.2576 -0.1110  0.0028
   44A        P  895   5.995   7.707   2.929 -0.0121  0.1206  0.2534
   44A      O1P  896   5.979   7.703   3.070  0.3301 -0.4088 -0.8404
   44A      O2P  897   6.129   7.676   2.871 -0.3872 -0.2174 -0.2684
   44A      O5'  898   5.886   7.618   2.862 -0.6373  0.0610  0.3632
   44A      C5'  899   5.760   7.609   2.913 -0.4680 -0.0229  0.8052
   44A     H5'1  900   5.721   7.709   2.933  0.7203  0.8501 -0.9752
   44A     H5'2  901   5.757   7.549   3.005 -3.2054  0.6530  1.2466
   44A      C4'  902   5.685   7.536   2.804 -0.0281  0.0152  0.6017
   44A      H4'  903   5.580   7.542   2.833  0.2021 -1.2923  1.8266
   44A      O4'  904   5.710   7.590   2.671  0.5810 -0.4575  0.0150
   44A      C1'  905   5.694   7.488   2.580 -0.1194  0.0455  0.0934
   44A      H1'  906   5.614   7.518   2.511  0.3605 -0.8778 -0.8919
   44A       N9  907   5.823   7.471   2.502 -0.1392 -0.7614  0.4409
   44A       C8  908   5.955   7.468   2.538  1.2189 -0.0594  0.1594
   44A       H8  909   5.997   7.489   2.636 -2.1551  2.9078  1.1593
   44A       N7  910   6.044   7.457   2.441  0.8783  0.0289  0.7589
   44A       C5  911   5.957   7.446   2.332  0.6128 -0.0843  1.1038
   44A       C6  912   5.976   7.414   2.193  0.4990 -0.7820 -0.4545
   44A       N6  913   6.089   7.410   2.131  0.8387  0.3964 -0.4467
   44A      H61  914   6.170   7.449   2.176  0.0268  3.6750 -1.5504
   44A      H62  915   6.087   7.384   2.033  0.8288 -0.7874 -0.1514
   44A       N1  916   5.865   7.391   2.117  0.2376  0.0166  0.1599
   44A       C2  917   5.740   7.388   2.166 -0.4105  0.0753  0.5481
   44A       H2  918   5.662   7.355   2.099 -0.7707 -1.3842  1.6349
   44A       N3  919   5.709   7.416   2.293  0.4905 -0.6326  0.2854
   44A       C4  920   5.821   7.445   2.368  0.6951 -0.2838 -0.6807
   44A      C3'  921   5.718   7.387   2.791  0.0151  0.3290  0.2382
   44A      H3'  922   5.825   7.369   2.791 -0.1446 -0.6824 -0.5766
   44A      C2'  923   5.658   7.357   2.652  0.4981  0.6206 -0.3192
   44A     H2'1  924   5.703   7.267   2.610  1.0236  0.9850 -0.5427
   44A      O2'  925   5.520   7.357   2.653  0.5182  0.1827 -0.3711
   44A     HO'2  926   5.492   7.304   2.729  0.2981  0.2550 -0.4001
   44A      O3'  927   5.661   7.310   2.892 -0.3534 -0.0220 -0.0998
   45U        P  928   5.705   7.158   2.927  0.3083 -0.2424  0.0421
   45U      O1P  929   5.621   7.117   3.043 -0.0036  0.5683  0.5015
   45U      O2P  930   5.853   7.153   2.953  0.3488  0.4116  0.5491
   45U      O5'  931   5.670   7.068   2.803 -0.3051  0.3883 -0.4100
   45U      C5'  932   5.543   7.013   2.769 -0.2290 -0.2077  0.1653
   45U     H5'1  933   5.463   7.087   2.767  0.6896  0.8194 -2.5528
   45U     H5'2  934   5.523   6.932   2.839  0.9393 -0.7957 -0.1587
   45U      C4'  935   5.554   6.938   2.638  0.3325 -0.0092  0.0592
   45U      H4'  936   5.453   6.909   2.610 -0.0236 -0.5426  1.7822
   45U      O4'  937   5.602   7.024   2.532 -0.2505  1.0027 -0.2540
   45U      C1'  938   5.664   6.949   2.433  0.9372  0.1113 -0.7164
   45U      H1'  939   5.601   6.955   2.344  1.2190 -1.0014 -1.0048
   45U       N1  940   5.800   6.994   2.405 -0.1300 -0.2276 -0.8639
   45U       C6  941   5.893   7.013   2.506  0.3235 -0.7896 -0.2267
   45U       H6  942   5.859   7.001   2.608  0.8277 -1.9441 -0.1711
   45U       C5  943   6.022   7.048   2.479  0.6057  0.5326  0.4539
   45U       H5  944   6.096   7.057   2.558  0.0869 -0.6231  1.1057
   45U       C4  945   6.063   7.066   2.341 -0.1250 -0.3932  0.2413
   45U       O4  946   6.176   7.097   2.311 -0.4780 -0.6680 -0.5181
   45U       N3  947   5.971   7.040   2.241  0.2553 -0.4441 -1.0680
   45U       H3  948   6.001   7.023   2.146  0.1316  0.0397 -1.1995
   45U       C2  949   5.839   6.989   2.271  0.8082 -0.2875  0.5107
   45U       O2  950   5.760   6.946   2.183 -0.4732 -0.2867 -0.1308
   45U      C3'  951   5.634   6.812   2.622  0.0283 -0.2917 -0.5948
   45U      H3'  952   5.727   6.823   2.678  0.2332 -0.2422 -0.9379
   45U      C2'  953   5.666   6.804   2.478  0.5684  0.3809 -0.1788
   45U     H2'1  954   5.766   6.765   2.461  0.0634 -0.6138 -1.0379
   45U      O2'  955   5.565   6.724   2.420  0.4482  0.0627  0.5858
   45U     HO'2  956   5.505   6.691   2.487  0.5538  2.3024  1.8891
   45U      O3'  957   5.545   6.706   2.669 -0.0490  0.3392  0.1372
   46U        P  958   5.603   6.584   2.740  0.2579  0.2955  0.1527
   46U      O1P  959   5.499   6.517   2.813  0.2845 -0.1527 -0.2691
   46U      O2P  960   5.731   6.618   2.806 -0.4890  0.0796  0.4574
   46U      O5'  961   5.648   6.485   2.617  0.7652 -0.3232 -0.3367
   46U      C5'  962   5.558   6.403   2.550  0.0201  0.3618 -0.1955
   46U     H5'1  963   5.466   6.451   2.517 -0.9672 -1.2241  0.1338
   46U     H5'2  964   5.530   6.322   2.617  0.0301  2.4039  2.4181
   46U      C4'  965   5.631   6.348   2.426 -0.0385  0.6394 -0.4021
   46U      H4'  966   5.562   6.278   2.378  0.1747 -0.6657  1.1188
   46U      O4'  967   5.673   6.445   2.334 -0.1930 -0.3298 -0.4566
   46U      C1'  968   5.792   6.395   2.264  0.0709  0.4837  0.5642
   46U      H1'  969   5.762   6.367   2.163 -0.1558 -0.9607  1.0107
   46U       N1  970   5.910   6.491   2.279 -0.8380  0.0475 -0.3144
   46U       C6  971   5.919   6.576   2.385 -0.3912 -0.2906  0.1247
   46U       H6  972   5.851   6.561   2.467 -0.0561 -0.0454  0.4470
   46U       C5  973   6.021   6.663   2.396  0.6826 -0.1399 -0.6933
   46U       H5  974   6.033   6.718   2.489  0.8390 -1.4443  0.0910
   46U       C4  975   6.116   6.677   2.292  0.5038  0.1983 -0.2477
   46U       O4  976   6.212   6.758   2.292  0.1425  0.3481  0.8908
   46U       N3  977   6.098   6.591   2.186  0.6593  0.1971 -0.0789
   46U       H3  978   6.169   6.593   2.114  0.6018 -1.7738 -0.2334
   46U       C2  979   5.999   6.499   2.172 -0.5596  0.4552  0.0069
   46U       O2  980   5.989   6.431   2.071  0.5616  0.1658 -0.4284
   46U      C3'  981   5.754   6.262   2.465  0.3611  0.6151  0.5127
   46U      H3'  982   5.813   6.308   2.544 -0.3190  2.1234  0.1764
   46U      C2'  983   5.825   6.251   2.325  0.2402  0.8973 -0.5444
   46U     H2'1  984   5.933   6.238   2.323  0.1212 -0.1254 -1.9911
   46U      O2'  985   5.748   6.155   2.248 -0.0367 -0.2293  0.3921
   46U     HO'2  986   5.718   6.088   2.310 -0.6783  2.9040  3.8683
   46U      O3'  987   5.712   6.132   2.505 -0.2078 -0.1132 -0.2403
   47A        P  988   5.802   6.022   2.587  0.5918 -0.3472  0.5339
   47A      O1P  989   5.704   5.909   2.617  0.1643  0.6203  0.5256
   47A      O2P  990   5.868   6.082   2.704 -0.1615 -0.6092  0.8340
   47A      O5'  991   5.924   5.976   2.492 -0.4949 -0.4223 -0.3940
   47A      C5'  992   5.917   5.873   2.395 -0.5584  0.5025  0.2095
   47A     H5'1  993   5.818   5.867   2.349  0.0933  0.9995 -1.3151
   47A     H5'2  994   5.937   5.779   2.446  1.4372  0.4854 -0.5215
   47A      C4'  995   6.035   5.887   2.297 -0.2662  0.0226 -0.1994
   47A      H4'  996   6.014   5.809   2.222 -0.9472  2.5879 -2.8680
   47A      O4'  997   6.043   6.019   2.243 -0.0177  0.2015  0.1923
   47A      C1'  998   6.178   6.048   2.219 -0.4133 -0.4634  0.0128
   47A      H1'  999   6.203   6.060   2.114 -0.7128 -4.6925 -0.7500
   47A       N9 1000   6.225   6.165   2.301  0.0047  0.1033  0.3048
   47A       C8 1001   6.178   6.205   2.425 -0.1814 -0.7867  0.2811
   47A       H8 1002   6.097   6.154   2.474 -1.8247  0.9708 -0.4932
   47A       N7 1003   6.240   6.313   2.467  0.2265 -0.1881 -0.4993
   47A       C5 1004   6.330   6.348   2.363 -0.0242 -0.9738 -0.1157
   47A       C6 1005   6.415   6.459   2.337  0.0708  0.0358  0.1761
   47A       N6 1006   6.422   6.569   2.410  0.2864 -0.2436 -0.1326
   47A      H61 1007   6.364   6.570   2.492  1.0484 -1.9320  0.4875
   47A      H62 1008   6.479   6.648   2.384 -1.1528  0.9538  0.2212
   47A       N1 1009   6.484   6.461   2.221  0.3899 -0.2651 -0.7003
   47A       C2 1010   6.481   6.355   2.139 -0.2155 -0.2324 -0.4509
   47A       H2 1011   6.550   6.363   2.057  1.7227  0.6225  1.1593
   47A       N3 1012   6.408   6.249   2.151 -0.0812  0.8572 -0.6106
   47A       C4 1013   6.327   6.255   2.260  0.6178  0.1745 -0.3832
   47A      C3' 1014   6.167   5.855   2.355 -0.2779 -0.7121 -0.2597
   47A      H3' 1015   6.172   5.902   2.453  3.0568 -2.3677  0.4890
   47A      C2' 1016   6.262   5.926   2.254  0.2411 -0.9430  0.1959
   47A     H2'1 1017   6.349   5.957   2.310 -0.0673 -0.8640  0.6342
   47A      O2' 1018   6.281   5.852   2.130  0.1117  0.0388  0.5220
   47A     HO'2 1019   6.262   5.759   2.146  3.4312 -0.8470  0.1287
   47A      O3' 1020   6.184   5.715   2.358  0.1509 -0.5726 -0.5957
   48U        P 1021   6.276   5.648   2.467 -0.2023 -0.2474 -0.0633
   48U      O1P 1022   6.270   5.503   2.431  0.0327 -0.6032  0.3822
   48U      O2P 1023   6.233   5.696   2.597  0.2094  0.6121  0.0479
   48U      O5' 1024   6.422   5.704   2.432 -0.2986  0.4084 -0.3265
   48U      C5' 1025   6.481   5.655   2.320 -0.0722  0.4972  0.9561
   48U     H5'1 1026   6.422   5.656   2.228  0.5920 -0.7364  0.4783
   48U     H5'2 1027   6.518   5.554   2.338  1.6459  0.9522  0.2477
   48U      C4' 1028   6.603   5.733   2.288 -1.1284  0.7193  0.2260
   48U      H4' 1029   6.646   5.694   2.196 -0.4904 -0.3505  0.9561
   48U      O4' 1030   6.569   5.866   2.291  0.1800 -0.4149  1.0224
   48U      C1' 1031   6.687   5.950   2.313  0.3177  0.3620 -0.1397
   48U      H1' 1032   6.715   5.983   2.213  0.6430  0.5151 -0.0020
   48U       N1 1033   6.663   6.074   2.400 -0.5090  0.0235  0.3556
   48U       C6 1034   6.572   6.063   2.501 -0.7398  0.0855  0.1668
   48U       H6 1035   6.521   5.972   2.525  1.1622 -0.6977  1.5341
   48U       C5 1036   6.548   6.169   2.588  0.2721  0.5430 -0.1851
   48U       H5 1037   6.480   6.155   2.670 -1.0609  0.1284 -1.3253
   48U       C4 1038   6.625   6.292   2.579  0.1063 -0.6353  0.3565
   48U       O4 1039   6.617   6.395   2.647 -0.4160 -0.2202 -0.2936
   48U       N3 1040   6.724   6.288   2.485  0.5240 -0.3453  0.1297
   48U       H3 1041   6.785   6.369   2.483  1.4888 -1.0152  1.4116
   48U       C2 1042   6.743   6.187   2.390  0.9778 -0.7473 -0.2267
   48U       O2 1043   6.825   6.211   2.311  0.6054  0.2924  0.4796
   48U      C3' 1044   6.706   5.714   2.400  0.6823 -0.4180 -0.0745
   48U      H3' 1045   6.654   5.720   2.495 -0.3204 -1.4510 -0.5365
   48U      C2' 1046   6.784   5.850   2.379  0.1505  0.5275 -0.4164
   48U     H2'1 1047   6.827   5.892   2.471 -0.3973 -0.2947  0.2317
   48U      O2' 1048   6.882   5.826   2.285  0.0500  0.1702 -0.1475
   48U     HO'2 1049   6.945   5.766   2.327  0.3121  0.7126  0.2528
   48U      O3' 1050   6.789   5.597   2.391  0.8974  0.1770  0.6349
   49C        P 1051   6.891   5.560   2.504 -0.2746  0.0098  0.0514
   49C      O1P 1052   6.939   5.428   2.473  0.2905  0.3910  0.2071
   49C      O2P 1053   6.825   5.581   2.638 -0.7170  0.0170 -0.3164
   49C      O5' 1054   7.017   5.666   2.491 -0.1834  0.6535  0.6124
   49C      C5' 1055   7.114   5.647   2.391 -0.7021 -0.0070  0.1536
   49C     H5'1 1056   7.061   5.640   2.296  0.5368  2.1877 -0.7894
   49C     H5'2 1057   7.167   5.553   2.404  0.0531 -0.0536 -2.4988
   49C      C4' 1058   7.219   5.760   2.407  0.5006  0.2814  0.4073
   49C      H4' 1059   7.289   5.758   2.322  0.0593 -0.4727  0.0524
   49C      O4' 1060   7.152   5.885   2.400 -0.1379 -0.1279 -0.2345
   49C      C1' 1061   7.223   5.990   2.468 -0.5393 -0.6401  0.1342
   49C      H1' 1062   7.266   6.058   2.394  1.2633 -0.2823  1.4364
   49C       N1 1063   7.145   6.069   2.567  0.2346 -0.0290  0.3479
   49C       C6 1064   7.038   6.012   2.626  0.0469  0.2801 -0.3301
   49C       H6 1065   7.022   5.907   2.609  0.1054  0.6935 -3.4724
   49C       C5 1066   6.940   6.083   2.691  0.2848 -0.2753  0.5741
   49C       H5 1067   6.842   6.048   2.720 -0.5908  1.2799 -0.3384
   49C       C4 1068   6.967   6.224   2.710 -0.1117  0.6920 -0.2238
   49C       N4 1069   6.882   6.289   2.792  0.0677  0.4250  0.1370
   49C      H41 1070   6.794   6.247   2.817 -1.0250  2.0352 -0.8415
   49C      H42 1071   6.899   6.388   2.797 -1.3663  0.7378 -0.8172
   49C       N3 1072   7.078   6.277   2.663 -0.7821 -0.0088  0.3719
   49C       C2 1073   7.169   6.202   2.592 -0.2569  0.1315  0.3473
   49C       O2 1074   7.270   6.254   2.546  0.7359  0.1367  0.3466
   49C      C3' 1075   7.297   5.766   2.540  0.1096  0.2459  0.3105
   49C      H3' 1076   7.225   5.751   2.621  1.3776  1.1124  1.6390
   49C      C2' 1077   7.343   5.911   2.537  0.0633  0.7638 -0.0861
   49C     H2'1 1078   7.363   5.957   2.633 -0.0009 -2.1234  1.4184
   49C      O2' 1079   7.472   5.925   2.465  0.1119  0.1736 -0.6687
   49C     HO'2 1080   7.504   5.834   2.468  1.2061  0.4279 -2.9477
   49C      O3' 1081   7.412   5.682   2.545 -0.5152  0.5730 -0.3495
   50U        P 1082   7.478   5.635   2.686  0.1373  0.0679  0.0588
   50U      O1P 1083   7.612   5.581   2.651 -0.2909  0.2787 -0.0450
   50U      O2P 1084   7.375   5.554   2.753  0.5097 -0.5199  0.1632
   50U      O5' 1085   7.499   5.777   2.771 -0.0166  0.6638  0.3792
   50U      C5' 1086   7.612   5.857   2.770 -0.5336 -0.1727  0.2368
   50U     H5'1 1087   7.640   5.881   2.668 -1.0899 -1.4865 -0.2379
   50U     H5'2 1088   7.695   5.791   2.793 -0.8686 -0.7556 -0.2090
   50U      C4' 1089   7.603   5.995   2.852 -0.1547  0.1405 -0.1013
   50U      H4' 1090   7.698   6.044   2.830  0.1660 -0.1423  0.6147
   50U      O4' 1091   7.502   6.080   2.810  0.4547 -0.8523 -0.4358
   50U      C1' 1092   7.472   6.182   2.909 -0.4931  0.4831 -0.6252
   50U      H1' 1093   7.516   6.277   2.877  0.8983  0.8549  2.0394
   50U       N1 1094   7.324   6.197   2.948 -0.5589  0.1422 -0.1329
   50U       C6 1095   7.236   6.084   2.950 -1.1223 -0.0155 -0.3767
   50U       H6 1096   7.276   5.995   2.904  0.9936  0.5692  0.1959
   50U       C5 1097   7.114   6.096   3.013 -0.6185  0.8511 -0.1795
   50U       H5 1098   7.055   6.006   3.003  2.2640 -1.2440  0.2423
   50U       C4 1099   7.074   6.217   3.080  0.6297  0.6571  0.0107
   50U       O4 1100   6.964   6.238   3.138  0.1131  0.1732 -0.2998
   50U       N3 1101   7.163   6.321   3.072 -0.0280 -0.2887  0.2409
   50U       H3 1102   7.133   6.406   3.118  0.9571  0.2323 -0.0485
   50U       C2 1103   7.286   6.317   3.006  0.2962  0.3133 -0.3826
   50U       O2 1104   7.362   6.416   3.005  0.3604 -0.4798  0.0515
   50U      C3' 1105   7.575   5.981   3.001  0.5319  0.0299 -0.6723
   50U      H3' 1106   7.488   5.918   3.022  0.7165 -0.2946 -0.8664
   50U      C2' 1107   7.544   6.127   3.038  0.7082 -0.1948 -0.7123
   50U     H2'1 1108   7.478   6.123   3.125  0.9387 -1.4459 -0.5780
   50U      O2' 1109   7.654   6.205   3.066  0.2687 -0.2718  0.2143
   50U     HO'2 1110   7.657   6.214   3.162 -0.5325  0.2103  0.2058
   50U      O3' 1111   7.678   5.920   3.074 -0.6775  0.0856  0.0450
   51A        P 1112   7.674   5.894   3.226 -0.5524 -0.2185 -0.3906
   51A      O1P 1113   7.800   5.833   3.280 -0.1270  0.1808 -0.4155
   51A      O2P 1114   7.546   5.824   3.250  0.0066  0.1904 -0.3495
   51A      O5' 1115   7.662   6.039   3.298 -0.0842 -0.7581  0.1766
   51A      C5' 1116   7.775   6.117   3.321  0.4762 -0.4979 -0.3043
   51A     H5'1 1117   7.833   6.124   3.229 -2.9483 -1.4385 -2.7273
   51A     H5'2 1118   7.834   6.065   3.396  0.6463  0.2114  0.0638
   51A      C4' 1119   7.733   6.253   3.382 -0.3441  0.1701 -0.0711
   51A      H4' 1120   7.823   6.314   3.389 -0.3674  0.2820 -0.7450
   51A      O4' 1121   7.633   6.317   3.313  0.0021 -0.1899  0.4918
   51A      C1' 1122   7.553   6.391   3.409  0.5977  0.2118 -0.1713
   51A      H1' 1123   7.553   6.496   3.383  1.1683  0.3157  0.2329
   51A       N9 1124   7.411   6.341   3.422 -0.4887 -0.1278 -0.6604
   51A       C8 1125   7.357   6.219   3.373  0.1761  0.4482 -0.4817
   51A       H8 1126   7.413   6.133   3.341  0.5659  1.0380 -1.4141
   51A       N7 1127   7.224   6.220   3.368 -0.0709  0.0013 -0.0555
   51A       C5 1128   7.190   6.350   3.415  0.2154 -0.4763  0.3047
   51A       C6 1129   7.065   6.415   3.428  0.3364  0.5157  0.1194
   51A       N6 1130   6.950   6.361   3.398  0.0249 -0.1065 -0.6931
   51A      H61 1131   6.938   6.279   3.340  1.0056 -1.0914  0.4400
   51A      H62 1132   6.874   6.427   3.403  1.4536  1.6997 -1.6697
   51A       N1 1133   7.055   6.537   3.477 -0.1827 -0.4977  0.2164
   51A       C2 1134   7.174   6.594   3.517  0.0215  0.5365 -0.0646
   51A       H2 1135   7.170   6.696   3.552  0.3560  0.7354 -0.5782
   51A       N3 1136   7.298   6.548   3.502 -0.6921 -0.7338  0.2476
   51A       C4 1137   7.301   6.421   3.452  0.1780  0.2012  0.1589
   51A      C3' 1138   7.696   6.251   3.528  0.2019  0.1553  0.1594
   51A      H3' 1139   7.635   6.161   3.536  2.5692 -1.5404  0.3561
   51A      C2' 1140   7.619   6.381   3.543 -0.7040  0.0130  0.4154
   51A     H2'1 1141   7.555   6.366   3.630 -0.1813 -3.5423  0.2993
   51A      O2' 1142   7.716   6.489   3.543 -0.2555  0.2223 -0.4035
   51A     HO'2 1143   7.770   6.503   3.621 -1.6245  2.6290  0.2261
   51A      O3' 1144   7.804   6.251   3.617 -0.5773 -0.4101 -0.3662
   52U        P 1145   7.785   6.192   3.768 -0.7319 -0.1117 -0.2094
   52U      O1P 1146   7.919   6.185   3.831  0.6291 -0.8427 -0.3612
   52U      O2P 1147   7.699   6.073   3.756 -0.0064  0.6180  0.2077
   52U      O5' 1148   7.702   6.308   3.844  0.1649 -0.2765  0.0879
   52U      C5' 1149   7.767   6.427   3.904 -0.1728  0.1130 -0.7426
   52U     H5'1 1150   7.842   6.453   3.829  1.4676 -1.1366  0.4021
   52U     H5'2 1151   7.808   6.393   3.999 -1.5119 -2.0053 -0.8575
   52U      C4' 1152   7.672   6.541   3.932 -1.0138  0.1249 -0.3148
   52U      H4' 1153   7.732   6.631   3.935 -0.9764  0.1257 -0.9506
   52U      O4' 1154   7.579   6.548   3.825 -0.1778  0.2472  0.0234
   52U      C1' 1155   7.455   6.586   3.883  0.0561 -0.4359 -0.1621
   52U      H1' 1156   7.424   6.680   3.838  0.2158  0.0726  0.7759
   52U       N1 1157   7.341   6.487   3.856  0.1446 -0.6980 -0.2214
   52U       C6 1158   7.363   6.354   3.833 -0.2919 -0.0729  0.2232
   52U       H6 1159   7.461   6.310   3.848 -0.6167 -0.7263  0.4474
   52U       C5 1160   7.259   6.276   3.790 -0.5078 -0.0271 -0.7053
   52U       H5 1161   7.276   6.171   3.776  0.9290 -0.4104  2.7812
   52U       C4 1162   7.125   6.327   3.769 -0.2012 -0.1359  0.2727
   52U       O4 1163   7.024   6.261   3.742 -0.6021 -0.4599 -0.3795
   52U       N3 1164   7.113   6.457   3.794 -0.2323  0.3382 -1.4869
   52U       H3 1165   7.020   6.496   3.800 -0.8920 -1.3467  2.0965
   52U       C2 1166   7.217   6.541   3.836  0.0998 -0.1318 -0.1865
   52U       O2 1167   7.188   6.654   3.863 -0.0270  0.3665 -0.3134
   52U      C3' 1168   7.585   6.536   4.059  0.1611 -0.1331 -0.1280
   52U      H3' 1169   7.544   6.436   4.071  0.0383 -0.4655 -2.7130
   52U      C2' 1170   7.463   6.620   4.030  0.8427  0.5869  0.5073
   52U     H2'1 1171   7.377   6.590   4.089 -1.5595 -1.1206 -3.4270
   52U      O2' 1172   7.495   6.762   4.038 -0.2153 -0.4095 -0.2758
   52U     HO'2 1173   7.419   6.818   4.019 -0.0156 -0.1656 -0.3784
   52U      O3' 1174   7.658   6.576   4.166 -0.3284 -1.0507  0.0432
   53U        P 1175   7.637   6.512   4.310  0.3350 -0.1191 -0.2201
   53U      O1P 1176   7.733   6.580   4.401  0.1041  0.3184  0.3753
   53U      O2P 1177   7.633   6.365   4.307  0.0072  0.6285  0.1234
   53U      O5' 1178   7.493   6.574   4.363  0.4154 -0.4323  0.0458
   53U      C5' 1179   7.471   6.713   4.383 -0.5107  0.6252 -0.0388
   53U     H5'1 1180   7.511   6.770   4.299  0.3604 -0.4509 -0.3779
   53U     H5'2 1181   7.517   6.744   4.477 -1.0326 -1.9467  1.1320
   53U      C4' 1182   7.321   6.730   4.405 -0.6058 -0.4100  0.2726
   53U      H4' 1183   7.305   6.836   4.426 -1.8721 -0.1706 -1.5954
   53U      O4' 1184   7.246   6.707   4.288  0.0835 -0.0138 -0.5839
   53U      C1' 1185   7.126   6.646   4.324 -0.2908 -0.1897  0.3845
   53U      H1' 1186   7.035   6.704   4.309 -1.8149 -1.8312  2.6604
   53U       N1 1187   7.108   6.520   4.255 -0.6436 -0.1733  0.6666
   53U       C6 1188   7.212   6.435   4.226  0.3315 -0.1974 -0.6387
   53U       H6 1189   7.308   6.461   4.267  1.0699 -1.5302 -1.4267
   53U       C5 1190   7.189   6.315   4.159  0.8532 -0.2640  0.4361
   53U       H5 1191   7.269   6.246   4.138  0.3263  0.1248 -3.8102
   53U       C4 1192   7.052   6.287   4.105 -0.6315  0.1594  0.2853
   53U       O4 1193   7.009   6.195   4.035  0.2678  0.1258  0.5090
   53U       N3 1194   6.968   6.386   4.125 -0.3407  0.2950  0.1120
   53U       H3 1195   6.875   6.360   4.094 -0.6894  3.0238 -1.4179
   53U       C2 1196   6.982   6.490   4.211  0.4541  0.5752 -0.1878
   53U       O2 1197   6.888   6.554   4.257  0.1320 -0.4996  0.0267
   53U      C3' 1198   7.258   6.662   4.524  0.0972  0.2613  0.1353
   53U      H3' 1199   7.312   6.568   4.538 -1.0248 -0.3927  0.1987
   53U      C2' 1200   7.119   6.629   4.474  0.3618 -0.4096 -0.5294
   53U     H2'1 1201   7.092   6.526   4.496 -2.4961  0.1206 -1.1354
   53U      O2' 1202   7.018   6.721   4.531  0.3425 -0.5297 -0.4149
   53U     HO'2 1203   6.972   6.682   4.605  2.3807 -0.6819  0.8421
   53U      O3' 1204   7.261   6.735   4.652  0.1956  0.5662  0.2937
   54C        P 1205   7.240   6.646   4.786 -0.0530 -0.2231  0.2692
   54C      O1P 1206   7.285   6.731   4.897 -0.2449 -0.5290  0.1670
   54C      O2P 1207   7.326   6.521   4.774 -0.8058  0.1781  0.5594
   54C      O5' 1208   7.087   6.620   4.788 -0.1634  0.0433  0.0302
   54C      C5' 1209   7.001   6.695   4.877  0.0950 -0.3378  0.2297
   54C     H5'1 1210   7.005   6.800   4.849  0.9625 -0.4250 -0.0148
   54C     H5'2 1211   7.020   6.689   4.984 -1.5492  1.1297  0.6397
   54C      C4' 1212   6.855   6.648   4.856 -0.5592 -0.8000  1.2961
   54C      H4' 1213   6.790   6.721   4.905 -0.5915 -0.6250  0.9979
   54C      O4' 1214   6.827   6.634   4.716 -0.2861  0.4205  0.2273
   54C      C1' 1215   6.726   6.535   4.696 -0.3998 -0.5096 -0.1596
   54C      H1' 1216   6.636   6.572   4.646  0.2213  1.2239 -0.0722
   54C       N1 1217   6.781   6.426   4.602  0.2980 -0.0079  0.3782
   54C       C6 1218   6.909   6.376   4.609 -0.0159  0.4081 -0.1328
   54C       H6 1219   6.981   6.411   4.681  2.1989 -1.1305 -1.4834
   54C       C5 1220   6.951   6.281   4.520 -0.4302  0.3889  0.0890
   54C       H5 1221   7.051   6.241   4.524 -0.1878  0.6485 -2.1132
   54C       C4 1222   6.856   6.235   4.428 -0.9716  0.2940 -0.7357
   54C       N4 1223   6.896   6.140   4.344  0.1791 -0.1934  0.2133
   54C      H41 1224   6.987   6.102   4.367 -1.1168 -2.4582  1.9736
   54C      H42 1225   6.827   6.084   4.297 -1.2817  2.3326 -0.8832
   54C       N3 1226   6.731   6.265   4.426  0.4909 -0.1959  0.1523
   54C       C2 1227   6.695   6.360   4.518  0.8272  0.0728  0.3698
   54C       O2 1228   6.577   6.377   4.531 -0.4184 -0.2814  0.4554
   54C      C3' 1229   6.821   6.504   4.908 -0.6515 -0.0824  0.3682
   54C      H3' 1230   6.892   6.431   4.868 -0.1876 -0.6762  2.1723
   54C      C2' 1231   6.692   6.473   4.832 -0.4130 -0.6341  0.0909
   54C     H2'1 1232   6.663   6.368   4.818 -0.9576 -0.3836 -0.7305
   54C      O2' 1233   6.577   6.542   4.872  0.1962  0.0523 -0.2225
   54C     HO'2 1234   6.573   6.544   4.968  0.0804 -0.6637 -0.2094
   54C      O3' 1235   6.821   6.489   5.049 -0.4718 -0.3331  0.4216
   55C        P 1236   6.815   6.341   5.116  0.0292  0.5045  0.2087
   55C      O1P 1237   6.792   6.364   5.259 -0.1160 -0.5503 -0.4781
   55C      O2P 1238   6.939   6.268   5.070 -0.0233 -0.0187  0.3985
   55C      O5' 1239   6.691   6.264   5.058  0.2415 -0.0802  0.1846
   55C      C5' 1240   6.554   6.281   5.116 -0.0251  0.3943 -0.1512
   55C     H5'1 1241   6.523   6.384   5.096 -0.2073  0.2518 -0.6268
   55C     H5'2 1242   6.546   6.260   5.222  0.3123  2.3821  0.3061
   55C      C4' 1243   6.450   6.197   5.043  0.0877 -0.0120 -0.2889
   55C      H4' 1244   6.351   6.240   5.062  0.6880  1.4230 -0.3200
   55C      O4' 1245   6.465   6.212   4.896  0.6791  0.0671  0.6232
   55C      C1' 1246   6.438   6.085   4.841 -0.0629  0.8798  0.4416
   55C      H1' 1247   6.353   6.086   4.773  0.2702 -1.2114 -0.0922
   55C       N1 1248   6.547   6.033   4.763 -0.5601  0.1683 -0.1700
   55C       C6 1249   6.679   6.073   4.779  0.6939  0.4584  0.6845
   55C       H6 1250   6.705   6.157   4.842 -0.5034 -0.4468  2.4617
   55C       C5 1251   6.773   6.011   4.708  0.1005  0.3222 -0.3084
   55C       H5 1252   6.877   6.038   4.720 -0.3370  1.2552  1.7965
   55C       C4 1253   6.736   5.906   4.616  0.6334 -0.8551 -0.4737
   55C       N4 1254   6.814   5.845   4.532  0.0616  0.6239  0.0039
   55C      H41 1255   6.912   5.862   4.546 -0.1246  0.7089  1.2920
   55C      H42 1256   6.783   5.767   4.475  1.3866 -0.2712  0.4577
   55C       N3 1257   6.607   5.865   4.612  0.9524  0.4901 -0.1476
   55C       C2 1258   6.514   5.929   4.680  0.4511 -0.0124  1.1480
   55C       O2 1259   6.396   5.885   4.669 -0.1313  0.3233  0.1901
   55C      C3' 1260   6.455   6.045   5.082  0.6952  0.5492  0.8069
   55C      H3' 1261   6.557   6.008   5.092  0.9329  0.4948 -1.3024
   55C      C2' 1262   6.394   5.989   4.950 -0.0351  0.0709 -0.6405
   55C     H2'1 1263   6.425   5.886   4.930  0.1795 -0.5399  2.3582
   55C      O2' 1264   6.253   5.989   4.944 -0.3214 -0.0768  0.2292
   55C     HO'2 1265   6.220   5.994   5.034 -3.2007 -0.2787 -0.7114
   55C      O3' 1266   6.372   6.019   5.191  0.7431 -0.8732 -0.0062
   56G        P 1267   6.400   5.891   5.283  0.0506 -0.0785  0.4565
   56G      O1P 1268   6.291   5.894   5.384 -0.4004 -0.0238  0.1216
   56G      O2P 1269   6.544   5.900   5.328  0.7268  0.0542 -0.9354
   56G      O5' 1270   6.395   5.763   5.191 -0.0675 -0.5633  0.4414
   56G      C5' 1271   6.272   5.700   5.153  0.5532  0.0658 -0.4820
   56G     H5'1 1272   6.214   5.783   5.114  1.2704  1.3018  0.9669
   56G     H5'2 1273   6.228   5.673   5.249 -0.4017  2.7842 -0.0703
   56G      C4' 1274   6.279   5.586   5.056 -0.0506 -0.5320  0.1217
   56G      H4' 1275   6.174   5.559   5.041 -0.7734  2.4928 -0.9869
   56G      O4' 1276   6.334   5.634   4.933  0.2524 -0.1635 -0.7050
   56G      C1' 1277   6.375   5.516   4.857  0.7129  0.3288 -0.4065
   56G      H1' 1278   6.309   5.504   4.771 -0.6608 -0.2514  0.6849
   56G       N9 1279   6.518   5.535   4.812  0.0022 -0.0543  0.1255
   56G       C8 1280   6.612   5.625   4.857  0.8056  0.6103 -0.2613
   56G       H8 1281   6.605   5.693   4.941  1.5231 -0.5272  0.7484
   56G       N7 1282   6.725   5.628   4.785 -0.0342  0.3678  0.1831
   56G       C5 1283   6.708   5.522   4.692 -0.5879  0.2735 -0.2350
   56G       C6 1284   6.796   5.456   4.598  0.1328 -0.0021 -0.1399
   56G       O6 1285   6.912   5.481   4.563 -1.0109  0.0921 -0.4638
   56G       N1 1286   6.735   5.341   4.539 -0.3965 -0.6486 -0.1828
   56G       H1 1287   6.788   5.292   4.469  1.2589 -0.7569  1.0805
   56G       C2 1288   6.618   5.291   4.576  0.6478  0.4959  0.0568
   56G       N2 1289   6.584   5.178   4.517  0.7215 -0.0177 -0.3277
   56G      H21 1290   6.651   5.117   4.473 -0.0693 -1.9525  1.0047
   56G      H22 1291   6.487   5.148   4.523  1.0091 -0.6020  2.9185
   56G       N3 1292   6.530   5.356   4.655 -0.3630 -0.7932  0.5617
   56G       C4 1293   6.584   5.468   4.712 -0.2360 -0.0604 -0.0852
   56G      C3' 1294   6.368   5.468   5.090  0.8083 -0.2529 -0.4430
   56G      H3' 1295   6.468   5.504   5.111  0.5964  0.4321 -0.5813
   56G      C2' 1296   6.380   5.396   4.953 -0.4697 -0.5085  0.0635
   56G     H2'1 1297   6.473   5.341   4.939  0.6176  0.8836  1.5225
   56G      O2' 1298   6.262   5.317   4.930 -0.1152  0.4216  0.2901
   56G     HO'2 1299   6.224   5.293   5.015  0.8121 -0.8800  0.3768
   56G      O3' 1300   6.306   5.391   5.190  0.0444 -0.1469  0.0656
   57U        P 1301   6.385   5.296   5.284  0.2348  0.4547 -0.3917
   57U      O1P 1302   6.293   5.251   5.387 -0.3690  0.4034 -0.2849
   57U      O2P 1303   6.508   5.358   5.334  0.1573  0.3697 -0.1105
   57U      O5' 1304   6.431   5.178   5.195 -0.1717  0.6708  0.0119
   57U      C5' 1305   6.344   5.065   5.171 -0.3728 -0.0898  0.4247
   57U     H5'1 1306   6.250   5.096   5.125 -0.2541 -0.9934 -0.4565
   57U     H5'2 1307   6.316   5.018   5.265 -0.2849  0.8651  0.9403
   57U      C4' 1308   6.404   4.970   5.072 -0.4848 -0.2512  0.5600
   57U      H4' 1309   6.328   4.892   5.066  1.0584 -1.8271  0.6363
   57U      O4' 1310   6.420   5.006   4.932  0.4400  0.2998  0.2505
   57U      C1' 1311   6.540   4.959   4.881 -0.7830  0.0022 -0.3686
   57U      H1' 1312   6.518   4.914   4.783  0.7515 -2.9933  0.5417
   57U       N1 1313   6.664   5.040   4.868 -0.0880  0.0146  0.0617
   57U       C6 1314   6.683   5.152   4.951  0.5491  0.5682  0.8477
   57U       H6 1315   6.605   5.174   5.022 -1.0190  0.1844 -0.6840
   57U       C5 1316   6.797   5.230   4.938 -0.2704 -0.3192 -0.7975
   57U       H5 1317   6.811   5.319   4.999  0.5424  0.5125 -2.1595
   57U       C4 1318   6.902   5.194   4.840 -0.3517  0.5703  0.4380
   57U       O4 1319   7.007   5.249   4.819 -0.1318  0.1334 -0.0864
   57U       N3 1320   6.871   5.089   4.762  0.6528  0.1192 -0.0707
   57U       H3 1321   6.940   5.057   4.696  0.8603 -1.8703  0.9887
   57U       C2 1322   6.760   5.009   4.773  0.7654  0.3689  0.2894
   57U       O2 1323   6.741   4.916   4.690  0.4868  0.0649  0.3311
   57U      C3' 1324   6.530   4.904   5.114  0.5367 -0.4333 -0.4943
   57U      H3' 1325   6.601   4.973   5.160  1.5841 -2.2572  0.7425
   57U      C2' 1326   6.575   4.846   4.982 -0.4278 -0.1030  0.4684
   57U     H2'1 1327   6.682   4.828   4.981 -0.8419 -3.3243 -1.8911
   57U      O2' 1328   6.500   4.739   4.933  0.7198  0.4462  0.2745
   57U     HO'2 1329   6.558   4.702   4.865  0.7781  0.1320  0.4934
   57U      O3' 1330   6.498   4.799   5.210 -0.0765 -0.1706 -0.2943
   58A        P 1331   6.617   4.742   5.304 -0.4329 -0.0075 -0.2377
   58A      O1P 1332   6.558   4.660   5.411 -0.0295  0.1030 -0.0021
   58A      O2P 1333   6.712   4.849   5.337 -0.7158  0.3560  0.2306
   58A      O5' 1334   6.708   4.656   5.205 -0.1580  0.1175  0.1805
   58A      C5' 1335   6.654   4.543   5.141  0.0279 -0.1416 -0.9699
   58A     H5'1 1336   6.554   4.567   5.103 -0.5292 -1.2754 -0.2924
   58A     H5'2 1337   6.639   4.475   5.226 -0.4289  0.0690 -0.8782
   58A      C4' 1338   6.742   4.483   5.035  0.6556  0.3831 -0.1409
   58A      H4' 1339   6.682   4.399   4.999  1.4502 -1.6005  2.7499
   58A      O4' 1340   6.758   4.578   4.926 -0.4619  0.1318 -0.4216
   58A      C1' 1341   6.897   4.571   4.870 -0.3085 -0.4501  0.5497
   58A      H1' 1342   6.895   4.551   4.763 -0.4626 -1.3538  0.7133
   58A       N9 1343   6.970   4.695   4.903 -0.2386  1.2827 -0.2602
   58A       C8 1344   6.939   4.783   5.001 -0.2979  0.2738 -0.2437
   58A       H8 1345   6.863   4.761   5.075  1.2315  0.3853  1.4496
   58A       N7 1346   7.005   4.894   4.991  0.5122  0.6798 -0.4085
   58A       C5 1347   7.103   4.865   4.896 -0.1282 -0.2430 -0.0018
   58A       C6 1348   7.213   4.933   4.842  0.6129  0.2243  0.5539
   58A       N6 1349   7.253   5.053   4.869  0.5014 -0.1773  0.3301
   58A      H61 1350   7.197   5.109   4.932  1.9881  1.0187  0.6515
   58A      H62 1351   7.342   5.085   4.832 -0.9203  1.7250 -1.7935
   58A       N1 1352   7.284   4.879   4.743 -0.3288  0.3992 -0.5464
   58A       C2 1353   7.261   4.751   4.706 -0.5979 -0.7323 -0.1443
   58A       H2 1354   7.320   4.712   4.624 -1.1133  1.0625 -1.4416
   58A       N3 1355   7.158   4.677   4.745  0.4585  0.5052  0.1231
   58A       C4 1356   7.083   4.741   4.836 -0.4065 -0.5202 -0.1244
   58A      C3' 1357   6.881   4.431   5.066 -0.1768 -0.2319 -0.5711
   58A      H3' 1358   6.933   4.492   5.140  0.6489  1.4087 -2.4120
   58A      C2' 1359   6.960   4.442   4.931  0.1919  0.2054  0.4642
   58A     H2'1 1360   7.066   4.464   4.940  0.7176 -1.9396 -0.0578
   58A      O2' 1361   6.934   4.333   4.842 -0.0777 -0.2596  0.0555
   58A     HO'2 1362   6.846   4.344   4.806  0.4629  1.7690 -0.8102
   58A      O3' 1363   6.871   4.296   5.109  0.2704 -0.5065  0.5815
   59C        P 1364   6.952   4.245   5.231  0.0089  0.4227 -0.2327
   59C      O1P 1365   6.886   4.113   5.259 -0.9689 -0.1951 -0.1088
   59C      O2P 1366   6.961   4.336   5.346  0.5227  0.4741 -0.3700
   59C      O5' 1367   7.102   4.243   5.172  0.2501 -0.1040  0.1558
   59C      C5' 1368   7.135   4.145   5.075 -0.4492  0.4378 -0.0399
   59C     H5'1 1369   7.060   4.131   4.998 -0.1102 -0.4817 -0.2159
   59C     H5'2 1370   7.143   4.050   5.128 -1.2549 -0.1820 -0.9924
   59C      C4' 1371   7.271   4.166   5.013 -0.8334  0.1369 -0.0793
   59C      H4' 1372   7.311   4.084   4.953 -1.1695 -0.0987  0.0197
   59C      O4' 1373   7.275   4.290   4.946  0.4253 -0.2083  0.2957
   59C      C1' 1374   7.394   4.364   4.959  0.4091 -0.2206 -0.2457
   59C      H1' 1375   7.456   4.372   4.870  0.0055 -2.2410 -0.7603
   59C       N1 1376   7.378   4.501   5.013 -0.6406 -0.1095 -0.5403
   59C       C6 1377   7.272   4.533   5.094 -0.6325 -0.1085 -0.3744
   59C       H6 1378   7.203   4.458   5.127 -0.3558 -0.3630 -0.3688
   59C       C5 1379   7.259   4.663   5.133 -0.1178 -0.8737  0.4819
   59C       H5 1380   7.184   4.684   5.207  2.1996 -0.4898  2.8717
   59C       C4 1381   7.360   4.754   5.099 -0.0636  0.5587 -0.2913
   59C       N4 1382   7.364   4.877   5.134  0.0593 -0.3836 -0.4469
   59C      H41 1383   7.297   4.924   5.194 -0.1133  0.7467 -1.4765
   59C      H42 1384   7.441   4.927   5.091  0.7852  2.3205  3.4934
   59C       N3 1385   7.458   4.726   5.013 -0.6417 -0.0933 -0.6617
   59C       C2 1386   7.466   4.603   4.972 -0.5870 -1.0257  0.2904
   59C       O2 1387   7.557   4.587   4.892  0.3789 -0.0089  0.0581
   59C      C3' 1388   7.370   4.186   5.123  0.2621 -0.3053  0.2209
   59C      H3' 1389   7.320   4.243   5.202 -2.0292 -1.5681 -0.2248
   59C      C2' 1390   7.478   4.277   5.055 -0.1570 -0.1649  0.0671
   59C     H2'1 1391   7.534   4.327   5.133 -2.6349  0.6970  1.3985
   59C      O2' 1392   7.567   4.194   4.982  0.5644 -0.2702 -0.4080
   59C     HO'2 1393   7.616   4.156   5.055 -0.5893 -0.9528  0.0192
   59C      O3' 1394   7.425   4.057   5.172 -0.5252  0.0059  0.1571
   60U        P 1395   7.504   4.047   5.309  0.0023 -0.0474  0.2417
   60U      O1P 1396   7.516   3.903   5.343 -0.6300 -1.0430  0.2981
   60U      O2P 1397   7.460   4.149   5.406 -0.2278  0.7489 -0.0536
   60U      O5' 1398   7.640   4.103   5.258 -0.3611  0.2653  0.4927
   60U      C5' 1399   7.751   4.014   5.247 -0.6070  0.0058  0.3420
   60U     H5'1 1400   7.730   3.943   5.166  1.7962 -1.1106  0.5973
   60U     H5'2 1401   7.776   3.951   5.332  0.7499 -0.2528 -0.2034
   60U      C4' 1402   7.882   4.078   5.199  0.1473  0.6869  0.0435
   60U      H4' 1403   7.944   3.996   5.163  1.0164  1.5108 -0.3799
   60U      O4' 1404   7.863   4.181   5.098 -0.1800  0.5505 -0.0895
   60U      C1' 1405   7.963   4.273   5.104 -0.7876 -0.3675  0.0257
   60U      H1' 1406   8.028   4.256   5.018  0.8959  0.3208  1.0997
   60U       N1 1407   7.908   4.408   5.085  0.2314  0.1329 -0.0081
   60U       C6 1408   7.798   4.449   5.156  0.0375  0.3221 -0.6112
   60U       H6 1409   7.736   4.373   5.200  1.2136  0.5247  1.5534
   60U       C5 1410   7.770   4.583   5.170  0.0737  1.4270 -0.0070
   60U       H5 1411   7.684   4.621   5.223 -0.0331  0.8694  0.2198
   60U       C4 1412   7.853   4.684   5.112 -0.5080  0.1276  0.9199
   60U       O4 1413   7.826   4.802   5.124  0.1425  1.0315 -0.3765
   60U       N3 1414   7.963   4.636   5.041  0.4807  0.1039  0.1550
   60U       H3 1415   8.019   4.711   5.005 -1.0526  0.9924 -0.5006
   60U       C2 1416   7.996   4.506   5.032 -0.4957  0.4940 -0.0126
   60U       O2 1417   8.101   4.476   4.981  0.5185  0.7438  0.5202
   60U      C3' 1418   7.945   4.163   5.310 -0.2234 -0.6053 -0.1888
   60U      H3' 1419   7.864   4.216   5.361  2.9852  1.9991  2.7253
   60U      C2' 1420   8.037   4.262   5.238  0.5804  0.4984  0.2251
   60U     H2'1 1421   8.043   4.351   5.301  1.7393 -0.9688  2.3058
   60U      O2' 1422   8.162   4.198   5.214 -0.4558  0.2712  0.3351
   60U     HO'2 1423   8.206   4.171   5.296 -1.7046 -2.7892  0.1399
   60U      O3' 1424   8.013   4.082   5.407  0.1407 -0.0904  0.5203
   61U        P 1425   8.073   4.138   5.539 -0.2679 -0.6537 -0.1336
   61U      O1P 1426   8.084   4.032   5.634  0.0195 -0.7487  0.7265
   61U      O2P 1427   7.995   4.256   5.573  0.1436  0.0289 -0.3997
   61U      O5' 1428   8.228   4.189   5.499 -0.1234 -0.5279  0.0667
   61U      C5' 1429   8.332   4.099   5.455 -0.1224 -0.2535 -0.7084
   61U     H5'1 1430   8.298   4.016   5.394 -0.1991 -1.2968  0.7026
   61U     H5'2 1431   8.364   4.043   5.543 -1.4763 -1.6297 -1.0557
   61U      C4' 1432   8.452   4.173   5.404  0.2661 -1.4246 -0.4178
   61U      H4' 1433   8.535   4.104   5.386  1.3128  0.0278 -1.4085
   61U      O4' 1434   8.425   4.247   5.284  0.0063 -1.0266 -0.4926
   61U      C1' 1435   8.502   4.365   5.288  0.1160 -0.3093  0.2288
   61U      H1' 1436   8.563   4.364   5.198 -4.2578 -0.8977 -3.0742
   61U       N1 1437   8.409   4.480   5.270  0.4651 -0.1765  0.7587
   61U       C6 1438   8.298   4.492   5.353 -0.5770 -0.1318  0.5672
   61U       H6 1439   8.281   4.424   5.435 -1.4623 -1.7438 -0.8972
   61U       C5 1440   8.218   4.600   5.333  0.4651 -0.4474 -0.3340
   61U       H5 1441   8.124   4.607   5.386 -0.1736 -0.6016 -1.4091
   61U       C4 1442   8.242   4.704   5.230 -0.0937  0.4144  0.1320
   61U       O4 1443   8.170   4.802   5.205  0.5693  0.5579 -0.2994
   61U       N3 1444   8.358   4.680   5.156  0.3172 -0.8593 -0.6535
   61U       H3 1445   8.363   4.738   5.073  2.3947  3.1761  1.9728
   61U       C2 1446   8.444   4.576   5.173  0.3723 -0.8093  0.6994
   61U       O2 1447   8.543   4.570   5.094 -0.3303  0.6093 -0.3573
   61U      C3' 1448   8.504   4.273   5.507 -0.3750 -0.6363 -0.3075
   61U      H3' 1449   8.427   4.319   5.569 -0.2589 -0.9819  0.0933
   61U      C2' 1450   8.579   4.374   5.420 -1.1088 -0.2672  0.4932
   61U     H2'1 1451   8.568   4.473   5.465 -0.7868 -1.0387  2.3388
   61U      O2' 1452   8.717   4.337   5.405 -0.3408  0.6632  0.0263
   61U     HO'2 1453   8.744   4.283   5.480  1.5793 -1.2333 -1.8899
   61U      O3' 1454   8.597   4.225   5.600 -0.4814 -0.2275 -0.2757
   61U      H3T 1455   8.552   4.172   5.666 -2.0213  1.3302  0.0155
   62G      O5' 1456   8.085   5.531   4.687 -0.1590  0.3112  0.4846
   62G      H5T 1457   8.035   5.515   4.606 -0.3753  1.7221  0.3044
   62G      C5' 1458   8.207   5.477   4.657  0.4735 -0.3675 -0.2650
   62G     H5'1 1459   8.278   5.508   4.734  1.2145  1.5362 -1.6387
   62G     H5'2 1460   8.245   5.520   4.565 -0.8896  0.3600 -0.5075
   62G      C4' 1461   8.207   5.330   4.652  0.1019 -0.1207 -0.0526
   62G      H4' 1462   8.313   5.302   4.648  0.6876  2.0078 -0.6466
   62G      O4' 1463   8.160   5.271   4.771  1.0837 -0.6818  0.1555
   62G      C1' 1464   8.100   5.150   4.739 -0.0375 -0.2312 -0.6706
   62G      H1' 1465   8.140   5.073   4.804  0.3685  2.3003  2.2871
   62G       N9 1466   7.957   5.163   4.780 -0.3493 -0.1943  0.0553
   62G       C8 1467   7.888   5.275   4.832 -0.0284  0.7366 -0.8932
   62G       H8 1468   7.920   5.378   4.837 -2.3417  1.4709  0.1497
   62G       N7 1469   7.771   5.245   4.887  0.1473  0.0992 -0.4992
   62G       C5 1470   7.763   5.104   4.870 -0.0028 -0.4484 -0.7369
   62G       C6 1471   7.657   5.012   4.914  0.6657 -0.8709 -0.3871
   62G       O6 1472   7.554   5.031   4.983  0.1742 -0.2825 -0.1589
   62G       N1 1473   7.671   4.890   4.865  0.0545  0.0428  0.5413
   62G       H1 1474   7.604   4.819   4.891  1.4587 -0.6368  2.5656
   62G       C2 1475   7.776   4.852   4.793 -0.5842  0.3931  0.2051
   62G       N2 1476   7.791   4.724   4.773  0.6116  0.0088  0.0098
   62G      H21 1477   7.718   4.663   4.808 -0.1857 -0.6244 -2.5149
   62G      H22 1478   7.878   4.695   4.730  0.4068 -1.5828  0.5976
   62G       N3 1479   7.883   4.925   4.767  0.3437 -0.0837  0.0728
   62G       C4 1480   7.872   5.058   4.804 -0.1783  0.3875  0.1041
   62G      C3' 1481   8.127   5.263   4.541  0.0251  0.1570  1.0337
   62G      H3' 1482   8.025   5.299   4.531  0.0009 -0.3495 -1.0111
   62G      C2' 1483   8.113   5.120   4.596 -0.4404 -0.1958 -0.1846
   62G     H2'1 1484   8.019   5.085   4.553 -0.7091  1.2640 -0.8185
   62G      O2' 1485   8.238   5.049   4.574  0.0951 -0.2339 -0.6966
   62G     HO'2 1486   8.206   4.975   4.521  0.6947 -1.1747  0.2187
   62G      O3' 1487   8.193   5.265   4.417  0.0700 -0.4181 -0.1956
   63U        P 1488   8.116   5.296   4.283  0.0957 -0.6336 -0.1653
   63U      O1P 1489   8.220   5.268   4.181 -0.3085  0.1436  0.2387
   63U      O2P 1490   8.061   5.432   4.293 -0.0850 -0.4304  0.1491
   63U      O5' 1491   8.009   5.189   4.274  0.2333 -0.2053  0.4463
   63U      C5' 1492   8.045   5.055   4.237 -0.0430 -1.0615 -0.5011
   63U     H5'1 1493   8.106   5.015   4.317 -1.5468 -0.0200  1.2395
   63U     H5'2 1494   8.091   5.053   4.138  0.4101 -0.0451 -0.3215
   63U      C4' 1495   7.930   4.956   4.222 -0.1622  0.1736 -0.4502
   63U      H4' 1496   7.968   4.867   4.171  1.1006  0.4195  0.0008
   63U      O4' 1497   7.886   4.917   4.351  0.1520 -0.0419  0.2763
   63U      C1' 1498   7.744   4.895   4.347 -0.0590 -0.5684  0.0700
   63U      H1' 1499   7.717   4.792   4.371 -2.0063 -0.6372 -2.0827
   63U       N1 1500   7.672   4.985   4.442 -0.0300 -0.2193  0.3006
   63U       C6 1501   7.704   5.118   4.448 -0.4376 -0.7035 -0.7149
   63U       H6 1502   7.789   5.155   4.393  0.6492 -1.1827  0.5706
   63U       C5 1503   7.633   5.196   4.534 -0.2987  0.2583  0.0976
   63U       H5 1504   7.653   5.301   4.540  4.0822 -0.4303  0.3958
   63U       C4 1505   7.518   5.144   4.608 -0.4076 -0.1602 -0.7120
   63U       O4 1506   7.451   5.212   4.683 -0.2770 -0.8812 -0.0662
   63U       N3 1507   7.495   5.010   4.600  0.2633 -0.5530 -0.5665
   63U       H3 1508   7.411   4.969   4.637 -0.9796  1.5163 -0.9637
   63U       C2 1509   7.576   4.924   4.527 -0.6765  0.3483 -0.0626
   63U       O2 1510   7.563   4.800   4.532  0.5658 -0.0915  0.3810
   63U      C3' 1511   7.807   5.000   4.141  0.6087 -0.4625 -0.2974
   63U      H3' 1512   7.789   5.105   4.165  0.4323  0.1599 -2.9302
   63U      C2' 1513   7.702   4.908   4.201  0.1927  0.4752 -0.6424
   63U     H2'1 1514   7.598   4.940   4.196 -1.0217 -2.8794  0.2289
   63U      O2' 1515   7.726   4.786   4.136  0.2635  0.7104 -0.4882
   63U     HO'2 1516   7.659   4.777   4.068 -0.6818  0.0332  0.5017
   63U      O3' 1517   7.821   4.981   4.000  0.4238 -0.1972 -0.4677
   64A        P 1518   7.721   5.044   3.902  0.2928 -0.5017  0.3188
   64A      O1P 1519   7.768   5.021   3.763  0.0690  0.9172  0.2245
   64A      O2P 1520   7.694   5.184   3.940 -0.1048 -0.1832  0.1406
   64A      O5' 1521   7.589   4.972   3.924  0.7251  0.2850  0.2853
   64A      C5' 1522   7.553   4.851   3.853 -0.1090  0.3134 -0.1072
   64A     H5'1 1523   7.631   4.775   3.865  0.4175  1.1507  2.4225
   64A     H5'2 1524   7.543   4.869   3.746  3.0481  2.6928 -0.1625
   64A      C4' 1525   7.439   4.791   3.916  0.0976  0.1867 -0.8827
   64A      H4' 1526   7.421   4.690   3.878 -2.1318  0.1652  0.0535
   64A      O4' 1527   7.447   4.778   4.060 -0.2839  0.4040 -0.6349
   64A      C1' 1528   7.326   4.792   4.117  0.4787 -0.1243 -0.8560
   64A      H1' 1529   7.295   4.704   4.172 -0.1047  0.9548  0.6212
   64A       N9 1530   7.310   4.916   4.208  1.2631 -1.0157  0.0185
   64A       C8 1531   7.364   5.041   4.192 -0.1577 -0.6812 -0.0480
   64A       H8 1532   7.430   5.067   4.111  0.8625 -1.3726  0.5367
   64A       N7 1533   7.345   5.131   4.287  0.5606  0.9104 -0.6556
   64A       C5 1534   7.245   5.063   4.361  0.0840  0.3871 -0.5576
   64A       C6 1535   7.160   5.097   4.469 -0.7597  0.2823 -0.6781
   64A       N6 1536   7.176   5.209   4.536  0.1556  0.6541  0.5411
   64A      H61 1537   7.263   5.256   4.516  0.4779  0.2897  1.0617
   64A      H62 1538   7.122   5.233   4.618 -0.5673 -0.9181  0.5733
   64A       N1 1539   7.079   5.003   4.527 -0.4066 -0.4522  0.0609
   64A       C2 1540   7.071   4.885   4.468  0.9335 -0.1445 -0.1132
   64A       H2 1541   6.994   4.819   4.505  0.2617  0.2867 -0.7173
   64A       N3 1542   7.128   4.848   4.354  0.4914  0.1556 -0.6929
   64A       C4 1543   7.216   4.939   4.309  0.1261  0.3677  0.3498
   64A      C3' 1544   7.311   4.862   3.886  0.2262  0.2933 -0.0703
   64A      H3' 1545   7.331   4.969   3.899 -0.5087  0.4719 -0.3287
   64A      C2' 1546   7.232   4.803   4.003  0.6864 -0.5441  0.2375
   64A     H2'1 1547   7.145   4.858   4.038  1.2769  0.7821 -0.2704
   64A      O2' 1548   7.190   4.674   3.967  0.3844  0.3695  0.1593
   64A     HO'2 1549   7.113   4.646   4.018 -0.8032 -0.8872 -2.1375
   64A      O3' 1550   7.263   4.837   3.758 -0.3763  0.3782  0.7174
   65C        P 1551   7.159   4.935   3.700 -0.3150 -0.1167  0.2701
   65C      O1P 1552   7.133   4.881   3.567 -0.6088  0.2731 -0.6016
   65C      O2P 1553   7.215   5.065   3.721 -0.4384 -1.0782  0.0298
   65C      O5' 1554   7.028   4.925   3.794 -0.0234  0.5324 -0.3969
   65C      C5' 1555   6.937   4.815   3.784 -0.3653  0.0518 -0.7274
   65C     H5'1 1556   6.991   4.720   3.790 -1.1746 -0.3643  0.3405
   65C     H5'2 1557   6.898   4.818   3.683 -0.4478  0.8517 -0.6793
   65C      C4' 1558   6.840   4.818   3.904  0.7031  0.0728 -0.1546
   65C      H4' 1559   6.795   4.719   3.916  2.0904 -0.6292 -0.5036
   65C      O4' 1560   6.906   4.859   4.026  0.2706  0.5019  0.3008
   65C      C1' 1561   6.826   4.931   4.117 -0.5556  0.1590 -0.0694
   65C      H1' 1562   6.791   4.875   4.203 -1.0325  1.8739  0.9063
   65C       N1 1563   6.895   5.057   4.165 -0.1266  0.4600  0.0158
   65C       C6 1564   6.978   5.127   4.074  0.4126 -0.3770 -0.8100
   65C       H6 1565   6.997   5.088   3.975  0.1112  0.4003 -1.1848
   65C       C5 1566   7.025   5.250   4.115  0.6158  0.0079  0.0689
   65C       H5 1567   7.094   5.310   4.058  2.0130  1.0201  2.6387
   65C       C4 1568   6.970   5.300   4.235 -0.2349 -0.5873  0.2285
   65C       N4 1569   7.003   5.419   4.290  0.4381  0.9815 -0.3137
   65C      H41 1570   7.056   5.482   4.231 -2.1969  2.5019 -1.1929
   65C      H42 1571   6.976   5.432   4.386  1.5477 -0.0640  0.1666
   65C       N3 1572   6.892   5.238   4.314  0.1862 -0.2367 -0.1501
   65C       C2 1573   6.862   5.107   4.291 -0.1085 -0.3468 -0.2374
   65C       O2 1574   6.783   5.052   4.373  0.2993  0.1502 -0.8880
   65C      C3' 1575   6.724   4.926   3.887 -0.1782 -0.0398  0.0344
   65C      H3' 1576   6.753   5.008   3.821  0.5445  0.2195  0.6560
   65C      C2' 1577   6.704   4.978   4.033 -0.3426 -0.0609 -0.2886
   65C     H2'1 1578   6.694   5.086   4.033 -2.3393 -0.1997 -0.8936
   65C      O2' 1579   6.594   4.917   4.099  0.5556 -0.0966 -0.6005
   65C     HO'2 1580   6.528   4.925   4.030  0.8990  1.0697 -0.8230
   65C      O3' 1581   6.610   4.860   3.837  0.4310 -0.8257 -0.2648
   66G        P 1582   6.495   4.937   3.759 -0.2115 -0.4134  0.3965
   66G      O1P 1583   6.416   4.828   3.697 -0.1807 -0.3176  0.0592
   66G      O2P 1584   6.557   5.038   3.674 -0.2772  0.5711  0.4809
   66G      O5' 1585   6.419   5.019   3.872  0.2062 -0.1790  0.0708
   66G      C5' 1586   6.291   4.983   3.922 -0.3494  0.2324 -0.5392
   66G     H5'1 1587   6.305   4.888   3.972 -1.8202 -0.0191 -0.5506
   66G     H5'2 1588   6.219   4.973   3.840  0.2926  0.4663 -1.1454
   66G      C4' 1589   6.237   5.090   4.022 -0.4835  0.1814  0.1278
   66G      H4' 1590   6.147   5.053   4.071  0.5766 -0.8587  1.3554
   66G      O4' 1591   6.343   5.117   4.107  0.1129  0.3413  0.5658
   66G      C1' 1592   6.321   5.242   4.178 -0.2367  0.1581 -0.1042
   66G      H1' 1593   6.273   5.217   4.273 -0.1754  0.1455 -0.0766
   66G       N9 1594   6.442   5.331   4.194  0.1350 -0.2496  0.2949
   66G       C8 1595   6.558   5.323   4.125  0.4571  0.6479 -0.2638
   66G       H8 1596   6.574   5.252   4.045 -0.0238 -0.6844  0.7636
   66G       N7 1597   6.646   5.416   4.156  0.4937  0.0269 -0.0018
   66G       C5 1598   6.589   5.482   4.269  0.4412  0.2694 -0.1866
   66G       C6 1599   6.629   5.596   4.344 -0.5777  0.3910 -0.7969
   66G       O6 1600   6.740   5.649   4.347 -0.2870 -0.3517 -0.6027
   66G       N1 1601   6.528   5.646   4.424 -0.6163 -0.3062 -0.2658
   66G       H1 1602   6.544   5.728   4.481 -1.1353 -0.8973  0.7689
   66G       C2 1603   6.405   5.589   4.435  0.4030 -0.8270 -0.6674
   66G       N2 1604   6.332   5.644   4.523  0.4015  0.1858 -0.4881
   66G      H21 1605   6.354   5.730   4.569 -2.0430  0.0933  1.0431
   66G      H22 1606   6.250   5.595   4.556  1.0237 -0.1585  0.5992
   66G       N3 1607   6.359   5.485   4.369 -0.2202  0.6031 -0.7308
   66G       C4 1608   6.451   5.439   4.281  0.1915  1.2508 -0.6856
   66G      C3' 1609   6.205   5.226   3.962 -0.7401  0.7991 -0.0831
   66G      H3' 1610   6.280   5.257   3.889  2.5495  0.9233  3.0644
   66G      C2' 1611   6.214   5.316   4.088  0.0052  0.5493 -0.0575
   66G     H2'1 1612   6.248   5.409   4.041  1.3174 -0.0973 -0.4424
   66G      O2' 1613   6.090   5.340   4.158  0.0121 -0.6296 -0.1585
   66G     HO'2 1614   6.029   5.379   4.096 -0.3245  0.8695  1.0540
   66G      O3' 1615   6.072   5.225   3.901  0.5448 -0.3953  0.0959
   67G        P 1616   6.012   5.351   3.832  0.3704 -0.3257  0.0090
   67G      O1P 1617   5.877   5.317   3.771  0.0621  0.8095  0.4226
   67G      O2P 1618   6.119   5.403   3.738 -0.0289 -0.3362  0.0719
   67G      O5' 1619   5.978   5.459   3.940 -0.0839 -0.7245 -0.3665
   67G      C5' 1620   5.996   5.599   3.918 -0.6383 -0.6235 -0.2984
   67G     H5'1 1621   5.921   5.644   3.853 -0.1886  2.2371  1.0599
   67G     H5'2 1622   6.097   5.613   3.879 -0.3207  0.5691  0.9094
   67G      C4' 1623   5.987   5.671   4.053 -0.4170 -0.4348 -0.6008
   67G      H4' 1624   5.890   5.641   4.090 -1.0805  4.2256  2.2669
   67G      O4' 1625   6.103   5.629   4.130 -0.2836 -0.1385  0.0377
   67G      C1' 1626   6.137   5.737   4.215  0.5911  0.2944 -0.2747
   67G      H1' 1627   6.126   5.716   4.321 -2.1706 -0.0283 -0.5587
   67G       N9 1628   6.286   5.773   4.183 -0.0560  0.3129 -0.1995
   67G       C8 1629   6.373   5.699   4.104  0.1845 -0.1065 -0.3157
   67G       H8 1630   6.354   5.604   4.056  1.3530  1.2563 -3.7700
   67G       N7 1631   6.494   5.755   4.100  0.4637 -0.3625  0.4702
   67G       C5 1632   6.481   5.867   4.181  0.0036  0.0756 -0.4874
   67G       C6 1633   6.577   5.963   4.222 -0.1014 -0.7669  0.9171
   67G       O6 1634   6.697   5.965   4.203  0.1603 -0.2513 -0.0157
   67G       N1 1635   6.530   6.064   4.299 -0.1278  0.5628 -0.0173
   67G       H1 1636   6.594   6.136   4.329 -0.4412  0.7300  0.2555
   67G       C2 1637   6.414   6.060   4.364 -0.1110  0.4766 -0.2783
   67G       N2 1638   6.399   6.155   4.454  0.7930 -0.1134 -0.2528
   67G      H21 1639   6.477   6.219   4.466  0.0119  0.6662  0.8760
   67G      H22 1640   6.312   6.181   4.498  0.6705 -1.2874  0.2426
   67G       N3 1641   6.320   5.970   4.338 -0.7584  0.4532 -0.2319
   67G       C4 1642   6.360   5.877   4.244  0.3150 -0.4463  0.2468
   67G      C3' 1643   5.991   5.827   4.046  0.0545  0.5294  0.1110
   67G      H3' 1644   6.053   5.863   3.964 -2.8263  1.5469 -1.7797
   67G      C2' 1645   6.044   5.856   4.185  0.5455 -0.3309 -0.7681
   67G     H2'1 1646   6.088   5.955   4.195 -0.0330 -0.0562 -0.9143
   67G      O2' 1647   5.944   5.850   4.287 -0.3218  0.0321 -0.4450
   67G     HO'2 1648   5.892   5.772   4.269  0.7721 -1.2766  1.6404
   67G      O3' 1649   5.863   5.877   4.029 -0.9471  0.1884  0.1623
   68A        P 1650   5.832   5.997   3.941 -0.1368 -0.0753 -0.3623
   68A      O1P 1651   5.688   6.019   3.945 -0.7425  0.0715  0.1057
   68A      O2P 1652   5.889   5.975   3.810  0.2825 -0.2721  0.6189
   68A      O5' 1653   5.902   6.125   4.004  0.4914 -0.3006 -0.0748
   68A      C5' 1654   5.863   6.166   4.129 -0.2619  0.0032 -0.1799
   68A     H5'1 1655   5.881   6.084   4.199 -1.8477  1.7443  2.4644
   68A     H5'2 1656   5.757   6.190   4.131 -0.0855  0.8084  1.2526
   68A      C4' 1657   5.953   6.283   4.179 -0.8669 -0.4748  0.1988
   68A      H4' 1658   5.910   6.327   4.269  1.4480 -1.1823  1.7261
   68A      O4' 1659   6.081   6.230   4.222  0.5517 -0.3263 -0.0490
   68A      C1' 1660   6.183   6.334   4.199 -0.1106 -0.1941 -0.3377
   68A      H1' 1661   6.241   6.363   4.286  0.0571 -1.1453 -0.1201
   68A       N9 1662   6.280   6.279   4.101 -0.2953  0.3928 -0.0775
   68A       C8 1663   6.260   6.186   4.001  0.3087  0.6188 -0.1876
   68A       H8 1664   6.161   6.149   3.978 -0.2192  0.4007  2.1813
   68A       N7 1665   6.361   6.132   3.950 -0.9346 -0.2150 -0.2927
   68A       C5 1666   6.463   6.217   4.002 -0.5142  0.0372 -0.6981
   68A       C6 1667   6.607   6.230   3.994  0.6282  0.2344  0.0605
   68A       N6 1668   6.680   6.165   3.912 -0.4946  0.3187  0.5040
   68A      H61 1669   6.630   6.093   3.861 -1.2048  0.5222  0.8995
   68A      H62 1670   6.781   6.173   3.907 -0.1501 -2.3292  1.5431
   68A       N1 1671   6.678   6.306   4.070 -0.2115 -0.1942 -0.1603
   68A       C2 1672   6.613   6.379   4.157 -0.8559  0.0917 -0.2899
   68A       H2 1673   6.668   6.451   4.216  0.2476 -0.5373 -0.5139
   68A       N3 1674   6.482   6.386   4.181  0.0419 -0.7769  0.5519
   68A       C4 1675   6.414   6.297   4.100  0.0468 -0.2558 -0.2469
   68A      C3' 1676   5.990   6.398   4.084  0.9246  0.3692  0.1176
   68A      H3' 1677   6.005   6.355   3.985 -0.7392  2.2683 -1.0334
   68A      C2' 1678   6.122   6.461   4.142  0.4940 -0.0616 -0.2848
   68A     H2'1 1679   6.184   6.506   4.064  0.7026  0.6778  0.3020
   68A      O2' 1680   6.109   6.549   4.254  0.2469  0.7572 -0.0151
   68A     HO'2 1681   6.141   6.632   4.218  1.9711 -0.4622 -1.4780
   68A      O3' 1682   5.887   6.499   4.067  0.1221 -0.0542  0.2638
   69A        P 1683   5.897   6.616   3.957  0.4045  0.1435  0.0691
   69A      O1P 1684   5.796   6.723   3.982 -0.1592  0.7134 -0.3079
   69A      O2P 1685   5.899   6.548   3.829 -0.3197 -0.5756  0.7611
   69A      O5' 1686   6.039   6.688   3.983  0.5066 -0.0094  0.1223
   69A      C5' 1687   6.057   6.807   4.063 -0.0356 -0.1321 -0.7316
   69A     H5'1 1688   6.018   6.783   4.162  0.4161  2.1855  0.0596
   69A     H5'2 1689   6.006   6.895   4.023  0.5751  0.2326 -0.7303
   69A      C4' 1690   6.198   6.865   4.067 -0.6803  0.3726 -0.0594
   69A      H4' 1691   6.208   6.931   4.153  1.8291  0.5376 -0.4075
   69A      O4' 1692   6.285   6.755   4.103 -0.9236 -0.5391 -0.3266
   69A      C1' 1693   6.410   6.780   4.032  0.0554  0.5136  0.3361
   69A      H1' 1694   6.484   6.807   4.107  0.2177 -0.8717  0.6944
   69A       N9 1695   6.457   6.666   3.951  0.1293  0.5017 -0.5318
   69A       C8 1696   6.393   6.577   3.869 -1.1467  0.1297 -0.0402
   69A       H8 1697   6.285   6.571   3.861 -1.0963  0.1607 -0.7834
   69A       N7 1698   6.476   6.502   3.793 -0.9332  0.0974  0.3347
   69A       C5 1699   6.602   6.530   3.845 -0.3146 -0.5535  0.7247
   69A       C6 1700   6.732   6.492   3.818 -0.6446  0.3757  0.6915
   69A       N6 1701   6.765   6.405   3.721  0.1864  0.0249 -0.2772
   69A      H61 1702   6.685   6.371   3.670 -1.7131 -0.0794  2.5323
   69A      H62 1703   6.858   6.367   3.719  0.5395  0.8000  0.5515
   69A       N1 1704   6.837   6.550   3.863 -0.4995 -0.3581  0.1408
   69A       C2 1705   6.818   6.647   3.947  0.9091 -0.2910  0.6306
   69A       H2 1706   6.900   6.708   3.982  0.4572  0.3453  0.6036
   69A       N3 1707   6.703   6.689   3.993  0.4286 -0.0655  0.1048
   69A       C4 1708   6.590   6.631   3.936 -0.8422  0.1767  0.5519
   69A      C3' 1709   6.239   6.915   3.935 -0.6945  0.0001  0.9536
   69A      H3' 1710   6.198   6.845   3.862  0.2897 -0.6861  1.0489
   69A      C2' 1711   6.394   6.900   3.941 -0.6066 -0.5830 -0.0004
   69A     H2'1 1712   6.435   6.892   3.841  0.5416 -1.0973  0.5016
   69A      O2' 1713   6.445   7.011   4.009 -0.2151  0.4267  0.8612
   69A     HO'2 1714   6.518   7.047   3.959  0.9589 -1.7914  0.8727
   69A      O3' 1715   6.201   7.046   3.902  0.0515 -0.1617  0.6312
   70U        P 1716   6.231   7.104   3.759 -0.0184 -0.3789 -0.3574
   70U      O1P 1717   6.167   7.235   3.768 -0.5436 -0.2538  0.6938
   70U      O2P 1718   6.178   7.005   3.657 -0.1616 -0.3889 -0.0603
   70U      O5' 1719   6.392   7.127   3.732 -0.4672  0.7485  0.5390
   70U      C5' 1720   6.475   7.235   3.778 -1.3259  1.0286 -0.2401
   70U     H5'1 1721   6.448   7.260   3.880  2.7864  0.7469  1.0832
   70U     H5'2 1722   6.467   7.321   3.711 -0.9115  0.1018 -1.5325
   70U      C4' 1723   6.622   7.201   3.797  0.2490 -0.5454  0.0992
   70U      H4' 1724   6.666   7.261   3.876  0.7211  0.2906 -0.7687
   70U      O4' 1725   6.642   7.067   3.833 -0.0111  0.0841 -0.1933
   70U      C1' 1726   6.769   7.021   3.779 -0.6871 -0.8002  0.0777
   70U      H1' 1727   6.838   6.989   3.857  0.7753 -0.4213 -1.0262
   70U       N1 1728   6.751   6.904   3.686 -0.0892  0.1168 -0.6819
   70U       C6 1729   6.628   6.875   3.628  0.8923  0.1199 -0.1094
   70U       H6 1730   6.539   6.929   3.654 -1.9539 -3.0385 -2.4173
   70U       C5 1731   6.617   6.770   3.540  0.3554 -0.1377  0.1086
   70U       H5 1732   6.522   6.742   3.497 -0.1224  0.8713  0.4718
   70U       C4 1733   6.739   6.697   3.505  0.7347  0.4122  0.0976
   70U       O4 1734   6.737   6.600   3.432 -0.2223  0.2092  0.2954
   70U       N3 1735   6.854   6.731   3.569  0.1571  0.2454  0.3945
   70U       H3 1736   6.940   6.688   3.539  0.0561 -0.7613  1.4536
   70U       C2 1737   6.867   6.838   3.654 -0.6402  0.4909 -0.1101
   70U       O2 1738   6.977   6.858   3.706  0.8887 -0.1775 -0.7027
   70U      C3' 1739   6.702   7.214   3.672 -0.4518 -1.0411 -0.3025
   70U      H3' 1740   6.646   7.163   3.594 -0.6238 -0.3966 -0.6100
   70U      C2' 1741   6.827   7.139   3.699 -0.0404  0.2613  0.5928
   70U     H2'1 1742   6.868   7.109   3.603 -1.3197  3.0779 -0.9454
   70U      O2' 1743   6.919   7.219   3.772 -0.0078  0.2157  0.0191
   70U     HO'2 1744   6.893   7.306   3.741 -1.1271 -0.0255  0.2701
   70U      O3' 1745   6.725   7.350   3.638 -0.6705 -0.9487 -0.3869
   71A        P 1746   6.771   7.396   3.498  0.0787 -0.3971 -0.1088
   71A      O1P 1747   6.797   7.541   3.506 -0.0136  0.5431  0.2094
   71A      O2P 1748   6.653   7.350   3.412 -0.1891 -0.0394 -0.1257
   71A      O5' 1749   6.894   7.321   3.459  0.3614 -0.1193 -0.3733
   71A      C5' 1750   7.020   7.367   3.505  0.5752  0.2152 -0.0545
   71A     H5'1 1751   7.014   7.375   3.613 -1.4184  0.8098 -0.1752
   71A     H5'2 1752   7.030   7.472   3.476 -2.9767  0.8158  0.4470
   71A      C4' 1753   7.132   7.279   3.453 -0.7398 -0.1317 -0.0725
   71A      H4' 1754   7.222   7.326   3.492  0.5093 -2.0607 -0.5238
   71A      O4' 1755   7.121   7.142   3.489 -0.0508 -0.5479 -0.6769
   71A      C1' 1756   7.174   7.065   3.384  0.2171  0.0422 -0.3464
   71A      H1' 1757   7.255   7.008   3.429 -1.6301 -1.4757  1.2087
   71A       N9 1758   7.072   6.967   3.323  0.2733  0.3326  0.0340
   71A       C8 1759   6.936   6.975   3.316 -0.1334  0.4814 -0.2519
   71A       H8 1760   6.887   7.068   3.341 -0.6035  0.5209 -1.2906
   71A       N7 1761   6.882   6.875   3.255 -0.2475  0.8006 -0.2353
   71A       C5 1762   6.987   6.784   3.237  0.1851 -0.3311 -0.2535
   71A       C6 1763   6.995   6.654   3.177 -0.1426  0.7922 -0.2192
   71A       N6 1764   6.895   6.580   3.128  0.2026 -0.8564  0.4171
   71A      H61 1765   6.803   6.619   3.147  0.6524  0.4030  0.1391
   71A      H62 1766   6.918   6.491   3.087 -0.3883 -1.7036  1.8788
   71A       N1 1767   7.112   6.599   3.163 -0.1832  0.8521  0.9245
   71A       C2 1768   7.216   6.665   3.206 -0.2178 -0.1370  0.0612
   71A       H2 1769   7.307   6.612   3.182 -0.8538 -2.0469  1.6387
   71A       N3 1770   7.227   6.787   3.258 -0.2650  0.3202  0.3973
   71A       C4 1771   7.103   6.843   3.272  0.1028 -0.7604 -0.6591
   71A      C3' 1772   7.136   7.285   3.299 -1.0467  0.3997  0.5741
   71A      H3' 1773   7.037   7.279   3.252 -1.1107  1.6766  0.5054
   71A      C2' 1774   7.222   7.156   3.268 -0.9145  0.2928  0.0514
   71A     H2'1 1775   7.191   7.112   3.173 -0.6237 -1.6242  0.7981
   71A      O2' 1776   7.366   7.162   3.293 -0.1257  0.0164 -0.5258
   71A     HO'2 1777   7.397   7.073   3.273 -1.8233 -0.8667  0.5139
   71A      O3' 1778   7.195   7.405   3.255  0.5220 -0.1010 -0.6127
   72G        P 1779   7.157   7.476   3.117 -0.2556  0.1489 -0.0731
   72G      O1P 1780   7.231   7.602   3.089 -0.5545  0.4067  0.6447
   72G      O2P 1781   7.014   7.480   3.098 -0.5102  0.4404  0.6829
   72G      O5' 1782   7.215   7.367   3.017 -0.4538  0.4078  0.0707
   72G      C5' 1783   7.353   7.345   3.009 -0.4782  0.2744 -0.1097
   72G     H5'1 1784   7.399   7.330   3.106 -1.0419  1.5521  0.3699
   72G     H5'2 1785   7.404   7.432   2.967  0.7313  0.0382  0.8041
   72G      C4' 1786   7.405   7.222   2.932 -0.3855  0.7125  0.0221
   72G      H4' 1787   7.512   7.228   2.911 -0.3062 -0.1087  0.1312
   72G      O4' 1788   7.386   7.089   2.994  0.6598  0.3541 -0.0978
   72G      C1' 1789   7.374   6.988   2.890  0.4466 -0.2393 -0.9466
   72G      H1' 1790   7.443   6.904   2.900 -0.5357 -0.9316  0.4116
   72G       N9 1791   7.248   6.911   2.885 -0.1012 -0.0482  0.4299
   72G       C8 1792   7.129   6.947   2.943 -0.1483 -0.0447 -0.3876
   72G       H8 1793   7.107   7.047   2.975 -0.1413 -0.0503 -0.3635
   72G       N7 1794   7.040   6.849   2.928 -0.1821  0.0555  0.1471
   72G       C5 1795   7.107   6.740   2.872 -0.0036  0.2525 -0.3321
   72G       C6 1796   7.061   6.614   2.818  0.8058  0.2757  0.1806
   72G       O6 1797   6.946   6.566   2.823  0.7100  0.0485 -0.1173
   72G       N1 1798   7.161   6.544   2.751  0.2229 -0.2206 -0.2007
   72G       H1 1799   7.135   6.459   2.702  0.1374 -1.6338  2.1431
   72G       C2 1800   7.288   6.587   2.735  0.9034  0.3011 -0.5367
   72G       N2 1801   7.364   6.518   2.655 -0.2871 -0.1563 -0.0070
   72G      H21 1802   7.326   6.440   2.602 -0.5938 -0.8952  1.2600
   72G      H22 1803   7.456   6.556   2.640 -0.4463  0.5838  0.8507
   72G       N3 1804   7.336   6.699   2.786 -0.1295  0.6851  0.2340
   72G       C4 1805   7.233   6.776   2.842  0.4018 -0.2190  0.0069
   72G      C3' 1806   7.337   7.201   2.795 -0.5752  0.0576  0.5127
   72G      H3' 1807   7.229   7.196   2.804 -0.5688  0.0452  0.5908
   72G      C2' 1808   7.394   7.064   2.760 -0.1565  0.3180  0.5515
   72G     H2'1 1809   7.339   7.016   2.680 -0.4301  2.0940 -0.3813
   72G      O2' 1810   7.530   7.070   2.716  0.3130 -0.1774  0.0265
   72G     HO'2 1811   7.540   6.995   2.656 -1.8268 -0.9788  0.5915
   72G      O3' 1812   7.378   7.304   2.706 -0.0592 -1.2042  0.2040
   73A        P 1813   7.302   7.333   2.575  0.2002  0.0964 -0.3441
   73A      O1P 1814   7.387   7.439   2.519 -0.2082 -0.3317 -0.2718
   73A      O2P 1815   7.159   7.356   2.607  0.0448  0.0850 -0.2351
   73A      O5' 1816   7.323   7.198   2.488  0.2948  0.1908  0.4895
   73A      C5' 1817   7.437   7.177   2.406 -1.0198  1.4397 -0.5518
   73A     H5'1 1818   7.534   7.198   2.450  0.6803 -1.3488 -2.6522
   73A     H5'2 1819   7.443   7.228   2.311 -0.5529  2.8673  0.2197
   73A      C4' 1820   7.443   7.023   2.368 -0.1157  0.2631  0.0817
   73A      H4' 1821   7.547   6.997   2.349 -0.5249 -0.7132 -0.9669
   73A      O4' 1822   7.401   6.936   2.467 -0.1506 -0.1864 -0.2172
   73A      C1' 1823   7.332   6.824   2.408 -0.3726 -0.1705 -0.3281
   73A      H1' 1824   7.382   6.733   2.440 -1.2610 -0.9649 -1.1424
   73A       N9 1825   7.189   6.816   2.448  0.6932  0.0427 -0.0663
   73A       C8 1826   7.126   6.910   2.530  0.0844  0.3819  0.3670
   73A       H8 1827   7.162   7.009   2.553  2.5531 -0.1116 -0.9801
   73A       N7 1828   7.006   6.871   2.567 -0.1974  0.0367 -0.0466
   73A       C5 1829   6.993   6.742   2.518  0.2946  0.4045 -0.7235
   73A       C6 1830   6.895   6.642   2.522  0.7353 -0.6302 -0.1307
   73A       N6 1831   6.776   6.654   2.581  0.2260 -0.1146 -1.0139
   73A      H61 1832   6.744   6.737   2.629 -0.9653 -0.6259 -0.8827
   73A      H62 1833   6.721   6.569   2.591  2.3859 -1.4476  0.3064
   73A       N1 1834   6.914   6.530   2.455 -0.0836  0.1747  0.4618
   73A       C2 1835   7.028   6.506   2.393 -0.0035 -0.5175 -0.1997
   73A       H2 1836   7.033   6.414   2.335 -0.1214  0.1298 -1.2585
   73A       N3 1837   7.127   6.591   2.374 -0.6188 -0.3277 -0.3761
   73A       C4 1838   7.103   6.708   2.440 -0.2813 -0.0285 -0.0538
   73A      C3' 1839   7.362   6.996   2.238 -0.3582 -0.1837  0.4303
   73A      H3' 1840   7.272   7.057   2.241  0.5940  1.9133 -4.2279
   73A      C2' 1841   7.344   6.848   2.253 -0.2814  0.1972 -0.4472
   73A     H2'1 1842   7.252   6.819   2.201  0.4730 -0.9010 -1.2391
   73A      O2' 1843   7.452   6.772   2.205  0.3802  0.1964 -0.0051
   73A     HO'2 1844   7.516   6.843   2.199 -2.3007  2.7794 -0.2510
   73A      O3' 1845   7.446   7.030   2.125  0.2081  0.3545 -0.0033
   74U        P 1846   7.376   7.087   1.992  0.0447  0.0405 -0.2726
   74U      O1P 1847   7.475   7.096   1.881  0.5221 -0.4891 -0.1478
   74U      O2P 1848   7.293   7.204   2.036 -0.1635  0.8552  0.6844
   74U      O5' 1849   7.282   6.968   1.956 -0.0147  0.2284 -0.1356
   74U      C5' 1850   7.334   6.845   1.899 -0.0414 -0.5858  0.3183
   74U     H5'1 1851   7.417   6.818   1.965 -1.2350 -1.0004  1.7037
   74U     H5'2 1852   7.374   6.863   1.799 -0.1146 -0.0363  0.3818
   74U      C4' 1853   7.226   6.734   1.893  0.1543 -0.5763 -0.4180
   74U      H4' 1854   7.280   6.642   1.869  0.9661 -0.9668  2.5013
   74U      O4' 1855   7.158   6.719   2.015  0.4566  0.1270 -0.2391
   74U      C1' 1856   7.030   6.648   1.991  0.1772 -0.7979 -0.0606
   74U      H1' 1857   7.050   6.540   1.997 -1.0532 -1.1032 -1.1130
   74U       N1 1858   6.926   6.692   2.077  0.0327  0.1970  0.1902
   74U       C6 1859   6.932   6.811   2.138  0.0519 -0.5926  0.3139
   74U       H6 1860   7.019   6.876   2.132 -0.2083 -0.1938  0.8458
   74U       C5 1861   6.833   6.846   2.223  0.1972 -0.4542  0.1887
   74U       H5 1862   6.849   6.929   2.290 -0.9629  1.1994 -1.4723
   74U       C4 1863   6.719   6.762   2.246  0.6253 -0.3921  0.6385
   74U       O4 1864   6.625   6.791   2.323  0.4079  0.0213  0.3928
   74U       N3 1865   6.712   6.651   2.169 -0.4232 -0.2663 -0.1247
   74U       H3 1866   6.627   6.597   2.162 -1.5187  1.4743 -1.1084
   74U       C2 1867   6.814   6.609   2.090  0.1110  0.1187 -0.4673
   74U       O2 1868   6.798   6.501   2.031 -0.0819 -0.5695  0.1794
   74U      C3' 1869   7.105   6.763   1.800 -0.3246 -0.6093 -0.2235
   74U      H3' 1870   7.072   6.864   1.826  0.1625 -0.9164  1.7569
   74U      C2' 1871   6.993   6.673   1.846 -0.1152  0.3114 -0.1954
   74U     H2'1 1872   6.892   6.713   1.836 -0.1291  0.0474 -1.1986
   74U      O2' 1873   7.001   6.558   1.765 -0.3038  0.1708  0.0502
   74U     HO'2 1874   6.957   6.591   1.686  0.7101  0.4465 -0.4207
   74U      O3' 1875   7.141   6.742   1.663  0.1971  0.3077 -0.4239
   75A        P 1876   7.055   6.799   1.550 -0.1516  0.5266  0.0341
   75A      O1P 1877   7.123   6.778   1.420  0.3194  0.2575 -0.1597
   75A      O2P 1878   7.016   6.935   1.592  0.2485  0.1796 -0.3055
   75A      O5' 1879   6.924   6.709   1.532  0.0568 -0.0702  0.0935
   75A      C5' 1880   6.919   6.599   1.436 -0.2427  0.9256 -0.1094
   75A     H5'1 1881   7.001   6.527   1.439 -1.6318 -0.8132 -1.6614
   75A     H5'2 1882   6.920   6.641   1.335 -0.3806  1.8581  0.2727
   75A      C4' 1883   6.788   6.522   1.450  0.5169  0.1182 -0.4208
   75A      H4' 1884   6.789   6.430   1.393  1.7750 -1.5602  2.1104
   75A      O4' 1885   6.767   6.478   1.581  0.0619  0.5325  0.3412
   75A      C1' 1886   6.625   6.496   1.610  1.4893 -0.4378 -0.8987
   75A      H1' 1887   6.584   6.399   1.639 -1.7497  0.9522 -0.4792
   75A       N9 1888   6.596   6.597   1.713  0.1521 -0.4400  0.4949
   75A       C8 1889   6.662   6.712   1.742  0.0528  0.0693 -0.0646
   75A       H8 1890   6.741   6.753   1.681 -1.7564  0.4142 -2.3073
   75A       N7 1891   6.623   6.771   1.851  0.3697  0.2634  0.0939
   75A       C5 1892   6.508   6.698   1.885  0.3600  0.1200  0.4516
   75A       C6 1893   6.398   6.715   1.974  0.4708 -0.0309 -0.3338
   75A       N6 1894   6.388   6.804   2.069 -0.0095 -0.3091  0.1747
   75A      H61 1895   6.435   6.893   2.060  0.1173 -0.2840  0.9791
   75A      H62 1896   6.325   6.784   2.146 -1.4414  0.2508 -0.8205
   75A       N1 1897   6.300   6.627   1.974 -0.2311  0.3610 -0.2333
   75A       C2 1898   6.305   6.522   1.899  0.4219 -0.4353  0.3980
   75A       H2 1899   6.219   6.460   1.916 -0.2512 -0.1490 -1.7267
   75A       N3 1900   6.394   6.487   1.814 -0.3104 -0.3628  0.2131
   75A       C4 1901   6.491   6.587   1.805  0.0063  0.1299  0.0773
   75A      C3' 1902   6.666   6.603   1.404 -0.8955  0.5361  0.0692
   75A      H3' 1903   6.681   6.699   1.455 -2.5560  0.8147  0.0885
   75A      C2' 1904   6.552   6.533   1.480 -0.3660  0.6398  0.3330
   75A     H2'1 1905   6.465   6.598   1.485  0.3917  1.8787 -1.4543
   75A      O2' 1906   6.523   6.412   1.412  1.0026 -0.3935 -0.1775
   75A     HO'2 1907   6.556   6.425   1.322 -0.1063 -1.4197 -0.7695
   75A      O3' 1908   6.642   6.625   1.266  0.0198  0.2797 -0.0854
   76A        P 1909   6.574   6.768   1.223  0.2051  0.1490  0.0882
   76A      O1P 1910   6.567   6.765   1.077  0.4599 -0.6797  0.0982
   76A      O2P 1911   6.661   6.875   1.288  0.3859  0.1794 -0.3155
   76A      O5' 1912   6.429   6.771   1.282  0.9209  0.2395  0.2989
   76A      C5' 1913   6.327   6.690   1.227  0.0812 -0.0914  0.4265
   76A     H5'1 1914   6.379   6.594   1.217  2.5908  1.0148  1.8193
   76A     H5'2 1915   6.297   6.723   1.127 -0.7499 -0.8148  0.4235
   76A      C4' 1916   6.199   6.683   1.309  0.2786 -0.5747 -0.9318
   76A      H4' 1917   6.137   6.601   1.273 -1.6606 -0.9535  2.8182
   76A      O4' 1918   6.229   6.649   1.447 -0.0744  0.2502  0.2828
   76A      C1' 1919   6.128   6.705   1.528 -0.1968  0.0975  0.3512
   76A      H1' 1920   6.082   6.631   1.593 -1.2874 -1.0456 -1.6264
   76A       N9 1921   6.188   6.810   1.618 -0.1978 -0.1287 -0.2711
   76A       C8 1922   6.306   6.882   1.614 -0.2045 -0.1662 -0.5485
   76A       H8 1923   6.378   6.863   1.536  0.0976 -0.6600 -0.1608
   76A       N7 1924   6.332   6.961   1.717 -0.8430  0.0246  0.5763
   76A       C5 1925   6.219   6.941   1.794 -0.5566  0.2433 -0.0341
   76A       C6 1926   6.174   6.991   1.920 -0.2523  0.2826  0.2536
   76A       N6 1927   6.230   7.090   1.989  0.2662 -0.1814  0.0916
   76A      H61 1928   6.323   7.124   1.969  0.3039 -0.5341 -0.3455
   76A      H62 1929   6.178   7.123   2.068 -2.2615 -3.2512 -0.1096
   76A       N1 1930   6.060   6.953   1.977  0.0153  0.2369  0.2474
   76A       C2 1931   5.982   6.868   1.909 -0.2040 -0.5520 -0.1652
   76A       H2 1932   5.887   6.848   1.955 -0.8022  0.3405 -0.9627
   76A       N3 1933   6.009   6.815   1.789 -0.1624 -0.5089 -0.0929
   76A       C4 1934   6.131   6.850   1.743 -0.0945 -0.6758  0.5074
   76A      C3' 1935   6.114   6.803   1.315  0.7508 -0.3931  0.6370
   76A      H3' 1936   6.188   6.876   1.348  0.9457 -0.4354  0.2996
   76A      C2' 1937   6.026   6.765   1.432 -0.2636  1.3028 -0.9476
   76A     H2'1 1938   5.974   6.850   1.475 -3.4271 -0.7405 -0.4284
   76A      O2' 1939   5.932   6.654   1.420 -1.0555  0.3241  0.5404
   76A     HO'2 1940   5.913   6.631   1.511  3.0039  0.0255  1.4897
   76A      O3' 1941   6.046   6.828   1.191 -0.3838  0.3333  0.3198
   77U        P 1942   5.998   6.977   1.160  0.2719 -0.1770 -0.2180
   77U      O1P 1943   5.929   6.986   1.031  0.0373  0.0932 -0.1274
   77U      O2P 1944   6.106   7.069   1.201 -1.0114  0.1112 -0.5005
   77U      O5' 1945   5.881   6.988   1.275  0.1888 -0.3864  0.0330
   77U      C5' 1946   5.761   6.905   1.276 -0.0087  0.1191  0.6418
   77U     H5'1 1947   5.786   6.799   1.277 -1.6734 -0.2921  2.4051
   77U     H5'2 1948   5.701   6.922   1.186 -1.8235  0.4173  1.8654
   77U      C4' 1949   5.676   6.937   1.397 -0.4126  0.4284  0.5862
   77U      H4' 1950   5.592   6.870   1.414 -0.1709  0.0566  0.3248
   77U      O4' 1951   5.758   6.936   1.513  0.4903  0.6442  0.2241
   77U      C1' 1952   5.711   7.019   1.624  0.1732 -0.1078 -0.0022
   77U      H1' 1953   5.655   6.962   1.697 -2.2931  2.9423  0.7335
   77U       N1 1954   5.819   7.107   1.677  0.2963 -0.3166  0.2321
   77U       C6 1955   5.939   7.118   1.610 -0.4403 -0.4459 -0.2358
   77U       H6 1956   5.952   7.070   1.514  3.6269  2.1447 -1.2407
   77U       C5 1957   6.040   7.195   1.658  0.0140  0.4516  0.3527
   77U       H5 1958   6.131   7.200   1.601 -1.2101  1.1505 -1.6326
   77U       C4 1959   6.033   7.264   1.785  0.6698  0.4684 -0.2024
   77U       O4 1960   6.118   7.326   1.853 -0.1102 -0.3536 -0.1766
   77U       N3 1961   5.903   7.258   1.838 -0.4085 -0.2011  0.1444
   77U       H3 1962   5.892   7.321   1.917 -0.6053 -0.4486  0.3178
   77U       C2 1963   5.799   7.181   1.796  1.0583 -0.0817 -0.4779
   77U       O2 1964   5.693   7.187   1.865  0.4198  0.3391  0.1621
   77U      C3' 1965   5.626   7.086   1.399 -0.3567  0.2409  0.3254
   77U      H3' 1966   5.706   7.150   1.362 -0.9832  0.7976 -0.0810
   77U      C2' 1967   5.596   7.103   1.553  0.3158  0.4478  0.0001
   77U     H2'1 1968   5.610   7.208   1.579  0.5518  0.2377  0.7655
   77U      O2' 1969   5.466   7.042   1.594 -0.1395  0.3297 -0.4856
   77U     HO'2 1970   5.402   7.086   1.538  1.3822  2.2200 -0.8576
   77U      O3' 1971   5.509   7.095   1.329 -0.2991 -0.0059  0.2321
   78U        P 1972   5.450   7.233   1.280 -0.1785 -0.0464 -0.5456
   78U      O1P 1973   5.327   7.197   1.214  0.2196 -0.4289  0.0149
   78U      O2P 1974   5.560   7.310   1.216  0.1155 -0.2929  0.3674
   78U      O5' 1975   5.411   7.303   1.415 -0.3341 -0.5281 -0.1273
   78U      C5' 1976   5.288   7.299   1.483  0.2558  0.3639  0.1056
   78U     H5'1 1977   5.258   7.195   1.499 -2.2822  0.6567 -1.9151
   78U     H5'2 1978   5.218   7.333   1.406  1.0568  0.3550 -0.6480
   78U      C4' 1979   5.286   7.380   1.602  0.3697  0.9956  0.1680
   78U      H4' 1980   5.194   7.362   1.657  0.0834  0.6519 -0.4103
   78U      O4' 1981   5.397   7.350   1.695 -0.0569 -0.1499  0.3302
   78U      C1' 1982   5.428   7.474   1.756  0.5761 -0.1992 -0.1074
   78U      H1' 1983   5.399   7.470   1.861 -0.6972  0.3276 -0.4111
   78U       N1 1984   5.574   7.513   1.749  0.4435  0.3264  0.2178
   78U       C6 1985   5.643   7.506   1.627 -0.3308  0.4464  0.6356
   78U       H6 1986   5.596   7.467   1.538  1.5279  0.1060 -0.2508
   78U       C5 1987   5.778   7.531   1.625 -0.1441  0.6310  0.4479
   78U       H5 1988   5.835   7.503   1.538 -1.5912 -0.7566 -0.1027
   78U       C4 1989   5.845   7.582   1.744 -0.0866  0.3334 -0.7879
   78U       O4 1990   5.968   7.608   1.762  0.6395  0.2400  0.6216
   78U       N3 1991   5.766   7.597   1.856 -0.1321 -0.0619  0.1308
   78U       H3 1992   5.801   7.644   1.938  0.9816  0.7673 -0.7819
   78U       C2 1993   5.633   7.568   1.861  0.8445 -0.1330  0.4672
   78U       O2 1994   5.571   7.597   1.962 -0.3568  0.3691  0.6023
   78U      C3' 1995   5.297   7.523   1.558 -0.6688 -0.1074  0.2425
   78U      H3' 1996   5.367   7.539   1.476  0.8802  2.5488  1.9164
   78U      C2' 1997   5.341   7.585   1.687 -0.5926  0.4359 -0.6813
   78U     H2'1 1998   5.401   7.676   1.673  3.0817 -1.6868  0.0222
   78U      O2' 1999   5.243   7.612   1.790  0.1480 -0.1949 -0.7030
   78U     HO'2 2000   5.202   7.694   1.761  0.0778  0.1511  0.3379
   78U      O3' 2001   5.177   7.575   1.517  0.7814  0.5444 -0.2065
   79A        P 2002   5.163   7.727   1.467  0.1030 -0.0119  0.3342
   79A      O1P 2003   5.037   7.754   1.395  1.1648  0.3203 -0.0202
   79A      O2P 2004   5.288   7.755   1.396  0.0031  0.0918  0.0309
   79A      O5' 2005   5.158   7.804   1.608 -0.2483  0.4986 -0.2483
   79A      C5' 2006   5.036   7.824   1.682  0.5078  0.3536 -0.4204
   79A     H5'1 2007   5.002   7.737   1.739 -0.2113  0.6632 -0.3583
   79A     H5'2 2008   4.965   7.877   1.619  1.7331  1.0887 -1.2169
   79A      C4' 2009   5.067   7.927   1.788  0.0933 -0.1175  0.7576
   79A      H4' 2010   4.986   7.936   1.861  2.9587  1.0150  4.0212
   79A      O4' 2011   5.187   7.885   1.850  0.3775  0.0349  0.3923
   79A      C1' 2012   5.271   7.997   1.880 -0.2963 -0.9829 -0.0124
   79A      H1' 2013   5.294   8.004   1.986  1.1326  0.2094 -0.3730
   79A       N9 2014   5.400   7.998   1.805  0.7498  0.3369 -0.1712
   79A       C8 2015   5.434   7.948   1.677 -0.1741 -0.6166  0.0425
   79A       H8 2016   5.354   7.934   1.605 -0.9887  0.8727  0.6239
   79A       N7 2017   5.562   7.927   1.662  0.5179 -0.3729  0.0228
   79A       C5 2018   5.620   7.983   1.774 -1.5804  0.5140 -0.5459
   79A       C6 2019   5.755   7.996   1.830  0.9459  0.0528 -0.2444
   79A       N6 2020   5.865   7.954   1.778  0.3196  0.3350  0.0178
   79A      H61 2021   5.854   7.918   1.684 -2.9610  0.1656  0.3735
   79A      H62 2022   5.952   7.955   1.830  1.3754 -0.6388 -1.6386
   79A       N1 2023   5.772   8.046   1.944  0.5443 -0.5596 -0.6624
   79A       C2 2024   5.668   8.090   2.017  0.0591 -0.0543  0.3628
   79A       H2 2025   5.691   8.133   2.113  1.6558 -0.5434  0.2440
   79A       N3 2026   5.538   8.084   1.986 -0.1765 -0.1576  0.3293
   79A       C4 2027   5.520   8.028   1.862 -0.3195  0.1683  0.5304
   79A      C3' 2028   5.091   8.068   1.732 -0.0915  0.1050  0.0105
   79A      H3' 2029   5.158   8.054   1.647  2.2658 -1.5714  2.0022
   79A      C2' 2030   5.180   8.122   1.845 -0.0971 -0.8706  0.5266
   79A     H2'1 2031   5.237   8.209   1.814 -0.1117 -0.6398  1.1340
   79A      O2' 2032   5.101   8.159   1.958  0.2252  0.1844 -0.0381
   79A     HO'2 2033   5.026   8.204   1.918  1.1266 -0.9247 -3.3754
   79A      O3' 2034   4.975   8.144   1.707  0.2565  0.0782  0.1008
   80A        P 2035   4.985   8.258   1.607  0.3754 -0.3842  0.0205
   80A      O1P 2036   4.852   8.318   1.587  0.4918  0.3406 -0.4180
   80A      O2P 2037   5.067   8.216   1.489  0.8135 -0.0308 -0.4349
   80A      O5' 2038   5.071   8.359   1.691 -0.0803 -0.1634  0.1073
   80A      C5' 2039   5.007   8.441   1.795 -0.4997 -0.5205  0.2243
   80A     H5'1 2040   4.937   8.384   1.857  0.3580 -0.4934  1.2605
   80A     H5'2 2041   4.945   8.515   1.744  1.9623 -0.1047 -2.3557
   80A      C4' 2042   5.111   8.525   1.881  0.1475  0.1220  0.5852
   80A      H4' 2043   5.052   8.569   1.961 -1.2454 -2.0993  0.8600
   80A      O4' 2044   5.212   8.442   1.934 -0.4250 -0.1229  0.8633
   80A      C1' 2045   5.337   8.504   1.915  0.5679 -0.4146 -0.7170
   80A      H1' 2046   5.391   8.508   2.009 -0.9203  0.1144  0.1562
   80A       N9 2047   5.424   8.432   1.816  0.5356 -0.1922 -0.2115
   80A       C8 2048   5.387   8.371   1.698  0.5061  0.6836 -0.3833
   80A       H8 2049   5.284   8.375   1.665  0.2256 -1.1055  0.1528
   80A       N7 2050   5.485   8.320   1.635  0.3148  0.3436 -0.6165
   80A       C5 2051   5.591   8.338   1.721  0.2192  0.1914 -0.2590
   80A       C6 2052   5.730   8.306   1.723  0.1227 -1.0790 -0.3142
   80A       N6 2053   5.789   8.230   1.634  0.4261  0.2517  0.8387
   80A      H61 2054   5.729   8.199   1.559 -3.0965 -0.4835  3.7172
   80A      H62 2055   5.890   8.236   1.630  0.3189  2.9240  0.4214
   80A       N1 2056   5.810   8.350   1.823 -0.0109 -0.7179 -0.0456
   80A       C2 2057   5.760   8.405   1.929 -0.1379 -1.1470  1.0746
   80A       H2 2058   5.828   8.432   2.008  0.6940 -0.3103  0.1018
   80A       N3 2059   5.634   8.439   1.939 -0.1261 -0.0511 -0.2078
   80A       C4 2060   5.556   8.403   1.837 -0.1904 -0.0238 -0.0589
   80A      C3' 2061   5.181   8.634   1.797 -0.6275 -0.7074 -0.0867
   80A      H3' 2062   5.197   8.589   1.699  1.0848 -2.2144  0.8316
   80A      C2' 2063   5.315   8.647   1.869 -0.3202 -0.5600 -0.5030
   80A     H2'1 2064   5.402   8.675   1.811 -1.8396  0.4764 -2.3871
   80A      O2' 2065   5.317   8.714   1.990 -0.8357  0.1758  0.5409
   80A     HO'2 2066   5.407   8.711   2.023 -0.2918  1.1338 -0.7605
   80A      O3' 2067   5.107   8.752   1.795 -0.1547 -0.1554 -0.0972
   81U        P 2068   5.132   8.859   1.681  0.4890  0.2514 -0.0295
   81U      O1P 2069   5.014   8.947   1.689 -0.3419 -0.4962 -0.1667
   81U      O2P 2070   5.154   8.779   1.561  0.1821  0.1699 -0.0280
   81U      O5' 2071   5.265   8.934   1.726  0.8650  0.2834 -0.3725
   81U      C5' 2072   5.267   9.039   1.809  0.0330 -0.5838  0.0233
   81U     H5'1 2073   5.202   9.013   1.893 -1.9447  0.2675 -1.1687
   81U     H5'2 2074   5.230   9.131   1.764  2.5380  1.2527  1.5072
   81U      C4' 2075   5.414   9.059   1.857 -0.6599  0.1468 -0.1228
   81U      H4' 2076   5.409   9.136   1.934 -1.4780 -0.0049 -0.0200
   81U      O4' 2077   5.476   8.942   1.911 -0.0985  0.2075  0.1898
   81U      C1' 2078   5.613   8.973   1.885 -0.9977 -1.4462 -0.1858
   81U      H1' 2079   5.666   8.998   1.977  0.1724  1.9142 -1.6295
   81U       N1 2080   5.676   8.865   1.816 -0.5191  0.0109  0.3245
   81U       C6 2081   5.611   8.801   1.716  0.2078 -0.4023  0.4293
   81U       H6 2082   5.509   8.827   1.694  0.2247 -1.0973 -0.5240
   81U       C5 2083   5.675   8.703   1.642 -0.3387 -0.5829  0.4580
   81U       H5 2084   5.629   8.641   1.567  1.6592  0.0498 -1.3985
   81U       C4 2085   5.811   8.670   1.666  0.1788  1.0364 -0.4898
   81U       O4 2086   5.872   8.579   1.608  0.3458  0.6346  0.3384
   81U       N3 2087   5.869   8.732   1.776 -0.0036 -0.0548 -0.1910
   81U       H3 2088   5.958   8.697   1.809 -0.2111 -1.2411 -0.8187
   81U       C2 2089   5.806   8.832   1.849 -0.1057 -0.1582 -1.0054
   81U       O2 2090   5.866   8.896   1.936 -1.2002 -0.0270 -0.0460
   81U      C3' 2091   5.502   9.109   1.740  0.0853 -0.4337 -0.6414
   81U      H3' 2092   5.494   9.031   1.664  1.9227 -0.4736 -0.8438
   81U      C2' 2093   5.644   9.101   1.793  0.1939 -0.1579  0.1646
   81U     H2'1 2094   5.714   9.090   1.711 -1.6740 -1.5158 -1.3172
   81U      O2' 2095   5.664   9.215   1.869  0.0692  0.2328  0.7682
   81U     HO'2 2096   5.687   9.289   1.812 -2.4761  0.6101  0.0855
   81U      O3' 2097   5.453   9.232   1.694 -0.8747  0.4380 -0.0299
   82U        P 2098   5.491   9.298   1.556  0.0929  0.1616  0.2462
   82U      O1P 2099   5.377   9.387   1.525 -1.0939 -0.0677 -0.2127
   82U      O2P 2100   5.524   9.197   1.453 -0.0685  0.0043  0.3187
   82U      O5' 2101   5.622   9.380   1.583 -0.3003  0.4630  0.0790
   82U      C5' 2102   5.619   9.499   1.661 -0.5141 -0.0014 -0.4197
   82U     H5'1 2103   5.548   9.498   1.744 -1.3326  0.6785 -1.0944
   82U     H5'2 2104   5.592   9.577   1.590 -1.5851  0.3174  0.3204
   82U      C4' 2105   5.753   9.549   1.713  0.6807  0.3301 -0.4772
   82U      H4' 2106   5.742   9.639   1.774 -0.5448  0.6125 -1.0649
   82U      O4' 2107   5.806   9.452   1.796 -0.3347 -0.0272 -0.1274
   82U      C1' 2108   5.954   9.441   1.794 -0.6614 -0.1926  0.0817
   82U      H1' 2109   5.984   9.465   1.896 -0.3168 -0.6138  0.0824
   82U       N1 2110   5.984   9.305   1.758  0.5985 -0.2326  0.3914
   82U       C6 2111   5.919   9.239   1.651  0.2235 -0.3067 -0.0407
   82U       H6 2112   5.844   9.290   1.593  1.7239  1.7448 -0.2749
   82U       C5 2113   5.954   9.117   1.617  0.5471  0.4923 -0.0317
   82U       H5 2114   5.902   9.067   1.537 -0.1507 -0.1553  0.8108
   82U       C4 2115   6.054   9.044   1.689  0.9084  0.0527 -0.1635
   82U       O4 2116   6.094   8.926   1.661 -0.3904  0.2944  0.4131
   82U       N3 2117   6.116   9.114   1.789  0.4113  0.6790 -0.1408
   82U       H3 2118   6.199   9.076   1.831  0.1568  1.2526  0.9148
   82U       C2 2119   6.080   9.240   1.833 -0.2119 -0.2999  0.1175
   82U       O2 2120   6.121   9.289   1.938  0.2324 -0.1732  0.2966
   82U      C3' 2121   5.864   9.563   1.605  0.3948 -0.2463 -0.2865
   82U      H3' 2122   5.858   9.486   1.529 -0.0373 -2.4273  1.8300
   82U      C2' 2123   5.995   9.549   1.694  0.5528  0.2537  1.0900
   82U     H2'1 2124   6.074   9.502   1.634  0.2642 -1.9688  2.3215
   82U      O2' 2125   6.037   9.664   1.765 -0.1759  0.1075 -0.2737
   82U     HO'2 2126   6.041   9.735   1.700 -2.2159 -0.7515 -1.4358
   82U      O3' 2127   5.861   9.690   1.548  0.1585  0.6709  0.6969
   82U      H3T 2128   5.775   9.710   1.510  0.0524 -0.6141  0.2256
   8.69055   8.69055   6.14514   0.00000   0.00000   0.00000   0.00000   4.34526   4.34526
