# Supplementary material for: Constant-pH Molecular Dynamics of Cationic Peptide Dendrimers Binding to siRNA
Source: J Chem Inf Model. 2026 Feb 5;66(8):4734–43. doi: 10.1021/acs.jcim.5c02636 (PMC13126635; doi:10.1021/acs.jcim.5c02636)
Supplement: Supplementary file 2 [file ci5c02636_si_002.zip › zip/DMH18_05_in_2.gro]

Protein t=   0.00000
 2128
    1LY0      N    1   8.096   8.358   2.536 -0.3311 -0.1911  0.5674
    1LY0     H1    2   8.177   8.412   2.509 -2.7470  2.7682 -1.5183
    1LY0     H2    3   8.079   8.295   2.459 -2.8317  1.4655 -0.3774
    1LY0     H3    4   8.016   8.419   2.527 -0.7258 -0.7106  0.5263
    1LY0     CA    5   8.114   8.317   2.676  0.2337 -0.5452  0.5811
    1LY0     HA    6   8.209   8.265   2.689  0.2712 -0.4236  0.7983
    1LY0     CB    7   8.127   8.432   2.772  0.2754 -0.0288  0.1724
    1LY0    HB1    8   8.165   8.390   2.865 -0.5332 -1.0698  0.0571
    1LY0    HB2    9   8.033   8.488   2.772  0.4796  0.3262  0.8046
    1LY0     CG   10   8.232   8.526   2.728  0.7825 -0.5241  0.7523
    1LY0    HG1   11   8.201   8.575   2.636  2.7937 -0.9271 -0.2051
    1LY0    HG2   12   8.329   8.480   2.710  0.4846 -0.4753 -1.1800
    1LY0     CD   13   8.256   8.628   2.842  0.5803 -0.1616 -0.5330
    1LY0    HD1   14   8.282   8.572   2.932 -2.8864 -1.1077  0.0295
    1LY0    HD2   15   8.168   8.690   2.858  1.8769  1.4227  0.8876
    1LY0     CE   16   8.373   8.715   2.798  0.2210  0.3145 -0.5944
    1LY0    HE1   17   8.351   8.762   2.702  0.3645  0.9036 -0.3426
    1LY0    HE2   18   8.468   8.662   2.794  0.8872  1.4366  0.0147
    1LY0     NZ   19   8.397   8.823   2.897  0.3500  0.2389  0.3615
    1LY0    HZ1   20   8.312   8.877   2.908  1.5422  2.1238  0.8135
    1LY0    HZ2   21   8.419   8.776   2.983  2.4821 -0.7630 -0.6351
    1LY0    HZ3   22   8.482   8.875   2.880  0.0940  0.0508 -1.8478
    1LY0      C   23   8.002   8.224   2.716  0.0178 -0.2485 -0.2427
    1LY0      O   24   7.894   8.213   2.651 -0.0482  0.3675  0.0713
    2LER      N   25   8.027   8.144   2.821  0.2882  0.4571 -0.9129
    2LER      H   26   8.119   8.140   2.863 -0.3591 -2.6520  0.5081
    2LER     CA   27   7.917   8.072   2.889  0.2373  0.7121 -0.2870
    2LER     HA   28   7.829   8.060   2.826 -0.3218  3.5303 -0.1733
    2LER     CB   29   7.963   7.932   2.938 -0.1981  0.3739  0.4939
    2LER    HB1   30   7.876   7.880   2.976 -0.1994  1.3779  1.9251
    2LER    HB2   31   8.027   7.932   3.026 -1.6943 -1.9577  1.6811
    2LER     CG   32   8.026   7.847   2.825 -0.0066  0.0386 -0.0503
    2LER     HG   33   8.107   7.901   2.775  0.3038 -1.6894 -1.5331
    2LER    CD1   34   8.081   7.713   2.881 -0.1582  0.0059  0.3955
    2LER   HD11   35   8.155   7.710   2.961 -0.9170 -2.6456  1.1021
    2LER   HD12   36   7.999   7.648   2.910  0.0615 -0.1540  0.6652
    2LER   HD13   37   8.120   7.672   2.788 -1.8913  0.4156 -0.5521
    2LER    CD2   38   7.931   7.824   2.717 -0.2725 -0.3073  0.2503
    2LER   HD21   39   7.836   7.779   2.746 -0.9141  0.7947 -0.0589
    2LER   HD22   40   7.911   7.916   2.662 -0.8757  0.0795  1.0866
    2LER   HD23   41   7.976   7.758   2.643  0.4171 -0.1316  0.5117
    2LER      C   42   7.850   8.134   3.013  0.2387  0.3977 -0.2675
    2LER      O   43   7.924   8.175   3.109 -0.1393  0.1005 -0.1795
    3LYR      N   44   7.717   8.137   3.017  0.1082 -0.6425 -0.6770
    3LYR      H   45   7.667   8.110   2.934 -0.6406  1.7869 -1.0692
    3LYR     CA   46   7.642   8.195   3.122 -0.1308 -0.2007 -0.4516
    3LYR     HA   47   7.696   8.173   3.214  0.1057 -2.6762 -1.1236
    3LYR     CB   48   7.655   8.350   3.108  0.0247  0.2653 -0.1331
    3LYR    HB1   49   7.756   8.392   3.110 -0.5540  1.7636 -0.3773
    3LYR    HB2   50   7.607   8.404   3.190  0.7292 -0.1533  0.5693
    3LYR     CG   51   7.600   8.405   2.976  0.5435  0.0589  0.1319
    3LYR    HG1   52   7.501   8.365   2.954  1.4051 -2.3374  0.2452
    3LYR    HG2   53   7.654   8.375   2.885 -1.9581 -1.0532 -1.0792
    3LYR     CD   54   7.577   8.551   2.972  0.8424 -0.4002  0.6210
    3LYR    HD1   55   7.675   8.595   2.990  0.7146 -0.0728  0.5330
    3LYR    HD2   56   7.506   8.581   3.049  0.0755  0.6055 -0.4311
    3LYR     CE   57   7.518   8.595   2.836 -0.2314 -0.3557 -0.1951
    3LYR    HE1   58   7.428   8.539   2.812 -0.3992 -0.6261  1.0189
    3LYR    HE2   59   7.587   8.579   2.753 -0.0762  2.7289 -0.7915
    3LYR     NZ   60   7.494   8.737   2.836 -0.6706 -0.0886  0.0083
    3LYR    HZ1   61   7.437   8.770   2.913 -1.2654 -0.4211 -0.2808
    3LYR      C   62   7.494   8.144   3.140 -0.5425  0.5648 -0.3676
    3LYR      O   63   7.435   8.096   3.039  0.1393 -0.6752  0.4651
    4LY0      N   64   7.441   8.138   3.265  0.0179 -0.2117 -0.1838
    4LY0      H   65   7.499   8.168   3.342 -0.9004  3.5201 -0.7233
    4LY0     CA   66   7.323   8.063   3.297  0.2114  0.1607 -0.4706
    4LY0     HA   67   7.269   8.029   3.209  1.0958 -1.0444 -0.5651
    4LY0     CB   68   7.357   7.941   3.387 -0.3555 -0.3178 -0.4553
    4LY0    HB1   69   7.270   7.879   3.406  2.0750 -3.4499  1.3184
    4LY0    HB2   70   7.389   7.977   3.485 -2.7168  2.7150 -0.6551
    4LY0     CG   71   7.477   7.859   3.324  0.2696  0.3615  0.0248
    4LY0    HG1   72   7.576   7.905   3.325  0.4529  0.2229 -3.0094
    4LY0    HG2   73   7.458   7.849   3.217  0.4709  0.8494 -0.0597
    4LY0     CD   74   7.497   7.730   3.393  0.3207  0.0253 -0.6431
    4LY0    HD1   75   7.400   7.681   3.390 -0.1832  0.8864  0.6139
    4LY0    HD2   76   7.527   7.742   3.497  1.3772 -0.4325 -0.8775
    4LY0     CE   77   7.591   7.625   3.328 -0.6329 -0.5157  0.2512
    4LY0    HE1   78   7.554   7.625   3.226  0.4229 -0.2831 -0.1372
    4LY0    HE2   79   7.580   7.524   3.368  2.2012 -0.4254  1.4805
    4LY0     NZ   80   7.736   7.664   3.339  0.0639 -0.1287  0.0994
    4LY0    HZ1   81   7.776   7.644   3.430  1.1483  0.7119 -0.1655
    4LY0    HZ2   82   7.782   7.616   3.263  0.0019 -0.8522  0.5088
    4LY0    HZ3   83   7.736   7.760   3.309 -2.6911 -0.3401 -0.8568
    4LY0      C   84   7.219   8.151   3.373 -0.2296 -0.7377  0.6846
    4LY0      O   85   7.256   8.216   3.469  0.4768 -0.6884 -0.5937
    5LER      N   86   7.091   8.149   3.327  0.2644  0.0311 -0.1239
    5LER      H   87   7.073   8.095   3.244 -0.9255  2.7301 -1.7571
    5LER     CA   88   6.977   8.198   3.404  0.1256  0.3189  0.0066
    5LER     HA   89   7.011   8.291   3.451  0.2364  1.2625 -1.8381
    5LER     CB   90   6.860   8.230   3.305  0.6770 -0.1501  1.5324
    5LER    HB1   91   6.784   8.283   3.364 -0.2524 -0.1837  0.3995
    5LER    HB2   92   6.823   8.132   3.275  0.7518 -0.0188  1.0091
    5LER     CG   93   6.887   8.313   3.178 -0.6091  0.4234  0.5221
    5LER     HG   94   6.943   8.260   3.101 -1.9533  0.1394 -0.2880
    5LER    CD1   95   6.756   8.350   3.106  0.6081  0.0299 -0.0648
    5LER   HD11   96   6.695   8.423   3.158 -1.4807  0.3090 -2.7217
    5LER   HD12   97   6.776   8.384   3.005  0.2587 -1.7607 -0.7718
    5LER   HD13   98   6.698   8.258   3.103  0.3153  0.2213 -0.3185
    5LER    CD2   99   6.964   8.449   3.211 -0.4822 -0.4412  0.2979
    5LER   HD21  100   6.897   8.495   3.284  0.3320 -0.0779  0.8281
    5LER   HD22  101   7.059   8.427   3.260 -1.2656 -1.7736  1.3199
    5LER   HD23  102   6.986   8.508   3.123  0.0694 -1.6878 -0.4303
    5LER      C  103   6.935   8.104   3.521  0.0013 -0.0132  0.1845
    5LER      O  104   6.983   7.990   3.518  0.0677 -0.8034 -0.2980
    6LYR      N  105   6.857   8.149   3.618  0.3800  0.1236 -0.0620
    6LYR      H  106   6.834   8.247   3.625  0.9075  0.2390  0.1248
    6LYR     CA  107   6.817   8.060   3.730 -0.0658  0.0567  0.8167
    6LYR     HA  108   6.857   7.960   3.715 -1.5401 -0.6699  1.4849
    6LYR     CB  109   6.867   8.102   3.863 -0.3429 -0.9733  0.0237
    6LYR    HB1  110   6.825   8.037   3.939 -0.4264 -2.0050 -0.8866
    6LYR    HB2  111   6.843   8.207   3.877  0.1146 -1.0167  1.2800
    6LYR     CG  112   7.025   8.095   3.869  0.4108  0.0469  0.6786
    6LYR    HG1  113   7.065   8.143   3.779 -2.0172  0.1751 -0.4051
    6LYR    HG2  114   7.047   7.994   3.836 -2.1700  0.6441 -3.7137
    6LYR     CD  115   7.083   8.147   4.009  0.9729  0.2342 -0.3803
    6LYR    HD1  116   7.063   8.253   4.025  1.5621  0.2389  0.3554
    6LYR    HD2  117   7.192   8.147   4.011  1.0272 -0.2233 -1.8357
    6LYR     CE  118   7.016   8.066   4.127 -0.3581  0.5359 -0.2708
    6LYR    HE1  119   7.007   7.964   4.089  0.2643  1.2380 -2.4768
    6LYR    HE2  120   6.923   8.112   4.158 -1.4419 -0.0009 -2.5328
    6LYR     NZ  121   7.120   8.057   4.224 -0.5065 -0.3685 -0.3671
    6LYR    HZ1  122   7.113   8.101   4.314  0.8525  0.2874 -0.5641
    6LYR      C  123   6.661   8.044   3.749  0.5737 -0.3006  0.0171
    6LYR      O  124   6.598   8.141   3.712  0.3925  0.1717 -0.4809
    7LER      N  125   6.606   7.932   3.794 -1.1459  0.2179 -0.2734
    7LER      H  126   6.670   7.857   3.814 -1.7400 -0.4842 -0.9815
    7LER     CA  127   6.461   7.897   3.779 -0.2971 -0.5005  0.3931
    7LER     HA  128   6.434   7.919   3.676  3.0145 -2.3111 -1.0321
    7LER     CB  129   6.439   7.750   3.807 -0.6202  0.1012 -0.2769
    7LER    HB1  130   6.482   7.712   3.900 -0.3251  0.7283 -0.1504
    7LER    HB2  131   6.482   7.700   3.721 -0.4277  0.2337 -0.2596
    7LER     CG  132   6.293   7.711   3.800  1.1662 -0.3060 -0.4072
    7LER     HG  133   6.242   7.782   3.865  0.2234 -0.1880 -1.2462
    7LER    CD1  134   6.228   7.717   3.664 -0.7941  0.4940 -0.4533
    7LER   HD11  135   6.213   7.817   3.624 -1.9020 -0.3190 -2.1850
    7LER   HD12  136   6.293   7.655   3.603  1.0279  1.3833  0.5014
    7LER   HD13  137   6.133   7.666   3.681  0.6748 -2.3210 -0.1590
    7LER    CD2  138   6.277   7.572   3.865  0.3000 -0.5147  0.1444
    7LER   HD21  139   6.312   7.574   3.968  0.8388  0.5814 -0.0384
    7LER   HD22  140   6.173   7.551   3.888  0.2113  1.3022  1.6199
    7LER   HD23  141   6.315   7.484   3.813 -2.5427  0.5075 -4.2706
    7LER      C  142   6.378   7.987   3.870 -0.0055  0.0381  0.0862
    7LER      O  143   6.414   8.011   3.981  0.3086  0.1017 -0.6443
    8LER      N  144   6.266   8.045   3.814 -0.1099 -0.4890  0.2338
    8LER      H  145   6.236   8.013   3.723 -0.0433 -1.0765  0.4180
    8LER     CA  146   6.157   8.115   3.880  0.0715 -0.4145 -0.2378
    8LER     HA  147   6.089   8.163   3.810 -0.8574 -0.9747  0.2570
    8LER     CB  148   6.058   8.019   3.955 -0.0432  0.5020  0.0590
    8LER    HB1  149   5.982   8.068   4.017 -0.8599  0.3626 -0.8028
    8LER    HB2  150   6.113   7.948   4.017  2.2548  1.4773 -0.7650
    8LER     CG  151   5.977   7.935   3.851 -0.5234  0.6133 -0.1232
    8LER     HG  152   6.047   7.903   3.774 -0.2453  1.5753 -0.2816
    8LER    CD1  153   5.933   7.802   3.900  0.5900 -0.0548  0.2061
    8LER   HD11  154   5.852   7.816   3.971  0.9938  0.8333  0.5197
    8LER   HD12  155   5.906   7.733   3.820  3.3149  1.0291 -1.8431
    8LER   HD13  156   6.020   7.766   3.956  1.1405  1.1244  0.1576
    8LER    CD2  157   5.850   7.997   3.792 -0.2542  0.5630 -0.1533
    8LER   HD21  158   5.810   7.929   3.716  0.6470 -0.5501  0.3363
    8LER   HD22  159   5.778   8.013   3.872  0.6823  3.8586  0.1664
    8LER   HD23  160   5.863   8.093   3.741  1.2250  0.8890  0.7611
    8LER      C  161   6.194   8.233   3.962 -0.3299 -0.9251  0.0926
    8LER      O  162   6.126   8.275   4.053 -0.5867  0.0793 -0.2617
    9LYR      N  163   6.293   8.303   3.912 -0.2316 -0.4801 -0.1961
    9LYR      H  164   6.354   8.254   3.848  0.8296 -0.2375  0.5870
    9LYR     CA  165   6.346   8.427   3.969 -0.3103 -0.6400 -0.3864
    9LYR     HA  166   6.330   8.428   4.076 -1.2784  2.2382 -0.4636
    9LYR     CB  167   6.494   8.442   3.940 -0.2519  0.7352 -0.2222
    9LYR    HB1  168   6.530   8.531   3.992  0.9638  0.5534 -0.7244
    9LYR    HB2  169   6.508   8.453   3.833  1.2692  0.1036 -0.1110
    9LYR     CG  170   6.581   8.328   3.994  0.1089 -0.1063  0.3403
    9LYR    HG1  171   6.684   8.333   3.959  0.6060 -1.3423  1.5497
    9LYR    HG2  172   6.539   8.232   3.964  0.8255 -0.2971 -0.0795
    9LYR     CD  173   6.578   8.328   4.151 -0.4351 -0.0846 -0.5474
    9LYR    HD1  174   6.475   8.331   4.184 -0.2662 -1.2846  0.1485
    9LYR    HD2  175   6.616   8.421   4.193  0.2507 -0.8643  0.6115
    9LYR     CE  176   6.649   8.210   4.227 -0.5744 -0.9268 -1.0620
    9LYR    HE1  177   6.637   8.236   4.332 -0.9899  0.4023 -1.4185
    9LYR    HE2  178   6.755   8.213   4.201 -0.8016 -1.4046 -2.1204
    9LYR     NZ  179   6.600   8.078   4.203  0.0415 -0.1787 -0.2649
    9LYR    HZ1  180   6.535   8.062   4.127 -1.1686  2.4754  0.0942
    9LYR      C  181   6.276   8.560   3.931 -0.0164 -0.0589  0.8564
    9LYR      O  182   6.306   8.661   3.987 -0.1115  0.2794 -0.3518
   10LER      N  183   6.176   8.550   3.842  0.0824  0.1092  0.4506
   10LER      H  184   6.145   8.462   3.805 -1.4183  1.2271 -1.1403
   10LER     CA  185   6.092   8.653   3.796 -0.4869 -0.1027  0.3137
   10LER     HA  186   6.147   8.743   3.822 -0.9906  0.2259  0.2680
   10LER     CB  187   6.082   8.640   3.647 -0.0318 -0.1969  0.7633
   10LER    HB1  188   6.011   8.709   3.602  0.9416 -0.8439 -1.9805
   10LER    HB2  189   6.041   8.542   3.623  2.1830 -1.0426  0.0967
   10LER     CG  190   6.222   8.648   3.569 -0.6740  0.2245 -0.0417
   10LER     HG  191   6.279   8.562   3.603  0.4273 -0.9303 -4.2231
   10LER    CD1  192   6.206   8.634   3.412 -0.6069 -0.6036 -0.2432
   10LER   HD11  193   6.302   8.650   3.362 -0.6528 -0.6949 -0.3609
   10LER   HD12  194   6.173   8.536   3.379  0.1313 -0.8006 -0.4239
   10LER   HD13  195   6.144   8.717   3.378 -0.7247 -0.6107 -0.0473
   10LER    CD2  196   6.287   8.778   3.595 -0.2363  0.0549  0.1833
   10LER   HD21  197   6.227   8.863   3.563  0.3329  0.8351  1.1417
   10LER   HD22  198   6.313   8.792   3.700  0.4250 -1.1238  0.1989
   10LER   HD23  199   6.384   8.772   3.544 -0.4231 -0.3892 -0.1289
   10LER      C  200   5.968   8.677   3.875 -0.2265  0.1827  0.1533
   10LER      O  201   5.890   8.771   3.845 -0.1276  0.3450  0.1835
   11LER      N  202   5.941   8.592   3.974 -0.5279 -0.2673  0.3429
   11LER      H  203   5.998   8.509   3.969  2.1767  1.4768 -0.3257
   11LER     CA  204   5.820   8.607   4.064  0.6188 -0.4085 -0.2378
   11LER     HA  205   5.738   8.633   3.998 -0.0815 -1.9116  0.0194
   11LER     CB  206   5.791   8.469   4.131 -1.3798 -0.2484  0.0664
   11LER    HB1  207   5.707   8.488   4.197 -2.5449  1.8971 -1.8894
   11LER    HB2  208   5.882   8.441   4.185 -0.8918 -0.9305 -1.0873
   11LER     CG  209   5.762   8.356   4.043 -0.2424  0.0074 -0.0720
   11LER     HG  210   5.849   8.340   3.979  2.6524  4.2767  2.3142
   11LER    CD1  211   5.728   8.229   4.123 -0.1420  0.0471  0.6431
   11LER   HD11  212   5.722   8.149   4.048  0.3172  2.9644 -2.8085
   11LER   HD12  213   5.810   8.205   4.190  0.4736 -1.8527 -0.7190
   11LER   HD13  214   5.632   8.239   4.173  0.2940 -1.9055  1.9739
   11LER    CD2  215   5.641   8.376   3.947  0.1479  0.1327 -0.1226
   11LER   HD21  216   5.546   8.402   3.993 -0.8778 -0.0469 -2.0274
   11LER   HD22  217   5.663   8.455   3.875  1.5587  0.7022  0.8779
   11LER   HD23  218   5.626   8.291   3.880 -0.4114 -1.1325  1.5371
   11LER      C  219   5.834   8.724   4.173  0.5062 -0.0482 -0.6574
   11LER      O  220   5.847   8.699   4.299 -0.0167 -0.2852  0.0640
   12LER      N  221   5.851   8.846   4.115  0.1961 -0.8178 -0.1979
   12LER      H  222   5.850   8.843   4.014  2.9324 -1.6621 -0.2888
   12LER     CA  223   5.892   8.979   4.170 -0.3259 -0.3548 -0.4272
   12LER     HA  224   5.953   8.969   4.260 -0.3031  2.1112 -0.1171
   12LER     CB  225   5.971   9.062   4.063 -0.1831  0.5911  0.2652
   12LER    HB1  226   5.987   9.164   4.098 -0.8281  1.6071 -2.2236
   12LER    HB2  227   5.910   9.072   3.973  1.5237  0.7121 -0.9051
   12LER     CG  228   6.102   8.991   4.030  0.4880  0.0303  0.3375
   12LER     HG  229   6.080   8.889   3.998 -0.5146  0.0356  0.9867
   12LER    CD1  230   6.146   9.066   3.911  0.0758 -0.1461 -0.1792
   12LER   HD11  231   6.239   9.022   3.875  0.0780 -0.6039  0.3609
   12LER   HD12  232   6.079   9.051   3.826  0.8677 -1.1250 -0.6483
   12LER   HD13  233   6.156   9.172   3.932  0.7724 -0.0018 -1.1730
   12LER    CD2  234   6.205   8.997   4.143  0.1205 -0.0175  0.2788
   12LER   HD21  235   6.178   8.952   4.239 -1.9591 -1.3720 -0.8436
   12LER   HD22  236   6.287   8.943   4.095 -0.5556  0.5342 -1.6084
   12LER   HD23  237   6.225   9.102   4.164 -1.6340  0.0059  2.1690
   12LER      C  238   5.775   9.051   4.229  0.2030  0.2511 -0.6888
   12LER      O  239   5.713   9.125   4.162 -0.0459 -0.3749  0.0109
   13LER      N  240   5.737   9.015   4.351  0.3786 -0.1003 -0.0760
   13LER      H  241   5.803   8.952   4.395  1.3866 -0.3918 -1.8972
   13LER     CA  242   5.622   9.073   4.431 -1.0389  0.5561 -0.0242
   13LER     HA  243   5.539   9.089   4.363 -0.2226  3.0378 -0.5220
   13LER     CB  244   5.578   8.969   4.545 -0.5444 -0.3248 -0.5116
   13LER    HB1  245   5.487   9.002   4.595 -0.4148  2.9816 -2.1554
   13LER    HB2  246   5.662   8.974   4.614 -1.1614  0.4280  0.1996
   13LER     CG  247   5.552   8.825   4.501 -0.2054  0.0568 -0.4518
   13LER     HG  248   5.635   8.777   4.449 -2.3944 -1.7956 -2.4398
   13LER    CD1  249   5.522   8.742   4.627  0.1151 -0.2581  0.2702
   13LER   HD11  250   5.501   8.637   4.608 -0.6582 -0.2287  0.9099
   13LER   HD12  251   5.593   8.746   4.710  0.2133  1.2865  0.1357
   13LER   HD13  252   5.433   8.779   4.677 -1.0866  0.0647 -1.9963
   13LER    CD2  253   5.421   8.817   4.418 -0.2261 -0.1890 -0.1349
   13LER   HD21  254   5.431   8.883   4.332  1.2155 -2.0201 -1.4358
   13LER   HD22  255   5.390   8.719   4.383 -0.9091  0.3329 -1.0475
   13LER   HD23  256   5.341   8.857   4.481 -0.5992  2.0826 -1.9413
   13LER      C  257   5.646   9.212   4.498  0.6322  0.1979  0.2055
   13LER      O  258   5.761   9.250   4.524 -0.0821 -0.1006 -0.7590
   14NH2      N  259   5.539   9.272   4.527  0.1179  0.0357  0.2992
   14NH2     H1  260   5.450   9.228   4.511 -0.5769  1.5842 -0.3731
   14NH2     H2  261   5.538   9.359   4.580 -0.6686 -0.1964  0.6698
   15LY0      N  262   7.826   9.313   2.672  0.5683 -0.0888  0.4262
   15LY0     H1  263   7.897   9.344   2.607 -0.5195  0.9972 -0.3106
   15LY0     H2  264   7.779   9.401   2.691  0.2247 -0.2948  0.5523
   15LY0     H3  265   7.877   9.284   2.754  0.8154 -1.1404 -0.0815
   15LY0     CA  266   7.737   9.216   2.602 -0.1857 -0.3552  0.6223
   15LY0     HA  267   7.660   9.276   2.552 -1.3595 -2.6580 -0.5482
   15LY0     CB  268   7.809   9.141   2.481  0.0144 -0.6517  0.1949
   15LY0    HB1  269   7.903   9.100   2.517 -1.4197 -1.9118  2.8305
   15LY0    HB2  270   7.833   9.214   2.404 -0.6864  0.2782  0.8471
   15LY0     CG  271   7.725   9.034   2.395 -0.2046 -0.6019 -1.0948
   15LY0    HG1  272   7.642   9.083   2.344  0.5597  0.7983 -1.0655
   15LY0    HG2  273   7.684   8.960   2.463 -0.0173  1.3203  1.2312
   15LY0     CD  274   7.807   8.941   2.308 -0.4114 -0.1997  0.3383
   15LY0    HD1  275   7.743   8.880   2.245  1.6946 -0.1325 -2.0525
   15LY0    HD2  276   7.868   8.875   2.370 -1.5856 -1.6236  0.0155
   15LY0     CE  277   7.896   9.020   2.205  0.3588  0.0213  0.0130
   15LY0    HE1  278   7.950   9.099   2.259 -0.1918 -0.0313  0.6517
   15LY0    HE2  279   7.822   9.066   2.141 -0.8933  0.2506  1.5680
   15LY0     NZ  280   7.987   8.930   2.139 -0.1180 -0.1627 -0.4044
   15LY0    HZ1  281   8.056   8.897   2.205 -0.3676  0.3263  0.1075
   15LY0    HZ2  282   7.942   8.850   2.096  0.7376 -0.9581  0.1452
   15LY0    HZ3  283   8.033   8.984   2.067 -1.5086  0.4575 -0.8629
   15LY0      C  284   7.674   9.118   2.705 -0.2104  0.3862 -0.5986
   15LY0      O  285   7.745   9.084   2.798  0.3264  0.0045 -0.0478
   16LER      N  286   7.555   9.068   2.677  0.0805  0.0034  0.0007
   16LER      H  287   7.494   9.119   2.615 -1.5087 -1.3417  0.3850
   16LER     CA  288   7.486   8.974   2.766 -0.7460  0.2479 -0.0541
   16LER     HA  289   7.529   8.994   2.864  2.2766 -2.1499 -0.7416
   16LER     CB  290   7.329   8.974   2.764 -0.3270  0.3057  0.1202
   16LER    HB1  291   7.293   8.891   2.825 -1.6037 -1.0679 -2.3510
   16LER    HB2  292   7.297   8.944   2.664  0.2381 -1.0076  0.3129
   16LER     CG  293   7.267   9.107   2.817  0.3785  0.0595  0.2402
   16LER     HG  294   7.293   9.193   2.755 -0.8243 -0.6862 -1.3564
   16LER    CD1  295   7.113   9.099   2.796  0.3267 -1.1156 -0.2960
   16LER   HD11  296   7.095   9.051   2.699 -1.4461 -1.7450  0.3089
   16LER   HD12  297   7.071   9.041   2.878 -2.5671 -0.3987 -1.1456
   16LER   HD13  298   7.067   9.197   2.801  1.1612 -0.7850  2.0179
   16LER    CD2  299   7.311   9.128   2.964 -0.3118 -0.3261  0.4724
   16LER   HD21  300   7.262   9.060   3.033 -2.1362  0.1104 -0.3255
   16LER   HD22  301   7.416   9.152   2.981 -0.1042 -0.4415 -0.5788
   16LER   HD23  302   7.252   9.216   2.991 -2.8241 -1.8330  0.1801
   16LER      C  303   7.530   8.826   2.742 -0.2493  0.6118  0.2907
   16LER      O  304   7.599   8.788   2.644 -0.0999  0.2916  0.3947
   17LY0      N  305   7.771   8.676   5.419  0.3564 -0.6900 -0.2681
   17LY0     H1  306   7.755   8.760   5.472  0.3386 -0.4142 -0.7024
   17LY0     H2  307   7.820   8.605   5.470  0.6504 -1.4236 -1.5242
   17LY0     H3  308   7.825   8.699   5.337 -1.9042  2.0934 -1.1914
   17LY0     CA  309   7.635   8.607   5.380  0.0746 -0.5929 -0.1654
   17LY0     HA  310   7.602   8.562   5.474  0.8413  1.2656  1.0451
   17LY0     CB  311   7.526   8.711   5.341  0.0801 -0.0423  0.2211
   17LY0    HB1  312   7.494   8.761   5.432 -1.4197  2.6488 -1.6632
   17LY0    HB2  313   7.446   8.651   5.298  0.6376  0.0709 -1.0497
   17LY0     CG  314   7.574   8.816   5.226  0.0063 -0.2235 -0.0845
   17LY0    HG1  315   7.625   8.767   5.143  2.4796  0.2860  1.0125
   17LY0    HG2  316   7.652   8.882   5.266  0.4146 -0.3186 -0.7072
   17LY0     CD  317   7.451   8.898   5.176 -0.3775  0.7207 -0.1390
   17LY0    HD1  318   7.417   8.958   5.260  1.3263 -0.6730  1.6412
   17LY0    HD2  319   7.371   8.828   5.151  0.6556  0.4055 -2.9315
   17LY0     CE  320   7.479   8.993   5.058 -0.4427  0.4232  0.3921
   17LY0    HE1  321   7.472   8.945   4.961 -2.2614  0.8279  0.2843
   17LY0    HE2  322   7.570   9.052   5.068  1.3180 -1.7881 -1.3780
   17LY0     NZ  323   7.374   9.095   5.051 -0.0389 -0.9267 -0.1637
   17LY0    HZ1  324   7.370   9.141   5.140  0.4597 -1.1147 -0.0415
   17LY0    HZ2  325   7.386   9.152   4.969 -1.0956 -0.8056 -0.2494
   17LY0    HZ3  326   7.283   9.054   5.034 -1.7872  2.1601  1.0864
   17LY0      C  327   7.655   8.508   5.266  0.1790 -0.4349 -0.3410
   17LY0      O  328   7.758   8.513   5.195 -0.7072 -0.3699 -0.3394
   18LER      N  329   7.563   8.415   5.243  0.2419  0.1425 -0.0604
   18LER      H  330   7.474   8.409   5.291  0.4612 -2.5714  0.1811
   18LER     CA  331   7.590   8.307   5.148  0.3264  0.4714 -0.7244
   18LER     HA  332   7.690   8.267   5.167 -0.0784 -0.3015 -0.1422
   18LER     CB  333   7.499   8.185   5.167 -0.1632  0.1247  0.2747
   18LER    HB1  334   7.549   8.110   5.105 -2.8539 -1.2896 -0.3545
   18LER    HB2  335   7.396   8.201   5.134 -0.2679 -1.7217 -0.3904
   18LER     CG  336   7.501   8.128   5.313  0.6732  0.2715  0.1158
   18LER     HG  337   7.437   8.195   5.370  2.3151 -1.1113  3.9684
   18LER    CD1  338   7.432   7.987   5.297 -0.6090  0.6426 -0.4545
   18LER   HD11  339   7.470   7.921   5.220 -0.8556 -0.7103  0.5513
   18LER   HD12  340   7.445   7.938   5.393  0.9304  2.1948  0.1901
   18LER   HD13  341   7.326   8.006   5.279 -0.8034 -0.3922 -0.4215
   18LER    CD2  342   7.627   8.103   5.392 -1.2002 -0.4204  0.7613
   18LER   HD21  343   7.599   8.083   5.496  0.6046 -4.1833  0.6554
   18LER   HD22  344   7.683   8.022   5.346 -1.9060 -0.0012 -0.8882
   18LER   HD23  345   7.687   8.194   5.381 -3.8303  1.5715  1.5915
   18LER      C  346   7.583   8.358   5.006 -0.1041  0.2282 -0.1364
   18LER      O  347   7.500   8.446   4.976  0.2658  0.5807 -0.4964
   19LYR      N  348   7.666   8.300   4.912 -0.2285 -0.6701  0.1095
   19LYR      H  349   7.739   8.235   4.938  0.2752 -0.2028 -0.1047
   19LYR     CA  350   7.644   8.330   4.768 -0.1519 -0.5139 -0.8941
   19LYR     HA  351   7.625   8.437   4.759 -2.5336 -0.6217  1.6996
   19LYR     CB  352   7.774   8.295   4.691  0.0792  0.2177 -0.0765
   19LYR    HB1  353   7.762   8.302   4.583  2.2061  2.1991 -0.2483
   19LYR    HB2  354   7.795   8.191   4.714  0.5521 -0.0288 -1.5344
   19LYR     CG  355   7.889   8.385   4.746  0.1808 -0.2953 -0.5758
   19LYR    HG1  356   7.917   8.351   4.846 -1.0280  0.0182 -0.1127
   19LYR    HG2  357   7.852   8.486   4.763 -0.6536 -0.5027 -1.1124
   19LYR     CD  358   7.999   8.393   4.638 -0.5539  0.8559 -0.5676
   19LYR    HD1  359   7.964   8.422   4.539 -0.6614 -2.2316 -1.5536
   19LYR    HD2  360   8.042   8.293   4.628  1.5719  1.7752 -1.2216
   19LYR     CE  361   8.114   8.487   4.663 -0.4587 -0.6038 -0.1393
   19LYR    HE1  362   8.163   8.472   4.759  0.3342 -1.4082 -0.6534
   19LYR    HE2  363   8.088   8.593   4.661  1.1697 -0.1335  1.0937
   19LYR     NZ  364   8.218   8.454   4.562  0.0236  0.0496  0.0525
   19LYR    HZ1  365   8.249   8.358   4.556 -2.8321 -1.1257  2.0848
   19LYR      C  366   7.523   8.256   4.718  0.2909 -0.6632  0.1809
   19LYR      O  367   7.492   8.144   4.763 -0.0249  0.2442 -0.1835
   20LY0      N  368   7.449   8.319   4.627 -0.0661  0.3621 -0.0993
   20LY0      H  369   7.477   8.406   4.584 -1.0944 -0.4952 -2.7090
   20LY0     CA  370   7.338   8.249   4.560 -0.0597  0.6791  0.0272
   20LY0     HA  371   7.297   8.181   4.633 -0.6797 -0.3429 -1.2357
   20LY0     CB  372   7.223   8.349   4.515 -0.3832  0.3689  0.0439
   20LY0    HB1  373   7.146   8.288   4.468  1.5385 -1.3635 -1.0153
   20LY0    HB2  374   7.256   8.425   4.444 -1.8557  1.6026  0.6361
   20LY0     CG  375   7.158   8.412   4.636 -0.0987 -0.6201  0.1530
   20LY0    HG1  376   7.240   8.454   4.695 -0.6269 -1.8422  1.8309
   20LY0    HG2  377   7.103   8.338   4.694  1.6793 -0.6320  1.9560
   20LY0     CD  378   7.067   8.530   4.604  0.3122  1.0276 -0.7717
   20LY0    HD1  379   6.993   8.514   4.525  1.8671  0.3610 -2.1309
   20LY0    HD2  380   7.130   8.612   4.571 -3.9261  4.9082 -0.3257
   20LY0     CE  381   6.995   8.547   4.739  0.1904  0.1263  0.5567
   20LY0    HE1  382   7.072   8.553   4.816 -0.3325 -1.0038  1.1984
   20LY0    HE2  383   6.936   8.457   4.754  1.6205 -0.6483  1.7661
   20LY0     NZ  384   6.921   8.667   4.749  0.2281  0.1257  0.2722
   20LY0    HZ1  385   6.868   8.682   4.664  0.9014  2.2310  0.1556
   20LY0    HZ2  386   6.864   8.673   4.832  0.4430 -0.3140  0.4554
   20LY0    HZ3  387   6.991   8.739   4.760  1.0996 -0.8176  0.9876
   20LY0      C  388   7.370   8.154   4.449 -0.2628  0.5616  0.3165
   20LY0      O  389   7.468   8.161   4.374  0.1087  0.1017  0.0549
   21LER      N  390   7.294   8.044   4.448 -1.0886 -0.4774  0.1238
   21LER      H  391   7.225   8.041   4.522 -1.5670  3.6704  0.0940
   21LER     CA  392   7.301   7.938   4.347 -0.7010 -0.2843  0.7497
   21LER     HA  393   7.403   7.909   4.323 -0.3356  0.3492  1.4911
   21LER     CB  394   7.254   7.803   4.408 -0.1328 -0.4848 -0.1654
   21LER    HB1  395   7.272   7.719   4.341 -0.7514  0.5891 -1.7472
   21LER    HB2  396   7.148   7.812   4.432 -0.4911 -0.0379 -1.7714
   21LER     CG  397   7.319   7.766   4.543  0.1709  0.2523  0.8557
   21LER     HG  398   7.307   7.851   4.610  2.9690  0.4001  1.2580
   21LER    CD1  399   7.250   7.639   4.601 -0.2023  0.2681 -0.1456
   21LER   HD11  400   7.304   7.616   4.693  0.1785 -1.6516 -0.7969
   21LER   HD12  401   7.144   7.648   4.623 -0.2003 -1.9303  1.1009
   21LER   HD13  402   7.256   7.553   4.535  1.1976  0.8638 -0.8412
   21LER    CD2  403   7.470   7.738   4.531  0.4017 -0.5010  0.0401
   21LER   HD21  404   7.483   7.644   4.478 -1.1806 -2.6306  3.1308
   21LER   HD22  405   7.520   7.825   4.489  1.5283 -1.4859 -0.7194
   21LER   HD23  406   7.514   7.724   4.630  0.4170  1.6108  0.3859
   21LER      C  407   7.220   7.966   4.218  0.4465 -0.0670 -0.2249
   21LER      O  408   7.262   7.930   4.109 -0.0839 -0.4013  0.7393
   22LY0      N  409   8.739   8.285   4.401 -0.5700 -0.2756  1.0468
   22LY0     H1  410   8.782   8.354   4.461 -0.7351  1.4465 -0.7276
   22LY0     H2  411   8.799   8.204   4.397 -0.3102 -0.2538  3.3078
   22LY0     H3  412   8.735   8.319   4.306 -1.1566 -1.1794  0.7285
   22LY0     CA  413   8.608   8.247   4.446  0.4894 -0.0681  0.1307
   22LY0     HA  414   8.569   8.170   4.379  0.0318 -0.1945  0.5351
   22LY0     CB  415   8.619   8.201   4.590  0.1693  0.1358  0.7313
   22LY0    HB1  416   8.693   8.262   4.643  1.7265 -0.5505 -0.5740
   22LY0    HB2  417   8.662   8.100   4.587 -0.7080 -0.2427  0.7395
   22LY0     CG  418   8.499   8.205   4.674 -0.6688  0.2994 -0.3183
   22LY0    HG1  419   8.473   8.310   4.690  0.7377  0.9176 -1.9151
   22LY0    HG2  420   8.535   8.164   4.769  0.4733  1.2234 -0.3415
   22LY0     CD  421   8.381   8.124   4.625  0.1239 -0.6530  0.0949
   22LY0    HD1  422   8.413   8.023   4.603  1.3404 -0.0338 -1.1118
   22LY0    HD2  423   8.341   8.173   4.536 -1.0911 -1.2360  0.3034
   22LY0     CE  424   8.266   8.128   4.722 -0.5287  0.2976 -0.2195
   22LY0    HE1  425   8.224   8.228   4.730  0.6855  0.7105  1.9746
   22LY0    HE2  426   8.296   8.101   4.824  0.5959  3.1171  0.2975
   22LY0     NZ  427   8.157   8.042   4.681 -0.6838 -0.0667  0.5533
   22LY0    HZ1  428   8.167   7.945   4.709 -2.1082  0.0109  1.4112
   22LY0    HZ2  429   8.068   8.078   4.713 -0.2156 -0.4077  2.3676
   22LY0    HZ3  430   8.150   8.047   4.581  0.2928 -1.5441  0.3764
   22LY0      C  431   8.529   8.369   4.444 -0.2582  0.1792  0.0115
   22LY0      O  432   8.576   8.466   4.499  0.8466 -0.1601  0.2467
   23LER      N  433   8.411   8.362   4.381 -0.0176  0.0531 -0.2491
   23LER      H  434   8.373   8.285   4.329 -1.2173  1.2048 -1.1434
   23LER     CA  435   8.336   8.482   4.349  0.2043  0.1229  0.2125
   23LER     HA  436   8.408   8.559   4.323  0.0175  0.2293  0.0007
   23LER     CB  437   8.250   8.454   4.224 -0.2144 -0.2069 -0.7599
   23LER    HB1  438   8.163   8.397   4.255 -0.4147  0.7017  0.4151
   23LER    HB2  439   8.307   8.399   4.149  0.6108 -0.6090  0.1405
   23LER     CG  440   8.197   8.580   4.146 -0.5795  0.2925  0.3864
   23LER     HG  441   8.135   8.634   4.218 -1.7768 -0.4009 -0.1119
   23LER    CD1  442   8.310   8.672   4.103  0.4642  0.4699 -0.4637
   23LER   HD11  443   8.259   8.744   4.039  1.0447  3.5492  2.2615
   23LER   HD12  444   8.358   8.726   4.185 -2.5289  2.3736  0.1767
   23LER   HD13  445   8.381   8.614   4.045 -0.4862  0.5196 -1.7028
   23LER    CD2  446   8.125   8.540   4.022 -0.3824 -0.1659  0.1531
   23LER   HD21  447   8.186   8.490   3.947 -2.7904 -1.8080 -0.8218
   23LER   HD22  448   8.046   8.470   4.050  1.4256 -2.2337  0.3652
   23LER   HD23  449   8.082   8.634   3.987 -0.8296  0.0599  1.2442
   23LER      C  450   8.255   8.537   4.465 -0.6326 -0.2261  0.2061
   23LER      O  451   8.223   8.653   4.465 -0.3398  0.1157 -0.1950
   24LY0      N  452   7.682   8.142   2.488 -0.1565  0.5755  0.9230
   24LY0     H1  453   7.629   8.228   2.482 -1.7829 -0.3196  1.5522
   24LY0     H2  454   7.734   8.145   2.574  1.5744  0.6815 -0.0922
   24LY0     H3  455   7.739   8.131   2.405 -0.5994  0.3382  0.6424
   24LY0     CA  456   7.588   8.024   2.499 -0.0924  0.0641  0.4105
   24LY0     HA  457   7.520   8.035   2.414  0.2444 -1.0134 -0.0198
   24LY0     CB  458   7.649   7.881   2.486  0.3433  0.7073  0.5267
   24LY0    HB1  459   7.731   7.865   2.556  1.2989  0.5490 -0.6029
   24LY0    HB2  460   7.695   7.860   2.390  0.2726  1.1617  0.3928
   24LY0     CG  461   7.539   7.775   2.511  0.1341  0.7384  0.5141
   24LY0    HG1  462   7.455   7.789   2.442 -1.7298  0.5859  2.6340
   24LY0    HG2  463   7.503   7.782   2.613  2.3589  0.7094  1.3529
   24LY0     CD  464   7.593   7.626   2.483 -0.4455  0.2879  0.1517
   24LY0    HD1  465   7.678   7.605   2.548  1.3580  0.4165 -2.0486
   24LY0    HD2  466   7.634   7.626   2.382  3.3594 -1.9359  1.5227
   24LY0     CE  467   7.485   7.523   2.507  0.6095 -0.3387  0.7408
   24LY0    HE1  468   7.405   7.547   2.438  2.2668  3.4031 -0.1098
   24LY0    HE2  469   7.435   7.534   2.604  3.0389  1.9789  1.8694
   24LY0     NZ  470   7.538   7.390   2.477  0.1682 -0.0419 -0.4083
   24LY0    HZ1  471   7.565   7.379   2.381 -0.6635 -0.7980 -0.5781
   24LY0    HZ2  472   7.607   7.372   2.548  0.0748 -0.7672 -0.4883
   24LY0    HZ3  473   7.469   7.317   2.489  1.8643 -1.2900  3.6931
   24LY0      C  474   7.494   8.043   2.615  0.1367 -0.2659 -0.0993
   24LY0      O  475   7.543   8.063   2.723  0.6226 -0.2799 -0.2386
   25LER      N  476   7.360   8.039   2.594  0.1242 -0.3059 -0.0870
   25LER      H  477   7.322   7.994   2.512  0.8011  0.8478 -1.0659
   25LER     CA  478   7.268   8.076   2.705 -0.7415  0.0738  0.1696
   25LER     HA  479   7.324   8.120   2.787 -0.3351 -0.6078  0.2695
   25LER     CB  480   7.167   8.186   2.659 -0.3007  0.1960 -0.0073
   25LER    HB1  481   7.112   8.148   2.573  1.2507 -0.3578 -0.7955
   25LER    HB2  482   7.230   8.269   2.624  1.4260 -0.4527  1.4006
   25LER     CG  483   7.078   8.240   2.772 -0.3506 -0.9739  0.0670
   25LER     HG  484   7.024   8.155   2.813 -0.6149 -2.2261 -2.6287
   25LER    CD1  485   7.166   8.301   2.893  0.0210 -0.3045 -0.1038
   25LER   HD11  486   7.224   8.390   2.871 -0.2059 -0.4891 -1.5747
   25LER   HD12  487   7.089   8.337   2.962  1.2006  3.1163 -0.3876
   25LER   HD13  488   7.236   8.231   2.938 -0.2866 -1.5633 -1.4789
   25LER    CD2  489   6.972   8.339   2.717 -0.1205  0.1909 -0.2397
   25LER   HD21  490   7.010   8.441   2.724  0.1644  0.0392  0.5441
   25LER   HD22  491   6.935   8.326   2.616 -0.2743  1.0189 -0.2967
   25LER   HD23  492   6.891   8.329   2.790  1.4952 -1.5788  1.4093
   25LER      C  493   7.201   7.954   2.759  0.1168  0.7477  0.0803
   25LER      O  494   7.142   7.876   2.682 -0.0673  0.0520  0.0766
   26LYR      N  495   7.213   7.925   2.888 -0.3075  0.3739  0.1976
   26LYR      H  496   7.252   7.991   2.954  1.7804  0.6979 -1.2675
   26LYR     CA  497   7.157   7.809   2.956 -0.4783 -0.6611  0.4048
   26LYR     HA  498   7.080   7.764   2.892  0.1188  0.2070 -0.9749
   26LYR     CB  499   7.271   7.719   2.986 -0.3252  1.0369 -0.0747
   26LYR    HB1  500   7.224   7.628   3.026 -0.2795  1.0653  0.0425
   26LYR    HB2  501   7.331   7.770   3.061 -0.6804  2.0784 -0.4865
   26LYR     CG  502   7.365   7.681   2.873 -0.1310 -0.7213  0.2008
   26LYR    HG1  503   7.420   7.772   2.847 -0.9280 -0.7932 -1.9687
   26LYR    HG2  504   7.318   7.648   2.780 -0.4784 -2.2462  0.8857
   26LYR     CD  505   7.462   7.585   2.932  0.4818  0.6670  0.4590
   26LYR    HD1  506   7.412   7.491   2.952 -0.9892  1.0912 -0.9611
   26LYR    HD2  507   7.491   7.616   3.032 -1.0757  1.0555  0.8259
   26LYR     CE  508   7.596   7.554   2.855 -0.1457  0.1581  0.1505
   26LYR    HE1  509   7.655   7.645   2.866 -1.7701  1.0463  2.1687
   26LYR    HE2  510   7.579   7.524   2.752 -0.9655  0.5066  0.1787
   26LYR     NZ  511   7.666   7.439   2.919 -0.2335 -0.1741  0.0382
   26LYR    HZ1  512   7.669   7.358   2.860  2.5769  0.2343 -0.5350
   26LYR      C  513   7.065   7.862   3.061 -0.3637  0.7152 -0.7079
   26LYR      O  514   7.048   7.979   3.084  0.0454 -0.4073 -0.7392
   27LY0      N  515   7.003   7.765   3.134  0.1145  0.8530  0.2259
   27LY0      H  516   7.022   7.667   3.117 -2.6164  0.6307 -2.2945
   27LY0     CA  517   6.932   7.794   3.259 -0.6621  0.0342 -0.0834
   27LY0     HA  518   6.954   7.887   3.310 -0.4716 -0.3660  0.5813
   27LY0     CB  519   6.781   7.808   3.219 -0.9230 -0.1758  0.5707
   27LY0    HB1  520   6.739   7.710   3.196 -1.5202  0.1231  0.3557
   27LY0    HB2  521   6.779   7.880   3.138 -2.6951  1.6141  2.0818
   27LY0     CG  522   6.709   7.867   3.333  0.4976 -0.3266  0.0024
   27LY0    HG1  523   6.753   7.962   3.361 -2.4932  1.1167  0.2666
   27LY0    HG2  524   6.694   7.794   3.414 -0.1063 -3.0774 -2.4137
   27LY0     CD  525   6.573   7.911   3.278  0.2628 -0.9436  0.2823
   27LY0    HD1  526   6.529   7.824   3.228  1.0406 -1.2612  0.1187
   27LY0    HD2  527   6.590   7.990   3.205  0.9453 -1.2533  0.0933
   27LY0     CE  528   6.487   7.958   3.391 -0.1816  0.3780 -0.3638
   27LY0    HE1  529   6.536   8.038   3.446 -1.8723  2.3474 -1.5844
   27LY0    HE2  530   6.467   7.867   3.447 -0.9060 -1.0698 -2.7867
   27LY0     NZ  531   6.354   8.000   3.338 -0.5009 -0.1416  0.1572
   27LY0    HZ1  532   6.296   8.011   3.420 -0.4053 -4.1645  0.9423
   27LY0    HZ2  533   6.366   8.075   3.271 -1.7695  0.5844  0.7126
   27LY0    HZ3  534   6.308   7.928   3.285 -0.6194  0.8165 -1.0988
   27LY0      C  535   6.948   7.681   3.365  0.1190 -0.5348  0.2830
   27LY0      O  536   6.928   7.563   3.328  0.1189 -0.5108 -0.2636
   28LER      N  537   6.964   7.720   3.494 -0.0960 -0.6237 -0.2299
   28LER      H  538   6.953   7.816   3.521 -0.3568 -0.6178 -0.3499
   28LER     CA  539   6.964   7.623   3.605  0.2242  0.0661  0.5143
   28LER     HA  540   7.014   7.536   3.562 -1.0456 -1.4482  1.9279
   28LER     CB  541   7.047   7.680   3.723 -0.3674 -0.2909  0.7353
   28LER    HB1  542   7.046   7.607   3.804  0.1277 -2.6928 -1.3066
   28LER    HB2  543   7.004   7.770   3.767  0.1904  0.1941  0.2935
   28LER     CG  544   7.193   7.707   3.692 -0.7685  0.9455  0.3213
   28LER     HG  545   7.203   7.789   3.621 -0.2130  0.9263  0.3658
   28LER    CD1  546   7.260   7.747   3.817 -0.8304 -0.0259 -0.6022
   28LER   HD11  547   7.246   7.675   3.898 -0.3720 -0.9687 -1.3397
   28LER   HD12  548   7.368   7.740   3.807 -0.9660 -1.9458 -1.1831
   28LER   HD13  549   7.237   7.847   3.852  0.5504  1.2204 -3.0199
   28LER    CD2  550   7.264   7.572   3.648  0.0099 -0.5327  0.3647
   28LER   HD21  551   7.225   7.541   3.551 -0.9960  0.4406  0.4421
   28LER   HD22  552   7.372   7.559   3.644 -0.1611 -1.9263 -2.0320
   28LER   HD23  553   7.222   7.498   3.717 -1.9694  0.6503  0.5079
   28LER      C  554   6.822   7.578   3.648 -0.7301 -0.6392 -0.0938
   28LER      O  555   6.716   7.644   3.640 -0.1093  0.0140 -0.1046
   29LYR      N  556   6.818   7.457   3.701  0.2031 -0.3761 -0.2043
   29LYR      H  557   6.906   7.408   3.699  1.7495  2.1109  0.9485
   29LYR     CA  558   6.699   7.413   3.777 -0.0883  0.0052  0.1197
   29LYR     HA  559   6.614   7.452   3.722 -0.0003 -0.8460 -0.6367
   29LYR     CB  560   6.691   7.265   3.778 -0.3544  0.4750  0.3650
   29LYR    HB1  561   6.603   7.234   3.834 -0.2915 -1.3142 -0.4760
   29LYR    HB2  562   6.782   7.227   3.824 -0.6272 -0.2349  0.3198
   29LYR     CG  563   6.670   7.204   3.631  0.2917  0.0516 -0.1911
   29LYR    HG1  564   6.736   7.257   3.563  1.0082 -0.9246 -0.2689
   29LYR    HG2  565   6.565   7.227   3.610  0.3110  1.7348  1.3048
   29LYR     CD  566   6.705   7.054   3.630  0.5992  0.1586  0.5029
   29LYR    HD1  567   6.666   7.001   3.543  0.4419  1.6409 -0.3538
   29LYR    HD2  568   6.652   7.007   3.713 -1.9131 -0.5165 -1.3493
   29LYR     CE  569   6.854   7.030   3.645  0.1751  0.1679  0.6502
   29LYR    HE1  570   6.883   6.927   3.666  0.9133  0.5753  1.7582
   29LYR    HE2  571   6.892   7.080   3.734  1.6307  1.4653 -0.6306
   29LYR     NZ  572   6.925   7.067   3.520 -0.3110  0.5026  0.0534
   29LYR    HZ1  573   6.922   7.009   3.437  1.6354 -0.2928  0.4784
   29LYR      C  574   6.699   7.465   3.920 -0.8237  0.5558  0.1500
   29LYR      O  575   6.599   7.458   3.983 -0.1720  0.4074 -0.5395
   30LER      N  576   6.805   7.534   3.956 -0.1684  0.1652 -0.0748
   30LER      H  577   6.882   7.540   3.890 -1.2152  0.3465 -1.3185
   30LER     CA  578   6.820   7.592   4.093  0.5370  0.8285  0.5280
   30LER     HA  579   6.768   7.522   4.158 -1.2325  0.7726 -0.8495
   30LER     CB  580   6.965   7.591   4.134 -0.1972 -0.3576  0.8788
   30LER    HB1  581   6.965   7.591   4.243  0.1016  1.4557  0.9112
   30LER    HB2  582   6.996   7.690   4.101  0.1327 -1.0743 -1.1377
   30LER     CG  583   7.067   7.481   4.088  0.1470 -0.1629 -0.8404
   30LER     HG  584   7.068   7.467   3.980  0.1606 -2.3283 -0.6116
   30LER    CD1  585   7.209   7.509   4.142 -0.0086 -0.2594 -0.8900
   30LER   HD11  586   7.284   7.446   4.096 -1.2930 -0.9804 -2.0807
   30LER   HD12  587   7.229   7.615   4.131 -0.5465  0.1522  1.4962
   30LER   HD13  588   7.217   7.497   4.250 -0.5662  1.5117 -0.6175
   30LER    CD2  589   7.027   7.343   4.143 -0.1368 -0.6727 -0.8894
   30LER   HD21  590   7.106   7.269   4.127  1.1062  0.7371 -1.5853
   30LER   HD22  591   7.013   7.348   4.251  0.3976  0.3270 -0.8541
   30LER   HD23  592   6.932   7.313   4.099  0.2182 -1.1039 -1.3835
   30LER      C  593   6.744   7.725   4.106  0.2570  0.4468  0.1460
   30LER      O  594   6.756   7.810   4.023 -0.3918 -0.6807  0.4678
   31LER      N  595   6.671   7.738   4.216  0.0361  0.6097  0.0780
   31LER      H  596   6.677   7.668   4.289 -0.7571  0.4735  0.0204
   31LER     CA  597   6.564   7.838   4.234  0.4119 -0.1371 -0.5582
   31LER     HA  598   6.515   7.865   4.141  0.2060  0.8811 -0.1606
   31LER     CB  599   6.453   7.785   4.338 -1.1734 -0.1135  0.2962
   31LER    HB1  600   6.397   7.865   4.386  2.8062  2.4627  1.0974
   31LER    HB2  601   6.500   7.738   4.425  0.5034 -0.4409 -0.7322
   31LER     CG  602   6.357   7.681   4.290  0.2640  0.4864 -0.5628
   31LER     HG  603   6.404   7.593   4.246 -1.8965 -0.4645 -1.0708
   31LER    CD1  604   6.268   7.625   4.399  0.2572 -0.0286 -0.2956
   31LER   HD11  605   6.199   7.554   4.353 -2.5841  0.5101  2.7571
   31LER   HD12  606   6.331   7.567   4.466 -0.2082 -0.6195 -0.3552
   31LER   HD13  607   6.208   7.704   4.445 -1.0576 -0.9095 -0.4498
   31LER    CD2  608   6.258   7.742   4.188 -0.6818  0.1373  0.3939
   31LER   HD21  609   6.181   7.671   4.158  0.0257 -1.4509  2.1469
   31LER   HD22  610   6.218   7.828   4.241  0.0025 -0.0828  1.3019
   31LER   HD23  611   6.314   7.778   4.101 -1.1989 -1.8521 -0.8326
   31LER      C  612   6.628   7.969   4.276 -0.6898  0.4525  0.2606
   31LER      O  613   6.703   7.975   4.377 -0.0287 -0.4604  0.2792
   32LY0      N  614   8.284   7.271   3.196 -0.0185  0.0393 -0.0227
   32LY0     H1  615   8.254   7.175   3.198  0.0854 -0.0245 -1.0844
   32LY0     H2  616   8.341   7.289   3.115  0.3143  0.8109  0.3650
   32LY0     H3  617   8.334   7.288   3.283 -0.4432 -1.6592  0.5946
   32LY0     CA  618   8.169   7.363   3.206 -0.0993 -0.1505 -0.6328
   32LY0     HA  619   8.123   7.341   3.302  1.7827  0.9479  0.5855
   32LY0     CB  620   8.218   7.507   3.208  0.5343  0.5434 -0.1286
   32LY0    HB1  621   8.231   7.542   3.105  3.7357 -0.3731 -0.1423
   32LY0    HB2  622   8.319   7.507   3.249  0.8845 -2.5594 -0.7876
   32LY0     CG  623   8.123   7.600   3.283  0.7798 -0.7581 -0.4783
   32LY0    HG1  624   8.127   7.575   3.389 -2.3356  2.8520  0.6981
   32LY0    HG2  625   8.026   7.577   3.239 -0.2325 -0.1089  1.3166
   32LY0     CD  626   8.149   7.750   3.277  0.1347  0.1210 -0.0430
   32LY0    HD1  627   8.136   7.785   3.175  2.4909 -5.0247 -2.4615
   32LY0    HD2  628   8.250   7.767   3.313  0.3413 -1.1840  0.0549
   32LY0     CE  629   8.052   7.832   3.371 -0.7364  0.0928  0.8562
   32LY0    HE1  630   8.067   7.807   3.476 -1.1633 -0.1948  0.8559
   32LY0    HE2  631   7.947   7.824   3.343 -1.2998 -1.2128  3.0232
   32LY0     NZ  632   8.087   7.980   3.363  0.3218 -0.1894 -0.7189
   32LY0    HZ1  633   8.163   8.013   3.420 -0.7174  1.4588 -0.2448
   32LY0    HZ2  634   8.112   8.002   3.267 -0.6270  2.2943 -0.4475
   32LY0    HZ3  635   8.002   8.031   3.381  1.4309  1.7030 -0.5924
   32LY0      C  636   8.061   7.340   3.101  0.1864 -0.1042 -0.1340
   32LY0      O  637   8.098   7.317   2.979  1.1332  0.3576  0.2039
   33LER      N  638   7.940   7.322   3.146  0.2629  0.0482 -0.1148
   33LER      H  639   7.917   7.326   3.244 -2.6158 -0.3970 -0.6844
   33LER     CA  640   7.828   7.307   3.051  0.5181  0.2372 -0.1130
   33LER     HA  641   7.853   7.251   2.961 -2.2332 -0.2779 -0.6387
   33LER     CB  642   7.716   7.223   3.125  0.4535 -0.1666 -0.2946
   33LER    HB1  643   7.628   7.211   3.062 -0.9121 -0.7674  1.6511
   33LER    HB2  644   7.675   7.284   3.205  0.6505 -0.0455 -0.2857
   33LER     CG  645   7.758   7.080   3.164  0.1938  0.5410 -0.7269
   33LER     HG  646   7.840   7.098   3.233 -0.6060 -2.0595  1.0470
   33LER    CD1  647   7.649   7.014   3.242  1.1302  0.3975 -0.2075
   33LER   HD11  648   7.561   7.019   3.178  0.9714 -0.9652 -0.1349
   33LER   HD12  649   7.680   6.910   3.252  0.0567  0.0455 -0.3882
   33LER   HD13  650   7.625   7.051   3.342  0.3330 -2.0519  0.5995
   33LER    CD2  651   7.785   6.990   3.049 -0.0626 -0.8878 -0.2524
   33LER   HD21  652   7.703   6.992   2.977 -1.4548 -1.0558  1.2922
   33LER   HD22  653   7.869   7.031   2.992 -1.2821  1.2108 -0.6436
   33LER   HD23  654   7.815   6.887   3.067  0.6222 -1.1886 -2.6805
   33LER      C  655   7.764   7.445   3.010 -0.3658  0.4498  1.2521
   33LER      O  656   7.804   7.550   3.059  0.1948  0.5295 -1.1633
   34LY0      N  657   6.269   7.628   2.357 -0.7670 -0.8766 -0.1805
   34LY0     H1  658   6.171   7.620   2.336  0.0549 -3.3295 -4.4608
   34LY0     H2  659   6.321   7.693   2.298  0.5050 -1.1914  0.5578
   34LY0     H3  660   6.306   7.543   2.316 -0.2761 -0.3620 -0.8347
   34LY0     CA  661   6.320   7.639   2.497  0.6838 -0.6378 -0.2111
   34LY0     HA  662   6.276   7.726   2.546 -0.3533 -0.6904 -1.0017
   34LY0     CB  663   6.262   7.521   2.581 -0.2780 -0.0893  0.2766
   34LY0    HB1  664   6.303   7.527   2.682  1.0498 -2.8413 -0.0037
   34LY0    HB2  665   6.302   7.431   2.534 -1.9315 -0.8927  0.3549
   34LY0     CG  666   6.110   7.510   2.578 -0.5281 -0.7662 -0.5799
   34LY0    HG1  667   6.069   7.484   2.480 -2.6498 -0.0136  0.0460
   34LY0    HG2  668   6.065   7.609   2.587 -1.3056 -0.7926 -3.1929
   34LY0     CD  669   6.064   7.416   2.687 -0.5497 -0.2924 -0.4364
   34LY0    HD1  670   5.962   7.439   2.719 -0.6778  2.1407 -2.2460
   34LY0    HD2  671   6.123   7.433   2.777 -1.4107 -0.6666  0.2188
   34LY0     CE  672   6.079   7.272   2.641  0.1864 -0.0271 -1.0830
   34LY0    HE1  673   6.174   7.260   2.589  1.4638  1.5195  0.7943
   34LY0    HE2  674   5.999   7.262   2.568 -1.4509  1.7535  0.3484
   34LY0     NZ  675   6.074   7.167   2.747 -0.1388 -0.1589  0.9324
   34LY0    HZ1  676   6.152   7.174   2.811  0.0413 -1.1112  0.8336
   34LY0    HZ2  677   5.982   7.173   2.788 -1.2881 -1.8887 -1.2321
   34LY0    HZ3  678   6.073   7.077   2.702  0.5316  0.0777  0.4206
   34LY0      C  679   6.473   7.638   2.510  0.1400 -0.1580  0.0967
   34LY0      O  680   6.545   7.571   2.438  0.3101 -0.1305 -0.3537
   35LER      N  681   6.522   7.711   2.608  0.2161  0.1898  0.1369
   35LER      H  682   6.464   7.768   2.668  0.8942 -0.3432  1.3371
   35LER     CA  683   6.664   7.725   2.646  0.2082 -0.4970  0.0741
   35LER     HA  684   6.724   7.738   2.556  0.8674  1.9092  0.7902
   35LER     CB  685   6.682   7.833   2.752 -0.2486  0.4328  0.2749
   35LER    HB1  686   6.785   7.817   2.784  0.6590 -1.3635 -3.1020
   35LER    HB2  687   6.612   7.839   2.835 -1.0245 -0.4348 -0.2892
   35LER     CG  688   6.675   7.973   2.691  0.1316  0.0446  0.2071
   35LER     HG  689   6.576   7.978   2.647 -0.0694  0.3375  0.6913
   35LER    CD1  690   6.691   8.077   2.804  0.1201  0.3442  0.0231
   35LER   HD11  691   6.763   8.041   2.878 -1.3849 -1.7935  0.5365
   35LER   HD12  692   6.721   8.176   2.768 -0.6042  1.4264  2.2106
   35LER   HD13  693   6.599   8.082   2.862 -0.8995 -1.7231 -1.3032
   35LER    CD2  694   6.778   8.009   2.593 -0.4090 -0.1205 -0.0288
   35LER   HD21  695   6.740   8.102   2.552 -3.3653 -0.6743  1.2395
   35LER   HD22  696   6.877   8.023   2.636 -0.7206  3.9741 -0.2447
   35LER   HD23  697   6.778   7.945   2.505  0.9286  0.9025 -0.8159
   35LER      C  698   6.705   7.588   2.709 -0.0922 -0.9865  0.5336
   35LER      O  699   6.631   7.527   2.779 -0.4084  0.2017 -0.3199
   36LYR      N  700   6.835   7.557   2.691  0.0649 -0.3736 -0.6008
   36LYR      H  701   6.884   7.623   2.633 -1.2686 -0.5940 -2.0654
   36LYR     CA  702   6.910   7.444   2.760  0.6167 -1.0617 -0.0707
   36LYR     HA  703   6.853   7.355   2.735 -2.1388  0.0955  1.6213
   36LYR     CB  704   7.055   7.435   2.709  0.2162  0.1225 -0.4574
   36LYR    HB1  705   7.109   7.530   2.715 -0.1716  0.3493 -0.5170
   36LYR    HB2  706   7.050   7.417   2.601 -0.2682  0.0972 -0.4341
   36LYR     CG  707   7.139   7.324   2.781  1.2930  0.7930 -0.4191
   36LYR    HG1  708   7.071   7.245   2.812  2.0915 -0.8953 -2.7335
   36LYR    HG2  709   7.170   7.369   2.876 -1.9568 -0.2428  1.3026
   36LYR     CD  710   7.252   7.264   2.696 -0.2675 -0.5042 -0.2766
   36LYR    HD1  711   7.310   7.351   2.667  0.7586 -1.2087 -0.3690
   36LYR    HD2  712   7.208   7.206   2.614  0.4613 -1.5845  0.0732
   36LYR     CE  713   7.342   7.169   2.777  0.0781  0.1285  0.1663
   36LYR    HE1  714   7.284   7.081   2.806  4.0181 -3.5578 -1.9694
   36LYR    HE2  715   7.385   7.231   2.855 -0.4122 -1.3446  1.6532
   36LYR     NZ  716   7.437   7.105   2.697  0.0175  0.0998  0.4473
   36LYR    HZ1  717   7.402   7.027   2.643  0.6425  0.0210  0.1544
   36LYR      C  718   6.904   7.450   2.913 -0.0966 -0.1257  0.2178
   36LYR      O  719   6.973   7.522   2.979 -0.2901 -0.4468 -0.5853
   37LY0      N  720   6.813   7.369   2.972 -0.7446 -0.1260  0.6780
   37LY0      H  721   6.743   7.336   2.908  1.1175  0.4734 -1.8540
   37LY0     CA  722   6.785   7.354   3.114  0.1119  0.1221 -0.3001
   37LY0     HA  723   6.793   7.452   3.160  2.1803 -0.5402  0.9025
   37LY0     CB  724   6.633   7.321   3.138 -0.2599 -0.4329 -0.2317
   37LY0    HB1  725   6.622   7.214   3.120 -2.3289 -0.3775  0.4742
   37LY0    HB2  726   6.575   7.365   3.058 -0.3970 -3.3328 -1.8748
   37LY0     CG  727   6.575   7.349   3.282 -0.3026  0.0391 -0.3516
   37LY0    HG1  728   6.654   7.332   3.356 -0.4395 -1.0762 -0.4430
   37LY0    HG2  729   6.494   7.281   3.306  2.5798 -3.5782  0.1170
   37LY0     CD  730   6.524   7.495   3.302  0.3202  0.3032 -0.2251
   37LY0    HD1  731   6.438   7.537   3.250 -1.1230 -0.2873  1.5650
   37LY0    HD2  732   6.612   7.559   3.296  0.0285  0.8312  0.8634
   37LY0     CE  733   6.492   7.500   3.453 -0.0132  0.5576  0.2369
   37LY0    HE1  734   6.486   7.602   3.493  3.5685  0.4716  1.3962
   37LY0    HE2  735   6.570   7.453   3.513  0.7112  0.7847 -0.5030
   37LY0     NZ  736   6.371   7.422   3.491  0.6952  0.1201  0.4373
   37LY0    HZ1  737   6.287   7.456   3.448  1.0684  1.0992  0.4535
   37LY0    HZ2  738   6.372   7.325   3.464 -0.5781 -0.7275  3.0823
   37LY0    HZ3  739   6.354   7.422   3.591 -2.9831  0.1764 -0.0427
   37LY0      C  740   6.884   7.264   3.170 -0.0642 -0.2188  0.0793
   37LY0      O  741   6.914   7.156   3.113  0.1042 -0.3091  0.3726
   38LER      N  742   6.936   7.290   3.287  0.0315  0.2316 -0.1482
   38LER      H  743   6.908   7.376   3.330  1.3213  0.9225 -0.6307
   38LER     CA  744   7.035   7.202   3.353  0.4252 -0.3748  1.1232
   38LER     HA  745   7.043   7.105   3.303 -0.1502  1.1010 -2.0748
   38LER     CB  746   7.175   7.266   3.355  0.2741  0.3771 -0.9150
   38LER    HB1  747   7.247   7.196   3.398 -1.1204  0.4110  1.6398
   38LER    HB2  748   7.168   7.353   3.420 -2.2746 -1.9924  2.3382
   38LER     CG  749   7.226   7.310   3.221  0.5384  0.2227  0.5140
   38LER     HG  750   7.149   7.372   3.175 -1.0698 -1.2984  1.0353
   38LER    CD1  751   7.354   7.382   3.242 -0.3555 -0.2138  0.1698
   38LER   HD11  752   7.342   7.466   3.311 -0.9894 -0.3075  0.1854
   38LER   HD12  753   7.413   7.306   3.294 -0.2564 -1.2193 -1.3490
   38LER   HD13  754   7.409   7.413   3.154  0.9341 -1.3868  0.5309
   38LER    CD2  755   7.259   7.186   3.139  0.5851 -0.3151  0.6508
   38LER   HD21  756   7.299   7.222   3.044  1.0289 -0.5298  0.7541
   38LER   HD22  757   7.334   7.126   3.190  0.5622 -0.0269  1.0328
   38LER   HD23  758   7.178   7.116   3.119  0.3633  0.3054 -0.7825
   38LER      C  759   6.997   7.176   3.501  0.0256 -0.3212 -0.3599
   38LER      O  760   6.995   7.272   3.575  0.6750 -0.2928  0.0203
   39LY0      N  761   7.699   6.556   2.774 -0.3040 -0.3320  0.1686
   39LY0     H1  762   7.771   6.574   2.842  0.4001 -2.2772  0.0116
   39LY0     H2  763   7.653   6.467   2.782 -0.9232  0.0412  0.7912
   39LY0     H3  764   7.749   6.565   2.686  0.9707 -0.4593  0.8624
   39LY0     CA  765   7.607   6.670   2.761  0.2479  0.1037 -0.2162
   39LY0     HA  766   7.538   6.647   2.680 -0.8061 -0.2853  0.7757
   39LY0     CB  767   7.512   6.691   2.878 -0.2131  0.2723 -0.2072
   39LY0    HB1  768   7.565   6.739   2.960  1.0499  0.2667 -0.9946
   39LY0    HB2  769   7.485   6.593   2.920  1.5775  0.4583  1.5292
   39LY0     CG  770   7.382   6.774   2.852  0.5239  0.2655  0.3692
   39LY0    HG1  771   7.315   6.743   2.772 -0.8042 -0.5359  1.7442
   39LY0    HG2  772   7.408   6.880   2.844 -0.5907  0.5490  0.4125
   39LY0     CD  773   7.292   6.764   2.981 -0.1777 -0.3872 -0.3302
   39LY0    HD1  774   7.352   6.802   3.063  0.2519  1.0263 -1.2685
   39LY0    HD2  775   7.268   6.660   3.005  2.3575 -0.8955  0.2130
   39LY0     CE  776   7.177   6.854   2.957  0.1959 -0.4360 -0.5079
   39LY0    HE1  777   7.128   6.830   2.862  0.7985  1.0937 -1.2347
   39LY0    HE2  778   7.209   6.958   2.958 -0.6521 -0.1473 -1.2964
   39LY0     NZ  779   7.084   6.841   3.074 -0.2537  0.2115  0.1482
   39LY0    HZ1  780   7.125   6.873   3.161  0.9207  0.2994 -0.4166
   39LY0    HZ2  781   6.999   6.893   3.062  0.3013  1.3221  0.7908
   39LY0    HZ3  782   7.066   6.743   3.092  1.6308 -0.1684  0.1748
   39LY0      C  783   7.677   6.796   2.720  0.1174 -0.1428 -0.5338
   39LY0      O  784   7.783   6.820   2.776 -0.4448 -0.9673  0.4704
   40LER      N  785   7.611   6.881   2.639 -0.0802 -0.0995  0.1593
   40LER      H  786   7.522   6.853   2.599 -0.7720  1.4426  0.5354
   40LER     CA  787   7.650   7.020   2.603  0.6202 -0.3645 -0.2302
   40LER     HA  788   7.752   7.038   2.636 -0.2398  2.6149  1.1263
   40LER     CB  789   7.639   7.040   2.450 -0.0530  0.3548 -0.8477
   40LER    HB1  790   7.674   7.143   2.446 -2.4393  1.2337 -0.4830
   40LER    HB2  791   7.536   7.050   2.416 -0.5915  1.5568  1.0081
   40LER     CG  792   7.720   6.941   2.357 -1.0989 -0.3253 -0.5211
   40LER     HG  793   7.672   6.846   2.332  0.1608 -1.3688  0.8378
   40LER    CD1  794   7.738   7.022   2.227 -0.6677  0.5369  0.4488
   40LER   HD11  795   7.778   7.121   2.250  1.5564  0.0585 -1.0184
   40LER   HD12  796   7.798   6.971   2.152  0.6723  0.4857  1.5112
   40LER   HD13  797   7.649   7.050   2.170 -0.5896 -1.2789 -0.6410
   40LER    CD2  798   7.860   6.903   2.413  0.1204  0.8032  0.1941
   40LER   HD21  799   7.916   6.853   2.335  0.5435  1.0127  0.3587
   40LER   HD22  800   7.917   6.990   2.444  2.6579 -0.1310 -1.5705
   40LER   HD23  801   7.856   6.833   2.497  2.1314 -0.4349 -0.6730
   40LER      C  802   7.571   7.128   2.681  0.0552 -0.5285 -0.8875
   40LER      O  803   7.632   7.218   2.742  0.0183  0.2512  0.6551
   41U      O5'  804   6.957   4.099   0.642  0.1562  0.0262 -0.0240
   41U      H5T  805   6.897   4.146   0.585  0.4730  2.3046  1.3816
   41U      C5'  806   6.906   3.967   0.651  0.4330  0.2462  0.8666
   41U     H5'1  807   6.871   3.939   0.552 -3.7992 -0.5599  2.4124
   41U     H5'2  808   6.833   3.962   0.731  1.6804 -3.1348  1.9608
   41U      C4'  809   7.019   3.868   0.692 -0.1581  0.4960 -0.5946
   41U      H4'  810   6.976   3.768   0.699 -0.0048  0.4408 -0.3881
   41U      O4'  811   7.128   3.868   0.609  0.3306 -0.5356 -0.3994
   41U      C1'  812   7.248   3.863   0.683  0.1768  0.6483  0.7490
   41U      H1'  813   7.316   3.784   0.651  0.0453  0.0402  1.9148
   41U       N1  814   7.333   3.986   0.668  0.1163  0.2555  0.2548
   41U       C6  815   7.292   4.091   0.589  0.1115 -0.3682  1.0813
   41U       H6  816   7.197   4.087   0.538 -0.5448  0.4844  2.1990
   41U       C5  817   7.372   4.198   0.579  0.4163 -0.0628 -0.5183
   41U       H5  818   7.348   4.283   0.517 -0.7840  1.1672  1.4997
   41U       C4  819   7.501   4.203   0.637 -0.4642  0.0001 -0.2786
   41U       O4  820   7.585   4.289   0.620 -0.1326  0.4577  0.6139
   41U       N3  821   7.535   4.097   0.715 -0.5835 -0.3736  0.1451
   41U       H3  822   7.605   4.104   0.787 -1.1597 -1.6746  0.8731
   41U       C2  823   7.456   3.985   0.736 -0.0976 -0.1368 -0.8909
   41U       O2  824   7.493   3.905   0.827  0.0308 -0.3582  0.1042
   41U      C3'  825   7.069   3.901   0.840  0.3487 -0.2125  0.8258
   41U      H3'  826   7.075   4.009   0.850  1.6419  0.1406 -2.4612
   41U      C2'  827   7.207   3.830   0.829 -0.0802 -0.1218 -0.7883
   41U     H2'1  828   7.260   3.882   0.909  0.4321 -1.0058 -0.5515
   41U      O2'  829   7.211   3.690   0.835 -0.2312 -0.5208 -0.1321
   41U     HO'2  830   7.229   3.673   0.927 -0.9749  0.2352  0.1724
   41U      O3'  831   7.001   3.831   0.944 -0.1637 -0.4493  0.2256
   42U        P  832   6.954   3.917   1.062  0.7544  0.2634  0.0131
   42U      O1P  833   6.862   3.839   1.147 -0.6907 -0.1789  0.5750
   42U      O2P  834   6.900   4.048   1.024 -0.6914 -0.3296  0.5069
   42U      O5'  835   7.086   3.940   1.146 -0.3736 -0.5576  0.6446
   42U      C5'  836   7.139   3.830   1.214  0.0559 -0.1447 -0.5584
   42U     H5'1  837   7.136   3.749   1.140  1.0949 -1.0936  0.4131
   42U     H5'2  838   7.078   3.813   1.303  0.1482 -0.4521 -0.5536
   42U      C4'  839   7.287   3.854   1.247 -0.3560  0.0629 -0.5717
   42U      H4'  840   7.326   3.757   1.280  1.3178  0.8590 -0.0971
   42U      O4'  841   7.369   3.896   1.137 -0.0213 -0.3425  0.7359
   42U      C1'  842   7.473   3.980   1.178  0.2775 -0.6708 -0.1914
   42U      H1'  843   7.561   3.917   1.163  0.7988 -0.2215  0.8516
   42U       N1  844   7.490   4.115   1.108  0.4012 -0.1339  0.3680
   42U       C6  845   7.395   4.175   1.034 -0.6594  0.0637 -0.4386
   42U       H6  846   7.299   4.125   1.025  0.0542 -1.0727 -2.1797
   42U       C5  847   7.416   4.294   0.974  0.8842  0.3110  0.0929
   42U       H5  848   7.337   4.336   0.913 -1.4914 -0.0553  2.6992
   42U       C4  849   7.539   4.367   0.984  0.2572 -0.3761 -0.0398
   42U       O4  850   7.566   4.476   0.934  0.4142 -0.5157  1.1894
   42U       N3  851   7.632   4.303   1.067 -0.7507  0.2802  0.1531
   42U       H3  852   7.714   4.357   1.091  0.0505 -0.9433  0.2666
   42U       C2  853   7.612   4.182   1.129  0.8517 -0.4405 -0.3787
   42U       O2  854   7.705   4.120   1.185 -0.8574  0.2561 -0.3018
   42U      C3'  855   7.311   3.962   1.358  0.0970  0.6115 -0.3246
   42U      H3'  856   7.231   4.035   1.344 -1.3046 -1.0947 -1.8765
   42U      C2'  857   7.455   4.009   1.327  0.5402 -0.6517  0.0405
   42U     H2'1  858   7.456   4.116   1.348 -1.9411 -0.6368  0.2973
   42U      O2'  859   7.555   3.929   1.389 -0.0420  0.1734  0.3896
   42U     HO'2  860   7.559   3.947   1.484  1.3832 -0.2636  0.4320
   42U      O3'  861   7.319   3.891   1.482 -0.3933 -0.1374  0.3789
   43A        P  862   7.313   3.965   1.621 -0.2686 -0.1364 -0.0085
   43A      O1P  863   7.279   3.860   1.725 -0.2271  0.7133  0.8503
   43A      O2P  864   7.223   4.076   1.620 -0.1433 -0.0173  0.6210
   43A      O5'  865   7.465   4.003   1.635 -0.0213 -0.0434 -0.2277
   43A      C5'  866   7.504   4.089   1.735 -0.5238 -0.3623 -0.1851
   43A     H5'1  867   7.458   4.060   1.830  1.7347  4.2913  2.7100
   43A     H5'2  868   7.476   4.192   1.714  0.0441  0.7832  3.8021
   43A      C4'  869   7.656   4.075   1.759  0.2569 -0.0241  0.1910
   43A      H4'  870   7.674   3.982   1.813  0.8279 -0.5182 -0.8343
   43A      O4'  871   7.722   4.064   1.639  0.3951  0.3980 -0.0527
   43A      C1'  872   7.802   4.182   1.619 -0.0977 -0.0027 -0.2167
   43A      H1'  873   7.900   4.163   1.576 -0.5806 -1.4262 -0.7361
   43A       N9  874   7.739   4.286   1.538  0.1197  0.1427  0.2328
   43A       C8  875   7.617   4.277   1.474  0.3472 -0.2654  0.1024
   43A       H8  876   7.550   4.194   1.492  0.5607 -0.5137 -0.2241
   43A       N7  877   7.593   4.377   1.390 -0.4170 -0.4056 -0.4084
   43A       C5  878   7.704   4.464   1.414 -0.6980  0.8580 -0.0567
   43A       C6  879   7.749   4.581   1.350 -0.2240 -0.4035 -0.3623
   43A       N6  880   7.680   4.639   1.257 -0.0785 -0.2130  0.2081
   43A      H61  881   7.592   4.593   1.238  0.2102 -1.5785  1.8493
   43A      H62  882   7.702   4.732   1.227  0.2762 -0.0343  1.0007
   43A       N1  883   7.851   4.652   1.399 -0.4646  0.1903 -0.1584
   43A       C2  884   7.928   4.583   1.491 -0.0480 -0.0969 -0.0393
   43A       H2  885   8.015   4.632   1.531 -0.4216 -0.4252  1.2173
   43A       N3  886   7.910   4.463   1.548  0.0546 -0.4283  0.1815
   43A       C4  887   7.788   4.409   1.510 -0.4332 -0.3842  0.1015
   43A      C3'  888   7.709   4.193   1.839 -0.7332 -0.2513  0.1322
   43A      H3'  889   7.650   4.283   1.821  0.9743  1.6553  3.1101
   43A      C2'  890   7.839   4.229   1.763  0.1527  0.9761  0.3153
   43A     H2'1  891   7.864   4.335   1.771  0.5917  0.9021  0.0004
   43A      O2'  892   7.943   4.148   1.818  0.0568 -0.4662 -0.3020
   43A     HO'2  893   7.901   4.121   1.900 -0.2097 -0.5156 -0.4518
   43A      O3'  894   7.731   4.166   1.977  0.1031 -0.1622 -0.3913
   44A        P  895   7.683   4.256   2.095 -0.1250  0.2755 -0.0537
   44A      O1P  896   7.726   4.187   2.218  0.2159 -0.1107  0.8221
   44A      O2P  897   7.536   4.276   2.078 -1.0056  0.3118 -0.5077
   44A      O5'  898   7.757   4.395   2.076  0.9705  0.0980  0.1179
   44A      C5'  899   7.894   4.406   2.113  0.5561  0.1744  0.5682
   44A     H5'1  900   7.952   4.322   2.075  0.4769  0.2111  0.3682
   44A     H5'2  901   7.915   4.394   2.220  2.7327 -0.0764  0.1585
   44A      C4'  902   7.957   4.536   2.065  0.1298 -0.2211  0.2790
   44A      H4'  903   8.062   4.528   2.092  1.2935  0.1042 -3.5392
   44A      O4'  904   7.941   4.550   1.919 -0.0853  0.1902  0.5547
   44A      C1'  905   7.934   4.686   1.880 -0.1178  0.0205  0.8245
   44A      H1'  906   8.021   4.700   1.817 -0.8776 -1.0680 -0.5583
   44A       N9  907   7.802   4.697   1.800  0.2640 -0.0230  0.0711
   44A       C8  908   7.691   4.618   1.795  0.2788 -0.2491  0.3781
   44A       H8  909   7.672   4.528   1.852  0.8711 -1.1372 -0.7800
   44A       N7  910   7.605   4.659   1.701  0.3474  0.2896  0.1329
   44A       C5  911   7.662   4.770   1.642  0.4589  0.3295  0.7626
   44A       C6  912   7.629   4.866   1.537  0.4529 -0.3303 -0.7098
   44A       N6  913   7.522   4.868   1.459 -0.5022 -0.3856  0.0573
   44A      H61  914   7.452   4.798   1.475 -0.9802 -0.1299 -0.8737
   44A      H62  915   7.519   4.942   1.391 -0.1447 -0.6375 -0.2343
   44A       N1  916   7.712   4.961   1.512 -0.9943 -0.6990  0.1746
   44A       C2  917   7.820   4.973   1.589  0.3930  0.4579  0.5735
   44A       H2  918   7.886   5.054   1.560  0.9464  0.8001  2.6317
   44A       N3  919   7.854   4.902   1.697 -0.7415 -0.1354 -0.3418
   44A       C4  920   7.778   4.796   1.712 -0.1679  0.0507  0.2595
   44A      C3'  921   7.894   4.666   2.118 -0.1457 -0.1139  0.4954
   44A      H3'  922   7.787   4.650   2.125 -0.5731  2.4952  0.9894
   44A      C2'  923   7.932   4.770   2.010  0.0460  0.4788  0.8546
   44A     H2'1  924   7.847   4.839   2.011 -2.2102 -2.1232  0.6198
   44A      O2'  925   8.056   4.832   2.032 -0.3117  0.1885  0.4491
   44A     HO'2  926   8.060   4.913   1.980 -1.7193 -0.2796 -0.4305
   44A      O3'  927   7.938   4.700   2.253 -0.1499  0.5911  0.4902
   45U        P  928   7.859   4.797   2.352  0.0549  0.2014  0.0005
   45U      O1P  929   7.922   4.792   2.481  0.3096  0.1362  0.2570
   45U      O2P  930   7.717   4.760   2.342 -0.2213  0.1343 -0.6778
   45U      O5'  931   7.876   4.941   2.299  0.3153  0.0940  0.5137
   45U      C5'  932   8.004   5.002   2.298 -0.1600 -0.6184 -0.3821
   45U     H5'1  933   8.075   4.930   2.256 -0.9746 -1.7795  0.1684
   45U     H5'2  934   8.036   5.041   2.395 -0.3180  1.2674 -1.0420
   45U      C4'  935   7.983   5.132   2.212  0.2889  1.0025  0.3817
   45U      H4'  936   8.077   5.183   2.194  0.3548  0.4998 -0.7679
   45U      O4'  937   7.940   5.092   2.084  0.0258 -0.2090 -0.1933
   45U      C1'  938   7.853   5.193   2.022 -0.3896 -0.3767 -0.1672
   45U      H1'  939   7.904   5.240   1.938 -1.0313 -1.9929 -1.5171
   45U       N1  940   7.729   5.132   1.975  0.3045  0.2433 -0.4580
   45U       C6  941   7.663   5.029   2.043 -0.0615  0.2975 -0.0876
   45U       H6  942   7.687   5.011   2.147  0.1332 -1.2117 -0.3735
   45U       C5  943   7.564   4.960   1.984 -0.5145 -0.0657 -0.7905
   45U       H5  944   7.515   4.877   2.033 -2.4838  2.8262  2.6923
   45U       C4  945   7.519   4.996   1.847  0.2515  0.2537  0.1623
   45U       O4  946   7.436   4.934   1.788 -0.8644  0.3352  0.1508
   45U       N3  947   7.575   5.109   1.797  0.9546 -0.0161  0.1177
   45U       H3  948   7.549   5.136   1.703 -0.9595 -0.0135  0.6084
   45U       C2  949   7.671   5.180   1.861  0.1102 -0.3175  0.2300
   45U       O2  950   7.716   5.270   1.796 -0.2742 -0.2392 -0.1333
   45U      C3'  951   7.873   5.227   2.255 -0.0063 -0.2144  0.5947
   45U      H3'  952   7.783   5.186   2.300 -1.6416  2.7233  0.2517
   45U      C2'  953   7.832   5.301   2.129 -0.1396 -0.2889  1.3341
   45U     H2'1  954   7.728   5.333   2.122  0.0694  0.2082  0.3513
   45U      O2'  955   7.928   5.400   2.099  0.2995  0.4727 -0.0452
   45U     HO'2  956   7.979   5.417   2.179 -1.1945  0.2831  0.9904
   45U      O3'  957   7.916   5.316   2.353 -0.7031  0.5700 -0.3985
   46U        P  958   7.810   5.398   2.443  0.6593  0.1870 -0.1448
   46U      O1P  959   7.869   5.481   2.548 -0.0389 -0.5413  0.0186
   46U      O2P  960   7.704   5.308   2.485 -0.6127 -0.8154  0.2832
   46U      O5'  961   7.732   5.498   2.347 -0.0478 -0.1195 -0.5100
   46U      C5'  962   7.794   5.625   2.308  0.1617  0.5860 -1.1783
   46U     H5'1  963   7.892   5.602   2.266  0.5078 -1.3026  0.5059
   46U     H5'2  964   7.800   5.695   2.391  3.0835  1.5847 -2.1182
   46U      C4'  965   7.713   5.696   2.207  0.4220  0.3518  0.8438
   46U      H4'  966   7.767   5.789   2.187 -0.2686  0.8709  1.3322
   46U      O4'  967   7.701   5.613   2.091 -0.9959  0.0568 -0.3978
   46U      C1'  968   7.579   5.648   2.019 -0.3118  0.4433  0.3672
   46U      H1'  969   7.609   5.694   1.925  1.1614 -0.1933  0.4977
   46U       N1  970   7.503   5.529   1.984 -0.0415  0.0591 -0.5041
   46U       C6  971   7.485   5.420   2.069  0.4520 -1.3972 -0.3805
   46U       H6  972   7.541   5.417   2.161  0.5693  0.4541 -0.3507
   46U       C5  973   7.402   5.319   2.037 -0.9592 -0.1872 -0.0930
   46U       H5  974   7.399   5.233   2.102  3.7182 -0.6942 -0.2295
   46U       C4  975   7.314   5.327   1.918 -0.8914 -0.4635  0.5883
   46U       O4  976   7.236   5.241   1.880  0.3956  0.2457 -0.2199
   46U       N3  977   7.341   5.425   1.832 -0.3195  0.0345 -1.0585
   46U       H3  978   7.289   5.435   1.746 -0.3380  2.6799 -0.8252
   46U       C2  979   7.434   5.534   1.858  0.8604 -0.1886  0.0749
   46U       O2  980   7.449   5.629   1.779  0.1293  0.1903 -0.2144
   46U      C3'  981   7.570   5.736   2.241 -0.1416 -0.9003  0.5097
   46U      H3'  982   7.517   5.660   2.299 -1.8180  0.3840  0.7575
   46U      C2'  983   7.498   5.739   2.102 -0.2045 -0.3802 -0.1635
   46U     H2'1  984   7.399   5.697   2.118  1.1909 -3.3474  1.2882
   46U      O2'  985   7.505   5.866   2.037 -0.2730 -0.2467  0.4217
   46U     HO'2  986   7.431   5.917   2.071 -0.6577 -0.4142 -0.1535
   46U      O3'  987   7.569   5.858   2.322 -0.0565  0.6425  0.3223
   47A        P  988   7.439   5.899   2.401  0.0999 -0.1285 -0.1277
   47A      O1P  989   7.479   6.006   2.490 -0.2574  0.2875 -0.4776
   47A      O2P  990   7.388   5.775   2.467  0.2526  0.3177  0.2029
   47A      O5'  991   7.346   5.953   2.286 -0.3375 -0.0817 -0.0603
   47A      C5'  992   7.356   6.084   2.229  0.5876  0.0975 -0.2411
   47A     H5'1  993   7.460   6.087   2.195  0.0198  0.2718 -2.0865
   47A     H5'2  994   7.351   6.163   2.303 -1.5420  0.7731 -1.0438
   47A      C4'  995   7.249   6.117   2.129 -0.0278 -0.2941  0.3313
   47A      H4'  996   7.280   6.210   2.082 -0.9573 -0.1075  0.0856
   47A      O4'  997   7.246   6.019   2.019  0.0980 -0.2730 -0.3783
   47A      C1'  998   7.108   6.004   1.972 -0.1381  0.2891  0.1772
   47A      H1'  999   7.084   6.009   1.866 -1.2087  1.2364  0.4488
   47A       N9 1000   7.073   5.861   1.998  0.5159  0.3913 -0.1827
   47A       C8 1001   7.132   5.777   2.087  0.1218  0.8264 -0.0902
   47A       H8 1002   7.201   5.808   2.165  1.3062  0.3306 -0.9118
   47A       N7 1003   7.102   5.650   2.074 -0.0171 -0.6422 -0.0500
   47A       C5 1004   7.010   5.653   1.969 -0.9154  0.6571  0.6452
   47A       C6 1005   6.939   5.555   1.903 -0.0814 -0.0841 -0.4195
   47A       N6 1006   6.949   5.426   1.932 -0.2839 -0.0219 -0.5253
   47A      H61 1007   7.018   5.410   2.004  0.9835  0.8743 -1.4955
   47A      H62 1008   6.908   5.361   1.867 -2.6679  0.8096  0.0195
   47A       N1 1009   6.863   5.583   1.795 -0.3627 -0.5373  0.1428
   47A       C2 1010   6.836   5.713   1.765  0.0864 -0.4803  0.3945
   47A       H2 1011   6.778   5.737   1.678  1.9033  0.0064 -0.7331
   47A       N3 1012   6.890   5.815   1.830  0.2220 -0.3120 -0.3754
   47A       C4 1013   6.985   5.781   1.922 -0.2459  0.4681 -0.2925
   47A      C3' 1014   7.107   6.125   2.182 -0.7467  0.0613  0.6696
   47A      H3' 1015   7.093   6.037   2.244  0.1936 -2.5886 -2.6272
   47A      C2' 1016   7.025   6.105   2.050 -1.1114  0.3419 -0.4201
   47A     H2'1 1017   6.926   6.064   2.069 -0.1058 -1.6498  1.0287
   47A      O2' 1018   7.016   6.229   1.984  0.7867 -0.3868  0.7684
   47A     HO'2 1019   6.998   6.293   2.054 -1.6211  0.1959 -0.2916
   47A      O3' 1020   7.073   6.253   2.234  0.1552  0.0698 -1.5216
   48U        P 1021   6.949   6.261   2.340  0.0118  0.1664 -0.5088
   48U      O1P 1022   6.938   6.402   2.385 -0.2173  0.3791  0.1718
   48U      O2P 1023   6.964   6.156   2.439  0.6930  0.3474 -0.1370
   48U      O5' 1024   6.818   6.226   2.261 -0.0717  0.7637 -0.4605
   48U      C5' 1025   6.744   6.328   2.194 -0.0230  0.2610  0.5788
   48U     H5'1 1026   6.804   6.387   2.125  2.1753 -1.5978  0.7860
   48U     H5'2 1027   6.699   6.387   2.274 -0.2107 -0.2558  0.8595
   48U      C4' 1028   6.636   6.275   2.104  0.4538  0.8653 -0.1209
   48U      H4' 1029   6.603   6.347   2.029 -0.1379  0.2265 -0.4894
   48U      O4' 1030   6.691   6.159   2.031 -0.4634 -0.2487 -0.1131
   48U      C1' 1031   6.602   6.051   2.027 -0.9050 -0.1195  0.5330
   48U      H1' 1032   6.554   6.054   1.929 -1.3491  2.6030  0.7342
   48U       N1 1033   6.667   5.924   2.063 -0.3250 -0.2973  1.4553
   48U       C6 1034   6.756   5.912   2.170  0.2455 -0.3988  0.3665
   48U       H6 1035   6.783   6.006   2.215 -2.8421  0.5022  0.5637
   48U       C5 1036   6.801   5.795   2.212 -0.5231 -0.2039  0.0015
   48U       H5 1037   6.871   5.792   2.294  1.3795  0.8798 -1.5124
   48U       C4 1038   6.753   5.674   2.151 -0.5892 -0.2454  0.5679
   48U       O4 1039   6.792   5.560   2.173 -0.4489 -0.0680  0.0822
   48U       N3 1040   6.660   5.688   2.050 -0.5276  0.0141  0.6619
   48U       H3 1041   6.631   5.607   1.998  0.3041  0.5615 -0.7240
   48U       C2 1042   6.618   5.809   1.996 -0.4316  1.3383  0.6854
   48U       O2 1043   6.549   5.815   1.896 -0.2293 -0.2142  0.3004
   48U      C3' 1044   6.517   6.220   2.185  0.7923  0.0043  0.5700
   48U      H3' 1045   6.542   6.217   2.291 -0.2854  1.8649  0.9173
   48U      C2' 1046   6.486   6.084   2.125 -0.3590 -0.2771 -0.2758
   48U     H2'1 1047   6.471   6.011   2.205 -0.5830 -1.4549 -1.3692
   48U      O2' 1048   6.368   6.084   2.045 -0.7387 -0.1367  0.1688
   48U     HO'2 1049   6.310   6.154   2.075 -0.9388 -0.2635  0.0856
   48U      O3' 1050   6.402   6.314   2.173 -0.3133  0.2197 -0.4032
   49C        P 1051   6.303   6.331   2.288  0.3446 -0.0947  0.4021
   49C      O1P 1052   6.219   6.451   2.244 -0.0578  0.1323  0.5616
   49C      O2P 1053   6.375   6.329   2.417 -0.6239 -0.8419 -0.1698
   49C      O5' 1054   6.212   6.191   2.268 -0.7877  0.0587  0.6765
   49C      C5' 1055   6.074   6.199   2.233 -0.1054  0.1993  0.2545
   49C     H5'1 1056   6.065   6.247   2.136 -0.2804  1.3423  0.8102
   49C     H5'2 1057   6.027   6.253   2.316 -1.1360  0.2129 -0.3212
   49C      C4' 1058   6.025   6.054   2.214  0.6192 -0.6726  0.2666
   49C      H4' 1059   5.932   6.061   2.157  1.5169 -0.2782 -1.2153
   49C      O4' 1060   6.117   5.965   2.143  0.4588 -0.0729 -0.3189
   49C      C1' 1061   6.073   5.834   2.171  0.0675 -0.1044 -0.4752
   49C      H1' 1062   6.020   5.792   2.085 -1.7511 -0.4018  0.7464
   49C       N1 1063   6.181   5.740   2.212 -0.3459 -0.8621 -0.1674
   49C       C6 1064   6.300   5.786   2.262 -0.5234 -0.0442 -0.0748
   49C       H6 1065   6.320   5.890   2.281  1.6663 -0.3732 -0.2788
   49C       C5 1066   6.400   5.696   2.281  0.0130 -0.1508 -0.3468
   49C       H5 1067   6.497   5.735   2.309  0.1340 -0.6329 -0.0766
   49C       C4 1068   6.374   5.561   2.258 -0.3344  0.5269  0.3064
   49C       N4 1069   6.469   5.476   2.278 -0.8488 -0.6378 -0.5585
   49C      H41 1070   6.558   5.507   2.313 -1.1056 -1.0660  0.5064
   49C      H42 1071   6.445   5.378   2.268 -2.4217 -0.0676 -3.5224
   49C       N3 1072   6.256   5.513   2.227 -0.1029  0.6569  0.4904
   49C       C2 1073   6.158   5.600   2.199  0.7956  0.2043 -0.5127
   49C       O2 1074   6.048   5.559   2.164  0.1376  0.0747 -0.4088
   49C      C3' 1075   5.997   5.979   2.344  0.1049  0.1354  0.3369
   49C      H3' 1076   6.085   5.975   2.407  0.2970  0.5761  0.0985
   49C      C2' 1077   5.966   5.844   2.287 -0.4724 -0.7938  0.2303
   49C     H2'1 1078   5.987   5.764   2.358 -0.4384 -2.3777 -1.5090
   49C      O2' 1079   5.839   5.838   2.231  0.3929  0.1069  0.2951
   49C     HO'2 1080   5.770   5.851   2.296 -1.4114 -2.4426 -0.9530
   49C      O3' 1081   5.890   6.034   2.433 -0.2581  0.0494 -0.5023
   50U        P 1082   5.879   5.989   2.582 -0.0536  0.0248  0.2241
   50U      O1P 1083   5.771   6.058   2.653 -0.5395  0.7552  0.4481
   50U      O2P 1084   6.015   6.004   2.653  0.7208  0.4549  0.1107
   50U      O5' 1085   5.845   5.827   2.582 -0.4675  0.2890  0.6673
   50U      C5' 1086   5.721   5.780   2.535 -0.4613  0.2312  0.0944
   50U     H5'1 1087   5.704   5.825   2.438 -1.5672 -2.2174 -0.9488
   50U     H5'2 1088   5.642   5.807   2.606 -0.3369 -1.0349  0.7474
   50U      C4' 1089   5.719   5.629   2.516  0.0903 -0.0263  0.0223
   50U      H4' 1090   5.623   5.600   2.473 -1.1798  1.6383  1.5877
   50U      O4' 1091   5.821   5.573   2.433 -0.2137 -0.2933 -0.9263
   50U      C1' 1092   5.860   5.443   2.472 -0.2984  0.0048 -0.1490
   50U      H1' 1093   5.841   5.374   2.390  3.2768 -0.0459 -1.0850
   50U       N1 1094   6.004   5.424   2.509 -0.3180  0.0862  0.2441
   50U       C6 1095   6.080   5.532   2.543  0.3380 -0.3367 -0.1182
   50U       H6 1096   6.027   5.625   2.549 -0.0995 -0.6634  1.4648
   50U       C5 1097   6.210   5.512   2.587  0.4527  0.9842 -0.0751
   50U       H5 1098   6.267   5.599   2.615  2.1109  1.3515 -3.9037
   50U       C4 1099   6.266   5.382   2.592 -0.9835 -0.0774  0.1491
   50U       O4 1100   6.385   5.357   2.625 -0.2416  0.0836 -0.1172
   50U       N3 1101   6.194   5.287   2.543  0.7779  0.4832 -0.3004
   50U       H3 1102   6.242   5.199   2.533 -1.7251 -1.1002  0.7831
   50U       C2 1103   6.060   5.292   2.508 -0.0612 -0.0945 -0.9309
   50U       O2 1104   5.992   5.192   2.475  0.4324 -0.2792 -0.0765
   50U      C3' 1105   5.735   5.558   2.652  0.6387  0.0838  0.4432
   50U      H3' 1106   5.828   5.594   2.696  1.4711  0.0131 -1.1619
   50U      C2' 1107   5.772   5.413   2.597 -0.0300  1.0219 -0.2897
   50U     H2'1 1108   5.839   5.350   2.655 -0.9358 -0.7984 -1.1205
   50U      O2' 1109   5.663   5.329   2.551 -0.5083 -0.0302  1.0842
   50U     HO'2 1110   5.660   5.253   2.610  0.5810 -1.5381 -0.6901
   50U      O3' 1111   5.627   5.551   2.740 -0.1710  0.2981  0.7377
   51A        P 1112   5.648   5.501   2.888  0.3297  0.1199 -0.1183
   51A      O1P 1113   5.542   5.552   2.976  0.3507 -0.5199  0.3249
   51A      O2P 1114   5.785   5.542   2.929  0.6220 -0.1683  0.8139
   51A      O5' 1115   5.637   5.346   2.875 -0.9761 -0.1203 -0.0223
   51A      C5' 1116   5.520   5.283   2.818  0.9484 -0.5885  0.7223
   51A     H5'1 1117   5.495   5.343   2.730  0.4122  3.2248  3.2452
   51A     H5'2 1118   5.441   5.293   2.893 -1.3391 -0.7680 -1.5008
   51A      C4' 1119   5.558   5.134   2.776 -0.2052  0.2355 -0.1243
   51A      H4' 1120   5.482   5.089   2.713  1.4883 -1.8222 -0.8140
   51A      O4' 1121   5.684   5.123   2.703  0.7028  0.5640  0.1732
   51A      C1' 1122   5.766   5.013   2.752  0.7235 -0.1986  0.1883
   51A      H1' 1123   5.790   4.932   2.683 -0.7353 -0.6361  0.1525
   51A       N9 1124   5.890   5.063   2.793 -0.0295  0.2583 -0.2741
   51A       C8 1125   5.919   5.188   2.830  0.9458 -0.0336  0.4286
   51A       H8 1126   5.849   5.270   2.835 -1.1873 -1.6916 -0.6581
   51A       N7 1127   6.040   5.211   2.867 -0.5362 -0.6977  0.2001
   51A       C5 1128   6.098   5.081   2.858  0.4796  0.1145 -0.1043
   51A       C6 1129   6.225   5.024   2.877 -0.3730  0.6574 -0.0793
   51A       N6 1130   6.337   5.080   2.922 -0.1519  0.1734  0.0736
   51A      H61 1131   6.348   5.179   2.903  0.1154 -0.3579 -3.2782
   51A      H62 1132   6.423   5.030   2.940 -1.1820 -1.6310  0.1774
   51A       N1 1133   6.245   4.900   2.874 -0.0134  0.1081  0.0320
   51A       C2 1134   6.144   4.818   2.828 -0.2331  0.0958  0.1786
   51A       H2 1135   6.157   4.711   2.828  0.3450  0.1525  1.1273
   51A       N3 1136   6.025   4.856   2.785 -0.0149  0.3232 -0.3904
   51A       C4 1137   6.006   4.993   2.807 -0.1344 -0.2200  0.1111
   51A      C3' 1138   5.580   5.049   2.905 -0.2434 -0.3872  0.0656
   51A      H3' 1139   5.639   5.111   2.972  1.2238 -1.1361 -0.4890
   51A      C2' 1140   5.680   4.949   2.866 -0.3239 -0.2164  0.0274
   51A     H2'1 1141   5.736   4.922   2.956 -0.0707 -1.2175 -0.4140
   51A      O2' 1142   5.611   4.836   2.809  0.2429  0.3824 -0.5648
   51A     HO'2 1143   5.517   4.847   2.828  0.0935  0.5493 -1.3423
   51A      O3' 1144   5.455   5.005   2.950  0.4836  0.4648  0.2405
   52U        P 1145   5.426   4.972   3.100 -0.2854 -0.1318 -0.1651
   52U      O1P 1146   5.287   4.918   3.107  0.1027 -1.1346 -0.3716
   52U      O2P 1147   5.462   5.103   3.170  0.4724  0.3675 -0.2936
   52U      O5' 1148   5.540   4.874   3.130 -0.1196  0.2224 -0.5388
   52U      C5' 1149   5.521   4.727   3.113  0.4352 -0.0003  0.2126
   52U     H5'1 1150   5.480   4.715   3.013 -1.6753  0.1126  1.0128
   52U     H5'2 1151   5.445   4.683   3.177  0.1792 -0.2515 -0.2611
   52U      C4' 1152   5.650   4.646   3.127 -0.1911  0.3206  0.1158
   52U      H4' 1153   5.626   4.542   3.107  0.2199  0.2317  0.0725
   52U      O4' 1154   5.763   4.695   3.060 -0.4010  0.7623  0.2961
   52U      C1' 1155   5.874   4.676   3.138  0.0172 -0.7117  0.1061
   52U      H1' 1156   5.943   4.625   3.071  2.1315  3.6453 -1.4208
   52U       N1 1157   5.950   4.800   3.167  0.0500  0.3778 -0.4187
   52U       C6 1158   5.893   4.917   3.198  0.7373  0.0975 -0.3438
   52U       H6 1159   5.785   4.919   3.188  0.8776 -0.8118 -2.8962
   52U       C5 1160   5.963   5.028   3.211 -0.4058 -0.0542  0.9508
   52U       H5 1161   5.919   5.127   3.218  2.7388  1.7859 -1.9939
   52U       C4 1162   6.107   5.028   3.214 -0.0504 -0.7321 -0.3259
   52U       O4 1163   6.180   5.125   3.227 -0.6260  0.8131  0.6739
   52U       N3 1164   6.161   4.901   3.199 -0.5891 -0.7190 -0.4934
   52U       H3 1165   6.262   4.896   3.208 -0.4306  0.1762 -1.5692
   52U       C2 1166   6.092   4.782   3.187 -0.4247 -0.5352 -0.5953
   52U       O2 1167   6.153   4.676   3.201  0.2394  0.0008 -0.0193
   52U      C3' 1168   5.695   4.650   3.276  0.0084 -0.1004  0.1555
   52U      H3' 1169   5.696   4.752   3.314 -1.0196 -0.0721  0.1611
   52U      C2' 1170   5.839   4.601   3.264 -0.1926 -0.0565 -0.5028
   52U     H2'1 1171   5.897   4.632   3.351 -0.9251 -0.0124 -0.0173
   52U      O2' 1172   5.858   4.457   3.230 -0.0172  0.3155  0.1555
   52U     HO'2 1173   5.818   4.445   3.143 -1.3364  0.6731  0.6855
   52U      O3' 1174   5.615   4.571   3.359  0.0364 -0.5283  0.3321
   53U        P 1175   5.622   4.593   3.514 -0.2068  0.2230 -0.1162
   53U      O1P 1176   5.515   4.508   3.575 -0.7105  0.0532  0.1426
   53U      O2P 1177   5.611   4.741   3.531 -0.2687 -0.3115  0.4644
   53U      O5' 1178   5.759   4.550   3.572 -0.1921  0.1361  0.2197
   53U      C5' 1179   5.802   4.412   3.567 -0.1782  0.1483 -0.0312
   53U     H5'1 1180   5.783   4.378   3.466  0.1555 -0.5241  0.1317
   53U     H5'2 1181   5.750   4.357   3.646  2.9132 -0.5400  1.6825
   53U      C4' 1182   5.951   4.408   3.592  0.2952  0.5012  0.7388
   53U      H4' 1183   5.992   4.310   3.569 -0.0922 -0.2674  3.0462
   53U      O4' 1184   6.019   4.495   3.500  0.5180  0.6065  0.3259
   53U      C1' 1185   6.137   4.547   3.549 -0.5868  0.4382 -0.2928
   53U      H1' 1186   6.221   4.506   3.493  0.4353  1.4989  0.4307
   53U       N1 1187   6.144   4.697   3.558  0.2150  0.3377 -0.5177
   53U       C6 1188   6.029   4.777   3.535 -0.1331 -0.3191  0.2607
   53U       H6 1189   5.936   4.723   3.529 -0.2850 -0.1677  1.1103
   53U       C5 1190   6.040   4.913   3.528  0.3959  0.2058 -0.2567
   53U       H5 1191   5.957   4.971   3.491 -0.1121  0.6892  1.5517
   53U       C4 1192   6.169   4.973   3.527  0.1917 -0.1710 -0.6368
   53U       O4 1193   6.188   5.092   3.516 -0.0551 -0.2506 -0.3587
   53U       N3 1194   6.280   4.889   3.537 -0.3692  0.5130 -0.0616
   53U       H3 1195   6.369   4.935   3.528  0.5271 -1.1750 -0.3293
   53U       C2 1196   6.274   4.750   3.559  1.0339  0.0445  0.0531
   53U       O2 1197   6.371   4.675   3.562  0.4421  0.0235  0.6627
   53U      C3' 1198   6.001   4.457   3.725  0.2558  0.3756  0.5276
   53U      H3' 1199   5.935   4.538   3.756 -4.1658 -1.4770 -2.8582
   53U      C2' 1200   6.149   4.500   3.691 -0.5153  0.2876  0.1658
   53U     H2'1 1201   6.192   4.574   3.758  0.2121  0.1995 -0.1896
   53U      O2' 1202   6.230   4.392   3.691  0.0836  0.3335  0.4360
   53U     HO'2 1203   6.217   4.341   3.772 -2.8612 -0.5093 -0.4359
   53U      O3' 1204   5.986   4.354   3.823  0.3705 -0.1336 -0.1916
   54C        P 1205   5.974   4.382   3.976  0.4175  0.1439  0.0080
   54C      O1P 1206   5.921   4.263   4.043 -0.2967  1.0339 -0.4395
   54C      O2P 1207   5.904   4.514   3.990 -0.4127  0.5789  0.5984
   54C      O5' 1208   6.126   4.414   4.036 -0.0590  0.6271  0.2733
   54C      C5' 1209   6.235   4.312   4.027  0.6866  0.1788  0.4587
   54C     H5'1 1210   6.237   4.274   3.925 -2.8615 -0.8414  0.6298
   54C     H5'2 1211   6.217   4.229   4.095  1.7540  0.4183  1.0469
   54C      C4' 1212   6.366   4.370   4.059  0.1492  0.1070 -0.4967
   54C      H4' 1213   6.438   4.287   4.062  0.3324  0.2941  0.6184
   54C      O4' 1214   6.398   4.450   3.950 -0.1622 -0.0293  0.3602
   54C      C1' 1215   6.469   4.566   3.989  0.2093  0.5684 -0.2137
   54C      H1' 1216   6.559   4.563   3.927  0.8085 -1.1582  0.6678
   54C       N1 1217   6.405   4.697   3.956 -0.8245  0.7163 -0.3932
   54C       C6 1218   6.272   4.707   3.951 -0.7703 -0.0376  0.7539
   54C       H6 1219   6.208   4.622   3.968 -0.7363 -0.0421  0.8673
   54C       C5 1220   6.212   4.827   3.921 -0.5897 -1.1307  0.0262
   54C       H5 1221   6.105   4.836   3.915 -0.5318 -0.4276 -0.0634
   54C       C4 1222   6.300   4.938   3.895  0.1393  1.1003 -0.8811
   54C       N4 1223   6.256   5.053   3.865  0.3865 -0.0949 -0.4752
   54C      H41 1224   6.155   5.055   3.870  0.4367  0.9280  1.9878
   54C      H42 1225   6.318   5.131   3.847  0.6713 -0.4821 -1.1930
   54C       N3 1226   6.433   4.930   3.916 -0.0914  0.0180  0.7214
   54C       C2 1227   6.489   4.809   3.953  0.1573 -0.1049 -0.0382
   54C       O2 1228   6.609   4.805   3.976 -0.1383 -0.2633  1.3620
   54C      C3' 1229   6.384   4.453   4.183  0.2751 -0.7398  0.5108
   54C      H3' 1230   6.294   4.512   4.203 -1.1316 -2.0201 -1.6430
   54C      C2' 1231   6.498   4.546   4.141  0.4494 -0.1180  0.9168
   54C     H2'1 1232   6.499   4.645   4.187  1.4552 -0.7528  2.3626
   54C      O2' 1233   6.628   4.489   4.149  0.4300 -0.1528 -0.5023
   54C     HO'2 1234   6.635   4.454   4.237  0.4719 -0.2210 -0.5332
   54C      O3' 1235   6.421   4.378   4.294 -0.1827 -0.0591  0.2975
   55C        P 1236   6.392   4.431   4.439 -0.0855  0.0808  0.3355
   55C      O1P 1237   6.433   4.321   4.536  0.0703 -0.1500 -0.0189
   55C      O2P 1238   6.262   4.490   4.452  0.5911  0.0870  0.6608
   55C      O5' 1239   6.493   4.547   4.463  0.0645 -0.3685 -0.3350
   55C      C5' 1240   6.629   4.525   4.494  0.0484  0.3038  0.7654
   55C     H5'1 1241   6.669   4.457   4.418 -2.4387  0.6196 -0.9567
   55C     H5'2 1242   6.637   4.490   4.596 -2.3528  2.1229  1.6774
   55C      C4' 1243   6.709   4.652   4.486 -0.3672  0.1409  0.1443
   55C      H4' 1244   6.815   4.627   4.484 -0.5154 -0.5147  0.4236
   55C      O4' 1245   6.676   4.730   4.371 -0.0499 -0.1083  0.2878
   55C      C1' 1246   6.715   4.867   4.394  0.3741  0.3090  0.1395
   55C      H1' 1247   6.804   4.886   4.335 -0.4254  0.5833 -1.0198
   55C       N1 1248   6.606   4.965   4.348 -0.1669 -0.3827  0.5039
   55C       C6 1249   6.480   4.914   4.316  0.1043  0.0320 -0.5140
   55C       H6 1250   6.461   4.810   4.337  1.2898  0.0202  0.6234
   55C       C5 1251   6.393   4.990   4.257  0.7674 -0.2231  0.4193
   55C       H5 1252   6.293   4.954   4.240  0.1910  1.1448  0.7427
   55C       C4 1253   6.425   5.131   4.243 -0.0942 -0.0171 -0.4626
   55C       N4 1254   6.336   5.216   4.202  0.3432  0.1527  0.8404
   55C      H41 1255   6.242   5.191   4.176  1.0205 -0.5499 -1.0227
   55C      H42 1256   6.351   5.314   4.225 -0.8264  0.3060  1.0394
   55C       N3 1257   6.536   5.185   4.287 -0.3271 -0.1073  0.4006
   55C       C2 1258   6.631   5.103   4.332 -0.1064 -0.3852  0.9072
   55C       O2 1259   6.742   5.153   4.359 -0.8301  0.3439 -0.1958
   55C      C3' 1260   6.683   4.749   4.600 -0.4250 -0.0511  0.1973
   55C      H3' 1261   6.575   4.767   4.601 -0.5229 -0.4742  2.3835
   55C      C2' 1262   6.748   4.879   4.547 -0.0109 -0.0984 -0.8766
   55C     H2'1 1263   6.707   4.973   4.582 -0.5671  0.6403 -3.2873
   55C      O2' 1264   6.895   4.878   4.552 -0.2585  0.3134 -0.2324
   55C     HO'2 1265   6.923   4.969   4.540  1.2620 -0.1356 -0.2377
   55C      O3' 1266   6.730   4.715   4.729 -0.0704  0.0560  0.3740
   56G        P 1267   6.686   4.794   4.860 -0.0838  0.1666 -0.0424
   56G      O1P 1268   6.757   4.724   4.971  0.2769  0.2596  0.0119
   56G      O2P 1269   6.539   4.793   4.862 -0.2228  0.6469 -0.1177
   56G      O5' 1270   6.734   4.939   4.840 -0.6301  0.0977  0.1785
   56G      C5' 1271   6.873   4.971   4.857  0.0515  0.8721  0.0608
   56G     H5'1 1272   6.933   4.907   4.792 -0.0584  0.9926 -0.1598
   56G     H5'2 1273   6.894   4.941   4.960 -2.0514 -1.8462 -0.1895
   56G      C4' 1274   6.905   5.121   4.833  0.1231  0.2291 -0.7821
   56G      H4' 1275   7.014   5.125   4.821  0.1953  1.6484  0.1982
   56G      O4' 1276   6.855   5.170   4.714 -0.6179  0.2938  0.4708
   56G      C1' 1277   6.832   5.313   4.723  0.2509 -0.4605  0.4157
   56G      H1' 1278   6.893   5.382   4.665 -2.4133  3.3663  1.7034
   56G       N9 1279   6.699   5.346   4.669  0.4898 -0.1292  0.1871
   56G       C8 1280   6.602   5.257   4.635  0.3497 -0.0942  0.2447
   56G       H8 1281   6.614   5.150   4.636  3.6359  0.1563 -0.2856
   56G       N7 1282   6.478   5.315   4.618 -0.4130  0.2076  0.4874
   56G       C5 1283   6.499   5.450   4.634 -0.0547  0.4221  0.2437
   56G       C6 1284   6.422   5.568   4.609  0.2725 -0.2453 -0.7314
   56G       O6 1285   6.316   5.577   4.555 -0.2228 -0.0255 -0.1169
   56G       N1 1286   6.491   5.688   4.634 -0.4727 -0.0861  0.6336
   56G       H1 1287   6.438   5.773   4.619  0.8005  0.4411 -1.3026
   56G       C2 1288   6.621   5.696   4.675 -0.0801  0.3739 -0.0659
   56G       N2 1289   6.677   5.816   4.684 -0.3832 -0.2473  0.1770
   56G      H21 1290   6.622   5.900   4.676 -0.6436  0.1392  4.0166
   56G      H22 1291   6.772   5.820   4.717 -0.2660 -0.1930 -0.1599
   56G       N3 1292   6.700   5.583   4.686 -0.1574 -0.3423  0.3163
   56G       C4 1293   6.634   5.465   4.665 -0.1636 -0.1636 -0.2206
   56G      C3' 1294   6.840   5.218   4.940 -0.3397  0.1305  0.8138
   56G      H3' 1295   6.733   5.200   4.944 -0.7000  1.7832 -0.6344
   56G      C2' 1296   6.853   5.357   4.867  0.2720  0.1057  0.3547
   56G     H2'1 1297   6.775   5.425   4.902 -1.6512 -1.3081 -0.9950
   56G      O2' 1298   6.984   5.411   4.888 -0.2856  0.4319 -0.2536
   56G     HO'2 1299   7.007   5.380   4.976 -2.5710 -0.3463  0.1337
   56G      O3' 1300   6.904   5.221   5.066 -0.7852  0.3670  0.7618
   57U        P 1301   6.817   5.235   5.205 -0.2034 -0.2768  0.1396
   57U      O1P 1302   6.919   5.237   5.313 -0.2465 -0.6480  0.2282
   57U      O2P 1303   6.710   5.134   5.201  0.7406  0.1607  0.2375
   57U      O5' 1304   6.746   5.377   5.191  0.0057  0.1649 -0.1991
   57U      C5' 1305   6.824   5.496   5.197 -0.2920  0.2267  0.2143
   57U     H5'1 1306   6.895   5.491   5.114  0.9537 -2.6103  1.2953
   57U     H5'2 1307   6.884   5.496   5.288  1.6262  1.8157 -0.9735
   57U      C4' 1308   6.743   5.623   5.179 -0.5854  0.7434  0.8240
   57U      H4' 1309   6.812   5.705   5.160  1.0386 -0.9026 -0.8469
   57U      O4' 1310   6.668   5.618   5.057 -0.1203  0.5328  0.5096
   57U      C1' 1311   6.575   5.723   5.064 -0.2964  0.9860  0.5274
   57U      H1' 1312   6.610   5.809   5.008 -1.1292  1.2535  0.3987
   57U       N1 1313   6.446   5.676   4.993  0.6044 -0.4223 -0.0729
   57U       C6 1314   6.399   5.543   4.998 -0.5546 -0.5878  0.1563
   57U       H6 1315   6.459   5.477   5.059 -2.1878 -0.8405  1.5756
   57U       C5 1316   6.279   5.514   4.939 -0.2834 -0.2877 -0.5310
   57U       H5 1317   6.237   5.415   4.946 -0.3766 -0.4023 -2.2146
   57U       C4 1318   6.208   5.615   4.864  0.6960 -0.3412 -0.4440
   57U       O4 1319   6.107   5.599   4.807  0.7973 -0.6696 -0.2650
   57U       N3 1320   6.257   5.745   4.870  0.5294  0.4041  0.1197
   57U       H3 1321   6.193   5.816   4.839  1.1778  0.9386 -0.0182
   57U       C2 1322   6.374   5.778   4.932  0.5597  0.6117 -0.5115
   57U       O2 1323   6.406   5.892   4.942 -0.3858 -0.5863 -0.0536
   57U      C3' 1324   6.640   5.650   5.285  0.1601  0.2649  0.1577
   57U      H3' 1325   6.580   5.560   5.299  0.6689 -0.3477 -1.4190
   57U      C2' 1326   6.549   5.748   5.212  0.2437  0.2927  0.4447
   57U     H2'1 1327   6.445   5.739   5.243  0.8265  0.7981  2.7545
   57U      O2' 1328   6.591   5.885   5.229 -0.0603 -0.1172  0.6662
   57U     HO'2 1329   6.525   5.925   5.286 -0.6581 -2.4552  1.7654
   57U      O3' 1330   6.692   5.695   5.412  0.2120 -0.8994  0.1887
   58A        P 1331   6.589   5.731   5.531  0.1154 -0.1113 -0.5886
   58A      O1P 1332   6.676   5.742   5.647 -0.1608 -0.4996 -0.5505
   58A      O2P 1333   6.490   5.626   5.530 -0.1814 -0.2444  0.1159
   58A      O5' 1334   6.518   5.870   5.507 -0.0380  0.2134  0.5840
   58A      C5' 1335   6.580   5.997   5.527 -0.1427 -0.1657 -0.2917
   58A     H5'1 1336   6.677   6.002   5.479 -1.4033  0.9585 -2.9788
   58A     H5'2 1337   6.593   6.010   5.634 -1.6958 -2.4614  0.2613
   58A      C4' 1338   6.496   6.114   5.476  0.0883 -0.1520  0.3815
   58A      H4' 1339   6.551   6.207   5.482  0.9047 -0.6850  2.1264
   58A      O4' 1340   6.450   6.097   5.338  0.0205  0.3800  0.3967
   58A      C1' 1341   6.321   6.162   5.330 -0.3639  0.0618 -0.3291
   58A      H1' 1342   6.330   6.246   5.261 -1.5883 -0.5887 -1.3161
   58A       N9 1343   6.216   6.070   5.286 -0.8517 -0.7659 -0.4479
   58A       C8 1344   6.217   5.933   5.283  0.1252  0.1839  0.1042
   58A       H8 1345   6.277   5.865   5.342  0.3478 -0.2207 -0.5712
   58A       N7 1346   6.112   5.879   5.227 -0.5315  0.8173 -0.2686
   58A       C5 1347   6.045   5.987   5.178 -0.0458 -0.2182  0.3597
   58A       C6 1348   5.920   5.998   5.109  0.1634  0.9317  1.2133
   58A       N6 1349   5.856   5.908   5.041 -0.0585 -0.6086  0.3141
   58A      H61 1350   5.883   5.811   5.039 -1.4621 -1.0331  0.7905
   58A      H62 1351   5.773   5.936   4.992  0.4281 -1.3902 -0.9962
   58A       N1 1352   5.879   6.121   5.075 -0.2181  0.5103 -0.1491
   58A       C2 1353   5.938   6.229   5.124 -0.3840 -0.9474  0.0656
   58A       H2 1354   5.902   6.323   5.086  0.5185  0.2075  1.9524
   58A       N3 1355   6.052   6.234   5.190  0.1669 -0.6082 -0.7940
   58A       C4 1356   6.104   6.106   5.219  0.3756  0.2648  0.3910
   58A      C3' 1357   6.365   6.128   5.562  0.1053 -0.2598  0.4830
   58A      H3' 1358   6.308   6.036   5.576  0.0142 -0.6642 -2.0787
   58A      C2' 1359   6.291   6.222   5.465 -0.1738  0.1555 -1.5020
   58A     H2'1 1360   6.184   6.226   5.484  0.1578  0.0542  0.6101
   58A      O2' 1361   6.345   6.351   5.483 -0.5720  0.1701  0.5274
   58A     HO'2 1362   6.374   6.363   5.574  1.4773 -1.9303  0.2678
   58A      O3' 1363   6.395   6.192   5.688 -0.1594  0.4803  0.3183
   59C        P 1364   6.296   6.162   5.815 -0.5834 -0.0105 -0.2550
   59C      O1P 1365   6.338   6.236   5.937  0.1734  0.1860 -0.4335
   59C      O2P 1366   6.290   6.014   5.823  1.0182  0.9500  0.0410
   59C      O5' 1367   6.161   6.213   5.769 -0.1962 -0.0131 -0.1420
   59C      C5' 1368   6.138   6.352   5.762  0.2707 -0.3921 -0.1032
   59C     H5'1 1369   6.218   6.398   5.705 -0.3914 -1.1886 -1.7258
   59C     H5'2 1370   6.139   6.402   5.859  0.0687 -0.4828 -0.0528
   59C      C4' 1371   6.006   6.385   5.698 -0.4237  0.5579 -0.3292
   59C      H4' 1372   6.008   6.493   5.682  1.9454  0.3906 -1.5243
   59C      O4' 1373   5.994   6.338   5.565 -0.4466  0.2624  0.0016
   59C      C1' 1374   5.856   6.331   5.540  0.6418  0.7037  0.3329
   59C      H1' 1375   5.830   6.400   5.460  0.9449 -1.5789 -1.8576
   59C       N1 1376   5.804   6.195   5.480 -0.3099 -0.3615 -0.3320
   59C       C6 1377   5.877   6.080   5.494  0.0722  0.2163  0.0653
   59C       H6 1378   5.968   6.084   5.553  0.4193 -3.0624 -0.0468
   59C       C5 1379   5.838   5.960   5.448 -0.8961 -0.3150  0.8074
   59C       H5 1380   5.896   5.871   5.462 -0.5620 -0.2109  0.1219
   59C       C4 1381   5.707   5.958   5.388 -0.0063  0.0683  0.1721
   59C       N4 1382   5.652   5.852   5.330  0.2996  0.1820  0.0351
   59C      H41 1383   5.713   5.775   5.305 -0.3112 -0.0010 -0.9498
   59C      H42 1384   5.561   5.869   5.289 -0.7583 -1.4661  1.5501
   59C       N3 1385   5.636   6.069   5.373 -0.3739  0.3805 -0.2479
   59C       C2 1386   5.683   6.187   5.415  0.5185 -0.7458 -0.3089
   59C       O2 1387   5.611   6.290   5.402  0.0088 -0.3643 -0.2539
   59C      C3' 1388   5.874   6.348   5.775 -0.3956 -0.3849  0.2034
   59C      H3' 1389   5.880   6.243   5.802 -0.4320 -0.1418  1.1715
   59C      C2' 1390   5.779   6.371   5.662  0.1395  0.2345  0.2473
   59C     H2'1 1391   5.691   6.309   5.671  1.1015 -1.1340  0.4866
   59C      O2' 1392   5.753   6.511   5.641  0.0799 -0.5337  0.0440
   59C     HO'2 1393   5.773   6.548   5.728 -0.1949  0.1346 -0.1741
   59C      O3' 1394   5.847   6.435   5.883  0.2583  0.2330  0.7302
   60U        P 1395   5.754   6.390   5.996 -0.3048 -0.4114  0.2695
   60U      O1P 1396   5.738   6.505   6.089  0.2871 -0.6242 -0.7003
   60U      O2P 1397   5.798   6.260   6.048  0.1650  0.4339 -0.0570
   60U      O5' 1398   5.614   6.361   5.935 -0.2210 -0.0594  0.5131
   60U      C5' 1399   5.536   6.469   5.895 -0.3078 -0.2368 -0.7909
   60U     H5'1 1400   5.596   6.534   5.831  1.0048 -0.8675 -0.2342
   60U     H5'2 1401   5.511   6.519   5.988 -0.2535  0.5439 -1.1884
   60U      C4' 1402   5.408   6.439   5.818  0.1201 -0.4633 -0.0809
   60U      H4' 1403   5.357   6.530   5.787  1.6672  0.2096 -0.7809
   60U      O4' 1404   5.436   6.368   5.700 -0.3028  0.2761 -0.2867
   60U      C1' 1405   5.331   6.278   5.669 -0.9964  0.7686 -0.5772
   60U      H1' 1406   5.272   6.312   5.584 -0.6631 -1.9219 -1.9992
   60U       N1 1407   5.388   6.146   5.646 -0.0188  0.5706  0.0193
   60U       C6 1408   5.501   6.097   5.713 -0.4680 -1.0658  0.1078
   60U       H6 1409   5.554   6.158   5.785 -1.6243  1.0950 -0.7623
   60U       C5 1410   5.542   5.967   5.698 -0.6092 -0.2936  0.0904
   60U       H5 1411   5.637   5.943   5.744  0.6247 -1.0044 -2.5925
   60U       C4 1412   5.465   5.876   5.613  0.2447 -0.1680 -0.3998
   60U       O4 1413   5.501   5.761   5.585  0.1301  0.7782  0.2774
   60U       N3 1414   5.356   5.936   5.552  0.5839 -0.2339  0.2581
   60U       H3 1415   5.315   5.882   5.478 -1.8652  0.7506  0.8104
   60U       C2 1416   5.312   6.069   5.558 -0.1216  0.0647 -0.1023
   60U       O2 1417   5.223   6.108   5.483 -0.1776  0.2215 -0.4054
   60U      C3' 1418   5.319   6.347   5.902 -0.3016 -0.2567 -0.0538
   60U      H3' 1419   5.383   6.277   5.955 -1.6615 -0.3117  1.6164
   60U      C2' 1420   5.236   6.277   5.788  0.0775 -0.0847  0.3375
   60U     H2'1 1421   5.209   6.175   5.816  0.1281 -0.0291  0.5930
   60U      O2' 1422   5.126   6.355   5.754 -0.3254 -0.1804 -0.2459
   60U     HO'2 1423   5.050   6.295   5.755 -0.2024 -0.3496  1.8617
   60U      O3' 1424   5.234   6.422   5.986 -0.6661  0.0757 -0.2640
   61U        P 1425   5.201   6.366   6.132  0.0795 -0.1973  0.4727
   61U      O1P 1426   5.109   6.461   6.191 -0.2607 -0.9480  0.2704
   61U      O2P 1427   5.332   6.350   6.201  0.6310  0.6533 -0.8653
   61U      O5' 1428   5.129   6.228   6.103  0.0482 -0.0987 -0.1676
   61U      C5' 1429   4.993   6.230   6.056  0.0069  0.2490  0.0902
   61U     H5'1 1430   5.003   6.275   5.957 -0.0594  0.9883  0.4151
   61U     H5'2 1431   4.934   6.291   6.124 -0.1292  0.1562  0.0551
   61U      C4' 1432   4.949   6.087   6.033 -0.5352 -0.1134  0.0149
   61U      H4' 1433   4.851   6.076   5.987  0.1917 -2.0058 -1.2154
   61U      O4' 1434   5.032   6.018   5.940 -0.2369 -0.2764 -0.3582
   61U      C1' 1435   5.028   5.881   5.972 -0.2637 -0.1899  0.1511
   61U      H1' 1436   4.980   5.824   5.892  2.0848  0.6438 -1.9726
   61U       N1 1437   5.176   5.836   5.973 -0.1647  0.8533  0.1444
   61U       C6 1438   5.279   5.879   6.053  0.0775 -0.0745 -0.6327
   61U       H6 1439   5.252   5.947   6.132  0.5432 -1.5001  0.7967
   61U       C5 1440   5.408   5.829   6.046 -0.3220  0.4555  0.3220
   61U       H5 1441   5.489   5.861   6.111 -0.1603 -0.2336  0.4713
   61U       C4 1442   5.441   5.735   5.946  0.1748  0.9493 -0.0806
   61U       O4 1443   5.560   5.700   5.920 -0.0176 -0.3060 -0.1131
   61U       N3 1444   5.336   5.690   5.870  0.4098  0.5755  0.2288
   61U       H3 1445   5.355   5.612   5.809 -1.2291  1.7464 -1.9258
   61U       C2 1446   5.207   5.743   5.869  0.0577 -0.1803  0.1107
   61U       O2 1447   5.137   5.720   5.770  0.3059 -0.1726  0.2608
   61U      C3' 1448   4.945   6.004   6.169  0.0534  0.3578  0.1052
   61U      H3' 1449   5.026   6.024   6.240  0.4889 -0.7918 -0.0579
   61U      C2' 1450   4.954   5.863   6.106  0.5136 -0.9061 -0.3995
   61U     H2'1 1451   5.011   5.803   6.177 -0.7586  0.2639  1.7195
   61U      O2' 1452   4.832   5.797   6.075  0.7979  0.3109 -0.2913
   61U     HO'2 1453   4.765   5.865   6.069 -0.7942 -1.2417 -0.6427
   61U      O3' 1454   4.821   6.026   6.228  0.2491  0.3408  0.0430
   61U      H3T 1455   4.835   6.031   6.323  0.9615 -0.0726 -0.0281
   62G      O5' 1456   4.802   5.899   4.728 -0.8763 -0.2815  0.4929
   62G      H5T 1457   4.884   5.881   4.681 -0.9480 -1.9486  0.9297
   62G      C5' 1458   4.735   6.016   4.719  0.6541 -1.4464 -0.7167
   62G     H5'1 1459   4.635   5.990   4.756  0.5203 -0.7037 -0.5274
   62G     H5'2 1460   4.726   6.046   4.615 -2.7026  1.0566  0.0954
   62G      C4' 1461   4.801   6.129   4.800  0.0440  0.5736 -0.1437
   62G      H4' 1462   4.735   6.214   4.781 -0.8946  0.0717  0.7672
   62G      O4' 1463   4.812   6.106   4.939  0.5584 -0.0096 -0.2400
   62G      C1' 1464   4.924   6.173   4.988 -0.6222  0.0400 -0.2964
   62G      H1' 1465   4.897   6.234   5.075  1.6329  0.4851  0.1471
   62G       N9 1466   5.034   6.076   5.025 -0.0276 -0.3367  0.0045
   62G       C8 1467   5.034   5.939   4.994 -0.2795 -0.1601  0.1820
   62G       H8 1468   4.949   5.898   4.942 -1.6929  1.8183  0.8204
   62G       N7 1469   5.139   5.877   5.038 -0.6464 -0.1051 -0.5839
   62G       C5 1470   5.205   5.981   5.109 -0.3193  0.0940  0.3726
   62G       C6 1471   5.336   5.984   5.173 -0.4671 -0.2863  0.6422
   62G       O6 1472   5.408   5.891   5.194  0.4987  0.2868  0.5505
   62G       N1 1473   5.387   6.107   5.205  0.8121 -0.4182  0.2002
   62G       H1 1474   5.474   6.120   5.254 -0.8623  1.7692  2.9216
   62G       C2 1475   5.315   6.219   5.188 -0.2644  0.3765  0.0726
   62G       N2 1476   5.369   6.329   5.234 -0.2046 -0.4089  0.4667
   62G      H21 1477   5.460   6.320   5.278 -1.0987 -3.0013  2.0289
   62G      H22 1478   5.309   6.410   5.246  0.0404 -0.2999  0.9889
   62G       N3 1479   5.193   6.226   5.139 -0.2060  0.2825  0.0590
   62G       C4 1480   5.147   6.103   5.095 -0.3153 -0.4265  0.6118
   62G      C3' 1481   4.948   6.173   4.752 -0.2158  0.5140 -0.5222
   62G      H3' 1482   5.012   6.085   4.758 -2.4183 -1.1044  0.4493
   62G      C2' 1483   4.981   6.262   4.875 -0.3053  0.2895  0.6549
   62G     H2'1 1484   5.088   6.277   4.889 -0.3837  1.5717 -0.0270
   62G      O2' 1485   4.908   6.385   4.894  0.1468  0.2791  0.5542
   62G     HO'2 1486   4.927   6.420   4.981  2.4438 -0.4006  0.3935
   62G      O3' 1487   4.932   6.237   4.632  0.2644 -0.4877  0.2780
   63U        P 1488   5.058   6.263   4.529  0.1415 -0.0228 -0.0714
   63U      O1P 1489   5.008   6.340   4.413  0.3596  0.4357  0.1436
   63U      O2P 1490   5.122   6.130   4.501  0.3341 -0.0317  0.1404
   63U      O5' 1491   5.166   6.350   4.605  0.0493 -0.8767  0.8574
   63U      C5' 1492   5.132   6.483   4.643  0.0017 -0.6680 -0.5025
   63U     H5'1 1493   5.037   6.480   4.697  0.6030 -0.0898  0.6232
   63U     H5'2 1494   5.126   6.550   4.557 -0.2409  0.3240  0.2686
   63U      C4' 1495   5.241   6.540   4.744 -1.1527  0.3108 -0.2405
   63U      H4' 1496   5.214   6.641   4.775 -0.2326  0.4721  0.0704
   63U      O4' 1497   5.255   6.468   4.867 -0.2502  0.1303 -0.1964
   63U      C1' 1498   5.391   6.469   4.902 -0.5189  0.3465  0.6556
   63U      H1' 1499   5.409   6.515   4.999  2.0734  1.1694 -0.1307
   63U       N1 1500   5.448   6.331   4.897 -0.2287 -0.0869 -0.6658
   63U       C6 1501   5.380   6.228   4.833  0.0194  0.0977  0.1308
   63U       H6 1502   5.289   6.242   4.775  0.2224  0.4635 -0.1025
   63U       C5 1503   5.423   6.097   4.855 -0.0247 -0.4080 -0.5196
   63U       H5 1504   5.380   6.006   4.815 -1.4428  0.2680 -0.5976
   63U       C4 1505   5.542   6.073   4.925 -0.0477  0.6066  0.3348
   63U       O4 1506   5.587   5.961   4.947  0.4771  0.2681 -0.4782
   63U       N3 1507   5.613   6.178   4.971 -0.6064  0.2273 -0.4505
   63U       H3 1508   5.705   6.155   5.004 -0.7191  0.5197  0.0837
   63U       C2 1509   5.566   6.305   4.973 -0.9331 -0.1193  0.4630
   63U       O2 1510   5.637   6.394   5.028  0.2450  0.6424 -0.4880
   63U      C3' 1511   5.383   6.546   4.683  0.0335 -0.2735  0.4325
   63U      H3' 1512   5.409   6.449   4.640 -0.7623 -1.0842  1.7017
   63U      C2' 1513   5.464   6.565   4.808  1.1398  0.4757  0.1075
   63U     H2'1 1514   5.567   6.531   4.802  1.3865  0.4478  2.8370
   63U      O2' 1515   5.460   6.690   4.865  0.3340 -0.7104  0.2020
   63U     HO'2 1516   5.534   6.703   4.926  0.2461 -3.0224  0.9239
   63U      O3' 1517   5.394   6.659   4.596  0.2331  0.2994 -0.2397
   64A        P 1518   5.474   6.647   4.466 -0.0201 -0.0002  0.2666
   64A      O1P 1519   5.496   6.785   4.413  0.0978 -0.0004 -0.1310
   64A      O2P 1520   5.419   6.542   4.377 -0.3964 -0.2221 -0.1759
   64A      O5' 1521   5.612   6.589   4.526  0.4485 -0.0306  0.0599
   64A      C5' 1522   5.701   6.687   4.584 -1.1218 -0.1084 -1.1822
   64A     H5'1 1523   5.643   6.745   4.656  1.3300  0.2799  0.6091
   64A     H5'2 1524   5.741   6.753   4.507  3.9755 -0.2425  0.9881
   64A      C4' 1525   5.824   6.633   4.659 -0.5216  0.0872  0.3541
   64A      H4' 1526   5.868   6.716   4.714 -1.7122  2.5092 -2.0916
   64A      O4' 1527   5.802   6.523   4.754 -0.0562 -0.1318  0.4463
   64A      C1' 1528   5.914   6.432   4.747  0.1557  0.1207  0.2820
   64A      H1' 1529   5.961   6.430   4.846 -0.8196  0.9151  0.7769
   64A       N9 1530   5.861   6.287   4.717  0.1663  0.1170  0.3025
   64A       C8 1531   5.762   6.248   4.632 -0.3544  0.6790 -0.0991
   64A       H8 1532   5.690   6.315   4.587  0.1102  0.4621 -1.1882
   64A       N7 1533   5.767   6.116   4.606  0.2187  0.1137  0.1984
   64A       C5 1534   5.876   6.074   4.690 -0.6001 -0.2351  0.3320
   64A       C6 1535   5.946   5.959   4.716 -0.6864  1.0184 -0.5882
   64A       N6 1536   5.924   5.845   4.659  0.1854  0.0221  0.2562
   64A      H61 1537   5.840   5.825   4.606  0.6133  0.0709 -0.4584
   64A      H62 1538   5.996   5.777   4.679 -0.8235 -0.9945  0.4899
   64A       N1 1539   6.057   5.954   4.791 -1.0470  0.4571  0.6520
   64A       C2 1540   6.100   6.060   4.846  0.3935  0.5443 -0.6853
   64A       H2 1541   6.185   6.050   4.911 -0.3917  0.4083  0.3548
   64A       N3 1542   6.046   6.184   4.831  0.0963  0.4700  0.5144
   64A       C4 1543   5.931   6.180   4.753 -0.3519 -0.7210 -0.8410
   64A      C3' 1544   5.924   6.576   4.560  0.0782  0.2776  0.0260
   64A      H3' 1545   5.880   6.504   4.491 -0.3683  0.0515  0.5340
   64A      C2' 1546   6.010   6.483   4.639  0.2582 -0.8204 -0.3719
   64A     H2'1 1547   6.054   6.406   4.576 -0.0839 -1.6997  0.4366
   64A      O2' 1548   6.106   6.554   4.713  0.4150 -0.0805  0.5523
   64A     HO'2 1549   6.137   6.633   4.668  0.9456 -0.8299 -0.4357
   64A      O3' 1550   6.004   6.674   4.494 -0.1536  0.2421 -0.4999
   65C        P 1551   6.077   6.651   4.362 -0.4988 -0.6582 -0.2602
   65C      O1P 1552   6.126   6.785   4.324 -0.0370 -0.1079  0.6668
   65C      O2P 1553   5.984   6.579   4.276 -0.4438 -0.5449  0.1986
   65C      O5' 1554   6.208   6.562   4.407 -0.0983 -0.0169  0.2423
   65C      C5' 1555   6.320   6.632   4.466 -0.1882 -0.2605 -0.4019
   65C     H5'1 1556   6.293   6.692   4.553 -0.4127  0.5983 -1.0514
   65C     H5'2 1557   6.358   6.696   4.387  1.0288 -1.3362 -0.7207
   65C      C4' 1558   6.421   6.526   4.510 -0.0750  0.5057 -0.4966
   65C      H4' 1559   6.499   6.574   4.570  1.7433 -3.2813  0.5058
   65C      O4' 1560   6.365   6.424   4.599 -0.0763 -0.1203 -0.0031
   65C      C1' 1561   6.442   6.304   4.603 -0.6092  0.0302  0.1666
   65C      H1' 1562   6.486   6.295   4.702 -1.2813  0.0720  0.4752
   65C       N1 1563   6.367   6.179   4.571  0.5446 -0.1975  0.0325
   65C       C6 1564   6.247   6.185   4.496 -0.1813  0.0295  0.3377
   65C       H6 1565   6.212   6.284   4.472 -0.0885 -0.0392 -0.0767
   65C       C5 1566   6.181   6.072   4.461 -0.0927 -0.0832 -0.1779
   65C       H5 1567   6.093   6.092   4.402 -0.0375  3.0800  0.6069
   65C       C4 1568   6.245   5.953   4.495 -0.3973  0.1078 -0.3901
   65C       N4 1569   6.188   5.842   4.466 -0.2491  0.4251 -0.0791
   65C      H41 1570   6.103   5.844   4.411  0.8203  2.7774 -1.8221
   65C      H42 1571   6.238   5.762   4.502  0.5382  2.2645  3.3220
   65C       N3 1572   6.359   5.944   4.558  0.0119  0.1512 -0.1369
   65C       C2 1573   6.421   6.053   4.603  0.7324  0.0983 -0.2294
   65C       O2 1574   6.534   6.031   4.643 -0.0332  0.4578  0.2059
   65C      C3' 1575   6.492   6.438   4.401  0.3175  0.2334 -0.0746
   65C      H3' 1576   6.411   6.397   4.340  0.3004  1.0097 -0.5950
   65C      C2' 1577   6.550   6.329   4.493 -0.5030 -0.0964  0.5441
   65C     H2'1 1578   6.580   6.242   4.435 -0.7784  0.2380 -0.1017
   65C      O2' 1579   6.666   6.380   4.560 -0.2641 -0.1320  0.5311
   65C     HO'2 1580   6.712   6.439   4.499 -0.8231 -0.4808 -0.2460
   65C      O3' 1581   6.593   6.499   4.331  0.8712 -0.7063 -0.1619
   66G        P 1582   6.635   6.450   4.184 -0.1443  0.2984  0.2298
   66G      O1P 1583   6.748   6.535   4.145 -0.2248  0.4734 -0.2040
   66G      O2P 1584   6.512   6.461   4.097 -0.3382 -0.1295 -0.1008
   66G      O5' 1585   6.683   6.295   4.201  0.1037 -0.0868  0.0556
   66G      C5' 1586   6.820   6.277   4.230  0.2220  1.2031  0.7061
   66G     H5'1 1587   6.839   6.316   4.329 -2.1715 -0.4263  1.9136
   66G     H5'2 1588   6.890   6.326   4.162  0.0732 -0.5186 -0.7905
   66G      C4' 1589   6.864   6.127   4.257 -0.2990 -0.9435 -0.0891
   66G      H4' 1590   6.956   6.139   4.315  0.2955  1.3605 -1.3389
   66G      O4' 1591   6.765   6.066   4.341 -0.3033  0.5328  0.1130
   66G      C1' 1592   6.778   5.931   4.304 -0.0278 -0.2683 -0.0117
   66G      H1' 1593   6.830   5.883   4.387 -3.3152 -2.4294  1.0192
   66G       N9 1594   6.645   5.853   4.292  0.0723  0.3866  0.2429
   66G       C8 1595   6.517   5.894   4.255 -1.1379  0.0340 -0.2005
   66G       H8 1596   6.492   5.996   4.227  0.7778 -0.0223 -2.4524
   66G       N7 1597   6.437   5.794   4.234  0.0917  0.1728 -0.8121
   66G       C5 1598   6.516   5.681   4.267 -0.3995 -0.7915  0.2204
   66G       C6 1599   6.479   5.540   4.266  0.0895  0.6918  0.0616
   66G       O6 1600   6.368   5.486   4.251 -0.3728 -0.3122 -0.5350
   66G       N1 1601   6.590   5.454   4.285 -0.4633 -0.3987 -0.3418
   66G       H1 1602   6.578   5.354   4.271 -0.2869 -0.4280 -0.2834
   66G       C2 1603   6.709   5.500   4.326  0.7431 -0.3717 -0.0465
   66G       N2 1604   6.793   5.403   4.337  0.6577 -0.0043 -0.4082
   66G      H21 1605   6.755   5.311   4.321 -1.6589  0.7651  0.2328
   66G      H22 1606   6.888   5.423   4.364  0.6814 -0.2341 -0.3164
   66G       N3 1607   6.749   5.627   4.340 -0.3039 -0.5547  0.3437
   66G       C4 1608   6.645   5.712   4.305  0.2657 -0.6338 -0.1340
   66G      C3' 1609   6.875   6.051   4.128  0.7296 -0.6724  0.2836
   66G      H3' 1610   6.788   6.072   4.066  0.4543 -0.6247  0.6815
   66G      C2' 1611   6.870   5.908   4.184  0.5133 -0.3826 -0.6582
   66G     H2'1 1612   6.832   5.841   4.107  0.9020 -1.2128 -0.1399
   66G      O2' 1613   6.998   5.866   4.237  0.4097  0.1086 -0.3344
   66G     HO'2 1614   7.024   5.786   4.191  2.7490 -0.4779  1.7913
   66G      O3' 1615   6.997   6.077   4.056  0.0529  0.2357  0.0165
   67G        P 1616   7.019   6.023   3.913 -0.2854  0.0814  0.3711
   67G      O1P 1617   7.146   6.073   3.858  0.2210  0.3790 -0.0015
   67G      O2P 1618   6.891   6.053   3.841 -0.2750 -0.4648 -0.0486
   67G      O5' 1619   7.029   5.867   3.919 -0.1648  0.1084  0.4903
   67G      C5' 1620   7.153   5.814   3.964 -0.2708  0.5035 -0.5883
   67G     H5'1 1621   7.175   5.861   4.060 -1.1914  1.2221 -0.7189
   67G     H5'2 1622   7.239   5.835   3.900  0.7022 -0.2941  0.4232
   67G      C4' 1623   7.156   5.663   3.979  0.4780 -0.0166  0.0499
   67G      H4' 1624   7.239   5.623   4.038  0.0884 -3.1411 -1.3320
   67G      O4' 1625   7.029   5.627   4.046  0.0797 -0.3936  0.5558
   67G      C1' 1626   6.990   5.493   4.018 -0.2789 -0.2033 -0.6006
   67G      H1' 1627   7.005   5.437   4.111 -0.3537  0.2238 -0.3317
   67G       N9 1628   6.849   5.474   3.975  0.8336 -0.5086 -0.1035
   67G       C8 1629   6.753   5.574   3.953 -0.1016 -0.2895  0.3930
   67G       H8 1630   6.775   5.679   3.969 -0.9686 -0.0328 -0.0457
   67G       N7 1631   6.635   5.523   3.924  0.1156 -0.3021  0.2449
   67G       C5 1632   6.655   5.384   3.926 -0.7205 -0.4698 -0.9833
   67G       C6 1633   6.564   5.275   3.906 -0.8628 -0.0479  0.0490
   67G       O6 1634   6.447   5.277   3.878 -0.8261  0.0746 -0.5880
   67G       N1 1635   6.628   5.149   3.927 -0.4881 -0.1948 -0.3878
   67G       H1 1636   6.562   5.073   3.913  0.1404 -0.6049 -1.2119
   67G       C2 1637   6.753   5.132   3.977 -0.3525 -0.3912  0.2843
   67G       N2 1638   6.790   5.013   4.011  0.1603 -0.5429 -0.2248
   67G      H21 1639   6.741   4.925   3.997  2.0111 -1.2372 -3.2416
   67G      H22 1640   6.886   5.020   4.040  0.8695 -0.9197 -2.3348
   67G       N3 1641   6.837   5.230   3.991 -0.4799 -0.2953 -0.0093
   67G       C4 1642   6.787   5.356   3.958  0.2458 -0.0948 -0.1363
   67G      C3' 1643   7.144   5.580   3.853  0.1072  0.2905 -0.4512
   67G      H3' 1644   7.075   5.631   3.786  0.3425  0.5830 -0.4757
   67G      C2' 1645   7.083   5.445   3.904  0.4823 -0.8742 -0.1203
   67G     H2'1 1646   7.023   5.411   3.819  2.2229 -1.2959 -1.2258
   67G      O2' 1647   7.183   5.354   3.954 -0.2253  0.6420  0.1091
   67G     HO'2 1648   7.253   5.356   3.887  1.4646 -2.8788  1.5002
   67G      O3' 1649   7.272   5.553   3.797 -0.5674 -0.2265  0.4729
   68A        P 1650   7.283   5.500   3.644 -0.4019  0.0110 -0.3825
   68A      O1P 1651   7.424   5.523   3.595  0.3764 -0.0600  0.4174
   68A      O2P 1652   7.176   5.547   3.563  0.5693  0.5452 -0.1067
   68A      O5' 1653   7.248   5.347   3.646 -0.6151  0.4847  0.1756
   68A      C5' 1654   7.343   5.245   3.692  0.1764  0.5266  0.6981
   68A     H5'1 1655   7.379   5.268   3.793 -0.9161  0.4597  1.1176
   68A     H5'2 1656   7.430   5.246   3.626 -0.7355 -1.5989 -0.6447
   68A      C4' 1657   7.272   5.109   3.683 -0.0779 -0.2393  0.1935
   68A      H4' 1658   7.341   5.030   3.712  1.0693  0.6803  0.0601
   68A      O4' 1659   7.154   5.124   3.755 -0.8820  0.5024 -0.3421
   68A      C1' 1660   7.052   5.041   3.707  0.1182 -0.7133 -0.0072
   68A      H1' 1661   7.018   4.966   3.779 -1.8854  0.9215  0.8497
   68A       N9 1662   6.939   5.128   3.661  0.1562  0.1519  0.0750
   68A       C8 1663   6.930   5.264   3.629  0.1304 -0.2466 -1.1866
   68A       H8 1664   7.009   5.335   3.644  0.4860 -0.4868 -1.8770
   68A       N7 1665   6.810   5.299   3.592  0.8756  0.0480  0.0090
   68A       C5 1666   6.731   5.178   3.600 -0.1567 -0.3189  0.1993
   68A       C6 1667   6.594   5.143   3.560  0.4448 -0.9990 -0.1841
   68A       N6 1668   6.490   5.224   3.519 -0.0201 -0.2835  0.3427
   68A      H61 1669   6.515   5.321   3.506  0.9718 -0.4044  1.2227
   68A      H62 1670   6.405   5.175   3.496 -0.9228  0.6826  1.4814
   68A       N1 1671   6.561   5.012   3.572 -0.3442 -0.5810 -0.2008
   68A       C2 1672   6.651   4.923   3.609 -0.4838 -0.0527 -0.3236
   68A       H2 1673   6.621   4.821   3.625  0.5356 -0.5765 -1.6485
   68A       N3 1674   6.769   4.945   3.654 -0.3591  0.8343 -0.5849
   68A       C4 1675   6.813   5.076   3.645  0.0639  0.0540 -0.0684
   68A      C3' 1676   7.228   5.063   3.545  0.4371 -0.1395  0.5952
   68A      H3' 1677   7.200   5.155   3.494 -0.9994 -1.5132 -1.2283
   68A      C2' 1678   7.110   4.971   3.585  0.0302  0.4486 -0.3111
   68A     H2'1 1679   7.038   4.965   3.503  1.3782  1.9623 -1.6749
   68A      O2' 1680   7.152   4.845   3.633  0.3291  0.6034 -0.1655
   68A     HO'2 1681   7.139   4.799   3.550 -2.0526  1.0567 -0.1124
   68A      O3' 1682   7.331   4.996   3.480  0.2491  0.2160  0.0936
   69A        P 1683   7.323   4.960   3.325  0.0237  0.0782 -0.0203
   69A      O1P 1684   7.456   4.909   3.291  0.1361  0.6888 -0.3026
   69A      O2P 1685   7.273   5.083   3.260 -0.2249 -0.4912  0.6059
   69A      O5' 1686   7.228   4.836   3.312 -0.1897 -0.0249  0.4645
   69A      C5' 1687   7.256   4.702   3.350  0.8350  0.0279  0.2743
   69A     H5'1 1688   7.311   4.707   3.444  0.4627 -1.6596  0.6140
   69A     H5'2 1689   7.328   4.666   3.277  1.6220  1.2959  0.3970
   69A      C4' 1690   7.127   4.616   3.345  0.4501 -0.7566  0.3071
   69A      H4' 1691   7.151   4.518   3.385  1.3627 -0.4811  0.4613
   69A      O4' 1692   7.027   4.685   3.419 -0.1919  0.1402  0.4442
   69A      C1' 1693   6.900   4.665   3.347  0.1237 -0.0869  0.9204
   69A      H1' 1694   6.829   4.609   3.408 -2.8389  1.3453 -0.9358
   69A       N9 1695   6.833   4.793   3.311 -0.8197  0.2403 -0.1729
   69A       C8 1696   6.893   4.913   3.279  0.5025 -0.4090 -0.7297
   69A       H8 1697   6.999   4.932   3.275  0.5991 -0.8677 -0.4815
   69A       N7 1698   6.801   5.001   3.241 -0.2016  0.5935 -0.2205
   69A       C5 1699   6.675   4.943   3.262  0.0022 -1.0282  0.2993
   69A       C6 1700   6.540   4.983   3.252  0.0570  0.4101  0.1065
   69A       N6 1701   6.494   5.106   3.230  0.7634  0.7324 -0.9345
   69A      H61 1702   6.564   5.176   3.206  2.8506  0.0766  2.5903
   69A      H62 1703   6.394   5.110   3.225  0.6529 -0.1484  0.1934
   69A       N1 1704   6.446   4.892   3.270  0.8361  0.3272  0.1254
   69A       C2 1705   6.476   4.765   3.286 -0.3006 -0.1088  0.2142
   69A       H2 1706   6.397   4.694   3.305 -1.4750  1.7333  2.9654
   69A       N3 1707   6.599   4.717   3.296  0.7653 -0.1384  0.2622
   69A       C4 1708   6.697   4.810   3.290 -0.3472  0.2335 -0.1613
   69A      C3' 1709   7.076   4.593   3.202  0.3747  0.0214 -0.0521
   69A      H3' 1710   7.099   4.680   3.141  1.7651 -0.8694 -0.8435
   69A      C2' 1711   6.923   4.578   3.225 -0.2447 -0.5204  0.3422
   69A     H2'1 1712   6.873   4.609   3.134 -0.0828 -0.9084  0.1181
   69A      O2' 1713   6.891   4.448   3.270  0.0550  0.5117  0.7471
   69A     HO'2 1714   6.879   4.378   3.205 -2.6224 -0.4043  2.0557
   69A      O3' 1715   7.148   4.481   3.144  0.0701 -0.6415 -0.4369
   70U        P 1716   7.139   4.433   2.989 -0.5283 -0.2195 -0.3003
   70U      O1P 1717   7.218   4.303   2.993 -0.3073 -0.1685 -0.0287
   70U      O2P 1718   7.189   4.546   2.905 -0.5771  0.1556 -0.2125
   70U      O5' 1719   6.997   4.404   2.932  0.3803 -0.3814  0.5020
   70U      C5' 1720   6.937   4.275   2.963 -0.3277 -0.6371 -0.4947
   70U     H5'1 1721   6.965   4.248   3.065  1.8833 -0.6473 -1.0718
   70U     H5'2 1722   6.994   4.204   2.903 -2.7671 -1.4945 -1.9640
   70U      C4' 1723   6.786   4.256   2.939 -0.0703  0.2887 -0.0426
   70U      H4' 1724   6.768   4.149   2.955 -0.4098  0.5810  1.7383
   70U      O4' 1725   6.725   4.342   3.034 -0.0745 -0.2373 -0.0953
   70U      C1' 1726   6.608   4.386   2.967  0.1632 -0.3080  0.2058
   70U      H1' 1727   6.522   4.362   3.029 -0.1562 -1.0672 -0.5238
   70U       N1 1728   6.606   4.530   2.950  0.3387  0.0395  0.2959
   70U       C6 1729   6.720   4.604   2.927 -0.0154 -0.1628 -0.2717
   70U       H6 1730   6.818   4.559   2.917  0.3707  0.6337 -0.1727
   70U       C5 1731   6.718   4.741   2.915  0.5641 -0.2475 -0.4499
   70U       H5 1732   6.807   4.790   2.879  0.9417  0.4890  1.3574
   70U       C4 1733   6.588   4.814   2.924 -0.1278 -0.3168  0.4052
   70U       O4 1734   6.579   4.936   2.915 -0.8102  0.0657 -0.0734
   70U       N3 1735   6.478   4.737   2.933  0.3535 -0.5377 -0.1601
   70U       H3 1736   6.387   4.780   2.931 -0.3963 -2.0855 -1.2711
   70U       C2 1737   6.486   4.595   2.941  0.3421 -0.0288 -0.1576
   70U       O2 1738   6.382   4.535   2.939  0.2268 -0.1496 -0.6760
   70U      C3' 1739   6.743   4.298   2.800  0.7446  0.1836  0.3621
   70U      H3' 1740   6.784   4.396   2.773 -2.7894  1.3626 -1.2650
   70U      C2' 1741   6.598   4.323   2.835 -0.1362 -0.1153  0.4198
   70U     H2'1 1742   6.552   4.391   2.764 -0.3904  0.9897  1.6067
   70U      O2' 1743   6.517   4.207   2.861 -0.2469  0.2315  0.2136
   70U     HO'2 1744   6.440   4.206   2.805 -0.1070  0.1602  0.0184
   70U      O3' 1745   6.769   4.187   2.716  0.2333 -0.0186  0.2540
   71A        P 1746   6.764   4.198   2.553 -0.1716  0.0588 -0.2366
   71A      O1P 1747   6.753   4.056   2.502  0.3220  0.5210  0.2651
   71A      O2P 1748   6.877   4.281   2.516 -0.2177 -0.5269 -0.2078
   71A      O5' 1749   6.631   4.278   2.516 -0.5177  0.2433  0.0022
   71A      C5' 1750   6.503   4.214   2.505 -0.7916 -0.0902 -0.5229
   71A     H5'1 1751   6.478   4.162   2.597 -1.7021 -1.0083 -1.2579
   71A     H5'2 1752   6.513   4.132   2.434  3.4354  0.5074 -0.8813
   71A      C4' 1753   6.384   4.301   2.480  1.1565  0.0210 -0.3341
   71A      H4' 1754   6.294   4.239   2.481  0.7618  0.5708 -0.9350
   71A      O4' 1755   6.375   4.400   2.581 -0.3543 -0.2609 -0.5504
   71A      C1' 1756   6.300   4.507   2.532 -0.0338 -1.0649 -0.5159
   71A      H1' 1757   6.208   4.516   2.588  1.6515 -0.9693  2.4211
   71A       N9 1758   6.376   4.636   2.552 -0.4920  0.4332  0.1559
   71A       C8 1759   6.511   4.642   2.588  0.2808  0.6535 -0.6074
   71A       H8 1760   6.580   4.561   2.604  0.0833  0.5124 -0.4638
   71A       N7 1761   6.552   4.770   2.598  0.2769 -0.2102  0.0567
   71A       C5 1762   6.438   4.841   2.571  0.1707  0.3924 -0.8303
   71A       C6 1763   6.401   4.975   2.573 -0.6993  0.7826 -0.2846
   71A       N6 1764   6.490   5.074   2.603  0.4418 -0.9122 -0.6913
   71A      H61 1765   6.589   5.061   2.617  0.9390  1.4822 -1.5838
   71A      H62 1766   6.451   5.166   2.613  0.2541 -1.0273 -0.3140
   71A       N1 1767   6.280   5.015   2.539  0.0696  0.3251  0.1647
   71A       C2 1768   6.187   4.930   2.504 -0.6929 -0.7903 -0.0183
   71A       H2 1769   6.088   4.965   2.480 -0.9999 -2.0067 -0.6429
   71A       N3 1770   6.204   4.798   2.511  0.4180 -0.2222 -0.2224
   71A       C4 1771   6.331   4.763   2.547 -0.1518  0.7015 -0.3106
   71A      C3' 1772   6.398   4.384   2.351 -0.1469  1.2356 -0.4978
   71A      H3' 1773   6.496   4.433   2.352  0.5144 -0.0051  1.1075
   71A      C2' 1774   6.287   4.484   2.383 -0.6503 -1.1771 -0.0429
   71A     H2'1 1775   6.301   4.579   2.331 -1.4630 -0.7259  0.5434
   71A      O2' 1776   6.155   4.435   2.364 -0.5311  1.0268 -0.2662
   71A     HO'2 1777   6.139   4.437   2.269 -0.3128 -1.0169 -0.3891
   71A      O3' 1778   6.374   4.295   2.241  0.0517  0.0524 -0.0733
   72G        P 1779   6.381   4.344   2.090  0.1992 -0.0857 -0.0553
   72G      O1P 1780   6.365   4.230   2.000  0.1560  0.3114  0.0405
   72G      O2P 1781   6.506   4.423   2.079  0.7194  0.2342 -0.0255
   72G      O5' 1782   6.262   4.450   2.063  0.5874 -0.2117 -0.6472
   72G      C5' 1783   6.125   4.408   2.027  0.3071 -0.5690  0.3579
   72G     H5'1 1784   6.094   4.325   2.091  0.7797 -1.5674 -0.6739
   72G     H5'2 1785   6.126   4.384   1.921  1.7994  0.6425  0.0642
   72G      C4' 1786   6.033   4.530   2.039  0.4269 -0.7206  0.0935
   72G      H4' 1787   5.928   4.498   2.037 -0.2994  1.3302 -3.4815
   72G      O4' 1788   6.075   4.604   2.154  0.0058 -0.5128 -0.1831
   72G      C1' 1789   6.038   4.742   2.130 -0.6880  0.4057 -0.1465
   72G      H1' 1790   5.958   4.763   2.202 -2.3219 -1.7782 -1.2101
   72G       N9 1791   6.169   4.819   2.143 -0.4751 -0.1351 -0.6805
   72G       C8 1792   6.299   4.774   2.165 -0.0622 -0.2810  1.3162
   72G       H8 1793   6.326   4.672   2.142 -0.0576 -0.2380  1.1300
   72G       N7 1794   6.379   4.866   2.200  0.1772 -1.2569  0.5886
   72G       C5 1795   6.301   4.985   2.207 -0.3033  0.0855  0.8833
   72G       C6 1796   6.337   5.117   2.251 -0.0977 -0.6930  0.3691
   72G       O6 1797   6.440   5.164   2.302 -0.1982 -0.1422 -0.4090
   72G       N1 1798   6.233   5.201   2.232  0.1223  0.2634 -0.1103
   72G       H1 1799   6.250   5.301   2.234 -0.8106  0.4463 -0.7949
   72G       C2 1800   6.119   5.170   2.167  0.0548 -0.8060  0.3114
   72G       N2 1801   6.035   5.269   2.145  0.3879 -0.2624  0.1552
   72G      H21 1802   6.061   5.366   2.157 -2.1349  0.2602  2.5539
   72G      H22 1803   5.956   5.246   2.087  1.7663 -1.1159 -1.4684
   72G       N3 1804   6.077   5.046   2.138  0.3633  0.1080 -0.8006
   72G       C4 1805   6.173   4.952   2.165  0.7830 -0.4751 -0.7052
   72G      C3' 1806   6.050   4.627   1.919 -0.3420 -0.0545 -0.0635
   72G      H3' 1807   6.155   4.654   1.906 -0.0064 -0.0893  2.0712
   72G      C2' 1808   5.990   4.753   1.983 -0.0906 -0.2042 -1.2554
   72G     H2'1 1809   6.025   4.842   1.931  0.0624 -0.9074 -2.3874
   72G      O2' 1810   5.850   4.753   1.988  0.2565  0.8161 -0.2242
   72G     HO'2 1811   5.813   4.841   1.999 -0.4722  0.4613  0.2740
   72G      O3' 1812   5.987   4.588   1.799  0.3758  0.0478  0.1800
   73A        P 1813   6.039   4.631   1.657 -0.0121  0.1484  0.0817
   73A      O1P 1814   5.945   4.576   1.554  0.2157  0.3329  0.5520
   73A      O2P 1815   6.178   4.578   1.653 -0.3939 -0.3715  0.0426
   73A      O5' 1816   6.055   4.786   1.643 -0.2016 -0.6951 -0.0694
   73A      C5' 1817   5.939   4.874   1.651 -0.7729 -1.2992 -0.2741
   73A     H5'1 1818   5.886   4.851   1.744  2.2010  2.1258  2.5908
   73A     H5'2 1819   5.868   4.865   1.569 -2.4031  1.7036  0.6632
   73A      C4' 1820   5.984   5.024   1.665 -0.5239 -0.2065 -0.7645
   73A      H4' 1821   5.904   5.098   1.664  1.8759  2.6640 -3.8336
   73A      O4' 1822   6.063   5.044   1.780 -0.2937 -0.0770 -0.2215
   73A      C1' 1823   6.127   5.168   1.763 -0.0270  0.4993  0.0893
   73A      H1' 1824   6.066   5.250   1.802  0.4644  0.6974  0.4459
   73A       N9 1825   6.260   5.167   1.826  0.2864  0.0169 -0.5826
   73A       C8 1826   6.336   5.058   1.864 -0.3430  0.2401 -0.4455
   73A       H8 1827   6.295   4.959   1.875 -0.8619  0.6333  1.6580
   73A       N7 1828   6.438   5.092   1.944 -0.2580 -0.5236 -0.3515
   73A       C5 1829   6.441   5.232   1.935  0.6983  0.8514  0.4384
   73A       C6 1830   6.535   5.332   1.975 -0.7708  0.0037 -0.3677
   73A       N6 1831   6.644   5.317   2.047  0.1901  0.1255  0.5393
   73A      H61 1832   6.665   5.225   2.083  1.3752 -0.1945 -0.8814
   73A      H62 1833   6.689   5.404   2.073 -0.5626  1.1601 -1.3688
   73A       N1 1834   6.515   5.460   1.946 -0.0469 -0.3796  0.4353
   73A       C2 1835   6.408   5.485   1.878 -0.2753 -0.0639 -0.1137
   73A       H2 1836   6.391   5.590   1.859  1.1987  0.1348 -0.4467
   73A       N3 1837   6.310   5.403   1.830 -0.0918 -0.4079 -0.2630
   73A       C4 1838   6.335   5.276   1.864  0.2562  0.4045  0.2821
   73A      C3' 1839   6.078   5.064   1.548 -0.4556 -0.3891 -0.8328
   73A      H3' 1840   6.160   4.992   1.544  1.3711  1.5423 -0.2235
   73A      C2' 1841   6.144   5.192   1.615  0.1658  0.3126 -1.0364
   73A     H2'1 1842   6.250   5.205   1.594  0.8778 -1.1151  1.4015
   73A      O2' 1843   6.083   5.314   1.588  0.6775 -0.5782  0.6223
   73A     HO'2 1844   6.149   5.384   1.591  0.1681 -0.0569  0.0494
   73A      O3' 1845   6.012   5.080   1.423  0.5484  0.1981 -0.2602
   74U        P 1846   6.085   5.045   1.291  0.0692  0.2426  0.1375
   74U      O1P 1847   5.983   5.047   1.181 -0.0323 -0.5107 -0.3430
   74U      O2P 1848   6.151   4.913   1.314  0.0034  0.1747  0.1851
   74U      O5' 1849   6.193   5.154   1.255 -0.1092 -0.1918 -0.0783
   74U      C5' 1850   6.150   5.284   1.227 -0.1177 -0.4254  1.0013
   74U     H5'1 1851   6.065   5.307   1.292  0.6597 -1.0892  2.3174
   74U     H5'2 1852   6.122   5.284   1.122 -0.7363  1.1431  1.1394
   74U      C4' 1853   6.258   5.389   1.249 -1.2753  0.2472  0.3903
   74U      H4' 1854   6.219   5.490   1.231 -0.3819  0.5898  0.3370
   74U      O4' 1855   6.295   5.389   1.384  0.3003  0.7657 -0.5637
   74U      C1' 1856   6.424   5.446   1.396 -0.1604 -0.8137  0.8729
   74U      H1' 1857   6.416   5.547   1.436 -1.4217 -0.7625  0.5305
   74U       N1 1858   6.507   5.374   1.491 -0.2882  0.2161 -0.1285
   74U       C6 1859   6.515   5.236   1.508 -0.2216  0.0229  0.8194
   74U       H6 1860   6.447   5.179   1.447  0.2936 -1.1645  1.3374
   74U       C5 1861   6.602   5.172   1.594  0.3594  0.0047  0.2080
   74U       H5 1862   6.598   5.066   1.616 -2.3917 -0.2603 -1.1479
   74U       C4 1863   6.694   5.250   1.675 -0.2137  0.0379  0.0851
   74U       O4 1864   6.779   5.205   1.751  0.2361  0.1702 -0.1590
   74U       N3 1865   6.688   5.383   1.655 -0.2428  0.2123  0.5202
   74U       H3 1866   6.760   5.429   1.709  1.7416 -0.2712 -1.5359
   74U       C2 1867   6.598   5.448   1.567  0.3267  0.8163 -0.3472
   74U       O2 1868   6.608   5.567   1.569  0.2592 -0.1927  0.4963
   74U      C3' 1869   6.392   5.361   1.172  0.2152 -0.5565 -0.3290
   74U      H3' 1870   6.429   5.258   1.180  0.8013 -0.4525 -1.4848
   74U      C2' 1871   6.483   5.454   1.257 -0.3992  0.3203  0.0088
   74U     H2'1 1872   6.588   5.428   1.247 -0.3239  1.2874 -2.4629
   74U      O2' 1873   6.474   5.591   1.219  0.4116  0.0414 -0.1778
   74U     HO'2 1874   6.566   5.615   1.203  0.5296  0.2002  0.6581
   74U      O3' 1875   6.375   5.397   1.039 -0.0933  0.1899  1.1340
   75A        P 1876   6.493   5.365   0.938  0.0057  0.1861  0.4741
   75A      O1P 1877   6.444   5.411   0.807  0.0591  0.0275  0.4584
   75A      O2P 1878   6.536   5.223   0.942 -0.0936  0.0183 -0.4979
   75A      O5' 1879   6.618   5.453   0.987  0.0447  0.0738 -0.0689
   75A      C5' 1880   6.651   5.587   0.942  0.3996  0.2497  0.4584
   75A     H5'1 1881   6.558   5.638   0.965 -0.6016 -1.7124  0.9517
   75A     H5'2 1882   6.663   5.583   0.833  0.0749  1.1710  0.3855
   75A      C4' 1883   6.762   5.660   1.024 -0.0045  0.7038 -0.8109
   75A      H4' 1884   6.761   5.764   0.993  1.3077  0.5698 -1.3484
   75A      O4' 1885   6.747   5.657   1.172  0.4630  0.7783  0.2758
   75A      C1' 1886   6.886   5.653   1.224 -0.1003  0.0169  0.2570
   75A      H1' 1887   6.884   5.738   1.292 -0.0093 -0.6159  1.0569
   75A       N9 1888   6.912   5.542   1.307  0.2603 -0.2474  0.1364
   75A       C8 1889   6.846   5.427   1.302 -0.2073  0.3610  0.7923
   75A       H8 1890   6.778   5.411   1.221  0.2526  0.0724  0.4567
   75A       N7 1891   6.883   5.338   1.389 -0.1134 -0.3755 -0.3843
   75A       C5 1892   6.979   5.407   1.466  0.1291  0.3975  0.0263
   75A       C6 1893   7.071   5.378   1.566  0.3308 -0.2395  0.5337
   75A       N6 1894   7.064   5.264   1.630  0.5716  0.5865 -0.4209
   75A      H61 1895   6.998   5.196   1.594  0.1293 -0.5955  2.3514
   75A      H62 1896   7.134   5.239   1.697  1.8172  1.4991 -1.3329
   75A       N1 1897   7.158   5.470   1.613 -0.5467  0.4656  0.2560
   75A       C2 1898   7.162   5.586   1.550  0.2123  0.6062  0.1637
   75A       H2 1899   7.229   5.658   1.594 -0.1118  0.0946  1.5510
   75A       N3 1900   7.095   5.625   1.442 -0.0641  0.2959  0.0774
   75A       C4 1901   7.006   5.525   1.405 -0.7775  0.2777 -0.3864
   75A      C3' 1902   6.901   5.604   0.998 -0.8131  0.4159  0.5726
   75A      H3' 1903   6.891   5.496   1.007 -0.7618  0.4663  1.2654
   75A      C2' 1904   6.979   5.676   1.110  0.6169  0.1272  0.2741
   75A     H2'1 1905   7.073   5.622   1.120  0.1836 -0.5618  0.6990
   75A      O2' 1906   6.988   5.816   1.087  0.0685  0.1045 -0.5007
   75A     HO'2 1907   7.018   5.832   0.997  1.2804  0.3989 -0.0576
   75A      O3' 1908   6.960   5.642   0.874 -0.3012 -0.4454 -0.3545
   76A        P 1909   7.092   5.564   0.834  0.1410  0.3066 -0.4286
   76A      O1P 1910   7.123   5.603   0.698  0.4050 -0.3794  0.2775
   76A      O2P 1911   7.068   5.419   0.861 -0.3141  0.0430  0.3311
   76A      O5' 1912   7.208   5.604   0.928  0.4734  0.0085  0.3467
   76A      C5' 1913   7.271   5.731   0.908  0.4426  0.5436 -0.1514
   76A     H5'1 1914   7.193   5.807   0.899 -2.2949 -2.1874 -2.2231
   76A     H5'2 1915   7.315   5.719   0.809 -0.2203 -1.7828 -0.2366
   76A      C4' 1916   7.382   5.767   1.007 -0.3376  0.1817  1.1085
   76A      H4' 1917   7.406   5.871   0.989 -0.6029  0.3411  1.6533
   76A      O4' 1918   7.331   5.730   1.140  0.1639 -0.7542  0.4649
   76A      C1' 1919   7.422   5.654   1.217  0.5076 -0.9311 -0.1985
   76A      H1' 1920   7.435   5.718   1.304 -2.3183  0.0467 -0.4044
   76A       N9 1921   7.384   5.521   1.256  0.5574  0.4810  0.1629
   76A       C8 1922   7.292   5.440   1.204 -0.5694 -0.5528 -0.2228
   76A       H8 1923   7.227   5.469   1.123 -0.4990 -1.2378 -0.5290
   76A       N7 1924   7.263   5.336   1.276  0.1052 -0.4738  0.4139
   76A       C5 1925   7.358   5.338   1.379  0.3889  0.4765 -0.8654
   76A       C6 1926   7.390   5.256   1.495  0.3090  0.9765  0.4730
   76A       N6 1927   7.322   5.150   1.532 -0.3246 -0.3808  0.2611
   76A      H61 1928   7.243   5.128   1.473 -0.8066  2.2945 -0.2064
   76A      H62 1929   7.341   5.088   1.609 -1.5193 -1.8598 -0.5815
   76A       N1 1930   7.495   5.286   1.566 -0.3087 -0.4668 -0.4434
   76A       C2 1931   7.556   5.403   1.543 -0.4981  0.0913  0.0928
   76A       H2 1932   7.646   5.419   1.602 -0.6983  2.9815 -0.2581
   76A       N3 1933   7.530   5.495   1.454 -0.2131 -0.6734  0.0507
   76A       C4 1934   7.433   5.456   1.367  0.0721  0.7041 -0.1288
   76A      C3' 1935   7.512   5.686   0.990  0.1626 -0.7212 -0.2295
   76A      H3' 1936   7.500   5.599   0.925  1.6153 -1.2773  0.2077
   76A      C2' 1937   7.555   5.656   1.138  0.0106 -0.1821  0.2008
   76A     H2'1 1938   7.596   5.555   1.146 -1.4647 -1.0059 -1.8088
   76A      O2' 1939   7.643   5.753   1.194  0.1278  0.1697 -0.1085
   76A     HO'2 1940   7.735   5.726   1.191  0.3458  0.9624 -2.3758
   76A      O3' 1941   7.602   5.778   0.917  0.2173  0.0356  0.3559
   77U        P 1942   7.709   5.715   0.816 -0.2667  0.1703  0.4430
   77U      O1P 1943   7.769   5.828   0.745  0.5189 -0.2409  0.0779
   77U      O2P 1944   7.647   5.607   0.739  0.0396 -0.1166  0.1383
   77U      O5' 1945   7.813   5.652   0.910 -0.3466 -0.3458 -0.4260
   77U      C5' 1946   7.917   5.726   0.977  0.1712 -0.5396  0.0559
   77U     H5'1 1947   7.871   5.814   1.021  0.3560 -1.3308  1.9137
   77U     H5'2 1948   7.996   5.737   0.903  0.4459 -0.8364  0.3017
   77U      C4' 1949   7.974   5.639   1.087  0.0265  0.3670 -0.3448
   77U      H4' 1950   8.039   5.704   1.145 -0.9065  1.5282 -0.5701
   77U      O4' 1951   7.865   5.601   1.178 -0.0225  0.1960  0.5017
   77U      C1' 1952   7.911   5.473   1.242  0.0114 -0.3998 -0.0441
   77U      H1' 1953   7.925   5.493   1.348 -1.3484 -0.4919  0.1594
   77U       N1 1954   7.818   5.356   1.230  0.3790  0.1564  0.3567
   77U       C6 1955   7.737   5.343   1.117 -0.0980 -0.3630  0.2934
   77U       H6 1956   7.759   5.410   1.036 -1.5269 -0.1369  0.0689
   77U       C5 1957   7.639   5.248   1.113 -0.2858  0.0351  0.3444
   77U       H5 1958   7.582   5.232   1.023  1.8348 -0.1570 -1.0093
   77U       C4 1959   7.623   5.160   1.223  0.3803  0.0807 -0.3671
   77U       O4 1960   7.533   5.079   1.233  0.4154  0.2977  0.0181
   77U       N3 1961   7.707   5.186   1.333 -0.7875 -0.5020 -0.3600
   77U       H3 1962   7.691   5.135   1.418 -1.3531  2.7444  1.6622
   77U       C2 1963   7.806   5.275   1.340  0.3483  0.0816  0.1418
   77U       O2 1964   7.878   5.280   1.438 -0.3934  0.2760 -0.0285
   77U      C3' 1965   8.046   5.507   1.047  0.2407  0.4923 -0.4756
   77U      H3' 1966   7.988   5.448   0.975  2.8813 -3.1433  0.0783
   77U      C2' 1967   8.046   5.423   1.175 -0.6651 -0.2394  0.8134
   77U     H2'1 1968   8.046   5.320   1.141  1.0592 -0.2485  0.7200
   77U      O2' 1969   8.144   5.457   1.265 -0.5415  0.2980  0.3199
   77U     HO'2 1970   8.228   5.421   1.233  1.3093  1.0471  3.8130
   77U      O3' 1971   8.174   5.537   0.996  0.0057  0.1717  0.2572
   78U        P 1972   8.261   5.440   0.916  0.5618 -0.0014  0.0112
   78U      O1P 1973   8.381   5.514   0.867  0.5577 -0.2292  0.7650
   78U      O2P 1974   8.175   5.372   0.811  0.2974 -0.3314 -0.4286
   78U      O5' 1975   8.323   5.328   1.005  0.1281 -0.2053 -0.5668
   78U      C5' 1976   8.433   5.358   1.101 -0.1857  0.0787 -0.0732
   78U     H5'1 1977   8.413   5.454   1.148  1.7136 -1.0961  3.4743
   78U     H5'2 1978   8.530   5.366   1.051 -0.1311  3.1686  0.3590
   78U      C4' 1979   8.435   5.249   1.203  0.4143  0.4115 -0.2231
   78U      H4' 1980   8.503   5.278   1.283 -3.5180  1.2700  3.2399
   78U      O4' 1981   8.307   5.226   1.262  0.0260 -0.3002 -0.3848
   78U      C1' 1982   8.283   5.094   1.310 -0.4831  0.8500  0.9297
   78U      H1' 1983   8.285   5.092   1.419 -2.3737 -3.2085  1.0866
   78U       N1 1984   8.152   5.032   1.261 -0.5840 -0.5329 -0.2874
   78U       C6 1985   8.099   5.069   1.137  0.1836  0.0897 -0.0989
   78U       H6 1986   8.155   5.129   1.067 -1.3124  1.1177 -0.4517
   78U       C5 1987   7.979   5.018   1.100  0.5924 -0.6267 -0.1069
   78U       H5 1988   7.934   5.039   1.003 -0.6106 -1.1555  0.3133
   78U       C4 1989   7.906   4.924   1.188 -0.8580  0.2852  0.0526
   78U       O4 1990   7.805   4.868   1.158  0.2618  0.1754 -0.4321
   78U       N3 1991   7.967   4.896   1.305  0.2016 -0.1013  0.1188
   78U       H3 1992   7.921   4.824   1.360  1.3138  0.6427  2.1199
   78U       C2 1993   8.090   4.941   1.346 -0.3051 -0.5774 -0.0416
   78U       O2 1994   8.139   4.902   1.456  0.3630  0.0487  0.1864
   78U      C3' 1995   8.448   5.112   1.140 -0.0959 -0.5700  1.0287
   78U      H3' 1996   8.375   5.106   1.059 -0.7698  0.4772  1.5405
   78U      C2' 1997   8.404   5.020   1.257  0.1298 -0.3457 -0.2939
   78U     H2'1 1998   8.379   4.919   1.224 -0.3894 -0.0057 -0.9551
   78U      O2' 1999   8.503   5.020   1.352  0.0699 -0.4000  0.3765
   78U     HO'2 2000   8.580   5.046   1.301  0.5694 -1.6113  0.4630
   78U      O3' 2001   8.574   5.071   1.114 -0.4532 -0.1498 -0.0786
   79A        P 2002   8.598   4.970   0.997 -0.6531 -0.2900  0.0200
   79A      O1P 2003   8.745   4.970   0.975 -0.1636 -0.4815  0.1668
   79A      O2P 2004   8.517   5.009   0.883 -0.0219 -0.0969 -0.0836
   79A      O5' 2005   8.572   4.818   1.041 -0.2402 -0.5304  0.3826
   79A      C5' 2006   8.639   4.767   1.155  0.1663  0.0743 -0.4097
   79A     H5'1 2007   8.656   4.845   1.229  0.1643  0.1666 -0.5063
   79A     H5'2 2008   8.739   4.741   1.121  0.2497  0.8826 -0.8140
   79A      C4' 2009   8.584   4.643   1.228  0.2858 -0.3810  0.3451
   79A      H4' 2010   8.651   4.601   1.303  1.5963  0.9079 -0.0573
   79A      O4' 2011   8.452   4.676   1.285  0.0245  0.0117 -0.0501
   79A      C1' 2012   8.363   4.567   1.272 -0.2686  0.1504  0.5067
   79A      H1' 2013   8.323   4.535   1.368 -1.3443 -0.0764 -0.0050
   79A       N9 2014   8.252   4.610   1.185 -0.2233  0.3408  0.2977
   79A       C8 2015   8.246   4.717   1.103 -0.2108 -0.4344  0.6830
   79A       H8 2016   8.333   4.779   1.089 -1.2440  0.5492 -2.1369
   79A       N7 2017   8.127   4.738   1.041 -0.4885 -0.1249  0.0437
   79A       C5 2018   8.056   4.617   1.081  0.0556  0.4696  0.3377
   79A       C6 2019   7.923   4.556   1.063  0.6122  0.3489  0.1932
   79A       N6 2020   7.823   4.612   0.991  0.2696  0.2527 -0.5250
   79A      H61 2021   7.832   4.710   0.970  1.1392  0.0145 -1.3683
   79A      H62 2022   7.739   4.558   0.978  1.0662 -1.2267  0.1652
   79A       N1 2023   7.901   4.425   1.106 -0.0253 -0.0940  0.0709
   79A       C2 2024   7.995   4.371   1.183 -0.2666 -0.2144 -0.0374
   79A       H2 2025   7.974   4.271   1.218  0.6308  0.2101  1.8285
   79A       N3 2026   8.110   4.420   1.219 -0.0058 -0.1281 -0.5497
   79A       C4 2027   8.136   4.542   1.164  0.1996 -0.5226  0.8675
   79A      C3' 2028   8.555   4.526   1.133 -0.3615  0.2037 -0.3932
   79A      H3' 2029   8.508   4.567   1.043  0.0621 -0.1841 -0.8041
   79A      C2' 2030   8.442   4.452   1.212 -0.3167 -0.2577 -0.1150
   79A     H2'1 2031   8.388   4.391   1.139  2.1710 -1.3836 -1.1238
   79A      O2' 2032   8.488   4.372   1.320  0.0717 -0.2658  0.1825
   79A     HO'2 2033   8.533   4.303   1.272 -0.4255 -0.3355 -0.1937
   79A      O3' 2034   8.662   4.438   1.095 -0.0681 -0.8550  0.5259
   80A        P 2035   8.663   4.352   0.960 -0.1414 -0.2600 -0.1039
   80A      O1P 2036   8.792   4.287   0.941  0.8056  0.4884 -0.5781
   80A      O2P 2037   8.610   4.436   0.854  0.4646 -0.2495 -0.0643
   80A      O5' 2038   8.555   4.236   0.974 -0.3907 -0.8470  0.4448
   80A      C5' 2039   8.583   4.133   1.068 -0.0817 -0.3780  0.2121
   80A     H5'1 2040   8.618   4.182   1.159  1.4653 -0.5241 -0.2778
   80A     H5'2 2041   8.668   4.074   1.034 -0.9283 -1.5691  0.0711
   80A      C4' 2042   8.461   4.041   1.104  0.3088  0.5728 -0.3090
   80A      H4' 2043   8.486   3.973   1.185  1.8481 -0.7456 -1.7983
   80A      O4' 2044   8.341   4.115   1.135 -0.9518  0.3410 -0.5406
   80A      C1' 2045   8.225   4.054   1.071 -0.9102  0.1204  0.1789
   80A      H1' 2046   8.153   4.017   1.144 -0.8491  0.7891  0.5866
   80A       N9 2047   8.166   4.150   0.977 -0.4193 -0.4932 -0.1595
   80A       C8 2048   8.210   4.280   0.949 -0.6995 -0.1673 -0.3005
   80A       H8 2049   8.307   4.321   0.975 -1.2190  1.0049 -0.1321
   80A       N7 2050   8.123   4.344   0.875 -0.4487  0.1941  0.1916
   80A       C5 2051   8.006   4.259   0.874 -0.3002  0.0349 -0.2111
   80A       C6 2052   7.869   4.258   0.825  0.2574  0.6324  0.1880
   80A       N6 2053   7.805   4.356   0.768  0.0024 -0.1552  0.3062
   80A      H61 2054   7.840   4.451   0.766  0.4763 -0.2997  1.1391
   80A      H62 2055   7.718   4.330   0.724  0.1641 -1.8870  0.9510
   80A       N1 2056   7.794   4.142   0.824 -0.1599  1.1178  0.7043
   80A       C2 2057   7.854   4.031   0.876 -0.8566 -0.3420 -0.5411
   80A       H2 2058   7.792   3.943   0.865 -1.4956  0.3885 -3.7195
   80A       N3 2059   7.969   4.026   0.936 -0.6008  0.3031  1.0867
   80A       C4 2060   8.042   4.142   0.930 -0.2017  0.2989 -0.5846
   80A      C3' 2061   8.424   3.971   0.979  0.5649  0.2861  0.4112
   80A      H3' 2062   8.424   4.043   0.898 -0.9151  3.4298  2.9513
   80A      C2' 2063   8.279   3.931   1.001  0.3148 -0.1907  0.8622
   80A     H2'1 2064   8.221   3.929   0.909  3.6583 -0.5036 -1.4091
   80A      O2' 2065   8.272   3.821   1.092 -0.3725 -0.5331 -0.3080
   80A     HO'2 2066   8.193   3.777   1.059 -0.7144  0.6860 -1.2121
   80A      O3' 2067   8.506   3.855   0.952 -0.2813  0.0576  0.0473
   81U        P 2068   8.536   3.813   0.806 -0.5426  0.0320  0.1662
   81U      O1P 2069   8.608   3.689   0.823 -0.4690  0.4889  0.6879
   81U      O2P 2070   8.598   3.924   0.733  0.2576 -0.6893 -0.4493
   81U      O5' 2071   8.395   3.791   0.742  0.3260  0.1894  1.3214
   81U      C5' 2072   8.314   3.680   0.778 -0.0645 -0.1569 -0.2054
   81U     H5'1 2073   8.319   3.669   0.886  0.9772 -0.7814 -0.2958
   81U     H5'2 2074   8.376   3.593   0.752  1.6429  0.7035  0.7966
   81U      C4' 2075   8.179   3.683   0.716 -0.1216 -0.4822  0.5255
   81U      H4' 2076   8.132   3.590   0.749 -0.0255 -0.4129  0.8708
   81U      O4' 2077   8.093   3.798   0.745  0.4970  0.8726  0.1201
   81U      C1' 2078   8.010   3.811   0.633 -0.1577 -0.5173 -0.2714
   81U      H1' 2079   7.909   3.784   0.665 -1.6437  3.6072 -0.9780
   81U       N1 2080   8.005   3.947   0.584  0.7063 -0.0559  0.2773
   81U       C6 2081   8.116   4.019   0.578  0.9799  0.1346  0.0464
   81U       H6 2082   8.205   3.976   0.621  1.5116 -0.2916 -1.3993
   81U       C5 2083   8.116   4.146   0.529  0.4686  0.5810  0.2095
   81U       H5 2084   8.214   4.192   0.524  0.7616 -0.0076  0.4543
   81U       C4 2085   7.992   4.209   0.481 -0.0383 -0.3813 -0.4092
   81U       O4 2086   7.981   4.322   0.432  0.4716 -0.2709  0.4273
   81U       N3 2087   7.885   4.130   0.489  0.1509 -0.4044 -0.4437
   81U       H3 2088   7.798   4.164   0.451 -0.8228 -3.6999 -1.5428
   81U       C2 2089   7.882   3.996   0.531  0.7442 -0.2429  0.1105
   81U       O2 2090   7.782   3.932   0.512  0.1286  0.5451  0.7080
   81U      C3' 2091   8.192   3.676   0.562 -0.6257  0.0413 -0.0023
   81U      H3' 2092   8.265   3.748   0.527 -1.4156  0.5844 -0.5880
   81U      C2' 2093   8.054   3.717   0.521  0.7295 -0.0776 -0.2007
   81U     H2'1 2094   8.062   3.782   0.434 -1.0103 -0.5735 -0.7768
   81U      O2' 2095   7.952   3.608   0.511 -0.6969 -0.0907 -0.2625
   81U     HO'2 2096   8.005   3.529   0.519 -0.7945 -0.3001 -1.5353
   81U      O3' 2097   8.222   3.539   0.512  0.3490 -0.7061  0.2879
   82U        P 2098   8.301   3.522   0.372 -0.0592 -0.3610 -0.2386
   82U      O1P 2099   8.309   3.380   0.332  0.6709 -0.0403 -0.1221
   82U      O2P 2100   8.429   3.599   0.394  0.1859 -0.6239  0.0232
   82U      O5' 2101   8.227   3.604   0.264  0.1550  0.0031  0.3694
   82U      C5' 2102   8.121   3.553   0.186  0.0360 -0.1750 -0.6893
   82U     H5'1 2103   8.053   3.494   0.247 -0.1061  1.3929  0.7214
   82U     H5'2 2104   8.173   3.490   0.114  1.1969 -2.3587  1.8886
   82U      C4' 2105   8.052   3.668   0.113 -0.1438 -0.2855 -0.1376
   82U      H4' 2106   7.952   3.643   0.079 -0.7756 -1.0523  2.1653
   82U      O4' 2107   8.035   3.789   0.193  0.4314  0.4466 -0.3732
   82U      C1' 2108   8.048   3.902   0.111  0.0420  0.2993  0.1159
   82U      H1' 2109   7.948   3.945   0.110  0.1581  0.6230  0.9809
   82U       N1 2110   8.151   3.996   0.163  0.1491  0.3317  0.1364
   82U       C6 2111   8.273   3.953   0.202  0.8289  0.3631  0.4420
   82U       H6 2112   8.291   3.847   0.209 -0.7116 -0.1564 -2.1107
   82U       C5 2113   8.364   4.045   0.232 -0.0917  0.4363 -0.4070
   82U       H5 2114   8.459   4.006   0.265 -1.3166 -1.8129  0.6569
   82U       C4 2115   8.340   4.188   0.237  0.0495  0.5995  0.8683
   82U       O4 2116   8.421   4.273   0.276 -0.1438  0.0418  0.2969
   82U       N3 2117   8.223   4.219   0.179  0.1985 -0.4016 -0.5443
   82U       H3 2118   8.195   4.314   0.159 -0.5965 -0.4296  0.3648
   82U       C2 2119   8.123   4.131   0.138  0.1622  0.9488  0.1091
   82U       O2 2120   8.014   4.179   0.095 -0.1498 -0.4887  1.1220
   82U      C3' 2121   8.134   3.710  -0.006 -1.2131 -0.5595 -0.8934
   82U      H3' 2122   8.239   3.717   0.021 -1.1815  4.0023 -1.4056
   82U      C2' 2123   8.080   3.852  -0.031 -0.5296  0.5755 -0.4290
   82U     H2'1 2124   8.152   3.920  -0.077 -0.8594  0.1099 -1.6710
   82U      O2' 2125   7.962   3.849  -0.110 -0.0360  0.3593 -0.5208
   82U     HO'2 2126   7.993   3.818  -0.195 -1.7436 -0.9589 -0.7067
   82U      O3' 2127   8.106   3.622  -0.112  0.0419  0.3083  0.6824
   82U      H3T 2128   8.192   3.613  -0.153 -0.3654  2.6906 -0.8641
   8.66545   8.66545   6.12739   0.00000   0.00000   0.00000   0.00000   4.33273   4.33273
