# Supplementary material for: Constant-pH Molecular Dynamics of Cationic Peptide Dendrimers Binding to siRNA
Source: J Chem Inf Model. 2026 Feb 5;66(8):4734–43. doi: 10.1021/acs.jcim.5c02636 (PMC13126635; doi:10.1021/acs.jcim.5c02636)
Supplement: Supplementary file 2 [file ci5c02636_si_002.zip › zip/DMH18_05_in_3.gro]

Protein t=   0.00000
 2128
    1LY0      N    1   8.119   4.455   1.781  0.9860  0.5287  0.0606
    1LY0     H1    2   8.062   4.422   1.857 -0.3253 -1.1248 -1.5422
    1LY0     H2    3   8.216   4.433   1.801  1.4137  2.9383  0.9306
    1LY0     H3    4   8.116   4.556   1.786  2.5992  0.6081  0.0320
    1LY0     CA    5   8.052   4.398   1.661  0.1132  0.0192  0.7587
    1LY0     HA    6   8.117   4.420   1.575  0.1837 -1.1275  0.5063
    1LY0     CB    7   7.920   4.459   1.645  0.0244 -0.8857  0.2926
    1LY0    HB1    8   7.932   4.567   1.654 -1.0620 -0.2334 -3.9443
    1LY0    HB2    9   7.848   4.431   1.722  1.6923 -0.1863  2.1763
    1LY0     CG   10   7.858   4.443   1.514 -0.0764 -0.2306  0.5097
    1LY0    HG1   11   7.854   4.336   1.493  1.2036 -0.5224  1.6458
    1LY0    HG2   12   7.922   4.489   1.439 -1.0157 -0.6831 -0.6016
    1LY0     CD   13   7.721   4.502   1.485  0.7088 -0.3965 -0.0307
    1LY0    HD1   14   7.703   4.484   1.379 -0.5180  2.0490 -0.3093
    1LY0    HD2   15   7.716   4.610   1.498  0.3526 -0.2807 -1.0675
    1LY0     CE   16   7.609   4.443   1.574 -0.3730 -0.0260 -0.2735
    1LY0    HE1   17   7.615   4.481   1.675  0.2062  0.6823 -0.5681
    1LY0    HE2   18   7.621   4.336   1.596  0.1866  0.4586  2.0187
    1LY0     NZ   19   7.478   4.466   1.508 -0.2528 -0.0131  0.0929
    1LY0    HZ1   20   7.461   4.564   1.489 -0.7289 -0.2956 -1.0149
    1LY0    HZ2   21   7.467   4.419   1.420 -3.2971 -0.5761  0.6691
    1LY0    HZ3   22   7.409   4.419   1.565  1.8259 -0.9745  1.9872
    1LY0      C   23   8.039   4.250   1.662 -0.1915  0.1968 -0.2906
    1LY0      O   24   8.003   4.193   1.766 -0.2456 -0.4873 -0.1276
    2LER      N   25   8.076   4.182   1.551 -0.0243 -0.5565 -1.0460
    2LER      H   26   8.121   4.243   1.483  1.5424  1.2596  1.4408
    2LER     CA   27   8.083   4.041   1.542 -0.9356  0.5167  0.0228
    2LER     HA   28   8.159   4.014   1.615 -0.4811  1.6752  0.0008
    2LER     CB   29   8.142   4.010   1.403 -0.1473  0.0985 -0.3062
    2LER    HB1   30   8.246   4.043   1.397  0.4104 -1.7924 -1.9443
    2LER    HB2   31   8.080   4.064   1.331 -1.0165 -1.7720 -1.0102
    2LER     CG   32   8.167   3.861   1.364  0.5840  0.3570  0.3062
    2LER     HG   33   8.065   3.823   1.356  0.0863  1.9295 -1.4429
    2LER    CD1   34   8.222   3.852   1.220 -0.4006  0.1451 -0.2230
    2LER   HD11   35   8.291   3.936   1.210 -1.7341  1.2905 -0.1106
    2LER   HD12   36   8.265   3.754   1.203 -0.5502 -0.1085  0.7759
    2LER   HD13   37   8.142   3.862   1.147 -0.5503 -1.2319 -0.2730
    2LER    CD2   38   8.254   3.786   1.460  0.3295 -0.4409  0.3177
    2LER   HD21   39   8.255   3.679   1.443 -4.2117 -0.5209 -0.8428
    2LER   HD22   40   8.356   3.825   1.469 -0.6237  2.1906  0.7856
    2LER   HD23   41   8.204   3.783   1.557 -0.1758 -0.3871  0.0655
    2LER      C   42   7.948   3.982   1.571 -0.1903 -0.3858 -0.6712
    2LER      O   43   7.939   3.902   1.662 -0.6415  0.1217 -0.0342
    3LYR      N   44   7.837   4.016   1.494 -0.4284 -0.6438 -0.1565
    3LYR      H   45   7.854   4.089   1.427  0.2003  0.2558  0.9467
    3LYR     CA   46   7.699   3.966   1.512 -0.0168  0.0027 -0.2526
    3LYR     HA   47   7.698   3.865   1.470  1.1872 -0.1994  0.1515
    3LYR     CB   48   7.592   4.046   1.431 -0.8054 -0.5755  0.2565
    3LYR    HB1   49   7.616   4.153   1.437 -1.4715 -0.4626  1.1844
    3LYR    HB2   50   7.491   4.030   1.467  0.0791 -2.5202  2.1058
    3LYR     CG   51   7.607   4.006   1.283 -0.5951  0.0712 -0.2349
    3LYR    HG1   52   7.585   3.900   1.273 -1.8118 -0.0720  2.7993
    3LYR    HG2   53   7.705   4.031   1.244 -0.3320 -2.6212 -1.5243
    3LYR     CD   54   7.501   4.081   1.211 -0.6070  0.4018 -0.1896
    3LYR    HD1   55   7.405   4.060   1.259  0.9404 -5.2588  1.1790
    3LYR    HD2   56   7.505   4.033   1.113 -0.1813  1.4496 -0.6907
    3LYR     CE   57   7.544   4.227   1.206  0.3816  0.0588 -0.3224
    3LYR    HE1   58   7.650   4.222   1.179  0.7474 -2.0472  1.2774
    3LYR    HE2   59   7.548   4.277   1.303  0.3541 -0.3272 -0.1192
    3LYR     NZ   60   7.451   4.300   1.118  0.4375  0.5071 -0.3208
    3LYR    HZ1   61   7.484   4.307   1.022  3.8356  1.8760  0.7934
    3LYR      C   62   7.653   3.954   1.657  0.1575 -0.4014  0.2813
    3LYR      O   63   7.584   3.861   1.689  0.2326 -0.0917  0.0422
    4LY0      N   64   7.696   4.038   1.753 -0.1713 -0.4998 -0.1777
    4LY0      H   65   7.744   4.120   1.721 -0.9503 -0.4698 -1.3163
    4LY0     CA   66   7.656   4.033   1.893 -0.2722 -0.3773 -0.8005
    4LY0     HA   67   7.548   4.031   1.910  0.1355 -2.5015  2.5261
    4LY0     CB   68   7.713   4.152   1.962 -0.3365  0.0719 -0.2876
    4LY0    HB1   69   7.706   4.236   1.893  1.9967 -0.0682 -0.7592
    4LY0    HB2   70   7.821   4.143   1.975 -0.2547  0.4241 -0.6733
    4LY0     CG   71   7.639   4.188   2.094  0.3168 -0.5084  0.2965
    4LY0    HG1   72   7.682   4.130   2.177  1.1668 -0.0902  0.1619
    4LY0    HG2   73   7.533   4.169   2.082 -0.2095  1.5882  1.1964
    4LY0     CD   74   7.668   4.334   2.124  0.6179 -0.1248 -0.1636
    4LY0    HD1   75   7.644   4.398   2.039 -0.8604  2.5726  2.0802
    4LY0    HD2   76   7.771   4.353   2.152 -0.0586  1.1754  1.7116
    4LY0     CE   77   7.584   4.388   2.243 -0.5525  0.7325 -0.0946
    4LY0    HE1   78   7.624   4.348   2.336 -0.0818  3.0495  0.7664
    4LY0    HE2   79   7.478   4.365   2.236 -0.1260 -1.7319  0.7539
    4LY0     NZ   80   7.593   4.531   2.255  0.1110 -0.5046  0.0505
    4LY0    HZ1   81   7.684   4.545   2.297  0.0306 -0.9923  0.3905
    4LY0    HZ2   82   7.576   4.576   2.166 -0.2916  1.9393  1.2826
    4LY0    HZ3   83   7.520   4.558   2.319  1.0273 -1.5702  1.5917
    4LY0      C   84   7.699   3.909   1.967  0.4893  0.0052 -0.0370
    4LY0      O   85   7.626   3.864   2.057  0.1245  0.0563  0.4300
    5LER      N   86   7.803   3.846   1.923  0.2831 -0.0729  0.7925
    5LER      H   87   7.850   3.881   1.841  0.6713 -0.0045  1.0449
    5LER     CA   88   7.847   3.723   1.985  0.7713  0.4248 -0.6983
    5LER     HA   89   7.825   3.719   2.092  2.0693 -0.4178 -0.4343
    5LER     CB   90   7.994   3.701   1.971 -0.2428 -0.2741 -0.4136
    5LER    HB1   91   8.022   3.687   1.867  1.3866 -1.0362  0.0986
    5LER    HB2   92   7.999   3.603   2.018 -1.4793 -0.3599 -0.4330
    5LER     CG   93   8.093   3.794   2.057  0.5456 -0.2713 -0.2588
    5LER     HG   94   8.199   3.777   2.038  0.6044  0.5389 -0.6814
    5LER    CD1   95   8.087   3.943   2.014 -0.0977 -0.1240 -1.2315
    5LER   HD11   96   8.165   4.002   2.062  1.0416 -1.3295 -1.5799
    5LER   HD12   97   8.103   3.960   1.908 -3.1194  3.7349 -1.3018
    5LER   HD13   98   7.988   3.981   2.040 -0.2133 -0.9198 -0.4869
    5LER    CD2   99   8.071   3.783   2.211 -0.9656  0.7241 -0.4552
    5LER   HD21  100   7.997   3.861   2.233  0.9183  2.5388 -0.2785
    5LER   HD22  101   8.037   3.682   2.233  1.0042  0.4755  1.7433
    5LER   HD23  102   8.164   3.820   2.252  0.8738 -1.7974 -2.0306
    5LER      C  103   7.751   3.606   1.933 -0.8358 -0.6090  0.5465
    5LER      O  104   7.781   3.487   1.962 -0.5833  1.1562 -0.1264
    6LYR      N  105   7.653   3.627   1.845 -0.1793 -0.3022  0.3074
    6LYR      H  106   7.633   3.721   1.813 -1.7995  0.1302  2.3609
    6LYR     CA  107   7.556   3.521   1.811 -0.1195  0.7128 -0.0132
    6LYR     HA  108   7.585   3.424   1.853  2.3610  0.9315 -1.0394
    6LYR     CB  109   7.557   3.508   1.656 -0.5126 -0.1885  0.4753
    6LYR    HB1  110   7.513   3.597   1.609  1.0313 -0.5456 -1.7751
    6LYR    HB2  111   7.488   3.429   1.628 -1.2439  1.0500 -1.5143
    6LYR     CG  112   7.702   3.487   1.598 -0.1557 -0.4185 -0.3464
    6LYR    HG1  113   7.735   3.392   1.640 -2.1738 -1.6943 -1.4802
    6LYR    HG2  114   7.765   3.571   1.628 -1.5041  0.0573  1.2839
    6LYR     CD  115   7.717   3.473   1.452  0.1697  0.3905 -0.1092
    6LYR    HD1  116   7.652   3.390   1.424  0.8480  0.0302 -0.6545
    6LYR    HD2  117   7.821   3.446   1.436  0.3866  1.6704 -0.9674
    6LYR     CE  118   7.668   3.602   1.383  0.4719  0.3384 -0.4678
    6LYR    HE1  119   7.719   3.692   1.419 -0.0115  0.7205 -0.7140
    6LYR    HE2  120   7.561   3.621   1.389  0.1469 -1.6511  1.0521
    6LYR     NZ  121   7.702   3.600   1.239 -0.0757  0.2411 -0.1294
    6LYR    HZ1  122   7.635   3.574   1.168  0.9164 -0.2625 -0.9050
    6LYR      C  123   7.415   3.546   1.869 -0.7457  0.0964  0.4855
    6LYR      O  124   7.328   3.469   1.834  0.6911 -0.2565 -0.1071
    7LER      N  125   7.395   3.654   1.951 -0.6187 -0.3159  0.0218
    7LER      H  126   7.467   3.724   1.961 -2.3794  2.1136 -2.6873
    7LER     CA  127   7.262   3.674   2.009  0.6219 -0.3849 -0.2644
    7LER     HA  128   7.194   3.685   1.925  1.2890  1.1891 -0.6474
    7LER     CB  129   7.266   3.800   2.096  0.2541  0.1552  0.6704
    7LER    HB1  130   7.343   3.797   2.173  1.6589 -0.8425 -0.7359
    7LER    HB2  131   7.171   3.814   2.149 -0.1514  0.0464 -0.0232
    7LER     CG  132   7.290   3.923   2.010 -0.8752  1.1349 -0.1036
    7LER     HG  133   7.381   3.913   1.951 -1.0236 -2.4230  0.0461
    7LER    CD1  134   7.172   3.944   1.915 -0.5264 -0.0787  0.0380
    7LER   HD11  135   7.182   4.033   1.854  1.4292 -0.4332 -0.2034
    7LER   HD12  136   7.165   3.864   1.841 -0.9522 -1.1853  1.2297
    7LER   HD13  137   7.077   3.944   1.970 -0.5959  3.1435  0.0882
    7LER    CD2  138   7.282   4.042   2.106 -0.6236 -0.4341 -0.0920
    7LER   HD21  139   7.353   4.033   2.189  0.9320  1.2062 -1.1649
    7LER   HD22  140   7.293   4.137   2.054 -0.9094 -0.4398 -0.1651
    7LER   HD23  141   7.182   4.042   2.148 -0.5768 -2.2535  0.1171
    7LER      C  142   7.217   3.558   2.094  0.4266  0.8924 -0.4020
    7LER      O  143   7.291   3.502   2.176 -0.1042  0.8005  0.5199
    8LER      N  144   7.086   3.517   2.079 -0.1650  0.1402  0.9802
    8LER      H  145   7.034   3.569   2.009 -0.4134  0.0835  1.1185
    8LER     CA  146   7.024   3.411   2.154  0.0691 -0.5575  0.0189
    8LER     HA  147   7.100   3.333   2.162  0.5503 -0.7670 -4.1136
    8LER     CB  148   6.899   3.364   2.078 -0.1506 -0.1179 -0.4129
    8LER    HB1  149   6.835   3.451   2.065  0.8241  0.5566 -0.8782
    8LER    HB2  150   6.849   3.291   2.142 -1.4519  2.1936  1.3642
    8LER     CG  151   6.924   3.299   1.942  0.6562  0.4963  0.5410
    8LER     HG  152   6.986   3.361   1.877  1.3166  1.3974  1.9600
    8LER    CD1  153   7.020   3.172   1.953  0.6561  0.0428 -0.0836
    8LER   HD11  154   7.047   3.136   1.853  0.6797 -1.7518  0.5211
    8LER   HD12  155   7.109   3.186   2.013  0.4596 -1.5815  0.6343
    8LER   HD13  156   6.971   3.090   2.006  0.2899  0.4013  0.1340
    8LER    CD2  157   6.785   3.262   1.881  0.1080  0.1802  0.3195
    8LER   HD21  158   6.798   3.213   1.785 -3.7177  0.7780 -0.6971
    8LER   HD22  159   6.729   3.203   1.954  0.5874 -2.4451 -1.3229
    8LER   HD23  160   6.745   3.360   1.852 -0.8523 -0.0895  0.6804
    8LER      C  161   6.979   3.462   2.286  0.2369  0.8774 -0.5409
    8LER      O  162   6.948   3.578   2.304  0.5533 -0.7797  0.2231
    9LYR      N  163   6.965   3.376   2.393  0.1221 -0.0019  0.6271
    9LYR      H  164   6.997   3.283   2.368 -2.4782 -0.1879 -2.6080
    9LYR     CA  165   6.903   3.400   2.525  0.2157 -0.2757  0.7737
    9LYR     HA  166   6.920   3.504   2.555 -0.8303 -0.5228  2.3399
    9LYR     CB  167   6.971   3.313   2.631  0.1469  0.5069 -0.3913
    9LYR    HB1  168   6.924   3.340   2.726 -3.1782 -2.6601 -0.8926
    9LYR    HB2  169   7.077   3.338   2.630 -0.0879  1.7232 -2.8772
    9LYR     CG  170   6.948   3.166   2.608 -0.8694  0.8229 -0.2121
    9LYR    HG1  171   6.979   3.142   2.506 -1.6799 -0.3455 -0.2070
    9LYR    HG2  172   6.842   3.140   2.616 -0.0660 -3.0543  0.1773
    9LYR     CD  173   7.024   3.088   2.714 -0.3603  0.5415  0.0583
    9LYR    HD1  174   6.983   3.118   2.810 -2.3687 -1.7908  0.0408
    9LYR    HD2  175   7.129   3.116   2.702 -0.4568  1.0694  0.4260
    9LYR     CE  176   7.008   2.936   2.703  0.2764 -0.1171  0.2347
    9LYR    HE1  177   6.907   2.897   2.717  0.8580 -2.4543 -1.3496
    9LYR    HE2  178   7.057   2.892   2.790 -0.5189  2.7709  2.3050
    9LYR     NZ  179   7.056   2.884   2.581 -0.5409  0.6317  0.0355
    9LYR    HZ1  180   7.153   2.856   2.582 -0.6551  0.1154 -1.0188
    9LYR      C  181   6.748   3.385   2.519  0.2898  0.0781  0.3466
    9LYR      O  182   6.677   3.399   2.616  0.2262  0.4540 -0.1846
   10LER      N  183   6.682   3.358   2.405  0.2948  0.1539 -0.2588
   10LER      H  184   6.734   3.360   2.318 -0.0940 -0.2402 -0.5053
   10LER     CA  185   6.540   3.324   2.389  0.2268 -0.5360 -0.0991
   10LER     HA  186   6.534   3.221   2.425 -1.6385 -1.5663 -2.9840
   10LER     CB  187   6.506   3.312   2.240 -0.4760 -0.3269  0.1271
   10LER    HB1  188   6.577   3.237   2.207  0.2851 -0.1456  1.2920
   10LER    HB2  189   6.529   3.409   2.196 -3.4098  0.9252  1.0955
   10LER     CG  190   6.364   3.276   2.204  0.4570  0.9482 -0.1731
   10LER     HG  191   6.297   3.350   2.248 -0.2961  0.1726  0.0040
   10LER    CD1  192   6.358   3.275   2.049  0.7961 -0.6519  0.8378
   10LER   HD11  193   6.425   3.204   2.001  2.3358  2.1736 -1.5639
   10LER   HD12  194   6.258   3.257   2.011  0.4335  1.8113  0.3940
   10LER   HD13  195   6.381   3.375   2.010 -0.9236 -1.0593 -1.4254
   10LER    CD2  196   6.319   3.143   2.265  0.1215 -1.2493  0.1356
   10LER   HD21  197   6.328   3.156   2.373 -0.3897  1.1043 -0.0456
   10LER   HD22  198   6.214   3.123   2.243 -0.9012 -0.4872  3.6284
   10LER   HD23  199   6.388   3.067   2.229  0.0950 -0.8311 -0.8289
   10LER      C  200   6.434   3.412   2.459 -0.1041  0.2473 -0.1291
   10LER      O  201   6.358   3.357   2.535 -0.0135 -0.1423  0.4348
   11LER      N  202   6.430   3.540   2.432 -0.2027  0.0852  0.8703
   11LER      H  203   6.496   3.569   2.362  1.9492 -0.3183  2.6167
   11LER     CA  204   6.331   3.627   2.490  0.2001  0.1952 -1.4539
   11LER     HA  205   6.234   3.581   2.473  0.0031  0.3680 -0.8105
   11LER     CB  206   6.330   3.750   2.406 -0.2142 -0.0599  0.2717
   11LER    HB1  207   6.425   3.801   2.418 -0.6315  1.4911 -2.2405
   11LER    HB2  208   6.251   3.818   2.438  1.0118  2.5557 -1.8421
   11LER     CG  209   6.306   3.734   2.247 -0.7233  0.7084  0.5265
   11LER     HG  210   6.371   3.660   2.202 -1.5410  0.5183 -0.3782
   11LER    CD1  211   6.160   3.690   2.226 -0.0762 -0.2453  0.0103
   11LER   HD11  212   6.150   3.668   2.120 -0.1442  3.1603 -0.8153
   11LER   HD12  213   6.132   3.604   2.286  0.5600 -0.4127  0.0755
   11LER   HD13  214   6.089   3.770   2.249  0.5341 -0.0233  1.2204
   11LER    CD2  215   6.336   3.875   2.184 -0.0896 -0.5741  0.4208
   11LER   HD21  216   6.257   3.942   2.216 -1.0601 -1.7324  0.5245
   11LER   HD22  217   6.438   3.905   2.210 -0.7136 -0.0461  2.4677
   11LER   HD23  218   6.337   3.860   2.076 -1.3169  1.1221  0.1297
   11LER      C  219   6.355   3.657   2.642  0.4409  0.1170 -0.1268
   11LER      O  220   6.276   3.730   2.700  0.2219 -0.3434  0.1723
   12LER      N  221   6.457   3.595   2.705 -0.0146 -0.2836  0.8793
   12LER      H  222   6.521   3.534   2.655  2.9319  1.6104  2.0945
   12LER     CA  223   6.478   3.594   2.843  0.5517  0.1677  0.4384
   12LER     HA  224   6.411   3.663   2.896 -1.5314 -0.8211 -0.7849
   12LER     CB  225   6.623   3.645   2.854 -0.1410  0.2550 -0.1435
   12LER    HB1  226   6.685   3.573   2.800 -0.2257  0.0366  0.0522
   12LER    HB2  227   6.659   3.625   2.954  0.7962  1.3107 -0.2433
   12LER     CG  228   6.654   3.794   2.814 -0.1677  0.1324 -0.9901
   12LER     HG  229   6.559   3.846   2.811  1.2780  2.9601 -0.7543
   12LER    CD1  230   6.732   3.864   2.933  0.0045 -0.2498 -0.3914
   12LER   HD11  231   6.676   3.845   3.024  2.5443  0.8140  1.5016
   12LER   HD12  232   6.829   3.818   2.951  0.2799  0.8775  1.1468
   12LER   HD13  233   6.733   3.972   2.927 -0.2664 -0.2243  0.0254
   12LER    CD2  234   6.730   3.793   2.681 -0.4334  0.3758  0.3987
   12LER   HD21  235   6.723   3.893   2.639 -1.3906  0.2786  0.2992
   12LER   HD22  236   6.831   3.758   2.702 -0.8672 -1.1909  0.0272
   12LER   HD23  237   6.668   3.721   2.628  0.4298 -1.6669  2.0315
   12LER      C  238   6.448   3.464   2.925  0.7439 -0.7693 -0.0142
   12LER      O  239   6.426   3.466   3.047  0.3270 -0.4626  0.0584
   13LER      N  240   6.423   3.354   2.857  0.1271 -0.1793 -0.3423
   13LER      H  241   6.421   3.360   2.757 -0.8635 -0.3865 -0.3382
   13LER     CA  242   6.363   3.230   2.908  0.0202 -0.0624 -0.3012
   13LER     HA  243   6.428   3.190   2.986  1.2801 -0.4252 -1.4996
   13LER     CB  244   6.371   3.115   2.809  0.0915  0.6746  0.0280
   13LER    HB1  245   6.312   3.140   2.721  0.1988 -2.7428 -1.1615
   13LER    HB2  246   6.335   3.025   2.859  1.3416  0.0344 -0.1858
   13LER     CG  247   6.514   3.087   2.757  1.1174 -0.0903 -0.9216
   13LER     HG  248   6.556   3.172   2.703  0.6963 -0.9495 -2.6971
   13LER    CD1  249   6.593   3.019   2.874  0.4866 -0.4036  0.3277
   13LER   HD11  250   6.696   3.001   2.843  0.7715  2.7826 -0.9920
   13LER   HD12  251   6.608   3.094   2.952 -0.4134  1.6080 -1.3360
   13LER   HD13  252   6.539   2.934   2.915 -0.4311 -0.2230 -0.4582
   13LER    CD2  253   6.507   2.977   2.659  0.0299  0.6343  0.5489
   13LER   HD21  254   6.608   2.957   2.623 -0.4194  1.5711 -1.3444
   13LER   HD22  255   6.460   2.890   2.704 -0.0955  1.3950  1.9441
   13LER   HD23  256   6.442   2.998   2.575 -1.2472 -1.7306  0.8557
   13LER      C  257   6.223   3.264   2.963 -0.0534 -0.3633 -0.2769
   13LER      O  258   6.147   3.339   2.896  0.1613  0.8556 -0.2593
   14NH2      N  259   6.182   3.223   3.083  0.1562  0.2775  0.8343
   14NH2     H1  260   6.246   3.161   3.130  2.4169  1.4081 -0.6206
   14NH2     H2  261   6.097   3.263   3.121 -0.3293 -0.1970  0.2774
   15LY0      N  262   6.935   4.668   1.197 -0.1876 -0.0699 -0.3163
   15LY0     H1  263   6.959   4.658   1.295  0.9475  1.8694 -0.3578
   15LY0     H2  264   6.858   4.733   1.201  0.4721  0.6767  1.9898
   15LY0     H3  265   6.908   4.575   1.168 -1.6182  0.1820  0.1222
   15LY0     CA  266   7.042   4.730   1.117 -0.2850  0.1563 -0.0814
   15LY0     HA  267   7.079   4.827   1.151  2.6422 -0.7401 -0.4547
   15LY0     CB  268   6.992   4.760   0.970  0.5271  0.1172  0.7541
   15LY0    HB1  269   6.937   4.672   0.937 -1.3222  1.4129  0.1995
   15LY0    HB2  270   7.076   4.767   0.901  0.2770  1.3924  0.5453
   15LY0     CG  271   6.887   4.866   0.941  0.3157 -0.0586 -0.5797
   15LY0    HG1  272   6.915   4.961   0.987  1.4851  1.2698 -3.7208
   15LY0    HG2  273   6.790   4.827   0.972  0.6320  1.5118  2.8421
   15LY0     CD  274   6.886   4.913   0.800 -0.2058 -0.3319  0.1103
   15LY0    HD1  275   6.843   4.831   0.742 -1.8238  0.4524  0.1470
   15LY0    HD2  276   6.988   4.925   0.762 -0.6529 -0.7312 -1.2888
   15LY0     CE  277   6.803   5.036   0.778 -0.0744  0.3605 -0.1671
   15LY0    HE1  278   6.826   5.110   0.854 -1.1873  0.3303  0.2307
   15LY0    HE2  279   6.697   5.010   0.768 -0.3303  1.3078 -0.0160
   15LY0     NZ  280   6.830   5.114   0.654 -0.6570  0.1998 -0.5609
   15LY0    HZ1  281   6.927   5.140   0.652 -0.7791  0.8826  0.9227
   15LY0    HZ2  282   6.814   5.049   0.578 -0.0459 -1.0797  0.3747
   15LY0    HZ3  283   6.765   5.191   0.647 -1.7865 -0.5691  0.8137
   15LY0      C  284   7.170   4.648   1.108 -0.0072  0.1554 -0.7568
   15LY0      O  285   7.281   4.704   1.128  0.3359  1.1465 -0.4239
   16LER      N  286   7.148   4.521   1.083  0.2580  0.2977  0.5561
   16LER      H  287   7.050   4.503   1.066 -0.2632  1.9453  1.6040
   16LER     CA  288   7.250   4.428   1.045 -0.3550  0.2037  0.3035
   16LER     HA  289   7.323   4.473   0.977  1.5315 -1.2000  1.3001
   16LER     CB  290   7.179   4.320   0.958 -0.1149 -0.2476 -0.6121
   16LER    HB1  291   7.107   4.267   1.020  0.9107  0.1540  0.9845
   16LER    HB2  292   7.246   4.241   0.922 -1.9275 -1.7784 -0.7637
   16LER     CG  293   7.115   4.360   0.824  0.6569 -0.4052 -0.1787
   16LER     HG  294   7.046   4.440   0.853 -0.5711 -1.5260  0.0692
   16LER    CD1  295   7.206   4.423   0.721 -0.1379 -0.3819 -0.7420
   16LER   HD11  296   7.250   4.511   0.768  0.7746 -1.5892  0.7651
   16LER   HD12  297   7.280   4.354   0.681  1.5441  2.1055 -2.1727
   16LER   HD13  298   7.155   4.475   0.640  0.6348  0.8849 -0.4453
   16LER    CD2  299   7.034   4.256   0.760  0.3370 -0.5274  0.2358
   16LER   HD21  300   7.096   4.184   0.707  1.1848 -0.2168  0.7991
   16LER   HD22  301   6.973   4.208   0.837 -1.7776  1.8652  0.1921
   16LER   HD23  302   6.970   4.300   0.682 -0.0330 -1.8281 -0.2229
   16LER      C  303   7.348   4.375   1.155 -0.5493 -0.4357 -0.3597
   16LER      O  304   7.309   4.375   1.273  0.0885  0.1723  0.1381
   17LY0      N  305   6.735   3.706   0.333 -0.5264 -0.5886 -0.4813
   17LY0     H1  306   6.718   3.734   0.237 -2.3910 -0.8767 -0.2691
   17LY0     H2  307   6.712   3.785   0.391 -0.2952 -0.4930 -0.5181
   17LY0     H3  308   6.669   3.633   0.357 -0.3557 -0.3496  0.7606
   17LY0     CA  309   6.877   3.687   0.355  0.7612 -0.9297  0.0643
   17LY0     HA  310   6.923   3.783   0.335  0.0199 -0.3593  1.0425
   17LY0     CB  311   6.928   3.592   0.240 -0.1571 -0.8137 -0.2481
   17LY0    HB1  312   6.907   3.634   0.142  0.8721 -0.4822 -0.3315
   17LY0    HB2  313   6.866   3.502   0.244  1.2933 -1.7998  2.3148
   17LY0     CG  314   7.073   3.555   0.235  0.7523  0.0703 -0.2299
   17LY0    HG1  315   7.095   3.484   0.314  0.2162  0.5862  0.3874
   17LY0    HG2  316   7.140   3.634   0.268  0.0363  0.7288 -0.3320
   17LY0     CD  317   7.101   3.507   0.094  0.1753  0.3089  0.0180
   17LY0    HD1  318   7.086   3.595   0.031 -3.5272  1.3522  2.0153
   17LY0    HD2  319   7.025   3.435   0.064 -0.9232  1.0087  0.9977
   17LY0     CE  320   7.237   3.448   0.094  0.5961  0.2051 -0.6880
   17LY0    HE1  321   7.235   3.344   0.127 -1.2858  0.0412 -1.2155
   17LY0    HE2  322   7.307   3.504   0.156 -0.5764  2.9889 -1.7547
   17LY0     NZ  323   7.293   3.443  -0.044 -0.1223  0.3899 -0.4789
   17LY0    HZ1  324   7.359   3.369  -0.062 -2.0303 -1.9670  1.5792
   17LY0    HZ2  325   7.218   3.431  -0.110  0.7637  1.7764 -1.8143
   17LY0    HZ3  326   7.322   3.536  -0.074 -0.1101 -0.1505 -2.2626
   17LY0      C  327   6.901   3.631   0.497 -0.1636 -0.9691 -0.0638
   17LY0      O  328   6.841   3.536   0.539  0.1131 -0.0608  0.0240
   18LER      N  329   6.995   3.704   0.565 -0.3651  0.5298  0.4117
   18LER      H  330   7.025   3.787   0.517  1.0757  1.4613  2.7353
   18LER     CA  331   7.042   3.679   0.694  0.2751  0.1120 -0.5762
   18LER     HA  332   6.967   3.615   0.739  1.6993 -0.8316  0.5655
   18LER     CB  333   7.034   3.809   0.776  0.6881  0.0898  0.2716
   18LER    HB1  334   6.930   3.838   0.766  0.8015  0.4487  0.1161
   18LER    HB2  335   7.087   3.892   0.729  1.0473 -0.4482 -0.2950
   18LER     CG  336   7.077   3.811   0.928  0.5589 -0.4286 -0.0650
   18LER     HG  337   7.175   3.762   0.930  0.9546  0.3701  0.7690
   18LER    CD1  338   7.096   3.947   0.991  0.3361  0.4878 -0.1423
   18LER   HD11  339   7.142   3.934   1.089 -1.4075 -0.3138  0.6137
   18LER   HD12  340   7.160   4.001   0.922 -0.8508  1.4949 -0.4992
   18LER   HD13  341   6.996   3.991   1.000  0.2591 -0.0266  1.8290
   18LER    CD2  342   6.982   3.721   1.012 -1.1104  0.0052 -0.7543
   18LER   HD21  343   7.017   3.702   1.114 -1.6180  0.6867 -0.4452
   18LER   HD22  344   6.885   3.764   1.035 -0.4940  0.9892  0.1165
   18LER   HD23  345   6.961   3.622   0.972 -0.9494 -1.3250  2.1957
   18LER      C  346   7.178   3.610   0.716  0.0849 -0.0144 -0.2501
   18LER      O  347   7.267   3.632   0.633  0.1452  0.3171 -0.3555
   19LYR      N  348   7.200   3.527   0.818  0.3510 -0.4660 -0.3402
   19LYR      H  349   7.117   3.501   0.871 -1.6289  2.1674 -1.9383
   19LYR     CA  350   7.324   3.460   0.846 -0.2049  0.2141 -0.6130
   19LYR     HA  351   7.378   3.432   0.756 -0.9587 -1.6877 -0.5099
   19LYR     CB  352   7.290   3.322   0.925 -0.0250  0.7029 -0.4690
   19LYR    HB1  353   7.220   3.261   0.869  0.9889 -0.4764 -0.4995
   19LYR    HB2  354   7.244   3.351   1.019 -0.2538 -1.3784  0.1193
   19LYR     CG  355   7.417   3.242   0.951 -0.2273  0.6322  0.0353
   19LYR    HG1  356   7.488   3.305   1.005  0.3639 -0.3269  0.4028
   19LYR    HG2  357   7.459   3.201   0.859 -1.1608 -2.2997  0.8021
   19LYR     CD  358   7.394   3.127   1.045 -0.7433  0.1083 -0.4304
   19LYR    HD1  359   7.300   3.077   1.022 -1.9909  1.1235  2.0921
   19LYR    HD2  360   7.396   3.158   1.150  0.2075  0.4298 -0.5316
   19LYR     CE  361   7.514   3.030   1.034  0.2224  0.0421 -0.5969
   19LYR    HE1  362   7.610   3.080   1.049  0.8800 -1.9060  2.5117
   19LYR    HE2  363   7.513   2.975   0.939 -1.3590  0.3261 -0.7734
   19LYR     NZ  364   7.496   2.928   1.147 -0.3924  0.6579  0.2683
   19LYR    HZ1  365   7.556   2.949   1.226  2.8438  0.3132 -1.8854
   19LYR      C  366   7.411   3.556   0.933 -1.3341 -0.1436 -0.5814
   19LYR      O  367   7.426   3.543   1.054 -0.5399  0.0489  0.5672
   20LY0      N  368   7.452   3.667   0.869 -0.0026  0.5959 -0.1007
   20LY0      H  369   7.420   3.672   0.773  1.4861  1.7857 -0.5767
   20LY0     CA  370   7.519   3.794   0.914  0.0003 -0.2922  0.4101
   20LY0     HA  371   7.453   3.841   0.987  1.0915  1.3096  0.3998
   20LY0     CB  372   7.536   3.884   0.791 -0.4275  0.4326 -0.1801
   20LY0    HB1  373   7.595   3.830   0.717 -0.6495 -0.4709  0.2862
   20LY0    HB2  374   7.598   3.969   0.821 -0.9293  1.6437 -2.3951
   20LY0     CG  375   7.410   3.939   0.720  0.0906  0.0775  0.3551
   20LY0    HG1  376   7.355   4.013   0.778 -0.4905  1.1137 -1.4414
   20LY0    HG2  377   7.340   3.855   0.714 -1.9042  1.6355  0.6717
   20LY0     CD  378   7.435   4.001   0.583  0.9293 -0.6810  0.3561
   20LY0    HD1  379   7.519   4.070   0.591 -0.7045  1.8433 -2.3163
   20LY0    HD2  380   7.353   4.069   0.558 -2.1215 -4.4510 -0.7611
   20LY0     CE  381   7.451   3.901   0.463 -1.3491 -0.8160 -0.4081
   20LY0    HE1  382   7.538   3.837   0.480 -1.2446 -0.4835  0.3155
   20LY0    HE2  383   7.473   3.959   0.373  1.9421  0.0319  0.8191
   20LY0     NZ  384   7.336   3.825   0.448 -0.1305  0.3475 -0.0609
   20LY0    HZ1  385   7.256   3.885   0.459  0.4704  0.8665  1.7406
   20LY0    HZ2  386   7.358   3.770   0.365  2.8972  0.1831  0.7151
   20LY0    HZ3  387   7.338   3.756   0.521  0.7056  0.1952 -0.2170
   20LY0      C  388   7.650   3.772   0.982  0.1057  0.2629  0.4178
   20LY0      O  389   7.712   3.865   1.040 -0.1164  0.0485 -0.1747
   21LER      N  390   7.712   3.652   0.971 -0.8130 -0.1389 -0.7287
   21LER      H  391   7.682   3.592   0.896 -0.9495  0.3388 -1.0606
   21LER     CA  392   7.835   3.616   1.040  0.2889 -0.0623 -0.0839
   21LER     HA  393   7.907   3.697   1.027 -2.1781  2.6318  1.8204
   21LER     CB  394   7.888   3.477   0.991 -0.4985 -0.1922 -0.6631
   21LER    HB1  395   7.813   3.431   0.927 -0.1552 -1.1161 -0.4136
   21LER    HB2  396   7.895   3.409   1.075  2.5798  1.2856  0.4620
   21LER     CG  397   8.025   3.471   0.920  0.0717  0.0889 -0.0378
   21LER     HG  398   8.021   3.536   0.832  3.1621  0.3862 -0.0494
   21LER    CD1  399   8.150   3.509   0.997 -0.1196 -0.5826 -0.2803
   21LER   HD11  400   8.155   3.456   1.092 -0.4381  1.3799  0.8795
   21LER   HD12  401   8.244   3.490   0.945 -0.2766 -0.7202 -0.5158
   21LER   HD13  402   8.148   3.617   1.011  1.4642 -0.6244  0.5085
   21LER    CD2  403   8.050   3.331   0.881  0.0178  0.3326 -0.4551
   21LER   HD21  404   8.067   3.268   0.968  0.8465  1.2819  0.0926
   21LER   HD22  405   7.963   3.289   0.830 -0.9217  0.9919  0.5645
   21LER   HD23  406   8.141   3.321   0.821  1.4510 -2.3896  1.8957
   21LER      C  407   7.828   3.608   1.191  1.2412 -0.6908 -0.2124
   21LER      O  408   7.923   3.622   1.263 -0.0129 -0.0936 -0.2016
   22LY0      N  409   7.670   2.314   1.229  0.0458  0.5236  0.2741
   22LY0     H1  410   7.663   2.304   1.329  0.0536 -1.1060  0.1408
   22LY0     H2  411   7.753   2.371   1.219 -1.0505  2.7239  2.4322
   22LY0     H3  412   7.683   2.223   1.187 -3.2688  1.0442 -2.3912
   22LY0     CA  413   7.555   2.383   1.169  0.7387  0.2692 -0.9135
   22LY0     HA  414   7.456   2.356   1.205  0.7105 -1.5349 -2.2327
   22LY0     CB  415   7.552   2.355   1.015 -0.3648 -0.0821 -0.0896
   22LY0    HB1  416   7.536   2.249   1.002 -1.2191 -0.5000  3.3580
   22LY0    HB2  417   7.648   2.387   0.972 -0.6021  0.6351 -0.0976
   22LY0     CG  418   7.437   2.428   0.940  0.0582  0.5249 -0.4799
   22LY0    HG1  419   7.460   2.534   0.940  0.9245  0.3595 -1.5524
   22LY0    HG2  420   7.347   2.408   0.998  1.0974 -1.4428  0.5676
   22LY0     CD  421   7.419   2.381   0.800 -0.8895  0.2061 -0.5584
   22LY0    HD1  422   7.379   2.280   0.792  0.9055 -0.5060 -0.9061
   22LY0    HD2  423   7.507   2.395   0.738 -0.0266  0.9241  0.7983
   22LY0     CE  424   7.319   2.471   0.742  0.3819 -0.1264  0.1193
   22LY0    HE1  425   7.356   2.573   0.741 -0.5521  0.2704  1.6718
   22LY0    HE2  426   7.223   2.470   0.795  0.5578  2.3115  0.5744
   22LY0     NZ  427   7.284   2.422   0.608 -0.3234  0.0552 -0.2301
   22LY0    HZ1  428   7.291   2.490   0.534  1.8803  0.9593  0.7283
   22LY0    HZ2  429   7.327   2.332   0.593 -2.0306 -1.1124  1.4427
   22LY0    HZ3  430   7.186   2.396   0.608 -1.3153  3.3022 -1.3035
   22LY0      C  431   7.558   2.536   1.203 -0.8137  0.2774 -0.0313
   22LY0      O  432   7.663   2.601   1.197 -0.3311  0.3718  0.0886
   23LER      N  433   7.445   2.588   1.250  0.0720  0.1662 -0.0543
   23LER      H  434   7.362   2.531   1.243 -1.1903  2.0461 -1.2142
   23LER     CA  435   7.434   2.731   1.277 -0.6737  0.9073  0.7531
   23LER     HA  436   7.516   2.765   1.340  0.1796  0.4144 -0.0780
   23LER     CB  437   7.305   2.758   1.363 -0.1203 -0.1265 -0.6112
   23LER    HB1  438   7.223   2.721   1.302  1.1508 -2.9735 -0.7253
   23LER    HB2  439   7.292   2.866   1.361 -1.4646 -0.2747 -0.6445
   23LER     CG  440   7.300   2.692   1.504  0.3511  0.2731 -0.2629
   23LER     HG  441   7.339   2.591   1.490 -1.6266 -0.5548 -0.1804
   23LER    CD1  442   7.376   2.774   1.610  0.3435 -0.5712  0.8155
   23LER   HD11  443   7.476   2.731   1.603 -0.1255 -1.4279 -2.0279
   23LER   HD12  444   7.361   2.877   1.578 -2.4856 -0.9680  0.6098
   23LER   HD13  445   7.326   2.755   1.705 -0.6416 -1.1358  0.2042
   23LER    CD2  446   7.155   2.664   1.549 -0.1013 -0.6249  0.0580
   23LER   HD21  447   7.158   2.600   1.637 -1.0304  0.6909  1.0934
   23LER   HD22  448   7.095   2.749   1.580  0.4633  0.0866 -0.7577
   23LER   HD23  449   7.097   2.614   1.470 -2.7393 -3.8506  3.6255
   23LER      C  450   7.440   2.812   1.139  0.7293 -0.0614 -0.2610
   23LER      O  451   7.388   2.766   1.038  0.0327 -0.3422  0.0483
   24LY0      N  452   7.318   2.998   3.104  0.0248  0.3752  0.0084
   24LY0     H1  453   7.294   2.987   3.006 -1.0835  3.2795 -0.1303
   24LY0     H2  454   7.384   3.074   3.094 -0.3658  0.5318 -1.5753
   24LY0     H3  455   7.366   2.918   3.144 -2.1061 -0.3227  1.3057
   24LY0     CA  456   7.207   3.043   3.194  0.3433  0.1000  0.1946
   24LY0     HA  457   7.261   3.058   3.287 -0.4545  0.7017  0.5652
   24LY0     CB  458   7.096   2.940   3.221  0.3427 -0.5793 -0.1197
   24LY0    HB1  459   7.032   2.982   3.299  2.3337 -0.7372  1.6676
   24LY0    HB2  460   7.141   2.847   3.256  0.0015 -1.4758 -1.9181
   24LY0     CG  461   7.019   2.898   3.091  0.4865  0.4867  0.0083
   24LY0    HG1  462   7.087   2.837   3.031  0.3431 -0.2210  0.5500
   24LY0    HG2  463   6.991   2.987   3.035 -3.9462  0.1739  1.3970
   24LY0     CD  464   6.901   2.806   3.116  0.2550 -0.4207 -1.2664
   24LY0    HD1  465   6.829   2.862   3.176 -0.6504 -0.2811 -2.4302
   24LY0    HD2  466   6.925   2.722   3.180 -0.1639  0.4122  0.0262
   24LY0     CE  467   6.823   2.762   2.991  0.4841  0.0292 -0.3808
   24LY0    HE1  468   6.850   2.823   2.905  2.8251 -0.0619  0.2229
   24LY0    HE2  469   6.720   2.774   3.026  0.6181  3.3934 -0.7735
   24LY0     NZ  470   6.844   2.623   2.966  0.5989 -0.0291  0.2478
   24LY0    HZ1  471   6.943   2.605   2.956  0.3490 -2.4237  1.3631
   24LY0    HZ2  472   6.812   2.569   3.045 -1.0187  1.3011  0.5600
   24LY0    HZ3  473   6.791   2.595   2.885 -0.6536 -2.7921  1.9133
   24LY0      C  474   7.161   3.187   3.152 -0.8901 -0.1261  0.6604
   24LY0      O  475   7.173   3.228   3.037 -0.3189 -0.0773  0.5241
   25LER      N  476   7.112   3.264   3.247 -0.1401 -0.2683  0.7784
   25LER      H  477   7.110   3.221   3.338 -1.3459 -1.6809  0.1495
   25LER     CA  478   7.079   3.412   3.246 -0.1496 -0.1502 -0.2123
   25LER     HA  479   7.053   3.433   3.349 -0.7422 -1.7747  0.0064
   25LER     CB  480   6.955   3.430   3.160  0.7980 -0.0813 -0.0985
   25LER    HB1  481   6.986   3.406   3.058 -0.9825  1.3494 -1.0459
   25LER    HB2  482   6.922   3.534   3.163  1.2124  0.0851 -0.9062
   25LER     CG  483   6.833   3.337   3.207  0.4911 -0.2757  0.8593
   25LER     HG  484   6.863   3.232   3.200 -1.1687 -0.7717  0.7081
   25LER    CD1  485   6.776   3.359   3.346 -0.1663 -1.1825  0.2366
   25LER   HD11  486   6.673   3.327   3.358 -1.0310  0.4336 -2.1876
   25LER   HD12  487   6.851   3.313   3.411  1.8665  0.0496 -1.1128
   25LER   HD13  488   6.775   3.468   3.359  1.9274 -0.8730 -1.6619
   25LER    CD2  489   6.720   3.352   3.104  0.6597 -0.3488  0.6090
   25LER   HD21  490   6.754   3.324   3.005  2.2093 -0.4302  1.1371
   25LER   HD22  491   6.626   3.299   3.120 -0.3281  1.3409  0.6044
   25LER   HD23  492   6.706   3.459   3.086 -0.0434 -0.5048  0.2112
   25LER      C  493   7.192   3.507   3.204 -0.0567 -0.0810  0.1183
   25LER      O  494   7.206   3.614   3.265 -0.0815  0.1096 -0.1084
   26LYR      N  495   7.265   3.491   3.091  0.1837 -0.1680  0.7111
   26LYR      H  496   7.270   3.399   3.049  0.4105  0.8152 -1.4974
   26LYR     CA  497   7.372   3.584   3.044 -0.1285  0.6291 -0.0697
   26LYR     HA  498   7.405   3.654   3.121 -0.7113  1.7678 -0.8118
   26LYR     CB  499   7.325   3.663   2.916 -0.0004  0.7681 -0.3081
   26LYR    HB1  500   7.269   3.593   2.854  2.3026 -1.0967 -0.4475
   26LYR    HB2  501   7.416   3.703   2.871  1.2674  0.4589  1.8250
   26LYR     CG  502   7.229   3.768   2.947  0.9007 -0.5843 -0.3732
   26LYR    HG1  503   7.145   3.720   2.998  0.8194 -0.8053 -0.7115
   26LYR    HG2  504   7.189   3.818   2.859 -1.5155 -1.1009  0.3388
   26LYR     CD  505   7.264   3.887   3.039  0.5446  0.0578  0.4425
   26LYR    HD1  506   7.357   3.934   3.007 -0.7054  1.8297 -0.7561
   26LYR    HD2  507   7.276   3.851   3.141 -1.4110 -0.4158  0.5371
   26LYR     CE  508   7.141   3.987   3.032 -0.3133  0.9014  0.7738
   26LYR    HE1  509   7.153   4.047   3.122 -2.7746 -2.0765  3.3278
   26LYR    HE2  510   7.047   3.932   3.037  0.0027  0.1047 -1.1842
   26LYR     NZ  511   7.153   4.076   2.924 -0.0640  1.1160  0.7737
   26LYR    HZ1  512   7.220   4.056   2.851 -0.7755  0.1043  0.3702
   26LYR      C  513   7.498   3.497   3.005  0.0691  0.0126  0.7277
   26LYR      O  514   7.481   3.386   2.946  0.3447 -0.1298 -0.4970
   27LY0      N  515   7.623   3.550   3.027 -0.0594 -0.5029  0.6714
   27LY0      H  516   7.632   3.638   3.076 -1.3523  0.5564 -0.8741
   27LY0     CA  517   7.750   3.480   2.995 -0.3722  0.3902  0.2185
   27LY0     HA  518   7.749   3.390   3.056  0.3039  0.2580  0.0454
   27LY0     CB  519   7.864   3.567   3.041 -0.2090  0.2610 -0.1063
   27LY0    HB1  520   7.854   3.602   3.144  0.7770  0.4623 -0.0615
   27LY0    HB2  521   7.862   3.644   2.964 -0.6288 -0.3527 -0.7163
   27LY0     CG  522   7.997   3.483   3.029 -0.3410  0.0159  0.3977
   27LY0    HG1  523   8.012   3.434   2.933 -0.3621 -0.5596  0.6861
   27LY0    HG2  524   7.993   3.403   3.102  0.8457  1.3408  1.9715
   27LY0     CD  525   8.120   3.561   3.075 -0.2923  0.1062 -0.1570
   27LY0    HD1  526   8.203   3.494   3.098 -1.0330 -0.3747  1.2138
   27LY0    HD2  527   8.099   3.611   3.169  1.9311  2.7006 -0.8914
   27LY0     CE  528   8.160   3.666   2.971 -0.3717 -0.0679  0.1130
   27LY0    HE1  529   8.077   3.735   2.955 -2.5932 -2.6764 -0.3540
   27LY0    HE2  530   8.193   3.611   2.883  1.4305  2.6868 -1.0491
   27LY0     NZ  531   8.282   3.749   3.007 -0.1350 -0.1361  0.2334
   27LY0    HZ1  532   8.283   3.833   2.950  0.1659 -0.6295 -0.5086
   27LY0    HZ2  533   8.285   3.785   3.101  1.4798  0.2115  0.0835
   27LY0    HZ3  534   8.365   3.693   2.998 -0.4140 -0.8639  1.8397
   27LY0      C  535   7.757   3.441   2.847  0.8446  0.7210 -0.0383
   27LY0      O  536   7.793   3.327   2.812  0.1448  0.5584 -0.3335
   28LER      N  537   7.729   3.542   2.760  0.1929  0.5035  0.0838
   28LER      H  538   7.697   3.631   2.795  0.8286  0.0953  1.7695
   28LER     CA  539   7.764   3.526   2.616  0.0435  0.7357 -0.0493
   28LER     HA  540   7.827   3.438   2.608 -0.5234  0.2697  0.5914
   28LER     CB  541   7.847   3.657   2.578 -0.3819  0.3182  0.8108
   28LER    HB1  542   7.793   3.748   2.604  0.4779  1.0542  0.1227
   28LER    HB2  543   7.873   3.669   2.473  4.3088 -1.1955  1.5380
   28LER     CG  544   7.982   3.663   2.648 -0.2146 -0.2729 -0.0583
   28LER     HG  545   7.993   3.624   2.749  0.9336 -0.9346 -0.4187
   28LER    CD1  546   8.082   3.577   2.571 -0.3407  0.5037 -0.3173
   28LER   HD11  547   8.073   3.594   2.463  1.8676 -0.7462 -0.7541
   28LER   HD12  548   8.184   3.598   2.604 -0.9545  1.9828  0.7183
   28LER   HD13  549   8.066   3.472   2.594 -0.9845  0.7542  0.4212
   28LER    CD2  550   8.028   3.818   2.645 -0.5214  0.6337  0.2420
   28LER   HD21  551   8.034   3.849   2.541 -2.3838 -1.5892 -0.6132
   28LER   HD22  552   7.953   3.879   2.695 -1.9340  1.2608 -2.4594
   28LER   HD23  553   8.122   3.839   2.696  1.1421 -0.3308 -2.2741
   28LER      C  554   7.639   3.508   2.520 -0.1164 -0.0461  0.0035
   28LER      O  555   7.644   3.563   2.409 -0.1079  0.0933 -0.1791
   29LYR      N  556   7.534   3.439   2.560 -0.1907 -0.3795  0.3943
   29LYR      H  557   7.540   3.400   2.653  1.6395 -1.4406 -0.1351
   29LYR     CA  558   7.400   3.428   2.490 -0.1630 -0.2747  0.4132
   29LYR     HA  559   7.404   3.487   2.398 -0.0161  0.8766  1.1385
   29LYR     CB  560   7.284   3.494   2.575  0.1278 -0.1228 -0.0151
   29LYR    HB1  561   7.289   3.453   2.676 -1.0325 -0.2059  0.0152
   29LYR    HB2  562   7.191   3.469   2.525 -1.4065 -1.1635  3.0901
   29LYR     CG  563   7.306   3.651   2.589  0.1450 -0.6776  0.4209
   29LYR    HG1  564   7.410   3.680   2.606 -0.0168 -0.2953  0.7744
   29LYR    HG2  565   7.242   3.686   2.670  0.9534  1.8079  0.0811
   29LYR     CD  566   7.262   3.737   2.469  0.0618  0.2231  0.2015
   29LYR    HD1  567   7.160   3.710   2.443  0.1285  0.5608 -0.4228
   29LYR    HD2  568   7.324   3.701   2.388  1.7485  0.1048  1.4835
   29LYR     CE  569   7.270   3.886   2.488  0.3365 -0.4737 -0.5598
   29LYR    HE1  570   7.203   3.922   2.566  0.8519 -0.6389 -0.0316
   29LYR    HE2  571   7.244   3.926   2.390  1.7041 -0.6368 -1.0180
   29LYR     NZ  572   7.398   3.929   2.518  0.3797  0.0324 -0.4010
   29LYR    HZ1  573   7.469   3.920   2.447  1.6307  0.4274  0.7669
   29LYR      C  574   7.359   3.281   2.464 -0.4942 -0.5310  0.5309
   29LYR      O  575   7.363   3.191   2.545  0.0932 -0.4493  0.2936
   30LER      N  576   7.335   3.255   2.336 -0.1392  0.2496  0.1479
   30LER      H  577   7.336   3.334   2.273 -1.2737  1.5957  1.7116
   30LER     CA  578   7.330   3.120   2.283 -1.4046  0.2536 -0.6726
   30LER     HA  579   7.408   3.054   2.323 -2.3934  0.5462  1.9247
   30LER     CB  580   7.362   3.127   2.131  0.1846  0.9199  0.9577
   30LER    HB1  581   7.319   3.218   2.089  0.3240  1.4049  1.8430
   30LER    HB2  582   7.309   3.039   2.096  0.0983 -0.7319  4.7208
   30LER     CG  583   7.512   3.122   2.096 -0.1810 -0.4572 -0.5476
   30LER     HG  584   7.552   3.035   2.147  0.3156  0.5865  0.8834
   30LER    CD1  585   7.522   3.107   1.942 -0.4630 -0.4564 -0.2145
   30LER   HD11  586   7.502   3.198   1.886  1.6458 -0.4355 -1.0288
   30LER   HD12  587   7.626   3.086   1.917 -0.1763  2.4831 -2.0160
   30LER   HD13  588   7.454   3.031   1.903  1.2814 -1.0571 -2.3176
   30LER    CD2  589   7.596   3.244   2.133  0.1060 -0.8382 -0.1714
   30LER   HD21  590   7.693   3.241   2.084 -1.6369 -0.2364 -4.0623
   30LER   HD22  591   7.553   3.341   2.109  0.5887 -0.7453 -0.6932
   30LER   HD23  592   7.619   3.248   2.239 -0.5437 -1.8064  0.0194
   30LER      C  593   7.190   3.054   2.304 -0.2433 -0.1143 -0.8271
   30LER      O  594   7.090   3.125   2.289 -0.3649  0.0025  0.1924
   31LER      N  595   7.184   2.921   2.327 -0.2676  0.5174 -0.7301
   31LER      H  596   7.274   2.874   2.326 -1.5035 -1.9838 -1.1629
   31LER     CA  597   7.073   2.834   2.342  0.3356 -0.3180  0.1999
   31LER     HA  598   7.112   2.735   2.366  1.7542  0.2417  0.2646
   31LER     CB  599   6.992   2.828   2.211  0.3140  0.3742  0.3535
   31LER    HB1  600   6.943   2.923   2.189 -0.5796 -0.1546 -0.0307
   31LER    HB2  601   6.913   2.753   2.214  0.7220 -0.1067 -0.4302
   31LER     CG  602   7.084   2.788   2.095 -0.7811 -0.0481 -0.1329
   31LER     HG  603   7.167   2.857   2.078 -0.6470 -0.6786 -2.3837
   31LER    CD1  604   7.151   2.651   2.103  0.5226  0.2669  0.2079
   31LER   HD11  605   7.224   2.641   2.183  2.2986  1.7786 -1.1186
   31LER   HD12  606   7.077   2.572   2.116  1.2277 -0.1932  1.6006
   31LER   HD13  607   7.199   2.628   2.008 -1.3339  0.7585 -0.8917
   31LER    CD2  608   7.003   2.782   1.967  0.2334  0.2848  0.3471
   31LER   HD21  609   7.068   2.747   1.886  1.5198  0.2153  1.3710
   31LER   HD22  610   6.919   2.716   1.987 -2.9639  3.6599 -0.8600
   31LER   HD23  611   6.959   2.880   1.949 -0.7300 -0.2624 -0.3591
   31LER      C  612   6.987   2.861   2.469 -0.1947 -0.5101 -0.4164
   31LER      O  613   6.861   2.863   2.459  0.0527 -0.1168  0.0252
   32LY0      N  614   6.978   4.727   2.725  0.0829 -0.6030 -0.0866
   32LY0     H1  615   6.910   4.799   2.711  1.1523  0.6415  0.8424
   32LY0     H2  616   7.035   4.717   2.642  0.7148  1.6910  0.0103
   32LY0     H3  617   7.039   4.751   2.802  0.5779 -1.0432 -0.3311
   32LY0     CA  618   6.913   4.598   2.755 -0.3520  0.2165  0.0748
   32LY0     HA  619   6.863   4.568   2.663  0.7243 -2.4217  0.2337
   32LY0     CB  620   6.805   4.620   2.859 -0.3588  0.1414  0.2958
   32LY0    HB1  621   6.743   4.531   2.862 -0.9947  0.5892  1.1326
   32LY0    HB2  622   6.749   4.705   2.819  3.4289  1.8508 -1.8546
   32LY0     CG  623   6.847   4.635   3.009  0.7020 -0.0982 -0.5319
   32LY0    HG1  624   6.923   4.712   3.022 -0.0740  0.6937 -0.5734
   32LY0    HG2  625   6.895   4.540   3.032  1.2667 -0.2994 -2.4023
   32LY0     CD  626   6.732   4.662   3.102 -0.1114  0.8350  0.3270
   32LY0    HD1  627   6.767   4.644   3.203  1.7310 -0.6742 -0.5147
   32LY0    HD2  628   6.651   4.590   3.096  0.4514 -0.1804  3.3061
   32LY0     CE  629   6.678   4.808   3.088 -0.6270  0.0990  0.3210
   32LY0    HE1  630   6.657   4.832   2.984  0.2776 -0.7668 -0.0820
   32LY0    HE2  631   6.743   4.886   3.128 -1.8509  0.5859  1.4324
   32LY0     NZ  632   6.550   4.823   3.156  0.6128 -0.3500 -0.1721
   32LY0    HZ1  633   6.479   4.789   3.093  1.2084  0.2326 -1.1723
   32LY0    HZ2  634   6.552   4.775   3.245  0.5725  2.0763  1.2493
   32LY0    HZ3  635   6.536   4.922   3.176 -1.3428 -0.8988  1.5577
   32LY0      C  636   7.019   4.490   2.792 -0.1332 -0.2537  0.4592
   32LY0      O  637   7.141   4.518   2.813  0.2004 -0.3229  0.2079
   33LER      N  638   6.974   4.365   2.773 -0.0600 -0.1372 -0.2505
   33LER      H  639   6.877   4.353   2.746 -1.0793  1.4294  2.3171
   33LER     CA  640   7.064   4.252   2.770  0.3635  0.0049 -0.6853
   33LER     HA  641   7.165   4.289   2.753  0.4549 -1.0733 -2.8608
   33LER     CB  642   7.015   4.162   2.653 -0.5007 -0.2258 -0.0964
   33LER    HB1  643   6.908   4.144   2.663 -0.1765 -3.1779 -0.9131
   33LER    HB2  644   7.073   4.070   2.659 -0.5351 -0.8192 -4.6171
   33LER     CG  645   7.026   4.224   2.516  0.0736 -1.1763  0.4566
   33LER     HG  646   6.949   4.300   2.521 -0.4026 -1.5178 -1.1148
   33LER    CD1  647   7.160   4.293   2.482  0.4427  0.3783 -0.4804
   33LER   HD11  648   7.244   4.225   2.471  1.5178  1.3432  1.2634
   33LER   HD12  649   7.145   4.352   2.392 -1.9311  1.3224  0.4442
   33LER   HD13  650   7.188   4.366   2.559  0.4643 -1.7348  1.6385
   33LER    CD2  651   7.001   4.122   2.405 -0.0253  0.2729  0.2451
   33LER   HD21  652   6.999   4.186   2.317  0.1910  0.7703  0.5997
   33LER   HD22  653   7.076   4.043   2.406 -0.1289  0.1492  2.5279
   33LER   HD23  654   6.903   4.075   2.412  0.7973 -1.9711 -1.7190
   33LER      C  655   7.061   4.175   2.906 -0.4937  0.4968 -0.0248
   33LER      O  656   6.957   4.171   2.973 -0.2039  0.7562 -0.2953
   34LY0      N  657   7.713   4.556   3.894  0.0265 -0.2474 -0.2201
   34LY0     H1  658   7.775   4.567   3.973 -1.4566 -1.4780  1.2000
   34LY0     H2  659   7.633   4.505   3.930  0.8955 -1.8262 -0.4571
   34LY0     H3  660   7.680   4.644   3.855  1.4938 -0.3513 -1.7884
   34LY0     CA  661   7.769   4.470   3.782 -1.6624 -0.4809  0.2946
   34LY0     HA  662   7.817   4.383   3.828 -2.3241 -0.6621  0.6557
   34LY0     CB  663   7.867   4.556   3.696  0.1128 -0.0000  0.5664
   34LY0    HB1  664   7.932   4.613   3.761  0.0384 -1.5082  2.0379
   34LY0    HB2  665   7.814   4.636   3.644 -1.5213  0.1064  2.2695
   34LY0     CG  666   7.950   4.462   3.599 -0.1751 -0.2400 -0.0742
   34LY0    HG1  667   8.009   4.504   3.518  2.2026 -2.9602  0.1149
   34LY0    HG2  668   7.882   4.400   3.541  1.5017 -0.5346 -1.8193
   34LY0     CD  669   8.041   4.366   3.674 -0.4854 -0.0586 -0.2759
   34LY0    HD1  670   7.975   4.312   3.742 -1.3235  1.2376 -0.0350
   34LY0    HD2  671   8.115   4.427   3.727 -0.0951 -0.2356 -0.6069
   34LY0     CE  672   8.112   4.261   3.581  0.3216 -0.1413  0.0729
   34LY0    HE1  673   8.178   4.304   3.506  1.8827 -0.8610  0.9642
   34LY0    HE2  674   8.024   4.207   3.547 -0.3137  0.0015  1.4382
   34LY0     NZ  675   8.206   4.182   3.657 -0.4611  0.7517  0.1445
   34LY0    HZ1  676   8.163   4.138   3.736 -0.7478  0.5697 -0.1099
   34LY0    HZ2  677   8.260   4.124   3.594  1.4122  2.4465  0.0756
   34LY0    HZ3  678   8.268   4.248   3.702  0.2450  1.5454 -1.8739
   34LY0      C  679   7.661   4.413   3.700  0.3887 -0.2915  0.2788
   34LY0      O  680   7.598   4.483   3.615  0.3582 -0.5070 -0.3271
   35LER      N  681   7.642   4.283   3.714 -0.5767  0.8060  0.2301
   35LER      H  682   7.695   4.237   3.787 -0.1624  1.9228  0.6608
   35LER     CA  683   7.559   4.199   3.630 -0.0068 -0.3330  0.3573
   35LER     HA  684   7.455   4.212   3.659  0.6094  0.9993  2.0819
   35LER     CB  685   7.581   4.046   3.660 -0.0146 -0.6724 -0.6180
   35LER    HB1  686   7.580   4.048   3.769  2.1766  1.8985 -0.5356
   35LER    HB2  687   7.682   4.014   3.633 -0.0359 -1.1623 -0.1450
   35LER     CG  688   7.478   3.943   3.596  0.1417  0.2603 -0.2190
   35LER     HG  689   7.506   3.933   3.491  0.3931  2.6055 -0.4419
   35LER    CD1  690   7.494   3.804   3.658  0.6995 -0.3612  0.0011
   35LER   HD11  691   7.462   3.791   3.761 -1.2169 -3.1667 -0.8094
   35LER   HD12  692   7.437   3.732   3.598  1.6743 -0.0542 -1.3298
   35LER   HD13  693   7.597   3.769   3.654  0.6682 -0.3781 -2.4112
   35LER    CD2  694   7.332   3.983   3.611 -0.3068 -0.2920 -0.0770
   35LER   HD21  695   7.303   3.984   3.716 -0.8442  2.3596 -0.1937
   35LER   HD22  696   7.319   4.083   3.569  4.3857 -0.3035 -2.2925
   35LER   HD23  697   7.261   3.918   3.560 -0.2897 -1.4127  1.2561
   35LER      C  698   7.577   4.212   3.472 -0.0664 -0.2950  0.7484
   35LER      O  699   7.695   4.216   3.432 -0.4109  0.6899 -0.0528
   36LYR      N  700   7.475   4.225   3.391 -0.1549  0.5553  0.2844
   36LYR      H  701   7.379   4.223   3.422  0.1546 -1.1622  1.2765
   36LYR     CA  702   7.486   4.211   3.243  0.9285 -0.3745 -0.4624
   36LYR     HA  703   7.566   4.279   3.213  0.5891  1.3708  2.2467
   36LYR     CB  704   7.356   4.260   3.181 -0.2572  0.1759  0.0085
   36LYR    HB1  705   7.267   4.210   3.220 -0.5935 -0.5198 -1.5869
   36LYR    HB2  706   7.365   4.231   3.077  2.7310 -2.7404  0.9111
   36LYR     CG  707   7.330   4.408   3.200  1.0691  0.1725  0.5659
   36LYR    HG1  708   7.405   4.468   3.148  2.2937 -1.5879  0.2093
   36LYR    HG2  709   7.341   4.436   3.305 -0.3764 -0.7199  0.9831
   36LYR     CD  710   7.189   4.447   3.163  0.3271 -0.1795  0.4201
   36LYR    HD1  711   7.145   4.379   3.091  3.0795  0.2378 -1.8567
   36LYR    HD2  712   7.191   4.544   3.114 -1.0806 -1.8250 -3.2514
   36LYR     CE  713   7.103   4.466   3.289  0.3471 -0.1992  0.3627
   36LYR    HE1  714   7.027   4.538   3.258 -2.8390 -3.6166 -0.5320
   36LYR    HE2  715   7.175   4.498   3.365  0.2620  4.4578 -1.2273
   36LYR     NZ  716   7.029   4.342   3.322  0.9129 -0.1111  0.2363
   36LYR    HZ1  717   6.935   4.336   3.286  1.4170 -0.8669 -1.0006
   36LYR      C  718   7.524   4.072   3.195  0.3994  0.6363  0.4305
   36LYR      O  719   7.485   3.975   3.256 -0.1603  0.4093 -0.8180
   37LY0      N  720   7.596   4.064   3.079 -0.2380  0.2145  0.1155
   37LY0      H  721   7.640   4.148   3.043  1.5664 -0.9672 -0.5764
   37LY0     CA  722   7.651   3.941   3.028  0.4259  0.0255 -0.5410
   37LY0     HA  723   7.597   3.861   3.079  0.0451  0.3349 -0.4497
   37LY0     CB  724   7.802   3.941   3.070  0.9767 -0.5135  0.6227
   37LY0    HB1  725   7.836   3.840   3.044  1.1916 -0.1839 -0.3873
   37LY0    HB2  726   7.797   3.967   3.176 -2.0930 -1.5316  0.8144
   37LY0     CG  727   7.892   4.050   2.996  0.4047  0.0784 -0.3852
   37LY0    HG1  728   7.853   4.150   3.016 -2.6023 -0.7722 -1.3384
   37LY0    HG2  729   7.887   4.021   2.891  3.1344 -0.0103 -0.5497
   37LY0     CD  730   8.037   4.054   3.042 -0.4329 -0.8880  0.1880
   37LY0    HD1  731   8.095   4.140   3.008 -0.9620 -1.0601 -1.2098
   37LY0    HD2  732   8.088   3.963   3.009 -1.7133 -2.2751  1.8479
   37LY0     CE  733   8.032   4.052   3.201 -1.0640 -0.1413 -0.4039
   37LY0    HE1  734   8.010   3.950   3.232  1.6126 -0.3596  1.1153
   37LY0    HE2  735   7.964   4.121   3.252  1.3764  2.7069 -0.6987
   37LY0     NZ  736   8.173   4.076   3.257  0.4760  0.3510 -0.1470
   37LY0    HZ1  737   8.233   4.135   3.201 -3.1606  3.3363 -1.2641
   37LY0    HZ2  738   8.157   4.108   3.351 -3.1443  1.3456 -0.9579
   37LY0    HZ3  739   8.208   3.982   3.267 -1.7303 -0.2958  4.1671
   37LY0      C  740   7.630   3.927   2.876  0.0940  0.3752 -0.1212
   37LY0      O  741   7.665   3.822   2.826 -0.4468  0.0488 -0.8399
   38LER      N  742   7.599   4.034   2.807 -0.1737 -0.1265  0.5771
   38LER      H  743   7.565   4.118   2.852  0.2095  0.0916  0.4687
   38LER     CA  744   7.574   4.024   2.667 -0.7384  0.0028 -0.8765
   38LER     HA  745   7.648   3.955   2.626 -1.7590 -1.5700 -0.1381
   38LER     CB  746   7.599   4.153   2.598 -0.4917 -0.4185 -0.0612
   38LER    HB1  747   7.553   4.227   2.663 -0.7205 -1.0193  0.4630
   38LER    HB2  748   7.552   4.146   2.500  0.9928 -0.2531 -0.8098
   38LER     CG  749   7.749   4.202   2.590  0.0546 -0.0325 -0.5719
   38LER     HG  750   7.791   4.168   2.684  0.2964  0.4979 -0.4792
   38LER    CD1  751   7.811   4.131   2.468  0.0618  0.3868 -0.2034
   38LER   HD11  752   7.741   4.132   2.385  1.1780  0.9257 -1.1652
   38LER   HD12  753   7.899   4.183   2.431  0.4217 -1.6940 -2.5108
   38LER   HD13  754   7.828   4.026   2.493 -1.9980 -0.0880 -0.5956
   38LER    CD2  755   7.757   4.353   2.572 -0.1062  0.0588 -0.7522
   38LER   HD21  756   7.699   4.397   2.491 -0.9714 -0.2899 -0.3389
   38LER   HD22  757   7.745   4.402   2.669 -1.5420  0.2431 -0.9939
   38LER   HD23  758   7.860   4.384   2.555  0.0319  1.4248  2.0000
   38LER      C  759   7.431   3.982   2.641 -0.6503  0.1135 -0.3486
   38LER      O  760   7.346   3.988   2.726 -0.3113  0.4354 -0.7189
   39LY0      N  761   6.865   4.216   3.940 -0.0828 -0.0491 -0.7519
   39LY0     H1  762   6.885   4.315   3.935 -1.2560  0.4868  2.7679
   39LY0     H2  763   6.889   4.197   4.036  1.2527  1.7676 -0.6719
   39LY0     H3  764   6.769   4.189   3.924 -0.7623  2.6340 -1.8608
   39LY0     CA  765   6.949   4.152   3.841 -0.5560  0.0006  0.6237
   39LY0     HA  766   6.922   4.047   3.836  3.0031 -1.0274  0.0535
   39LY0     CB  767   7.096   4.159   3.885 -0.2237 -0.2307  0.7816
   39LY0    HB1  768   7.150   4.070   3.851  0.3982  0.0939  0.9030
   39LY0    HB2  769   7.090   4.145   3.993 -3.3096  0.3273  0.7480
   39LY0     CG  770   7.176   4.284   3.850 -0.3024 -1.0968  0.2071
   39LY0    HG1  771   7.114   4.371   3.873 -0.4629 -0.4875 -2.2523
   39LY0    HG2  772   7.203   4.285   3.744 -0.0175 -0.4997  0.2827
   39LY0     CD  773   7.307   4.289   3.927 -0.5663 -0.2780 -0.2814
   39LY0    HD1  774   7.361   4.195   3.926  0.2124  0.1168  1.0510
   39LY0    HD2  775   7.266   4.303   4.028  0.9407 -0.8206  0.4261
   39LY0     CE  776   7.393   4.406   3.895  0.0574 -0.2880 -0.2389
   39LY0    HE1  777   7.333   4.496   3.885 -0.2595 -0.4477  0.1678
   39LY0    HE2  778   7.440   4.390   3.798  1.8682 -0.1132  0.5654
   39LY0     NZ  779   7.499   4.413   4.002  0.3962  0.3351  0.2907
   39LY0    HZ1  780   7.576   4.471   3.969 -0.1430 -0.5477 -2.8959
   39LY0    HZ2  781   7.451   4.452   4.081 -1.1745 -1.0947  0.0744
   39LY0    HZ3  782   7.519   4.315   4.017 -2.3427 -0.7489 -2.2683
   39LY0      C  783   6.934   4.196   3.695  0.6948  0.1543 -0.7782
   39LY0      O  784   6.905   4.313   3.670 -0.0158 -0.2480 -0.6902
   40LER      N  785   6.960   4.105   3.603 -0.1636  0.2884  0.2397
   40LER      H  786   6.980   4.010   3.632  0.3404 -0.0085 -0.9693
   40LER     CA  787   6.962   4.147   3.459 -0.6535 -0.3108 -0.0867
   40LER     HA  788   6.864   4.194   3.455  0.6761  2.6431 -0.8250
   40LER     CB  789   6.971   4.027   3.360  0.1245  0.4109 -0.0014
   40LER    HB1  790   7.064   3.978   3.389 -1.0151 -0.9501  1.4507
   40LER    HB2  791   6.972   4.061   3.256 -0.1880 -2.0713 -0.8844
   40LER     CG  792   6.860   3.924   3.366  0.7573 -0.6752 -0.1393
   40LER     HG  793   6.842   3.891   3.469  0.1449 -0.9814 -0.3399
   40LER    CD1  794   6.732   4.002   3.323 -0.4179  0.7696 -0.0996
   40LER   HD11  795   6.648   3.934   3.307 -1.0557  2.0188 -2.5186
   40LER   HD12  796   6.693   4.076   3.392 -0.8174 -0.0090  0.5237
   40LER   HD13  797   6.751   4.045   3.225  0.8133  2.6295  0.9057
   40LER    CD2  798   6.885   3.794   3.287  0.2481  0.4062 -0.7085
   40LER   HD21  799   6.882   3.813   3.180  2.1761 -1.1066 -1.0902
   40LER   HD22  800   6.977   3.742   3.313  0.2014 -0.7171 -2.6835
   40LER   HD23  801   6.801   3.729   3.309 -1.6944  2.7635 -0.6864
   40LER      C  802   7.060   4.263   3.419 -0.2065  0.5401 -0.1569
   40LER      O  803   7.167   4.268   3.478  0.2201 -0.1616 -0.9524
   41U      O5'  804   5.079   7.950   0.820 -0.3831 -0.1588  0.2899
   41U      H5T  805   5.088   7.924   0.912  2.2315 -0.5010  0.0159
   41U      C5'  806   4.967   8.043   0.826 -0.4857  0.1605 -0.1466
   41U     H5'1  807   4.972   8.118   0.748 -0.6137 -0.6449 -0.9538
   41U     H5'2  808   4.963   8.093   0.923  2.0028  1.6618 -0.7174
   41U      C4'  809   4.836   7.974   0.813 -0.1682 -0.5367  0.1185
   41U      H4'  810   4.763   8.055   0.812  1.0087  0.5477 -0.4571
   41U      O4'  811   4.812   7.917   0.691  0.1687  0.3343  0.4649
   41U      C1'  812   4.728   7.806   0.702 -0.1725  0.2619 -0.0470
   41U      H1'  813   4.643   7.827   0.638 -0.9057 -0.5407  0.6264
   41U       N1  814   4.793   7.677   0.665 -0.4959  0.3594 -0.0586
   41U       C6  815   4.927   7.659   0.647 -0.2376 -0.0081 -0.2518
   41U       H6  816   4.985   7.749   0.661  0.5810 -0.4131 -0.9288
   41U       C5  817   4.979   7.540   0.608 -0.0246 -0.4919 -0.1926
   41U       H5  818   5.086   7.529   0.601  0.1825 -0.8407  2.6220
   41U       C4  819   4.895   7.431   0.579  0.5906  1.2055 -0.1701
   41U       O4  820   4.926   7.320   0.536 -0.4008 -0.1550  0.3351
   41U       N3  821   4.760   7.453   0.591 -0.4242 -0.0541 -0.1282
   41U       H3  822   4.704   7.370   0.576  0.5410 -0.6442 -0.5578
   41U       C2  823   4.703   7.566   0.635 -0.1829 -0.8067 -0.2633
   41U       O2  824   4.585   7.578   0.658 -0.9433 -0.2656  0.4267
   41U      C3'  825   4.796   7.872   0.916  0.3096 -0.5088 -0.1232
   41U      H3'  826   4.877   7.801   0.923  0.9462  0.0687 -1.2957
   41U      C2'  827   4.679   7.802   0.847 -0.4476 -0.6618 -0.5553
   41U     H2'1  828   4.664   7.700   0.884  3.3948 -1.5560 -0.9947
   41U      O2'  829   4.567   7.893   0.864  0.6660  0.2355 -0.1012
   41U     HO'2  830   4.581   7.953   0.938  1.4616  2.9698 -2.2851
   41U      O3'  831   4.749   7.923   1.038 -0.4209  0.1333 -0.1421
   42U        P  832   4.746   7.832   1.174  0.4605  0.0496  0.1252
   42U      O1P  833   4.694   7.919   1.285 -0.3570 -0.2158  0.2611
   42U      O2P  834   4.870   7.757   1.190  0.3989 -0.0343 -0.9459
   42U      O5'  835   4.642   7.710   1.138  0.2901 -0.4410  0.0543
   42U      C5'  836   4.500   7.728   1.135  0.6146  0.4111 -0.6138
   42U     H5'1  837   4.465   7.813   1.076  1.2813  1.0581 -0.1009
   42U     H5'2  838   4.464   7.736   1.238 -0.2550 -0.2897 -0.8488
   42U      C4'  839   4.417   7.603   1.092  0.0474 -0.3933 -0.4406
   42U      H4'  840   4.314   7.638   1.081 -1.0358 -2.3635  2.2137
   42U      O4'  841   4.462   7.559   0.961 -0.0725  0.3378  0.0273
   42U      C1'  842   4.436   7.421   0.955  0.1571 -0.4889  0.2728
   42U      H1'  843   4.351   7.407   0.888 -0.8428 -1.2504  1.6455
   42U       N1  844   4.561   7.347   0.914 -0.0607  0.1186  0.0023
   42U       C6  845   4.683   7.390   0.947  0.1069 -0.0904  0.1639
   42U       H6  846   4.694   7.493   0.976 -1.5208  0.1456  0.0067
   42U       C5  847   4.788   7.310   0.928 -0.4460 -0.0894 -0.2472
   42U       H5  848   4.884   7.350   0.957 -1.3331  2.3382 -0.4698
   42U       C4  849   4.778   7.170   0.888  0.4359  0.0485  0.6630
   42U       O4  850   4.866   7.085   0.870  0.4132  0.0567 -0.2783
   42U       N3  851   4.645   7.129   0.871  0.0673 -0.3403  0.1242
   42U       H3  852   4.621   7.036   0.840 -1.3840 -0.5872  1.8340
   42U       C2  853   4.539   7.217   0.886  0.5499 -0.3073 -0.6729
   42U       O2  854   4.428   7.179   0.851 -0.1189  0.4405 -0.2768
   42U      C3'  855   4.436   7.485   1.187  0.0448 -0.0910  0.5578
   42U      H3'  856   4.542   7.471   1.209  0.1399  0.0960  0.2371
   42U      C2'  857   4.382   7.380   1.097 -0.6654  0.1515 -0.0723
   42U     H2'1  858   4.422   7.285   1.133 -0.1987  0.8350  1.3282
   42U      O2'  859   4.242   7.385   1.101  0.4046  0.3921 -0.5014
   42U     HO'2  860   4.216   7.455   1.161  0.0152  0.9557 -1.3110
   42U      O3'  861   4.363   7.500   1.310 -0.0651  0.3233 -0.3424
   43A        P  862   4.403   7.417   1.437 -0.3394  0.5508 -0.2177
   43A      O1P  863   4.326   7.464   1.549  0.0978 -0.7534  0.3061
   43A      O2P  864   4.551   7.430   1.452 -0.1281 -0.7592  0.2079
   43A      O5'  865   4.370   7.264   1.407 -0.2466  0.0580 -0.3594
   43A      C5'  866   4.234   7.215   1.397 -0.4458  0.2227  0.0430
   43A     H5'1  867   4.184   7.284   1.328  1.5415  0.4631 -1.2156
   43A     H5'2  868   4.194   7.221   1.498  0.0740 -2.6639  0.5068
   43A      C4'  869   4.215   7.073   1.349  0.3806 -0.2077 -0.1224
   43A      H4'  870   4.108   7.053   1.350  0.4524 -0.5793  0.6106
   43A      O4'  871   4.271   7.061   1.216  0.4314  0.2234 -0.0072
   43A      C1'  872   4.311   6.926   1.193 -0.0173  0.2580 -0.2903
   43A      H1'  873   4.250   6.881   1.115 -1.1139 -0.3926  0.8921
   43A       N9  874   4.451   6.917   1.159 -0.2105  0.9027 -0.8650
   43A       C8  875   4.550   7.010   1.182 -0.1050 -0.7378 -0.3486
   43A       H8  876   4.540   7.105   1.232  3.1528 -0.1368 -0.6105
   43A       N7  877   4.666   6.963   1.156 -0.3933  0.4662  0.1944
   43A       C5  878   4.643   6.840   1.096  0.5832  0.5315 -1.4509
   43A       C6  879   4.728   6.750   1.030  0.2236 -0.4835 -0.0025
   43A       N6  880   4.859   6.749   1.036  0.1278 -0.2976 -0.1181
   43A      H61  881   4.903   6.822   1.090 -2.0908  2.2069 -1.4372
   43A      H62  882   4.905   6.692   0.967  3.5885  2.2699 -0.1951
   43A       N1  883   4.682   6.642   0.969  0.1672 -0.0661  0.2193
   43A       C2  884   4.550   6.616   0.979 -0.4802  0.1840  0.0376
   43A       H2  885   4.515   6.529   0.925  0.3393 -1.4390  2.0068
   43A       N3  886   4.456   6.699   1.030 -0.2518 -0.0844 -1.0087
   43A       C4  887   4.513   6.812   1.090 -0.1872 -0.5720 -0.0859
   43A      C3'  888   4.295   6.972   1.432  0.8001  0.5063 -0.3202
   43A      H3'  889   4.397   7.009   1.439  0.8713  0.3366 -0.4395
   43A      C2'  890   4.285   6.856   1.328 -0.2269 -0.4550  0.3331
   43A     H2'1  891   4.364   6.787   1.359 -1.4241 -0.5289  3.5858
   43A      O2'  892   4.166   6.784   1.308  0.5421 -0.2432  0.1013
   43A     HO'2  893   4.128   6.768   1.395 -0.0008 -1.0616 -0.2778
   43A      O3'  894   4.240   6.942   1.560  0.0584 -0.6882  0.2902
   44A        P  895   4.309   6.824   1.641 -0.5638 -0.4858  0.1853
   44A      O1P  896   4.230   6.811   1.766  0.5146  0.6741  0.0518
   44A      O2P  897   4.456   6.847   1.663 -0.1895  0.0158  0.2224
   44A      O5'  898   4.301   6.685   1.565 -0.1640 -0.8252  0.6004
   44A      C5'  899   4.184   6.600   1.577 -1.0422  0.4623  0.0501
   44A     H5'1  900   4.091   6.645   1.541 -2.2351 -0.5150  1.7686
   44A     H5'2  901   4.172   6.593   1.685 -0.6186  0.8453  0.1258
   44A      C4'  902   4.216   6.466   1.510  0.0856  0.0551 -0.2403
   44A      H4'  903   4.126   6.405   1.515  0.1850  0.0027  1.0467
   44A      O4'  904   4.266   6.478   1.379  0.1802  0.4117  0.9020
   44A      C1'  905   4.365   6.384   1.349  0.0610  0.0850  0.2108
   44A      H1'  906   4.339   6.318   1.265 -1.3051 -0.4259  1.0030
   44A       N9  907   4.497   6.450   1.336 -0.2182 -0.3660  0.5050
   44A       C8  908   4.543   6.566   1.381 -0.2194 -0.1386  0.2255
   44A       H8  909   4.475   6.622   1.443 -0.3094  0.2075 -0.1775
   44A       N7  910   4.668   6.592   1.356  0.2887 -0.2684  0.2601
   44A       C5  911   4.707   6.487   1.281  0.2717  0.2347  0.0208
   44A       C6  912   4.823   6.452   1.212  0.6028  0.1449 -0.0813
   44A       N6  913   4.931   6.526   1.201 -0.0693 -0.1890  1.1618
   44A      H61  914   4.917   6.623   1.225  0.6693  0.1247  0.3376
   44A      H62  915   5.008   6.495   1.144 -1.0068  2.5524 -1.8734
   44A       N1  916   4.827   6.331   1.153 -0.0897 -0.9798  0.4719
   44A       C2  917   4.721   6.261   1.140  0.1689  0.4255 -0.0045
   44A       H2  918   4.739   6.178   1.072 -0.3006 -0.9806  1.5173
   44A       N3  919   4.601   6.281   1.192  0.6110 -0.1433  0.1527
   44A       C4  920   4.603   6.399   1.261 -0.2430  0.1581 -0.0160
   44A      C3'  921   4.329   6.388   1.578  0.6389  0.0463  0.1009
   44A      H3'  922   4.419   6.441   1.609  0.5563 -0.1978  0.7744
   44A      C2'  923   4.367   6.294   1.468 -0.4542  0.1997  0.2887
   44A     H2'1  924   4.470   6.267   1.490  0.0338  1.5567 -0.1969
   44A      O2'  925   4.278   6.190   1.449  0.4399  0.4520 -0.9103
   44A     HO'2  926   4.249   6.169   1.537  0.9381  1.9468 -0.3486
   44A      O3'  927   4.264   6.319   1.689  0.0340 -0.4693 -0.0994
   45U        P  928   4.348   6.292   1.815 -0.1684  0.1339 -0.1744
   45U      O1P  929   4.283   6.200   1.903 -0.1117 -0.0792 -0.1929
   45U      O2P  930   4.373   6.430   1.868  0.4029  0.5481 -0.2991
   45U      O5'  931   4.487   6.226   1.766  0.5332 -0.2421  0.4759
   45U      C5'  932   4.488   6.095   1.719  0.7632  0.7291 -0.0948
   45U     H5'1  933   4.424   6.087   1.631 -0.2624  0.3957  0.6492
   45U     H5'2  934   4.451   6.019   1.789  1.2546  0.4609 -0.1259
   45U      C4'  935   4.637   6.059   1.680  0.3265  0.2572  0.0695
   45U      H4'  936   4.635   5.955   1.649 -1.9913  0.4231 -0.5110
   45U      O4'  937   4.687   6.148   1.579 -0.2572 -0.0421  0.0617
   45U      C1'  938   4.836   6.135   1.567 -0.6958  0.0560 -0.3461
   45U      H1'  939   4.858   6.053   1.499  2.3911 -1.3837  2.1472
   45U       N1  940   4.895   6.261   1.512  0.0001  0.3337  0.1372
   45U       C6  941   4.870   6.381   1.581 -0.5636  0.1940 -0.0962
   45U       H6  942   4.796   6.380   1.659 -0.7183 -1.2326 -0.2341
   45U       C5  943   4.944   6.491   1.555 -0.1940  0.5474  0.6597
   45U       H5  944   4.918   6.580   1.610 -1.8755 -0.3397  1.3930
   45U       C4  945   5.055   6.484   1.460  0.3385 -0.0931 -0.4424
   45U       O4  946   5.132   6.578   1.433 -0.1580 -0.2867  0.2005
   45U       N3  947   5.079   6.364   1.404 -0.1363  0.2771  0.4345
   45U       H3  948   5.166   6.343   1.356 -1.1243 -1.7136 -0.6116
   45U       C2  949   5.004   6.245   1.427  0.4312 -0.0554 -0.2802
   45U       O2  950   5.044   6.135   1.386 -1.0541  0.1404  0.4414
   45U      C3'  951   4.741   6.071   1.787  0.5223  0.2529 -0.1689
   45U      H3'  952   4.733   6.161   1.848  2.3215  1.8650 -2.1701
   45U      C2'  953   4.874   6.089   1.710  0.2456  0.0715  0.0933
   45U     H2'1  954   4.952   6.150   1.754 -0.0617 -0.6218  1.6659
   45U      O2'  955   4.914   5.959   1.680 -0.2016 -0.1166  0.7381
   45U     HO'2  956   4.965   5.931   1.756 -0.2453  0.3933  0.9581
   45U      O3'  957   4.738   5.963   1.878  0.4301 -0.3010  0.2115
   46U        P  958   4.839   5.951   2.002  0.2966  0.3630 -0.4782
   46U      O1P  959   4.790   5.852   2.098 -0.0320  0.1841  0.1190
   46U      O2P  960   4.868   6.088   2.048  0.2282 -0.3120 -0.1208
   46U      O5'  961   4.978   5.897   1.941 -0.0230  0.3273 -0.1938
   46U      C5'  962   4.999   5.762   1.909 -0.5046 -0.5568 -0.4830
   46U     H5'1  963   4.931   5.731   1.830  0.8039 -0.5704 -1.6404
   46U     H5'2  964   4.995   5.707   2.003  0.9620 -0.3386 -0.2682
   46U      C4'  965   5.141   5.752   1.855 -0.0103  0.5940  0.1633
   46U      H4'  966   5.157   5.646   1.835  1.3532  0.6158  0.9902
   46U      O4'  967   5.163   5.838   1.739 -0.1292  0.8439 -0.2394
   46U      C1'  968   5.297   5.881   1.747 -0.0618  0.8291  0.3505
   46U      H1'  969   5.340   5.842   1.654 -0.1048  0.4326  0.4975
   46U       N1  970   5.311   6.025   1.748  0.4363 -0.2314  0.0829
   46U       C6  971   5.221   6.110   1.809 -0.3242 -0.3968  0.3015
   46U       H6  972   5.139   6.084   1.875  0.1295  0.6554  1.3220
   46U       C5  973   5.235   6.249   1.793  0.1308  0.8599 -0.5581
   46U       H5  974   5.182   6.321   1.854  1.6036  0.9892  0.6556
   46U       C4  975   5.353   6.304   1.732  0.1903 -0.0978  0.3792
   46U       O4  976   5.373   6.428   1.713  0.2150  0.0025  0.5111
   46U       N3  977   5.441   6.214   1.677  0.1363 -0.0947  0.2734
   46U       H3  978   5.518   6.249   1.623 -0.0660 -0.1563 -0.0584
   46U       C2  979   5.425   6.078   1.689 -0.0957 -0.7599  0.0712
   46U       O2  980   5.519   6.019   1.643  0.2909  0.6932  0.4888
   46U      C3'  981   5.248   5.787   1.959  0.1909  0.6865 -0.1251
   46U      H3'  982   5.229   5.877   2.017 -0.4430  0.9479 -0.7122
   46U      C2'  983   5.365   5.824   1.869 -0.1056  0.4608  0.0059
   46U     H2'1  984   5.422   5.894   1.930  0.3008  0.6484 -0.5794
   46U      O2'  985   5.443   5.715   1.819  0.1906  0.0467 -0.2261
   46U     HO'2  986   5.524   5.698   1.868  0.2557  1.4908  0.1992
   46U      O3'  987   5.263   5.669   2.039  0.3177  0.2286 -0.6647
   47A        P  988   5.330   5.673   2.187  0.3172 -0.3732  0.0611
   47A      O1P  989   5.313   5.540   2.253  0.0525  0.0710  0.2053
   47A      O2P  990   5.283   5.790   2.255 -0.0852 -0.3469  0.3032
   47A      O5'  991   5.483   5.696   2.163  0.9935  0.6520 -0.0776
   47A      C5'  992   5.575   5.594   2.118  0.6249 -0.8222  0.1140
   47A     H5'1  993   5.527   5.532   2.042 -1.8848 -0.6109  1.4357
   47A     H5'2  994   5.600   5.526   2.200 -1.6243 -1.2319  0.5245
   47A      C4'  995   5.701   5.664   2.061 -0.1768  0.2762  0.4382
   47A      H4'  996   5.761   5.587   2.013  0.2184 -0.2172  1.6763
   47A      O4'  997   5.668   5.764   1.966  0.0092 -0.4846  0.6286
   47A      C1'  998   5.774   5.856   1.946 -0.5526 -0.3876 -0.4468
   47A      H1'  999   5.826   5.849   1.850  4.3534  1.6603  1.7344
   47A       N9 1000   5.731   5.993   1.965  0.2267 -0.2836 -0.3468
   47A       C8 1001   5.623   6.042   2.029  0.4176  0.3858  0.1847
   47A       H8 1002   5.549   5.975   2.071 -0.9423  0.1894 -2.2862
   47A       N7 1003   5.609   6.173   2.022 -0.9409 -0.4289  0.0733
   47A       C5 1004   5.726   6.214   1.957 -0.1451  0.9039 -0.5067
   47A       C6 1005   5.783   6.336   1.919  0.3845 -0.1060  0.1096
   47A       N6 1006   5.727   6.458   1.943 -0.7433  0.1840 -0.2332
   47A      H61 1007   5.638   6.472   1.987 -0.1308  2.0906  0.4865
   47A      H62 1008   5.773   6.542   1.910 -0.2605 -0.0198 -0.1005
   47A       N1 1009   5.905   6.341   1.862  0.1970 -0.1158  0.3046
   47A       C2 1010   5.967   6.228   1.835 -0.2742  0.4449  0.1113
   47A       H2 1011   6.064   6.230   1.786 -1.8881  1.4982 -3.3170
   47A       N3 1012   5.931   6.102   1.874 -0.4305 -0.6164  1.0883
   47A       C4 1013   5.805   6.105   1.928  0.8879  0.3699 -0.3450
   47A      C3' 1014   5.794   5.740   2.160 -0.0684 -0.0337 -0.4929
   47A      H3' 1015   5.741   5.816   2.218 -0.3745 -2.3036  2.4764
   47A      C2' 1016   5.877   5.817   2.056  0.1824 -0.1523  0.1222
   47A     H2'1 1017   5.928   5.903   2.099  0.8986 -0.3331 -0.3374
   47A      O2' 1018   5.968   5.730   1.988 -0.5311 -0.2558 -0.6841
   47A     HO'2 1019   6.005   5.664   2.047  2.2596  0.1531 -1.8389
   47A      O3' 1020   5.869   5.658   2.244 -0.8291 -0.5183  0.0494
   48U        P 1021   5.916   5.705   2.384  0.2234  0.1766  0.6585
   48U      O1P 1022   5.983   5.594   2.445 -0.3615 -0.1514  0.2646
   48U      O2P 1023   5.801   5.780   2.438  0.1650 -0.1856 -0.5695
   48U      O5' 1024   6.025   5.804   2.339 -0.0759  0.2226 -0.3294
   48U      C5' 1025   6.144   5.751   2.291 -0.0701  0.3517  0.4497
   48U     H5'1 1026   6.130   5.684   2.206 -0.0165  2.6174 -1.4463
   48U     H5'2 1027   6.189   5.703   2.378  0.8360  1.9068  0.8920
   48U      C4' 1028   6.240   5.870   2.257  0.3968  0.8204 -0.8596
   48U      H4' 1029   6.324   5.830   2.201  0.0849  0.6881 -1.2366
   48U      O4' 1030   6.183   5.972   2.182 -0.4453  0.3803 -0.6542
   48U      C1' 1031   6.252   6.095   2.189  0.1568  0.7635  0.1676
   48U      H1' 1032   6.302   6.106   2.093 -0.4285  0.1226 -0.2197
   48U       N1 1033   6.152   6.210   2.208  0.2667  0.5495  0.7763
   48U       C6 1034   6.028   6.189   2.262 -0.1368  0.2821  0.5691
   48U       H6 1035   5.994   6.092   2.295  0.8113  0.1156  1.0888
   48U       C5 1036   5.937   6.294   2.274  0.4545 -0.3884 -0.0562
   48U       H5 1037   5.839   6.281   2.318 -0.3695 -1.0724 -1.9930
   48U       C4 1038   5.965   6.430   2.238 -0.8251 -0.8095  0.0399
   48U       O4 1039   5.894   6.527   2.256 -0.2962 -0.5052 -0.0704
   48U       N3 1040   6.094   6.446   2.185 -0.7140  0.3110  0.5240
   48U       H3 1041   6.134   6.533   2.156 -0.8727  0.6845  1.3939
   48U       C2 1042   6.186   6.343   2.160 -0.2659  0.7907 -0.4471
   48U       O2 1043   6.285   6.368   2.098 -0.3727 -0.2223 -0.4663
   48U      C3' 1044   6.297   5.949   2.374 -0.3715 -0.0704  0.2243
   48U      H3' 1045   6.224   5.990   2.443  0.3807  0.6833  0.5898
   48U      C2' 1046   6.357   6.067   2.291 -0.2002  0.2791 -0.7374
   48U     H2'1 1047   6.374   6.161   2.344  1.2776  1.3886 -3.0350
   48U      O2' 1048   6.476   6.033   2.210  0.7943 -0.0425 -0.6676
   48U     HO'2 1049   6.486   5.938   2.221 -2.1071 -0.3869 -0.1949
   48U      O3' 1050   6.400   5.878   2.443 -0.0576  0.8985  0.7463
   49C        P 1051   6.439   5.924   2.593  0.4521  0.3915  0.3449
   49C      O1P 1052   6.555   5.847   2.638 -0.3063  0.7429 -0.2361
   49C      O2P 1053   6.318   5.919   2.676  0.1829  0.0209 -0.3157
   49C      O5' 1054   6.477   6.076   2.585 -0.7559  0.1534  0.2058
   49C      C5' 1055   6.614   6.111   2.555  0.4790  0.2209 -0.3979
   49C     H5'1 1056   6.639   6.060   2.462 -0.1586 -1.7225  0.4332
   49C     H5'2 1057   6.679   6.080   2.636  0.6800 -1.6660 -1.2322
   49C      C4' 1058   6.631   6.261   2.529  0.8375  0.0270  0.1001
   49C      H4' 1059   6.736   6.275   2.506  1.2544 -1.6831  0.7742
   49C      O4' 1060   6.539   6.311   2.428  0.4813  0.3821  0.2328
   49C      C1' 1061   6.501   6.449   2.466  0.2796  0.0681  0.9076
   49C      H1' 1062   6.544   6.512   2.389  1.3283 -1.0362  0.5693
   49C       N1 1063   6.360   6.478   2.483  0.1707 -0.2136 -0.2113
   49C       C6 1064   6.274   6.382   2.520 -0.2299 -0.4655  0.6901
   49C       H6 1065   6.315   6.284   2.540  0.1949 -0.7034 -1.1743
   49C       C5 1066   6.146   6.409   2.538  0.1649 -0.3152  0.1360
   49C       H5 1067   6.084   6.327   2.573  1.0774 -1.0020  0.1906
   49C       C4 1068   6.105   6.545   2.528 -0.1058  0.7733 -0.2594
   49C       N4 1069   5.989   6.586   2.571 -0.5848 -0.2588  0.4433
   49C      H41 1070   5.936   6.518   2.624 -1.0903  0.5568  1.0116
   49C      H42 1071   5.967   6.684   2.555 -1.4866 -0.6577 -0.9723
   49C       N3 1072   6.188   6.643   2.496  0.0548 -0.4886 -0.0685
   49C       C2 1073   6.320   6.615   2.470 -0.0004 -0.5458  0.3242
   49C       O2 1074   6.393   6.712   2.455 -0.0217  0.1775  0.3606
   49C      C3' 1075   6.610   6.346   2.655  0.1946 -0.3746 -0.5264
   49C      H3' 1076   6.523   6.320   2.716 -0.5904  2.0291 -0.5128
   49C      C2' 1077   6.583   6.477   2.590 -0.4216 -0.0892  0.2448
   49C     H2'1 1078   6.534   6.548   2.657  0.8045 -0.0492  1.1414
   49C      O2' 1079   6.705   6.534   2.549 -0.4101 -0.1657 -0.4394
   49C     HO'2 1080   6.747   6.578   2.623  1.1532 -0.2812 -1.2245
   49C      O3' 1081   6.732   6.343   2.734  0.0069  0.0946 -0.3458
   50U        P 1082   6.731   6.398   2.885  0.0264  0.0954  0.1927
   50U      O1P 1083   6.870   6.399   2.929 -0.1325  0.1993  0.1146
   50U      O2P 1084   6.628   6.321   2.959 -1.0367 -0.1473  0.4466
   50U      O5' 1085   6.678   6.547   2.884  0.1263  0.5648 -0.3999
   50U      C5' 1086   6.764   6.653   2.846  0.1711 -0.6815 -0.0883
   50U     H5'1 1087   6.811   6.620   2.753  1.2126 -2.3691  0.9718
   50U     H5'2 1088   6.852   6.666   2.909  0.3862  0.8756 -0.6807
   50U      C4' 1089   6.689   6.789   2.846 -0.0354 -0.2033  0.4313
   50U      H4' 1090   6.750   6.876   2.822 -0.3104 -0.8598 -3.2778
   50U      O4' 1091   6.577   6.788   2.755 -0.0811 -0.3152  0.3666
   50U      C1' 1092   6.479   6.876   2.805  0.3369  0.1140 -0.7088
   50U      H1' 1093   6.465   6.959   2.735  2.9147  0.4320 -0.9572
   50U       N1 1094   6.347   6.812   2.825  0.1769 -0.2417  0.4483
   50U       C6 1095   6.331   6.676   2.836 -0.0953 -0.2104 -0.8605
   50U       H6 1096   6.415   6.609   2.839 -0.4910 -0.9249 -3.3039
   50U       C5 1097   6.206   6.628   2.857 -0.3883  0.3773  0.0323
   50U       H5 1098   6.194   6.522   2.873 -0.6461  0.7910  3.4291
   50U       C4 1099   6.087   6.704   2.870 -0.6434 -0.2132  0.3784
   50U       O4 1100   5.973   6.659   2.877  0.0299 -0.0441  0.0232
   50U       N3 1101   6.116   6.842   2.872  0.4682 -0.0430  0.1438
   50U       H3 1102   6.041   6.902   2.904  0.7366 -1.0575  2.9833
   50U       C2 1103   6.235   6.898   2.853 -1.0620 -0.6901 -0.1982
   50U       O2 1104   6.249   7.020   2.844  0.0035 -0.9002  0.3307
   50U      C3' 1105   6.626   6.821   2.979 -0.3114 -0.0049 -0.3782
   50U      H3' 1106   6.564   6.740   3.016 -1.8039  1.3932  0.3006
   50U      C2' 1107   6.529   6.934   2.937 -0.0243 -0.0742 -0.5145
   50U     H2'1 1108   6.452   6.948   3.013 -0.8977 -1.6838 -1.0602
   50U      O2' 1109   6.606   7.054   2.903 -1.1129 -0.0010  0.4154
   50U     HO'2 1110   6.688   7.056   2.952 -2.0357  0.7683  2.0209
   50U      O3' 1111   6.728   6.869   3.072  0.4634 -0.4585  0.5895
   51A        P 1112   6.718   6.840   3.229 -0.2636 -0.3489  0.0602
   51A      O1P 1113   6.856   6.853   3.279 -0.4208  0.0313 -0.2766
   51A      O2P 1114   6.647   6.715   3.256  0.1045  0.1113 -0.1559
   51A      O5' 1115   6.623   6.960   3.275  0.2206 -0.5359 -0.0067
   51A      C5' 1116   6.669   7.091   3.279  0.1006  0.0911 -0.8607
   51A     H5'1 1117   6.726   7.113   3.188  3.8107  2.2487  1.7292
   51A     H5'2 1118   6.724   7.113   3.370 -3.2882 -0.2618  1.4721
   51A      C4' 1119   6.545   7.184   3.282 -1.4686 -0.6633  0.5507
   51A      H4' 1120   6.586   7.279   3.249  1.9957 -1.9639  0.7369
   51A      O4' 1121   6.453   7.152   3.189  0.9876  0.1064 -0.7614
   51A      C1' 1122   6.326   7.198   3.233 -0.0203 -0.4619 -0.1079
   51A      H1' 1123   6.286   7.267   3.160 -4.1079 -2.8466 -0.4184
   51A       N9 1124   6.232   7.086   3.248  0.3275 -0.7148 -0.4144
   51A       C8 1125   6.259   6.953   3.237 -0.1513  0.3783  0.5050
   51A       H8 1126   6.360   6.913   3.236 -1.4691 -3.3203  0.0395
   51A       N7 1127   6.156   6.875   3.219 -0.4719 -0.3027  0.1732
   51A       C5 1128   6.052   6.963   3.227 -0.1662 -0.1754 -0.0765
   51A       C6 1129   5.910   6.954   3.199  0.6772  0.3825  0.1883
   51A       N6 1130   5.843   6.839   3.182 -0.2725 -0.1889  0.3361
   51A      H61 1131   5.892   6.754   3.161  0.5296 -0.1329  1.8857
   51A      H62 1132   5.746   6.848   3.153 -0.1456  0.5458  0.1049
   51A       N1 1133   5.833   7.061   3.212 -0.5240  0.8276 -0.1703
   51A       C2 1134   5.885   7.179   3.243  0.1971 -0.2324  0.0840
   51A       H2 1135   5.820   7.265   3.248  0.7216  0.2367 -0.7793
   51A       N3 1136   6.013   7.206   3.255  0.5400  0.0908  0.3812
   51A       C4 1137   6.094   7.092   3.245  0.2452 -0.3017 -0.5889
   51A      C3' 1138   6.472   7.188   3.419  0.8540  0.0291 -0.1656
   51A      H3' 1139   6.456   7.087   3.458 -2.6706  0.8300  0.8417
   51A      C2' 1140   6.352   7.264   3.372  0.1603 -0.0314  0.0466
   51A     H2'1 1141   6.267   7.265   3.440  0.1928  0.8931  0.0974
   51A      O2' 1142   6.368   7.402   3.347 -0.2325  0.1492  0.3190
   51A     HO'2 1143   6.284   7.438   3.378 -0.0054  1.2826 -0.3127
   51A      O3' 1144   6.548   7.252   3.517  0.1951  0.2461  1.1413
   52U        P 1145   6.521   7.247   3.676 -0.5014  0.3810 -0.2786
   52U      O1P 1146   6.610   7.342   3.740  0.0635  0.4092 -0.3019
   52U      O2P 1147   6.512   7.105   3.714  0.3019  0.1750  0.1619
   52U      O5' 1148   6.374   7.310   3.681  0.2297  0.7713 -0.4464
   52U      C5' 1149   6.358   7.448   3.688  0.7088 -0.2215  0.2016
   52U     H5'1 1150   6.420   7.489   3.608  0.7331  0.0044  0.3357
   52U     H5'2 1151   6.398   7.477   3.785 -1.5372 -1.7985  1.6768
   52U      C4' 1152   6.220   7.495   3.677  0.2926  0.2059  0.2423
   52U      H4' 1153   6.224   7.604   3.666  0.7146  0.5066  2.7259
   52U      O4' 1154   6.155   7.441   3.561  0.2207  0.5495 -0.4355
   52U      C1' 1155   6.017   7.417   3.587  0.2041 -0.8927  0.5002
   52U      H1' 1156   5.956   7.473   3.516 -1.2878 -1.4142  1.3175
   52U       N1 1157   5.978   7.272   3.595 -0.1637 -0.7842 -0.6913
   52U       C6 1158   6.062   7.173   3.638  0.2044 -0.5322 -0.0198
   52U       H6 1159   6.157   7.197   3.684 -0.0760 -0.0988  0.3335
   52U       C5 1160   6.029   7.043   3.637 -0.4634 -0.0312  0.5833
   52U       H5 1161   6.095   6.973   3.685  1.5015  0.9971 -0.5140
   52U       C4 1162   5.891   7.012   3.603 -0.6556  0.2941 -0.0569
   52U       O4 1163   5.846   6.902   3.596 -0.2739  0.2377  0.1772
   52U       N3 1164   5.807   7.117   3.566 -0.1650  0.7277 -0.0658
   52U       H3 1165   5.720   7.086   3.526  0.1657 -1.2194  0.6131
   52U       C2 1166   5.844   7.248   3.559 -0.3149 -0.9074  0.1887
   52U       O2 1167   5.752   7.332   3.546 -0.0402  0.3892  0.3073
   52U      C3' 1168   6.126   7.470   3.794  0.2978  0.3735 -0.4526
   52U      H3' 1169   6.132   7.366   3.827  0.1899  1.1824  2.3617
   52U      C2' 1170   5.994   7.487   3.721  0.3293 -0.0534  0.5487
   52U     H2'1 1171   5.925   7.422   3.775  1.0133 -0.2048  1.2725
   52U      O2' 1172   5.940   7.619   3.699 -0.6012 -0.0127 -0.4678
   52U     HO'2 1173   5.992   7.680   3.752  0.1488  0.5709 -1.8321
   52U      O3' 1174   6.148   7.559   3.902 -0.4267  0.1762 -0.0307
   53U        P 1175   6.104   7.530   4.053 -0.6704  0.0115 -0.3334
   53U      O1P 1176   6.117   7.653   4.122  0.2884  0.3242 -0.4181
   53U      O2P 1177   6.176   7.411   4.101  0.3568 -0.4227 -0.7266
   53U      O5' 1178   5.957   7.475   4.034  0.1276  0.1337 -0.2821
   53U      C5' 1179   5.850   7.565   4.034  0.4774  0.4319  0.1512
   53U     H5'1 1180   5.859   7.639   3.955 -0.1328 -0.2838 -0.6004
   53U     H5'2 1181   5.848   7.618   4.130  1.5570  0.5099  0.1358
   53U      C4' 1182   5.719   7.499   4.013  0.4601  0.4249 -0.1237
   53U      H4' 1183   5.645   7.579   4.008  1.1900  1.0916 -0.3645
   53U      O4' 1184   5.716   7.422   3.904  0.2930  0.3658 -0.4365
   53U      C1' 1185   5.622   7.312   3.927  0.0169 -0.0834  0.3031
   53U      H1' 1186   5.539   7.322   3.858  0.1802 -1.5209 -0.1338
   53U       N1 1187   5.682   7.176   3.914 -0.5352  0.4235  0.3888
   53U       C6 1188   5.816   7.149   3.941  0.0558 -0.0593 -0.1691
   53U       H6 1189   5.883   7.233   3.954 -0.2707  0.3173 -0.8349
   53U       C5 1190   5.858   7.020   3.941 -0.3881 -0.2473 -0.3448
   53U       H5 1191   5.964   7.014   3.957 -0.3396  0.4466 -0.3896
   53U       C4 1192   5.772   6.911   3.902 -0.0942 -0.5796 -0.1705
   53U       O4 1193   5.818   6.800   3.877  0.0845 -0.6220 -0.8394
   53U       N3 1194   5.638   6.942   3.887 -0.1484 -0.0601 -0.0363
   53U       H3 1195   5.586   6.867   3.843  0.9197 -0.3387 -0.8587
   53U       C2 1196   5.595   7.074   3.874  0.2961  0.5532  0.3251
   53U       O2 1197   5.477   7.096   3.834  0.5206  0.1687  0.0351
   53U      C3' 1198   5.675   7.414   4.135 -0.3052  0.4091  0.4422
   53U      H3' 1199   5.752   7.345   4.169  0.4716  0.5326 -0.9979
   53U      C2' 1200   5.563   7.333   4.065 -0.0839  0.2994 -0.5517
   53U     H2'1 1201   5.553   7.234   4.110 -0.2455  0.9054  0.7797
   53U      O2' 1202   5.435   7.389   4.035 -0.6010 -0.0203 -1.0695
   53U     HO'2 1203   5.384   7.395   4.117 -1.6601 -2.4734 -1.4619
   53U      O3' 1204   5.630   7.490   4.240 -0.1343  0.5368 -0.5582
   54C        P 1205   5.625   7.441   4.392  0.0563  0.1793  0.3682
   54C      O1P 1206   5.582   7.560   4.470  0.0420 -0.1415 -0.0961
   54C      O2P 1207   5.744   7.366   4.428 -0.8861 -0.7022 -0.4565
   54C      O5' 1208   5.508   7.330   4.395 -0.4655  0.0989  0.3020
   54C      C5' 1209   5.374   7.359   4.412  0.1703  0.4226  0.4453
   54C     H5'1 1210   5.346   7.452   4.364 -2.8344 -0.7776 -0.3521
   54C     H5'2 1211   5.346   7.392   4.512 -0.9310  0.3781  0.1635
   54C      C4' 1212   5.271   7.256   4.360 -0.4171 -1.1411 -0.4138
   54C      H4' 1213   5.173   7.301   4.349 -1.5658 -3.1800  0.8923
   54C      O4' 1214   5.327   7.201   4.243 -0.0820  0.0151 -0.3187
   54C      C1' 1215   5.269   7.071   4.228 -0.5197 -0.4610 -0.1784
   54C      H1' 1216   5.188   7.071   4.155 -0.7870 -1.3199  0.1057
   54C       N1 1217   5.377   6.967   4.197  0.0028  0.2357  0.7572
   54C       C6 1218   5.502   6.977   4.246 -0.7586  0.7352  0.0205
   54C       H6 1219   5.545   7.065   4.291 -0.5119  1.8754 -2.3040
   54C       C5 1220   5.589   6.874   4.234 -0.9348 -0.1862 -0.2529
   54C       H5 1221   5.690   6.875   4.273 -0.4467  0.2657 -1.4782
   54C       C4 1222   5.543   6.758   4.159  0.3288 -0.2200 -0.3830
   54C       N4 1223   5.634   6.669   4.132 -0.3803 -0.6283 -0.3922
   54C      H41 1224   5.721   6.666   4.183 -0.2572  0.1992 -0.5411
   54C      H42 1225   5.607   6.595   4.069 -0.4207 -2.2730  1.4610
   54C       N3 1226   5.419   6.744   4.109 -0.0953  0.2115 -0.2687
   54C       C2 1227   5.338   6.848   4.136  0.4224 -0.2772 -0.3204
   54C       O2 1228   5.221   6.838   4.104  1.1677  0.1283  1.0895
   54C      C3' 1229   5.258   7.135   4.460  0.1362 -0.0873  0.3698
   54C      H3' 1230   5.361   7.111   4.488  0.3922 -0.9504 -1.2017
   54C      C2' 1231   5.204   7.033   4.362 -0.6024 -0.3348  0.4104
   54C     H2'1 1232   5.233   6.933   4.392  0.7683 -0.5730 -1.4742
   54C      O2' 1233   5.064   7.038   4.343 -0.1984 -0.2714 -0.0337
   54C     HO'2 1234   5.033   7.073   4.427 -0.2113  0.0407 -0.1694
   54C      O3' 1235   5.179   7.160   4.580 -0.0256 -0.3748  0.0294
   55C        P 1236   5.198   7.071   4.708  0.0231  0.3122  0.4428
   55C      O1P 1237   5.111   7.128   4.815  0.3897  0.2600 -0.0412
   55C      O2P 1238   5.348   7.057   4.729  0.2399  0.2653 -0.4580
   55C      O5' 1239   5.136   6.925   4.667  0.5115  0.2576  0.4646
   55C      C5' 1240   4.995   6.906   4.681  0.6923  0.1695 -0.3946
   55C     H5'1 1241   4.941   6.990   4.637  0.9548  1.3949  1.4939
   55C     H5'2 1242   4.957   6.911   4.783 -1.3841 -0.8502 -1.0574
   55C      C4' 1243   4.935   6.779   4.630  0.5841  0.4138 -0.2430
   55C      H4' 1244   4.826   6.792   4.634  0.5263  0.1243 -0.8053
   55C      O4' 1245   4.961   6.748   4.494  0.1157  0.3837 -0.1773
   55C      C1' 1246   4.994   6.611   4.482 -0.2418  0.0156  0.5103
   55C      H1' 1247   4.939   6.567   4.399  2.0179 -1.8260 -0.1353
   55C       N1 1248   5.137   6.582   4.458 -0.6024 -0.3413 -1.0828
   55C       C6 1249   5.232   6.682   4.474  0.2644  0.2216  0.2522
   55C       H6 1250   5.205   6.772   4.527  0.5305 -0.1112  0.9613
   55C       C5 1251   5.363   6.656   4.444  0.0860  0.5637  0.8140
   55C       H5 1252   5.438   6.733   4.453  2.7142 -1.6565 -0.6583
   55C       C4 1253   5.397   6.532   4.400 -0.3624 -0.0819  0.3724
   55C       N4 1254   5.524   6.511   4.387  0.0788  0.1532  0.3579
   55C      H41 1255   5.593   6.575   4.423 -0.5158  0.2840  1.3158
   55C      H42 1256   5.556   6.421   4.354  1.9731 -0.2640  3.0528
   55C       N3 1257   5.311   6.437   4.381 -0.1673  0.1373  0.0586
   55C       C2 1258   5.180   6.456   4.409  0.3287 -0.2881  0.5095
   55C       O2 1259   5.102   6.371   4.384 -0.2576  1.3802 -0.2611
   55C      C3' 1260   4.968   6.652   4.713  0.8270  0.4674  0.1779
   55C      H3' 1261   5.074   6.660   4.738  0.7195  2.5977  0.1303
   55C      C2' 1262   4.945   6.540   4.605 -0.3939 -0.3738 -0.2446
   55C     H2'1 1263   4.998   6.448   4.632 -0.5663 -0.1096  1.0687
   55C      O2' 1264   4.810   6.511   4.587  0.4822  0.1968  0.0823
   55C     HO'2 1265   4.793   6.417   4.589  1.2350  0.0110  3.0441
   55C      O3' 1266   4.882   6.634   4.824 -0.2120  0.5363 -0.2149
   56G        P 1267   4.927   6.542   4.948  0.2837  0.2604 -0.5977
   56G      O1P 1268   4.826   6.540   5.055 -0.2505  0.0723 -0.1302
   56G      O2P 1269   5.064   6.590   4.980  0.1942  0.4681 -0.2847
   56G      O5' 1270   4.938   6.394   4.888 -0.1412  0.4259  0.4682
   56G      C5' 1271   4.826   6.323   4.853  0.3848 -0.1503 -0.0037
   56G     H5'1 1272   4.764   6.377   4.782  0.1950 -2.3049 -1.5909
   56G     H5'2 1273   4.752   6.317   4.933 -0.2992  0.0021 -0.6100
   56G      C4' 1274   4.854   6.182   4.803  0.2831  0.6719  0.1383
   56G      H4' 1275   4.764   6.128   4.775  0.4518 -0.3263  1.4345
   56G      O4' 1276   4.929   6.192   4.686 -0.2912  0.3641  0.2590
   56G      C1' 1277   5.013   6.081   4.687  0.1802  0.6533  0.0389
   56G      H1' 1278   4.990   6.027   4.595 -4.4592 -0.8033  1.7751
   56G       N9 1279   5.152   6.139   4.682 -0.3650 -0.0739  0.3227
   56G       C8 1280   5.191   6.261   4.719 -0.1644 -0.3545 -0.2342
   56G       H8 1281   5.123   6.341   4.747  3.3677  3.6176 -1.8745
   56G       N7 1282   5.316   6.294   4.690  0.0470  0.0943 -0.1420
   56G       C5 1283   5.363   6.181   4.633  0.0412  0.4227  0.7371
   56G       C6 1284   5.494   6.142   4.596  0.3451 -1.2452  0.3871
   56G       O6 1285   5.607   6.192   4.613 -0.0229  0.0747  0.2677
   56G       N1 1286   5.500   6.020   4.535  0.1800  0.2729  0.0319
   56G       H1 1287   5.579   5.986   4.481  0.7367 -1.7506  1.9896
   56G       C2 1288   5.396   5.927   4.539 -0.8309  0.0529 -0.0544
   56G       N2 1289   5.440   5.808   4.505  0.0199  0.1648  0.1438
   56G      H21 1290   5.525   5.787   4.455 -1.1728 -1.9821 -1.1548
   56G      H22 1291   5.369   5.736   4.494 -0.4250  0.8469 -1.6930
   56G       N3 1292   5.279   5.951   4.583  0.5395 -0.2016  0.1997
   56G       C4 1293   5.267   6.083   4.631 -0.4716  0.1057  1.0449
   56G      C3' 1294   4.927   6.083   4.907 -0.1705 -0.6508 -0.2630
   56G      H3' 1295   5.002   6.142   4.959 -0.2885  2.9692 -3.6917
   56G      C2' 1296   4.986   5.990   4.807 -0.6596  0.1067 -0.0793
   56G     H2'1 1297   5.077   5.933   4.826 -0.4367  0.9113  1.3883
   56G      O2' 1298   4.902   5.888   4.758 -0.6530  0.4782 -0.3750
   56G     HO'2 1299   4.947   5.859   4.679  0.6866  0.7813  0.2380
   56G      O3' 1300   4.840   6.015   5.000 -0.6714  0.3713 -0.2768
   57U        P 1301   4.900   5.948   5.128 -0.1185 -0.1219  0.0614
   57U      O1P 1302   4.800   5.876   5.207 -0.0434  1.0043 -0.3850
   57U      O2P 1303   4.969   6.052   5.207 -0.0118 -0.1108  0.8100
   57U      O5' 1304   5.002   5.834   5.069  0.2695 -0.1453  0.6285
   57U      C5' 1305   4.955   5.713   5.014 -0.9522 -0.3160 -0.6658
   57U     H5'1 1306   4.866   5.730   4.954 -2.0343 -0.0191  0.9486
   57U     H5'2 1307   4.911   5.653   5.095  0.1593  2.0939  1.8871
   57U      C4' 1308   5.068   5.629   4.939  0.2680 -0.3915 -0.7873
   57U      H4' 1309   5.024   5.538   4.899  1.3296 -1.8768  1.2406
   57U      O4' 1310   5.142   5.710   4.851  0.3191 -0.1781  1.0210
   57U      C1' 1311   5.276   5.670   4.844 -0.0842  0.6739 -0.2717
   57U      H1' 1312   5.306   5.633   4.746  2.1546 -1.0500  0.9492
   57U       N1 1313   5.357   5.784   4.874 -0.0816 -0.7451  0.1714
   57U       C6 1314   5.308   5.896   4.937 -0.6716  0.2421  0.4643
   57U       H6 1315   5.213   5.884   4.987  1.3766  0.5242  4.8977
   57U       C5 1316   5.382   6.002   4.961 -0.5238  0.4032  0.5487
   57U       H5 1317   5.334   6.075   5.024 -1.4480  1.3210 -1.1443
   57U       C4 1318   5.523   6.012   4.915 -0.2686  0.6932  0.0675
   57U       O4 1319   5.602   6.107   4.920 -0.2746  0.1624  0.0770
   57U       N3 1320   5.568   5.906   4.843  0.6157  0.4283 -0.0457
   57U       H3 1321   5.668   5.900   4.830  0.7594  0.5091  0.9551
   57U       C2 1322   5.493   5.785   4.839 -0.3429  0.5687  0.1282
   57U       O2 1323   5.544   5.686   4.786 -0.4727 -0.3795 -0.2452
   57U      C3' 1324   5.178   5.592   5.040  0.9780  0.4434 -0.3568
   57U      H3' 1325   5.209   5.675   5.104  1.4397 -0.0086  0.0070
   57U      C2' 1326   5.290   5.558   4.944 -0.0822 -0.1589  0.2461
   57U     H2'1 1327   5.388   5.558   4.990  0.5680  0.5524 -1.0989
   57U      O2' 1328   5.265   5.438   4.878  0.2066  0.4621 -0.0445
   57U     HO'2 1329   5.205   5.383   4.927  1.4113 -0.6975  0.1905
   57U      O3' 1330   5.144   5.486   5.128  0.3890  0.0218  0.6299
   58A        P 1331   5.207   5.460   5.261  0.1526  0.2047 -0.4096
   58A      O1P 1332   5.141   5.341   5.326 -0.0324  0.0972  0.9116
   58A      O2P 1333   5.216   5.589   5.337  0.8799  0.8138 -0.0125
   58A      O5' 1334   5.361   5.420   5.215  0.1978  0.5426 -1.1437
   58A      C5' 1335   5.391   5.289   5.170 -0.7394 -0.5424  0.2907
   58A     H5'1 1336   5.313   5.261   5.100 -1.9946  2.3209  0.3781
   58A     H5'2 1337   5.375   5.233   5.262  1.3475  0.5343  1.3811
   58A      C4' 1338   5.538   5.271   5.134  0.4019 -0.0443 -0.6281
   58A      H4' 1339   5.545   5.174   5.086 -2.7286 -0.0111 -1.3503
   58A      O4' 1340   5.594   5.362   5.039  0.4760  0.4472  0.3501
   58A      C1' 1341   5.718   5.411   5.077  0.0323  0.5519 -0.0690
   58A      H1' 1342   5.800   5.392   5.007  2.0657  1.7192  1.8467
   58A       N9 1343   5.728   5.555   5.085 -0.3473 -0.0638 -0.2458
   58A       C8 1344   5.635   5.645   5.132 -0.4180  0.2964  0.3756
   58A       H8 1345   5.543   5.609   5.175 -0.9434  1.9284  0.6950
   58A       N7 1346   5.679   5.770   5.139 -0.5620  0.5207 -0.1373
   58A       C5 1347   5.812   5.760   5.093 -0.2149  0.1362  0.8212
   58A       C6 1348   5.923   5.854   5.076 -0.5508  0.4770  0.4129
   58A       N6 1349   5.919   5.978   5.105 -0.1161 -0.1702  0.8437
   58A      H61 1350   5.837   6.023   5.144 -1.8828 -2.8598  0.5076
   58A      H62 1351   6.003   6.029   5.081  0.0304 -0.2438  1.1823
   58A       N1 1352   6.036   5.801   5.023 -0.1502 -0.3435  0.6164
   58A       C2 1353   6.046   5.675   4.991  0.2968  0.5745 -0.0411
   58A       H2 1354   6.141   5.647   4.950  0.7602  1.8490  0.1386
   58A       N3 1355   5.956   5.577   5.006 -0.0737  0.0225 -0.3142
   58A       C4 1356   5.842   5.632   5.057  0.3603  1.2024  0.0081
   58A      C3' 1357   5.634   5.286   5.257  0.2964  0.0436 -0.8248
   58A      H3' 1358   5.599   5.367   5.322  0.3306 -2.2154  2.2434
   58A      C2' 1359   5.768   5.324   5.195 -0.0391  0.4659 -0.3900
   58A     H2'1 1360   5.825   5.379   5.270 -0.8158 -1.9450  2.1843
   58A      O2' 1361   5.836   5.214   5.132 -0.1497 -0.2430 -0.1319
   58A     HO'2 1362   5.906   5.174   5.185  0.3542 -0.6364 -1.0700
   58A      O3' 1363   5.641   5.168   5.346 -0.4273  0.0891 -0.1190
   59C        P 1364   5.690   5.183   5.494 -0.1050 -0.1844  0.1653
   59C      O1P 1365   5.664   5.051   5.557  0.0218 -0.6290 -0.0768
   59C      O2P 1366   5.618   5.300   5.546 -0.2660  0.1981 -0.8705
   59C      O5' 1367   5.846   5.221   5.490 -0.2361 -0.3171  0.1387
   59C      C5' 1368   5.943   5.125   5.464 -1.4082 -0.7394  0.1987
   59C     H5'1 1369   5.914   5.065   5.378 -0.5661  0.8648 -1.2654
   59C     H5'2 1370   5.947   5.055   5.547 -0.1733 -0.4520  0.4040
   59C      C4' 1371   6.075   5.197   5.430 -0.2876  0.7846 -0.1351
   59C      H4' 1372   6.142   5.117   5.401 -0.0280 -1.2905  5.1054
   59C      O4' 1373   6.055   5.296   5.329  0.0272 -0.5535  0.2213
   59C      C1' 1374   6.156   5.398   5.350  0.3747  0.2026 -0.0943
   59C      H1' 1375   6.221   5.402   5.263  0.4035 -0.3754 -0.1065
   59C       N1 1376   6.091   5.525   5.376  0.9053 -0.0072 -0.4534
   59C       C6 1377   5.960   5.532   5.422  0.3109  0.1370  0.3243
   59C       H6 1378   5.900   5.445   5.445  0.9310 -0.2542  0.4781
   59C       C5 1379   5.907   5.660   5.447  0.2677  0.0011 -0.0415
   59C       H5 1380   5.805   5.666   5.483  0.2861 -1.3603  0.2908
   59C       C4 1381   5.978   5.780   5.420  0.3987 -0.0749  0.6181
   59C       N4 1382   5.922   5.893   5.406  0.0638  0.1702 -0.1456
   59C      H41 1383   5.829   5.912   5.439  0.3896  1.5716  0.0289
   59C      H42 1384   5.960   5.967   5.349 -2.6763 -0.0892 -2.5321
   59C       N3 1385   6.103   5.770   5.376 -0.2049  0.1802  0.1146
   59C       C2 1386   6.158   5.649   5.355  0.7042  0.5315  0.0306
   59C       O2 1387   6.275   5.643   5.317 -0.2902 -0.0188 -0.6199
   59C      C3' 1388   6.149   5.262   5.549 -0.5487 -0.2484 -0.6435
   59C      H3' 1389   6.079   5.317   5.611 -0.1565  2.4458 -2.4442
   59C      C2' 1390   6.246   5.349   5.468 -0.2092 -0.5630  0.1516
   59C     H2'1 1391   6.290   5.435   5.521 -0.8154  0.4825 -0.9924
   59C      O2' 1392   6.350   5.272   5.407 -0.1095 -0.4334  0.4280
   59C     HO'2 1393   6.410   5.345   5.394 -0.9524  0.2961  0.5667
   59C      O3' 1394   6.212   5.176   5.638 -0.3759 -0.3372  0.3431
   60U        P 1395   6.257   5.218   5.783  0.0882  0.1504  0.2069
   60U      O1P 1396   6.351   5.114   5.836  0.3147  0.1312 -0.0505
   60U      O2P 1397   6.134   5.226   5.868 -0.7905  0.0329 -0.1296
   60U      O5' 1398   6.329   5.355   5.777 -0.0017  0.0790  0.3422
   60U      C5' 1399   6.469   5.369   5.743 -0.4980  0.3310  0.0348
   60U     H5'1 1400   6.503   5.325   5.649  0.7284  0.7888  0.2489
   60U     H5'2 1401   6.533   5.317   5.814 -1.5576  0.0140  0.7850
   60U      C4' 1402   6.514   5.514   5.736 -0.4647  0.0633  0.5649
   60U      H4' 1403   6.616   5.534   5.703 -0.2505 -2.3530 -0.4412
   60U      O4' 1404   6.432   5.583   5.641  0.1393 -0.7654  0.3506
   60U      C1' 1405   6.413   5.720   5.689 -0.4870  0.0746  0.5131
   60U      H1' 1406   6.464   5.787   5.620  0.0209 -2.4702 -1.7065
   60U       N1 1407   6.269   5.760   5.695  0.4045 -0.6611  0.4219
   60U       C6 1408   6.172   5.676   5.739  1.0666 -0.1992  0.1858
   60U       H6 1409   6.192   5.570   5.747 -1.1691 -0.7766 -1.1118
   60U       C5 1410   6.042   5.715   5.756 -0.2668 -0.5215 -0.2661
   60U       H5 1411   5.965   5.642   5.774 -0.5315 -0.0274  0.6847
   60U       C4 1412   6.006   5.851   5.735 -0.2791 -0.5318 -0.4037
   60U       O4 1413   5.889   5.894   5.747  0.0813  0.7767 -0.2210
   60U       N3 1414   6.104   5.929   5.689 -0.9248 -1.1914 -0.0180
   60U       H3 1415   6.080   6.026   5.672 -1.6067 -1.4693 -0.6842
   60U       C2 1416   6.238   5.899   5.669  0.3434  0.5279 -0.2366
   60U       O2 1417   6.324   5.984   5.648  0.2686  0.2180  0.1980
   60U      C3' 1418   6.492   5.584   5.872  0.3193  0.2312  0.6446
   60U      H3' 1419   6.402   5.538   5.912  0.4395 -0.1671  0.4665
   60U      C2' 1420   6.473   5.732   5.828  1.1370  0.0674 -0.7203
   60U     H2'1 1421   6.406   5.776   5.902  1.8184 -1.6712  1.0152
   60U      O2' 1422   6.599   5.799   5.821 -0.6604 -0.3442 -0.1416
   60U     HO'2 1423   6.633   5.811   5.910  0.4332 -1.9827 -0.3003
   60U      O3' 1424   6.597   5.549   5.967 -0.3288 -0.5414 -0.4178
   61U        P 1425   6.600   5.617   6.113 -0.2471  0.0563 -0.0394
   61U      O1P 1426   6.705   5.535   6.186 -0.5219 -0.2084  0.7802
   61U      O2P 1427   6.462   5.631   6.163  0.8840  0.4322  0.5167
   61U      O5' 1428   6.660   5.755   6.073 -0.5470  0.1774  0.0501
   61U      C5' 1429   6.799   5.784   6.049 -0.1303  0.4465 -0.4990
   61U     H5'1 1430   6.836   5.749   5.952  1.5783 -1.5584  0.7850
   61U     H5'2 1431   6.858   5.730   6.123 -1.7067  1.4772  1.6089
   61U      C4' 1432   6.827   5.934   6.064  0.3595 -0.0445 -0.1316
   61U      H4' 1433   6.922   5.954   6.016  0.8842  0.3295  1.0270
   61U      O4' 1434   6.729   6.017   6.001  0.2028  0.4488 -0.0667
   61U      C1' 1435   6.669   6.105   6.090 -0.7124  0.3942 -0.5495
   61U      H1' 1436   6.715   6.203   6.078 -2.0924  0.8852 -2.5314
   61U       N1 1437   6.527   6.127   6.066  0.2471  0.5410  0.1722
   61U       C6 1438   6.437   6.020   6.075  0.1182  0.4581  0.3945
   61U       H6 1439   6.464   5.927   6.121 -0.7624 -1.6123 -2.8876
   61U       C5 1440   6.313   6.030   6.023  0.0568  0.3868 -0.4478
   61U       H5 1441   6.240   5.951   6.034 -0.0526  0.6564  0.9050
   61U       C4 1442   6.277   6.155   5.952 -0.1551  0.2227  0.2786
   61U       O4 1443   6.174   6.172   5.886  0.4819  0.5081  0.1655
   61U       N3 1444   6.367   6.257   5.956 -0.6038 -0.3787 -1.1950
   61U       H3 1445   6.332   6.347   5.927  0.3740  1.0773  1.6954
   61U       C2 1446   6.497   6.243   5.999  0.0804 -0.5769 -0.3980
   61U       O2 1447   6.568   6.342   5.983 -0.5019 -0.0951 -0.5341
   61U      C3' 1448   6.831   5.987   6.209  0.4475 -0.0521  0.4931
   61U      H3' 1449   6.843   5.900   6.273 -0.5454 -2.5261 -2.4244
   61U      C2' 1450   6.700   6.050   6.229 -0.4566  0.3741  0.2718
   61U     H2'1 1451   6.616   5.983   6.252 -2.2423  1.6243 -2.0813
   61U      O2' 1452   6.700   6.148   6.331 -0.2220  0.0833 -0.2124
   61U     HO'2 1453   6.720   6.108   6.415 -1.2532 -0.7544 -0.3439
   61U      O3' 1454   6.935   6.077   6.214 -0.0054 -0.4996 -0.5493
   61U      H3T 1455   6.922   6.136   6.288 -0.4301 -1.6588  0.3177
   62G      O5' 1456   6.544   6.696   5.116 -0.7763  0.0004 -0.0374
   62G      H5T 1457   6.481   6.739   5.176 -0.7961  0.0407 -0.0872
   62G      C5' 1458   6.670   6.683   5.181  0.8469  0.2600 -0.3165
   62G     H5'1 1459   6.663   6.737   5.275 -1.4432  2.7558 -1.7780
   62G     H5'2 1460   6.733   6.736   5.109  0.3305  0.5730 -0.5481
   62G      C4' 1461   6.721   6.541   5.208  0.2163  0.2337 -0.4752
   62G      H4' 1462   6.824   6.540   5.244  0.5226 -0.8793 -1.3126
   62G      O4' 1463   6.645   6.475   5.309  0.1198 -0.1854  0.9053
   62G      C1' 1464   6.629   6.338   5.276 -0.1320 -0.1032  0.1889
   62G      H1' 1465   6.658   6.274   5.360 -0.4285 -0.9363 -0.3308
   62G       N9 1466   6.480   6.329   5.247 -0.0956 -0.2723 -0.2421
   62G       C8 1467   6.388   6.428   5.257  0.0731  0.3650  0.2048
   62G       H8 1468   6.418   6.532   5.251  1.1104  0.3153  2.9137
   62G       N7 1469   6.266   6.385   5.265  0.1198  0.5929 -0.1404
   62G       C5 1470   6.280   6.243   5.278  0.7948 -0.1874 -0.7548
   62G       C6 1471   6.178   6.144   5.298  0.2790  0.9128 -0.4624
   62G       O6 1472   6.056   6.151   5.319  0.0481 -0.5701 -0.4351
   62G       N1 1473   6.237   6.015   5.305 -0.3829  0.2180 -0.0364
   62G       H1 1474   6.179   5.937   5.332 -0.8565  0.1785 -1.0924
   62G       C2 1475   6.370   5.996   5.293 -0.2802  0.6161 -0.5687
   62G       N2 1476   6.410   5.873   5.302 -0.2572 -0.2775 -0.3421
   62G      H21 1477   6.327   5.816   5.311 -0.8661  0.2783 -2.0897
   62G      H22 1478   6.506   5.854   5.323  0.4225  2.1441 -0.8758
   62G       N3 1479   6.469   6.083   5.279  0.0085  0.5474  0.3830
   62G       C4 1480   6.413   6.209   5.273  0.1887 -0.1678  0.8571
   62G      C3' 1481   6.721   6.454   5.085  0.3611 -0.0693 -0.5626
   62G      H3' 1482   6.628   6.471   5.030  1.6555  3.3769 -2.0242
   62G      C2' 1483   6.713   6.313   5.158 -0.2576 -0.5262 -0.0838
   62G     H2'1 1484   6.684   6.230   5.093  0.7458 -2.3329  1.6491
   62G      O2' 1485   6.844   6.275   5.210  0.1226  0.4471  0.0780
   62G     HO'2 1486   6.904   6.260   5.136  0.5529  0.5696  0.3938
   62G      O3' 1487   6.834   6.480   5.000 -0.0604 -0.1747 -0.6206
   63U        P 1488   6.827   6.451   4.846  0.3262  0.2848 -0.2754
   63U      O1P 1489   6.967   6.461   4.805  0.1810 -0.1668  0.1508
   63U      O2P 1490   6.726   6.533   4.783 -0.4435 -0.5294  0.2020
   63U      O5' 1491   6.787   6.299   4.841  0.1011  0.3778  0.2940
   63U      C5' 1492   6.885   6.196   4.840  0.0799 -0.3585 -0.0110
   63U     H5'1 1493   6.933   6.196   4.938 -1.6595 -0.9225  0.8854
   63U     H5'2 1494   6.959   6.212   4.761  0.9495 -1.4343  0.5559
   63U      C4' 1495   6.833   6.060   4.813 -0.4396  0.6700 -0.1941
   63U      H4' 1496   6.922   6.001   4.792  0.1838  1.4903  0.0688
   63U      O4' 1497   6.756   6.020   4.925 -0.0686 -0.1290 -0.2931
   63U      C1' 1498   6.650   5.940   4.884  0.4132  0.0191 -0.6980
   63U      H1' 1499   6.653   5.846   4.940  1.5922  0.7104  0.4512
   63U       N1 1500   6.508   5.995   4.908  0.2321  0.8509  0.7734
   63U       C6 1501   6.485   6.128   4.908 -0.4165  0.5629  0.3146
   63U       H6 1502   6.568   6.192   4.882  0.2486 -0.4111 -0.0302
   63U       C5 1503   6.359   6.178   4.929 -0.4837 -0.1937 -0.3209
   63U       H5 1504   6.343   6.283   4.911  0.3829  0.1728  0.8837
   63U       C4 1505   6.247   6.091   4.964  0.4652 -0.2286 -0.3160
   63U       O4 1506   6.132   6.121   4.985 -0.3022 -0.2948 -0.1294
   63U       N3 1507   6.277   5.957   4.950  0.2137  0.0944  0.4202
   63U       H3 1508   6.200   5.894   4.968 -0.2760  0.8944  1.2043
   63U       C2 1509   6.404   5.902   4.929  0.0342  0.7270 -0.3559
   63U       O2 1510   6.425   5.780   4.933 -0.1857 -0.2371 -0.1811
   63U      C3' 1511   6.738   6.045   4.691 -0.8336 -0.4641  0.3674
   63U      H3' 1512   6.667   6.127   4.681 -0.9739 -0.6807 -0.5866
   63U      C2' 1513   6.675   5.913   4.742 -0.2883  0.2560  0.2265
   63U     H2'1 1514   6.579   5.884   4.699 -0.3720 -1.2765  1.3626
   63U      O2' 1515   6.769   5.803   4.727  0.1157 -0.2148  0.3068
   63U     HO'2 1516   6.824   5.822   4.650  0.2249 -0.5664  0.2989
   63U      O3' 1517   6.815   6.021   4.569  0.0373 -0.6575 -0.2566
   64A        P 1518   6.744   6.043   4.424 -0.0422 -0.0852 -0.2289
   64A      O1P 1519   6.828   5.984   4.324 -0.4317  0.2190 -0.4693
   64A      O2P 1520   6.700   6.183   4.405  0.5874 -0.0896  0.0031
   64A      O5' 1521   6.612   5.956   4.421 -0.2735  0.8700  0.1270
   64A      C5' 1522   6.617   5.815   4.414 -0.1032 -0.2621  0.4414
   64A     H5'1 1523   6.691   5.775   4.483  0.6948 -0.4875 -0.5122
   64A     H5'2 1524   6.653   5.783   4.316  0.0013  0.0747  0.3698
   64A      C4' 1525   6.488   5.733   4.437  0.2524 -0.5508 -0.4513
   64A      H4' 1526   6.498   5.625   4.446  1.1984 -0.3253  3.4402
   64A      O4' 1527   6.429   5.770   4.559 -0.1225  0.0539  0.5633
   64A      C1' 1528   6.287   5.744   4.557 -0.0931 -0.2473  0.7184
   64A      H1' 1529   6.258   5.665   4.626  0.7299 -0.1677  1.1582
   64A       N9 1530   6.212   5.863   4.599  0.3127  0.3705 -0.0808
   64A       C8 1531   6.253   5.993   4.613  0.3441  0.1789  0.5836
   64A       H8 1532   6.348   6.024   4.573 -0.0718 -0.3108 -0.8409
   64A       N7 1533   6.163   6.074   4.648  0.5113  0.0972 -0.7595
   64A       C5 1534   6.052   5.988   4.671  0.4540  0.2548  0.0531
   64A       C6 1535   5.921   5.994   4.720 -0.1866 -0.6614  0.3219
   64A       N6 1536   5.861   6.107   4.757 -0.1477  0.1551  0.2050
   64A      H61 1537   5.910   6.194   4.750 -0.9093  0.5406 -0.6590
   64A      H62 1538   5.765   6.109   4.790 -0.8550 -1.4938 -1.5455
   64A       N1 1539   5.844   5.888   4.747 -0.4939  0.1922 -1.0081
   64A       C2 1540   5.890   5.769   4.708 -0.7106 -0.8754  0.2088
   64A       H2 1541   5.829   5.681   4.725  1.7124 -2.5574  0.6799
   64A       N3 1542   6.011   5.743   4.656 -0.3314 -0.3651  0.7632
   64A       C4 1543   6.085   5.857   4.644 -0.1066  0.4458 -0.1586
   64A      C3' 1544   6.372   5.753   4.346  0.3528 -0.5089  0.1973
   64A      H3' 1545   6.358   5.858   4.321 -0.4113 -0.7011 -0.2053
   64A      C2' 1546   6.248   5.706   4.417 -0.3956  0.0291  0.9288
   64A     H2'1 1547   6.161   5.758   4.376 -1.6554 -1.3183  1.7660
   64A      O2' 1548   6.241   5.561   4.411 -0.7857  0.3445 -0.5411
   64A     HO'2 1549   6.237   5.539   4.318  2.5026 -2.8047 -0.2030
   64A      O3' 1550   6.410   5.683   4.222 -0.1386 -0.0136 -0.0486
   65C        P 1551   6.349   5.718   4.078 -0.0671 -0.1867 -0.2738
   65C      O1P 1552   6.440   5.652   3.982 -1.1220 -0.4150  0.2396
   65C      O2P 1553   6.336   5.864   4.075  0.2678  0.1567  0.2294
   65C      O5' 1554   6.208   5.653   4.082  0.0809 -0.1985 -0.3256
   65C      C5' 1555   6.177   5.522   4.044  0.3107  0.3673  0.1758
   65C     H5'1 1556   6.249   5.460   4.097 -0.8861  0.3274  1.8512
   65C     H5'2 1557   6.187   5.512   3.936 -0.8111  0.7712  0.0176
   65C      C4' 1558   6.034   5.496   4.105 -0.4359 -0.5662  0.6580
   65C      H4' 1559   6.026   5.387   4.109 -1.3665 -0.6907 -2.5256
   65C      O4' 1560   6.012   5.553   4.229 -0.4966  0.1744 -0.7698
   65C      C1' 1561   5.882   5.605   4.247 -0.7790 -0.5725 -0.0181
   65C      H1' 1562   5.831   5.549   4.325 -0.6591  0.9420  1.1850
   65C       N1 1563   5.869   5.751   4.287  0.4883 -0.0750 -0.1120
   65C       C6 1564   5.950   5.853   4.240  0.0523  0.1072 -0.2401
   65C       H6 1565   6.033   5.834   4.174  0.6777  1.7894  0.0182
   65C       C5 1566   5.930   5.985   4.269 -0.1015  0.9372  0.9140
   65C       H5 1567   5.994   6.066   4.237  1.3557  0.1228  1.7005
   65C       C4 1568   5.823   6.003   4.361  0.0595  0.1391  0.1247
   65C       N4 1569   5.806   6.128   4.406 -0.0375 -0.3829 -0.5948
   65C      H41 1570   5.880   6.195   4.392  0.9073 -1.2617  0.0384
   65C      H42 1571   5.720   6.148   4.456  0.1318 -0.6744 -0.1827
   65C       N3 1572   5.740   5.914   4.403  0.4879  0.2803 -0.2755
   65C       C2 1573   5.760   5.786   4.368  0.3322  0.0848  0.1777
   65C       O2 1574   5.678   5.708   4.398 -0.2616  0.7034  0.1795
   65C      C3' 1575   5.919   5.553   4.020  0.0046  0.2744  0.1314
   65C      H3' 1576   5.962   5.641   3.973 -0.5827  1.7974  2.2693
   65C      C2' 1577   5.806   5.585   4.113 -0.6511 -0.0961 -0.1944
   65C     H2'1 1578   5.762   5.678   4.078  1.9404  1.9489  1.6293
   65C      O2' 1579   5.717   5.480   4.129 -0.4547  0.2774 -0.3317
   65C     HO'2 1580   5.632   5.520   4.106  0.7189  2.4699 -1.0870
   65C      O3' 1581   5.879   5.461   3.919 -0.1245 -0.5239  0.4495
   66G        P 1582   5.801   5.508   3.791 -0.3009  0.2609  0.2108
   66G      O1P 1583   5.773   5.394   3.703 -0.4546 -0.0063 -0.4469
   66G      O2P 1584   5.884   5.614   3.732 -0.4443 -0.6360  0.0733
   66G      O5' 1585   5.666   5.565   3.848  0.2527  0.4851 -0.3012
   66G      C5' 1586   5.555   5.480   3.872 -0.5756  0.2605  0.3417
   66G     H5'1 1587   5.586   5.382   3.910  0.2901  0.8134  1.0822
   66G     H5'2 1588   5.515   5.451   3.774 -1.1763 -1.0053  0.9258
   66G      C4' 1589   5.438   5.530   3.950 -0.2867 -0.5322 -0.5303
   66G      H4' 1590   5.370   5.450   3.979 -1.9377  0.1958 -2.1810
   66G      O4' 1591   5.483   5.596   4.066 -0.4521  0.4254 -0.9386
   66G      C1' 1592   5.389   5.697   4.099  0.1565  0.3512 -0.3592
   66G      H1' 1593   5.347   5.664   4.194 -0.2288 -1.7977 -1.2070
   66G       N9 1594   5.459   5.824   4.101  0.2913  0.1162 -0.8102
   66G       C8 1595   5.576   5.860   4.049 -0.0747  0.2903  0.0658
   66G       H8 1596   5.636   5.788   3.994 -1.0632 -0.1120 -0.5127
   66G       N7 1597   5.614   5.982   4.069  0.1542  0.0131 -0.2602
   66G       C5 1598   5.508   6.031   4.139 -0.1536 -0.5706 -0.8803
   66G       C6 1599   5.494   6.164   4.196  0.0780  0.3301 -0.8987
   66G       O6 1600   5.563   6.265   4.211  0.1331  0.4013  0.2023
   66G       N1 1601   5.363   6.179   4.251 -0.1077 -0.3110 -0.2458
   66G       H1 1602   5.341   6.266   4.297 -1.2471 -1.4564  1.4982
   66G       C2 1603   5.265   6.081   4.254  0.5407 -0.0224 -0.7746
   66G       N2 1604   5.146   6.113   4.300 -0.0301  0.2508  0.2523
   66G      H21 1605   5.131   6.205   4.340 -3.4793  0.0394 -0.2829
   66G      H22 1606   5.067   6.050   4.290 -0.5246  0.9770 -0.6793
   66G       N3 1607   5.286   5.960   4.208 -0.0021 -0.0184  0.0721
   66G       C4 1608   5.411   5.939   4.156 -0.6626 -0.0240 -0.2306
   66G      C3' 1609   5.357   5.633   3.871 -0.0100  0.2332 -1.3585
   66G      H3' 1610   5.421   5.717   3.842 -1.2070  2.1913  1.2203
   66G      C2' 1611   5.283   5.694   3.991 -0.4661 -0.6974 -0.4639
   66G     H2'1 1612   5.252   5.797   3.969  1.9552  0.6528  1.7825
   66G      O2' 1613   5.165   5.615   4.015 -0.8404 -0.1753 -0.0086
   66G     HO'2 1614   5.128   5.600   3.928  1.0750  1.9737 -1.3028
   66G      O3' 1615   5.264   5.596   3.764 -0.0721  0.0372  0.0064
   67G        P 1616   5.232   5.683   3.635  0.3732  0.0277  0.0052
   67G      O1P 1617   5.140   5.613   3.540 -1.0516  0.0060 -0.1328
   67G      O2P 1618   5.360   5.741   3.586  0.1841 -0.2844  0.0737
   67G      O5' 1619   5.151   5.803   3.704 -0.2945  0.2041 -0.9461
   67G      C5' 1620   5.018   5.781   3.748 -0.0001  0.3592 -0.5798
   67G     H5'1 1621   5.007   5.695   3.814  0.5895  0.2669 -0.5995
   67G     H5'2 1622   4.960   5.753   3.660  0.4068 -1.9258 -0.1660
   67G      C4' 1623   4.959   5.902   3.823  0.3457 -0.7537  0.5867
   67G      H4' 1624   4.860   5.877   3.861  0.0633  0.0161  0.3748
   67G      O4' 1625   5.041   5.940   3.935 -0.6200  0.1805 -0.0013
   67G      C1' 1626   5.033   6.082   3.952  1.0176  0.1008 -0.1241
   67G      H1' 1627   4.988   6.107   4.048 -0.3162  1.4237 -1.0552
   67G       N9 1628   5.167   6.141   3.935 -0.1290 -0.0048 -0.4496
   67G       C8 1629   5.276   6.081   3.878 -0.9134 -0.2411  0.2143
   67G       H8 1630   5.272   5.976   3.855 -3.2842 -0.2167  0.2375
   67G       N7 1631   5.375   6.163   3.889 -0.0606  0.0201 -0.4752
   67G       C5 1632   5.333   6.284   3.939  0.1861 -0.3396  0.2113
   67G       C6 1633   5.395   6.416   3.966 -0.4627 -0.0982 -0.0211
   67G       O6 1634   5.506   6.463   3.939  0.0768 -0.1094 -0.0917
   67G       N1 1635   5.305   6.506   4.022 -0.4325  0.7315 -0.0248
   67G       H1 1636   5.339   6.601   4.028 -2.9734  1.6411  3.0912
   67G       C2 1637   5.174   6.478   4.053 -0.4679 -1.2367  0.2416
   67G       N2 1638   5.107   6.576   4.102 -0.1005  0.1780 -0.7678
   67G      H21 1639   5.140   6.670   4.087 -1.3852  0.5031 -1.6203
   67G      H22 1640   5.017   6.549   4.137  0.1161  0.2322 -0.1533
   67G       N3 1641   5.122   6.362   4.033  0.2621  0.0760 -0.0268
   67G       C4 1642   5.207   6.267   3.980  0.8086 -0.3414  0.1435
   67G      C3' 1643   4.950   6.025   3.735 -0.3416 -0.9736 -0.5395
   67G      H3' 1644   5.045   6.037   3.681 -0.2664 -0.9540 -0.4033
   67G      C2' 1645   4.946   6.138   3.845  0.2078 -0.0683 -0.4353
   67G     H2'1 1646   4.985   6.237   3.821 -2.0092  0.5444 -1.8677
   67G      O2' 1647   4.814   6.157   3.910  0.5023  0.5312  0.0166
   67G     HO'2 1648   4.822   6.205   3.992  1.4434  0.1344  0.1752
   67G      O3' 1649   4.832   6.028   3.654 -0.2659  0.1577  0.0974
   68A        P 1650   4.825   6.123   3.514  0.0739  0.5275 -0.5033
   68A      O1P 1651   4.693   6.086   3.454  0.0785 -0.4909  0.0944
   68A      O2P 1652   4.944   6.089   3.435  0.5001 -0.3878 -0.4404
   68A      O5' 1653   4.836   6.270   3.563 -0.0049  0.0075 -0.0258
   68A      C5' 1654   4.734   6.332   3.637 -0.3042 -0.1362 -0.7117
   68A     H5'1 1655   4.711   6.256   3.712  2.4151  0.6703  1.1042
   68A     H5'2 1656   4.640   6.342   3.583 -0.8128  0.1932  0.2125
   68A      C4' 1657   4.779   6.465   3.705 -0.3354 -0.0166  1.1198
   68A      H4' 1658   4.690   6.502   3.755 -0.9253  0.3768 -0.1825
   68A      O4' 1659   4.887   6.458   3.792  0.1036 -0.0155 -0.1377
   68A      C1' 1660   4.968   6.579   3.787  0.2249 -0.0445 -0.0451
   68A      H1' 1661   4.966   6.624   3.886 -3.6617  1.4889 -0.6084
   68A       N9 1662   5.102   6.543   3.736 -0.2372  0.1973  0.0036
   68A       C8 1663   5.140   6.435   3.653 -0.7136 -0.0241 -0.7465
   68A       H8 1664   5.075   6.353   3.625  0.5045 -1.0079 -0.7751
   68A       N7 1665   5.265   6.442   3.610 -0.1036  0.1316  0.0285
   68A       C5 1666   5.311   6.562   3.672 -0.2328  0.0029  0.1364
   68A       C6 1667   5.433   6.630   3.680  0.4130 -0.3073  0.6114
   68A       N6 1668   5.543   6.602   3.606  0.3339 -0.2886 -0.4379
   68A      H61 1669   5.555   6.524   3.543 -0.1968 -0.7864  0.0694
   68A      H62 1670   5.622   6.666   3.612  1.9493 -2.2153 -0.2408
   68A       N1 1671   5.449   6.747   3.743  0.1620  0.6623 -0.4764
   68A       C2 1672   5.344   6.793   3.808  0.7062  0.2643  0.3756
   68A       H2 1673   5.354   6.874   3.878  1.2947 -0.9615  1.7672
   68A       N3 1674   5.225   6.737   3.823  0.1455  0.0504  0.3753
   68A       C4 1675   5.214   6.621   3.750 -0.1713  0.0805  0.2899
   68A      C3' 1676   4.815   6.566   3.597 -0.5380  0.0369 -0.0207
   68A      H3' 1677   4.883   6.515   3.529  0.4089  1.5746 -0.2942
   68A      C2' 1678   4.896   6.664   3.685 -0.6006  0.1749 -0.7445
   68A     H2'1 1679   4.966   6.715   3.619 -0.5441  0.6518 -0.3270
   68A      O2' 1680   4.818   6.758   3.763  0.0092 -0.7234  0.2951
   68A     HO'2 1681   4.876   6.814   3.815 -2.5390  1.5689  0.9451
   68A      O3' 1682   4.695   6.611   3.531 -0.1879  0.5438  0.3417
   69A        P 1683   4.713   6.693   3.397 -0.1552 -0.2514 -0.2882
   69A      O1P 1684   4.581   6.730   3.343 -0.5850  0.1141  0.2737
   69A      O2P 1685   4.808   6.633   3.300  0.2941  0.3236  0.4936
   69A      O5' 1686   4.786   6.823   3.439 -1.0106  0.3439 -0.6306
   69A      C5' 1687   4.726   6.932   3.503  0.0110 -0.2835  0.8097
   69A     H5'1 1688   4.703   6.909   3.607  1.1274  0.5987  1.2761
   69A     H5'2 1689   4.636   6.957   3.446  0.8451 -0.9304 -0.8710
   69A      C4' 1690   4.823   7.047   3.504 -0.2901 -0.0281  0.5519
   69A      H4' 1691   4.776   7.136   3.547  0.1704  0.3416  0.2936
   69A      O4' 1692   4.929   7.015   3.592 -0.5119  0.0921  0.4005
   69A      C1' 1693   5.045   7.072   3.530  0.1908 -0.0614  0.0619
   69A      H1' 1694   5.092   7.136   3.605  1.8152 -0.0433 -0.9414
   69A       N9 1695   5.147   6.977   3.487 -0.0847  0.6761  1.0584
   69A       C8 1696   5.138   6.852   3.434  0.1601 -0.1565 -0.1693
   69A       H8 1697   5.048   6.792   3.428  1.6923 -2.7457  1.3184
   69A       N7 1698   5.252   6.794   3.413 -0.6146 -1.2008 -0.0938
   69A       C5 1699   5.350   6.897   3.438  0.2416 -0.1319  0.4048
   69A       C6 1700   5.488   6.915   3.444 -0.3219 -0.1088  0.1946
   69A       N6 1701   5.569   6.818   3.401 -0.1818 -0.1228 -0.5628
   69A      H61 1702   5.528   6.734   3.362 -2.5860 -1.1226  3.5356
   69A      H62 1703   5.668   6.821   3.421  0.3132 -2.6669 -2.1566
   69A       N1 1704   5.547   7.025   3.486  0.0002  0.2965  0.2839
   69A       C2 1705   5.471   7.126   3.515 -0.9290  0.1598 -0.0789
   69A       H2 1706   5.524   7.217   3.537  2.5551 -1.1171 -2.4727
   69A       N3 1707   5.340   7.128   3.516 -0.7106  0.3660 -0.3958
   69A       C4 1708   5.284   7.005   3.487  0.0382  0.1451 -0.2923
   69A      C3' 1709   4.871   7.098   3.365 -0.3837  0.1458 -0.2694
   69A      H3' 1710   4.896   7.004   3.315 -0.9253 -0.1714  0.0460
   69A      C2' 1711   5.003   7.165   3.414 -0.5020  0.1637  0.5778
   69A     H2'1 1712   5.075   7.176   3.332 -0.9157  1.3751  0.3513
   69A      O2' 1713   4.975   7.290   3.470 -0.2638 -0.2918 -0.4917
   69A     HO'2 1714   4.995   7.361   3.409 -1.4469  1.3706  0.9586
   69A      O3' 1715   4.787   7.186   3.296 -0.3889 -0.0530 -0.4866
   70U        P 1716   4.812   7.207   3.138  0.1645 -0.0672  0.3435
   70U      O1P 1717   4.708   7.304   3.098  0.5157  0.5539 -0.1372
   70U      O2P 1718   4.816   7.075   3.069  0.8605  0.0837  0.1422
   70U      O5' 1719   4.952   7.280   3.128 -0.2816  0.3906  0.8251
   70U      C5' 1720   4.953   7.418   3.133  0.5257  0.0497  0.3418
   70U     H5'1 1721   4.897   7.439   3.225  1.0873  0.4540  0.5960
   70U     H5'2 1722   4.912   7.468   3.046  2.8494 -0.7916 -1.3082
   70U      C4' 1723   5.092   7.460   3.153 -0.3935 -0.2991  0.4822
   70U      H4' 1724   5.101   7.567   3.173 -0.5493  0.1665 -1.6632
   70U      O4' 1725   5.163   7.386   3.252  0.5959  0.4329 -0.2059
   70U      C1' 1726   5.302   7.381   3.221  0.0991  0.0019  0.2127
   70U      H1' 1727   5.364   7.426   3.299  0.4734 -0.0695 -0.0414
   70U       N1 1728   5.354   7.239   3.193 -0.1698 -0.7520  0.9131
   70U       C6 1729   5.272   7.148   3.128 -0.3473 -0.6738  1.0754
   70U       H6 1730   5.168   7.175   3.117 -0.7362 -2.3132  0.4079
   70U       C5 1731   5.328   7.038   3.073 -0.1701 -0.0149  0.1711
   70U       H5 1732   5.259   6.973   3.022  0.1715  0.0572 -0.3796
   70U       C4 1733   5.469   6.998   3.087 -0.1227  0.0501 -0.0456
   70U       O4 1734   5.509   6.890   3.049 -0.4303 -0.1057 -0.2610
   70U       N3 1735   5.541   7.087   3.165 -0.7169  0.4965  0.5133
   70U       H3 1736   5.639   7.072   3.186 -1.2183 -0.3429  2.4980
   70U       C2 1737   5.489   7.209   3.216  1.2251  0.1957 -0.0826
   70U       O2 1738   5.569   7.282   3.274 -0.2266  0.4583 -0.5110
   70U      C3' 1739   5.182   7.449   3.030  0.6130  0.0857  0.4246
   70U      H3' 1740   5.176   7.351   2.983  1.0738  1.3045 -2.4254
   70U      C2' 1741   5.317   7.467   3.097  0.2623  0.8203 -0.0442
   70U     H2'1 1742   5.394   7.428   3.030  1.5057 -0.2782  1.8892
   70U      O2' 1743   5.340   7.598   3.152 -0.1877  0.2221 -0.2916
   70U     HO'2 1744   5.432   7.603   3.181  0.2214  0.9651 -1.6364
   70U      O3' 1745   5.151   7.556   2.951 -0.3437  0.3943  0.0358
   71A        P 1746   5.203   7.556   2.802 -0.3938 -0.0214  0.2730
   71A      O1P 1747   5.145   7.679   2.741 -0.1507 -0.5309  0.0531
   71A      O2P 1748   5.181   7.425   2.742  0.4132 -0.0191  0.2865
   71A      O5' 1749   5.360   7.588   2.804 -0.2840 -0.1605  0.0450
   71A      C5' 1750   5.420   7.715   2.845  0.2523  0.6866  0.0143
   71A     H5'1 1751   5.367   7.743   2.936 -1.4739 -2.6538  0.1776
   71A     H5'2 1752   5.395   7.790   2.770  0.0016  2.4738  1.8004
   71A      C4' 1753   5.569   7.699   2.871  0.6580 -0.1072  0.2479
   71A      H4' 1754   5.602   7.793   2.915 -1.6403  0.0180  1.8858
   71A      O4' 1755   5.595   7.595   2.961 -0.4364  0.6927 -0.0563
   71A      C1' 1756   5.710   7.527   2.912 -0.3273  0.2294  0.4057
   71A      H1' 1757   5.794   7.517   2.981  2.2477  0.1462 -2.4956
   71A       N9 1758   5.686   7.382   2.871  0.1822 -0.8518 -0.5328
   71A       C8 1759   5.565   7.322   2.840 -0.0367  0.2908 -0.0139
   71A       H8 1760   5.475   7.378   2.815 -0.2475 -0.2550 -0.4824
   71A       N7 1761   5.568   7.189   2.844 -0.3329  0.2892  0.0331
   71A       C5 1762   5.701   7.167   2.877 -0.2212  0.1555  0.3826
   71A       C6 1763   5.783   7.050   2.880  0.2447 -0.5832  0.5126
   71A       N6 1764   5.750   6.928   2.855 -0.0669  0.1961  0.6698
   71A      H61 1765   5.653   6.900   2.849 -0.1300 -0.0308  2.3709
   71A      H62 1766   5.823   6.859   2.842 -1.8832 -1.4226 -2.2032
   71A       N1 1767   5.913   7.054   2.900 -0.6891  0.3938 -0.1743
   71A       C2 1768   5.966   7.174   2.911  0.0780  0.3106  0.3251
   71A       H2 1769   6.072   7.180   2.927 -0.0301  1.5086  0.7480
   71A       N3 1770   5.913   7.299   2.902  0.2467  0.1069  0.0703
   71A       C4 1771   5.777   7.283   2.896 -0.3693  0.7796  0.4793
   71A      C3' 1772   5.645   7.686   2.746 -0.0006 -0.0827  0.1486
   71A      H3' 1773   5.591   7.623   2.676 -0.0385  0.5456 -0.3984
   71A      C2' 1774   5.759   7.601   2.789 -0.0519  0.3328 -0.0488
   71A     H2'1 1775   5.808   7.534   2.719  2.8873  0.7122  1.4967
   71A      O2' 1776   5.868   7.683   2.825  0.2055 -0.5287  0.5528
   71A     HO'2 1777   5.919   7.708   2.748  1.4734 -0.0691  1.5121
   71A      O3' 1778   5.687   7.801   2.680 -0.1488 -0.1062 -0.5530
   72G        P 1779   5.697   7.807   2.521 -0.1176  0.2754  0.1818
   72G      O1P 1780   5.737   7.941   2.473 -0.5433  0.1466  0.0113
   72G      O2P 1781   5.588   7.739   2.451  0.1258 -0.5947  0.3067
   72G      O5' 1782   5.822   7.705   2.507  0.9238  0.0317  0.0941
   72G      C5' 1783   5.954   7.754   2.503  1.0726 -0.0637  0.7422
   72G     H5'1 1784   5.966   7.812   2.594  0.0783 -1.5710  1.8777
   72G     H5'2 1785   5.960   7.823   2.419  0.8475 -0.1013  0.6941
   72G      C4' 1786   6.061   7.641   2.503 -0.6895 -0.4576  0.1381
   72G      H4' 1787   6.157   7.691   2.516 -1.2596  0.6841  0.0515
   72G      O4' 1788   6.031   7.538   2.597  0.1564  0.1323 -0.3084
   72G      C1' 1789   6.089   7.424   2.545 -0.7316  0.5879  0.8508
   72G      H1' 1790   6.185   7.410   2.594  0.0991  0.8460 -0.6437
   72G       N9 1791   6.006   7.300   2.555 -0.2263  0.4932 -0.1538
   72G       C8 1792   5.871   7.288   2.558  0.0781  0.2439  0.5796
   72G       H8 1793   5.806   7.373   2.546  0.4984  0.4165 -0.5976
   72G       N7 1794   5.823   7.163   2.556  0.5168 -0.1835  0.0612
   72G       C5 1795   5.943   7.087   2.558  0.5285  0.2474 -0.3919
   72G       C6 1796   5.965   6.948   2.556  0.4004 -0.4877 -0.4154
   72G       O6 1797   5.878   6.860   2.559  0.1122 -0.4630 -0.0119
   72G       N1 1798   6.103   6.910   2.560 -0.3852 -0.2616 -0.1263
   72G       H1 1799   6.126   6.811   2.566 -2.3009 -0.6575  2.9363
   72G       C2 1800   6.200   7.003   2.543  0.0981 -0.0295  0.2070
   72G       N2 1801   6.320   6.964   2.536 -0.3163  0.1863 -0.5701
   72G      H21 1802   6.347   6.867   2.535 -0.7705 -0.0357  1.8971
   72G      H22 1803   6.392   7.035   2.536 -0.4942  0.4431  1.5755
   72G       N3 1804   6.186   7.134   2.538 -0.0899 -0.2709  0.0421
   72G       C4 1805   6.053   7.171   2.550 -0.2080  0.1233 -0.0842
   72G      C3' 1806   6.059   7.581   2.367 -0.3472 -0.5349  0.2856
   72G      H3' 1807   5.955   7.583   2.334 -0.2858  0.9890  0.0942
   72G      C2' 1808   6.120   7.442   2.397  0.1475  0.1870 -0.1749
   72G     H2'1 1809   6.071   7.365   2.338  1.7904 -0.2079 -1.1030
   72G      O2' 1810   6.257   7.428   2.366  0.1626 -0.7635  0.0313
   72G     HO'2 1811   6.279   7.447   2.275 -1.1723  2.2858  0.2112
   72G      O3' 1812   6.141   7.662   2.275  0.0279 -0.0159 -0.0890
   73A        P 1813   6.144   7.624   2.112 -0.0198 -0.2081 -0.5048
   73A      O1P 1814   6.188   7.741   2.039  0.0501 -0.3552  0.2388
   73A      O2P 1815   6.017   7.561   2.069  0.6204 -0.1954  0.0348
   73A      O5' 1816   6.247   7.505   2.106  0.0098 -0.2644  0.3051
   73A      C5' 1817   6.384   7.532   2.069  0.2100 -0.7165 -0.2460
   73A     H5'1 1818   6.437   7.581   2.151  3.0077 -1.6434 -1.3705
   73A     H5'2 1819   6.398   7.601   1.986 -1.9324 -1.6110 -1.4203
   73A      C4' 1820   6.445   7.382   2.047 -0.3645  0.0323 -0.0954
   73A      H4' 1821   6.551   7.392   2.024  0.1606 -1.1362  1.6565
   73A      O4' 1822   6.429   7.309   2.165  0.0730 -0.0523  0.0439
   73A      C1' 1823   6.437   7.169   2.138  0.5425 -0.5270  0.7561
   73A      H1' 1824   6.521   7.125   2.192  0.8067 -0.6000  0.2974
   73A       N9 1825   6.307   7.105   2.169  0.1320 -0.4365 -0.0738
   73A       C8 1826   6.188   7.167   2.186  0.2205  0.3429  1.0588
   73A       H8 1827   6.172   7.274   2.179 -0.5318  0.2864  1.7725
   73A       N7 1828   6.087   7.083   2.205 -0.4679 -0.3626  0.4083
   73A       C5 1829   6.153   6.960   2.204 -0.6950 -0.1276 -0.8550
   73A       C6 1830   6.111   6.824   2.200  0.5796  0.6408  0.0940
   73A       N6 1831   5.986   6.793   2.225  0.2657  0.4369 -0.6739
   73A      H61 1832   5.922   6.869   2.240  1.8890  1.9516 -1.0273
   73A      H62 1833   5.961   6.697   2.240 -2.9392  0.9419 -2.0291
   73A       N1 1834   6.192   6.722   2.181 -0.4038 -0.2886  0.0624
   73A       C2 1835   6.318   6.759   2.163  0.1901 -0.0927  0.7183
   73A       H2 1836   6.380   6.671   2.148 -1.3644 -0.7957 -2.3733
   73A       N3 1837   6.370   6.877   2.147 -0.2206 -0.6522  0.3714
   73A       C4 1838   6.283   6.971   2.174 -0.0421  0.0464  0.1387
   73A      C3' 1839   6.386   7.295   1.937  0.1124  0.0626  0.0284
   73A      H3' 1840   6.277   7.292   1.945  0.1340 -1.2134  0.0771
   73A      C2' 1841   6.454   7.163   1.984  0.1579 -0.5415 -0.0918
   73A     H2'1 1842   6.400   7.077   1.943 -1.3520  0.0234  0.6473
   73A      O2' 1843   6.588   7.162   1.950 -0.5066  0.5303 -0.9491
   73A     HO'2 1844   6.595   7.225   1.878 -0.6795  0.2248 -1.2392
   73A      O3' 1845   6.425   7.329   1.812 -0.6050 -0.4473 -0.7034
   74U        P 1846   6.356   7.274   1.674 -0.0640 -0.0531  0.4157
   74U      O1P 1847   6.424   7.343   1.557  0.1283  0.1309 -0.0920
   74U      O2P 1848   6.216   7.300   1.689  0.2712  0.2470  0.0574
   74U      O5' 1849   6.375   7.124   1.657 -0.0147 -0.0259  0.4231
   74U      C5' 1850   6.496   7.069   1.628 -0.8718  0.5139  0.1052
   74U     H5'1 1851   6.568   7.102   1.703 -2.3750 -0.1147  1.9165
   74U     H5'2 1852   6.522   7.100   1.527 -0.6151 -0.4983 -0.1470
   74U      C4' 1853   6.487   6.913   1.643  0.4515 -0.2617  0.6175
   74U      H4' 1854   6.585   6.865   1.632  0.3834 -0.1851 -0.3760
   74U      O4' 1855   6.425   6.876   1.766  0.6026 -0.3589 -0.5555
   74U      C1' 1856   6.363   6.749   1.751  0.4937  0.5659 -0.1998
   74U      H1' 1857   6.417   6.673   1.809  0.1987  0.1244 -0.4931
   74U       N1 1858   6.218   6.745   1.784  0.3582  0.1347  0.1530
   74U       C6 1859   6.149   6.860   1.805 -0.5652 -0.1565 -0.4929
   74U       H6 1860   6.195   6.958   1.814 -1.9595  0.3839  1.4395
   74U       C5 1861   6.013   6.856   1.836 -0.1430  0.1306 -0.1755
   74U       H5 1862   5.969   6.947   1.874  1.3313  0.0012  2.0074
   74U       C4 1863   5.935   6.733   1.844 -0.0699  0.4205 -0.7400
   74U       O4 1864   5.815   6.725   1.873  0.1167  0.4850  0.1223
   74U       N3 1865   6.016   6.618   1.827  0.6391 -0.0550 -0.6087
   74U       H3 1866   5.966   6.531   1.828 -1.8770  1.3118  0.4087
   74U       C2 1867   6.147   6.623   1.803 -1.0760 -1.0558 -0.2670
   74U       O2 1868   6.202   6.513   1.793  0.1170  0.1962 -0.3681
   74U      C3' 1869   6.411   6.844   1.535  0.4069  0.5485  0.0346
   74U      H3' 1870   6.317   6.898   1.527  1.1343  1.7108 -1.2682
   74U      C2' 1871   6.388   6.706   1.607 -0.3530  0.1474  0.8355
   74U     H2'1 1872   6.298   6.668   1.558  0.0852  0.4611 -0.2580
   74U      O2' 1873   6.505   6.622   1.591  0.4576  0.0532 -0.0675
   74U     HO'2 1874   6.522   6.624   1.497 -2.1731  1.0186 -0.6217
   74U      O3' 1875   6.479   6.837   1.407  0.0504 -0.0253  0.2932
   75A        P 1876   6.393   6.799   1.277  0.2271  0.5038  0.5118
   75A      O1P 1877   6.481   6.801   1.158  0.1209  0.2286  0.5419
   75A      O2P 1878   6.269   6.885   1.278  0.0106 -0.3211  0.3449
   75A      O5' 1879   6.352   6.648   1.309  0.0519  0.1072 -0.1100
   75A      C5' 1880   6.445   6.544   1.276 -0.1460  0.3896 -0.0220
   75A     H5'1 1881   6.534   6.541   1.339  0.6548 -0.6203 -1.1782
   75A     H5'2 1882   6.475   6.554   1.172  2.9657  1.6528  0.8720
   75A      C4' 1883   6.370   6.417   1.297  1.5414  0.7210  0.9105
   75A      H4' 1884   6.433   6.330   1.281  0.2501 -0.1702  0.4469
   75A      O4' 1885   6.315   6.410   1.431 -0.0036 -0.0637 -0.7636
   75A      C1' 1886   6.196   6.330   1.425 -0.9448 -0.0282  0.2436
   75A      H1' 1887   6.207   6.243   1.489 -1.0386  0.6256  1.1717
   75A       N9 1888   6.080   6.411   1.472  0.1342 -0.4975 -0.7566
   75A       C8 1889   6.070   6.553   1.487  0.0780  0.2578 -0.2036
   75A       H8 1890   6.152   6.611   1.446  0.4094 -0.5624 -0.7283
   75A       N7 1891   5.954   6.594   1.530 -0.0258 -0.0519 -0.1744
   75A       C5 1892   5.876   6.478   1.542  0.2781 -0.3230  0.0746
   75A       C6 1893   5.739   6.452   1.573  0.0753  0.3796 -0.2886
   75A       N6 1894   5.644   6.530   1.612 -0.0203  0.1266 -0.3534
   75A      H61 1895   5.661   6.621   1.652 -0.5355  0.3628 -0.6582
   75A      H62 1896   5.553   6.497   1.641 -0.1659  1.2968  0.5999
   75A       N1 1897   5.689   6.328   1.559  0.4563 -0.2025  0.3765
   75A       C2 1898   5.773   6.234   1.519  0.1661 -0.2543 -0.7665
   75A       H2 1899   5.734   6.134   1.514 -0.2033 -0.2898  1.6744
   75A       N3 1900   5.901   6.242   1.485 -0.8090 -0.0135  0.1549
   75A       C4 1901   5.948   6.372   1.497 -0.3336  0.1469  0.4036
   75A      C3' 1902   6.250   6.403   1.200 -0.3276  0.3436 -0.4883
   75A      H3' 1903   6.187   6.491   1.201  0.2842  0.8239  1.6321
   75A      C2' 1904   6.180   6.291   1.276  0.4143 -0.0387  0.1287
   75A     H2'1 1905   6.076   6.276   1.246  0.1034  1.0819  0.5846
   75A      O2' 1906   6.226   6.159   1.262  0.1306 -0.2449  0.1715
   75A     HO'2 1907   6.308   6.156   1.212 -0.6963 -0.7227 -1.2005
   75A      O3' 1908   6.290   6.360   1.068 -0.0372  0.7703 -0.4881
   76A        P 1909   6.197   6.392   0.950 -0.0178 -0.0613 -0.3098
   76A      O1P 1910   6.254   6.343   0.829 -0.4549  0.0330  0.2201
   76A      O2P 1911   6.169   6.537   0.950 -0.0431 -0.1613  0.1376
   76A      O5' 1912   6.071   6.310   0.964  0.1340  0.0059  0.4513
   76A      C5' 1913   6.089   6.165   0.949  0.0902 -1.1214 -0.1661
   76A     H5'1 1914   6.170   6.116   1.002  0.6252  0.2623  0.3527
   76A     H5'2 1915   6.101   6.145   0.843 -2.1994  0.6872 -0.8761
   76A      C4' 1916   5.952   6.093   0.991  0.0877  0.4639 -0.1094
   76A      H4' 1917   5.964   5.984   0.987 -0.6058  0.3056  1.2917
   76A      O4' 1918   5.907   6.118   1.122  1.0758 -0.0509  0.0820
   76A      C1' 1919   5.764   6.110   1.128 -0.1904 -0.9074  0.2713
   76A      H1' 1920   5.713   6.034   1.186 -3.1975  0.8266  0.1412
   76A       N9 1921   5.706   6.239   1.169  0.0034  0.3122 -0.0890
   76A       C8 1922   5.757   6.363   1.140 -0.0228 -0.3441 -0.2287
   76A       H8 1923   5.853   6.374   1.092 -0.0964 -0.7522 -0.4669
   76A       N7 1924   5.674   6.460   1.180 -0.2655 -0.1627  0.0359
   76A       C5 1925   5.562   6.394   1.240  0.2570 -0.4473 -0.0253
   76A       C6 1926   5.435   6.438   1.296  0.2584  0.4893  0.3880
   76A       N6 1927   5.385   6.559   1.288 -0.7937  0.4213 -0.1071
   76A      H61 1928   5.423   6.632   1.229  1.7708  0.0010  0.8947
   76A      H62 1929   5.298   6.577   1.336 -0.8713 -3.3160  1.4852
   76A       N1 1930   5.357   6.341   1.347  0.7735 -0.4013  0.0108
   76A       C2 1931   5.392   6.217   1.345  0.1944  0.8061 -0.2204
   76A       H2 1932   5.315   6.146   1.372  1.8853 -0.5422  1.2603
   76A       N3 1933   5.501   6.157   1.301  0.0715 -0.0952  0.8331
   76A       C4 1934   5.584   6.256   1.239  0.0188 -0.3174 -0.7036
   76A      C3' 1935   5.837   6.130   0.897 -0.7252 -0.3370 -0.1208
   76A      H3' 1936   5.850   6.236   0.876  0.6587 -0.6934 -1.1227
   76A      C2' 1937   5.718   6.091   0.980  0.2989  0.1185  0.4052
   76A     H2'1 1938   5.632   6.150   0.948  1.8852  1.8380 -0.8626
   76A      O2' 1939   5.685   5.955   0.977 -0.2879 -0.1961  0.6986
   76A     HO'2 1940   5.636   5.930   0.899  0.4221  1.2041 -0.2263
   76A      O3' 1941   5.841   6.062   0.767  0.7495  0.0076 -1.2768
   77U        P 1942   5.746   6.119   0.641  0.0669 -0.0384  0.1961
   77U      O1P 1943   5.791   6.052   0.517  0.3492 -0.4551  0.0884
   77U      O2P 1944   5.744   6.267   0.645  0.1993 -0.6812 -0.2893
   77U      O5' 1945   5.597   6.068   0.664 -0.1805  0.1412  0.5787
   77U      C5' 1946   5.564   5.928   0.643  0.2838 -0.7209 -0.5668
   77U     H5'1 1947   5.631   5.869   0.705  0.1697 -1.4474 -1.1159
   77U     H5'2 1948   5.574   5.913   0.535  0.9666  2.1694 -0.9668
   77U      C4' 1949   5.424   5.896   0.696 -0.1747  0.5036 -0.8092
   77U      H4' 1950   5.411   5.790   0.675 -0.1730  0.6803 -1.7875
   77U      O4' 1951   5.419   5.927   0.838  0.5984 -0.2398  0.1462
   77U      C1' 1952   5.285   5.961   0.874  0.3197  0.3301  0.0488
   77U      H1' 1953   5.239   5.882   0.933  0.3652  0.6357  0.4968
   77U       N1 1954   5.270   6.088   0.951  1.1640  0.4989 -0.7351
   77U       C6 1955   5.354   6.187   0.917  0.4808 -1.0952 -0.3662
   77U       H6 1956   5.437   6.165   0.853  1.2446 -0.4655  0.3780
   77U       C5 1957   5.325   6.316   0.962  0.0393  0.1665 -0.7279
   77U       H5 1958   5.391   6.399   0.941  0.7991 -0.4786 -0.9358
   77U       C4 1959   5.218   6.343   1.061 -0.0468  0.1882 -0.7825
   77U       O4 1960   5.184   6.453   1.099  0.0032  0.3038 -0.4027
   77U       N3 1961   5.146   6.228   1.097 -0.4075 -0.0246  0.2214
   77U       H3 1962   5.066   6.235   1.159 -1.0453  1.0075 -0.6944
   77U       C2 1963   5.169   6.103   1.041  0.7193 -0.1054 -0.8311
   77U       O2 1964   5.100   6.011   1.077 -0.1302 -0.2381 -0.7137
   77U      C3' 1965   5.315   5.978   0.629 -0.2108  0.3092 -0.5903
   77U      H3' 1966   5.342   6.083   0.638  1.1327 -0.0819  0.2045
   77U      C2' 1967   5.207   5.950   0.741 -0.4097 -0.3970  0.8061
   77U     H2'1 1968   5.141   6.037   0.750  1.2070  0.7983  1.4298
   77U      O2' 1969   5.131   5.835   0.736 -0.6335  0.0211 -0.0173
   77U     HO'2 1970   5.045   5.849   0.777 -1.1399 -2.7302  0.0903
   77U      O3' 1971   5.281   5.924   0.500  0.0069 -0.1441  0.3052
   78U        P 1972   5.203   6.005   0.390  0.0505 -0.0044  0.0125
   78U      O1P 1973   5.199   5.934   0.263 -0.3775  0.1721 -0.2557
   78U      O2P 1974   5.251   6.145   0.390 -0.7144 -0.1245  0.2852
   78U      O5' 1975   5.050   6.016   0.453 -0.1312 -0.1667  0.0202
   78U      C5' 1976   4.966   5.902   0.477 -0.5872  0.4239  0.2574
   78U     H5'1 1977   5.023   5.818   0.515  1.5953  0.5082 -2.5089
   78U     H5'2 1978   4.924   5.871   0.381  0.7404  2.6201 -1.1132
   78U      C4' 1979   4.840   5.932   0.557  0.6698  0.2735  0.0618
   78U      H4' 1980   4.781   5.842   0.573  1.8391 -0.8798 -1.7368
   78U      O4' 1981   4.869   5.993   0.688  0.2873 -0.6679 -0.1984
   78U      C1' 1982   4.770   6.093   0.722  0.5845  0.0318  0.3996
   78U      H1' 1983   4.728   6.070   0.820 -0.2822  3.3134  0.9407
   78U       N1 1984   4.828   6.229   0.741  0.1824 -0.2668  0.4147
   78U       C6 1985   4.947   6.269   0.683 -0.2197 -0.2362  0.3092
   78U       H6 1986   4.988   6.195   0.615 -1.3214 -0.7184  0.1537
   78U       C5 1987   5.004   6.394   0.699 -0.3305 -0.3564 -0.2249
   78U       H5 1988   5.093   6.430   0.651 -0.0122 -0.2071  0.4707
   78U       C4 1989   4.942   6.481   0.792  0.1103 -1.1187 -0.0017
   78U       O4 1990   4.989   6.595   0.815 -0.5235  1.0077  0.1354
   78U       N3 1991   4.827   6.438   0.850 -0.1297  0.7779 -0.7079
   78U       H3 1992   4.789   6.501   0.919  1.3665  0.1326  0.7716
   78U       C2 1993   4.762   6.322   0.822  0.4990  0.7013  0.7952
   78U       O2 1994   4.648   6.307   0.866 -0.6463  0.7007 -0.6568
   78U      C3' 1995   4.745   6.030   0.495  0.7812 -0.3416  0.3235
   78U      H3' 1996   4.808   6.109   0.454 -0.8102  0.3315 -0.9261
   78U      C2' 1997   4.664   6.083   0.615  0.1382 -0.3477  0.7295
   78U     H2'1 1998   4.625   6.182   0.594  1.9675 -0.2277 -2.8489
   78U      O2' 1999   4.561   6.001   0.651  0.2953  0.0733  0.1428
   78U     HO'2 2000   4.508   5.985   0.573 -0.4353 -1.1892  0.8642
   78U      O3' 2001   4.665   5.964   0.393  0.3701 -0.8354  0.6811
   79A        P 2002   4.639   6.044   0.255 -0.1639  0.0509 -0.3572
   79A      O1P 2003   4.568   5.958   0.158 -0.3974  0.3521  0.0704
   79A      O2P 2004   4.765   6.096   0.215 -0.5496 -0.0303  0.4411
   79A      O5' 2005   4.550   6.170   0.300  0.7159  0.3658 -0.0275
   79A      C5' 2006   4.417   6.149   0.341 -0.4626  0.5352 -0.4805
   79A     H5'1 2007   4.407   6.065   0.409  2.1370  0.7271  0.2291
   79A     H5'2 2008   4.362   6.113   0.254  1.1084 -0.1210 -1.2294
   79A      C4' 2009   4.345   6.276   0.397 -0.1093 -0.4291 -0.0413
   79A      H4' 2010   4.241   6.243   0.405 -0.5368  0.9314  0.2977
   79A      O4' 2011   4.383   6.319   0.525 -0.0508 -0.0470 -0.6511
   79A      C1' 2012   4.378   6.457   0.541  0.3762  0.2173 -0.6694
   79A      H1' 2013   4.318   6.485   0.629  0.3555  0.7795 -0.8572
   79A       N9 2014   4.504   6.525   0.558 -0.1862  0.0850  0.8052
   79A       C8 2015   4.630   6.478   0.525  0.4943  0.1711  0.5204
   79A       H8 2016   4.659   6.383   0.482  2.3854  0.0209  2.0009
   79A       N7 2017   4.721   6.567   0.554 -0.9062  0.0232 -0.4502
   79A       C5 2018   4.658   6.675   0.613  0.2102  0.4891 -0.0900
   79A       C6 2019   4.694   6.793   0.687  0.7601  0.3644 -0.0625
   79A       N6 2020   4.820   6.827   0.711  0.7925 -0.4161  0.9863
   79A      H61 2021   4.896   6.764   0.691  0.1649 -1.9593  3.2066
   79A      H62 2022   4.836   6.913   0.761  0.3701  0.8015 -0.8562
   79A       N1 2023   4.601   6.871   0.740 -0.5028  0.3338 -0.3962
   79A       C2 2024   4.473   6.833   0.727 -0.2577 -0.2539  0.1426
   79A       H2 2025   4.399   6.896   0.773  0.3886  1.0071 -0.4967
   79A       N3 2026   4.422   6.732   0.661 -1.0270  0.8544 -0.3225
   79A       C4 2027   4.522   6.650   0.610 -1.1659 -0.1650  0.0167
   79A      C3' 2028   4.350   6.400   0.307 -0.3476 -0.0264 -0.1709
   79A      H3' 2029   4.456   6.403   0.281  0.7980 -0.2691  3.8012
   79A      C2' 2030   4.306   6.499   0.415  1.1638 -0.0526 -0.1225
   79A     H2'1 2031   4.333   6.599   0.382  1.8224 -0.0791  0.3047
   79A      O2' 2032   4.163   6.497   0.421 -0.1221  0.7254 -0.0806
   79A     HO'2 2033   4.131   6.461   0.338  0.0775  3.0005 -1.2110
   79A      O3' 2034   4.263   6.387   0.193 -0.4067 -0.3212  0.1451
   80A        P 2035   4.301   6.475   0.058 -0.3920  0.1030  0.1846
   80A      O1P 2036   4.204   6.437  -0.044  0.9173 -0.1037 -1.0317
   80A      O2P 2037   4.449   6.461   0.029  0.2156  0.6439 -0.0239
   80A      O5' 2038   4.268   6.617   0.114 -0.3183 -0.7084 -0.0560
   80A      C5' 2039   4.135   6.654   0.147 -0.4318  1.0093  0.0247
   80A     H5'1 2040   4.084   6.574   0.200  0.7993  0.8409  0.9924
   80A     H5'2 2041   4.079   6.660   0.054 -2.5136  0.7519  1.1828
   80A      C4' 2042   4.105   6.788   0.209 -0.6069 -0.0127 -0.1629
   80A      H4' 2043   4.000   6.796   0.237 -0.5114 -0.4849  0.3376
   80A      O4' 2044   4.165   6.808   0.338 -0.4384  0.8228  0.4934
   80A      C1' 2045   4.220   6.937   0.360  0.5993  0.6989  0.7808
   80A      H1' 2046   4.189   6.978   0.457 -0.5544  0.3784  0.5629
   80A       N9 2047   4.367   6.933   0.368 -0.4121 -0.2236  0.5570
   80A       C8 2048   4.461   6.853   0.317 -1.0313 -0.2593  0.4327
   80A       H8 2049   4.435   6.772   0.249 -1.4312 -0.2425  0.5641
   80A       N7 2050   4.585   6.888   0.334 -0.2704  0.2142 -0.5042
   80A       C5 2051   4.571   7.001   0.409  0.1686  0.0676 -0.3543
   80A       C6 2052   4.666   7.090   0.472  0.3379 -0.6046  0.2295
   80A       N6 2053   4.801   7.087   0.453  0.7656  0.6965 -0.1117
   80A      H61 2054   4.843   7.004   0.414 -2.1175 -1.9476  1.9363
   80A      H62 2055   4.855   7.160   0.498  0.0214  1.0991  0.1397
   80A       N1 2056   4.627   7.200   0.538 -0.1445 -0.9680 -0.4228
   80A       C2 2057   4.498   7.207   0.558 -0.0708 -0.8698  0.1861
   80A       H2 2058   4.471   7.300   0.606 -0.2015 -1.7068  1.7890
   80A       N3 2059   4.398   7.136   0.503 -0.1334 -0.0354 -0.0944
   80A       C4 2060   4.442   7.030   0.430 -0.1137  0.3485 -0.1415
   80A      C3' 2061   4.153   6.902   0.122  0.0089 -0.3386 -0.4261
   80A      H3' 2062   4.249   6.877   0.076 -0.8956 -1.2299 -1.8776
   80A      C2' 2063   4.166   7.008   0.234 -0.6986 -0.4232 -0.1332
   80A     H2'1 2064   4.233   7.084   0.193  0.8707 -1.6729 -0.0016
   80A      O2' 2065   4.046   7.067   0.277  0.3716 -0.1016 -0.2232
   80A     HO'2 2066   3.977   7.060   0.210 -0.9576 -3.2482  1.2430
   80A      O3' 2067   4.067   6.953   0.030 -0.2604 -0.5649  0.2428
   81U        P 2068   4.117   7.036  -0.092 -0.4617  0.0302 -0.2246
   81U      O1P 2069   4.002   7.057  -0.178  0.9453 -0.0307 -0.3921
   81U      O2P 2070   4.248   6.979  -0.145  0.5608 -0.3733  0.1417
   81U      O5' 2071   4.163   7.177  -0.026  0.0488  0.7379  0.2014
   81U      C5' 2072   4.073   7.286  -0.001 -0.0026 -0.1423  0.0042
   81U     H5'1 2073   3.991   7.253   0.061  2.8771  0.1143  4.3578
   81U     H5'2 2074   4.039   7.330  -0.095  0.9946  3.1302  1.0399
   81U      C4' 2075   4.148   7.400   0.070 -0.2470 -0.1187 -0.3199
   81U      H4' 2076   4.068   7.466   0.102 -1.3325  0.1537 -3.2457
   81U      O4' 2077   4.223   7.360   0.185 -0.6136 -0.0171  0.0472
   81U      C1' 2078   4.331   7.442   0.203 -0.7019  0.6005 -0.5109
   81U      H1' 2079   4.317   7.501   0.294  0.4648  2.6510 -1.5822
   81U       N1 2080   4.460   7.371   0.202  0.6254  0.6117  0.0590
   81U       C6 2081   4.474   7.257   0.122  0.0704 -0.1548 -0.1824
   81U       H6 2082   4.388   7.209   0.078 -0.1812  0.6903 -0.6467
   81U       C5 2083   4.597   7.205   0.111  0.2780  0.7247 -0.3291
   81U       H5 2084   4.613   7.113   0.057 -0.6965 -1.5431  2.8685
   81U       C4 2085   4.710   7.257   0.180 -0.1371 -0.2966  0.5570
   81U       O4 2086   4.826   7.209   0.177  0.8376 -0.0353  0.2197
   81U       N3 2087   4.693   7.369   0.254 -0.6578  1.0401 -0.1091
   81U       H3 2088   4.766   7.407   0.312  0.1265  0.0954 -0.4642
   81U       C2 2089   4.572   7.433   0.262  0.0553 -0.1301  0.3276
   81U       O2 2090   4.553   7.539   0.320  0.4586 -0.3596  0.0422
   81U      C3' 2091   4.241   7.494  -0.012  0.1835  0.0200  0.3421
   81U      H3' 2092   4.302   7.433  -0.079  0.2493 -1.0626  1.3552
   81U      C2' 2093   4.321   7.559   0.101  0.3536  0.1174  0.5745
   81U     H2'1 2094   4.416   7.592   0.059 -1.2123  1.7951 -1.8933
   81U      O2' 2095   4.259   7.668   0.161 -0.0617  0.4088  0.4965
   81U     HO'2 2096   4.303   7.750   0.138 -0.1757  1.2256  2.8374
   81U      O3' 2097   4.178   7.602  -0.081  0.2962 -0.5940  0.1933
   82U        P 2098   4.255   7.696  -0.184 -0.0095 -0.1548  0.2173
   82U      O1P 2099   4.148   7.777  -0.250  0.2035  0.1543  0.3570
   82U      O2P 2100   4.342   7.608  -0.268  0.1480 -0.0254 -0.1224
   82U      O5' 2101   4.349   7.796  -0.107 -0.1131 -0.0144 -0.4257
   82U      C5' 2102   4.292   7.911  -0.058 -0.5315 -0.0382  0.3406
   82U     H5'1 2103   4.217   7.877   0.013 -0.7694  2.8127  1.5703
   82U     H5'2 2104   4.229   7.964  -0.130 -0.5240  0.4596  0.6971
   82U      C4' 2105   4.388   8.003   0.019 -0.1601 -0.6405 -0.1247
   82U      H4' 2106   4.346   8.096   0.058  3.3256  0.3531  1.6831
   82U      O4' 2107   4.446   7.937   0.129 -0.0071 -0.6103  0.1621
   82U      C1' 2108   4.584   7.987   0.144 -0.0442 -1.4214 -0.0463
   82U      H1' 2109   4.591   8.064   0.221  0.5751 -0.6046 -0.8972
   82U       N1 2110   4.681   7.878   0.166  0.9255  0.2030  0.2117
   82U       C6 2111   4.680   7.768   0.081 -0.1672 -0.4279  0.0961
   82U       H6 2112   4.619   7.771  -0.008  0.2533 -0.3966 -0.1952
   82U       C5 2113   4.765   7.665   0.102 -0.3261 -1.0016  0.2423
   82U       H5 2114   4.762   7.586   0.028  1.2548  0.6862 -1.7399
   82U       C4 2115   4.860   7.669   0.218 -0.8405  0.0712  0.2361
   82U       O4 2116   4.931   7.570   0.248  0.2604 -0.8914 -0.0943
   82U       N3 2117   4.849   7.782   0.298 -0.0524  0.5207  0.7419
   82U       H3 2118   4.932   7.798   0.353  0.9033  0.3354 -0.5891
   82U       C2 2119   4.768   7.888   0.278 -0.4114  0.3512  0.5498
   82U       O2 2120   4.772   7.977   0.362 -0.2597 -0.0280 -0.0559
   82U      C3' 2121   4.499   8.037  -0.074  0.0137  0.2234  0.0678
   82U      H3' 2122   4.516   7.948  -0.134 -0.2291 -0.9529  1.6923
   82U      C2' 2123   4.625   8.060   0.016  0.7160  0.4609  0.0068
   82U     H2'1 2124   4.703   7.999  -0.030  0.1084 -2.7471  2.8571
   82U      O2' 2125   4.654   8.195   0.039  0.7408  0.1381  0.1768
   82U     HO'2 2126   4.676   8.235  -0.045  1.7384  0.3755  0.5403
   82U      O3' 2127   4.485   8.140  -0.168 -0.1188 -0.0854 -0.3552
   82U      H3T 2128   4.552   8.115  -0.232  0.7365  0.7720  0.1814
   8.69403   8.69403   6.14761   0.00000   0.00000   0.00000   0.00000   4.34702   4.34702
