# Supplementary material for: Constant-pH Molecular Dynamics of Cationic Peptide Dendrimers Binding to siRNA
Source: J Chem Inf Model. 2026 Feb 5;66(8):4734–43. doi: 10.1021/acs.jcim.5c02636 (PMC13126635; doi:10.1021/acs.jcim.5c02636)
Supplement: Supplementary file 2 [file ci5c02636_si_002.zip › zip/DMH18_05_in_4.gro]

Protein t=   0.00000
 2128
    1LY0      N    1   6.385   4.453   2.566  0.3093 -0.7458 -0.6650
    1LY0     H1    2   6.292   4.416   2.551  0.1784 -0.2787 -1.0841
    1LY0     H2    3   6.369   4.540   2.614  5.1363 -0.7697  1.5184
    1LY0     H3    4   6.428   4.466   2.475 -0.0124  1.8714 -0.5159
    1LY0     CA    5   6.463   4.378   2.663 -0.1321 -0.3346 -0.1319
    1LY0     HA    6   6.538   4.442   2.710  0.1709 -1.2209  0.6264
    1LY0     CB    7   6.527   4.250   2.597 -0.1950  0.1258  0.2431
    1LY0    HB1    8   6.455   4.183   2.552 -0.5083  1.7100 -1.7953
    1LY0    HB2    9   6.574   4.185   2.672 -0.5950 -2.1751 -1.4124
    1LY0     CG   10   6.635   4.299   2.498  0.0156 -0.5022  0.6229
    1LY0    HG1   11   6.699   4.361   2.561  0.2352  0.1667 -0.2501
    1LY0    HG2   12   6.584   4.354   2.419 -0.7010 -0.6893  0.9522
    1LY0     CD   13   6.726   4.192   2.443  0.2776 -0.1198 -0.1584
    1LY0    HD1   14   6.763   4.143   2.533 -2.8528 -0.8503  0.8655
    1LY0    HD2   15   6.807   4.232   2.382  0.8201 -0.9095  0.0338
    1LY0     CE   16   6.639   4.091   2.362 -0.2316  0.0615 -0.5517
    1LY0    HE1   17   6.582   4.139   2.283 -1.5304  2.1663  1.5606
    1LY0    HE2   18   6.566   4.048   2.430 -0.3242  1.7169  0.4486
    1LY0     NZ   19   6.735   4.003   2.291 -0.7194 -0.0832  0.4182
    1LY0    HZ1   20   6.804   3.963   2.353 -1.8128 -1.3867  0.8563
    1LY0    HZ2   21   6.684   3.928   2.248 -1.0995  1.1103 -1.3020
    1LY0    HZ3   22   6.782   4.061   2.223 -0.1904 -2.0990 -1.0308
    1LY0      C   23   6.377   4.345   2.782 -0.9166  0.4022 -0.0258
    1LY0      O   24   6.365   4.229   2.821 -0.2095 -0.5250  0.4849
    2LER      N   25   6.313   4.441   2.848  0.8842 -0.0296 -0.0026
    2LER      H   26   6.350   4.534   2.850  1.1850 -0.1355  2.9409
    2LER     CA   27   6.217   4.412   2.953  0.2791  0.3451  0.2550
    2LER     HA   28   6.144   4.342   2.911  1.2189 -0.5786  0.1343
    2LER     CB   29   6.142   4.538   2.983 -0.0329 -0.2358 -0.5009
    2LER    HB1   30   6.225   4.606   3.003  1.4811 -2.1872  0.2431
    2LER    HB2   31   6.087   4.519   3.076  0.4404 -1.6586 -0.4850
    2LER     CG   32   6.037   4.588   2.877  0.0757 -0.1701  0.0609
    2LER     HG   33   6.093   4.601   2.784 -0.8659 -2.6753 -0.9477
    2LER    CD1   34   5.930   4.480   2.850  0.0380 -0.2233 -0.1675
    2LER   HD11   35   5.858   4.516   2.776  0.5701  0.3924 -0.3932
    2LER   HD12   36   5.969   4.387   2.810  0.0422 -1.2385  2.0542
    2LER   HD13   37   5.889   4.453   2.947 -0.8670  0.0117 -0.4703
    2LER    CD2   38   5.968   4.718   2.919 -0.3927  0.4231 -0.6721
    2LER   HD21   39   6.044   4.793   2.943 -0.9055  1.1569 -1.2690
    2LER   HD22   40   5.901   4.750   2.839 -0.1838 -0.5079 -1.2370
    2LER   HD23   41   5.911   4.684   3.005  0.0758  1.2233 -0.0255
    2LER      C   42   6.289   4.368   3.088 -0.4277  0.5474 -1.2970
    2LER      O   43   6.238   4.280   3.157  1.0921  0.3737  0.9517
    3LYR      N   44   6.408   4.424   3.117 -0.0445 -0.0700 -0.5659
    3LYR      H   45   6.452   4.495   3.060  0.7733 -0.1314 -0.0245
    3LYR     CA   46   6.493   4.380   3.231 -0.3436 -0.3197 -0.4831
    3LYR     HA   47   6.443   4.397   3.327  0.2375 -0.6014 -0.1234
    3LYR     CB   48   6.618   4.467   3.235  0.0640 -0.0412  0.5484
    3LYR    HB1   49   6.666   4.474   3.137  4.5814  1.1555  2.5966
    3LYR    HB2   50   6.684   4.413   3.302 -0.8988  0.6878  2.1699
    3LYR     CG   51   6.585   4.606   3.297 -0.0551  0.1815  0.7636
    3LYR    HG1   52   6.537   4.600   3.394  0.8502  1.5150  1.3187
    3LYR    HG2   53   6.514   4.662   3.236 -0.1060 -0.0781  0.5832
    3LYR     CD   54   6.711   4.689   3.303 -0.0068 -0.1789 -0.0119
    3LYR    HD1   55   6.753   4.688   3.202 -1.3174 -0.3405 -0.5732
    3LYR    HD2   56   6.786   4.641   3.365  2.4583  3.2042 -0.0475
    3LYR     CE   57   6.691   4.836   3.348  0.3620 -0.1147  0.4860
    3LYR    HE1   58   6.678   4.824   3.455  0.5958 -0.6395  0.4599
    3LYR    HE2   59   6.608   4.888   3.301 -0.2772 -0.5904  1.0703
    3LYR     NZ   60   6.808   4.922   3.328 -0.4883  0.1081  0.5945
    3LYR    HZ1   61   6.889   4.906   3.387  0.5923  1.3322 -0.4884
    3LYR      C   62   6.526   4.234   3.226  0.2296 -0.4202 -0.2975
    3LYR      O   63   6.555   4.181   3.335  0.1035 -0.2620 -0.0351
    4LY0      N   64   6.514   4.170   3.108  0.0162 -0.2652  0.4502
    4LY0      H   65   6.483   4.222   3.028  0.2993 -0.2439  0.3500
    4LY0     CA   66   6.549   4.026   3.092 -0.5047  0.8604  0.5224
    4LY0     HA   67   6.650   4.013   3.132  0.5366 -0.9300 -2.3574
    4LY0     CB   68   6.556   3.990   2.943 -0.0820  0.3824  0.7079
    4LY0    HB1   69   6.625   4.062   2.897 -0.6114  1.0516  0.9367
    4LY0    HB2   70   6.462   4.002   2.890 -0.6341 -1.6533  1.1535
    4LY0     CG   71   6.597   3.847   2.920  0.6244  0.3514  0.0364
    4LY0    HG1   72   6.513   3.782   2.947 -1.0111  2.5843  0.6212
    4LY0    HG2   73   6.682   3.825   2.985 -0.1838 -0.0263  1.0015
    4LY0     CD   74   6.642   3.828   2.776 -0.6998  0.4702 -0.3693
    4LY0    HD1   75   6.681   3.726   2.776  1.5502  1.2152  1.4740
    4LY0    HD2   76   6.719   3.902   2.753 -0.3264  0.3753  0.5232
    4LY0     CE   77   6.535   3.854   2.675 -0.2360 -0.2718  0.6534
    4LY0    HE1   78   6.512   3.960   2.666  0.1256 -0.3774 -3.1873
    4LY0    HE2   79   6.448   3.794   2.702  0.0080 -0.3689  1.2419
    4LY0     NZ   80   6.574   3.806   2.538 -0.3301 -0.2291 -0.6727
    4LY0    HZ1   81   6.496   3.813   2.474 -1.5210 -2.0397  0.4729
    4LY0    HZ2   82   6.648   3.871   2.515 -1.6265  2.8198  2.6415
    4LY0    HZ3   83   6.608   3.712   2.545 -0.4698 -0.3481 -1.4839
    4LY0      C   84   6.461   3.939   3.175  0.8049  0.1610 -1.0997
    4LY0      O   85   6.508   3.846   3.237  0.5470  0.4157  0.3136
    5LER      N   86   6.331   3.977   3.189 -0.3190  0.3199 -0.0481
    5LER      H   87   6.291   4.044   3.125 -1.2359 -1.0608 -0.9636
    5LER     CA   88   6.238   3.911   3.279  0.0799 -0.6894  0.5285
    5LER     HA   89   6.260   3.804   3.273  1.7132 -0.3005 -1.5664
    5LER     CB   90   6.097   3.928   3.214 -0.3650 -0.5476 -0.7980
    5LER    HB1   91   6.063   4.029   3.238 -0.5503 -0.4652 -1.3858
    5LER    HB2   92   6.038   3.853   3.265  0.3352 -1.1419 -0.8398
    5LER     CG   93   6.079   3.894   3.062  0.1558 -0.1623 -0.9724
    5LER     HG   94   6.150   3.815   3.036  1.5613 -0.3078  2.6488
    5LER    CD1   95   5.934   3.840   3.031  0.0209 -0.2004  0.1027
    5LER   HD11   96   5.933   3.824   2.923  0.6792 -0.7095  0.1677
    5LER   HD12   97   5.910   3.743   3.077  0.2373 -0.2309  0.1522
    5LER   HD13   98   5.859   3.914   3.058  0.3933  0.4577 -0.6249
    5LER    CD2   99   6.115   4.014   2.975 -0.2538 -0.2692 -0.5620
    5LER   HD21  100   6.217   4.011   2.938 -0.5311 -0.4487 -1.3333
    5LER   HD22  101   6.054   4.015   2.885 -2.5137 -1.2727  0.8562
    5LER   HD23  102   6.085   4.108   3.021  1.1702 -0.0700  0.0064
    5LER      C  103   6.240   3.958   3.433 -0.3677  0.1693 -0.6759
    5LER      O  104   6.150   3.917   3.508 -0.6930  0.9135 -0.2858
    6LYR      N  105   6.341   4.040   3.470  0.1246  0.6442  0.2599
    6LYR      H  106   6.395   4.074   3.392  1.2121  0.3621  0.8769
    6LYR     CA  107   6.374   4.080   3.605  0.6305 -0.6032  0.0945
    6LYR     HA  108   6.296   4.048   3.674  0.0637  0.4898 -0.0249
    6LYR     CB  109   6.356   4.229   3.621  0.2802 -0.3523  0.2974
    6LYR    HB1  110   6.414   4.273   3.539 -0.0412  2.1383  1.3182
    6LYR    HB2  111   6.397   4.268   3.714 -0.0733  1.4659 -0.2668
    6LYR     CG  112   6.206   4.264   3.616 -0.6340 -0.5082  0.8802
    6LYR    HG1  113   6.163   4.239   3.713  0.3025 -1.6897  1.0159
    6LYR    HG2  114   6.158   4.203   3.540  0.5784  0.1403 -0.4624
    6LYR     CD  115   6.177   4.415   3.587  0.1933  0.1900 -0.3123
    6LYR    HD1  116   6.246   4.487   3.631 -1.3360  0.9836  0.8829
    6LYR    HD2  117   6.079   4.431   3.631 -0.9659 -1.0535 -2.2888
    6LYR     CE  118   6.167   4.457   3.440  0.2544  0.0345  0.6462
    6LYR    HE1  119   6.102   4.386   3.389 -1.9923  2.7753 -0.6068
    6LYR    HE2  120   6.269   4.447   3.405  1.0052 -1.1055  2.9833
    6LYR     NZ  121   6.117   4.593   3.422 -0.0233  0.7166 -0.4287
    6LYR    HZ1  122   6.172   4.670   3.457  0.6925 -0.3126  0.8027
    6LYR      C  123   6.500   4.015   3.656 -0.2263 -0.1487 -0.0708
    6LYR      O  124   6.553   4.041   3.769  0.1900  0.0603 -0.1640
    7LER      N  125   6.559   3.926   3.573  0.6826  0.7314  0.0221
    7LER      H  126   6.534   3.929   3.475  0.7655 -0.5114 -0.0574
    7LER     CA  127   6.680   3.844   3.606 -0.6131 -0.8127 -0.3848
    7LER     HA  128   6.755   3.909   3.653 -1.4310  0.3563 -0.6412
    7LER     CB  129   6.750   3.781   3.485 -0.2092  0.2046 -0.5745
    7LER    HB1  130   6.669   3.724   3.439  0.3231  1.9964 -3.9820
    7LER    HB2  131   6.820   3.703   3.514 -0.4856  0.1030 -0.1576
    7LER     CG  132   6.803   3.885   3.388  0.3081 -0.1488  0.5223
    7LER     HG  133   6.722   3.952   3.358 -0.2357 -0.2347  1.7299
    7LER    CD1  134   6.915   3.960   3.453  0.6839 -0.9191  0.4139
    7LER   HD11  135   6.878   4.026   3.532  1.1240 -0.9983  0.6917
    7LER   HD12  136   6.981   3.895   3.511  0.4366  2.7143  5.4066
    7LER   HD13  137   6.975   4.012   3.379  0.7800 -1.9478 -0.2475
    7LER    CD2  138   6.843   3.816   3.262 -0.0441  0.0688  0.2550
    7LER   HD21  139   6.937   3.765   3.283  0.1721  0.3988  0.0950
    7LER   HD22  140   6.775   3.736   3.233  0.7418 -0.2176 -0.8523
    7LER   HD23  141   6.857   3.895   3.189  0.3120 -0.7658 -0.5974
    7LER      C  142   6.644   3.736   3.700  0.1437 -0.8758  0.4636
    7LER      O  143   6.568   3.645   3.666 -0.1578 -0.4334 -0.0034
    8LER      N  144   6.693   3.742   3.825 -0.0628 -0.1599  0.4973
    8LER      H  145   6.747   3.824   3.850  0.2123 -0.6757  1.6298
    8LER     CA  146   6.685   3.617   3.913  0.7239 -0.8085  0.2723
    8LER     HA  147   6.578   3.605   3.928  0.7760  1.2147  2.7723
    8LER     CB  148   6.768   3.656   4.039 -0.8202  0.5837 -0.4651
    8LER    HB1  149   6.866   3.699   4.015 -1.1749  2.5157  1.2537
    8LER    HB2  150   6.786   3.574   4.107 -0.0468  2.5305  1.8036
    8LER     CG  151   6.694   3.760   4.127  0.3962  0.2920  0.5902
    8LER     HG  152   6.651   3.842   4.069  2.0657  0.1953 -0.8395
    8LER    CD1  153   6.581   3.681   4.195  0.3597 -0.7233 -0.3983
    8LER   HD11  154   6.492   3.703   4.135 -1.3733  0.2821  2.3489
    8LER   HD12  155   6.601   3.578   4.220  0.3507 -0.2147  1.8903
    8LER   HD13  156   6.554   3.722   4.292  0.7562 -1.6409  0.1060
    8LER    CD2  157   6.787   3.802   4.243 -0.2187 -0.2059  0.1315
    8LER   HD21  158   6.876   3.853   4.203  0.3137 -0.1014  1.4113
    8LER   HD22  159   6.738   3.860   4.321 -1.7976 -1.1439 -0.1175
    8LER   HD23  160   6.819   3.718   4.303 -2.0696 -0.0308  1.4204
    8LER      C  161   6.749   3.495   3.839 -0.5533 -0.4240 -0.4733
    8LER      O  162   6.873   3.485   3.824  0.1066 -0.8817 -0.2663
    9LYR      N  163   6.673   3.388   3.801 -0.2101 -1.1072  0.0873
    9LYR      H  164   6.576   3.392   3.826 -0.7030 -0.4425 -1.8058
    9LYR     CA  165   6.718   3.289   3.708  0.6953 -0.6668  0.0914
    9LYR     HA  166   6.759   3.339   3.620  2.7158  0.5728  1.6299
    9LYR     CB  167   6.593   3.210   3.663 -0.1292  0.4963 -0.0618
    9LYR    HB1  168   6.628   3.153   3.577 -0.2401 -0.8005  0.7215
    9LYR    HB2  169   6.518   3.281   3.630 -2.5289 -0.8480  2.0597
    9LYR     CG  170   6.533   3.121   3.770  0.0566  0.2372 -0.1399
    9LYR    HG1  171   6.512   3.191   3.851 -0.9932  0.7722 -0.8469
    9LYR    HG2  172   6.595   3.044   3.814 -0.5335 -1.9618 -2.8450
    9LYR     CD  173   6.407   3.051   3.721  0.5312  0.9821 -0.1430
    9LYR    HD1  174   6.448   2.983   3.645 -0.4972 -0.2899  0.4053
    9LYR    HD2  175   6.350   3.118   3.657 -0.2644  0.6811  0.2431
    9LYR     CE  176   6.334   2.981   3.833 -0.2168 -0.2872  0.4247
    9LYR    HE1  177   6.416   2.936   3.888 -0.2281 -1.9952 -0.8948
    9LYR    HE2  178   6.260   2.915   3.789  0.5116  0.0099 -1.3248
    9LYR     NZ  179   6.260   3.065   3.922  0.0650  0.6521 -0.4102
    9LYR    HZ1  180   6.163   3.076   3.897 -0.0448 -0.7885 -0.6959
    9LYR      C  181   6.825   3.204   3.765  0.3007  0.0370 -0.9553
    9LYR      O  182   6.918   3.173   3.694  0.2137 -0.1738  0.1667
   10LER      N  183   6.832   3.185   3.899 -0.0514 -0.7993  0.2272
   10LER      H  184   6.763   3.237   3.951 -1.2440  0.2147 -2.2015
   10LER     CA  185   6.942   3.110   3.964 -0.0556 -0.4573 -0.4041
   10LER     HA  186   6.964   3.024   3.900  0.6179  1.1001 -2.3903
   10LER     CB  187   6.894   3.058   4.102 -0.8752 -0.1040  0.4458
   10LER    HB1  188   6.869   3.144   4.163 -0.8544  0.2942 -0.0986
   10LER    HB2  189   6.974   3.004   4.151 -0.8324 -1.0280 -0.6031
   10LER     CG  190   6.772   2.955   4.092  0.4004  0.4488 -0.3752
   10LER     HG  191   6.684   3.015   4.071 -0.4618 -1.2474 -1.8831
   10LER    CD1  192   6.783   2.839   3.988 -0.7509  0.1963  0.1059
   10LER   HD11  193   6.873   2.780   4.004 -0.3530  0.8742  0.3658
   10LER   HD12  194   6.699   2.769   3.984  0.8354 -1.7558 -1.5324
   10LER   HD13  195   6.784   2.892   3.892  0.0524  0.9826  0.5408
   10LER    CD2  196   6.766   2.888   4.232  0.6821 -0.2705 -0.1217
   10LER   HD21  197   6.856   2.833   4.261  0.6954 -0.2198 -0.0669
   10LER   HD22  198   6.745   2.964   4.307 -0.2797  1.4558 -2.0482
   10LER   HD23  199   6.677   2.825   4.240 -0.9200  2.1062  2.5660
   10LER      C  200   7.076   3.188   3.970 -0.2219 -0.0431 -0.2656
   10LER      O  201   7.174   3.118   3.966  0.5353 -0.0418  0.2647
   11LER      N  202   7.083   3.323   3.975  0.5076 -0.8105 -0.3967
   11LER      H  203   6.994   3.369   3.964  0.8485 -0.1967 -0.6340
   11LER     CA  204   7.213   3.397   3.980  0.8015  0.3567  0.0334
   11LER     HA  205   7.272   3.356   4.061 -0.1828  1.4839  1.3624
   11LER     CB  206   7.187   3.543   4.014 -0.1305 -0.7020  0.4588
   11LER    HB1  207   7.126   3.546   4.105 -0.1803  0.6794  0.3951
   11LER    HB2  208   7.136   3.581   3.926  0.9288  1.7147  0.8199
   11LER     CG  209   7.307   3.631   4.038 -0.6538 -0.3276 -0.3727
   11LER     HG  210   7.382   3.616   3.960  1.8281 -2.6022  2.2356
   11LER    CD1  211   7.256   3.780   4.029  0.0931  0.1502  0.2724
   11LER   HD11  212   7.197   3.805   4.118  1.4950  1.5441  0.8584
   11LER   HD12  213   7.334   3.856   4.023  0.1440  0.1226  0.5728
   11LER   HD13  214   7.196   3.790   3.938  1.4470 -2.0119 -0.9270
   11LER    CD2  215   7.361   3.616   4.182  0.3890 -0.0568  0.4981
   11LER   HD21  216   7.279   3.603   4.253 -0.4488  1.7361 -0.0858
   11LER   HD22  217   7.431   3.533   4.190 -0.9934 -1.2312  0.7364
   11LER   HD23  218   7.414   3.709   4.204  0.6514  0.1527 -0.9536
   11LER      C  219   7.290   3.379   3.848 -0.3051 -0.1588  0.2418
   11LER      O  220   7.416   3.376   3.849  0.1698  0.2187  0.1506
   12LER      N  221   7.217   3.352   3.739  0.2345  0.3897 -0.7700
   12LER      H  222   7.118   3.367   3.752  0.4604  1.9714 -0.6638
   12LER     CA  223   7.279   3.325   3.610  0.5794 -0.3805  0.6833
   12LER     HA  224   7.335   3.415   3.584 -1.3296  0.1062 -2.1332
   12LER     CB  225   7.162   3.301   3.508 -0.0875 -0.1641 -0.2844
   12LER    HB1  226   7.115   3.212   3.550  0.9110  0.2814  1.9208
   12LER    HB2  227   7.205   3.280   3.410  0.1601  2.4820 -0.7980
   12LER     CG  228   7.047   3.403   3.493 -0.1902 -0.3209 -0.1095
   12LER     HG  229   7.017   3.427   3.595 -0.4669 -0.9816 -0.0308
   12LER    CD1  230   7.096   3.533   3.420 -0.2502 -0.3143  0.3222
   12LER   HD11  231   7.183   3.567   3.477 -0.4501  2.7230 -0.9804
   12LER   HD12  232   7.121   3.520   3.315  0.0638  3.2530 -0.1626
   12LER   HD13  233   7.023   3.613   3.419  0.5482  0.4432  0.6001
   12LER    CD2  234   6.937   3.356   3.402  0.2981  0.7291 -0.0885
   12LER   HD21  235   6.855   3.427   3.390 -2.1301 -1.9397 -0.4251
   12LER   HD22  236   6.976   3.339   3.302  1.8776  0.2029  0.5854
   12LER   HD23  237   6.891   3.264   3.438  2.2260  0.0149  0.6380
   12LER      C  238   7.369   3.202   3.612 -0.2140  0.2670  0.3833
   12LER      O  239   7.455   3.194   3.522  0.3365 -0.6417  0.5339
   13LER      N  240   7.351   3.112   3.710 -0.2692 -0.7671 -0.0263
   13LER      H  241   7.273   3.120   3.773  0.8930 -0.6165  1.4716
   13LER     CA  242   7.448   2.999   3.743 -0.3014  0.1865  0.8848
   13LER     HA  243   7.467   2.937   3.656  1.7022 -0.0024  1.4063
   13LER     CB  244   7.374   2.912   3.849  0.6626 -0.1970 -0.7644
   13LER    HB1  245   7.351   2.972   3.936 -0.2628  1.9804 -2.4176
   13LER    HB2  246   7.437   2.832   3.888 -0.3066 -0.4643  0.2884
   13LER     CG  247   7.245   2.859   3.795  0.4981  0.2891 -0.1755
   13LER     HG  248   7.187   2.950   3.782 -0.1916 -0.4134 -2.3113
   13LER    CD1  249   7.244   2.782   3.664 -0.2431  0.4496 -0.0293
   13LER   HD11  250   7.285   2.835   3.578  0.9682  1.2350  1.0072
   13LER   HD12  251   7.302   2.692   3.681  0.6304  0.9062 -0.5598
   13LER   HD13  252   7.139   2.767   3.638 -0.6924  0.7498  1.5021
   13LER    CD2  253   7.190   2.767   3.904  0.5563  0.1199 -0.5410
   13LER   HD21  254   7.084   2.745   3.891  0.4904 -0.2606  0.5513
   13LER   HD22  255   7.249   2.677   3.922  0.7148  0.2057 -0.6349
   13LER   HD23  256   7.184   2.832   3.991 -1.2252 -0.6083 -0.0566
   13LER      C  257   7.588   3.055   3.787  0.0305 -0.8057  0.2652
   13LER      O  258   7.691   3.011   3.738  0.2181 -0.7474  1.2065
   14NH2      N  259   7.583   3.160   3.863 -0.2355  0.0163  0.9788
   14NH2     H1  260   7.497   3.193   3.902 -0.9282 -0.5704 -0.0086
   14NH2     H2  261   7.665   3.213   3.890 -0.0261 -0.4953  1.3556
   15LY0      N  262   6.977   5.533   3.425 -0.3066  0.0856  0.0311
   15LY0     H1  263   6.950   5.629   3.443  1.3828  0.6379 -0.1839
   15LY0     H2  264   7.009   5.483   3.507  0.5247 -0.6096 -0.6914
   15LY0     H3  265   7.047   5.533   3.352  0.4559  0.0217  0.7405
   15LY0     CA  266   6.865   5.462   3.362 -0.3131  0.6878  0.4141
   15LY0     HA  267   6.853   5.500   3.261 -1.5609  1.5993  0.8776
   15LY0     CB  268   6.728   5.477   3.433  0.4249 -0.0274 -0.3453
   15LY0    HB1  269   6.714   5.585   3.442 -1.2204 -0.1740 -0.7353
   15LY0    HB2  270   6.716   5.426   3.529  0.3910 -2.2233 -1.4455
   15LY0     CG  271   6.619   5.428   3.343  0.4879 -0.3560 -0.2207
   15LY0    HG1  272   6.622   5.320   3.351  1.2004 -0.2890  0.5663
   15LY0    HG2  273   6.650   5.460   3.243  1.0250 -1.1256 -0.3031
   15LY0     CD  274   6.476   5.485   3.361 -0.0420 -0.2754 -0.1107
   15LY0    HD1  275   6.417   5.455   3.274 -0.4202  0.2496 -0.0423
   15LY0    HD2  276   6.478   5.594   3.366 -0.6819 -0.2899  0.8889
   15LY0     CE  277   6.408   5.442   3.492 -0.4062  0.4723 -0.5411
   15LY0    HE1  278   6.474   5.482   3.569  1.0700  0.1995 -1.6179
   15LY0    HE2  279   6.386   5.338   3.519 -1.0573  0.7663  0.0897
   15LY0     NZ  280   6.286   5.517   3.521  0.4024 -0.1093 -0.1337
   15LY0    HZ1  281   6.233   5.473   3.595  0.4372  0.0631 -0.0035
   15LY0    HZ2  282   6.319   5.606   3.555  0.8847  0.6296 -2.4090
   15LY0    HZ3  283   6.222   5.525   3.443  1.8051 -3.0518 -1.7451
   15LY0      C  284   6.906   5.308   3.357  0.3811  0.4056 -0.5109
   15LY0      O  285   6.893   5.238   3.459  0.4155  0.1133  0.9015
   16LER      N  286   6.942   5.246   3.244 -0.1176  0.8029 -0.4993
   16LER      H  287   6.943   5.308   3.164  1.5819  1.5354  0.0430
   16LER     CA  288   6.951   5.099   3.233  0.6079  0.0161 -0.4376
   16LER     HA  289   7.013   5.065   3.316 -0.5990 -1.4362 -0.0850
   16LER     CB  290   7.023   5.064   3.099  0.6206 -0.2039 -0.4800
   16LER    HB1  291   6.965   5.086   3.010  0.7756  0.3924 -0.4428
   16LER    HB2  292   7.052   4.959   3.102 -1.2410 -0.7289  0.3717
   16LER     CG  293   7.152   5.146   3.067  0.0252  0.2228 -0.2123
   16LER     HG  294   7.140   5.254   3.058  1.2718  0.5124  1.2889
   16LER    CD1  295   7.255   5.124   3.175  0.4331  0.2183 -0.2968
   16LER   HD11  296   7.270   5.017   3.184 -1.3608 -0.1373 -0.9941
   16LER   HD12  297   7.344   5.169   3.132  0.6799 -1.2255 -1.3527
   16LER   HD13  298   7.220   5.180   3.262 -1.7585  1.0703 -1.6238
   16LER    CD2  299   7.200   5.103   2.925 -0.6177 -0.9558 -0.1586
   16LER   HD21  300   7.130   5.141   2.851  2.0638  0.6077 -2.0792
   16LER   HD22  301   7.295   5.154   2.911 -0.8025 -0.2589  0.9619
   16LER   HD23  302   7.204   4.994   2.925  1.4427 -0.9454  1.2086
   16LER      C  303   6.816   5.031   3.248  0.6301  0.7586 -0.4736
   16LER      O  304   6.721   5.065   3.180  0.1552 -0.3089 -0.2391
   17LY0      N  305   7.183   4.751   3.879 -0.1203  0.2812 -0.4143
   17LY0     H1  306   7.256   4.818   3.900 -1.0665  0.9130  1.0545
   17LY0     H2  307   7.209   4.704   3.794 -3.0590 -0.5394 -0.9772
   17LY0     H3  308   7.169   4.685   3.954 -1.1697 -0.8248 -1.5322
   17LY0     CA  309   7.058   4.830   3.866 -0.5301  0.0970 -0.7833
   17LY0     HA  310   7.078   4.885   3.774 -0.0927  2.9230  0.8889
   17LY0     CB  311   7.046   4.942   3.969 -0.0379 -0.3047  0.1162
   17LY0    HB1  312   7.140   4.975   4.013  0.3958 -2.0267  0.5299
   17LY0    HB2  313   6.982   4.887   4.039 -0.2050  0.2388  0.4008
   17LY0     CG  314   6.964   5.062   3.927  0.1671 -0.0955 -0.1924
   17LY0    HG1  315   6.873   5.042   3.872  0.0858  0.8426 -0.4174
   17LY0    HG2  316   7.027   5.129   3.869  0.6138 -0.7489 -0.4758
   17LY0     CD  317   6.911   5.134   4.059 -0.7777 -0.4964  0.3112
   17LY0    HD1  318   6.879   5.233   4.027  3.7487  0.9079 -0.5173
   17LY0    HD2  319   6.998   5.147   4.123  0.0610 -0.9031 -0.7276
   17LY0     CE  320   6.813   5.057   4.140 -0.0867  1.0657  0.1705
   17LY0    HE1  321   6.867   4.968   4.174 -0.7838 -0.0428 -1.4812
   17LY0    HE2  322   6.728   5.026   4.079  0.6883  0.3014 -0.5480
   17LY0     NZ  323   6.765   5.145   4.248 -0.0324 -0.2485  0.1311
   17LY0    HZ1  324   6.685   5.107   4.297 -0.9030  0.0601 -1.0074
   17LY0    HZ2  325   6.840   5.167   4.313  1.7889  4.0433 -2.9735
   17LY0    HZ3  326   6.748   5.238   4.213  0.1963  0.3466  1.5247
   17LY0      C  327   6.935   4.736   3.862  0.1065  0.0570 -0.1838
   17LY0      O  328   6.924   4.643   3.940  0.0141  0.7320 -0.5047
   18LER      N  329   6.833   4.759   3.777 -0.8355 -0.7331  0.1487
   18LER      H  330   6.839   4.846   3.725  3.2844  0.0292  1.5020
   18LER     CA  331   6.708   4.691   3.782 -1.1779  0.3335  0.1565
   18LER     HA  332   6.687   4.642   3.876 -1.9810 -2.1728 -1.2449
   18LER     CB  333   6.709   4.577   3.680 -0.4436  0.4760  0.9023
   18LER    HB1  334   6.741   4.623   3.587  0.0532  0.7927  1.2289
   18LER    HB2  335   6.604   4.551   3.665 -1.0463  1.8742  2.4736
   18LER     CG  336   6.791   4.452   3.714 -0.7472 -0.5345 -0.1755
   18LER     HG  337   6.887   4.485   3.753 -0.1155 -0.0573 -2.0461
   18LER    CD1  338   6.728   4.379   3.831  0.0216 -0.4801  0.1182
   18LER   HD11  339   6.807   4.323   3.882  0.6269  0.9551  0.8158
   18LER   HD12  340   6.696   4.449   3.907 -1.1638 -0.1744 -0.6396
   18LER   HD13  341   6.640   4.320   3.809 -1.5798  1.7116  0.2969
   18LER    CD2  342   6.818   4.359   3.592  0.6373  0.1762  0.1095
   18LER   HD21  343   6.725   4.352   3.535 -1.1098  0.4331  2.7338
   18LER   HD22  344   6.894   4.410   3.533  1.8168  0.8493  2.1469
   18LER   HD23  345   6.860   4.264   3.624  0.6473  0.0074 -0.3924
   18LER      C  346   6.592   4.793   3.753 -0.2618  0.5288 -0.4855
   18LER      O  347   6.621   4.900   3.696  0.3205 -0.0532  0.0594
   19LYR      N  348   6.466   4.755   3.783  0.1571  0.0299  0.0461
   19LYR      H  349   6.445   4.677   3.844 -0.3719  0.4138  0.3584
   19LYR     CA  350   6.349   4.832   3.736  0.2755  0.1562 -0.4421
   19LYR     HA  351   6.372   4.934   3.769  1.1748  0.4745 -1.9508
   19LYR     CB  352   6.220   4.780   3.800 -0.0173  0.3701 -0.3204
   19LYR    HB1  353   6.231   4.674   3.821  1.7995  0.5336 -0.3313
   19LYR    HB2  354   6.137   4.799   3.731 -0.5484  0.4530  0.3289
   19LYR     CG  355   6.199   4.855   3.932 -0.0854  0.1656 -0.1867
   19LYR    HG1  356   6.206   4.962   3.913  1.1532  0.2777  0.7673
   19LYR    HG2  357   6.275   4.813   3.998 -0.3801 -0.6608 -0.3635
   19LYR     CD  358   6.064   4.809   3.991  0.0835  0.3557 -0.5684
   19LYR    HD1  359   6.071   4.704   4.020 -3.8132  0.4008  1.1614
   19LYR    HD2  360   5.990   4.817   3.911 -1.7570  0.0377  1.0067
   19LYR     CE  361   6.032   4.900   4.112  0.3898 -0.1238  0.1482
   19LYR    HE1  362   5.933   4.870   4.145  1.1777 -0.5267  2.2530
   19LYR    HE2  363   6.022   5.004   4.079 -1.0145 -0.1263  0.5111
   19LYR     NZ  364   6.137   4.876   4.214  0.3711 -0.7308  0.0449
   19LYR    HZ1  365   6.227   4.915   4.192  0.4086 -0.9079 -0.1269
   19LYR      C  366   6.348   4.838   3.581 -0.3384 -0.3687  0.6928
   19LYR      O  367   6.354   4.736   3.512  0.4133 -0.2257  0.0475
   20LY0      N  368   6.309   4.955   3.524 -0.3073 -0.0319 -0.4203
   20LY0      H  369   6.282   5.033   3.583 -0.0509 -1.3265  1.4846
   20LY0     CA  370   6.297   4.979   3.379  0.6500  1.3165  0.5547
   20LY0     HA  371   6.391   4.969   3.324 -0.1764 -0.1919 -0.6894
   20LY0     CB  372   6.274   5.127   3.361  0.2952 -0.1750  0.5680
   20LY0    HB1  373   6.349   5.190   3.408 -0.2920  2.1051 -1.3719
   20LY0    HB2  374   6.178   5.155   3.405  0.6590  0.9594  0.6621
   20LY0     CG  375   6.275   5.185   3.217  0.3732 -0.0905  0.2609
   20LY0    HG1  376   6.253   5.291   3.210  0.1177 -0.2459 -2.4835
   20LY0    HG2  377   6.201   5.136   3.154  0.7530 -1.6241  0.9593
   20LY0     CD  378   6.407   5.149   3.153 -0.0816 -0.0190 -0.0338
   20LY0    HD1  379   6.408   5.041   3.140  0.3108 -0.3299  2.1194
   20LY0    HD2  380   6.490   5.172   3.219  0.5523  0.3617 -0.9484
   20LY0     CE  381   6.444   5.224   3.019 -0.1822 -0.1908  0.2873
   20LY0    HE1  382   6.535   5.190   2.970 -0.5489 -0.3901 -0.2684
   20LY0    HE2  383   6.450   5.330   3.040  0.0158 -0.0424 -0.4878
   20LY0     NZ  384   6.335   5.212   2.922  0.0460  0.0680  0.2291
   20LY0    HZ1  385   6.268   5.283   2.950 -0.8946 -0.2838 -1.0502
   20LY0    HZ2  386   6.377   5.216   2.831 -0.4453 -1.1274 -0.0801
   20LY0    HZ3  387   6.300   5.117   2.932  1.4450 -0.6246 -1.1028
   20LY0      C  388   6.177   4.897   3.318  0.2731 -0.5696 -0.3140
   20LY0      O  389   6.175   4.871   3.200  0.5008 -0.5437  0.2932
   21LER      N  390   6.075   4.856   3.395  0.1469  0.6490 -0.6348
   21LER      H  391   6.075   4.888   3.491  0.4212 -1.4182  0.1108
   21LER     CA  392   5.961   4.774   3.359  0.3887 -0.0033 -0.1766
   21LER     HA  393   5.939   4.788   3.253 -0.3767 -0.3933 -0.0752
   21LER     CB  394   5.842   4.811   3.445 -0.2921 -0.5752 -0.2280
   21LER    HB1  395   5.874   4.785   3.546 -0.8227 -0.0546  0.0830
   21LER    HB2  396   5.767   4.737   3.417 -0.8515 -1.2863  2.7881
   21LER     CG  397   5.792   4.952   3.437  0.0305 -0.4210  0.3179
   21LER     HG  398   5.869   5.014   3.483  0.1606 -0.4948  0.1973
   21LER    CD1  399   5.769   5.012   3.300 -0.1249 -0.0210  0.6976
   21LER   HD11  400   5.856   5.054   3.250 -0.8656  0.3802 -0.2857
   21LER   HD12  401   5.715   4.944   3.235 -2.9253  1.1111  1.6681
   21LER   HD13  402   5.691   5.087   3.318  0.7414  1.3104 -0.8217
   21LER    CD2  403   5.671   4.956   3.532 -0.0474 -0.0276 -0.1703
   21LER   HD21  404   5.699   4.923   3.632 -1.1189  1.4561  0.6678
   21LER   HD22  405   5.623   5.054   3.533  0.6470  0.3254 -0.5800
   21LER   HD23  406   5.589   4.893   3.496 -1.7961  2.0418  0.0173
   21LER      C  407   5.997   4.623   3.371 -0.5388  0.4124 -0.5767
   21LER      O  408   5.923   4.535   3.333  0.5232  0.2746  0.3806
   22LY0      N  409   6.430   5.174   4.576 -0.4282 -0.6389  0.5499
   22LY0     H1  410   6.524   5.208   4.563 -0.1666 -1.0115  1.3480
   22LY0     H2  411   6.384   5.239   4.637  0.7206  2.6925 -1.8602
   22LY0     H3  412   6.429   5.093   4.637 -0.6235 -1.3595 -0.3954
   22LY0     CA  413   6.357   5.152   4.450  0.1219 -0.8412  0.3430
   22LY0     HA  414   6.429   5.111   4.379  0.8267  1.3436 -0.2871
   22LY0     CB  415   6.280   5.279   4.396 -0.5242 -0.2420  0.0016
   22LY0    HB1  416   6.343   5.367   4.403  0.8140 -1.2016  0.2804
   22LY0    HB2  417   6.195   5.303   4.461  1.3048  1.3097  1.9520
   22LY0     CG  418   6.241   5.256   4.245  0.1285 -0.5771 -0.2130
   22LY0    HG1  419   6.162   5.181   4.249 -0.2123 -0.2535 -0.7358
   22LY0    HG2  420   6.324   5.233   4.179  0.7605 -3.2176  1.3356
   22LY0     CD  421   6.171   5.392   4.206  0.3003  0.9638  0.7711
   22LY0    HD1  422   6.247   5.467   4.181  1.0576 -0.2114 -0.6037
   22LY0    HD2  423   6.100   5.413   4.286 -1.0582 -3.3510  0.9648
   22LY0     CE  424   6.101   5.349   4.079 -0.1252  0.2607 -0.1034
   22LY0    HE1  425   6.029   5.272   4.106  0.1851  0.5003  1.5275
   22LY0    HE2  426   6.157   5.302   3.998 -1.4645 -0.6381 -0.5453
   22LY0     NZ  427   6.026   5.469   4.029  0.4051 -0.4106 -0.5974
   22LY0    HZ1  428   5.958   5.498   4.097 -0.4435  0.8571 -1.9442
   22LY0    HZ2  429   6.095   5.541   4.009  0.1617  0.4670  1.4979
   22LY0    HZ3  430   5.996   5.454   3.934  1.4257 -0.5242 -0.9156
   22LY0      C  431   6.263   5.036   4.472  0.0359  0.1668  0.0896
   22LY0      O  432   6.142   5.053   4.510 -0.1800  0.4318  0.3937
   23LER      N  433   6.308   4.915   4.438  0.5182 -0.4851 -0.0717
   23LER      H  434   6.400   4.917   4.396  0.3950  0.1470 -0.3255
   23LER     CA  435   6.231   4.795   4.438 -0.2501  0.0468  0.4249
   23LER     HA  436   6.181   4.779   4.533  0.5558 -1.5941  0.6075
   23LER     CB  437   6.327   4.674   4.419  0.2879 -0.2611  0.9902
   23LER    HB1  438   6.383   4.684   4.327 -0.2549  0.9832  0.7678
   23LER    HB2  439   6.279   4.578   4.401  0.8323 -0.2638 -0.5593
   23LER     CG  440   6.433   4.669   4.534  0.7487 -0.5517 -0.0311
   23LER     HG  441   6.471   4.771   4.543  2.7707 -1.3134  0.6498
   23LER    CD1  442   6.380   4.634   4.672 -0.0937 -0.1169 -0.1705
   23LER   HD11  443   6.454   4.647   4.751 -0.3804 -0.0848  0.0944
   23LER   HD12  444   6.292   4.688   4.707  0.7357  0.2298  1.4542
   23LER   HD13  445   6.347   4.531   4.681 -1.8644  0.3518 -0.8672
   23LER    CD2  446   6.555   4.591   4.503  0.0635  0.2616  0.1664
   23LER   HD21  447   6.598   4.627   4.409  2.2438 -1.9656  0.2055
   23LER   HD22  448   6.629   4.597   4.583  0.2077  2.9467 -0.0838
   23LER   HD23  449   6.531   4.485   4.492 -3.1111  0.5741  2.6967
   23LER      C  450   6.120   4.798   4.321 -0.0489  0.4007  0.2008
   23LER      O  451   6.011   4.738   4.345 -0.0814 -0.4140  0.6347
   24LY0      N  452   6.077   2.636   3.628 -0.3316  0.0231  0.2816
   24LY0     H1  453   6.086   2.729   3.591 -0.0197 -0.9804 -2.4108
   24LY0     H2  454   5.990   2.626   3.679 -1.4177 -1.8447 -1.7526
   24LY0     H3  455   6.065   2.577   3.547  2.0804  2.6727 -2.2443
   24LY0     CA  456   6.201   2.585   3.684 -0.1369  0.4150  1.2728
   24LY0     HA  457   6.208   2.476   3.685 -0.8788  0.3158 -0.3188
   24LY0     CB  458   6.194   2.613   3.830 -0.4033 -0.5273 -0.2489
   24LY0    HB1  459   6.102   2.574   3.874 -1.5786  3.7800  1.6392
   24LY0    HB2  460   6.186   2.722   3.824 -1.6803 -0.6812 -2.3490
   24LY0     CG  461   6.311   2.555   3.903  0.2971  0.1704  0.6635
   24LY0    HG1  462   6.402   2.568   3.844 -0.0166  1.9582  0.5231
   24LY0    HG2  463   6.290   2.448   3.910 -1.5278  0.5464  1.3546
   24LY0     CD  464   6.342   2.608   4.037 -0.6178 -0.2811  0.4596
   24LY0    HD1  465   6.257   2.599   4.105 -1.8394  1.5543 -0.7380
   24LY0    HD2  466   6.365   2.715   4.039  1.3007 -0.6553  0.2720
   24LY0     CE  467   6.465   2.536   4.089 -0.4342 -0.0207  0.3317
   24LY0    HE1  468   6.560   2.555   4.039  0.4114  0.7369  2.1224
   24LY0    HE2  469   6.459   2.428   4.077  0.9169  0.0978 -1.9771
   24LY0     NZ  470   6.484   2.571   4.231 -0.1483 -0.0082  0.1313
   24LY0    HZ1  471   6.422   2.510   4.283 -3.4897 -0.0926 -3.4506
   24LY0    HZ2  472   6.582   2.562   4.253 -0.6902 -0.1982  2.7892
   24LY0    HZ3  473   6.471   2.670   4.245 -0.3550  0.2562 -1.6839
   24LY0      C  474   6.316   2.640   3.604  0.3220  0.7772 -0.1430
   24LY0      O  475   6.335   2.763   3.605  0.1871  0.4144 -0.5070
   25LER      N  476   6.400   2.558   3.547 -0.2563  0.5963 -0.5798
   25LER      H  477   6.384   2.459   3.556 -0.4407  0.7858  2.2898
   25LER     CA  478   6.518   2.595   3.468 -0.0454  0.7925  0.0827
   25LER     HA  479   6.556   2.500   3.431  1.0331  0.5656  1.7165
   25LER     CB  480   6.628   2.658   3.557 -0.2807  0.2669  0.3177
   25LER    HB1  481   6.641   2.600   3.648  1.5845 -3.0272 -1.8272
   25LER    HB2  482   6.587   2.754   3.587 -0.8450 -0.9842  4.0208
   25LER     CG  483   6.769   2.663   3.488 -0.0838 -0.3685 -0.6507
   25LER     HG  484   6.771   2.703   3.387  1.4075 -0.1943 -0.5682
   25LER    CD1  485   6.841   2.763   3.582 -0.1149 -0.0754 -0.1007
   25LER   HD11  486   6.829   2.742   3.688  2.8836  0.0954  0.3486
   25LER   HD12  487   6.947   2.773   3.562 -0.1344  0.2529 -0.0573
   25LER   HD13  488   6.797   2.860   3.558  2.5868  0.4714 -3.7493
   25LER    CD2  489   6.845   2.530   3.494  0.6173 -0.1018  0.5869
   25LER   HD21  490   6.842   2.484   3.593  1.5643 -1.8656 -0.1571
   25LER   HD22  491   6.807   2.456   3.423 -0.0645 -0.7204  1.5785
   25LER   HD23  492   6.949   2.556   3.475  0.3860 -0.4958 -1.4708
   25LER      C  493   6.486   2.676   3.341  0.0656 -0.3484  0.4185
   25LER      O  494   6.499   2.615   3.231  0.8046 -0.0607 -0.6031
   26LYR      N  495   6.435   2.800   3.346 -0.1832 -0.1728  0.1399
   26LYR      H  496   6.421   2.833   3.440 -1.5228  1.7141 -0.6567
   26LYR     CA  497   6.388   2.883   3.231  0.5520  0.6167  0.5088
   26LYR     HA  498   6.384   2.811   3.149  0.9048  0.9935  0.1568
   26LYR     CB  499   6.484   2.997   3.196  0.6790  0.5902 -0.7874
   26LYR    HB1  500   6.492   3.059   3.286 -1.4428 -0.4326  0.1696
   26LYR    HB2  501   6.445   3.063   3.119 -0.2569 -0.4195 -1.1951
   26LYR     CG  502   6.632   2.966   3.175  0.5769  0.0964 -0.4866
   26LYR    HG1  503   6.667   2.902   3.256 -0.9087 -0.4562 -0.2403
   26LYR    HG2  504   6.692   3.056   3.179  2.0517 -0.8798  0.6404
   26LYR     CD  505   6.665   2.882   3.052 -0.2145  0.2479  0.6296
   26LYR    HD1  506   6.613   2.932   2.970 -0.4625  1.8653  1.7194
   26LYR    HD2  507   6.624   2.784   3.073 -1.7305  0.3516 -1.5744
   26LYR     CE  508   6.818   2.879   3.025  0.2708 -0.2156  0.1622
   26LYR    HE1  509   6.825   2.803   2.948 -2.2208  1.0137 -1.4361
   26LYR    HE2  510   6.868   2.845   3.116 -1.5667 -2.9766  0.2651
   26LYR     NZ  511   6.867   3.004   2.964 -0.0362 -0.3130 -0.1742
   26LYR    HZ1  512   6.794   3.074   2.964 -2.1965 -2.2500  3.6370
   26LYR      C  513   6.252   2.947   3.270 -0.5968  0.1048  0.5654
   26LYR      O  514   6.236   3.033   3.351 -0.0161 -0.2924 -0.5109
   27LY0      N  515   6.144   2.895   3.209  0.3549  0.8207 -0.3328
   27LY0      H  516   6.152   2.815   3.148  0.0362 -1.4130  2.3655
   27LY0     CA  517   6.004   2.913   3.259 -0.3649  0.3410 -0.5165
   27LY0     HA  518   5.989   2.880   3.362  0.1834  1.5883 -0.0064
   27LY0     CB  519   5.905   2.822   3.179  0.1295 -0.0717  0.2641
   27LY0    HB1  520   5.804   2.833   3.217  0.7495  0.5566  1.8479
   27LY0    HB2  521   5.952   2.723   3.178  0.3506  0.0257 -1.2774
   27LY0     CG  522   5.903   2.874   3.036 -0.3301  0.2139  0.1928
   27LY0    HG1  523   6.005   2.877   2.999 -0.3175 -2.0760 -0.0857
   27LY0    HG2  524   5.845   2.966   3.027 -1.7252 -0.6310  0.1999
   27LY0     CD  525   5.821   2.771   2.952 -0.8943 -0.3571  0.2675
   27LY0    HD1  526   5.735   2.724   3.001  0.2866 -3.1515 -0.1945
   27LY0    HD2  527   5.887   2.689   2.924 -1.2305 -0.4435 -0.2764
   27LY0     CE  528   5.782   2.835   2.822  0.0431 -0.1854  0.2699
   27LY0    HE1  529   5.871   2.882   2.782 -0.1999  1.5352  1.6502
   27LY0    HE2  530   5.703   2.909   2.837 -0.7065 -0.4639 -1.9774
   27LY0     NZ  531   5.726   2.738   2.727  0.1461  0.3228 -0.1707
   27LY0    HZ1  532   5.669   2.782   2.656 -2.6510  0.8087  2.1786
   27LY0    HZ2  533   5.793   2.670   2.694  0.8841  1.9323 -2.2223
   27LY0    HZ3  534   5.659   2.683   2.778  1.6312 -2.1998 -0.7812
   27LY0      C  535   5.959   3.057   3.259 -0.2806 -0.3254 -0.0974
   27LY0      O  536   5.882   3.093   3.352 -0.4377 -0.2693  0.3323
   28LER      N  537   6.017   3.143   3.171  0.6086  0.1626 -0.3334
   28LER      H  538   6.092   3.101   3.119  0.4358  1.2611 -1.4939
   28LER     CA  539   5.974   3.281   3.165 -0.4276  0.5075  0.1665
   28LER     HA  540   5.867   3.294   3.185 -0.2445  2.1127  0.2056
   28LER     CB  541   6.003   3.328   3.016 -0.2916  0.0773 -0.2054
   28LER    HB1  542   6.111   3.313   3.005 -0.0808 -0.7442  2.3309
   28LER    HB2  543   5.991   3.435   3.001  2.0754  0.2657 -1.2742
   28LER     CG  544   5.920   3.245   2.914  0.6119 -0.2962  0.4170
   28LER     HG  545   5.960   3.144   2.917  2.0176  0.1572 -1.2533
   28LER    CD1  546   5.767   3.251   2.927  0.1087 -0.0269  0.0888
   28LER   HD11  547   5.707   3.190   2.860 -1.3951 -1.0913  2.2720
   28LER   HD12  548   5.744   3.238   3.033 -0.8841  0.3930 -0.0635
   28LER   HD13  549   5.746   3.356   2.906 -0.0088  0.4404  2.3010
   28LER    CD2  550   5.967   3.297   2.779  0.2300 -0.6818  0.1802
   28LER   HD21  551   5.919   3.240   2.699 -0.4812  0.3343 -0.1405
   28LER   HD22  552   5.929   3.399   2.781 -0.1678 -0.8256  0.0148
   28LER   HD23  553   6.076   3.301   2.769  0.3381 -2.8626  0.0023
   28LER      C  554   6.045   3.371   3.275  0.4789 -0.2696 -0.0757
   28LER      O  555   6.007   3.483   3.294  1.1093  0.4354 -0.4068
   29LYR      N  556   6.151   3.319   3.343  0.0961 -0.0652 -0.3808
   29LYR      H  557   6.168   3.220   3.339 -0.8910 -0.2117 -1.4324
   29LYR     CA  558   6.244   3.406   3.422  0.0360  0.5723  0.4901
   29LYR     HA  559   6.220   3.511   3.406 -0.8771  0.7118  2.4844
   29LYR     CB  560   6.391   3.370   3.380 -0.0146  0.1252 -0.2690
   29LYR    HB1  561   6.413   3.264   3.391  1.0395  0.5517  2.3291
   29LYR    HB2  562   6.462   3.423   3.444  1.2786  1.1447 -2.4118
   29LYR     CG  563   6.424   3.411   3.243  0.0101 -0.4183  0.3215
   29LYR    HG1  564   6.395   3.516   3.231 -0.1381 -0.1477  2.6709
   29LYR    HG2  565   6.362   3.358   3.170 -1.4078 -1.0578  1.9203
   29LYR     CD  566   6.572   3.396   3.215 -0.4070  0.5314  0.3726
   29LYR    HD1  567   6.602   3.292   3.198 -2.6782  0.3321 -3.6445
   29LYR    HD2  568   6.635   3.445   3.289  0.0833  1.2220 -0.4788
   29LYR     CE  569   6.615   3.460   3.085  0.0944  0.3613  0.0454
   29LYR    HE1  570   6.721   3.440   3.073 -0.2494 -2.0098  0.4461
   29LYR    HE2  571   6.586   3.564   3.095 -0.3709  0.2146  0.2986
   29LYR     NZ  572   6.529   3.411   2.970 -0.2488  0.4878 -1.0470
   29LYR    HZ1  573   6.463   3.478   2.932 -0.5622 -0.1013 -1.5693
   29LYR      C  574   6.206   3.395   3.570 -0.6041  0.6606 -0.2879
   29LYR      O  575   6.147   3.299   3.621  0.4496 -0.2522  0.2765
   30LER      N  576   6.245   3.498   3.649  0.0545 -0.0221 -0.0430
   30LER      H  577   6.287   3.574   3.597  1.7818 -0.1823  1.0203
   30LER     CA  578   6.196   3.516   3.787  0.4792 -0.6395  0.1262
   30LER     HA  579   6.087   3.513   3.790  0.4074  1.1447  3.3997
   30LER     CB  580   6.233   3.658   3.832  0.6969  0.2458  0.0435
   30LER    HB1  581   6.181   3.730   3.769  0.9966  0.0072 -0.4894
   30LER    HB2  582   6.340   3.670   3.811  0.0087  2.2674 -2.9182
   30LER     CG  583   6.205   3.689   3.983  0.7827  0.3823  0.9077
   30LER     HG  584   6.267   3.628   4.047  1.2861  0.7464  0.7692
   30LER    CD1  585   6.250   3.827   4.028  0.0269  0.4751 -0.2186
   30LER   HD11  586   6.341   3.863   3.979 -0.8591  4.3630  0.6704
   30LER   HD12  587   6.190   3.905   3.981  0.1255 -0.5381 -2.1373
   30LER   HD13  588   6.263   3.857   4.132 -0.7691  1.5617 -0.4214
   30LER    CD2  589   6.059   3.674   4.017 -0.2421  0.0996 -0.0172
   30LER   HD21  590   6.024   3.571   4.018  0.1757 -0.0514 -0.3486
   30LER   HD22  591   6.051   3.710   4.120  0.7230 -0.7300  0.3714
   30LER   HD23  592   5.988   3.725   3.953  0.3660 -0.7974 -1.4694
   30LER      C  593   6.257   3.411   3.889  0.3031 -0.1551 -0.7910
   30LER      O  594   6.376   3.382   3.892  0.1017  0.2708 -0.3566
   31LER      N  595   6.181   3.347   3.979 -0.1291 -0.3807 -0.3116
   31LER      H  596   6.083   3.372   3.984 -0.2880 -1.1158  0.5680
   31LER     CA  597   6.220   3.245   4.083 -0.1396 -0.9833  0.4471
   31LER     HA  598   6.124   3.209   4.120  0.0396  0.8122  2.9526
   31LER     CB  599   6.284   3.325   4.204 -0.0898  0.4830 -0.8023
   31LER    HB1  600   6.359   3.394   4.165 -0.7793  0.6304 -1.8876
   31LER    HB2  601   6.337   3.255   4.269  1.1700  2.5271  0.4758
   31LER     CG  602   6.181   3.396   4.294 -0.6777 -0.6941  0.7682
   31LER     HG  603   6.100   3.440   4.236 -0.4288 -4.6647 -3.0571
   31LER    CD1  604   6.126   3.300   4.393  0.5083 -0.6621  0.1459
   31LER   HD11  605   6.067   3.358   4.463 -1.6038  0.1847 -2.1679
   31LER   HD12  606   6.058   3.233   4.340 -0.5060  1.7133 -1.7256
   31LER   HD13  607   6.199   3.242   4.449  1.3051 -0.0537 -0.2431
   31LER    CD2  608   6.259   3.507   4.374 -0.1708  0.7066 -0.5512
   31LER   HD21  609   6.328   3.558   4.305 -0.1097  0.3730 -0.7411
   31LER   HD22  610   6.187   3.584   4.400 -1.0935 -0.0042 -0.9715
   31LER   HD23  611   6.319   3.475   4.459 -0.0856  1.2932 -0.3874
   31LER      C  612   6.306   3.121   4.035 -0.0716 -0.7910 -0.6437
   31LER      O  613   6.421   3.102   4.076  0.2325 -0.2176 -0.6689
   32LY0      N  614   7.199   3.104   2.401 -0.1968 -0.1944 -0.0967
   32LY0     H1  615   7.111   3.150   2.385  0.1923  0.2875 -0.9036
   32LY0     H2  616   7.270   3.147   2.343  0.5960 -1.9780 -0.5222
   32LY0     H3  617   7.176   3.009   2.374  1.8368 -1.0937  1.1176
   32LY0     CA  618   7.242   3.110   2.540  0.2275  0.4999  0.3261
   32LY0     HA  619   7.272   3.213   2.556 -0.9974  0.8783  0.3244
   32LY0     CB  620   7.360   3.017   2.577 -0.0292  0.0502 -0.3577
   32LY0    HB1  621   7.407   3.067   2.662  0.7205 -1.0935 -0.0631
   32LY0    HB2  622   7.435   3.006   2.499  1.7626 -0.4095  1.3336
   32LY0     CG  623   7.314   2.877   2.618 -0.0713  0.3786 -1.1039
   32LY0    HG1  624   7.216   2.892   2.664  0.6405  1.3961  0.1270
   32LY0    HG2  625   7.389   2.845   2.690  2.0144  3.2737 -1.7909
   32LY0     CD  626   7.311   2.768   2.512  0.1637  0.1104  0.3193
   32LY0    HD1  627   7.253   2.686   2.555 -0.7914 -0.0172 -1.1332
   32LY0    HD2  628   7.410   2.730   2.485  0.0368  0.8232 -1.2286
   32LY0     CE  629   7.245   2.802   2.378 -0.3141 -0.0169  0.4652
   32LY0    HE1  630   7.262   2.726   2.300 -0.3682 -1.9068  2.2084
   32LY0    HE2  631   7.297   2.891   2.343  1.4624 -1.1916 -0.0896
   32LY0     NZ  632   7.101   2.818   2.381  0.2432  0.3882  1.0475
   32LY0    HZ1  633   7.070   2.908   2.415  0.0500  0.2043  1.3689
   32LY0    HZ2  634   7.060   2.797   2.291 -0.6450 -2.3043  1.9814
   32LY0    HZ3  635   7.069   2.735   2.429 -0.1857 -0.5770 -0.8236
   32LY0      C  636   7.114   3.108   2.628  0.9525  0.1055  0.4487
   32LY0      O  637   7.010   3.048   2.586 -0.2689 -0.2468 -0.2452
   33LER      N  638   7.109   3.176   2.746  0.5891  0.6128  0.1494
   33LER      H  639   7.197   3.206   2.785  0.2420 -0.1195  1.5853
   33LER     CA  640   6.990   3.170   2.829  0.6239  0.6981 -0.8407
   33LER     HA  641   6.895   3.172   2.776 -0.7380  0.4732  1.4841
   33LER     CB  642   7.001   3.289   2.927  0.7386 -0.5424  0.0243
   33LER    HB1  643   7.087   3.275   2.992  0.3324  0.2585  0.7506
   33LER    HB2  644   6.915   3.282   2.994  0.9586 -0.2348  0.3386
   33LER     CG  645   6.998   3.428   2.858  0.4225  0.4078  0.7966
   33LER     HG  646   7.080   3.441   2.788 -0.6042 -1.0454 -0.7717
   33LER    CD1  647   6.864   3.445   2.775 -0.1601  0.5963 -0.2706
   33LER   HD11  648   6.860   3.535   2.715 -0.2742  0.4357 -0.5032
   33LER   HD12  649   6.859   3.363   2.704  3.1735  0.2286 -0.2590
   33LER   HD13  650   6.773   3.444   2.836 -0.3323 -0.3613 -0.5349
   33LER    CD2  651   7.005   3.533   2.968 -0.1691  0.3853 -0.0928
   33LER   HD21  652   7.109   3.522   2.998 -0.6138  1.1331  1.8782
   33LER   HD22  653   6.978   3.629   2.925 -1.6887 -0.6168 -1.4964
   33LER   HD23  654   6.937   3.515   3.051  1.4951 -0.5949  1.1247
   33LER      C  655   6.988   3.038   2.909 -0.4772  0.4018 -0.7235
   33LER      O  656   7.068   2.942   2.886 -0.0320  0.2311  0.1336
   34LY0      N  657   6.424   1.969   2.284  0.1183 -0.1314 -0.3623
   34LY0     H1  658   6.490   1.941   2.356 -1.0226 -3.8363 -0.5805
   34LY0     H2  659   6.470   2.014   2.206  0.0469  0.5456 -0.0242
   34LY0     H3  660   6.384   1.884   2.249  2.5549 -1.3659 -0.4076
   34LY0     CA  661   6.321   2.052   2.340  0.1213  0.3695  0.1379
   34LY0     HA  662   6.254   1.990   2.400  0.4075 -0.6852 -0.6082
   34LY0     CB  663   6.234   2.111   2.228  0.1136  0.0082 -0.0389
   34LY0    HB1  664   6.136   2.133   2.271  0.1420 -1.9672  1.1870
   34LY0    HB2  665   6.217   2.025   2.164 -1.1427 -0.1577  0.4673
   34LY0     CG  666   6.296   2.233   2.166 -0.2328  0.4014  0.6009
   34LY0    HG1  667   6.404   2.220   2.167 -0.1301  1.1343  1.8529
   34LY0    HG2  668   6.264   2.319   2.226 -1.5923 -0.3210  0.9527
   34LY0     CD  669   6.226   2.257   2.034 -0.8185 -0.6181 -0.5756
   34LY0    HD1  670   6.118   2.273   2.042 -0.6239  1.4871 -1.6655
   34LY0    HD2  671   6.236   2.167   1.974  0.9274 -1.1979  0.4984
   34LY0     CE  672   6.293   2.382   1.967  0.0507  0.4377 -0.2896
   34LY0    HE1  673   6.393   2.350   1.936  0.6419  2.1073 -0.2206
   34LY0    HE2  674   6.301   2.465   2.037 -1.1574 -1.2273  1.9434
   34LY0     NZ  675   6.233   2.434   1.854 -0.5997 -0.7486 -0.4270
   34LY0    HZ1  676   6.144   2.478   1.872 -0.1269  0.3747 -0.7095
   34LY0    HZ2  677   6.299   2.487   1.800  0.8136 -0.6828  1.2759
   34LY0    HZ3  678   6.220   2.350   1.799  2.0245 -0.4281 -1.7085
   34LY0      C  679   6.383   2.165   2.438 -0.0670 -0.4635  0.3746
   34LY0      O  680   6.499   2.195   2.420 -0.3597  0.0838  0.0377
   35LER      N  681   6.303   2.226   2.524  0.3564 -0.0286 -0.6350
   35LER      H  682   6.207   2.199   2.539  0.3112  0.4726  0.0299
   35LER     CA  683   6.360   2.312   2.633 -0.2955  0.6765  0.0385
   35LER     HA  684   6.458   2.273   2.659  1.1744  2.6173 -2.2075
   35LER     CB  685   6.290   2.282   2.764 -0.0543 -0.1606 -0.6708
   35LER    HB1  686   6.185   2.313   2.765  0.3636  1.5037 -2.5381
   35LER    HB2  687   6.343   2.332   2.845  0.7249 -0.1784 -1.1658
   35LER     CG  688   6.286   2.130   2.797 -0.3579 -0.4103  0.4190
   35LER     HG  689   6.224   2.083   2.721 -2.7418  2.1788  0.6038
   35LER    CD1  690   6.424   2.069   2.813  0.2866 -0.0772  0.5488
   35LER   HD11  691   6.477   2.121   2.893  1.5381 -3.0711  1.8061
   35LER   HD12  692   6.419   1.963   2.837  0.2432 -0.0635  0.6023
   35LER   HD13  693   6.480   2.078   2.720  1.0639  0.8507  1.0889
   35LER    CD2  694   6.209   2.110   2.928 -0.2432 -0.0386 -0.1323
   35LER   HD21  695   6.101   2.122   2.922  0.0119  3.0263  0.0569
   35LER   HD22  696   6.233   2.017   2.979 -0.8072 -0.1204 -0.0144
   35LER   HD23  697   6.250   2.177   3.004  0.5719 -0.6489 -0.0147
   35LER      C  698   6.381   2.459   2.606 -0.1389 -0.8392 -0.5633
   35LER      O  699   6.294   2.516   2.545  0.3615 -0.0861 -0.3061
   36LYR      N  700   6.495   2.517   2.647  0.4120 -0.5316  0.5370
   36LYR      H  701   6.558   2.457   2.698  0.3984 -2.0545 -1.0933
   36LYR     CA  702   6.509   2.666   2.654  0.8664  0.6531  0.3363
   36LYR     HA  703   6.487   2.702   2.553  1.5774 -1.4948 -0.6503
   36LYR     CB  704   6.654   2.706   2.697  0.4046  0.3248 -1.0023
   36LYR    HB1  705   6.690   2.660   2.789 -1.0242 -1.1923 -1.1525
   36LYR    HB2  706   6.671   2.814   2.705  0.0069  0.2375  2.6550
   36LYR     CG  707   6.764   2.663   2.596 -0.4588  0.1557  0.4971
   36LYR    HG1  708   6.737   2.688   2.493 -0.5718  0.1039  0.5125
   36LYR    HG2  709   6.767   2.554   2.602  2.4683  0.1195 -0.2443
   36LYR     CD  710   6.894   2.714   2.647  0.2373 -0.2299 -0.1869
   36LYR    HD1  711   6.883   2.817   2.681 -0.2007 -0.4766  0.4280
   36LYR    HD2  712   6.970   2.721   2.569  0.8337 -0.4464  0.3631
   36LYR     CE  713   6.943   2.626   2.768  0.5896 -0.1872  0.5367
   36LYR    HE1  714   6.954   2.528   2.722  4.7235 -0.0510  0.8576
   36LYR    HE2  715   6.871   2.619   2.850  0.1216  0.1684  0.1690
   36LYR     NZ  716   7.069   2.663   2.816  0.0422 -0.5890  0.2381
   36LYR    HZ1  717   7.089   2.762   2.827  0.0393 -0.6282  0.6166
   36LYR      C  718   6.407   2.726   2.751 -0.6611 -0.6804  0.3887
   36LYR      O  719   6.379   2.658   2.850 -0.6776  0.4633 -0.2045
   37LY0      N  720   6.371   2.855   2.729 -0.4931  0.2223  0.4133
   37LY0      H  721   6.405   2.894   2.642 -1.6618 -1.3034 -0.7874
   37LY0     CA  722   6.270   2.932   2.806  0.0653  0.3633  0.1463
   37LY0     HA  723   6.255   2.879   2.900 -1.8008 -3.3858 -2.0055
   37LY0     CB  724   6.134   2.918   2.736 -0.6222 -0.2594 -0.2120
   37LY0    HB1  725   6.056   2.975   2.788 -0.4195  0.3161 -0.5280
   37LY0    HB2  726   6.096   2.817   2.751 -1.2422  0.1892  1.5735
   37LY0     CG  727   6.126   2.963   2.596 -0.1517  0.3776 -0.1461
   37LY0    HG1  728   6.185   2.899   2.531  1.0361  0.1350  1.1214
   37LY0    HG2  729   6.163   3.066   2.590  0.5057  0.2525  1.4280
   37LY0     CD  730   5.983   2.956   2.549  0.8708 -0.0943 -0.6016
   37LY0    HD1  731   5.910   3.007   2.612  1.6320 -0.5395  0.6618
   37LY0    HD2  732   5.954   2.851   2.539 -0.3110  0.2686 -1.2066
   37LY0     CE  733   5.963   3.017   2.405  0.5255  0.8406 -0.6580
   37LY0    HE1  734   5.997   3.119   2.420 -2.0317  1.7168 -0.4710
   37LY0    HE2  735   5.857   3.025   2.381 -0.4301 -3.5092  1.1614
   37LY0     NZ  736   6.034   2.948   2.295 -0.4136 -0.8984 -0.0757
   37LY0    HZ1  737   6.004   2.982   2.204 -0.2849  0.3881  0.3344
   37LY0    HZ2  738   6.132   2.955   2.316 -0.1852  0.9545 -1.4890
   37LY0    HZ3  739   6.010   2.851   2.289 -3.2315 -0.2558 -0.7758
   37LY0      C  740   6.303   3.075   2.841 -0.0797 -0.7280  0.8733
   37LY0      O  741   6.258   3.125   2.943 -0.0259  0.0042 -0.0641
   38LER      N  742   6.383   3.141   2.759 -0.0549 -0.0078  0.2293
   38LER      H  743   6.424   3.090   2.682 -0.0300  2.0152 -1.1541
   38LER     CA  744   6.443   3.279   2.789  0.3510 -0.1519  0.5470
   38LER     HA  745   6.360   3.347   2.810 -0.0935 -0.4537 -0.2143
   38LER     CB  746   6.519   3.331   2.666 -0.0697 -0.3265 -0.2132
   38LER    HB1  747   6.590   3.255   2.632 -0.1792  0.7892 -3.2204
   38LER    HB2  748   6.571   3.424   2.685 -0.6264  0.0327 -0.4121
   38LER     CG  749   6.428   3.354   2.544 -0.1005  0.3673  0.9682
   38LER     HG  750   6.382   3.261   2.509  0.1015  1.2363 -1.7708
   38LER    CD1  751   6.320   3.465   2.549 -0.4373  1.1306  0.3605
   38LER   HD11  752   6.240   3.434   2.615 -0.9368 -2.5210 -1.6653
   38LER   HD12  753   6.364   3.555   2.591  0.2672  0.7857  0.3780
   38LER   HD13  754   6.275   3.488   2.453  1.4503  1.7797 -0.4283
   38LER    CD2  755   6.513   3.380   2.416 -0.1906  0.3639 -0.8979
   38LER   HD21  756   6.585   3.299   2.404 -0.6210 -0.0435 -0.7841
   38LER   HD22  757   6.446   3.376   2.330 -0.2757 -0.4325 -0.8061
   38LER   HD23  758   6.561   3.477   2.417 -0.3885  0.4756  0.2488
   38LER      C  759   6.534   3.289   2.914  0.3791  0.8818  0.2606
   38LER      O  760   6.621   3.206   2.929 -0.5495  0.5737  0.2074
   39LY0      N  761   7.758   2.582   2.979 -0.0784 -0.0687 -0.5689
   39LY0     H1  762   7.836   2.518   2.986 -0.2215 -0.2478 -0.5807
   39LY0     H2  763   7.735   2.614   3.072 -2.1228 -0.5131 -0.8769
   39LY0     H3  764   7.797   2.663   2.933  3.5365 -1.2907  0.0463
   39LY0     CA  765   7.639   2.530   2.905  0.2936  0.0125 -0.3492
   39LY0     HA  766   7.610   2.437   2.953  0.5087 -0.3391 -0.8873
   39LY0     CB  767   7.678   2.502   2.757 -0.2072 -0.4433 -0.3149
   39LY0    HB1  768   7.603   2.435   2.714 -0.2334 -1.3281  1.0556
   39LY0    HB2  769   7.772   2.449   2.743  0.1663  0.6428 -2.3402
   39LY0     CG  770   7.692   2.628   2.663 -0.7917  0.1054 -0.0959
   39LY0    HG1  771   7.786   2.675   2.693 -0.7297  0.3939 -0.7328
   39LY0    HG2  772   7.617   2.707   2.673 -0.4092  0.3992  0.4977
   39LY0     CD  773   7.703   2.583   2.517  0.9219 -0.2437 -0.1499
   39LY0    HD1  774   7.613   2.526   2.492  2.1214 -1.2841 -2.3573
   39LY0    HD2  775   7.793   2.522   2.516  2.2113  1.5808 -0.4970
   39LY0     CE  776   7.720   2.693   2.409 -0.0226 -0.1638 -0.1798
   39LY0    HE1  777   7.814   2.745   2.427  0.0202 -0.5786  0.8690
   39LY0    HE2  778   7.638   2.764   2.421  0.5775  0.3375  1.1758
   39LY0     NZ  779   7.721   2.636   2.269 -0.2780  0.0508  0.0184
   39LY0    HZ1  780   7.631   2.595   2.250 -1.7131  3.2376 -0.7270
   39LY0    HZ2  781   7.717   2.716   2.207  1.8970  0.9956  0.9903
   39LY0    HZ3  782   7.807   2.588   2.245 -1.1693 -0.1249 -3.4511
   39LY0      C  783   7.520   2.627   2.916  0.2240  0.0011  1.0265
   39LY0      O  784   7.541   2.745   2.941 -0.0818 -0.5955 -0.3224
   40LER      N  785   7.398   2.574   2.905 -0.0651 -0.1196 -0.2200
   40LER      H  786   7.394   2.479   2.870  0.8227 -0.0928 -0.4180
   40LER     CA  787   7.275   2.651   2.936 -0.4027 -0.2792 -0.1285
   40LER     HA  788   7.286   2.751   2.894  1.1011 -0.5706 -0.4901
   40LER     CB  789   7.265   2.671   3.088  0.1932 -0.4240 -0.4069
   40LER    HB1  790   7.357   2.724   3.117  0.0507 -1.1079  1.4762
   40LER    HB2  791   7.278   2.579   3.145 -0.4253 -0.2255  0.0630
   40LER     CG  792   7.160   2.768   3.143  0.2718  0.9039  0.0678
   40LER     HG  793   7.086   2.797   3.068  0.2875  0.9118  0.0554
   40LER    CD1  794   7.077   2.707   3.259 -0.6162 -0.0092  0.1798
   40LER   HD11  795   7.035   2.610   3.231  2.2788 -1.0686 -0.8402
   40LER   HD12  796   7.129   2.691   3.353 -1.9470 -0.4974  0.8633
   40LER   HD13  797   7.000   2.778   3.289 -1.4164 -1.3005  1.3374
   40LER    CD2  798   7.213   2.898   3.194 -0.6877 -0.3664 -0.7017
   40LER   HD21  799   7.268   2.957   3.121  2.5032 -0.4109  1.4534
   40LER   HD22  800   7.126   2.951   3.233 -1.0507 -1.8632  0.6280
   40LER   HD23  801   7.278   2.874   3.279 -0.8069  1.7004  0.0308
   40LER      C  802   7.153   2.582   2.874 -0.4275 -0.4954  0.2806
   40LER      O  803   7.141   2.456   2.869 -0.2357  0.0261  0.8395
   41U      O5'  804   6.201   9.326   1.729  0.3974  0.8300 -0.5871
   41U      H5T  805   6.211   9.302   1.822 -1.4306 -0.5582 -0.6815
   41U      C5'  806   6.108   9.434   1.727 -0.0270  1.0850 -0.0266
   41U     H5'1  807   6.109   9.471   1.625 -2.6996 -2.2478 -1.4685
   41U     H5'2  808   6.117   9.497   1.816  0.5402  0.5606  0.2965
   41U      C4'  809   5.965   9.372   1.724  0.2972  0.1599 -0.1919
   41U      H4'  810   5.890   9.450   1.736 -1.7531 -1.1687 -3.2222
   41U      O4'  811   5.947   9.296   1.606  0.1660 -0.3211  0.5032
   41U      C1'  812   5.825   9.210   1.630 -0.0100 -0.5820 -0.3136
   41U      H1'  813   5.748   9.265   1.576  1.3358 -0.1282 -1.8509
   41U       N1  814   5.825   9.080   1.569 -0.3509 -0.0364  0.0007
   41U       C6  815   5.930   8.990   1.582  0.1862 -0.6129 -0.4806
   41U       H6  816   6.002   9.008   1.660 -1.5091  0.7334  0.8560
   41U       C5  817   5.950   8.888   1.502  0.1200  0.2953 -0.3520
   41U       H5  818   6.037   8.826   1.515  0.5635  0.8334 -0.7301
   41U       C4  819   5.860   8.871   1.386 -0.3782  0.3353 -0.5729
   41U       O4  820   5.880   8.782   1.306 -0.3968  0.3592  0.1540
   41U       N3  821   5.754   8.957   1.378  0.3927  0.1818 -0.3460
   41U       H3  822   5.683   8.931   1.311  0.0695 -1.4319  0.5896
   41U       C2  823   5.724   9.053   1.472 -0.3908  0.1559 -0.2981
   41U       O2  824   5.625   9.117   1.458  0.3858 -0.0481 -0.4121
   41U      C3'  825   5.931   9.270   1.835 -0.4872 -0.2391 -0.1493
   41U      H3'  826   6.014   9.200   1.835  0.8197  1.2607  0.1508
   41U      C2'  827   5.805   9.207   1.781  0.6775  0.0707  0.1709
   41U     H2'1  828   5.791   9.105   1.818 -0.8920  0.4540  0.7261
   41U      O2'  829   5.690   9.282   1.820  0.2124 -0.5223  0.3229
   41U     HO'2  830   5.686   9.276   1.916 -0.6708  0.7333  0.3830
   41U      O3'  831   5.907   9.328   1.962  0.4617 -0.3300  0.1209
   42U        P  832   5.902   9.243   2.095 -0.0426 -0.3673  0.4951
   42U      O1P  833   5.887   9.329   2.212 -0.0695  0.7043 -0.1767
   42U      O2P  834   6.013   9.150   2.090 -0.5178  0.0732  0.3158
   42U      O5'  835   5.766   9.161   2.077  0.6372 -0.3568 -0.2520
   42U      C5'  836   5.646   9.221   2.115  0.7250 -0.4940  0.3213
   42U     H5'1  837   5.629   9.321   2.075  1.6108  0.2766  1.7704
   42U     H5'2  838   5.653   9.228   2.224  2.4534 -0.4032  0.2214
   42U      C4'  839   5.530   9.128   2.073  0.2112 -0.2089 -0.2629
   42U      H4'  840   5.434   9.177   2.093  0.1035 -0.3245 -0.4983
   42U      O4'  841   5.546   9.087   1.940  0.5691 -0.0921 -0.5722
   42U      C1'  842   5.484   8.957   1.930  0.3585 -0.5350  0.3490
   42U      H1'  843   5.393   8.976   1.873  0.3801  2.8425  1.2657
   42U       N1  844   5.574   8.866   1.851 -0.8555  0.0978 -0.6525
   42U       C6  845   5.708   8.848   1.872 -0.0972  0.4402  0.2167
   42U       H6  846   5.760   8.903   1.950 -1.1097  2.8937 -0.7281
   42U       C5  847   5.780   8.766   1.791 -0.0840  0.3685  0.8088
   42U       H5  848   5.883   8.744   1.812  0.0494 -1.1559 -1.1988
   42U       C4  849   5.724   8.678   1.689  0.3281 -0.0314 -0.0215
   42U       O4  850   5.796   8.601   1.627 -0.5920  0.0715 -0.5987
   42U       N3  851   5.588   8.695   1.680  0.0342 -0.0243  0.1993
   42U       H3  852   5.540   8.644   1.607 -1.4290 -0.6886  1.5490
   42U       C2  853   5.512   8.785   1.755 -0.7585  0.2584 -0.1866
   42U       O2  854   5.391   8.774   1.741  0.7622 -0.0749 -0.2075
   42U      C3'  855   5.535   8.992   2.155  0.7039 -0.3932  0.1340
   42U      H3'  856   5.640   8.964   2.149  1.4192  2.3544 -1.9148
   42U      C2'  857   5.451   8.898   2.069  0.6894 -0.3973  0.3798
   42U     H2'1  858   5.469   8.791   2.076  0.2578 -0.7789 -2.8774
   42U      O2'  859   5.313   8.926   2.077  0.5427 -0.0533 -0.2427
   42U     HO'2  860   5.300   8.963   2.165 -0.9300  1.0807 -0.9013
   42U      O3'  861   5.486   9.003   2.289  0.1547  0.1144 -0.7898
   43A        P  862   5.537   8.897   2.394 -0.3699 -0.4008  0.4021
   43A      O1P  863   5.474   8.935   2.527  0.3439  0.5820 -0.1635
   43A      O2P  864   5.680   8.876   2.382  0.7880  0.8081 -0.7143
   43A      O5'  865   5.474   8.749   2.346  0.3093  0.5260  0.4200
   43A      C5'  866   5.340   8.720   2.378  0.3280 -0.3647 -0.6779
   43A     H5'1  867   5.272   8.805   2.379  2.1271  1.1785  2.2361
   43A     H5'2  868   5.358   8.701   2.484  1.1037  0.3923 -0.6686
   43A      C4'  869   5.271   8.600   2.317 -0.2515  0.2479 -0.1382
   43A      H4'  870   5.166   8.594   2.347 -0.0234  0.4962  0.7171
   43A      O4'  871   5.284   8.596   2.177 -0.5852 -0.2482 -0.6469
   43A      C1'  872   5.289   8.467   2.129  0.3273 -0.1625 -0.1702
   43A      H1'  873   5.204   8.444   2.065 -0.8591 -1.8664  1.8955
   43A       N9  874   5.415   8.465   2.051 -0.5722  0.6962 -0.2379
   43A       C8  875   5.529   8.541   2.085 -0.2652  0.3775 -0.0103
   43A       H8  876   5.526   8.623   2.155 -1.7711  1.7881 -1.6110
   43A       N7  877   5.628   8.518   2.005 -0.4795  0.0348  0.1276
   43A       C5  878   5.591   8.397   1.938 -0.2120  0.1847 -0.6895
   43A       C6  879   5.653   8.319   1.840 -0.3288  0.6246  0.7061
   43A       N6  880   5.769   8.338   1.773 -0.2987 -0.4708  0.2534
   43A      H61  881   5.824   8.421   1.792  1.0780 -1.4501  0.6482
   43A      H62  882   5.787   8.268   1.703  0.2219  0.6116 -0.7462
   43A       N1  883   5.592   8.205   1.794 -0.3459 -0.6014  0.1337
   43A       C2  884   5.470   8.188   1.837  0.1064  0.2954  0.3921
   43A       H2  885   5.426   8.100   1.792  0.4305  0.4462 -0.2392
   43A       N3  886   5.393   8.262   1.914 -0.4917 -0.6910  0.5896
   43A       C4  887   5.460   8.369   1.966 -0.5177  0.4372 -0.3950
   43A      C3'  888   5.347   8.466   2.364  0.3588  0.2460  0.3511
   43A      H3'  889   5.451   8.488   2.340  0.2643 -1.1151 -1.5491
   43A      C2'  890   5.294   8.375   2.250  0.4601 -0.3571  0.0914
   43A     H2'1  891   5.362   8.292   2.231 -0.7416 -1.1496 -0.9324
   43A      O2'  892   5.162   8.327   2.270 -1.2615 -0.0435  0.2844
   43A     HO'2  893   5.146   8.257   2.206 -1.0869 -1.0255  1.2754
   43A      O3'  894   5.318   8.420   2.493 -0.3739 -0.0967 -0.3832
   44A        P  895   5.414   8.312   2.561 -0.2482 -0.2969 -0.0917
   44A      O1P  896   5.368   8.286   2.693 -0.4649  0.1355  0.0782
   44A      O2P  897   5.556   8.359   2.539  0.2957 -0.1769 -0.1981
   44A      O5'  898   5.393   8.174   2.484 -0.1951 -1.0281 -0.2667
   44A      C5'  899   5.272   8.093   2.502 -0.2371  0.1348 -0.0683
   44A     H5'1  900   5.184   8.158   2.494  1.0310  1.8755 -0.3555
   44A     H5'2  901   5.264   8.041   2.597  0.9058  0.6033  0.2960
   44A      C4'  902   5.266   7.990   2.396 -0.1853 -0.4728  0.0468
   44A      H4'  903   5.162   7.956   2.394 -0.5318  0.5698 -0.9161
   44A      O4'  904   5.291   8.053   2.274 -0.0990 -0.8052  0.0915
   44A      C1'  905   5.357   7.955   2.195 -0.3285 -0.1480 -0.3563
   44A      H1'  906   5.295   7.945   2.106  1.9817 -1.7018 -1.9022
   44A       N9  907   5.497   7.993   2.162  0.7171  0.3489  0.3334
   44A       C8  908   5.577   8.079   2.223 -0.4306 -0.2502  0.4880
   44A       H8  909   5.548   8.132   2.313  0.4343  0.7396  0.2166
   44A       N7  910   5.691   8.097   2.152  0.0515 -0.1762 -0.1204
   44A       C5  911   5.683   8.006   2.046 -0.2380  0.1610 -0.6792
   44A       C6  912   5.759   7.968   1.933 -0.1821 -0.0414 -1.1944
   44A       N6  913   5.871   8.015   1.891 -0.3631 -0.0063 -0.3597
   44A      H61  914   5.913   8.088   1.946 -0.5986 -1.1931  1.4774
   44A      H62  915   5.896   7.974   1.802  0.7551  1.5835 -0.8227
   44A       N1  916   5.704   7.890   1.836 -0.6189 -0.7124  0.0956
   44A       C2  917   5.582   7.842   1.854 -0.1620 -0.2608  0.4813
   44A       H2  918   5.544   7.785   1.770  1.2372 -1.8029  0.8326
   44A       N3  919   5.502   7.869   1.956  0.3044  0.8206  0.8437
   44A       C4  920   5.557   7.950   2.046 -0.3457  0.0736 -0.6050
   44A      C3'  921   5.358   7.872   2.428  0.2959 -0.3704 -0.1021
   44A      H3'  922   5.454   7.913   2.458  0.2501 -1.0086  0.9793
   44A      C2'  923   5.361   7.826   2.283 -0.3690  1.2663 -0.6377
   44A     H2'1  924   5.452   7.770   2.263 -0.4632  0.2869  1.3990
   44A      O2'  925   5.256   7.740   2.255  0.3015  0.5906  0.3657
   44A     HO'2  926   5.298   7.669   2.206  2.1104  1.8496 -0.0320
   44A      O3'  927   5.298   7.780   2.528 -0.3816  0.1257  0.4102
   45U        P  928   5.395   7.686   2.608  0.5315 -0.3206 -0.1535
   45U      O1P  929   5.314   7.630   2.724 -0.0517 -0.3327  0.0671
   45U      O2P  930   5.512   7.772   2.641  0.3009  0.3692  0.2438
   45U      O5'  931   5.441   7.565   2.514 -0.4712 -0.0340 -0.0863
   45U      C5'  932   5.350   7.461   2.490 -0.1171  0.2882  0.3778
   45U     H5'1  933   5.245   7.491   2.488  0.0411  0.8688 -2.2311
   45U     H5'2  934   5.366   7.404   2.582  1.1788 -0.7068 -0.4480
   45U      C4'  935   5.389   7.380   2.373  0.4996  0.3309  0.3416
   45U      H4'  936   5.304   7.316   2.348  0.0267  0.6192  1.1625
   45U      O4'  937   5.428   7.465   2.262 -0.1077 -0.5256 -0.6414
   45U      C1'  938   5.529   7.402   2.186  0.2704  0.1957  0.2683
   45U      H1'  939   5.479   7.357   2.100  2.2119  0.2871 -0.9750
   45U       N1  940   5.644   7.493   2.144  0.2605 -0.0924 -0.0530
   45U       C6  941   5.687   7.587   2.234  0.2349 -0.0840  0.1874
   45U       H6  942   5.638   7.591   2.330 -1.2372  2.0870 -0.5777
   45U       C5  943   5.781   7.674   2.205  0.3241 -0.6989 -0.2845
   45U       H5  944   5.801   7.746   2.283 -0.9593 -0.0896 -0.4820
   45U       C4  945   5.848   7.673   2.078 -0.6149 -0.7916 -0.7925
   45U       O4  946   5.942   7.748   2.047  0.3800 -0.3788 -0.0578
   45U       N3  947   5.800   7.582   1.991  0.0832 -0.2644 -0.7690
   45U       H3  948   5.848   7.572   1.902  0.8693 -0.3585 -0.3436
   45U       C2  949   5.703   7.486   2.021 -0.6085 -0.2715 -0.3549
   45U       O2  950   5.670   7.405   1.936 -0.0129 -0.4080  0.0212
   45U      C3'  951   5.517   7.299   2.403 -0.1664 -0.0302 -0.0462
   45U      H3'  952   5.580   7.357   2.470 -0.8500  0.9625 -0.2471
   45U      C2'  953   5.592   7.290   2.269 -0.2366  0.1577  0.2479
   45U     H2'1  954   5.700   7.293   2.287 -0.1450  2.3683 -0.3834
   45U      O2'  955   5.547   7.177   2.205 -0.1690  0.2529  0.1011
   45U     HO'2  956   5.513   7.123   2.277  2.3326 -0.7917  0.6312
   45U      O3'  957   5.482   7.168   2.458 -0.6139 -0.1658  0.6766
   46U        P  958   5.587   7.085   2.553  0.1118  0.4643  0.5397
   46U      O1P  959   5.498   6.978   2.606  0.1730  0.1007  0.0524
   46U      O2P  960   5.660   7.170   2.647 -0.6079 -0.2610  0.1056
   46U      O5'  961   5.697   7.024   2.456  0.3178  0.3801  0.2604
   46U      C5'  962   5.658   6.911   2.369  0.0776 -0.4991 -0.0093
   46U     H5'1  963   5.559   6.926   2.325 -0.1462 -1.3124  0.1983
   46U     H5'2  964   5.645   6.841   2.452  1.0596 -2.5468 -1.4980
   46U      C4'  965   5.772   6.867   2.270  0.5865  0.0865 -1.0213
   46U      H4'  966   5.738   6.771   2.230 -0.7384  0.0508  0.1181
   46U      O4'  967   5.791   6.969   2.167  0.0986  0.1954 -0.0010
   46U      C1'  968   5.932   6.976   2.135  0.0240  0.6248  0.4595
   46U      H1'  969   5.935   6.943   2.031  0.3363 -0.4444  0.7896
   46U       N1  970   5.984   7.115   2.145 -0.6661 -0.1080 -0.4569
   46U       C6  971   5.954   7.191   2.258  0.0554  1.1632 -0.2018
   46U       H6  972   5.884   7.146   2.327 -0.4476 -0.5569 -1.7440
   46U       C5  973   6.001   7.318   2.276  0.1420  0.9284  0.0618
   46U       H5  974   5.971   7.374   2.364 -0.9540 -0.9059  0.9053
   46U       C4  975   6.098   7.374   2.179 -0.2869  0.5485 -0.3068
   46U       O4  976   6.146   7.485   2.187  0.1772 -0.0222  0.2593
   46U       N3  977   6.128   7.287   2.077  0.0679 -0.2682  0.4813
   46U       H3  978   6.185   7.322   2.001 -1.0772 -1.6884 -1.1153
   46U       C2  979   6.085   7.160   2.057 -0.7018  0.4789 -0.9088
   46U       O2  980   6.125   7.091   1.966  0.6133  0.1120  0.1894
   46U      C3'  981   5.906   6.840   2.342  0.6623 -0.1092  0.0366
   46U      H3'  982   5.925   6.916   2.417 -3.1404  1.1353 -0.0214
   46U      C2'  983   5.994   6.868   2.220  0.7897  0.0073 -0.2953
   46U     H2'1  984   6.100   6.882   2.241  1.0179 -1.4835 -0.3719
   46U      O2'  985   5.998   6.757   2.122 -0.1147  0.3192 -0.1528
   46U     HO'2  986   5.993   6.678   2.177 -0.4659  0.9456  0.7259
   46U      O3'  987   5.926   6.699   2.378 -0.8684 -0.7357 -0.1895
   47A        P  988   6.026   6.654   2.490 -0.2043  0.1311  0.5160
   47A      O1P  989   6.007   6.509   2.519 -0.4425 -0.2144 -0.0911
   47A      O2P  990   6.006   6.749   2.602  0.4559  1.2558  0.0176
   47A      O5'  991   6.171   6.673   2.424  0.3606  0.3341  0.3001
   47A      C5'  992   6.216   6.576   2.331 -0.6720  0.5872  0.0420
   47A     H5'1  993   6.133   6.552   2.265 -0.0392  1.3419 -1.0509
   47A     H5'2  994   6.247   6.484   2.382  0.7305  1.0772  0.1231
   47A      C4'  995   6.344   6.630   2.266 -1.0437 -0.7598  0.6141
   47A      H4'  996   6.378   6.559   2.191  1.7523  0.6829  0.3859
   47A      O4'  997   6.306   6.757   2.213  0.0172 -0.9158  0.2469
   47A      C1'  998   6.430   6.828   2.185 -0.1573 -0.3161  0.5319
   47A      H1'  999   6.457   6.829   2.079 -1.1859 -2.2159  0.2105
   47A       N9 1000   6.424   6.957   2.251  0.4235  0.0968  0.1606
   47A       C8 1001   6.321   7.002   2.340 -0.4256  0.1044  0.4932
   47A       H8 1002   6.247   6.933   2.378 -0.7455 -0.2427 -0.7134
   47A       N7 1003   6.323   7.132   2.361  0.2810  0.5739  0.4153
   47A       C5 1004   6.431   7.174   2.277  0.2049  0.5977  0.0877
   47A       C6 1005   6.488   7.299   2.252  0.2980 -0.6239  0.5517
   47A       N6 1006   6.450   7.413   2.293 -0.1695  0.0751 -0.0464
   47A      H61 1007   6.365   7.413   2.348  0.9734  0.0831  1.7956
   47A      H62 1008   6.499   7.492   2.255 -2.4991  0.3756 -2.8447
   47A       N1 1009   6.602   7.311   2.184 -0.2917  0.0778 -0.0814
   47A       C2 1010   6.649   7.201   2.125 -0.2638 -0.6890 -0.1604
   47A       H2 1011   6.752   7.213   2.095  0.2691 -2.5098  0.8171
   47A       N3 1012   6.599   7.076   2.131  0.4824 -0.5690  0.2250
   47A       C4 1013   6.490   7.069   2.213 -0.3699  1.1535 -0.4375
   47A      C3' 1014   6.458   6.676   2.353  0.3493  0.1562 -0.1317
   47A      H3' 1015   6.426   6.737   2.438  2.0253  0.7173  0.1422
   47A      C2' 1016   6.539   6.749   2.252  0.0904 -0.0768  0.0431
   47A     H2'1 1017   6.610   6.822   2.290  0.0609 -0.5188  0.9919
   47A      O2' 1018   6.604   6.666   2.163  0.0287 -0.0828  0.0396
   47A     HO'2 1019   6.676   6.706   2.115 -0.5843  0.5056 -0.4079
   47A      O3' 1020   6.523   6.552   2.396 -0.0634 -0.2422  1.1472
   48U        P 1021   6.622   6.548   2.516  0.1119  0.1500  0.0026
   48U      O1P 1022   6.661   6.405   2.520  1.3133  0.5413 -0.5209
   48U      O2P 1023   6.555   6.609   2.633  0.1587 -0.0172 -0.0717
   48U      O5' 1024   6.752   6.635   2.466  0.0866  0.6454 -0.1195
   48U      C5' 1025   6.841   6.589   2.368 -0.1435  0.3571 -0.2477
   48U     H5'1 1026   6.792   6.544   2.282  1.6362  0.7261 -1.5083
   48U     H5'2 1027   6.899   6.511   2.417  0.1277  1.3180  1.0099
   48U      C4' 1028   6.938   6.697   2.330 -0.4002 -0.3567  0.4653
   48U      H4' 1029   7.007   6.661   2.254  0.6133 -0.8731  1.5973
   48U      O4' 1030   6.880   6.820   2.279 -0.0372  0.7622 -0.3657
   48U      C1' 1031   6.958   6.929   2.320 -0.5746  0.1317 -0.1429
   48U      H1' 1032   7.000   6.980   2.234  1.1176  2.3032  1.8498
   48U       N1 1033   6.878   7.027   2.396  0.1894 -0.6154 -0.2816
   48U       C6 1034   6.769   6.986   2.473 -0.0615 -0.6102 -0.3937
   48U       H6 1035   6.743   6.881   2.481 -0.9467 -0.2610  1.8738
   48U       C5 1036   6.681   7.072   2.534 -0.4638 -0.3146  0.1260
   48U       H5 1037   6.600   7.041   2.597 -0.3273  0.2428  0.5927
   48U       C4 1038   6.704   7.217   2.523  0.0340 -0.1054 -0.3700
   48U       O4 1039   6.639   7.307   2.582  0.0259  0.6342  0.0507
   48U       N3 1040   6.820   7.249   2.447 -0.2018  0.5825 -0.2759
   48U       H3 1041   6.840   7.348   2.440 -2.5078  1.1933  0.9341
   48U       C2 1042   6.913   7.164   2.382  0.5509  0.2511  0.6240
   48U       O2 1043   7.007   7.208   2.310 -0.1778 -0.1402  0.4459
   48U      C3' 1044   7.025   6.739   2.448 -0.1742  0.4028 -0.1806
   48U      H3' 1045   6.963   6.744   2.537  0.7478 -2.0769  0.7038
   48U      C2' 1046   7.072   6.879   2.404 -0.6721 -0.4220 -0.2308
   48U     H2'1 1047   7.094   6.949   2.485 -0.8394  0.4945 -0.9698
   48U      O2' 1048   7.185   6.877   2.321  0.0386  0.2231 -0.7802
   48U     HO'2 1049   7.264   6.890   2.374 -0.2783 -3.1184  0.7655
   48U      O3' 1050   7.128   6.641   2.478  0.1641 -0.2083  0.9087
   49C        P 1051   7.184   6.614   2.621  0.2928 -0.1879  0.0095
   49C      O1P 1052   7.276   6.498   2.607  0.1295 -0.0640 -0.4775
   49C      O2P 1053   7.075   6.595   2.720 -0.2553 -0.0956 -0.5123
   49C      O5' 1054   7.259   6.751   2.661 -0.0099 -0.0193  0.2491
   49C      C5' 1055   7.382   6.794   2.600  0.2879  0.4252 -0.1032
   49C     H5'1 1056   7.371   6.774   2.494  0.9494  1.1051 -0.3112
   49C     H5'2 1057   7.465   6.732   2.633  1.1896  2.8356  2.6655
   49C      C4' 1058   7.407   6.945   2.616  0.2248 -0.9237  0.3249
   49C      H4' 1059   7.498   6.960   2.558  0.3622 -0.1029  0.7374
   49C      O4' 1060   7.318   7.030   2.551  0.3364  0.3005  0.4806
   49C      C1' 1061   7.332   7.162   2.610  0.4169 -0.0461  0.6724
   49C      H1' 1062   7.372   7.233   2.538  2.0244  0.6424  2.1836
   49C       N1 1063   7.202   7.219   2.667  0.1535 -0.2823  0.7065
   49C       C6 1064   7.097   7.136   2.695  0.2613  0.0935 -0.1476
   49C       H6 1065   7.107   7.030   2.676 -1.3303 -0.0387 -0.4452
   49C       C5 1066   6.977   7.192   2.739  0.0440 -0.3568 -0.1065
   49C       H5 1067   6.895   7.125   2.761 -0.1028 -1.0897 -2.6329
   49C       C4 1068   6.967   7.336   2.747  0.2737 -0.7317 -0.1668
   49C       N4 1069   6.855   7.396   2.779 -0.0375 -0.1783  0.3230
   49C      H41 1070   6.775   7.336   2.798 -0.5344  0.2116 -0.5001
   49C      H42 1071   6.844   7.496   2.786  0.6084 -0.0822 -0.0184
   49C       N3 1072   7.074   7.417   2.728  0.1034  0.6602  0.4786
   49C       C2 1073   7.186   7.357   2.680 -0.3243  0.2277 -0.2839
   49C       O2 1074   7.277   7.436   2.649  0.4776  0.4264 -0.2230
   49C      C3' 1075   7.435   7.007   2.754  0.6556  0.2192  0.4056
   49C      H3' 1076   7.348   6.981   2.814  1.2026 -0.7746  0.7877
   49C      C2' 1077   7.440   7.155   2.719  0.0343  0.3409 -0.2046
   49C     H2'1 1078   7.402   7.224   2.795  0.5631  1.9818 -1.3610
   49C      O2' 1079   7.565   7.194   2.669 -0.4173 -0.3480  0.2714
   49C     HO'2 1080   7.627   7.232   2.732 -0.8087  0.2409  0.3004
   49C      O3' 1081   7.555   6.948   2.807  0.2024 -0.3674 -0.3271
   50U        P 1082   7.580   6.946   2.961  0.2432 -0.6118 -0.0281
   50U      O1P 1083   7.708   6.880   2.995 -0.3714 -0.1409  0.2061
   50U      O2P 1084   7.460   6.916   3.042 -0.2497  0.3787 -0.2601
   50U      O5' 1085   7.601   7.105   2.991 -0.3999 -0.0299 -0.5114
   50U      C5' 1086   7.719   7.168   2.953 -0.5209  0.0081 -0.1268
   50U     H5'1 1087   7.745   7.140   2.851  0.0661  0.0672  0.0019
   50U     H5'2 1088   7.799   7.128   3.017 -0.9142  0.7936  0.8906
   50U      C4' 1089   7.706   7.322   2.973 -0.4425  0.4749  0.5321
   50U      H4' 1090   7.793   7.367   2.924 -0.6474  1.1806  0.8065
   50U      O4' 1091   7.591   7.382   2.918 -0.7188  0.4949  0.0408
   50U      C1' 1092   7.552   7.481   3.011 -0.2519 -0.3890 -0.7186
   50U      H1' 1093   7.551   7.573   2.952  0.2182  0.4345  0.4997
   50U       N1 1094   7.408   7.459   3.057  0.2348 -0.1667  0.1225
   50U       C6 1095   7.334   7.339   3.038 -0.1294 -0.6998  0.7932
   50U       H6 1096   7.389   7.249   3.013 -0.0112 -0.1668 -1.0387
   50U       C5 1097   7.199   7.334   3.035  0.0443  0.0972  0.2588
   50U       H5 1098   7.143   7.244   3.013 -0.5155  0.5774 -0.2944
   50U       C4 1099   7.124   7.449   3.076  0.6272  0.4423  0.0359
   50U       O4 1100   7.004   7.463   3.081 -0.3081 -0.1825  0.6787
   50U       N3 1101   7.199   7.559   3.108  0.1497 -0.4059  0.1217
   50U       H3 1102   7.150   7.640   3.141  0.6482  0.4427 -1.1466
   50U       C2 1103   7.334   7.570   3.100  0.1459 -0.6073 -0.2914
   50U       O2 1104   7.384   7.666   3.155 -0.1759 -0.2021 -0.3905
   50U      C3' 1105   7.729   7.356   3.118  0.4217 -0.6923  0.1968
   50U      H3' 1106   7.664   7.292   3.178 -1.1892  0.3961 -0.3455
   50U      C2' 1107   7.660   7.492   3.121  0.0396  0.2115 -0.0925
   50U     H2'1 1108   7.615   7.520   3.216  2.2101  1.1773  0.7188
   50U      O2' 1109   7.746   7.597   3.084  0.0112 -0.2120  0.6985
   50U     HO'2 1110   7.828   7.573   3.129 -0.3533 -0.9187  0.9983
   50U      O3' 1111   7.868   7.362   3.156  0.1481 -0.1464  0.1265
   51A        P 1112   7.904   7.316   3.304  0.0758  0.0743 -0.0956
   51A      O1P 1113   8.048   7.340   3.330 -0.0180  0.9844 -0.2141
   51A      O2P 1114   7.858   7.174   3.317  0.3789 -0.1020  0.2657
   51A      O5' 1115   7.809   7.406   3.393 -0.1216 -0.3545 -0.3326
   51A      C5' 1116   7.858   7.533   3.436  0.6804  0.1978  0.6433
   51A     H5'1 1117   7.885   7.584   3.344  0.8077 -1.4694 -0.2766
   51A     H5'2 1118   7.949   7.517   3.494  0.5510  0.2291  0.8557
   51A      C4' 1119   7.748   7.611   3.512 -0.1876 -0.5953  0.1739
   51A      H4' 1120   7.779   7.714   3.533 -2.4163  0.1622  0.0806
   51A      O4' 1121   7.627   7.607   3.432  0.3343  0.3484  0.8743
   51A      C1' 1122   7.516   7.650   3.512  0.1573 -0.3109  0.5989
   51A      H1' 1123   7.507   7.757   3.491 -0.2220 -0.2991  0.8109
   51A       N9 1124   7.392   7.577   3.478  0.0004 -0.3623  0.1938
   51A       C8 1125   7.384   7.448   3.437  0.0906 -0.3267 -0.1398
   51A       H8 1126   7.472   7.388   3.418 -0.4865 -1.1664 -0.2097
   51A       N7 1127   7.267   7.408   3.396 -0.3442 -0.2924 -0.0637
   51A       C5 1128   7.191   7.510   3.455  0.2946  0.1692 -0.0519
   51A       C6 1129   7.054   7.532   3.464  0.1204 -0.2751  0.7602
   51A       N6 1130   6.961   7.457   3.409 -0.1381  0.4274 -0.2287
   51A      H61 1131   6.979   7.385   3.340 -0.3470 -2.6907  2.6909
   51A      H62 1132   6.864   7.482   3.421 -1.5740 -3.0354 -2.8421
   51A       N1 1133   7.004   7.627   3.548 -0.3000  0.1219  0.3612
   51A       C2 1134   7.093   7.707   3.605  0.4562 -0.7473  0.4460
   51A       H2 1135   7.045   7.791   3.653  0.0098  0.8675 -2.5556
   51A       N3 1136   7.224   7.715   3.589  0.4199  0.6213  0.2297
   51A       C4 1137   7.263   7.608   3.515  0.0887 -0.5794 -0.3137
   51A      C3' 1138   7.692   7.548   3.644 -0.0224 -0.4172 -0.2733
   51A      H3' 1139   7.662   7.444   3.630  1.9285 -0.7148 -2.9590
   51A      C2' 1140   7.562   7.626   3.656  0.4168 -0.8890  0.5607
   51A     H2'1 1141   7.480   7.578   3.710 -2.0759  2.6847  0.3200
   51A      O2' 1142   7.574   7.752   3.714  0.2262  0.0693 -0.0592
   51A     HO'2 1143   7.525   7.750   3.796  1.4601 -1.6500  0.6792
   51A      O3' 1144   7.786   7.566   3.747  0.0742 -0.1562  0.0812
   52U        P 1145   7.771   7.499   3.894  0.0061 -0.5796 -0.4723
   52U      O1P 1146   7.901   7.514   3.966  0.2428  0.0364 -0.6339
   52U      O2P 1147   7.719   7.362   3.877  0.9423 -0.2376 -0.0285
   52U      O5' 1148   7.666   7.580   3.983  0.0807  0.8752 -0.6751
   52U      C5' 1149   7.684   7.702   4.047  0.2530  0.0577  0.0732
   52U     H5'1 1150   7.752   7.765   3.990 -0.3253  0.8676  0.2624
   52U     H5'2 1151   7.722   7.679   4.147  1.8314 -2.1468 -0.9568
   52U      C4' 1152   7.551   7.777   4.076 -0.1005  0.8026  0.6164
   52U      H4' 1153   7.575   7.881   4.097  0.9063  0.4651  1.1963
   52U      O4' 1154   7.447   7.759   3.972  0.1002 -0.1820 -0.3680
   52U      C1' 1155   7.319   7.761   4.022 -0.4022 -0.3093 -0.1933
   52U      H1' 1156   7.266   7.852   3.995 -2.2706 -1.4809 -0.6585
   52U       N1 1157   7.248   7.637   3.969 -0.6123 -0.0643 -0.3062
   52U       C6 1158   7.317   7.523   3.924 -0.2138 -0.5054  0.3463
   52U       H6 1159   7.424   7.515   3.940 -0.0717  1.4240  0.5919
   52U       C5 1160   7.253   7.423   3.864 -0.6262 -0.6096  0.1122
   52U       H5 1161   7.306   7.334   3.833  0.3319  0.2980 -0.9534
   52U       C4 1162   7.115   7.433   3.834  0.5520  0.4239  0.4274
   52U       O4 1163   7.050   7.347   3.771  0.2498 -0.0457 -0.5826
   52U       N3 1164   7.049   7.543   3.878 -0.8063  0.6336 -0.0280
   52U       H3 1165   6.948   7.547   3.873 -0.7327  2.5486 -2.0203
   52U       C2 1166   7.106   7.648   3.953 -0.0287 -0.1253  0.7806
   52U       O2 1167   7.030   7.740   3.990 -0.0592 -0.0353  0.4055
   52U      C3' 1168   7.482   7.709   4.193  0.3331 -0.9382 -0.0820
   52U      H3' 1169   7.491   7.600   4.184  0.6455 -0.8345 -1.1264
   52U      C2' 1170   7.341   7.760   4.174 -0.3365 -0.4771 -0.0696
   52U     H2'1 1171   7.275   7.697   4.233  2.1929 -0.5174  2.9908
   52U      O2' 1172   7.328   7.893   4.217 -0.6060  0.1480 -0.8899
   52U     HO'2 1173   7.395   7.898   4.286 -0.7609  0.3675 -0.7543
   52U      O3' 1174   7.541   7.752   4.312  0.3108 -0.0020 -0.1555
   53U        P 1175   7.526   7.665   4.443 -0.3546  0.2001  0.2327
   53U      O1P 1176   7.581   7.749   4.554  0.0104 -0.4152 -0.3257
   53U      O2P 1177   7.586   7.532   4.417  0.2095  0.2615  0.3867
   53U      O5' 1178   7.364   7.664   4.465  0.4193  0.4233 -0.0958
   53U      C5' 1179   7.294   7.758   4.541  1.0870  0.6184 -0.7166
   53U     H5'1 1180   7.305   7.860   4.505  0.6564  0.0876 -2.4115
   53U     H5'2 1181   7.319   7.747   4.647 -1.0551  2.2629  0.0430
   53U      C4' 1182   7.141   7.727   4.533  0.6075 -0.3750  0.2679
   53U      H4' 1183   7.091   7.809   4.585  1.3532 -0.3952  1.0532
   53U      O4' 1184   7.088   7.713   4.403 -0.0165  0.4182  0.0446
   53U      C1' 1185   6.980   7.630   4.395 -0.1708 -0.5413  0.1445
   53U      H1' 1186   6.893   7.683   4.356 -0.4267  1.2192  2.8521
   53U       N1 1187   7.007   7.518   4.299 -0.1874  0.0462  0.2580
   53U       C6 1188   7.130   7.470   4.270  0.6229 -0.1188 -0.4553
   53U       H6 1189   7.219   7.506   4.318  0.2469  0.7945 -0.4167
   53U       C5 1190   7.141   7.365   4.184  0.9516  0.5052 -0.0723
   53U       H5 1191   7.239   7.325   4.161  1.2919  1.5182 -0.4626
   53U       C4 1192   7.030   7.290   4.143  0.3582 -0.1484  1.0509
   53U       O4 1193   7.039   7.185   4.082 -0.0794 -0.2497 -0.4264
   53U       N3 1194   6.911   7.347   4.176  0.1541 -0.2879  0.3242
   53U       H3 1195   6.827   7.295   4.156 -1.1207  1.5258  0.6893
   53U       C2 1196   6.892   7.455   4.253  0.1164 -0.1832  0.4077
   53U       O2 1197   6.776   7.487   4.281  0.1367  0.6632 -0.1021
   53U      C3' 1198   7.105   7.602   4.607  0.5806  0.4346 -0.3398
   53U      H3' 1199   7.161   7.515   4.572  2.1465  0.5131  1.7907
   53U      C2' 1200   6.968   7.579   4.542  0.7125 -0.9612  0.8446
   53U     H2'1 1201   6.941   7.474   4.542  2.5415 -1.4605  1.1562
   53U      O2' 1202   6.874   7.651   4.623 -0.3956 -0.6284 -0.1788
   53U     HO'2 1203   6.894   7.604   4.705  1.1701  0.1490 -0.0591
   53U      O3' 1204   7.096   7.608   4.751 -0.3391 -0.0989  0.1095
   54C        P 1205   7.111   7.486   4.856  0.0845 -0.0248  0.0507
   54C      O1P 1206   7.138   7.543   4.986  0.3035 -0.7342  0.4081
   54C      O2P 1207   7.197   7.380   4.797 -0.2702 -0.1801  0.1197
   54C      O5' 1208   6.959   7.442   4.856 -0.3868  0.3875 -0.0565
   54C      C5' 1209   6.849   7.506   4.921 -0.3093  0.3060 -0.2802
   54C     H5'1 1210   6.840   7.615   4.918  1.2914  0.7505  3.9837
   54C     H5'2 1211   6.865   7.486   5.027 -0.4030 -1.2432 -0.5323
   54C      C4' 1212   6.715   7.440   4.886  0.0867 -0.7167  0.0303
   54C      H4' 1213   6.632   7.498   4.927 -0.0838  0.9128 -2.4449
   54C      O4' 1214   6.702   7.427   4.742  0.1551  0.3694  0.3012
   54C      C1' 1215   6.635   7.306   4.709 -1.0235  0.5746  0.3297
   54C      H1' 1216   6.545   7.345   4.660 -0.3163  1.1517 -0.5515
   54C       N1 1217   6.717   7.221   4.613  0.0647 -0.7336 -0.0627
   54C       C6 1218   6.855   7.231   4.605  0.2614 -0.1479 -0.3566
   54C       H6 1219   6.912   7.296   4.669  2.8150  0.0538 -2.6510
   54C       C5 1220   6.929   7.165   4.515  0.3011 -0.6967 -0.3236
   54C       H5 1221   7.035   7.180   4.506 -0.0069  0.9667 -1.6848
   54C       C4 1222   6.857   7.094   4.416 -0.0238 -0.5428  0.5024
   54C       N4 1223   6.929   7.027   4.326  0.5911 -0.7582 -0.3149
   54C      H41 1224   7.029   7.022   4.328  0.6057 -0.3834  0.0541
   54C      H42 1225   6.882   6.969   4.258  0.2481 -0.1588 -0.5904
   54C       N3 1226   6.725   7.093   4.419  0.1451  0.3455 -0.0941
   54C       C2 1227   6.653   7.145   4.516  0.4866 -0.1575 -0.2948
   54C       O2 1228   6.534   7.131   4.524 -0.0423  0.2202  0.1974
   54C      C3' 1229   6.712   7.299   4.944 -0.3902 -0.4287  0.7729
   54C      H3' 1230   6.813   7.260   4.947 -0.4966 -1.1575 -2.1478
   54C      C2' 1231   6.614   7.235   4.841  0.1429  0.0172  0.4902
   54C     H2'1 1232   6.643   7.130   4.855  0.3114  0.0615  0.4820
   54C      O2' 1233   6.478   7.245   4.867  0.1114 -0.0703  0.4974
   54C     HO'2 1234   6.468   7.286   4.953  3.6910 -0.2201  1.1176
   54C      O3' 1235   6.654   7.297   5.075 -0.5533  0.5465 -0.4748
   55C        P 1236   6.680   7.168   5.178 -0.1350  0.2996  0.2323
   55C      O1P 1237   6.638   7.205   5.314 -0.0790 -0.1066  0.2579
   55C      O2P 1238   6.820   7.132   5.160 -0.4760  0.2706  0.2956
   55C      O5' 1239   6.593   7.050   5.125 -0.1779  0.2382  0.1775
   55C      C5' 1240   6.453   7.046   5.151  0.1289 -0.6738  0.3209
   55C     H5'1 1241   6.410   7.139   5.115 -1.5909 -1.1428  1.0571
   55C     H5'2 1242   6.451   7.034   5.259  1.4366 -0.4218  0.3929
   55C      C4' 1243   6.373   6.941   5.077  0.0310 -1.0953 -0.5727
   55C      H4' 1244   6.266   6.947   5.092  0.0037 -3.5282  0.7539
   55C      O4' 1245   6.396   6.960   4.941  0.2265  0.0247  0.0419
   55C      C1' 1246   6.397   6.837   4.874  0.0909  0.5003 -0.0763
   55C      H1' 1247   6.310   6.825   4.809 -0.9792 -1.3697  1.5867
   55C       N1 1248   6.528   6.805   4.811 -0.3959  0.1699  0.1479
   55C       C6 1249   6.636   6.878   4.847 -0.5664  0.4307 -0.0605
   55C       H6 1250   6.642   6.936   4.939 -1.3432 -2.8947  2.2602
   55C       C5 1251   6.750   6.847   4.781  0.2473  0.3851  0.1556
   55C       H5 1252   6.844   6.892   4.808  0.6489 -1.3767  1.8747
   55C       C4 1253   6.747   6.753   4.669  0.0196  0.4521 -0.9717
   55C       N4 1254   6.859   6.734   4.606  0.0228 -0.0581 -0.3941
   55C      H41 1255   6.942   6.782   4.636 -0.7524  1.7855 -1.0276
   55C      H42 1256   6.865   6.660   4.537  0.7076  0.3220 -0.7532
   55C       N3 1257   6.640   6.686   4.637  0.9296 -0.1071 -0.2140
   55C       C2 1258   6.531   6.708   4.714 -0.3722 -0.5214 -0.2313
   55C       O2 1259   6.434   6.637   4.682 -0.0850  0.0341 -0.5867
   55C      C3' 1260   6.418   6.801   5.115  0.9571 -0.0937  0.6566
   55C      H3' 1261   6.526   6.801   5.131  0.6915  0.5970  2.7713
   55C      C2' 1262   6.367   6.729   4.985  0.2304 -0.4354  0.5051
   55C     H2'1 1263   6.436   6.645   4.983  1.4045  0.4825  0.8473
   55C      O2' 1264   6.225   6.701   4.988 -1.0150 -0.0139  0.1716
   55C     HO'2 1265   6.213   6.683   5.082 -0.2281  1.5668  0.6234
   55C      O3' 1266   6.354   6.744   5.228 -0.3675 -0.3156  0.3394
   56G        P 1267   6.397   6.609   5.299  0.5325 -0.1217  0.2357
   56G      O1P 1268   6.298   6.591   5.408 -0.2292 -0.0318 -0.9472
   56G      O2P 1269   6.541   6.625   5.330 -0.0125 -0.0594 -0.6682
   56G      O5' 1270   6.379   6.496   5.186  0.4440  0.1480 -0.4781
   56G      C5' 1271   6.257   6.418   5.161 -0.9686  0.1634 -0.2698
   56G     H5'1 1272   6.173   6.478   5.125 -0.7657  0.8657  0.4277
   56G     H5'2 1273   6.220   6.370   5.252 -0.3873 -2.1670 -1.1750
   56G      C4' 1274   6.288   6.310   5.065  0.4552 -0.8912  0.0914
   56G      H4' 1275   6.198   6.248   5.060  0.6160 -1.1195  0.0398
   56G      O4' 1276   6.319   6.357   4.939 -0.6634 -0.1700  0.6779
   56G      C1' 1277   6.416   6.266   4.877 -0.0257  0.9026 -0.6632
   56G      H1' 1278   6.379   6.228   4.781  1.7397 -2.2107 -0.2256
   56G       N9 1279   6.546   6.326   4.854 -0.1841 -0.0677  0.4376
   56G       C8 1280   6.609   6.428   4.920 -0.0837 -0.4257  0.1557
   56G       H8 1281   6.555   6.481   4.997 -2.0832 -1.2437 -0.6046
   56G       N7 1282   6.727   6.457   4.869 -0.2447 -0.0223 -0.2434
   56G       C5 1283   6.742   6.360   4.769  0.7507 -0.5089  0.2017
   56G       C6 1284   6.853   6.326   4.684  0.1244  0.3961  0.0444
   56G       O6 1285   6.955   6.391   4.674  0.2179  0.4350 -0.1208
   56G       N1 1286   6.836   6.210   4.613 -0.0069 -0.2026  0.9203
   56G       H1 1287   6.901   6.193   4.537 -1.6138 -0.3407 -0.4768
   56G       C2 1288   6.725   6.135   4.624  0.3715  0.4923 -0.5749
   56G       N2 1289   6.724   6.022   4.548  0.4614 -0.1984 -0.0409
   56G      H21 1290   6.803   5.997   4.491  2.0488  0.0898  1.8870
   56G      H22 1291   6.626   5.998   4.541 -0.2432  2.4060 -0.1830
   56G       N3 1292   6.616   6.155   4.701 -0.1753  0.1101 -0.0629
   56G       C4 1293   6.636   6.274   4.769 -0.2193  0.3434 -0.1174
   56G      C3' 1294   6.404   6.228   5.115 -0.0529  0.1727 -0.2623
   56G      H3' 1295   6.491   6.276   5.158  0.0827 -0.9492  0.7816
   56G      C2' 1296   6.436   6.157   4.985 -0.0542  0.2534 -0.3749
   56G     H2'1 1297   6.541   6.129   4.982  0.4394  2.0825 -1.6363
   56G      O2' 1298   6.346   6.047   4.951  0.0284 -0.1214 -0.2949
   56G     HO'2 1299   6.302   6.030   5.034  0.1397  0.4234 -0.1214
   56G      O3' 1300   6.360   6.136   5.210 -0.6471 -0.0453  0.0977
   57U        P 1301   6.463   6.048   5.299 -0.1859 -0.2788  0.1925
   57U      O1P 1302   6.392   5.970   5.403  0.1103  0.6853 -0.3651
   57U      O2P 1303   6.563   6.146   5.349 -0.6000 -0.0025 -0.5145
   57U      O5' 1304   6.523   5.950   5.194  0.4671  0.2523 -0.5954
   57U      C5' 1305   6.465   5.829   5.153  0.2022  0.3745 -0.2112
   57U     H5'1 1306   6.363   5.843   5.117  0.6606  2.7818 -0.7659
   57U     H5'2 1307   6.461   5.766   5.242 -0.1656  0.8279  0.0958
   57U      C4' 1308   6.562   5.757   5.061  0.3302  0.4705 -0.2927
   57U      H4' 1309   6.519   5.664   5.024  1.2615 -0.1529  0.1577
   57U      O4' 1310   6.594   5.825   4.944  0.0415 -0.0894  0.0762
   57U      C1' 1311   6.726   5.789   4.906  0.5861 -0.5179  0.2170
   57U      H1' 1312   6.717   5.752   4.804 -0.3342  1.6042 -0.5475
   57U       N1 1313   6.822   5.903   4.912 -0.2595  0.5512  0.0232
   57U       C6 1314   6.800   6.013   4.993  0.2937  0.0842  0.0371
   57U       H6 1315   6.707   6.016   5.049 -1.3316 -0.1158 -2.4760
   57U       C5 1316   6.888   6.113   5.001 -0.2379 -0.1827 -0.1549
   57U       H5 1317   6.874   6.192   5.072  1.7759 -1.7162  2.1167
   57U       C4 1318   6.996   6.114   4.907 -0.4452  0.4608  0.6687
   57U       O4 1319   7.070   6.212   4.900 -0.4181  0.0539 -0.5686
   57U       N3 1320   7.007   6.006   4.821 -0.6527 -0.1794  0.6006
   57U       H3 1321   7.087   6.003   4.759 -0.3842 -1.8099  0.9857
   57U       C2 1322   6.928   5.897   4.822  0.0726 -0.0260  0.2251
   57U       O2 1323   6.960   5.803   4.753  0.1794 -0.3344  0.0374
   57U      C3' 1324   6.697   5.712   5.116 -0.4050 -0.3935 -0.3560
   57U      H3' 1325   6.735   5.799   5.169  1.2279 -1.4889  0.3406
   57U      C2' 1326   6.784   5.684   5.000 -0.0692 -0.2848 -0.2005
   57U     H2'1 1327   6.890   5.699   5.021  0.3331 -1.4099 -1.3045
   57U      O2' 1328   6.769   5.553   4.939  0.5541  0.1098 -0.1439
   57U     HO'2 1329   6.847   5.545   4.883  0.1490  1.9913 -1.0922
   57U      O3' 1330   6.685   5.605   5.203  0.0560 -0.1231  0.0408
   58A        P 1331   6.776   5.586   5.335 -0.2764  0.0653  0.5034
   58A      O1P 1332   6.716   5.483   5.418 -0.0835 -0.5606  0.6548
   58A      O2P 1333   6.787   5.721   5.389  0.4475  0.3375 -0.3267
   58A      O5' 1334   6.922   5.543   5.283  0.3996  0.8144  0.0474
   58A      C5' 1335   6.937   5.420   5.212  0.0216 -0.0025 -0.2581
   58A     H5'1 1336   6.848   5.405   5.152 -1.5265  0.0085  1.9298
   58A     H5'2 1337   6.937   5.330   5.273 -1.2238  0.1327 -0.0444
   58A      C4' 1338   7.065   5.428   5.133 -0.0536 -1.2924  0.0225
   58A      H4' 1339   7.068   5.337   5.072 -0.8811  1.1178 -3.9236
   58A      O4' 1340   7.065   5.539   5.039 -0.1330 -0.5348 -0.1520
   58A      C1' 1341   7.198   5.575   5.013 -0.9893 -0.0050  0.2667
   58A      H1' 1342   7.239   5.564   4.913 -1.0047  3.4890 -0.2466
   58A       N9 1343   7.214   5.723   5.047  0.0166  0.9059  0.1198
   58A       C8 1344   7.121   5.802   5.115 -0.0538  0.2212  0.4617
   58A       H8 1345   7.036   5.756   5.164 -0.0446  1.7649  2.0235
   58A       N7 1346   7.167   5.923   5.134 -0.4654 -0.0835 -0.2323
   58A       C5 1347   7.285   5.928   5.057  0.1860 -0.4030 -0.3755
   58A       C6 1348   7.384   6.028   5.031 -0.0743  0.2038  0.1401
   58A       N6 1349   7.377   6.163   5.049 -0.7939 -0.0102  0.2357
   58A      H61 1350   7.288   6.174   5.096 -0.8323 -1.3399  0.5272
   58A      H62 1351   7.449   6.226   5.017 -1.8115 -0.1896 -2.7850
   58A       N1 1352   7.493   5.995   4.960  0.1328 -0.1112  0.0416
   58A       C2 1353   7.511   5.874   4.915  0.7473 -0.1925 -1.2696
   58A       H2 1354   7.602   5.860   4.858  0.6895 -0.5681 -1.2717
   58A       N3 1355   7.434   5.765   4.942  0.1772 -0.1472 -0.1503
   58A       C4 1356   7.314   5.800   5.011 -0.2089 -0.4511 -0.1627
   58A      C3' 1357   7.198   5.435   5.204 -0.2445 -0.1182  0.1435
   58A      H3' 1358   7.173   5.514   5.274 -1.1182  2.0469 -2.4455
   58A      C2' 1359   7.290   5.489   5.099 -0.6589  0.1879  0.5643
   58A     H2'1 1360   7.367   5.551   5.145  0.7713 -0.6405 -0.5877
   58A      O2' 1361   7.348   5.383   5.021 -0.1632 -0.0835  0.5556
   58A     HO'2 1362   7.412   5.330   5.070  2.6555  1.8587 -0.7841
   58A      O3' 1363   7.246   5.318   5.271 -0.1335  0.1237  0.5203
   59C        P 1364   7.360   5.317   5.394  0.2940 -0.2068 -0.2668
   59C      O1P 1365   7.367   5.179   5.446  0.0013 -0.2876 -0.6492
   59C      O2P 1366   7.314   5.430   5.478  0.2696  0.0214 -0.3942
   59C      O5' 1367   7.500   5.349   5.324 -0.6424  0.2386 -0.0122
   59C      C5' 1368   7.558   5.255   5.235  0.1076 -0.9226 -0.9470
   59C     H5'1 1369   7.492   5.211   5.160 -2.1089 -0.2081  0.5269
   59C     H5'2 1370   7.613   5.179   5.291 -0.2633  0.1180  0.8945
   59C      C4' 1371   7.659   5.326   5.149  0.5642  0.1777  0.0406
   59C      H4' 1372   7.688   5.251   5.075  0.5001 -2.7195  2.7320
   59C      O4' 1373   7.611   5.440   5.081  0.2620 -0.1206  0.1355
   59C      C1' 1374   7.702   5.545   5.086 -0.0486  0.1024 -0.2090
   59C      H1' 1375   7.721   5.582   4.985 -0.2730 -1.5248 -0.8762
   59C       N1 1376   7.662   5.664   5.170 -0.3669  0.1137 -0.3847
   59C       C6 1377   7.564   5.663   5.262 -0.0889 -0.5589 -0.2224
   59C       H6 1378   7.519   5.572   5.300  0.8928 -0.6021  0.9029
   59C       C5 1379   7.525   5.784   5.317  0.3326  0.9515 -0.2600
   59C       H5 1380   7.449   5.779   5.393  0.0434  0.0539 -0.5907
   59C       C4 1381   7.597   5.900   5.281 -0.2017 -0.1082 -0.2840
   59C       N4 1382   7.563   6.017   5.332  0.0161 -0.0690 -0.1200
   59C      H41 1383   7.511   6.020   5.419  0.7576 -0.8535  0.3699
   59C      H42 1384   7.625   6.091   5.303  0.4312  0.2387  1.4587
   59C       N3 1385   7.694   5.902   5.192 -0.0915  0.2012 -0.4679
   59C       C2 1386   7.731   5.783   5.142 -0.6904 -0.2594 -0.2917
   59C       O2 1387   7.820   5.780   5.058 -0.0181  0.3052 -0.3847
   59C      C3' 1388   7.778   5.384   5.225  1.3249  0.1012  0.0789
   59C      H3' 1389   7.742   5.435   5.314  1.5794  0.3908  0.0187
   59C      C2' 1390   7.838   5.483   5.124 -0.1566 -0.3315  0.2138
   59C     H2'1 1391   7.900   5.558   5.173 -0.0910  0.9153 -1.6532
   59C      O2' 1392   7.902   5.430   5.002  0.0933  0.1288 -0.6451
   59C     HO'2 1393   7.965   5.359   5.018 -1.5512 -1.1518  0.5574
   59C      O3' 1394   7.873   5.283   5.248 -0.4689 -0.0146 -0.6792
   60U        P 1395   7.957   5.282   5.385 -0.0469 -0.1649 -0.2662
   60U      O1P 1396   8.044   5.164   5.379  0.2967 -0.3204 -0.5092
   60U      O2P 1397   7.864   5.299   5.503 -0.0173 -0.0464  0.0571
   60U      O5' 1398   8.042   5.417   5.364 -0.3768 -0.3581  0.3251
   60U      C5' 1399   8.154   5.415   5.268 -0.3338 -0.2801  0.8074
   60U     H5'1 1400   8.119   5.370   5.175 -1.4179 -1.5956  1.8105
   60U     H5'2 1401   8.234   5.350   5.304  1.9298  1.4596 -0.8145
   60U      C4' 1402   8.216   5.557   5.249 -0.2350  0.0799  1.1676
   60U      H4' 1403   8.303   5.542   5.186 -1.2893 -0.9468 -0.0812
   60U      O4' 1404   8.133   5.661   5.191 -0.6852  0.2472 -0.0530
   60U      C1' 1405   8.160   5.786   5.254  0.0808 -0.3994 -0.6046
   60U      H1' 1406   8.182   5.874   5.194 -0.1074  2.2362  2.8331
   60U       N1 1407   8.039   5.829   5.336  0.3044  0.9443  0.3836
   60U       C6 1408   7.940   5.746   5.387 -0.3978 -0.4880 -0.2845
   60U       H6 1409   7.936   5.641   5.361 -2.3898 -0.2737 -0.9577
   60U       C5 1410   7.852   5.785   5.479  0.3532 -0.4617 -0.5221
   60U       H5 1411   7.775   5.719   5.516  0.9402 -0.1852  1.2821
   60U       C4 1412   7.854   5.920   5.521 -0.7264  0.2895 -0.1432
   60U       O4 1413   7.777   5.973   5.602 -0.1315 -0.5961  0.6066
   60U       N3 1414   7.945   6.003   5.457  0.4302  0.0932  0.0696
   60U       H3 1415   7.957   6.095   5.496  0.9539  0.0030  0.1282
   60U       C2 1416   8.045   5.964   5.368  0.4358 -0.5686  0.4060
   60U       O2 1417   8.120   6.048   5.322  0.5244 -0.1735 -0.5051
   60U      C3' 1418   8.282   5.610   5.379  0.3167 -0.3449 -0.1641
   60U      H3' 1419   8.207   5.590   5.456  0.1050  0.0430 -0.2644
   60U      C2' 1420   8.281   5.761   5.348  0.1268  0.3668  0.0095
   60U     H2'1 1421   8.277   5.829   5.433 -0.4585  0.8568 -0.4014
   60U      O2' 1422   8.400   5.792   5.277  0.3466  0.3051  0.1724
   60U     HO'2 1423   8.469   5.744   5.323  0.6405 -0.3167 -0.8763
   60U      O3' 1424   8.405   5.559   5.417  0.3216 -0.4484 -0.2059
   61U        P 1425   8.492   5.592   5.548  0.0054  0.3242  0.3119
   61U      O1P 1426   8.567   5.478   5.604  0.0471 -0.1138  0.7509
   61U      O2P 1427   8.400   5.664   5.637  0.2628  0.3663 -0.1265
   61U      O5' 1428   8.594   5.702   5.477 -0.0113  0.8562 -0.6094
   61U      C5' 1429   8.712   5.667   5.414 -0.2666 -0.4679 -0.0137
   61U     H5'1 1430   8.702   5.617   5.318  1.2285 -0.7573 -0.0440
   61U     H5'2 1431   8.777   5.604   5.475  0.6848 -3.1480 -3.4621
   61U      C4' 1432   8.799   5.797   5.380 -0.2484 -0.2676 -0.1440
   61U      H4' 1433   8.876   5.771   5.307  1.4451  3.4471  0.1142
   61U      O4' 1434   8.720   5.900   5.324  0.1269  0.2462  0.0062
   61U      C1' 1435   8.755   6.023   5.384 -0.2864  0.4081 -0.5441
   61U      H1' 1436   8.844   6.049   5.327 -0.6718  1.2165 -0.7988
   61U       N1 1437   8.650   6.127   5.371 -0.0075  0.3849  0.5995
   61U       C6 1438   8.528   6.103   5.429  0.6454 -0.0794 -0.4940
   61U       H6 1439   8.506   6.004   5.466 -0.3672  0.5478  0.6616
   61U       C5 1440   8.433   6.200   5.423 -0.3025 -0.7262 -0.2400
   61U       H5 1441   8.340   6.172   5.470 -1.1513 -0.5203 -1.7663
   61U       C4 1442   8.455   6.331   5.366  0.1836  0.3614 -0.2344
   61U       O4 1443   8.380   6.426   5.370  0.4949  0.6748  0.2922
   61U       N3 1444   8.583   6.350   5.326  0.0626 -1.0614 -0.4869
   61U       H3 1445   8.613   6.441   5.296 -0.8229  0.3697  2.5030
   61U       C2 1446   8.683   6.252   5.328 -0.3969 -0.9499  0.2978
   61U       O2 1447   8.787   6.275   5.271  0.6599 -0.6975  0.5093
   61U      C3' 1448   8.872   5.848   5.510 -0.8744  0.7144 -0.2490
   61U      H3' 1449   8.864   5.777   5.592 -1.9080  2.4540  1.2214
   61U      C2' 1450   8.789   5.976   5.529  0.3745 -0.5137 -0.0434
   61U     H2'1 1451   8.700   5.944   5.583  0.3778  1.3555  1.1622
   61U      O2' 1452   8.871   6.068   5.597  0.2708 -0.1064  0.2296
   61U     HO'2 1453   8.810   6.128   5.642  0.0390  0.4252 -0.7580
   61U      O3' 1454   9.014   5.870   5.473  0.0870 -0.1871 -0.1500
   61U      H3T 1455   9.049   5.922   5.546  1.2080  0.4485 -1.1011
   62G      O5' 1456   8.265   6.881   5.091 -0.2701  0.0866  0.2308
   62G      H5T 1457   8.284   6.823   5.165  3.4110 -3.8979 -3.2541
   62G      C5' 1458   8.209   6.803   4.986  0.2520 -0.7324 -0.1302
   62G     H5'1 1459   8.199   6.857   4.891 -0.9502 -3.2192 -1.5058
   62G     H5'2 1460   8.110   6.770   5.018  0.3660 -0.5389  0.4365
   62G      C4' 1461   8.292   6.680   4.959  0.2596 -0.5223  0.1538
   62G      H4' 1462   8.392   6.711   4.927 -0.3282 -0.3977 -1.6949
   62G      O4' 1463   8.311   6.600   5.080  0.7061  0.3459  0.4254
   62G      C1' 1464   8.256   6.469   5.049  0.7006 -0.4430 -0.6617
   62G      H1' 1465   8.308   6.389   5.100 -2.0719  0.2523  3.8064
   62G       N9 1466   8.124   6.451   5.104  0.5563 -1.0628 -0.5107
   62G       C8 1467   8.058   6.541   5.185  0.8904  0.2071  0.9253
   62G       H8 1468   8.098   6.641   5.196  1.3172  0.1300  0.1724
   62G       N7 1469   7.949   6.491   5.247 -0.4106 -0.3587  0.2531
   62G       C5 1470   7.932   6.360   5.190 -0.0418 -0.5713  0.0807
   62G       C6 1471   7.839   6.252   5.215 -0.1208 -0.3573  0.0341
   62G       O6 1472   7.754   6.235   5.301  0.1584 -0.1928  0.1205
   62G       N1 1473   7.862   6.142   5.136 -0.4821  0.2027  0.5288
   62G       H1 1474   7.802   6.063   5.156 -0.0401  0.1832  1.8541
   62G       C2 1475   7.962   6.137   5.045 -0.0244  0.1219  0.0644
   62G       N2 1476   7.977   6.018   5.002 -0.2325 -0.6447 -0.4163
   62G      H21 1477   7.910   5.945   5.021 -0.1735 -0.7642 -0.6549
   62G      H22 1478   8.053   5.994   4.939 -0.7143 -2.2051 -0.4465
   62G       N3 1479   8.060   6.225   5.039 -0.4472  0.0685  0.5800
   62G       C4 1480   8.040   6.345   5.104  0.3105 -0.1960 -0.1800
   62G      C3' 1481   8.224   6.593   4.852  0.2143 -0.3716  0.5130
   62G      H3' 1482   8.116   6.603   4.856  0.1381  0.2664 -1.7706
   62G      C2' 1483   8.268   6.457   4.897  0.2566  0.2230 -0.0468
   62G     H2'1 1484   8.198   6.380   4.863 -0.8697  1.3765 -0.4729
   62G      O2' 1485   8.403   6.424   4.863  0.0802  0.1230  0.0658
   62G     HO'2 1486   8.454   6.494   4.903 -0.8001 -0.8496  3.1843
   62G      O3' 1487   8.277   6.625   4.725 -0.1727  0.7767  0.1535
   63U        P 1488   8.186   6.643   4.591  0.1470  0.4165  0.1921
   63U      O1P 1489   8.274   6.681   4.478  0.1382  0.1646  0.1983
   63U      O2P 1490   8.072   6.733   4.620  0.0422 -0.7446  0.6149
   63U      O5' 1491   8.133   6.496   4.558 -0.1506  0.0939  0.3593
   63U      C5' 1492   8.227   6.396   4.524  0.2439  0.9339  0.2760
   63U     H5'1 1493   8.300   6.396   4.605  0.1038  2.0138  0.4136
   63U     H5'2 1494   8.274   6.406   4.426  0.0276  1.0440  0.1809
   63U      C4' 1495   8.154   6.260   4.517  0.4735 -0.4393 -0.2772
   63U      H4' 1496   8.222   6.185   4.477  1.3001  0.3332 -0.3473
   63U      O4' 1497   8.113   6.220   4.647 -0.1435  0.5693 -0.5434
   63U      C1' 1498   7.994   6.152   4.644  1.5983 -0.2829  0.6510
   63U      H1' 1499   8.017   6.051   4.679  0.7437 -0.4805  0.6836
   63U       N1 1500   7.892   6.215   4.731 -0.3743  0.2345  0.1066
   63U       C6 1501   7.905   6.342   4.780  0.1388 -0.4354 -0.7465
   63U       H6 1502   7.990   6.403   4.757 -1.4251  1.5551 -1.5386
   63U       C5 1503   7.801   6.392   4.854 -0.1736  0.4241 -0.6801
   63U       H5 1504   7.803   6.489   4.902  0.4185  0.0133  0.1570
   63U       C4 1505   7.681   6.320   4.883 -0.0125 -0.1285  0.3668
   63U       O4 1506   7.588   6.363   4.950 -0.5662 -0.4395 -0.1249
   63U       N3 1507   7.677   6.192   4.830  0.3274 -0.5134  0.6501
   63U       H3 1508   7.606   6.133   4.872  0.9663 -0.1123  2.4089
   63U       C2 1509   7.777   6.137   4.759 -0.2521 -0.5198  0.2341
   63U       O2 1510   7.763   6.022   4.729  0.3660 -0.0235 -0.2689
   63U      C3' 1511   8.018   6.270   4.444 -0.6579  0.3797 -0.1673
   63U      H3' 1512   7.976   6.366   4.472  0.7319  0.8475  0.4211
   63U      C2' 1513   7.942   6.150   4.506  0.3843  0.9431  0.0006
   63U     H2'1 1514   7.834   6.145   4.497  0.4530 -0.6142 -0.2470
   63U      O2' 1515   7.992   6.033   4.449  0.6368  0.0850 -0.7893
   63U     HO'2 1516   7.924   5.997   4.392  0.1565 -1.6810  0.7983
   63U      O3' 1517   8.035   6.258   4.302 -0.2770 -0.0657 -0.7928
   64A        P 1518   7.925   6.311   4.190 -0.0605  0.3232 -0.7207
   64A      O1P 1519   7.996   6.331   4.064  0.5443 -0.4520 -0.5290
   64A      O2P 1520   7.842   6.408   4.258  0.1766 -0.0160 -0.3473
   64A      O5' 1521   7.828   6.187   4.165 -0.2047  0.0888 -0.2121
   64A      C5' 1522   7.880   6.060   4.129 -0.2235  0.5487 -0.3792
   64A     H5'1 1523   7.968   6.041   4.191 -0.3937 -0.5150 -0.4425
   64A     H5'2 1524   7.907   6.057   4.023  2.6892 -1.9845  0.2848
   64A      C4' 1525   7.780   5.949   4.163  0.1024 -0.0415  0.4383
   64A      H4' 1526   7.823   5.860   4.117 -0.2089 -0.2730  0.5952
   64A      O4' 1527   7.759   5.939   4.303 -0.2822  0.5228 -0.0260
   64A      C1' 1528   7.620   5.914   4.325  0.8812  0.3053  0.2290
   64A      H1' 1529   7.623   5.820   4.380  4.5552  1.6077  2.6342
   64A       N9 1530   7.558   6.021   4.404 -0.0630 -0.3076  0.1399
   64A       C8 1531   7.596   6.153   4.421  0.4898 -0.3285  0.3683
   64A       H8 1532   7.666   6.207   4.359 -1.8612  3.3953  0.6364
   64A       N7 1533   7.521   6.220   4.499 -0.2163  0.3972  0.1201
   64A       C5 1534   7.433   6.123   4.545 -0.2560 -0.4356  0.6519
   64A       C6 1535   7.332   6.113   4.639 -0.0050  0.5017  0.5008
   64A       N6 1536   7.292   6.214   4.713 -0.8807  0.3580  0.1596
   64A      H61 1537   7.318   6.308   4.688  0.5152  0.2446  1.0955
   64A      H62 1538   7.229   6.187   4.788  0.7152 -0.2446  1.3454
   64A       N1 1539   7.272   5.993   4.671 -0.4860  0.0477 -0.7953
   64A       C2 1540   7.303   5.887   4.596 -0.4087  0.3506  0.7802
   64A       H2 1541   7.266   5.793   4.634 -0.3420  0.1992  0.4773
   64A       N3 1542   7.388   5.889   4.493  0.5554  0.3454 -0.2379
   64A       C4 1543   7.451   6.003   4.479 -0.6457  0.3258 -0.4834
   64A      C3' 1544   7.642   5.964   4.091 -1.4015 -0.2304  0.1245
   64A      H3' 1545   7.620   6.071   4.090  1.5160  0.5002  1.3154
   64A      C2' 1546   7.551   5.885   4.189 -0.3338  0.2835  0.1225
   64A     H2'1 1547   7.446   5.916   4.189 -0.9087 -1.3093 -2.4060
   64A      O2' 1548   7.564   5.744   4.161 -0.1645 -0.1922  0.0992
   64A     HO'2 1549   7.505   5.695   4.220 -0.1659 -0.4704 -0.1350
   64A      O3' 1550   7.641   5.920   3.952  1.0033  0.1627 -0.9390
   65C        P 1551   7.514   5.962   3.862  0.2003  0.0399 -0.1659
   65C      O1P 1552   7.518   5.877   3.737 -0.1031  0.3283  0.4927
   65C      O2P 1553   7.516   6.107   3.838  0.5947  0.1636 -0.2047
   65C      O5' 1554   7.376   5.927   3.935 -0.6298  0.1981 -0.4461
   65C      C5' 1555   7.324   5.795   3.927  0.2602 -0.6755 -0.7057
   65C     H5'1 1556   7.401   5.721   3.949  0.2454 -0.6287 -0.4866
   65C     H5'2 1557   7.283   5.774   3.828 -2.9661  0.4401  0.2643
   65C      C4' 1558   7.207   5.780   4.023  1.1356  0.2257 -0.5640
   65C      H4' 1559   7.169   5.678   4.024 -0.2569  0.6647  2.2874
   65C      O4' 1560   7.235   5.828   4.148 -0.0748  0.4073 -0.3396
   65C      C1' 1561   7.110   5.874   4.205  0.2084 -0.4371  0.0445
   65C      H1' 1562   7.067   5.809   4.281 -3.7643  0.0770 -1.5362
   65C       N1 1563   7.122   6.008   4.262  0.0935  0.2958 -0.1156
   65C       C6 1564   7.220   6.095   4.215  0.3870 -0.8646  0.3319
   65C       H6 1565   7.284   6.062   4.134  1.4603  1.6299  0.0893
   65C       C5 1566   7.228   6.218   4.271 -0.5611 -0.1573 -0.1841
   65C       H5 1567   7.303   6.284   4.230 -0.4808 -0.6177 -0.7955
   65C       C4 1568   7.147   6.248   4.383  0.2670 -1.2762 -0.0715
   65C       N4 1569   7.145   6.369   4.436 -0.6370  0.7422 -0.6132
   65C      H41 1570   7.201   6.441   4.394 -0.0225  0.0609 -0.9864
   65C      H42 1571   7.087   6.385   4.517  0.7464  1.5311  0.2692
   65C       N3 1572   7.056   6.160   4.433  0.0864 -0.1675  0.2096
   65C       C2 1573   7.043   6.038   4.377 -0.4018 -0.5531 -0.5401
   65C       O2 1574   6.963   5.961   4.428  0.1937  0.3936  0.3367
   65C      C3' 1575   7.098   5.871   3.968  0.3998  0.6783  0.4560
   65C      H3' 1576   7.125   5.966   3.923 -0.0635  0.5273 -0.1608
   65C      C2' 1577   7.006   5.888   4.096 -0.7738 -0.4261  0.4413
   65C     H2'1 1578   6.954   5.981   4.078  1.7041  0.5540 -2.6100
   65C      O2' 1579   6.904   5.795   4.113  0.1662  0.0398  0.0689
   65C     HO'2 1580   6.841   5.809   4.042 -0.1073  0.4927  0.3906
   65C      O3' 1581   7.023   5.784   3.882 -0.1092  0.0136 -0.0563
   66G        P 1582   6.916   5.840   3.772  0.3767  0.1760 -0.0559
   66G      O1P 1583   6.855   5.724   3.703  0.3933  0.0678 -0.5636
   66G      O2P 1584   6.999   5.934   3.692  0.2113  0.2581  0.1795
   66G      O5' 1585   6.803   5.910   3.866 -0.2741  0.5735  0.3971
   66G      C5' 1586   6.679   5.845   3.885 -0.3044 -0.3250 -0.4706
   66G     H5'1 1587   6.678   5.752   3.941 -0.3303 -0.2176 -0.2940
   66G     H5'2 1588   6.626   5.843   3.790  0.7059  0.3534 -1.0751
   66G      C4' 1589   6.597   5.928   3.977  0.4680 -0.4717  0.2205
   66G      H4' 1590   6.507   5.868   3.996 -0.1449  0.2270 -0.4046
   66G      O4' 1591   6.660   5.960   4.096  0.1120  0.2293  0.3589
   66G      C1' 1592   6.590   6.071   4.145  0.1806 -0.4653  0.0945
   66G      H1' 1593   6.540   6.047   4.238  0.4357  0.3703  0.4560
   66G       N9 1594   6.690   6.177   4.173  0.1339  0.1351 -0.3353
   66G       C8 1595   6.812   6.208   4.119 -0.1378 -0.0345 -0.0685
   66G       H8 1596   6.850   6.161   4.029  1.8518  1.7581 -0.2382
   66G       N7 1597   6.864   6.316   4.166 -0.1734  0.2861 -1.0125
   66G       C5 1598   6.783   6.350   4.278 -0.1952 -0.7282  0.4083
   66G       C6 1599   6.791   6.456   4.374  0.3060  0.0257 -0.3646
   66G       O6 1600   6.881   6.535   4.407  0.4388 -0.0309  0.5883
   66G       N1 1601   6.670   6.471   4.440 -0.3131  0.5327 -0.2228
   66G       H1 1602   6.651   6.553   4.495 -2.0014  0.2267 -0.2765
   66G       C2 1603   6.561   6.394   4.416  0.0790  0.0534 -0.1981
   66G       N2 1604   6.451   6.427   4.486 -0.4770 -0.3629  0.3677
   66G      H21 1605   6.455   6.512   4.541 -1.0540  0.1617 -0.3749
   66G      H22 1606   6.378   6.359   4.501  0.8264 -1.5851  1.4240
   66G       N3 1607   6.555   6.283   4.345 -0.2962 -0.4009  0.6189
   66G       C4 1608   6.671   6.273   4.270  0.0068  0.2100 -0.0911
   66G      C3' 1609   6.548   6.062   3.920  0.2656 -0.0893 -0.3190
   66G      H3' 1610   6.627   6.119   3.871 -1.3405  1.8124 -0.8198
   66G      C2' 1611   6.487   6.124   4.046 -0.1351 -0.2683  0.4517
   66G     H2'1 1612   6.478   6.232   4.039  2.8353  0.1225  1.3928
   66G      O2' 1613   6.368   6.072   4.081 -0.0198  0.1544 -0.4233
   66G     HO'2 1614   6.317   6.147   4.113 -0.7842  0.2782 -1.8640
   66G      O3' 1615   6.445   6.054   3.823  0.2895  0.0981 -0.5073
   67G        P 1616   6.408   6.178   3.737  0.0048  0.3177  0.2341
   67G      O1P 1617   6.297   6.137   3.646 -0.3186 -0.4205 -0.3733
   67G      O2P 1618   6.536   6.240   3.689 -0.3360  0.8333  0.5283
   67G      O5' 1619   6.337   6.294   3.828  0.1980  0.7662  0.0353
   67G      C5' 1620   6.209   6.266   3.887  0.2518  0.6561  0.4360
   67G     H5'1 1621   6.215   6.165   3.930 -0.3677  0.5993  0.3982
   67G     H5'2 1622   6.133   6.274   3.810  1.3191  0.2753 -0.7009
   67G      C4' 1623   6.168   6.368   3.995 -0.5942  0.0617  0.0337
   67G      H4' 1624   6.069   6.333   4.026 -0.3693 -2.6548 -2.0089
   67G      O4' 1625   6.254   6.372   4.108  0.5120  0.2828 -0.3110
   67G      C1' 1626   6.271   6.504   4.154  0.2260  0.2310 -0.8105
   67G      H1' 1627   6.249   6.509   4.261 -0.6309  0.1600 -0.9716
   67G       N9 1628   6.406   6.560   4.126  0.0204  0.6942 -0.6517
   67G       C8 1629   6.501   6.517   4.037 -0.1765  0.1845 -0.3958
   67G       H8 1630   6.479   6.440   3.964 -0.6942  2.9162 -3.3601
   67G       N7 1631   6.604   6.596   4.028 -0.1497  0.2742  0.0490
   67G       C5 1632   6.572   6.690   4.124  0.4088 -0.1878  0.5625
   67G       C6 1633   6.650   6.797   4.184 -0.1006 -0.5694 -0.3415
   67G       O6 1634   6.760   6.840   4.162 -0.4145 -0.1340  0.4197
   67G       N1 1635   6.584   6.869   4.281 -0.4617 -0.3092 -0.3885
   67G       H1 1636   6.636   6.943   4.326  0.6433 -2.0525  1.3309
   67G       C2 1637   6.458   6.846   4.321  0.4868 -0.6866 -0.4173
   67G       N2 1638   6.396   6.936   4.390 -0.6039 -0.0890 -0.6413
   67G      H21 1639   6.449   7.012   4.430 -0.7946 -1.2158  1.9447
   67G      H22 1640   6.295   6.936   4.400 -0.5639 -2.2020  0.3012
   67G       N3 1641   6.390   6.738   4.282 -0.0750  0.0732  0.3249
   67G       C4 1642   6.455   6.668   4.188  0.5740  0.4918  0.5269
   67G      C3' 1643   6.150   6.506   3.938 -0.0902  0.3579 -0.0249
   67G      H3' 1644   6.231   6.541   3.873  0.0844 -1.1244 -0.6438
   67G      C2' 1645   6.167   6.581   4.073 -0.0789  0.2369  0.1502
   67G     H2'1 1646   6.197   6.684   4.053  1.6508 -0.0530  1.0787
   67G      O2' 1647   6.053   6.591   4.150  0.4583 -0.3477  0.3121
   67G     HO'2 1648   5.983   6.553   4.097  2.2501  0.8012 -3.2108
   67G      O3' 1649   6.029   6.520   3.871 -0.0034  0.1495 -0.0498
   68A        P 1650   6.002   6.632   3.763  0.0700  0.3363  0.1134
   68A      O1P 1651   5.862   6.604   3.721 -0.4906  0.1085  0.6560
   68A      O2P 1652   6.106   6.628   3.662 -0.1724 -0.2719 -0.2401
   68A      O5' 1653   6.010   6.776   3.834 -0.4591  0.2229 -0.2333
   68A      C5' 1654   5.922   6.812   3.944  0.5520  0.2728 -0.1344
   68A     H5'1 1655   5.905   6.732   4.017 -2.1138  0.4996 -0.3920
   68A     H5'2 1656   5.823   6.824   3.899  0.6033  2.0303  0.1526
   68A      C4' 1657   5.972   6.943   4.017 -0.6510  1.2620  0.2674
   68A      H4' 1658   5.897   6.958   4.095  0.5200 -1.9635  2.2144
   68A      O4' 1659   6.098   6.920   4.082  0.9068 -0.1014  0.0447
   68A      C1' 1660   6.176   7.039   4.078  0.5841  0.2420  0.5819
   68A      H1' 1661   6.195   7.055   4.184 -0.2121 -1.5862  1.0457
   68A       N9 1662   6.308   7.033   4.017 -0.7506 -0.4084 -0.1452
   68A       C8 1663   6.356   6.946   3.926  0.9434 -0.2125 -0.6864
   68A       H8 1664   6.293   6.873   3.876 -2.1538  2.0399 -0.3385
   68A       N7 1665   6.481   6.958   3.907  0.1062  0.0638  1.3658
   68A       C5 1666   6.519   7.066   3.985  0.1941  0.3763  0.3943
   68A       C6 1667   6.640   7.127   4.009 -0.6807 -0.4295 -0.1170
   68A       N6 1668   6.758   7.100   3.951 -0.2476  0.8090  0.3726
   68A      H61 1669   6.762   7.018   3.892 -0.8287  0.3287  0.9854
   68A      H62 1670   6.836   7.162   3.970 -0.4325  1.6887 -1.5760
   68A       N1 1671   6.652   7.226   4.097  0.0424 -0.1637  0.1759
   68A       C2 1672   6.534   7.262   4.154  0.4335  0.6203 -0.0207
   68A       H2 1673   6.545   7.339   4.229  3.9631 -0.4452  0.7592
   68A       N3 1674   6.408   7.214   4.140  0.2694 -0.0376 -0.0976
   68A       C4 1675   6.409   7.111   4.048  0.2815  0.0237  0.4247
   68A      C3' 1676   5.992   7.073   3.938  0.5543 -0.5005 -0.2423
   68A      H3' 1677   6.045   7.058   3.844  0.7818 -0.7264 -0.0808
   68A      C2' 1678   6.095   7.157   4.017  0.5408 -0.0629  0.1966
   68A     H2'1 1679   6.156   7.224   3.957  0.7317 -1.4413 -1.1917
   68A      O2' 1680   6.034   7.220   4.125  0.1469  0.4923  0.0833
   68A     HO'2 1681   6.006   7.307   4.094  4.0980  1.7128 -0.5520
   68A      O3' 1682   5.887   7.166   3.913  0.9610 -0.2048 -0.1746
   69A        P 1683   5.884   7.272   3.794 -0.4245 -0.1833  0.1551
   69A      O1P 1684   5.741   7.319   3.787  0.1366 -0.2038 -0.1092
   69A      O2P 1685   5.959   7.224   3.680  0.6291  0.3162  0.2099
   69A      O5' 1686   5.967   7.386   3.859  0.2004 -0.4129 -0.3908
   69A      C5' 1687   5.917   7.483   3.955 -0.5562 -0.8636  0.0661
   69A     H5'1 1688   5.872   7.429   4.038  0.8582 -1.4167  0.4943
   69A     H5'2 1689   5.848   7.555   3.910 -0.7326  0.3974  2.2288
   69A      C4' 1690   6.038   7.571   3.998 -1.1141  0.1037  0.4195
   69A      H4' 1691   6.018   7.635   4.084  1.1806 -0.5486  1.5151
   69A      O4' 1692   6.156   7.498   4.031  0.5123  0.8344  0.1047
   69A      C1' 1693   6.271   7.575   4.004  1.0149 -0.2150 -0.0576
   69A      H1' 1694   6.311   7.598   4.103 -0.5927 -1.0915  0.8389
   69A       N9 1695   6.364   7.492   3.926  0.9724 -0.8809 -0.8293
   69A       C8 1696   6.337   7.391   3.845  0.7904  0.1144 -0.3328
   69A       H8 1697   6.238   7.354   3.821  0.8984 -0.9241  0.7408
   69A       N7 1698   6.441   7.346   3.781 -0.0232 -0.4375  0.3924
   69A       C5 1699   6.546   7.435   3.823  0.3407 -0.3106  0.6560
   69A       C6 1700   6.687   7.444   3.805 -0.5462  0.2660  0.2922
   69A       N6 1701   6.758   7.371   3.726  0.4289  0.4657 -0.3942
   69A      H61 1702   6.719   7.302   3.662 -0.0000 -1.3631  1.7223
   69A      H62 1703   6.857   7.368   3.743  0.6369 -0.4468 -1.6229
   69A       N1 1704   6.756   7.534   3.866 -0.1107 -0.4987 -0.4750
   69A       C2 1705   6.687   7.613   3.948 -1.0353 -1.1602  0.6127
   69A       H2 1706   6.751   7.688   3.992  0.3513 -1.0078 -1.5082
   69A       N3 1707   6.560   7.624   3.979 -0.3566  0.1054  0.6986
   69A       C4 1708   6.495   7.528   3.912  0.6820  0.6791  0.8830
   69A      C3' 1709   6.091   7.655   3.889  0.1506  0.6565  0.2668
   69A      H3' 1710   6.084   7.607   3.792 -0.2064  0.3622  0.4368
   69A      C2' 1711   6.230   7.693   3.932  0.2925  0.6934  0.1606
   69A     H2'1 1712   6.291   7.714   3.844  0.1876 -1.3764 -0.4339
   69A      O2' 1713   6.232   7.802   4.022  0.7303 -0.1142 -0.0713
   69A     HO'2 1714   6.137   7.816   4.026  0.1446 -2.9281 -1.4157
   69A      O3' 1715   6.019   7.774   3.876  0.6380 -0.2295  0.0363
   70U        P 1716   6.024   7.862   3.744  0.4159  0.0270  0.1940
   70U      O1P 1717   5.922   7.973   3.761  0.6451  0.0468 -0.4572
   70U      O2P 1718   6.008   7.768   3.632 -0.4600 -0.0786  0.1414
   70U      O5' 1719   6.164   7.932   3.737  0.1513 -0.0190  0.4325
   70U      C5' 1720   6.189   8.048   3.819  0.0800 -0.1744  0.0559
   70U     H5'1 1721   6.155   8.024   3.920 -1.1663 -1.5747 -0.6624
   70U     H5'2 1722   6.134   8.137   3.788  1.7356  1.4900  1.6145
   70U      C4' 1723   6.337   8.086   3.818  0.8169 -0.5284  0.0569
   70U      H4' 1724   6.360   8.160   3.894  0.3941 -0.8661  0.5188
   70U      O4' 1725   6.416   7.963   3.837 -0.3587  0.4415 -0.1824
   70U      C1' 1726   6.535   7.957   3.760  0.7555 -0.2901 -0.8793
   70U      H1' 1727   6.610   7.980   3.835  2.7275  1.2718 -3.1733
   70U       N1 1728   6.562   7.825   3.700  0.1728 -0.0350  0.4827
   70U       C6 1729   6.465   7.763   3.626 -0.5532 -0.4188  0.2535
   70U       H6 1730   6.364   7.802   3.638  0.1095  2.2111 -1.7794
   70U       C5 1731   6.494   7.668   3.535  0.4123  0.1561  0.0061
   70U       H5 1732   6.416   7.628   3.473  1.2660 -0.2374 -0.8516
   70U       C4 1733   6.632   7.617   3.526  0.1512 -0.9464  0.0100
   70U       O4 1734   6.665   7.528   3.450 -0.3379  0.1137 -0.3251
   70U       N3 1735   6.719   7.683   3.609 -0.1381  0.0874 -0.3435
   70U       H3 1736   6.816   7.657   3.601  0.3407  1.9939 -1.2513
   70U       C2 1737   6.694   7.786   3.693 -0.0129  0.1993 -0.1608
   70U       O2 1738   6.789   7.839   3.752  0.1746  0.3812  0.9484
   70U      C3' 1739   6.379   8.128   3.676 -0.6014  0.6029  0.2035
   70U      H3' 1740   6.311   8.074   3.609 -0.9795  1.1775  0.1148
   70U      C2' 1741   6.521   8.068   3.652  0.0163 -0.4433 -0.0495
   70U     H2'1 1742   6.534   8.041   3.547 -2.4006  2.1696 -1.1293
   70U      O2' 1743   6.626   8.156   3.687  0.1730  0.6640  0.1933
   70U     HO'2 1744   6.611   8.236   3.637  1.5263  0.0648 -1.2363
   70U      O3' 1745   6.362   8.266   3.648  0.0605  0.3420 -0.1264
   71A        P 1746   6.379   8.316   3.497  0.3893 -0.2668  0.4904
   71A      O1P 1747   6.315   8.448   3.503  0.3108  0.1739  0.0918
   71A      O2P 1748   6.336   8.211   3.401  0.0512 -0.0526 -0.3025
   71A      O5' 1749   6.534   8.330   3.464 -0.1578 -0.3917  0.2379
   71A      C5' 1750   6.616   8.441   3.489  0.4848 -0.6553  0.3453
   71A     H5'1 1751   6.586   8.476   3.588  2.0283 -2.3995  1.4850
   71A     H5'2 1752   6.589   8.517   3.415 -0.0313 -1.2166 -0.0491
   71A      C4' 1753   6.769   8.421   3.471 -0.4610  0.4650  0.4770
   71A      H4' 1754   6.815   8.508   3.517  0.8119 -0.5609  1.2090
   71A      O4' 1755   6.817   8.294   3.524 -0.4922  0.0648  0.2501
   71A      C1' 1756   6.898   8.234   3.426 -0.1800  0.2946  0.4022
   71A      H1' 1757   6.992   8.209   3.475  1.3365 -0.6378 -2.7622
   71A       N9 1758   6.838   8.106   3.363 -0.2762 -0.1113  0.6895
   71A       C8 1759   6.708   8.064   3.352  0.2482  0.7807  0.0491
   71A       H8 1760   6.627   8.130   3.378  0.5175  1.1237  0.0171
   71A       N7 1761   6.704   7.940   3.314  0.4146 -0.4735 -0.3017
   71A       C5 1762   6.838   7.900   3.295  0.7494  0.5173  0.5170
   71A       C6 1763   6.906   7.789   3.235 -0.2367  0.1865  0.1518
   71A       N6 1764   6.852   7.679   3.193 -0.4470  0.6197 -0.4500
   71A      H61 1765   6.753   7.662   3.207 -0.1163 -1.7276 -0.5776
   71A      H62 1766   6.909   7.605   3.154 -1.0752  0.0641 -0.3268
   71A       N1 1767   7.037   7.790   3.211  0.1495 -0.6600 -0.3299
   71A       C2 1768   7.102   7.905   3.237 -0.3755  1.2164  0.5738
   71A       H2 1769   7.207   7.896   3.213 -0.9176 -3.8430 -1.0417
   71A       N3 1770   7.054   8.008   3.296 -0.0820 -0.1279 -0.2813
   71A       C4 1771   6.918   8.001   3.317  0.1934  0.2021  0.5682
   71A      C3' 1772   6.796   8.414   3.319 -0.2749  0.1015 -0.3541
   71A      H3' 1773   6.712   8.361   3.273 -0.6239 -0.9851  1.3996
   71A      C2' 1774   6.929   8.336   3.314  0.3165 -0.9372  0.0343
   71A     H2'1 1775   6.947   8.292   3.216 -0.1625  1.4840 -1.2354
   71A      O2' 1776   7.032   8.422   3.361  0.5132  0.2168 -0.6266
   71A     HO'2 1777   7.120   8.399   3.331  0.8884 -0.2378  0.7592
   71A      O3' 1778   6.810   8.548   3.263 -0.5927  0.2016 -0.5268
   72G        P 1779   6.820   8.577   3.108 -0.0080 -0.4030 -0.1936
   72G      O1P 1780   6.861   8.719   3.103 -0.5719  0.0931 -0.1371
   72G      O2P 1781   6.682   8.550   3.060 -0.5329 -0.0122  0.2940
   72G      O5' 1782   6.918   8.485   3.029 -0.1538  0.1623 -0.9181
   72G      C5' 1783   7.061   8.514   3.043  0.4546  0.6233 -0.0360
   72G     H5'1 1784   7.092   8.528   3.147  1.0873 -0.6591 -0.0286
   72G     H5'2 1785   7.092   8.609   2.999  1.4385  1.3889  2.1604
   72G      C4' 1786   7.146   8.402   2.988  0.3808 -0.6656 -0.2813
   72G      H4' 1787   7.252   8.428   2.999  0.6777 -0.6917 -2.7036
   72G      O4' 1788   7.126   8.277   3.047  0.7172 -0.2194  0.1452
   72G      C1' 1789   7.155   8.170   2.964  0.8379  0.6449  0.0930
   72G      H1' 1790   7.250   8.123   2.992  1.4208  1.4132 -0.5246
   72G       N9 1791   7.059   8.068   2.962  0.2269 -0.4548  0.5046
   72G       C8 1792   6.928   8.083   2.988 -0.3428  0.0427 -0.9199
   72G       H8 1793   6.886   8.166   3.042  0.2799  0.8046 -1.5818
   72G       N7 1794   6.853   7.976   2.958  0.0135  0.8486 -0.7048
   72G       C5 1795   6.944   7.886   2.908  0.4158 -0.0606 -0.1654
   72G       C6 1796   6.933   7.752   2.858 -0.0309 -0.4565 -0.1392
   72G       O6 1797   6.831   7.682   2.852 -0.7602  0.1602  0.4949
   72G       N1 1798   7.044   7.698   2.799  0.2574 -0.3245  0.4424
   72G       H1 1799   7.042   7.602   2.769  1.7547 -0.7906  1.6607
   72G       C2 1800   7.166   7.765   2.800  0.7388  0.0944  0.5548
   72G       N2 1801   7.260   7.696   2.748  0.1597  0.0380 -0.0188
   72G      H21 1802   7.238   7.613   2.695  1.0243 -1.3745  1.7242
   72G      H22 1803   7.349   7.743   2.742  0.0857  0.2056  0.2002
   72G       N3 1804   7.184   7.885   2.853 -0.3910  0.2045 -0.0954
   72G       C4 1805   7.068   7.941   2.905 -0.6391 -0.2434 -0.3167
   72G      C3' 1806   7.116   8.376   2.843 -0.2118  0.1701 -0.7402
   72G      H3' 1807   7.011   8.395   2.820 -0.7864 -0.8293  0.8563
   72G      C2' 1808   7.165   8.231   2.826  0.0289 -0.3144 -0.3116
   72G     H2'1 1809   7.112   8.190   2.741  0.8409  1.8976 -1.9982
   72G      O2' 1810   7.298   8.217   2.795 -0.4621 -0.4507 -0.4880
   72G     HO'2 1811   7.323   8.144   2.737  1.9906  0.1698 -0.3457
   72G      O3' 1812   7.197   8.466   2.763 -0.7150 -0.5181 -0.5801
   73A        P 1813   7.157   8.497   2.611 -0.2471 -0.0871  0.0087
   73A      O1P 1814   7.272   8.588   2.569 -0.0207  0.3682  0.0655
   73A      O2P 1815   7.015   8.542   2.601  0.1481 -0.3535 -0.0460
   73A      O5' 1816   7.175   8.353   2.548 -0.0222 -0.3275 -0.3095
   73A      C5' 1817   7.300   8.313   2.493  0.1109 -0.2973  0.5763
   73A     H5'1 1818   7.372   8.329   2.573 -0.1361 -0.6666  0.8771
   73A     H5'2 1819   7.329   8.387   2.418  1.5536  0.1130  1.5077
   73A      C4' 1820   7.306   8.163   2.440  0.1311  0.1928  0.2194
   73A      H4' 1821   7.410   8.138   2.424  0.4693  0.7356  1.4406
   73A      O4' 1822   7.242   8.082   2.534 -0.2430  0.0529 -0.6453
   73A      C1' 1823   7.225   7.953   2.480  0.5964  0.0177 -0.2928
   73A      H1' 1824   7.290   7.875   2.521 -0.2768 -0.8495 -0.5182
   73A       N9 1825   7.076   7.910   2.494  0.0941  0.4463 -0.8600
   73A       C8 1826   6.962   7.977   2.536 -0.1370 -0.3998  0.8894
   73A       H8 1827   6.979   8.083   2.553 -0.1084 -0.0795 -0.9295
   73A       N7 1828   6.850   7.907   2.537  0.4083 -0.5079  0.7593
   73A       C5 1829   6.895   7.777   2.505 -0.1062  0.1567 -0.4682
   73A       C6 1830   6.836   7.650   2.491 -0.0229  0.1145  0.4962
   73A       N6 1831   6.714   7.605   2.536 -0.3826  0.0521  0.4239
   73A      H61 1832   6.650   7.668   2.583 -2.2178 -2.6198  1.7691
   73A      H62 1833   6.693   7.506   2.540 -1.6559  0.2422 -0.6668
   73A       N1 1834   6.913   7.540   2.453 -0.3624 -0.2228 -0.0337
   73A       C2 1835   7.036   7.561   2.427 -0.1830  0.0566  0.3445
   73A       H2 1836   7.095   7.473   2.408 -0.1544  0.2231 -0.3974
   73A       N3 1837   7.101   7.677   2.441  0.7513 -0.5554 -0.2454
   73A       C4 1838   7.029   7.778   2.477  0.5979 -0.9321 -0.1024
   73A      C3' 1839   7.229   8.120   2.310 -0.1838 -0.1632 -0.0253
   73A      H3' 1840   7.125   8.145   2.331  0.0659  0.4055  0.5931
   73A      C2' 1841   7.231   7.966   2.330 -0.0205 -0.0115 -0.7581
   73A     H2'1 1842   7.148   7.920   2.276  0.5829 -0.1309 -1.6095
   73A      O2' 1843   7.355   7.911   2.288  1.1157 -0.2974  0.1530
   73A     HO'2 1844   7.333   7.853   2.214 -0.8708  3.0288 -2.1540
   73A      O3' 1845   7.278   8.181   2.190 -0.0035 -0.0898  0.2065
   74U        P 1846   7.194   8.179   2.053  0.1970 -0.0111  0.2612
   74U      O1P 1847   7.278   8.246   1.949 -0.5299  0.1940  0.2261
   74U      O2P 1848   7.067   8.241   2.085  0.0493 -0.5945 -0.5945
   74U      O5' 1849   7.172   8.031   2.024 -0.0318 -0.2630  0.0890
   74U      C5' 1850   7.285   7.958   1.971 -0.1936 -0.2119  0.1659
   74U     H5'1 1851   7.366   7.962   2.044  1.8183 -2.4845 -1.7736
   74U     H5'2 1852   7.323   8.005   1.880  0.5045  0.5999  0.8647
   74U      C4' 1853   7.256   7.809   1.946 -0.3457  0.5139  0.2950
   74U      H4' 1854   7.343   7.747   1.923 -1.3611 -0.4321 -1.2765
   74U      O4' 1855   7.191   7.759   2.064  0.6571  0.0178 -0.3039
   74U      C1' 1856   7.103   7.647   2.032 -0.4540  0.4517  0.1017
   74U      H1' 1857   7.144   7.555   2.075 -3.7971 -0.6261  1.2794
   74U       N1 1858   6.962   7.664   2.080 -0.2861  0.4374 -0.2155
   74U       C6 1859   6.907   7.786   2.106  0.0247  0.0084  0.2824
   74U       H6 1860   6.975   7.867   2.081  2.9141 -3.0120 -2.7796
   74U       C5 1861   6.779   7.801   2.154  0.1622  0.0590 -0.4258
   74U       H5 1862   6.734   7.896   2.183  1.0171  0.0376  1.0539
   74U       C4 1863   6.700   7.684   2.183  0.1512 -0.0520  0.7868
   74U       O4 1864   6.587   7.684   2.226 -0.6712  0.1696 -0.8075
   74U       N3 1865   6.762   7.563   2.152  0.5867 -0.0172  0.1652
   74U       H3 1866   6.705   7.480   2.163 -0.8623  1.1838  2.5434
   74U       C2 1867   6.888   7.543   2.098 -0.3733 -0.7153 -0.6548
   74U       O2 1868   6.931   7.431   2.074 -0.2309  0.0078  0.3470
   74U      C3' 1869   7.147   7.785   1.840  0.6581 -0.3306  0.0845
   74U      H3' 1870   7.059   7.847   1.857  1.6283  0.8088  1.0732
   74U      C2' 1871   7.106   7.641   1.878  0.0617  0.5669 -0.9147
   74U     H2'1 1872   7.010   7.615   1.834  0.1120 -3.0528  0.8010
   74U      O2' 1873   7.209   7.549   1.842  0.4407  0.4955  0.1071
   74U     HO'2 1874   7.285   7.593   1.804  1.6415 -1.1930  0.4631
   74U      O3' 1875   7.207   7.788   1.714  0.0507 -0.3380  0.5578
   75A        P 1876   7.120   7.805   1.586 -0.0134  0.3699 -0.4175
   75A      O1P 1877   7.197   7.801   1.464 -0.5240 -0.1248 -0.2621
   75A      O2P 1878   7.035   7.922   1.622 -0.1054  0.0375 -0.1102
   75A      O5' 1879   7.025   7.675   1.574 -1.0958  0.8316  0.6635
   75A      C5' 1880   7.080   7.548   1.534 -0.4508  0.1216  0.3938
   75A     H5'1 1881   7.169   7.525   1.592 -0.6361 -3.5387 -0.4928
   75A     H5'2 1882   7.114   7.547   1.430 -0.8916 -0.2557  0.2499
   75A      C4' 1883   6.977   7.434   1.538 -0.3394 -0.1710  0.1618
   75A      H4' 1884   7.026   7.348   1.492 -0.1042  0.8311 -1.5620
   75A      O4' 1885   6.942   7.406   1.669  0.1048 -0.4321 -0.6061
   75A      C1' 1886   6.808   7.362   1.672  0.2419 -0.1887 -0.2270
   75A      H1' 1887   6.805   7.264   1.721 -1.0984  0.3243  0.7695
   75A       N9 1888   6.727   7.448   1.758 -0.0972  0.1504  0.2573
   75A       C8 1889   6.732   7.583   1.788 -0.0513 -1.0326 -0.3026
   75A       H8 1890   6.812   7.645   1.751  0.0872 -1.4337 -0.6770
   75A       N7 1891   6.641   7.621   1.878 -0.3233 -1.1182 -0.5125
   75A       C5 1892   6.559   7.512   1.890  0.6625  0.1942  0.5596
   75A       C6 1893   6.436   7.487   1.954 -0.0649  0.4442  0.0958
   75A       N6 1894   6.371   7.575   2.025 -0.4325 -0.0339 -0.1084
   75A      H61 1895   6.395   7.669   2.054 -0.8716 -0.2373  0.9639
   75A      H62 1896   6.277   7.547   2.049 -0.1801  0.6105  1.8148
   75A       N1 1897   6.367   7.377   1.937  0.8165 -1.0661 -0.1266
   75A       C2 1898   6.423   7.282   1.861  0.3750 -0.1256 -0.4273
   75A       H2 1899   6.361   7.195   1.845  1.1744 -0.9343  0.6964
   75A       N3 1900   6.537   7.283   1.792 -0.6149  0.0585 -0.6579
   75A       C4 1901   6.602   7.409   1.813 -0.7352  0.8512 -0.1987
   75A      C3' 1902   6.842   7.462   1.469 -0.4674  0.4694  0.3615
   75A      H3' 1903   6.797   7.558   1.497 -1.5171  0.9684 -2.6478
   75A      C2' 1904   6.751   7.351   1.526  0.0566 -0.7103  0.1417
   75A     H2'1 1905   6.643   7.368   1.524 -0.0657 -1.5147 -1.7743
   75A      O2' 1906   6.784   7.229   1.462  0.0409  0.4470 -0.4758
   75A     HO'2 1907   6.750   7.232   1.372 -1.2796 -0.4558 -0.0516
   75A      O3' 1908   6.849   7.449   1.332  0.8925  0.5434  0.5344
   76A        P 1909   6.763   7.527   1.228 -0.5593  0.0132 -0.0543
   76A      O1P 1910   6.808   7.488   1.099 -0.8299 -0.4095 -0.2051
   76A      O2P 1911   6.776   7.669   1.260 -0.3649  0.2529  0.3002
   76A      O5' 1912   6.617   7.482   1.241 -0.0381 -0.4757 -0.1673
   76A      C5' 1913   6.578   7.347   1.198  1.0084  0.3565 -0.1500
   76A     H5'1 1914   6.650   7.274   1.236 -0.3456 -2.6667 -2.8607
   76A     H5'2 1915   6.565   7.351   1.090 -1.4514  2.4909  0.1491
   76A      C4' 1916   6.435   7.308   1.253 -0.1045 -0.0766 -0.2171
   76A      H4' 1917   6.411   7.206   1.223  0.8128 -0.0700 -1.0267
   76A      O4' 1918   6.443   7.300   1.395 -0.2683 -0.1267  0.3680
   76A      C1' 1919   6.312   7.311   1.451 -0.2617 -0.0765  0.5789
   76A      H1' 1920   6.275   7.227   1.510 -1.5180 -0.0757 -0.1663
   76A       N9 1921   6.300   7.426   1.538  0.4545 -0.7091  0.3690
   76A       C8 1922   6.366   7.545   1.541 -0.6277 -0.3789 -0.5722
   76A       H8 1923   6.446   7.558   1.471 -1.0403  1.1806 -0.7975
   76A       N7 1924   6.337   7.629   1.636  0.1119 -0.4490 -0.1220
   76A       C5 1925   6.230   7.561   1.701  0.1029 -0.3223  0.9615
   76A       C6 1926   6.138   7.596   1.802  0.0380 -0.2726 -0.0725
   76A       N6 1927   6.136   7.711   1.870  0.1539 -0.4340 -0.0431
   76A      H61 1928   6.196   7.789   1.848  0.4151 -1.1365 -2.0525
   76A      H62 1929   6.058   7.733   1.931  0.5430 -1.5521  0.8886
   76A       N1 1930   6.043   7.506   1.833 -0.3304 -0.7046  0.6302
   76A       C2 1931   6.040   7.386   1.771 -0.3088  0.0595  0.2828
   76A       H2 1932   5.960   7.318   1.793 -0.1182 -0.5669 -0.8692
   76A       N3 1933   6.116   7.345   1.678 -0.4607  0.6622 -0.8256
   76A       C4 1934   6.213   7.439   1.642  0.1432 -0.0999  0.0784
   76A      C3' 1935   6.312   7.398   1.219  0.1398  0.5242 -0.4474
   76A      H3' 1936   6.337   7.503   1.237 -0.0227  0.4793  0.0537
   76A      C2' 1937   6.217   7.339   1.331  0.2230 -1.3603  0.3288
   76A     H2'1 1938   6.138   7.414   1.340 -0.5310 -1.9308 -1.2117
   76A      O2' 1939   6.159   7.215   1.298  0.2582  0.1548 -0.3644
   76A     HO'2 1940   6.109   7.209   1.216  1.4439 -1.6797 -1.0162
   76A      O3' 1941   6.267   7.371   1.086  0.0079 -0.1064  0.5907
   77U        P 1942   6.171   7.463   1.009  0.0471 -0.3047 -0.0592
   77U      O1P 1943   6.169   7.403   0.875  0.8126  0.3982  0.7146
   77U      O2P 1944   6.219   7.602   1.025  0.3711  0.2719  0.0044
   77U      O5' 1945   6.028   7.462   1.081  0.8995  0.1232  0.3358
   77U      C5' 1946   5.941   7.351   1.076 -0.4453  0.7597 -0.0523
   77U     H5'1 1947   5.989   7.255   1.096 -3.4158 -0.3963  2.1999
   77U     H5'2 1948   5.900   7.344   0.976  0.3316  3.0285 -0.5995
   77U      C4' 1949   5.843   7.370   1.187  0.3558  0.3120  0.0129
   77U      H4' 1950   5.794   7.273   1.190 -2.5193  1.5746 -1.8209
   77U      O4' 1951   5.895   7.401   1.311 -0.5232  0.1200 -0.1956
   77U      C1' 1952   5.797   7.469   1.390  0.2984 -0.5812 -0.9435
   77U      H1' 1953   5.754   7.405   1.466 -0.8891  1.5099  0.2367
   77U       N1 1954   5.853   7.598   1.463 -0.6852 -0.3183  0.1292
   77U       C6 1955   5.969   7.652   1.409 -0.8765 -0.2189  0.6149
   77U       H6 1956   6.012   7.608   1.320  0.2003  1.1225  0.4316
   77U       C5 1957   6.026   7.764   1.462  0.5517  0.1366 -0.2264
   77U       H5 1958   6.121   7.803   1.428  1.3565  0.0444  1.7890
   77U       C4 1959   5.964   7.826   1.582  0.0146  0.2241  0.1210
   77U       O4 1960   6.008   7.918   1.652 -0.2852  0.1325  0.1418
   77U       N3 1961   5.851   7.758   1.632  0.1444  0.0487 -0.3041
   77U       H3 1962   5.807   7.804   1.711 -1.6122  0.7114 -1.5954
   77U       C2 1963   5.790   7.645   1.574  0.0324  0.0456  0.3425
   77U       O2 1964   5.697   7.587   1.619  0.2639 -0.0260  0.1594
   77U      C3' 1965   5.747   7.484   1.163 -0.4369 -0.1149  0.3481
   77U      H3' 1966   5.805   7.573   1.141 -0.3582  0.0451  1.1636
   77U      C2' 1967   5.678   7.510   1.301 -0.7656 -0.5430 -0.1545
   77U     H2'1 1968   5.661   7.618   1.300  2.0224 -0.0425 -1.0073
   77U      O2' 1969   5.562   7.437   1.336 -0.4537  0.0081  0.6465
   77U     HO'2 1970   5.497   7.497   1.373 -0.8206 -0.2802  0.4827
   77U      O3' 1971   5.660   7.447   1.055  0.0989  0.6777 -0.8408
   78U        P 1972   5.587   7.553   0.963  0.0132  0.1964  0.0913
   78U      O1P 1973   5.516   7.473   0.860  0.0731  0.3868 -0.2170
   78U      O2P 1974   5.681   7.654   0.911  0.5819 -0.6213  0.0468
   78U      O5' 1975   5.482   7.637   1.055 -0.0271 -0.4017  0.0430
   78U      C5' 1976   5.364   7.577   1.102  0.6169  0.2689 -0.3541
   78U     H5'1 1977   5.386   7.480   1.145  1.7115  0.8908  0.5549
   78U     H5'2 1978   5.293   7.568   1.019 -0.8842  1.3759  0.7411
   78U      C4' 1979   5.303   7.664   1.210 -0.8498 -0.5809  0.0694
   78U      H4' 1980   5.222   7.606   1.255 -2.2542  0.7806 -0.6140
   78U      O4' 1981   5.406   7.689   1.309 -0.4205  0.2970  0.4137
   78U      C1' 1982   5.363   7.807   1.375 -0.8358  0.4306  0.2721
   78U      H1' 1983   5.314   7.788   1.470 -1.3881  3.8624  0.8308
   78U       N1 1984   5.484   7.892   1.406 -0.5138 -0.2920  0.0978
   78U       C6 1985   5.596   7.902   1.328 -0.2093  0.4208  0.1780
   78U       H6 1986   5.598   7.848   1.234 -1.1925  1.4303 -0.4567
   78U       C5 1987   5.702   7.976   1.366  0.0206 -0.7665 -0.1208
   78U       H5 1988   5.784   7.985   1.297  0.9297 -2.3415  0.6878
   78U       C4 1989   5.702   8.046   1.494 -0.1247  0.9076 -0.1260
   78U       O4 1990   5.799   8.109   1.530  0.9281 -0.4296  0.2292
   78U       N3 1991   5.586   8.043   1.562 -0.0151 -0.2899 -0.3002
   78U       H3 1992   5.587   8.077   1.657  3.8667 -0.5429 -0.0891
   78U       C2 1993   5.479   7.970   1.526 -0.4045 -0.2736 -0.0612
   78U       O2 1994   5.379   7.982   1.601 -0.2611  0.5435 -0.3958
   78U      C3' 1995   5.268   7.805   1.158  0.5708 -0.2324  0.8886
   78U      H3' 1996   5.344   7.830   1.085  0.6836 -0.5867  0.8793
   78U      C2' 1997   5.269   7.887   1.285 -0.6066 -0.5319  0.3182
   78U     H2'1 1998   5.306   7.987   1.259 -1.5464 -0.0945  0.6115
   78U      O2' 1999   5.142   7.900   1.340  0.5332 -0.1289 -0.7293
   78U     HO'2 2000   5.087   7.927   1.266 -2.6816 -0.1912  1.4092
   78U      O3' 2001   5.133   7.794   1.106  0.5601  0.4190  0.1105
   79A        P 2002   5.076   7.903   1.004  0.0779 -0.2743 -0.4595
   79A      O1P 2003   4.947   7.843   0.946  0.0804  0.4378  0.3231
   79A      O2P 2004   5.186   7.938   0.907 -0.4813 -0.0662 -0.9091
   79A      O5' 2005   5.051   8.030   1.095  0.2283 -0.2398  0.4692
   79A      C5' 2006   4.914   8.054   1.131  0.3188 -0.6134  0.3986
   79A     H5'1 2007   4.871   7.969   1.185 -0.0491 -1.4461 -1.1510
   79A     H5'2 2008   4.858   8.078   1.041 -0.2498  1.3759  1.2175
   79A      C4' 2009   4.896   8.182   1.211  0.5824  0.2377 -0.1904
   79A      H4' 2010   4.790   8.192   1.236  0.9671  1.0743  1.2166
   79A      O4' 2011   4.978   8.174   1.324 -0.0866  1.0426  1.1597
   79A      C1' 2012   5.037   8.303   1.354  0.4046  0.9695  1.4665
   79A      H1' 2013   5.011   8.343   1.452 -0.6902  1.9585  0.8093
   79A       N9 2014   5.186   8.298   1.358 -0.2310 -0.0004 -0.4657
   79A       C8 2015   5.272   8.238   1.271  0.4630 -0.1710  0.3788
   79A       H8 2016   5.244   8.180   1.183  0.3597 -0.0835  0.3533
   79A       N7 2017   5.398   8.261   1.301  0.0135  0.0657  0.0217
   79A       C5 2018   5.397   8.332   1.421  0.3296 -0.2410  0.1638
   79A       C6 2019   5.484   8.389   1.509 -0.2660 -0.3064 -0.4818
   79A       N6 2020   5.612   8.388   1.492 -0.1600 -0.4659 -0.3809
   79A      H61 2021   5.649   8.342   1.410  1.4023  0.5810 -0.2955
   79A      H62 2022   5.664   8.443   1.559 -2.3081  0.2265  0.8109
   79A       N1 2023   5.443   8.456   1.618  0.6371  0.5035 -0.3711
   79A       C2 2024   5.311   8.464   1.644 -0.0305  0.2809  0.4656
   79A       H2 2025   5.269   8.515   1.730  0.5666  1.9608 -0.2035
   79A       N3 2026   5.218   8.415   1.569  0.6444  0.0305  0.4022
   79A       C4 2027   5.268   8.356   1.457  0.7326  0.1334  0.5271
   79A      C3' 2028   4.940   8.312   1.144  0.3904  0.1254 -0.1158
   79A      H3' 2029   5.033   8.291   1.091  0.3603 -0.3328  0.0033
   79A      C2' 2030   4.980   8.410   1.256 -0.2422 -0.0869 -0.4362
   79A     H2'1 2031   5.067   8.470   1.228 -1.3370  2.0661  0.5329
   79A      O2' 2032   4.870   8.478   1.321  0.6993  0.5794  0.4933
   79A     HO'2 2033   4.862   8.558   1.269  2.2558  1.8765  2.1123
   79A      O3' 2034   4.838   8.359   1.061 -0.0522 -0.7283  0.7640
   80A        P 2035   4.866   8.434   0.927 -0.2188 -0.1647  0.1544
   80A      O1P 2036   4.749   8.428   0.838  0.0349 -0.2455 -0.0936
   80A      O2P 2037   4.995   8.381   0.869 -0.6262 -0.1545 -0.0935
   80A      O5' 2038   4.885   8.590   0.967 -0.0344  0.8928 -0.5811
   80A      C5' 2039   4.775   8.667   1.007  0.8262 -0.1800 -0.4911
   80A     H5'1 2040   4.704   8.616   1.072 -1.1084  0.4258 -2.0298
   80A     H5'2 2041   4.730   8.710   0.918  2.6555  2.3107 -0.3326
   80A      C4' 2042   4.831   8.777   1.088 -0.5052 -0.3814  0.1357
   80A      H4' 2043   4.750   8.840   1.125  0.5945  0.7500  0.6875
   80A      O4' 2044   4.913   8.729   1.199 -0.1732  0.2608 -0.2707
   80A      C1' 2045   5.027   8.816   1.211  0.1994  0.6393 -0.1183
   80A      H1' 2046   5.030   8.846   1.316 -1.1619 -1.5848  0.6207
   80A       N9 2047   5.158   8.746   1.194 -0.2791  0.8946  0.2717
   80A       C8 2048   5.183   8.646   1.104 -0.4023  0.6620  0.5130
   80A       H8 2049   5.112   8.600   1.037  1.4889 -1.3471 -0.2881
   80A       N7 2050   5.312   8.603   1.109 -0.4120 -0.0920 -0.2362
   80A       C5 2051   5.369   8.684   1.210  0.4122 -0.4194 -0.7370
   80A       C6 2052   5.497   8.694   1.281  0.3989  0.2151  0.5410
   80A       N6 2053   5.599   8.621   1.243 -0.2755  0.2217 -0.7355
   80A      H61 2054   5.586   8.544   1.179  1.1111  0.2383 -1.0523
   80A      H62 2055   5.675   8.623   1.309 -1.3796  1.4320  0.5671
   80A       N1 2056   5.506   8.764   1.395  0.4082  0.4380 -0.1341
   80A       C2 2057   5.403   8.839   1.431 -1.3901 -0.2232 -0.0485
   80A       H2 2058   5.411   8.895   1.523  0.9998 -0.9457  0.2629
   80A       N3 2059   5.285   8.849   1.371 -0.2638 -0.6240 -0.4862
   80A       C4 2060   5.273   8.763   1.269  0.0237  0.1693  0.8540
   80A      C3' 2061   4.926   8.873   1.002 -0.0707 -0.4620 -0.4322
   80A      H3' 2062   4.989   8.808   0.941 -0.5321 -0.2187 -1.1903
   80A      C2' 2063   5.012   8.934   1.122  0.4802 -0.0208  0.1194
   80A     H2'1 2064   5.110   8.964   1.084  1.3766 -0.1427  2.2137
   80A      O2' 2065   4.936   9.041   1.183 -0.1791  0.7378  0.2006
   80A     HO'2 2066   4.947   9.119   1.128 -0.5995  1.1169  0.6460
   80A      O3' 2067   4.863   8.975   0.923  0.2182 -0.1752  0.4285
   81U        P 2068   4.925   9.022   0.782  0.2896  0.0030 -0.3098
   81U      O1P 2069   4.825   9.129   0.746  0.1096  0.4852  0.1773
   81U      O2P 2070   4.931   8.900   0.704  0.4517 -0.0936  0.6379
   81U      O5' 2071   5.070   9.069   0.809 -0.0208 -0.2940  0.5321
   81U      C5' 2072   5.087   9.203   0.876  0.0620  0.2650 -0.0991
   81U     H5'1 2073   5.010   9.214   0.952  0.3174  0.0469  0.1962
   81U     H5'2 2074   5.084   9.280   0.800  1.4696 -0.5510 -1.0196
   81U      C4' 2075   5.228   9.216   0.937  0.3764 -0.7006  0.4743
   81U      H4' 2076   5.228   9.301   1.006 -2.9960  0.5558 -0.8756
   81U      O4' 2077   5.278   9.107   1.012 -0.3428  0.4756  0.6142
   81U      C1' 2078   5.419   9.104   0.995 -0.0026  0.9245 -0.0445
   81U      H1' 2079   5.468   9.137   1.086  2.5301 -3.3854  0.4179
   81U       N1 2080   5.444   8.955   0.960  0.8414 -0.0568  0.1588
   81U       C6 2081   5.383   8.885   0.858 -0.0583  0.7636 -0.3664
   81U       H6 2082   5.294   8.929   0.815  1.0048  3.4207 -0.0395
   81U       C5 2083   5.440   8.770   0.805 -0.4332 -0.5230 -0.3594
   81U       H5 2084   5.384   8.717   0.729 -2.4207 -1.2354  1.4569
   81U       C4 2085   5.566   8.727   0.868  0.4652 -0.2227  0.3446
   81U       O4 2086   5.630   8.633   0.821 -0.1088  0.1288 -0.3129
   81U       N3 2087   5.607   8.788   0.980  0.3133  1.1429 -0.4125
   81U       H3 2088   5.698   8.754   1.009  0.8816  1.6496 -1.5463
   81U       C2 2089   5.551   8.901   1.031 -0.0367  0.2174  0.7479
   81U       O2 2090   5.603   8.960   1.130 -0.1254  0.6390  0.5722
   81U      C3' 2091   5.325   9.233   0.825  0.0778 -0.2531 -0.1298
   81U      H3' 2092   5.294   9.162   0.748  0.5542  0.4193 -0.9596
   81U      C2' 2093   5.459   9.198   0.889  0.3923 -0.0459 -0.8394
   81U     H2'1 2094   5.525   9.150   0.817 -2.3661 -3.1850 -1.5133
   81U      O2' 2095   5.508   9.311   0.965  0.1106  0.1439  0.1690
   81U     HO'2 2096   5.525   9.382   0.903  1.7110  1.0969  1.6119
   81U      O3' 2097   5.320   9.363   0.775  0.3486  0.1920 -0.1787
   82U        P 2098   5.399   9.391   0.640 -0.0932 -0.0395  0.1567
   82U      O1P 2099   5.349   9.523   0.595 -0.2689 -0.3347  0.1862
   82U      O2P 2100   5.395   9.278   0.544  0.2049  0.3385  0.5526
   82U      O5' 2101   5.551   9.402   0.689  0.1487 -0.2322  0.6010
   82U      C5' 2102   5.602   9.526   0.726 -0.5565 -0.4428 -0.6310
   82U     H5'1 2103   5.543   9.565   0.809 -1.4112 -2.5136 -0.1973
   82U     H5'2 2104   5.596   9.594   0.641 -0.7447  0.8229  0.3635
   82U      C4' 2105   5.749   9.526   0.762  0.4336 -0.6170  0.3189
   82U      H4' 2106   5.768   9.633   0.763 -0.5914 -0.3991 -0.5861
   82U      O4' 2107   5.774   9.459   0.882 -0.7608  0.3539  0.7272
   82U      C1' 2108   5.910   9.423   0.878 -0.0921 -0.1627 -0.4464
   82U      H1' 2109   5.972   9.512   0.888 -0.3644  0.3005 -2.4393
   82U       N1 2110   5.955   9.329   0.988 -0.3515 -0.4805  0.5339
   82U       C6 2111   5.894   9.207   1.012 -0.2770  0.5170 -0.1508
   82U       H6 2112   5.818   9.169   0.945 -0.2984 -0.6322  0.5005
   82U       C5 2113   5.931   9.136   1.123  0.4683 -0.5223  0.4508
   82U       H5 2114   5.884   9.040   1.138  0.0053 -0.4763 -0.5898
   82U       C4 2115   6.029   9.187   1.214 -0.8662 -0.4219 -0.0613
   82U       O4 2116   6.061   9.136   1.323 -0.2249  0.0012  0.1494
   82U       N3 2117   6.094   9.302   1.178  0.4349  0.5103  0.3874
   82U       H3 2118   6.165   9.336   1.242  0.5174  1.4093 -0.1563
   82U       C2 2119   6.052   9.384   1.075 -0.3319 -0.3441  0.6830
   82U       O2 2120   6.107   9.496   1.062  0.4384 -0.0773  0.3384
   82U      C3' 2121   5.843   9.468   0.654 -0.2047  0.1800 -0.2260
   82U      H3' 2122   5.780   9.416   0.581 -1.3730  1.2397 -0.0126
   82U      C2' 2123   5.927   9.364   0.733 -0.0796 -0.0437  1.0663
   82U     H2'1 2124   5.878   9.267   0.732  0.8096 -0.5017  0.8457
   82U      O2' 2125   6.068   9.351   0.700  0.5530 -0.1022 -0.0278
   82U     HO'2 2126   6.110   9.433   0.728 -0.4321  0.7305 -0.8670
   82U      O3' 2127   5.936   9.563   0.601 -0.3072  0.4437 -0.0209
   82U      H3T 2128   5.923   9.570   0.506 -0.2570 -1.2706 -0.1772
   8.69387   8.69387   6.14749   0.00000   0.00000   0.00000   0.00000   4.34694   4.34694
