# Supplementary material for: Constant-pH Molecular Dynamics of Cationic Peptide Dendrimers Binding to siRNA
Source: J Chem Inf Model. 2026 Feb 5;66(8):4734–43. doi: 10.1021/acs.jcim.5c02636 (PMC13126635; doi:10.1021/acs.jcim.5c02636)
Supplement: Supplementary file 2 [file ci5c02636_si_002.zip › zip/DMH18_05_in_5.gro]

Protein t=   0.00000
 2128
    1LY0      N    1   8.058   9.401   3.914  0.2472  0.2877 -0.7051
    1LY0     H1    2   7.962   9.415   3.888  0.0755  0.8468  0.1693
    1LY0     H2    3   8.108   9.384   3.828 -0.5376  0.4907 -1.2056
    1LY0     H3    4   8.092   9.483   3.964 -1.4255 -0.1923  1.3588
    1LY0     CA    5   8.066   9.280   3.995  0.3410 -0.2526 -0.5473
    1LY0     HA    6   8.016   9.309   4.087  0.5942 -0.9320 -0.1834
    1LY0     CB    7   8.207   9.244   4.043  0.3538 -0.7529 -0.4436
    1LY0    HB1    8   8.260   9.338   4.054  0.2881 -0.7644 -0.0181
    1LY0    HB2    9   8.252   9.187   3.961  0.8826  0.2141 -0.8481
    1LY0     CG   10   8.207   9.160   4.173  0.2849 -0.3148 -0.0149
    1LY0    HG1   11   8.176   9.056   4.162  1.2590 -0.5201 -1.0594
    1LY0    HG2   12   8.140   9.208   4.244 -1.9160 -0.2689 -2.0055
    1LY0     CD   13   8.340   9.154   4.238  0.1707 -0.0940 -0.1602
    1LY0    HD1   14   8.367   9.256   4.265  0.8885 -0.3650  0.1802
    1LY0    HD2   15   8.413   9.122   4.164 -0.1036 -0.3011 -0.3440
    1LY0     CE   16   8.326   9.068   4.366  0.3124 -0.2817 -0.0760
    1LY0    HE1   17   8.305   8.964   4.340 -0.9184  0.0740 -0.5612
    1LY0    HE2   18   8.252   9.099   4.440 -0.2138  0.3727 -0.8578
    1LY0     NZ   19   8.458   9.067   4.433 -0.3983  0.0611  0.1557
    1LY0    HZ1   20   8.530   9.041   4.367 -0.3587 -3.7679  1.4422
    1LY0    HZ2   21   8.481   9.157   4.473 -0.8713 -0.4220  1.5903
    1LY0    HZ3   22   8.457   9.011   4.518  2.2561  0.2346  0.3799
    1LY0      C   23   7.990   9.164   3.925  0.1843  0.6059 -0.6995
    1LY0      O   24   8.011   9.147   3.804  0.0247 -0.1027  1.0334
    2LER      N   25   7.901   9.086   3.986 -0.0967 -0.0308 -0.0210
    2LER      H   26   7.891   9.096   4.085  0.8130 -1.9986  0.3200
    2LER     CA   27   7.820   8.985   3.905  0.5705 -0.5661 -0.3917
    2LER     HA   28   7.799   9.037   3.812  1.6173  0.8382  0.1267
    2LER     CB   29   7.687   8.963   3.982 -1.5161 -0.1560  0.3295
    2LER    HB1   30   7.709   8.923   4.081  0.0405  1.2068  0.5711
    2LER    HB2   31   7.626   8.884   3.939  0.2688 -2.8565  2.4656
    2LER     CG   32   7.606   9.096   4.000  0.3620 -0.0239 -0.1388
    2LER     HG   33   7.662   9.163   4.064 -0.7911 -0.8267  1.7953
    2LER    CD1   34   7.563   9.159   3.873  0.1156  1.0079  0.0416
    2LER   HD11   35   7.646   9.167   3.802 -0.6010 -0.5748 -1.0161
    2LER   HD12   36   7.496   9.093   3.819  1.5210 -0.3098 -0.1577
    2LER   HD13   37   7.519   9.256   3.896 -4.2683 -0.8431  0.2658
    2LER    CD2   38   7.480   9.063   4.080 -0.7373  0.4201 -0.0493
    2LER   HD21   39   7.501   9.012   4.174 -2.9685  1.0284  0.8421
    2LER   HD22   40   7.431   9.158   4.100  0.5281  1.0576  0.0544
    2LER   HD23   41   7.425   8.991   4.019  0.4253 -0.1161 -0.4898
    2LER      C   42   7.888   8.852   3.864 -0.9843 -0.1098 -0.3237
    2LER      O   43   7.827   8.752   3.858  0.1899 -0.0505 -0.6483
    3LYR      N   44   8.015   8.861   3.833 -0.2087  0.1365  0.3811
    3LYR      H   45   8.059   8.952   3.830  0.5732 -0.1896  1.7023
    3LYR     CA   46   8.087   8.740   3.781  0.2912  0.4721  0.3683
    3LYR     HA   47   8.078   8.657   3.853  1.9953  0.8563  1.0724
    3LYR     CB   48   8.238   8.761   3.760 -0.1934  0.2156  0.0446
    3LYR    HB1   49   8.243   8.816   3.666 -0.5522 -0.6362 -0.4789
    3LYR    HB2   50   8.285   8.665   3.741 -1.8614 -0.5827 -0.1680
    3LYR     CG   51   8.309   8.835   3.865 -0.1090  0.0444  0.1609
    3LYR    HG1   52   8.283   8.778   3.954 -0.0947  0.8888  0.7108
    3LYR    HG2   53   8.287   8.941   3.878  1.5911  0.4091  0.3059
    3LYR     CD   54   8.460   8.837   3.846  0.4131  0.0621 -0.0919
    3LYR    HD1   55   8.488   8.884   3.751  1.6807  0.1412  0.3102
    3LYR    HD2   56   8.507   8.739   3.849  0.1630 -0.1458 -1.7750
    3LYR     CE   57   8.527   8.921   3.952  0.6210  0.3979 -0.2335
    3LYR    HE1   58   8.518   8.872   4.049 -2.8025  0.2238 -0.4884
    3LYR    HE2   59   8.490   9.024   3.952 -0.3502  0.0665  0.4723
    3LYR     NZ   60   8.665   8.923   3.929 -0.2625  0.2701 -0.0776
    3LYR    HZ1   61   8.721   8.846   3.961  1.1096  1.8467  1.6196
    3LYR      C   62   8.031   8.679   3.643  0.8709 -0.1312  0.3872
    3LYR      O   63   8.040   8.557   3.618  0.1957  0.5944  0.5683
    4LY0      N   64   7.959   8.759   3.560  0.2281  0.3243  0.7906
    4LY0      H   65   7.946   8.857   3.579 -0.1788  0.2745  0.7921
    4LY0     CA   66   7.907   8.695   3.436  0.3856  0.0289  0.3036
    4LY0     HA   67   7.978   8.637   3.378  0.1230 -1.7823  1.6877
    4LY0     CB   68   7.863   8.820   3.354 -0.0421  0.2734 -0.1174
    4LY0    HB1   69   7.951   8.879   3.329  0.5626  0.2550  1.7846
    4LY0    HB2   70   7.795   8.878   3.417  1.1054  0.0380  1.3899
    4LY0     CG   71   7.800   8.776   3.223 -0.0730 -0.6556 -0.0111
    4LY0    HG1   72   7.696   8.748   3.236 -1.0187  1.5127 -2.0844
    4LY0    HG2   73   7.856   8.689   3.189 -1.9579 -1.1293 -2.1121
    4LY0     CD   74   7.819   8.882   3.114 -0.0223  0.5546  0.3511
    4LY0    HD1   75   7.753   8.853   3.032 -3.2553 -0.9617  3.2440
    4LY0    HD2   76   7.923   8.886   3.081 -0.3308  1.3867 -0.5918
    4LY0     CE   77   7.759   9.017   3.152 -0.4050  0.0740  0.3702
    4LY0    HE1   78   7.799   9.055   3.246 -0.1024 -0.6498  0.5406
    4LY0    HE2   79   7.650   9.013   3.165 -0.3677 -0.2480  0.6140
    4LY0     NZ   80   7.773   9.120   3.046  0.2855  0.5528  0.2681
    4LY0    HZ1   81   7.721   9.087   2.966  0.8107 -1.4922  0.7272
    4LY0    HZ2   82   7.727   9.205   3.078  1.4363  0.7569  1.5013
    4LY0    HZ3   83   7.872   9.139   3.039  0.6837 -1.4839 -0.2548
    4LY0      C   84   7.788   8.599   3.467  0.4602  0.3376  0.4463
    4LY0      O   85   7.757   8.522   3.371  0.1869 -0.4778 -0.2545
    5LER      N   86   7.736   8.604   3.588  0.6929 -0.2141 -0.0912
    5LER      H   87   7.759   8.675   3.656  0.0772 -0.3807  0.3071
    5LER     CA   88   7.625   8.520   3.621 -0.3728  0.1990 -0.2581
    5LER     HA   89   7.565   8.507   3.531 -0.4143 -4.0105  0.1875
    5LER     CB   90   7.530   8.592   3.721  0.4794  0.4827  0.4280
    5LER    HB1   91   7.583   8.609   3.815 -2.8574  1.6340  2.2945
    5LER    HB2   92   7.467   8.516   3.768 -0.4880  1.2294  0.3562
    5LER     CG   93   7.434   8.703   3.683 -0.7054 -0.1884 -0.2639
    5LER     HG   94   7.368   8.667   3.605 -1.1195  1.6542 -0.7959
    5LER    CD1   95   7.351   8.732   3.813  0.0918 -0.9098  0.5409
    5LER   HD11   96   7.320   8.649   3.875  1.2947 -1.1444  0.8654
    5LER   HD12   97   7.414   8.791   3.880  0.4260 -2.2735  1.4600
    5LER   HD13   98   7.268   8.799   3.790  0.5510 -0.7546 -0.7729
    5LER    CD2   99   7.501   8.833   3.628  0.0364 -0.7052 -0.2229
    5LER   HD21  100   7.436   8.915   3.662  1.2589  0.8788 -1.5316
    5LER   HD22  101   7.602   8.853   3.664 -0.4601  1.7236  0.0542
    5LER   HD23  102   7.505   8.837   3.520 -0.6836  2.0238 -0.2220
    5LER      C  103   7.667   8.378   3.660  0.3847 -0.6189 -0.2129
    5LER      O  104   7.598   8.281   3.639 -0.2549  0.1498 -0.1152
    6LYR      N  105   7.789   8.370   3.715 -0.0800  0.6059  0.1512
    6LYR      H  106   7.850   8.450   3.702  1.6163 -0.7821 -0.9558
    6LYR     CA  107   7.865   8.249   3.751 -1.0310  0.1091 -0.4678
    6LYR     HA  108   7.808   8.178   3.810 -0.1898  0.7827  1.2248
    6LYR     CB  109   7.977   8.284   3.852  0.2796 -0.4176 -0.3387
    6LYR    HB1  110   8.030   8.365   3.800 -0.3516 -0.8916 -1.7660
    6LYR    HB2  111   8.046   8.202   3.872  1.5152  1.0021  1.5934
    6LYR     CG  112   7.914   8.328   3.985  0.5838  0.0310  0.3496
    6LYR    HG1  113   7.853   8.247   4.024 -0.2126  1.4843  2.3629
    6LYR    HG2  114   7.840   8.408   3.974 -0.5694 -1.1213 -0.4553
    6LYR     CD  115   8.008   8.364   4.100 -0.1643  0.2272  0.9427
    6LYR    HD1  116   8.088   8.291   4.113  1.3625  1.4473 -0.9303
    6LYR    HD2  117   7.948   8.387   4.188 -1.3891  0.7881  0.0012
    6LYR     CE  118   8.082   8.487   4.050 -0.4470 -0.0823  0.2493
    6LYR    HE1  119   8.012   8.567   4.025  1.2763  0.6984 -2.5812
    6LYR    HE2  120   8.141   8.469   3.961  0.8739  1.5216  0.7463
    6LYR     NZ  121   8.181   8.532   4.153 -0.1747 -0.7712  0.1521
    6LYR    HZ1  122   8.274   8.493   4.156 -0.3125 -1.0446  1.9974
    6LYR      C  123   7.929   8.180   3.629 -0.3961  0.0316 -0.4805
    6LYR      O  124   8.043   8.141   3.623 -0.5711 -0.2959 -0.5925
    7LER      N  125   7.850   8.154   3.521 -0.1531  0.0298 -0.1167
    7LER      H  126   7.751   8.160   3.538 -0.2346 -1.5013  0.1511
    7LER     CA  127   7.889   8.098   3.391 -0.0202  0.9019 -0.1251
    7LER     HA  128   7.979   8.041   3.416 -1.2706 -0.0413  2.6472
    7LER     CB  129   7.923   8.201   3.286  1.1487  0.1727  0.1912
    7LER    HB1  130   7.826   8.247   3.264  0.3234 -0.7865  1.6703
    7LER    HB2  131   7.940   8.145   3.194 -0.3339  0.1520 -0.1013
    7LER     CG  132   8.034   8.304   3.309  0.6239 -0.1088 -0.2293
    7LER     HG  133   8.014   8.352   3.405  0.4269 -3.6407  1.6723
    7LER    CD1  134   8.175   8.241   3.323  0.7396  0.1505  0.1056
    7LER   HD11  135   8.245   8.306   3.374  2.0936 -0.4678 -0.9032
    7LER   HD12  136   8.182   8.155   3.390  2.6627  0.6592  0.6012
    7LER   HD13  137   8.207   8.208   3.224  0.0037  0.3130 -0.1932
    7LER    CD2  138   8.039   8.406   3.187  0.1347  0.5182 -0.3191
    7LER   HD21  139   8.100   8.492   3.213 -0.0390  0.6949 -0.4943
    7LER   HD22  140   8.069   8.355   3.096  1.1702 -0.4447  0.5294
    7LER   HD23  141   7.937   8.442   3.172  0.4607  1.3948 -0.5159
    7LER      C  142   7.778   7.999   3.345 -0.4427 -0.3493  1.0954
    7LER      O  143   7.658   8.031   3.339 -0.5864 -0.2616  0.6798
    8LER      N  144   7.818   7.888   3.299 -0.2494  0.4562  0.3742
    8LER      H  145   7.917   7.892   3.279  0.2314  2.5259  2.6744
    8LER     CA  146   7.742   7.774   3.252  0.7606  1.2178 -0.2931
    8LER     HA  147   7.651   7.773   3.313  2.5746 -1.7697  2.7051
    8LER     CB  148   7.807   7.638   3.274  0.6950  0.0408  0.4957
    8LER    HB1  149   7.910   7.641   3.238  0.1022  0.4477 -1.2424
    8LER    HB2  150   7.744   7.569   3.218 -0.9456  0.0530  2.2175
    8LER     CG  151   7.798   7.576   3.414  0.4235 -0.2579  0.1818
    8LER     HG  152   7.698   7.590   3.453  0.4377  0.9086 -0.1565
    8LER    CD1  153   7.838   7.430   3.412 -0.7599  0.4616 -0.0440
    8LER   HD11  154   7.940   7.416   3.377 -0.0161  0.3601  2.0414
    8LER   HD12  155   7.823   7.381   3.508 -1.1973 -0.1618 -0.4213
    8LER   HD13  156   7.772   7.377   3.343 -0.5008  0.5686 -0.3775
    8LER    CD2  157   7.891   7.657   3.504  0.5812  0.7642  0.0798
    8LER   HD21  158   7.844   7.754   3.521  0.6041  1.3085 -2.6072
    8LER   HD22  159   7.905   7.605   3.599  1.1611 -0.2937 -0.5587
    8LER   HD23  160   7.990   7.672   3.460  1.4019  1.1114  1.9442
    8LER      C  161   7.702   7.774   3.099 -0.2648 -0.0258 -0.4769
    8LER      O  162   7.795   7.802   3.018 -0.0262  0.3237 -0.1494
    9LYR      N  163   7.578   7.738   3.061 -0.2088  0.3867 -0.2857
    9LYR      H  164   7.512   7.698   3.126  1.6748  0.7982  2.0118
    9LYR     CA  165   7.532   7.738   2.918 -0.2099 -0.6552  1.1143
    9LYR     HA  166   7.584   7.818   2.866 -1.6129 -0.0934  0.5008
    9LYR     CB  167   7.375   7.769   2.905  0.0050  0.2129 -0.2074
    9LYR    HB1  168   7.354   7.795   2.801  0.4352 -0.5377 -0.4875
    9LYR    HB2  169   7.350   7.861   2.958  0.7479 -0.2172  0.9182
    9LYR     CG  170   7.282   7.663   2.959  0.5907  0.9181  0.1901
    9LYR    HG1  171   7.321   7.618   3.051 -2.8181 -0.2513  1.2091
    9LYR    HG2  172   7.274   7.579   2.890  0.2469  0.8254  0.3430
    9LYR     CD  173   7.130   7.710   2.994 -0.3108  0.4313 -0.5658
    9LYR    HD1  174   7.082   7.748   2.904 -2.8216  1.3725  1.0419
    9LYR    HD2  175   7.131   7.796   3.062 -1.5464  1.0024 -1.2396
    9LYR     CE  176   7.049   7.596   3.061  0.1529  0.5690 -0.6388
    9LYR    HE1  177   7.065   7.507   3.000 -0.9587  1.7994 -2.8839
    9LYR    HE2  178   6.942   7.619   3.059 -0.3033 -1.3418 -0.1786
    9LYR     NZ  179   7.097   7.574   3.195 -0.0891 -0.1960  0.4317
    9LYR    HZ1  180   7.040   7.626   3.260 -1.1507 -0.5408 -0.1894
    9LYR      C  181   7.577   7.616   2.837 -0.0034 -0.0752 -0.6555
    9LYR      O  182   7.613   7.632   2.722 -0.1477  0.3644  0.3155
   10LER      N  183   7.595   7.502   2.896  0.4357  0.2826  0.8048
   10LER      H  184   7.580   7.496   2.995 -2.3755  0.3040  0.4492
   10LER     CA  185   7.649   7.385   2.819  0.0883 -0.1265  0.0504
   10LER     HA  186   7.599   7.375   2.723 -0.2416  2.5223 -0.1209
   10LER     CB  187   7.629   7.255   2.909  0.1958  0.0320 -0.0734
   10LER    HB1  188   7.522   7.242   2.929  0.7477 -1.1747  2.4342
   10LER    HB2  189   7.678   7.285   3.002  1.0684 -0.0113 -0.5169
   10LER     CG  190   7.694   7.122   2.850  0.2484  0.1867  0.2023
   10LER     HG  191   7.793   7.142   2.810  0.4398 -1.9834 -0.5336
   10LER    CD1  192   7.712   7.034   2.972 -0.4769  0.0467 -0.5554
   10LER   HD11  193   7.616   7.030   3.024 -0.0538 -0.3066  0.2108
   10LER   HD12  194   7.746   6.936   2.938 -0.7792 -0.3362  0.2276
   10LER   HD13  195   7.783   7.081   3.040 -1.0169 -0.3609  0.3145
   10LER    CD2  196   7.607   7.049   2.748  0.1962  1.0258 -0.4973
   10LER   HD21  197   7.658   6.969   2.694 -1.2958 -0.4885  0.2322
   10LER   HD22  198   7.518   7.017   2.803  2.3685 -1.0865  2.0948
   10LER   HD23  199   7.573   7.110   2.664 -2.4447  0.3303 -0.0382
   10LER      C  200   7.792   7.397   2.773 -0.2365  0.1937 -0.2239
   10LER      O  201   7.832   7.340   2.670  0.4632  0.0915 -0.4345
   11LER      N  202   7.874   7.479   2.837 -0.4741 -0.6449 -1.2569
   11LER      H  203   7.837   7.524   2.919 -1.2536  0.2446 -2.0676
   11LER     CA  204   8.023   7.497   2.814  0.1738 -0.7253 -0.2086
   11LER     HA  205   8.055   7.400   2.776 -2.2614 -1.5827 -0.2531
   11LER     CB  206   8.087   7.518   2.960 -0.2331  0.0081 -0.3577
   11LER    HB1  207   8.050   7.612   3.001 -0.2834 -0.0931 -0.1692
   11LER    HB2  208   8.193   7.532   2.939  0.0389 -0.3225  0.7574
   11LER     CG  209   8.098   7.402   3.058 -0.3994  0.1044 -0.2697
   11LER     HG  210   8.157   7.320   3.017  0.7305 -0.3572  2.1194
   11LER    CD1  211   8.173   7.454   3.184 -0.5792 -0.0915  0.5078
   11LER   HD11  212   8.209   7.372   3.246  1.5490  0.6794  0.3614
   11LER   HD12  213   8.269   7.501   3.166 -2.1000  2.9870 -0.1627
   11LER   HD13  214   8.114   7.527   3.239  1.9742  1.6007  1.1654
   11LER    CD2  215   7.962   7.348   3.106 -0.2408 -0.3045 -0.3409
   11LER   HD21  216   7.901   7.308   3.025 -1.0877 -0.4472  0.3537
   11LER   HD22  217   7.983   7.265   3.172 -2.6283 -1.5388 -1.0131
   11LER   HD23  218   7.905   7.423   3.162  0.2203  0.4211 -0.8284
   11LER      C  219   8.042   7.615   2.714  0.0144 -0.4063 -0.5204
   11LER      O  220   8.162   7.653   2.693  1.0731  0.2190 -0.2052
   12LER      N  221   7.934   7.674   2.661  0.0500  0.2979 -0.1476
   12LER      H  222   7.845   7.652   2.703 -0.8299  2.9722 -0.4190
   12LER     CA  223   7.931   7.758   2.546 -0.7977 -0.1785 -0.8954
   12LER     HA  224   8.026   7.812   2.541 -1.6098  1.8275  2.4774
   12LER     CB  225   7.828   7.876   2.545  0.2016  0.3293 -0.3656
   12LER    HB1  226   7.729   7.831   2.533  0.7361 -0.1758 -4.6119
   12LER    HB2  227   7.855   7.939   2.460 -0.0089 -0.2163 -0.8390
   12LER     CG  228   7.817   7.964   2.669  0.5172  0.2548  0.3156
   12LER     HG  229   7.785   7.904   2.753  0.7136 -0.7842 -0.3321
   12LER    CD1  230   7.956   8.016   2.700  0.7561  0.2495  0.1950
   12LER   HD11  231   7.996   8.062   2.609 -1.3359  1.1738 -0.3205
   12LER   HD12  232   7.949   8.100   2.769 -0.8751  0.2694  0.0544
   12LER   HD13  233   8.022   7.937   2.736  0.4346 -0.3620 -0.5367
   12LER    CD2  234   7.714   8.078   2.652  1.1585 -0.4331  0.2158
   12LER   HD21  235   7.732   8.156   2.727  4.1170 -1.4550  0.6982
   12LER   HD22  236   7.728   8.125   2.555 -0.1888 -1.9970 -0.7822
   12LER   HD23  237   7.619   8.026   2.645  1.6865 -1.3253 -0.5481
   12LER      C  238   7.901   7.677   2.415 -0.2790 -0.1129  0.5390
   12LER      O  239   7.952   7.715   2.310  0.4539 -0.1517  0.0332
   13LER      N  240   7.839   7.559   2.416 -0.6646  0.2917 -0.2529
   13LER      H  241   7.822   7.514   2.505  0.4130  1.1545  0.4219
   13LER     CA  242   7.831   7.471   2.300  0.0874 -0.6102 -0.0284
   13LER     HA  243   7.794   7.528   2.215 -0.1098 -0.0672  0.4121
   13LER     CB  244   7.730   7.354   2.324 -0.5470  0.0028  0.2359
   13LER    HB1  245   7.762   7.288   2.406  1.2774 -0.0186 -0.4354
   13LER    HB2  246   7.737   7.295   2.233  2.7215 -0.6197  0.7494
   13LER     CG  247   7.589   7.397   2.363  0.1790 -0.3850 -0.5120
   13LER     HG  248   7.596   7.450   2.458 -0.5927 -0.7205 -0.2520
   13LER    CD1  249   7.524   7.497   2.265 -0.5982  0.3796 -0.6968
   13LER   HD11  250   7.430   7.526   2.310 -0.9298 -1.9770  0.3128
   13LER   HD12  251   7.590   7.583   2.262 -0.9331  0.8301  2.2092
   13LER   HD13  252   7.504   7.463   2.163  0.8406 -1.1089 -0.5475
   13LER    CD2  253   7.489   7.278   2.379  0.2823  0.0993 -0.5703
   13LER   HD21  254   7.537   7.213   2.452 -1.3409 -1.4418 -0.8090
   13LER   HD22  255   7.396   7.311   2.425  1.3307 -0.0161  1.7854
   13LER   HD23  256   7.474   7.231   2.281  0.2636 -1.3153  0.0922
   13LER      C  257   7.972   7.414   2.264 -0.4172  0.1430  0.1261
   13LER      O  258   8.051   7.385   2.352  0.1302 -0.2034 -0.1922
   14NH2      N  259   8.005   7.385   2.142  0.0579  0.5693 -0.1941
   14NH2     H1  260   7.929   7.394   2.076 -3.6919 -0.4519  3.4735
   14NH2     H2  261   8.094   7.343   2.124 -1.4858 -3.4534  0.5354
   15LY0      N  262   9.200   9.288   3.984  0.3871  0.2917  0.6647
   15LY0     H1  263   9.187   9.260   4.079  1.3717 -0.6752  0.5375
   15LY0     H2  264   9.247   9.378   3.987 -0.4567  1.0407 -3.0989
   15LY0     H3  265   9.260   9.218   3.943  0.7204 -0.3025  2.1362
   15LY0     CA  266   9.067   9.304   3.912 -0.5161 -0.1050  0.4943
   15LY0     HA  267   9.086   9.315   3.805  1.6526  2.7072  1.0307
   15LY0     CB  268   8.993   9.429   3.957  0.4123  0.4199 -0.7436
   15LY0    HB1  269   9.063   9.510   3.977  0.2063  0.2533  0.7958
   15LY0    HB2  270   8.935   9.405   4.046 -0.1494  2.9038 -0.3497
   15LY0     CG  271   8.892   9.476   3.851 -0.9276  1.0261  0.0992
   15LY0    HG1  272   8.836   9.387   3.824 -2.0561  1.3344  1.2862
   15LY0    HG2  273   8.956   9.512   3.771 -0.5922 -1.1890 -0.6853
   15LY0     CD  274   8.811   9.593   3.897 -0.1670 -0.5355  0.3953
   15LY0    HD1  275   8.882   9.670   3.927 -0.5837 -0.3993  1.0455
   15LY0    HD2  276   8.759   9.565   3.989  0.6202  0.1468  1.0611
   15LY0     CE  277   8.718   9.640   3.787 -0.6047 -0.1278 -0.4975
   15LY0    HE1  278   8.636   9.569   3.778 -0.2209 -0.6798  0.2481
   15LY0    HE2  279   8.765   9.640   3.689  0.9464 -0.1577  0.2107
   15LY0     NZ  280   8.671   9.779   3.820 -0.3020  0.0157 -0.4921
   15LY0    HZ1  281   8.592   9.806   3.764 -1.7322 -2.6929  0.0571
   15LY0    HZ2  282   8.627   9.782   3.911 -0.4939  2.5675 -0.5944
   15LY0    HZ3  283   8.751   9.840   3.812  0.3235 -0.9014 -1.5595
   15LY0      C  284   8.999   9.163   3.924  0.3921 -1.0120 -0.2848
   15LY0      O  285   9.020   9.095   4.027 -0.4517  0.2548 -0.5278
   16LER      N  286   8.926   9.131   3.820  0.2167 -0.0568 -0.0150
   16LER      H  287   8.901   9.200   3.751  0.7736  0.6062  0.4443
   16LER     CA  288   8.855   9.003   3.817  0.7977  0.0902 -1.2725
   16LER     HA  289   8.905   8.922   3.872  0.3591  0.7241  0.0866
   16LER     CB  290   8.856   8.961   3.670 -0.3580  0.7633  0.5973
   16LER    HB1  291   8.800   9.034   3.611 -0.0005 -0.1966 -1.0058
   16LER    HB2  292   8.799   8.871   3.646 -1.4303  1.2091  1.3718
   16LER     CG  293   8.993   8.946   3.601  0.3251  0.1515 -0.5033
   16LER     HG  294   9.044   9.040   3.618 -1.9058  1.2577  0.4205
   16LER    CD1  295   9.080   8.824   3.644 -0.1153  0.2329 -0.2828
   16LER   HD11  296   9.100   8.832   3.751  1.6838  0.9463 -0.6343
   16LER   HD12  297   9.029   8.736   3.604 -0.1901  0.6937 -1.2431
   16LER   HD13  298   9.176   8.842   3.596 -0.4985  0.5882 -0.9394
   16LER    CD2  299   8.974   8.947   3.447 -0.2664  0.1452 -0.2508
   16LER   HD21  300   8.919   8.857   3.420 -0.6099  0.3374 -0.1898
   16LER   HD22  301   8.913   9.033   3.420  0.6879  0.8319 -0.2928
   16LER   HD23  302   9.071   8.953   3.397  0.4825 -1.6406  0.8668
   16LER      C  303   8.716   9.029   3.870 -0.0339  0.1024  0.4245
   16LER      O  304   8.656   9.134   3.850 -0.2411  0.3591 -0.0974
   17LY0      N  305   8.664   8.102   3.231 -0.2893  0.4939 -0.1942
   17LY0     H1  306   8.731   8.056   3.171 -0.3732 -0.0544  0.1270
   17LY0     H2  307   8.598   8.031   3.257 -0.0783 -0.7020 -2.6290
   17LY0     H3  308   8.614   8.165   3.169  2.0733  1.4202 -1.2732
   17LY0     CA  309   8.731   8.169   3.347  0.1160  0.4948  0.4424
   17LY0     HA  310   8.779   8.257   3.305  0.7234 -0.0117  0.0399
   17LY0     CB  311   8.842   8.083   3.408 -0.8568 -0.2099 -0.2088
   17LY0    HB1  312   8.901   8.055   3.321 -0.4239  1.4520 -0.4744
   17LY0    HB2  313   8.791   8.008   3.468 -2.4217  2.4735  2.0369
   17LY0     CG  314   8.933   8.155   3.506  0.5182  0.5454 -0.6858
   17LY0    HG1  315   8.876   8.187   3.593 -0.8871  1.4271 -1.8823
   17LY0    HG2  316   8.969   8.247   3.460 -0.1727 -0.0304 -2.4503
   17LY0     CD  317   9.041   8.054   3.552 -0.0209  0.6469 -0.4320
   17LY0    HD1  318   9.111   8.048   3.468  0.1107 -1.1428 -0.2458
   17LY0    HD2  319   9.004   7.953   3.571 -0.6304  0.7284 -1.1424
   17LY0     CE  320   9.122   8.108   3.674 -0.2325  0.4928  0.7436
   17LY0    HE1  321   9.064   8.099   3.766 -2.9370 -2.7051 -1.0726
   17LY0    HE2  322   9.151   8.211   3.655 -2.6327  0.8410 -1.6813
   17LY0     NZ  323   9.246   8.032   3.693  0.4224 -0.6035 -0.2555
   17LY0    HZ1  324   9.322   8.046   3.629  0.3875 -0.9833 -0.3839
   17LY0    HZ2  325   9.270   8.044   3.790  0.0174 -1.7920  0.0090
   17LY0    HZ3  326   9.219   7.935   3.682 -0.5525 -0.1678 -2.0022
   17LY0      C  327   8.629   8.223   3.442 -0.1111  0.3341  0.5181
   17LY0      O  328   8.537   8.151   3.485  0.2662  0.3909  0.0340
   18LER      N  329   8.648   8.348   3.481 -0.0227  0.1316 -0.1694
   18LER      H  330   8.728   8.402   3.449  0.5996 -2.1424 -2.8607
   18LER     CA  331   8.558   8.404   3.585  0.4355 -0.5264 -0.5581
   18LER     HA  332   8.454   8.372   3.575 -1.0240  3.0926  0.9769
   18LER     CB  333   8.559   8.561   3.580 -0.7123 -0.3415  0.3176
   18LER    HB1  334   8.662   8.591   3.602 -0.9429  1.4378 -0.7962
   18LER    HB2  335   8.508   8.599   3.668 -0.1481  1.9594 -0.2850
   18LER     CG  336   8.517   8.624   3.444 -0.2628  0.1499  0.5093
   18LER     HG  337   8.579   8.591   3.360 -1.5588 -2.3963  0.4790
   18LER    CD1  338   8.374   8.582   3.412 -0.6222  0.4200 -0.1270
   18LER   HD11  339   8.328   8.659   3.349 -1.0610 -0.8495 -1.4055
   18LER   HD12  340   8.378   8.494   3.348 -0.2432 -0.7253  1.4160
   18LER   HD13  341   8.312   8.576   3.501  1.6265  0.1043  1.4898
   18LER    CD2  342   8.519   8.775   3.472  0.0563 -0.7738  0.0260
   18LER   HD21  343   8.601   8.806   3.536  1.2778  1.5882 -2.4632
   18LER   HD22  344   8.529   8.835   3.382  0.7228  1.9869  1.8009
   18LER   HD23  345   8.427   8.804   3.523 -0.6295  1.9462 -2.4895
   18LER      C  346   8.597   8.368   3.729 -0.9159 -0.0241 -0.1060
   18LER      O  347   8.703   8.405   3.779 -0.0865  0.0526  0.0478
   19LYR      N  348   8.503   8.311   3.797 -0.0029 -0.5197 -0.3157
   19LYR      H  349   8.414   8.296   3.753 -0.4454  0.9232  0.0399
   19LYR     CA  350   8.505   8.292   3.937  0.2678 -1.1320 -0.0942
   19LYR     HA  351   8.596   8.240   3.967  0.4423 -1.7373 -1.5843
   19LYR     CB  352   8.387   8.205   3.976  0.1473 -0.2638 -0.2668
   19LYR    HB1  353   8.293   8.249   3.940  0.6746  0.8089 -0.3664
   19LYR    HB2  354   8.378   8.201   4.084 -2.2658 -1.0926 -0.4252
   19LYR     CG  355   8.409   8.061   3.934 -0.1969  0.1663 -0.0569
   19LYR    HG1  356   8.513   8.030   3.942  0.0310  1.0825  0.6566
   19LYR    HG2  357   8.393   8.055   3.826  0.2455 -1.5591 -0.0615
   19LYR     CD  358   8.305   7.965   3.993 -0.5084 -0.0439  0.1858
   19LYR    HD1  359   8.207   8.006   3.970  0.0980  1.2993 -0.0861
   19LYR    HD2  360   8.314   7.956   4.101  0.0135 -1.0211  0.0804
   19LYR     CE  361   8.318   7.829   3.926  0.9028  0.5119 -0.2356
   19LYR    HE1  362   8.424   7.801   3.930  1.0607  1.2170  0.8379
   19LYR    HE2  363   8.296   7.840   3.820 -1.7095 -1.1726  0.0528
   19LYR     NZ  364   8.224   7.726   3.974  0.0645 -0.0183  0.2234
   19LYR    HZ1  365   8.243   7.685   4.064  0.6892  1.0170  0.5918
   19LYR      C  366   8.503   8.426   4.014  0.0929  0.1447 -0.0296
   19LYR      O  367   8.419   8.513   3.985 -0.1827  0.2157 -0.3579
   20LY0      N  368   8.603   8.440   4.103  0.1316 -0.4606 -0.2349
   20LY0      H  369   8.659   8.362   4.133  0.6911 -0.0699 -0.2502
   20LY0     CA  370   8.635   8.564   4.176 -0.0768  0.4125 -0.0846
   20LY0     HA  371   8.684   8.634   4.108 -0.6322 -0.3213 -1.2598
   20LY0     CB  372   8.743   8.534   4.285  0.5796 -0.2113  0.1751
   20LY0    HB1  373   8.722   8.450   4.351  3.8228 -2.2716 -1.1454
   20LY0    HB2  374   8.754   8.621   4.349 -0.4706 -0.0565  0.1659
   20LY0     CG  375   8.884   8.508   4.233 -0.0564 -1.0642 -0.2457
   20LY0    HG1  376   8.911   8.588   4.164 -0.4511  0.8910  1.7484
   20LY0    HG2  377   8.884   8.414   4.177 -0.9846 -0.9546 -0.4394
   20LY0     CD  378   8.981   8.490   4.340 -0.4979  0.0275 -0.3782
   20LY0    HD1  379   9.078   8.475   4.294  0.5324 -0.3765  1.8037
   20LY0    HD2  380   8.956   8.409   4.409  1.4592  2.0306  2.9316
   20LY0     CE  381   8.999   8.621   4.417  0.1138 -0.0424  0.1651
   20LY0    HE1  382   8.905   8.653   4.462  1.2452  1.6436  1.4750
   20LY0    HE2  383   9.027   8.698   4.345  0.3580 -0.1444  0.1508
   20LY0     NZ  384   9.102   8.613   4.516 -0.4186 -0.1194 -0.4012
   20LY0    HZ1  385   9.074   8.559   4.597  1.6625  0.6768  0.9221
   20LY0    HZ2  386   9.176   8.564   4.468 -1.0769  0.6640 -2.3383
   20LY0    HZ3  387   9.128   8.706   4.546  1.0525 -0.6174 -0.0702
   20LY0      C  388   8.520   8.649   4.232 -0.3122 -0.4219 -0.0489
   20LY0      O  389   8.524   8.772   4.230  0.8485  0.2289  0.5440
   21LER      N  390   8.418   8.588   4.290  0.7760  0.7405  0.2453
   21LER      H  391   8.443   8.490   4.301  1.2705  0.7502 -0.7263
   21LER     CA  392   8.291   8.641   4.344  0.3800 -0.3118 -0.7884
   21LER     HA  393   8.296   8.749   4.360 -2.2152 -0.2954  0.4321
   21LER     CB  394   8.256   8.570   4.479 -0.1055  0.3190  0.4334
   21LER    HB1  395   8.208   8.476   4.453  1.2260  0.3870 -2.7888
   21LER    HB2  396   8.178   8.628   4.528 -0.8580 -2.1095  2.2992
   21LER     CG  397   8.368   8.553   4.580 -0.5439  0.0570 -0.0408
   21LER     HG  398   8.452   8.494   4.546 -1.5867 -2.7384  1.8441
   21LER    CD1  399   8.433   8.689   4.607 -0.3009 -0.7952 -1.1046
   21LER   HD11  400   8.519   8.666   4.670 -1.2200 -0.1944  0.4410
   21LER   HD12  401   8.475   8.735   4.518  1.4255 -0.1649 -0.0053
   21LER   HD13  402   8.366   8.756   4.662  1.1915  2.4640 -2.9470
   21LER    CD2  403   8.309   8.493   4.702 -0.2353  0.4919  0.5663
   21LER   HD21  404   8.298   8.385   4.690 -0.0590  0.5307  0.0179
   21LER   HD22  405   8.371   8.513   4.790 -0.6136 -3.6997  2.0365
   21LER   HD23  406   8.206   8.524   4.716 -1.2879 -2.4689  0.2240
   21LER      C  407   8.171   8.628   4.249 -0.3525 -0.0271 -0.0889
   21LER      O  408   8.081   8.714   4.259 -0.0649 -0.3446  0.8553
   22LY0      N  409   8.303   7.305   4.275 -0.0726  0.2359  0.0964
   22LY0     H1  410   8.235   7.245   4.318 -0.5776  1.6696  1.4008
   22LY0     H2  411   8.299   7.389   4.330 -0.8608  1.0291 -1.1206
   22LY0     H3  412   8.392   7.258   4.281 -0.8972 -1.9276 -2.6012
   22LY0     CA  413   8.278   7.338   4.131  0.4416  0.3062  0.9396
   22LY0     HA  414   8.221   7.254   4.089  2.1864  0.1558 -1.3183
   22LY0     CB  415   8.411   7.347   4.044 -0.0617 -0.5149 -0.4209
   22LY0    HB1  416   8.393   7.397   3.948 -1.0156  1.2059  0.6027
   22LY0    HB2  417   8.451   7.247   4.026 -0.5405 -0.7785 -0.0410
   22LY0     CG  418   8.519   7.440   4.103  0.4843 -0.4445  0.5545
   22LY0    HG1  419   8.526   7.434   4.212  0.4545  0.7287  0.6376
   22LY0    HG2  420   8.497   7.540   4.067  0.9431 -0.4767  0.1691
   22LY0     CD  421   8.657   7.393   4.047  1.0152  1.0071  0.5145
   22LY0    HD1  422   8.672   7.422   3.943 -0.1442 -1.1972 -0.3220
   22LY0    HD2  423   8.661   7.285   4.059 -0.7706  0.7004 -1.1964
   22LY0     CE  424   8.759   7.455   4.138  0.9376  0.0350  0.1711
   22LY0    HE1  425   8.857   7.419   4.105  1.4068 -0.0954  1.6611
   22LY0    HE2  426   8.725   7.434   4.239 -1.3642 -0.3861 -0.6218
   22LY0     NZ  427   8.752   7.599   4.105 -0.0449 -0.6015  0.1289
   22LY0    HZ1  428   8.657   7.633   4.097  0.2468 -0.0920 -1.8923
   22LY0    HZ2  429   8.824   7.648   4.156 -0.7586  0.1264  0.4730
   22LY0    HZ3  430   8.789   7.607   4.011  0.4812  0.2483  0.3982
   22LY0      C  431   8.185   7.455   4.116  0.7186  0.7140 -0.1632
   22LY0      O  432   8.184   7.548   4.195  0.1742  0.1865 -0.1237
   23LER      N  433   8.104   7.459   4.007 -0.3524  0.0791 -0.0311
   23LER      H  434   8.077   7.370   3.968 -0.5239 -1.6463  3.5945
   23LER     CA  435   8.021   7.576   3.969 -0.7343 -0.1536 -0.3969
   23LER     HA  436   7.983   7.606   4.066  0.3391 -0.4854  0.1400
   23LER     CB  437   7.906   7.530   3.872  1.3226 -0.2322 -0.0065
   23LER    HB1  438   7.949   7.468   3.794  1.2658  0.9035 -0.9725
   23LER    HB2  439   7.845   7.610   3.831 -0.1663 -1.2651  0.1288
   23LER     CG  440   7.795   7.448   3.949 -0.0540  0.0462  0.9428
   23LER     HG  441   7.842   7.371   4.010  0.7450  0.4217  0.8147
   23LER    CD1  442   7.709   7.544   4.043  0.2281  0.4368  0.0952
   23LER   HD11  443   7.768   7.584   4.125  1.5087 -2.4643  0.7201
   23LER   HD12  444   7.663   7.620   3.979  2.9431  2.7949  0.7834
   23LER   HD13  445   7.641   7.481   4.101  0.6106 -0.0731 -0.0023
   23LER    CD2  446   7.702   7.388   3.841 -0.7334 -0.7647  0.0357
   23LER   HD21  447   7.762   7.323   3.778 -1.3213  0.5296 -1.9262
   23LER   HD22  448   7.631   7.326   3.897 -0.5348  0.1489  1.3395
   23LER   HD23  449   7.644   7.461   3.785  0.0115 -1.6755 -2.0020
   23LER      C  450   8.104   7.696   3.917 -0.2535 -0.0954 -0.4122
   23LER      O  451   8.073   7.749   3.809  0.0073 -0.7251  0.0165
   24LY0      N  452   6.698   7.631   2.688 -0.5061  0.1768  0.1293
   24LY0     H1  453   6.629   7.557   2.686 -0.2502 -0.0929  0.9487
   24LY0     H2  454   6.665   7.691   2.762  1.2386  0.4379  0.7206
   24LY0     H3  455   6.791   7.610   2.721 -0.1862  1.5579  0.1590
   24LY0     CA  456   6.690   7.701   2.551 -0.4029  0.1915  0.1965
   24LY0     HA  457   6.587   7.734   2.548 -0.0747  1.1850 -0.8504
   24LY0     CB  458   6.721   7.609   2.431  0.0360  0.8018 -0.1260
   24LY0    HB1  459   6.637   7.541   2.417  0.8352 -0.2724  0.1231
   24LY0    HB2  460   6.814   7.557   2.456  0.2031  0.4032 -1.5214
   24LY0     CG  461   6.738   7.676   2.300  0.2900 -0.5844  0.2366
   24LY0    HG1  462   6.819   7.747   2.313  1.4408 -0.8588 -4.0443
   24LY0    HG2  463   6.643   7.729   2.287  0.0965 -0.3828  2.1780
   24LY0     CD  464   6.754   7.593   2.174 -0.3127 -0.0707  0.1875
   24LY0    HD1  465   6.666   7.534   2.151  2.0451 -3.1145 -1.8484
   24LY0    HD2  466   6.834   7.519   2.177 -1.1212 -0.9250  1.0577
   24LY0     CE  467   6.777   7.691   2.060 -0.4121 -0.0724 -0.0511
   24LY0    HE1  468   6.716   7.777   2.089 -1.1288  0.6968 -3.3778
   24LY0    HE2  469   6.738   7.644   1.970 -1.1089 -0.5501  0.4863
   24LY0     NZ  470   6.911   7.734   2.044 -0.1167  0.4400  0.8923
   24LY0    HZ1  471   6.964   7.659   2.001  0.1808  1.8407 -1.3346
   24LY0    HZ2  472   6.904   7.817   1.987 -0.4625 -0.3688 -0.2708
   24LY0    HZ3  473   6.945   7.759   2.136  0.8750 -0.0454  0.6791
   24LY0      C  474   6.780   7.830   2.543  0.6268 -0.6250 -0.6621
   24LY0      O  475   6.902   7.827   2.562  0.1821  0.1390  0.7062
   25LER      N  476   6.724   7.947   2.502 -0.1944  0.4373  0.5816
   25LER      H  477   6.623   7.950   2.491 -0.2361 -4.0219 -3.4859
   25LER     CA  478   6.782   8.070   2.466 -0.9810 -0.3081 -0.1008
   25LER     HA  479   6.699   8.138   2.448  0.3300  1.0394 -1.4454
   25LER     CB  480   6.840   8.070   2.321 -0.3637 -0.1663 -0.4135
   25LER    HB1  481   6.773   8.009   2.260 -0.1828 -1.1651  0.3534
   25LER    HB2  482   6.934   8.013   2.328 -0.1336  0.1761 -0.7129
   25LER     CG  483   6.884   8.205   2.262 -0.4818 -0.1950 -0.2158
   25LER     HG  484   6.970   8.240   2.318  0.3067 -1.4057 -0.6198
   25LER    CD1  485   6.932   8.176   2.121 -0.7018 -0.5252  0.0173
   25LER   HD11  486   7.008   8.098   2.125  1.8968  1.6420 -2.8281
   25LER   HD12  487   6.852   8.146   2.053 -1.9743 -0.4698  1.4260
   25LER   HD13  488   6.984   8.267   2.092 -0.4992  0.1256  2.2181
   25LER    CD2  489   6.773   8.307   2.260 -0.1026 -0.1428  0.0474
   25LER   HD21  490   6.772   8.374   2.174  1.7246 -0.0987  0.0333
   25LER   HD22  491   6.679   8.251   2.253 -0.5401  0.4841  0.7527
   25LER   HD23  492   6.778   8.369   2.349 -2.3030 -0.8498  0.7237
   25LER      C  493   6.876   8.147   2.571  0.0424 -0.4201  0.0520
   25LER      O  494   6.853   8.266   2.598  0.5735  0.0824  0.1530
   26LYR      N  495   6.976   8.078   2.623  0.7802 -0.3826  0.0571
   26LYR      H  496   6.994   7.983   2.594  1.6382  0.2595 -1.7185
   26LYR     CA  497   7.060   8.118   2.734 -0.2990 -0.1507 -0.1545
   26LYR     HA  498   7.098   8.220   2.727  2.1687 -0.4166  5.0053
   26LYR     CB  499   7.194   8.039   2.720  0.2725 -0.1180 -0.0138
   26LYR    HB1  500   7.174   7.932   2.719  3.7189 -0.8810 -0.0335
   26LYR    HB2  501   7.257   8.057   2.806  1.0484 -0.9146 -0.3977
   26LYR     CG  502   7.273   8.087   2.595  0.6363  0.8457 -1.1083
   26LYR    HG1  503   7.213   8.072   2.505 -1.8652 -0.6102  0.6916
   26LYR    HG2  504   7.355   8.015   2.585 -0.4173 -0.4091 -0.9923
   26LYR     CD  505   7.336   8.222   2.612 -0.2958  0.6882  0.0008
   26LYR    HD1  506   7.388   8.238   2.707 -0.6778  1.2543  0.1227
   26LYR    HD2  507   7.256   8.296   2.614 -1.2403 -0.2696  3.0977
   26LYR     CE  508   7.442   8.241   2.499 -0.5120 -0.8000 -0.4611
   26LYR    HE1  509   7.398   8.239   2.399 -0.7853  1.6324 -0.4617
   26LYR    HE2  510   7.517   8.164   2.514 -0.8353 -1.7155 -3.0116
   26LYR     NZ  511   7.513   8.367   2.512 -0.3225  0.2180  0.1273
   26LYR    HZ1  512   7.483   8.424   2.590 -2.0997 -0.6666  0.1393
   26LYR      C  513   6.997   8.117   2.877  0.2501  0.8827  1.1329
   26LYR      O  514   7.039   8.054   2.976  0.5220 -0.3761 -0.9250
   27LY0      N  515   6.889   8.198   2.889 -0.5506  0.7604  0.3996
   27LY0      H  516   6.848   8.240   2.807 -1.9100 -1.7763 -0.3413
   27LY0     CA  517   6.811   8.188   3.010  0.9723 -0.8545  0.2251
   27LY0     HA  518   6.803   8.082   3.035 -1.2260 -0.4531  1.5064
   27LY0     CB  519   6.675   8.246   2.982  0.2251 -0.3323 -0.2110
   27LY0    HB1  520   6.696   8.349   2.953 -1.7471  0.5660  1.2789
   27LY0    HB2  521   6.620   8.251   3.076 -1.9258 -0.3301 -1.4052
   27LY0     CG  522   6.588   8.178   2.871 -0.7443 -0.7402 -0.7187
   27LY0    HG1  523   6.627   8.212   2.775  0.8726  0.4083  0.2987
   27LY0    HG2  524   6.487   8.217   2.883 -0.3463 -0.1655  0.9884
   27LY0     CD  525   6.581   8.029   2.872  0.3048 -0.2657 -0.2549
   27LY0    HD1  526   6.554   7.997   2.973  1.5647 -0.3895  0.0671
   27LY0    HD2  527   6.686   7.999   2.868  0.6037  0.1200  2.5370
   27LY0     CE  528   6.500   7.960   2.762 -0.1620  0.1402  0.0346
   27LY0    HE1  529   6.539   7.978   2.661 -1.4658 -1.8480 -0.8601
   27LY0    HE2  530   6.399   8.000   2.769 -0.5963 -1.0104  0.5240
   27LY0     NZ  531   6.495   7.818   2.797  0.0493  0.2473 -0.2465
   27LY0    HZ1  532   6.572   7.762   2.764 -0.9845  0.0858 -2.6351
   27LY0    HZ2  533   6.486   7.810   2.897 -0.8290 -3.0327 -0.4632
   27LY0    HZ3  534   6.405   7.775   2.778 -1.2591  2.6053  0.1991
   27LY0      C  535   6.872   8.244   3.146 -1.0584 -0.1000 -0.5848
   27LY0      O  536   6.837   8.192   3.256 -0.0799 -0.0339 -0.4740
   28LER      N  537   6.969   8.338   3.139 -0.1093  0.1689  0.0986
   28LER      H  538   7.005   8.345   3.045 -0.6267  0.7358 -0.0625
   28LER     CA  539   7.043   8.394   3.258 -0.3550 -0.3076 -0.3353
   28LER     HA  540   6.976   8.378   3.342 -2.4804  1.1514 -1.6411
   28LER     CB  541   7.069   8.549   3.248  0.4867  1.2940  0.9170
   28LER    HB1  542   7.125   8.553   3.154  1.1482 -1.4934  1.1064
   28LER    HB2  543   7.114   8.590   3.338  0.1304  2.0077  0.7739
   28LER     CG  544   6.940   8.631   3.223  0.2691  0.4766 -0.2156
   28LER     HG  545   6.874   8.603   3.141 -1.4594  1.5384  0.7416
   28LER    CD1  546   6.845   8.651   3.337 -0.5780 -1.1419  0.0541
   28LER   HD11  547   6.780   8.564   3.343  0.7581 -2.2302 -0.8703
   28LER   HD12  548   6.900   8.663   3.430 -0.1874 -0.4919 -0.2481
   28LER   HD13  549   6.775   8.732   3.311  1.8613  0.5857 -1.6158
   28LER    CD2  550   6.987   8.772   3.199  0.9909  0.2611 -0.6211
   28LER   HD21  551   7.031   8.814   3.289 -2.7480 -0.1892  1.6218
   28LER   HD22  552   7.065   8.773   3.123  0.8211  0.0808 -0.7981
   28LER   HD23  553   6.904   8.838   3.170  0.5579  0.5897  1.2765
   28LER      C  554   7.174   8.319   3.285  0.1217 -0.0765  0.3379
   28LER      O  555   7.253   8.369   3.363  0.0308 -0.0805 -0.1695
   29LYR      N  556   7.201   8.200   3.227  0.2492  0.3794 -0.0431
   29LYR      H  557   7.126   8.146   3.186  1.4696  0.4961 -2.6345
   29LYR     CA  558   7.320   8.113   3.258 -0.7024  0.0610  0.7929
   29LYR     HA  559   7.395   8.164   3.319  0.8221  0.0605 -1.0053
   29LYR     CB  560   7.379   8.053   3.127  0.6461 -0.2095 -0.4648
   29LYR    HB1  561   7.295   8.001   3.080  1.6616 -3.0352  0.6523
   29LYR    HB2  562   7.453   7.979   3.156  1.9395  1.3096  0.3028
   29LYR     CG  563   7.435   8.167   3.033  0.1083  0.5126 -0.2339
   29LYR    HG1  564   7.357   8.240   3.011 -1.4083 -1.0105 -0.1450
   29LYR    HG2  565   7.462   8.115   2.941  0.8525 -0.4894  0.5254
   29LYR     CD  566   7.562   8.235   3.082  0.0546 -0.1956  0.4009
   29LYR    HD1  567   7.644   8.164   3.075  2.9482  3.0302 -1.9715
   29LYR    HD2  568   7.543   8.271   3.183  0.7553  0.6913  0.2322
   29LYR     CE  569   7.616   8.358   3.002  0.7356 -0.3564  0.1709
   29LYR    HE1  570   7.637   8.336   2.898 -2.6372  0.2516 -0.7368
   29LYR    HE2  571   7.710   8.385   3.051  1.8143 -1.6746 -1.1140
   29LYR     NZ  572   7.508   8.460   3.009  0.8418  0.7679  0.0087
   29LYR    HZ1  573   7.480   8.488   3.102  0.8848 -0.2616  0.3472
   29LYR      C  574   7.280   8.001   3.346 -0.2584 -0.1073  0.4795
   29LYR      O  575   7.161   7.963   3.346  0.3192 -0.2810 -0.8226
   30LER      N  576   7.380   7.934   3.411 -0.0566  0.2513  0.2488
   30LER      H  577   7.476   7.949   3.381 -0.0759  0.2669  0.1953
   30LER     CA  578   7.357   7.818   3.491 -0.0859  0.2362  0.5731
   30LER     HA  579   7.267   7.840   3.549 -1.7915 -2.6020 -0.7601
   30LER     CB  580   7.473   7.787   3.586 -0.6525 -0.3171  0.0819
   30LER    HB1  581   7.562   7.794   3.524  1.0645 -0.0539  2.4116
   30LER    HB2  582   7.477   7.683   3.618  1.4744 -0.1706  0.3840
   30LER     CG  583   7.487   7.886   3.702 -0.6051 -0.0279  0.1845
   30LER     HG  584   7.487   7.987   3.661 -0.7164 -0.3418 -0.6050
   30LER    CD1  585   7.377   7.875   3.807 -0.3061  0.1760  0.3454
   30LER   HD11  586   7.375   7.776   3.851 -0.5586  1.1043  2.5383
   30LER   HD12  587   7.397   7.935   3.895 -0.3757  0.3300  0.2577
   30LER   HD13  588   7.281   7.902   3.762  0.8557  2.7877 -0.8093
   30LER    CD2  589   7.628   7.854   3.764  0.9529 -0.9485  0.0574
   30LER   HD21  590   7.708   7.878   3.693  0.6801 -1.6783 -0.5060
   30LER   HD22  591   7.644   7.913   3.854  2.7686 -2.2033  0.6238
   30LER   HD23  592   7.633   7.745   3.773 -1.4844 -1.1667 -0.5384
   30LER      C  593   7.320   7.701   3.403 -0.9513 -0.0350 -1.0605
   30LER      O  594   7.388   7.672   3.308 -0.3892 -0.7622  0.0986
   31LER      N  595   7.231   7.624   3.448  0.3629  0.7247 -0.3350
   31LER      H  596   7.177   7.650   3.530  0.2503 -1.3209  0.2862
   31LER     CA  597   7.197   7.490   3.397 -0.4122  0.5689  0.3112
   31LER     HA  598   7.097   7.468   3.437  0.4894 -0.4778  2.1441
   31LER     CB  599   7.298   7.386   3.463 -0.2618 -0.2943  0.6798
   31LER    HB1  600   7.391   7.391   3.406 -0.1809  0.4912  0.8685
   31LER    HB2  601   7.256   7.291   3.432 -1.9024  1.0848 -1.5758
   31LER     CG  602   7.315   7.377   3.614  0.0316  0.7797 -0.1364
   31LER     HG  603   7.345   7.472   3.660 -1.8742  0.5196  1.8558
   31LER    CD1  604   7.177   7.347   3.672  0.1442 -0.3406  0.3251
   31LER   HD11  605   7.195   7.326   3.778 -0.7886 -3.2608 -0.0082
   31LER   HD12  606   7.114   7.434   3.657  1.0369  0.4030  0.7847
   31LER   HD13  607   7.127   7.260   3.629 -1.1522  1.1782 -1.3869
   31LER    CD2  608   7.416   7.271   3.653 -0.0890 -0.2766  0.6837
   31LER   HD21  609   7.424   7.266   3.761 -0.4539 -0.4353  0.7029
   31LER   HD22  610   7.392   7.180   3.597  0.5313  0.0491 -0.1499
   31LER   HD23  611   7.505   7.316   3.608 -0.4807 -0.8338 -0.7038
   31LER      C  612   7.181   7.482   3.247  0.9027 -0.7481 -0.0752
   31LER      O  613   7.228   7.388   3.188 -0.5195  0.0176 -0.2825
   32LY0      N  614   7.785   8.953   2.301 -0.4147  0.0896 -0.0177
   32LY0     H1  615   7.800   8.983   2.397 -1.0875  0.2130  0.0564
   32LY0     H2  616   7.847   9.008   2.243 -0.0950 -0.0583  0.1798
   32LY0     H3  617   7.688   8.977   2.286 -0.1517  0.3758 -1.3992
   32LY0     CA  618   7.809   8.808   2.281 -0.2151 -0.7709  0.4390
   32LY0     HA  619   7.917   8.800   2.289 -0.1732  0.0909  0.9296
   32LY0     CB  620   7.776   8.775   2.135  0.0908  0.5329 -0.6441
   32LY0    HB1  621   7.823   8.841   2.062 -0.0799 -1.0409 -2.2586
   32LY0    HB2  622   7.671   8.791   2.110 -0.2596 -0.9367 -0.1696
   32LY0     CG  623   7.825   8.642   2.092 -0.0853  0.0214  0.1739
   32LY0    HG1  624   7.768   8.566   2.145 -3.0474  2.4482  0.6861
   32LY0    HG2  625   7.929   8.626   2.122  0.4989  0.1428 -1.6539
   32LY0     CD  626   7.813   8.623   1.938  0.1911  0.0273  0.2047
   32LY0    HD1  627   7.868   8.693   1.875 -0.3998 -0.3337 -0.7364
   32LY0    HD2  628   7.709   8.623   1.906  0.3626  1.2047 -0.4336
   32LY0     CE  629   7.868   8.479   1.893 -1.1300 -0.5853  0.2803
   32LY0    HE1  630   7.855   8.463   1.786  0.4289 -2.5444  0.3406
   32LY0    HE2  631   7.813   8.403   1.949  0.0192 -2.6291 -1.2425
   32LY0     NZ  632   8.016   8.461   1.921  0.1140 -0.4939  0.6494
   32LY0    HZ1  633   8.041   8.372   1.880 -0.1556 -0.6296  0.7862
   32LY0    HZ2  634   8.058   8.534   1.864  0.3478 -0.9834  0.1797
   32LY0    HZ3  635   8.041   8.473   2.018  1.0451  0.7403  0.2979
   32LY0      C  636   7.722   8.722   2.375  0.5706 -0.6520 -0.5653
   32LY0      O  637   7.609   8.765   2.419 -0.4949  0.3565  0.1736
   33LER      N  638   7.771   8.611   2.422 -0.0498  0.4363  0.3535
   33LER      H  639   7.864   8.584   2.396 -0.9378 -1.2902 -1.2598
   33LER     CA  640   7.701   8.519   2.512  0.8196 -0.1671 -0.4828
   33LER     HA  641   7.621   8.579   2.555  1.9605  1.4777 -0.5583
   33LER     CB  642   7.782   8.454   2.626 -0.2566  0.8979  0.4711
   33LER    HB1  643   7.859   8.389   2.585 -0.4425  1.0564 -0.1335
   33LER    HB2  644   7.714   8.402   2.693 -1.7061  3.9653  1.5864
   33LER     CG  645   7.871   8.541   2.714 -0.3688  0.6278  0.2945
   33LER     HG  646   7.944   8.596   2.654 -0.2936  1.3400  1.0386
   33LER    CD1  647   7.790   8.633   2.791  0.1350  0.3786  0.2675
   33LER   HD11  648   7.769   8.715   2.722  0.7884 -0.9963 -1.6455
   33LER   HD12  649   7.691   8.594   2.815 -0.4247  0.7814 -1.2968
   33LER   HD13  650   7.841   8.663   2.883  1.8735 -1.2038 -0.1345
   33LER    CD2  651   7.942   8.456   2.817  0.0101 -0.6225 -0.2545
   33LER   HD21  652   7.861   8.406   2.870  0.9952 -1.2360  0.6979
   33LER   HD22  653   8.011   8.384   2.773  0.6112 -0.4842  0.4287
   33LER   HD23  654   7.992   8.516   2.893  0.3998 -1.6678  0.3334
   33LER      C  655   7.618   8.409   2.439 -0.7140  0.6142 -0.2062
   33LER      O  656   7.653   8.354   2.337  0.2439 -0.2792  0.6139
   34LY0      N  657   6.870   9.500   2.416 -0.8434  0.9493 -0.5690
   34LY0     H1  658   6.826   9.492   2.325 -1.7638 -0.3017 -0.0316
   34LY0     H2  659   6.795   9.500   2.483 -0.1421 -0.5073  0.2832
   34LY0     H3  660   6.927   9.580   2.440  0.6630 -0.6257  1.5281
   34LY0     CA  661   6.953   9.389   2.455  0.1869  0.1715  0.1061
   34LY0     HA  662   6.958   9.382   2.563  0.3928  1.1938  0.1774
   34LY0     CB  663   7.099   9.392   2.401 -0.9321 -0.0767 -0.5698
   34LY0    HB1  664   7.136   9.290   2.398  1.9702  0.9160 -2.8474
   34LY0    HB2  665   7.162   9.444   2.474 -0.2442  0.3443 -1.4449
   34LY0     CG  666   7.132   9.451   2.265 -0.3204  0.2481 -0.5971
   34LY0    HG1  667   7.125   9.559   2.261  3.2156  0.5553 -2.3631
   34LY0    HG2  668   7.060   9.408   2.195 -0.1876 -1.6579  0.3720
   34LY0     CD  669   7.270   9.403   2.209 -1.2750 -0.5292  0.3709
   34LY0    HD1  670   7.259   9.439   2.107 -1.0818 -0.9201  0.2122
   34LY0    HD2  671   7.276   9.295   2.193 -1.4183 -0.6592  1.1159
   34LY0     CE  672   7.400   9.459   2.276  0.4996 -0.1204 -0.3944
   34LY0    HE1  673   7.427   9.396   2.360  0.5162  0.6025  0.1494
   34LY0    HE2  674   7.373   9.556   2.319  2.1395 -0.1402  0.7329
   34LY0     NZ  675   7.512   9.482   2.189  0.4980 -0.4092 -0.1068
   34LY0    HZ1  676   7.524   9.392   2.145 -1.5613 -1.0958  0.5871
   34LY0    HZ2  677   7.486   9.560   2.131 -1.1521 -0.7766  0.0948
   34LY0    HZ3  678   7.596   9.500   2.242 -0.5785 -0.8884  1.8553
   34LY0      C  679   6.902   9.255   2.407 -0.4467  0.9717 -0.7176
   34LY0      O  680   6.848   9.243   2.300 -0.2206 -0.0235 -0.1734
   35LER      N  681   6.920   9.143   2.482 -0.3605 -0.1733  0.1293
   35LER      H  682   6.956   9.164   2.574  0.1158 -0.2543 -0.0387
   35LER     CA  683   6.889   9.004   2.451 -0.3450 -0.1689  0.0525
   35LER     HA  684   6.864   8.988   2.346 -0.6998 -0.2458  0.1465
   35LER     CB  685   6.766   8.958   2.534  0.8373  0.7365 -0.5516
   35LER    HB1  686   6.791   8.978   2.638 -0.7537  0.3142 -0.0735
   35LER    HB2  687   6.747   8.853   2.516  2.2654  0.2270  0.7176
   35LER     CG  688   6.634   9.035   2.512  0.2756 -0.2667  0.4103
   35LER     HG  689   6.647   9.143   2.518  1.5400 -0.4501  1.6159
   35LER    CD1  690   6.580   8.994   2.374  0.2313  0.3696 -0.3810
   35LER   HD11  691   6.487   9.043   2.346 -0.3774 -0.4652  0.1248
   35LER   HD12  692   6.653   9.027   2.299 -0.2986  0.2837 -0.9394
   35LER   HD13  693   6.560   8.887   2.364  1.1621  0.0270  1.0229
   35LER    CD2  694   6.537   9.000   2.616  0.3574 -0.3682  0.2331
   35LER   HD21  695   6.448   9.063   2.610  0.3450 -0.4739 -0.9850
   35LER   HD22  696   6.507   8.896   2.606 -1.6284  0.1236  0.5983
   35LER   HD23  697   6.582   9.006   2.715  0.1092 -1.7478  0.4360
   35LER      C  698   7.007   8.908   2.482 -0.2157  0.2148 -0.0499
   35LER      O  699   7.078   8.918   2.579  0.2462 -0.0016  0.2490
   36LYR      N  700   7.022   8.807   2.399  0.6081  0.2943 -0.4941
   36LYR      H  701   6.954   8.800   2.325  1.2068 -3.1707 -0.8859
   36LYR     CA  702   7.139   8.712   2.400 -0.1761  0.0056  0.5742
   36LYR     HA  703   7.234   8.762   2.416  0.8226 -1.5509 -0.1879
   36LYR     CB  704   7.150   8.647   2.256 -0.6121 -0.2681 -0.2041
   36LYR    HB1  705   7.104   8.721   2.191 -1.0255 -0.2372  0.1195
   36LYR    HB2  706   7.085   8.560   2.248 -2.3868  1.0170 -0.2187
   36LYR     CG  707   7.298   8.613   2.212  0.3733 -0.1686  0.0546
   36LYR    HG1  708   7.340   8.537   2.277 -0.8123 -0.4275  0.5240
   36LYR    HG2  709   7.366   8.695   2.237 -0.2875  0.5778 -0.5455
   36LYR     CD  710   7.303   8.569   2.068  0.0059 -0.2224 -0.3454
   36LYR    HD1  711   7.288   8.660   2.009 -0.0756  0.4961  0.7610
   36LYR    HD2  712   7.221   8.499   2.052 -0.0279  0.1666 -2.1592
   36LYR     CE  713   7.449   8.513   2.040  0.5034  0.2415 -0.2499
   36LYR    HE1  714   7.513   8.595   2.072 -0.5418 -0.2477  3.6225
   36LYR    HE2  715   7.456   8.503   1.932 -0.7694  1.4269 -0.4708
   36LYR     NZ  716   7.464   8.380   2.096 -0.1443 -0.8352 -0.7821
   36LYR    HZ1  717   7.501   8.363   2.189 -2.5565  0.8778  0.5894
   36LYR      C  718   7.119   8.598   2.499 -0.6365  0.2129 -1.5773
   36LYR      O  719   7.177   8.487   2.481 -0.0449  0.2855 -0.0649
   37LY0      N  720   7.051   8.616   2.612 -0.1354 -0.1228  0.4949
   37LY0      H  721   7.014   8.709   2.624 -1.0321 -0.6769  2.4081
   37LY0     CA  722   7.043   8.524   2.730  0.0364 -0.0081  0.1099
   37LY0     HA  723   7.042   8.422   2.691 -1.8337  0.0384 -0.0600
   37LY0     CB  724   6.904   8.552   2.788  0.7161  0.6031  0.2782
   37LY0    HB1  725   6.891   8.485   2.872 -2.6326  0.6473 -0.0807
   37LY0    HB2  726   6.829   8.533   2.711  1.9296 -0.0747 -0.7735
   37LY0     CG  727   6.880   8.701   2.823 -0.6139  0.1508 -0.0855
   37LY0    HG1  728   6.891   8.756   2.730 -0.7207  0.6836  0.2109
   37LY0    HG2  729   6.954   8.725   2.899 -0.0632 -1.1004 -0.2046
   37LY0     CD  730   6.737   8.714   2.879  0.0443  0.0663  0.0550
   37LY0    HD1  731   6.732   8.651   2.968 -1.8257  0.3651  0.2041
   37LY0    HD2  732   6.658   8.680   2.813  0.2000 -0.0437 -0.0764
   37LY0     CE  733   6.709   8.858   2.917 -0.2512 -0.1898 -0.8307
   37LY0    HE1  734   6.716   8.926   2.832  0.0825 -0.8675 -1.3496
   37LY0    HE2  735   6.784   8.898   2.986  0.0296  1.0783 -1.8375
   37LY0     NZ  736   6.579   8.863   2.984  0.0191  0.4346 -0.2003
   37LY0    HZ1  737   6.506   8.836   2.919  1.0317 -0.1725 -1.1130
   37LY0    HZ2  738   6.563   8.795   3.058 -1.7100  2.1650  1.1219
   37LY0    HZ3  739   6.567   8.954   3.026  3.0282 -0.1138  2.2257
   37LY0      C  740   7.144   8.532   2.838  0.1291  0.1662  0.2846
   37LY0      O  741   7.140   8.443   2.921 -0.1366  0.4244  0.4948
   38LER      N  742   7.232   8.638   2.839  0.9305  0.0249 -0.1807
   38LER      H  743   7.220   8.717   2.778  0.4139 -0.3055 -0.5117
   38LER     CA  744   7.344   8.634   2.936  0.0242 -0.5879 -0.4242
   38LER     HA  745   7.307   8.621   3.037 -2.3236  0.4122 -1.0885
   38LER     CB  746   7.415   8.776   2.927  0.1428 -0.1390  0.5522
   38LER    HB1  747   7.420   8.802   2.822  1.3102 -1.7286  0.1724
   38LER    HB2  748   7.517   8.766   2.962  0.2108 -0.1084  0.3609
   38LER     CG  749   7.343   8.885   2.999  0.3411  0.3964 -0.8757
   38LER     HG  750   7.236   8.887   2.979  0.7841 -1.0971 -3.8579
   38LER    CD1  751   7.362   8.876   3.152  0.1377  0.2645 -0.2890
   38LER   HD11  752   7.293   8.947   3.199  0.3914  1.6427 -1.9111
   38LER   HD12  753   7.350   8.775   3.192 -0.4424  0.7315  0.7625
   38LER   HD13  754   7.461   8.913   3.180  0.8322 -1.3901 -0.4611
   38LER    CD2  755   7.390   9.016   2.945  0.3143 -0.6719 -0.6642
   38LER   HD21  756   7.360   9.107   2.997 -1.1211 -1.4471 -0.0742
   38LER   HD22  757   7.499   9.012   2.947  0.2838 -2.5485 -0.9576
   38LER   HD23  758   7.367   9.021   2.838  0.9930  1.4096 -0.7627
   38LER      C  759   7.444   8.520   2.903 -0.0581 -0.4711 -0.0068
   38LER      O  760   7.455   8.474   2.793  0.0234  0.0197 -0.1517
   39LY0      N  761   7.880   7.959   1.856  0.5774 -0.2443 -0.3624
   39LY0     H1  762   7.949   8.020   1.897 -1.4698  0.9222  1.5512
   39LY0     H2  763   7.920   7.913   1.775 -0.0731  0.0319 -0.8586
   39LY0     H3  764   7.859   7.890   1.927 -1.1842  0.5479 -0.0603
   39LY0     CA  765   7.757   8.029   1.821  0.2951 -0.1239  0.3912
   39LY0     HA  766   7.682   7.956   1.790  0.2484  0.3452 -0.6642
   39LY0     CB  767   7.778   8.127   1.704  0.3659 -0.1746  0.0842
   39LY0    HB1  768   7.757   8.076   1.610  0.7562  2.1086 -1.3054
   39LY0    HB2  769   7.876   8.175   1.712  0.6446 -0.6129 -0.6131
   39LY0     CG  770   7.687   8.244   1.698 -0.2270 -0.3147 -0.1271
   39LY0    HG1  771   7.714   8.310   1.780 -1.0735  0.7640 -0.6930
   39LY0    HG2  772   7.586   8.219   1.730  0.0971  1.5722  2.7362
   39LY0     CD  773   7.690   8.338   1.571  0.1361 -0.1669  0.3078
   39LY0    HD1  774   7.674   8.277   1.482  0.8773 -1.5543  1.0900
   39LY0    HD2  775   7.794   8.367   1.563  0.8626 -2.9367 -2.0466
   39LY0     CE  776   7.589   8.450   1.588 -0.1086 -0.8284 -0.7205
   39LY0    HE1  777   7.600   8.496   1.686  0.6623 -1.6717 -0.3936
   39LY0    HE2  778   7.491   8.403   1.591  0.1718 -1.3701  0.2827
   39LY0     NZ  779   7.594   8.555   1.482 -0.0178  0.0677 -0.5118
   39LY0    HZ1  780   7.685   8.597   1.469  0.2276 -0.5912 -0.9900
   39LY0    HZ2  781   7.565   8.513   1.394  0.0533  0.0148 -0.5094
   39LY0    HZ3  782   7.512   8.613   1.497 -0.4802 -0.1010 -2.1261
   39LY0      C  783   7.695   8.096   1.945 -0.1085 -0.6088  0.0849
   39LY0      O  784   7.765   8.179   2.006  0.4256 -0.1444  0.6031
   40LER      N  785   7.575   8.070   1.970 -0.4579  0.5425  0.2474
   40LER      H  786   7.530   8.002   1.911  0.7408 -0.6871  0.7041
   40LER     CA  787   7.490   8.138   2.071 -0.0225  0.6129  0.0853
   40LER     HA  788   7.553   8.165   2.155  0.1601  0.3931  0.0189
   40LER     CB  789   7.372   8.042   2.129  0.2552 -0.5117  0.0628
   40LER    HB1  790   7.290   8.034   2.057 -1.1307  0.6082  1.4416
   40LER    HB2  791   7.335   8.074   2.226 -1.2776  0.4404 -0.7913
   40LER     CG  792   7.426   7.896   2.148 -0.3044  0.0396 -0.6847
   40LER     HG  793   7.467   7.853   2.056 -1.7418 -0.4551 -1.1220
   40LER    CD1  794   7.523   7.887   2.266 -0.7354 -0.0606 -0.4702
   40LER   HD11  795   7.558   7.785   2.253 -1.1083 -0.2622  0.0651
   40LER   HD12  796   7.608   7.952   2.248  0.4872 -1.2239  0.8463
   40LER   HD13  797   7.467   7.902   2.359  1.3945  3.2052  0.4456
   40LER    CD2  798   7.307   7.804   2.184 -0.7351 -0.8204 -0.5531
   40LER   HD21  799   7.260   7.831   2.278 -1.4761  2.1223 -1.6599
   40LER   HD22  800   7.236   7.807   2.100 -0.4458 -0.1858 -0.7793
   40LER   HD23  801   7.338   7.700   2.191  0.2368 -0.4944  0.0741
   40LER      C  802   7.442   8.272   2.020 -0.5036 -0.1067 -0.0669
   40LER      O  803   7.393   8.280   1.911 -0.1323 -0.0391 -0.0908
   41U      O5'  804   4.286   8.424   2.003 -0.6602 -0.2214 -0.3704
   41U      H5T  805   4.306   8.513   1.972  1.0105 -0.5127 -0.2100
   41U      C5'  806   4.160   8.387   1.964  0.0127 -0.4904 -0.5003
   41U     H5'1  807   4.098   8.476   1.980  0.5888 -0.2767  0.7024
   41U     H5'2  808   4.120   8.311   2.032  0.3993 -0.2048  0.0566
   41U      C4'  809   4.144   8.348   1.815 -0.2589 -0.4338  0.3125
   41U      H4'  810   4.037   8.344   1.795 -0.5896  1.6969  1.3642
   41U      O4'  811   4.211   8.428   1.722 -0.2638  0.2577  0.0693
   41U      C1'  812   4.257   8.345   1.616  0.5857 -0.5989 -0.7047
   41U      H1'  813   4.188   8.354   1.532  1.3833  0.8857 -1.2395
   41U       N1  814   4.392   8.376   1.567  0.3144  0.1958 -0.2846
   41U       C6  815   4.497   8.407   1.654 -0.0651  0.0696 -0.1452
   41U       H6  816   4.477   8.412   1.760 -2.8546 -0.8171 -0.5430
   41U       C5  817   4.621   8.431   1.607  0.0253 -0.6780  0.5622
   41U       H5  818   4.702   8.452   1.675  0.3345  0.0758 -0.0268
   41U       C4  819   4.660   8.422   1.471 -0.1142 -0.5072  0.2438
   41U       O4  820   4.773   8.437   1.427 -0.3684 -0.4483  0.2936
   41U       N3  821   4.558   8.388   1.387  0.7620  0.0159  0.3175
   41U       H3  822   4.564   8.393   1.287  0.5779  0.8245  0.3355
   41U       C2  823   4.422   8.368   1.425 -0.2645 -0.8447  0.3172
   41U       O2  824   4.340   8.350   1.337 -0.1408  0.2939 -0.0377
   41U      C3'  825   4.197   8.205   1.791  0.0503 -0.1820  0.2152
   41U      H3'  826   4.280   8.201   1.861 -0.1986 -1.5490  0.4538
   41U      C2'  827   4.252   8.197   1.651 -0.2581 -0.5095 -0.8314
   41U     H2'1  828   4.349   8.147   1.651 -0.2784 -0.5488 -0.9806
   41U      O2'  829   4.163   8.123   1.567  0.8411 -0.8397  0.2657
   41U     HO'2  830   4.158   8.033   1.598 -0.9443 -1.0514 -0.5617
   41U      O3'  831   4.096   8.111   1.822  0.0329  0.0010 -0.2380
   42U        P  832   4.131   7.967   1.864 -0.1579  0.3360 -0.5774
   42U      O1P  833   4.004   7.905   1.915  0.2753  0.2379  0.2080
   42U      O2P  834   4.245   7.976   1.952  0.1983  0.2358 -0.1111
   42U      O5'  835   4.171   7.895   1.724  0.1888 -0.0356  0.3347
   42U      C5'  836   4.076   7.826   1.643  0.0769 -0.6149  0.3831
   42U     H5'1  837   4.017   7.901   1.592  1.1508  0.6625  0.9511
   42U     H5'2  838   4.013   7.764   1.707 -0.1736  2.2255  3.1241
   42U      C4'  839   4.150   7.758   1.527  0.1522 -0.3266 -0.6866
   42U      H4'  840   4.073   7.690   1.491 -1.0412  0.1486  0.8546
   42U      O4'  841   4.209   7.845   1.426 -0.0578 -0.1554 -0.6154
   42U      C1'  842   4.327   7.778   1.380  1.0147  0.4140 -0.1848
   42U      H1'  843   4.308   7.770   1.273  0.3223 -1.7577  0.0545
   42U       N1  844   4.449   7.851   1.411 -0.5568 -0.1559  0.5964
   42U       C6  845   4.467   7.924   1.530 -0.3239 -0.4425 -0.1723
   42U       H6  846   4.386   7.927   1.602 -1.9515 -0.6067 -1.9076
   42U       C5  847   4.576   7.997   1.547 -0.3925  0.6433 -0.2247
   42U       H5  848   4.588   8.054   1.638  1.3362  0.2423 -0.1723
   42U       C4  849   4.695   7.985   1.461  0.8555 -0.2395  0.8952
   42U       O4  850   4.797   8.053   1.467  0.2463  0.0548  0.8676
   42U       N3  851   4.671   7.905   1.350  0.1595 -0.3893  0.0454
   42U       H3  852   4.741   7.909   1.277  0.8449 -0.9431  0.6616
   42U       C2  853   4.557   7.830   1.326 -0.9504  0.7333  0.0030
   42U       O2  854   4.560   7.758   1.226  0.0010 -0.3142 -0.0541
   42U      C3'  855   4.262   7.665   1.576 -0.8760  0.3585 -0.4705
   42U      H3'  856   4.330   7.723   1.638 -0.9886  3.4677 -2.9698
   42U      C2'  857   4.341   7.641   1.445  0.3234  1.0621 -0.2015
   42U     H2'1  858   4.443   7.608   1.465 -0.1825 -0.6374 -0.2821
   42U      O2'  859   4.284   7.539   1.355 -0.0957 -0.4242  0.0887
   42U     HO'2  860   4.340   7.461   1.362  0.4572 -0.0132  0.3830
   42U      O3'  861   4.204   7.549   1.628 -0.1807  0.0037 -0.3242
   43A        P  862   4.300   7.443   1.702  0.3615 -0.4006 -0.1239
   43A      O1P  863   4.215   7.335   1.748  0.1156  0.4285  0.1456
   43A      O2P  864   4.371   7.515   1.814  0.0053  0.3439  0.6165
   43A      O5'  865   4.417   7.393   1.601  0.3838 -0.2017 -0.2901
   43A      C5'  866   4.379   7.280   1.513  0.4917 -0.3855 -0.0345
   43A     H5'1  867   4.287   7.304   1.460  0.0784  1.4445  1.4011
   43A     H5'2  868   4.376   7.189   1.573  2.3778 -0.1221  0.5001
   43A      C4'  869   4.480   7.257   1.401 -0.0876  0.1393 -0.0428
   43A      H4'  870   4.436   7.182   1.335  0.0730  0.5529 -0.6250
   43A      O4'  871   4.513   7.375   1.339 -0.2995 -0.1246  0.1776
   43A      C1'  872   4.640   7.380   1.287  0.3722  0.3330  0.3872
   43A      H1'  873   4.646   7.389   1.179 -0.4500 -1.0621  0.2001
   43A       N9  874   4.725   7.480   1.356  0.2883 -0.4168 -0.5567
   43A       C8  875   4.696   7.550   1.474  0.2109 -0.7041  0.0792
   43A       H8  876   4.608   7.529   1.532 -1.1837 -0.1450 -1.7508
   43A       N7  877   4.791   7.633   1.508  0.0435  0.6214 -0.8166
   43A       C5  878   4.885   7.622   1.404  0.2228 -0.3732 -0.2355
   43A       C6  879   5.001   7.689   1.368 -0.4754 -0.1878 -0.1384
   43A       N6  880   5.070   7.778   1.438 -0.3965  0.1553 -0.0232
   43A      H61  881   5.036   7.802   1.530  1.0140 -1.0994  0.8652
   43A      H62  882   5.156   7.818   1.404  0.3383 -1.7771 -0.5562
   43A       N1  883   5.068   7.657   1.256  0.2716 -0.0192 -0.3122
   43A       C2  884   5.021   7.564   1.180 -0.3975 -0.6267  0.0673
   43A       H2  885   5.075   7.536   1.091  1.9677 -1.9547  1.8051
   43A       N3  886   4.909   7.493   1.199  1.2407  0.4736 -1.1383
   43A       C4  887   4.843   7.530   1.315 -0.0836 -0.4329 -0.0155
   43A      C3'  888   4.615   7.199   1.455  0.2836  0.3835 -0.0666
   43A      H3'  889   4.634   7.253   1.548 -2.2563  2.1071 -0.4640
   43A      C2'  890   4.698   7.246   1.336  0.0727 -0.4503 -0.0182
   43A     H2'1  891   4.804   7.256   1.359  0.6288 -2.9508 -1.1691
   43A      O2'  892   4.682   7.157   1.227 -0.4938 -0.2640  0.6537
   43A     HO'2  893   4.758   7.162   1.168 -2.1166  4.2145 -1.4873
   43A      O3'  894   4.598   7.056   1.469  0.1906  0.3683 -1.2531
   44A        P  895   4.707   6.968   1.543  0.3418 -0.0341 -0.2327
   44A      O1P  896   4.652   6.834   1.531 -0.7061  0.1922 -0.1041
   44A      O2P  897   4.724   7.024   1.678  0.7188  0.4987  0.4064
   44A      O5'  898   4.834   6.987   1.464  0.5958  0.0889  0.6193
   44A      C5'  899   4.857   6.907   1.347 -0.6191 -0.4300  0.1177
   44A     H5'1  900   4.771   6.932   1.285 -0.8000  1.1551  0.9792
   44A     H5'2  901   4.855   6.800   1.366  2.3744 -0.4211  1.0149
   44A      C4'  902   4.986   6.951   1.267 -0.0862 -0.2057  0.4683
   44A      H4'  903   4.981   6.906   1.167 -1.6915 -0.9438  0.8558
   44A      O4'  904   4.997   7.093   1.255  0.2256 -0.0155  0.0285
   44A      C1'  905   5.130   7.139   1.258  0.0938  0.0676  0.1949
   44A      H1'  906   5.163   7.159   1.156  3.2952 -1.1719  0.8371
   44A       N9  907   5.147   7.263   1.341 -0.9102 -0.1992  0.1458
   44A       C8  908   5.080   7.290   1.454  0.9717  0.9472  0.2454
   44A       H8  909   4.997   7.228   1.485  2.5925 -1.2333  0.4340
   44A       N7  910   5.128   7.399   1.519  0.1163  0.1473 -0.0536
   44A       C5  911   5.240   7.436   1.443 -0.4637 -0.8246 -0.6262
   44A       C6  912   5.330   7.542   1.452  0.0060  0.9592 -0.2491
   44A       N6  913   5.336   7.628   1.545 -0.1022 -0.1672  0.3188
   44A      H61  914   5.261   7.617   1.612 -0.6826  1.4807 -0.0178
   44A      H62  915   5.390   7.713   1.542 -0.2880  0.0328  1.7860
   44A       N1  916   5.427   7.562   1.355 -0.2693 -0.4071  0.0435
   44A       C2  917   5.422   7.479   1.252  0.3705 -0.5254  0.3865
   44A       H2  918   5.503   7.487   1.181  3.4570 -3.1541  3.2600
   44A       N3  919   5.344   7.373   1.234 -0.8063  0.5814 -0.7667
   44A       C4  920   5.249   7.360   1.329 -0.5706 -0.5998 -0.0613
   44A      C3'  921   5.114   6.911   1.334  0.4443 -0.2043 -0.0555
   44A      H3'  922   5.096   6.913   1.442  0.5860  1.3820 -0.0252
   44A      C2'  923   5.213   7.023   1.302 -0.8347  0.8569 -0.2055
   44A     H2'1  924   5.267   7.053   1.392 -3.2341  2.6468  0.7480
   44A      O2'  925   5.299   6.985   1.196  0.2051 -0.1881 -1.1514
   44A     HO'2  926   5.362   6.917   1.223  0.5048 -0.2292 -1.9352
   44A      O3'  927   5.162   6.780   1.288  0.1791 -0.5283  0.0199
   45U        P  928   5.274   6.699   1.367 -0.0545  0.2423  0.0205
   45U      O1P  929   5.259   6.555   1.328  0.0678  0.5492  0.8817
   45U      O2P  930   5.265   6.732   1.513  0.3321 -0.2568  0.2874
   45U      O5'  931   5.416   6.762   1.316 -0.0646  0.4335 -0.0325
   45U      C5'  932   5.490   6.696   1.214  0.1295  0.3141 -0.2982
   45U     H5'1  933   5.430   6.696   1.123 -1.6406 -0.8063  0.8043
   45U     H5'2  934   5.514   6.595   1.245 -0.5360  0.0880 -0.4877
   45U      C4'  935   5.615   6.775   1.186 -0.4977  0.5930  0.4438
   45U      H4'  936   5.660   6.740   1.093  1.1232 -2.4788  2.2420
   45U      O4'  937   5.595   6.914   1.182 -0.5650  0.1684 -0.2415
   45U      C1'  938   5.707   6.991   1.229  0.6238 -0.1994 -0.5969
   45U      H1'  939   5.742   7.054   1.148 -0.2293 -0.9592 -1.5776
   45U       N1  940   5.663   7.082   1.340  0.1392 -0.3357 -0.5822
   45U       C6  941   5.568   7.037   1.430  0.6830  0.1985 -0.4474
   45U       H6  942   5.539   6.933   1.425 -0.5983  0.5080  0.1975
   45U       C5  943   5.512   7.126   1.523  0.1424 -0.0840 -0.1860
   45U       H5  944   5.440   7.089   1.595  0.6195 -0.7060 -0.0233
   45U       C4  945   5.548   7.263   1.532  0.0315  0.0568  0.3626
   45U       O4  946   5.505   7.340   1.616 -0.0989 -0.8808  0.5434
   45U       N3  947   5.646   7.300   1.445  0.2109  0.4460  0.1046
   45U       H3  948   5.689   7.389   1.469  2.4229 -0.4097 -0.4377
   45U       C2  949   5.709   7.218   1.354  0.0883  0.1774  0.2191
   45U       O2  950   5.803   7.247   1.284 -0.4965 -0.2334  0.3305
   45U      C3'  951   5.726   6.767   1.297  0.1377  0.1354  0.2099
   45U      H3'  952   5.675   6.784   1.392  0.8164  1.1129  0.4212
   45U      C2'  953   5.811   6.886   1.269  0.2044  0.7422 -0.1810
   45U     H2'1  954   5.863   6.925   1.356  1.4113 -0.0368 -0.5349
   45U      O2'  955   5.893   6.875   1.159  0.2235 -0.6016 -0.9069
   45U     HO'2  956   5.924   6.785   1.148  1.6274 -0.5015  1.5313
   45U      O3'  957   5.795   6.643   1.285  0.7263 -0.5530  0.8599
   46U        P  958   5.896   6.588   1.395 -0.5973  0.3468  0.1590
   46U      O1P  959   5.986   6.494   1.320 -0.1749  0.0413  0.6326
   46U      O2P  960   5.828   6.528   1.512  0.1921  0.1318  0.3749
   46U      O5'  961   5.975   6.710   1.451 -0.1967  0.3004 -0.7418
   46U      C5'  962   6.097   6.750   1.395  1.3174  0.6720 -0.0426
   46U     H5'1  963   6.082   6.793   1.296 -2.5439  1.3327  0.6754
   46U     H5'2  964   6.160   6.662   1.382  0.0215 -0.1870 -0.6800
   46U      C4'  965   6.166   6.857   1.476  0.3248  0.1635 -0.6049
   46U      H4'  966   6.255   6.874   1.414 -0.3107  0.3031 -1.5108
   46U      O4'  967   6.102   6.981   1.462  0.3869 -0.5540  0.5523
   46U      C1'  968   6.126   7.060   1.580 -0.3120 -0.6281  0.6066
   46U      H1'  969   6.165   7.156   1.545  1.8307 -1.5491  0.3808
   46U       N1  970   6.000   7.092   1.660  0.4811 -0.3532 -0.8059
   46U       C6  971   5.882   7.024   1.642  0.9231  0.3760 -0.5671
   46U       H6  972   5.882   6.941   1.574 -0.5445 -1.1179  1.1556
   46U       C5  973   5.772   7.058   1.713  0.3549  0.4324  0.5070
   46U       H5  974   5.681   7.001   1.700  0.1165  0.8089  0.5184
   46U       C4  975   5.767   7.162   1.807 -0.7224 -1.0940  0.6597
   46U       O4  976   5.675   7.196   1.879 -0.3830  0.4763 -0.4289
   46U       N3  977   5.892   7.231   1.819  0.0602 -0.5652  0.1390
   46U       H3  978   5.892   7.314   1.877 -3.4270 -1.2840  1.3806
   46U       C2  979   6.002   7.204   1.745 -1.1322 -0.3495 -0.4336
   46U       O2  980   6.108   7.273   1.754  0.2197 -0.2392 -1.0500
   46U      C3'  981   6.203   6.838   1.622  0.1996  0.7368  0.5912
   46U      H3'  982   6.127   6.786   1.679  0.3753  1.7863  1.8374
   46U      C2'  983   6.222   6.985   1.672 -0.4703 -0.4398  0.1190
   46U     H2'1  984   6.202   6.996   1.778 -2.9138  2.1429 -0.4646
   46U      O2'  985   6.350   7.048   1.631 -0.2088  0.1217  0.3305
   46U     HO'2  986   6.421   7.016   1.688 -0.6513 -2.5527 -0.4596
   46U      O3'  987   6.320   6.758   1.623 -0.3444  0.0779  0.0673
   47A        P  988   6.366   6.686   1.752  0.1358  0.4169 -0.0049
   47A      O1P  989   6.490   6.602   1.730  0.1996 -0.6299  0.1454
   47A      O2P  990   6.246   6.613   1.808  0.0381 -0.1549 -0.1157
   47A      O5'  991   6.390   6.806   1.858 -0.3166 -0.6316  0.6220
   47A      C5'  992   6.514   6.862   1.882 -0.0246 -0.2263  0.1043
   47A     H5'1  993   6.546   6.894   1.783  1.7677 -1.6839  0.1476
   47A     H5'2  994   6.582   6.780   1.909  0.8796  1.1119  2.1492
   47A      C4'  995   6.526   6.978   1.987  0.1388  0.0589 -0.0949
   47A      H4'  996   6.629   7.013   1.992  0.5823 -1.2910  0.6045
   47A      O4'  997   6.434   7.081   1.965 -0.1965 -0.2935  1.0345
   47A      C1'  998   6.370   7.118   2.086 -0.5989  0.3953  0.0603
   47A      H1'  999   6.384   7.222   2.118 -0.9330 -0.2502  2.4594
   47A       N9 1000   6.222   7.095   2.094 -0.6725 -0.0428  0.9567
   47A       C8 1001   6.142   6.996   2.037 -0.0433  0.0229  0.5222
   47A       H8 1002   6.181   6.909   1.986  0.0222 -0.7180  1.7910
   47A       N7 1003   6.013   7.005   2.056  1.2860  0.3524 -0.0593
   47A       C5 1004   6.008   7.125   2.131 -0.4373  0.0141  0.3142
   47A       C6 1005   5.900   7.196   2.188 -0.6166  0.1568  0.3821
   47A       N6 1006   5.772   7.168   2.177 -0.2299  1.1874  0.2603
   47A      H61 1007   5.742   7.083   2.131 -0.4880  0.4015  1.8133
   47A      H62 1008   5.708   7.235   2.214 -0.0271  0.9240  1.1170
   47A       N1 1009   5.926   7.300   2.266  0.4456  0.1113 -0.1449
   47A       C2 1010   6.053   7.324   2.304 -0.4187 -0.7560  0.1780
   47A       H2 1011   6.055   7.407   2.374 -0.5827  0.3008 -1.0383
   47A       N3 1012   6.166   7.274   2.249 -0.0928  0.4920  0.2372
   47A       C4 1013   6.132   7.170   2.166 -0.0764 -0.5858  0.0614
   47A      C3' 1014   6.496   6.926   2.132 -0.0426 -0.4782  0.9733
   47A      H3' 1015   6.411   6.858   2.124 -0.8339  0.6438 -0.9494
   47A      C2' 1016   6.443   7.049   2.205  0.0171 -0.5705 -0.5030
   47A     H2'1 1017   6.375   7.017   2.284  1.7951  0.6354  1.6479
   47A      O2' 1018   6.549   7.135   2.246 -0.2228  0.2194  0.3933
   47A     HO'2 1019   6.632   7.095   2.217  1.6033  0.2438  4.6859
   47A      O3' 1020   6.607   6.862   2.195 -0.0538 -0.1052 -0.0803
   48U        P 1021   6.591   6.770   2.323 -0.0707  0.3321  0.4569
   48U      O1P 1022   6.724   6.723   2.364  0.1716 -0.3767 -0.1529
   48U      O2P 1023   6.487   6.674   2.277  0.1646  0.0573 -0.1881
   48U      O5' 1024   6.533   6.861   2.439 -0.0577 -0.5859 -0.0816
   48U      C5' 1025   6.611   6.954   2.510  0.1259  1.5319  0.7839
   48U     H5'1 1026   6.665   7.009   2.433 -0.2781  0.0538 -0.5982
   48U     H5'2 1027   6.684   6.895   2.566  0.1678  0.4308 -0.3873
   48U      C4' 1028   6.525   7.047   2.593  0.0614  0.2948  0.4298
   48U      H4' 1029   6.592   7.120   2.640  0.3367  0.4749 -0.2280
   48U      O4' 1030   6.426   7.118   2.524  0.1228  0.2848 -0.5522
   48U      C1' 1031   6.316   7.140   2.602  0.5268 -0.3383 -0.5337
   48U      H1' 1032   6.304   7.249   2.610  1.6201  0.0503 -3.2994
   48U       N1 1033   6.194   7.082   2.547  0.7477  0.1718 -0.6219
   48U       C6 1034   6.196   6.968   2.474  0.0262  0.2014 -0.4102
   48U       H6 1035   6.287   6.912   2.454  0.8448  0.6308  1.7820
   48U       C5 1036   6.076   6.917   2.434  0.1799  0.1018  0.8948
   48U       H5 1037   6.070   6.827   2.374 -1.0486  0.4342  0.4884
   48U       C4 1038   5.949   6.990   2.461  0.3472 -0.8256  0.4763
   48U       O4 1039   5.840   6.960   2.410  0.4336  0.0153 -0.2336
   48U       N3 1040   5.958   7.102   2.535  0.2941 -0.1607  0.4968
   48U       H3 1041   5.871   7.129   2.577  2.0051  3.7664  2.0130
   48U       C2 1042   6.074   7.138   2.593 -0.2789  0.1934  0.2107
   48U       O2 1043   6.069   7.212   2.691  0.0487 -0.4682 -0.0470
   48U      C3' 1044   6.454   6.974   2.707  0.0700 -0.0160  0.0128
   48U      H3' 1045   6.397   6.891   2.665 -0.5873  0.6888 -0.5102
   48U      C2' 1046   6.352   7.085   2.743  0.2502 -0.5801  1.0646
   48U     H2'1 1047   6.262   7.052   2.795 -0.2580 -0.0277  0.5520
   48U      O2' 1048   6.416   7.179   2.828 -0.0810 -0.2239  0.0603
   48U     HO'2 1049   6.459   7.130   2.897 -1.0138  1.0241  1.5972
   48U      O3' 1050   6.539   6.951   2.818 -0.2411 -0.5442 -0.0729
   49C        P 1051   6.496   6.836   2.927 -0.2230 -0.1408  0.0265
   49C      O1P 1052   6.615   6.826   3.013  0.0523 -0.6160 -0.2458
   49C      O2P 1053   6.443   6.710   2.858  0.4913 -0.3235 -0.0615
   49C      O5' 1054   6.372   6.896   3.008 -0.4584 -0.1276 -0.4701
   49C      C5' 1055   6.392   7.012   3.095 -0.3236 -0.0047 -0.4945
   49C     H5'1 1056   6.447   7.096   3.055  0.0210  1.1241  2.1542
   49C     H5'2 1057   6.436   6.974   3.188 -4.0875 -0.9795  1.0822
   49C      C4' 1058   6.263   7.077   3.147 -0.2866 -0.3609 -0.2209
   49C      H4' 1059   6.293   7.163   3.207  0.7734  0.7935 -2.3087
   49C      O4' 1060   6.190   7.124   3.039 -0.1353  0.3491 -0.2694
   49C      C1' 1061   6.048   7.120   3.072  0.2429  0.2782  0.6298
   49C      H1' 1062   6.014   7.223   3.061  0.9707  0.5498  0.8481
   49C       N1 1063   5.979   7.033   2.973  0.1804  0.3926  0.6167
   49C       C6 1064   6.042   6.940   2.894  0.2028  0.1393 -0.3086
   49C       H6 1065   6.147   6.923   2.910 -0.3478 -0.7797  3.2468
   49C       C5 1066   5.970   6.866   2.808 -0.3971 -0.1013 -0.5066
   49C       H5 1067   6.016   6.795   2.741 -1.3116 -0.4108 -0.8180
   49C       C4 1068   5.829   6.894   2.788  0.0082  0.6126 -0.6707
   49C       N4 1069   5.750   6.834   2.705 -0.3336 -0.1876  0.5157
   49C      H41 1070   5.792   6.775   2.634  1.5156  0.1218  1.2868
   49C      H42 1071   5.655   6.868   2.704 -0.1803  0.2832  1.3043
   49C       N3 1072   5.766   6.982   2.863 -1.1954 -0.3551  0.7543
   49C       C2 1073   5.840   7.047   2.960  0.0521  0.1270 -0.0964
   49C       O2 1074   5.787   7.130   3.031  0.1408  0.2673 -0.7057
   49C      C3' 1075   6.180   6.991   3.235  0.6493 -0.0842  0.1637
   49C      H3' 1076   6.164   6.890   3.196 -0.1346  0.1722 -0.2141
   49C      C2' 1077   6.046   7.075   3.216  0.0398 -0.7814  0.0648
   49C     H2'1 1078   5.959   7.009   3.217 -1.4210  0.8750 -2.7779
   49C      O2' 1079   6.033   7.180   3.313  0.1889  0.6541 -0.5651
   49C     HO'2 1080   6.052   7.145   3.401  0.1216  2.2688  0.1366
   49C      O3' 1081   6.238   6.987   3.366 -0.1439  0.1216  0.0902
   50U        P 1082   6.191   6.872   3.467  0.0579 -0.4103  0.2937
   50U      O1P 1083   6.246   6.913   3.597 -0.1808  0.7712 -0.3244
   50U      O2P 1084   6.233   6.741   3.411  0.3308 -0.2496  0.9880
   50U      O5' 1085   6.036   6.879   3.478 -0.7170  0.6750 -0.2183
   50U      C5' 1086   5.966   6.966   3.567 -0.2727  0.1059  0.3924
   50U     H5'1 1087   6.003   7.069   3.565  1.2491 -0.3545  2.2856
   50U     H5'2 1088   5.993   6.931   3.666 -0.6300  1.6107  1.0456
   50U      C4' 1089   5.815   6.960   3.543  0.4589  0.5322 -0.8118
   50U      H4' 1090   5.767   7.037   3.602  1.4399 -1.1490  2.3812
   50U      O4' 1091   5.792   6.994   3.404  0.5519  0.5853 -0.5065
   50U      C1' 1092   5.669   6.929   3.362 -0.1458 -0.2144  0.4711
   50U      H1' 1093   5.597   7.000   3.322  0.8170 -0.5670 -2.0674
   50U       N1 1094   5.694   6.841   3.244 -0.3467  1.1866  0.2521
   50U       C6 1095   5.817   6.784   3.202 -0.1696 -0.6221 -0.1305
   50U       H6 1096   5.909   6.793   3.257  1.1580 -1.4724 -2.1021
   50U       C5 1097   5.823   6.709   3.085 -0.4281  0.0003 -0.3650
   50U       H5 1098   5.917   6.669   3.052 -1.6667 -1.4207 -2.4133
   50U       C4 1099   5.703   6.682   3.007 -0.9070 -0.0489  0.5300
   50U       O4 1100   5.692   6.615   2.907 -0.2047  0.3680 -0.7489
   50U       N3 1101   5.588   6.743   3.052  0.0555  0.0073 -0.3829
   50U       H3 1102   5.501   6.725   3.003  0.6042  0.6368 -1.6380
   50U       C2 1103   5.576   6.811   3.168 -0.0928  0.3503  0.0003
   50U       O2 1104   5.467   6.855   3.203  0.1361 -0.3757 -0.4390
   50U      C3' 1105   5.745   6.830   3.564  0.1165  0.1791 -0.3190
   50U      H3' 1106   5.818   6.763   3.518  0.5620  0.6757 -0.3446
   50U      C2' 1107   5.621   6.843   3.484  0.0545 -0.3234 -0.7052
   50U     H2'1 1108   5.580   6.750   3.443 -1.1715  0.7444 -1.9692
   50U      O2' 1109   5.516   6.916   3.545 -0.3444  0.2750 -0.2836
   50U     HO'2 1110   5.443   6.915   3.482  0.1740  0.3456 -0.8895
   50U      O3' 1111   5.736   6.815   3.703  0.4740  0.3156  0.3339
   51A        P 1112   5.688   6.681   3.773  0.0150  0.0906 -0.2777
   51A      O1P 1113   5.718   6.699   3.920 -0.4577  0.1514  0.8525
   51A      O2P 1114   5.757   6.569   3.706  0.4580  0.0183  0.4329
   51A      O5' 1115   5.530   6.665   3.753 -1.0702  0.6760  0.2106
   51A      C5' 1116   5.435   6.740   3.831 -0.0112  0.9064  0.2975
   51A     H5'1 1117   5.462   6.845   3.819 -1.8264  1.2685 -0.8955
   51A     H5'2 1118   5.439   6.707   3.935 -2.7499 -0.1838  0.1266
   51A      C4' 1119   5.301   6.710   3.757 -0.9961 -0.7722 -0.3429
   51A      H4' 1120   5.230   6.767   3.816 -2.9983 -2.4686 -1.0049
   51A      O4' 1121   5.290   6.738   3.614  0.2438  0.1223  0.4141
   51A      C1' 1122   5.204   6.644   3.549  0.2759  0.0036 -0.8188
   51A      H1' 1123   5.115   6.694   3.511 -0.8858  0.3123  2.0415
   51A       N9 1124   5.282   6.570   3.454 -1.0583 -0.8373  0.1135
   51A       C8 1125   5.416   6.548   3.459 -0.8728  0.5106  0.2326
   51A       H8 1126   5.472   6.568   3.550 -2.7378 -4.9462  3.0851
   51A       N7 1127   5.472   6.479   3.360 -0.7466  0.0245  0.3773
   51A       C5 1128   5.357   6.460   3.274  0.6316 -0.8389 -0.5962
   51A       C6 1129   5.326   6.395   3.155 -0.3876  0.2911  0.3820
   51A       N6 1130   5.414   6.326   3.087  0.1056  0.8288  0.4993
   51A      H61 1131   5.504   6.310   3.130  0.0378 -2.0170 -0.1877
   51A      H62 1132   5.377   6.264   3.016 -1.8481  2.1221  0.3436
   51A       N1 1133   5.206   6.382   3.109  0.2211 -0.0964 -0.2876
   51A       C2 1134   5.109   6.434   3.184  0.7266  0.0312 -1.0745
   51A       H2 1135   5.010   6.408   3.151  1.1512 -4.1252  0.3608
   51A       N3 1136   5.117   6.503   3.296  0.5554  0.4172  0.4656
   51A       C4 1137   5.243   6.515   3.337  0.0285 -0.2866 -0.0675
   51A      C3' 1138   5.253   6.563   3.773 -0.5085  0.0689 -0.1834
   51A      H3' 1139   5.340   6.502   3.752 -0.5908 -0.7376  1.6279
   51A      C2' 1140   5.144   6.556   3.662  0.6208  0.3104 -0.3118
   51A     H2'1 1141   5.140   6.451   3.633  1.3568  0.5832 -1.4567
   51A      O2' 1142   5.018   6.613   3.688 -0.4201 -0.2360 -0.2552
   51A     HO'2 1143   5.005   6.608   3.783  1.5256  0.5162  0.1077
   51A      O3' 1144   5.202   6.543   3.897  0.1504  0.2586  0.7948
   52U        P 1145   5.182   6.394   3.961  0.0683  0.3248 -0.3089
   52U      O1P 1146   5.094   6.404   4.082 -0.6441  0.8180 -0.5034
   52U      O2P 1147   5.316   6.335   3.971  0.1936  0.0653 -0.7344
   52U      O5' 1148   5.108   6.304   3.845 -0.8252  0.1546  0.0806
   52U      C5' 1149   4.963   6.308   3.824 -0.1608  0.2854  0.0785
   52U     H5'1 1150   4.925   6.409   3.808 -0.3569 -0.1288 -2.5213
   52U     H5'2 1151   4.916   6.277   3.917 -1.3893  0.6032 -0.4122
   52U      C4' 1152   4.909   6.233   3.708  0.3087 -0.0561 -0.3933
   52U      H4' 1153   4.802   6.250   3.698  0.4759  1.3850  0.0011
   52U      O4' 1154   4.976   6.276   3.579  0.2577  0.3750 -0.3960
   52U      C1' 1155   4.981   6.169   3.487  0.4055  0.5357 -0.0632
   52U      H1' 1156   4.917   6.193   3.401 -0.5273  1.0836  0.7690
   52U       N1 1157   5.122   6.128   3.444  0.6140 -0.1163 -0.2201
   52U       C6 1158   5.233   6.152   3.517 -0.0524 -0.4241  0.2565
   52U       H6 1159   5.211   6.207   3.607 -0.0874 -0.6885  0.4109
   52U       C5 1160   5.358   6.122   3.475 -0.1418  0.9547 -0.6347
   52U       H5 1161   5.450   6.153   3.523  1.5980 -0.2397 -2.9559
   52U       C4 1162   5.370   6.053   3.347 -0.1518 -0.8417 -0.1489
   52U       O4 1163   5.476   6.035   3.292  0.0266 -0.0603  0.4812
   52U       N3 1164   5.255   6.016   3.292  0.5714 -0.1139  1.2929
   52U       H3 1165   5.262   5.952   3.213  1.0049  1.0622  0.3425
   52U       C2 1166   5.126   6.055   3.331  0.5048  1.2414  0.2584
   52U       O2 1167   5.031   6.038   3.252 -0.1780  0.2075  0.0290
   52U      C3' 1168   4.943   6.086   3.713 -0.7308 -1.0772 -0.4466
   52U      H3' 1169   5.051   6.078   3.726 -0.9135 -0.9635  1.3524
   52U      C2' 1170   4.921   6.051   3.565  1.0670 -0.0894 -0.1292
   52U     H2'1 1171   4.970   5.958   3.537  0.1675  0.4056 -3.7738
   52U      O2' 1172   4.784   6.048   3.550  0.3925 -0.3541  0.0144
   52U     HO'2 1173   4.763   5.974   3.492  0.7345  0.2246 -0.8469
   52U      O3' 1174   4.875   6.005   3.805  0.6749 -0.4728  0.0845
   53U        P 1175   4.923   5.851   3.850  0.5515 -0.3490  0.2997
   53U      O1P 1176   4.818   5.804   3.944 -0.6825  0.0082 -0.0912
   53U      O2P 1177   5.064   5.849   3.895 -0.6406  0.2736  0.6385
   53U      O5' 1178   4.906   5.764   3.708 -0.1155  0.8746  0.3224
   53U      C5' 1179   4.771   5.725   3.658 -0.4942  0.1167  0.3453
   53U     H5'1 1180   4.714   5.819   3.659  0.1675  0.5811  3.5814
   53U     H5'2 1181   4.712   5.661   3.723 -2.3260  1.3633 -0.0019
   53U      C4' 1182   4.770   5.679   3.511 -0.4006 -0.5343  0.2164
   53U      H4' 1183   4.672   5.692   3.465 -0.3435  0.6626  0.3935
   53U      O4' 1184   4.867   5.744   3.427  0.2769 -0.4194  0.2136
   53U      C1' 1185   4.904   5.659   3.317  0.2279 -0.2342  0.0961
   53U      H1' 1186   4.881   5.700   3.219 -0.7993  0.5872  0.6619
   53U       N1 1187   5.053   5.642   3.326 -0.2558  0.0667  0.0142
   53U       C6 1188   5.126   5.690   3.434 -0.3732 -0.1658  0.2821
   53U       H6 1189   5.075   5.721   3.523 -1.9606 -0.3933 -0.5166
   53U       C5 1190   5.262   5.714   3.420  0.0122  0.1302 -0.2030
   53U       H5 1191   5.324   5.749   3.501  0.6423  1.7985 -1.3500
   53U       C4 1192   5.333   5.685   3.297 -0.1380 -0.4315 -0.1953
   53U       O4 1193   5.451   5.698   3.280  0.0156 -0.1998  0.4339
   53U       N3 1194   5.257   5.633   3.198 -0.2533  0.6790  0.5097
   53U       H3 1195   5.305   5.613   3.111  0.6214 -0.2819  1.1894
   53U       C2 1196   5.116   5.627   3.201  0.0797 -0.2705 -0.9309
   53U       O2 1197   5.049   5.599   3.101 -0.6682  0.1226  0.1442
   53U      C3' 1198   4.819   5.532   3.497  0.0054  0.2764 -0.2191
   53U      H3' 1199   4.918   5.517   3.541  1.0941 -0.0709 -2.6150
   53U      C2' 1200   4.845   5.526   3.344  0.4521  0.1150 -0.0842
   53U     H2'1 1201   4.916   5.447   3.320 -2.0856 -1.8821 -1.4125
   53U      O2' 1202   4.727   5.518   3.261 -0.1554  0.3622 -0.2824
   53U     HO'2 1203   4.750   5.470   3.182  2.0303 -1.1549  1.1739
   53U      O3' 1204   4.729   5.436   3.545  0.3661 -0.3359 -0.2855
   54C        P 1205   4.779   5.278   3.561 -0.2410  0.4574  0.5690
   54C      O1P 1206   4.671   5.186   3.595 -0.1268 -0.4461  0.0630
   54C      O2P 1207   4.902   5.282   3.643  0.2192 -0.1289  0.5351
   54C      O5' 1208   4.838   5.220   3.424 -0.2081 -0.5029 -0.0353
   54C      C5' 1209   4.749   5.169   3.325 -0.0320 -0.3002 -0.3833
   54C     H5'1 1210   4.681   5.250   3.299 -1.3288 -0.7711  1.3592
   54C     H5'2 1211   4.707   5.076   3.362  2.6466 -1.6015 -0.3957
   54C      C4' 1212   4.829   5.117   3.201  0.3630 -0.0660 -0.2981
   54C      H4' 1213   4.767   5.085   3.118 -1.1149  0.8749  0.3986
   54C      O4' 1214   4.916   5.222   3.159 -0.5269  0.2118 -0.4339
   54C      C1' 1215   5.034   5.165   3.099  0.7908 -0.6097 -0.3279
   54C      H1' 1216   5.036   5.190   2.993 -0.0148  0.6298 -0.0733
   54C       N1 1217   5.160   5.223   3.158 -0.4297  0.0745  0.1936
   54C       C6 1218   5.158   5.279   3.291  0.6471 -0.8316  0.5138
   54C       H6 1219   5.060   5.277   3.337 -0.7302  0.4824 -2.1497
   54C       C5 1220   5.274   5.324   3.348 -0.4571 -0.6234 -0.2745
   54C       H5 1221   5.266   5.368   3.446  0.0450 -2.1777  0.4916
   54C       C4 1222   5.390   5.313   3.265  0.0441 -0.5955  0.2907
   54C       N4 1223   5.509   5.355   3.304  0.1162 -0.0403  0.6018
   54C      H41 1224   5.513   5.380   3.402 -1.4042 -2.8587  1.5023
   54C      H42 1225   5.585   5.345   3.239 -2.0062  0.4579 -2.1407
   54C       N3 1226   5.396   5.267   3.141  0.9600  0.4575 -0.6258
   54C       C2 1227   5.282   5.212   3.091 -0.1096  0.1365 -0.0723
   54C       O2 1228   5.293   5.149   2.982 -0.0195 -0.1135 -0.1813
   54C      C3' 1229   4.922   4.996   3.220 -0.5995 -0.1838  0.5144
   54C      H3' 1230   4.976   4.998   3.314 -1.2507 -2.4203  0.9810
   54C      C2' 1231   5.019   5.013   3.101  0.0335 -0.1662 -0.7814
   54C     H2'1 1232   5.109   4.965   3.138 -0.4465 -0.1333  0.4941
   54C      O2' 1233   4.968   4.962   2.982  0.2147  0.4659 -0.5587
   54C     HO'2 1234   4.895   5.016   2.951 -1.5779  0.4442  2.9916
   54C      O3' 1235   4.832   4.886   3.226  0.2942  0.5617  0.1143
   55C        P 1236   4.894   4.747   3.289  0.1566  0.1168  0.1822
   55C      O1P 1237   4.797   4.638   3.265  0.1746  0.1413 -0.1076
   55C      O2P 1238   4.931   4.774   3.428  0.0812 -0.3087  0.3611
   55C      O5' 1239   5.032   4.701   3.208  0.2092  0.6228 -0.2805
   55C      C5' 1240   5.017   4.645   3.074  0.2629 -0.3397  0.1559
   55C     H5'1 1241   4.953   4.702   3.007 -0.3527 -2.4347 -1.1170
   55C     H5'2 1242   4.970   4.547   3.085  0.2813 -0.3612  0.0408
   55C      C4' 1243   5.157   4.634   3.015  0.1141 -0.1400 -0.3985
   55C      H4' 1244   5.149   4.580   2.921 -0.3142  1.0528 -1.0765
   55C      O4' 1245   5.231   4.756   3.000  0.1453  0.1056  0.0312
   55C      C1' 1246   5.374   4.734   3.006 -0.7225 -1.1245  0.2427
   55C      H1' 1247   5.428   4.754   2.914  2.5402 -1.2985  1.9396
   55C       N1 1248   5.432   4.819   3.119 -0.1093 -0.3114 -0.0696
   55C       C6 1249   5.360   4.872   3.227 -0.1024 -0.1122 -0.3420
   55C       H6 1250   5.259   4.838   3.241  0.0277  0.3517  2.0121
   55C       C5 1251   5.408   4.971   3.306 -0.1989  0.3099  0.8900
   55C       H5 1252   5.352   5.009   3.391 -0.3005 -1.4215  1.6303
   55C       C4 1253   5.548   5.007   3.276 -0.1353  0.2385 -0.1423
   55C       N4 1254   5.623   5.075   3.361 -0.2659 -0.2161  0.1654
   55C      H41 1255   5.581   5.100   3.449 -0.8033 -1.0894  0.1692
   55C      H42 1256   5.719   5.078   3.330 -1.2025 -1.6878 -3.3958
   55C       N3 1257   5.622   4.951   3.180  0.0227  0.1778  0.0398
   55C       C2 1258   5.568   4.855   3.102  0.3189  0.5336  0.4551
   55C       O2 1259   5.637   4.816   3.010 -0.1583 -0.0940 -0.1667
   55C      C3' 1260   5.255   4.554   3.105  0.0884  0.5806  0.7466
   55C      H3' 1261   5.241   4.590   3.207 -2.6652 -1.8754  1.3963
   55C      C2' 1262   5.388   4.593   3.035  0.5593 -0.3846 -0.5077
   55C     H2'1 1263   5.480   4.570   3.089  0.3367 -3.4609 -1.2506
   55C      O2' 1264   5.399   4.527   2.912  0.0241  0.1948  0.5425
   55C     HO'2 1265   5.459   4.452   2.906 -0.5540 -0.1657 -1.7997
   55C      O3' 1266   5.221   4.414   3.091 -0.4015  0.6651  0.0467
   56G        P 1267   5.275   4.305   3.190 -0.0925 -0.4183  0.1871
   56G      O1P 1268   5.207   4.180   3.152 -0.5054  0.3546 -0.0612
   56G      O2P 1269   5.252   4.353   3.326  0.5645 -0.2148  0.0260
   56G      O5' 1270   5.428   4.287   3.165 -0.4119 -0.2906 -0.5195
   56G      C5' 1271   5.480   4.217   3.051  0.5444  0.5213  0.3816
   56G     H5'1 1272   5.428   4.242   2.959 -0.7698 -1.3621  0.5458
   56G     H5'2 1273   5.470   4.110   3.069  0.6893  0.9192  3.3659
   56G      C4' 1274   5.630   4.251   3.036  0.0806  0.3382  0.6357
   56G      H4' 1275   5.663   4.219   2.938 -1.4238  1.8559 -0.4430
   56G      O4' 1276   5.650   4.390   3.022  0.3056 -0.4983  0.1745
   56G      C1' 1277   5.773   4.422   3.097 -0.1644  0.2515 -0.0423
   56G      H1' 1278   5.853   4.468   3.039  1.0527 -1.3844  0.2666
   56G       N9 1279   5.747   4.502   3.210 -0.0584  0.1026  0.1015
   56G       C8 1280   5.630   4.532   3.278 -0.0813 -0.4745 -0.4727
   56G       H8 1281   5.537   4.479   3.258 -0.0413 -0.2658 -1.2543
   56G       N7 1282   5.626   4.628   3.366 -0.1635 -0.2290 -0.5742
   56G       C5 1283   5.762   4.668   3.361  0.2993 -0.1297  0.1236
   56G       C6 1284   5.836   4.763   3.442  0.8967 -0.6745 -0.3646
   56G       O6 1285   5.789   4.848   3.523 -0.1022 -0.1161 -0.4016
   56G       N1 1286   5.970   4.754   3.429  0.7512 -0.4466 -0.5118
   56G       H1 1287   6.025   4.825   3.476 -1.6231 -0.4587  2.5306
   56G       C2 1288   6.029   4.676   3.338  0.4923  0.1901 -0.0943
   56G       N2 1289   6.156   4.682   3.331 -0.9015 -0.3987  0.0394
   56G      H21 1290   6.201   4.751   3.389 -0.8169 -1.0635  0.7683
   56G      H22 1291   6.210   4.613   3.280  3.4523  1.9945  0.9090
   56G       N3 1292   5.967   4.585   3.262 -0.3832  0.1943 -1.1675
   56G       C4 1293   5.833   4.583   3.277 -0.1725  1.4109 -0.2537
   56G      C3' 1294   5.715   4.200   3.149 -0.8050  0.4637  0.3896
   56G      H3' 1295   5.660   4.207   3.243 -1.4793 -1.9470  0.2482
   56G      C2' 1296   5.834   4.290   3.145  0.7522  0.3409 -0.0219
   56G     H2'1 1297   5.877   4.300   3.245 -1.8308 -0.8886  1.3085
   56G      O2' 1298   5.925   4.248   3.043  0.0368 -0.3600  0.2723
   56G     HO'2 1299   5.936   4.153   3.046 -1.0603 -0.5252 -0.2149
   56G      O3' 1300   5.754   4.067   3.129 -0.0800  0.9254 -0.2352
   57U        P 1301   5.797   3.974   3.261  0.1711  0.2457 -0.0743
   57U      O1P 1302   5.858   3.851   3.209 -0.2646  0.2520 -0.1229
   57U      O2P 1303   5.666   3.962   3.336  0.2805  0.0150 -0.2433
   57U      O5' 1304   5.911   4.052   3.334 -0.2016  0.0393  0.2793
   57U      C5' 1305   6.046   4.045   3.276 -0.2291  0.0551 -0.4125
   57U     H5'1 1306   6.045   4.066   3.170 -1.7341  1.8050 -0.0911
   57U     H5'2 1307   6.086   3.946   3.302  0.5115 -0.6909 -3.9100
   57U      C4' 1308   6.147   4.131   3.348 -0.1048  0.0697 -0.0531
   57U      H4' 1309   6.246   4.113   3.307  0.4313 -0.0459  1.2393
   57U      O4' 1310   6.117   4.271   3.350  0.0619  0.0130  0.5762
   57U      C1' 1311   6.153   4.337   3.475  0.5656 -0.4068  0.5146
   57U      H1' 1312   6.217   4.420   3.446 -1.1001  0.5462 -0.5859
   57U       N1 1313   6.040   4.408   3.542  0.1236 -0.4657 -0.3683
   57U       C6 1314   5.912   4.363   3.520 -0.1277 -0.7109  0.0466
   57U       H6 1315   5.886   4.279   3.457  2.2648 -1.6806  0.2665
   57U       C5 1316   5.815   4.416   3.600  0.0559  0.7439 -0.3495
   57U       H5 1317   5.710   4.392   3.591 -0.2225  2.3359 -2.0734
   57U       C4 1318   5.834   4.522   3.695 -0.3574  0.3376 -0.0328
   57U       O4 1319   5.745   4.572   3.765  0.0218 -0.3466  0.1102
   57U       N3 1320   5.965   4.560   3.716 -0.8173 -0.2582  0.0114
   57U       H3 1321   5.992   4.621   3.791  1.1172 -0.5984 -0.3516
   57U       C2 1322   6.067   4.498   3.646 -0.4023 -0.2808 -1.2949
   57U       O2 1323   6.187   4.519   3.682 -0.3770 -0.4601 -0.3077
   57U      C3' 1324   6.167   4.105   3.501 -0.3065  0.2602 -0.1592
   57U      H3' 1325   6.072   4.103   3.553  0.7347  0.5983  1.8271
   57U      C2' 1326   6.234   4.232   3.550  0.0750  0.1347  0.0131
   57U     H2'1 1327   6.233   4.236   3.659  0.9977 -0.8967  0.0735
   57U      O2' 1328   6.371   4.242   3.507  0.7809  0.8986  0.8906
   57U     HO'2 1329   6.424   4.199   3.574  1.7122  2.3818  1.1565
   57U      O3' 1330   6.247   3.985   3.537 -0.2730 -0.4232  0.6344
   58A        P 1331   6.242   3.926   3.677 -0.4027 -0.3177  0.0505
   58A      O1P 1332   6.298   3.788   3.667 -0.2958  0.0885 -0.0167
   58A      O2P 1333   6.107   3.941   3.720 -0.3459 -0.5866  0.1004
   58A      O5' 1334   6.339   4.024   3.772 -0.1203 -0.2748  0.0020
   58A      C5' 1335   6.479   4.024   3.772  0.2054  0.1929 -0.0405
   58A     H5'1 1336   6.515   4.019   3.669  1.3817 -1.1535  0.4007
   58A     H5'2 1337   6.520   3.929   3.807  0.4952  0.1234 -0.5613
   58A      C4' 1338   6.525   4.137   3.857 -0.5426 -0.0642  0.1322
   58A      H4' 1339   6.633   4.141   3.841 -0.5229 -1.6627 -0.3277
   58A      O4' 1340   6.457   4.260   3.807  0.3201 -0.2429 -0.4107
   58A      C1' 1341   6.424   4.332   3.924 -0.5741 -0.4188  0.0559
   58A      H1' 1342   6.463   4.432   3.905 -1.8352 -0.0256 -0.5640
   58A       N9 1343   6.279   4.351   3.942 -0.5228  0.0193  0.4979
   58A       C8 1344   6.176   4.269   3.907  0.3077  0.4458 -0.4994
   58A       H8 1345   6.192   4.182   3.845 -1.5667 -0.6537  0.4629
   58A       N7 1346   6.062   4.301   3.957  0.2585  0.0784 -0.1765
   58A       C5 1347   6.088   4.425   4.026 -0.5467  0.6291  0.4509
   58A       C6 1348   6.021   4.520   4.101  0.4880 -0.8377 -0.1539
   58A       N6 1349   5.891   4.515   4.117  0.6957 -0.4759 -0.5746
   58A      H61 1350   5.837   4.442   4.073 -0.6295  0.9468 -1.4580
   58A      H62 1351   5.839   4.579   4.176  0.3309 -1.0439 -0.2768
   58A       N1 1352   6.081   4.625   4.163  0.8671 -0.4247 -0.3168
   58A       C2 1353   6.209   4.634   4.137 -0.3815 -0.1758 -0.1260
   58A       H2 1354   6.250   4.726   4.178 -1.7138  0.1782  0.4554
   58A       N3 1355   6.291   4.560   4.071  0.0447 -0.3100 -0.3882
   58A       C4 1356   6.223   4.451   4.015 -0.4205 -0.0252  0.2524
   58A      C3' 1357   6.503   4.124   4.007 -0.3798 -0.0385 -0.0133
   58A      H3' 1358   6.413   4.069   4.036 -0.3545 -0.4954 -0.7910
   58A      C2' 1359   6.483   4.273   4.051 -0.0050 -0.1287 -0.3224
   58A     H2'1 1360   6.419   4.283   4.139  0.1533 -1.7470  0.0144
   58A      O2' 1361   6.606   4.345   4.065 -0.0851  0.3154  0.7264
   58A     HO'2 1362   6.591   4.420   4.124  0.9859  1.1914 -0.0879
   58A      O3' 1363   6.617   4.057   4.064  0.3061  0.4043 -0.6468
   59C        P 1364   6.605   3.985   4.211  0.1988 -0.2873  0.4125
   59C      O1P 1365   6.731   3.914   4.251 -0.1885 -0.4595  0.0588
   59C      O2P 1366   6.479   3.913   4.211  0.0538 -0.5485 -0.1024
   59C      O5' 1367   6.599   4.098   4.320 -0.0813  0.0741  0.7471
   59C      C5' 1368   6.708   4.178   4.343  0.0898 -0.2463 -0.2323
   59C     H5'1 1369   6.738   4.218   4.246 -1.7949 -1.9469 -1.6145
   59C     H5'2 1370   6.797   4.121   4.370  0.9074  0.5446 -1.1745
   59C      C4' 1371   6.676   4.287   4.448 -0.1842  0.3988  0.1233
   59C      H4' 1372   6.755   4.357   4.475  2.1608 -2.6701  1.7800
   59C      O4' 1373   6.564   4.363   4.401  0.3970 -0.3997  0.1702
   59C      C1' 1374   6.476   4.384   4.511  0.3114  0.2293  0.6826
   59C      H1' 1375   6.467   4.491   4.527  1.5535  0.2805  1.1411
   59C       N1 1376   6.339   4.348   4.474 -0.1129 -0.3790  1.0440
   59C       C6 1377   6.304   4.244   4.395  0.1778  0.4407 -0.0645
   59C       H6 1378   6.384   4.185   4.352  0.2352 -0.7205  1.5562
   59C       C5 1379   6.178   4.218   4.360 -0.0858 -0.5916  0.4617
   59C       H5 1380   6.148   4.133   4.301 -2.1466 -0.1349  0.7772
   59C       C4 1381   6.078   4.301   4.411  0.2678 -1.3562  0.1054
   59C       N4 1382   5.954   4.288   4.368  0.5384 -0.4186  0.4759
   59C      H41 1383   5.933   4.220   4.297  0.7629 -0.9872  0.9486
   59C      H42 1384   5.888   4.364   4.382  2.6745  1.6798 -0.1785
   59C       N3 1385   6.104   4.396   4.492 -0.5140 -0.1094 -0.3617
   59C       C2 1386   6.235   4.424   4.527  0.0320 -0.1896 -1.7194
   59C       O2 1387   6.257   4.513   4.614 -0.2244 -0.0996  0.0206
   59C      C3' 1388   6.635   4.229   4.585  0.0025 -0.7802 -0.2271
   59C      H3' 1389   6.598   4.127   4.576 -0.4852 -0.6206 -0.0252
   59C      C2' 1390   6.521   4.315   4.635  0.6225  1.0023 -0.1142
   59C     H2'1 1391   6.442   4.252   4.676  0.3048  1.1133 -0.5400
   59C      O2' 1392   6.556   4.411   4.737  0.4454 -0.3842 -0.0781
   59C     HO'2 1393   6.580   4.365   4.818 -0.7653 -0.8603  0.0380
   59C      O3' 1394   6.752   4.249   4.669  0.2047 -0.3717  0.5554
   60U        P 1395   6.772   4.165   4.802 -0.0276  0.4828  0.4503
   60U      O1P 1396   6.903   4.197   4.857  0.1952  0.3172  0.1742
   60U      O2P 1397   6.734   4.027   4.776  0.4850 -0.6260  0.1015
   60U      O5' 1398   6.660   4.220   4.900 -0.1521 -0.4297 -0.2318
   60U      C5' 1399   6.688   4.311   5.004 -0.0966 -0.4957 -0.3615
   60U     H5'1 1400   6.719   4.401   4.950 -0.2985  1.4899  2.5710
   60U     H5'2 1401   6.763   4.264   5.068 -1.8031 -2.2053  0.4779
   60U      C4' 1402   6.573   4.362   5.097 -0.1302 -0.0729  0.5760
   60U      H4' 1403   6.612   4.435   5.168  0.0201  0.9032 -0.4740
   60U      O4' 1404   6.473   4.422   5.019  0.1913 -0.1045  0.2540
   60U      C1' 1405   6.345   4.408   5.085 -0.0514  0.4489  0.0124
   60U      H1' 1406   6.325   4.512   5.108  0.7920  0.8709 -1.0146
   60U       N1 1407   6.245   4.356   4.980  0.0882 -0.1030 -0.4817
   60U       C6 1408   6.254   4.230   4.914 -0.1859  0.2611  0.1776
   60U       H6 1409   6.342   4.170   4.929  0.1785  0.2951 -1.5603
   60U       C5 1410   6.154   4.176   4.839  1.0666  0.3224 -0.5411
   60U       H5 1411   6.158   4.077   4.796 -2.6047 -0.2087  0.0651
   60U       C4 1412   6.031   4.250   4.825  0.8875  0.7310  0.0345
   60U       O4 1413   5.933   4.209   4.762  0.3079  0.7310  0.2513
   60U       N3 1414   6.025   4.371   4.888  0.0709 -0.0447 -0.3799
   60U       H3 1415   5.937   4.418   4.873 -0.8378 -1.6437 -0.2850
   60U       C2 1416   6.118   4.421   4.973  0.1645 -0.1507  0.5416
   60U       O2 1417   6.094   4.521   5.039  0.3016 -0.6749  0.2726
   60U      C3' 1418   6.504   4.246   5.177 -0.2217 -0.4005 -0.2468
   60U      H3' 1419   6.491   4.163   5.108  1.9341 -2.0699  1.2153
   60U      C2' 1420   6.369   4.306   5.209 -0.3335 -0.2160 -1.0710
   60U     H2'1 1421   6.298   4.224   5.207 -2.4520  1.4501  0.7077
   60U      O2' 1422   6.378   4.382   5.333 -0.1435 -0.3421  0.2394
   60U     HO'2 1423   6.366   4.321   5.406  1.6798  0.4022  1.2108
   60U      O3' 1424   6.574   4.211   5.293  0.0289 -0.2463  0.4429
   61U        P 1425   6.541   4.087   5.381 -0.1038 -0.3959  0.3831
   61U      O1P 1426   6.648   4.050   5.467  0.2151  0.4456  0.4550
   61U      O2P 1427   6.469   3.987   5.302  0.7715  0.0072 -0.1593
   61U      O5' 1428   6.431   4.147   5.484  0.1767 -0.5147  0.3292
   61U      C5' 1429   6.467   4.216   5.602  0.9525  0.3401  0.2732
   61U     H5'1 1430   6.528   4.304   5.581 -0.5307  0.9673 -1.6924
   61U     H5'2 1431   6.524   4.149   5.667 -0.3305  0.1109  1.1962
   61U      C4' 1432   6.337   4.260   5.670  0.4454 -0.1270  1.0813
   61U      H4' 1433   6.366   4.337   5.741  0.4217  0.0430  0.9061
   61U      O4' 1434   6.247   4.317   5.575  0.6811  0.5317 -0.7161
   61U      C1' 1435   6.116   4.267   5.594 -0.2914 -0.5759 -0.6583
   61U      H1' 1436   6.073   4.329   5.673  0.4166  0.7915 -1.3231
   61U       N1 1437   6.046   4.259   5.471  0.9511 -0.2632 -0.6176
   61U       C6 1438   6.083   4.178   5.367  0.4089  0.2803  0.4884
   61U       H6 1439   6.179   4.130   5.367  0.7241  0.8923 -0.0084
   61U       C5 1440   6.003   4.161   5.259  0.4832 -0.4963 -0.0884
   61U       H5 1441   6.041   4.108   5.172  0.4232  2.7945 -2.3137
   61U       C4 1442   5.884   4.237   5.243 -0.5553  0.2781 -0.4780
   61U       O4 1443   5.803   4.226   5.154  0.1839  0.3799 -0.0340
   61U       N3 1444   5.858   4.327   5.339 -0.2465 -0.2671 -0.5931
   61U       H3 1445   5.771   4.375   5.327 -0.5426 -0.7541 -0.4380
   61U       C2 1446   5.938   4.346   5.456 -0.0044 -0.4045  0.6867
   61U       O2 1447   5.895   4.416   5.544 -0.3952 -0.6644 -0.0588
   61U      C3' 1448   6.260   4.145   5.736  0.2667  0.0150  0.6718
   61U      H3' 1449   6.323   4.056   5.733  1.2122  0.6917 -0.6553
   61U      C2' 1450   6.129   4.128   5.650 -0.0763  0.3561  0.1341
   61U     H2'1 1451   6.146   4.061   5.566 -2.5730  1.4560 -1.3220
   61U      O2' 1452   6.016   4.101   5.729  0.1226 -0.0541 -0.2419
   61U     HO'2 1453   6.037   4.150   5.809 -0.5865  0.3634 -0.3041
   61U      O3' 1454   6.228   4.166   5.872 -0.3561 -0.3109 -0.1127
   61U      H3T 1455   6.308   4.144   5.919 -0.1556  1.0015  0.1904
   62G      O5' 1456   5.380   5.286   4.725  0.1152  0.0692 -0.4739
   62G      H5T 1457   5.469   5.324   4.721  0.5708 -0.4725  2.5475
   62G      C5' 1458   5.386   5.145   4.748 -0.0510 -0.0207 -0.1924
   62G     H5'1 1459   5.407   5.088   4.658  2.4839  1.4008 -0.5880
   62G     H5'2 1460   5.288   5.116   4.787  0.6973 -0.8549  1.0967
   62G      C4' 1461   5.489   5.108   4.852  0.2252  0.4738 -0.4322
   62G      H4' 1462   5.464   5.159   4.944  1.9890  1.0690 -0.2435
   62G      O4' 1463   5.477   4.965   4.858 -0.1761 -0.2497  0.3977
   62G      C1' 1464   5.603   4.909   4.855  0.2432 -0.8024  0.3806
   62G      H1' 1465   5.614   4.837   4.935 -1.0609 -2.4981 -0.8928
   62G       N9 1466   5.628   4.838   4.728 -0.2430 -1.1814  0.2410
   62G       C8 1467   5.529   4.808   4.638 -0.3219 -0.2555 -0.4553
   62G       H8 1468   5.433   4.858   4.644  0.6326  1.4978  1.7505
   62G       N7 1469   5.560   4.722   4.546 -0.0799  0.5154  0.0725
   62G       C5 1470   5.695   4.689   4.584  0.4480  0.2256 -0.7365
   62G       C6 1471   5.787   4.597   4.533  0.9749  0.4173 -0.0624
   62G       O6 1472   5.767   4.512   4.440 -0.7573 -0.7481 -0.6963
   62G       N1 1473   5.909   4.589   4.595 -0.6651 -0.2167 -0.1384
   62G       H1 1474   5.970   4.518   4.559 -0.7021  0.0171 -0.6616
   62G       C2 1475   5.941   4.654   4.711 -0.3546 -0.3087 -0.4250
   62G       N2 1476   6.065   4.660   4.751  0.5023  0.4971  0.2129
   62G      H21 1477   6.130   4.598   4.705 -1.5750 -1.3881 -0.3393
   62G      H22 1478   6.079   4.731   4.822 -1.1640  0.5161  0.5614
   62G       N3 1479   5.857   4.744   4.767  0.0131  0.7306 -0.5001
   62G       C4 1480   5.734   4.753   4.703  0.6696 -0.7111  0.1247
   62G      C3' 1481   5.627   5.144   4.821  0.0900  0.2927  0.4551
   62G      H3' 1482   5.626   5.146   4.712 -3.0074 -1.9688  0.3122
   62G      C2' 1483   5.708   5.027   4.870 -0.0642 -0.7237  1.6058
   62G     H2'1 1484   5.799   5.016   4.812 -0.2497  1.9099  0.6566
   62G      O2' 1485   5.736   5.033   5.009 -0.1179 -0.3473  0.1307
   62G     HO'2 1486   5.823   5.061   5.040 -0.0731  0.3205 -0.5640
   62G      O3' 1487   5.675   5.266   4.880 -0.4941  0.3322  0.5319
   63U        P 1488   5.712   5.392   4.796  0.1358  0.5400  0.0390
   63U      O1P 1489   5.743   5.500   4.893  0.0078  0.0789  0.1569
   63U      O2P 1490   5.614   5.416   4.689  0.1266  0.0371 -0.1256
   63U      O5' 1491   5.848   5.346   4.717  0.1712 -0.7338  0.1104
   63U      C5' 1492   5.973   5.326   4.777  0.4835 -0.9654 -0.3635
   63U     H5'1 1493   5.954   5.272   4.870  2.0742  0.0724  0.6201
   63U     H5'2 1494   6.014   5.422   4.811 -0.0610 -0.4613 -1.1100
   63U      C4' 1495   6.070   5.231   4.710 -0.7738 -0.1886  0.0845
   63U      H4' 1496   6.161   5.227   4.769 -0.8130  0.0347  0.1607
   63U      O4' 1497   6.022   5.095   4.698  0.0057 -0.8049  0.4367
   63U      C1' 1498   6.093   5.030   4.596 -0.1867  0.0765  0.5217
   63U      H1' 1499   6.163   4.956   4.633 -1.5787 -0.4826  2.2265
   63U       N1 1500   5.995   4.976   4.498  0.0549 -0.3895  0.4910
   63U       C6 1501   5.864   5.023   4.489 -0.4457 -0.0355 -0.1230
   63U       H6 1502   5.833   5.110   4.545  0.3111  0.3334 -0.2636
   63U       C5 1503   5.775   4.962   4.402 -0.9841  0.3934 -0.2599
   63U       H5 1504   5.673   4.999   4.398 -1.5736 -1.2626 -3.0702
   63U       C4 1505   5.814   4.853   4.322 -0.3614  0.5218 -0.0554
   63U       O4 1506   5.744   4.804   4.233 -0.7967  0.2747 -0.6529
   63U       N3 1507   5.944   4.815   4.342 -0.4672  0.1042 -0.2317
   63U       H3 1508   5.985   4.756   4.271  1.4041  0.1485  0.7427
   63U       C2 1509   6.034   4.861   4.432  1.2335 -0.5511 -0.2930
   63U       O2 1510   6.146   4.813   4.435  0.1217 -0.2937 -0.2520
   63U      C3' 1511   6.098   5.268   4.567 -0.1942 -0.3698 -0.3482
   63U      H3' 1512   6.007   5.287   4.510  0.7581 -0.0475 -1.8115
   63U      C2' 1513   6.170   5.135   4.520 -1.0447  0.2345  0.2594
   63U     H2'1 1514   6.154   5.119   4.413 -3.0925 -0.2427  0.5863
   63U      O2' 1515   6.303   5.108   4.561  0.4931 -0.2908  0.1637
   63U     HO'2 1516   6.351   5.086   4.481 -1.1652  2.9040 -1.9257
   63U      O3' 1517   6.185   5.384   4.566  0.4461  0.1393 -0.0160
   64A        P 1518   6.221   5.458   4.432 -0.2492  0.4292 -0.1137
   64A      O1P 1519   6.316   5.564   4.470 -0.3395  0.3293  0.4088
   64A      O2P 1520   6.098   5.499   4.355  0.3413 -0.0753 -1.1338
   64A      O5' 1521   6.296   5.355   4.341  0.5102  1.1895 -0.7571
   64A      C5' 1522   6.436   5.347   4.335  0.6440 -0.9504 -0.4288
   64A     H5'1 1523   6.482   5.363   4.432 -0.8177  0.8491  0.0167
   64A     H5'2 1524   6.459   5.433   4.272 -0.6515 -1.0317 -1.0346
   64A      C4' 1525   6.487   5.225   4.258  0.2209  0.2354  0.3595
   64A      H4' 1526   6.589   5.200   4.284 -1.0266 -4.1849  1.9104
   64A      O4' 1527   6.414   5.102   4.281  0.4979  0.4075 -0.5895
   64A      C1' 1528   6.404   5.041   4.156  0.6975 -0.1117  0.0526
   64A      H1' 1529   6.438   4.940   4.179 -1.0467 -0.4872  1.1311
   64A       N9 1530   6.259   5.036   4.105  0.2512 -0.4040  0.5012
   64A       C8 1531   6.142   5.106   4.142 -0.3248 -0.4604  0.4181
   64A       H8 1532   6.145   5.191   4.209  0.8518 -1.2438  1.4221
   64A       N7 1533   6.030   5.049   4.106 -0.1622 -0.6178  0.4287
   64A       C5 1534   6.078   4.952   4.018 -0.4941  0.3912  0.4138
   64A       C6 1535   6.011   4.862   3.931 -0.6770 -0.3635 -0.5571
   64A       N6 1536   5.885   4.876   3.893  0.1990 -0.4711 -0.2192
   64A      H61 1537   5.834   4.953   3.934  0.0008 -0.3277 -0.7223
   64A      H62 1538   5.843   4.831   3.812 -2.1793 -0.4824  0.9282
   64A       N1 1539   6.077   4.782   3.851 -0.8894 -0.3962  0.0968
   64A       C2 1540   6.215   4.790   3.860 -0.2613 -0.7368 -0.1364
   64A       H2 1541   6.274   4.722   3.799  0.5429 -0.0808 -0.1014
   64A       N3 1542   6.296   4.868   3.937  0.9795  0.7121  0.4993
   64A       C4 1543   6.219   4.947   4.013  0.4390  0.2371  0.3379
   64A      C3' 1544   6.491   5.247   4.105  0.1730  0.2218  0.0600
   64A      H3' 1545   6.401   5.289   4.062 -0.7299 -2.1373 -0.5187
   64A      C2' 1546   6.503   5.099   4.060 -0.5609 -0.2680  0.4896
   64A     H2'1 1547   6.469   5.081   3.958  1.0668 -0.2263 -0.0998
   64A      O2' 1548   6.635   5.042   4.088  0.2870  0.4812 -0.0736
   64A     HO'2 1549   6.643   4.982   4.013  1.5264  0.6196 -0.0680
   64A      O3' 1550   6.610   5.320   4.074  0.6134 -0.3251 -0.5196
   65C        P 1551   6.647   5.399   3.944  0.0086 -0.5004 -0.0380
   65C      O1P 1552   6.789   5.441   3.945 -0.1821  0.3032 -0.4367
   65C      O2P 1553   6.543   5.506   3.921  0.1811 -0.2497  0.2699
   65C      O5' 1554   6.621   5.298   3.821 -0.9306  0.2707 -0.0578
   65C      C5' 1555   6.725   5.210   3.776 -1.2379  0.5922  0.0143
   65C     H5'1 1556   6.760   5.140   3.852 -2.2279  2.3613  2.1941
   65C     H5'2 1557   6.819   5.256   3.746 -0.3679  0.8362  2.9115
   65C      C4' 1558   6.680   5.107   3.671  0.0962 -0.3527 -0.6436
   65C      H4' 1559   6.765   5.046   3.642  1.7496  1.0427  0.9865
   65C      O4' 1560   6.562   5.045   3.720  0.0103  0.1755  0.6532
   65C      C1' 1561   6.491   4.996   3.610  0.9866  0.3051  0.2713
   65C      H1' 1562   6.507   4.892   3.583  0.7258 -0.8273  3.9604
   65C       N1 1563   6.344   5.029   3.619 -0.3281  0.0474  0.2772
   65C       C6 1564   6.294   5.129   3.699 -0.1523  0.0084  0.3813
   65C       H6 1565   6.365   5.186   3.758  0.0599 -0.4227  0.5433
   65C       C5 1566   6.160   5.161   3.689 -0.3480 -0.8766  0.4904
   65C       H5 1567   6.116   5.244   3.742 -0.9917 -0.9736  0.1267
   65C       C4 1568   6.077   5.065   3.623 -0.1947 -0.7673  0.3027
   65C       N4 1569   5.950   5.081   3.606  0.1384  0.2950 -0.3785
   65C      H41 1570   5.895   5.148   3.659 -0.4124  0.6386 -1.3383
   65C      H42 1571   5.903   5.009   3.553 -1.9926  0.4821  1.0870
   65C       N3 1572   6.122   4.974   3.548  0.6450 -0.1962  0.5687
   65C       C2 1573   6.256   4.953   3.544  0.7657 -0.6802 -0.3341
   65C       O2 1574   6.300   4.869   3.469 -0.4472 -0.6926 -0.1686
   65C      C3' 1575   6.633   5.182   3.546  0.3686  0.4543  0.1315
   65C      H3' 1576   6.577   5.270   3.577 -0.0352  0.8364 -1.5373
   65C      C2' 1577   6.544   5.075   3.488 -0.2124 -0.7011  0.2818
   65C     H2'1 1578   6.468   5.113   3.421  0.5561 -2.2990 -1.6234
   65C      O2' 1579   6.620   4.982   3.418 -0.5743 -0.8600  0.1631
   65C     HO'2 1580   6.646   5.030   3.340 -0.5016  1.3567  1.4732
   65C      O3' 1581   6.735   5.224   3.458  0.1136 -0.5061  0.3733
   66G        P 1582   6.708   5.310   3.330  0.2268  0.0556  0.3311
   66G      O1P 1583   6.845   5.341   3.277  0.6174  0.2528  0.5462
   66G      O2P 1584   6.609   5.417   3.366  0.0145  0.1463  0.4755
   66G      O5' 1585   6.651   5.206   3.221  0.1824 -0.1447 -0.3626
   66G      C5' 1586   6.732   5.126   3.143 -0.0341  0.2222 -0.0029
   66G     H5'1 1587   6.798   5.066   3.205  2.7713  3.7563  0.7565
   66G     H5'2 1588   6.787   5.190   3.074 -1.1053  0.0989 -1.0036
   66G      C4' 1589   6.636   5.033   3.059  0.0477  0.1589 -0.2832
   66G      H4' 1590   6.701   4.973   2.996  0.5422 -0.2548  0.6066
   66G      O4' 1591   6.551   4.947   3.143  0.3937 -0.2631  0.2236
   66G      C1' 1592   6.424   4.940   3.076  0.7356 -0.3466 -1.0098
   66G      H1' 1593   6.385   4.839   3.073  0.0400 -0.0823 -1.1603
   66G       N9 1594   6.311   5.010   3.138 -0.4659 -0.5918  0.6382
   66G       C8 1595   6.313   5.124   3.214 -0.2485 -1.0760  0.5269
   66G       H8 1596   6.403   5.180   3.235 -0.1806 -0.4714 -1.1927
   66G       N7 1597   6.203   5.155   3.269  0.1653  0.0270 -0.1856
   66G       C5 1598   6.112   5.064   3.209 -0.9681 -0.5054  0.7069
   66G       C6 1599   5.977   5.050   3.225  0.5345  0.0592 -0.6599
   66G       O6 1600   5.892   5.113   3.291  0.5721  0.3662  0.8844
   66G       N1 1601   5.925   4.948   3.150 -0.5919 -0.2383 -0.6589
   66G       H1 1602   5.828   4.925   3.165 -0.7654  0.7868 -0.0868
   66G       C2 1603   5.990   4.869   3.059 -0.1366  0.6081 -0.0511
   66G       N2 1604   5.910   4.800   2.986  0.3074  0.2295  0.7446
   66G      H21 1605   5.811   4.809   3.003  0.7700 -0.7446  5.0550
   66G      H22 1606   5.947   4.748   2.908 -1.4973  1.6287 -1.1532
   66G       N3 1607   6.123   4.885   3.042 -0.1230  0.5520  0.3493
   66G       C4 1608   6.178   4.979   3.122 -0.6480 -0.0606  0.1112
   66G      C3' 1609   6.550   5.102   2.946 -0.4761 -0.7619 -0.0092
   66G      H3' 1610   6.519   5.203   2.975  0.2572  0.2024 -2.3355
   66G      C2' 1611   6.437   4.998   2.941  0.3115  0.4886  0.4539
   66G     H2'1 1612   6.341   5.042   2.913 -1.6631 -1.6488  3.2015
   66G      O2' 1613   6.470   4.889   2.855 -0.3650  0.7799  0.1092
   66G     HO'2 1614   6.555   4.912   2.816  0.7008 -0.5556  1.5097
   66G      O3' 1615   6.604   5.111   2.818  0.2819 -0.2312 -0.4471
   67G        P 1616   6.570   5.233   2.720  0.0241 -0.0710 -0.0722
   67G      O1P 1617   6.645   5.215   2.599  0.5198  0.0371  0.5694
   67G      O2P 1618   6.587   5.360   2.794  0.1683 -0.1062 -1.0374
   67G      O5' 1619   6.414   5.206   2.688 -0.2984 -0.8003  0.0214
   67G      C5' 1620   6.377   5.114   2.597 -0.9293  0.5377  0.2625
   67G     H5'1 1621   6.423   5.018   2.621  0.0653  0.7070 -0.8684
   67G     H5'2 1622   6.405   5.149   2.498  1.1221 -1.2723  0.1341
   67G      C4' 1623   6.224   5.099   2.602  0.2695  0.4336  0.2246
   67G      H4' 1624   6.199   5.022   2.529  2.8949  0.2923 -0.6206
   67G      O4' 1625   6.168   5.059   2.733  0.4313  0.3891  0.9540
   67G      C1' 1626   6.027   5.089   2.723 -0.5042  0.3671 -0.1384
   67G      H1' 1627   5.969   4.997   2.712  1.8299 -1.0183 -1.4760
   67G       N9 1628   5.989   5.170   2.846  0.1784  0.1030  1.0196
   67G       C8 1629   6.073   5.238   2.926 -0.5612  0.0691 -0.9289
   67G       H8 1630   6.180   5.238   2.913 -0.5467 -0.7576 -0.9085
   67G       N7 1631   6.014   5.317   3.011  0.6241 -0.7554 -0.0118
   67G       C5 1632   5.880   5.288   2.997  0.4304 -0.4273  0.8625
   67G       C6 1633   5.760   5.318   3.070  0.6901  0.0396 -0.8430
   67G       O6 1634   5.746   5.378   3.175 -0.3376  0.6956 -0.3337
   67G       N1 1635   5.642   5.270   3.014 -0.4069 -0.7866  0.8261
   67G       H1 1636   5.553   5.281   3.060 -0.2654 -0.6985  1.0802
   67G       C2 1637   5.642   5.186   2.908  0.0286 -0.5025  0.0554
   67G       N2 1638   5.532   5.127   2.872  0.0372 -0.2874 -0.3323
   67G      H21 1639   5.442   5.161   2.900  0.7628  0.5073  1.1452
   67G      H22 1640   5.531   5.058   2.798 -0.9870  0.4052 -0.9854
   67G       N3 1641   5.748   5.143   2.851  0.2331  0.4782 -0.2982
   67G       C4 1642   5.863   5.205   2.887 -0.3968 -0.3811  0.3116
   67G      C3' 1643   6.141   5.217   2.554 -0.0422  0.1165  0.2122
   67G      H3' 1644   6.171   5.308   2.606  2.8293 -1.1153  0.8870
   67G      C2' 1645   6.004   5.177   2.600 -0.5185  0.5977 -0.3750
   67G     H2'1 1646   5.942   5.266   2.608 -0.4810  0.5148  1.2389
   67G      O2' 1647   5.947   5.091   2.504  0.5124  0.0592  0.2326
   67G     HO'2 1648   6.003   5.120   2.432 -0.2551 -0.5364 -0.6253
   67G      O3' 1649   6.142   5.237   2.415 -0.6858 -0.2328  0.0960
   68A        P 1650   6.089   5.363   2.350  0.1655  0.1688  0.1047
   68A      O1P 1651   6.119   5.352   2.207 -0.1093  0.4959 -0.9154
   68A      O2P 1652   6.136   5.481   2.424  0.9513  0.2067 -1.4858
   68A      O5' 1653   5.923   5.361   2.367 -0.1949 -0.2229 -0.3747
   68A      C5' 1654   5.831   5.306   2.267 -0.8815  0.2949 -0.3861
   68A     H5'1 1655   5.867   5.206   2.242 -0.7685 -0.3493  2.1449
   68A     H5'2 1656   5.824   5.371   2.179 -2.8841 -2.3622 -2.3511
   68A      C4' 1657   5.683   5.295   2.324 -0.3765 -0.1404  0.1067
   68A      H4' 1658   5.626   5.219   2.270  0.3928  0.2662 -1.3272
   68A      O4' 1659   5.680   5.260   2.462 -0.0706  0.1081 -0.8626
   68A      C1' 1660   5.579   5.326   2.539 -0.0844  0.0984  0.1761
   68A      H1' 1661   5.519   5.248   2.587  1.0063 -1.3332 -0.6836
   68A       N9 1662   5.627   5.402   2.647 -0.3847  0.4177  0.0683
   68A       C8 1663   5.745   5.459   2.671 -0.2658  0.7750  0.2819
   68A       H8 1664   5.827   5.433   2.605 -1.9208  0.1229 -1.5955
   68A       N7 1665   5.755   5.528   2.782  0.6256 -0.4712  0.0647
   68A       C5 1666   5.620   5.528   2.824 -0.0951 -0.6289  0.1856
   68A       C6 1667   5.552   5.583   2.935  0.2860 -0.1163 -0.4178
   68A       N6 1668   5.614   5.651   3.030 -0.2401  0.0011 -0.1607
   68A      H61 1669   5.706   5.682   3.003  0.0376 -0.3163  0.4065
   68A      H62 1670   5.554   5.685   3.103 -0.4790  1.5134 -1.0039
   68A       N1 1671   5.417   5.573   2.947  0.2932 -0.3613 -0.2531
   68A       C2 1672   5.358   5.492   2.859  0.1529  0.1106  0.4852
   68A       H2 1673   5.251   5.495   2.869  0.0996 -0.1301 -0.0294
   68A       N3 1674   5.406   5.425   2.759  0.4958 -0.4065  0.6230
   68A       C4 1675   5.540   5.453   2.741 -0.2804  0.1619 -0.6705
   68A      C3' 1676   5.606   5.430   2.320 -0.0276  0.5693  0.1079
   68A      H3' 1677   5.670   5.512   2.349  0.0800  0.2857  0.6826
   68A      C2' 1678   5.504   5.403   2.426 -0.3275  0.2449  0.4417
   68A     H2'1 1679   5.462   5.499   2.455 -2.9515  0.5198 -3.4049
   68A      O2' 1680   5.392   5.327   2.377  0.3264  0.2084  0.2470
   68A     HO'2 1681   5.333   5.386   2.330 -0.5678 -2.2541 -1.9794
   68A      O3' 1682   5.547   5.459   2.194 -0.1637  0.4114 -0.4354
   69A        P 1683   5.497   5.599   2.153  0.4640  0.2360 -0.0206
   69A      O1P 1684   5.453   5.590   2.014  0.1447  1.1343 -0.0376
   69A      O2P 1685   5.611   5.692   2.180  0.0925 -0.6143 -0.2019
   69A      O5' 1686   5.376   5.626   2.251 -0.1142  0.2413 -0.7849
   69A      C5' 1687   5.236   5.587   2.221  0.1186  0.3469 -0.0322
   69A     H5'1 1688   5.234   5.484   2.186  1.8075 -0.4434  1.9522
   69A     H5'2 1689   5.199   5.643   2.135 -2.3849  0.4154  0.9980
   69A      C4' 1690   5.147   5.607   2.341 -0.7390 -0.1287  0.5466
   69A      H4' 1691   5.060   5.542   2.328 -1.1263  0.3143  0.8839
   69A      O4' 1692   5.212   5.581   2.467 -0.0016 -0.4043 -0.5437
   69A      C1' 1693   5.148   5.660   2.563 -0.1174  0.7800 -0.5427
   69A      H1' 1694   5.102   5.597   2.640  0.6682  2.2700  1.2297
   69A       N9 1695   5.256   5.741   2.635 -0.4520 -0.7712  0.2168
   69A       C8 1696   5.385   5.766   2.590  0.3687 -0.2625 -0.8516
   69A       H8 1697   5.417   5.732   2.493  0.6956 -4.1653  0.4305
   69A       N7 1698   5.453   5.823   2.686 -1.1834 -0.2718  0.4044
   69A       C5 1699   5.369   5.844   2.795 -0.6224 -0.5330  0.4743
   69A       C6 1700   5.374   5.897   2.933  0.5421  0.7016  1.2084
   69A       N6 1701   5.473   5.951   2.995  0.2813  0.1939  0.2304
   69A      H61 1702   5.571   5.959   2.969 -0.3962 -0.5368 -2.9053
   69A      H62 1703   5.449   5.985   3.087 -0.0806  0.4631  0.0400
   69A       N1 1704   5.261   5.908   3.008  0.5366  0.7310  0.3184
   69A       C2 1705   5.154   5.857   2.957  0.2061  0.2438 -0.3575
   69A       H2 1706   5.073   5.861   3.028  1.6264  1.1018  1.2915
   69A       N3 1707   5.132   5.804   2.843  0.4810 -0.0919  0.7929
   69A       C4 1708   5.243   5.795   2.763  0.1661 -0.4580  0.2734
   69A      C3' 1709   5.075   5.746   2.349  0.1808  0.0490 -0.3431
   69A      H3' 1710   5.146   5.826   2.327 -3.3540  3.3694 -0.5343
   69A      C2' 1711   5.039   5.748   2.500  0.5948  0.2129  0.0910
   69A     H2'1 1712   5.050   5.848   2.542 -1.4545  1.0293 -1.1515
   69A      O2' 1713   4.913   5.702   2.545  0.1604 -0.5667  0.4074
   69A     HO'2 1714   4.836   5.748   2.510  0.0127 -0.7671  0.4680
   69A      O3' 1715   4.969   5.766   2.265  0.8546  0.0307  0.2510
   70U        P 1716   4.921   5.917   2.229  0.0436 -0.0031  0.6363
   70U      O1P 1717   4.809   5.900   2.134  0.2847  0.7288 -0.1550
   70U      O2P 1718   5.040   5.993   2.178 -0.5766  0.1963  0.1130
   70U      O5' 1719   4.867   5.988   2.354 -0.0558  0.1626  0.9091
   70U      C5' 1720   4.729   5.982   2.394 -0.2967  0.4004  0.6237
   70U     H5'1 1721   4.701   5.877   2.397  3.2665 -0.6910  0.6149
   70U     H5'2 1722   4.668   6.037   2.322  0.7648  1.1820  0.2916
   70U      C4' 1723   4.706   6.042   2.531 -1.1610  0.8089  0.2129
   70U      H4' 1724   4.605   6.018   2.561 -0.5336 -2.9708 -0.2377
   70U      O4' 1725   4.803   5.990   2.628  0.3833  0.0489  0.2281
   70U      C1' 1726   4.811   6.087   2.733  0.4077 -0.0094 -0.0915
   70U      H1' 1727   4.776   6.038   2.824 -1.5985  3.4505  1.1899
   70U       N1 1728   4.944   6.135   2.751  0.6092 -0.0016 -0.4074
   70U       C6 1729   5.039   6.127   2.653  0.1129  0.0870  0.3616
   70U       H6 1730   5.010   6.093   2.555  0.8125  1.4169 -0.3317
   70U       C5 1731   5.167   6.156   2.679 -0.2054 -0.6325 -0.3439
   70U       H5 1732   5.248   6.153   2.607  0.2017 -0.0888  0.0757
   70U       C4 1733   5.211   6.200   2.810  0.3842 -0.1282  0.6006
   70U       O4 1734   5.324   6.229   2.839  0.0663  0.3174 -0.3127
   70U       N3 1735   5.107   6.215   2.901 -0.3682 -0.1879  0.4939
   70U       H3 1736   5.124   6.267   2.985 -2.3429  1.6424 -0.1565
   70U       C2 1737   4.977   6.188   2.879 -0.5692 -0.1839 -0.5243
   70U       O2 1738   4.896   6.214   2.971  0.1205 -0.5255 -0.1872
   70U      C3' 1739   4.705   6.194   2.546  0.2356 -0.0060  0.3265
   70U      H3' 1740   4.795   6.243   2.508 -0.5312  0.2765 -1.1987
   70U      C2' 1741   4.712   6.197   2.700  0.0348 -0.2006 -0.7429
   70U     H2'1 1742   4.755   6.290   2.735 -1.6544  0.0714  0.7931
   70U      O2' 1743   4.589   6.166   2.764  0.1991 -0.0278 -0.6772
   70U     HO'2 1744   4.519   6.172   2.698  0.1793 -0.5843 -0.7141
   70U      O3' 1745   4.584   6.262   2.514  0.0077 -0.5366 -0.0854
   71A        P 1746   4.576   6.409   2.451 -0.2290  0.1559  0.1103
   71A      O1P 1747   4.428   6.436   2.428 -0.1400  0.4517 -0.1689
   71A      O2P 1748   4.675   6.421   2.343 -0.3616 -0.7157  0.0646
   71A      O5' 1749   4.618   6.494   2.575 -0.8817 -0.3773 -0.3492
   71A      C5' 1750   4.525   6.537   2.677  0.2329 -0.2511  0.2912
   71A     H5'1 1751   4.466   6.449   2.702 -0.9591  0.5668  0.4291
   71A     H5'2 1752   4.457   6.604   2.626  1.0999 -0.6035 -1.3972
   71A      C4' 1753   4.589   6.612   2.799  0.3200  0.5234 -0.3061
   71A      H4' 1754   4.512   6.636   2.873 -0.4400 -4.5846  0.9454
   71A      O4' 1755   4.699   6.540   2.860  0.2218  0.0540  0.1047
   71A      C1' 1756   4.803   6.626   2.911 -0.7897  1.0025 -0.2167
   71A      H1' 1757   4.815   6.612   3.018 -0.2906 -0.1508 -0.4073
   71A       N9 1758   4.941   6.593   2.849  0.5780 -0.1898 -0.7369
   71A       C8 1759   4.959   6.525   2.733 -0.3920  0.1477  0.1678
   71A       H8 1760   4.875   6.488   2.677 -0.2830  0.8539 -0.4807
   71A       N7 1761   5.088   6.498   2.704  0.3596 -0.7252 -0.0542
   71A       C5 1762   5.153   6.573   2.805 -0.4194 -0.7617 -0.0502
   71A       C6 1763   5.289   6.611   2.835  0.1762  0.4645 -0.3132
   71A       N6 1764   5.398   6.584   2.770 -0.3067 -0.0229  0.4445
   71A      H61 1765   5.394   6.523   2.689 -1.2142  1.3732 -0.6044
   71A      H62 1766   5.479   6.639   2.792 -0.1557 -0.1080  0.0928
   71A       N1 1767   5.319   6.683   2.945  0.6518 -0.3187  0.2638
   71A       C2 1768   5.217   6.724   3.024 -0.0808 -0.3047 -0.3816
   71A       H2 1769   5.244   6.779   3.113 -2.2438 -0.9717  0.7598
   71A       N3 1770   5.088   6.695   3.007 -0.4460  0.0053 -0.2315
   71A       C4 1771   5.063   6.625   2.890 -0.7499  0.1360  0.1261
   71A      C3' 1772   4.651   6.742   2.763 -0.8960 -0.1409 -0.2164
   71A      H3' 1773   4.715   6.721   2.677 -1.0428  0.6343 -0.5185
   71A      C2' 1774   4.743   6.767   2.881  0.0026  0.4654 -0.2561
   71A     H2'1 1775   4.820   6.832   2.839 -0.4402 -0.4629 -2.7305
   71A      O2' 1776   4.677   6.813   3.002 -0.0266 -0.4218  0.7649
   71A     HO'2 1777   4.739   6.863   3.056 -0.7789 -0.8577  2.0743
   71A      O3' 1778   4.558   6.841   2.733 -0.0469  0.2035  0.4101
   72G        P 1779   4.597   6.975   2.656 -0.2281 -0.3649  0.3405
   72G      O1P 1780   4.470   7.052   2.642 -0.1962  0.3471 -0.4635
   72G      O2P 1781   4.667   6.928   2.534  0.1202 -0.1527 -0.3266
   72G      O5' 1782   4.703   7.055   2.762  0.7288 -0.1347  0.0305
   72G      C5' 1783   4.660   7.116   2.882  0.1613 -0.2562  0.5867
   72G     H5'1 1784   4.597   7.047   2.938  0.1331 -0.0144  0.8517
   72G     H5'2 1785   4.601   7.206   2.865  1.3111  0.4527  0.2344
   72G      C4' 1786   4.779   7.157   2.980 -0.6492 -0.3294  0.1391
   72G      H4' 1787   4.739   7.178   3.079 -2.1583  1.3878 -0.7718
   72G      O4' 1788   4.864   7.046   2.994 -0.1969 -0.5968 -0.0885
   72G      C1' 1789   4.999   7.091   3.009  0.1980  0.5654  0.0188
   72G      H1' 1790   5.050   7.053   3.098 -1.4908  0.9433  1.1978
   72G       N9 1791   5.082   7.032   2.899 -0.6129 -0.3658 -0.0108
   72G       C8 1792   5.051   6.972   2.785  0.1991 -0.0198 -0.3356
   72G       H8 1793   4.950   6.956   2.748  0.3351  0.4352 -0.9259
   72G       N7 1794   5.149   6.918   2.721 -0.1187 -0.7146 -0.1527
   72G       C5 1795   5.260   6.961   2.792 -0.1496  0.0323  0.2239
   72G       C6 1796   5.402   6.953   2.765 -0.6049  0.4094  0.5906
   72G       O6 1797   5.471   6.907   2.669  0.0212  0.0770 -0.2727
   72G       N1 1798   5.483   7.007   2.861 -0.2005  0.5319 -0.5453
   72G       H1 1799   5.582   6.993   2.843 -0.8414 -0.9015 -3.6778
   72G       C2 1800   5.430   7.072   2.967 -0.2486 -0.2023 -0.2696
   72G       N2 1801   5.511   7.135   3.049  0.6580  0.3573 -0.0997
   72G      H21 1802   5.609   7.136   3.025  0.5284 -1.3844 -0.8727
   72G      H22 1803   5.474   7.189   3.126 -0.0339  0.4844 -0.5138
   72G       N3 1804   5.304   7.082   2.993  0.5105 -0.0176 -0.2120
   72G       C4 1805   5.219   7.032   2.898  0.1754 -0.9394 -0.0039
   72G      C3' 1806   4.870   7.268   2.938 -0.3766 -0.1295  0.4046
   72G      H3' 1807   4.883   7.254   2.831 -0.3406 -1.4086  0.5536
   72G      C2' 1808   4.998   7.239   3.015  0.2981  0.1911 -0.3868
   72G     H2'1 1809   5.082   7.281   2.959 -0.8502  1.7365 -1.0453
   72G      O2' 1810   4.991   7.281   3.152  0.3141 -0.0565  0.0745
   72G     HO'2 1811   5.078   7.307   3.181  0.1128 -0.3331  0.9603
   72G      O3' 1812   4.805   7.395   2.964  0.9645 -0.6821  0.3652
   73A        P 1813   4.846   7.530   2.908 -0.0998 -0.1310 -0.4686
   73A      O1P 1814   4.777   7.638   2.986 -0.4299 -0.0087 -0.0961
   73A      O2P 1815   4.830   7.522   2.763  0.0900 -0.2948  0.7927
   73A      O5' 1816   5.005   7.542   2.928  0.2611 -0.6094 -0.0980
   73A      C5' 1817   5.061   7.590   3.047  0.2561 -0.1836  0.4535
   73A     H5'1 1818   5.020   7.532   3.129 -2.1056  1.1153  0.2694
   73A     H5'2 1819   5.029   7.694   3.058 -0.2432 -0.3208  0.3189
   73A      C4' 1820   5.213   7.587   3.044  0.3171 -0.4889  0.0628
   73A      H4' 1821   5.252   7.577   3.146  1.5198 -0.5317 -0.3841
   73A      O4' 1822   5.254   7.462   2.992 -0.1794  0.3286 -0.2519
   73A      C1' 1823   5.386   7.472   2.952 -0.2009 -0.6393  0.3276
   73A      H1' 1824   5.451   7.426   3.026  0.2325  2.6928  2.2207
   73A       N9 1825   5.401   7.393   2.825 -0.0838  0.0755 -0.0016
   73A       C8 1826   5.306   7.353   2.738 -0.0673  0.3813 -0.5865
   73A       H8 1827   5.208   7.389   2.762  0.9272  2.3940  0.7873
   73A       N7 1828   5.354   7.278   2.640 -0.0493 -0.2254  0.7578
   73A       C5 1829   5.495   7.276   2.670  0.3592 -0.0068 -0.0847
   73A       C6 1830   5.604   7.222   2.598  0.2523  0.5320  0.4344
   73A       N6 1831   5.598   7.161   2.481 -0.6395  0.3206  0.3610
   73A      H61 1832   5.511   7.142   2.435 -0.3670 -1.2588  0.4368
   73A      H62 1833   5.688   7.127   2.449 -0.5398 -0.2164  1.1708
   73A       N1 1834   5.721   7.241   2.647 -0.3446 -0.7520 -0.5005
   73A       C2 1835   5.734   7.309   2.763  0.4568  0.5529  0.4566
   73A       H2 1836   5.836   7.331   2.790  0.9211  1.4282 -1.7938
   73A       N3 1837   5.644   7.363   2.837  0.4666 -0.3642  0.8345
   73A       C4 1838   5.522   7.350   2.779  0.2796  0.0951 -0.1923
   73A      C3' 1839   5.281   7.691   2.956  0.0384 -0.6941 -0.4046
   73A      H3' 1840   5.227   7.692   2.861 -1.1441 -0.6267  0.2396
   73A      C2' 1841   5.419   7.620   2.952 -0.1055 -0.6333  0.1086
   73A     H2'1 1842   5.473   7.649   2.861  1.0391  1.2609  1.3203
   73A      O2' 1843   5.492   7.655   3.071 -0.0876  0.6123 -0.4397
   73A     HO'2 1844   5.588   7.654   3.063  0.3866 -1.4617  3.1327
   73A      O3' 1845   5.285   7.815   3.015 -0.6449  0.2710  0.1171
   74U        P 1846   5.330   7.941   2.922  0.5905  0.2725 -0.1677
   74U      O1P 1847   5.337   8.056   3.016  0.2114  0.5432  0.2184
   74U      O2P 1848   5.227   7.946   2.821 -0.4863  0.3762  0.0764
   74U      O5' 1849   5.465   7.919   2.847  0.0011  0.1820 -0.3219
   74U      C5' 1850   5.588   7.943   2.913  0.3808  0.0416 -0.0024
   74U     H5'1 1851   5.592   7.879   3.002  0.2147  0.3802  0.2493
   74U     H5'2 1852   5.604   8.048   2.939  1.3836 -0.4594  1.6319
   74U      C4' 1853   5.702   7.899   2.832 -0.6888  0.9793  0.5922
   74U      H4' 1854   5.786   7.927   2.895  1.2806 -1.5827 -0.7051
   74U      O4' 1855   5.708   7.759   2.816 -0.2389  0.4835 -0.0352
   74U      C1' 1856   5.788   7.725   2.705 -0.1634  0.0241 -0.0203
   74U      H1' 1857   5.879   7.677   2.740  1.2249  0.6738 -2.5117
   74U       N1 1858   5.708   7.640   2.612 -0.4798  0.1610  0.2217
   74U       C6 1859   5.573   7.649   2.591  0.3149  0.4476 -0.1461
   74U       H6 1860   5.518   7.706   2.665 -0.5761 -1.6998  0.9328
   74U       C5 1861   5.508   7.570   2.502 -0.2685 -0.0305  0.2647
   74U       H5 1862   5.406   7.590   2.475 -0.3030 -0.1162  0.3304
   74U       C4 1863   5.590   7.490   2.413  0.2626  0.1152 -0.4570
   74U       O4 1864   5.545   7.419   2.321  0.4687 -0.3728 -0.1765
   74U       N3 1865   5.721   7.482   2.444 -0.5435  0.5643  0.0925
   74U       H3 1866   5.780   7.420   2.390  0.0116  0.7901  0.4319
   74U       C2 1867   5.788   7.558   2.532 -0.5239 -0.8573 -0.0670
   74U       O2 1868   5.911   7.553   2.535  0.5927  0.0694  0.0546
   74U      C3' 1869   5.735   7.958   2.689 -0.3938  0.1289  0.6658
   74U      H3' 1870   5.643   7.954   2.631  0.1402  1.3787 -0.3208
   74U      C2' 1871   5.828   7.853   2.626  0.4669  0.2029 -0.6021
   74U     H2'1 1872   5.813   7.844   2.519 -2.0867  0.4800 -0.3377
   74U      O2' 1873   5.956   7.882   2.657 -0.0392  0.0738 -0.0446
   74U     HO'2 1874   5.962   7.978   2.661  0.8672  0.0950 -1.4541
   74U      O3' 1875   5.790   8.092   2.692 -0.5271  0.4521 -0.0023
   75A        P 1876   5.776   8.185   2.559  0.1517  0.1729  0.0155
   75A      O1P 1877   5.829   8.316   2.593  0.4054 -0.5199  0.1702
   75A      O2P 1878   5.638   8.170   2.508 -0.3945  0.3216  0.1114
   75A      O5' 1879   5.883   8.108   2.465 -0.3301 -0.3066  0.3539
   75A      C5' 1880   6.016   8.149   2.461  0.0018 -0.1494 -0.5015
   75A     H5'1 1881   6.057   8.146   2.562  0.0049  1.9592 -0.4013
   75A     H5'2 1882   6.029   8.255   2.440 -0.8024 -0.0133 -0.3424
   75A      C4' 1883   6.105   8.066   2.363  0.5219 -0.2495 -0.5182
   75A      H4' 1884   6.206   8.095   2.392  0.4516 -1.0690  0.5903
   75A      O4' 1885   6.077   7.928   2.389  0.1662  0.1144 -0.6045
   75A      C1' 1886   6.084   7.863   2.264  0.8227  0.7764 -1.0062
   75A      H1' 1887   6.161   7.786   2.270  0.8123  0.8054 -0.4459
   75A       N9 1888   5.949   7.798   2.227  0.1448 -0.1173 -0.0574
   75A       C8 1889   5.818   7.819   2.252 -0.4143 -0.2413 -0.4924
   75A       H8 1890   5.799   7.897   2.325  2.1968 -2.1521  2.5267
   75A       N7 1891   5.737   7.742   2.198 -0.2077  0.1082 -0.8939
   75A       C5 1892   5.816   7.654   2.129  0.2676  0.6451 -0.0306
   75A       C6 1893   5.801   7.541   2.050 -0.0067  0.7955  1.0613
   75A       N6 1894   5.685   7.470   2.035 -0.9744 -0.1425  0.2950
   75A      H61 1895   5.600   7.497   2.082 -0.0586 -0.9223  2.5467
   75A      H62 1896   5.676   7.401   1.962  0.3392 -0.2744  0.2375
   75A       N1 1897   5.904   7.476   1.986  0.6247  0.0136 -0.6834
   75A       C2 1898   6.023   7.522   2.005  0.1256  0.0308  0.0408
   75A       H2 1899   6.100   7.456   1.966 -0.8632 -1.0185 -0.2019
   75A       N3 1900   6.056   7.627   2.076 -0.2833  0.1965  0.3362
   75A       C4 1901   5.947   7.690   2.142 -0.2991 -0.2619 -0.3975
   75A      C3' 1902   6.070   8.092   2.216  0.4002 -0.3582 -0.4966
   75A      H3' 1903   5.961   8.094   2.204  0.4792 -1.4385 -1.7093
   75A      C2' 1904   6.110   7.961   2.150 -0.2943  0.1877  0.0153
   75A     H2'1 1905   6.051   7.948   2.059  0.2162 -0.1286 -0.2781
   75A      O2' 1906   6.246   7.943   2.115 -0.7305  0.2594 -0.3247
   75A     HO'2 1907   6.263   7.965   2.023  0.6653  0.5421 -0.0075
   75A      O3' 1908   6.137   8.205   2.160 -0.1004 -0.3229 -0.4412
   76A        P 1909   6.099   8.277   2.027 -0.0676  0.1689 -0.3177
   76A      O1P 1910   6.177   8.401   2.031  0.0064 -0.1067 -0.3769
   76A      O2P 1911   5.956   8.294   2.027  0.0463  0.3519 -0.4338
   76A      O5' 1912   6.145   8.178   1.906  0.5504 -0.0128  0.1041
   76A      C5' 1913   6.283   8.164   1.867 -0.1271 -0.3690  0.0095
   76A     H5'1 1914   6.339   8.133   1.954 -1.3383 -0.2636  0.8517
   76A     H5'2 1915   6.317   8.263   1.834 -0.9864 -0.2532 -0.5649
   76A      C4' 1916   6.295   8.054   1.766 -0.2235 -0.1720 -0.2909
   76A      H4' 1917   6.402   8.038   1.749  0.0429 -0.5622  1.6035
   76A      O4' 1918   6.232   7.939   1.820  0.6154  0.3577  0.9169
   76A      C1' 1919   6.187   7.859   1.709  0.2562 -0.3771  0.2341
   76A      H1' 1920   6.244   7.767   1.718 -2.4254 -2.1311  0.5787
   76A       N9 1921   6.040   7.824   1.719 -0.0798  0.5843  0.5223
   76A       C8 1922   5.941   7.884   1.796 -0.3001 -0.4081 -0.1495
   76A       H8 1923   5.957   7.984   1.835  0.5586 -0.3543 -0.6175
   76A       N7 1924   5.823   7.825   1.804  0.2778  0.2873 -0.5604
   76A       C5 1925   5.857   7.707   1.735  0.4210  0.0722 -0.3480
   76A       C6 1926   5.784   7.586   1.702 -0.3024 -0.7664 -0.1301
   76A       N6 1927   5.661   7.564   1.736 -0.0781  0.6670  0.3108
   76A      H61 1928   5.622   7.631   1.799 -1.3123 -0.7167  1.0752
   76A      H62 1929   5.621   7.476   1.705 -0.1627  1.5470 -2.3275
   76A       N1 1930   5.837   7.491   1.625 -0.6077 -0.1165  0.5829
   76A       C2 1931   5.961   7.513   1.580  0.1187  0.3136 -0.4651
   76A       H2 1932   6.004   7.433   1.522  0.9578 -1.3212  2.2696
   76A       N3 1933   6.041   7.609   1.605 -0.2695  0.0873  0.0557
   76A       C4 1934   5.982   7.704   1.677 -0.2153 -0.3841 -0.7783
   76A      C3' 1935   6.208   8.072   1.638 -0.6855 -0.7709  0.6377
   76A      H3' 1936   6.107   8.094   1.674 -0.4157 -0.5160  1.2339
   76A      C2' 1937   6.220   7.929   1.576  0.8479 -0.0101  0.0045
   76A     H2'1 1938   6.133   7.920   1.510  0.3941  0.6255  0.5096
   76A      O2' 1939   6.351   7.905   1.534 -0.2920 -0.2110 -0.0395
   76A     HO'2 1940   6.350   7.834   1.469  1.0871 -0.7671  0.5019
   76A      O3' 1941   6.261   8.177   1.559 -0.1787  0.1636  0.4033
   77U        P 1942   6.176   8.251   1.443 -0.3173  0.1346 -0.4146
   77U      O1P 1943   6.265   8.337   1.365  0.3582 -0.5102  0.6574
   77U      O2P 1944   6.057   8.314   1.511  0.1803 -0.6241 -0.0391
   77U      O5' 1945   6.109   8.141   1.344  0.6264  0.7319  0.0692
   77U      C5' 1946   6.188   8.066   1.253  0.1634  0.6213  0.1458
   77U     H5'1 1947   6.264   8.011   1.309 -0.3714 -3.7242 -2.8484
   77U     H5'2 1948   6.228   8.136   1.179  0.4967 -2.2342 -2.5806
   77U      C4' 1949   6.126   7.949   1.173  0.4883  0.2354 -0.0417
   77U      H4' 1950   6.205   7.899   1.115  0.5512 -0.3536  0.5368
   77U      O4' 1951   6.084   7.847   1.270 -0.8224  0.0459 -0.5806
   77U      C1' 1952   5.967   7.788   1.232  0.0394 -0.1448  0.2317
   77U      H1' 1953   5.985   7.681   1.222  0.0239 -0.0784 -0.5789
   77U       N1 1954   5.848   7.800   1.324 -0.7003 -0.6348  0.1769
   77U       C6 1955   5.838   7.916   1.397  0.1156 -0.4686  0.1030
   77U       H6 1956   5.907   7.997   1.383  0.1286 -0.2149  1.5131
   77U       C5 1957   5.729   7.942   1.483 -0.3112 -0.1318 -0.2759
   77U       H5 1958   5.723   8.034   1.540 -0.5820  0.3286 -1.0383
   77U       C4 1959   5.626   7.841   1.503 -0.2277  0.1403 -0.3231
   77U       O4 1960   5.522   7.856   1.567  0.3662 -0.3274  0.2859
   77U       N3 1961   5.649   7.730   1.428 -0.2892 -0.6495  0.4896
   77U       H3 1962   5.580   7.657   1.427 -0.3396 -0.6023  0.2559
   77U       C2 1963   5.751   7.702   1.341 -0.5057  0.7291 -0.4090
   77U       O2 1964   5.759   7.588   1.290  0.0442  0.9868 -0.4535
   77U      C3' 1965   6.005   7.992   1.086  0.2795 -0.1483  0.1192
   77U      H3' 1966   5.940   8.062   1.138  0.6797  0.3192 -0.0077
   77U      C2' 1967   5.941   7.849   1.086 -0.0388 -0.6566 -0.8073
   77U     H2'1 1968   5.836   7.859   1.061 -0.3363  1.6327  1.0175
   77U      O2' 1969   6.008   7.762   1.007  0.6828  0.5567  0.6143
   77U     HO'2 1970   6.098   7.792   0.996 -0.0804  3.3241  1.1601
   77U      O3' 1971   6.033   8.031   0.958  0.4081 -0.3210  0.5716
   78U        P 1972   5.917   8.088   0.855  0.0498 -0.3679 -0.0488
   78U      O1P 1973   5.982   8.136   0.730 -0.2688 -0.1939  0.7033
   78U      O2P 1974   5.839   8.190   0.930  0.0199  0.1704 -0.4465
   78U      O5' 1975   5.806   7.976   0.822  0.3441 -0.1431  0.1861
   78U      C5' 1976   5.831   7.869   0.729  0.0165  0.0263 -0.0846
   78U     H5'1 1977   5.908   7.798   0.759 -1.5606 -2.0479 -0.7099
   78U     H5'2 1978   5.849   7.900   0.626 -0.7899 -0.6422 -0.4366
   78U      C4' 1979   5.702   7.791   0.716  0.0696 -0.0190 -0.5119
   78U      H4' 1980   5.709   7.719   0.634  4.2087 -0.7340  0.2453
   78U      O4' 1981   5.682   7.716   0.834  0.7713 -0.2346  0.0275
   78U      C1' 1982   5.534   7.702   0.837  0.4441  0.1880 -0.4122
   78U      H1' 1983   5.501   7.598   0.838 -0.8570  0.5681  1.5964
   78U       N1 1984   5.483   7.761   0.973  0.6800  0.7746  0.1283
   78U       C6 1985   5.549   7.860   1.042 -0.1474 -0.0882 -0.3147
   78U       H6 1986   5.642   7.898   1.003  1.5612 -2.4710  1.1596
   78U       C5 1987   5.492   7.912   1.158  0.1478  0.1248 -0.4913
   78U       H5 1988   5.538   7.985   1.223  0.5826  1.5300 -2.2894
   78U       C4 1989   5.371   7.855   1.215 -0.4729  0.1097 -0.1102
   78U       O4 1990   5.327   7.877   1.326  0.2788 -0.4639 -0.0792
   78U       N3 1991   5.312   7.756   1.137 -0.3158  0.4005 -0.1049
   78U       H3 1992   5.233   7.708   1.179  0.2317 -0.0265  0.4503
   78U       C2 1993   5.365   7.706   1.023 -0.2674  0.1888  0.1424
   78U       O2 1994   5.297   7.617   0.968 -0.3976  0.4122  0.5302
   78U      C3' 1995   5.584   7.893   0.695 -0.2497  0.0912 -1.0177
   78U      H3' 1996   5.578   7.961   0.781 -1.8865 -0.9027 -0.2955
   78U      C2' 1997   5.476   7.786   0.719 -0.3063 -0.4068 -0.0322
   78U     H2'1 1998   5.387   7.837   0.754  0.0632  1.0996 -1.2071
   78U      O2' 1999   5.453   7.710   0.607  0.0920 -0.0608 -0.0160
   78U     HO'2 2000   5.487   7.620   0.607  0.6391  0.1040 -1.7646
   78U      O3' 2001   5.570   7.958   0.569  0.0620  0.6556 -0.1469
   79A        P 2002   5.487   8.082   0.539  0.1792  0.0584 -0.3842
   79A      O1P 2003   5.520   8.130   0.401  0.3340 -0.3243 -0.1566
   79A      O2P 2004   5.509   8.182   0.654  0.3476  0.8281 -0.5307
   79A      O5' 2005   5.336   8.030   0.543  0.1699 -0.0135  0.0060
   79A      C5' 2006   5.291   7.929   0.449  0.2650 -0.4179  0.7705
   79A     H5'1 2007   5.364   7.849   0.434  0.6613  0.3156 -1.8078
   79A     H5'2 2008   5.286   7.967   0.347  2.3418 -0.0085  0.7724
   79A      C4' 2009   5.162   7.866   0.495 -0.5272 -0.1244  0.3469
   79A      H4' 2010   5.129   7.788   0.425 -0.1316  0.0243 -0.0076
   79A      O4' 2011   5.184   7.809   0.624 -0.6197 -0.4535  0.6057
   79A      C1' 2012   5.070   7.822   0.703  0.1764 -0.3257  0.7786
   79A      H1' 2013   5.039   7.721   0.728 -0.9511  0.1432  1.3616
   79A       N9 2014   5.082   7.893   0.826 -0.2890  0.3238 -0.2306
   79A       C8 2015   5.181   7.982   0.867 -0.5904  0.2985 -0.0374
   79A       H8 2016   5.266   8.001   0.803 -0.0933 -4.3388 -1.0768
   79A       N7 2017   5.162   8.040   0.983  0.8337  0.2023  0.0879
   79A       C5 2018   5.040   7.970   1.026  0.6750 -0.2510  0.3128
   79A       C6 2019   4.956   7.980   1.140  0.2150 -0.3250 -0.5245
   79A       N6 2020   4.978   8.049   1.245 -1.0918 -0.2127 -0.2921
   79A      H61 2021   5.052   8.117   1.254 -2.0699  1.1077 -1.6602
   79A      H62 2022   4.909   8.043   1.319 -0.2666 -0.2347  0.4845
   79A       N1 2023   4.848   7.904   1.143 -0.5831  0.1886  0.6356
   79A       C2 2024   4.828   7.813   1.053  0.3350  0.4109  0.3825
   79A       H2 2025   4.733   7.763   1.063 -0.5620  2.1172  0.7620
   79A       N3 2026   4.892   7.794   0.938 -0.4486  0.8045  0.0371
   79A       C4 2027   4.994   7.883   0.933 -0.6714 -0.3674  0.7033
   79A      C3' 2028   5.041   7.958   0.510 -0.7754  0.5086  0.1124
   79A      H3' 2029   5.083   8.048   0.555  0.6552 -0.5886  1.0691
   79A      C2' 2030   4.956   7.883   0.610  0.0108 -0.2392 -0.5657
   79A     H2'1 2031   4.890   7.947   0.669 -1.1096 -4.0395  2.7730
   79A      O2' 2032   4.881   7.778   0.558  0.1255 -0.0936 -0.0972
   79A     HO'2 2033   4.826   7.821   0.493 -1.0651  0.4056  1.2024
   79A      O3' 2034   4.987   7.980   0.385  0.3593  0.3113  0.8607
   80A        P 2035   4.884   8.098   0.361 -0.4887  0.4035  0.1355
   80A      O1P 2036   4.863   8.106   0.213 -0.0856 -0.1706  0.5232
   80A      O2P 2037   4.933   8.218   0.436 -0.0223  0.5708  0.3312
   80A      O5' 2038   4.757   8.049   0.441  0.2591 -0.3238  0.2310
   80A      C5' 2039   4.671   7.945   0.392  0.7810 -0.5551 -0.1083
   80A     H5'1 2040   4.718   7.849   0.369  1.7825 -0.1991  0.4034
   80A     H5'2 2041   4.632   7.966   0.292  1.1392 -0.0124 -0.1378
   80A      C4' 2042   4.553   7.924   0.485 -0.0711  0.5444  0.1261
   80A      H4' 2043   4.488   7.844   0.449  1.6311  0.3650 -2.8641
   80A      O4' 2044   4.601   7.908   0.619  0.0369  0.0747  0.0400
   80A      C1' 2045   4.507   7.968   0.709  0.5561  0.0711  0.3416
   80A      H1' 2046   4.460   7.896   0.775  0.5117 -1.7427 -1.5566
   80A       N9 2047   4.579   8.068   0.788 -0.0283  0.1676  0.0771
   80A       C8 2048   4.694   8.136   0.754 -0.2956 -0.0663 -0.3292
   80A       H8 2049   4.735   8.150   0.656  1.1710  1.1250  0.4050
   80A       N7 2050   4.753   8.197   0.859 -0.3813 -0.5354 -0.0412
   80A       C5 2051   4.671   8.168   0.965  0.0903  0.3757  0.5388
   80A       C6 2052   4.671   8.201   1.101 -0.0432 -0.0481 -0.0652
   80A       N6 2053   4.763   8.262   1.182  1.3382 -0.1123  0.1156
   80A      H61 2054   4.853   8.285   1.140 -0.3097  0.6481 -3.4133
   80A      H62 2055   4.745   8.276   1.280  0.6009 -1.0170  0.1154
   80A       N1 2056   4.579   8.157   1.181  0.2372 -0.6313 -0.4903
   80A       C2 2057   4.478   8.091   1.128 -0.0705  0.5297  1.0761
   80A       H2 2058   4.400   8.064   1.197 -2.0393  2.2697 -0.3216
   80A       N3 2059   4.467   8.043   1.004 -0.1997 -0.7210  0.1056
   80A       C4 2060   4.564   8.089   0.923  0.0205 -0.5483  0.0317
   80A      C3' 2061   4.471   8.049   0.492  0.4465 -0.5174  0.5664
   80A      H3' 2062   4.540   8.134   0.492  0.2150 -0.2351 -2.4919
   80A      C2' 2063   4.399   8.036   0.630 -0.3633  0.3139  0.2452
   80A     H2'1 2064   4.370   8.133   0.670  1.7654  0.5039  1.4656
   80A      O2' 2065   4.284   7.955   0.629 -0.3093  0.6427 -0.2171
   80A     HO'2 2066   4.206   8.002   0.601 -0.9917 -0.8727 -0.9475
   80A      O3' 2067   4.372   8.048   0.379  0.0740 -0.4611  0.4300
   81U        P 2068   4.335   8.183   0.311  0.3880 -0.4174 -0.2349
   81U      O1P 2069   4.241   8.158   0.204  0.0936 -0.3350 -0.0810
   81U      O2P 2070   4.456   8.265   0.289 -0.1566 -0.1805 -0.4201
   81U      O5' 2071   4.252   8.255   0.435 -0.4759 -0.0467 -0.0791
   81U      C5' 2072   4.110   8.229   0.455  0.1490 -0.0499 -0.0462
   81U     H5'1 2073   4.091   8.125   0.485 -0.4509  0.7850  2.7587
   81U     H5'2 2074   4.049   8.259   0.370 -0.9400 -0.1285  0.6876
   81U      C4' 2075   4.077   8.310   0.583 -0.5648 -0.0357 -0.4577
   81U      H4' 2076   3.975   8.281   0.609  0.0200 -1.0765  0.8411
   81U      O4' 2077   4.170   8.276   0.689  0.0636  0.2917 -0.2624
   81U      C1' 2078   4.166   8.386   0.789 -0.0119  0.8945  0.5189
   81U      H1' 2079   4.080   8.362   0.853 -0.9680  0.9758 -0.6986
   81U       N1 2080   4.294   8.396   0.874  0.1160  0.1574 -0.0753
   81U       C6 2081   4.410   8.430   0.812 -0.2429  0.0282 -0.6128
   81U       H6 2082   4.414   8.407   0.706 -0.3139  0.1497 -0.6416
   81U       C5 2083   4.520   8.459   0.888  0.1171 -0.2254  0.3220
   81U       H5 2084   4.609   8.488   0.834  0.2015 -2.4639 -0.8578
   81U       C4 2085   4.517   8.477   1.030 -0.2798 -0.4405  0.0639
   81U       O4 2086   4.609   8.511   1.103 -0.3822 -0.3719  0.1645
   81U       N3 2087   4.397   8.447   1.085  0.1269  0.4239  0.4953
   81U       H3 2088   4.389   8.450   1.186  3.1220  0.8160  0.8007
   81U       C2 2089   4.285   8.410   1.013 -0.5566 -0.0971  0.7705
   81U       O2 2090   4.180   8.382   1.070  0.0219 -0.7543  0.4239
   81U      C3' 2091   4.076   8.460   0.570 -1.1499 -0.2708 -0.1558
   81U      H3' 2092   4.159   8.475   0.502  1.6770 -1.6760  2.6837
   81U      C2' 2093   4.133   8.509   0.708  0.2810  0.6093  0.4035
   81U     H2'1 2094   4.222   8.563   0.675 -0.6379  1.4721 -0.7455
   81U      O2' 2095   4.037   8.585   0.790 -0.3567 -0.4758  0.1773
   81U     HO'2 2096   3.997   8.652   0.734  0.5600 -0.5281 -0.5638
   81U      O3' 2097   3.955   8.518   0.530  0.6223  0.4879  0.6917
   82U        P 2098   3.947   8.664   0.468 -0.0851 -0.1461 -0.2479
   82U      O1P 2099   3.811   8.680   0.418 -0.0991 -0.2882 -0.3443
   82U      O2P 2100   4.057   8.679   0.375 -0.7508  0.7202 -0.4800
   82U      O5' 2101   3.972   8.767   0.585 -0.2245  0.0794 -0.6081
   82U      C5' 2102   3.863   8.835   0.652 -0.0404 -0.4453  0.1546
   82U     H5'1 2103   3.812   8.753   0.703  0.1963 -0.2101  0.7899
   82U     H5'2 2104   3.790   8.878   0.585  0.0886 -0.3708  0.0626
   82U      C4' 2105   3.915   8.933   0.755  0.5040 -0.6887  0.2753
   82U      H4' 2106   3.828   8.978   0.801  1.1333 -1.2170  2.0392
   82U      O4' 2107   4.000   8.865   0.845  0.5260  0.0402 -0.1045
   82U      C1' 2108   4.094   8.957   0.891 -0.0354  0.3705  0.6647
   82U      H1' 2109   4.079   8.971   0.998 -1.0808 -1.1069  0.7526
   82U       N1 2110   4.229   8.885   0.875  0.0771 -0.1533  0.2456
   82U       C6 2111   4.281   8.859   0.749 -1.2140 -0.5616  0.8412
   82U       H6 2112   4.228   8.874   0.657  0.7701 -3.1996 -0.8560
   82U       C5 2113   4.408   8.809   0.740 -0.7557 -0.0359  0.7267
   82U       H5 2114   4.443   8.776   0.644  2.2475  0.6353  1.4803
   82U       C4 2115   4.495   8.779   0.854 -0.2414 -0.5604 -0.1919
   82U       O4 2116   4.610   8.732   0.849  0.5149 -0.4271 -0.1390
   82U       N3 2117   4.440   8.816   0.976  0.2397 -0.0899  0.0013
   82U       H3 2118   4.495   8.816   1.061  0.4091 -1.4454 -0.0980
   82U       C2 2119   4.305   8.857   0.992  0.9965 -0.1786 -0.5132
   82U       O2 2120   4.258   8.874   1.103 -0.2896 -0.4550 -0.3625
   82U      C3' 2121   4.000   9.046   0.694 -0.1911  0.7755  0.0142
   82U      H3' 2122   4.068   9.008   0.618  1.4022  0.7288  1.4249
   82U      C2' 2123   4.084   9.093   0.812 -1.0069  0.1011  0.2393
   82U     H2'1 2124   4.186   9.126   0.791 -0.5603 -1.0300  0.4896
   82U      O2' 2125   4.012   9.184   0.893  0.1968 -0.5141  0.0231
   82U     HO'2 2126   3.949   9.228   0.836 -2.2586 -1.1557  2.0998
   82U      O3' 2127   3.925   9.155   0.644 -0.3664  0.1590 -0.0686
   82U      H3T 2128   3.848   9.123   0.596  0.8789  2.1571 -3.8477
   8.65943   8.65943   6.12313   0.00000   0.00000   0.00000   0.00000   4.32971   4.32971
