# Supplementary material for: Constant-pH Molecular Dynamics of Cationic Peptide Dendrimers Binding to siRNA
Source: J Chem Inf Model. 2026 Feb 5;66(8):4734–43. doi: 10.1021/acs.jcim.5c02636 (PMC13126635; doi:10.1021/acs.jcim.5c02636)
Supplement: Supplementary file 2 [file ci5c02636_si_002.zip › zip/DMH18_05_in_6.gro]

Protein t=   0.00000
 2128
    1LY0      N    1   5.688   4.188   3.382 -0.0461  0.6683  0.3317
    1LY0     H1    2   5.601   4.137   3.388 -0.1310  0.7014 -0.5846
    1LY0     H2    3   5.735   4.177   3.471 -0.7513  0.6521  0.7060
    1LY0     H3    4   5.677   4.284   3.354  0.5413  0.6768  0.1099
    1LY0     CA    5   5.769   4.104   3.299 -0.4851 -0.1069  0.2046
    1LY0     HA    6   5.870   4.094   3.340 -1.0663  1.3428  2.1219
    1LY0     CB    7   5.766   4.170   3.159  0.6303  0.5983 -0.5896
    1LY0    HB1    8   5.805   4.270   3.172  2.5758 -0.0838 -0.8369
    1LY0    HB2    9   5.664   4.180   3.122  1.0016 -1.4432 -2.3908
    1LY0     CG   10   5.846   4.110   3.042 -0.4313 -0.2370  0.2853
    1LY0    HG1   11   5.805   4.010   3.028 -0.7800 -0.1716  0.7941
    1LY0    HG2   12   5.949   4.090   3.072  0.4256  2.2652 -0.6986
    1LY0     CD   13   5.849   4.174   2.910 -0.2008 -0.2337  0.4515
    1LY0    HD1   14   5.749   4.185   2.870  0.8482  2.6211 -1.6431
    1LY0    HD2   15   5.900   4.107   2.841  0.6182  0.3280  0.4970
    1LY0     CE   16   5.921   4.305   2.907 -0.1245 -0.7317  0.4193
    1LY0    HE1   17   6.027   4.286   2.918  0.1233  0.5599  0.4006
    1LY0    HE2   18   5.880   4.371   2.983 -0.5160 -0.1059 -0.3193
    1LY0     NZ   19   5.904   4.374   2.778  0.3878  0.1273 -0.5872
    1LY0    HZ1   20   5.911   4.308   2.703 -1.9834  0.4752 -1.2010
    1LY0    HZ2   21   5.814   4.420   2.779 -0.5046 -1.5410  0.5371
    1LY0    HZ3   22   5.975   4.446   2.778  2.7026 -1.8844  2.6044
    1LY0      C   23   5.714   3.961   3.306 -0.2799  0.0997  0.3337
    1LY0      O   24   5.662   3.908   3.201 -0.0863  0.0822  0.4484
    2LER      N   25   5.735   3.885   3.417 -0.0622 -0.6727  0.0835
    2LER      H   26   5.779   3.938   3.490 -1.5861  0.6168  0.0999
    2LER     CA   27   5.708   3.749   3.443  0.2235  0.5239  0.7816
    2LER     HA   28   5.601   3.730   3.448  0.0913 -0.7324 -3.0978
    2LER     CB   29   5.764   3.709   3.582 -0.1983 -0.7419  0.1680
    2LER    HB1   30   5.721   3.779   3.653 -0.1659  0.0105 -0.5394
    2LER    HB2   31   5.867   3.745   3.581 -0.4359 -0.0122 -1.4452
    2LER     CG   32   5.758   3.563   3.631 -0.9002  0.4469  0.1195
    2LER     HG   33   5.813   3.501   3.560  0.0618  2.1953 -0.6973
    2LER    CD1   34   5.835   3.542   3.756 -0.6783 -0.5248 -0.7039
    2LER   HD11   35   5.810   3.612   3.835 -0.9282 -3.2636  1.7956
    2LER   HD12   36   5.836   3.442   3.800  1.9436 -0.3028 -0.1170
    2LER   HD13   37   5.941   3.559   3.736 -0.6255  0.1094  0.0853
    2LER    CD2   38   5.615   3.524   3.668  0.0604  0.5092  0.8695
    2LER   HD21   39   5.551   3.518   3.580 -0.3512 -0.3146  1.2142
    2LER   HD22   40   5.606   3.421   3.701 -0.6469 -0.8228 -2.9914
    2LER   HD23   41   5.569   3.594   3.739 -0.4936  1.5210 -0.4410
    2LER      C   42   5.756   3.651   3.330 -0.1213 -0.3423 -0.1811
    2LER      O   43   5.692   3.549   3.299 -0.2769 -0.3623 -1.0169
    3LYR      N   44   5.863   3.687   3.256  0.1132 -0.6963  0.0999
    3LYR      H   45   5.916   3.766   3.290  1.0832 -0.4624 -1.8513
    3LYR     CA   46   5.929   3.606   3.152  0.3341  0.2964 -0.3477
    3LYR     HA   47   5.958   3.505   3.182  0.4523  0.4290 -0.0158
    3LYR     CB   48   6.059   3.668   3.112  0.1713  0.3272  0.5423
    3LYR    HB1   49   6.102   3.607   3.032 -0.5858 -0.1376  0.4853
    3LYR    HB2   50   6.124   3.661   3.199 -0.6619 -1.8741  1.0423
    3LYR     CG   51   6.044   3.813   3.044 -0.1698  0.1459 -0.0769
    3LYR    HG1   52   5.971   3.867   3.105 -1.1848  0.5419 -1.5721
    3LYR    HG2   53   6.017   3.810   2.939  0.6230  0.3552 -0.2897
    3LYR     CD   54   6.188   3.873   3.059  0.2696 -0.0479 -0.3585
    3LYR    HD1   55   6.258   3.799   3.020  0.7514 -0.4550  1.2231
    3LYR    HD2   56   6.212   3.885   3.165 -1.3917  0.3562  0.0116
    3LYR     CE   57   6.180   4.006   2.989  0.0879 -0.5267  0.1239
    3LYR    HE1   58   6.132   4.081   3.052  0.6791 -2.9908  3.7901
    3LYR    HE2   59   6.124   3.997   2.896  0.1635 -0.0034  0.0215
    3LYR     NZ   60   6.312   4.041   2.966  0.4879  0.2497 -0.1713
    3LYR    HZ1   61   6.385   3.976   2.995  1.7855  0.4329 -2.7820
    3LYR      C   62   5.829   3.579   3.032 -0.4015  0.0376  0.0296
    3LYR      O   63   5.853   3.486   2.955  0.0036 -0.6563  0.5297
    4LY0      N   64   5.724   3.657   3.016 -0.6311  0.1588  0.2551
    4LY0      H   65   5.708   3.731   3.083 -0.3660  1.8194 -1.4247
    4LY0     CA   66   5.638   3.647   2.899 -0.1048  0.1268  0.5179
    4LY0     HA   67   5.700   3.640   2.810 -1.6482  1.0261 -0.6758
    4LY0     CB   68   5.557   3.776   2.895 -0.1618 -0.0181 -0.6024
    4LY0    HB1   69   5.630   3.856   2.890 -0.8642  0.6259 -0.8437
    4LY0    HB2   70   5.498   3.780   2.987 -2.2179  2.3724 -1.8635
    4LY0     CG   71   5.465   3.809   2.777  0.7014  0.3384 -0.0000
    4LY0    HG1   72   5.387   3.733   2.777  0.5864  0.4092 -1.9618
    4LY0    HG2   73   5.515   3.806   2.680  0.9712  1.8033  0.0743
    4LY0     CD   74   5.398   3.948   2.787  0.3466 -0.0633 -0.7041
    4LY0    HD1   75   5.352   3.957   2.886  0.6228 -0.0455 -0.5744
    4LY0    HD2   76   5.323   3.961   2.709 -0.3211  0.9926  0.0821
    4LY0     CE   77   5.496   4.074   2.780 -0.3040  0.1135  0.1426
    4LY0    HE1   78   5.563   4.067   2.695  1.8726  1.3685  1.6431
    4LY0    HE2   79   5.565   4.070   2.865 -0.7146  4.2244  0.8732
    4LY0     NZ   80   5.418   4.196   2.776  0.3114  0.8973 -0.2480
    4LY0    HZ1   81   5.351   4.207   2.851 -0.9030 -0.3477 -1.0950
    4LY0    HZ2   82   5.487   4.270   2.772  0.2680  0.8889 -1.5866
    4LY0    HZ3   83   5.368   4.193   2.688 -1.1848 -0.5973  0.5990
    4LY0      C   84   5.549   3.525   2.901  0.3895  0.2610  0.1882
    4LY0      O   85   5.509   3.479   2.799  0.1443  0.2947  0.3566
    5LER      N   86   5.525   3.478   3.020 -0.1475  0.0246  0.1510
    5LER      H   87   5.568   3.526   3.098 -0.6352  2.0984 -0.7789
    5LER     CA   88   5.469   3.339   3.040 -0.1712  0.4254  0.4107
    5LER     HA   89   5.382   3.333   2.974  0.7923  0.1285 -0.8754
    5LER     CB   90   5.426   3.315   3.184  0.0217  0.1521  0.5461
    5LER    HB1   91   5.509   3.342   3.249 -0.5731 -0.2042  1.4769
    5LER    HB2   92   5.399   3.210   3.192 -1.5413  0.4564 -0.1805
    5LER     CG   93   5.323   3.414   3.240  0.3805 -0.0480 -0.7053
    5LER     HG   94   5.372   3.512   3.242  1.4446 -0.5825  0.5515
    5LER    CD1   95   5.190   3.429   3.160  0.5244  0.2779 -0.1879
    5LER   HD11   96   5.168   3.534   3.178  1.1414  0.8223 -2.3010
    5LER   HD12   97   5.211   3.417   3.053  1.2437 -0.1254 -0.0105
    5LER   HD13   98   5.113   3.357   3.188  0.1169 -1.4724 -4.8244
    5LER    CD2   99   5.281   3.385   3.386  0.0864 -0.7352 -0.3301
    5LER   HD21  100   5.247   3.282   3.390 -2.0542 -0.1121 -0.9901
    5LER   HD22  101   5.370   3.412   3.443  1.7686 -1.7536 -2.3071
    5LER   HD23  102   5.201   3.452   3.416  1.7294  1.8113 -1.2364
    5LER      C  103   5.561   3.226   2.994 -0.2276  0.3575  0.0461
    5LER      O  104   5.510   3.114   2.976  0.1066  0.3658 -0.3350
    6LYR      N  105   5.694   3.241   2.976 -0.2675  0.2922  0.1425
    6LYR      H  106   5.743   3.327   2.996  2.5142 -0.9689 -0.7339
    6LYR     CA  107   5.774   3.135   2.914  0.0294 -0.0745  0.0019
    6LYR     HA  108   5.754   3.036   2.957  1.6627  0.8296  3.0763
    6LYR     CB  109   5.923   3.145   2.949 -0.3732  0.0848 -0.0369
    6LYR    HB1  110   5.967   3.234   2.904 -0.4456 -0.5108 -1.3394
    6LYR    HB2  111   5.973   3.056   2.911 -2.1524 -0.9507 -0.0659
    6LYR     CG  112   5.945   3.150   3.099  0.1454 -0.0326  0.1167
    6LYR    HG1  113   5.906   3.061   3.149  0.7014 -0.0798  0.4711
    6LYR    HG2  114   5.885   3.231   3.142 -2.5383 -0.9259 -1.6552
    6LYR     CD  115   6.093   3.180   3.135 -0.1262 -0.2478  0.0343
    6LYR    HD1  116   6.146   3.091   3.101 -1.0843  0.0049 -2.3008
    6LYR    HD2  117   6.100   3.180   3.244 -0.2705 -2.2500  0.0846
    6LYR     CE  118   6.146   3.306   3.072  0.3814 -0.2741  0.6891
    6LYR    HE1  119   6.085   3.393   3.094  0.7677  0.5872 -1.4356
    6LYR    HE2  120   6.143   3.290   2.965 -0.8628  1.6008  0.3904
    6LYR     NZ  121   6.282   3.333   3.113  0.4284 -0.5319 -0.1289
    6LYR    HZ1  122   6.350   3.324   3.039  3.1173 -1.3553  2.2772
    6LYR      C  123   5.768   3.126   2.765  0.9895  0.0749  0.0640
    6LYR      O  124   5.824   3.024   2.713 -0.1466  0.1287 -0.0902
    7LER      N  125   5.713   3.215   2.693  0.3642 -0.1865 -0.1664
    7LER      H  126   5.667   3.287   2.746 -1.5721 -1.4823 -0.0183
    7LER     CA  127   5.718   3.220   2.548  0.9387 -0.0297  0.1931
    7LER     HA  128   5.820   3.208   2.511  0.5449  0.5637 -1.1181
    7LER     CB  129   5.670   3.360   2.503  0.5838  0.0781 -0.3116
    7LER    HB1  130   5.564   3.370   2.526  0.1150 -3.0563 -0.6353
    7LER    HB2  131   5.686   3.369   2.396 -0.4013  0.0336 -0.4774
    7LER     CG  132   5.739   3.474   2.572 -0.9262  0.1821  0.1486
    7LER     HG  133   5.731   3.473   2.681  1.0736  2.2965  0.4004
    7LER    CD1  134   5.884   3.480   2.530 -0.6389 -0.3906 -0.3148
    7LER   HD11  135   5.875   3.487   2.422 -1.8862 -1.5977 -0.3253
    7LER   HD12  136   5.931   3.572   2.566 -1.0794  0.0248 -0.7997
    7LER   HD13  137   5.938   3.390   2.560 -0.0729  0.5904  1.8408
    7LER    CD2  138   5.675   3.598   2.524 -0.3003 -0.0506 -0.1845
    7LER   HD21  139   5.727   3.683   2.566 -0.2856 -0.9627  1.7190
    7LER   HD22  140   5.669   3.610   2.415  0.7490 -2.4123 -0.5620
    7LER   HD23  141   5.572   3.601   2.561  0.3184 -0.8589  1.6800
    7LER      C  142   5.637   3.105   2.482 -0.5444 -0.0015  0.3304
    7LER      O  143   5.542   3.051   2.538  0.2506  0.4124  0.1906
    8LER      N  144   5.684   3.062   2.362 -0.7044  0.3696 -0.0943
    8LER      H  145   5.774   3.101   2.337 -0.1358 -0.8156  0.0259
    8LER     CA  146   5.627   2.965   2.269 -0.4563 -0.3706 -0.8605
    8LER     HA  147   5.577   2.889   2.330 -2.3216  3.8237  3.4317
    8LER     CB  148   5.733   2.897   2.187 -0.3226  0.2991  0.8957
    8LER    HB1  149   5.793   2.974   2.137  0.3287  1.1201  2.8688
    8LER    HB2  150   5.693   2.853   2.096  0.1447 -0.4009  1.0175
    8LER     CG  151   5.834   2.791   2.242 -0.3861 -0.5291  0.1862
    8LER     HG  152   5.903   2.757   2.164 -0.9444 -3.3994  0.8145
    8LER    CD1  153   5.911   2.845   2.361 -0.2141 -0.4723  0.2888
    8LER   HD11  154   5.994   2.777   2.378  1.6143  0.8495 -2.5459
    8LER   HD12  155   5.957   2.940   2.334  0.0561 -1.3117 -2.4843
    8LER   HD13  156   5.840   2.855   2.443 -3.6357 -0.8353 -2.3873
    8LER    CD2  157   5.767   2.654   2.280  0.4618 -0.0990 -0.3158
    8LER   HD21  158   5.838   2.572   2.294  0.9224 -0.3817 -3.5063
    8LER   HD22  159   5.699   2.668   2.363  1.8205 -2.8343  1.4109
    8LER   HD23  160   5.714   2.632   2.187  0.2242 -0.0974 -0.1800
    8LER      C  161   5.520   3.024   2.175  0.2311 -0.0861 -0.9482
    8LER      O  162   5.555   3.127   2.119 -0.0523 -0.2695  0.3403
    9LYR      N  163   5.408   2.954   2.152 -0.2476  0.3681  0.0449
    9LYR      H  164   5.403   2.860   2.189  5.0921  0.0708  0.7997
    9LYR     CA  165   5.308   3.012   2.055  0.4660  0.1395 -0.7694
    9LYR     HA  166   5.286   3.117   2.078  1.0888  0.8955 -3.2554
    9LYR     CB  167   5.182   2.932   2.056 -0.2354  0.1673 -0.4224
    9LYR    HB1  168   5.121   2.968   1.974 -0.1457  0.4877 -0.3466
    9LYR    HB2  169   5.125   2.959   2.145 -1.2345  1.4789 -1.4169
    9LYR     CG  170   5.198   2.783   2.048  0.5111  0.0077  0.0741
    9LYR    HG1  171   5.275   2.740   2.112  2.3202  1.7009 -0.8541
    9LYR    HG2  172   5.243   2.754   1.953  0.4962 -0.5514  0.2346
    9LYR     CD  173   5.060   2.713   2.059 -0.0855 -0.0263 -0.7752
    9LYR    HD1  174   4.990   2.747   1.983 -0.0318  1.2953 -0.2636
    9LYR    HD2  175   5.036   2.732   2.164  3.5490 -3.0209  0.8257
    9LYR     CE  176   5.087   2.562   2.045 -0.2868 -0.0663 -0.8606
    9LYR    HE1  177   5.135   2.535   1.951  2.6524 -1.9928  1.0354
    9LYR    HE2  178   4.994   2.505   2.045  1.0319 -2.3187 -0.6039
    9LYR     NZ  179   5.175   2.515   2.156  0.8892 -0.1601  0.1654
    9LYR    HZ1  180   5.134   2.525   2.248 -1.6053 -0.7323 -0.7889
    9LYR      C  181   5.370   3.025   1.913 -0.3923 -1.1000 -0.4406
    9LYR      O  182   5.321   3.112   1.840  0.8401 -0.7018  0.1506
   10LER      N  183   5.476   2.948   1.880 -0.1501  0.6911  0.3716
   10LER      H  184   5.502   2.866   1.932 -0.9204 -0.5162 -1.0902
   10LER     CA  185   5.541   2.958   1.753 -0.1770  0.3058 -0.6359
   10LER     HA  186   5.468   2.940   1.674 -0.3495 -0.9472 -0.2231
   10LER     CB  187   5.649   2.850   1.744 -0.9517  0.6727  0.2385
   10LER    HB1  188   5.697   2.837   1.841  1.6968  1.7786 -0.8441
   10LER    HB2  189   5.729   2.879   1.676  0.4520 -2.1490  0.5353
   10LER     CG  190   5.593   2.712   1.702  0.0300 -0.5421 -0.0161
   10LER     HG  191   5.507   2.688   1.765 -0.9673  1.1113 -0.6552
   10LER    CD1  192   5.546   2.716   1.558  0.0704 -0.8166 -0.2080
   10LER   HD11  193   5.535   2.613   1.524 -1.4679 -0.6614 -0.2496
   10LER   HD12  194   5.447   2.761   1.553  0.7595  1.0170  1.5473
   10LER   HD13  195   5.622   2.763   1.495 -0.3726 -0.1780 -0.2754
   10LER    CD2  196   5.713   2.609   1.713  0.0914 -0.4673  0.1614
   10LER   HD21  197   5.689   2.511   1.672  1.2608 -0.5890 -0.2820
   10LER   HD22  198   5.790   2.652   1.649 -0.3120  0.2768  0.1714
   10LER   HD23  199   5.747   2.602   1.816 -1.1016 -0.4398  0.5686
   10LER      C  200   5.609   3.089   1.727 -0.2952  0.2036  0.5601
   10LER      O  201   5.619   3.125   1.611  0.1584  0.1149  0.0949
   11LER      N  202   5.632   3.170   1.826 -0.5835 -0.3760  0.5175
   11LER      H  203   5.619   3.135   1.920  0.3315 -1.8124  0.1589
   11LER     CA  204   5.668   3.313   1.822 -1.0984  0.4381 -0.4036
   11LER     HA  205   5.765   3.322   1.773  0.2707 -0.3322  1.9656
   11LER     CB  206   5.696   3.372   1.963  0.2202  0.2480 -0.1027
   11LER    HB1  207   5.741   3.301   2.032 -1.1989 -0.3803  0.1995
   11LER    HB2  208   5.600   3.382   2.013  0.1310 -2.6643  0.4505
   11LER     CG  209   5.779   3.500   1.969 -0.2058 -0.5329 -0.1612
   11LER     HG  210   5.742   3.571   1.895  0.1931 -1.2177 -1.0442
   11LER    CD1  211   5.760   3.552   2.110  0.4329  0.5003 -0.2586
   11LER   HD11  212   5.798   3.487   2.189  0.0451 -1.6716 -1.7584
   11LER   HD12  213   5.801   3.651   2.127  1.4136 -0.0377  0.6511
   11LER   HD13  214   5.654   3.572   2.126  0.4628  1.2572 -0.9793
   11LER    CD2  215   5.926   3.480   1.949 -0.3703  0.0812 -0.4872
   11LER   HD21  216   5.978   3.436   2.034  1.0245  0.2729 -1.2116
   11LER   HD22  217   5.940   3.406   1.870  1.3574  0.1077 -0.2566
   11LER   HD23  218   5.976   3.572   1.917  0.5261  1.3985  4.0509
   11LER      C  219   5.583   3.398   1.744  0.4454  0.6429  0.2057
   11LER      O  220   5.626   3.493   1.685 -0.2917 -0.1423 -0.6750
   12LER      N  221   5.452   3.367   1.743  0.2326 -0.1681 -0.3947
   12LER      H  222   5.429   3.282   1.792  0.8173  0.3704  0.8670
   12LER     CA  223   5.341   3.438   1.685 -0.7124 -0.4287  0.1793
   12LER     HA  224   5.375   3.542   1.683  1.0668 -0.9475  1.0733
   12LER     CB  225   5.225   3.432   1.780 -0.0211  0.8149  0.0443
   12LER    HB1  226   5.170   3.339   1.768  1.2084  0.0424  0.2145
   12LER    HB2  227   5.157   3.507   1.738  0.3106  0.3995 -1.2741
   12LER     CG  228   5.261   3.460   1.929  0.4081 -0.1190  0.2741
   12LER     HG  229   5.334   3.390   1.970  0.1004 -1.7204 -1.7526
   12LER    CD1  230   5.304   3.602   1.946 -0.3163 -0.8233 -0.3466
   12LER   HD11  231   5.322   3.626   2.051  0.4216  1.6130 -0.9801
   12LER   HD12  232   5.397   3.610   1.891 -1.5791 -1.2236 -2.6485
   12LER   HD13  233   5.239   3.680   1.907  1.0131 -0.7133 -2.4865
   12LER    CD2  234   5.129   3.432   2.000 -0.3143  0.0522  0.1806
   12LER   HD21  235   5.134   3.465   2.103 -0.3129 -0.6502  0.4122
   12LER   HD22  236   5.042   3.485   1.960 -1.0261  0.6882  2.4229
   12LER   HD23  237   5.110   3.325   2.011 -0.2057  0.1771  1.6960
   12LER      C  238   5.316   3.390   1.542 -0.3585 -0.0652 -0.2579
   12LER      O  239   5.226   3.441   1.474 -0.4006 -0.3786  0.1606
   13LER      N  240   5.391   3.281   1.498  0.2378 -0.1210  0.5464
   13LER      H  241   5.464   3.251   1.561 -1.3059 -0.3748  2.3144
   13LER     CA  242   5.356   3.195   1.381 -0.0638  0.4043  0.7230
   13LER     HA  243   5.279   3.246   1.324 -0.0453  0.1020  0.4278
   13LER     CB  244   5.287   3.060   1.418  0.4453 -0.6153 -0.7544
   13LER    HB1  245   5.360   2.996   1.468 -1.4696 -0.8196  1.9710
   13LER    HB2  246   5.260   3.003   1.329 -2.3468 -0.0107 -0.3836
   13LER     CG  247   5.160   3.078   1.506  0.4207  0.1249 -0.0081
   13LER     HG  248   5.180   3.146   1.589 -0.2932  0.3003  0.0244
   13LER    CD1  249   5.039   3.122   1.426 -0.0937  0.9888  0.7020
   13LER   HD11  250   5.008   3.047   1.353  1.6103  0.7424  0.1901
   13LER   HD12  251   4.957   3.147   1.493  1.1545  1.5136  2.0793
   13LER   HD13  252   5.053   3.218   1.376 -2.2186  1.3843  0.7591
   13LER    CD2  253   5.120   2.935   1.555  0.1499  0.1578 -0.2781
   13LER   HD21  254   5.116   2.861   1.474  1.9063 -1.4266  1.0106
   13LER   HD22  255   5.186   2.904   1.636  0.9914  0.2520 -0.9099
   13LER   HD23  256   5.021   2.942   1.600 -0.1866  2.1441 -1.2061
   13LER      C  257   5.478   3.185   1.282 -0.6087 -0.1315 -0.3184
   13LER      O  258   5.510   3.083   1.222  0.0235 -0.1292  0.0334
   14NH2      N  259   5.560   3.287   1.267 -0.4742  0.3723 -0.3811
   14NH2     H1  260   5.548   3.368   1.326 -1.4048  0.7331 -1.0324
   14NH2     H2  261   5.634   3.285   1.199  2.1265 -2.3779  2.2585
   15LY0      N  262   6.674   4.556   3.022  0.2912 -0.8685 -0.0699
   15LY0     H1  263   6.618   4.533   3.103  0.1340 -0.8790 -0.1818
   15LY0     H2  264   6.711   4.649   3.025  1.2486 -1.2322 -0.3405
   15LY0     H3  265   6.756   4.497   3.019  1.1485  0.3289 -0.9933
   15LY0     CA  266   6.596   4.512   2.904  0.3051  0.1958 -0.2565
   15LY0     HA  267   6.663   4.516   2.818  0.6972 -3.1070 -0.2467
   15LY0     CB  268   6.477   4.607   2.864  0.4998  0.5622  0.1183
   15LY0    HB1  269   6.413   4.615   2.952  0.8670 -1.1873  0.5806
   15LY0    HB2  270   6.412   4.550   2.799 -1.2429 -1.4711  3.3741
   15LY0     CG  271   6.523   4.738   2.804  0.2387 -0.5912  0.1159
   15LY0    HG1  272   6.597   4.723   2.725  1.6244  1.1378  1.0127
   15LY0    HG2  273   6.569   4.796   2.884 -0.8832 -0.4331  0.6575
   15LY0     CD  274   6.406   4.815   2.748  0.2668 -0.3149  0.8128
   15LY0    HD1  275   6.322   4.812   2.818 -0.2188  0.6753  0.2876
   15LY0    HD2  276   6.376   4.775   2.652 -3.5507  0.0928  1.6923
   15LY0     CE  277   6.445   4.958   2.725  0.6101  0.2317  0.7628
   15LY0    HE1  278   6.509   4.958   2.636  0.7825 -1.4404  0.8574
   15LY0    HE2  279   6.494   5.013   2.806  1.9818  0.8491 -0.4293
   15LY0     NZ  280   6.324   5.035   2.687 -0.2695  0.4474 -0.4241
   15LY0    HZ1  281   6.342   5.134   2.686  1.4989  0.1822  0.5338
   15LY0    HZ2  282   6.290   4.993   2.602 -2.4993 -1.9827  1.4907
   15LY0    HZ3  283   6.251   5.008   2.751  0.6404  0.0619  0.4918
   15LY0      C  284   6.556   4.365   2.921 -0.4280  0.0667 -0.0218
   15LY0      O  285   6.551   4.314   3.034  0.1266  0.1362  0.6400
   16LER      N  286   6.525   4.289   2.815 -0.4374  0.5484  0.0723
   16LER      H  287   6.519   4.332   2.724  0.0699  2.3336  0.8350
   16LER     CA  288   6.485   4.145   2.826  0.0001 -0.1817  0.1055
   16LER     HA  289   6.544   4.093   2.902  2.3522  0.0925 -1.4293
   16LER     CB  290   6.518   4.081   2.687  0.3256  0.4653 -0.5845
   16LER    HB1  291   6.459   4.130   2.611  0.8055  1.6391 -0.2271
   16LER    HB2  292   6.484   3.978   2.693  0.3021  0.4760 -0.5352
   16LER     CG  293   6.661   4.079   2.625  0.2768 -0.1108 -0.1800
   16LER     HG  294   6.682   4.182   2.598 -0.8065 -0.0989 -1.0619
   16LER    CD1  295   6.765   4.030   2.728  0.4847  0.0431  0.8928
   16LER   HD11  296   6.741   3.927   2.753  0.9049 -0.5971 -1.1350
   16LER   HD12  297   6.863   4.025   2.680  0.0184 -2.2968  0.0397
   16LER   HD13  298   6.751   4.096   2.813 -0.1473 -0.4772  1.2041
   16LER    CD2  299   6.664   3.984   2.504  0.4346 -0.4413 -0.0551
   16LER   HD21  300   6.584   4.012   2.435  0.4751 -1.5564 -0.5824
   16LER   HD22  301   6.763   3.975   2.460 -0.2336 -2.1810 -1.3340
   16LER   HD23  302   6.638   3.885   2.542 -0.1686  0.0770  0.8899
   16LER      C  303   6.343   4.127   2.869  0.0059  0.0623  0.2365
   16LER      O  304   6.254   4.193   2.805 -0.1347  0.5565  0.4069
   17LY0      N  305   6.399   3.653   1.907  0.5385  0.1819  0.1654
   17LY0     H1  306   6.310   3.699   1.893  1.1785  0.8417 -2.3209
   17LY0     H2  307   6.446   3.689   1.825  0.6124 -1.3095 -0.4801
   17LY0     H3  308   6.394   3.553   1.902 -0.8973  0.2002  0.8213
   17LY0     CA  309   6.459   3.715   2.030  1.3285 -0.1555 -0.4231
   17LY0     HA  310   6.444   3.822   2.021  1.3526  0.2835  3.1394
   17LY0     CB  311   6.614   3.689   2.032  0.0371 -0.4778  0.1352
   17LY0    HB1  312   6.650   3.720   1.934  0.8082  2.3722  1.1923
   17LY0    HB2  313   6.626   3.581   2.042  0.6300 -0.4292 -0.0350
   17LY0     CG  314   6.684   3.770   2.142 -0.7956 -0.2323  0.7964
   17LY0    HG1  315   6.631   3.751   2.236  0.0816  0.2504  1.4077
   17LY0    HG2  316   6.676   3.876   2.116 -0.7779 -0.5877 -0.7358
   17LY0     CD  317   6.821   3.707   2.149 -0.2951 -0.1366 -0.2599
   17LY0    HD1  318   6.870   3.728   2.054 -1.1598 -0.4411 -0.7910
   17LY0    HD2  319   6.813   3.599   2.158 -0.7850 -0.2247 -1.5059
   17LY0     CE  320   6.892   3.774   2.272 -0.3564  0.1339 -0.2338
   17LY0    HE1  321   6.822   3.771   2.357 -1.2560  1.7492 -0.8817
   17LY0    HE2  322   6.921   3.876   2.250 -3.0969  0.9660 -0.3490
   17LY0     NZ  323   7.005   3.695   2.315 -0.1923  0.3185  0.5378
   17LY0    HZ1  324   7.048   3.743   2.393 -0.7633  0.0423  1.0267
   17LY0    HZ2  325   6.976   3.601   2.334  1.8422  0.0027  2.5590
   17LY0    HZ3  326   7.070   3.680   2.239 -1.7300 -0.6723 -0.6398
   17LY0      C  327   6.390   3.656   2.159 -0.4483 -0.2265  0.1311
   17LY0      O  328   6.354   3.538   2.162  0.7481 -0.0737  0.5259
   18LER      N  329   6.355   3.743   2.258  0.3129  0.6431  0.4253
   18LER      H  330   6.368   3.843   2.244 -0.3690  0.4735 -1.8313
   18LER     CA  331   6.278   3.702   2.373  0.4895 -1.1980  0.2478
   18LER     HA  332   6.191   3.646   2.339 -1.6179  2.2947 -0.6619
   18LER     CB  333   6.245   3.835   2.453 -0.2208 -0.2823  0.3596
   18LER    HB1  334   6.332   3.896   2.478  0.5291 -0.9674 -0.5086
   18LER    HB2  335   6.204   3.808   2.550  1.6225  0.0437  1.2718
   18LER     CG  336   6.128   3.921   2.400 -0.0413  0.4954  0.3479
   18LER     HG  337   6.159   3.951   2.299 -1.2383  2.4062  0.5172
   18LER    CD1  338   5.997   3.831   2.390  0.2332  0.3939 -0.0933
   18LER   HD11  339   5.912   3.894   2.366  0.8303  0.9280 -0.8144
   18LER   HD12  340   6.005   3.752   2.316 -0.4205  0.1541  0.0867
   18LER   HD13  341   5.988   3.786   2.489  1.4153 -1.1263 -0.6369
   18LER    CD2  342   6.087   4.035   2.489 -0.2164 -0.2323  0.7845
   18LER   HD21  343   6.180   4.091   2.494 -0.5249  1.0319 -3.4471
   18LER   HD22  344   6.010   4.095   2.440 -0.7594 -0.6731  1.0855
   18LER   HD23  345   6.047   4.011   2.587 -2.3511  0.7199  0.2230
   18LER      C  346   6.368   3.621   2.466  0.6560  0.0983 -0.1928
   18LER      O  347   6.492   3.613   2.464  0.1336  0.2322  0.4979
   19LYR      N  348   6.306   3.539   2.553 -0.1897 -0.6853  0.0733
   19LYR      H  349   6.206   3.536   2.539 -0.2650  1.7538 -0.2385
   19LYR     CA  350   6.362   3.458   2.662 -0.6360 -0.1683  1.0552
   19LYR     HA  351   6.450   3.406   2.625  0.9305  2.8192  0.2723
   19LYR     CB  352   6.261   3.349   2.715  0.0248 -1.1882  0.0596
   19LYR    HB1  353   6.173   3.395   2.761 -1.8047 -0.5200 -3.7132
   19LYR    HB2  354   6.312   3.296   2.796  1.6599 -0.9771 -0.7917
   19LYR     CG  355   6.221   3.245   2.611  0.2342 -0.0193  0.4051
   19LYR    HG1  356   6.304   3.213   2.549  0.3396 -0.1000  0.5865
   19LYR    HG2  357   6.151   3.295   2.544 -2.6272 -2.7379  1.1300
   19LYR     CD  358   6.146   3.125   2.665 -0.0632  0.6301 -0.8090
   19LYR    HD1  359   6.046   3.159   2.693  1.3681  3.3082  1.5599
   19LYR    HD2  360   6.189   3.091   2.759 -0.2421  0.8217 -0.6597
   19LYR     CE  361   6.146   3.004   2.574 -0.0290  1.1610 -0.1768
   19LYR    HE1  362   6.251   2.980   2.554 -0.1997  1.3805 -1.4432
   19LYR    HE2  363   6.099   3.037   2.481  1.8519 -1.1050 -2.0429
   19LYR     NZ  364   6.076   2.910   2.651  0.0440 -0.4922 -0.6069
   19LYR    HZ1  365   5.975   2.912   2.656  0.0855 -0.1531  0.2320
   19LYR      C  366   6.404   3.550   2.784 -0.2261  0.0965  0.3950
   19LYR      O  367   6.321   3.628   2.836  0.1154  0.1700  0.7810
   20LY0      N  368   6.532   3.552   2.827  0.1203 -0.1906  0.1246
   20LY0      H  369   6.590   3.481   2.784 -1.4829 -1.4122 -0.1059
   20LY0     CA  370   6.579   3.645   2.938 -0.0611  0.2065 -0.1601
   20LY0     HA  371   6.534   3.744   2.931 -1.8065 -0.6174 -1.1493
   20LY0     CB  372   6.734   3.652   2.926  0.2533 -0.7608 -0.6273
   20LY0    HB1  373   6.763   3.687   2.827  0.6636 -1.1706 -0.6505
   20LY0    HB2  374   6.779   3.556   2.950  0.9259 -0.1209  0.8056
   20LY0     CG  375   6.786   3.759   3.015 -0.1046  0.2810 -0.5118
   20LY0    HG1  376   6.760   3.734   3.118 -0.4023  1.0865 -0.3869
   20LY0    HG2  377   6.734   3.852   2.992  0.6797  0.8639  0.0324
   20LY0     CD  378   6.943   3.773   3.005  0.6035 -0.6968 -0.0392
   20LY0    HD1  379   6.961   3.763   2.898 -0.0169  1.3549 -0.3842
   20LY0    HD2  380   6.986   3.687   3.056  2.0961 -0.2296 -0.4429
   20LY0     CE  381   6.991   3.905   3.064  0.2100 -0.2030 -0.8304
   20LY0    HE1  382   7.098   3.909   3.086 -0.0876 -1.3352  1.0634
   20LY0    HE2  383   6.938   3.931   3.156  1.4572  2.1752 -0.7023
   20LY0     NZ  384   6.966   4.007   2.962  0.4572  0.1977 -0.4419
   20LY0    HZ1  385   7.045   4.031   2.904  1.5225  0.1942  0.9420
   20LY0    HZ2  386   6.882   3.987   2.909 -0.4099  3.6020 -0.6373
   20LY0    HZ3  387   6.936   4.088   3.015  2.7980  0.3474  0.7800
   20LY0      C  388   6.529   3.596   3.077  0.5030  0.8619 -0.2727
   20LY0      O  389   6.471   3.674   3.150  0.1599 -0.6650  0.6458
   21LER      N  390   6.519   3.463   3.114 -0.5331 -0.0853 -0.4192
   21LER      H  391   6.569   3.395   3.058  0.7947 -1.5414  2.3097
   21LER     CA  392   6.471   3.401   3.233  0.1113 -0.4864 -0.3491
   21LER     HA  393   6.470   3.471   3.316 -2.7639 -0.6739 -0.1303
   21LER     CB  394   6.553   3.275   3.260 -0.1995 -0.2719 -0.5925
   21LER    HB1  395   6.561   3.216   3.169 -1.7089  0.4671 -1.2338
   21LER    HB2  396   6.487   3.220   3.327  0.1041 -1.2789 -1.0982
   21LER     CG  397   6.693   3.294   3.325  0.5937 -0.9407  0.0728
   21LER     HG  398   6.681   3.357   3.413  0.5767 -0.3818 -0.3267
   21LER    CD1  399   6.762   3.163   3.356  0.3159  0.4709  0.4102
   21LER   HD11  400   6.764   3.103   3.266  0.6778 -0.4859  1.0408
   21LER   HD12  401   6.865   3.178   3.386  0.4769  1.0317 -0.3895
   21LER   HD13  402   6.701   3.109   3.429 -0.3014  0.0992 -0.3704
   21LER    CD2  403   6.784   3.360   3.219 -0.3276 -0.4562  0.4369
   21LER   HD21  404   6.891   3.357   3.243 -0.0742  0.6794 -0.4472
   21LER   HD22  405   6.781   3.303   3.127 -0.5818  0.1514  0.0658
   21LER   HD23  406   6.763   3.466   3.203  2.3267 -0.1201 -1.4669
   21LER      C  407   6.321   3.365   3.236  0.4374 -0.0534 -0.0922
   21LER      O  408   6.244   3.380   3.331  0.1250  0.4588  0.6846
   22LY0      N  409   6.155   2.736   3.253  0.0213 -0.0042  0.0429
   22LY0     H1  410   6.162   2.837   3.243 -3.0962  0.2761 -0.2579
   22LY0     H2  411   6.219   2.712   3.327 -1.3403 -0.1553  1.2170
   22LY0     H3  412   6.060   2.714   3.280 -0.4246 -0.8386 -2.0532
   22LY0     CA  413   6.193   2.659   3.133  0.6749 -0.0220  0.1730
   22LY0     HA  414   6.155   2.557   3.127  4.6672 -1.6275 -1.2568
   22LY0     CB  415   6.347   2.642   3.111 -0.1193  0.8191 -0.6236
   22LY0    HB1  416   6.408   2.724   3.149  3.4364 -0.3809 -3.1953
   22LY0    HB2  417   6.375   2.624   3.007 -0.3061  0.2725 -0.5827
   22LY0     CG  418   6.385   2.508   3.190 -0.1629 -0.2009  0.2385
   22LY0    HG1  419   6.331   2.431   3.134  0.3809  0.6573 -1.5285
   22LY0    HG2  420   6.359   2.500   3.295  2.1835 -2.3841  0.7543
   22LY0     CD  421   6.531   2.465   3.180 -0.5342  0.0390 -0.3339
   22LY0    HD1  422   6.585   2.554   3.212 -0.2009 -0.5468  0.7946
   22LY0    HD2  423   6.551   2.438   3.076  0.8463  2.1969 -0.6943
   22LY0     CE  424   6.574   2.359   3.282 -0.3436  0.0952  0.0787
   22LY0    HE1  425   6.508   2.273   3.295 -0.9809  0.7841  1.6149
   22LY0    HE2  426   6.578   2.402   3.382 -1.1248 -0.0797  0.1869
   22LY0     NZ  427   6.709   2.320   3.252  0.5485 -0.3593 -0.2246
   22LY0    HZ1  428   6.715   2.328   3.151  1.2513 -0.2788 -0.1808
   22LY0    HZ2  429   6.770   2.382   3.302 -1.8743  0.5246  1.8709
   22LY0    HZ3  430   6.716   2.226   3.287 -0.5384 -0.3959 -0.0709
   22LY0      C  431   6.122   2.719   3.014 -0.2132  0.2663  0.0664
   22LY0      O  432   6.097   2.837   3.023  0.5546 -0.4345  0.2653
   23LER      N  433   6.097   2.648   2.905 -0.0788 -0.5918  1.0158
   23LER      H  434   6.143   2.561   2.881  1.1182  0.6452 -1.5046
   23LER     CA  435   6.036   2.703   2.782 -0.3294 -0.3684  0.0053
   23LER     HA  436   5.943   2.753   2.808  0.1609  0.3457  0.4466
   23LER     CB  437   5.997   2.595   2.681 -0.2257 -0.0050  0.1089
   23LER    HB1  438   6.067   2.512   2.690  1.4514  1.6056  4.0667
   23LER    HB2  439   5.990   2.638   2.582 -0.4738  1.3741  0.7058
   23LER     CG  440   5.855   2.541   2.700  0.4570  0.2014  0.7104
   23LER     HG  441   5.783   2.622   2.713 -1.3830 -1.0836 -0.8468
   23LER    CD1  442   5.808   2.457   2.578  0.7426 -0.5043 -0.2808
   23LER   HD11  443   5.887   2.407   2.522 -0.1609 -1.1200 -1.0485
   23LER   HD12  444   5.728   2.391   2.614 -0.5813 -0.3578 -2.7328
   23LER   HD13  445   5.753   2.531   2.519 -0.3955 -0.5783  0.6442
   23LER    CD2  446   5.851   2.453   2.826  0.2422  0.2576  0.3107
   23LER   HD21  447   5.753   2.405   2.825  0.5039 -0.5556  3.4855
   23LER   HD22  448   5.927   2.375   2.828 -0.5563 -0.5329  1.3770
   23LER   HD23  449   5.851   2.516   2.915  1.8466 -0.1783  0.6413
   23LER      C  450   6.136   2.801   2.711  0.3781 -1.1997 -0.1446
   23LER      O  451   6.259   2.789   2.720 -0.5895 -0.1471  0.3753
   24LY0      N  452   4.589   2.630   2.157  0.0447  0.3126 -0.2704
   24LY0     H1  453   4.671   2.659   2.208  0.3601  1.2638 -1.3005
   24LY0     H2  454   4.592   2.529   2.148 -1.0367  0.4673 -3.5881
   24LY0     H3  455   4.505   2.653   2.209  0.6786  0.7996  0.5721
   24LY0     CA  456   4.576   2.684   2.022  0.2768 -0.1879 -0.4495
   24LY0     HA  457   4.475   2.659   1.988 -0.7981 -2.1994  3.6377
   24LY0     CB  458   4.675   2.622   1.923 -0.5064  0.0881 -0.0883
   24LY0    HB1  459   4.666   2.514   1.919  1.1884 -0.0516 -1.2242
   24LY0    HB2  460   4.772   2.644   1.968 -0.2856 -0.1083 -0.4580
   24LY0     CG  461   4.669   2.675   1.783  0.0242 -0.1944  0.6107
   24LY0    HG1  462   4.714   2.775   1.786  0.1468 -0.2077 -0.5858
   24LY0    HG2  463   4.565   2.681   1.752 -0.1484 -1.6513  0.8398
   24LY0     CD  464   4.739   2.591   1.678 -0.4609  0.5494 -0.5454
   24LY0    HD1  465   4.677   2.502   1.680  0.4453 -0.0855 -0.2480
   24LY0    HD2  466   4.838   2.566   1.715 -1.1744  0.4543  1.4064
   24LY0     CE  467   4.743   2.657   1.539 -0.6299 -0.2419  0.4396
   24LY0    HE1  468   4.820   2.734   1.537  0.3574 -1.1350  2.1797
   24LY0    HE2  469   4.645   2.704   1.527 -1.0297 -0.9888  0.7120
   24LY0     NZ  470   4.770   2.561   1.430  0.4929 -0.2654 -0.5670
   24LY0    HZ1  471   4.754   2.616   1.347  1.4687  0.7656 -0.0944
   24LY0    HZ2  472   4.863   2.528   1.448  0.6546  1.1372  1.6289
   24LY0    HZ3  473   4.707   2.483   1.442 -0.2165  0.1360 -1.5692
   24LY0      C  474   4.587   2.837   2.036  0.9693  0.1877  0.2951
   24LY0      O  475   4.690   2.885   2.071 -0.3295  0.4204 -0.3480
   25LER      N  476   4.490   2.921   1.998 -0.0066  0.4805  0.1010
   25LER      H  477   4.409   2.881   1.952  0.4830 -0.5272  0.1012
   25LER     CA  478   4.490   3.070   1.991  0.5539  0.4981  0.2246
   25LER     HA  479   4.387   3.095   1.967  0.0877 -0.1373  1.5000
   25LER     CB  480   4.583   3.117   1.874 -0.0759  1.0181 -0.2834
   25LER    HB1  481   4.554   3.061   1.785  1.4051 -0.7476  0.2840
   25LER    HB2  482   4.687   3.102   1.899  0.0335  2.2884  0.0778
   25LER     CG  483   4.580   3.270   1.852  0.7784  0.4122  0.3760
   25LER     HG  484   4.603   3.318   1.948  3.2474 -0.3477  0.2508
   25LER    CD1  485   4.692   3.306   1.748 -1.0223  0.1815  0.2535
   25LER   HD11  486   4.789   3.268   1.782 -0.5261  2.5374  1.7022
   25LER   HD12  487   4.678   3.270   1.646 -1.8526  1.7156 -0.2018
   25LER   HD13  488   4.688   3.414   1.745 -0.4622  0.2894  2.0743
   25LER    CD2  489   4.449   3.317   1.794  0.0690  0.3197  0.1969
   25LER   HD21  490   4.441   3.426   1.785 -0.6161  0.2248 -0.4090
   25LER   HD22  491   4.431   3.275   1.695  0.0729 -0.7836  0.6511
   25LER   HD23  492   4.372   3.286   1.864  1.8845 -1.8813  1.3463
   25LER      C  493   4.524   3.140   2.122  0.5918 -0.1763  0.0158
   25LER      O  494   4.436   3.210   2.169 -0.2612  0.0698  0.4759
   26LYR      N  495   4.646   3.133   2.181 -0.0928 -0.4816 -0.2138
   26LYR      H  496   4.703   3.056   2.150  0.9002  0.4817 -0.8474
   26LYR     CA  497   4.685   3.207   2.306  0.0560 -0.5414  0.8960
   26LYR     HA  498   4.620   3.286   2.344  2.1902  1.2024  1.1301
   26LYR     CB  499   4.822   3.276   2.289 -0.6174  0.3687  0.4387
   26LYR    HB1  500   4.899   3.207   2.257  0.2139  2.0516 -1.4113
   26LYR    HB2  501   4.854   3.322   2.382 -0.7712 -1.2705  1.3454
   26LYR     CG  502   4.829   3.370   2.173 -0.5288 -0.0513 -0.3850
   26LYR    HG1  503   4.827   3.303   2.087  3.9581 -0.9228 -0.0579
   26LYR    HG2  504   4.931   3.409   2.176 -0.0134 -1.3808  0.0668
   26LYR     CD  505   4.727   3.485   2.182  0.4758 -0.1436 -0.7062
   26LYR    HD1  506   4.728   3.510   2.288 -3.0437  0.6197 -0.7518
   26LYR    HD2  507   4.630   3.443   2.158  0.1019  0.9235 -1.1126
   26LYR     CE  508   4.773   3.587   2.074  0.2080 -0.2637  0.2058
   26LYR    HE1  509   4.686   3.632   2.026 -1.4027 -0.3894  2.8127
   26LYR    HE2  510   4.828   3.537   1.995 -0.5427  0.2969 -0.6933
   26LYR     NZ  511   4.865   3.685   2.129 -0.8588 -0.4244 -0.2194
   26LYR    HZ1  512   4.950   3.652   2.173  0.3399  2.7663  0.1566
   26LYR      C  513   4.693   3.102   2.416  0.8007  1.0023 -0.0800
   26LYR      O  514   4.766   3.005   2.408 -0.6497  0.6660  0.2696
   27LY0      N  515   4.602   3.125   2.523 -1.0933 -0.6171 -0.2599
   27LY0      H  516   4.525   3.189   2.508 -0.3613  0.2646 -0.2919
   27LY0     CA  517   4.595   3.030   2.629  0.3721  0.3088 -1.0395
   27LY0     HA  518   4.590   2.929   2.590 -0.6111 -0.2640  0.4750
   27LY0     CB  519   4.465   3.037   2.710 -0.0660 -0.2635 -0.5018
   27LY0    HB1  520   4.471   2.954   2.780 -1.1932  0.2433  0.2352
   27LY0    HB2  521   4.374   3.033   2.650  0.1060 -2.0114 -0.6790
   27LY0     CG  522   4.459   3.160   2.804  0.6008 -0.3872  0.7526
   27LY0    HG1  523   4.480   3.245   2.738 -0.8174  0.4937  1.3834
   27LY0    HG2  524   4.532   3.138   2.882  2.3550 -2.5304 -1.3057
   27LY0     CD  525   4.316   3.186   2.852 -0.3797  0.0945  0.3518
   27LY0    HD1  526   4.289   3.100   2.914  1.3125 -1.7487 -1.3072
   27LY0    HD2  527   4.250   3.190   2.765 -1.3567 -0.3221  1.0493
   27LY0     CE  528   4.324   3.317   2.926 -0.1596  0.5123 -0.6899
   27LY0    HE1  529   4.357   3.392   2.854 -0.4148  1.9474  0.6429
   27LY0    HE2  530   4.396   3.303   3.007 -0.8502  1.0061  0.0218
   27LY0     NZ  531   4.189   3.357   2.970 -0.1981 -0.1820 -1.0136
   27LY0    HZ1  532   4.120   3.378   2.899 -0.9378  1.1143  0.0350
   27LY0    HZ2  533   4.150   3.283   3.027 -0.7918 -0.2426 -1.4868
   27LY0    HZ3  534   4.210   3.426   3.041 -0.0575 -0.1882 -1.0511
   27LY0      C  535   4.721   3.031   2.722 -1.0515 -0.4605 -0.4637
   27LY0      O  536   4.751   2.932   2.786  0.0869 -0.3506  0.1934
   28LER      N  537   4.794   3.142   2.728  0.7926 -0.2858  0.2332
   28LER      H  538   4.767   3.231   2.689  2.0265  0.1871  0.4138
   28LER     CA  539   4.906   3.161   2.824 -0.5427  0.2686 -0.2576
   28LER     HA  540   4.897   3.084   2.901  1.1814  0.0709 -0.1971
   28LER     CB  541   4.903   3.294   2.900 -0.6745 -0.7114 -0.1314
   28LER    HB1  542   4.912   3.368   2.820 -0.4835 -0.6652 -0.0663
   28LER    HB2  543   4.991   3.310   2.962 -0.7450 -0.3909 -0.1085
   28LER     CG  544   4.778   3.333   2.980  0.1379 -0.3084 -0.8707
   28LER     HG  545   4.684   3.323   2.926  1.1303 -2.0433 -2.4102
   28LER    CD1  546   4.770   3.249   3.112  0.2297  0.0835  0.4438
   28LER   HD11  547   4.687   3.282   3.174 -0.5954 -1.2831  0.1127
   28LER   HD12  548   4.743   3.147   3.082 -0.6924  0.0058  1.4914
   28LER   HD13  549   4.869   3.240   3.157  2.3262  1.0961 -3.5363
   28LER    CD2  550   4.797   3.480   3.022 -0.3686 -0.0895 -0.3040
   28LER   HD21  551   4.705   3.509   3.072 -1.9213 -3.5727 -0.8820
   28LER   HD22  552   4.887   3.486   3.083 -1.0141 -1.5829  0.8441
   28LER   HD23  553   4.808   3.538   2.930 -0.0619 -2.3694 -1.7654
   28LER      C  554   5.036   3.126   2.753  0.0111  0.4034 -0.3938
   28LER      O  555   5.139   3.143   2.816  0.1476  0.3904 -0.5070
   29LYR      N  556   5.032   3.072   2.628  0.4092 -0.8352  0.6027
   29LYR      H  557   4.946   3.035   2.590 -0.2905  0.6390  0.6957
   29LYR     CA  558   5.154   3.036   2.553 -0.5433 -0.2804 -0.7849
   29LYR     HA  559   5.241   3.081   2.600  0.0194  0.7780 -2.7128
   29LYR     CB  560   5.145   3.110   2.419  0.7156 -0.2723  0.5411
   29LYR    HB1  561   5.051   3.083   2.370  0.2482  1.9326  0.1368
   29LYR    HB2  562   5.226   3.070   2.357  0.4738 -0.2198  0.1859
   29LYR     CG  563   5.151   3.264   2.420  0.3789  0.4755  0.3499
   29LYR    HG1  564   5.084   3.291   2.502 -1.4608 -1.8341 -0.2772
   29LYR    HG2  565   5.100   3.289   2.328 -0.1574 -1.8195 -0.0254
   29LYR     CD  566   5.286   3.329   2.437 -0.3642 -0.3251 -0.4343
   29LYR    HD1  567   5.355   3.287   2.364  2.7491  3.4655  0.0039
   29LYR    HD2  568   5.316   3.314   2.541 -0.3869  1.6578 -0.0979
   29LYR     CE  569   5.267   3.481   2.415 -0.7089 -0.1096 -0.2746
   29LYR    HE1  570   5.235   3.499   2.312 -0.5021  0.5393 -0.2291
   29LYR    HE2  571   5.363   3.532   2.419 -0.1103 -0.9862 -2.1930
   29LYR     NZ  572   5.176   3.529   2.516 -0.3132 -0.0929  0.1074
   29LYR    HZ1  573   5.215   3.516   2.609 -1.1869  0.6517  0.5946
   29LYR      C  574   5.175   2.885   2.545 -0.1041 -0.2396 -0.1901
   29LYR      O  575   5.086   2.809   2.574  0.4333  0.1317  0.2307
   30LER      N  576   5.297   2.839   2.519 -0.6314 -0.1019  0.1440
   30LER      H  577   5.368   2.907   2.496 -0.3271 -0.0857  1.1286
   30LER     CA  578   5.339   2.701   2.535  1.1697  0.7291  0.1739
   30LER     HA  579   5.260   2.635   2.571  1.2053 -0.3829 -1.6702
   30LER     CB  580   5.448   2.700   2.640 -0.1691  0.7663 -0.4310
   30LER    HB1  581   5.538   2.744   2.599 -1.0122  3.0534  0.0320
   30LER    HB2  582   5.475   2.595   2.649  2.4862  1.4966  1.3672
   30LER     CG  583   5.429   2.760   2.780  0.5195 -0.3059  0.1983
   30LER     HG  584   5.380   2.856   2.765 -0.0888 -0.2508  2.3069
   30LER    CD1  585   5.340   2.671   2.864  0.7362 -1.0081  0.0276
   30LER   HD11  586   5.325   2.716   2.962  1.8546  1.2488 -0.7701
   30LER   HD12  587   5.249   2.689   2.807  0.7560  2.5574  0.8968
   30LER   HD13  588   5.365   2.565   2.865  0.3347 -1.0996  0.9573
   30LER    CD2  589   5.562   2.782   2.849 -0.0962  0.3263 -0.2339
   30LER   HD21  590   5.539   2.819   2.949 -2.4666  2.1981 -1.3461
   30LER   HD22  591   5.610   2.685   2.858 -1.2380 -0.3539 -1.2278
   30LER   HD23  592   5.625   2.855   2.799 -1.5276  1.0830 -1.0032
   30LER      C  593   5.373   2.626   2.403 -0.2968  0.4176 -0.2543
   30LER      O  594   5.424   2.693   2.308  1.1338 -0.3554  0.0880
   31LER      N  595   5.352   2.495   2.399 -0.8939  0.1783  0.4476
   31LER      H  596   5.312   2.459   2.484 -1.2245  2.7140  1.4717
   31LER     CA  597   5.357   2.410   2.278 -0.5862 -0.0727  0.5978
   31LER     HA  598   5.295   2.322   2.299 -2.0040 -0.1604 -3.2596
   31LER     CB  599   5.498   2.351   2.266 -0.6542  0.0901  0.8096
   31LER    HB1  600   5.574   2.427   2.247 -0.0156 -1.0160 -1.3313
   31LER    HB2  601   5.500   2.288   2.177 -0.5431  1.2102  0.0050
   31LER     CG  602   5.545   2.261   2.381 -0.6295  0.1685 -1.2618
   31LER     HG  603   5.539   2.315   2.476  0.2232 -0.0564 -1.0682
   31LER    CD1  604   5.462   2.130   2.381 -0.2914  0.1419 -0.0039
   31LER   HD11  605   5.491   2.062   2.461 -1.7547  0.4648  0.8410
   31LER   HD12  606   5.360   2.156   2.411 -1.9017 -0.8111 -4.0134
   31LER   HD13  607   5.471   2.071   2.290  2.1898 -0.2447  0.4260
   31LER    CD2  608   5.689   2.224   2.355 -0.0607  0.2896  0.5510
   31LER   HD21  609   5.739   2.199   2.448  0.6130  0.9829  0.3933
   31LER   HD22  610   5.705   2.137   2.292  1.1013 -0.6038  2.0094
   31LER   HD23  611   5.746   2.308   2.315 -0.6395 -0.0901 -1.1611
   31LER      C  612   5.295   2.466   2.148 -0.6531 -0.1735  0.2362
   31LER      O  613   5.359   2.461   2.043 -0.5656  0.0738  0.7545
   32LY0      N  614   4.811   4.198   2.576  0.1615 -0.8243  0.1052
   32LY0     H1  615   4.785   4.294   2.593 -1.0015 -0.3882 -3.4081
   32LY0     H2  616   4.771   4.136   2.645 -1.3599  0.7165  0.6876
   32LY0     H3  617   4.910   4.190   2.592  0.3207  3.0387  2.5060
   32LY0     CA  618   4.773   4.169   2.432  0.7572 -0.7395  0.0977
   32LY0     HA  619   4.829   4.238   2.369  0.7827 -3.2178 -2.8451
   32LY0     CB  620   4.622   4.207   2.412 -0.4239  0.2128 -0.0534
   32LY0    HB1  621   4.607   4.307   2.453  0.2173 -0.2411  1.3540
   32LY0    HB2  622   4.555   4.136   2.462  1.5494 -0.9872  0.9967
   32LY0     CG  623   4.575   4.201   2.264 -0.7525  0.8276 -0.0687
   32LY0    HG1  624   4.549   4.103   2.223 -0.3592  0.7511 -0.1372
   32LY0    HG2  625   4.653   4.248   2.204  1.9491 -2.1781  0.8065
   32LY0     CD  626   4.442   4.272   2.257  0.0499 -0.0949  0.1318
   32LY0    HD1  627   4.450   4.377   2.288  2.4670  0.5830 -2.3906
   32LY0    HD2  628   4.375   4.223   2.328 -0.3206  0.0924 -0.0833
   32LY0     CE  629   4.381   4.275   2.113  0.6599  0.3380 -0.0926
   32LY0    HE1  630   4.285   4.325   2.122 -0.2769 -1.5973  1.3840
   32LY0    HE2  631   4.358   4.174   2.080  1.8215  0.8532 -2.7573
   32LY0     NZ  632   4.467   4.352   2.024 -0.0166 -0.0383 -0.4414
   32LY0    HZ1  633   4.415   4.359   1.938 -1.0911 -1.0035  0.0945
   32LY0    HZ2  634   4.498   4.437   2.069  2.4379  0.8071 -3.4344
   32LY0    HZ3  635   4.553   4.298   2.023  0.0940  0.1347 -0.2056
   32LY0      C  636   4.813   4.028   2.381  0.4868 -0.7266 -0.2296
   32LY0      O  637   4.756   3.932   2.425 -0.3420 -0.1933 -0.2563
   33LER      N  638   4.906   4.018   2.285 -0.7803 -0.2836 -0.2793
   33LER      H  639   4.948   4.101   2.246  2.2214 -0.4380  2.3115
   33LER     CA  640   4.952   3.889   2.229 -0.0612 -0.3003 -0.7172
   33LER     HA  641   4.978   3.816   2.305 -2.4163 -0.0674  0.3872
   33LER     CB  642   5.073   3.922   2.135  0.4845  0.3551  0.3281
   33LER    HB1  643   5.042   3.995   2.061 -0.4200  0.1632  0.5117
   33LER    HB2  644   5.099   3.831   2.082  2.0864  0.2264  1.2604
   33LER     CG  645   5.193   3.983   2.211  0.0245 -0.3280 -0.0582
   33LER     HG  646   5.167   4.076   2.261  0.9088 -0.0343 -0.1324
   33LER    CD1  647   5.237   3.873   2.315 -0.5744 -0.4173  0.1269
   33LER   HD11  648   5.337   3.904   2.347 -0.6296 -0.7820  0.6723
   33LER   HD12  649   5.167   3.884   2.397  0.4361 -0.4154  1.0198
   33LER   HD13  650   5.234   3.772   2.273 -0.6569 -0.7414  0.8847
   33LER    CD2  651   5.309   4.018   2.115  0.0117 -0.3792  0.3060
   33LER   HD21  652   5.349   3.937   2.055  0.3240  0.1361 -0.1955
   33LER   HD22  653   5.291   4.101   2.046 -1.0125 -0.2316  0.7261
   33LER   HD23  654   5.397   4.048   2.172 -0.7679  0.0238  1.3373
   33LER      C  655   4.839   3.810   2.162  0.7740  0.1425  0.0995
   33LER      O  656   4.740   3.869   2.121  0.5218 -0.1436  0.5084
   34LY0      N  657   3.918   3.572   2.589  0.8166  0.9045 -0.1589
   34LY0     H1  658   3.819   3.559   2.597  0.8276  1.5881  1.6090
   34LY0     H2  659   3.955   3.597   2.680 -0.4162  0.4381  0.4889
   34LY0     H3  660   3.966   3.489   2.558 -1.5376 -0.1700 -1.1233
   34LY0     CA  661   3.937   3.675   2.489 -0.2713 -0.3196 -0.0135
   34LY0     HA  662   3.857   3.747   2.511 -1.7695 -1.6109 -1.0070
   34LY0     CB  663   3.919   3.619   2.343 -0.3159 -0.2024  0.0547
   34LY0    HB1  664   3.888   3.701   2.278 -2.3728 -0.7432  0.2614
   34LY0    HB2  665   3.838   3.545   2.344  0.7665 -1.5407  3.8976
   34LY0     CG  666   4.055   3.560   2.299 -0.3038  0.8467 -0.2657
   34LY0    HG1  667   4.102   3.487   2.366  0.2112 -1.8472 -3.3283
   34LY0    HG2  668   4.135   3.632   2.281 -1.4411  1.7972 -1.7904
   34LY0     CD  669   4.048   3.508   2.155  0.0359 -0.0313 -0.0473
   34LY0    HD1  670   4.031   3.594   2.090  2.0648 -0.2528 -0.9547
   34LY0    HD2  671   3.959   3.446   2.141 -1.5477  1.2992  3.2331
   34LY0     CE  672   4.176   3.443   2.108 -0.4536  0.7238 -0.1884
   34LY0    HE1  673   4.205   3.363   2.176  1.2712  2.4007  1.1629
   34LY0    HE2  674   4.259   3.512   2.096 -0.4851  1.0342  1.1536
   34LY0     NZ  675   4.158   3.386   1.971  0.0348 -0.0066  0.1527
   34LY0    HZ1  676   4.070   3.338   1.981 -0.2891  0.2992 -1.0098
   34LY0    HZ2  677   4.156   3.468   1.911  1.9168 -0.2026 -0.2542
   34LY0    HZ3  678   4.231   3.320   1.947  0.6252  0.3128  1.0209
   34LY0      C  679   4.064   3.751   2.512 -0.6010  0.1805  0.0399
   34LY0      O  680   4.159   3.679   2.541 -0.3986 -0.0128  0.2682
   35LER      N  681   4.073   3.880   2.488 -0.1294 -0.3695 -0.2041
   35LER      H  682   3.994   3.930   2.448  0.9864 -0.0976 -2.1812
   35LER     CA  683   4.196   3.959   2.545  0.5624 -0.5138 -0.4510
   35LER     HA  684   4.211   3.931   2.649 -1.0822 -1.5558 -0.4468
   35LER     CB  685   4.161   4.112   2.540 -0.5182  0.1705  0.0404
   35LER    HB1  686   4.126   4.147   2.443  0.6093 -1.6700 -1.0763
   35LER    HB2  687   4.251   4.168   2.566  0.1853 -0.7284 -0.4199
   35LER     CG  688   4.074   4.158   2.654  0.0458  0.4381  0.1856
   35LER     HG  689   4.104   4.089   2.733  0.5233  0.2971 -0.1146
   35LER    CD1  690   4.106   4.301   2.696  0.1642 -0.3267 -0.3316
   35LER   HD11  691   4.053   4.332   2.786  2.0983  3.4193 -0.2529
   35LER   HD12  692   4.213   4.320   2.706  0.5725 -2.4625 -0.2367
   35LER   HD13  693   4.068   4.370   2.621  3.0514  1.4794 -0.2903
   35LER    CD2  694   3.925   4.152   2.623 -0.0075 -0.7210  0.1902
   35LER   HD21  695   3.899   4.053   2.585 -2.0229 -0.7682  1.5414
   35LER   HD22  696   3.868   4.171   2.714 -0.4914 -1.1791 -0.0169
   35LER   HD23  697   3.896   4.230   2.553 -0.3547  1.5394  2.6635
   35LER      C  698   4.325   3.921   2.476 -0.2180 -0.2498 -0.1097
   35LER      O  699   4.432   3.924   2.544 -0.0888  0.0528 -0.2108
   36LYR      N  700   4.323   3.863   2.356 -0.2325 -0.9429  0.0832
   36LYR      H  701   4.232   3.835   2.320 -1.2015  2.4028 -0.3653
   36LYR     CA  702   4.441   3.795   2.298 -0.7683 -0.2192 -0.4077
   36LYR     HA  703   4.528   3.861   2.304 -0.6503 -0.4577  0.5963
   36LYR     CB  704   4.404   3.758   2.152 -0.9004  0.6274 -0.6138
   36LYR    HB1  705   4.306   3.712   2.146  0.2856 -1.9469 -1.7846
   36LYR    HB2  706   4.482   3.685   2.129 -0.3161  1.2151 -0.5338
   36LYR     CG  707   4.404   3.877   2.048 -0.7369  0.1073 -0.0767
   36LYR    HG1  708   4.506   3.915   2.040 -1.3465  2.0148  0.6180
   36LYR    HG2  709   4.344   3.953   2.097  0.5679  0.3887  1.1556
   36LYR     CD  710   4.343   3.829   1.913 -0.1780  0.3881 -0.0702
   36LYR    HD1  711   4.235   3.820   1.922 -0.0663  1.0848  2.5656
   36LYR    HD2  712   4.393   3.735   1.886  1.8990  1.4822 -0.2362
   36LYR     CE  713   4.361   3.919   1.790 -0.7182  0.2898  0.0849
   36LYR    HE1  714   4.327   4.018   1.822 -1.2241 -0.4049  1.8064
   36LYR    HE2  715   4.302   3.883   1.706 -1.2350 -0.2418  0.6632
   36LYR     NZ  716   4.500   3.932   1.752 -0.1020  0.2367 -0.5116
   36LYR    HZ1  717   4.546   4.017   1.781 -1.5996  1.7384 -2.2069
   36LYR      C  718   4.470   3.662   2.376 -0.0590  0.6939  0.4088
   36LYR      O  719   4.419   3.550   2.343 -0.0053 -0.0103 -0.6075
   37LY0      N  720   4.557   3.672   2.481  0.4312  0.2950  0.0830
   37LY0      H  721   4.582   3.765   2.509  0.6752  1.0535 -2.3907
   37LY0     CA  722   4.591   3.551   2.564 -0.0585  0.2666 -0.5438
   37LY0     HA  723   4.564   3.458   2.514  1.7500 -0.6266  0.0463
   37LY0     CB  724   4.503   3.547   2.695  0.4567 -0.6048  0.2230
   37LY0    HB1  725   4.521   3.463   2.762  0.3038 -0.7432  0.0923
   37LY0    HB2  726   4.395   3.548   2.676  0.3100 -1.3633  0.9436
   37LY0     CG  727   4.532   3.664   2.786  0.2491  0.3035  0.1307
   37LY0    HG1  728   4.498   3.753   2.732 -0.5048 -0.6922 -1.0851
   37LY0    HG2  729   4.639   3.667   2.805  0.3522  0.5399 -0.4585
   37LY0     CD  730   4.452   3.658   2.911 -0.2051 -0.4567 -0.5999
   37LY0    HD1  731   4.474   3.745   2.973 -0.5968 -1.5020  1.0470
   37LY0    HD2  732   4.487   3.567   2.960  1.5684  0.5799  0.1920
   37LY0     CE  733   4.300   3.673   2.886 -0.0363  0.4949 -0.2008
   37LY0    HE1  734   4.267   3.581   2.837 -1.6077  0.1057  1.4697
   37LY0    HE2  735   4.281   3.770   2.840 -0.5514  0.2711 -0.4755
   37LY0     NZ  736   4.226   3.685   3.015  0.0561  0.3001  0.3919
   37LY0    HZ1  737   4.138   3.640   2.993  1.8162 -2.3297 -1.8928
   37LY0    HZ2  738   4.266   3.621   3.082 -0.6353 -1.9680 -1.2414
   37LY0    HZ3  739   4.223   3.781   3.046 -1.7174 -0.2957  2.3267
   37LY0      C  740   4.744   3.522   2.591  1.4077 -0.4601  0.0185
   37LY0      O  741   4.778   3.408   2.619  0.2044 -0.0634  0.6590
   38LER      N  742   4.828   3.627   2.591  0.3182 -0.2295 -0.1127
   38LER      H  743   4.785   3.716   2.571 -1.2407 -1.1034 -0.8043
   38LER     CA  744   4.972   3.616   2.625 -0.4271  0.4255 -0.0037
   38LER     HA  745   4.975   3.538   2.700 -1.4505  0.5188  0.1488
   38LER     CB  746   5.023   3.746   2.694 -0.3731 -0.1446  0.5808
   38LER    HB1  747   4.982   3.828   2.635  1.8140  0.6472  0.0671
   38LER    HB2  748   5.130   3.760   2.676 -0.4006 -0.3516  0.2575
   38LER     CG  749   4.969   3.776   2.835 -0.8100 -0.5178  1.1134
   38LER     HG  750   4.863   3.752   2.841 -1.0937  0.9552  2.4049
   38LER    CD1  751   5.054   3.692   2.932  0.5093  0.8580  0.0813
   38LER   HD11  752   5.058   3.589   2.898 -1.8696  0.5082  0.6735
   38LER   HD12  753   5.154   3.726   2.959  0.5672 -0.7400  2.1219
   38LER   HD13  754   5.004   3.690   3.029  2.5270 -0.4211  1.1568
   38LER    CD2  755   4.987   3.925   2.869 -0.4057  0.2861  0.5435
   38LER   HD21  756   4.985   3.942   2.976  1.2609 -0.7452  0.7719
   38LER   HD22  757   5.087   3.949   2.832 -0.3987  0.0796  0.4313
   38LER   HD23  758   4.913   3.988   2.820  0.2395  0.3544 -0.3823
   38LER      C  759   5.060   3.587   2.497 -0.2373  0.7257 -0.9146
   38LER      O  760   5.006   3.610   2.389 -0.2562  0.3395  0.5919
   39LY0      N  761   4.669   3.851   1.137 -0.3544 -0.3512  0.0720
   39LY0     H1  762   4.742   3.920   1.144  1.1465 -1.2705 -3.9039
   39LY0     H2  763   4.578   3.895   1.138 -0.4479 -0.5432  0.1016
   39LY0     H3  764   4.675   3.792   1.055 -1.3864 -1.0478  0.4682
   39LY0     CA  765   4.678   3.775   1.263 -0.2846 -0.0888  0.5128
   39LY0     HA  766   4.784   3.747   1.260  0.2069  1.6164  0.8469
   39LY0     CB  767   4.592   3.650   1.260 -0.1786 -0.1726  0.3828
   39LY0    HB1  768   4.623   3.603   1.167 -1.5931  0.4481 -0.4356
   39LY0    HB2  769   4.484   3.666   1.252 -0.5205 -1.8317  1.2506
   39LY0     CG  770   4.635   3.554   1.371  0.2263 -0.4405  0.1156
   39LY0    HG1  771   4.592   3.585   1.466 -0.0807 -0.5298  0.0088
   39LY0    HG2  772   4.743   3.539   1.377  0.1913 -0.6805  0.1521
   39LY0     CD  773   4.578   3.415   1.354 -0.0942 -0.0493 -0.2449
   39LY0    HD1  774   4.632   3.361   1.432  0.6860  1.4137  0.2591
   39LY0    HD2  775   4.593   3.364   1.259 -2.0939 -1.0547 -0.0746
   39LY0     CE  776   4.426   3.418   1.373  0.5537 -0.2392  0.3983
   39LY0    HE1  777   4.377   3.484   1.302 -1.8852 -0.6973  1.5704
   39LY0    HE2  778   4.397   3.450   1.473  1.3280  2.9277 -0.2990
   39LY0     NZ  779   4.370   3.280   1.358 -0.3354 -0.6993 -0.2790
   39LY0    HZ1  780   4.405   3.236   1.274  1.6396 -0.5000  0.3808
   39LY0    HZ2  781   4.397   3.223   1.437  0.8736  0.3566  0.0912
   39LY0    HZ3  782   4.271   3.273   1.377 -0.0806 -1.1745  0.9862
   39LY0      C  783   4.649   3.856   1.383 -0.8321  0.3198 -0.3037
   39LY0      O  784   4.555   3.932   1.386  0.1611 -0.4481  0.8645
   40LER      N  785   4.731   3.845   1.487  0.3550  0.2222 -0.1628
   40LER      H  786   4.799   3.771   1.481  0.4236  0.3490 -1.1463
   40LER     CA  787   4.708   3.896   1.622 -0.0730 -0.0809 -0.7672
   40LER     HA  788   4.721   4.005   1.624  0.1578 -0.1198 -0.1207
   40LER     CB  789   4.810   3.838   1.725 -0.3252  1.0793 -0.2227
   40LER    HB1  790   4.803   3.729   1.723 -0.3955  1.0884 -0.5556
   40LER    HB2  791   4.789   3.861   1.830  0.7576 -0.6747  0.4201
   40LER     CG  792   4.950   3.887   1.693 -0.0815 -0.1110  0.1757
   40LER     HG  793   4.964   3.903   1.586  0.5276 -1.1784  0.0806
   40LER    CD1  794   4.973   4.022   1.765  0.3995 -0.0216  0.2168
   40LER   HD11  795   4.962   4.018   1.874 -1.6836 -0.2927  0.0386
   40LER   HD12  796   5.076   4.050   1.747  1.2331 -3.2561 -0.7555
   40LER   HD13  797   4.905   4.096   1.724 -0.5588 -0.4507  0.9785
   40LER    CD2  798   5.058   3.791   1.753 -0.0750  0.1822 -0.2131
   40LER   HD21  799   5.157   3.837   1.766 -0.9092  2.1097 -0.3982
   40LER   HD22  800   5.019   3.756   1.848  1.1654 -0.1744  0.1868
   40LER   HD23  801   5.066   3.714   1.677 -1.4133  1.8537 -2.1560
   40LER      C  802   4.560   3.850   1.674  0.1450  0.1415  0.1037
   40LER      O  803   4.507   3.741   1.648 -0.3292 -0.2048 -0.4511
   41U      O5'  804   6.767   9.350   2.586  0.1117 -0.0473 -0.3145
   41U      H5T  805   6.850   9.374   2.628 -0.5455  0.8654  0.4927
   41U      C5'  806   6.676   9.459   2.610  0.0095  0.2074  0.0336
   41U     H5'1  807   6.732   9.552   2.606 -0.6355  0.5986 -3.4100
   41U     H5'2  808   6.633   9.445   2.709  0.8782 -0.8988  0.2672
   41U      C4'  809   6.570   9.471   2.503  0.3046 -0.1345  0.2101
   41U      H4'  810   6.517   9.566   2.514 -0.8598 -0.9071  1.5617
   41U      O4'  811   6.637   9.482   2.375  0.1071 -0.1323 -0.3913
   41U      C1'  812   6.550   9.418   2.278  0.3964 -0.1169  0.1821
   41U      H1'  813   6.506   9.479   2.198 -1.2755 -0.9043  0.4425
   41U       N1  814   6.632   9.311   2.213  0.1477 -0.0030  0.8287
   41U       C6  815   6.763   9.268   2.249  0.3715 -0.2581  0.5700
   41U       H6  816   6.815   9.312   2.333  1.6343 -0.9421  0.1661
   41U       C5  817   6.831   9.181   2.168  0.3374 -1.0397  0.2994
   41U       H5  818   6.935   9.160   2.187  0.6429  0.0462 -0.1500
   41U       C4  819   6.770   9.119   2.051 -0.1496  0.3156 -0.5683
   41U       O4  820   6.836   9.044   1.977 -0.0830  0.6943  0.0832
   41U       N3  821   6.642   9.157   2.031  0.7697 -0.4661 -0.2573
   41U       H3  822   6.610   9.139   1.937 -1.5594  0.0450  0.3703
   41U       C2  823   6.579   9.254   2.099 -0.1397 -0.5680  0.0771
   41U       O2  824   6.471   9.286   2.057 -0.1886 -0.1029  0.0282
   41U      C3'  825   6.475   9.354   2.503 -0.4172  1.0555  0.2060
   41U      H3'  826   6.539   9.268   2.519 -2.0440 -0.1300  0.5521
   41U      C2'  827   6.428   9.354   2.357  0.3231 -0.5190  1.1403
   41U     H2'1  828   6.395   9.253   2.330 -1.3833  0.5764 -1.1225
   41U      O2'  829   6.313   9.444   2.357  0.0757  0.7372  0.5803
   41U     HO'2  830   6.257   9.418   2.430  0.2799  0.8771  0.7853
   41U      O3'  831   6.378   9.365   2.606 -0.1992 -0.0549  0.3019
   42U        P  832   6.332   9.229   2.676 -0.3001 -0.0771 -0.1301
   42U      O1P  833   6.200   9.250   2.744  0.2199 -0.1770 -0.1759
   42U      O2P  834   6.453   9.180   2.747 -0.1385 -0.1671 -0.1933
   42U      O5'  835   6.302   9.130   2.561 -0.7653 -0.3115  0.0900
   42U      C5'  836   6.180   9.112   2.491  0.8179  0.1263  0.5509
   42U     H5'1  837   6.155   9.200   2.431 -0.6299  0.0734  1.0419
   42U     H5'2  838   6.097   9.093   2.559 -0.6072  0.3931 -1.0351
   42U      C4'  839   6.166   9.007   2.372  0.1422 -0.3460 -0.3911
   42U      H4'  840   6.071   9.028   2.322 -0.0048  1.4534  0.5915
   42U      O4'  841   6.280   9.032   2.279 -0.2482 -0.2246  0.5146
   42U      C1'  842   6.287   8.916   2.196  0.7126  0.6961 -0.2323
   42U      H1'  843   6.226   8.928   2.107 -0.9719  2.4660  1.0789
   42U       N1  844   6.426   8.889   2.155 -0.1774  0.3436 -0.2265
   42U       C6  845   6.536   8.918   2.228  0.1934  0.3359 -0.1764
   42U       H6  846   6.524   8.971   2.321 -1.3986 -0.3863  0.0666
   42U       C5  847   6.659   8.869   2.190  0.0923 -0.3596  0.4866
   42U       H5  848   6.739   8.906   2.252 -1.4535  1.0469  1.7478
   42U       C4  849   6.679   8.790   2.072 -0.5323  0.5895 -0.1268
   42U       O4  850   6.777   8.719   2.050 -0.2748  0.1790 -0.3352
   42U       N3  851   6.564   8.774   2.002  0.6094 -0.4347  0.6578
   42U       H3  852   6.578   8.729   1.913  0.0097  0.4209  0.1229
   42U       C2  853   6.438   8.822   2.033  0.8498  0.5508  0.5496
   42U       O2  854   6.342   8.800   1.958 -0.3825 -0.2936  0.0197
   42U      C3'  855   6.179   8.861   2.408 -0.4372 -0.1830 -0.3988
   42U      H3'  856   6.259   8.847   2.480  1.8032 -2.0712 -3.0290
   42U      C2'  857   6.233   8.798   2.285  0.6383 -0.5544  0.0342
   42U     H2'1  858   6.318   8.736   2.311  1.0339  0.6388  1.7741
   42U      O2'  859   6.139   8.731   2.200 -0.1881 -0.1666  0.0653
   42U     HO'2  860   6.113   8.650   2.244 -1.0733  1.6402  3.1272
   42U      O3'  861   6.060   8.798   2.463 -0.6061 -0.5981  0.0459
   43A        P  862   6.043   8.653   2.527 -0.0568 -0.5570 -0.1739
   43A      O1P  863   5.908   8.648   2.590 -0.1306  0.3897 -0.2915
   43A      O2P  864   6.161   8.637   2.606  0.2546  0.5390 -0.2943
   43A      O5'  865   6.062   8.539   2.412  0.2493 -0.2705 -0.0567
   43A      C5'  866   5.954   8.452   2.374 -0.0697  0.5750 -0.6985
   43A     H5'1  867   5.861   8.504   2.350 -1.3679 -2.1736 -2.1889
   43A     H5'2  868   5.933   8.389   2.461  0.0427  0.1165 -0.9980
   43A      C4'  869   5.997   8.365   2.252  0.0084 -0.1647 -0.1390
   43A      H4'  870   5.909   8.317   2.208 -0.8485  1.9923 -0.9346
   43A      O4'  871   6.079   8.434   2.164 -0.0342  0.0917  0.1717
   43A      C1'  872   6.166   8.347   2.107 -0.1950  0.3509  0.0625
   43A      H1'  873   6.141   8.331   2.002 -0.5698  0.7628  0.0857
   43A       N9  874   6.304   8.388   2.117 -0.4224  0.5092 -0.3752
   43A       C8  875   6.369   8.472   2.207  0.1808 -0.0489  0.0366
   43A       H8  876   6.315   8.523   2.285  0.5038  0.4631 -0.0694
   43A       N7  877   6.497   8.486   2.195  0.7636  0.3375  0.6713
   43A       C5  878   6.525   8.413   2.084 -0.2151 -0.5334 -0.7693
   43A       C6  879   6.641   8.374   2.014 -0.6136 -0.2271  0.1712
   43A       N6  880   6.752   8.431   2.025 -0.1227 -0.1006 -0.0289
   43A      H61  881   6.756   8.517   2.078  1.0382 -0.7875  1.0508
   43A      H62  882   6.825   8.402   1.961 -0.7023  1.1535 -1.3188
   43A       N1  883   6.635   8.286   1.919 -0.8707  0.4484  0.0991
   43A       C2  884   6.517   8.233   1.883 -0.6124 -0.1071  0.1641
   43A       H2  885   6.524   8.160   1.805  1.0253  0.8222 -0.6009
   43A       N3  886   6.400   8.254   1.941 -0.3397 -0.1822  0.4837
   43A       C4  887   6.413   8.344   2.039  0.7671 -0.0116  0.4322
   43A      C3'  888   6.074   8.244   2.299 -0.1568  0.5809  0.2720
   43A      H3'  889   6.150   8.275   2.372 -0.9596 -0.7228  1.7381
   43A      C2'  890   6.140   8.208   2.165  0.0051 -0.4046 -0.3278
   43A     H2'1  891   6.231   8.150   2.178 -0.4510 -1.0787 -0.0511
   43A      O2'  892   6.064   8.125   2.086  0.6024  0.6948 -0.0435
   43A     HO'2  893   6.105   8.038   2.094 -0.9038 -0.2628 -1.9475
   43A      O3'  894   5.997   8.136   2.348 -0.2221  0.1042 -0.4966
   44A        P  895   6.070   8.022   2.434  0.0446  0.1848 -0.6724
   44A      O1P  896   5.973   7.957   2.525  0.1467 -0.6746 -0.1179
   44A      O2P  897   6.191   8.078   2.499 -1.0642 -0.3763  0.2932
   44A      O5'  898   6.119   7.911   2.339  0.5503  0.1838  0.3116
   44A      C5'  899   6.030   7.839   2.253  0.2042  0.2008 -0.4349
   44A     H5'1  900   5.950   7.900   2.210 -0.9815  0.4833  2.0442
   44A     H5'2  901   5.986   7.760   2.314 -0.2165  1.5936  1.1387
   44A      C4'  902   6.112   7.783   2.135  0.6667 -0.0992  0.1854
   44A      H4'  903   6.051   7.744   2.053 -0.1186  0.2371  0.5954
   44A      O4'  904   6.192   7.889   2.088  0.5671  0.8878 -0.3888
   44A      C1'  905   6.312   7.830   2.039 -0.0994 -0.2333 -0.2159
   44A      H1'  906   6.320   7.844   1.931 -0.6550  0.7062 -0.1384
   44A       N9  907   6.437   7.886   2.098 -0.2388 -0.1925 -0.1875
   44A       C8  908   6.443   7.958   2.215 -0.1785  1.0495  0.1243
   44A       H8  909   6.371   7.959   2.295 -0.2400 -2.0500  0.2270
   44A       N7  910   6.560   8.010   2.238  0.1008 -0.0982  0.6700
   44A       C5  911   6.634   7.978   2.122  0.2547 -0.2519 -0.3492
   44A       C6  912   6.758   8.014   2.063  0.2270 -0.1929  0.0772
   44A       N6  913   6.847   8.101   2.112 -0.4030  0.1589 -0.2504
   44A      H61  914   6.836   8.142   2.203  1.6930  0.9641 -0.3103
   44A      H62  915   6.929   8.126   2.058  0.7767 -1.6233  0.6186
   44A       N1  916   6.804   7.964   1.950  0.2982 -0.0245  0.3447
   44A       C2  917   6.719   7.886   1.883  0.5476 -0.1792  0.0421
   44A       H2  918   6.752   7.853   1.786 -0.3003  0.4137 -0.4558
   44A       N3  919   6.598   7.847   1.916 -0.0683  0.3223 -0.0256
   44A       C4  920   6.563   7.897   2.039 -0.2926 -0.3033 -0.6629
   44A      C3'  921   6.208   7.675   2.178 -0.0475 -0.0096 -0.1629
   44A      H3'  922   6.253   7.692   2.276 -2.3020 -1.3199  1.1991
   44A      C2'  923   6.316   7.685   2.072  0.7981  0.5998  0.3570
   44A     H2'1  924   6.407   7.638   2.110 -0.2490 -1.3503  0.5658
   44A      O2'  925   6.269   7.604   1.961  0.2146 -0.0296  0.6836
   44A     HO'2  926   6.182   7.576   1.988 -0.0737 -1.0577 -1.1180
   44A      O3'  927   6.139   7.552   2.177 -0.5747  0.2431  0.1729
   45U        P  928   6.194   7.421   2.245  0.0796 -0.2297 -0.1691
   45U      O1P  929   6.099   7.311   2.229 -0.3360 -0.3149 -0.1755
   45U      O2P  930   6.231   7.463   2.383  0.4370  0.4477 -0.8340
   45U      O5'  931   6.327   7.394   2.158 -0.5305 -0.1991 -0.2212
   45U      C5'  932   6.320   7.301   2.050  0.4031 -0.3966  0.3755
   45U     H5'1  933   6.254   7.336   1.971  1.3051  3.8394  1.2388
   45U     H5'2  934   6.281   7.204   2.079  1.9240 -0.1984  3.5140
   45U      C4'  935   6.455   7.288   1.979  0.6997 -0.0260  0.2491
   45U      H4'  936   6.431   7.242   1.883 -0.3878  2.3946 -0.7409
   45U      O4'  937   6.515   7.413   1.946  0.7799  0.4861 -0.5499
   45U      C1'  938   6.656   7.396   1.971  0.3041  0.5190  0.8485
   45U      H1'  939   6.705   7.415   1.875  2.5964 -2.6951  1.2192
   45U       N1  940   6.709   7.502   2.060 -0.0857 -0.1015 -0.7223
   45U       C6  941   6.631   7.533   2.166 -0.1803  0.0590 -0.2782
   45U       H6  942   6.540   7.481   2.192 -1.9097  3.1184  0.2287
   45U       C5  943   6.669   7.636   2.249 -0.4213 -0.2334 -0.3662
   45U       H5  944   6.614   7.655   2.339  1.1500 -2.0536  1.0543
   45U       C4  945   6.790   7.714   2.224  0.7309 -0.2990  0.5037
   45U       O4  946   6.831   7.805   2.293 -0.1868  0.1130  0.4611
   45U       N3  947   6.861   7.675   2.116 -0.4983 -0.4395 -0.0171
   45U       H3  948   6.945   7.726   2.093 -0.9483  0.9728  1.2847
   45U       C2  949   6.837   7.562   2.044 -0.4898 -0.1361  0.0181
   45U       O2  950   6.922   7.512   1.966 -0.1475 -0.0301 -0.0042
   45U      C3'  951   6.553   7.205   2.058  0.1887 -0.2197  0.2098
   45U      H3'  952   6.550   7.236   2.163 -1.1572  0.9782 -0.1440
   45U      C2'  953   6.686   7.249   2.005  0.2882 -0.5912  0.0826
   45U     H2'1  954   6.764   7.246   2.082 -0.3817  0.7149  0.8384
   45U      O2'  955   6.739   7.194   1.881 -0.4789  0.1571  0.1310
   45U     HO'2  956   6.776   7.109   1.907  0.9329  0.2853 -1.2607
   45U      O3'  957   6.534   7.068   2.037 -0.0871 -0.3343 -0.1389
   46U        P  958   6.611   6.962   2.129 -0.6455 -0.2224  0.6305
   46U      O1P  959   6.558   6.826   2.098 -0.2075  0.0036 -0.3995
   46U      O2P  960   6.604   7.011   2.269  0.1683  1.3842 -0.4666
   46U      O5'  961   6.769   6.983   2.089 -0.1222  0.8422 -0.2746
   46U      C5'  962   6.873   6.895   2.134  0.3479  0.4480  0.3385
   46U     H5'1  963   6.858   6.802   2.079 -1.3179  2.2032 -2.4351
   46U     H5'2  964   6.872   6.886   2.243 -1.0122  0.9802  0.3920
   46U      C4'  965   7.010   6.954   2.099  0.2864 -0.0935  0.1625
   46U      H4'  966   7.054   6.893   2.020 -0.2801 -0.5486  0.1867
   46U      O4'  967   7.003   7.083   2.053  0.0034 -0.0168 -0.0395
   46U      C1'  968   7.112   7.156   2.104  0.4785  0.5569  0.6111
   46U      H1'  969   7.155   7.216   2.024  0.8515 -0.0870  0.3200
   46U       N1  970   7.067   7.250   2.204  0.0754 -0.1237 -0.4636
   46U       C6  971   6.946   7.243   2.273 -0.2478  0.0878  0.3086
   46U       H6  972   6.883   7.161   2.243  0.5739  0.4868 -2.8754
   46U       C5  973   6.905   7.346   2.356  0.4481  0.4286  0.7178
   46U       H5  974   6.805   7.350   2.396 -0.4221  1.0310 -1.4350
   46U       C4  975   6.995   7.451   2.389 -0.2981  0.4780 -0.0869
   46U       O4  976   6.969   7.542   2.463  0.4969  0.4501 -0.0465
   46U       N3  977   7.116   7.453   2.320  0.5845 -0.2256 -0.3259
   46U       H3  978   7.180   7.529   2.340  0.3478 -0.3397  0.9189
   46U       C2  979   7.148   7.361   2.227  0.0827 -0.4629  0.9150
   46U       O2  980   7.246   7.379   2.155 -0.7390  0.4867 -0.6004
   46U      C3'  981   7.112   6.937   2.209 -0.0788  0.1167 -0.3717
   46U      H3'  982   7.078   6.961   2.310 -0.4281 -0.3482 -0.3769
   46U      C2'  983   7.208   7.044   2.154 -0.1932 -0.9163 -0.6308
   46U     H2'1  984   7.273   7.083   2.232 -1.7555  0.8825 -0.1291
   46U      O2'  985   7.275   7.008   2.043  0.4681 -0.2838  0.1316
   46U     HO'2  986   7.268   6.912   2.039  0.6669 -0.2694 -2.8993
   46U      O3'  987   7.180   6.808   2.197  0.4391 -0.0750 -0.0025
   47A        P  988   7.251   6.747   2.318  0.0121 -0.0506  0.3757
   47A      O1P  989   7.324   6.622   2.270 -0.0932 -0.1519 -0.5857
   47A      O2P  990   7.156   6.730   2.429  0.6835 -0.2358  0.3151
   47A      O5'  991   7.355   6.850   2.373 -0.2668 -0.7771 -0.7268
   47A      C5'  992   7.489   6.852   2.332 -0.5568  0.2214 -0.0261
   47A     H5'1  993   7.501   6.865   2.225  2.0646  0.1216  0.1852
   47A     H5'2  994   7.543   6.760   2.355 -0.9811 -0.5065 -1.7927
   47A      C4'  995   7.561   6.974   2.393  0.3919  0.0245 -0.4510
   47A      H4'  996   7.662   6.986   2.353  1.3321  0.5992  1.9121
   47A      O4'  997   7.487   7.090   2.387 -1.1338  0.3640 -0.1936
   47A      C1'  998   7.522   7.183   2.495 -0.3641 -0.3788  0.1097
   47A      H1'  999   7.569   7.272   2.452 -3.0580  0.4877 -1.2899
   47A       N9 1000   7.397   7.222   2.556  0.4517 -0.1674  0.1283
   47A       C8 1001   7.266   7.173   2.533 -0.4553  0.3342 -0.2204
   47A       H8 1002   7.244   7.079   2.485 -0.6401 -1.0461  2.3986
   47A       N7 1003   7.168   7.249   2.576 -0.7979  0.3465  0.3205
   47A       C5 1004   7.237   7.350   2.647  0.1108  0.3970 -0.1208
   47A       C6 1005   7.195   7.468   2.716  0.5918  0.7120  0.7551
   47A       N6 1006   7.070   7.512   2.732  0.1843  0.1374 -0.0243
   47A      H61 1007   6.991   7.469   2.685  0.6620 -0.9751  0.1636
   47A      H62 1008   7.059   7.601   2.779  1.4961  0.7219 -0.7841
   47A       N1 1009   7.287   7.549   2.765 -0.0288 -0.8617 -0.6763
   47A       C2 1010   7.415   7.518   2.745 -0.8060 -0.6469  0.0527
   47A       H2 1011   7.487   7.584   2.792 -1.4927  2.2977 -2.7464
   47A       N3 1012   7.471   7.415   2.689  0.1470 -0.0880 -0.2990
   47A       C4 1013   7.374   7.336   2.637 -1.0822 -0.3297  0.8120
   47A      C3' 1014   7.584   6.957   2.544 -0.4790 -0.4673 -0.0555
   47A      H3' 1015   7.491   6.920   2.588  0.9913 -2.5453  1.4797
   47A      C2' 1016   7.620   7.107   2.589 -0.2882  0.5025 -0.0251
   47A     H2'1 1017   7.581   7.125   2.689 -0.5239  1.5796 -0.3050
   47A      O2' 1018   7.754   7.128   2.557 -0.2490  0.3209  0.8299
   47A     HO'2 1019   7.786   7.207   2.603  0.6827  1.4323 -1.5618
   47A      O3' 1020   7.688   6.869   2.573 -0.1867  0.6064  0.1372
   48U        P 1021   7.695   6.801   2.718 -0.2031 -0.1119 -0.0622
   48U      O1P 1022   7.815   6.714   2.717  0.4149 -0.2415 -0.6060
   48U      O2P 1023   7.564   6.741   2.732 -0.4407 -0.3082  0.4256
   48U      O5' 1024   7.710   6.908   2.839 -0.2218  0.3906  1.2388
   48U      C5' 1025   7.823   6.984   2.866  0.1624  1.0178  0.7559
   48U     H5'1 1026   7.863   7.010   2.767  0.7671 -1.9552  0.1167
   48U     H5'2 1027   7.897   6.922   2.917 -0.5375  0.0714  0.6549
   48U      C4' 1028   7.796   7.097   2.953 -0.1334 -0.0677 -0.4443
   48U      H4' 1029   7.881   7.165   2.956 -1.7082  2.0135 -0.1613
   48U      O4' 1030   7.693   7.181   2.899 -0.3600  0.3936 -0.3364
   48U      C1' 1031   7.634   7.253   3.002 -0.3628 -0.0653 -0.0643
   48U      H1' 1032   7.652   7.360   2.992  0.7118 -0.3823 -1.9754
   48U       N1 1033   7.476   7.243   3.008  0.0559 -0.1038 -0.2869
   48U       C6 1034   7.405   7.137   2.945  0.1590  0.4521 -0.0099
   48U       H6 1035   7.462   7.058   2.899  2.5166  0.2020  3.0322
   48U       C5 1036   7.272   7.154   2.925  0.3491  0.2924  0.1634
   48U       H5 1037   7.215   7.089   2.860  0.8873  0.2983 -0.3243
   48U       C4 1038   7.195   7.265   2.975 -0.0871 -0.1920 -0.5233
   48U       O4 1039   7.073   7.291   2.963  0.2786 -0.4904 -0.2748
   48U       N3 1040   7.272   7.358   3.046  0.1981 -0.1318  0.0118
   48U       H3 1041   7.227   7.434   3.093  1.0567  1.8659 -2.2030
   48U       C2 1042   7.408   7.353   3.065  0.0676 -0.3607  0.9457
   48U       O2 1043   7.464   7.428   3.145 -0.2228  0.3606  0.7174
   48U      C3' 1044   7.749   7.066   3.093 -0.5174  0.3849  0.0513
   48U      H3' 1045   7.663   7.000   3.083 -1.4293  1.8369 -2.9885
   48U      C2' 1046   7.689   7.203   3.129 -0.2294 -0.1896 -0.1923
   48U     H2'1 1047   7.610   7.203   3.204 -0.5598 -0.7175 -0.5357
   48U      O2' 1048   7.787   7.292   3.178 -0.3662  0.3594 -0.0722
   48U     HO'2 1049   7.779   7.308   3.272  1.0979 -1.3618  0.4048
   48U      O3' 1050   7.866   7.023   3.165  0.0674  0.0149  0.5175
   49C        P 1051   7.859   6.968   3.314 -0.1327 -0.0469 -0.3821
   49C      O1P 1052   7.999   6.941   3.362 -0.2609 -0.2587  0.8979
   49C      O2P 1053   7.754   6.865   3.322  0.3086 -0.7499  0.0555
   49C      O5' 1054   7.800   7.083   3.412 -0.2320  0.2692  0.7832
   49C      C5' 1055   7.876   7.175   3.483  0.4142 -0.3165  0.8150
   49C     H5'1 1056   7.940   7.219   3.407 -0.6354  0.1224  0.1727
   49C     H5'2 1057   7.931   7.118   3.559 -0.8015 -0.6203  1.5102
   49C      C4' 1058   7.787   7.282   3.542  0.0627  0.0222 -0.4841
   49C      H4' 1059   7.860   7.350   3.585  0.0366 -0.2904  0.0569
   49C      O4' 1060   7.709   7.345   3.439  0.2810  0.2825 -0.4075
   49C      C1' 1061   7.593   7.384   3.509 -0.0430  0.2012  0.0576
   49C      H1' 1062   7.584   7.492   3.494 -0.4972  0.3331  1.1492
   49C       N1 1063   7.472   7.324   3.452 -0.0527  0.2752 -0.5843
   49C       C6 1064   7.475   7.198   3.399 -0.1257  0.3368  0.0344
   49C       H6 1065   7.567   7.141   3.398 -0.6872 -0.5622 -0.6935
   49C       C5 1066   7.367   7.141   3.343 -0.3583  0.3486 -0.4446
   49C       H5 1067   7.373   7.038   3.311  1.0234  0.5373 -0.8369
   49C       C4 1068   7.245   7.220   3.346 -0.4295 -0.3783 -0.3353
   49C       N4 1069   7.135   7.190   3.284 -1.0339 -0.3395 -0.3472
   49C      H41 1070   7.115   7.094   3.259 -0.3811 -0.6057  0.1279
   49C      H42 1071   7.054   7.243   3.315 -0.6545  0.2463 -0.3583
   49C       N3 1072   7.241   7.346   3.393 -0.0277 -0.1070 -0.0220
   49C       C2 1073   7.355   7.397   3.451 -0.0661  0.2888  0.1313
   49C       O2 1074   7.342   7.502   3.508  0.7106 -0.3520  0.0967
   49C      C3' 1075   7.697   7.241   3.661  0.0345 -0.3114 -0.2540
   49C      H3' 1076   7.633   7.154   3.643 -1.9717  1.4230 -1.9763
   49C      C2' 1077   7.601   7.361   3.658 -0.3805 -0.3606 -0.0907
   49C     H2'1 1078   7.509   7.326   3.704 -0.4955  0.7656  0.5737
   49C      O2' 1079   7.655   7.479   3.727 -0.2866  0.5714 -0.3528
   49C     HO'2 1080   7.715   7.450   3.795 -1.2153  2.3564  1.3432
   49C      O3' 1081   7.778   7.248   3.778 -0.1441  0.0588  0.6297
   50U        P 1082   7.757   7.138   3.892 -0.0570 -0.4166  0.4873
   50U      O1P 1083   7.848   7.174   4.000 -0.1560 -0.6936 -0.1957
   50U      O2P 1084   7.765   7.000   3.839  0.0808  0.5098 -0.3314
   50U      O5' 1085   7.604   7.173   3.931 -0.5504 -0.5986  0.5993
   50U      C5' 1086   7.576   7.282   4.016 -0.1713  0.5456 -0.4859
   50U     H5'1 1087   7.621   7.375   3.981 -0.2045  0.6351 -0.2916
   50U     H5'2 1088   7.625   7.256   4.109  1.6466 -0.3631 -1.6394
   50U      C4' 1089   7.422   7.311   4.033 -0.8285 -0.5063  0.5373
   50U      H4' 1090   7.414   7.392   4.104 -0.7446  0.2124 -0.2575
   50U      O4' 1091   7.368   7.348   3.906 -0.2861 -0.4637 -0.3583
   50U      C1' 1092   7.233   7.310   3.904  0.0608  0.5872  0.2764
   50U      H1' 1093   7.172   7.400   3.895 -0.5608  0.2403  0.9352
   50U       N1 1094   7.198   7.236   3.784  0.0929  0.2003  0.1793
   50U       C6 1095   7.275   7.142   3.728 -0.1411  0.2289 -0.4481
   50U       H6 1096   7.380   7.141   3.754  0.1007  0.3895 -1.3538
   50U       C5 1097   7.228   7.057   3.632 -1.0332  0.0551 -0.0104
   50U       H5 1098   7.291   6.983   3.584  0.4616  0.2287  1.5742
   50U       C4 1099   7.091   7.054   3.601 -0.2856  0.5224 -0.0011
   50U       O4 1100   7.040   6.982   3.519 -0.3867 -0.4720 -0.5443
   50U       N3 1101   7.019   7.156   3.653  0.0609  0.4654 -0.0638
   50U       H3 1102   6.918   7.152   3.653 -0.0516  1.7532  2.1123
   50U       C2 1103   7.071   7.254   3.735 -0.3940 -0.3683 -0.6810
   50U       O2 1104   6.985   7.335   3.761 -0.1276  0.2759 -0.1739
   50U      C3' 1105   7.344   7.191   4.083 -0.2732  0.5357 -0.1196
   50U      H3' 1106   7.381   7.100   4.035 -1.4882  0.4320 -0.8796
   50U      C2' 1107   7.206   7.228   4.033  0.8498 -0.7286  0.3228
   50U     H2'1 1108   7.147   7.137   4.025 -1.2180  0.6500 -1.2120
   50U      O2' 1109   7.132   7.304   4.135 -0.2479  0.0202  0.0948
   50U     HO'2 1110   7.141   7.256   4.217  0.4105  0.3788  0.2304
   50U      O3' 1111   7.340   7.164   4.230 -0.3892 -0.2487 -0.4227
   51A        P 1112   7.295   7.036   4.295  0.2333 -0.0093  0.0794
   51A      O1P 1113   7.345   7.050   4.432  0.2951  0.0829 -0.7559
   51A      O2P 1114   7.333   6.914   4.219 -0.0385  0.0564  0.0765
   51A      O5' 1115   7.131   7.039   4.291  0.1328  0.2002  0.3590
   51A      C5' 1116   7.052   7.103   4.386  0.5471  0.5563 -0.7649
   51A     H5'1 1117   7.078   7.208   4.395 -0.6919  0.8152  0.0704
   51A     H5'2 1118   7.059   7.050   4.481 -3.7851 -0.9072 -1.0488
   51A      C4' 1119   6.902   7.092   4.338  0.2527  0.3104  0.2133
   51A      H4' 1120   6.845   7.156   4.406 -0.8384  1.3841 -1.6424
   51A      O4' 1121   6.887   7.129   4.206 -0.5897 -0.0786  0.2039
   51A      C1' 1122   6.777   7.070   4.142 -0.1172  0.1994 -0.9271
   51A      H1' 1123   6.702   7.144   4.115  0.3185 -0.2983 -3.8049
   51A       N9 1124   6.822   7.003   4.020 -0.6702  0.0109 -0.4837
   51A       C8 1125   6.946   6.928   3.991 -0.3261 -0.2612  0.1961
   51A       H8 1126   7.037   6.932   4.049  0.3217 -0.7462 -0.7616
   51A       N7 1127   6.945   6.875   3.874  0.0580  0.1973 -0.1085
   51A       C5 1128   6.814   6.899   3.825  0.1141 -0.2105  0.3669
   51A       C6 1129   6.744   6.866   3.706  0.0620 -0.2170  0.3486
   51A       N6 1130   6.780   6.787   3.604 -0.2709  0.1707 -1.0636
   51A      H61 1131   6.878   6.760   3.602 -0.4340 -0.7000  0.7036
   51A      H62 1132   6.716   6.774   3.528 -1.6924  1.0444 -0.0557
   51A       N1 1133   6.612   6.897   3.699  0.2342 -0.0784  1.5413
   51A       C2 1134   6.560   6.984   3.779 -0.4325 -0.2548  0.0313
   51A       H2 1135   6.461   7.023   3.761  0.9477  4.2466  0.7972
   51A       N3 1136   6.617   7.027   3.895  0.1250  0.4759 -0.2356
   51A       C4 1137   6.738   6.974   3.913 -0.5872  0.7236  0.1069
   51A      C3' 1138   6.848   6.949   4.344 -0.4397 -0.7480 -0.0584
   51A      H3' 1139   6.913   6.871   4.305  0.7292 -0.6910  1.6773
   51A      C2' 1140   6.724   6.974   4.255 -1.0256 -0.1798  0.1225
   51A     H2'1 1141   6.699   6.875   4.215 -0.0224 -1.5662  2.7166
   51A      O2' 1142   6.618   7.037   4.319  0.3120 -0.3171 -0.7510
   51A     HO'2 1143   6.597   6.978   4.392 -0.1022  0.8128  0.0770
   51A      O3' 1144   6.817   6.920   4.478 -0.1608 -0.1838  0.2107
   52U        P 1145   6.802   6.772   4.524  0.0520 -0.4352  0.2637
   52U      O1P 1146   6.774   6.780   4.662  0.6098  0.3848 -0.4745
   52U      O2P 1147   6.927   6.701   4.481 -0.2447 -0.3508  0.2166
   52U      O5' 1148   6.682   6.716   4.434  0.2498 -0.0196 -0.1019
   52U      C5' 1149   6.549   6.744   4.476  0.2048  0.8781 -0.2045
   52U     H5'1 1150   6.544   6.850   4.499 -0.2319  0.7391  0.3696
   52U     H5'2 1151   6.515   6.690   4.565 -1.5901 -0.9910 -1.9145
   52U      C4' 1152   6.443   6.711   4.368 -0.5115 -0.6005  0.1473
   52U      H4' 1153   6.349   6.762   4.392 -0.0798  0.0825  0.4212
   52U      O4' 1154   6.486   6.750   4.236 -0.4278  0.2661 -0.0947
   52U      C1' 1155   6.440   6.660   4.139  0.3074  0.2945 -0.9574
   52U      H1' 1156   6.364   6.715   4.084  0.3397  1.1906 -0.1131
   52U       N1 1157   6.549   6.619   4.053 -0.0274 -0.7576  0.0317
   52U       C6 1158   6.675   6.603   4.103 -0.6271  0.2075 -0.5420
   52U       H6 1159   6.703   6.614   4.207  1.3703  0.4395 -1.0568
   52U       C5 1160   6.777   6.562   4.021  0.3438  0.0434 -0.4204
   52U       H5 1161   6.876   6.555   4.062 -1.0174 -0.0816  3.2727
   52U       C4 1162   6.759   6.544   3.880 -0.0969  0.1833 -0.0870
   52U       O4 1163   6.848   6.513   3.803  0.1934 -0.3185 -0.0186
   52U       N3 1164   6.631   6.558   3.839  0.2499  0.3765  0.7691
   52U       H3 1165   6.613   6.523   3.746  2.9369  1.7499 -0.3988
   52U       C2 1166   6.523   6.593   3.917  0.7353 -0.4544 -0.1153
   52U       O2 1167   6.411   6.596   3.866  0.9627  0.4803 -1.2913
   52U      C3' 1168   6.436   6.555   4.363  0.2488 -0.0238 -0.8152
   52U      H3' 1169   6.538   6.518   4.373  0.1781  0.2565  1.7693
   52U      C2' 1170   6.385   6.538   4.222 -0.7764 -0.0467  1.0211
   52U     H2'1 1171   6.418   6.448   4.171  1.6434  2.1529 -1.6252
   52U      O2' 1172   6.243   6.546   4.210 -0.1886  0.1852  0.2716
   52U     HO'2 1173   6.216   6.454   4.207  0.3743  0.0275 -2.3575
   52U      O3' 1174   6.343   6.492   4.460  0.3131  0.3797 -0.1754
   53U        P 1175   6.342   6.328   4.467  0.2084 -0.3183  0.1025
   53U      O1P 1176   6.255   6.297   4.584  0.1345  0.1527 -0.2366
   53U      O2P 1177   6.483   6.276   4.464  0.4627  0.4792  0.1525
   53U      O5' 1178   6.266   6.298   4.330 -0.3629 -0.0584 -0.2028
   53U      C5' 1179   6.125   6.278   4.320  0.4976 -0.2133  0.0631
   53U     H5'1 1180   6.073   6.374   4.321 -1.8559 -1.3409 -2.0271
   53U     H5'2 1181   6.086   6.230   4.410  0.9556  0.6823  0.7600
   53U      C4' 1182   6.075   6.206   4.191 -0.0574  0.4537  0.1180
   53U      H4' 1183   5.966   6.215   4.201  0.0489  1.2058  0.7498
   53U      O4' 1184   6.114   6.287   4.077 -0.5488 -0.0173 -0.4160
   53U      C1' 1185   6.140   6.202   3.955 -0.4216 -0.4764 -0.2694
   53U      H1' 1186   6.071   6.240   3.879 -3.4471  0.6853  2.7749
   53U       N1 1187   6.288   6.192   3.920  0.7279  0.2501  0.9270
   53U       C6 1188   6.384   6.213   4.011  0.8547  0.6440 -0.7019
   53U       H6 1189   6.353   6.228   4.113 -0.1496  1.0167 -1.0454
   53U       C5 1190   6.515   6.239   3.974 -0.7119  0.1178 -0.1153
   53U       H5 1191   6.586   6.266   4.051 -0.0633 -1.9221  0.0640
   53U       C4 1192   6.561   6.221   3.840 -0.6663 -0.2897  0.1190
   53U       O4 1193   6.680   6.224   3.803 -0.1861 -0.4997  0.9415
   53U       N3 1194   6.456   6.200   3.750  0.0500  0.4589 -0.0183
   53U       H3 1195   6.484   6.183   3.654 -1.1258  1.2913 -0.5297
   53U       C2 1196   6.322   6.190   3.781  0.4901  0.1468 -1.2072
   53U       O2 1197   6.233   6.174   3.693 -0.2945 -0.3449  0.6847
   53U      C3' 1198   6.103   6.060   4.158 -1.1079  0.1842  0.1879
   53U      H3' 1199   6.206   6.035   4.182 -1.1721  0.1418  0.4208
   53U      C2' 1200   6.078   6.071   4.005  0.3338  0.2655  0.8867
   53U     H2'1 1201   6.126   5.985   3.958  1.0419  0.7977  0.6205
   53U      O2' 1202   5.932   6.077   3.986 -0.2065 -0.0458  0.0553
   53U     HO'2 1203   5.891   6.039   4.064 -1.1908 -1.7382 -1.1971
   53U      O3' 1204   6.007   5.967   4.209 -0.4765  0.1533 -0.4085
   54C        P 1205   6.038   5.816   4.208 -0.2880 -0.3126  0.4101
   54C      O1P 1206   5.922   5.753   4.268 -0.2163  0.4078 -0.2089
   54C      O2P 1207   6.168   5.786   4.275  0.4340  0.1878  0.6721
   54C      O5' 1208   6.044   5.770   4.056 -0.3741 -1.0772 -0.3764
   54C      C5' 1209   5.932   5.743   3.979 -0.2903 -0.0861 -0.0276
   54C     H5'1 1210   5.866   5.829   3.988  1.9922  1.8012 -0.4267
   54C     H5'2 1211   5.879   5.658   4.023 -1.2560  0.3063 -0.4121
   54C      C4' 1212   5.976   5.716   3.834  0.1946 -0.1310  0.4423
   54C      H4' 1213   5.887   5.715   3.771  0.2506 -0.7001  0.3673
   54C      O4' 1214   6.065   5.815   3.788  0.0471  0.0997  0.2900
   54C      C1' 1215   6.160   5.765   3.697 -0.1555 -0.4606 -0.3561
   54C      H1' 1216   6.146   5.804   3.596  0.2406 -0.9717 -0.6145
   54C       N1 1217   6.301   5.798   3.739  0.2075 -0.0104 -0.6380
   54C       C6 1218   6.348   5.816   3.869  0.6866  0.2085 -0.6761
   54C       H6 1219   6.280   5.805   3.952  0.4845 -1.6749 -1.0573
   54C       C5 1220   6.475   5.849   3.894 -0.1491 -0.1909  0.0154
   54C       H5 1221   6.512   5.880   3.990  0.1245 -0.1485 -0.1047
   54C       C4 1222   6.558   5.853   3.787  0.0895  0.1936 -0.1654
   54C       N4 1223   6.683   5.883   3.810 -0.0786 -1.1391 -0.2632
   54C      H41 1224   6.720   5.884   3.903  0.7077  0.4061 -0.5612
   54C      H42 1225   6.739   5.893   3.726  0.7728 -2.0592  0.1813
   54C       N3 1226   6.515   5.847   3.661  0.0870  0.2846 -0.0380
   54C       C2 1227   6.391   5.822   3.632  0.7205 -0.5722 -0.2200
   54C       O2 1228   6.358   5.806   3.513  0.7712  0.1232  0.4304
   54C      C3' 1229   6.046   5.584   3.812 -0.2072  0.9195  0.5386
   54C      H3' 1230   6.120   5.565   3.890  1.0719 -2.1099 -1.2697
   54C      C2' 1231   6.121   5.622   3.679  0.4468  0.0648 -0.5290
   54C     H2'1 1232   6.216   5.568   3.676 -0.0993 -1.0052  0.4537
   54C      O2' 1233   6.037   5.609   3.569  0.0996  0.2208  0.1963
   54C     HO'2 1234   6.037   5.514   3.553 -0.7306  0.2697 -0.1300
   54C      O3' 1235   5.949   5.479   3.800  0.0752 -1.0422 -0.3493
   55C        P 1236   5.986   5.326   3.815 -0.2474 -0.1508  0.0301
   55C      O1P 1237   5.860   5.245   3.814  0.2826  0.3180  0.0943
   55C      O2P 1238   6.075   5.305   3.932  0.0179 -0.5370  0.2320
   55C      O5' 1239   6.081   5.284   3.687  0.0965  0.0864 -0.1490
   55C      C5' 1240   6.025   5.248   3.560 -0.3844  0.4201 -0.5866
   55C     H5'1 1241   5.960   5.327   3.522  0.7330  1.2010 -0.9271
   55C     H5'2 1242   5.984   5.147   3.562 -0.9794  0.5009 -3.5868
   55C      C4' 1243   6.135   5.254   3.453 -0.5365  0.5741 -0.4361
   55C      H4' 1244   6.089   5.251   3.355 -0.4201  1.6505 -0.5353
   55C      O4' 1245   6.197   5.383   3.458  0.3761 -0.7625  0.0394
   55C      C1' 1246   6.333   5.357   3.421  0.2888  0.3181  0.3754
   55C      H1' 1247   6.348   5.414   3.329  1.3485 -3.3791 -1.9426
   55C       N1 1248   6.430   5.413   3.520 -0.8000  0.7433  0.1821
   55C       C6 1249   6.412   5.408   3.654 -0.3521  0.1282  1.0433
   55C       H6 1250   6.324   5.371   3.705 -1.4317 -0.6097 -1.2241
   55C       C5 1251   6.505   5.455   3.737 -0.5910 -0.3025 -0.4573
   55C       H5 1252   6.482   5.450   3.842  0.0879  1.9324 -0.1486
   55C       C4 1253   6.627   5.499   3.684  1.0147 -0.9370  1.2248
   55C       N4 1254   6.719   5.552   3.767  0.3136  0.5168 -0.1886
   55C      H41 1255   6.693   5.561   3.864  0.9455  2.4654 -0.1599
   55C      H42 1256   6.806   5.596   3.742  1.1075 -0.8282  0.1317
   55C       N3 1257   6.653   5.493   3.553  0.1017 -0.2067 -0.4503
   55C       C2 1258   6.557   5.446   3.472 -0.0584 -0.0915  0.4058
   55C       O2 1259   6.592   5.420   3.358 -0.4634 -0.1031  0.6436
   55C      C3' 1260   6.232   5.141   3.463 -0.4861 -0.4361  0.5214
   55C      H3' 1261   6.254   5.122   3.568  2.0745  1.7665  0.5005
   55C      C2' 1262   6.351   5.209   3.392 -0.2246 -0.2194 -0.1746
   55C     H2'1 1263   6.445   5.162   3.419 -0.3876 -1.4765 -1.6427
   55C      O2' 1264   6.348   5.195   3.250 -0.8180  0.5030  0.2430
   55C     HO'2 1265   6.275   5.139   3.223 -1.3763  0.4542  1.8017
   55C      O3' 1266   6.186   5.025   3.396  0.0643  0.0900  0.2126
   56G        P 1267   6.253   4.882   3.428 -0.0716  0.0863  0.1823
   56G      O1P 1268   6.188   4.782   3.343  0.1240  0.4882  0.5754
   56G      O2P 1269   6.235   4.856   3.570  0.0212 -0.2197 -0.5956
   56G      O5' 1270   6.408   4.881   3.396 -0.4819  0.0576 -0.1404
   56G      C5' 1271   6.449   4.876   3.256 -0.0789  0.1194  0.4118
   56G     H5'1 1272   6.405   4.960   3.202 -0.0454  0.3823  0.7888
   56G     H5'2 1273   6.424   4.786   3.200 -0.1295  0.1230  0.4284
   56G      C4' 1274   6.600   4.905   3.249 -0.0280  0.0879  0.7461
   56G      H4' 1275   6.620   4.908   3.142 -1.2119 -0.6181  0.4833
   56G      O4' 1276   6.626   5.036   3.296 -0.4268  0.1883 -0.5022
   56G      C1' 1277   6.762   5.038   3.340 -0.2343  0.2978 -0.2062
   56G      H1' 1278   6.803   5.122   3.284  0.0795 -0.9505 -1.9331
   56G       N9 1279   6.767   5.080   3.484  0.1275  0.2187 -0.1797
   56G       C8 1280   6.668   5.084   3.579  0.5679 -0.2359  0.0870
   56G       H8 1281   6.569   5.045   3.558  0.3754  0.5176 -0.4411
   56G       N7 1282   6.705   5.146   3.686  0.3212 -0.1150 -0.2106
   56G       C5 1283   6.836   5.181   3.661  0.1638  0.4158  0.1879
   56G       C6 1284   6.931   5.257   3.742 -0.4575 -0.3438  0.3583
   56G       O6 1285   6.918   5.311   3.847  0.1068  0.0809 -0.2671
   56G       N1 1286   7.057   5.264   3.680 -0.0867 -0.6244  0.0085
   56G       H1 1287   7.131   5.313   3.729 -0.4193  0.0864 -0.1876
   56G       C2 1288   7.088   5.206   3.560  0.1406  0.8506  0.4878
   56G       N2 1289   7.212   5.202   3.527  0.1848  0.0411  0.1697
   56G      H21 1290   7.269   5.267   3.579 -2.5254  1.0158  2.1330
   56G      H22 1291   7.243   5.146   3.448 -0.6859 -0.4013  0.1403
   56G       N3 1292   7.001   5.144   3.485  0.3285 -0.2218 -0.1550
   56G       C4 1293   6.879   5.130   3.542  0.2298 -0.3939  0.2227
   56G      C3' 1294   6.701   4.818   3.320 -0.9273  0.4666 -0.2893
   56G      H3' 1295   6.681   4.816   3.427  3.1174  0.5994  0.6010
   56G      C2' 1296   6.830   4.901   3.307 -0.0619  0.6593 -0.1270
   56G     H2'1 1297   6.907   4.880   3.381 -0.8696 -1.3131  0.2444
   56G      O2' 1298   6.884   4.918   3.177  0.3953 -0.3783 -0.1917
   56G     HO'2 1299   6.965   4.967   3.192 -0.7013  1.5659 -0.3201
   56G      O3' 1300   6.705   4.686   3.269 -0.4591 -0.4025  0.1964
   57U        P 1301   6.770   4.569   3.353 -0.4672  0.1485 -0.0722
   57U      O1P 1302   6.791   4.452   3.260 -0.3868  0.0613  0.3326
   57U      O2P 1303   6.689   4.552   3.473  0.0800  0.1870 -0.1575
   57U      O5' 1304   6.921   4.619   3.389 -0.2640 -0.3087 -0.2540
   57U      C5' 1305   7.033   4.619   3.293  0.8814 -0.3031 -0.3873
   57U     H5'1 1306   7.014   4.680   3.205  2.5341 -0.2803 -0.7521
   57U     H5'2 1307   7.044   4.517   3.256 -0.5771 -1.0510  1.0718
   57U      C4' 1308   7.160   4.667   3.356  0.5335 -0.1919 -0.0241
   57U      H4' 1309   7.236   4.657   3.279  1.5384  1.2228  0.7467
   57U      O4' 1310   7.148   4.803   3.407  0.0465  0.6899 -0.0015
   57U      C1' 1311   7.243   4.818   3.509 -0.5592 -0.2204  0.2229
   57U      H1' 1312   7.322   4.886   3.479 -1.5533  1.6771  1.6606
   57U       N1 1313   7.180   4.871   3.624 -0.2232 -0.5539 -0.0201
   57U       C6 1314   7.042   4.852   3.651 -0.1624  0.2775 -0.0160
   57U       H6 1315   6.987   4.795   3.578  0.8341 -0.2935 -0.3295
   57U       C5 1316   6.985   4.902   3.762 -0.8426  0.1233  0.0314
   57U       H5 1317   6.881   4.879   3.785 -1.4149  2.2444 -0.2285
   57U       C4 1318   7.063   4.982   3.856  0.2295  0.2138 -0.3050
   57U       O4 1319   7.021   5.022   3.962 -0.1327 -0.7583 -0.4963
   57U       N3 1320   7.197   5.004   3.817 -0.4237  0.4276 -0.2510
   57U       H3 1321   7.255   5.059   3.880  0.4836 -0.3971 -0.3386
   57U       C2 1322   7.258   4.951   3.705 -0.2058 -0.3273 -0.0089
   57U       O2 1323   7.375   4.976   3.677 -0.9619 -0.1761 -0.6695
   57U      C3' 1324   7.205   4.586   3.477 -0.2935  1.5010 -0.3040
   57U      H3' 1325   7.126   4.579   3.552 -0.7539  0.5677 -0.8679
   57U      C2' 1326   7.302   4.682   3.541 -0.2239  0.2073  0.2369
   57U     H2'1 1327   7.314   4.655   3.646 -0.8550  2.1859  0.8607
   57U      O2' 1328   7.426   4.681   3.461  0.3922 -0.5557  0.2203
   57U     HO'2 1329   7.489   4.747   3.493  0.5981 -0.7354  0.1880
   57U      O3' 1330   7.249   4.455   3.453  0.0580 -0.2213 -0.2779
   58A        P 1331   7.255   4.345   3.565 -0.1041 -0.0830 -0.1234
   58A      O1P 1332   7.318   4.219   3.516  0.4902  0.5708  0.2597
   58A      O2P 1333   7.118   4.337   3.625 -0.3389  0.1166  0.2839
   58A      O5' 1334   7.343   4.410   3.683 -0.4266  0.0138  0.1337
   58A      C5' 1335   7.478   4.427   3.655  0.1412  0.1428  0.1087
   58A     H5'1 1336   7.487   4.466   3.554 -1.2005 -0.1486 -0.1434
   58A     H5'2 1337   7.521   4.327   3.651  2.0801  0.9410 -0.2501
   58A      C4' 1338   7.562   4.497   3.767  0.5335 -0.5780  0.1120
   58A      H4' 1339   7.663   4.494   3.725  0.0072  1.3927 -1.4149
   58A      O4' 1340   7.528   4.628   3.795 -0.0812  0.0199 -0.3400
   58A      C1' 1341   7.552   4.662   3.932  0.9311 -0.4038  0.6134
   58A      H1' 1342   7.615   4.752   3.935  0.3499  0.0083  0.6366
   58A       N9 1343   7.425   4.700   3.993  0.5940  0.1926  0.2916
   58A       C8 1344   7.297   4.682   3.936 -0.6010  0.2985 -0.1474
   58A       H8 1345   7.286   4.629   3.843 -0.3262 -0.6425  0.3427
   58A       N7 1346   7.199   4.741   3.996  0.2055 -0.0355  0.4577
   58A       C5 1347   7.261   4.796   4.101  0.0370  0.4079 -0.4583
   58A       C6 1348   7.219   4.874   4.207  0.2063  0.0351  0.1328
   58A       N6 1349   7.101   4.919   4.223 -0.2568 -0.8983 -0.0618
   58A      H61 1350   7.037   4.916   4.144  1.4627  0.5086 -1.6132
   58A      H62 1351   7.081   4.980   4.301 -0.9237 -0.3867 -0.6188
   58A       N1 1352   7.305   4.920   4.296 -0.8015  0.5513 -0.3365
   58A       C2 1353   7.434   4.895   4.280 -0.6249 -0.0612  0.0705
   58A       H2 1354   7.500   4.940   4.352  0.3612  2.4935 -2.2747
   58A       N3 1355   7.491   4.826   4.185  0.2203  0.3897 -0.2562
   58A       C4 1356   7.399   4.779   4.101 -0.0154 -0.4160  0.1773
   58A      C3' 1357   7.564   4.432   3.901  0.3587  0.0441  0.4604
   58A      H3' 1358   7.458   4.410   3.918  0.4277 -0.3507  0.3843
   58A      C2' 1359   7.623   4.549   3.992  0.1695 -0.2668 -0.0563
   58A     H2'1 1360   7.595   4.532   4.096 -2.8301  2.7748 -0.1779
   58A      O2' 1361   7.767   4.566   3.976  0.4912 -0.3635 -0.1238
   58A     HO'2 1362   7.818   4.486   3.993  1.7617  0.0189 -1.8780
   58A      O3' 1363   7.630   4.310   3.917 -0.1866  0.9892  1.2029
   59C        P 1364   7.597   4.203   4.025 -0.0543 -0.0076 -0.0112
   59C      O1P 1365   7.697   4.097   4.026 -0.3056 -0.1640 -0.8569
   59C      O2P 1366   7.459   4.167   3.985 -0.0348 -0.3472 -0.6259
   59C      O5' 1367   7.593   4.272   4.168 -0.3444 -0.3597 -0.0463
   59C      C5' 1368   7.714   4.304   4.237 -0.0712 -1.5888 -0.1286
   59C     H5'1 1369   7.766   4.374   4.171 -0.7688 -1.1393 -0.2128
   59C     H5'2 1370   7.776   4.215   4.250  2.1944 -0.4981 -2.6679
   59C      C4' 1371   7.693   4.386   4.373  0.4795  0.2681 -0.3496
   59C      H4' 1372   7.792   4.419   4.405  0.3197  2.0992 -1.5804
   59C      O4' 1373   7.624   4.510   4.343 -0.8769  0.5510  0.1375
   59C      C1' 1374   7.549   4.553   4.454  0.0163 -0.4657 -0.2163
   59C      H1' 1375   7.587   4.650   4.487  1.1315 -1.3643  1.2821
   59C       N1 1376   7.401   4.562   4.441 -0.5414  0.3876 -0.4501
   59C       C6 1377   7.340   4.491   4.343 -0.3377 -0.2254  0.4017
   59C       H6 1378   7.401   4.421   4.288  0.4929  1.3886 -0.8391
   59C       C5 1379   7.210   4.513   4.313 -0.3621  0.8455 -0.6103
   59C       H5 1380   7.162   4.460   4.232  2.2409  0.1376 -1.7958
   59C       C4 1381   7.141   4.610   4.384 -0.0365  0.1079  0.2552
   59C       N4 1382   7.018   4.647   4.357  0.4892  0.4315  0.4209
   59C      H41 1383   6.963   4.599   4.288 -0.4471  2.0192  0.0062
   59C      H42 1384   6.988   4.733   4.403  0.0015 -0.4206  1.7535
   59C       N3 1385   7.193   4.678   4.484 -0.7296 -0.0756 -0.0620
   59C       C2 1386   7.324   4.652   4.518  0.5537  0.0252  0.1126
   59C       O2 1387   7.376   4.715   4.614  0.0277  0.1308  0.6543
   59C      C3' 1388   7.606   4.328   4.482 -0.1364  0.5043 -0.4615
   59C      H3' 1389   7.510   4.291   4.445 -0.2964  0.0675  0.3702
   59C      C2' 1390   7.583   4.452   4.565  0.5272 -0.5375 -0.5765
   59C     H2'1 1391   7.492   4.431   4.622  0.9861 -0.4760  0.1909
   59C      O2' 1392   7.685   4.486   4.651  0.2710 -0.4586 -0.1368
   59C     HO'2 1393   7.737   4.408   4.673  0.7636  0.0360  0.5090
   59C      O3' 1394   7.671   4.224   4.555  0.1697  0.6796  0.0728
   60U        P 1395   7.592   4.102   4.628  0.2231  0.0671 -0.1482
   60U      O1P 1396   7.685   4.019   4.714 -0.2403 -0.1810  0.1355
   60U      O2P 1397   7.502   4.043   4.521 -0.5431 -0.9150 -0.2769
   60U      O5' 1398   7.487   4.174   4.732  0.1451  0.8797  0.5356
   60U      C5' 1399   7.523   4.249   4.847  0.7069 -0.1872  0.0588
   60U     H5'1 1400   7.593   4.325   4.813 -1.8888  3.0888  1.5810
   60U     H5'2 1401   7.566   4.192   4.930  0.4536 -0.0654  0.2732
   60U      C4' 1402   7.403   4.320   4.901 -0.4770 -0.2897 -0.1687
   60U      H4' 1403   7.445   4.368   4.989  0.7771  0.4838 -1.1457
   60U      O4' 1404   7.347   4.416   4.809  0.0842 -0.4811  0.0611
   60U      C1' 1405   7.210   4.439   4.834  0.1319 -0.7077  0.1881
   60U      H1' 1406   7.175   4.540   4.857 -2.1710 -1.1924 -0.8576
   60U       N1 1407   7.115   4.409   4.722 -0.5043 -0.2043  0.1327
   60U       C6 1408   7.138   4.299   4.638  0.0617 -0.6933  0.0148
   60U       H6 1409   7.230   4.243   4.641  1.7970  1.9003 -1.0807
   60U       C5 1410   7.042   4.265   4.549  0.0662  1.1110  0.0061
   60U       H5 1411   7.043   4.176   4.489 -1.0352  2.1240 -1.5985
   60U       C4 1412   6.924   4.342   4.528  0.1610  0.4810  0.1375
   60U       O4 1413   6.838   4.318   4.444 -0.4880  0.0122 -0.2713
   60U       N3 1414   6.910   4.445   4.620 -0.0248 -0.4621  0.8212
   60U       H3 1415   6.838   4.514   4.603  2.1689  1.6679 -0.4873
   60U       C2 1416   7.001   4.488   4.711 -0.4788 -0.1201  0.2887
   60U       O2 1417   6.983   4.597   4.764 -0.0214 -0.3046  0.2698
   60U      C3' 1418   7.281   4.239   4.950  0.4297 -0.2054 -0.7595
   60U      H3' 1419   7.251   4.156   4.888 -1.6070 -0.3446  0.3292
   60U      C2' 1420   7.168   4.343   4.948 -0.3778 -0.2861  0.4004
   60U     H2'1 1421   7.072   4.298   4.923 -1.0656  1.6117 -0.5956
   60U      O2' 1422   7.154   4.415   5.073  0.1517 -0.1904  0.1607
   60U     HO'2 1423   7.242   4.416   5.112  0.4237  2.1617 -0.3776
   60U      O3' 1424   7.308   4.199   5.081  0.0337  0.2828 -0.3140
   61U        P 1425   7.244   4.073   5.146  0.5592 -0.1935 -0.5434
   61U      O1P 1426   7.105   4.062   5.094  0.0662  0.0006 -0.7532
   61U      O2P 1427   7.268   4.078   5.289 -0.0441 -0.1585  0.0166
   61U      O5' 1428   7.320   3.955   5.069 -0.8250 -0.4451  0.0381
   61U      C5' 1429   7.458   3.928   5.090 -0.5691  0.2369  0.4831
   61U     H5'1 1430   7.486   3.912   5.194  1.2893  2.8444  0.4841
   61U     H5'2 1431   7.527   4.006   5.058  2.4863 -2.2523  0.5121
   61U      C4' 1432   7.500   3.800   5.010 -0.2264 -0.1555  0.5481
   61U      H4' 1433   7.608   3.804   5.020 -0.2690  0.1113  0.9181
   61U      O4' 1434   7.441   3.679   5.053  0.4584  0.3714  0.0120
   61U      C1' 1435   7.360   3.622   4.952  0.3061  0.4713 -0.4638
   61U      H1' 1436   7.413   3.542   4.901 -0.9765  0.2287 -1.4618
   61U       N1 1437   7.230   3.565   5.013  0.1942  0.8512  0.6835
   61U       C6 1438   7.169   3.616   5.126  0.4270 -0.1262 -0.1329
   61U       H6 1439   7.216   3.702   5.172 -0.1806 -1.8065  4.0717
   61U       C5 1440   7.052   3.561   5.168 -0.0521  0.0695  0.0167
   61U       H5 1441   7.006   3.609   5.253  0.6488 -2.5337  1.9974
   61U       C4 1442   6.984   3.448   5.096 -0.1566 -0.2241 -0.3372
   61U       O4 1443   6.888   3.386   5.137  0.0515  0.5651 -0.2422
   61U       N3 1444   7.052   3.411   4.982  0.4356 -0.3422  0.2895
   61U       H3 1445   7.009   3.344   4.921  0.5015 -0.8199  0.7628
   61U       C2 1446   7.178   3.453   4.950 -0.4348 -0.3091  0.4923
   61U       O2 1447   7.239   3.391   4.870 -0.0576  0.6639  0.0882
   61U      C3' 1448   7.462   3.822   4.863  0.4853  0.8609  0.1505
   61U      H3' 1449   7.439   3.924   4.831 -0.1529  0.4292 -0.8201
   61U      C2' 1450   7.345   3.732   4.849  0.4672  0.0337  0.3905
   61U     H2'1 1451   7.257   3.788   4.882  2.2115  1.8057  2.3114
   61U      O2' 1452   7.323   3.679   4.719  0.1556  0.1185 -0.6416
   61U     HO'2 1453   7.404   3.680   4.667  0.4517 -1.9262 -0.2851
   61U      O3' 1454   7.570   3.784   4.780  0.6628  0.0043 -0.1554
   61U      H3T 1455   7.626   3.860   4.760  2.7356 -1.6135 -0.9074
   62G      O5' 1456   6.639   5.443   5.211 -0.2403  0.5077 -0.0660
   62G      H5T 1457   6.641   5.351   5.181 -1.0418  0.6765 -0.6951
   62G      C5' 1458   6.736   5.513   5.134 -0.3508 -0.5568 -0.6006
   62G     H5'1 1459   6.782   5.595   5.189  2.8359 -1.5007 -1.6898
   62G     H5'2 1460   6.686   5.553   5.046  1.9483  1.7501 -0.9695
   62G      C4' 1461   6.853   5.420   5.102  0.2525 -0.0361  0.1789
   62G      H4' 1462   6.904   5.382   5.190  1.4779 -1.0470 -0.9305
   62G      O4' 1463   6.798   5.309   5.032 -0.6202 -0.1731  1.1620
   62G      C1' 1464   6.911   5.251   4.971 -0.2351 -0.7518 -0.1080
   62G      H1' 1465   6.941   5.177   5.045  0.5007  0.0915  0.4663
   62G       N9 1466   6.878   5.173   4.851 -0.3580  0.3656 -0.2809
   62G       C8 1467   6.756   5.166   4.789  0.2017  0.4403 -0.0805
   62G       H8 1468   6.673   5.229   4.815 -1.2974 -1.5715  0.2201
   62G       N7 1469   6.756   5.080   4.691 -0.5037  0.4356 -0.2681
   62G       C5 1470   6.881   5.014   4.693  0.3200  0.6627 -0.2311
   62G       C6 1471   6.939   4.914   4.607  0.3443 -0.4229  0.0065
   62G       O6 1472   6.890   4.849   4.511  0.1139 -0.0952  0.1085
   62G       N1 1473   7.075   4.888   4.652 -0.5024 -0.1229 -0.1430
   62G       H1 1474   7.134   4.824   4.600 -0.1188  1.6259 -1.9738
   62G       C2 1475   7.141   4.948   4.755  0.5301  0.1823  0.3153
   62G       N2 1476   7.262   4.918   4.785 -0.2372  0.6734 -0.8301
   62G      H21 1477   7.305   4.850   4.724 -1.6870  0.2517 -1.4030
   62G      H22 1478   7.307   4.958   4.867 -0.5045  0.0596 -0.3695
   62G       N3 1479   7.078   5.031   4.832  0.4953  0.1425 -0.2151
   62G       C4 1480   6.950   5.068   4.793  0.4151 -0.2511 -0.9576
   62G      C3' 1481   6.949   5.482   5.000 -0.1549  0.5598 -0.5077
   62G      H3' 1482   6.882   5.507   4.918 -1.1280 -1.4260 -0.3819
   62G      C2' 1483   7.021   5.360   4.947 -0.2194  0.9899  0.0064
   62G     H2'1 1484   7.050   5.382   4.844 -3.0519  1.1786 -0.8175
   62G      O2' 1485   7.133   5.321   5.024 -0.1895 -0.7184  0.0315
   62G     HO'2 1486   7.202   5.299   4.961  0.3817  0.8385  0.0644
   62G      O3' 1487   7.024   5.595   5.052  0.3205  0.0467  0.2603
   63U        P 1488   7.110   5.684   4.955 -0.0535 -0.3517  0.1426
   63U      O1P 1489   7.161   5.798   5.032  0.4258 -0.4560  0.0673
   63U      O2P 1490   7.021   5.706   4.837  0.0921  0.2841 -0.6107
   63U      O5' 1491   7.236   5.611   4.902  0.3493  0.2246  0.5267
   63U      C5' 1492   7.351   5.590   4.979 -0.7784  0.3776 -0.0399
   63U     H5'1 1493   7.325   5.542   5.073 -2.3633  0.0106 -0.6337
   63U     H5'2 1494   7.396   5.685   5.007  2.8329 -1.4949  1.2685
   63U      C4' 1495   7.461   5.505   4.912  0.3085  0.0296  0.2581
   63U      H4' 1496   7.547   5.506   4.979 -1.2771 -1.5808  2.4273
   63U      O4' 1497   7.405   5.376   4.892 -0.6358 -0.2101  0.5409
   63U      C1' 1498   7.460   5.320   4.769 -0.8151  0.0918 -0.7414
   63U      H1' 1499   7.513   5.228   4.791  1.1870  1.3794  0.1164
   63U       N1 1500   7.357   5.284   4.668  0.3295 -0.1166  0.3939
   63U       C6 1501   7.232   5.344   4.658  0.1627  0.2122 -0.5071
   63U       H6 1502   7.206   5.419   4.732  1.0084 -1.0217  1.1197
   63U       C5 1503   7.137   5.296   4.581 -0.7487 -0.4277 -0.3691
   63U       H5 1504   7.043   5.347   4.568 -0.6553 -0.0223  0.4557
   63U       C4 1505   7.151   5.181   4.503  0.4727  1.0160  0.1386
   63U       O4 1506   7.057   5.140   4.433  0.3205  0.8457  0.2866
   63U       N3 1507   7.277   5.120   4.509  0.5040 -0.1374  0.1196
   63U       H3 1508   7.300   5.059   4.432 -0.5921 -2.4418  1.5192
   63U       C2 1509   7.381   5.178   4.579 -0.3134  0.0353  0.3684
   63U       O2 1510   7.496   5.126   4.568 -0.3631  0.0805  0.3773
   63U      C3' 1511   7.498   5.558   4.777 -0.0653 -0.0145  0.0482
   63U      H3' 1512   7.409   5.594   4.726 -0.9480 -0.1922  1.3988
   63U      C2' 1513   7.549   5.432   4.707 -0.5033  0.6506  0.5754
   63U     H2'1 1514   7.551   5.439   4.598  0.9836 -2.0799  0.3538
   63U      O2' 1515   7.686   5.408   4.748 -1.0249  0.5151 -0.3813
   63U     HO'2 1516   7.730   5.487   4.717  0.2923 -0.6332 -1.5324
   63U      O3' 1517   7.596   5.661   4.780  0.2146 -0.2356  0.4723
   64A        P 1518   7.605   5.765   4.661  0.4083  0.2801 -0.1424
   64A      O1P 1519   7.704   5.871   4.699  0.0589 -0.0616  0.0963
   64A      O2P 1520   7.470   5.816   4.628  0.3743  0.0259  0.1704
   64A      O5' 1521   7.659   5.678   4.546  0.3063  0.3947  0.0556
   64A      C5' 1522   7.795   5.648   4.528  0.3357  0.6442  0.6612
   64A     H5'1 1523   7.828   5.589   4.614 -0.8029 -1.7681 -0.4587
   64A     H5'2 1524   7.854   5.738   4.513  2.3805 -1.0733 -2.7353
   64A      C4' 1525   7.817   5.563   4.397 -0.7140 -0.3607 -0.1175
   64A      H4' 1526   7.925   5.554   4.392 -0.4361  0.6850  2.4600
   64A      O4' 1527   7.755   5.433   4.402  0.1587  0.3236  0.1034
   64A      C1' 1528   7.718   5.398   4.271 -0.2785  0.1567 -0.0502
   64A      H1' 1529   7.765   5.308   4.233 -0.2596  1.2149 -2.7592
   64A       N9 1530   7.569   5.389   4.251  0.5385  0.0214  0.3061
   64A       C8 1531   7.470   5.462   4.315  0.7234 -0.5439  0.5371
   64A       H8 1532   7.493   5.544   4.382 -1.6125  2.0675 -1.6003
   64A       N7 1533   7.346   5.428   4.284 -0.6108  0.2296  0.6949
   64A       C5 1534   7.372   5.317   4.197  0.2449 -1.0341 -0.2126
   64A       C6 1535   7.291   5.233   4.117 -0.3652 -0.1799  0.1062
   64A       N6 1536   7.161   5.241   4.107  0.4580  0.4032 -0.3355
   64A      H61 1537   7.108   5.310   4.158 -1.7678 -1.1545 -0.4185
   64A      H62 1538   7.109   5.178   4.049 -1.1739  0.1279  1.3541
   64A       N1 1539   7.349   5.139   4.032  0.2297 -0.3766 -0.1064
   64A       C2 1540   7.481   5.126   4.033  0.0585  0.7942 -0.3168
   64A       H2 1541   7.520   5.054   3.962  3.7410  0.4774  1.7746
   64A       N3 1542   7.567   5.195   4.110 -0.1861  0.5284  0.2817
   64A       C4 1543   7.503   5.291   4.181 -0.6041  0.4480  0.1351
   64A      C3' 1544   7.770   5.635   4.276 -0.2024  0.0268 -0.0546
   64A      H3' 1545   7.670   5.676   4.287 -0.0385  0.4803 -0.2415
   64A      C2' 1546   7.771   5.511   4.186  0.0521 -0.0266  0.0692
   64A     H2'1 1547   7.708   5.515   4.097  0.6504 -1.0210 -0.4186
   64A      O2' 1548   7.902   5.466   4.145  0.1180 -0.6817 -0.0312
   64A     HO'2 1549   7.932   5.525   4.075  0.4645 -0.2196  0.5015
   64A      O3' 1550   7.851   5.745   4.227 -0.2319  0.3772 -0.6530
   65C        P 1551   7.794   5.847   4.119 -0.2632  0.8963 -0.2587
   65C      O1P 1552   7.902   5.932   4.081  0.3330 -0.3180  0.6014
   65C      O2P 1553   7.663   5.896   4.142 -0.5213 -0.1786 -0.1344
   65C      O5' 1554   7.768   5.755   3.987 -0.0053 -0.5090  0.1037
   65C      C5' 1555   7.875   5.717   3.891  0.1281  0.1371 -0.8405
   65C     H5'1 1556   7.958   5.678   3.950 -0.3609  0.9180  0.4289
   65C     H5'2 1557   7.908   5.810   3.845 -1.2647  0.4471 -1.2634
   65C      C4' 1558   7.830   5.613   3.785  1.6257 -0.3605 -0.3268
   65C      H4' 1559   7.908   5.560   3.731 -0.2851 -1.3066 -2.3296
   65C      O4' 1560   7.739   5.518   3.843 -0.0923  0.0883  0.5529
   65C      C1' 1561   7.639   5.480   3.745 -0.0752  0.0789 -0.1181
   65C      H1' 1562   7.656   5.378   3.712 -2.3098 -0.4835  0.2991
   65C       N1 1563   7.499   5.493   3.802 -0.1171 -0.0104  0.4095
   65C       C6 1564   7.481   5.584   3.901  1.1292  0.6228  0.1406
   65C       H6 1565   7.565   5.641   3.937 -0.0051  2.7190 -0.4068
   65C       C5 1566   7.354   5.604   3.942 -0.2509 -0.5023 -0.2725
   65C       H5 1567   7.336   5.672   4.025 -0.3547 -1.0759  0.1816
   65C       C4 1568   7.249   5.523   3.889  0.8143  0.0393 -0.1981
   65C       N4 1569   7.129   5.530   3.941  0.2818  0.2794 -0.6422
   65C      H41 1570   7.120   5.572   4.033  1.2243  0.1449 -0.4782
   65C      H42 1571   7.053   5.480   3.898 -0.7328  0.3310  0.9963
   65C       N3 1572   7.261   5.433   3.799 -0.4765 -0.1823 -0.2588
   65C       C2 1573   7.388   5.420   3.749  0.1161  0.1862 -0.9816
   65C       O2 1574   7.412   5.339   3.662 -0.1707  0.3330 -0.7779
   65C      C3' 1575   7.735   5.683   3.682 -0.4892 -0.7238  0.4978
   65C      H3' 1576   7.667   5.758   3.721 -0.0999  1.9689 -3.4417
   65C      C2' 1577   7.656   5.562   3.624  0.2503 -0.0028 -0.4180
   65C     H2'1 1578   7.555   5.592   3.596  0.3304  0.2865 -0.3990
   65C      O2' 1579   7.727   5.496   3.524 -0.6172  0.3269  0.3110
   65C     HO'2 1580   7.781   5.565   3.485  0.6659 -0.7008  0.2028
   65C      O3' 1581   7.814   5.739   3.586 -0.1046 -0.0381  0.1398
   66G        P 1582   7.763   5.846   3.475  0.5086 -0.2824 -0.1591
   66G      O1P 1583   7.880   5.881   3.389 -0.2017  0.0979  0.5337
   66G      O2P 1584   7.688   5.952   3.555 -0.6585 -0.8481  0.1885
   66G      O5' 1585   7.661   5.759   3.386  0.0826 -0.3976 -0.0270
   66G      C5' 1586   7.708   5.689   3.265  1.2445 -0.1230 -0.2447
   66G     H5'1 1587   7.789   5.624   3.300  0.3636 -0.2065  1.7969
   66G     H5'2 1588   7.744   5.766   3.198  2.1036  0.1447  0.5022
   66G      C4' 1589   7.591   5.611   3.207 -0.1387  1.1249  0.4050
   66G      H4' 1590   7.627   5.553   3.122 -1.4193  1.8134 -0.6514
   66G      O4' 1591   7.519   5.528   3.294 -0.4711  0.2488  0.4326
   66G      C1' 1592   7.382   5.532   3.263 -0.2441  0.9443  0.6475
   66G      H1' 1593   7.347   5.433   3.233  2.0413  0.3050 -0.0939
   66G       N9 1594   7.305   5.592   3.376  0.4674  0.3984 -0.3443
   66G       C8 1595   7.347   5.680   3.474 -0.8127  0.0308  0.7091
   66G       H8 1596   7.445   5.726   3.477 -0.6253 -0.3040 -0.0269
   66G       N7 1597   7.252   5.713   3.552 -0.0029  0.5755  0.4519
   66G       C5 1598   7.143   5.630   3.517 -0.6169 -0.2225 -0.0858
   66G       C6 1599   7.011   5.613   3.569  0.5439 -0.0794  0.9477
   66G       O6 1600   6.961   5.661   3.670  0.2507 -0.8826 -0.2864
   66G       N1 1601   6.926   5.543   3.486 -0.5752  0.1649  0.3693
   66G       H1 1602   6.835   5.509   3.514 -0.1079 -0.3483  1.2976
   66G       C2 1603   6.970   5.473   3.380  0.4808 -0.3150  0.0072
   66G       N2 1604   6.878   5.431   3.301  0.2072 -0.9259  0.1840
   66G      H21 1605   6.783   5.454   3.323  0.3495  1.4773 -1.4060
   66G      H22 1606   6.911   5.386   3.217  1.5845 -1.0658  0.7710
   66G       N3 1607   7.095   5.467   3.336  0.1273  0.5476 -0.8970
   66G       C4 1608   7.172   5.560   3.402  0.6316 -0.1386  0.7303
   66G      C3' 1609   7.492   5.705   3.147 -0.2416 -0.5677  0.1276
   66G      H3' 1610   7.472   5.787   3.215 -3.0937  0.6174 -1.9566
   66G      C2' 1611   7.368   5.619   3.134  0.7325  0.1172  0.1508
   66G     H2'1 1612   7.279   5.681   3.141  0.0963 -0.1988 -3.3240
   66G      O2' 1613   7.370   5.531   3.016 -0.9334 -0.1970  0.0011
   66G     HO'2 1614   7.304   5.462   3.028 -0.2232 -0.4393  3.6410
   66G      O3' 1615   7.527   5.758   3.024 -0.1004  0.0761  0.0103
   67G        P 1616   7.460   5.894   2.977  0.2511  0.2556  0.0969
   67G      O1P 1617   7.528   5.920   2.847  0.5222  0.0553  0.3959
   67G      O2P 1618   7.474   5.987   3.084 -0.1035 -0.1180 -0.1591
   67G      O5' 1619   7.301   5.864   2.950 -0.5055 -0.5471  0.2483
   67G      C5' 1620   7.254   5.817   2.829 -0.1877  0.7876  0.0501
   67G     H5'1 1621   7.310   5.727   2.806  0.7074  1.2395  0.4516
   67G     H5'2 1622   7.271   5.895   2.755  0.9562  0.6471  0.1598
   67G      C4' 1623   7.104   5.779   2.845  0.0195  0.0021  0.0310
   67G      H4' 1624   7.074   5.711   2.765  0.0279  0.3774 -0.2920
   67G      O4' 1625   7.077   5.708   2.960 -0.2131 -0.1349 -0.2699
   67G      C1' 1626   6.947   5.740   3.005 -0.0426 -0.2342 -0.5998
   67G      H1' 1627   6.894   5.645   3.006  1.4535 -1.2270  3.4326
   67G       N9 1628   6.958   5.797   3.143  0.9063 -0.2394  0.5235
   67G       C8 1629   7.063   5.849   3.206 -0.3453 -0.2139 -0.2480
   67G       H8 1630   7.159   5.846   3.156  0.7254  0.4368  1.6573
   67G       N7 1631   7.035   5.887   3.330 -0.1935  0.3290  0.1201
   67G       C5 1632   6.900   5.854   3.344 -0.4787 -0.4278  0.8593
   67G       C6 1633   6.803   5.878   3.448  0.1991 -0.3852 -0.4218
   67G       O6 1634   6.829   5.924   3.563  0.2679 -0.1491  1.0339
   67G       N1 1635   6.671   5.849   3.410 -0.3932  0.7698 -0.4226
   67G       H1 1636   6.617   5.849   3.495  0.2300  2.6808  0.0370
   67G       C2 1637   6.642   5.773   3.300  0.3331 -0.2453 -0.5809
   67G       N2 1638   6.518   5.729   3.301  0.6025  0.0453 -0.4181
   67G      H21 1639   6.451   5.766   3.367  0.1879  0.4753 -1.0699
   67G      H22 1640   6.495   5.666   3.226  1.9852 -0.8929 -0.0950
   67G       N3 1641   6.726   5.749   3.194 -0.1569 -0.3607  0.7542
   67G       C4 1642   6.856   5.792   3.229 -0.2002 -0.4542  1.1722
   67G      C3' 1643   7.009   5.903   2.840 -0.8517 -0.4699 -0.5048
   67G      H3' 1644   7.050   5.975   2.911 -0.5237 -1.9517  0.8727
   67G      C2' 1645   6.879   5.841   2.905  0.4592 -0.1353  0.1884
   67G     H2'1 1646   6.805   5.913   2.938  0.6228  0.2722 -0.3265
   67G      O2' 1647   6.805   5.764   2.811  0.1924  0.3637 -0.4287
   67G     HO'2 1648   6.843   5.770   2.724 -0.1563 -1.0803 -0.6984
   67G      O3' 1649   6.979   5.952   2.707  0.9618 -0.1165 -1.0867
   68A        P 1650   6.915   6.096   2.680  0.0954 -0.1739  0.0398
   68A      O1P 1651   6.906   6.109   2.534 -0.2134  0.1795 -0.0737
   68A      O2P 1652   6.980   6.204   2.761 -0.2634  0.5528 -0.0205
   68A      O5' 1653   6.764   6.090   2.737  0.2075  0.0419 -0.2071
   68A      C5' 1654   6.662   6.021   2.667  1.0152  0.0244  0.2799
   68A     H5'1 1655   6.694   5.918   2.653 -2.4858 -1.2726  0.9133
   68A     H5'2 1656   6.646   6.071   2.571  0.2541 -0.3241  0.2238
   68A      C4' 1657   6.528   6.002   2.747 -0.5778  0.3622  0.4295
   68A      H4' 1658   6.468   5.923   2.703 -0.4772  0.5938 -0.1236
   68A      O4' 1659   6.570   5.952   2.878 -0.4642 -0.5154  0.1574
   68A      C1' 1660   6.493   6.011   2.989  0.4010  0.6686 -0.0078
   68A      H1' 1661   6.441   5.933   3.044  1.9558 -0.7870 -0.4996
   68A       N9 1662   6.578   6.083   3.087 -0.2018  0.1176 -0.7078
   68A       C8 1663   6.711   6.126   3.074  0.7847 -0.3454 -0.3081
   68A       H8 1664   6.772   6.137   2.986  3.0647 -0.7025  1.1311
   68A       N7 1665   6.754   6.153   3.190 -0.3529 -0.2710  0.0665
   68A       C5 1666   6.640   6.138   3.282 -0.3105  0.1423  0.0198
   68A       C6 1667   6.613   6.154   3.423  0.1092  0.6042  0.4010
   68A       N6 1668   6.707   6.184   3.511 -0.0051 -0.1535 -0.0130
   68A      H61 1669   6.805   6.191   3.485 -0.4643 -1.0970 -2.1902
   68A      H62 1670   6.677   6.193   3.607 -0.2114 -0.4284 -0.0500
   68A       N1 1671   6.490   6.148   3.469 -0.3256 -0.3371 -0.7117
   68A       C2 1672   6.389   6.120   3.389  0.8089  0.0373  0.1057
   68A       H2 1673   6.288   6.105   3.423 -0.0098  2.1696 -1.1436
   68A       N3 1674   6.401   6.101   3.257 -0.6675 -0.7939 -0.2214
   68A       C4 1675   6.528   6.099   3.213  0.9319  0.5353 -0.2363
   68A      C3' 1676   6.446   6.125   2.779  0.0066  0.2003  0.1952
   68A      H3' 1677   6.509   6.213   2.791 -1.1513  0.7664  3.0532
   68A      C2' 1678   6.393   6.095   2.917  0.1968 -0.4610 -0.5060
   68A     H2'1 1679   6.377   6.186   2.975 -0.1653 -0.7852 -0.0893
   68A      O2' 1680   6.264   6.027   2.926  0.3504 -0.4376  0.2450
   68A     HO'2 1681   6.235   6.006   3.015  0.4648 -1.3227  0.0920
   68A      O3' 1682   6.343   6.143   2.684  0.1529 -0.0580  0.0077
   69A        P 1683   6.290   6.289   2.648 -0.0380  0.0923  0.0832
   69A      O1P 1684   6.176   6.271   2.555 -0.1048  0.1057  0.1048
   69A      O2P 1685   6.404   6.365   2.602  0.5837  0.2443 -0.1688
   69A      O5' 1686   6.241   6.364   2.783  0.6841  0.0647  0.1142
   69A      C5' 1687   6.114   6.338   2.843  0.7021 -0.0112  0.1108
   69A     H5'1 1688   6.104   6.232   2.865  0.4198 -0.0325 -0.1276
   69A     H5'2 1689   6.036   6.371   2.775 -1.1851 -0.6932  1.8652
   69A      C4' 1690   6.097   6.387   2.985 -0.4375 -0.4974  0.6850
   69A      H4' 1691   6.003   6.338   3.012 -1.7949 -0.9447 -3.9670
   69A      O4' 1692   6.202   6.340   3.064  0.1320  0.1227 -0.1884
   69A      C1' 1693   6.215   6.417   3.179 -0.1523  0.1402 -0.9311
   69A      H1' 1694   6.169   6.371   3.266  1.7661  0.8076  0.4976
   69A       N9 1695   6.358   6.437   3.214  0.0759 -0.2835 -0.5747
   69A       C8 1696   6.472   6.419   3.138 -0.9036 -0.2478  0.5000
   69A       H8 1697   6.475   6.395   3.033 -1.3115  0.3660  0.3415
   69A       N7 1698   6.587   6.448   3.204  0.6178 -0.4677  0.2295
   69A       C5 1699   6.545   6.475   3.334 -0.5266  0.4934  0.1504
   69A       C6 1700   6.609   6.500   3.461  0.1804  0.6017  0.4837
   69A       N6 1701   6.744   6.501   3.481 -0.4594  0.7813  0.7286
   69A      H61 1702   6.804   6.469   3.406 -1.0371 -0.6470  0.8542
   69A      H62 1703   6.781   6.528   3.571  1.3002  0.1045  0.2625
   69A       N1 1704   6.533   6.527   3.565 -0.5859 -0.4656  0.5747
   69A       C2 1705   6.400   6.525   3.551  0.4112  0.0441 -0.0841
   69A       H2 1706   6.348   6.536   3.645  2.5119 -1.5296  1.3631
   69A       N3 1707   6.326   6.503   3.443 -0.5074 -0.8441  0.1847
   69A       C4 1708   6.407   6.473   3.336  0.6508  0.1488 -0.3545
   69A      C3' 1709   6.093   6.537   3.006  0.3039  0.4912  1.0916
   69A      H3' 1710   6.169   6.579   2.940 -1.4921 -2.1514 -2.9888
   69A      C2' 1711   6.141   6.553   3.150 -0.5901  0.2405 -0.4571
   69A     H2'1 1712   6.211   6.636   3.161 -0.0065 -0.2688 -0.2923
   69A      O2' 1713   6.027   6.564   3.232  0.2770 -0.2183  0.2613
   69A     HO'2 1714   5.963   6.618   3.185  0.9492 -0.8842 -1.5266
   69A      O3' 1715   5.961   6.574   2.971 -0.4303 -0.8233 -0.6656
   70U        P 1716   5.925   6.725   2.939  0.0477 -0.1305 -0.0538
   70U      O1P 1717   5.783   6.747   2.909 -0.0178 -0.1451  0.3146
   70U      O2P 1718   6.025   6.771   2.843  0.1038 -0.6809 -0.0552
   70U      O5' 1719   5.946   6.804   3.083 -0.1975  0.7916  0.4666
   70U      C5' 1720   5.838   6.824   3.170  0.2564  0.1223  0.1886
   70U     H5'1 1721   5.805   6.726   3.204  2.8375 -0.4790  1.2134
   70U     H5'2 1722   5.769   6.892   3.121  0.2577  1.2606  1.7085
   70U      C4' 1723   5.884   6.898   3.290  0.3329  0.3748 -0.1194
   70U      H4' 1724   5.803   6.916   3.360  0.3630 -2.2653  0.6785
   70U      O4' 1725   5.989   6.823   3.356 -0.0648 -0.2895  0.4918
   70U      C1' 1726   6.085   6.915   3.414  0.2977 -0.4334  0.3498
   70U      H1' 1727   6.069   6.915   3.522 -1.0092  0.3333  0.1817
   70U       N1 1728   6.228   6.876   3.388  0.3507 -0.2174  0.0015
   70U       C6 1729   6.274   6.871   3.258  0.1768  0.4540  0.3405
   70U       H6 1730   6.210   6.875   3.171  0.9901 -0.3241 -0.3149
   70U       C5 1731   6.409   6.855   3.237  0.2236  0.4543  0.2069
   70U       H5 1732   6.455   6.857   3.139 -1.1278 -0.3179 -0.4693
   70U       C4 1733   6.504   6.835   3.350 -0.0806  0.2782 -0.3658
   70U       O4 1734   6.628   6.825   3.343 -0.0446 -0.1227  0.1668
   70U       N3 1735   6.448   6.851   3.471 -0.2275  0.7047  0.2809
   70U       H3 1736   6.511   6.828   3.547 -0.4378 -2.2894 -0.2957
   70U       C2 1737   6.311   6.871   3.498  1.1622  0.4773 -0.2632
   70U       O2 1738   6.266   6.871   3.617 -0.2336  0.3419 -0.0735
   70U      C3' 1739   5.944   7.031   3.255 -0.1542  0.3504 -0.3137
   70U      H3' 1740   5.991   7.017   3.158  0.2900  1.0717 -0.2090
   70U      C2' 1741   6.049   7.053   3.361  0.5354  0.8098  1.0309
   70U     H2'1 1742   6.138   7.099   3.319  1.3550 -0.5897  1.1857
   70U      O2' 1743   5.999   7.126   3.467 -0.5149  0.5381 -0.5443
   70U     HO'2 1744   6.043   7.212   3.466  1.4390 -0.3986  0.0994
   70U      O3' 1745   5.840   7.130   3.254 -0.3442  0.4315  0.3713
   71A        P 1746   5.856   7.274   3.190  0.0532 -0.4364  0.4262
   71A      O1P 1747   5.725   7.339   3.217 -0.0318  0.6805  0.3043
   71A      O2P 1748   5.893   7.254   3.049  0.1850 -0.0739 -0.1267
   71A      O5' 1749   5.967   7.368   3.263 -0.6908  0.2436 -0.3268
   71A      C5' 1750   5.941   7.432   3.389 -0.1058  0.0075 -0.6007
   71A     H5'1 1751   5.883   7.366   3.453  1.9134  0.3995  1.8341
   71A     H5'2 1752   5.868   7.510   3.370  0.5753  0.4623 -1.3999
   71A      C4' 1753   6.063   7.485   3.462  0.2979  0.3091 -1.1066
   71A      H4' 1754   6.043   7.540   3.553  0.1505  1.1597 -1.6492
   71A      O4' 1755   6.155   7.376   3.490  0.4589 -0.0198 -0.0311
   71A      C1' 1756   6.282   7.420   3.527  0.8176  0.7563 -0.4876
   71A      H1' 1757   6.287   7.439   3.634  0.4453  0.9381 -0.5013
   71A       N9 1758   6.377   7.321   3.476 -0.5348  0.1727 -0.0818
   71A       C8 1759   6.375   7.274   3.352  0.5765  0.4817  0.1905
   71A       H8 1760   6.291   7.288   3.286  0.2154 -0.6647  0.3976
   71A       N7 1761   6.488   7.215   3.318 -0.5568  0.4385  0.6294
   71A       C5 1762   6.567   7.224   3.438 -0.9249  0.2562  0.5240
   71A       C6 1763   6.692   7.186   3.474 -0.4268  0.0847  0.2297
   71A       N6 1764   6.774   7.104   3.406  0.5798  0.1203  0.6129
   71A      H61 1765   6.749   7.080   3.312 -1.1073 -0.1355  1.1030
   71A      H62 1766   6.864   7.076   3.443  0.6121 -0.5950  0.0173
   71A       N1 1767   6.745   7.220   3.591 -0.2228 -0.4622  0.7284
   71A       C2 1768   6.669   7.289   3.674  0.3046 -0.3357 -0.8506
   71A       H2 1769   6.713   7.322   3.767 -1.5854 -0.1675  0.0446
   71A       N3 1770   6.548   7.334   3.651 -0.0443 -0.1568  0.2125
   71A       C4 1771   6.499   7.289   3.531  0.0504 -0.5304  0.8025
   71A      C3' 1772   6.154   7.572   3.381 -0.2512  0.2525  0.2443
   71A      H3' 1773   6.166   7.519   3.286 -0.6294  0.7771 -0.1044
   71A      C2' 1774   6.287   7.550   3.453 -0.3928 -0.0471  0.2566
   71A     H2'1 1775   6.364   7.533   3.378  1.4255 -0.1548  2.0622
   71A      O2' 1776   6.316   7.647   3.558 -0.0162  0.2764  0.1168
   71A     HO'2 1777   6.350   7.730   3.522 -0.4589  0.5460  0.3078
   71A      O3' 1778   6.104   7.700   3.365  0.5751  0.2739 -0.1872
   72G        P 1779   6.178   7.812   3.283  0.3239 -0.1267  0.0640
   72G      O1P 1780   6.080   7.922   3.267  0.3226  0.1408  0.0809
   72G      O2P 1781   6.220   7.752   3.156 -0.5188  0.2252 -0.6664
   72G      O5' 1782   6.301   7.870   3.359  0.1914 -0.2279 -0.1415
   72G      C5' 1783   6.289   7.969   3.456 -0.0889  0.0689 -0.0618
   72G     H5'1 1784   6.232   7.934   3.542  0.3519 -0.0079  0.2036
   72G     H5'2 1785   6.255   8.064   3.414  3.3211  1.6384  0.4126
   72G      C4' 1786   6.428   7.996   3.525  0.0249 -0.3700 -0.0636
   72G      H4' 1787   6.418   8.076   3.598  0.1692 -0.1156 -0.3236
   72G      O4' 1788   6.476   7.872   3.580  0.5743 -0.0316  0.9276
   72G      C1' 1789   6.612   7.863   3.565 -0.8174  0.0381 -0.2415
   72G      H1' 1790   6.654   7.861   3.666 -2.5798 -0.5753  0.5230
   72G       N9 1791   6.654   7.739   3.483  0.7019 -0.3758 -0.0430
   72G       C8 1792   6.589   7.680   3.382  0.0303 -0.0453 -0.7454
   72G       H8 1793   6.494   7.717   3.347 -0.1338 -0.2674 -0.5279
   72G       N7 1794   6.636   7.575   3.319 -0.5163  0.0237  0.7883
   72G       C5 1795   6.761   7.569   3.381 -0.4628  0.0181 -0.3752
   72G       C6 1796   6.872   7.477   3.367  0.1811 -0.4821  0.2008
   72G       O6 1797   6.880   7.380   3.295 -1.0257  0.0385 -0.2538
   72G       N1 1798   6.979   7.512   3.439 -0.2182  0.1695  0.0216
   72G       H1 1799   7.060   7.454   3.421 -0.0484  1.3222 -3.6771
   72G       C2 1800   6.984   7.604   3.537  0.7969  0.0208 -0.2609
   72G       N2 1801   7.092   7.623   3.599  0.5674  0.3610  0.5161
   72G      H21 1802   7.177   7.601   3.549 -0.9352 -2.6637 -0.9814
   72G      H22 1803   7.090   7.700   3.665 -2.5387  2.3025 -1.5451
   72G       N3 1804   6.877   7.681   3.570  0.1079 -0.3077 -0.0277
   72G       C4 1805   6.769   7.663   3.481  1.0002  0.2050 -0.2809
   72G      C3' 1806   6.539   8.033   3.427 -0.1622  0.1220  0.3131
   72G      H3' 1807   6.521   7.972   3.338  1.2843 -2.1360  1.4809
   72G      C2' 1808   6.666   7.990   3.503 -0.3133  0.4815  0.5281
   72G     H2'1 1809   6.746   7.964   3.434  0.1014 -0.6396  1.4083
   72G      O2' 1810   6.698   8.082   3.605 -0.3704  0.1325  0.2924
   72G     HO'2 1811   6.619   8.115   3.650 -1.0743 -2.2382  0.9433
   72G      O3' 1812   6.527   8.179   3.407 -0.3308  0.3799  0.2539
   73A        P 1813   6.578   8.248   3.274 -0.1315 -0.1372  0.3980
   73A      O1P 1814   6.533   8.391   3.282  0.2127  0.1165 -0.7602
   73A      O2P 1815   6.528   8.163   3.160 -0.2421 -0.2301  0.1208
   73A      O5' 1816   6.735   8.241   3.288 -0.5833  0.8401  0.1618
   73A      C5' 1817   6.807   8.327   3.367  0.6914  0.2785 -0.6011
   73A     H5'1 1818   6.751   8.334   3.461  1.5448  0.0692 -0.0731
   73A     H5'2 1819   6.807   8.420   3.309 -1.4562 -0.5172 -2.0103
   73A      C4' 1820   6.945   8.270   3.395  0.0277 -0.4849  0.3241
   73A      H4' 1821   6.987   8.323   3.480 -0.6529  0.1338  0.2752
   73A      O4' 1822   6.942   8.128   3.422 -0.7776 -0.7047  0.1147
   73A      C1' 1823   7.052   8.056   3.365 -0.5884 -0.6571 -0.3754
   73A      H1' 1824   7.111   8.004   3.440 -1.4178  0.2320  0.9174
   73A       N9 1825   7.001   7.956   3.265  0.2254 -0.6352 -0.4865
   73A       C8 1826   6.890   7.960   3.191  0.2014  0.2697 -0.1166
   73A       H8 1827   6.815   8.038   3.193 -0.9428 -0.8344  1.0977
   73A       N7 1828   6.869   7.855   3.120 -0.9108 -0.5266  0.8305
   73A       C5 1829   6.977   7.774   3.145  0.4203  0.1143 -0.7969
   73A       C6 1830   7.027   7.648   3.101  0.0385  0.3603  0.4341
   73A       N6 1831   6.968   7.560   3.027 -0.5413 -0.5145 -0.4540
   73A      H61 1832   6.878   7.572   2.983  0.1340  1.5458 -1.3796
   73A      H62 1833   7.020   7.474   3.016 -1.9900 -1.3544 -1.0120
   73A       N1 1834   7.134   7.598   3.160  0.3466  0.3519  0.1475
   73A       C2 1835   7.205   7.667   3.245 -0.2688 -0.6057  0.0928
   73A       H2 1836   7.287   7.616   3.293  1.1722  0.2759 -1.3136
   73A       N3 1837   7.181   7.793   3.279 -0.3368 -0.7800 -0.4695
   73A       C4 1838   7.061   7.837   3.228 -0.4789  0.1638  0.1742
   73A      C3' 1839   7.049   8.286   3.283  0.3113  0.0631  0.2109
   73A      H3' 1840   6.998   8.280   3.187  0.7731  1.8547 -0.1788
   73A      C2' 1841   7.142   8.160   3.294  0.4346 -0.0522 -0.4020
   73A     H2'1 1842   7.169   8.124   3.195 -2.0865  0.9041 -1.5114
   73A      O2' 1843   7.254   8.185   3.372 -0.0602  0.3967  0.0933
   73A     HO'2 1844   7.319   8.231   3.319  0.4216  0.6046  0.8450
   73A      O3' 1845   7.112   8.409   3.296 -0.7427  1.0445 -0.1673
   74U        P 1846   7.183   8.466   3.166  0.0817  0.2792  0.0170
   74U      O1P 1847   7.239   8.594   3.202 -1.1767  0.1680 -0.1118
   74U      O2P 1848   7.082   8.463   3.057 -0.4973  0.8359 -0.4565
   74U      O5' 1849   7.309   8.368   3.129  0.5323  0.4255 -0.4095
   74U      C5' 1850   7.437   8.398   3.179 -0.0059 -0.0112 -0.5556
   74U     H5'1 1851   7.424   8.415   3.286 -2.6752  1.3617 -1.0254
   74U     H5'2 1852   7.471   8.491   3.134 -0.1811 -0.4399 -1.6209
   74U      C4' 1853   7.526   8.275   3.149  0.3342 -0.7627  0.2571
   74U      H4' 1854   7.619   8.275   3.205  1.4051  3.5648 -1.1978
   74U      O4' 1855   7.452   8.158   3.184 -0.2840 -0.3467  0.3892
   74U      C1' 1856   7.494   8.049   3.095  0.2447  0.1345 -0.0475
   74U      H1' 1857   7.544   7.975   3.158 -0.0186  2.6222  3.4171
   74U       N1 1858   7.376   7.991   3.017  0.8092  0.0527  0.5234
   74U       C6 1859   7.276   8.066   2.961  0.2614 -0.3192 -0.1716
   74U       H6 1860   7.280   8.173   2.972  0.9003  0.1034 -3.3747
   74U       C5 1861   7.172   8.007   2.896 -0.1098 -0.7664  0.1999
   74U       H5 1862   7.093   8.068   2.854 -0.2091  0.7825  2.4410
   74U       C4 1863   7.158   7.870   2.871  0.2444  0.4192  0.7460
   74U       O4 1864   7.061   7.813   2.819 -0.2021 -0.3904 -0.4443
   74U       N3 1865   7.268   7.800   2.925 -0.1161 -0.2410  0.0987
   74U       H3 1866   7.282   7.705   2.894 -1.1028 -0.2019 -0.5279
   74U       C2 1867   7.372   7.860   2.991  0.4737  0.1757  0.2440
   74U       O2 1868   7.451   7.787   3.039  0.0912 -0.2982 -0.0842
   74U      C3' 1869   7.571   8.265   3.003 -0.3496 -0.0121 -0.4832
   74U      H3' 1870   7.495   8.284   2.928  0.3541  0.1141 -1.1742
   74U      C2' 1871   7.595   8.113   3.007  0.4466  0.8717  0.2634
   74U     H2'1 1872   7.578   8.080   2.904 -1.6728 -0.9096  1.1037
   74U      O2' 1873   7.724   8.085   3.060 -0.2935 -0.3361 -0.1629
   74U     HO'2 1874   7.777   8.164   3.046 -1.6028  0.3924 -1.2408
   74U      O3' 1875   7.690   8.335   2.972  0.2769  0.1342  0.2489
   75A        P 1876   7.717   8.390   2.823  0.5115  0.1250 -0.4499
   75A      O1P 1877   7.840   8.473   2.824  0.2241 -0.2196 -0.0597
   75A      O2P 1878   7.590   8.449   2.767  0.9064 -0.4075  0.1077
   75A      O5' 1879   7.740   8.248   2.759 -0.1698  0.5403  0.0957
   75A      C5' 1880   7.866   8.183   2.767 -0.3090  0.0109 -0.7591
   75A     H5'1 1881   7.893   8.143   2.865  3.5094  2.2702 -0.6909
   75A     H5'2 1882   7.950   8.248   2.743 -0.6307  0.8169  0.2252
   75A      C4' 1883   7.874   8.055   2.681 -0.4281  0.1297  0.2796
   75A      H4' 1884   7.966   7.996   2.690  0.1151  0.7243 -1.1280
   75A      O4' 1885   7.771   7.978   2.720  0.2308 -0.4353  0.2061
   75A      C1' 1886   7.723   7.900   2.610 -0.3740  0.0569  0.2247
   75A      H1' 1887   7.759   7.797   2.619  1.9617  0.5734 -1.9401
   75A       N9 1888   7.578   7.904   2.597 -0.3155  0.0159 -0.6905
   75A       C8 1889   7.503   8.000   2.651 -0.1335 -0.7588  0.2685
   75A       H8 1890   7.554   8.085   2.695  0.0744 -1.4469  1.3826
   75A       N7 1891   7.374   7.970   2.648  0.1648 -0.3919  0.1231
   75A       C5 1892   7.373   7.856   2.564 -0.1462 -0.1715 -0.0635
   75A       C6 1893   7.275   7.766   2.511 -0.4471 -0.5255 -0.0655
   75A       N6 1894   7.149   7.765   2.535 -0.3099  0.6520 -0.2400
   75A      H61 1895   7.113   7.823   2.609  0.6140  0.2828  0.5140
   75A      H62 1896   7.096   7.688   2.497  0.3782  0.5061 -0.9296
   75A       N1 1897   7.306   7.661   2.438 -0.0360 -0.3147 -0.5408
   75A       C2 1898   7.436   7.639   2.416  0.3121  0.6420 -0.0642
   75A       H2 1899   7.458   7.549   2.362  0.3883  0.1963  0.6869
   75A       N3 1900   7.538   7.714   2.457 -0.4472  0.2310 -0.0365
   75A       C4 1901   7.497   7.824   2.525 -0.0517 -0.0946 -0.2351
   75A      C3' 1902   7.840   8.086   2.536 -0.3699  0.6291 -0.8354
   75A      H3' 1903   7.757   8.156   2.526 -1.3284 -0.0001  1.7884
   75A      C2' 1904   7.806   7.938   2.490  0.8243 -0.5014  0.2327
   75A     H2'1 1905   7.740   7.937   2.403 -1.1678  0.3780  1.6790
   75A      O2' 1906   7.917   7.856   2.461  0.4499  0.3389  0.2433
   75A     HO'2 1907   7.888   7.784   2.406 -1.2215  1.3396 -0.2699
   75A      O3' 1908   7.947   8.132   2.461  0.0131  0.1297 -0.0897
   76A        P 1909   7.914   8.207   2.324  0.2890 -0.1897 -0.0803
   76A      O1P 1910   8.046   8.240   2.263 -0.2263  0.2375 -0.1033
   76A      O2P 1911   7.814   8.312   2.352  0.4778 -0.0078  0.0943
   76A      O5' 1912   7.841   8.102   2.223 -0.2659  0.4398 -0.1759
   76A      C5' 1913   7.926   8.006   2.150 -0.6312 -0.0232  0.2158
   76A     H5'1 1914   7.994   7.954   2.217 -2.3885 -0.1066  2.0425
   76A     H5'2 1915   7.977   8.052   2.066  0.6928 -2.4562 -0.3951
   76A      C4' 1916   7.853   7.895   2.075 -0.0837  0.4660  0.0390
   76A      H4' 1917   7.938   7.838   2.038 -1.7036 -0.9948 -1.6062
   76A      O4' 1918   7.772   7.817   2.163  0.0870 -0.4137  0.2967
   76A      C1' 1919   7.659   7.774   2.090  0.3185  0.3696  0.1212
   76A      H1' 1920   7.640   7.668   2.105  1.3493  0.5217  3.0140
   76A       N9 1921   7.535   7.836   2.147 -0.0195 -0.6548  0.2019
   76A       C8 1922   7.530   7.954   2.216 -0.3681 -0.0914 -0.1200
   76A       H8 1923   7.618   8.015   2.234 -1.0027  1.1973 -1.2299
   76A       N7 1924   7.407   7.995   2.254 -0.1348 -0.1146  0.0086
   76A       C5 1925   7.328   7.887   2.208  0.5973 -0.8253  0.2335
   76A       C6 1926   7.190   7.861   2.209 -0.2901  0.3445 -0.4236
   76A       N6 1927   7.098   7.929   2.270  0.2359 -0.2921 -0.2752
   76A      H61 1928   7.118   8.014   2.321  0.8260 -0.7017  0.1896
   76A      H62 1929   7.004   7.892   2.270 -0.3790  1.0802  1.7582
   76A       N1 1930   7.147   7.755   2.138  0.4949  0.4897  0.5673
   76A       C2 1931   7.235   7.676   2.079 -0.3085  0.1428  0.6405
   76A       H2 1932   7.189   7.599   2.019 -0.0743  0.7858 -0.3790
   76A       N3 1933   7.366   7.682   2.073  0.3962 -0.3541 -0.1445
   76A       C4 1934   7.407   7.796   2.140 -0.3904  1.2572  0.1735
   76A      C3' 1935   7.767   7.926   1.956 -0.7496 -0.0849 -0.2886
   76A      H3' 1936   7.708   8.015   1.977  2.1324  1.5541  1.6021
   76A      C2' 1937   7.669   7.808   1.937 -0.2258 -0.1139  0.4460
   76A     H2'1 1938   7.578   7.840   1.887 -0.1475 -2.0418 -1.0609
   76A      O2' 1939   7.724   7.696   1.874 -0.1772  0.1238 -0.6135
   76A     HO'2 1940   7.819   7.706   1.866  0.1183 -1.8334  0.0271
   76A      O3' 1941   7.840   7.947   1.837  0.0527  0.0016  0.0697
   77U        P 1942   7.794   8.053   1.739  0.2695 -0.1825 -0.0921
   77U      O1P 1943   7.895   8.059   1.631  0.1303  0.0017  0.5989
   77U      O2P 1944   7.773   8.176   1.817  0.1524  0.4436  0.5120
   77U      O5' 1945   7.659   7.989   1.682 -0.3113  0.4611 -0.1134
   77U      C5' 1946   7.676   7.876   1.599  0.3431 -1.1246 -0.6904
   77U     H5'1 1947   7.724   7.797   1.656  1.1863 -1.8851 -2.3902
   77U     H5'2 1948   7.743   7.895   1.515  2.0618  1.9612  1.1919
   77U      C4' 1949   7.546   7.814   1.564  0.1564 -0.3392 -0.3012
   77U      H4' 1950   7.565   7.722   1.509 -0.9900 -0.9274  0.2443
   77U      O4' 1951   7.471   7.771   1.676 -0.5212  0.0044 -0.4841
   77U      C1' 1952   7.329   7.807   1.665  0.0010  0.0427 -0.7674
   77U      H1' 1953   7.263   7.720   1.665  0.3574 -0.2944 -2.9856
   77U       N1 1954   7.274   7.893   1.766 -0.1996 -0.1467 -0.0917
   77U       C6 1955   7.347   7.997   1.814 -0.1996 -0.4603 -0.8268
   77U       H6 1956   7.446   8.008   1.773 -0.7301 -1.3564 -2.4061
   77U       C5 1957   7.291   8.089   1.904 -1.4550  0.5457 -0.4329
   77U       H5 1958   7.358   8.168   1.935  0.5014 -0.6582 -1.4137
   77U       C4 1959   7.155   8.085   1.946 -0.9352 -0.1961 -0.3226
   77U       O4 1960   7.105   8.166   2.014  0.5341  0.1498  0.1202
   77U       N3 1961   7.089   7.975   1.895  0.0239 -0.8430 -0.6659
   77U       H3 1962   6.990   7.970   1.917 -0.1812 -0.9595 -1.5728
   77U       C2 1963   7.138   7.878   1.805 -0.1331  0.0291 -0.6988
   77U       O2 1964   7.060   7.798   1.758 -0.3100  0.2690 -0.2159
   77U      C3' 1965   7.452   7.912   1.487  0.0940 -0.8980  0.0568
   77U      H3' 1966   7.460   8.000   1.549 -2.2465  0.2070 -1.0692
   77U      C2' 1967   7.316   7.845   1.516  0.0543 -0.1930 -0.4800
   77U     H2'1 1968   7.234   7.914   1.494  0.7510  0.4477 -1.1224
   77U      O2' 1969   7.295   7.724   1.435  0.2363  0.1162  0.1057
   77U     HO'2 1970   7.380   7.695   1.400  0.7617 -0.1278  1.5204
   77U      O3' 1971   7.468   7.930   1.343 -0.3586 -0.3564  0.8042
   78U        P 1972   7.402   8.057   1.269  0.1840 -0.1182 -0.0305
   78U      O1P 1973   7.442   8.052   1.129 -0.3271  0.1759  0.2453
   78U      O2P 1974   7.442   8.184   1.339 -0.1151  0.5648  0.0598
   78U      O5' 1975   7.243   8.044   1.281  0.3778  0.0305  0.1563
   78U      C5' 1976   7.164   7.956   1.199  0.3187  0.3928 -0.0017
   78U     H5'1 1977   7.200   7.854   1.213  0.3277  0.1251 -1.6640
   78U     H5'2 1978   7.176   7.977   1.092 -0.8239 -2.9403 -0.9097
   78U      C4' 1979   7.017   7.963   1.240  0.6689  0.2203  0.6809
   78U      H4' 1980   6.961   7.890   1.181  1.9334  0.0809 -0.3888
   78U      O4' 1981   6.995   7.946   1.379 -0.0948  0.2562  0.1526
   78U      C1' 1982   6.886   8.023   1.416 -0.1510  0.2984  0.0528
   78U      H1' 1983   6.809   7.955   1.452 -0.4779  1.0609  0.8336
   78U       N1 1984   6.917   8.118   1.530  0.4840 -0.4299  0.7921
   78U       C6 1985   7.036   8.183   1.535  0.2183  0.0395 -0.5414
   78U       H6 1986   7.114   8.166   1.463 -0.1477  0.5176 -1.0591
   78U       C5 1987   7.060   8.267   1.640  0.2048 -0.4704  1.2617
   78U       H5 1988   7.154   8.320   1.636  0.2363 -0.5098 -2.3460
   78U       C4 1989   6.959   8.292   1.740 -0.5830  0.1590 -0.1630
   78U       O4 1990   6.961   8.371   1.831  0.5392 -0.7787 -0.0674
   78U       N3 1991   6.839   8.230   1.719 -0.0331  0.0407  0.0300
   78U       H3 1992   6.765   8.244   1.786  0.2324  0.5584  0.2193
   78U       C2 1993   6.810   8.148   1.613 -0.7330  0.1227 -0.7954
   78U       O2 1994   6.699   8.102   1.605 -0.0560 -0.0143  0.3206
   78U      C3' 1995   6.956   8.097   1.204 -0.4520 -0.5622 -0.6347
   78U      H3' 1996   7.029   8.169   1.242  0.6463 -1.2304 -1.3972
   78U      C2' 1997   6.834   8.100   1.298  0.1106  0.4052  0.4658
   78U     H2'1 1998   6.807   8.205   1.312  0.7931  0.9336 -1.7679
   78U      O2' 1999   6.724   8.030   1.237  0.6765  0.2410 -0.1919
   78U     HO'2 2000   6.660   8.094   1.204 -0.6239 -2.3409 -3.2195
   78U      O3' 2001   6.931   8.127   1.065 -0.0437 -0.0466  0.0528
   79A        P 2002   6.881   8.265   1.020  0.0837 -0.0457 -0.0442
   79A      O1P 2003   6.871   8.278   0.870 -0.0495  0.1548  0.4126
   79A      O2P 2004   6.967   8.357   1.098 -0.5511  0.0575 -0.4727
   79A      O5' 2005   6.741   8.286   1.085  0.9725  0.0517  0.2799
   79A      C5' 2006   6.613   8.257   1.019  0.4216 -0.1437 -0.1861
   79A     H5'1 2007   6.605   8.148   1.013 -1.7016  0.0338 -1.7480
   79A     H5'2 2008   6.599   8.307   0.923 -0.7972  0.9236  0.5231
   79A      C4' 2009   6.492   8.296   1.109 -0.5083 -0.5951  0.3568
   79A      H4' 2010   6.398   8.265   1.064 -0.2687  0.4037 -0.8579
   79A      O4' 2011   6.518   8.242   1.243 -0.3788  0.2329  0.1374
   79A      C1' 2012   6.472   8.335   1.344  0.3736  0.7724  0.5950
   79A      H1' 2013   6.406   8.285   1.415  0.8818 -0.4896  0.2141
   79A       N9 2014   6.575   8.402   1.419 -0.5963 -0.3148  0.2965
   79A       C8 2015   6.703   8.438   1.382  0.5424 -0.1144  0.2090
   79A       H8 2016   6.743   8.407   1.287 -0.8122 -1.6888  0.1027
   79A       N7 2017   6.773   8.490   1.476  0.3100 -0.3099  0.0424
   79A       C5 2018   6.677   8.511   1.580 -0.2932 -0.1282 -0.4529
   79A       C6 2019   6.680   8.580   1.700 -0.2651 -0.0359 -1.1943
   79A       N6 2020   6.784   8.632   1.765 -0.1491  0.4988 -0.1368
   79A      H61 2021   6.877   8.599   1.742 -1.3339 -4.4744  0.9718
   79A      H62 2022   6.767   8.679   1.853  1.4893 -0.8306  0.9630
   79A       N1 2023   6.567   8.614   1.762  0.3825 -0.1750  0.6794
   79A       C2 2024   6.454   8.569   1.709  0.2706 -0.2094  0.0051
   79A       H2 2025   6.365   8.596   1.764  1.2106  2.2901  0.4635
   79A       N3 2026   6.433   8.489   1.600  0.2025  0.5603  0.0781
   79A       C4 2027   6.556   8.463   1.542  0.4914  0.2500  0.2604
   79A      C3' 2028   6.471   8.444   1.138 -0.0968 -0.6130 -0.4098
   79A      H3' 2029   6.565   8.493   1.163 -0.8045  2.5168 -3.1071
   79A      C2' 2030   6.384   8.438   1.270 -0.0033  1.1788  0.2770
   79A     H2'1 2031   6.376   8.540   1.307 -0.5951  1.0711  0.4585
   79A      O2' 2032   6.248   8.395   1.245  0.2392 -0.1214 -0.0168
   79A     HO'2 2033   6.235   8.415   1.152 -0.1196  0.5371  0.1620
   79A      O3' 2034   6.404   8.499   1.022 -0.5598  0.0455 -0.3662
   80A        P 2035   6.436   8.645   0.981 -0.2555  0.0426 -0.0626
   80A      O1P 2036   6.372   8.671   0.855 -0.5367 -0.2863  0.0517
   80A      O2P 2037   6.582   8.679   1.001 -0.3636  0.6176  0.4958
   80A      O5' 2038   6.358   8.725   1.095 -0.0165  0.7577 -0.0446
   80A      C5' 2039   6.216   8.723   1.102  0.2231  0.1786  0.0232
   80A     H5'1 2040   6.175   8.622   1.096 -0.3834  0.3054  1.5202
   80A     H5'2 2041   6.184   8.776   1.013  1.7261  1.8435  0.4093
   80A      C4' 2042   6.151   8.787   1.228 -0.2850 -0.0322 -1.0234
   80A      H4' 2043   6.043   8.777   1.241 -0.0175 -0.4268  1.3763
   80A      O4' 2044   6.219   8.732   1.341  0.6996  0.0060 -0.0921
   80A      C1' 2045   6.238   8.834   1.436  0.2998 -0.1311  0.4010
   80A      H1' 2046   6.176   8.814   1.524 -0.2261  0.1260  0.0962
   80A       N9 2047   6.379   8.841   1.466 -0.6863 -0.1425  0.8144
   80A       C8 2048   6.486   8.784   1.400 -0.1757 -0.1506 -0.7964
   80A       H8 2049   6.473   8.720   1.314 -1.6251 -1.5034  0.3699
   80A       N7 2050   6.599   8.801   1.458 -0.3059 -0.1916  0.3002
   80A       C5 2051   6.564   8.884   1.568  0.4765  0.1648 -0.8501
   80A       C6 2052   6.633   8.949   1.671 -0.5390 -0.4138 -0.3425
   80A       N6 2053   6.761   8.949   1.684  0.3095  0.1518 -0.6722
   80A      H61 2054   6.810   8.879   1.630  1.3577  1.0135 -0.8785
   80A      H62 2055   6.797   8.995   1.766 -1.5464 -1.5831  1.2335
   80A       N1 2056   6.576   9.023   1.763  0.1252  0.1965 -0.4550
   80A       C2 2057   6.444   9.036   1.758  0.2772  0.6125 -0.7130
   80A       H2 2058   6.402   9.107   1.828  1.8325  0.8074  0.0849
   80A       N3 2059   6.361   8.982   1.669 -0.1064 -0.6687 -0.1387
   80A       C4 2060   6.430   8.901   1.576  0.5684 -0.2588 -0.8239
   80A      C3' 2061   6.189   8.937   1.223  0.0171 -0.4481 -0.1811
   80A      H3' 2062   6.287   8.941   1.175  0.5730 -0.6768  0.9152
   80A      C2' 2063   6.182   8.963   1.373 -0.2196  0.2537  0.3045
   80A     H2'1 2064   6.245   9.046   1.405  0.2532  0.0188 -0.0047
   80A      O2' 2065   6.045   8.987   1.420  0.2546  0.6823 -0.2583
   80A     HO'2 2066   6.008   9.067   1.380 -1.3587 -0.6425 -1.5871
   80A      O3' 2067   6.100   9.025   1.153 -0.3174 -0.0863  0.0072
   81U        P 2068   6.149   9.164   1.099 -0.4927  0.0376  0.0673
   81U      O1P 2069   6.036   9.230   1.029 -0.1395 -0.1217  0.2390
   81U      O2P 2070   6.273   9.136   1.024 -0.0378 -0.3331 -0.1475
   81U      O5' 2071   6.195   9.244   1.231  0.5758  0.1515  0.5178
   81U      C5' 2072   6.101   9.313   1.314  0.0286 -0.3016  0.0105
   81U     H5'1 2073   6.011   9.254   1.334  0.5199 -1.9944 -2.3482
   81U     H5'2 2074   6.063   9.394   1.252 -1.4140 -1.6984 -1.0147
   81U      C4' 2075   6.173   9.367   1.434 -0.1039 -0.0194 -0.2422
   81U      H4' 2076   6.091   9.401   1.496 -0.9609 -0.9470 -0.8440
   81U      O4' 2077   6.262   9.270   1.488 -1.0363 -1.0296 -0.6061
   81U      C1' 2078   6.356   9.344   1.558 -0.4443  0.2837 -0.6997
   81U      H1' 2079   6.342   9.330   1.665  0.9625 -1.6883 -0.7143
   81U       N1 2080   6.495   9.294   1.532 -0.1317  0.5278  0.0990
   81U       C6 2081   6.524   9.233   1.408  0.0397 -0.0755  0.3240
   81U       H6 2082   6.441   9.223   1.339  0.5868 -2.9119 -0.0484
   81U       C5 2083   6.648   9.194   1.368 -0.2318  0.7519  0.3506
   81U       H5 2084   6.665   9.144   1.274 -0.1598  0.6521  0.4174
   81U       C4 2085   6.766   9.213   1.460 -0.5158  0.4341 -0.1731
   81U       O4 2086   6.887   9.197   1.424  0.3858 -0.0096  0.2082
   81U       N3 2087   6.734   9.264   1.582 -0.1083  0.6180 -0.1054
   81U       H3 2088   6.804   9.284   1.652 -0.2871  1.9615 -0.2904
   81U       C2 2089   6.610   9.311   1.619  1.0120  0.1061 -0.5826
   81U       O2 2090   6.595   9.358   1.736  0.0200 -0.1670 -0.0161
   81U      C3' 2091   6.259   9.487   1.404 -0.0274  0.4860  0.1094
   81U      H3' 2092   6.313   9.467   1.312 -1.4472 -0.7712 -0.4863
   81U      C2' 2093   6.355   9.493   1.519  0.4324 -0.2628 -0.4601
   81U     H2'1 2094   6.442   9.549   1.483 -0.7198  1.4750 -0.6534
   81U      O2' 2095   6.300   9.551   1.634 -0.1100 -0.3216 -0.2724
   81U     HO'2 2096   6.267   9.639   1.614  1.2691 -0.0411 -1.5124
   81U      O3' 2097   6.176   9.602   1.385 -0.5141  0.2372  0.2629
   82U        P 2098   6.227   9.749   1.341 -0.1845  0.0464 -0.9923
   82U      O1P 2099   6.120   9.822   1.269  0.3100 -0.3049  0.1546
   82U      O2P 2100   6.359   9.746   1.275 -0.4326  0.2591  0.8730
   82U      O5' 2101   6.244   9.813   1.491 -0.0181 -0.4825 -0.7563
   82U      C5' 2102   6.137   9.867   1.564  0.4978  0.1789  0.0515
   82U     H5'1 2103   6.060   9.790   1.565 -0.6527  1.1937 -2.3682
   82U     H5'2 2104   6.098   9.962   1.527  0.0845 -0.0594 -0.1217
   82U      C4' 2105   6.174   9.901   1.713 -0.0666  0.1539  0.2265
   82U      H4' 2106   6.083   9.928   1.767  0.8812 -0.2428  2.0991
   82U      O4' 2107   6.244   9.799   1.774  0.6755  0.9728  0.2493
   82U      C1' 2108   6.348   9.850   1.857 -0.0052 -0.5022 -0.0496
   82U      H1' 2109   6.327   9.829   1.962 -1.2908  2.1679  0.3278
   82U       N1 2110   6.476   9.798   1.811 -0.2288  0.9178 -0.0024
   82U       C6 2111   6.512   9.800   1.672 -0.0246 -0.5351  0.0513
   82U       H6 2112   6.459   9.861   1.600  1.8891  1.2064  0.0178
   82U       C5 2113   6.614   9.731   1.634 -0.9917 -0.2462  0.5960
   82U       H5 2114   6.636   9.734   1.528  0.7541 -2.1886  0.8481
   82U       C4 2115   6.698   9.650   1.720 -0.5587 -0.3689  0.5616
   82U       O4 2116   6.811   9.605   1.695 -0.8052 -0.1208  0.0618
   82U       N3 2117   6.655   9.647   1.853  0.1622 -0.6537 -0.1326
   82U       H3 2118   6.718   9.609   1.922  0.0805  1.2685  1.0361
   82U       C2 2119   6.544   9.716   1.901 -0.5096  0.3720  0.7924
   82U       O2 2120   6.510   9.715   2.020  0.4986 -0.5643  0.6999
   82U      C3' 2121   6.265  10.027   1.717 -0.3906  0.0400 -0.1947
   82U      H3' 2122   6.330  10.021   1.629  1.4797 -1.3546  1.2086
   82U      C2' 2123   6.355  10.005   1.837 -0.6481 -0.1000  0.3563
   82U     H2'1 2124   6.455  10.045   1.823 -1.3458  1.5761 -0.1126
   82U      O2' 2125   6.301  10.065   1.954 -0.0997 -0.3033  0.0361
   82U     HO'2 2126   6.361  10.060   2.029  0.1332  1.8617  0.0652
   82U      O3' 2127   6.206  10.155   1.723  0.0365 -0.1971 -0.2533
   82U      H3T 2128   6.164  10.160   1.809  0.7983 -1.6104  0.2286
   8.68967   8.68967   6.14453   0.00000   0.00000   0.00000   0.00000   4.34484   4.34484
