# Supplementary material for: Constant-pH Molecular Dynamics of Cationic Peptide Dendrimers Binding to siRNA
Source: J Chem Inf Model. 2026 Feb 5;66(8):4734–43. doi: 10.1021/acs.jcim.5c02636 (PMC13126635; doi:10.1021/acs.jcim.5c02636)
Supplement: Supplementary file 2 [file ci5c02636_si_002.zip › zip/DMH18_05_in_7.gro]

Protein t=   0.00000
 2128
    1LY0      N    1   4.487   5.463   2.403 -0.2799 -0.4043 -0.2300
    1LY0     H1    2   4.482   5.379   2.348 -0.9793 -0.9262  0.6214
    1LY0     H2    3   4.549   5.516   2.342 -0.9286  0.1023 -0.4618
    1LY0     H3    4   4.397   5.508   2.411 -0.8804 -1.4391 -0.9252
    1LY0     CA    5   4.556   5.440   2.529  0.0931  0.7408 -0.3536
    1LY0     HA    6   4.489   5.389   2.598 -1.3172  1.6799 -0.9734
    1LY0     CB    7   4.592   5.576   2.600 -0.0266  0.0615 -0.0182
    1LY0    HB1    8   4.601   5.663   2.536  1.2986 -0.2150 -0.2378
    1LY0    HB2    9   4.675   5.556   2.667 -0.3837  0.2611  0.4951
    1LY0     CG   10   4.479   5.615   2.699  0.3557  0.1586 -0.5888
    1LY0    HG1   11   4.448   5.527   2.756 -0.9995  1.9964  1.6485
    1LY0    HG2   12   4.395   5.658   2.645 -0.0263  0.8659  0.5458
    1LY0     CD   13   4.535   5.716   2.797 -0.5142 -0.6013  0.2059
    1LY0    HD1   14   4.597   5.793   2.753 -1.8974 -0.2865 -1.2633
    1LY0    HD2   15   4.577   5.647   2.871 -2.5792 -1.8431  0.3031
    1LY0     CE   16   4.425   5.784   2.870  0.4249 -0.1917  0.3258
    1LY0    HE1   17   4.361   5.714   2.924 -0.1761  0.6009  0.6648
    1LY0    HE2   18   4.368   5.840   2.795 -0.5789  0.8790  1.8195
    1LY0     NZ   19   4.478   5.881   2.967  0.4161 -0.0808  0.1428
    1LY0    HZ1   20   4.397   5.922   3.011  1.9389  1.1231  1.9666
    1LY0    HZ2   21   4.536   5.836   3.036  1.2521 -0.6099 -0.8724
    1LY0    HZ3   22   4.535   5.945   2.914  0.3342 -0.9556 -1.0497
    1LY0      C   23   4.674   5.351   2.501 -0.5469  0.4026  0.2036
    1LY0      O   24   4.745   5.375   2.402 -0.5491 -0.6852  0.4820
    2LER      N   25   4.694   5.252   2.589 -0.1320  0.6372 -0.3032
    2LER      H   26   4.621   5.223   2.653 -0.1627 -2.3879 -1.5525
    2LER     CA   27   4.808   5.159   2.577  0.3744  0.6483 -0.1346
    2LER     HA   28   4.850   5.168   2.477  2.6429  1.4560  0.8092
    2LER     CB   29   4.762   5.014   2.598 -0.1416 -0.2434  0.1772
    2LER    HB1   30   4.737   5.005   2.704  1.6198  0.4927  0.6816
    2LER    HB2   31   4.850   4.951   2.589 -0.5398 -0.7990  0.1219
    2LER     CG   32   4.652   4.950   2.512 -0.0805 -0.1188 -0.6866
    2LER     HG   33   4.563   5.010   2.528  0.0814  0.3498 -1.5077
    2LER    CD1   34   4.698   4.948   2.365  0.2332  0.0689 -0.1062
    2LER   HD11   35   4.622   4.893   2.309  0.6189  0.2786 -0.8514
    2LER   HD12   36   4.713   5.050   2.331  2.5285 -0.5648 -1.1868
    2LER   HD13   37   4.790   4.892   2.353  1.4075  0.8455  4.0040
    2LER    CD2   38   4.624   4.797   2.549  0.0218  0.0839  0.4644
    2LER   HD21   39   4.591   4.782   2.652 -1.9487  1.0949  0.0371
    2LER   HD22   40   4.542   4.771   2.482  2.4625 -2.0112 -1.9292
    2LER   HD23   41   4.709   4.735   2.523  1.9905  2.1235  1.6544
    2LER      C   42   4.924   5.193   2.673  0.9016 -0.3988 -0.1198
    2LER      O   43   5.012   5.107   2.693  0.1846 -0.6981  0.4757
    3LYR      N   44   4.921   5.311   2.741 -0.2415  0.0465 -0.2290
    3LYR      H   45   4.836   5.366   2.732 -0.5807 -0.3685  0.3512
    3LYR     CA   46   5.011   5.342   2.858 -0.9244 -0.7595  0.0170
    3LYR     HA   47   4.993   5.264   2.931  0.3958  0.6866  1.9965
    3LYR     CB   48   4.981   5.472   2.931  1.1321  0.2730 -0.2882
    3LYR    HB1   49   5.041   5.472   3.022 -0.4641 -1.8311  0.8453
    3LYR    HB2   50   4.879   5.475   2.968  1.3170 -0.1484  0.2740
    3LYR     CG   51   5.017   5.596   2.844  0.4469  0.5128 -0.2880
    3LYR    HG1   52   4.960   5.606   2.752  0.9602  1.4024 -0.5209
    3LYR    HG2   53   5.119   5.582   2.808  0.5886  0.3500  0.1723
    3LYR     CD   54   5.014   5.729   2.921  0.3938  0.4205  0.2772
    3LYR    HD1   55   5.073   5.798   2.861  1.7944 -1.7682 -0.9981
    3LYR    HD2   56   5.049   5.715   3.024 -0.2162 -0.6953  0.3452
    3LYR     CE   57   4.867   5.772   2.930  0.4801 -0.2235 -0.1437
    3LYR    HE1   58   4.814   5.698   2.990  1.8725 -1.3837 -0.2708
    3LYR    HE2   59   4.814   5.777   2.835 -0.8134  0.5285  0.5907
    3LYR     NZ   60   4.855   5.906   2.992  0.0958 -0.1732 -0.3246
    3LYR    HZ1   61   4.904   5.983   2.949  1.2703 -0.0891  1.0813
    3LYR      C   62   5.165   5.328   2.829  0.7055 -0.6324 -0.0683
    3LYR      O   63   5.240   5.295   2.920  0.3095  0.1410 -0.2848
    4LY0      N   64   5.212   5.345   2.695  0.1119 -0.3279  0.1406
    4LY0      H   65   5.149   5.358   2.617 -0.5041 -1.8754  0.3329
    4LY0     CA   66   5.352   5.322   2.654  0.2845 -0.3331 -0.0977
    4LY0     HA   67   5.418   5.361   2.732  1.4132 -0.6174 -0.8878
    4LY0     CB   68   5.395   5.407   2.535 -0.0582 -0.8439 -0.2578
    4LY0    HB1   69   5.348   5.376   2.442  0.4878  1.4072 -1.3504
    4LY0    HB2   70   5.503   5.403   2.524  0.0834  1.3373 -0.1767
    4LY0     CG   71   5.353   5.555   2.561  0.5066  0.1932 -0.2252
    4LY0    HG1   72   5.397   5.588   2.655  0.7763 -1.4199  0.2530
    4LY0    HG2   73   5.245   5.553   2.571  0.4060 -0.0842 -1.2543
    4LY0     CD   74   5.392   5.637   2.434  0.9171  0.7926  0.0364
    4LY0    HD1   75   5.336   5.608   2.345  1.6106  0.6250 -0.3515
    4LY0    HD2   76   5.496   5.612   2.413  0.2914  0.2677 -2.8660
    4LY0     CE   77   5.363   5.783   2.453 -0.3820  0.0892  0.1857
    4LY0    HE1   78   5.414   5.819   2.542  2.6453  2.4229 -2.2593
    4LY0    HE2   79   5.255   5.798   2.459 -0.4611  0.1946 -1.1398
    4LY0     NZ   80   5.419   5.868   2.346 -0.6256  0.3186 -0.7705
    4LY0    HZ1   81   5.398   5.834   2.253 -0.2852 -1.7656 -0.1387
    4LY0    HZ2   82   5.380   5.961   2.348 -1.6353 -0.0759  1.4806
    4LY0    HZ3   83   5.518   5.876   2.362 -0.5079  0.4692 -1.5718
    4LY0      C   84   5.390   5.173   2.640 -0.6376 -0.2368  0.5526
    4LY0      O   85   5.508   5.147   2.662 -0.0933 -0.4394 -0.3676
    5LER      N   86   5.295   5.084   2.613 -0.1347  0.3699  0.0157
    5LER      H   87   5.204   5.126   2.604 -0.8624 -0.5386  2.3832
    5LER     CA   88   5.313   4.937   2.603 -0.1815 -0.2318 -0.3647
    5LER     HA   89   5.411   4.912   2.563  0.4914 -1.4595  1.8607
    5LER     CB   90   5.199   4.875   2.513 -0.5056 -0.0925  0.1483
    5LER    HB1   91   5.107   4.904   2.563 -1.3608 -0.7611 -0.9817
    5LER    HB2   92   5.203   4.768   2.535 -1.8581 -0.2834 -0.4537
    5LER     CG   93   5.215   4.917   2.359  0.0901 -0.3136 -0.1595
    5LER     HG   94   5.261   5.016   2.363  1.2268 -0.8502  0.4165
    5LER    CD1   95   5.301   4.811   2.289 -0.2191  0.1921  0.8667
    5LER   HD11   96   5.311   4.844   2.186 -0.1933  0.4317  0.9453
    5LER   HD12   97   5.403   4.796   2.325  0.3652  0.1450 -0.7242
    5LER   HD13   98   5.245   4.718   2.299  0.1197 -0.0514  0.5464
    5LER    CD2   99   5.075   4.928   2.292 -0.5707 -0.4211 -0.3594
    5LER   HD21  100   5.025   4.832   2.295 -1.6305  0.1258  0.0447
    5LER   HD22  101   5.014   5.005   2.340 -0.0603 -0.0183 -0.3392
    5LER   HD23  102   5.094   4.962   2.190 -0.4353  2.4398  0.5334
    5LER      C  103   5.312   4.887   2.746 -0.7950  0.3374 -0.5458
    5LER      O  104   5.381   4.787   2.771  0.5575 -0.1085  0.0141
    6LYR      N  105   5.236   4.949   2.836 -0.0913  0.1571  0.1769
    6LYR      H  106   5.188   5.032   2.803  0.8685  1.2514  1.4081
    6LYR     CA  107   5.217   4.916   2.982  0.1103  0.6827  0.6352
    6LYR     HA  108   5.211   4.808   2.990 -0.9639  0.6072 -0.7722
    6LYR     CB  109   5.087   4.977   3.023 -0.7019 -0.1229 -0.3143
    6LYR    HB1  110   5.081   5.086   3.013  0.6463  0.2815  2.4070
    6LYR    HB2  111   5.079   4.968   3.131  0.0006 -0.6302 -0.3001
    6LYR     CG  112   4.963   4.908   2.968 -0.1121  0.4678  0.5387
    6LYR    HG1  113   4.973   4.804   2.997 -2.4550 -0.1557 -0.6698
    6LYR    HG2  114   4.952   4.912   2.859  1.8200 -0.6393  0.2461
    6LYR     CD  115   4.831   4.947   3.038 -0.5946  0.0928  0.4439
    6LYR    HD1  116   4.821   5.053   3.015 -0.5953  0.0036  0.0241
    6LYR    HD2  117   4.846   4.944   3.146  1.1845 -1.7930  0.2103
    6LYR     CE  118   4.700   4.885   2.986 -0.2865 -0.2298 -0.7551
    6LYR    HE1  119   4.702   4.776   2.995  0.1166 -0.0967  1.2265
    6LYR    HE2  120   4.680   4.904   2.881 -2.5999 -1.1274 -0.5475
    6LYR     NZ  121   4.585   4.931   3.060 -0.4311  0.3023 -0.7773
    6LYR    HZ1  122   4.572   4.889   3.151  0.3960 -0.6466 -1.0810
    6LYR      C  123   5.333   4.964   3.073 -0.6371  0.7496  0.3235
    6LYR      O  124   5.331   4.944   3.194  0.0104 -1.1308 -0.0805
    7LER      N  125   5.436   5.034   3.023  0.7916  0.1520 -0.0776
    7LER      H  126   5.434   5.076   2.931 -0.9418  1.5058  0.5322
    7LER     CA  127   5.556   5.070   3.099  0.4728 -0.1866  0.0308
    7LER     HA  128   5.522   5.119   3.191 -0.5200  0.7992 -0.8417
    7LER     CB  129   5.632   5.172   3.012 -0.7178  0.2532 -0.4044
    7LER    HB1  130   5.646   5.123   2.915 -1.2123 -2.3506  0.7634
    7LER    HB2  131   5.730   5.178   3.060 -1.4048 -2.6639  1.6335
    7LER     CG  132   5.567   5.309   2.985 -0.3055 -0.0528  0.3428
    7LER     HG  133   5.494   5.297   2.905 -1.9826  1.7567  1.5181
    7LER    CD1  134   5.484   5.367   3.104 -0.3187  0.5589 -0.4714
    7LER   HD11  135   5.422   5.449   3.069 -1.7328 -0.3335 -0.1175
    7LER   HD12  136   5.410   5.297   3.142  0.5331 -0.5148 -0.7361
    7LER   HD13  137   5.550   5.401   3.185 -0.7882  2.1924 -0.7334
    7LER    CD2  138   5.676   5.404   2.943 -0.2993  0.3374 -0.4872
    7LER   HD21  139   5.763   5.394   3.008  0.6850  1.0016 -1.6694
    7LER   HD22  140   5.703   5.392   2.839 -1.8855 -0.0751 -0.8852
    7LER   HD23  141   5.643   5.506   2.960  0.2873  0.7663 -1.8591
    7LER      C  142   5.653   4.957   3.137  0.0827  0.2175 -0.3705
    7LER      O  143   5.686   4.870   3.056 -0.1190 -0.0823  0.3320
    8LER      N  144   5.716   4.967   3.256  0.4288  0.6249  0.5422
    8LER      H  145   5.693   5.050   3.308 -2.0557  1.1154 -1.1647
    8LER     CA  146   5.831   4.879   3.299  0.6098 -0.6069  0.1490
    8LER     HA  147   5.804   4.781   3.259 -1.8478 -0.7244  1.8675
    8LER     CB  148   5.824   4.871   3.459  0.3197 -0.1198  0.5989
    8LER    HB1  149   5.852   4.971   3.492  2.7847 -1.2484  2.2218
    8LER    HB2  150   5.911   4.814   3.491  1.4387  0.5527 -1.1459
    8LER     CG  151   5.692   4.818   3.525 -0.1045  0.0670  0.1801
    8LER     HG  152   5.605   4.854   3.471 -0.0001  2.1071  1.2876
    8LER    CD1  153   5.702   4.667   3.526  0.2976  0.0353 -0.1827
    8LER   HD11  154   5.800   4.641   3.567 -0.3993  0.9016  2.2064
    8LER   HD12  155   5.624   4.622   3.587  1.1507  0.8034  1.5676
    8LER   HD13  156   5.698   4.621   3.428  2.4070  0.1429 -0.3659
    8LER    CD2  157   5.680   4.871   3.666 -0.1072  0.5986  0.3717
    8LER   HD21  158   5.573   4.856   3.685  0.1172 -0.4979  0.8935
    8LER   HD22  159   5.729   4.811   3.743 -1.5765 -0.8077  0.2782
    8LER   HD23  160   5.681   4.979   3.661  0.8081  0.5444 -0.8222
    8LER      C  161   5.971   4.911   3.258 -0.1107  0.1179 -0.2848
    8LER      O  162   6.006   5.028   3.247 -0.3090 -0.4454  0.5573
    9LYR      N  163   6.055   4.808   3.252 -0.2330  0.2322 -0.0926
    9LYR      H  164   6.015   4.717   3.267  0.5318  0.1708  1.8979
    9LYR     CA  165   6.196   4.834   3.213  0.5930  0.4229 -0.1684
    9LYR     HA  166   6.199   4.913   3.138  1.6003  0.2033 -0.3793
    9LYR     CB  167   6.253   4.707   3.142  0.3257 -0.0287  0.2716
    9LYR    HB1  168   6.354   4.732   3.110  0.5417 -0.5588  0.5209
    9LYR    HB2  169   6.192   4.698   3.052 -0.7297  2.2317  0.6988
    9LYR     CG  170   6.254   4.567   3.212  1.1337  0.2603 -0.1473
    9LYR    HG1  171   6.156   4.551   3.258 -0.1176  0.3738 -2.6067
    9LYR    HG2  172   6.326   4.577   3.294  0.5011 -0.6746  0.5434
    9LYR     CD  173   6.294   4.450   3.120  0.2476  0.2533  0.1181
    9LYR    HD1  174   6.399   4.462   3.093  0.2469  1.1258  0.4653
    9LYR    HD2  175   6.226   4.453   3.035 -2.0584 -1.4950  1.7622
    9LYR     CE  176   6.273   4.307   3.191  0.0594  0.4296  0.5466
    9LYR    HE1  177   6.336   4.303   3.280 -0.7411  0.9780  1.1634
    9LYR    HE2  178   6.293   4.223   3.125 -3.4895  0.3257 -0.6624
    9LYR     NZ  179   6.129   4.290   3.231 -0.1358  0.2369  0.4047
    9LYR    HZ1  180   6.060   4.267   3.161  0.6145 -0.5422 -0.1157
    9LYR      C  181   6.286   4.887   3.327  0.3047 -0.2867  0.4342
    9LYR      O  182   6.405   4.917   3.305 -0.4083  0.0599 -0.3254
   10LER      N  183   6.227   4.917   3.443 -0.0208  0.7275  0.2115
   10LER      H  184   6.132   4.883   3.445  0.4021 -0.4494  1.8371
   10LER     CA  185   6.286   4.994   3.549  0.2163 -0.0238  0.0669
   10LER     HA  186   6.384   4.956   3.576 -0.0923 -1.6017 -0.9438
   10LER     CB  187   6.192   5.007   3.673  0.1094 -0.0516  0.1646
   10LER    HB1  188   6.095   5.050   3.646 -1.3397 -2.5590  1.1108
   10LER    HB2  189   6.229   5.079   3.747 -2.1016  0.0330  1.2702
   10LER     CG  190   6.195   4.870   3.739 -0.1168 -0.5158  0.1739
   10LER     HG  191   6.191   4.785   3.671  0.4501 -0.3550 -0.0658
   10LER    CD1  192   6.324   4.844   3.811 -0.7806  0.2843  0.2737
   10LER   HD11  193   6.308   4.741   3.843  1.8266 -0.3539 -0.2822
   10LER   HD12  194   6.408   4.847   3.743 -0.6760  0.9826  0.4222
   10LER   HD13  195   6.321   4.914   3.895 -3.8283  1.6229 -0.7909
   10LER    CD2  196   6.083   4.860   3.840  1.3809  0.5525 -0.7781
   10LER   HD21  197   6.087   4.764   3.891 -0.4296  0.0977 -1.4549
   10LER   HD22  198   6.097   4.940   3.914 -0.1356  0.6176 -0.5417
   10LER   HD23  199   5.985   4.879   3.796 -0.0411  1.1671  2.3540
   10LER      C  200   6.316   5.142   3.504 -0.2583 -0.6682 -0.7267
   10LER      O  201   6.416   5.207   3.549 -0.2290  0.3146  0.5059
   11LER      N  202   6.228   5.200   3.421 -0.4247 -0.1113  0.8256
   11LER      H  203   6.144   5.151   3.394 -1.1855  1.9631 -0.8257
   11LER     CA  204   6.226   5.338   3.376 -0.3101 -0.0732 -0.3915
   11LER     HA  205   6.244   5.401   3.463 -1.0652 -0.4377  0.0449
   11LER     CB  206   6.086   5.373   3.318  0.3438  0.1636 -0.0433
   11LER    HB1  207   6.060   5.282   3.263 -0.1558  0.0693  0.3442
   11LER    HB2  208   6.093   5.453   3.244  0.2357  0.7506  0.5814
   11LER     CG  209   5.973   5.410   3.413  0.8185  0.2511 -0.2093
   11LER     HG  210   6.001   5.502   3.464 -0.7128 -0.0612  1.2915
   11LER    CD1  211   5.841   5.439   3.337 -0.0954 -0.4832  0.4090
   11LER   HD11  212   5.810   5.359   3.269  0.0195 -1.0770  1.0366
   11LER   HD12  213   5.764   5.473   3.406 -0.0798  1.8928 -0.6755
   11LER   HD13  214   5.862   5.520   3.268 -1.7840  0.3149  0.7939
   11LER    CD2  215   5.943   5.304   3.510  0.0989 -0.0599 -0.5436
   11LER   HD21  216   5.941   5.206   3.462  1.5944 -0.0486 -0.6822
   11LER   HD22  217   6.022   5.300   3.585 -0.1094 -1.8669 -0.3621
   11LER   HD23  218   5.856   5.324   3.572 -0.7721 -2.0711 -1.0274
   11LER      C  219   6.341   5.365   3.277 -0.5309  0.2546 -0.6074
   11LER      O  220   6.370   5.483   3.245  0.2394 -0.0486  0.0025
   12LER      N  221   6.396   5.260   3.224 -0.2106  0.1433  0.3114
   12LER      H  222   6.370   5.169   3.259 -3.1717  0.8160  0.1579
   12LER     CA  223   6.520   5.264   3.143 -0.0372 -0.1348  0.0407
   12LER     HA  224   6.504   5.343   3.070 -0.8149 -1.4093 -1.1994
   12LER     CB  225   6.543   5.141   3.050 -0.3247  0.2515  1.0203
   12LER    HB1  226   6.573   5.054   3.108  1.7928 -1.0637 -1.8312
   12LER    HB2  227   6.626   5.167   2.984  0.6546  1.0321  2.5027
   12LER     CG  228   6.416   5.097   2.987  0.1810 -0.2916  0.2132
   12LER     HG  229   6.347   5.075   3.068 -0.5907  3.7512  0.8936
   12LER    CD1  230   6.366   5.202   2.880  0.3355  0.5160  0.3831
   12LER   HD11  231   6.447   5.221   2.809 -0.8532 -0.4643 -1.3069
   12LER   HD12  232   6.279   5.167   2.825  2.1669 -2.5542 -0.8601
   12LER   HD13  233   6.333   5.292   2.931 -0.3611 -0.2297  1.2753
   12LER    CD2  234   6.438   4.961   2.911  0.4056  0.2165  0.5315
   12LER   HD21  235   6.357   4.922   2.850 -0.3743  2.0202  0.3495
   12LER   HD22  236   6.518   4.971   2.838  0.9686 -0.5711  1.0340
   12LER   HD23  237   6.473   4.881   2.976 -0.0782  1.0000  1.8001
   12LER      C  238   6.636   5.305   3.224 -1.6157 -0.2638  0.1391
   12LER      O  239   6.683   5.236   3.311 -0.0004  0.5709  0.2828
   13LER      N  240   6.699   5.416   3.175  0.2054 -0.1579 -0.2724
   13LER      H  241   6.653   5.466   3.100 -2.0018 -0.9240  0.4646
   13LER     CA  242   6.817   5.476   3.240  0.4554 -0.0879 -0.1192
   13LER     HA  243   6.806   5.474   3.349  3.2294 -0.7776  0.2263
   13LER     CB  244   6.840   5.622   3.181  0.0185 -0.1379  0.3157
   13LER    HB1  245   6.848   5.614   3.073 -1.4610 -2.7952  0.2894
   13LER    HB2  246   6.929   5.659   3.231 -1.1375  1.8775  0.9855
   13LER     CG  247   6.720   5.705   3.220 -0.1994  0.0596  0.4706
   13LER     HG  248   6.630   5.646   3.205  0.5227 -0.6396 -1.4737
   13LER    CD1  249   6.731   5.772   3.354 -0.1167 -0.1322 -0.7217
   13LER   HD11  250   6.631   5.807   3.376 -0.0109  0.3612 -1.0097
   13LER   HD12  251   6.741   5.702   3.437 -4.0986  0.7657  0.7247
   13LER   HD13  252   6.799   5.857   3.356 -0.3188  0.0601  2.3565
   13LER    CD2  253   6.712   5.824   3.119 -0.0438 -0.6521  0.4798
   13LER   HD21  254   6.687   5.790   3.019 -0.3104  1.0445 -0.0652
   13LER   HD22  255   6.630   5.891   3.147 -0.4983 -0.9959  0.0001
   13LER   HD23  256   6.802   5.883   3.103 -1.1734  1.5507  1.7429
   13LER      C  257   6.932   5.381   3.222  0.0566  0.2051 -0.7801
   13LER      O  258   6.994   5.358   3.119 -0.3555 -0.0409  0.3892
   14NH2      N  259   6.971   5.312   3.330 -0.0504 -0.0942 -0.0626
   14NH2     H1  260   6.928   5.328   3.420  0.6979  0.3369  0.2285
   14NH2     H2  261   7.050   5.251   3.316 -0.6048 -0.5943 -1.1580
   15LY0      N  262   4.689   6.042   3.578  0.0503 -0.3526 -0.0663
   15LY0     H1  263   4.677   5.944   3.557  0.5527 -0.1569 -1.3400
   15LY0     H2  264   4.695   6.061   3.677 -1.9039  0.5550 -0.0623
   15LY0     H3  265   4.606   6.090   3.545  0.2489  1.0846  1.3972
   15LY0     CA  266   4.809   6.097   3.521 -1.2806 -0.9796  0.0178
   15LY0     HA  267   4.896   6.054   3.570 -1.2892 -1.3504 -0.2897
   15LY0     CB  268   4.825   6.254   3.552 -0.6243  0.2238  0.1288
   15LY0    HB1  269   4.768   6.279   3.641  0.0559 -1.8588  1.2184
   15LY0    HB2  270   4.777   6.309   3.471  1.1651  0.4781 -0.8061
   15LY0     CG  271   4.968   6.301   3.566 -0.5890  0.0121 -0.3706
   15LY0    HG1  272   5.013   6.286   3.468 -4.9595 -0.3272 -2.5810
   15LY0    HG2  273   5.008   6.250   3.653 -2.4557 -0.5460  0.2114
   15LY0     CD  274   4.961   6.444   3.613 -0.1601  0.0485  0.1864
   15LY0    HD1  275   4.935   6.463   3.717  1.7711 -0.4692  0.8181
   15LY0    HD2  276   4.892   6.497   3.549 -0.8070  1.6157  2.0826
   15LY0     CE  277   5.113   6.485   3.596 -0.1045  0.5533 -0.4045
   15LY0    HE1  278   5.145   6.467   3.493 -1.1091 -1.4415 -0.4302
   15LY0    HE2  279   5.167   6.417   3.662  0.5819 -1.5529 -2.9182
   15LY0     NZ  280   5.134   6.626   3.621 -0.4439 -0.4233  0.1812
   15LY0    HZ1  281   5.228   6.656   3.598 -1.0384  0.1901 -1.5762
   15LY0    HZ2  282   5.068   6.677   3.564 -1.6777 -3.5120 -1.4110
   15LY0    HZ3  283   5.101   6.644   3.715  1.0108  1.3195  0.4031
   15LY0      C  284   4.826   6.062   3.373 -0.4811 -0.4456 -0.1965
   15LY0      O  285   4.911   5.977   3.343  0.7819  0.3156 -0.4751
   16LER      N  286   4.746   6.107   3.283 -0.0227  0.3057  0.5880
   16LER      H  287   4.668   6.166   3.310  1.0875  1.7721  0.7591
   16LER     CA  288   4.771   6.087   3.141 -0.2817 -0.2951  0.0940
   16LER     HA  289   4.863   6.137   3.114  0.0097 -0.9989 -0.2546
   16LER     CB  290   4.666   6.171   3.066 -0.5564 -0.3544  0.0808
   16LER    HB1  291   4.566   6.131   3.082  0.7843 -2.8573  3.2350
   16LER    HB2  292   4.689   6.169   2.960  2.0262  1.6028  0.4944
   16LER     CG  293   4.658   6.326   3.099 -0.2785 -0.1446 -0.6186
   16LER     HG  294   4.606   6.341   3.194  0.3194  0.4363 -0.3726
   16LER    CD1  295   4.793   6.397   3.093 -1.0084 -0.4949 -0.0781
   16LER   HD11  296   4.783   6.503   3.115  1.5936 -0.5073  1.6363
   16LER   HD12  297   4.853   6.349   3.170 -1.8049 -0.8793  0.3113
   16LER   HD13  298   4.837   6.376   2.995 -1.9763  2.0915 -1.1598
   16LER    CD2  299   4.563   6.380   2.992 -0.4802  0.1978 -0.1413
   16LER   HD21  300   4.619   6.386   2.899 -3.9819 -1.1632 -2.5324
   16LER   HD22  301   4.488   6.304   2.975  0.7837 -0.9609 -0.7253
   16LER   HD23  302   4.517   6.477   3.014 -0.8895  0.6870 -2.7880
   16LER      C  303   4.777   5.936   3.099 -0.2755 -0.2119 -0.3844
   16LER      O  304   4.705   5.852   3.149 -0.0116 -0.3903  0.3883
   17LY0      N  305   5.083   4.454   4.054 -0.2168 -0.0807  0.0348
   17LY0     H1  306   5.142   4.467   4.135 -0.6839  0.3665  0.3057
   17LY0     H2  307   5.015   4.391   4.096 -0.0645  0.0447  0.4680
   17LY0     H3  308   5.133   4.397   3.987 -0.0848 -0.7401  0.6758
   17LY0     CA  309   5.016   4.574   3.998  0.0911  0.9958  0.8267
   17LY0     HA  310   5.082   4.660   3.986 -0.9077  1.6674 -0.0009
   17LY0     CB  311   4.892   4.624   4.089 -0.2545 -0.5945  0.9006
   17LY0    HB1  312   4.937   4.651   4.185 -1.0760 -1.0741  1.4296
   17LY0    HB2  313   4.816   4.549   4.107  1.4427 -2.8488 -0.7607
   17LY0     CG  314   4.834   4.753   4.029  0.4849 -0.3057 -0.0848
   17LY0    HG1  315   4.795   4.723   3.932 -0.4477  0.9601 -0.1207
   17LY0    HG2  316   4.921   4.817   4.012 -0.2400  0.6022 -0.4747
   17LY0     CD  317   4.733   4.831   4.116  0.0095 -0.1093 -0.3732
   17LY0    HD1  318   4.776   4.861   4.211 -2.0219  1.6931  0.0794
   17LY0    HD2  319   4.657   4.759   4.146 -0.1001  0.5650  1.0324
   17LY0     CE  320   4.676   4.948   4.040 -0.4239 -0.4559 -0.1321
   17LY0    HE1  321   4.610   4.916   3.959 -1.3022  1.7464 -0.3658
   17LY0    HE2  322   4.761   5.003   3.998 -1.1805 -0.1578 -1.3229
   17LY0     NZ  323   4.600   5.043   4.133 -0.0028  0.4183  0.3845
   17LY0    HZ1  324   4.513   5.005   4.168 -1.3216  2.8235 -0.0533
   17LY0    HZ2  325   4.657   5.061   4.215 -0.8310  1.1453  0.8320
   17LY0    HZ3  326   4.588   5.132   4.086  3.9037  0.6222 -0.5241
   17LY0      C  327   4.982   4.542   3.849  0.4102 -0.4368  0.0740
   17LY0      O  328   4.920   4.441   3.827  0.1821  0.2137  0.3691
   18LER      N  329   5.021   4.625   3.756 -0.0004  0.0544  0.1577
   18LER      H  330   5.070   4.709   3.783  0.5648 -0.1711 -0.1725
   18LER     CA  331   4.970   4.616   3.616 -0.4920  0.2619 -0.2141
   18LER     HA  332   4.979   4.511   3.588 -1.4686  0.2516 -0.5144
   18LER     CB  333   5.060   4.698   3.531 -0.3554  0.2705  0.4019
   18LER    HB1  334   5.040   4.803   3.552  0.7236  0.5681  0.0335
   18LER    HB2  335   5.033   4.693   3.425  1.1090  0.7059 -0.0127
   18LER     CG  336   5.214   4.682   3.534  0.3569  0.4277 -0.6867
   18LER     HG  337   5.262   4.699   3.630  1.6815 -0.2540 -1.2096
   18LER    CD1  338   5.256   4.541   3.489  0.2037  0.3916  0.4617
   18LER   HD11  339   5.227   4.533   3.384 -0.2213  0.7666  0.5509
   18LER   HD12  340   5.365   4.540   3.499  0.6250 -1.7043 -2.8121
   18LER   HD13  341   5.202   4.465   3.546 -0.7126  0.5884 -0.1229
   18LER    CD2  342   5.278   4.784   3.433  0.4225 -0.5741 -0.0335
   18LER   HD21  343   5.239   4.769   3.333  1.8907 -2.0896 -0.4308
   18LER   HD22  344   5.240   4.881   3.468  0.0591 -1.4653  2.2081
   18LER   HD23  345   5.386   4.765   3.430  0.5952  0.4581 -1.3097
   18LER      C  346   4.821   4.662   3.600 -0.3928  0.3111  0.0289
   18LER      O  347   4.779   4.744   3.682  0.5430  0.0784 -0.6833
   19LYR      N  348   4.746   4.615   3.499  0.5706 -0.6128  0.5224
   19LYR      H  349   4.783   4.544   3.437  0.1364  0.0144 -0.4717
   19LYR     CA  350   4.611   4.658   3.465  0.6381 -0.0010 -0.0737
   19LYR     HA  351   4.566   4.664   3.564 -0.7850  1.2485 -0.7576
   19LYR     CB  352   4.537   4.546   3.383  0.5494 -0.6290 -0.2831
   19LYR    HB1  353   4.600   4.536   3.295 -0.8952  0.0232 -1.4243
   19LYR    HB2  354   4.440   4.589   3.358  1.1758  1.6598  0.9800
   19LYR     CG  355   4.520   4.417   3.467 -0.3614  0.5648  0.0690
   19LYR    HG1  356   4.456   4.449   3.549  1.8939  1.9139  1.4100
   19LYR    HG2  357   4.618   4.383   3.502 -0.4444  1.1473  0.9111
   19LYR     CD  358   4.441   4.312   3.388 -0.6226 -0.0236 -0.2150
   19LYR    HD1  359   4.504   4.273   3.308  1.8395 -0.9896  2.0335
   19LYR    HD2  360   4.343   4.352   3.360 -1.3644 -1.0755  0.7826
   19LYR     CE  361   4.407   4.200   3.489 -0.8164 -0.1972  0.0380
   19LYR    HE1  362   4.310   4.158   3.462 -1.4718  2.0820 -1.4698
   19LYR    HE2  363   4.412   4.240   3.590  1.6277 -1.9408  0.6938
   19LYR     NZ  364   4.515   4.096   3.479 -0.7697  0.1851 -0.3968
   19LYR    HZ1  365   4.508   4.029   3.404  0.1708 -0.5854  0.1865
   19LYR      C  366   4.604   4.808   3.424 -0.1587  0.0482  0.3277
   19LYR      O  367   4.696   4.859   3.357  0.7247  0.1443  0.4007
   20LY0      N  368   4.502   4.877   3.476 -0.1633  0.3653  0.2367
   20LY0      H  369   4.427   4.826   3.520 -0.7360  0.2615 -0.8225
   20LY0     CA  370   4.478   5.019   3.455  0.3976 -0.0882  0.2737
   20LY0     HA  371   4.569   5.069   3.487  1.1570 -0.4113 -1.3087
   20LY0     CB  372   4.366   5.068   3.552 -0.1356 -0.6094  0.1668
   20LY0    HB1  373   4.273   5.013   3.539 -1.1968  0.7667  1.6365
   20LY0    HB2  374   4.354   5.174   3.531  1.7168 -0.6576 -1.4253
   20LY0     CG  375   4.408   5.060   3.700 -0.7699  0.4943 -0.0662
   20LY0    HG1  376   4.509   5.087   3.729  0.3101 -0.8918 -2.2186
   20LY0    HG2  377   4.409   4.952   3.716  0.1270  0.8126  2.4772
   20LY0     CD  378   4.305   5.124   3.785 -1.2605  0.4642  0.5206
   20LY0    HD1  379   4.210   5.075   3.764  0.3091 -2.9740  0.8170
   20LY0    HD2  380   4.309   5.233   3.776  0.3640  0.2189 -3.7794
   20LY0     CE  381   4.337   5.078   3.924  0.5036  0.5688 -0.4399
   20LY0    HE1  382   4.438   5.095   3.959 -0.1098  1.5026  0.9890
   20LY0    HE2  383   4.334   4.969   3.925 -3.5363  0.5081 -0.2948
   20LY0     NZ  384   4.235   5.124   4.018  0.4801 -0.0107 -0.2926
   20LY0    HZ1  385   4.261   5.214   4.056  0.7222  0.7438 -2.1327
   20LY0    HZ2  386   4.151   5.132   3.963 -0.2132 -1.5028  0.4901
   20LY0    HZ3  387   4.215   5.053   4.088  1.7366 -2.1797 -1.9997
   20LY0      C  388   4.455   5.071   3.313 -0.5157  0.4347  0.3241
   20LY0      O  389   4.532   5.158   3.281  0.2493 -0.2731  1.0548
   21LER      N  390   4.377   5.012   3.227 -0.4026 -0.2922 -0.8553
   21LER      H  391   4.314   4.945   3.268 -0.6355  0.8860  0.8368
   21LER     CA  392   4.367   5.054   3.085 -0.2877  0.1887 -0.4752
   21LER     HA  393   4.366   5.162   3.067  1.3321  0.2356 -0.4516
   21LER     CB  394   4.249   4.985   3.018  0.5721 -0.4066 -0.7240
   21LER    HB1  395   4.263   4.879   3.039  0.1574 -0.3840 -0.2964
   21LER    HB2  396   4.245   5.013   2.913  0.4340  0.2270 -0.5533
   21LER     CG  397   4.105   5.019   3.077 -0.3359 -0.1642  0.0991
   21LER     HG  398   4.108   5.009   3.185 -1.4053  3.2666  0.5619
   21LER    CD1  399   4.070   5.161   3.042 -0.9272 -0.7153 -0.0438
   21LER   HD11  400   4.025   5.166   2.942 -1.4885  0.1595  0.2376
   21LER   HD12  401   3.994   5.192   3.114  2.1853  1.5720  2.5652
   21LER   HD13  402   4.151   5.233   3.052 -0.6436 -0.9458 -0.6057
   21LER    CD2  403   3.990   4.931   3.019  0.3889  0.6868 -0.2349
   21LER   HD21  404   3.981   4.957   2.914  0.3501 -0.1127 -0.4344
   21LER   HD22  405   4.021   4.826   3.015 -0.1508  0.5203 -0.1214
   21LER   HD23  406   3.896   4.933   3.073  1.2929  0.2169  1.4367
   21LER      C  407   4.497   5.016   3.010 -0.0811  0.4057 -0.3781
   21LER      O  408   4.520   5.089   2.913 -0.1646 -0.0094 -0.0105
   22LY0      N  409   4.480   3.571   3.818 -0.3313 -0.4988 -0.3575
   22LY0     H1  410   4.515   3.480   3.847 -0.5988 -0.3354  0.4809
   22LY0     H2  411   4.398   3.580   3.876 -0.4036  0.5513 -0.6152
   22LY0     H3  412   4.460   3.560   3.719  1.3581 -4.7562 -0.4482
   22LY0     CA  413   4.582   3.674   3.842  0.0302  0.5547  0.8985
   22LY0     HA  414   4.681   3.634   3.819 -1.1159 -0.4440 -3.1056
   22LY0     CB  415   4.570   3.720   3.996  0.3506  0.6317  0.0547
   22LY0    HB1  416   4.590   3.626   4.049  2.8862  0.9657 -0.2047
   22LY0    HB2  417   4.468   3.748   4.024  0.4709 -0.6453  1.9927
   22LY0     CG  418   4.674   3.811   4.048  0.1800  0.6017 -0.0651
   22LY0    HG1  419   4.702   3.893   3.981  1.0111  0.5278  0.1825
   22LY0    HG2  420   4.766   3.758   4.071  0.8227  1.8491  0.3727
   22LY0     CD  421   4.628   3.875   4.182  0.2601 -0.2352  0.3046
   22LY0    HD1  422   4.715   3.925   4.227 -0.4317  1.4780 -0.1604
   22LY0    HD2  423   4.596   3.794   4.248  2.7120 -2.5007 -1.0862
   22LY0     CE  424   4.521   3.978   4.169 -0.1438 -0.2280  0.6791
   22LY0    HE1  425   4.425   3.934   4.145  0.6165 -0.6064 -1.9488
   22LY0    HE2  426   4.545   4.035   4.080  0.6647 -2.6160 -0.7147
   22LY0     NZ  427   4.507   4.070   4.275  0.4759 -0.0143  0.2390
   22LY0    HZ1  428   4.448   4.146   4.243 -1.7453 -1.1436  1.3386
   22LY0    HZ2  429   4.471   4.029   4.360  1.3237  0.7920  1.0092
   22LY0    HZ3  430   4.600   4.105   4.290  1.1700 -1.4790 -0.5153
   22LY0      C  431   4.561   3.784   3.731 -0.0242 -0.4217 -1.8802
   22LY0      O  432   4.449   3.813   3.684 -0.9525  0.3501 -0.0784
   23LER      N  433   4.672   3.841   3.680  0.2071 -0.2947 -0.1039
   23LER      H  434   4.758   3.815   3.725 -0.0907 -1.2422 -0.0522
   23LER     CA  435   4.670   3.925   3.563  0.0682 -0.0836  0.4209
   23LER     HA  436   4.630   3.863   3.483 -0.5626  0.1317  0.5637
   23LER     CB  437   4.816   3.953   3.523  0.0251 -0.1561  0.0609
   23LER    HB1  438   4.872   3.982   3.612 -0.7482  1.9366 -0.0753
   23LER    HB2  439   4.830   4.037   3.454  2.2307 -0.3247  0.2054
   23LER     CG  440   4.882   3.829   3.456 -0.4049 -0.2999 -0.7668
   23LER     HG  441   4.877   3.744   3.523 -0.3737  0.5921  0.4037
   23LER    CD1  442   4.827   3.794   3.314  0.6394  0.4632 -0.0040
   23LER   HD11  443   4.731   3.742   3.313  0.3265  0.8765 -3.5035
   23LER   HD12  444   4.801   3.880   3.253 -0.4546  0.5202  0.5146
   23LER   HD13  445   4.888   3.721   3.262 -1.7280 -0.3814 -1.7771
   23LER    CD2  446   5.027   3.859   3.430 -0.2408  0.4484 -0.7155
   23LER   HD21  447   5.072   3.770   3.385 -1.8560 -1.6012  1.5031
   23LER   HD22  448   5.039   3.950   3.371 -1.5065  2.3632  1.8119
   23LER   HD23  449   5.075   3.872   3.527  2.6129  0.3193 -1.9877
   23LER      C  450   4.596   4.066   3.576  0.1801  1.2480 -0.2576
   23LER      O  451   4.615   4.140   3.672  0.1530 -0.8161 -0.0744
   24LY0      N  452   6.708   4.100   2.503 -0.1215  0.0959  0.0216
   24LY0     H1  453   6.702   4.147   2.414  0.8882  1.3441  0.5714
   24LY0     H2  454   6.768   4.019   2.502 -1.6187 -1.0630  0.4988
   24LY0     H3  455   6.613   4.073   2.523 -0.9832  3.3755  1.1064
   24LY0     CA  456   6.763   4.190   2.604 -0.1184  0.2330 -0.1787
   24LY0     HA  457   6.864   4.220   2.575  0.4497 -2.0706 -0.8417
   24LY0     CB  458   6.773   4.121   2.740  0.2556 -0.6337 -0.5816
   24LY0    HB1  459   6.831   4.029   2.735 -1.3486 -1.7003 -0.2454
   24LY0    HB2  460   6.668   4.101   2.764  0.3000 -3.8632 -2.4700
   24LY0     CG  461   6.828   4.223   2.837  0.2868 -0.4035 -0.3349
   24LY0    HG1  462   6.749   4.287   2.876  1.1477  0.8360 -0.5602
   24LY0    HG2  463   6.891   4.302   2.796 -2.4450  0.8085 -2.5357
   24LY0     CD  464   6.897   4.152   2.957 -0.4113 -0.4328  0.6903
   24LY0    HD1  465   6.952   4.229   3.012 -1.8014 -0.4604  2.1929
   24LY0    HD2  466   6.973   4.079   2.930  2.2738  2.5028 -0.2725
   24LY0     CE  467   6.795   4.078   3.049  0.3817 -0.1888  0.0542
   24LY0    HE1  468   6.861   4.024   3.117  2.8095 -0.4579 -2.3483
   24LY0    HE2  469   6.738   4.002   2.996  1.1980 -1.1550  0.5352
   24LY0     NZ  470   6.694   4.165   3.120  0.1805  0.0685  0.8116
   24LY0    HZ1  471   6.732   4.242   3.173 -1.1733  0.6707  0.9456
   24LY0    HZ2  472   6.626   4.190   3.049  0.0020  2.2972  1.6828
   24LY0    HZ3  473   6.648   4.105   3.187 -0.3855  0.7267  1.0254
   24LY0      C  474   6.668   4.317   2.618  0.3147  0.0338  0.4445
   24LY0      O  475   6.546   4.302   2.653 -0.6260 -0.0841  0.0368
   25LER      N  476   6.718   4.436   2.585  0.0952 -0.4300  0.2215
   25LER      H  477   6.807   4.442   2.537 -1.5804 -2.2334 -3.4449
   25LER     CA  478   6.653   4.566   2.613 -0.2400  0.6524  0.7023
   25LER     HA  479   6.724   4.645   2.588  0.8300 -1.3791 -3.7388
   25LER     CB  480   6.614   4.587   2.758 -0.8260 -0.1301 -0.4368
   25LER    HB1  481   6.536   4.516   2.786 -0.2817 -0.5237  0.1195
   25LER    HB2  482   6.563   4.683   2.757 -0.4139  0.0999  0.3633
   25LER     CG  483   6.735   4.599   2.855  0.4736 -0.0512  0.7525
   25LER     HG  484   6.797   4.511   2.837  0.6512  0.1581  0.3416
   25LER    CD1  485   6.821   4.727   2.829 -0.0914  0.4374  0.1620
   25LER   HD11  486   6.894   4.742   2.908 -1.1170  0.1344  1.1935
   25LER   HD12  487   6.863   4.732   2.728  0.3671  2.3781  0.4212
   25LER   HD13  488   6.759   4.816   2.839  1.7527  1.7314  0.5603
   25LER    CD2  489   6.681   4.603   3.000 -0.8925 -0.5351  0.4333
   25LER   HD21  490   6.766   4.586   3.066 -0.8815  1.6335  1.0583
   25LER   HD22  491   6.634   4.699   3.022 -0.3426  0.0992 -1.0317
   25LER   HD23  492   6.620   4.514   3.014 -0.4685 -0.9169 -0.1422
   25LER      C  493   6.541   4.585   2.502 -0.5275 -0.0870 -0.8541
   25LER      O  494   6.507   4.501   2.420  0.2334  0.6600  0.3088
   26LYR      N  495   6.481   4.707   2.512 -0.6360  0.2569 -0.5928
   26LYR      H  496   6.515   4.771   2.582  0.6803 -0.6555 -0.3648
   26LYR     CA  497   6.371   4.751   2.430  0.0184 -0.1257 -0.1852
   26LYR     HA  498   6.423   4.759   2.334  0.2039 -0.8290 -0.1560
   26LYR     CB  499   6.323   4.887   2.476  0.0545 -0.4660  0.3919
   26LYR    HB1  500   6.268   4.877   2.570  0.2375  3.8253  1.1338
   26LYR    HB2  501   6.251   4.914   2.399  0.9488  1.0250  0.0341
   26LYR     CG  502   6.420   5.002   2.478 -0.5605 -0.3969  0.4060
   26LYR    HG1  503   6.487   4.995   2.392 -1.2214  0.7712 -0.2385
   26LYR    HG2  504   6.483   5.000   2.566  0.3320  1.9830 -0.1244
   26LYR     CD  505   6.328   5.123   2.481  0.4717 -1.4857 -0.3388
   26LYR    HD1  506   6.261   5.126   2.567  0.5621  2.4791 -0.2184
   26LYR    HD2  507   6.262   5.136   2.395 -0.0011  0.1301  0.2247
   26LYR     CE  508   6.397   5.258   2.500  0.0389  0.9198  0.7277
   26LYR    HE1  509   6.450   5.290   2.410  0.6458 -1.4084  0.1916
   26LYR    HE2  510   6.471   5.257   2.580 -0.4732  0.6524  1.2094
   26LYR     NZ  511   6.303   5.360   2.539 -0.4018 -0.5004  0.2859
   26LYR    HZ1  512   6.208   5.331   2.520 -0.2124 -0.1110 -1.4171
   26LYR      C  513   6.260   4.643   2.433 -0.6731  0.3621  0.7910
   26LYR      O  514   6.203   4.609   2.537  0.0303 -0.3794 -0.0065
   27LY0      N  515   6.239   4.580   2.316  0.4366  0.6585 -0.6605
   27LY0      H  516   6.300   4.595   2.237 -1.4559 -0.5866 -2.4874
   27LY0     CA  517   6.164   4.457   2.305  0.5524  0.7179  0.2000
   27LY0     HA  518   6.220   4.384   2.364  2.0830  0.6734 -1.2169
   27LY0     CB  519   6.164   4.392   2.163  0.3251  0.2016 -0.0354
   27LY0    HB1  520   6.120   4.293   2.172  0.5867  0.0450 -0.4414
   27LY0    HB2  521   6.266   4.391   2.126  0.1540  2.4232 -0.7508
   27LY0     CG  522   6.064   4.474   2.067 -0.5187 -0.3789  0.3845
   27LY0    HG1  523   6.093   4.580   2.064  0.3996 -0.5783  1.3305
   27LY0    HG2  524   5.964   4.468   2.109 -0.4758 -4.5991  0.2734
   27LY0     CD  525   6.051   4.409   1.925  0.0415 -0.1192 -0.0054
   27LY0    HD1  526   6.032   4.303   1.935  1.0729 -0.4834 -1.6012
   27LY0    HD2  527   6.150   4.418   1.879 -0.1763 -0.6963 -0.6019
   27LY0     CE  528   5.945   4.478   1.835 -0.3221 -0.1212  1.3457
   27LY0    HE1  529   5.959   4.585   1.819 -0.8092 -0.1182  0.8997
   27LY0    HE2  530   5.854   4.451   1.889 -0.2833 -3.4613  0.0259
   27LY0     NZ  531   5.939   4.421   1.706 -0.2068  0.4099 -0.3763
   27LY0    HZ1  532   5.931   4.321   1.714  1.2825  0.2868 -0.2022
   27LY0    HZ2  533   5.857   4.466   1.666 -0.4398 -0.3237 -0.7483
   27LY0    HZ3  534   6.021   4.450   1.655  0.1890 -0.3332 -0.1670
   27LY0      C  535   6.019   4.452   2.362  0.8239 -0.6941 -0.0652
   27LY0      O  536   5.961   4.340   2.365 -0.1648 -0.5761 -0.4890
   28LER      N  537   5.953   4.575   2.386  0.6938  0.6126  0.3987
   28LER      H  538   6.002   4.659   2.360 -0.2312  1.3283  0.9143
   28LER     CA  539   5.811   4.584   2.427 -0.2279  0.0900 -0.2507
   28LER     HA  540   5.769   4.484   2.418  2.0304 -1.1859  2.3094
   28LER     CB  541   5.742   4.687   2.336 -0.0543 -0.3334 -0.0819
   28LER    HB1  542   5.788   4.781   2.368 -1.8944  0.9265 -0.9195
   28LER    HB2  543   5.637   4.689   2.368  0.2940  1.5735  1.1446
   28LER     CG  544   5.747   4.669   2.179 -0.0922  0.1091 -1.0694
   28LER     HG  545   5.845   4.670   2.130  0.3376 -0.8668 -0.2764
   28LER    CD1  546   5.683   4.537   2.145  0.2183  0.2918 -0.5927
   28LER   HD11  547   5.584   4.535   2.189  1.3456 -0.1174  2.1274
   28LER   HD12  548   5.673   4.518   2.038 -1.2978  0.0089 -0.4207
   28LER   HD13  549   5.741   4.452   2.180  0.2429  1.1626  1.6028
   28LER    CD2  550   5.665   4.782   2.126  0.0280 -0.4620 -0.2030
   28LER   HD21  551   5.655   4.774   2.018 -1.0296  1.3072 -0.2761
   28LER   HD22  552   5.568   4.782   2.174 -0.5310  0.0927 -1.2944
   28LER   HD23  553   5.704   4.882   2.148 -0.2257 -0.1621 -1.0698
   28LER      C  554   5.790   4.628   2.575 -0.4484  0.2473 -0.0143
   28LER      O  555   5.677   4.621   2.621  0.0250  0.0648 -0.8412
   29LYR      N  556   5.898   4.671   2.653  0.1601  0.6787 -0.0179
   29LYR      H  557   5.986   4.667   2.603 -1.3661  0.8147 -2.9395
   29LYR     CA  558   5.894   4.720   2.795  0.5934  0.4039 -0.0117
   29LYR     HA  559   5.804   4.774   2.826 -1.2458 -2.2362 -0.3966
   29LYR     CB  560   6.024   4.795   2.830 -0.0401 -0.5101 -0.2397
   29LYR    HB1  561   6.110   4.732   2.807  0.1395  0.2993 -1.9985
   29LYR    HB2  562   6.041   4.814   2.936 -0.7228  1.4578 -0.4308
   29LYR     CG  563   6.026   4.926   2.753 -0.1797  0.6871  0.4209
   29LYR    HG1  564   6.002   4.909   2.648 -3.0898 -3.6646  1.4829
   29LYR    HG2  565   6.122   4.976   2.762 -1.5020  3.2427  1.2459
   29LYR     CD  566   5.924   5.020   2.825 -0.8372 -0.5608  0.0402
   29LYR    HD1  567   5.952   5.032   2.930 -2.2993  2.0679  0.2049
   29LYR    HD2  568   5.826   4.972   2.826 -1.8027  1.3411  1.0479
   29LYR     CE  569   5.916   5.161   2.768 -0.3314  0.1441  0.0943
   29LYR    HE1  570   6.018   5.199   2.778  0.4937 -2.2958  2.1282
   29LYR    HE2  571   5.849   5.210   2.839  0.9412  2.0410  0.0536
   29LYR     NZ  572   5.861   5.167   2.635  0.5115 -0.1544 -0.1019
   29LYR    HZ1  573   5.776   5.113   2.622  0.1383  0.1721  0.8978
   29LYR      C  574   5.878   4.598   2.890  0.4673  0.0521 -0.5245
   29LYR      O  575   5.938   4.491   2.873 -0.2266 -0.1012 -0.1228
   30LER      N  576   5.798   4.612   2.999  0.0952  0.2818 -0.6824
   30LER      H  577   5.745   4.697   3.004 -1.5848 -0.7941  0.8845
   30LER     CA  578   5.753   4.498   3.089 -0.3535 -0.9075 -0.3166
   30LER     HA  579   5.748   4.403   3.035 -0.9839 -1.1467  0.1488
   30LER     CB  580   5.610   4.534   3.134  0.7692  0.2487 -0.4007
   30LER    HB1  581   5.621   4.623   3.196 -0.0298 -0.4511  0.7859
   30LER    HB2  582   5.574   4.454   3.199  1.8451  1.0652  1.2705
   30LER     CG  583   5.493   4.554   3.030 -0.3760 -0.1593 -1.2023
   30LER     HG  584   5.503   4.650   2.980 -0.6199  0.4785 -0.0626
   30LER    CD1  585   5.496   4.436   2.935 -0.1656 -0.5443 -0.0047
   30LER   HD11  586   5.510   4.344   2.992  1.2708 -0.7118 -0.5857
   30LER   HD12  587   5.401   4.437   2.881 -0.1094  1.8526 -0.1575
   30LER   HD13  588   5.577   4.460   2.866 -0.8817 -0.0415 -0.6925
   30LER    CD2  589   5.362   4.561   3.096  0.0432 -0.3625 -1.0278
   30LER   HD21  590   5.290   4.583   3.017  0.0454  2.2860 -0.3927
   30LER   HD22  591   5.346   4.469   3.153  1.3894  1.0767  1.8970
   30LER   HD23  592   5.358   4.641   3.170 -2.3677 -0.1403 -1.3141
   30LER      C  593   5.841   4.466   3.214  0.3641 -0.3607 -0.5320
   30LER      O  594   5.908   4.550   3.268 -0.4014 -0.3886 -1.1329
   31LER      N  595   5.841   4.337   3.241 -0.0769  0.4083  0.2009
   31LER      H  596   5.768   4.277   3.205 -0.0214  0.0817  0.6339
   31LER     CA  597   5.918   4.286   3.359  0.1344  0.3406  0.1326
   31LER     HA  598   5.909   4.177   3.357 -0.8786  0.4318 -0.3785
   31LER     CB  599   5.839   4.325   3.486  0.3814 -0.5796 -0.4244
   31LER    HB1  600   5.731   4.330   3.470 -0.1167  0.5040  2.5061
   31LER    HB2  601   5.867   4.430   3.497 -0.1394 -0.1207 -2.8887
   31LER     CG  602   5.872   4.246   3.610  0.1204  0.3148  0.0740
   31LER     HG  603   5.976   4.216   3.604 -0.4457 -1.7980  0.0802
   31LER    CD1  604   5.831   4.314   3.737 -1.1495  0.1730 -0.3342
   31LER   HD11  605   5.864   4.260   3.826 -0.3201  3.3954  1.4564
   31LER   HD12  606   5.881   4.410   3.748 -0.9870  0.0974 -0.3922
   31LER   HD13  607   5.724   4.331   3.750 -1.2695 -0.4146 -0.5277
   31LER    CD2  608   5.801   4.115   3.606  0.4458 -0.2153  0.2128
   31LER   HD21  609   5.843   4.042   3.536 -1.3630  0.6852 -1.9417
   31LER   HD22  610   5.808   4.070   3.705 -1.4051 -0.2599  0.3711
   31LER   HD23  611   5.696   4.130   3.579  0.3088  0.2096  0.9601
   31LER      C  612   6.072   4.316   3.348  0.7097  0.7605 -0.3686
   31LER      O  613   6.133   4.358   3.448 -0.0366 -0.5008  0.0400
   32LY0      N  614   6.243   6.028   2.448  0.3043  0.2857 -0.1973
   32LY0     H1  615   6.230   5.963   2.371 -2.9998  0.1285  0.3394
   32LY0     H2  616   6.149   6.051   2.478  0.2209 -0.3599  0.0614
   32LY0     H3  617   6.290   6.116   2.430 -1.1133  0.8969 -1.0770
   32LY0     CA  618   6.318   5.938   2.541 -0.0506  0.5734  0.5166
   32LY0     HA  619   6.293   5.964   2.644  0.4220  0.7624  0.5888
   32LY0     CB  620   6.466   5.955   2.504  0.8106  0.2506  0.1644
   32LY0    HB1  621   6.483   6.061   2.522  1.8480  0.1033  0.1448
   32LY0    HB2  622   6.493   5.940   2.400 -0.0163 -2.0127  0.2119
   32LY0     CG  623   6.564   5.868   2.590  0.8588  0.4000 -1.0564
   32LY0    HG1  624   6.555   5.761   2.572  1.9188  0.4047 -1.7012
   32LY0    HG2  625   6.542   5.901   2.692  2.2382 -0.1076 -0.5742
   32LY0     CD  626   6.706   5.901   2.557 -0.5978  0.1042  0.1576
   32LY0    HD1  627   6.721   6.009   2.567 -0.0538  0.0411  0.0654
   32LY0    HD2  628   6.733   5.851   2.464 -0.7683 -0.0007  0.1654
   32LY0     CE  629   6.782   5.829   2.672 -0.1016 -0.7447  0.1978
   32LY0    HE1  630   6.749   5.725   2.670 -0.1402 -0.7854 -3.1672
   32LY0    HE2  631   6.764   5.873   2.770  1.4647  1.2318 -0.3404
   32LY0     NZ  632   6.927   5.837   2.659  0.8012  0.0486 -0.7852
   32LY0    HZ1  633   6.968   5.786   2.736 -2.6926  0.3217  1.4551
   32LY0    HZ2  634   6.957   5.814   2.565  0.1215 -0.0962 -0.9691
   32LY0    HZ3  635   6.948   5.935   2.664  0.5360  0.1308 -1.2779
   32LY0      C  636   6.276   5.792   2.526  0.5818 -0.5533  0.3932
   32LY0      O  637   6.257   5.749   2.410  0.0961  0.1186  0.1271
   33LER      N  638   6.262   5.713   2.632  0.1227  0.2238 -0.3848
   33LER      H  639   6.297   5.757   2.715 -2.5482  2.1266 -0.1468
   33LER     CA  640   6.219   5.570   2.641 -0.2622 -0.1639  0.0636
   33LER     HA  641   6.142   5.550   2.566 -0.1200 -1.3816  0.2238
   33LER     CB  642   6.156   5.528   2.780  0.6977  0.0740  0.4851
   33LER    HB1  643   6.225   5.549   2.861  0.2269 -3.4678  1.9712
   33LER    HB2  644   6.138   5.420   2.778  1.0516  0.0194  0.0875
   33LER     CG  645   6.022   5.605   2.810 -0.1165  0.3719  0.3367
   33LER     HG  646   6.039   5.712   2.795 -1.0338  0.4461 -0.2720
   33LER    CD1  647   5.916   5.549   2.712 -0.2546  0.0346 -0.1691
   33LER   HD11  648   5.922   5.440   2.700  2.9823  0.4025 -3.9270
   33LER   HD12  649   5.815   5.572   2.744 -1.0656 -0.5688 -2.1692
   33LER   HD13  650   5.933   5.594   2.614 -3.4050  3.7426  0.7751
   33LER    CD2  651   5.974   5.581   2.952  0.5182  0.2080 -0.3443
   33LER   HD21  652   6.040   5.637   3.018 -1.4318  0.0558  1.8631
   33LER   HD22  653   5.869   5.605   2.966 -0.0404 -1.6783 -0.9691
   33LER   HD23  654   5.982   5.474   2.972  0.7901  0.5470  1.5443
   33LER      C  655   6.333   5.474   2.603 -0.0748 -0.4289 -0.2747
   33LER      O  656   6.446   5.511   2.634  0.3524  0.8163 -0.1481
   34LY0      N  657   6.563   5.586   1.434 -0.5701  0.7291  0.6202
   34LY0     H1  658   6.535   5.509   1.375 -1.4532  0.5683  1.2240
   34LY0     H2  659   6.640   5.555   1.491  1.4785  2.6403 -0.9239
   34LY0     H3  660   6.600   5.654   1.370 -0.1268 -1.1069 -1.1856
   34LY0     CA  661   6.448   5.634   1.512  0.6885  0.7694 -0.1777
   34LY0     HA  662   6.371   5.671   1.444  0.2082  0.5120  0.2208
   34LY0     CB  663   6.475   5.758   1.599  0.2322 -0.0109  0.3661
   34LY0    HB1  664   6.385   5.797   1.646 -0.3198 -0.5311 -0.2388
   34LY0    HB2  665   6.500   5.842   1.534 -0.6198 -0.3872 -0.4693
   34LY0     CG  666   6.580   5.718   1.710 -0.1564  0.7344  0.3096
   34LY0    HG1  667   6.667   5.675   1.660 -0.6423 -0.4154  0.4205
   34LY0    HG2  668   6.527   5.642   1.767  0.8332  0.5421  1.0130
   34LY0     CD  669   6.629   5.826   1.800  0.4344 -0.1590  1.0487
   34LY0    HD1  670   6.545   5.878   1.846 -0.0542  1.1540 -1.1767
   34LY0    HD2  671   6.690   5.892   1.739 -1.3638  0.5243 -0.0905
   34LY0     CE  672   6.709   5.755   1.913  0.3356 -0.8456 -0.1040
   34LY0    HE1  673   6.772   5.680   1.866 -2.0673 -1.8892 -1.8397
   34LY0    HE2  674   6.651   5.700   1.987 -0.6621  0.4839  0.1460
   34LY0     NZ  675   6.790   5.856   1.982 -0.4387 -0.1719  0.1185
   34LY0    HZ1  676   6.847   5.809   2.052 -1.7125  0.3148  1.5338
   34LY0    HZ2  677   6.835   5.921   1.919 -0.6822  2.7030  2.6690
   34LY0    HZ3  678   6.731   5.908   2.045  1.6011 -0.2261  2.1987
   34LY0      C  679   6.378   5.519   1.585  0.5027  0.1363  0.0466
   34LY0      O  680   6.432   5.420   1.625 -0.6499  0.2184 -0.0315
   35LER      N  681   6.252   5.534   1.613 -0.1073  0.0547  0.2030
   35LER      H  682   6.204   5.619   1.588  1.1122  0.4545 -0.8796
   35LER     CA  683   6.174   5.446   1.700 -0.9832 -0.2155 -0.9095
   35LER     HA  684   6.197   5.340   1.683  1.5631  0.3471 -1.4655
   35LER     CB  685   6.028   5.471   1.673  0.0381 -0.1327  0.4236
   35LER    HB1  686   6.009   5.578   1.671 -0.6364 -0.2471 -1.3344
   35LER    HB2  687   5.969   5.434   1.757  2.1917 -0.4455  1.8575
   35LER     CG  688   5.982   5.418   1.533  0.4430  0.3710  0.0744
   35LER     HG  689   6.031   5.472   1.452 -0.6640 -0.0601 -0.8984
   35LER    CD1  690   5.997   5.271   1.512 -0.1261 -0.0786 -0.1174
   35LER   HD11  691   6.103   5.246   1.498 -0.2273 -0.0127 -1.0286
   35LER   HD12  692   5.957   5.212   1.595  2.4417 -1.5862  0.1670
   35LER   HD13  693   5.943   5.250   1.420 -0.1423  0.3482 -0.2053
   35LER    CD2  694   5.836   5.431   1.522  0.4734  0.8818  0.0411
   35LER   HD21  695   5.803   5.412   1.420  1.2594 -0.2593 -0.0096
   35LER   HD22  696   5.796   5.357   1.592  1.5088  0.6132  0.3644
   35LER   HD23  697   5.817   5.535   1.550  2.4057  1.1083  0.6521
   35LER      C  698   6.203   5.478   1.849 -0.1220  0.2739 -0.0465
   35LER      O  699   6.178   5.586   1.902  0.1266 -0.0993  0.0098
   36LYR      N  700   6.253   5.371   1.919 -0.0649 -0.6431  0.1595
   36LYR      H  701   6.273   5.284   1.872 -1.9809 -0.8393 -0.3742
   36LYR     CA  702   6.290   5.374   2.063 -0.3085 -0.1853 -0.1879
   36LYR     HA  703   6.222   5.437   2.120 -0.8455 -0.6833 -0.2718
   36LYR     CB  704   6.428   5.431   2.068 -0.8436  0.0859 -0.5462
   36LYR    HB1  705   6.426   5.519   2.004  0.5094  1.3561  1.0674
   36LYR    HB2  706   6.514   5.369   2.043 -1.2953 -0.6874 -0.2034
   36LYR     CG  707   6.455   5.489   2.203  0.5214  0.4842 -0.2214
   36LYR    HG1  708   6.479   5.409   2.273 -0.9434 -0.1352 -0.3993
   36LYR    HG2  709   6.367   5.532   2.250  0.0284 -2.7357  2.1628
   36LYR     CD  710   6.565   5.593   2.204  0.3500  0.6062  1.0555
   36LYR    HD1  711   6.542   5.682   2.146  1.6069  0.6992  0.6674
   36LYR    HD2  712   6.661   5.551   2.175  0.2389 -1.1595  2.9990
   36LYR     CE  713   6.595   5.640   2.340 -0.2171  0.0429  0.1058
   36LYR    HE1  714   6.496   5.659   2.381 -1.1866 -3.3929 -0.3546
   36LYR    HE2  715   6.656   5.731   2.342  0.7801 -0.6172  0.6673
   36LYR     NZ  716   6.647   5.546   2.436  0.3466 -0.3399  0.2997
   36LYR    HZ1  717   6.572   5.503   2.489 -1.1117  1.0931 -0.4984
   36LYR      C  718   6.277   5.230   2.114 -0.2653  0.3540  0.3364
   36LYR      O  719   6.369   5.167   2.167  0.7040 -0.0583 -0.4912
   37LY0      N  720   6.153   5.177   2.108  0.2974 -0.1637 -0.0690
   37LY0      H  721   6.084   5.226   2.054 -0.5968 -1.0146  0.2636
   37LY0     CA  722   6.115   5.040   2.156 -0.1739  0.1814  0.0585
   37LY0     HA  723   6.203   4.996   2.203 -1.6477 -1.6125  1.2416
   37LY0     CB  724   6.086   4.955   2.028 -0.3455  0.4386 -1.2699
   37LY0    HB1  725   6.061   4.859   2.072  0.3149  1.0148  0.4152
   37LY0    HB2  726   6.172   4.934   1.965  1.8288  0.3797  1.5364
   37LY0     CG  727   5.957   5.001   1.961  0.6378 -0.1451  0.5887
   37LY0    HG1  728   5.973   5.097   1.912 -1.9509 -1.4531 -3.3641
   37LY0    HG2  729   5.876   5.011   2.033 -0.0719  1.6844 -0.3874
   37LY0     CD  730   5.923   4.908   1.850 -0.7058 -0.1525  0.1016
   37LY0    HD1  731   5.899   4.806   1.880  0.8786 -0.2017  1.3627
   37LY0    HD2  732   6.004   4.909   1.777 -1.7648 -1.6785 -1.1749
   37LY0     CE  733   5.791   4.968   1.799 -0.5297  0.7719  0.0264
   37LY0    HE1  734   5.824   5.065   1.762  2.2515  0.1208  0.5738
   37LY0    HE2  735   5.717   4.971   1.879 -1.6217 -1.6746 -0.7967
   37LY0     NZ  736   5.737   4.891   1.689  0.3263 -0.1518 -0.0063
   37LY0    HZ1  737   5.807   4.863   1.622  0.9490 -0.9267  0.9229
   37LY0    HZ2  738   5.685   4.810   1.721  0.4652 -1.6634 -3.2378
   37LY0    HZ3  739   5.670   4.949   1.641  2.2473  1.6000 -0.6887
   37LY0      C  740   6.002   5.034   2.261 -0.0552 -0.9616 -0.0125
   37LY0      O  741   5.983   4.932   2.333 -0.0589 -0.3400  0.2468
   38LER      N  742   5.928   5.142   2.281  0.0285  0.2522 -0.1965
   38LER      H  743   5.920   5.213   2.210 -0.7175  1.7457  1.3214
   38LER     CA  744   5.843   5.163   2.393 -0.5344  0.4628  0.8488
   38LER     HA  745   5.806   5.063   2.418  1.2363 -0.0906  1.3994
   38LER     CB  746   5.738   5.270   2.354  0.5086  0.0563  0.4539
   38LER    HB1  747   5.794   5.353   2.311  0.1260  0.0965  0.0288
   38LER    HB2  748   5.687   5.311   2.441  1.6845 -1.0613  1.7327
   38LER     CG  749   5.631   5.224   2.251  0.1293 -0.0121  0.2170
   38LER     HG  750   5.678   5.173   2.167 -1.2066 -1.8867  0.5457
   38LER    CD1  751   5.539   5.111   2.303 -0.2247 -0.7093  0.3283
   38LER   HD11  752   5.491   5.069   2.214  0.1291 -2.4675  0.9399
   38LER   HD12  753   5.597   5.035   2.354  1.4642  0.3622  0.0844
   38LER   HD13  754   5.467   5.159   2.369  0.5160 -0.6525  1.1023
   38LER    CD2  755   5.548   5.332   2.192 -0.0433 -0.1165  0.2351
   38LER   HD21  756   5.512   5.407   2.261 -0.1380  0.5619 -0.5341
   38LER   HD22  757   5.600   5.389   2.115 -0.5173  1.5098  1.0763
   38LER   HD23  758   5.457   5.294   2.144  0.6455  0.0891 -1.3035
   38LER      C  759   5.924   5.203   2.523  0.4040 -0.7379 -0.1866
   38LER      O  760   6.025   5.275   2.516  0.3814 -0.2468 -0.1374
   39LY0      N  761   7.114   5.526   2.908  0.5270  0.1712  0.3151
   39LY0     H1  762   7.064   5.468   2.973 -1.2940  1.1501 -0.1463
   39LY0     H2  763   7.068   5.616   2.903  0.4860  0.1514  0.3352
   39LY0     H3  764   7.209   5.533   2.943  0.1190 -0.1721  1.5710
   39LY0     CA  765   7.118   5.485   2.767 -0.3113  0.3477  0.0678
   39LY0     HA  766   7.175   5.395   2.745  0.1414  0.7182 -0.3161
   39LY0     CB  767   7.181   5.600   2.679  0.1253  0.0293 -0.1438
   39LY0    HB1  768   7.130   5.692   2.708 -0.4407 -0.3820  0.1892
   39LY0    HB2  769   7.169   5.573   2.574  0.0352 -2.1883  0.3743
   39LY0     CG  770   7.332   5.607   2.712 -0.4562 -0.1259  0.1127
   39LY0    HG1  771   7.374   5.508   2.695 -0.3930 -0.0458 -0.1949
   39LY0    HG2  772   7.345   5.638   2.815 -3.4403  0.4971  0.4108
   39LY0     CD  773   7.395   5.694   2.606 -0.3197  0.1040  0.8576
   39LY0    HD1  774   7.357   5.796   2.616  0.4367  0.6041 -0.9650
   39LY0    HD2  775   7.367   5.661   2.506 -0.3949 -0.3495  1.0287
   39LY0     CE  776   7.539   5.703   2.630 -0.2361  0.3912  0.0480
   39LY0    HE1  777   7.574   5.715   2.733  0.1076  0.1085 -0.0335
   39LY0    HE2  778   7.576   5.785   2.568 -0.3613  0.4264  0.0190
   39LY0     NZ  779   7.602   5.583   2.577  0.4037 -0.0827  0.3913
   39LY0    HZ1  780   7.579   5.497   2.623  1.6349 -0.9830 -0.6036
   39LY0    HZ2  781   7.577   5.573   2.480  1.7345 -2.2561  0.2037
   39LY0    HZ3  782   7.702   5.592   2.564  0.5271 -0.4526  1.0427
   39LY0      C  783   6.970   5.457   2.729  0.3495  0.2344  0.2363
   39LY0      O  784   6.883   5.466   2.812  0.5293 -0.4118 -0.5416
   40LER      N  785   6.946   5.416   2.607 -0.0262  0.4567  0.3379
   40LER      H  786   7.028   5.425   2.549 -0.4219 -1.0870 -0.5190
   40LER     CA  787   6.809   5.390   2.550  0.2622  0.0494  0.0015
   40LER     HA  788   6.735   5.393   2.630  0.5782 -1.7778  0.4247
   40LER     CB  789   6.798   5.249   2.506 -0.3033  0.6178 -0.6196
   40LER    HB1  790   6.865   5.233   2.421  0.7971 -1.4304  0.5720
   40LER    HB2  791   6.697   5.226   2.474 -0.5381 -0.3495  0.7359
   40LER     CG  792   6.846   5.141   2.604 -1.1159  0.2379 -0.4518
   40LER     HG  793   6.944   5.158   2.648 -2.1282 -2.6227  3.4212
   40LER    CD1  794   6.759   5.129   2.725  0.7540  0.8545 -0.9530
   40LER   HD11  795   6.748   5.219   2.785  0.3300 -0.6456  1.3659
   40LER   HD12  796   6.656   5.108   2.696  1.3079 -1.1097 -1.6855
   40LER   HD13  797   6.799   5.060   2.800 -0.7172  2.1006  1.0761
   40LER    CD2  798   6.857   5.010   2.534 -0.3418 -0.5556  0.1329
   40LER   HD21  799   6.907   4.935   2.597  2.8736  0.4212 -1.0707
   40LER   HD22  800   6.756   4.988   2.502 -0.5276  0.7418 -0.1906
   40LER   HD23  801   6.925   5.023   2.450  0.9616 -0.2103  1.2026
   40LER      C  802   6.772   5.492   2.434  0.5195  0.3453 -0.3407
   40LER      O  803   6.856   5.520   2.355 -0.5081  0.1524  0.3602
   41U      O5'  804   7.959   7.667   1.443 -0.4153  0.4491  0.0771
   41U      H5T  805   7.918   7.705   1.521 -0.8329 -0.8751  0.5334
   41U      C5'  806   8.028   7.773   1.365 -0.8584 -0.3976 -0.6851
   41U     H5'1  807   8.115   7.734   1.313  0.8857  1.8432  0.3547
   41U     H5'2  808   8.058   7.854   1.432 -1.4684 -1.4588  0.9458
   41U      C4'  809   7.945   7.828   1.256 -0.3139 -0.1852  0.0483
   41U      H4'  810   8.002   7.904   1.202  2.0608 -2.0316 -0.2333
   41U      O4'  811   7.923   7.728   1.154  0.0802 -0.0219  0.6249
   41U      C1'  812   7.796   7.756   1.097 -0.5438  0.2397 -0.5112
   41U      H1'  813   7.806   7.789   0.994 -2.6464  2.2965 -0.1413
   41U       N1  814   7.710   7.630   1.096 -0.8603  0.0768  0.6101
   41U       C6  815   7.752   7.521   1.166 -0.2689  0.4106 -0.2967
   41U       H6  816   7.826   7.534   1.244  0.4638  2.8894 -1.3069
   41U       C5  817   7.694   7.403   1.148  0.1392  0.4464  0.1768
   41U       H5  818   7.725   7.314   1.200  0.0726 -0.1643 -0.7869
   41U       C4  819   7.592   7.382   1.054  0.4797 -0.6628  0.3899
   41U       O4  820   7.532   7.277   1.038  0.4741  0.0981  0.0177
   41U       N3  821   7.559   7.494   0.978 -0.0718  0.2991  0.5884
   41U       H3  822   7.474   7.485   0.924  0.8512 -0.7428 -0.7300
   41U       C2  823   7.609   7.622   0.999  0.0416 -0.2544 -0.5132
   41U       O2  824   7.572   7.720   0.935 -0.2038  0.0603 -0.1782
   41U      C3'  825   7.809   7.873   1.308  0.1076 -0.3616  0.4162
   41U      H3'  826   7.757   7.801   1.371 -0.3807 -0.4332 -0.0568
   41U      C2'  827   7.733   7.871   1.174  0.0152  0.7271  0.1342
   41U     H2'1  828   7.628   7.849   1.193 -0.3828 -1.2504 -3.5427
   41U      O2'  829   7.768   7.991   1.105 -0.4308  0.3326 -0.1812
   41U     HO'2  830   7.790   8.052   1.177 -0.9593 -0.6356  0.8391
   41U      O3'  831   7.817   8.002   1.363  0.0331 -0.1734  0.2957
   42U        P  832   7.699   8.058   1.450 -0.1526 -0.0138  0.2539
   42U      O1P  833   7.730   8.194   1.489  0.0621  0.4064  0.4059
   42U      O2P  834   7.687   7.958   1.557  0.1350  0.1868 -0.7651
   42U      O5'  835   7.569   8.041   1.351 -0.0315  0.0462  0.0607
   42U      C5'  836   7.515   8.151   1.277  0.1990  0.3337  0.7425
   42U     H5'1  837   7.593   8.185   1.208 -2.0407 -0.5063 -2.4194
   42U     H5'2  838   7.488   8.228   1.349  3.3875  1.0654  1.3414
   42U      C4'  839   7.398   8.129   1.182  0.1527 -0.4591 -0.0462
   42U      H4'  840   7.374   8.207   1.110  2.2809  0.1367 -0.1631
   42U      O4'  841   7.429   8.017   1.102  0.5593  0.7100 -0.4134
   42U      C1'  842   7.315   7.950   1.057  1.1396  0.5534  0.3572
   42U      H1'  843   7.302   7.980   0.954 -0.5073 -0.8362  0.1226
   42U       N1  844   7.308   7.802   1.074 -0.1443 -0.2817  0.3940
   42U       C6  845   7.348   7.748   1.192 -0.5225  0.9690 -0.2620
   42U       H6  846   7.390   7.805   1.273  0.1544  0.4382 -0.2361
   42U       C5  847   7.329   7.611   1.209 -0.5686 -0.3373 -0.2276
   42U       H5  848   7.348   7.554   1.299 -1.1211  0.2055  0.2479
   42U       C4  849   7.264   7.527   1.106  0.3036  0.5852 -0.0756
   42U       O4  850   7.224   7.408   1.120  0.3341 -0.1881 -0.0834
   42U       N3  851   7.227   7.591   0.989 -0.0915 -0.1814  0.6642
   42U       H3  852   7.190   7.540   0.910 -0.4692  0.1019  0.6572
   42U       C2  853   7.234   7.729   0.979 -0.0789 -0.2345 -0.5379
   42U       O2  854   7.189   7.793   0.882 -0.2303  0.2037  0.1436
   42U      C3'  855   7.264   8.091   1.248  0.4880 -0.5680  0.1956
   42U      H3'  856   7.274   8.035   1.342 -3.9659  1.5870  2.2614
   42U      C2'  857   7.202   8.010   1.138  0.3592 -0.1864 -0.0913
   42U     H2'1  858   7.140   7.934   1.185 -1.9512  3.0724  2.6284
   42U      O2'  859   7.124   8.099   1.053  0.0272  0.5592  0.0563
   42U     HO'2  860   7.073   8.152   1.113 -1.3272 -0.3683 -0.2406
   42U      O3'  861   7.187   8.213   1.270 -0.3106  0.1317 -0.3692
   43A        P  862   7.057   8.222   1.357  0.1483  0.1071 -0.4778
   43A      O1P  863   7.040   8.364   1.386  0.1384 -0.5441 -0.0050
   43A      O2P  864   7.075   8.127   1.471 -0.1392 -0.2319  0.0082
   43A      O5'  865   6.940   8.169   1.273 -0.2212 -0.6935 -0.2821
   43A      C5'  866   6.876   8.251   1.176 -0.2037 -1.0879 -0.1890
   43A     H5'1  867   6.958   8.283   1.111  0.6016 -3.0161 -0.2051
   43A     H5'2  868   6.826   8.335   1.224 -0.2823 -0.7842 -0.7971
   43A      C4'  869   6.776   8.167   1.089 -0.1586  0.3051 -0.0096
   43A      H4'  870   6.718   8.224   1.016 -1.8900 -0.3280  0.8256
   43A      O4'  871   6.845   8.075   1.005  0.3936 -0.2433 -0.2395
   43A      C1'  872   6.752   7.962   0.986  0.3597 -1.1102 -0.3393
   43A      H1'  873   6.729   7.945   0.881 -2.0869  1.5439 -0.3626
   43A       N9  874   6.806   7.843   1.038 -0.2662  0.0297  0.2986
   43A       C8  875   6.903   7.837   1.131  0.8546  0.0707  0.2884
   43A       H8  876   6.929   7.929   1.180  0.4870 -0.3015  1.2027
   43A       N7  877   6.948   7.719   1.160  0.2517 -0.0261 -0.2991
   43A       C5  878   6.874   7.637   1.075  0.0942 -0.5232 -0.5905
   43A       C6  879   6.858   7.497   1.048  0.1077  0.0575 -0.0225
   43A       N6  880   6.923   7.397   1.104 -0.0746  0.7763 -0.1147
   43A      H61  881   6.980   7.420   1.185  0.2174  0.5261 -0.2470
   43A      H62  882   6.898   7.303   1.077  1.3558  0.0291  1.0175
   43A       N1  883   6.770   7.457   0.961 -0.4097 -0.6663 -0.1381
   43A       C2  884   6.695   7.549   0.900  0.0899  0.0503 -0.4306
   43A       H2  885   6.622   7.514   0.829 -1.2220  1.1982  0.2976
   43A       N3  886   6.700   7.676   0.910  0.2733 -0.2765 -0.4403
   43A       C4  887   6.788   7.716   1.002  0.5392 -0.2603 -0.7094
   43A      C3'  888   6.660   8.091   1.160 -0.2024 -0.3499  0.7013
   43A      H3'  889   6.689   8.046   1.255 -0.1093 -1.8297 -0.0097
   43A      C2'  890   6.621   7.996   1.045  0.3024 -0.1775  0.2221
   43A     H2'1  891   6.572   7.912   1.095  0.2902 -0.4588 -0.2657
   43A      O2'  892   6.527   8.050   0.946  0.0352  0.1994 -0.0259
   43A     HO'2  893   6.582   8.098   0.883  1.9048 -0.7272  0.8188
   43A      O3'  894   6.544   8.173   1.190  0.0655 -0.2493 -0.6254
   44A        P  895   6.457   8.139   1.317 -0.2511  0.0773  0.4505
   44A      O1P  896   6.347   8.234   1.324  0.9781 -0.4645 -0.3309
   44A      O2P  897   6.542   8.124   1.440 -0.0794 -0.3178 -0.4987
   44A      O5'  898   6.392   7.997   1.291  0.7697 -0.2732 -0.1176
   44A      C5'  899   6.287   7.975   1.198  0.3260  0.1503  0.3378
   44A     H5'1  900   6.326   8.013   1.103 -2.2573 -1.9116 -1.7302
   44A     H5'2  901   6.193   8.025   1.223 -0.1024  0.0972 -1.0500
   44A      C4'  902   6.246   7.830   1.179  0.3635 -0.2172  0.9560
   44A      H4'  903   6.171   7.816   1.102  0.3392  0.5597  0.8305
   44A      O4'  904   6.367   7.768   1.141 -0.6012  0.2467  0.2767
   44A      C1'  905   6.364   7.638   1.163  0.1087  0.1569 -0.7720
   44A      H1'  906   6.350   7.588   1.067 -1.2786  1.2853 -1.2056
   44A       N9  907   6.489   7.582   1.220 -0.6051  0.2679  0.0583
   44A       C8  908   6.591   7.638   1.297  0.9136 -0.1946 -0.2149
   44A       H8  909   6.594   7.744   1.316 -0.4933 -0.1494 -0.1623
   44A       N7  910   6.679   7.553   1.335 -0.2639 -0.0898 -0.2592
   44A       C5  911   6.636   7.432   1.284 -0.6396 -0.2642  1.0219
   44A       C6  912   6.683   7.298   1.287 -0.8456  0.4402  0.1990
   44A       N6  913   6.786   7.257   1.358 -0.7666 -0.4121 -0.1565
   44A      H61  914   6.829   7.335   1.405  0.9613 -0.1635 -2.0124
   44A      H62  915   6.820   7.162   1.365  1.4128  0.3782  0.6539
   44A       N1  916   6.619   7.202   1.221  0.0489  0.1801 -0.3911
   44A       C2  917   6.500   7.230   1.164 -0.1051 -0.1301 -0.2326
   44A       H2  918   6.447   7.144   1.127 -0.7328  0.0190  0.2902
   44A       N3  919   6.437   7.349   1.163 -0.9188 -0.3430  0.1971
   44A       C4  920   6.516   7.445   1.214 -0.3228 -0.1895 -0.5146
   44A      C3'  921   6.218   7.761   1.309  0.0170 -0.3966 -0.0860
   44A      H3'  922   6.290   7.792   1.384  0.8337 -1.9015 -0.2050
   44A      C2'  923   6.247   7.615   1.269 -0.0164  0.6304 -0.4645
   44A     H2'1  924   6.278   7.551   1.351  0.0961  2.6179  1.1171
   44A      O2'  925   6.145   7.560   1.194  0.1171 -0.3523 -0.4684
   44A     HO'2  926   6.080   7.523   1.254  1.1577  1.3878  1.8589
   44A      O3'  927   6.082   7.776   1.341  0.1508  0.2250  0.2830
   45U        P  928   6.013   7.728   1.479  0.3051  0.5926 -0.1769
   45U      O1P  929   5.886   7.808   1.502 -0.3576  0.3158 -0.2270
   45U      O2P  930   6.120   7.727   1.581  0.4390  0.1499 -0.3473
   45U      O5'  931   5.987   7.572   1.445 -0.2940 -1.0531  0.7420
   45U      C5'  932   5.873   7.527   1.368  0.2937  0.2843  0.3198
   45U     H5'1  933   5.869   7.576   1.271  1.5135  3.5485  1.7704
   45U     H5'2  934   5.786   7.558   1.425  0.0479 -1.0798  0.7311
   45U      C4'  935   5.878   7.376   1.356  0.6870  0.5466 -0.1433
   45U      H4'  936   5.792   7.344   1.296 -0.0532 -1.8527  1.9966
   45U      O4'  937   6.003   7.321   1.307  0.2240  0.3567 -0.4526
   45U      C1'  938   6.036   7.195   1.364  0.9803 -0.0087 -0.0163
   45U      H1'  939   6.030   7.116   1.289  0.7456 -0.5081  0.5238
   45U       N1  940   6.165   7.205   1.439 -0.7349  0.3187  0.2193
   45U       C6  941   6.218   7.320   1.492  0.6741 -0.3259 -0.1056
   45U       H6  942   6.158   7.410   1.490  0.5023 -0.4501 -1.7210
   45U       C5  943   6.338   7.320   1.553  0.4166 -0.3097  0.1723
   45U       H5  944   6.367   7.415   1.595 -1.5396  0.0560  0.7699
   45U       C4  945   6.420   7.204   1.550 -0.5604  0.7048  0.4213
   45U       O4  946   6.532   7.195   1.606  0.3383 -0.2545  0.1417
   45U       N3  947   6.362   7.090   1.489 -0.0275 -0.2980 -0.4669
   45U       H3  948   6.419   7.007   1.488  1.3740  0.6270 -1.3046
   45U       C2  949   6.234   7.083   1.444  0.3278  0.5804 -1.0835
   45U       O2  950   6.174   6.977   1.418  0.0463 -0.1198  0.0791
   45U      C3'  951   5.859   7.303   1.489  0.3820 -0.5857 -0.8019
   45U      H3'  952   5.927   7.356   1.556  0.2621  0.2388 -1.3129
   45U      C2'  953   5.918   7.164   1.460 -0.4305  0.4051  0.3171
   45U     H2'1  954   5.951   7.118   1.553 -0.2391 -1.1866 -0.5132
   45U      O2'  955   5.813   7.090   1.404 -0.3466 -0.4886 -0.1108
   45U     HO'2  956   5.730   7.136   1.416 -1.3916 -1.4388 -3.0546
   45U      O3'  957   5.726   7.315   1.542  0.0368  0.1030 -0.2968
   46U        P  958   5.693   7.278   1.698  0.3609  0.0326  0.0060
   46U      O1P  959   5.543   7.284   1.702  0.4261  0.3296  0.0425
   46U      O2P  960   5.770   7.374   1.783  0.0234 -0.0583  0.2277
   46U      O5'  961   5.747   7.132   1.724 -0.0342 -0.4893  0.2087
   46U      C5'  962   5.662   7.017   1.701  0.0805  0.2309 -1.0079
   46U     H5'1  963   5.625   7.012   1.599  1.0566  2.2342 -1.5034
   46U     H5'2  964   5.582   7.024   1.775 -0.2186  0.6361 -1.3614
   46U      C4'  965   5.734   6.880   1.716  0.2131  0.4311 -0.2298
   46U      H4'  966   5.670   6.795   1.693 -1.7611  1.9407 -0.5726
   46U      O4'  967   5.853   6.870   1.636  0.4397 -0.4146  0.6509
   46U      C1'  968   5.947   6.797   1.710  0.1716  0.3235 -0.1247
   46U      H1'  969   5.965   6.713   1.644 -1.0909 -0.3508  0.3497
   46U       N1  970   6.069   6.877   1.737  0.4864 -0.5878  0.3183
   46U       C6  971   6.072   7.010   1.773 -0.8532 -1.1728 -0.1458
   46U       H6  972   5.982   7.071   1.769 -1.2183 -1.7275 -0.5771
   46U       C5  973   6.184   7.074   1.819  0.4054  0.6046  0.4377
   46U       H5  974   6.178   7.180   1.839  1.9127  1.0585 -1.2277
   46U       C4  975   6.306   6.997   1.818  0.4265 -0.5358 -0.8818
   46U       O4  976   6.418   7.037   1.853 -0.2579 -0.0494 -0.1361
   46U       N3  977   6.297   6.873   1.767 -0.6291  0.0059 -0.0244
   46U       H3  978   6.379   6.816   1.772 -1.5759 -1.3588  0.6011
   46U       C2  979   6.185   6.804   1.733  0.0578  0.5625 -0.0743
   46U       O2  980   6.198   6.681   1.719  0.0640 -0.2567 -0.4624
   46U      C3'  981   5.764   6.850   1.861  0.2119 -0.8671 -0.2150
   46U      H3'  982   5.793   6.936   1.921  1.6722 -0.0919 -1.9312
   46U      C2'  983   5.883   6.748   1.842  0.1629 -0.0886 -0.5467
   46U     H2'1  984   5.956   6.757   1.923 -1.7706  0.0769  1.2470
   46U      O2'  985   5.828   6.619   1.825  0.0127 -0.6830 -0.2405
   46U     HO'2  986   5.741   6.620   1.866 -0.3863 -1.3651 -1.0480
   46U      O3'  987   5.651   6.787   1.921  0.0827 -0.1304  0.2174
   47A        P  988   5.636   6.779   2.081  0.4439  0.4364 -0.4076
   47A      O1P  989   5.495   6.748   2.103 -0.3011  0.4390  0.1020
   47A      O2P  990   5.683   6.907   2.129  0.1559 -0.2377 -0.1824
   47A      O5'  991   5.734   6.661   2.134  0.3859  0.1358 -0.3513
   47A      C5'  992   5.690   6.533   2.174 -0.0041 -0.7046  0.5032
   47A     H5'1  993   5.633   6.496   2.088 -1.8786  1.9650  0.4711
   47A     H5'2  994   5.635   6.548   2.267 -2.3458 -0.4376 -0.8329
   47A      C4'  995   5.803   6.432   2.200 -0.1079  0.1460 -0.4115
   47A      H4'  996   5.772   6.327   2.200  0.6332 -0.0799 -1.0777
   47A      O4'  997   5.915   6.446   2.112  0.3307  0.1294 -0.1419
   47A      C1'  998   6.043   6.439   2.175  0.8380  0.4288  0.0022
   47A      H1'  999   6.088   6.348   2.135  0.1866 -0.6967  1.7039
   47A       N9 1000   6.121   6.567   2.157 -0.6727  0.3608  0.1961
   47A       C8 1001   6.075   6.695   2.145 -0.0983  0.1432  0.3995
   47A       H8 1002   5.969   6.714   2.149 -0.5010 -2.0711  2.0665
   47A       N7 1003   6.163   6.789   2.128 -0.1592  0.2691  0.2178
   47A       C5 1004   6.285   6.711   2.147  0.3556 -0.2354 -0.0589
   47A       C6 1005   6.426   6.739   2.154 -0.2432  0.5588 -0.0546
   47A       N6 1006   6.488   6.856   2.138 -0.1162 -0.2859  0.0814
   47A      H61 1007   6.439   6.937   2.101 -1.2327 -0.9842 -0.0291
   47A      H62 1008   6.588   6.861   2.152  0.4190  0.8007 -3.2351
   47A       N1 1009   6.515   6.647   2.197  0.6741 -0.9503 -0.7548
   47A       C2 1010   6.468   6.528   2.213 -0.5667 -0.7445 -0.5112
   47A       H2 1011   6.537   6.450   2.240 -0.6852 -0.7832 -0.3129
   47A       N3 1012   6.347   6.483   2.203  0.4539 -0.6190 -0.1148
   47A       C4 1013   6.259   6.583   2.175 -0.3544 -0.3095 -0.0187
   47A      C3' 1014   5.866   6.457   2.338  0.2381 -0.4849  0.0413
   47A      H3' 1015   5.885   6.562   2.361  1.5931 -0.5304 -0.7314
   47A      C2' 1016   6.005   6.401   2.320 -0.1130 -0.0265  0.4338
   47A     H2'1 1017   6.076   6.452   2.386  0.0795 -3.6759  3.4052
   47A      O2' 1018   5.999   6.256   2.332  0.3313 -0.5568  0.2372
   47A     HO'2 1019   5.932   6.233   2.396 -0.3360 -1.1579 -0.6516
   47A      O3' 1020   5.790   6.397   2.445 -0.2362 -0.0300  0.0612
   48U        P 1021   5.803   6.453   2.595  0.1794  0.0818  0.1061
   48U      O1P 1022   5.756   6.340   2.679 -1.0122 -0.3061 -0.0613
   48U      O2P 1023   5.729   6.576   2.603  0.6223 -0.3924  0.2951
   48U      O5' 1024   5.957   6.491   2.635  0.3255 -0.3759 -0.4208
   48U      C5' 1025   6.053   6.400   2.673 -0.3916  0.2252  0.3350
   48U     H5'1 1026   6.054   6.317   2.602 -2.6284  0.4497 -0.0220
   48U     H5'2 1027   6.029   6.360   2.772  0.2501 -1.2074 -0.0539
   48U      C4' 1028   6.189   6.460   2.665 -1.0439  0.0110  0.1992
   48U      H4' 1029   6.260   6.377   2.661 -1.3543 -0.3078  1.0275
   48U      O4' 1030   6.221   6.549   2.558 -0.2727 -0.0294  0.0495
   48U      C1' 1031   6.347   6.605   2.585 -1.0133  0.3407  0.5374
   48U      H1' 1032   6.425   6.539   2.548 -1.4818  1.1780 -2.1603
   48U       N1 1033   6.370   6.735   2.531 -0.4240 -0.3270  0.1969
   48U       C6 1034   6.268   6.831   2.504  0.2364 -0.3975 -0.1356
   48U       H6 1035   6.163   6.814   2.522  0.4141 -2.6447 -0.9229
   48U       C5 1036   6.307   6.950   2.455 -0.0823 -0.3342  0.1115
   48U       H5 1037   6.237   7.031   2.440  0.6354  0.6019  1.5999
   48U       C4 1038   6.445   6.986   2.441  0.3582  0.4513  0.1063
   48U       O4 1039   6.496   7.095   2.414 -0.5438 -0.0718 -0.2201
   48U       N3 1040   6.537   6.892   2.473  0.1649  0.0691  0.0930
   48U       H3 1041   6.635   6.912   2.459  0.0239  1.3839  0.8325
   48U       C2 1042   6.508   6.770   2.520  0.0583  0.1304  0.0093
   48U       O2 1043   6.599   6.697   2.565 -0.0236 -0.1924 -0.2495
   48U      C3' 1044   6.208   6.550   2.787 -0.2583  0.4123  0.1049
   48U      H3' 1045   6.125   6.618   2.803 -1.7564 -1.2243 -0.3069
   48U      C2' 1046   6.341   6.617   2.734  0.4793 -0.0489 -0.3785
   48U     H2'1 1047   6.341   6.723   2.761  1.7194  0.0739 -0.8061
   48U      O2' 1048   6.462   6.552   2.771  0.0631  0.3802 -0.2420
   48U     HO'2 1049   6.483   6.563   2.864 -0.8798 -0.8323  0.1464
   48U      O3' 1050   6.235   6.475   2.904  0.2482 -0.0094  0.1055
   49C        P 1051   6.231   6.542   3.046  0.0268  0.3229 -0.2857
   49C      O1P 1052   6.214   6.433   3.145  0.5479 -0.2393 -0.1378
   49C      O2P 1053   6.136   6.657   3.040 -0.6891 -0.0164 -0.1891
   49C      O5' 1054   6.381   6.590   3.050 -0.2370 -0.2812 -0.5584
   49C      C5' 1055   6.479   6.510   3.108  0.1018  0.2662 -0.6543
   49C     H5'1 1056   6.484   6.415   3.055 -0.5563 -1.2623  1.8583
   49C     H5'2 1057   6.452   6.482   3.210 -1.0437  0.8070 -0.8000
   49C      C4' 1058   6.626   6.564   3.117  0.1399  0.7507  0.3642
   49C      H4' 1059   6.684   6.481   3.157 -0.0941 -1.6390 -3.6412
   49C      O4' 1060   6.677   6.612   2.993 -0.6825 -0.2922  0.4086
   49C      C1' 1061   6.753   6.734   3.028 -0.3420 -0.6544  0.3597
   49C      H1' 1062   6.854   6.714   2.993 -0.9671 -1.3737 -1.1513
   49C       N1 1063   6.707   6.855   2.962 -0.6558 -0.5518 -0.0170
   49C       C6 1064   6.578   6.869   2.917 -0.7362  0.1793 -1.0810
   49C       H6 1065   6.500   6.799   2.943 -1.8094  1.3327 -1.1567
   49C       C5 1066   6.539   6.975   2.844 -0.4800 -1.2122 -0.1340
   49C       H5 1067   6.438   6.980   2.806 -0.1764 -1.6150 -1.0375
   49C       C4 1068   6.641   7.074   2.827 -0.5836 -0.0393 -0.1000
   49C       N4 1069   6.611   7.180   2.760  0.0601  0.0084  0.6246
   49C      H41 1070   6.518   7.203   2.728  0.3453  1.0114  0.4690
   49C      H42 1071   6.681   7.246   2.729 -1.7994  1.1627 -1.4713
   49C       N3 1072   6.767   7.068   2.865  0.0681  0.4729 -0.2699
   49C       C2 1073   6.807   6.955   2.935  0.1414 -0.8540 -0.3007
   49C       O2 1074   6.928   6.948   2.963 -0.0104  0.0757 -0.0758
   49C      C3' 1075   6.623   6.676   3.214  0.3875 -0.4121 -0.5930
   49C      H3' 1076   6.545   6.745   3.185  0.2586  0.9298  2.5237
   49C      C2' 1077   6.758   6.738   3.185 -0.4686 -0.2745 -0.1571
   49C     H2'1 1078   6.759   6.842   3.217  0.3324 -0.1097 -0.6866
   49C      O2' 1079   6.870   6.660   3.222 -0.3736 -0.6757 -0.0846
   49C     HO'2 1080   6.868   6.664   3.318 -0.9380  2.4141 -0.1293
   49C      O3' 1081   6.612   6.642   3.355 -0.0494  0.3618  0.3356
   50U        P 1082   6.567   6.754   3.455  0.0340  0.1831 -0.2849
   50U      O1P 1083   6.583   6.694   3.590  0.8706 -0.0402  0.0052
   50U      O2P 1084   6.434   6.809   3.407  0.0168  0.2702 -0.2947
   50U      O5' 1085   6.670   6.868   3.447 -0.4339 -0.4608  0.1078
   50U      C5' 1086   6.794   6.865   3.517 -0.4308 -0.4352  0.5202
   50U     H5'1 1087   6.843   6.769   3.508  2.8401  0.9784  1.7473
   50U     H5'2 1088   6.779   6.879   3.624 -0.6641  2.1068  0.2388
   50U      C4' 1089   6.896   6.975   3.478 -0.7390 -0.6220 -0.2545
   50U      H4' 1090   6.992   6.948   3.522  0.7584  2.3254 -1.4246
   50U      O4' 1091   6.899   6.985   3.335  0.2432 -0.2170  0.3533
   50U      C1' 1092   6.931   7.122   3.304  0.7725  0.2055 -0.4897
   50U      H1' 1093   7.033   7.124   3.264 -0.1811 -1.4341 -3.2776
   50U       N1 1094   6.839   7.195   3.215  0.1817  0.2776 -0.4240
   50U       C6 1095   6.706   7.152   3.214  0.1254  0.1475  0.0148
   50U       H6 1096   6.673   7.071   3.277 -1.1133  1.6421  1.3847
   50U       C5 1097   6.617   7.229   3.150  0.5583  0.1311 -0.8341
   50U       H5 1098   6.513   7.200   3.153  0.0734  1.6999 -1.4312
   50U       C4 1099   6.657   7.340   3.061  0.8206  0.3355 -0.4574
   50U       O4 1100   6.581   7.412   3.003 -0.1705  0.3887 -0.0846
   50U       N3 1101   6.790   7.369   3.068 -0.4435 -0.1226 -0.5610
   50U       H3 1102   6.814   7.465   3.046 -0.8752  0.5816  1.8301
   50U       C2 1103   6.880   7.309   3.150  0.1903 -0.7607  0.1703
   50U       O2 1104   6.987   7.370   3.176  0.6580  0.8695  0.0979
   50U      C3' 1105   6.857   7.114   3.529 -1.3821 -1.1083  0.4072
   50U      H3' 1106   6.750   7.121   3.508 -0.9472  0.0936 -1.6778
   50U      C2' 1107   6.940   7.198   3.436  0.4558  0.7809 -0.0485
   50U     H2'1 1108   6.894   7.296   3.432 -0.8596  0.2054  0.3521
   50U      O2' 1109   7.070   7.210   3.485 -0.2591  0.2691 -0.4186
   50U     HO'2 1110   7.057   7.235   3.577 -1.1989 -1.8358  0.0938
   50U      O3' 1111   6.912   7.131   3.658  0.4545  0.6404 -0.0199
   51A        P 1112   6.851   7.249   3.747  0.3665  0.3769 -0.1270
   51A      O1P 1113   6.923   7.236   3.874 -0.3233  0.5683  0.3951
   51A      O2P 1114   6.700   7.238   3.746 -0.5462  0.1225 -0.2750
   51A      O5' 1115   6.902   7.385   3.681  0.2058  0.4907 -0.2010
   51A      C5' 1116   7.030   7.440   3.714 -0.1417 -0.3228  0.3502
   51A     H5'1 1117   7.105   7.361   3.708 -0.2745 -0.7931  3.2877
   51A     H5'2 1118   7.027   7.465   3.820  0.8014 -0.2519  0.3709
   51A      C4' 1119   7.074   7.561   3.631 -0.0360 -0.3703 -0.5502
   51A      H4' 1120   7.181   7.570   3.648 -0.0195 -1.5574  0.0538
   51A      O4' 1121   7.046   7.531   3.500  0.2824  0.0060 -0.2485
   51A      C1' 1122   6.989   7.641   3.430  0.4871 -0.4341  0.3666
   51A      H1' 1123   7.045   7.651   3.337 -0.2578 -1.3698 -0.2034
   51A       N9 1124   6.847   7.627   3.392  0.2095 -0.1507 -0.5238
   51A       C8 1125   6.752   7.535   3.428  0.2344  0.5271  0.3503
   51A       H8 1126   6.767   7.462   3.507  0.9544  2.0647  1.6843
   51A       N7 1127   6.647   7.543   3.350  0.2291  0.4983 -0.6195
   51A       C5 1128   6.672   7.651   3.268  0.0553 -0.2428 -0.1231
   51A       C6 1129   6.602   7.711   3.159  0.3428 -0.2511 -0.0846
   51A       N6 1130   6.481   7.681   3.115  0.3291 -0.1096 -0.8820
   51A      H61 1131   6.444   7.588   3.126 -0.8856  0.2946 -1.3723
   51A      H62 1132   6.431   7.748   3.058 -1.5008 -0.6044  0.0831
   51A       N1 1133   6.653   7.824   3.101  0.7425 -0.2164 -0.1793
   51A       C2 1134   6.772   7.861   3.144 -0.1353 -0.3092 -0.3999
   51A       H2 1135   6.817   7.940   3.086  0.2496  0.8705  1.4192
   51A       N3 1136   6.853   7.818   3.239  0.2733 -0.3737 -0.6227
   51A       C4 1137   6.796   7.712   3.301 -0.1318  0.1673  0.1808
   51A      C3' 1138   7.005   7.693   3.663  0.9067 -0.0036  0.3085
   51A      H3' 1139   6.899   7.670   3.678  0.5283 -0.2277 -2.3332
   51A      C2' 1140   7.013   7.762   3.520  0.9706 -0.5615 -0.2018
   51A     H2'1 1141   6.943   7.846   3.510  0.9716 -0.6512 -0.9924
   51A      O2' 1142   7.141   7.808   3.479  0.2970 -1.0578 -0.5522
   51A     HO'2 1143   7.140   7.828   3.385 -1.5246 -1.5682 -0.6790
   51A      O3' 1144   7.064   7.757   3.769  0.0218  0.5416 -0.8124
   52U        P 1145   6.995   7.883   3.837 -0.4287  0.1701  0.0697
   52U      O1P 1146   7.106   7.950   3.924  0.6736  0.1622  0.3860
   52U      O2P 1147   6.870   7.836   3.899 -0.5689 -0.5432  1.0584
   52U      O5' 1148   6.969   7.984   3.722 -0.1883  0.6111  0.5732
   52U      C5' 1149   7.073   8.074   3.680  0.2966  0.4134  0.4139
   52U     H5'1 1150   7.154   8.014   3.638  0.1074  1.0158 -0.8473
   52U     H5'2 1151   7.112   8.132   3.764 -0.1998  0.1939  0.7998
   52U      C4' 1152   7.020   8.169   3.574  0.3134  0.0532 -0.3779
   52U      H4' 1153   7.099   8.238   3.546  0.2496  0.5590  0.6428
   52U      O4' 1154   6.975   8.104   3.459 -0.4145 -0.1456 -0.2159
   52U      C1' 1155   6.865   8.180   3.410  0.0995 -0.4375  0.8289
   52U      H1' 1156   6.886   8.211   3.308  1.0108  0.7883  1.3504
   52U       N1 1157   6.737   8.108   3.406  0.5303  0.5723  0.0181
   52U       C6 1158   6.709   8.006   3.498  0.0477  0.3163 -0.0164
   52U       H6 1159   6.784   7.982   3.572  1.7603 -0.3215 -1.8555
   52U       C5 1160   6.591   7.939   3.501 -0.5578 -0.1443  0.2728
   52U       H5 1161   6.574   7.860   3.573  0.9964  0.6378  1.5617
   52U       C4 1162   6.493   7.968   3.400  1.7219 -0.6984 -0.0584
   52U       O4 1163   6.387   7.906   3.382  0.9359 -0.0296  0.1737
   52U       N3 1164   6.522   8.070   3.308 -0.0455  0.0713 -0.8217
   52U       H3 1165   6.466   8.090   3.226  1.8627  2.9724 -1.5813
   52U       C2 1166   6.635   8.144   3.316  0.8334 -0.7703 -0.1793
   52U       O2 1167   6.645   8.241   3.241  0.3595 -0.0024 -0.1061
   52U      C3' 1168   6.908   8.254   3.623  0.3379 -0.7446 -0.1868
   52U      H3' 1169   6.831   8.194   3.669 -0.6448 -1.1008 -2.1823
   52U      C2' 1170   6.853   8.307   3.485 -0.0718  1.3520 -0.5962
   52U     H2'1 1171   6.748   8.337   3.493 -0.7615  0.2592 -4.0117
   52U      O2' 1172   6.921   8.410   3.418 -0.2681 -0.3160  0.1072
   52U     HO'2 1173   6.865   8.487   3.432 -2.0894 -1.7625  1.3062
   52U      O3' 1174   6.950   8.362   3.701  0.0711 -0.1604  0.0838
   53U        P 1175   6.856   8.435   3.806  0.0026 -0.2265  0.0513
   53U      O1P 1176   6.943   8.533   3.875  0.2081 -0.1005  0.3224
   53U      O2P 1177   6.793   8.325   3.886 -0.5156  0.1548 -0.5259
   53U      O5' 1178   6.741   8.510   3.724  0.5159  0.1279  0.2296
   53U      C5' 1179   6.761   8.643   3.676  0.0443  0.1483 -0.3517
   53U     H5'1 1180   6.859   8.638   3.628 -0.0362  0.5977 -0.5714
   53U     H5'2 1181   6.767   8.724   3.748 -1.6078  0.9276 -1.0319
   53U      C4' 1182   6.662   8.669   3.569 -0.2416 -0.2904 -0.1333
   53U      H4' 1183   6.690   8.763   3.521  0.9185 -1.0494 -0.9846
   53U      O4' 1184   6.631   8.570   3.476  0.2300 -0.7981  0.3892
   53U      C1' 1185   6.495   8.570   3.447  0.1395  0.2453 -0.4508
   53U      H1' 1186   6.478   8.598   3.343  0.1388  1.6733 -0.0847
   53U       N1 1187   6.423   8.443   3.471  0.6863 -0.1042 -0.9245
   53U       C6 1188   6.468   8.346   3.560  0.0378 -0.0455 -0.2816
   53U       H6 1189   6.551   8.376   3.623 -0.6950  3.5627 -0.8230
   53U       C5 1190   6.399   8.232   3.578  0.8796 -0.3824  0.2837
   53U       H5 1191   6.426   8.169   3.661  0.6253  1.0534  1.5119
   53U       C4 1192   6.278   8.205   3.509 -0.0363  0.8898 -0.2398
   53U       O4 1193   6.209   8.104   3.519 -0.2137  0.1877  0.0949
   53U       N3 1194   6.237   8.308   3.426  0.4736 -0.0597 -0.2275
   53U       H3 1195   6.154   8.287   3.372  0.5176 -0.4169 -0.1604
   53U       C2 1196   6.306   8.418   3.395 -0.2834 -0.3966  0.3855
   53U       O2 1197   6.270   8.480   3.295 -0.6629 -0.1752 -0.1912
   53U      C3' 1198   6.530   8.693   3.634 -0.0835  0.0019  0.3197
   53U      H3' 1199   6.496   8.624   3.712 -2.2009  1.9806  1.2923
   53U      C2' 1200   6.428   8.680   3.525 -0.1739  0.6701  0.1706
   53U     H2'1 1201   6.330   8.654   3.565 -0.4599 -1.7744 -1.8672
   53U      O2' 1202   6.414   8.788   3.432  0.0145  0.5328 -0.4772
   53U     HO'2 1203   6.337   8.772   3.377  0.4770  2.0895 -1.6649
   53U      O3' 1204   6.535   8.825   3.697  0.3437 -0.6789 -0.0305
   54C        P 1205   6.434   8.879   3.806 -0.2673 -0.2598  0.0706
   54C      O1P 1206   6.459   9.025   3.815 -0.3073 -0.0512  0.3636
   54C      O2P 1207   6.454   8.809   3.929 -0.0703  1.0261  0.3516
   54C      O5' 1208   6.282   8.859   3.754 -0.0018 -0.0573  0.1323
   54C      C5' 1209   6.214   8.945   3.657  0.6321  0.8062 -0.1128
   54C     H5'1 1210   6.289   8.976   3.584  0.5536 -0.1839 -0.6352
   54C     H5'2 1211   6.178   9.035   3.706  0.5013  0.3171  0.7060
   54C      C4' 1212   6.086   8.883   3.593  0.1254  0.5682  0.2551
   54C      H4' 1213   6.059   8.954   3.515  1.7502  0.9856  0.0245
   54C      O4' 1214   6.103   8.756   3.533  0.1129  0.1055 -0.1853
   54C      C1' 1215   5.973   8.688   3.535 -0.1398  0.0996 -0.9680
   54C      H1' 1216   5.934   8.695   3.433  1.1183  0.4954 -1.4509
   54C       N1 1217   5.972   8.545   3.570  0.1949 -0.0445  0.0085
   54C       C6 1218   6.066   8.491   3.660  0.2272  0.3189 -0.5733
   54C       H6 1219   6.134   8.554   3.714 -1.1128  2.5220 -1.3353
   54C       C5 1220   6.053   8.361   3.697  0.2250 -0.2344  0.1589
   54C       H5 1221   6.111   8.320   3.778  1.9677 -1.1356 -1.4762
   54C       C4 1222   5.943   8.284   3.641 -0.0892  0.1127 -0.0649
   54C       N4 1223   5.917   8.169   3.693 -0.2177  0.2584  0.3684
   54C      H41 1224   5.979   8.111   3.748 -0.3782 -1.2553 -0.9700
   54C      H42 1225   5.830   8.128   3.661  0.1502  1.3797 -2.3033
   54C       N3 1226   5.847   8.336   3.570  0.2116 -0.0694 -0.2117
   54C       C2 1227   5.864   8.466   3.519 -0.4256  0.0805  0.3148
   54C       O2 1228   5.782   8.510   3.438  0.9022 -0.8947  0.6035
   54C      C3' 1229   5.976   8.873   3.693  0.4845 -0.0371  0.2418
   54C      H3' 1230   6.012   8.847   3.793  2.6043  2.6342  0.2889
   54C      C2' 1231   5.888   8.761   3.638 -0.2725 -0.0448 -0.1522
   54C     H2'1 1232   5.857   8.691   3.716  1.5965 -2.1891 -1.2011
   54C      O2' 1233   5.779   8.819   3.565  0.3592 -0.6138 -0.3148
   54C     HO'2 1234   5.716   8.840   3.635  0.8576 -0.9949  0.2591
   54C      O3' 1235   5.907   8.991   3.698  0.2203 -0.8291  0.1935
   55C        P 1236   5.792   9.029   3.810 -0.4272  0.0814 -0.0928
   55C      O1P 1237   5.763   9.173   3.794  0.1727 -0.1061 -0.1537
   55C      O2P 1238   5.834   8.980   3.939 -0.3161 -0.6154  0.1571
   55C      O5' 1239   5.660   8.946   3.776  0.7385  0.2250  0.2764
   55C      C5' 1240   5.559   8.995   3.687 -0.0606  0.8828  0.2457
   55C     H5'1 1241   5.597   9.006   3.585  0.1921  1.3346  0.3846
   55C     H5'2 1242   5.516   9.089   3.721 -1.5454 -0.2665  1.6208
   55C      C4' 1243   5.448   8.893   3.668  0.4861  0.5349 -0.0138
   55C      H4' 1244   5.380   8.908   3.584  1.6497 -0.2556 -1.1383
   55C      O4' 1245   5.509   8.766   3.637  0.4881 -0.3317  0.0845
   55C      C1' 1246   5.414   8.666   3.676 -0.0435 -0.1737 -0.2575
   55C      H1' 1247   5.367   8.639   3.581  0.3229  1.6845 -1.0115
   55C       N1 1248   5.475   8.545   3.737 -0.6753  0.3193  0.1763
   55C       C6 1249   5.595   8.549   3.795  0.2779  0.1407 -0.1317
   55C       H6 1250   5.641   8.646   3.804 -1.3161  0.9049 -0.0076
   55C       C5 1251   5.658   8.440   3.843  0.4180  0.1387 -0.2231
   55C       H5 1252   5.760   8.444   3.877 -0.0752 -1.3808  1.5810
   55C       C4 1253   5.586   8.317   3.824  0.0841  0.3891 -0.5857
   55C       N4 1254   5.638   8.206   3.865 -0.4814  0.3529 -0.2728
   55C      H41 1255   5.736   8.200   3.888 -0.7340 -0.8796  0.5549
   55C      H42 1256   5.577   8.126   3.856  0.4740 -0.2824 -1.4047
   55C       N3 1257   5.462   8.307   3.779 -0.5946  0.0853  0.0582
   55C       C2 1258   5.410   8.423   3.721  0.3797  1.0673 -1.2173
   55C       O2 1259   5.303   8.408   3.668 -0.2283  0.3781 -0.4421
   55C      C3' 1260   5.365   8.872   3.793  0.5365  0.2727  0.1391
   55C      H3' 1261   5.430   8.864   3.880 -1.4394 -0.9962  1.5979
   55C      C2' 1262   5.310   8.731   3.772  0.2705 -0.9418  0.2147
   55C     H2'1 1263   5.314   8.668   3.861  2.1744 -0.0703  0.7909
   55C      O2' 1264   5.184   8.710   3.699 -0.7114 -0.1392  0.3411
   55C     HO'2 1265   5.108   8.744   3.748 -0.5027 -0.7688  1.1185
   55C      O3' 1266   5.258   8.960   3.799  0.2989  0.5081  0.5196
   56G        P 1267   5.167   8.964   3.929  0.2649 -0.1806 -0.2201
   56G      O1P 1268   5.127   9.107   3.948  0.0988 -0.6274  0.2810
   56G      O2P 1269   5.223   8.893   4.044 -0.5266 -0.0976 -0.0486
   56G      O5' 1270   5.041   8.870   3.900 -0.1758  0.4390  0.1852
   56G      C5' 1271   4.924   8.902   3.820 -0.4918  0.3088  0.9518
   56G     H5'1 1272   4.962   8.933   3.722  1.3551 -1.8416  0.8996
   56G     H5'2 1273   4.869   8.984   3.867  0.1877  1.2458  0.1542
   56G      C4' 1274   4.836   8.783   3.804 -0.2052  0.4962 -0.4213
   56G      H4' 1275   4.759   8.816   3.735 -3.1194 -1.5002  1.6393
   56G      O4' 1276   4.905   8.674   3.747 -0.0046  0.5703  0.2986
   56G      C1' 1277   4.850   8.553   3.798 -0.6541 -0.0280 -0.3048
   56G      H1' 1278   4.819   8.493   3.713  0.3451 -0.0718 -0.6521
   56G       N9 1279   4.957   8.483   3.872  0.0142  0.5682 -0.3000
   56G       C8 1280   5.067   8.543   3.936 -0.1138  0.7009 -0.0637
   56G       H8 1281   5.081   8.650   3.930  0.3082  0.6886  0.6426
   56G       N7 1282   5.143   8.461   4.000 -0.7018  0.4970 -0.0942
   56G       C5 1283   5.082   8.337   3.977  0.4930  0.3210  0.5199
   56G       C6 1284   5.107   8.209   4.035  0.5333  0.4958  0.0345
   56G       O6 1285   5.207   8.184   4.105 -0.2421 -0.4626 -0.2126
   56G       N1 1286   5.004   8.124   4.021  0.1835  0.6691 -0.4203
   56G       H1 1287   5.016   8.031   4.060 -0.3410 -0.3358 -2.5291
   56G       C2 1288   4.894   8.148   3.948 -0.3389  0.3118  0.1422
   56G       N2 1289   4.804   8.053   3.956 -0.1378 -0.6013  0.3490
   56G      H21 1290   4.819   7.973   4.016 -0.8374 -0.2752  0.9734
   56G      H22 1291   4.725   8.050   3.893 -1.6341  0.5620  2.0552
   56G       N3 1292   4.861   8.265   3.898 -1.1808  0.2556  0.0299
   56G       C4 1293   4.964   8.352   3.910 -0.3890 -0.1056 -0.0465
   56G      C3' 1294   4.764   8.728   3.931 -0.7825 -0.5511 -0.4408
   56G      H3' 1295   4.828   8.721   4.019  0.7387  2.1576 -1.2285
   56G      C2' 1296   4.724   8.589   3.879  0.1867  0.0854  0.0775
   56G     H2'1 1297   4.711   8.516   3.958  0.3419  2.5800  2.5658
   56G      O2' 1298   4.612   8.595   3.787  0.5069 -0.3000  0.1446
   56G     HO'2 1299   4.555   8.662   3.825  1.4791 -0.4275  1.9256
   56G      O3' 1300   4.646   8.803   3.963 -0.4793  0.3228 -0.0344
   57U        P 1301   4.600   8.811   4.113  0.2980 -0.2076  0.1592
   57U      O1P 1302   4.469   8.882   4.117  0.0146  0.3995 -0.3270
   57U      O2P 1303   4.715   8.859   4.190  0.5005  0.0225  0.6539
   57U      O5' 1304   4.570   8.662   4.164  0.1926  0.0167 -0.1120
   57U      C5' 1305   4.465   8.592   4.105  0.1414  0.2965  0.4600
   57U     H5'1 1306   4.482   8.586   3.998  0.6210  1.6656  0.4405
   57U     H5'2 1307   4.381   8.659   4.128  0.6938  1.5297 -0.9519
   57U      C4' 1308   4.449   8.452   4.158  0.7671  0.6839 -0.6492
   57U      H4' 1309   4.354   8.410   4.127 -0.0872  2.9012 -1.2115
   57U      O4' 1310   4.554   8.367   4.115 -0.2046  0.3440  0.4234
   57U      C1' 1311   4.596   8.275   4.213  0.2545 -0.5825 -1.1000
   57U      H1' 1312   4.579   8.171   4.187 -0.0235 -1.2202  1.4304
   57U       N1 1313   4.741   8.298   4.255 -0.1974  0.1804  0.1942
   57U       C6 1314   4.799   8.424   4.251  0.4969  0.0177 -0.4824
   57U       H6 1315   4.738   8.503   4.210 -2.0018 -2.1483 -1.1545
   57U       C5 1316   4.929   8.447   4.290 -0.1043 -0.5347 -0.2033
   57U       H5 1317   4.974   8.546   4.290 -0.0137 -0.5622  1.1899
   57U       C4 1318   5.007   8.335   4.340 -0.4781  0.2480  0.5880
   57U       O4 1319   5.127   8.330   4.367 -0.2361 -0.0388 -0.0580
   57U       N3 1320   4.936   8.218   4.359 -0.2381  0.2954  0.4022
   57U       H3 1321   4.980   8.138   4.401 -0.0317 -0.4850 -1.2102
   57U       C2 1322   4.809   8.192   4.320 -0.5033  0.1125  0.3595
   57U       O2 1323   4.763   8.081   4.342  0.1160 -0.2655  0.1215
   57U      C3' 1324   4.453   8.446   4.312 -0.6310  0.3614 -0.0141
   57U      H3' 1325   4.536   8.501   4.356 -1.4963  0.5125  1.4950
   57U      C2' 1326   4.495   8.301   4.331  0.0508 -0.1440  0.2207
   57U     H2'1 1327   4.551   8.279   4.421 -0.6209 -1.2526  0.3892
   57U      O2' 1328   4.395   8.198   4.310  0.6146  0.1801  0.3833
   57U     HO'2 1329   4.310   8.235   4.284  0.7500 -0.5873 -1.3055
   57U      O3' 1330   4.326   8.484   4.361 -0.5598  0.4794  0.4359
   58A        P 1331   4.306   8.557   4.501 -0.5747  0.1194 -0.0673
   58A      O1P 1332   4.161   8.576   4.532 -0.2519 -0.3069  0.1877
   58A      O2P 1333   4.415   8.657   4.524  0.3269  0.2688  0.2490
   58A      O5' 1334   4.356   8.431   4.589 -0.2886  0.9522 -0.4751
   58A      C5' 1335   4.277   8.320   4.625  0.7234  0.2958  0.2113
   58A     H5'1 1336   4.236   8.266   4.539 -1.7321  1.1886  0.7350
   58A     H5'2 1337   4.194   8.352   4.689 -1.8365  1.0606 -3.1954
   58A      C4' 1338   4.344   8.211   4.713 -0.5415  0.2141  0.0468
   58A      H4' 1339   4.264   8.144   4.746  0.0420  0.7980  2.9363
   58A      O4' 1340   4.455   8.131   4.642  0.3508 -0.2756  0.4302
   58A      C1' 1341   4.560   8.115   4.739 -0.3860 -0.9250  0.6841
   58A      H1' 1342   4.593   8.012   4.728 -1.9318 -1.3701 -0.0089
   58A       N9 1343   4.687   8.194   4.715  0.3359  0.6582 -0.3911
   58A       C8 1344   4.709   8.319   4.664 -0.2024  0.2643  0.2445
   58A       H8 1345   4.636   8.378   4.611 -0.8363 -0.8125 -0.1132
   58A       N7 1346   4.837   8.347   4.653  0.6035  0.5771 -0.3667
   58A       C5 1347   4.905   8.250   4.725 -0.1229  0.0021 -0.2047
   58A       C6 1348   5.037   8.220   4.764 -0.0664  0.0351  0.8550
   58A       N6 1349   5.146   8.291   4.742 -0.1291 -0.5947  0.3624
   58A      H61 1350   5.127   8.377   4.693 -0.9833 -1.6867 -1.3184
   58A      H62 1351   5.235   8.263   4.782  0.4267 -0.9169 -1.0516
   58A       N1 1352   5.069   8.112   4.831  0.7497  0.4062 -0.1130
   58A       C2 1353   4.970   8.024   4.852 -0.2641 -0.3620  0.0266
   58A       H2 1354   4.993   7.935   4.908 -0.4866  1.5781  3.4262
   58A       N3 1355   4.844   8.032   4.818  0.4647  0.4885 -0.2985
   58A       C4 1356   4.814   8.152   4.759  0.0449 -0.0174  0.1028
   58A      C3' 1357   4.409   8.253   4.841 -0.0227 -0.5137 -0.2589
   58A      H3' 1358   4.461   8.349   4.830  1.0051 -0.9252  0.8579
   58A      C2' 1359   4.498   8.136   4.878  0.0343 -0.4061  0.0664
   58A     H2'1 1360   4.572   8.165   4.952  0.9232  1.3394 -1.4094
   58A      O2' 1361   4.419   8.029   4.924 -0.1389 -0.5062 -0.0256
   58A     HO'2 1362   4.367   8.065   4.996 -1.5467 -1.3394 -0.6023
   58A      O3' 1363   4.312   8.271   4.941 -0.2670  0.5537 -0.7163
   59C        P 1364   4.326   8.356   5.068  0.0210  0.3316  0.1942
   59C      O1P 1365   4.198   8.372   5.132 -0.4403  0.1717 -0.2401
   59C      O2P 1366   4.396   8.482   5.026 -0.0449 -0.2639 -0.3365
   59C      O5' 1367   4.411   8.273   5.169 -0.1718 -0.4556 -0.6479
   59C      C5' 1368   4.368   8.156   5.236 -0.1572  0.4373  0.6140
   59C     H5'1 1369   4.287   8.111   5.179  0.7083  2.6686 -2.6500
   59C     H5'2 1370   4.321   8.184   5.330 -0.6811  0.3822  0.3731
   59C      C4' 1371   4.479   8.058   5.274  0.5927  0.0929 -0.2569
   59C      H4' 1372   4.444   7.959   5.305  2.5303 -0.5542  0.0465
   59C      O4' 1373   4.571   8.031   5.166  0.2283  0.2000 -0.5822
   59C      C1' 1374   4.702   8.016   5.223  1.1168  0.2513 -0.0633
   59C      H1' 1375   4.741   7.915   5.207  2.2013  0.7951 -1.0388
   59C       N1 1376   4.799   8.118   5.176 -0.1040 -0.5686  0.4156
   59C       C6 1377   4.759   8.250   5.156  0.4252  0.0391 -0.0285
   59C       H6 1378   4.656   8.279   5.172  0.8836  0.9276  1.5588
   59C       C5 1379   4.853   8.344   5.118  1.1234 -0.1130  0.7278
   59C       H5 1380   4.812   8.439   5.089 -0.4754 -1.0184 -0.1295
   59C       C4 1381   4.988   8.301   5.106 -0.0430 -0.6826 -0.3250
   59C       N4 1382   5.083   8.386   5.074  0.7558  0.4757 -0.1102
   59C      H41 1383   5.064   8.482   5.046  1.5819  0.5194 -0.5639
   59C      H42 1384   5.174   8.346   5.058 -0.0554 -1.3577 -0.3205
   59C       N3 1385   5.030   8.185   5.141  0.0734  0.2073  0.7596
   59C       C2 1386   4.938   8.090   5.166 -0.6537 -0.4115  0.2529
   59C       O2 1387   4.980   7.976   5.184 -0.0081 -0.4842 -0.4314
   59C      C3' 1388   4.568   8.111   5.387  0.2068 -0.2287 -0.4480
   59C      H3' 1389   4.594   8.212   5.358 -0.1963 -0.2055 -0.7377
   59C      C2' 1390   4.696   8.029   5.371  1.5092  0.1213 -0.4133
   59C     H2'1 1391   4.782   8.088   5.402  0.0048  1.8363  0.6540
   59C      O2' 1392   4.686   7.896   5.423  0.1340  0.2453  0.3920
   59C     HO'2 1393   4.598   7.877   5.455 -0.2447  0.6950 -0.3567
   59C      O3' 1394   4.512   8.102   5.518  0.3209  0.0176 -0.4171
   60U        P 1395   4.544   8.204   5.635  0.2677  0.0368  0.0814
   60U      O1P 1396   4.468   8.160   5.757  0.2206  0.0434 -0.2143
   60U      O2P 1397   4.517   8.343   5.583 -0.5315  0.4876  0.3939
   60U      O5' 1398   4.699   8.182   5.670  0.3303 -0.6136  0.2980
   60U      C5' 1399   4.739   8.059   5.727 -0.1368 -0.3063 -0.3974
   60U     H5'1 1400   4.698   7.979   5.665 -0.1295 -0.8836  0.3229
   60U     H5'2 1401   4.701   8.047   5.829 -1.1206  0.3328 -0.6761
   60U      C4' 1402   4.897   8.037   5.721 -0.7957 -0.5044 -0.1559
   60U      H4' 1403   4.927   7.948   5.775  1.1190  0.4590  0.4690
   60U      O4' 1404   4.953   8.045   5.593 -0.4279  0.2424 -0.5705
   60U      C1' 1405   5.075   8.115   5.602  0.1315 -0.3545 -0.0504
   60U      H1' 1406   5.155   8.052   5.564  1.2625  1.3299 -0.5596
   60U       N1 1407   5.076   8.241   5.513 -0.3156 -0.0806 -0.0245
   60U       C6 1408   4.960   8.315   5.487 -0.2205  0.8670 -0.3289
   60U       H6 1409   4.861   8.286   5.517 -0.3785  2.0478  0.3274
   60U       C5 1410   4.970   8.431   5.422  0.2339  0.3650 -0.1730
   60U       H5 1411   4.884   8.491   5.397  0.9523  1.7535  0.5942
   60U       C4 1412   5.091   8.486   5.370 -0.0505 -0.0952 -0.1097
   60U       O4 1413   5.104   8.603   5.327 -0.4752  0.2419  0.6073
   60U       N3 1414   5.200   8.403   5.397 -0.0214  0.0774 -0.6619
   60U       H3 1415   5.290   8.439   5.368 -0.2859 -0.1341 -1.8178
   60U       C2 1416   5.199   8.287   5.466 -0.2992  0.0621  0.1699
   60U       O2 1417   5.300   8.231   5.497 -0.5345  0.1344 -0.0658
   60U      C3' 1418   4.964   8.152   5.801  0.0848 -1.1127 -0.3111
   60U      H3' 1419   4.917   8.247   5.777  0.7683 -1.0965 -1.7323
   60U      C2' 1420   5.101   8.141   5.749  0.5295  0.2121 -0.2921
   60U     H2'1 1421   5.148   8.239   5.758 -1.8032  1.4927 -1.0290
   60U      O2' 1422   5.183   8.035   5.797  0.5963  0.1607  0.0519
   60U     HO'2 1423   5.178   8.032   5.892  0.0489  0.1255  0.0249
   60U      O3' 1424   4.969   8.127   5.940 -0.0799 -0.6972 -0.1349
   61U        P 1425   5.030   8.236   6.037 -0.2320  0.2610 -0.0589
   61U      O1P 1426   4.954   8.235   6.162 -0.7001  0.0625  0.0033
   61U      O2P 1427   5.037   8.363   5.965 -0.0986  0.8191  0.4893
   61U      O5' 1428   5.180   8.184   6.066 -0.1655  0.1063  0.3254
   61U      C5' 1429   5.199   8.062   6.143 -0.1826 -0.0853  0.9805
   61U     H5'1 1430   5.145   7.973   6.112  1.5519 -0.6452 -0.6594
   61U     H5'2 1431   5.185   8.091   6.247 -2.4180  0.2650  0.6323
   61U      C4' 1432   5.351   8.036   6.133  0.5212  0.6824 -0.3335
   61U      H4' 1433   5.379   7.949   6.193  0.6124  2.7439  2.8073
   61U      O4' 1434   5.393   8.018   5.996 -0.4502 -0.1523 -0.2028
   61U      C1' 1435   5.521   8.069   5.972  0.0389 -0.2687 -0.5823
   61U      H1' 1436   5.583   7.979   5.967 -1.1955 -1.2619  0.9138
   61U       N1 1437   5.541   8.168   5.859  0.2835  0.0295  0.0482
   61U       C6 1438   5.458   8.278   5.846 -0.2606  0.1292 -0.0478
   61U       H6 1439   5.371   8.277   5.911 -0.5941 -0.0669 -0.4933
   61U       C5 1440   5.476   8.364   5.748  0.5078 -0.2288 -0.3850
   61U       H5 1441   5.405   8.445   5.742 -0.4152 -0.5990  3.2034
   61U       C4 1442   5.580   8.355   5.652  0.1016 -0.2364  0.2707
   61U       O4 1443   5.602   8.433   5.561  0.1351  0.0703 -0.0140
   61U       N3 1444   5.660   8.244   5.671  0.1872 -0.4308  0.0262
   61U       H3 1445   5.718   8.228   5.590 -0.0731 -3.1742  0.2872
   61U       C2 1446   5.652   8.151   5.777 -0.0195 -0.6359 -0.0265
   61U       O2 1447   5.742   8.061   5.795 -0.0791  0.0087  0.0725
   61U      C3' 1448   5.440   8.144   6.180  0.1803 -0.0737  0.3178
   61U      H3' 1449   5.394   8.238   6.149  0.3151 -0.4955 -1.2387
   61U      C2' 1450   5.567   8.131   6.096  0.1273  0.3036 -0.1188
   61U     H2'1 1451   5.613   8.228   6.077  1.3253 -0.1264  0.4565
   61U      O2' 1452   5.668   8.038   6.161 -0.2378 -0.3567  0.0162
   61U     HO'2 1453   5.625   7.990   6.232 -0.5695  0.3382  0.2862
   61U      O3' 1454   5.468   8.154   6.324 -0.2100 -0.1551  0.4612
   61U      H3T 1455   5.488   8.247   6.336  1.7154 -0.2076 -1.6648
   62G      O5' 1456   6.045   8.155   5.280 -0.0965 -0.4905  0.2915
   62G      H5T 1457   6.085   8.119   5.200 -0.0660  0.0679  0.0498
   62G      C5' 1458   6.092   8.077   5.394 -0.1279 -0.7735  0.4496
   62G     H5'1 1459   6.122   8.150   5.469 -1.0121 -0.9823  1.0216
   62G     H5'2 1460   6.171   8.009   5.363 -0.0702 -1.3778  1.8755
   62G      C4' 1461   5.970   7.994   5.441 -0.1279 -0.7256 -0.2325
   62G      H4' 1462   6.009   7.930   5.521 -1.2554 -0.5094  0.5046
   62G      O4' 1463   5.874   8.087   5.496 -0.4546 -0.5106 -0.0290
   62G      C1' 1464   5.744   8.035   5.453 -0.8996  0.2091  0.5964
   62G      H1' 1465   5.676   8.033   5.537 -1.8991 -1.5745 -0.2070
   62G       N9 1466   5.673   8.112   5.350 -0.4596 -0.2378  0.0663
   62G       C8 1467   5.726   8.217   5.278  0.7065 -0.1063  0.3282
   62G       H8 1468   5.826   8.252   5.295  1.3245 -2.4308  2.0025
   62G       N7 1469   5.644   8.265   5.180  0.4414  0.2087 -0.0879
   62G       C5 1470   5.528   8.185   5.199 -0.2268 -1.2556 -0.6941
   62G       C6 1471   5.395   8.196   5.142 -0.7115  0.8590  0.0196
   62G       O6 1472   5.347   8.272   5.057 -0.1061  0.4894 -0.2773
   62G       N1 1473   5.309   8.098   5.181 -0.4258 -0.0597 -0.0452
   62G       H1 1474   5.213   8.107   5.151  0.4729  2.2186 -2.6505
   62G       C2 1475   5.332   8.013   5.278 -0.1717 -0.2579  0.2421
   62G       N2 1476   5.246   7.923   5.316  0.2679  0.5262  0.7218
   62G      H21 1477   5.159   7.901   5.270  0.9596 -0.1893 -0.3270
   62G      H22 1478   5.283   7.858   5.384  3.2099  1.4774  0.1657
   62G       N3 1479   5.448   8.008   5.343 -0.6682  0.4682 -0.9074
   62G       C4 1480   5.542   8.103   5.310  0.2740  0.7170  0.3765
   62G      C3' 1481   5.914   7.902   5.336  0.3024  0.3111 -0.1598
   62G      H3' 1482   5.914   7.950   5.238 -1.0661  0.2758 -0.1942
   62G      C2' 1483   5.771   7.895   5.384  0.6980  0.1834 -0.0140
   62G     H2'1 1484   5.701   7.876   5.302  0.1602  1.6760  0.0577
   62G      O2' 1485   5.747   7.806   5.496 -0.6135  0.8025  0.2549
   62G     HO'2 1486   5.833   7.780   5.529 -0.5072 -1.4143 -1.4772
   62G      O3' 1487   5.972   7.774   5.343  0.0523  0.2472  1.0079
   63U        P 1488   5.965   7.687   5.209 -0.1142 -0.5056 -0.1044
   63U      O1P 1489   6.027   7.558   5.251 -0.2664  0.0744 -0.0232
   63U      O2P 1490   6.037   7.765   5.107 -0.3712 -0.2555  0.1984
   63U      O5' 1491   5.813   7.665   5.157  0.4246  0.6259 -0.0976
   63U      C5' 1492   5.739   7.553   5.204 -0.8224  1.3316  0.2340
   63U     H5'1 1493   5.750   7.555   5.312  0.9658  1.3434  0.0808
   63U     H5'2 1494   5.781   7.459   5.170 -0.3611  2.0642 -1.2966
   63U      C4' 1495   5.583   7.558   5.172 -1.2757 -0.0065  0.9480
   63U      H4' 1496   5.534   7.487   5.238  0.1478  0.0426  2.1010
   63U      O4' 1497   5.526   7.685   5.187  0.4138 -0.3460  0.1061
   63U      C1' 1498   5.418   7.703   5.091 -0.2531 -0.9474 -0.5720
   63U      H1' 1499   5.322   7.713   5.140  0.6477  0.7823  0.9404
   63U       N1 1500   5.432   7.825   4.995  0.1001 -0.2386 -0.6674
   63U       C6 1501   5.551   7.876   4.957 -0.0783  0.0380  0.0779
   63U       H6 1502   5.641   7.836   5.001  0.2404 -0.6203 -1.1306
   63U       C5 1503   5.556   7.983   4.872  0.0395  0.5508  0.1931
   63U       H5 1504   5.652   8.024   4.842  0.4729 -1.6255 -1.6769
   63U       C4 1505   5.434   8.045   4.817 -0.2738  0.0655 -0.3203
   63U       O4 1506   5.428   8.131   4.730  0.9796  0.6847  0.7447
   63U       N3 1507   5.321   7.982   4.866 -0.2151  0.2212 -0.2463
   63U       H3 1508   5.230   8.015   4.839 -0.6069 -0.7574 -0.1649
   63U       C2 1509   5.317   7.873   4.947 -0.0435  0.8113  0.4020
   63U       O2 1510   5.207   7.821   4.969  0.3722  0.2660 -0.3013
   63U      C3' 1511   5.552   7.518   5.022 -0.7498  0.4488  0.5598
   63U      H3' 1512   5.622   7.574   4.959 -2.0286  0.8932 -0.5188
   63U      C2' 1513   5.414   7.580   5.008 -0.3137 -0.5287  0.7578
   63U     H2'1 1514   5.402   7.593   4.900 -1.0084 -1.1864  0.7476
   63U      O2' 1515   5.316   7.495   5.067  0.5782  0.5425  0.5990
   63U     HO'2 1516   5.273   7.443   4.999 -0.6800  2.0942  0.1497
   63U      O3' 1517   5.558   7.380   5.000 -0.4484 -0.0518  0.0527
   64A        P 1518   5.560   7.303   4.856  0.2920 -0.1282 -0.7376
   64A      O1P 1519   5.551   7.159   4.885  0.0414  0.4544  0.3484
   64A      O2P 1520   5.657   7.351   4.758 -0.3453 -0.4687 -0.0965
   64A      O5' 1521   5.418   7.341   4.802 -0.0422  0.0061  0.3283
   64A      C5' 1522   5.302   7.268   4.826 -0.1844 -0.3432 -1.2538
   64A     H5'1 1523   5.279   7.261   4.932 -1.4997  1.5355 -1.3717
   64A     H5'2 1524   5.324   7.170   4.784  1.4816 -1.2387  1.4016
   64A      C4' 1525   5.172   7.310   4.750 -0.3197  0.6180  0.4151
   64A      H4' 1526   5.091   7.246   4.786 -0.0162 -1.5887 -2.4570
   64A      O4' 1527   5.138   7.438   4.800 -0.9869  0.1799  0.2279
   64A      C1' 1528   5.067   7.503   4.693 -0.3058 -0.0780 -1.0763
   64A      H1' 1529   4.969   7.527   4.733  0.3575  3.5337 -1.3578
   64A       N9 1530   5.145   7.620   4.649 -0.3019 -0.2958 -0.4066
   64A       C8 1531   5.281   7.644   4.644 -0.1918 -0.1195 -0.3751
   64A       H8 1532   5.361   7.576   4.667  0.9490  1.4230  0.3537
   64A       N7 1533   5.306   7.768   4.612 -0.4565 -0.0301  0.1319
   64A       C5 1534   5.183   7.826   4.578  0.2096 -0.4837 -0.4154
   64A       C6 1535   5.139   7.951   4.523  0.3453  1.0502 -0.5506
   64A       N6 1536   5.218   8.053   4.505  0.3785  0.5034 -0.1371
   64A      H61 1537   5.307   8.041   4.552 -0.1606 -4.2366  0.1122
   64A      H62 1538   5.175   8.145   4.507  0.1563  0.3913  1.1042
   64A       N1 1539   5.015   7.980   4.497  0.4934  0.2336 -0.3221
   64A       C2 1540   4.934   7.881   4.531 -0.0824 -0.2134 -0.0055
   64A       H2 1541   4.832   7.895   4.499 -0.3404 -2.3126 -0.2315
   64A       N3 1542   4.952   7.757   4.579 -0.0215  0.0848  0.1158
   64A       C4 1543   5.087   7.731   4.598 -0.1031 -0.3016  0.5063
   64A      C3' 1544   5.173   7.307   4.595  0.3418  0.0457  0.4926
   64A      H3' 1545   5.268   7.343   4.556 -0.0923 -1.4723 -2.2031
   64A      C2' 1546   5.053   7.403   4.581 -0.1780 -0.1226 -0.0471
   64A     H2'1 1547   5.056   7.452   4.484 -1.1269  3.8864  1.7356
   64A      O2' 1548   4.929   7.329   4.590 -0.3081 -0.5360 -0.0348
   64A     HO'2 1549   4.876   7.356   4.515 -2.1923  2.1411  2.0625
   64A      O3' 1550   5.154   7.184   4.524  0.2195  0.0130  0.2067
   65C        P 1551   5.202   7.179   4.378  0.2166  0.3130  0.3016
   65C      O1P 1552   5.176   7.039   4.323  0.5932 -0.1346 -0.9538
   65C      O2P 1553   5.332   7.233   4.363  0.0607  0.2301  0.2979
   65C      O5' 1554   5.097   7.274   4.301 -0.2272 -0.0028 -0.5600
   65C      C5' 1555   4.963   7.214   4.287 -0.2415  0.3155  0.1418
   65C     H5'1 1556   4.917   7.178   4.379 -3.5824  0.1266 -1.4600
   65C     H5'2 1557   4.961   7.130   4.218 -2.5155 -0.4864  1.0691
   65C      C4' 1558   4.873   7.321   4.234  0.7300  0.5601 -0.6010
   65C      H4' 1559   4.773   7.279   4.245 -0.1152  2.7856  1.1913
   65C      O4' 1560   4.858   7.440   4.300 -0.6337 -0.0966 -0.3795
   65C      C1' 1561   4.840   7.549   4.210  0.1871  0.1335 -0.4353
   65C      H1' 1562   4.750   7.606   4.237  0.1552  0.1477 -0.5709
   65C       N1 1563   4.951   7.644   4.209 -0.6338  0.0348 -0.2172
   65C       C6 1564   5.078   7.613   4.262  0.8067  0.4282  0.1071
   65C       H6 1565   5.101   7.510   4.286  0.3923 -0.3123 -2.4321
   65C       C5 1566   5.178   7.702   4.256  0.1117 -0.1205 -0.2122
   65C       H5 1567   5.277   7.669   4.284 -0.2520 -0.9031  0.1824
   65C       C4 1568   5.153   7.831   4.198 -0.3038  0.8857  0.4925
   65C       N4 1569   5.250   7.917   4.196 -0.3745 -0.3152  0.8280
   65C      H41 1570   5.342   7.884   4.222  0.1176  0.3536  0.0307
   65C      H42 1571   5.240   8.006   4.149 -1.8919 -1.3012 -0.8150
   65C       N3 1572   5.038   7.862   4.142  0.0469  0.2314  0.4067
   65C       C2 1573   4.934   7.771   4.146 -0.6170  0.4022  0.5519
   65C       O2 1574   4.826   7.804   4.092  0.2199 -0.2751 -0.5949
   65C      C3' 1575   4.912   7.355   4.088  0.6276  1.1627  1.3177
   65C      H3' 1576   5.018   7.378   4.080  0.7690  0.5542  1.3539
   65C      C2' 1577   4.828   7.480   4.072  0.0393 -0.3147 -0.1150
   65C     H2'1 1578   4.873   7.546   3.998 -0.0894  0.3311  0.3713
   65C      O2' 1579   4.691   7.464   4.044 -0.8025 -0.2134 -0.3509
   65C     HO'2 1580   4.686   7.391   3.982  3.1976  0.8037 -2.1227
   65C      O3' 1581   4.870   7.251   3.992 -0.0025  0.3386  0.1263
   66G        P 1582   4.959   7.222   3.875 -0.1422  0.2608 -0.1911
   66G      O1P 1583   4.894   7.117   3.796 -0.2446 -0.0764  0.1544
   66G      O2P 1584   5.094   7.189   3.927  0.6881 -0.2748 -0.2021
   66G      O5' 1585   4.959   7.357   3.795  0.0516 -0.6680 -0.4981
   66G      C5' 1586   4.828   7.395   3.739  0.0881 -0.1103 -0.9375
   66G     H5'1 1587   4.749   7.404   3.813  0.9486 -1.7084  0.2252
   66G     H5'2 1588   4.801   7.327   3.658  2.4954  0.3332 -2.2320
   66G      C4' 1589   4.835   7.531   3.671 -0.0515  0.6074  0.2869
   66G      H4' 1590   4.736   7.557   3.634  0.5639  2.1580 -0.3541
   66G      O4' 1591   4.872   7.627   3.765  0.1510  0.2481  0.5599
   66G      C1' 1592   4.927   7.737   3.706 -0.1198 -0.4134 -0.0229
   66G      H1' 1593   4.854   7.818   3.714 -0.4191 -0.7733  1.1539
   66G       N9 1594   5.062   7.761   3.767  0.2001 -0.1049 -0.0607
   66G       C8 1595   5.152   7.674   3.813  0.1058  0.3595  0.0341
   66G       H8 1596   5.126   7.571   3.831  0.3629  0.1529 -0.7070
   66G       N7 1597   5.264   7.723   3.856 -0.4686  0.0059  1.2367
   66G       C5 1598   5.243   7.860   3.835 -0.6370  0.5219 -1.0320
   66G       C6 1599   5.335   7.968   3.841 -0.2607  0.6147 -0.6993
   66G       O6 1600   5.452   7.965   3.884 -0.4392 -0.3370  0.1936
   66G       N1 1601   5.291   8.078   3.778 -0.0722 -0.0556  0.4602
   66G       H1 1602   5.349   8.161   3.779 -0.6959  0.3916 -0.3968
   66G       C2 1603   5.169   8.087   3.716  0.2960 -0.7761  0.2204
   66G       N2 1604   5.129   8.196   3.668 -0.2742 -0.1552  0.4052
   66G      H21 1605   5.188   8.278   3.665  0.8032 -0.9319 -0.0994
   66G      H22 1606   5.042   8.196   3.616  1.3014  3.2930 -2.6789
   66G       N3 1607   5.080   7.990   3.710 -0.2760 -0.2741 -0.2493
   66G       C4 1608   5.125   7.882   3.772  0.2634  0.0060  0.1187
   66G      C3' 1609   4.937   7.551   3.557  0.2757 -0.1601 -0.1382
   66G      H3' 1610   5.032   7.507   3.590  1.1908  1.4580 -0.5156
   66G      C2' 1611   4.943   7.704   3.562  0.2058  0.2012  0.6199
   66G     H2'1 1612   5.030   7.746   3.512 -1.5940 -0.5464 -3.6180
   66G      O2' 1613   4.841   7.752   3.471  0.3296  0.7872  0.4614
   66G     HO'2 1614   4.848   7.714   3.383 -0.3426  2.4634 -0.3611
   66G      O3' 1615   4.899   7.507   3.429  0.0629  0.9488 -0.0875
   67G        P 1616   4.991   7.482   3.300  0.0180 -0.1860 -0.2710
   67G      O1P 1617   4.902   7.421   3.193  0.0190 -0.2305  0.8522
   67G      O2P 1618   5.109   7.411   3.352 -0.4081 -0.9494  0.4577
   67G      O5' 1619   5.034   7.628   3.262 -0.0042 -0.1505  0.2582
   67G      C5' 1620   4.962   7.714   3.178 -0.0252  0.8801  0.1199
   67G     H5'1 1621   4.855   7.719   3.198  0.0694 -0.0734  0.9253
   67G     H5'2 1622   4.964   7.668   3.079  1.7597 -0.5522  0.7491
   67G      C4' 1623   5.011   7.860   3.176 -0.4669  0.2749  0.4032
   67G      H4' 1624   4.926   7.909   3.129  1.0611  0.6286 -2.2202
   67G      O4' 1625   5.030   7.924   3.303 -0.0769 -0.1375 -0.3226
   67G      C1' 1626   5.123   8.036   3.297  0.0161 -0.2237  0.1366
   67G      H1' 1627   5.089   8.135   3.328  2.4399  2.1459 -3.8852
   67G       N9 1628   5.248   8.010   3.377  0.0265  0.4813  0.4453
   67G       C8 1629   5.283   7.889   3.430  0.3922  0.4675 -0.0390
   67G       H8 1630   5.223   7.800   3.413  0.4258  0.5921 -0.8697
   67G       N7 1631   5.398   7.885   3.490 -0.1904 -0.0618  0.1628
   67G       C5 1632   5.442   8.013   3.490  0.5327 -0.0992 -0.5240
   67G       C6 1633   5.557   8.076   3.544 -1.1132  0.0262  0.4353
   67G       O6 1634   5.642   8.032   3.617 -0.1161 -0.6768  0.1799
   67G       N1 1635   5.574   8.209   3.500  0.2241  0.6191 -0.0868
   67G       H1 1636   5.657   8.261   3.525  0.4422 -0.1262  0.8076
   67G       C2 1637   5.485   8.272   3.420  0.6662 -0.0280  0.3064
   67G       N2 1638   5.516   8.393   3.381 -0.3705 -0.2721 -0.6460
   67G      H21 1639   5.598   8.442   3.413 -0.8172  0.2428 -0.2710
   67G      H22 1640   5.455   8.431   3.309 -0.5894 -0.1320 -0.3886
   67G       N3 1641   5.375   8.219   3.359 -0.1569  0.6026 -0.7634
   67G       C4 1642   5.361   8.091   3.401  0.9109  0.2445  0.1035
   67G      C3' 1643   5.135   7.900   3.100 -1.1695  0.2547  0.6912
   67G      H3' 1644   5.221   7.838   3.126 -0.6322  1.0392  0.8168
   67G      C2' 1645   5.152   8.046   3.146 -0.1270 -0.3643  0.2022
   67G     H2'1 1646   5.253   8.080   3.121 -1.3674  2.0434 -2.1104
   67G      O2' 1647   5.050   8.138   3.105 -0.2919  0.6372 -0.0921
   67G     HO'2 1648   5.087   8.227   3.109 -0.0148  0.5033  0.5184
   67G      O3' 1649   5.106   7.886   2.962  0.3919  0.3792  0.6854
   68A        P 1650   5.222   7.877   2.847 -0.2817  0.1165  0.0343
   68A      O1P 1651   5.153   7.885   2.715  0.3243 -0.5572 -0.2223
   68A      O2P 1652   5.302   7.757   2.880 -0.5724 -0.4052  1.0020
   68A      O5' 1653   5.314   8.004   2.854 -0.2755  0.4535 -0.0050
   68A      C5' 1654   5.269   8.136   2.816  0.3075 -0.7464 -0.4897
   68A     H5'1 1655   5.183   8.163   2.876  2.2151  0.9632  1.6445
   68A     H5'2 1656   5.244   8.138   2.710 -0.6830 -1.8465 -0.2866
   68A      C4' 1657   5.378   8.241   2.852 -0.3764  0.2086  0.0004
   68A      H4' 1658   5.345   8.343   2.835  2.4988  1.0931 -0.7250
   68A      O4' 1659   5.411   8.228   2.994  0.2301 -0.2119  0.0943
   68A      C1' 1660   5.536   8.284   3.020 -0.3700  0.1444  1.1378
   68A      H1' 1661   5.515   8.376   3.074 -0.4099 -0.3486  1.9709
   68A       N9 1662   5.623   8.197   3.107  0.2607 -0.2942 -0.3380
   68A       C8 1663   5.607   8.062   3.128 -0.4698 -0.0561  0.2429
   68A       H8 1664   5.526   8.009   3.080 -0.6843 -0.9947  1.5712
   68A       N7 1665   5.688   8.020   3.224  0.3459 -0.3253  0.0153
   68A       C5 1666   5.786   8.124   3.231  0.2820  0.4325  0.0637
   68A       C6 1667   5.910   8.134   3.293  0.1525  0.3868 -0.1381
   68A       N6 1668   5.965   8.055   3.381 -0.0139  0.2917 -0.1790
   68A      H61 1669   5.906   7.981   3.418  0.8365 -0.5899 -0.5565
   68A      H62 1670   6.056   8.073   3.420 -0.5046  0.6789  0.8428
   68A       N1 1671   5.983   8.245   3.278 -0.2620  0.0446 -0.0689
   68A       C2 1672   5.939   8.338   3.195  0.4565  0.6543 -0.7845
   68A       H2 1673   6.010   8.417   3.175  1.7437 -0.2138  0.1984
   68A       N3 1674   5.823   8.339   3.131 -0.2980  0.7513 -0.0394
   68A       C4 1675   5.749   8.231   3.158  0.4571 -0.0310  0.0336
   68A      C3' 1676   5.520   8.232   2.785 -0.2913 -0.4169 -0.1259
   68A      H3' 1677   5.568   8.135   2.799 -0.2159 -0.6534 -1.8123
   68A      C2' 1678   5.602   8.316   2.880  0.3187 -0.3439 -0.3080
   68A     H2'1 1679   5.708   8.291   2.885  0.0942 -1.0264  2.2491
   68A      O2' 1680   5.579   8.449   2.845  0.0981  0.6254  0.5974
   68A     HO'2 1681   5.570   8.458   2.750  1.4915 -1.5972  0.1677
   68A      O3' 1682   5.506   8.272   2.647 -0.0728 -0.4749 -0.3928
   69A        P 1683   5.592   8.204   2.530  0.1169  0.0162 -0.3800
   69A      O1P 1684   5.551   8.271   2.399  0.3388  0.6728 -0.6959
   69A      O2P 1685   5.573   8.058   2.536  0.0094  0.2098 -0.1967
   69A      O5' 1686   5.738   8.247   2.564 -0.2431  0.7151 -0.0538
   69A      C5' 1687   5.778   8.379   2.548 -0.1977 -0.3211  0.2566
   69A     H5'1 1688   5.703   8.443   2.595 -1.2640 -0.6714 -0.9002
   69A     H5'2 1689   5.781   8.412   2.444 -1.0826 -0.5535  0.1462
   69A      C4' 1690   5.903   8.428   2.627 -0.2236  0.4560 -0.4763
   69A      H4' 1691   5.909   8.535   2.609  0.4454  0.8720  1.9323
   69A      O4' 1692   5.896   8.402   2.765 -0.4777  0.2729  0.3573
   69A      C1' 1693   6.029   8.384   2.814 -0.3684 -0.7145 -0.1841
   69A      H1' 1694   6.062   8.453   2.892  1.7016 -2.9225  1.0257
   69A       N9 1695   6.038   8.252   2.881  0.4061 -0.2007  1.0340
   69A       C8 1696   5.958   8.139   2.866 -0.1357 -0.2242  0.5394
   69A       H8 1697   5.871   8.136   2.802  0.3205 -1.2972 -0.0511
   69A       N7 1698   5.994   8.045   2.943 -0.2745 -0.4747  0.4054
   69A       C5 1699   6.104   8.088   3.009  0.3066  0.0625  0.6085
   69A       C6 1700   6.195   8.042   3.106 -0.4136  0.4554  0.2594
   69A       N6 1701   6.196   7.925   3.173  0.4874 -0.4286 -0.1740
   69A      H61 1702   6.117   7.862   3.174 -0.9330  1.2374 -1.8216
   69A      H62 1703   6.268   7.918   3.244  0.1370  1.0354  0.3726
   69A       N1 1704   6.295   8.117   3.150  0.2270  0.6505  0.4902
   69A       C2 1705   6.312   8.238   3.097 -0.6822 -0.1076  0.2500
   69A       H2 1706   6.394   8.297   3.134 -0.6790 -0.2722  0.5111
   69A       N3 1707   6.240   8.289   3.006  0.0697 -0.7944 -0.3639
   69A       C4 1708   6.136   8.216   2.964 -0.1561 -0.1563 -0.1025
   69A      C3' 1709   6.027   8.351   2.577 -0.3220 -0.7946  0.0013
   69A      H3' 1710   6.015   8.243   2.585 -2.1291 -0.6532 -0.2768
   69A      C2' 1711   6.125   8.394   2.690 -0.4380 -0.5889  0.0619
   69A     H2'1 1712   6.200   8.316   2.702  0.2856 -0.0049 -0.5612
   69A      O2' 1713   6.194   8.520   2.668  0.3331  0.3582 -0.7533
   69A     HO'2 1714   6.235   8.520   2.581  1.1121  0.7647 -0.3949
   69A      O3' 1715   6.067   8.396   2.452  0.0492  0.6778  0.0665
   70U        P 1716   6.166   8.315   2.372 -0.0496 -0.2149  0.0866
   70U      O1P 1717   6.185   8.375   2.237 -0.0265  0.5263 -0.0955
   70U      O2P 1718   6.119   8.177   2.374  0.7287  0.0761 -0.7121
   70U      O5' 1719   6.313   8.304   2.433  0.3091 -0.0406  0.3983
   70U      C5' 1720   6.406   8.410   2.428  0.5504 -0.2698  0.4048
   70U     H5'1 1721   6.359   8.508   2.434  0.0728 -0.4984  0.4733
   70U     H5'2 1722   6.455   8.392   2.332  0.4622  0.1367  0.2818
   70U      C4' 1723   6.514   8.405   2.541 -0.4641 -0.3567  0.3319
   70U      H4' 1724   6.568   8.498   2.556 -1.2812  0.7656 -2.8675
   70U      O4' 1725   6.454   8.378   2.664  0.0490 -0.0580 -0.1121
   70U      C1' 1726   6.545   8.292   2.743 -0.9234  0.3483  0.4728
   70U      H1' 1727   6.573   8.340   2.837  0.6856  0.5743 -0.0886
   70U       N1 1728   6.491   8.154   2.764 -0.6045 -0.0123 -0.4229
   70U       C6 1729   6.388   8.097   2.692  0.2454 -0.0689  0.5066
   70U       H6 1730   6.346   8.150   2.607  0.1633  0.3070  0.7757
   70U       C5 1731   6.334   7.975   2.723 -0.0492 -0.3620 -0.4295
   70U       H5 1732   6.247   7.935   2.672  0.2297  1.8236 -2.8076
   70U       C4 1733   6.379   7.900   2.839 -0.0892 -0.4771 -0.3079
   70U       O4 1734   6.335   7.793   2.883  0.4626  0.0399 -0.1830
   70U       N3 1735   6.487   7.957   2.898 -0.3117 -0.2075  0.0144
   70U       H3 1736   6.528   7.904   2.973 -0.9739  0.4768  0.8828
   70U       C2 1737   6.543   8.082   2.874 -0.2285  0.6527 -0.9951
   70U       O2 1738   6.626   8.116   2.959 -0.2484  0.1014 -0.1897
   70U      C3' 1739   6.622   8.296   2.508 -1.0144 -0.1203 -0.4235
   70U      H3' 1740   6.576   8.206   2.467  0.2002 -0.0699 -1.9847
   70U      C2' 1741   6.672   8.278   2.657 -0.4852  0.4225  0.6518
   70U     H2'1 1742   6.727   8.185   2.675  1.6993  1.2729 -1.2092
   70U      O2' 1743   6.759   8.375   2.709  0.0905 -0.3244  0.7248
   70U     HO'2 1744   6.846   8.344   2.683  0.0742 -0.2759  0.6116
   70U      O3' 1745   6.719   8.357   2.421 -0.0910  0.3567  0.3588
   71A        P 1746   6.823   8.260   2.344  0.1933 -0.1326 -0.2195
   71A      O1P 1747   6.893   8.343   2.245 -0.3597 -0.1326 -0.3277
   71A      O2P 1748   6.750   8.138   2.289  0.2940 -0.1505 -0.9758
   71A      O5' 1749   6.917   8.212   2.463  0.2758 -0.1089  0.1558
   71A      C5' 1750   7.034   8.288   2.504  0.6338  0.0554  0.4268
   71A     H5'1 1751   6.993   8.383   2.538 -0.5704  0.3343 -1.6579
   71A     H5'2 1752   7.097   8.309   2.418  0.2978 -0.4229  0.0635
   71A      C4' 1753   7.114   8.221   2.616 -0.1478  0.6616  0.4154
   71A      H4' 1754   7.201   8.278   2.649  0.3066 -0.7538  1.7720
   71A      O4' 1755   7.023   8.188   2.723 -0.4210 -0.2322 -0.2404
   71A      C1' 1756   7.067   8.066   2.777 -0.3704 -0.6059  0.0590
   71A      H1' 1757   7.087   8.064   2.884 -3.2319  2.9207  0.8581
   71A       N9 1758   6.958   7.966   2.757 -0.1618 -0.0323 -0.2820
   71A       C8 1759   6.857   7.969   2.666 -0.1698 -1.1599  0.0466
   71A       H8 1760   6.857   8.045   2.588  0.1892  0.3110  1.4175
   71A       N7 1761   6.767   7.875   2.677  0.6594 -0.3397 -0.0578
   71A       C5 1762   6.821   7.794   2.781 -0.4692 -0.4399 -0.5269
   71A       C6 1763   6.777   7.676   2.853  0.0020 -0.1325  0.1485
   71A       N6 1764   6.662   7.616   2.827 -0.7208 -0.1809  0.6056
   71A      H61 1765   6.599   7.672   2.771  0.9629  3.3421  1.8831
   71A      H62 1766   6.636   7.534   2.880  1.5235 -0.6656  1.0461
   71A       N1 1767   6.862   7.615   2.943 -0.2347 -0.1274  0.8747
   71A       C2 1768   6.977   7.680   2.971  0.0557 -0.0642  0.5647
   71A       H2 1769   7.043   7.631   3.041  0.3239  0.1404  0.4545
   71A       N3 1770   7.021   7.795   2.916  0.0085 -0.1980 -0.1075
   71A       C4 1771   6.935   7.853   2.832  0.1152  0.3007  0.2527
   71A      C3' 1772   7.164   8.086   2.565 -0.3623 -0.0732  0.4061
   71A      H3' 1773   7.086   8.036   2.508  1.4768 -1.1565 -1.3030
   71A      C2' 1774   7.198   8.023   2.704  0.4047 -0.0202  0.9293
   71A     H2'1 1775   7.199   7.914   2.704 -0.6005 -0.0465  1.7206
   71A      O2' 1776   7.307   8.080   2.760  0.5745  0.4124 -0.2338
   71A     HO'2 1777   7.359   8.114   2.687  0.7438 -0.0794 -0.3436
   71A      O3' 1778   7.286   8.084   2.490  0.6707 -0.4043  0.3873
   72G        P 1779   7.315   7.980   2.380  0.0911  0.2989 -0.3203
   72G      O1P 1780   7.419   8.038   2.291  0.2180 -0.1616  0.3861
   72G      O2P 1781   7.189   7.933   2.323  0.2874 -0.0681  0.1847
   72G      O5' 1782   7.371   7.859   2.457  0.6226  0.1774 -0.4132
   72G      C5' 1783   7.489   7.863   2.534 -0.4316  0.2900 -0.5213
   72G     H5'1 1784   7.484   7.949   2.600  0.4879  1.8485 -2.3713
   72G     H5'2 1785   7.576   7.875   2.469  0.0657 -1.5192 -0.2607
   72G      C4' 1786   7.500   7.738   2.625  1.0796 -0.7689  0.0960
   72G      H4' 1787   7.589   7.734   2.687  2.2312  0.3697 -1.4340
   72G      O4' 1788   7.394   7.731   2.720 -0.2120  0.1286 -0.6178
   72G      C1' 1789   7.360   7.593   2.745 -0.4529 -0.0345  0.3445
   72G      H1' 1790   7.357   7.566   2.851  0.1783 -1.2431  0.0676
   72G       N9 1791   7.223   7.572   2.694 -0.6353 -0.1753 -0.7713
   72G       C8 1792   7.138   7.654   2.621 -0.3548  0.1242  0.1774
   72G       H8 1793   7.174   7.750   2.586 -0.3815  0.0252 -0.1284
   72G       N7 1794   7.020   7.597   2.597 -0.2374  0.1168 -0.4084
   72G       C5 1795   7.024   7.482   2.668 -0.7417  0.7210 -0.2096
   72G       C6 1796   6.921   7.376   2.686  0.2916 -0.3522 -0.4931
   72G       O6 1797   6.805   7.370   2.636  0.3655 -0.0101  0.0951
   72G       N1 1798   6.965   7.271   2.763  0.1637 -0.0475 -0.2038
   72G       H1 1799   6.895   7.211   2.803 -0.9988  1.7441  0.5770
   72G       C2 1800   7.085   7.276   2.825 -0.2531  0.0763  1.0277
   72G       N2 1801   7.101   7.189   2.919  0.1341  0.1831 -0.2956
   72G      H21 1802   7.035   7.113   2.921 -1.5258  1.5586 -0.4019
   72G      H22 1803   7.183   7.184   2.978  1.6970 -0.3626 -2.3867
   72G       N3 1804   7.177   7.360   2.806  0.7691  0.0953  0.4054
   72G       C4 1805   7.146   7.464   2.731  0.1348  0.4284 -0.1733
   72G      C3' 1806   7.499   7.599   2.557 -0.3534 -0.6111 -0.2070
   72G      H3' 1807   7.425   7.596   2.478 -0.3777 -3.0787 -0.1671
   72G      C2' 1808   7.458   7.503   2.664 -0.0767 -0.2929  0.0407
   72G     H2'1 1809   7.411   7.410   2.632 -0.4767 -0.7938  1.9404
   72G      O2' 1810   7.562   7.478   2.756  0.3745 -0.0581  0.1994
   72G     HO'2 1811   7.534   7.427   2.832 -0.3822 -0.1520 -0.1373
   72G      O3' 1812   7.621   7.551   2.495  0.5703 -0.1704  0.0885
   73A        P 1813   7.618   7.443   2.378 -0.2280  0.2097 -0.0209
   73A      O1P 1814   7.751   7.397   2.338  0.1587 -0.0450 -0.2132
   73A      O2P 1815   7.532   7.505   2.268 -0.8932  0.2860  0.6985
   73A      O5' 1816   7.546   7.313   2.431 -0.3995 -0.4213  0.1119
   73A      C5' 1817   7.616   7.225   2.518 -0.6710 -0.5531  0.0470
   73A     H5'1 1818   7.647   7.277   2.608 -0.6847  0.7672 -0.6840
   73A     H5'2 1819   7.711   7.193   2.477  0.3823  0.7317  1.3867
   73A      C4' 1820   7.530   7.106   2.573 -0.1426  0.2647  0.8148
   73A      H4' 1821   7.590   7.051   2.646  0.8925 -0.9090 -0.8572
   73A      O4' 1822   7.415   7.149   2.641  0.2652 -0.3668 -0.4002
   73A      C1' 1823   7.312   7.045   2.630 -0.6547  0.5387  0.2089
   73A      H1' 1824   7.265   7.018   2.724 -1.4657 -1.5645 -0.7420
   73A       N9 1825   7.204   7.100   2.539  0.1272 -0.1206 -0.2765
   73A       C8 1826   7.193   7.216   2.470 -0.0915 -0.5758 -0.5653
   73A       H8 1827   7.277   7.279   2.444  0.1622 -0.3845  0.6809
   73A       N7 1828   7.076   7.233   2.416  0.0639 -0.1981 -0.0748
   73A       C5 1829   6.994   7.130   2.471  0.1386  1.1371 -0.0326
   73A       C6 1830   6.860   7.091   2.472  0.5211  0.0869  0.7526
   73A       N6 1831   6.771   7.150   2.406 -0.4518 -0.4627  0.0835
   73A      H61 1832   6.798   7.236   2.361 -0.0878 -0.4492  0.3178
   73A      H62 1833   6.675   7.117   2.409 -1.1558  1.1808 -2.0885
   73A       N1 1834   6.818   6.981   2.521 -0.0597  0.6978  0.3847
   73A       C2 1835   6.908   6.910   2.589  0.2700 -0.6176 -0.1776
   73A       H2 1836   6.871   6.816   2.626  1.9526 -0.5806  1.7671
   73A       N3 1837   7.038   6.937   2.607 -0.6578 -0.0803 -0.3206
   73A       C4 1838   7.080   7.049   2.536  0.6244  0.5613  0.1160
   73A      C3' 1839   7.486   7.001   2.469  0.5051  0.2516 -0.1278
   73A      H3' 1840   7.439   7.043   2.380  0.0631 -0.3217 -0.1675
   73A      C2' 1841   7.374   6.927   2.552  0.2692  0.1597  1.0030
   73A     H2'1 1842   7.312   6.881   2.476 -1.0738  1.4442  1.2610
   73A      O2' 1843   7.424   6.843   2.656 -0.1201  0.1065 -0.0811
   73A     HO'2 1844   7.500   6.797   2.621  1.0906  0.7948  1.5157
   73A      O3' 1845   7.572   6.900   2.433  0.0076 -0.2302  0.2324
   74U        P 1846   7.551   6.801   2.313 -0.5425  0.3136 -0.0706
   74U      O1P 1847   7.673   6.717   2.293 -0.2235 -0.3604  0.0915
   74U      O2P 1848   7.503   6.881   2.199  0.5948  0.2008 -0.1063
   74U      O5' 1849   7.437   6.696   2.360  0.5207 -0.4907 -0.1091
   74U      C5' 1850   7.459   6.579   2.446  0.1381 -0.2639  0.2374
   74U     H5'1 1851   7.490   6.617   2.544 -0.6751  0.6619  0.1545
   74U     H5'2 1852   7.529   6.509   2.401 -1.4313 -1.3169 -0.6912
   74U      C4' 1853   7.321   6.502   2.447 -0.5428  0.6345  0.5156
   74U      H4' 1854   7.333   6.418   2.515  1.4892 -0.3975 -1.0163
   74U      O4' 1855   7.214   6.584   2.501 -0.1881  0.1504  0.5141
   74U      C1' 1856   7.097   6.527   2.446 -0.0389 -0.8165 -0.1063
   74U      H1' 1857   7.031   6.494   2.527 -0.1841 -1.8672 -0.6444
   74U       N1 1858   7.011   6.629   2.371  0.1394  0.5582  0.0862
   74U       C6 1859   7.064   6.743   2.322 -0.1068  0.7285  0.7778
   74U       H6 1860   7.168   6.767   2.338  0.2299 -0.3268  0.2739
   74U       C5 1861   6.985   6.830   2.252  0.2727  0.2265  0.3097
   74U       H5 1862   7.028   6.921   2.212 -1.6770  0.8271 -0.5034
   74U       C4 1863   6.844   6.813   2.248  0.4791  0.3108 -0.1152
   74U       O4 1864   6.769   6.891   2.195  0.0020 -0.3130 -0.6355
   74U       N3 1865   6.791   6.695   2.294 -0.0971  0.0868 -0.9399
   74U       H3 1866   6.695   6.671   2.272 -1.1447  1.9647  1.0602
   74U       C2 1867   6.878   6.601   2.351  0.5738  0.8200 -0.0506
   74U       O2 1868   6.827   6.488   2.388  0.0327 -0.7113 -0.0895
   74U      C3' 1869   7.273   6.446   2.310 -0.0600  0.0228  0.3435
   74U      H3' 1870   7.272   6.529   2.239  2.1544  1.0558  1.4118
   74U      C2' 1871   7.127   6.411   2.350  0.3166 -0.1225  0.1201
   74U     H2'1 1872   7.050   6.399   2.274 -1.2470 -0.2780  1.6835
   74U      O2' 1873   7.120   6.299   2.433  0.3631  0.7724  0.2836
   74U     HO'2 1874   7.036   6.256   2.420  0.8430 -0.3204  0.6744
   74U      O3' 1875   7.346   6.334   2.268  0.0324  1.1495  0.1331
   75A        P 1876   7.353   6.304   2.111  0.0600 -0.3004 -0.2186
   75A      O1P 1877   7.421   6.174   2.092 -0.0748 -0.0817 -0.6089
   75A      O2P 1878   7.400   6.423   2.036 -0.2300  0.1392 -0.1815
   75A      O5' 1879   7.199   6.278   2.076 -0.5806  0.1163  0.2099
   75A      C5' 1880   7.139   6.159   2.103  0.2817 -0.2047  0.4372
   75A     H5'1 1881   7.140   6.159   2.212  0.6553 -0.5805  0.4406
   75A     H5'2 1882   7.190   6.070   2.066  0.6062  0.1182  0.0862
   75A      C4' 1883   6.999   6.151   2.048 -0.3134 -0.2537 -0.0051
   75A      H4' 1884   6.955   6.061   2.093  1.7468 -0.9287  0.7613
   75A      O4' 1885   6.928   6.272   2.092 -0.1765 -0.1358 -0.5241
   75A      C1' 1886   6.830   6.293   1.999  0.5867  0.3702  0.5740
   75A      H1' 1887   6.739   6.254   2.044 -0.1896  0.9736 -0.4365
   75A       N9 1888   6.814   6.437   1.980  0.2051 -0.5916  0.4601
   75A       C8 1889   6.916   6.527   1.993  0.1417 -0.3226 -0.5311
   75A       H8 1890   7.017   6.515   2.030  0.3841  1.3488 -0.5885
   75A       N7 1891   6.885   6.644   1.949 -0.6801 -0.5354  0.6644
   75A       C5 1892   6.751   6.631   1.916 -0.0529 -0.2783  1.0609
   75A       C6 1893   6.652   6.725   1.877 -0.5639 -0.0925  0.2371
   75A       N6 1894   6.662   6.856   1.873 -0.2019  0.8409  0.4977
   75A      H61 1895   6.754   6.892   1.852  0.0639 -0.2476 -0.3244
   75A      H62 1896   6.586   6.907   1.831 -1.9565 -1.3175  0.8370
   75A       N1 1897   6.526   6.686   1.840 -0.1992 -0.4204  0.4527
   75A       C2 1898   6.490   6.560   1.864 -0.3905  0.0482 -0.7933
   75A       H2 1899   6.387   6.531   1.850 -0.5661  0.7787 -1.1147
   75A       N3 1900   6.568   6.467   1.917  0.1476 -0.0973  0.1066
   75A       C4 1901   6.701   6.507   1.936  0.2387  0.6058  0.5157
   75A      C3' 1902   6.995   6.150   1.893  0.6156  0.7254  0.4126
   75A      H3' 1903   7.076   6.213   1.856  0.1349 -0.3087 -2.7806
   75A      C2' 1904   6.863   6.224   1.869 -0.0348  0.6089  0.0814
   75A     H2'1 1905   6.866   6.277   1.774 -0.2864 -1.4224 -1.1294
   75A      O2' 1906   6.752   6.149   1.835  0.1266 -0.3341 -0.8509
   75A     HO'2 1907   6.779   6.094   1.761 -0.0853 -4.8901  2.0829
   75A      O3' 1908   7.008   6.021   1.843  0.5001  0.1326 -0.1733
   76A        P 1909   7.018   5.985   1.683  0.3578 -0.1935 -0.6511
   76A      O1P 1910   7.032   5.841   1.674 -0.0152 -0.1153  0.1003
   76A      O2P 1911   7.118   6.079   1.628 -0.2444 -0.9661  0.0400
   76A      O5' 1912   6.879   6.025   1.636  0.1915  0.0363  0.4183
   76A      C5' 1913   6.853   6.046   1.499  0.0361  0.0861  0.1550
   76A     H5'1 1914   6.846   5.950   1.448  1.3753 -1.5646  2.8199
   76A     H5'2 1915   6.928   6.102   1.442 -1.3698  4.1233  1.9526
   76A      C4' 1916   6.716   6.127   1.484 -0.0727  0.1429 -0.2809
   76A      H4' 1917   6.627   6.074   1.519 -0.4601  0.8895 -0.1116
   76A      O4' 1918   6.727   6.247   1.561  0.2688  0.2399  0.0535
   76A      C1' 1919   6.631   6.343   1.518 -0.2398 -0.4302  0.2328
   76A      H1' 1920   6.542   6.335   1.580  0.4658  0.7023  1.4343
   76A       N9 1921   6.684   6.484   1.526 -0.1740 -0.2214 -0.2952
   76A       C8 1922   6.813   6.525   1.557 -0.1062  0.5288 -0.4977
   76A       H8 1923   6.889   6.452   1.579  0.3529  0.9163 -0.7969
   76A       N7 1924   6.827   6.652   1.577  0.7177 -0.2902  0.7193
   76A       C5 1925   6.699   6.700   1.537 -0.3494  0.5667  0.5092
   76A       C6 1926   6.639   6.829   1.538  0.6314  1.5027 -0.3501
   76A       N6 1927   6.694   6.944   1.578 -0.0920 -0.5724 -0.1509
   76A      H61 1928   6.782   6.935   1.628  0.3950 -3.8692 -1.3547
   76A      H62 1929   6.642   7.030   1.568  0.5774  0.0391  1.3265
   76A       N1 1930   6.522   6.849   1.475  0.0099 -0.2329  0.3449
   76A       C2 1931   6.457   6.740   1.428 -0.1102 -0.4945 -0.1727
   76A       H2 1932   6.359   6.754   1.385 -0.1031  0.7194  0.1681
   76A       N3 1933   6.484   6.614   1.450 -0.1439  0.1536 -0.9712
   76A       C4 1934   6.611   6.602   1.506 -0.0997 -0.0660  0.6516
   76A      C3' 1935   6.691   6.183   1.343 -0.2361  0.1886  0.2682
   76A      H3' 1936   6.789   6.221   1.313 -0.0799  0.1360  0.7091
   76A      C2' 1937   6.594   6.298   1.372  0.0933  0.2617  0.2207
   76A     H2'1 1938   6.620   6.381   1.307  0.6328  1.4903  1.9166
   76A      O2' 1939   6.461   6.268   1.357  0.0698 -0.2021 -0.4372
   76A     HO'2 1940   6.452   6.177   1.326  0.5022 -0.8012  1.0635
   76A      O3' 1941   6.638   6.095   1.247  0.4096  0.6200  1.1940
   77U        P 1942   6.681   6.107   1.097 -0.6666 -0.2023  0.0724
   77U      O1P 1943   6.612   5.993   1.028  0.8247  0.3970 -0.8426
   77U      O2P 1944   6.828   6.108   1.096 -0.0506 -0.3102 -0.3177
   77U      O5' 1945   6.629   6.244   1.029  0.2845 -0.5522 -0.1913
   77U      C5' 1946   6.491   6.253   0.996 -0.6410 -0.7632  0.4364
   77U     H5'1 1947   6.427   6.216   1.076 -2.5145  4.0983  1.5062
   77U     H5'2 1948   6.472   6.191   0.908  1.1238 -0.3456 -0.2834
   77U      C4' 1949   6.454   6.397   0.978 -0.3736  0.5792 -0.4011
   77U      H4' 1950   6.348   6.402   0.951 -0.4209 -2.1741 -1.0050
   77U      O4' 1951   6.490   6.478   1.090  0.0632 -0.2544 -0.2098
   77U      C1' 1952   6.498   6.612   1.049  0.4061  0.4283 -0.0690
   77U      H1' 1953   6.399   6.657   1.049 -0.1712 -0.8155  0.1389
   77U       N1 1954   6.595   6.685   1.131 -0.3350 -0.4125  0.5701
   77U       C6 1955   6.713   6.629   1.175 -0.1128  0.0030 -0.4457
   77U       H6 1956   6.732   6.523   1.166  0.6611  0.1223 -0.2974
   77U       C5 1957   6.814   6.709   1.228  0.3271 -0.3072  0.0617
   77U       H5 1958   6.907   6.666   1.261  2.2963  1.7142 -2.4395
   77U       C4 1959   6.795   6.853   1.245 -0.3808  0.3848 -0.2103
   77U       O4 1960   6.870   6.928   1.303 -0.0811 -0.5686 -0.9898
   77U       N3 1961   6.675   6.896   1.194  0.1395  0.0626  0.0302
   77U       H3 1962   6.658   6.995   1.199  0.2833  0.0438  0.9019
   77U       C2 1963   6.577   6.826   1.131  0.4227  0.0650 -0.0423
   77U       O2 1964   6.481   6.896   1.080 -0.3430 -0.1992 -0.5609
   77U      C3' 1965   6.531   6.463   0.864 -0.1319  0.2303  0.2283
   77U      H3' 1966   6.632   6.421   0.856 -0.2663  0.2763 -2.8049
   77U      C2' 1967   6.548   6.610   0.906 -0.3212 -0.2704 -0.3756
   77U     H2'1 1968   6.649   6.652   0.899 -0.8549  1.0216 -0.6990
   77U      O2' 1969   6.455   6.686   0.838 -0.4534  0.3010 -0.4317
   77U     HO'2 1970   6.467   6.650   0.750 -0.2632 -0.1462 -0.2243
   77U      O3' 1971   6.478   6.435   0.735  0.3597 -0.2218 -0.0700
   78U        P 1972   6.556   6.472   0.599 -0.1559 -0.1975  0.2581
   78U      O1P 1973   6.475   6.404   0.495  0.4836 -0.4434  0.5354
   78U      O2P 1974   6.699   6.446   0.615 -0.0750  0.3520 -0.6714
   78U      O5' 1975   6.539   6.626   0.581  0.1006 -0.6166 -0.2359
   78U      C5' 1976   6.456   6.683   0.478 -0.3282 -0.3392 -0.4211
   78U     H5'1 1977   6.354   6.661   0.509 -0.6215  1.7695  0.2763
   78U     H5'2 1978   6.473   6.637   0.380 -1.5334  1.8704 -1.7584
   78U      C4' 1979   6.491   6.838   0.477  0.2238  0.2713 -0.1259
   78U      H4' 1980   6.428   6.894   0.408  1.4157  0.9108 -0.7090
   78U      O4' 1981   6.486   6.894   0.606  0.2935  0.0976  0.0227
   78U      C1' 1982   6.575   7.010   0.598  1.0081  0.0779 -0.2256
   78U      H1' 1983   6.512   7.097   0.580  2.3922  1.2678  0.4926
   78U       N1 1984   6.658   7.029   0.712 -0.0289  0.0313 -0.1020
   78U       C6 1985   6.725   6.925   0.773 -0.1521  0.1245 -0.2261
   78U       H6 1986   6.697   6.826   0.739  2.7249 -0.9628  0.2814
   78U       C5 1987   6.803   6.942   0.885 -0.2855  0.0303 -0.1586
   78U       H5 1988   6.853   6.866   0.943  0.4270  1.6209  1.3980
   78U       C4 1989   6.833   7.078   0.939 -0.1798 -0.0870  0.2532
   78U       O4 1990   6.898   7.108   1.038  0.5738  0.0318 -0.6528
   78U       N3 1991   6.771   7.177   0.867  0.4281  0.2749 -0.5526
   78U       H3 1992   6.784   7.274   0.893 -3.7541  0.9173 -0.2691
   78U       C2 1993   6.684   7.159   0.762 -0.5481 -0.1509 -0.0118
   78U       O2 1994   6.623   7.253   0.712 -0.2651  0.0445 -0.1389
   78U      C3' 1995   6.628   6.858   0.424  0.3939  0.4824  0.4603
   78U      H3' 1996   6.698   6.794   0.477  0.6099  0.3698  0.0463
   78U      C2' 1997   6.661   7.000   0.474  0.5905 -0.2480  0.1476
   78U     H2'1 1998   6.769   7.000   0.486  0.4663  0.2415  1.3692
   78U      O2' 1999   6.619   7.099   0.385 -0.2127  0.0753 -0.3863
   78U     HO'2 2000   6.674   7.077   0.310  0.4262  1.5652 -0.3780
   78U      O3' 2001   6.638   6.849   0.278 -0.0417 -0.0875 -0.3187
   79A        P 2002   6.782   6.861   0.199 -0.4462  0.2348 -0.3011
   79A      O1P 2003   6.764   6.812   0.065  0.0350  0.0473  0.3888
   79A      O2P 2004   6.876   6.788   0.284 -0.1363 -0.1963 -0.4335
   79A      O5' 2005   6.825   7.013   0.192 -0.1807  0.0803  0.1897
   79A      C5' 2006   6.782   7.098   0.090  0.3376  1.1934 -0.9311
   79A     H5'1 2007   6.674   7.108   0.092  0.1223 -0.5955 -1.9438
   79A     H5'2 2008   6.823   7.070  -0.007  2.9427 -0.2415  0.4771
   79A      C4' 2009   6.845   7.231   0.122 -0.3235  0.1255  0.6025
   79A      H4' 2010   6.803   7.301   0.049 -2.6098  0.6806  2.3304
   79A      O4' 2011   6.794   7.283   0.250 -0.4793  0.1219  0.1410
   79A      C1' 2012   6.894   7.374   0.294 -0.5730 -0.3820  0.0203
   79A      H1' 2013   6.865   7.478   0.313  0.5268  0.2917 -1.7135
   79A       N9 2014   6.943   7.321   0.427 -0.5534  0.2166 -0.0259
   79A       C8 2015   6.944   7.191   0.470  0.0392  0.2270 -0.0493
   79A       H8 2016   6.925   7.112   0.399 -0.8298  1.3215 -1.0565
   79A       N7 2017   6.986   7.168   0.591 -0.2435  0.0814 -0.6273
   79A       C5 2018   7.010   7.302   0.636 -0.5339 -0.3663  0.1590
   79A       C6 2019   7.047   7.355   0.763 -0.1060 -0.7521  0.2016
   79A       N6 2020   7.093   7.286   0.858  0.1900  0.0510 -0.3579
   79A      H61 2021   7.102   7.186   0.848  3.0915  0.0114  1.4862
   79A      H62 2022   7.098   7.325   0.951 -0.2451  0.4191 -0.4839
   79A       N1 2023   7.038   7.488   0.789  0.1771 -0.2904  0.1018
   79A       C2 2024   7.000   7.560   0.681 -0.0586  1.3111 -0.9364
   79A       H2 2025   7.003   7.665   0.710  1.2012  0.8174  0.9104
   79A       N3 2026   6.984   7.529   0.555  0.2189 -0.4215  0.7715
   79A       C4 2027   6.974   7.394   0.543  0.0885  0.4940 -0.5230
   79A      C3' 2028   6.997   7.245   0.112  0.5395 -0.5732 -0.3525
   79A      H3' 2029   7.045   7.162   0.163 -1.5499 -1.7054 -0.1090
   79A      C2' 2030   7.006   7.386   0.192 -0.4895  0.3671  0.0768
   79A     H2'1 2031   7.101   7.405   0.241 -0.1007 -1.3213  0.0452
   79A      O2' 2032   6.961   7.484   0.106 -0.0991  0.1200 -0.0905
   79A     HO'2 2033   7.008   7.470   0.024 -0.1681  0.8627 -0.2690
   79A      O3' 2034   7.035   7.255  -0.019 -0.0514  0.2971  0.5190
   80A        P 2035   7.191   7.219  -0.048 -0.1738  0.3724  0.6111
   80A      O1P 2036   7.211   7.223  -0.195  0.2452  0.0487  0.2758
   80A      O2P 2037   7.226   7.094   0.028  0.0888  0.0131  0.3116
   80A      O5' 2038   7.266   7.340   0.005  0.2081 -0.0062 -0.0927
   80A      C5' 2039   7.261   7.465  -0.067  0.6513 -1.2241  0.8059
   80A     H5'1 2040   7.157   7.489  -0.089  1.0031 -0.3245  0.0459
   80A     H5'2 2041   7.315   7.450  -0.161 -0.1176 -0.3463  0.2115
   80A      C4' 2042   7.321   7.576   0.015  0.1992  0.2616  0.3783
   80A      H4' 2043   7.317   7.666  -0.046  1.8317  0.5541  0.6540
   80A      O4' 2044   7.265   7.582   0.145  0.6736  0.0206  0.6333
   80A      C1' 2045   7.366   7.612   0.238  0.1179 -0.0131  0.5634
   80A      H1' 2046   7.344   7.700   0.299  0.1515 -0.0944  0.6913
   80A       N9 2047   7.387   7.500   0.327 -0.2689 -0.3351 -0.1081
   80A       C8 2048   7.393   7.362   0.309 -0.6291  0.2121  0.4263
   80A       H8 2049   7.409   7.320   0.211 -1.5952 -1.0193  0.7735
   80A       N7 2050   7.383   7.287   0.414 -0.6001  0.2943 -0.1638
   80A       C5 2051   7.377   7.385   0.513  0.2329  0.2235 -0.5171
   80A       C6 2052   7.381   7.372   0.653 -0.1250  0.1605 -1.0476
   80A       N6 2053   7.402   7.255   0.714  0.7408 -0.5278 -0.5029
   80A      H61 2054   7.409   7.171   0.659  2.3571 -0.1038 -0.9758
   80A      H62 2055   7.406   7.257   0.815 -1.1422 -1.0639 -0.3704
   80A       N1 2056   7.380   7.480   0.732 -0.3098  0.0115  0.2535
   80A       C2 2057   7.381   7.600   0.669 -0.7158 -0.4469  0.1527
   80A       H2 2058   7.379   7.687   0.732 -0.7271 -0.7319  0.5486
   80A       N3 2059   7.361   7.625   0.532 -0.6326  0.4549 -0.2485
   80A       C4 2060   7.371   7.508   0.465  0.0800  0.1558 -0.1556
   80A      C3' 2061   7.470   7.561   0.039 -0.1508 -0.8282 -0.1620
   80A      H3' 2062   7.491   7.456   0.063  3.2089  0.4155  3.5575
   80A      C2' 2063   7.491   7.636   0.166  0.1171  0.2669  0.6402
   80A     H2'1 2064   7.576   7.599   0.224 -0.1130 -0.0193  0.7935
   80A      O2' 2065   7.489   7.774   0.151 -0.3762  0.0924 -0.1464
   80A     HO'2 2066   7.583   7.784   0.139 -0.0261 -0.0137  2.1524
   80A      O3' 2067   7.547   7.602  -0.073  0.4070  0.0029  0.2238
   81U        P 2068   7.700   7.583  -0.077  0.0947 -0.1931 -0.2332
   81U      O1P 2069   7.747   7.618  -0.212 -0.4579 -0.6458 -0.5445
   81U      O2P 2070   7.724   7.449  -0.028  0.1911 -0.0282 -0.4914
   81U      O5' 2071   7.760   7.684   0.034  0.1327  0.2709 -0.2457
   81U      C5' 2072   7.791   7.816   0.000  0.6409 -0.6572 -0.4039
   81U     H5'1 2073   7.708   7.872  -0.043  2.2168  0.7506 -1.7252
   81U     H5'2 2074   7.879   7.818  -0.064  2.6027 -1.1329  2.1360
   81U      C4' 2075   7.826   7.877   0.128 -1.2183 -0.0695 -0.2806
   81U      H4' 2076   7.837   7.985   0.123 -1.6404  0.0020  0.2783
   81U      O4' 2077   7.732   7.842   0.232  0.0588  0.5339 -0.2120
   81U      C1' 2078   7.796   7.842   0.366 -0.3448  0.3765  0.2312
   81U      H1' 2079   7.759   7.919   0.433  2.4099  0.0600  2.2713
   81U       N1 2080   7.773   7.709   0.444 -0.2046  0.0532  0.5358
   81U       C6 2081   7.771   7.590   0.373 -0.0743 -1.1014  0.5689
   81U       H6 2082   7.779   7.597   0.266 -0.7517  1.8515  0.6248
   81U       C5 2083   7.754   7.473   0.439  0.2456 -0.1505  0.3722
   81U       H5 2084   7.765   7.381   0.384  2.0644  0.9396 -1.2100
   81U       C4 2085   7.721   7.460   0.577 -0.3198 -0.7120 -0.4732
   81U       O4 2086   7.698   7.359   0.638 -0.9405  0.0968 -0.3090
   81U       N3 2087   7.719   7.584   0.640 -0.6582 -0.2113  0.0524
   81U       H3 2088   7.720   7.572   0.740 -1.8160  1.5946  0.3428
   81U       C2 2089   7.754   7.708   0.582 -0.2001 -0.0654  0.1029
   81U       O2 2090   7.757   7.807   0.647 -0.0310  0.2463 -0.0167
   81U      C3' 2091   7.960   7.829   0.193 -0.1350  0.0678 -0.1000
   81U      H3' 2092   7.966   7.721   0.185 -2.0789 -0.0449 -0.6532
   81U      C2' 2093   7.946   7.867   0.343  0.3361  0.5019 -0.8879
   81U     H2'1 2094   8.001   7.803   0.412 -1.4778  0.5459  0.6912
   81U      O2' 2095   7.971   8.004   0.371 -0.5756  0.3766  0.2734
   81U     HO'2 2096   8.062   8.022   0.348  0.0236  0.8992  2.7183
   81U      O3' 2097   8.081   7.887   0.137 -0.4203 -0.1710 -0.1236
   82U        P 2098   8.219   7.830   0.154  0.2514 -0.0222  0.2052
   82U      O1P 2099   8.299   7.900   0.048  0.3167  0.2393 -0.3127
   82U      O2P 2100   8.212   7.684   0.161  0.6519 -0.6490 -0.4601
   82U      O5' 2101   8.267   7.881   0.299  0.2680 -0.4026  0.1866
   82U      C5' 2102   8.311   8.012   0.325 -0.3278  0.8338 -0.5129
   82U     H5'1 2103   8.243   8.089   0.290 -2.7119 -1.1476 -0.4442
   82U     H5'2 2104   8.400   8.026   0.263  1.1036  0.3520  1.3353
   82U      C4' 2105   8.352   8.029   0.474 -0.1748  1.0258 -0.0139
   82U      H4' 2106   8.401   8.126   0.487  1.7397  0.0654  0.2094
   82U      O4' 2107   8.236   8.014   0.555 -0.1517 -0.6096  0.2823
   82U      C1' 2108   8.279   7.960   0.679  0.4997  0.0107 -0.0986
   82U      H1' 2109   8.270   8.031   0.761 -0.1671 -1.6192  1.2783
   82U       N1 2110   8.198   7.837   0.719 -0.2544  0.3745 -0.3882
   82U       C6 2111   8.167   7.743   0.628 -0.2707  0.2730 -0.6581
   82U       H6 2112   8.210   7.755   0.529 -1.8688  0.8557 -1.3041
   82U       C5 2113   8.099   7.634   0.666 -0.2530 -0.6875 -0.1974
   82U       H5 2114   8.089   7.551   0.598  0.4789 -0.0187 -1.1559
   82U       C4 2115   8.044   7.623   0.802 -0.5405  0.0905  0.4647
   82U       O4 2116   7.959   7.541   0.838 -0.5956 -0.4257 -0.4615
   82U       N3 2117   8.072   7.729   0.884 -1.0859  0.5687 -0.6041
   82U       H3 2118   8.045   7.718   0.981  0.4020 -0.3382 -0.2707
   82U       C2 2119   8.157   7.833   0.854 -0.1172  0.4244 -0.1726
   82U       O2 2120   8.197   7.913   0.941 -0.4244  0.1780 -0.2550
   82U      C3' 2121   8.455   7.927   0.524  0.0992 -0.7196  1.2795
   82U      H3' 2122   8.421   7.828   0.493  1.0678 -0.7567  0.2812
   82U      C2' 2123   8.427   7.927   0.666 -0.9361 -0.0523 -0.7544
   82U     H2'1 2124   8.460   7.833   0.710  0.0660 -0.0795 -1.5211
   82U      O2' 2125   8.497   8.038   0.729  0.4387 -0.2367 -0.1344
   82U     HO'2 2126   8.504   7.998   0.816 -1.7346  2.1094  1.2700
   82U      O3' 2127   8.588   7.966   0.493 -0.7143 -0.2822  0.1645
   82U      H3T 2128   8.619   8.002   0.577 -0.8126  0.3977 -0.0836
   8.66148   8.66148   6.12459   0.00000   0.00000   0.00000   0.00000   4.33073   4.33073
