# Supplementary material for: Constant-pH Molecular Dynamics of Cationic Peptide Dendrimers Binding to siRNA
Source: J Chem Inf Model. 2026 Feb 5;66(8):4734–43. doi: 10.1021/acs.jcim.5c02636 (PMC13126635; doi:10.1021/acs.jcim.5c02636)
Supplement: Supplementary file 2 [file ci5c02636_si_002.zip › zip/DMH18_05_in_8.gro]

Protein t=   0.00000
 2128
    1LY0      N    1   4.584   5.326   2.240  0.2110  0.5396 -0.0512
    1LY0     H1    2   4.678   5.299   2.216  0.8414  1.2069  1.5224
    1LY0     H2    3   4.589   5.424   2.264  0.7473  0.4828  0.0652
    1LY0     H3    4   4.524   5.315   2.159 -0.5168  1.7592  0.2874
    1LY0     CA    5   4.537   5.235   2.347 -0.3338 -0.2209 -0.0399
    1LY0     HA    6   4.442   5.275   2.381 -0.0028 -0.1184  0.7686
    1LY0     CB    7   4.639   5.228   2.459 -0.0850  0.1922  0.0598
    1LY0    HB1    8   4.657   5.332   2.488 -1.7548 -0.0744  2.4072
    1LY0    HB2    9   4.733   5.198   2.413  0.1654  1.7044 -0.4470
    1LY0     CG   10   4.600   5.147   2.581  0.8897  0.0455 -1.3199
    1LY0    HG1   11   4.686   5.133   2.647  0.0878 -1.5537 -0.5534
    1LY0    HG2   12   4.562   5.049   2.551  1.5242 -0.5356 -0.3101
    1LY0     CD   13   4.492   5.219   2.665 -0.0580 -0.3544  0.0738
    1LY0    HD1   14   4.417   5.247   2.590 -0.5177  0.7537  0.9220
    1LY0    HD2   15   4.528   5.312   2.708 -0.7557  2.0045 -3.8625
    1LY0     CE   16   4.421   5.135   2.773 -0.0958 -0.2854  0.1951
    1LY0    HE1   17   4.501   5.105   2.841  1.1376  2.5923  0.1481
    1LY0    HE2   18   4.384   5.045   2.725 -1.5549  0.6162 -0.4114
    1LY0     NZ   19   4.318   5.206   2.847  0.0527 -0.2057  0.5032
    1LY0    HZ1   20   4.248   5.232   2.780  1.9498  0.1373 -1.4653
    1LY0    HZ2   21   4.282   5.142   2.916 -0.5067 -0.9214 -0.4203
    1LY0    HZ3   22   4.366   5.285   2.887 -1.3265  0.7188  0.3829
    1LY0      C   23   4.528   5.094   2.284 -0.3460  0.6743  0.0177
    1LY0      O   24   4.629   5.031   2.255  0.2814  0.3536  0.1302
    2LER      N   25   4.406   5.044   2.259  0.1353 -0.1023 -0.3953
    2LER      H   26   4.330   5.093   2.304  1.7263  1.6169  0.5601
    2LER     CA   27   4.380   4.927   2.175 -0.1280 -0.2541  0.5858
    2LER     HA   28   4.445   4.930   2.088 -0.8317 -0.9320  0.0315
    2LER     CB   29   4.231   4.930   2.129  0.1369  0.0938 -0.2442
    2LER    HB1   30   4.212   5.019   2.069  0.0443  0.5113  0.3960
    2LER    HB2   31   4.170   4.932   2.219  2.3645 -0.4440  1.3710
    2LER     CG   32   4.189   4.809   2.047  0.1074 -0.5524 -0.1739
    2LER     HG   33   4.200   4.718   2.106 -0.9359 -0.6424 -0.1102
    2LER    CD1   34   4.034   4.813   2.017 -0.6244 -0.5819 -0.0953
    2LER   HD11   35   3.973   4.815   2.107  1.2083 -3.7677  1.4151
    2LER   HD12   36   4.010   4.894   1.947 -0.6482 -0.7061 -0.2309
    2LER   HD13   37   4.000   4.722   1.968 -0.3173 -0.4127 -0.6346
    2LER    CD2   38   4.272   4.809   1.917  0.6730  0.3159 -0.3838
    2LER   HD21   39   4.231   4.734   1.849  0.3865  2.1175 -2.3032
    2LER   HD22   40   4.270   4.908   1.870  0.9515  0.6194  0.2387
    2LER   HD23   41   4.377   4.784   1.931  1.0417  0.8759 -1.9452
    2LER      C   42   4.411   4.808   2.262 -0.3287  1.0851 -0.7940
    2LER      O   43   4.457   4.707   2.202 -0.4076  0.1180  0.8929
    3LYR      N   44   4.401   4.808   2.394 -0.0001 -0.2874  0.7906
    3LYR      H   45   4.355   4.887   2.436  2.1311  1.9007 -0.7555
    3LYR     CA   46   4.434   4.689   2.478 -0.1061  1.0591  0.0332
    3LYR     HA   47   4.375   4.605   2.440  1.1929  0.1422 -0.0440
    3LYR     CB   48   4.404   4.721   2.629  0.3758 -0.2086  0.4444
    3LYR    HB1   49   4.310   4.776   2.637  1.0894  0.9095  1.5986
    3LYR    HB2   50   4.474   4.795   2.668 -1.4641  1.2152  1.2024
    3LYR     CG   51   4.411   4.600   2.731  0.3214 -0.4505  0.4660
    3LYR    HG1   52   4.509   4.552   2.728  0.0494 -0.9846 -0.0295
    3LYR    HG2   53   4.340   4.523   2.703  0.4730 -1.0434  1.6625
    3LYR     CD   54   4.393   4.658   2.875  0.1722  0.2076  0.1615
    3LYR    HD1   55   4.468   4.736   2.885 -0.6366  1.0015  0.1621
    3LYR    HD2   56   4.415   4.578   2.946 -0.2515 -1.2081 -1.2301
    3LYR     CE   57   4.257   4.721   2.905  0.5591 -0.0843 -1.0483
    3LYR    HE1   58   4.178   4.666   2.853  0.1961  0.4750 -1.0987
    3LYR    HE2   59   4.257   4.813   2.847  0.8692  0.3243 -0.4000
    3LYR     NZ   60   4.230   4.749   3.045  0.0540 -0.8888 -0.5779
    3LYR    HZ1   61   4.303   4.734   3.113 -0.0322  0.4567 -0.1596
    3LYR      C   62   4.584   4.651   2.459 -0.3980 -0.6978 -0.1124
    3LYR      O   63   4.618   4.530   2.453  0.2896 -0.1119 -0.2276
    4LY0      N   64   4.669   4.754   2.429 -1.0333  0.0522 -0.2128
    4LY0      H   65   4.642   4.848   2.456  0.9240  0.7133 -0.3536
    4LY0     CA   66   4.814   4.734   2.400  0.1838 -0.1185 -0.0789
    4LY0     HA   67   4.845   4.655   2.468  0.2110  0.8791  1.1196
    4LY0     CB   68   4.878   4.861   2.455  0.0125 -0.0899 -0.1980
    4LY0    HB1   69   4.861   4.867   2.562 -0.6984 -2.6915 -0.0791
    4LY0    HB2   70   4.828   4.944   2.404  0.5624  1.0672  1.1012
    4LY0     CG   71   5.025   4.871   2.429 -0.7838 -0.1105  0.2954
    4LY0    HG1   72   5.040   4.859   2.322  0.5072 -2.0605  0.6558
    4LY0    HG2   73   5.075   4.793   2.486 -2.0545 -1.5979 -0.5492
    4LY0     CD   74   5.089   5.004   2.467 -0.3202  0.7713  0.0892
    4LY0    HD1   75   5.197   4.993   2.464 -0.4508 -0.7003  0.2008
    4LY0    HD2   76   5.075   5.026   2.573  0.1612  1.6205 -0.0119
    4LY0     CE   77   5.041   5.127   2.382 -0.7225 -0.0391 -0.3528
    4LY0    HE1   78   4.932   5.136   2.385 -0.6115  2.9008 -1.8642
    4LY0    HE2   79   5.065   5.123   2.276 -2.4705 -3.3863 -0.7790
    4LY0     NZ   80   5.104   5.246   2.443 -0.4292  0.2448 -0.2059
    4LY0    HZ1   81   5.062   5.331   2.410 -0.6213  0.2223 -0.0132
    4LY0    HZ2   82   5.085   5.251   2.541 -2.2517  0.9189 -0.5690
    4LY0    HZ3   83   5.205   5.247   2.431 -0.2618 -1.2074  0.7901
    4LY0      C   84   4.854   4.698   2.262 -0.4454  0.5588  0.3851
    4LY0      O   85   4.934   4.614   2.240  0.1292  0.6455 -0.1919
    5LER      N   86   4.786   4.750   2.162  0.4262 -0.9599  0.0632
    5LER      H   87   4.716   4.819   2.187  1.4869  0.4056 -0.5928
    5LER     CA   88   4.799   4.726   2.017 -0.2427  0.1082  0.1894
    5LER     HA   89   4.904   4.734   1.987 -0.3572 -0.7084 -0.4532
    5LER     CB   90   4.727   4.831   1.927  0.5411  0.7685  0.2753
    5LER    HB1   91   4.620   4.814   1.934  0.7712 -0.3885  1.2694
    5LER    HB2   92   4.767   4.811   1.828 -0.0244  0.1220  0.1725
    5LER     CG   93   4.762   4.980   1.958 -0.8797  0.3236  0.6804
    5LER     HG   94   4.737   4.997   2.063 -2.3631  0.1783  0.3761
    5LER    CD1   95   4.910   5.008   1.935  0.1241 -0.7786 -0.5032
    5LER   HD11   96   4.967   4.945   2.004  2.9991  0.1403 -1.8574
    5LER   HD12   97   4.948   4.986   1.835  1.7139  1.4033 -0.4541
    5LER   HD13   98   4.936   5.113   1.951 -0.8973 -0.5099 -0.5565
    5LER    CD2   99   4.666   5.066   1.889 -0.0143  0.3370 -0.2508
    5LER   HD21  100   4.685   5.061   1.782  1.1053 -0.1949 -0.0437
    5LER   HD22  101   4.564   5.043   1.918 -0.2699  0.3520 -1.1010
    5LER   HD23  102   4.693   5.169   1.917 -2.3621  0.3675  2.2521
    5LER      C  103   4.756   4.582   1.988  0.4079 -0.7084 -0.1207
    5LER      O  104   4.819   4.523   1.902 -0.0979 -0.3989 -0.2783
    6LYR      N  105   4.654   4.523   2.061 -0.0985  0.3302  0.0123
    6LYR      H  106   4.620   4.561   2.148 -0.5125  2.5069 -1.0337
    6LYR     CA  107   4.625   4.384   2.039 -0.0005 -0.3484 -1.3241
    6LYR     HA  108   4.649   4.352   1.937 -2.7269 -0.3179 -2.0424
    6LYR     CB  109   4.468   4.359   2.048 -0.1925 -0.5690 -0.2050
    6LYR    HB1  110   4.431   4.375   2.150  0.8985  1.7798 -0.1057
    6LYR    HB2  111   4.453   4.255   2.019 -1.7320 -0.8189  1.2769
    6LYR     CG  112   4.382   4.439   1.951 -0.1386 -0.3380 -0.0479
    6LYR    HG1  113   4.383   4.386   1.856 -0.5156  1.2797 -0.9957
    6LYR    HG2  114   4.416   4.543   1.942 -0.1776 -0.0484  2.4389
    6LYR     CD  115   4.239   4.436   1.997  0.2549 -0.5983 -0.5645
    6LYR    HD1  116   4.179   4.489   1.923 -1.0342  1.7366  1.9781
    6LYR    HD2  117   4.221   4.499   2.084  0.3763 -0.2343 -0.7994
    6LYR     CE  118   4.173   4.302   2.012 -0.2092  0.7478  0.1407
    6LYR    HE1  119   4.256   4.232   2.017 -1.8785 -1.3076  0.4183
    6LYR    HE2  120   4.124   4.264   1.922  4.2381  0.0126 -2.2696
    6LYR     NZ  121   4.091   4.299   2.133 -0.0757 -0.6939 -0.0236
    6LYR    HZ1  122   4.139   4.283   2.220  1.1345  0.0799 -0.5137
    6LYR      C  123   4.700   4.284   2.129  0.1147  0.1769 -0.0719
    6LYR      O  124   4.654   4.168   2.138  0.1226 -0.6485  0.4765
    7LER      N  125   4.807   4.325   2.194  0.5371 -0.2894 -0.3036
    7LER      H  126   4.840   4.420   2.185 -0.3731 -0.0831 -1.9312
    7LER     CA  127   4.890   4.241   2.278  0.3544  0.0961  0.0756
    7LER     HA  128   4.831   4.160   2.320 -0.2576  0.5759  0.1499
    7LER     CB  129   4.945   4.325   2.393  0.2134  0.4184 -0.2277
    7LER    HB1  130   4.863   4.357   2.457  1.2585  1.4850  0.6333
    7LER    HB2  131   4.979   4.419   2.351 -0.7226  0.3873 -1.0836
    7LER     CG  132   5.052   4.270   2.486  0.2521 -0.8358 -0.1281
    7LER     HG  133   5.146   4.246   2.436  0.2472 -0.2532 -0.4259
    7LER    CD1  134   5.075   4.371   2.596 -0.2758 -0.3548 -0.5199
    7LER   HD11  135   4.987   4.402   2.652  0.3902  0.6897  0.0007
    7LER   HD12  136   5.140   4.336   2.677 -1.6686 -0.0017  0.8049
    7LER   HD13  137   5.113   4.467   2.561 -2.2366  1.3614  1.7080
    7LER    CD2  138   5.008   4.146   2.566 -0.9047 -0.5186  0.1446
    7LER   HD21  139   4.981   4.060   2.505 -1.8798 -0.7926  0.9438
    7LER   HD22  140   5.093   4.118   2.629 -0.5623  0.7840  0.2920
    7LER   HD23  141   4.917   4.172   2.620 -1.0523  0.4520 -0.5400
    7LER      C  142   4.996   4.165   2.201  0.1065 -0.0864  0.4954
    7LER      O  143   5.076   4.221   2.120  0.1895 -0.4782  0.3684
    8LER      N  144   5.011   4.034   2.232  0.8685  0.2292  0.4593
    8LER      H  145   4.953   4.002   2.308 -1.9975  3.0259 -0.3516
    8LER     CA  146   5.116   3.954   2.171  0.7226  0.5472  0.4901
    8LER     HA  147   5.130   3.985   2.067  0.1054  0.0239  0.2482
    8LER     CB  148   5.073   3.806   2.195 -0.2082  0.8558 -0.0883
    8LER    HB1  149   5.068   3.785   2.301 -0.1721 -1.7006 -0.5279
    8LER    HB2  150   5.158   3.747   2.161 -0.7588  0.8305 -1.5170
    8LER     CG  151   4.950   3.752   2.128  0.4735 -0.2307  0.2643
    8LER     HG  152   4.865   3.801   2.177  2.3211  0.1016  3.4055
    8LER    CD1  153   4.957   3.769   1.980  0.0135 -0.4352  0.0826
    8LER   HD11  154   4.974   3.873   1.951  1.7506 -1.1583 -1.7493
    8LER   HD12  155   5.042   3.710   1.944  0.1578  0.4941 -1.1978
    8LER   HD13  156   4.866   3.732   1.935 -1.1618  2.3733 -0.0825
    8LER    CD2  157   4.927   3.598   2.149  0.9907 -0.2786 -0.6021
    8LER   HD21  158   4.838   3.567   2.094  1.0901 -0.4551 -0.6669
    8LER   HD22  159   5.017   3.546   2.117  1.6981 -0.5133  1.6538
    8LER   HD23  160   4.913   3.583   2.256  0.6208  0.3519 -0.5588
    8LER      C  161   5.254   3.991   2.224 -0.0786  0.1305  0.2482
    8LER      O  162   5.283   3.994   2.339  0.2803  0.1781 -0.4848
    9LYR      N  163   5.339   4.024   2.127 -0.2291  0.4055  0.4477
    9LYR      H  164   5.299   4.024   2.034 -3.2274  2.6692  1.5732
    9LYR     CA  165   5.478   4.042   2.146  0.1429  0.1984  0.5268
    9LYR     HA  166   5.493   4.118   2.222  0.4664  1.0872 -0.4086
    9LYR     CB  167   5.547   4.105   2.013 -0.2440 -0.6825 -0.3236
    9LYR    HB1  168   5.655   4.113   2.022 -0.0074  0.0905 -3.0209
    9LYR    HB2  169   5.509   4.207   2.009 -1.0599 -0.9749 -0.1010
    9LYR     CG  170   5.524   4.049   1.872 -0.2109 -0.2992  0.9910
    9LYR    HG1  171   5.419   4.021   1.863  0.0326 -0.6591 -1.4644
    9LYR    HG2  172   5.582   3.957   1.857  0.1516  0.2545 -1.3364
    9LYR     CD  173   5.564   4.142   1.749 -0.6226 -0.2580  0.2483
    9LYR    HD1  174   5.665   4.179   1.760 -0.3943  0.2118 -2.8288
    9LYR    HD2  175   5.507   4.235   1.751  1.1949  0.9568 -1.7030
    9LYR     CE  176   5.542   4.083   1.610 -0.9402  0.3404 -0.2786
    9LYR    HE1  177   5.604   3.995   1.597 -1.4562 -0.1655  0.5308
    9LYR    HE2  178   5.577   4.148   1.530  0.0785  1.1248  0.7806
    9LYR     NZ  179   5.402   4.048   1.594 -0.3989  0.1009  0.2248
    9LYR    HZ1  180   5.335   4.123   1.587 -1.5568 -0.9160 -0.1402
    9LYR      C  181   5.554   3.923   2.193  0.0016  0.2610  0.4551
    9LYR      O  182   5.669   3.930   2.243 -0.2032 -0.3066  0.7319
   10LER      N  183   5.498   3.800   2.173 -0.1338 -0.8441 -0.8947
   10LER      H  184   5.423   3.799   2.105 -0.2981  0.7848 -0.7775
   10LER     CA  185   5.542   3.685   2.246  0.6699  0.1077  0.0947
   10LER     HA  186   5.651   3.681   2.237  0.6336  0.8889 -0.8220
   10LER     CB  187   5.478   3.573   2.167 -0.4564 -0.0813  0.4180
   10LER    HB1  188   5.504   3.587   2.062  1.9699 -2.5530  0.5669
   10LER    HB2  189   5.370   3.571   2.173 -0.5750 -0.6141 -1.3160
   10LER     CG  190   5.525   3.426   2.182  0.2769  0.1428  0.4745
   10LER     HG  191   5.492   3.414   2.286 -1.1612  3.9054  0.6133
   10LER    CD1  192   5.447   3.331   2.089  0.2833  0.5898  0.2722
   10LER   HD11  193   5.343   3.349   2.116  0.8635  1.9665  1.6987
   10LER   HD12  194   5.463   3.360   1.985 -0.7599 -0.2800 -0.1578
   10LER   HD13  195   5.471   3.226   2.107  0.2155  0.2494 -1.3964
   10LER    CD2  196   5.674   3.398   2.156  0.5625  0.1474  0.5233
   10LER   HD21  197   5.687   3.296   2.193  0.9428 -0.5742 -1.4845
   10LER   HD22  198   5.692   3.408   2.049 -1.9662 -0.2138 -0.0010
   10LER   HD23  199   5.743   3.455   2.217  1.7983 -0.0596 -0.6417
   10LER      C  200   5.515   3.682   2.398  0.1630 -0.7763  0.1851
   10LER      O  201   5.590   3.615   2.469 -0.3195 -0.1529  0.0182
   11LER      N  202   5.409   3.750   2.443 -0.0056  0.0819 -0.1639
   11LER      H  203   5.355   3.822   2.397  1.4081  2.2023  1.2970
   11LER     CA  204   5.392   3.737   2.590  0.1638  0.0017 -0.3574
   11LER     HA  205   5.406   3.629   2.596  1.0474  0.1761  0.9848
   11LER     CB  206   5.244   3.762   2.625  0.5839 -0.1826 -0.8188
   11LER    HB1  207   5.186   3.685   2.574 -0.4360  0.5882 -0.8585
   11LER    HB2  208   5.207   3.852   2.575 -1.7486 -0.2105  0.7138
   11LER     CG  209   5.200   3.769   2.768  0.5271  0.0676 -0.2881
   11LER     HG  210   5.232   3.866   2.805 -1.5139  1.5152 -2.0731
   11LER    CD1  211   5.046   3.775   2.768 -0.1191 -0.6727 -0.6472
   11LER   HD11  212   4.997   3.678   2.759 -0.7862 -0.4959  0.7468
   11LER   HD12  213   5.022   3.821   2.864  1.9974 -0.6394 -0.0870
   11LER   HD13  214   5.010   3.839   2.688  0.7630  0.2267 -0.3516
   11LER    CD2  215   5.255   3.649   2.851  0.1032 -0.5161 -0.1026
   11LER   HD21  216   5.200   3.558   2.824  0.1772 -0.7231  0.4203
   11LER   HD22  217   5.359   3.629   2.825 -0.3445 -1.1528 -1.4980
   11LER   HD23  218   5.248   3.661   2.959  0.5066  0.0113 -0.1350
   11LER      C  219   5.497   3.814   2.668 -0.3513  0.2184  0.1438
   11LER      O  220   5.547   3.767   2.770  0.1856 -0.2111  0.2381
   12LER      N  221   5.523   3.937   2.620 -0.0097 -0.1388 -0.6062
   12LER      H  222   5.455   3.972   2.554 -0.6050 -1.7533 -0.8973
   12LER     CA  223   5.629   4.025   2.666 -0.2137 -0.3056  0.1768
   12LER     HA  224   5.619   4.053   2.771 -0.8076 -2.1322  0.6489
   12LER     CB  225   5.608   4.154   2.585 -1.1587  0.2650  0.8090
   12LER    HB1  226   5.617   4.135   2.478  1.2372  0.6020  0.9044
   12LER    HB2  227   5.690   4.222   2.609  0.4857 -1.1332 -0.5307
   12LER     CG  228   5.480   4.234   2.613  0.8337  0.4872  0.3440
   12LER     HG  229   5.388   4.176   2.603  0.1967  1.8558 -3.3252
   12LER    CD1  230   5.476   4.276   2.758 -0.0712 -0.3983  0.3991
   12LER   HD11  231   5.402   4.355   2.773  0.1164  0.0182 -0.7657
   12LER   HD12  232   5.442   4.192   2.819  0.1647 -2.2516 -1.9007
   12LER   HD13  233   5.572   4.309   2.798  0.0108  0.0524 -0.1532
   12LER    CD2  234   5.454   4.360   2.526 -0.7999 -0.9581 -0.5918
   12LER   HD21  235   5.531   4.436   2.531 -0.1637 -1.4995 -1.7317
   12LER   HD22  236   5.457   4.330   2.421  2.2654  0.4727 -1.0082
   12LER   HD23  237   5.360   4.411   2.548  0.2001  0.7900 -0.2268
   12LER      C  238   5.770   3.956   2.655  0.0134  0.1239 -1.0027
   12LER      O  239   5.850   4.005   2.730  0.1898  0.0273 -0.3078
   13LER      N  240   5.797   3.854   2.573 -0.2544 -0.8061 -0.6378
   13LER      H  241   5.710   3.821   2.534 -0.1362  0.8718 -2.4571
   13LER     CA  242   5.932   3.802   2.548  0.4846 -0.6741  0.2830
   13LER     HA  243   5.995   3.890   2.535 -1.3772  0.4831 -1.5963
   13LER     CB  244   5.925   3.727   2.418 -0.6127  0.6588 -0.5767
   13LER    HB1  245   5.881   3.790   2.341  1.4532  2.0161 -0.7207
   13LER    HB2  246   5.857   3.643   2.431 -0.5173  0.4641 -1.3416
   13LER     CG  247   6.057   3.677   2.360  0.7929  0.0119 -0.2944
   13LER     HG  248   6.107   3.625   2.442  0.1837  2.0711  1.4828
   13LER    CD1  249   6.051   3.593   2.233 -0.3089  0.6195 -0.0090
   13LER   HD11  250   6.006   3.651   2.152  1.9815  1.2745 -0.8969
   13LER   HD12  251   6.153   3.564   2.208 -0.6035  1.0328 -1.8824
   13LER   HD13  252   5.994   3.502   2.252  0.9671 -0.7917 -2.3429
   13LER    CD2  253   6.143   3.797   2.331  0.0529  0.6355  0.1808
   13LER   HD21  254   6.105   3.850   2.244 -0.4479 -0.4905 -0.3022
   13LER   HD22  255   6.169   3.856   2.419 -2.2441 -2.2194  3.0148
   13LER   HD23  256   6.241   3.761   2.298  0.5220  2.2842 -0.3226
   13LER      C  257   5.980   3.718   2.673  0.0194  0.1134  0.4279
   13LER      O  258   6.099   3.726   2.700  0.2766 -0.6757 -0.1845
   14NH2      N  259   5.892   3.647   2.749 -0.6576 -0.0297  0.2042
   14NH2     H1  260   5.793   3.646   2.726 -0.8933  2.7468  0.7373
   14NH2     H2  261   5.918   3.607   2.838 -0.0866 -0.7235 -0.2695
   15LY0      N  262   3.704   4.761   3.522  0.1271 -0.0693  0.0913
   15LY0     H1  263   3.605   4.783   3.524  0.5174  1.8532  0.1732
   15LY0     H2  264   3.754   4.846   3.544 -1.9463  1.7781 -1.7637
   15LY0     H3  265   3.725   4.694   3.595 -2.1612  0.6942  1.5594
   15LY0     CA  266   3.744   4.712   3.387  0.3341  0.3593 -0.5238
   15LY0     HA  267   3.711   4.781   3.310 -1.2506 -1.7423 -1.8194
   15LY0     CB  268   3.680   4.575   3.362 -0.0630  0.1044  0.0425
   15LY0    HB1  269   3.572   4.582   3.371 -0.0426  1.6943 -0.5364
   15LY0    HB2  270   3.735   4.493   3.408  1.0895 -0.4659 -2.1796
   15LY0     CG  271   3.690   4.545   3.212  0.2387  0.7250 -0.9204
   15LY0    HG1  272   3.792   4.560   3.178  0.4656 -0.0778 -0.6345
   15LY0    HG2  273   3.636   4.617   3.152  1.2110  2.9267  0.6984
   15LY0     CD  274   3.631   4.410   3.184  0.0903 -0.5684  0.0965
   15LY0    HD1  275   3.523   4.421   3.171 -0.0165 -2.2880 -0.8744
   15LY0    HD2  276   3.652   4.345   3.270  0.0498 -1.0356 -0.2426
   15LY0     CE  277   3.697   4.330   3.066  0.6676 -0.0308 -0.0268
   15LY0    HE1  278   3.651   4.232   3.057 -2.7319  1.5324 -1.0720
   15LY0    HE2  279   3.804   4.321   3.088  0.4851  0.1020  0.9577
   15LY0     NZ  280   3.677   4.391   2.937  0.1299 -0.0084 -0.2246
   15LY0    HZ1  281   3.719   4.482   2.919 -1.0399 -0.0673 -4.5031
   15LY0    HZ2  282   3.713   4.322   2.872 -0.0951 -2.3474  1.9840
   15LY0    HZ3  283   3.577   4.390   2.924 -0.0811 -2.9340  1.0121
   15LY0      C  284   3.899   4.719   3.377 -0.2457  0.1642  0.2834
   15LY0      O  285   3.970   4.672   3.464 -0.3169  0.3872  0.5709
   16LER      N  286   3.947   4.776   3.266 -0.3030 -0.0139  0.3671
   16LER      H  287   3.878   4.803   3.197 -0.8828  0.2616  1.0444
   16LER     CA  288   4.087   4.790   3.235 -0.2789  0.4747  0.1206
   16LER     HA  289   4.131   4.698   3.272 -1.4300  0.2280  0.9342
   16LER     CB  290   4.138   4.913   3.312 -0.1761 -0.3939  0.1631
   16LER    HB1  291   4.152   4.885   3.417  0.8747 -1.2133 -0.1771
   16LER    HB2  292   4.064   4.993   3.312  2.2640  2.0020  0.1365
   16LER     CG  293   4.273   4.980   3.272  0.2296  0.4466 -0.3097
   16LER     HG  294   4.337   4.904   3.226  0.0595 -0.0225  0.2167
   16LER    CD1  295   4.250   5.093   3.169 -0.0489  0.0791 -0.1142
   16LER   HD11  296   4.200   5.045   3.085  0.2332 -1.7207  0.6894
   16LER   HD12  297   4.189   5.176   3.206  1.1382  0.8771  0.1034
   16LER   HD13  298   4.343   5.141   3.140  0.8816 -0.2126  2.1859
   16LER    CD2  299   4.348   5.047   3.385 -0.5336  0.0848 -0.0214
   16LER   HD21  300   4.385   4.969   3.452 -1.8314 -0.2330  0.3546
   16LER   HD22  301   4.444   5.088   3.354 -0.3919  0.5633  0.9781
   16LER   HD23  302   4.281   5.120   3.430 -0.5844  1.2798 -1.9538
   16LER      C  303   4.110   4.800   3.084 -0.5551 -0.1123  0.3752
   16LER      O  304   4.020   4.818   2.999 -0.0487  0.3197  0.0931
   17LY0      N  305   4.299   3.223   2.495 -0.0552 -0.7799 -0.4141
   17LY0     H1  306   4.228   3.212   2.424  0.1011 -2.0220 -0.3871
   17LY0     H2  307   4.293   3.129   2.529  0.5890 -0.8211 -0.4037
   17LY0     H3  308   4.390   3.244   2.457  0.6276 -1.5193  0.7419
   17LY0     CA  309   4.255   3.322   2.604  0.2448  0.0793 -0.0738
   17LY0     HA  310   4.303   3.304   2.700 -1.7105 -1.0926  0.7221
   17LY0     CB  311   4.102   3.321   2.636 -0.7064  0.7962  0.0992
   17LY0    HB1  312   4.060   3.355   2.541  0.4858  0.0602 -0.7235
   17LY0    HB2  313   4.077   3.395   2.712 -1.7924  0.4476  0.0994
   17LY0     CG  314   4.034   3.186   2.685 -0.1093 -0.2916  0.2980
   17LY0    HG1  315   4.102   3.154   2.763  2.2061  2.8545 -0.2227
   17LY0    HG2  316   4.037   3.116   2.602  1.7443 -0.1606  0.2327
   17LY0     CD  317   3.891   3.212   2.740  0.5898  0.5427  0.0600
   17LY0    HD1  318   3.816   3.236   2.665 -1.2982 -1.0263  1.3358
   17LY0    HD2  319   3.901   3.297   2.808  3.6645 -0.8496  1.5688
   17LY0     CE  320   3.832   3.085   2.811  0.1738 -0.1724 -0.1155
   17LY0    HE1  321   3.903   3.032   2.874  0.0558 -1.4631 -1.0186
   17LY0    HE2  322   3.794   3.018   2.733  0.1327 -0.1942 -0.0765
   17LY0     NZ  323   3.731   3.120   2.910  0.3211 -0.4260 -0.0006
   17LY0    HZ1  324   3.762   3.197   2.966 -0.0281 -1.3254  1.4900
   17LY0    HZ2  325   3.645   3.142   2.861  1.7198 -0.0371 -2.4434
   17LY0    HZ3  326   3.715   3.045   2.976  0.7179 -0.6966 -0.2088
   17LY0      C  327   4.296   3.465   2.560 -0.7934 -0.7524 -0.0264
   17LY0      O  328   4.307   3.496   2.443 -0.4466 -0.5130 -0.1451
   18LER      N  329   4.310   3.555   2.657 -0.2869 -0.1776 -0.4000
   18LER      H  330   4.292   3.529   2.753 -1.3651  2.5695  0.2248
   18LER     CA  331   4.342   3.702   2.641 -0.1168  0.4080  0.5569
   18LER     HA  332   4.420   3.704   2.564 -2.4119 -0.4344 -1.9395
   18LER     CB  333   4.394   3.775   2.769 -0.1741  0.0894  0.4202
   18LER    HB1  334   4.315   3.786   2.843 -1.9704  0.2045 -1.4269
   18LER    HB2  335   4.428   3.872   2.733 -0.3031 -1.0207 -3.0469
   18LER     CG  336   4.507   3.692   2.839  0.1097 -0.6655  0.3117
   18LER     HG  337   4.471   3.592   2.863  0.2758 -1.7910 -3.4306
   18LER    CD1  338   4.630   3.669   2.751 -0.2254  0.2396  0.2022
   18LER   HD11  339   4.591   3.603   2.674  1.7378  1.7988 -2.3148
   18LER   HD12  340   4.675   3.762   2.714 -0.1652  1.4309  3.0044
   18LER   HD13  341   4.708   3.611   2.799 -0.0840 -2.1781 -2.6280
   18LER    CD2  342   4.559   3.766   2.966  0.2622  0.2442 -0.0352
   18LER   HD21  343   4.489   3.758   3.049 -0.2854 -3.2304 -0.7171
   18LER   HD22  344   4.652   3.721   3.000  0.7960  1.1216 -0.3011
   18LER   HD23  345   4.577   3.870   2.938  3.1484  0.6559  2.7484
   18LER      C  346   4.225   3.778   2.576 -0.2944 -0.0421 -0.6313
   18LER      O  347   4.108   3.743   2.589  0.6371  0.0728 -0.4426
   19LYR      N  348   4.258   3.891   2.508 -0.2639  0.3870 -0.1702
   19LYR      H  349   4.351   3.923   2.532 -0.8331  0.0038  2.9908
   19LYR     CA  350   4.167   3.978   2.441  0.6278 -0.5116  0.3867
   19LYR     HA  351   4.070   3.967   2.489 -0.2254 -1.3243 -1.4635
   19LYR     CB  352   4.146   3.960   2.288 -0.8272 -0.1600 -0.5784
   19LYR    HB1  353   4.236   3.988   2.233 -1.1013 -0.3897 -1.1514
   19LYR    HB2  354   4.066   4.032   2.269  0.8999  2.3044  0.9663
   19LYR     CG  355   4.120   3.817   2.235  0.1454 -0.3422  0.1540
   19LYR    HG1  356   4.031   3.779   2.286 -1.6672  3.3455  0.0719
   19LYR    HG2  357   4.204   3.755   2.268  0.2057 -0.9563 -1.0739
   19LYR     CD  358   4.085   3.809   2.079  0.8636  0.3157 -0.5990
   19LYR    HD1  359   4.027   3.900   2.068 -1.4746 -0.6639  2.3432
   19LYR    HD2  360   4.032   3.721   2.044  0.4901  0.4601 -0.3952
   19LYR     CE  361   4.220   3.810   2.006  0.1542 -0.6337 -0.6624
   19LYR    HE1  362   4.284   3.731   2.043 -1.2315 -0.3506  2.7499
   19LYR    HE2  363   4.263   3.907   2.031 -0.8002 -0.7315  1.6905
   19LYR     NZ  364   4.208   3.795   1.860  0.0653  0.4162  0.0799
   19LYR    HZ1  365   4.134   3.844   1.813 -0.5323 -0.0482  0.5236
   19LYR      C  366   4.207   4.128   2.474 -0.4962  0.4534 -0.2768
   19LYR      O  367   4.295   4.188   2.414  0.3677 -0.2621 -0.2502
   20LY0      N  368   4.138   4.200   2.563  0.3582  0.1085 -0.4912
   20LY0      H  369   4.064   4.154   2.614 -3.0240  1.4863 -3.7111
   20LY0     CA  370   4.150   4.349   2.565  0.4427  0.0456  0.1463
   20LY0     HA  371   4.254   4.381   2.561  0.9113 -1.5589 -1.8348
   20LY0     CB  372   4.076   4.401   2.693  0.3305 -0.5218  0.3595
   20LY0    HB1  373   3.977   4.358   2.678 -0.3619  0.5067  1.8567
   20LY0    HB2  374   4.081   4.510   2.687  1.9012 -0.6568 -2.4548
   20LY0     CG  375   4.136   4.361   2.821 -0.1698 -0.2791  0.0379
   20LY0    HG1  376   4.228   4.418   2.831 -0.8694  0.7995  0.5213
   20LY0    HG2  377   4.137   4.253   2.830 -0.0676 -0.1872  1.2309
   20LY0     CD  378   4.049   4.404   2.939 -0.9626  0.2299  0.2575
   20LY0    HD1  379   3.948   4.365   2.929 -0.0692 -1.4903 -3.5480
   20LY0    HD2  380   4.046   4.513   2.940  1.5723  0.3952  2.4152
   20LY0     CE  381   4.097   4.343   3.066 -0.2006  1.2342 -0.6328
   20LY0    HE1  382   4.082   4.236   3.073  1.3368  0.9774 -0.9945
   20LY0    HE2  383   4.039   4.392   3.145  0.8060  0.9677  0.2960
   20LY0     NZ  384   4.239   4.369   3.095 -0.6658  0.1595  0.1813
   20LY0    HZ1  385   4.297   4.322   3.027  0.7997 -0.0547  1.5146
   20LY0    HZ2  386   4.265   4.465   3.112  1.6944 -0.8763  3.4638
   20LY0    HZ3  387   4.255   4.323   3.184 -2.0331 -0.6683  0.0256
   20LY0      C  388   4.081   4.410   2.439  0.5942 -0.0488 -0.5069
   20LY0      O  389   4.115   4.521   2.400 -0.5811  0.8963  0.2589
   21LER      N  390   3.977   4.338   2.389 -0.5797  0.4376  0.4048
   21LER      H  391   3.957   4.244   2.421 -0.2831 -0.4456 -1.8451
   21LER     CA  392   3.902   4.374   2.279 -0.2081 -0.5991  0.5190
   21LER     HA  393   3.885   4.482   2.283 -0.3310 -0.6586  2.3316
   21LER     CB  394   3.768   4.310   2.295 -0.0744  0.8529  0.1387
   21LER    HB1  395   3.738   4.318   2.399  0.2511  1.0028  0.2205
   21LER    HB2  396   3.773   4.205   2.264 -0.9738  1.1627 -1.1348
   21LER     CG  397   3.656   4.375   2.213  0.1417  0.5359  0.5775
   21LER     HG  398   3.672   4.357   2.107  2.8428  2.8309  0.4747
   21LER    CD1  399   3.530   4.290   2.251 -0.2522 -0.1679 -0.7633
   21LER   HD11  400   3.508   4.296   2.358  2.2871 -0.0999 -0.1936
   21LER   HD12  401   3.440   4.322   2.198  0.4078 -2.0994 -3.2410
   21LER   HD13  402   3.553   4.185   2.234  1.1854 -0.0279  0.1603
   21LER    CD2  403   3.620   4.513   2.245  0.0330 -0.1918 -0.3594
   21LER   HD21  404   3.525   4.552   2.208  0.9783  3.7255  0.8803
   21LER   HD22  405   3.625   4.524   2.353  1.7830  2.0199 -0.5971
   21LER   HD23  406   3.694   4.581   2.205 -0.4472  0.4545 -0.1729
   21LER      C  407   3.963   4.343   2.132 -0.8200  0.2146  0.4799
   21LER      O  408   3.919   4.392   2.032  0.4427  0.1751 -0.2066
   22LY0      N  409   4.110   3.355   1.369  0.4961  0.0366  0.2259
   22LY0     H1  410   4.026   3.385   1.417  0.4807 -0.1174  0.2952
   22LY0     H2  411   4.113   3.257   1.346  3.5510 -0.0064  0.3401
   22LY0     H3  412   4.110   3.411   1.285 -1.1125  0.7407  0.6595
   22LY0     CA  413   4.235   3.388   1.441  0.0061 -0.7936  0.2306
   22LY0     HA  414   4.299   3.443   1.372  1.3186 -1.5436  0.8073
   22LY0     CB  415   4.312   3.274   1.493  0.1036 -0.1131 -0.0147
   22LY0    HB1  416   4.394   3.312   1.555  1.4674 -3.1554  0.2495
   22LY0    HB2  417   4.346   3.222   1.403 -0.2481 -2.1155  0.9486
   22LY0     CG  418   4.229   3.168   1.571 -0.1593 -0.0069 -0.1569
   22LY0    HG1  419   4.168   3.123   1.493  1.2554  0.0086 -1.3089
   22LY0    HG2  420   4.166   3.206   1.652 -0.2226 -0.4015 -0.0208
   22LY0     CD  421   4.321   3.067   1.629  0.0187 -0.4223  0.0881
   22LY0    HD1  422   4.391   3.117   1.697  0.5081  0.4162 -1.0103
   22LY0    HD2  423   4.376   3.023   1.546  0.7749  1.8081 -0.6554
   22LY0     CE  424   4.247   2.954   1.703  0.0750 -0.4232 -0.2667
   22LY0    HE1  425   4.173   2.907   1.637 -0.5592 -0.1713  0.2565
   22LY0    HE2  426   4.196   3.002   1.786 -0.6704 -0.3166 -0.7738
   22LY0     NZ  427   4.345   2.867   1.756 -0.3430 -0.3419  0.0588
   22LY0    HZ1  428   4.413   2.913   1.815  1.1623 -1.6988 -0.5219
   22LY0    HZ2  429   4.301   2.793   1.809  0.7686  0.5035  2.3113
   22LY0    HZ3  430   4.404   2.828   1.684 -0.6919 -0.3602 -0.2203
   22LY0      C  431   4.214   3.486   1.554  0.0623 -0.1762 -0.1745
   22LY0      O  432   4.127   3.459   1.632 -0.8436 -0.4550 -0.2472
   23LER      N  433   4.298   3.587   1.568 -0.1372  0.0793 -0.5289
   23LER      H  434   4.380   3.576   1.511 -0.9681  0.1791 -1.7719
   23LER     CA  435   4.279   3.716   1.639  0.5013 -0.3378  0.3984
   23LER     HA  436   4.172   3.728   1.620  0.6412 -0.2002 -0.3095
   23LER     CB  437   4.364   3.831   1.586  0.1362  0.3641 -0.5995
   23LER    HB1  438   4.467   3.806   1.612  0.2775  0.5495 -0.9659
   23LER    HB2  439   4.342   3.910   1.658  2.0720 -1.1711  1.8415
   23LER     CG  440   4.342   3.881   1.441 -0.7239 -0.2641 -0.1349
   23LER     HG  441   4.353   3.797   1.372  0.6602 -0.4120  0.2477
   23LER    CD1  442   4.212   3.949   1.425  0.0386 -0.1312  0.3213
   23LER   HD11  443   4.135   3.880   1.391 -0.1338  0.1366  0.1755
   23LER   HD12  444   4.173   3.989   1.519  1.1280 -0.0166  0.7467
   23LER   HD13  445   4.224   4.023   1.347  0.4315  0.3225  0.7980
   23LER    CD2  446   4.458   3.973   1.405 -0.9693 -0.2634 -0.1363
   23LER   HD21  447   4.550   3.916   1.411  0.6622  2.2215 -0.1025
   23LER   HD22  448   4.440   4.014   1.305 -0.7098 -0.3607 -0.2220
   23LER   HD23  449   4.473   4.056   1.474  3.5159 -1.0965  0.1717
   23LER      C  450   4.282   3.717   1.788  0.3034 -0.5999  0.1087
   23LER      O  451   4.384   3.666   1.838  0.2213 -0.6590  0.9038
   24LY0      N  452   5.942   4.119   1.284 -0.8108  0.1532 -0.0197
   24LY0     H1  453   5.849   4.151   1.260 -0.8707  0.9437  1.1982
   24LY0     H2  454   5.990   4.080   1.204  0.1412  2.0307 -0.4294
   24LY0     H3  455   6.001   4.198   1.306  0.0425 -0.0997 -1.2899
   24LY0     CA  456   5.935   4.021   1.391 -0.6309 -0.1161  0.0965
   24LY0     HA  457   6.028   3.965   1.392  0.2898  1.3400  1.7653
   24LY0     CB  458   5.815   3.929   1.367  0.1806 -0.3791  0.2125
   24LY0    HB1  459   5.832   3.891   1.266  1.9927  1.1752 -0.1301
   24LY0    HB2  460   5.722   3.984   1.362 -0.4527 -1.5189 -0.9037
   24LY0     CG  461   5.810   3.815   1.471 -0.9161  0.4919 -1.5104
   24LY0    HG1  462   5.793   3.843   1.575 -1.2028  1.1225 -1.7238
   24LY0    HG2  463   5.909   3.770   1.475 -0.9532  0.4575 -0.7157
   24LY0     CD  464   5.713   3.711   1.432  0.1658  0.1444 -0.3935
   24LY0    HD1  465   5.747   3.675   1.335  0.8862 -2.9089  0.8929
   24LY0    HD2  466   5.610   3.748   1.427  0.3217  0.4189 -2.6254
   24LY0     CE  467   5.715   3.593   1.534  0.1536  0.2980 -0.0852
   24LY0    HE1  468   5.652   3.609   1.622 -0.1844  0.5152 -0.3604
   24LY0    HE2  469   5.816   3.581   1.571 -0.4834  1.0240  2.0304
   24LY0     NZ  470   5.684   3.474   1.464 -0.2309 -0.0087  0.1600
   24LY0    HZ1  471   5.755   3.452   1.395 -0.5547 -0.5453 -0.0132
   24LY0    HZ2  472   5.690   3.396   1.528 -1.4067 -2.0544 -2.0246
   24LY0    HZ3  473   5.592   3.480   1.423  0.1742  1.6327 -0.5884
   24LY0      C  474   5.929   4.089   1.528 -0.4383  0.3346 -0.1011
   24LY0      O  475   5.824   4.142   1.564  0.5117 -0.1876  0.4873
   25LER      N  476   6.026   4.075   1.616 -0.0471 -0.1689  0.2291
   25LER      H  477   6.116   4.039   1.588  0.7808  0.5080  1.8746
   25LER     CA  478   6.031   4.117   1.755  0.8628 -0.1348 -0.2624
   25LER     HA  479   6.136   4.101   1.780  1.5847  2.0383 -1.5775
   25LER     CB  480   5.940   4.025   1.834  0.1847 -0.4278  1.5772
   25LER    HB1  481   5.835   4.046   1.819  0.5235 -0.4529 -1.6250
   25LER    HB2  482   5.950   4.051   1.939  0.7775 -0.3450  1.5042
   25LER     CG  483   5.973   3.873   1.832 -0.0194  0.3043 -0.0141
   25LER     HG  484   5.955   3.829   1.734  0.9095  2.6780 -1.3400
   25LER    CD1  485   6.114   3.841   1.862 -0.7654  0.1765  0.1063
   25LER   HD11  486   6.169   3.848   1.768 -1.1748  2.1394 -0.0191
   25LER   HD12  487   6.153   3.912   1.935  1.1347  0.0059 -0.6763
   25LER   HD13  488   6.120   3.742   1.907  1.3379 -0.0755 -0.6241
   25LER    CD2  489   5.883   3.803   1.934  0.1269  0.4088 -0.2162
   25LER   HD21  490   5.786   3.852   1.940 -0.1355 -0.2782  1.7102
   25LER   HD22  491   5.874   3.697   1.911  1.0352 -0.0386  1.3339
   25LER   HD23  492   5.911   3.818   2.038  0.6695 -2.1084  0.0587
   25LER      C  493   6.010   4.267   1.798 -0.2496  0.0210 -0.1973
   25LER      O  494   6.101   4.329   1.856 -0.4141 -0.4970  0.3629
   26LYR      N  495   5.892   4.325   1.762  0.6860  0.1389 -0.2625
   26LYR      H  496   5.836   4.259   1.711  1.4908 -1.5508  0.9428
   26LYR     CA  497   5.841   4.462   1.785 -1.3659 -0.2207  0.1345
   26LYR     HA  498   5.929   4.527   1.784  0.4041 -2.4832 -0.3443
   26LYR     CB  499   5.785   4.473   1.928  0.0097  0.0683  0.0658
   26LYR    HB1  500   5.764   4.371   1.959  1.2342 -0.3846 -0.5505
   26LYR    HB2  501   5.694   4.533   1.920  0.2608  0.4094 -0.2623
   26LYR     CG  502   5.880   4.541   2.025 -1.1243 -0.5228  0.2343
   26LYR    HG1  503   5.918   4.634   1.983  0.5454 -1.3933 -0.2368
   26LYR    HG2  504   5.963   4.472   2.036  0.7660  1.9867  3.7211
   26LYR     CD  505   5.815   4.564   2.159  0.0209  0.3230  0.4171
   26LYR    HD1  506   5.829   4.480   2.226  2.6076 -0.6769 -1.2192
   26LYR    HD2  507   5.709   4.588   2.148 -0.1164 -0.0336  0.9172
   26LYR     CE  508   5.906   4.673   2.221  0.2832 -0.6019 -0.1635
   26LYR    HE1  509   5.935   4.750   2.150  2.7041 -2.1662 -0.9907
   26LYR    HE2  510   5.991   4.627   2.271 -1.0640 -0.2471  2.6764
   26LYR     NZ  511   5.845   4.736   2.344 -0.7676  0.0714  0.0827
   26LYR    HZ1  512   5.786   4.815   2.320  0.0690  0.6269 -0.1940
   26LYR      C  513   5.743   4.507   1.680  1.0189 -0.2401 -0.5518
   26LYR      O  514   5.639   4.440   1.651  0.4224 -0.2473  0.6778
   27LY0      N  515   5.756   4.628   1.628 -0.0224  0.2321 -0.3652
   27LY0      H  516   5.830   4.682   1.672 -0.8575  2.6937 -1.7600
   27LY0     CA  517   5.683   4.687   1.518  0.7400  0.3052  1.1617
   27LY0     HA  518   5.690   4.625   1.428  0.8547  0.3334  1.1514
   27LY0     CB  519   5.751   4.820   1.495 -0.5229  0.5799 -0.2679
   27LY0    HB1  520   5.859   4.811   1.492 -0.3842  1.3593  1.6170
   27LY0    HB2  521   5.737   4.894   1.573  1.6877  0.5514  0.1970
   27LY0     CG  522   5.702   4.872   1.361  0.5172 -0.0433 -0.4846
   27LY0    HG1  523   5.594   4.869   1.348  0.5305 -0.1529 -0.5740
   27LY0    HG2  524   5.757   4.813   1.287  1.7904 -0.1332  0.5080
   27LY0     CD  525   5.754   5.011   1.342 -0.3216  0.2241 -0.4702
   27LY0    HD1  526   5.863   5.016   1.343 -0.2323 -1.2489 -0.6994
   27LY0    HD2  527   5.717   5.082   1.415 -0.7038 -1.2796  0.8403
   27LY0     CE  528   5.700   5.057   1.208 -0.3349  0.3889 -0.1087
   27LY0    HE1  529   5.600   5.094   1.231 -1.7264 -0.6622 -3.7816
   27LY0    HE2  530   5.698   4.973   1.139 -0.8790 -0.8027  1.3019
   27LY0     NZ  531   5.789   5.151   1.138  0.0445  0.1794  0.4706
   27LY0    HZ1  532   5.738   5.177   1.055 -1.6768  1.1416  1.7429
   27LY0    HZ2  533   5.805   5.233   1.194 -0.0217  1.3303 -1.1334
   27LY0    HZ3  534   5.872   5.099   1.117  1.3806  1.6200  1.9178
   27LY0      C  535   5.531   4.707   1.540  0.7443  0.0239 -0.1102
   27LY0      O  536   5.448   4.676   1.449  0.0076  0.3990  0.3054
   28LER      N  537   5.492   4.758   1.658  0.3443 -0.0723  0.0679
   28LER      H  538   5.562   4.763   1.732  0.4063  1.6558 -0.0713
   28LER     CA  539   5.361   4.807   1.693  0.0860 -0.0597 -0.2258
   28LER     HA  540   5.319   4.815   1.593  1.6489  1.7345 -0.7950
   28LER     CB  541   5.374   4.950   1.751 -0.0239  0.3391  0.4320
   28LER    HB1  542   5.437   4.956   1.840  0.2338 -0.1815  0.2907
   28LER    HB2  543   5.277   4.989   1.781 -0.2180  2.1767 -2.1978
   28LER     CG  544   5.413   5.063   1.654 -0.1631 -0.0025  0.0033
   28LER     HG  545   5.515   5.044   1.620 -0.9094 -0.2452 -2.2868
   28LER    CD1  546   5.320   5.063   1.530 -0.3285  0.0357  0.1179
   28LER   HD11  547   5.341   5.157   1.479  0.0658 -0.0994  0.0273
   28LER   HD12  548   5.352   4.985   1.462  0.2425 -0.0833  0.5113
   28LER   HD13  549   5.214   5.069   1.553 -0.6393  1.5701 -1.4894
   28LER    CD2  550   5.417   5.195   1.727  0.8657  0.1289 -0.2753
   28LER   HD21  551   5.472   5.192   1.821 -1.6642  0.6263  1.3175
   28LER   HD22  552   5.474   5.273   1.678 -0.4883  0.7848 -0.8437
   28LER   HD23  553   5.312   5.220   1.741  0.6570  0.1776 -1.7670
   28LER      C  554   5.281   4.705   1.785  1.3352  0.0365  0.6851
   28LER      O  555   5.186   4.740   1.855  0.2100 -0.3898  0.0898
   29LYR      N  556   5.320   4.579   1.773 -0.0788  0.0352  0.5698
   29LYR      H  557   5.390   4.562   1.702 -1.4272  0.2656 -0.8468
   29LYR     CA  558   5.258   4.470   1.851 -0.8027 -0.0240  0.0749
   29LYR     HA  559   5.172   4.511   1.906 -0.2596 -1.4169  2.0819
   29LYR     CB  560   5.344   4.422   1.968 -0.0172 -0.2402  0.3384
   29LYR    HB1  561   5.432   4.379   1.921 -0.8760 -2.5950  0.7428
   29LYR    HB2  562   5.295   4.340   2.021  1.1111 -1.8320 -0.9863
   29LYR     CG  563   5.390   4.535   2.067  0.0950  0.1656  0.0422
   29LYR    HG1  564   5.412   4.629   2.015  2.4326 -0.7504 -0.7180
   29LYR    HG2  565   5.478   4.508   2.124 -2.2043  0.1600  3.9643
   29LYR     CD  566   5.283   4.563   2.172 -0.6107  0.5133  0.2021
   29LYR    HD1  567   5.231   4.470   2.199 -1.2530 -0.1901 -2.9645
   29LYR    HD2  568   5.203   4.622   2.127 -0.0495 -0.7624 -2.7029
   29LYR     CE  569   5.347   4.639   2.294 -0.2630 -0.3011  0.4275
   29LYR    HE1  570   5.431   4.588   2.342  0.2535 -0.7117 -0.8661
   29LYR    HE2  571   5.263   4.647   2.363 -0.1571 -1.1368  0.6614
   29LYR     NZ  572   5.378   4.773   2.242 -0.3196 -0.1137 -0.1785
   29LYR    HZ1  573   5.303   4.821   2.196 -1.1821  0.8600  2.1074
   29LYR      C  574   5.200   4.346   1.770 -1.1995  0.7441 -0.1665
   29LYR      O  575   5.260   4.311   1.671  0.8571 -0.2434  0.2277
   30LER      N  576   5.096   4.277   1.822  0.1570 -0.6466  0.4881
   30LER      H  577   5.066   4.302   1.915 -0.5365 -0.5656  0.2491
   30LER     CA  578   5.018   4.177   1.750 -0.3400 -0.3297 -0.7223
   30LER     HA  579   4.997   4.223   1.653  0.2988  1.8266  0.1015
   30LER     CB  580   4.889   4.146   1.818  0.8075  0.0709  0.0183
   30LER    HB1  581   4.832   4.237   1.836  1.6125  0.4793  0.5297
   30LER    HB2  582   4.908   4.103   1.916 -0.6459 -1.0444 -0.1585
   30LER     CG  583   4.805   4.042   1.741 -0.0086  0.7493  0.8749
   30LER     HG  584   4.869   3.955   1.732 -0.0311  0.8958 -1.2893
   30LER    CD1  585   4.678   3.995   1.816  0.1581  0.3620  0.0034
   30LER   HD11  586   4.622   3.914   1.768 -1.9847  0.7184  1.7322
   30LER   HD12  587   4.716   3.966   1.914  1.8645 -0.2627 -0.7978
   30LER   HD13  588   4.602   4.073   1.816  1.6957  2.0142 -2.7037
   30LER    CD2  589   4.751   4.082   1.603  0.1339  0.2100 -0.5605
   30LER   HD21  590   4.664   4.145   1.620 -0.8264 -0.9618 -0.9652
   30LER   HD22  591   4.825   4.136   1.544  2.1798 -1.7964  0.0085
   30LER   HD23  592   4.719   3.993   1.549 -0.9531  0.0155  0.3573
   30LER      C  593   5.101   4.051   1.728  0.1979 -0.4891 -0.7409
   30LER      O  594   5.176   3.998   1.820  0.0649  0.4847 -0.1163
   31LER      N  595   5.118   4.010   1.604  0.0955  0.0902  0.1471
   31LER      H  596   5.061   4.055   1.534 -0.1657 -0.3726  0.0599
   31LER     CA  597   5.211   3.900   1.566  0.3191 -0.1249  0.6662
   31LER     HA  598   5.206   3.906   1.457 -0.0805  0.0146  0.6904
   31LER     CB  599   5.150   3.760   1.592 -0.4361  0.3535  0.2092
   31LER    HB1  600   5.154   3.741   1.700 -1.7418  1.8723  0.5598
   31LER    HB2  601   5.215   3.696   1.533 -0.0972  0.6611  0.2514
   31LER     CG  602   5.003   3.737   1.540  0.4524 -0.3781  0.0097
   31LER     HG  603   4.926   3.805   1.577  0.6915 -0.5254  0.8122
   31LER    CD1  604   4.979   3.752   1.391  0.3044 -0.1339 -0.0285
   31LER   HD11  605   4.872   3.744   1.370  0.2970  1.9192 -1.0706
   31LER   HD12  606   5.011   3.850   1.355 -1.2512  0.1522 -0.7331
   31LER   HD13  607   5.030   3.671   1.339 -0.7323 -0.5825 -0.3801
   31LER    CD2  608   4.953   3.601   1.585 -0.2903 -0.2865  0.1377
   31LER   HD21  609   4.853   3.581   1.548  0.3455 -1.7648 -0.9258
   31LER   HD22  610   5.013   3.524   1.535 -0.9424 -0.4327 -0.4316
   31LER   HD23  611   4.960   3.586   1.693  1.7969  1.7494  0.3554
   31LER      C  612   5.360   3.921   1.599  0.4764  0.7686 -0.1863
   31LER      O  613   5.433   3.826   1.609  0.2089  0.5346 -0.4178
   32LY0      N  614   6.064   5.053   2.844 -0.1511  1.0650 -0.4421
   32LY0     H1  615   6.107   5.055   2.935 -0.9420  0.4164 -0.0385
   32LY0     H2  616   5.980   5.107   2.858 -1.5064 -0.7219 -1.1948
   32LY0     H3  617   6.123   5.105   2.781  1.1838  0.4083  0.2323
   32LY0     CA  618   6.027   4.908   2.814 -0.9170 -0.4938 -0.1567
   32LY0     HA  619   5.975   4.864   2.899 -1.1822 -2.3566 -1.2182
   32LY0     CB  620   6.152   4.815   2.805 -0.5242 -0.8114  0.2735
   32LY0    HB1  621   6.231   4.869   2.754 -1.5102 -0.8082 -1.3053
   32LY0    HB2  622   6.125   4.724   2.752 -0.3375 -0.2399 -0.8339
   32LY0     CG  623   6.209   4.776   2.940  0.9546 -0.0285 -0.1025
   32LY0    HG1  624   6.129   4.732   2.999  1.2590 -1.5627 -0.7943
   32LY0    HG2  625   6.253   4.865   2.985  0.2704 -0.9177  2.5048
   32LY0     CD  626   6.312   4.667   2.918  0.4763 -0.1066  0.5140
   32LY0    HD1  627   6.407   4.714   2.893  1.3784 -1.0053  2.0970
   32LY0    HD2  628   6.274   4.599   2.842 -0.2671  0.3610  0.4597
   32LY0     CE  629   6.345   4.584   3.043 -0.0406 -0.3027 -0.0818
   32LY0    HE1  630   6.259   4.539   3.094  1.4357 -2.2228  0.8367
   32LY0    HE2  631   6.386   4.649   3.120 -0.6924 -1.2868  1.1544
   32LY0     NZ  632   6.437   4.476   3.017  0.3119 -0.1005 -0.0101
   32LY0    HZ1  633   6.525   4.507   2.979  0.6350 -0.0911  0.7320
   32LY0    HZ2  634   6.445   4.409   3.092 -0.4937 -0.9747 -0.6822
   32LY0    HZ3  635   6.392   4.424   2.943 -0.1879 -0.6334  0.6503
   32LY0      C  636   5.946   4.892   2.682 -0.1474 -0.7138 -0.5308
   32LY0      O  637   5.979   4.944   2.573  0.5474 -0.1929 -0.3516
   33LER      N  638   5.847   4.800   2.677 -0.8104 -0.1929 -0.3959
   33LER      H  639   5.851   4.732   2.753  0.3933  0.6377  0.3219
   33LER     CA  640   5.750   4.768   2.567  0.2762  0.1252  0.2135
   33LER     HA  641   5.718   4.864   2.527 -0.7257  0.5683  2.0090
   33LER     CB  642   5.616   4.702   2.614  0.2611  0.2024  0.5654
   33LER    HB1  643   5.639   4.607   2.662  0.5756  0.5697  1.1543
   33LER    HB2  644   5.550   4.685   2.529  0.2085 -2.4791  1.0594
   33LER     CG  645   5.534   4.793   2.717  0.1019  0.9284 -0.2253
   33LER     HG  646   5.580   4.805   2.815 -0.3577 -3.3458  0.7145
   33LER    CD1  647   5.482   4.915   2.647 -0.0394 -0.2076 -0.3430
   33LER   HD11  648   5.563   4.987   2.636  0.3272 -0.3265  1.3508
   33LER   HD12  649   5.440   4.899   2.548 -0.6225  1.5982 -0.4329
   33LER   HD13  650   5.407   4.962   2.712  0.6664  1.5424 -0.7287
   33LER    CD2  651   5.428   4.694   2.766 -0.4430  0.3523  0.9654
   33LER   HD21  652   5.361   4.755   2.827 -1.3530 -0.1169  0.4525
   33LER   HD22  653   5.380   4.645   2.682  0.3296  0.1033  0.6630
   33LER   HD23  654   5.480   4.620   2.826 -1.4060  0.1245  1.5485
   33LER      C  655   5.835   4.686   2.469 -0.4930 -0.1301  0.1405
   33LER      O  656   5.893   4.586   2.505  0.5338 -0.4099  0.4340
   34LY0      N  657   6.607   5.527   2.198  0.2619 -0.9692 -0.3859
   34LY0     H1  658   6.654   5.616   2.205  0.4685 -0.8734 -2.3509
   34LY0     H2  659   6.675   5.453   2.190  1.7460  0.0061  2.2581
   34LY0     H3  660   6.567   5.491   2.283 -0.3902 -0.1431 -0.3272
   34LY0     CA  661   6.507   5.532   2.093  0.8402 -0.0225  0.0815
   34LY0     HA  662   6.563   5.570   2.007  0.9359  1.5023  0.7709
   34LY0     CB  663   6.386   5.619   2.126 -0.1585 -0.8400  0.0318
   34LY0    HB1  664   6.422   5.719   2.153  0.8963 -0.9332 -0.9467
   34LY0    HB2  665   6.327   5.577   2.207  1.7131 -0.7172  1.5476
   34LY0     CG  666   6.293   5.631   2.003 -0.9618 -0.2062 -0.4854
   34LY0    HG1  667   6.246   5.536   1.980 -3.1221 -0.0833  2.8621
   34LY0    HG2  668   6.350   5.665   1.916 -1.0748 -0.6937 -0.7548
   34LY0     CD  669   6.169   5.724   2.022  0.0201  0.3449  0.7151
   34LY0    HD1  670   6.205   5.825   2.046  0.1023  0.5884 -0.3527
   34LY0    HD2  671   6.116   5.680   2.106  0.9064  1.3645  1.8516
   34LY0     CE  672   6.087   5.746   1.888  0.6093 -0.0962 -0.2701
   34LY0    HE1  673   6.155   5.775   1.808  0.3241  2.0452  0.2093
   34LY0    HE2  674   6.012   5.821   1.914  1.1426 -0.3818  2.3942
   34LY0     NZ  675   6.010   5.628   1.839  0.1259  0.3208  0.4854
   34LY0    HZ1  676   5.951   5.581   1.906  0.2763  0.3800  0.6585
   34LY0    HZ2  677   5.959   5.664   1.758  0.3692 -0.7447 -0.1587
   34LY0    HZ3  678   6.078   5.564   1.803 -1.2701  0.0784 -1.9787
   34LY0      C  679   6.462   5.380   2.073 -0.0623  0.0491  0.4130
   34LY0      O  680   6.443   5.303   2.167 -0.1494  0.7384  0.0710
   35LER      N  681   6.446   5.337   1.947 -0.6050  0.3776  0.6268
   35LER      H  682   6.472   5.392   1.865 -0.8097 -0.4865 -0.0305
   35LER     CA  683   6.389   5.212   1.912 -0.9066  0.3871 -0.1710
   35LER     HA  684   6.458   5.130   1.931  0.3228  0.9157 -2.0448
   35LER     CB  685   6.357   5.222   1.764 -0.5719 -0.4862  0.1940
   35LER    HB1  686   6.451   5.234   1.709  0.5694 -1.6944  1.7934
   35LER    HB2  687   6.294   5.307   1.740  1.3740  0.7011 -0.9909
   35LER     CG  688   6.286   5.098   1.698  0.2580 -0.2662 -0.5265
   35LER     HG  689   6.183   5.085   1.732  0.0890 -0.2792 -1.0420
   35LER    CD1  690   6.270   5.108   1.543  0.5815 -0.3396 -0.5198
   35LER   HD11  691   6.208   5.193   1.515  0.2505 -0.1310  0.7967
   35LER   HD12  692   6.368   5.101   1.495  0.4498 -2.7491 -0.5765
   35LER   HD13  693   6.213   5.020   1.512 -1.0755  0.1464  0.9815
   35LER    CD2  694   6.363   4.972   1.730 -0.5215 -0.0073 -0.1470
   35LER   HD21  695   6.469   4.986   1.705  0.5804 -0.7459  3.5106
   35LER   HD22  696   6.369   4.964   1.838  0.4430  2.2847  0.0360
   35LER   HD23  697   6.327   4.878   1.688 -0.1552  0.1219 -0.7647
   35LER      C  698   6.260   5.184   1.992  0.6820  0.0300  0.4461
   35LER      O  699   6.164   5.260   1.976 -0.0289 -0.4540 -0.3067
   36LYR      N  700   6.252   5.090   2.080 -0.1732  0.5711 -0.3982
   36LYR      H  701   6.335   5.036   2.097 -0.8080  0.2993  2.5046
   36LYR     CA  702   6.122   5.039   2.140 -0.1068 -0.4622  0.2086
   36LYR     HA  703   6.074   5.131   2.173 -0.4282 -0.5140 -0.1061
   36LYR     CB  704   6.144   4.953   2.263 -0.6033  0.3997  0.4938
   36LYR    HB1  705   6.045   4.932   2.302  0.1869 -1.2628  1.7262
   36LYR    HB2  706   6.207   5.013   2.329  0.0606  1.0761 -0.7291
   36LYR     CG  707   6.239   4.833   2.231  0.1814  0.6041  0.0634
   36LYR    HG1  708   6.315   4.860   2.157  2.7398 -1.8266  1.6185
   36LYR    HG2  709   6.179   4.751   2.194 -3.2097  2.2703  1.4493
   36LYR     CD  710   6.331   4.786   2.353  0.2102  0.5859  0.3543
   36LYR    HD1  711   6.398   4.869   2.373 -0.6470  1.5762 -0.7545
   36LYR    HD2  712   6.397   4.709   2.312  0.8111  1.4575 -0.3644
   36LYR     CE  713   6.252   4.743   2.479 -0.1950 -0.7571  0.6584
   36LYR    HE1  714   6.178   4.824   2.486  0.6879  0.1341 -0.0157
   36LYR    HE2  715   6.325   4.747   2.559  0.1861  0.0099  0.2755
   36LYR     NZ  716   6.201   4.607   2.474  0.6324 -0.4590  0.0596
   36LYR    HZ1  717   6.101   4.591   2.475  0.2617  1.5892 -0.2753
   36LYR      C  718   6.040   4.965   2.032  0.0376 -0.2587 -0.0424
   36LYR      O  719   6.092   4.882   1.964 -0.1586 -0.1827 -0.2825
   37LY0      N  720   5.913   5.007   2.026 -0.1123  0.3280  0.1117
   37LY0      H  721   5.887   5.073   2.097  0.5729 -0.8045  1.4698
   37LY0     CA  722   5.809   4.969   1.929 -0.9323  0.2180  0.6611
   37LY0     HA  723   5.845   4.889   1.865 -0.6686  1.4434 -0.7822
   37LY0     CB  724   5.787   5.077   1.825  0.3249 -0.2146  0.1344
   37LY0    HB1  725   5.731   5.150   1.882  0.2473 -0.1160 -0.0647
   37LY0    HB2  726   5.723   5.041   1.744  0.3208 -2.5270  1.0859
   37LY0     CG  727   5.907   5.154   1.770  0.4666  0.6818 -0.6126
   37LY0    HG1  728   5.984   5.096   1.719 -0.6381 -0.0491 -1.5008
   37LY0    HG2  729   5.954   5.211   1.850  0.5511 -1.5541  0.9973
   37LY0     CD  730   5.863   5.250   1.660 -0.0307  0.3564  0.3817
   37LY0    HD1  731   5.841   5.191   1.571  1.2071  1.1402 -0.4793
   37LY0    HD2  732   5.948   5.313   1.633  0.1888  1.1331  2.7108
   37LY0     CE  733   5.747   5.341   1.700 -0.1025 -0.0945 -0.5329
   37LY0    HE1  734   5.757   5.374   1.803 -1.4156 -1.8808  0.2252
   37LY0    HE2  735   5.668   5.267   1.690 -0.2902  0.0281  0.0578
   37LY0     NZ  736   5.725   5.454   1.608  0.8863  0.5462  0.4245
   37LY0    HZ1  737   5.800   5.522   1.602 -1.8636  3.7343 -0.6692
   37LY0    HZ2  738   5.715   5.414   1.516  4.3632  1.8674 -0.7261
   37LY0    HZ3  739   5.639   5.505   1.616 -0.1564 -0.9841 -0.5157
   37LY0      C  740   5.674   4.922   1.984 -0.7131  0.4737 -0.3543
   37LY0      O  741   5.615   4.826   1.930 -0.8294  0.1059  0.0560
   38LER      N  742   5.620   4.997   2.084 -1.1925 -0.7006 -0.3881
   38LER      H  743   5.668   5.082   2.111  2.4674 -2.8601  0.5486
   38LER     CA  744   5.490   4.968   2.152  0.2373  0.5603 -0.0686
   38LER     HA  745   5.413   4.950   2.076 -0.9313  1.5495  0.8435
   38LER     CB  746   5.449   5.082   2.251  0.3766  0.5698  0.3941
   38LER    HB1  747   5.527   5.083   2.326 -1.3859 -0.2376  2.3317
   38LER    HB2  748   5.364   5.041   2.306 -0.3446 -2.2741 -2.5320
   38LER     CG  749   5.411   5.223   2.200  0.2027 -0.8367 -0.0114
   38LER     HG  750   5.371   5.284   2.281  0.9447  1.1844 -1.0961
   38LER    CD1  751   5.509   5.303   2.119 -0.1896 -0.2239  0.5501
   38LER   HD11  752   5.547   5.262   2.026 -0.8050  1.3456 -0.4315
   38LER   HD12  753   5.463   5.399   2.094 -1.0418 -0.6431  0.4940
   38LER   HD13  754   5.595   5.317   2.185  0.0128  2.5212 -0.1610
   38LER    CD2  755   5.289   5.207   2.105  0.9180  0.5587 -0.2328
   38LER   HD21  756   5.306   5.118   2.045  0.1753 -1.7439  2.7600
   38LER   HD22  757   5.200   5.195   2.167  2.9260 -0.4883  2.6277
   38LER   HD23  758   5.254   5.298   2.056 -0.9199 -0.1266 -0.2778
   38LER      C  759   5.499   4.834   2.223  0.4381 -0.4945 -0.1379
   38LER      O  760   5.601   4.801   2.279  0.3145  0.1207 -0.0277
   39LY0      N  761   6.393   4.069   2.829  0.0566  0.4613 -0.9211
   39LY0     H1  762   6.294   4.077   2.844  0.2333  1.0927  0.0357
   39LY0     H2  763   6.448   4.081   2.913  0.0221  1.6447 -1.0454
   39LY0     H3  764   6.412   3.976   2.796  3.4520  0.8514 -0.4673
   39LY0     CA  765   6.445   4.145   2.717  0.4663 -0.2961  0.8482
   39LY0     HA  766   6.455   4.079   2.631 -1.3657 -0.7390  0.9411
   39LY0     CB  767   6.583   4.215   2.744 -0.2125  0.1709  0.2117
   39LY0    HB1  768   6.583   4.288   2.825 -0.4228  0.5583 -0.1342
   39LY0    HB2  769   6.610   4.267   2.652 -0.8311 -1.2175 -0.7844
   39LY0     CG  770   6.688   4.112   2.763 -0.2502  0.3172 -0.3160
   39LY0    HG1  771   6.667   4.058   2.856  0.8921  4.4034  2.6118
   39LY0    HG2  772   6.785   4.159   2.780 -0.7374  0.5010  2.4303
   39LY0     CD  773   6.705   4.011   2.650 -0.0906 -0.4207  0.2902
   39LY0    HD1  774   6.612   3.974   2.607 -0.5087  0.4302  0.4583
   39LY0    HD2  775   6.760   3.927   2.694  0.8413  1.0010  1.9219
   39LY0     CE  776   6.782   4.056   2.521  0.1110  0.4627 -0.1706
   39LY0    HE1  777   6.717   4.118   2.459  1.0095  1.2292 -0.3518
   39LY0    HE2  778   6.802   3.959   2.475  0.0827  0.2168  0.3292
   39LY0     NZ  779   6.904   4.134   2.540  0.0159  0.2752 -0.3731
   39LY0    HZ1  780   6.948   4.155   2.452  1.8338 -0.7058  0.2484
   39LY0    HZ2  781   6.873   4.219   2.587  1.3062  0.8654 -0.5374
   39LY0    HZ3  782   6.973   4.096   2.603  0.8570  0.3062 -1.2579
   39LY0      C  783   6.350   4.253   2.685  0.7943 -0.2827 -0.2077
   39LY0      O  784   6.308   4.330   2.772 -0.4274  0.0010 -0.3903
   40LER      N  785   6.305   4.262   2.559  0.1122 -0.2694 -0.2996
   40LER      H  786   6.331   4.198   2.485 -0.6742  1.1667 -1.8779
   40LER     CA  787   6.212   4.366   2.517 -0.5036 -0.3214  0.4272
   40LER     HA  788   6.139   4.376   2.598  0.6529  2.2935  1.2187
   40LER     CB  789   6.149   4.335   2.382 -0.3297 -0.3768  0.3670
   40LER    HB1  790   6.233   4.327   2.314  0.1955  0.9513  0.8238
   40LER    HB2  791   6.077   4.415   2.361  0.0686 -0.2785 -0.7016
   40LER     CG  792   6.072   4.206   2.372  0.2279 -0.4842  0.1716
   40LER     HG  793   6.132   4.119   2.401 -1.5313 -1.0718  2.3859
   40LER    CD1  794   5.955   4.217   2.472 -0.3433 -0.2361  0.1491
   40LER   HD11  795   5.876   4.141   2.467 -1.0189  0.4362  0.4816
   40LER   HD12  796   5.994   4.217   2.574 -1.7770  1.3080  0.7512
   40LER   HD13  797   5.904   4.313   2.470 -2.3054 -1.2261 -0.5621
   40LER    CD2  798   6.012   4.189   2.234  0.6916  0.0654  0.6914
   40LER   HD21  799   5.936   4.261   2.205  1.9064  1.4449  0.8423
   40LER   HD22  800   6.095   4.191   2.164  0.1183 -0.9106 -0.0379
   40LER   HD23  801   5.958   4.095   2.222  0.3628  0.6332 -4.0587
   40LER      C  802   6.281   4.504   2.507 -0.4174  0.4479  0.0211
   40LER      O  803   6.405   4.510   2.503  0.4359 -0.5173 -0.0671
   41U      O5'  804   7.982   7.906   1.212 -0.9952 -0.2098 -0.1873
   41U      H5T  805   8.012   7.932   1.299  0.8762 -0.9246 -0.5804
   41U      C5'  806   7.925   8.011   1.151  0.7077 -0.0907 -0.4322
   41U     H5'1  807   7.998   8.089   1.130  2.2342 -0.7351  2.0817
   41U     H5'2  808   7.873   8.057   1.235  0.6637 -1.1374  0.1340
   41U      C4'  809   7.819   7.970   1.043 -0.2341 -0.5581 -0.2329
   41U      H4'  810   7.788   8.057   0.985 -0.0030  1.1135  2.0192
   41U      O4'  811   7.869   7.886   0.942 -1.0008 -0.4219 -0.0421
   41U      C1'  812   7.759   7.804   0.900  0.1513 -0.6206  0.7289
   41U      H1'  813   7.741   7.820   0.794  4.4185 -3.8060 -0.7610
   41U       N1  814   7.789   7.659   0.915 -0.8202 -0.1327 -0.5787
   41U       C6  815   7.882   7.620   1.013 -0.1021 -0.3396  0.1711
   41U       H6  816   7.929   7.693   1.077  1.0255 -0.2955 -0.6880
   41U       C5  817   7.904   7.489   1.029 -0.0906  0.0115 -0.1123
   41U       H5  818   7.971   7.452   1.105 -1.0696 -0.5725  0.4870
   41U       C4  819   7.829   7.390   0.954 -0.2257 -0.1260  0.3508
   41U       O4  820   7.834   7.268   0.983  0.6063  0.0265 -0.1270
   41U       N3  821   7.731   7.435   0.869  0.7332  0.0257 -0.0939
   41U       H3  822   7.674   7.372   0.815  0.3262  0.4110 -0.1170
   41U       C2  823   7.714   7.565   0.836 -0.4427 -0.2284  0.4562
   41U       O2  824   7.627   7.601   0.755 -0.2503 -0.7040  0.3333
   41U      C3'  825   7.700   7.900   1.105 -0.6735  0.5028 -0.9747
   41U      H3'  826   7.746   7.817   1.159 -1.1806 -0.1388 -1.5069
   41U      C2'  827   7.633   7.840   0.981 -0.7363 -0.1322  0.0751
   41U     H2'1  828   7.571   7.754   1.009  1.3089 -0.9902  2.2621
   41U      O2'  829   7.550   7.946   0.918 -0.4446 -0.3948 -0.3553
   41U     HO'2  830   7.467   7.953   0.965 -0.2731 -1.8111  0.2108
   41U      O3'  831   7.618   7.982   1.194 -0.5944 -0.7356  0.0979
   42U        P  832   7.529   7.904   1.304 -0.0534  0.0933  0.7385
   42U      O1P  833   7.463   7.998   1.398  0.4221 -0.0082  0.1944
   42U      O2P  834   7.617   7.805   1.365 -0.4284  0.3030  0.7984
   42U      O5'  835   7.414   7.823   1.238  0.5850  0.4770 -0.6386
   42U      C5'  836   7.308   7.889   1.171  0.1220  0.3354 -0.3080
   42U     H5'1  837   7.343   7.971   1.108 -0.6128  1.2492  0.4522
   42U     H5'2  838   7.232   7.931   1.237  0.7384  0.1222  0.5519
   42U      C4'  839   7.240   7.787   1.072  0.5225 -0.6321 -0.5175
   42U      H4'  840   7.178   7.849   1.007 -1.9379 -0.4472  1.8492
   42U      O4'  841   7.333   7.716   1.001 -0.1477 -0.1190  0.0857
   42U      C1'  842   7.266   7.589   0.977 -0.1973 -0.0911  0.4267
   42U      H1'  843   7.252   7.581   0.870 -0.1077  0.4080  0.3745
   42U       N1  844   7.341   7.471   1.015 -0.1355 -0.3225 -0.5078
   42U       C6  845   7.418   7.476   1.126  0.3021 -0.5902 -0.6777
   42U       H6  846   7.419   7.570   1.178 -2.5768 -0.7324 -0.1607
   42U       C5  847   7.486   7.369   1.172  0.1063  0.1531  0.0287
   42U       H5  848   7.548   7.365   1.260 -0.4811 -1.1859  0.4147
   42U       C4  849   7.462   7.240   1.110  0.0294 -0.1180  0.1681
   42U       O4  850   7.510   7.131   1.139 -0.0745  0.1323 -0.5563
   42U       N3  851   7.385   7.243   0.998  0.0317  0.2992  0.2632
   42U       H3  852   7.382   7.155   0.948  2.5537  0.7908 -0.8680
   42U       C2  853   7.319   7.347   0.948  0.2086 -0.4373  0.3860
   42U       O2  854   7.241   7.330   0.855  0.4333  0.0188  0.3865
   42U      C3'  855   7.155   7.692   1.159 -0.5013 -0.7800 -0.3077
   42U      H3'  856   7.217   7.662   1.244 -1.6562 -0.0465  0.8212
   42U      C2'  857   7.138   7.578   1.055  0.6494  0.2902  0.4796
   42U     H2'1  858   7.128   7.482   1.105 -2.1313 -0.1841 -0.7876
   42U      O2'  859   7.033   7.585   0.958 -0.2175  0.0939 -0.0220
   42U     HO'2  860   6.958   7.559   1.012  1.0036 -1.4593  1.0234
   42U      O3'  861   7.046   7.757   1.209  0.5534  0.1384 -0.5220
   43A        P  862   6.935   7.672   1.279 -0.3007 -0.0871  0.1159
   43A      O1P  863   6.830   7.761   1.321  0.0231 -0.1087 -0.2565
   43A      O2P  864   6.999   7.592   1.385  0.2554  0.4493  0.2496
   43A      O5'  865   6.867   7.569   1.166 -0.0017  0.7634 -0.0477
   43A      C5'  866   6.745   7.600   1.099 -0.7703  0.1401  0.0823
   43A     H5'1  867   6.754   7.680   1.026  0.2679  1.0679  1.1707
   43A     H5'2  868   6.670   7.624   1.174 -0.6795  0.8274 -0.0375
   43A      C4'  869   6.696   7.467   1.031  0.3550 -0.4373  1.3784
   43A      H4'  870   6.619   7.487   0.956 -0.2049 -3.1091  1.1628
   43A      O4'  871   6.801   7.408   0.969 -0.1293  0.2343 -0.0542
   43A      C1'  872   6.791   7.269   0.970  0.1655  0.0339 -0.0402
   43A      H1'  873   6.793   7.224   0.871  0.8728 -0.1447  0.0463
   43A       N9  874   6.899   7.203   1.047 -0.0164  0.1515 -0.5474
   43A       C8  875   6.977   7.253   1.149  0.2155 -0.3970 -0.1007
   43A       H8  876   6.968   7.350   1.197 -1.7155 -0.9328  0.7416
   43A       N7  877   7.061   7.167   1.197 -0.0532  0.4996 -0.4635
   43A       C5  878   7.050   7.056   1.111  0.1984 -0.8960 -0.2820
   43A       C6  879   7.107   6.930   1.109  0.2488 -0.3006  0.2724
   43A       N6  880   7.207   6.893   1.184 -0.2090  0.1955 -0.0242
   43A      H61  881   7.240   6.945   1.264  0.7926  2.5343 -1.8135
   43A      H62  882   7.245   6.801   1.171 -0.8824 -0.0989  0.0725
   43A       N1  883   7.053   6.840   1.025 -0.0862 -0.5232 -0.3040
   43A       C2  884   6.950   6.872   0.945  0.6465 -0.2934 -1.5482
   43A       H2  885   6.904   6.796   0.883 -0.4116 -1.6823  0.8039
   43A       N3  886   6.888   6.988   0.943  0.2978 -0.3567 -0.9642
   43A       C4  887   6.950   7.081   1.021  0.7401 -0.6589  0.1983
   43A      C3'  888   6.631   7.368   1.118 -0.0919 -0.3352 -0.3722
   43A      H3'  889   6.693   7.361   1.208 -1.6994  0.6746  0.8583
   43A      C2'  890   6.660   7.241   1.033  0.4103 -0.0744  0.4039
   43A     H2'1  891   6.678   7.161   1.104 -2.1703 -2.6025 -1.5440
   43A      O2'  892   6.574   7.219   0.923  0.1051 -0.8503 -0.2853
   43A     HO'2  893   6.542   7.129   0.919 -0.2874 -0.6765 -1.5642
   43A      O3'  894   6.496   7.392   1.153 -0.6684  1.4679  0.5798
   44A        P  895   6.431   7.317   1.281  0.0417  0.1086  0.3136
   44A      O1P  896   6.294   7.363   1.317  0.3450  0.5339 -0.4085
   44A      O2P  897   6.530   7.295   1.383  0.1827 -0.4622  0.2514
   44A      O5'  898   6.414   7.173   1.226  0.1319 -0.2614 -0.1210
   44A      C5'  899   6.328   7.150   1.114  0.2861 -0.0312 -0.1643
   44A     H5'1  900   6.364   7.209   1.030 -0.4307 -0.4494 -0.7766
   44A     H5'2  901   6.225   7.174   1.141  0.7562  0.5988  1.1541
   44A      C4'  902   6.344   7.003   1.080  0.3280 -0.5866 -0.4524
   44A      H4'  903   6.283   6.972   0.995 -0.9287 -3.1810  1.2572
   44A      O4'  904   6.480   6.970   1.044  0.3323 -0.6233 -0.1735
   44A      C1'  905   6.511   6.835   1.083 -0.4688 -0.7061 -0.3406
   44A      H1'  906   6.529   6.771   0.996 -0.5488 -4.1620  2.0032
   44A       N9  907   6.630   6.838   1.171 -0.0585 -0.3596 -0.4988
   44A       C8  908   6.684   6.934   1.256  0.1074 -0.7907  0.0118
   44A       H8  909   6.629   7.027   1.257 -1.6190 -1.6027 -3.5715
   44A       N7  910   6.792   6.908   1.319 -0.1685  0.5003  0.3184
   44A       C5  911   6.816   6.773   1.281  0.3494  0.2672 -0.2684
   44A       C6  912   6.909   6.675   1.323  0.6078 -0.4249 -0.4824
   44A       N6  913   7.011   6.697   1.401  0.6454  0.7137 -0.1424
   44A      H61  914   7.030   6.782   1.452  0.7522  0.9038 -0.4923
   44A      H62  915   7.069   6.618   1.426 -1.8369 -0.4698  2.4438
   44A       N1  916   6.885   6.549   1.287 -0.3655 -0.0108 -0.2797
   44A       C2  917   6.795   6.522   1.198  0.6219 -0.1226  0.1064
   44A       H2  918   6.790   6.418   1.169 -1.0078  0.1567 -0.7149
   44A       N3  919   6.706   6.610   1.139 -0.3001  0.2495  0.1531
   44A       C4  920   6.719   6.731   1.196 -0.0428  0.1911  0.5439
   44A      C3'  921   6.300   6.912   1.194 -0.2991  0.6705  0.8115
   44A      H3'  922   6.336   6.957   1.286 -0.2926 -0.2518  1.2754
   44A      C2'  923   6.387   6.782   1.160 -0.1889  0.5706  0.2065
   44A     H2'1  924   6.420   6.722   1.245 -0.5685 -1.1815 -0.8408
   44A      O2'  925   6.334   6.689   1.062  0.4913  0.2405 -0.0342
   44A     HO'2  926   6.327   6.608   1.114  2.5446  1.5800  2.5521
   44A      O3'  927   6.162   6.875   1.188  0.2367  0.2279 -0.8312
   45U        P  928   6.085   6.827   1.316 -0.2808 -0.2140  0.3287
   45U      O1P  929   5.946   6.796   1.281 -0.6947 -0.0447  0.2911
   45U      O2P  930   6.103   6.934   1.413 -0.2365 -0.2290 -0.2054
   45U      O5'  931   6.156   6.701   1.376 -0.2427  0.1116 -0.5964
   45U      C5'  932   6.129   6.575   1.314 -1.1591 -0.3820 -0.7613
   45U     H5'1  933   6.145   6.579   1.206  1.2757 -3.4447 -0.6602
   45U     H5'2  934   6.024   6.549   1.328 -0.9864 -1.1272 -0.7951
   45U      C4'  935   6.214   6.462   1.372  0.5383 -0.2212  0.2384
   45U      H4'  936   6.177   6.373   1.322  0.7789  0.9181 -2.1103
   45U      O4'  937   6.348   6.486   1.341  0.6565 -0.5233  0.0352
   45U      C1'  938   6.433   6.417   1.436  0.2410 -1.1536 -0.4581
   45U      H1'  939   6.479   6.331   1.388 -2.3543 -1.0516 -3.3821
   45U       N1  940   6.535   6.511   1.502 -0.1046 -0.0259  0.1459
   45U       C6  941   6.524   6.643   1.496  0.2867  0.3759 -0.1292
   45U       H6  942   6.436   6.692   1.456  1.4296  1.3831 -1.5489
   45U       C5  943   6.621   6.730   1.545 -0.0571  0.1677 -0.6738
   45U       H5  944   6.618   6.838   1.548  0.6743  0.1829  0.0523
   45U       C4  945   6.742   6.686   1.604 -0.1597 -0.3612 -0.9171
   45U       O4  946   6.834   6.748   1.653 -0.2172 -0.0168 -0.4117
   45U       N3  947   6.745   6.543   1.609  0.0868 -0.0948 -0.0011
   45U       H3  948   6.832   6.505   1.644 -0.0015  0.7217  1.1635
   45U       C2  949   6.654   6.456   1.554  0.1977 -0.7396 -0.0620
   45U       O2  950   6.686   6.342   1.538 -0.5028  0.2362 -0.4287
   45U      C3'  951   6.206   6.457   1.520  0.4164  0.2453  0.9378
   45U      H3'  952   6.216   6.554   1.568  0.5457 -0.5502  2.5931
   45U      C2'  953   6.332   6.376   1.547 -0.3031 -0.1162  0.2939
   45U     H2'1  954   6.361   6.406   1.648  0.1571  0.2588  0.0560
   45U      O2'  955   6.324   6.232   1.554  0.3771 -0.1319  0.0232
   45U     HO'2  956   6.269   6.212   1.630  0.3658 -0.1979 -0.0025
   45U      O3'  957   6.087   6.382   1.547 -0.2644  0.1901 -0.9979
   46U        P  958   6.043   6.373   1.698 -0.1125  0.0530 -0.4046
   46U      O1P  959   5.907   6.321   1.683 -0.2318  0.0977 -0.4269
   46U      O2P  960   6.053   6.511   1.744  0.1765  0.0169  0.9414
   46U      O5'  961   6.131   6.286   1.787  0.3456 -0.1043  0.1389
   46U      C5'  962   6.126   6.146   1.777 -0.2444 -0.3840  0.3088
   46U     H5'1  963   6.148   6.125   1.672 -0.9542 -0.0287  0.0841
   46U     H5'2  964   6.029   6.106   1.807 -0.2324 -1.1200 -0.5841
   46U      C4'  965   6.237   6.100   1.870 -0.0124 -0.2154  0.1088
   46U      H4'  966   6.215   5.994   1.882  1.4434 -0.4916  0.5108
   46U      O4'  967   6.362   6.143   1.823 -0.2416 -0.2102  0.4588
   46U      C1'  968   6.454   6.151   1.929 -0.0794 -0.2211  0.1359
   46U      H1'  969   6.535   6.079   1.915  0.2629 -0.0561  1.1648
   46U       N1  970   6.522   6.285   1.939  0.3476 -0.7080 -0.9802
   46U       C6  971   6.458   6.403   1.907 -0.3468 -0.0451 -0.1140
   46U       H6  972   6.362   6.393   1.856 -0.1727 -0.6111 -0.3401
   46U       C5  973   6.516   6.527   1.913  0.7597 -0.5199 -0.6106
   46U       H5  974   6.468   6.617   1.880  1.1426 -0.1731 -0.2322
   46U       C4  975   6.653   6.540   1.956 -0.0703  0.6383  0.3732
   46U       O4  976   6.720   6.643   1.973  0.0565 -0.2809 -0.5826
   46U       N3  977   6.710   6.422   1.993  0.1978  0.2555 -0.3436
   46U       H3  978   6.797   6.425   2.044  0.0118 -0.6806  0.0460
   46U       C2  979   6.652   6.298   1.988  0.2431  0.4538  0.5328
   46U       O2  980   6.713   6.203   2.035  0.5686 -0.1215 -0.7781
   46U      C3'  981   6.230   6.149   2.016 -0.3672  0.1746  1.0141
   46U      H3'  982   6.222   6.257   2.014  1.7468  0.3966 -1.9519
   46U      C2'  983   6.377   6.129   2.058 -0.2253 -0.4959  0.0247
   46U     H2'1  984   6.395   6.203   2.136  2.1749 -0.7536 -0.2093
   46U      O2'  985   6.411   5.995   2.086 -0.2724  0.1704 -0.2685
   46U     HO'2  986   6.406   5.974   2.180  0.3805 -2.3918 -0.7244
   46U      O3'  987   6.143   6.080   2.102 -0.9641 -0.0922  0.1489
   47A        P  988   6.129   6.115   2.263  0.0820 -0.3472  0.1222
   47A      O1P  989   6.009   6.044   2.307 -0.3451 -0.4169  0.4154
   47A      O2P  990   6.134   6.264   2.268  0.1133  0.1563 -0.3154
   47A      O5'  991   6.261   6.071   2.333  0.0684 -0.3764 -0.4841
   47A      C5'  992   6.270   5.937   2.372 -0.3741  0.1465  0.0940
   47A     H5'1  993   6.273   5.866   2.289  1.6374  0.9575 -0.6001
   47A     H5'2  994   6.210   5.906   2.457 -1.5470  0.2373 -0.6798
   47A      C4'  995   6.417   5.910   2.427  0.2512 -1.1395  0.2094
   47A      H4'  996   6.440   5.804   2.417  1.6442 -0.7791 -0.6366
   47A      O4'  997   6.507   5.982   2.342  0.1693  0.5019 -0.2177
   47A      C1'  998   6.611   6.041   2.411  0.3330  0.8879 -0.9147
   47A      H1'  999   6.706   5.992   2.392 -0.3745 -0.9571  0.0532
   47A       N9 1000   6.622   6.189   2.393 -0.0621  0.3609 -0.2131
   47A       C8 1001   6.529   6.279   2.342  0.1348 -0.0281 -0.2876
   47A       H8 1002   6.429   6.254   2.310 -0.4180  0.0804  1.2437
   47A       N7 1003   6.572   6.401   2.334 -0.1205 -0.1321  0.2028
   47A       C5 1004   6.706   6.394   2.368 -0.4987  0.6799  0.3123
   47A       C6 1005   6.814   6.487   2.377  0.3663 -0.7012  0.9001
   47A       N6 1006   6.809   6.612   2.346 -0.1369 -0.5864 -0.4024
   47A      H61 1007   6.717   6.655   2.345 -0.2868 -0.8073 -3.1077
   47A      H62 1008   6.889   6.668   2.373 -2.2331  1.8203  1.4310
   47A       N1 1009   6.930   6.451   2.427 -0.7232 -0.1466 -0.3938
   47A       C2 1010   6.942   6.324   2.454 -0.2193  0.1176 -0.0087
   47A       H2 1011   7.039   6.295   2.490  0.2491  1.4250 -0.1453
   47A       N3 1012   6.856   6.224   2.450 -0.1782  0.1725  0.0408
   47A       C4 1013   6.733   6.267   2.409 -0.2971  0.1929 -0.5772
   47A      C3' 1014   6.437   5.971   2.567  0.3315 -0.2287  0.0800
   47A      H3' 1015   6.381   6.063   2.581  1.0378  0.5667 -1.9762
   47A      C2' 1016   6.590   6.009   2.563  0.6124  0.4237  0.6475
   47A     H2'1 1017   6.602   6.101   2.621  3.9045  0.1482  0.5803
   47A      O2' 1018   6.674   5.902   2.612 -0.3008 -0.1001  0.0247
   47A     HO'2 1019   6.727   5.944   2.681 -0.2835  0.9246 -0.5838
   47A      O3' 1020   6.391   5.881   2.665 -0.0935  0.1139  0.6744
   48U        P 1021   6.356   5.917   2.812  0.0317  0.2097  0.1299
   48U      O1P 1022   6.302   5.800   2.883  0.5035 -0.5680 -0.0814
   48U      O2P 1023   6.276   6.034   2.797  0.7886  0.0332 -0.8732
   48U      O5' 1024   6.483   5.964   2.890 -0.1093 -0.2942 -0.2937
   48U      C5' 1025   6.596   5.883   2.925 -0.2684  0.9484  0.6696
   48U     H5'1 1026   6.625   5.812   2.848 -1.0019  0.4346  0.8601
   48U     H5'2 1027   6.561   5.825   3.011  0.3259 -0.4832 -0.0321
   48U      C4' 1028   6.716   5.968   2.957  0.6145 -0.7188  0.2078
   48U      H4' 1029   6.802   5.908   2.988  2.0351  0.0570 -1.9979
   48U      O4' 1030   6.763   6.047   2.847 -0.6188  0.4421 -0.9389
   48U      C1' 1031   6.801   6.174   2.880  0.4435  1.0093 -0.5815
   48U      H1' 1032   6.908   6.183   2.859  0.4867 -0.5303 -1.1529
   48U       N1 1033   6.741   6.287   2.810  0.3211 -0.2574  0.1954
   48U       C6 1034   6.604   6.294   2.792  0.3080  0.7333  0.2455
   48U       H6 1035   6.548   6.210   2.830  0.8525  0.8968  1.4565
   48U       C5 1036   6.547   6.406   2.746  0.7514  0.0273 -1.0325
   48U       H5 1037   6.440   6.411   2.740  0.5271 -2.5718 -0.1415
   48U       C4 1038   6.626   6.524   2.705 -0.2215  0.2999 -0.8006
   48U       O4 1039   6.589   6.627   2.644  0.2128  0.5683 -0.1968
   48U       N3 1040   6.755   6.516   2.753  0.2822  0.1002 -0.5156
   48U       H3 1041   6.808   6.598   2.729 -1.5044  1.3628 -0.3083
   48U       C2 1042   6.821   6.402   2.791  0.1067  0.6826  1.0434
   48U       O2 1043   6.941   6.399   2.819  0.4531 -0.3403  0.0858
   48U      C3' 1044   6.685   6.068   3.072  1.2046 -0.7216  0.2860
   48U      H3' 1045   6.584   6.108   3.059  0.4933 -2.6896 -0.5816
   48U      C2' 1046   6.790   6.180   3.031  0.1965 -0.2121  0.2761
   48U     H2'1 1047   6.757   6.278   3.064  3.9600  0.9213  1.2050
   48U      O2' 1048   6.920   6.159   3.087 -0.1372 -0.0061  0.1501
   48U     HO'2 1049   6.925   6.205   3.172  1.0914 -0.8508  0.5519
   48U      O3' 1050   6.703   6.035   3.206  0.2778  0.0207  0.3072
   49C        P 1051   6.632   6.101   3.321  0.6082 -0.1978 -0.0212
   49C      O1P 1052   6.626   6.005   3.433 -0.3097 -0.1751  0.0141
   49C      O2P 1053   6.502   6.146   3.277  0.3137  0.1405  0.5055
   49C      O5' 1054   6.717   6.229   3.353 -0.3450  0.0581  0.3522
   49C      C5' 1055   6.838   6.212   3.422 -0.6837 -0.4570 -0.7052
   49C     H5'1 1056   6.887   6.127   3.375  0.3362 -0.6771  0.6974
   49C     H5'2 1057   6.826   6.189   3.528 -1.1684  1.0155 -0.4062
   49C      C4' 1058   6.924   6.337   3.412  0.1932  0.1868 -0.4090
   49C      H4' 1059   7.024   6.319   3.450 -0.0316 -0.6331 -0.1958
   49C      O4' 1060   6.937   6.393   3.278 -0.2515 -0.1073 -0.4626
   49C      C1' 1061   6.941   6.529   3.279  0.0571 -0.5760 -0.1194
   49C      H1' 1062   7.038   6.568   3.251  1.2187 -2.8455  0.5321
   49C       N1 1063   6.840   6.596   3.192 -0.3324 -0.2140 -0.1794
   49C       C6 1064   6.721   6.533   3.155 -0.2841  0.2501  0.2806
   49C       H6 1065   6.685   6.438   3.192 -0.9402  0.4149  0.0653
   49C       C5 1066   6.635   6.596   3.074 -0.0452 -0.2187 -0.0949
   49C       H5 1067   6.544   6.548   3.040 -0.0703 -1.1364  1.2185
   49C       C4 1068   6.669   6.725   3.028  0.5010 -0.7189 -0.5556
   49C       N4 1069   6.584   6.790   2.957  0.0730  0.0052 -0.3013
   49C      H41 1070   6.505   6.745   2.913 -1.0909  1.3498  0.3367
   49C      H42 1071   6.616   6.880   2.924 -0.0117 -0.4315 -1.6584
   49C       N3 1072   6.775   6.789   3.064 -0.7683  0.2725 -0.2634
   49C       C2 1073   6.860   6.730   3.146  0.4411 -0.1657  0.6533
   49C       O2 1074   6.953   6.803   3.176  0.5356 -0.0786 -0.4399
   49C      C3' 1075   6.852   6.448   3.486  0.1431  0.4038  0.5958
   49C      H3' 1076   6.745   6.453   3.467  0.7597 -0.5146 -4.5785
   49C      C2' 1077   6.918   6.573   3.423 -0.6498  1.0332 -0.3262
   49C     H2'1 1078   6.855   6.661   3.434  1.7791  2.9869 -1.1909
   49C      O2' 1079   7.053   6.598   3.475 -0.0117 -0.2728 -0.7754
   49C     HO'2 1080   7.041   6.617   3.569 -0.8223  1.9513 -1.2597
   49C      O3' 1081   6.881   6.449   3.624 -0.4077  0.4921  0.1684
   50U        P 1082   6.793   6.525   3.729  0.0262  0.4320 -0.5213
   50U      O1P 1083   6.835   6.492   3.865 -0.6776  0.0009 -0.0436
   50U      O2P 1084   6.651   6.510   3.703 -0.3792  0.7202 -0.5782
   50U      O5' 1085   6.828   6.682   3.716 -0.0477  0.4172 -0.0800
   50U      C5' 1086   6.950   6.738   3.764  0.5324  0.2449 -0.1456
   50U     H5'1 1087   7.035   6.687   3.720  0.7594  0.3403  0.1774
   50U     H5'2 1088   6.954   6.725   3.872 -1.3321 -1.0391 -0.1895
   50U      C4' 1089   6.963   6.888   3.734  0.0377  1.0430  0.1770
   50U      H4' 1090   7.057   6.929   3.772 -0.0628  1.3033  0.1461
   50U      O4' 1091   6.961   6.921   3.592 -0.1147  0.8781  0.2904
   50U      C1' 1092   6.904   7.048   3.564  0.0931  0.2207 -0.5978
   50U      H1' 1093   6.981   7.104   3.512  0.3771 -0.0822 -0.5108
   50U       N1 1094   6.772   7.037   3.488  0.4708 -0.1690 -0.2936
   50U       C6 1095   6.697   6.916   3.488 -0.1804 -0.1704  0.2720
   50U       H6 1096   6.721   6.832   3.551  0.2312 -0.1323  0.1667
   50U       C5 1097   6.600   6.910   3.391  0.4213  1.2811 -0.2084
   50U       H5 1098   6.542   6.819   3.383  2.6213 -0.1339 -1.3049
   50U       C4 1099   6.562   7.013   3.303 -0.6249  0.1586  0.1846
   50U       O4 1100   6.474   7.002   3.217 -0.0334 -0.0144 -0.5999
   50U       N3 1101   6.638   7.128   3.314 -0.4841 -0.8533  0.5526
   50U       H3 1102   6.624   7.202   3.246  3.0046  1.4688  2.1066
   50U       C2 1103   6.733   7.151   3.409 -0.1622  0.2022 -0.1941
   50U       O2 1104   6.790   7.260   3.414 -0.5672  0.3458 -0.0758
   50U      C3' 1105   6.854   6.971   3.790 -0.2045 -1.0254 -0.1735
   50U      H3' 1106   6.759   6.923   3.763 -0.6084 -0.0033 -0.6306
   50U      C2' 1107   6.877   7.105   3.705 -0.1085  0.6244 -0.7015
   50U     H2'1 1108   6.788   7.167   3.710 -0.0744  0.6249  0.0243
   50U      O2' 1109   6.988   7.173   3.743  0.3403  0.0363  0.1324
   50U     HO'2 1110   7.000   7.169   3.839  1.4342  0.7413  0.0469
   50U      O3' 1111   6.868   6.999   3.927 -0.4641  0.4201  0.2564
   51A        P 1112   6.747   7.037   4.020 -0.1972  0.4484  0.2263
   51A      O1P 1113   6.801   7.038   4.156 -0.1595  0.0623 -0.1933
   51A      O2P 1114   6.642   6.942   3.994  0.2791 -0.4306  0.0103
   51A      O5' 1115   6.694   7.182   3.966  0.2730  0.1863 -0.9242
   51A      C5' 1116   6.758   7.301   4.005  0.4768  0.1233  0.0976
   51A     H5'1 1117   6.864   7.280   3.995  0.7293  0.1380  2.2741
   51A     H5'2 1118   6.734   7.317   4.111 -0.1397 -2.2387  0.3705
   51A      C4' 1119   6.712   7.416   3.921  0.6217  0.6090  0.0612
   51A      H4' 1120   6.781   7.498   3.940  1.0625 -0.0771  1.5361
   51A      O4' 1121   6.715   7.387   3.778 -0.0571 -0.6590 -0.2504
   51A      C1' 1122   6.612   7.451   3.716 -0.1408 -0.3383  0.8058
   51A      H1' 1123   6.649   7.518   3.639  3.9474  0.3172  3.0554
   51A       N9 1124   6.528   7.350   3.649  0.4896  0.0007 -0.2400
   51A       C8 1125   6.518   7.220   3.675 -0.3841  0.3747  0.2103
   51A       H8 1126   6.577   7.171   3.751 -1.2956  0.0610  0.7172
   51A       N7 1127   6.429   7.157   3.603 -0.1123 -0.0809  0.1731
   51A       C5 1128   6.378   7.257   3.515  0.8689  0.2738 -0.1561
   51A       C6 1129   6.302   7.269   3.395 -0.0289  0.1374  0.4815
   51A       N6 1130   6.240   7.170   3.334 -0.1442  0.0641 -0.1261
   51A      H61 1131   6.225   7.082   3.381 -0.1689  0.1238 -0.0255
   51A      H62 1132   6.194   7.206   3.251  1.5402  1.9125 -0.3372
   51A       N1 1133   6.269   7.391   3.337 -1.0802  0.7941  0.3094
   51A       C2 1134   6.312   7.494   3.402 -0.6133 -0.0681  0.0125
   51A       H2 1135   6.282   7.592   3.370 -1.6517 -0.0740  0.9022
   51A       N3 1136   6.384   7.495   3.513 -0.6419 -0.1613  0.5725
   51A       C4 1137   6.425   7.377   3.560 -0.3830 -0.2697  0.1446
   51A      C3' 1138   6.570   7.462   3.953  0.6008  0.1449  0.3515
   51A      H3' 1139   6.502   7.381   3.979  0.5485  0.0647 -0.0273
   51A      C2' 1140   6.525   7.516   3.822  0.0815 -0.9544 -0.3234
   51A     H2'1 1141   6.421   7.496   3.797 -0.3624  0.1363  0.5659
   51A      O2' 1142   6.558   7.658   3.820 -0.3019  0.0839  0.5015
   51A     HO'2 1143   6.505   7.693   3.892  0.2082  0.9946  0.4440
   51A      O3' 1144   6.587   7.555   4.058 -0.0631 -0.4666  0.1962
   52U        P 1145   6.462   7.583   4.153  0.1760 -0.5611  0.0732
   52U      O1P 1146   6.507   7.686   4.250 -0.5477  0.0098 -0.7472
   52U      O2P 1147   6.412   7.449   4.200  0.7715 -0.0204  0.7285
   52U      O5' 1148   6.342   7.632   4.053  0.2528 -0.6733 -0.1532
   52U      C5' 1149   6.313   7.768   4.041  0.0746  0.3781  0.2384
   52U     H5'1 1150   6.399   7.831   4.020  0.3081  0.3106  0.9512
   52U     H5'2 1151   6.281   7.798   4.141  2.1260  0.2409  0.9816
   52U      C4' 1152   6.201   7.794   3.939  0.6616 -0.3430  0.1296
   52U      H4' 1153   6.184   7.902   3.931  1.5196 -0.2678 -0.9608
   52U      O4' 1154   6.224   7.738   3.813  0.6273  0.7700 -0.0370
   52U      C1' 1155   6.102   7.703   3.754 -0.1493 -0.3527  0.7932
   52U      H1' 1156   6.084   7.757   3.661 -0.1383 -0.9623  0.4327
   52U       N1 1157   6.104   7.556   3.717  0.4341 -0.9291  1.1088
   52U       C6 1158   6.139   7.456   3.805  0.4121  0.8381 -0.8421
   52U       H6 1159   6.176   7.488   3.901  2.4454  1.0583 -1.6387
   52U       C5 1160   6.131   7.324   3.776 -0.0549 -0.3737  0.3517
   52U       H5 1161   6.174   7.256   3.848  1.3432 -0.0025 -0.1117
   52U       C4 1162   6.076   7.281   3.645  0.3547  0.0596  0.3458
   52U       O4 1163   6.069   7.166   3.606  0.0652  0.5984  0.7155
   52U       N3 1164   6.031   7.384   3.572  0.6536  0.5731  0.1691
   52U       H3 1165   5.984   7.344   3.492  0.4168 -1.4094  1.2230
   52U       C2 1166   6.045   7.520   3.597  0.7674  0.4899  0.3614
   52U       O2 1167   6.007   7.603   3.512  0.1441  0.2280 -0.5555
   52U      C3' 1168   6.071   7.734   3.987  0.2811 -0.2992 -0.4507
   52U      H3' 1169   6.097   7.633   4.021 -1.4781 -0.6576 -0.0787
   52U      C2' 1170   5.996   7.731   3.861 -0.6481  0.3399 -0.1881
   52U     H2'1 1171   5.922   7.650   3.862 -1.6606  1.2436 -0.0630
   52U      O2' 1172   5.921   7.855   3.832 -0.3285 -0.2679  0.4333
   52U     HO'2 1173   5.828   7.831   3.828 -0.0224 -1.3251 -2.2426
   52U      O3' 1174   6.013   7.817   4.085 -0.2629  0.0992  0.3420
   53U        P 1175   5.900   7.772   4.180  0.4424  0.0022 -0.1803
   53U      O1P 1176   5.900   7.869   4.288  0.4973  0.1901  0.0205
   53U      O2P 1177   5.934   7.630   4.209 -0.3827  0.4035  0.6961
   53U      O5' 1178   5.759   7.777   4.101  0.9968 -0.3003  0.1031
   53U      C5' 1179   5.697   7.896   4.049  0.3151  0.0929  0.0441
   53U     H5'1 1180   5.773   7.966   4.015 -0.0641  1.0742  1.1546
   53U     H5'2 1181   5.643   7.940   4.133  0.1205 -0.3195  0.1406
   53U      C4' 1182   5.593   7.862   3.940 -0.3412  0.2452  0.2928
   53U      H4' 1183   5.558   7.953   3.891 -1.0028  0.2302  0.7319
   53U      O4' 1184   5.651   7.777   3.843  0.6103 -0.0239 -0.5521
   53U      C1' 1185   5.549   7.691   3.792  0.3302  0.8052  0.2919
   53U      H1' 1186   5.539   7.717   3.687  0.8160 -2.4716 -0.6532
   53U       N1 1187   5.599   7.551   3.804 -0.1239  0.2978  0.1168
   53U       C6 1188   5.690   7.507   3.901  0.1539  0.5431 -0.0219
   53U       H6 1189   5.724   7.562   3.988  2.2563  0.3829 -0.6858
   53U       C5 1190   5.758   7.389   3.877 -0.1140  0.3268 -0.2882
   53U       H5 1191   5.841   7.361   3.939  1.2707  0.3765 -2.0256
   53U       C4 1192   5.718   7.298   3.766  0.6085  0.5099 -0.3742
   53U       O4 1193   5.773   7.186   3.742  0.4181  0.1882 -0.1087
   53U       N3 1194   5.625   7.349   3.678 -0.1155  0.2991 -0.5851
   53U       H3 1195   5.600   7.290   3.599 -1.0981  0.4351 -0.3888
   53U       C2 1196   5.564   7.464   3.698 -0.2892 -0.2056  0.5171
   53U       O2 1197   5.474   7.496   3.616 -0.0235  0.2362  0.0328
   53U      C3' 1198   5.472   7.786   4.011  0.3776  0.2624  0.1685
   53U      H3' 1199   5.508   7.711   4.082 -1.7054  0.1020  1.1224
   53U      C2' 1200   5.424   7.720   3.889  0.0434  0.2483 -0.6325
   53U     H2'1 1201   5.359   7.635   3.911 -2.6414  2.1385 -0.7573
   53U      O2' 1202   5.336   7.803   3.817  0.1851  0.5456 -0.4751
   53U     HO'2 1203   5.285   7.848   3.884 -1.1381 -0.0590 -1.0494
   53U      O3' 1204   5.372   7.871   4.072  0.2956  1.0414  0.2754
   54C        P 1205   5.279   7.817   4.189  0.0258  0.0594 -0.3455
   54C      O1P 1206   5.208   7.939   4.237 -0.4774  0.3017 -0.3388
   54C      O2P 1207   5.355   7.727   4.280 -0.5284 -0.3789  0.0524
   54C      O5' 1208   5.177   7.735   4.093  0.0710  0.0399 -0.2181
   54C      C5' 1209   5.067   7.798   4.030  0.2456 -0.6102  0.6225
   54C     H5'1 1210   5.110   7.890   3.989  0.7477 -0.7185  0.8947
   54C     H5'2 1211   4.991   7.824   4.103  0.8082  0.4443  0.8504
   54C      C4' 1212   5.005   7.703   3.915  0.0183 -0.4373 -0.1057
   54C      H4' 1213   4.943   7.767   3.852  0.6329  1.0643  0.7478
   54C      O4' 1214   5.108   7.633   3.846 -0.1817 -0.6302  0.4863
   54C      C1' 1215   5.045   7.509   3.803 -0.9028 -0.6623  1.0071
   54C      H1' 1216   5.021   7.517   3.697 -0.7280 -0.5102  0.9786
   54C       N1 1217   5.143   7.397   3.825 -0.0232  0.4406 -0.6241
   54C       C6 1218   5.232   7.395   3.933 -0.0176 -0.3076 -0.5042
   54C       H6 1219   5.233   7.471   4.010 -0.4642 -1.7760  1.0056
   54C       C5 1220   5.334   7.305   3.933  0.3880 -1.0798  0.1563
   54C       H5 1221   5.407   7.298   4.012  1.7113  0.1295 -0.9172
   54C       C4 1222   5.334   7.210   3.829  0.4005 -0.0580 -0.0178
   54C       N4 1223   5.440   7.130   3.824  0.3529 -0.0435 -0.3375
   54C      H41 1224   5.520   7.146   3.882  2.0418  0.4282 -2.6562
   54C      H42 1225   5.448   7.064   3.749  0.8109  0.3943 -0.6804
   54C       N3 1226   5.249   7.209   3.725 -0.0264  0.3970  0.4024
   54C       C2 1227   5.151   7.302   3.723  0.7768 -0.4532  0.2762
   54C       O2 1228   5.082   7.301   3.624  0.0232 -0.7046  0.5243
   54C      C3' 1229   4.926   7.596   3.990  0.5705 -1.1915 -0.4524
   54C      H3' 1230   4.988   7.556   4.070  0.5780 -0.6632 -0.1927
   54C      C2' 1231   4.916   7.493   3.881  0.1973 -0.1780 -0.6829
   54C     H2'1 1232   4.911   7.397   3.931 -0.9656 -0.4135 -1.2137
   54C      O2' 1233   4.805   7.536   3.806  0.6067  0.0115  0.1297
   54C     HO'2 1234   4.722   7.513   3.849 -1.0292  0.3985 -2.5738
   54C      O3' 1235   4.801   7.640   4.042 -0.1407  0.3431 -0.5581
   55C        P 1236   4.713   7.548   4.133  0.0745 -0.3536  0.1709
   55C      O1P 1237   4.615   7.640   4.182 -0.0290  0.1874 -0.2958
   55C      O2P 1238   4.800   7.478   4.234  0.3720 -0.3514 -0.0225
   55C      O5' 1239   4.656   7.441   4.029 -0.1605 -0.2340  0.5406
   55C      C5' 1240   4.637   7.307   4.065 -0.1250 -0.6547  0.2422
   55C     H5'1 1241   4.550   7.306   4.130 -0.1791 -1.8269  0.1718
   55C     H5'2 1242   4.724   7.282   4.126  1.7270  1.9904 -1.0504
   55C      C4' 1243   4.604   7.224   3.942 -0.1264  0.1630  0.3439
   55C      H4' 1244   4.520   7.268   3.889  1.3116 -0.1398 -2.4276
   55C      O4' 1245   4.706   7.210   3.840  0.8858  0.0638 -0.0145
   55C      C1' 1246   4.724   7.072   3.809 -0.4585  0.0104 -0.1550
   55C      H1' 1247   4.729   7.057   3.701  0.9943 -0.6562 -0.0162
   55C       N1 1248   4.848   7.018   3.864 -0.3278 -0.1017 -0.4468
   55C       C6 1249   4.930   7.090   3.953  0.4327  0.1819  0.8941
   55C       H6 1250   4.903   7.185   3.998  0.9526  0.8302 -0.1132
   55C       C5 1251   5.053   7.052   3.983 -0.2954 -1.2537 -0.0475
   55C       H5 1252   5.102   7.115   4.055 -0.3622 -2.1659  0.8210
   55C       C4 1253   5.101   6.929   3.929 -0.5089  0.2066 -0.8441
   55C       N4 1254   5.226   6.909   3.947  0.0743  0.0163  0.3397
   55C      H41 1255   5.276   6.960   4.018 -0.3568  0.7764  0.1062
   55C      H42 1256   5.263   6.835   3.889  0.6989  0.2256  0.4599
   55C       N3 1257   5.036   6.861   3.841  0.9766 -0.0620 -0.4463
   55C       C2 1258   4.910   6.906   3.804 -0.1732  0.5897  0.3249
   55C       O2 1259   4.859   6.844   3.712  0.6726 -0.0439  0.2824
   55C      C3' 1260   4.563   7.086   3.973 -0.3459 -0.0234 -0.2619
   55C      H3' 1261   4.629   7.058   4.055 -0.4559 -0.9572 -0.4792
   55C      C2' 1262   4.596   7.002   3.851 -0.6665 -0.3673 -0.3158
   55C     H2'1 1263   4.625   6.898   3.870 -0.0823 -0.1089  0.2353
   55C      O2' 1264   4.504   7.005   3.742  0.7260  0.9790 -0.3948
   55C     HO'2 1265   4.495   7.099   3.726  2.0552  1.2469  0.2411
   55C      O3' 1266   4.425   7.073   4.016 -0.7977  0.0129 -0.3422
   56G        P 1267   4.374   6.947   4.093  0.1001  0.1074 -0.0688
   56G      O1P 1268   4.227   6.971   4.102 -0.0031 -0.0257 -0.2298
   56G      O2P 1269   4.445   6.933   4.225  0.7476 -0.1823  0.1052
   56G      O5' 1270   4.399   6.818   4.007 -0.1643 -0.2994 -0.2437
   56G      C5' 1271   4.296   6.735   3.964  1.1386  0.0773  0.9815
   56G     H5'1 1272   4.260   6.783   3.873  1.5879 -2.0986 -0.4086
   56G     H5'2 1273   4.214   6.722   4.033  0.7507 -0.8912  0.3573
   56G      C4' 1274   4.334   6.597   3.912 -0.1846  0.0414 -0.3218
   56G      H4' 1275   4.246   6.566   3.856  0.9997 -0.0830 -2.2183
   56G      O4' 1276   4.445   6.590   3.829 -0.2822 -0.3163 -0.3696
   56G      C1' 1277   4.518   6.470   3.853 -0.6981  0.7527 -0.1982
   56G      H1' 1278   4.545   6.417   3.762  0.2787  0.9798 -0.0559
   56G       N9 1279   4.647   6.508   3.924  0.3046  0.1199  0.4149
   56G       C8 1280   4.676   6.632   3.982 -0.0127 -0.5038 -0.3000
   56G       H8 1281   4.609   6.716   3.972  2.2424  1.3467 -0.8412
   56G       N7 1282   4.800   6.635   4.031  0.1557  0.1083  0.5195
   56G       C5 1283   4.856   6.511   4.010  0.5699 -0.1086 -0.4009
   56G       C6 1284   4.981   6.458   4.046 -0.3726 -0.5782 -0.3944
   56G       O6 1285   5.070   6.518   4.107 -0.8341  0.5914 -0.3747
   56G       N1 1286   4.993   6.324   4.008 -0.4089  0.0014  0.0441
   56G       H1 1287   5.081   6.281   4.032 -0.0171  0.4181 -0.6143
   56G       C2 1288   4.903   6.255   3.932 -0.5745  0.2881  0.6612
   56G       N2 1289   4.922   6.126   3.912 -0.0807  0.1885  0.2446
   56G      H21 1290   4.996   6.078   3.962  0.0538 -0.4309 -0.5278
   56G      H22 1291   4.852   6.079   3.857 -0.6175 -0.7435  1.6823
   56G       N3 1292   4.791   6.310   3.880  0.2764 -0.0008 -0.8027
   56G       C4 1293   4.766   6.434   3.935  0.0826 -0.3520 -0.0970
   56G      C3' 1294   4.351   6.495   4.024  0.3229  0.0994  0.3653
   56G      H3' 1295   4.418   6.536   4.099 -0.2106 -1.5518  1.7998
   56G      C2' 1296   4.423   6.390   3.936  0.1736  0.2154 -0.4916
   56G     H2'1 1297   4.475   6.320   4.003 -2.5451 -0.0848  1.4831
   56G      O2' 1298   4.327   6.319   3.855 -0.3635  0.1947 -0.2609
   56G     HO'2 1299   4.374   6.250   3.808  0.4701  0.6408 -0.1112
   56G      O3' 1300   4.223   6.475   4.076  0.3417 -0.4491  0.3042
   57U        P 1301   4.203   6.424   4.227 -0.5580  0.4449  0.0769
   57U      O1P 1302   4.067   6.366   4.239  0.5137  0.3219 -1.0209
   57U      O2P 1303   4.258   6.523   4.325 -0.5980  0.0686  0.5800
   57U      O5' 1304   4.301   6.300   4.231 -0.1925  0.4284  0.5671
   57U      C5' 1305   4.275   6.173   4.165  0.3050  0.2195 -0.1666
   57U     H5'1 1306   4.263   6.194   4.058  0.2143  1.0364 -0.0020
   57U     H5'2 1307   4.183   6.128   4.201  0.1532  2.2589  2.2488
   57U      C4' 1308   4.388   6.072   4.185 -0.6575 -0.0894 -0.1083
   57U      H4' 1309   4.352   5.983   4.133  0.0960 -0.0617 -0.7086
   57U      O4' 1310   4.509   6.115   4.121 -0.4509  0.3863  0.3186
   57U      C1' 1311   4.623   6.072   4.195  0.3396  0.6640  0.2459
   57U      H1' 1312   4.686   6.009   4.132 -0.2335  0.1530  0.1793
   57U       N1 1313   4.708   6.176   4.251 -0.3519 -0.1880 -0.2550
   57U       C6 1314   4.663   6.303   4.249  0.2850 -0.1356 -1.3063
   57U       H6 1315   4.563   6.327   4.215  0.1381 -1.3717 -1.8036
   57U       C5 1316   4.736   6.402   4.308  0.4624  0.2873 -1.0391
   57U       H5 1317   4.697   6.502   4.311 -0.1278  0.0532 -0.8280
   57U       C4 1318   4.864   6.376   4.373 -0.7416  0.6256 -0.5548
   57U       O4 1319   4.939   6.459   4.426  0.5554 -0.2307 -0.2302
   57U       N3 1320   4.917   6.247   4.350 -0.7345 -0.7533  0.2315
   57U       H3 1321   5.008   6.219   4.384 -0.0950 -1.0455 -1.5757
   57U       C2 1322   4.843   6.148   4.296  0.7416 -0.2880 -0.2540
   57U       O2 1323   4.893   6.035   4.288 -0.4944  0.2561  0.3131
   57U      C3' 1324   4.429   6.045   4.334 -0.2023 -0.3430  0.2196
   57U      H3' 1325   4.439   6.135   4.394 -0.9297 -0.0816 -0.0316
   57U      C2' 1326   4.563   5.980   4.303 -0.5214 -0.3386 -0.5226
   57U     H2'1 1327   4.620   5.967   4.395 -2.2499  0.1632  0.6657
   57U      O2' 1328   4.537   5.849   4.244  0.8786  0.0869 -0.6273
   57U     HO'2 1329   4.606   5.785   4.264  3.7951  2.8515 -0.9764
   57U      O3' 1330   4.330   5.959   4.395  0.3262  0.8142  0.3834
   58A        P 1331   4.328   5.942   4.550  0.2182  0.5183  0.1126
   58A      O1P 1332   4.235   5.830   4.569 -0.0609  0.0227 -0.3722
   58A      O2P 1333   4.304   6.071   4.621 -0.2204 -0.1499  0.3934
   58A      O5' 1334   4.472   5.904   4.598 -0.8896 -0.0552  0.3922
   58A      C5' 1335   4.516   5.766   4.590 -0.2475 -0.0266  0.2614
   58A     H5'1 1336   4.517   5.728   4.488  2.1133  0.8096 -0.0932
   58A     H5'2 1337   4.452   5.701   4.649 -0.8165  0.4911  0.2251
   58A      C4' 1338   4.659   5.739   4.641  0.4424 -0.2482  0.3150
   58A      H4' 1339   4.672   5.633   4.619  0.0227 -0.1537 -0.4364
   58A      O4' 1340   4.756   5.809   4.558  0.0584 -0.3082  0.0040
   58A      C1' 1341   4.865   5.848   4.643  0.2456  0.0175  0.0704
   58A      H1' 1342   4.962   5.831   4.597  0.5431  1.2759  0.2092
   58A       N9 1343   4.868   5.998   4.660 -0.0113 -0.3789  0.6206
   58A       C8 1344   4.775   6.096   4.625  0.1306  0.7969 -0.0324
   58A       H8 1345   4.679   6.071   4.583  0.0496 -0.7030  0.9659
   58A       N7 1346   4.814   6.217   4.650 -0.5758 -0.0185 -0.3571
   58A       C5 1347   4.936   6.201   4.709 -0.2520  0.1858  0.0318
   58A       C6 1348   5.032   6.294   4.753 -0.2172  0.1015 -0.2325
   58A       N6 1349   5.016   6.422   4.757 -0.5070  0.5591 -0.0669
   58A      H61 1350   4.940   6.472   4.714  1.5463  2.4628 -1.6807
   58A      H62 1351   5.100   6.467   4.789  0.5636 -1.9723  1.0171
   58A       N1 1352   5.144   6.251   4.806 -0.5711  0.2552 -0.3069
   58A       C2 1353   5.173   6.119   4.798  0.0549 -0.1828  0.4887
   58A       H2 1354   5.272   6.088   4.828  0.1939 -0.3949 -0.1567
   58A       N3 1355   5.091   6.019   4.750  0.4265 -0.5254  0.2601
   58A       C4 1356   4.969   6.069   4.721 -0.3158 -0.6984  0.3336
   58A      C3' 1357   4.694   5.771   4.781  0.3565  0.3860 -0.8527
   58A      H3' 1358   4.654   5.869   4.808 -1.4618 -0.4690 -0.3182
   58A      C2' 1359   4.848   5.776   4.776 -0.3558 -0.1497  0.1112
   58A     H2'1 1360   4.888   5.833   4.860 -1.4533  0.5526  0.1824
   58A      O2' 1361   4.907   5.647   4.762 -0.7664 -0.4161  0.2633
   58A     HO'2 1362   4.849   5.582   4.802  1.1472 -2.4845 -0.1050
   58A      O3' 1363   4.654   5.675   4.880  0.0166  0.5840 -0.4165
   59C        P 1364   4.638   5.707   5.030  0.1514  0.0339 -0.1288
   59C      O1P 1365   4.603   5.583   5.095 -0.0712  0.9378 -0.0929
   59C      O2P 1366   4.540   5.820   5.036  0.4487 -0.0084 -0.2228
   59C      O5' 1367   4.780   5.761   5.087 -0.0215  0.1420 -0.2131
   59C      C5' 1368   4.875   5.657   5.124  0.1384 -0.3358 -0.7219
   59C     H5'1 1369   4.903   5.589   5.043 -1.6905 -2.3113  0.2109
   59C     H5'2 1370   4.838   5.596   5.207 -0.7599 -0.0370 -0.8941
   59C      C4' 1371   5.002   5.726   5.180  0.1231  0.6676 -0.1387
   59C      H4' 1372   5.074   5.650   5.210  0.9167  2.0480  1.6155
   59C      O4' 1373   5.060   5.826   5.093 -0.0665 -0.1609 -0.2496
   59C      C1' 1374   5.133   5.931   5.174  0.2265  0.5092  0.3146
   59C      H1' 1375   5.240   5.925   5.155  0.0247  0.5604 -0.9100
   59C       N1 1376   5.083   6.069   5.152  0.0609  0.2356  0.4436
   59C       C6 1377   4.961   6.093   5.094 -0.7365 -0.0211 -0.2924
   59C       H6 1378   4.898   6.012   5.061 -0.6435 -1.4231  2.6478
   59C       C5 1379   4.928   6.224   5.060 -0.0220 -0.0532 -0.5813
   59C       H5 1380   4.832   6.234   5.012 -0.9324 -1.2433  0.8764
   59C       C4 1381   5.017   6.329   5.093  0.4983  0.6590 -0.6071
   59C       N4 1382   4.987   6.456   5.101  0.5680  0.9683 -0.2425
   59C      H41 1383   4.914   6.494   5.043 -0.9716  0.3063  1.1861
   59C      H42 1384   5.068   6.504   5.138  0.9563 -0.0887  0.3014
   59C       N3 1385   5.130   6.304   5.154 -0.0570  0.2721  0.1045
   59C       C2 1386   5.163   6.178   5.190 -0.4899  0.2664 -0.2985
   59C       O2 1387   5.265   6.161   5.260  0.3886  0.1305  0.0377
   59C      C3' 1388   4.975   5.807   5.304 -0.2314 -0.3144 -0.5831
   59C      H3' 1389   4.893   5.875   5.282 -0.5628  0.1388  1.7980
   59C      C2' 1390   5.104   5.895   5.320 -0.1824 -0.0744  0.2968
   59C     H2'1 1391   5.087   5.983   5.381 -2.4387 -0.9305  1.0071
   59C      O2' 1392   5.217   5.819   5.370 -0.1255 -0.2606  0.1269
   59C     HO'2 1393   5.297   5.872   5.368 -1.2877  1.5746 -1.0336
   59C      O3' 1394   4.946   5.720   5.414  0.5801  0.2176 -0.0184
   60U        P 1395   4.848   5.771   5.522 -0.2779 -0.0102  0.1427
   60U      O1P 1396   4.824   5.669   5.627 -0.0297  0.0276  0.2099
   60U      O2P 1397   4.720   5.813   5.452 -0.5588  0.1455  0.2136
   60U      O5' 1398   4.920   5.899   5.583  0.3714 -0.0346  0.2844
   60U      C5' 1399   5.035   5.889   5.660  0.2800  0.5201  0.2056
   60U     H5'1 1400   5.113   5.831   5.611 -1.0514 -0.1387 -1.1678
   60U     H5'2 1401   4.994   5.839   5.748 -2.9249  0.4580 -1.2144
   60U      C4' 1402   5.109   6.019   5.702  0.2758  0.2166 -0.5434
   60U      H4' 1403   5.185   5.994   5.776  0.1035  0.0997 -0.4045
   60U      O4' 1404   5.167   6.103   5.600  0.0967 -0.1149  0.1626
   60U      C1' 1405   5.132   6.237   5.618 -0.0955 -0.3409  0.3420
   60U      H1' 1406   5.227   6.290   5.610  1.3766 -2.8814  0.0450
   60U       N1 1407   5.043   6.297   5.511  0.3979  0.4852  0.5877
   60U       C6 1408   4.933   6.225   5.460 -0.2679 -0.8655 -0.7038
   60U       H6 1409   4.921   6.120   5.484 -0.2380 -1.1250 -1.7959
   60U       C5 1410   4.837   6.282   5.383  0.2989 -0.2862 -0.2819
   60U       H5 1411   4.758   6.214   5.355  0.5011 -1.1137  1.0448
   60U       C4 1412   4.842   6.426   5.357  0.1409  0.6067  0.6695
   60U       O4 1413   4.764   6.489   5.288  0.0554  0.4040  0.2294
   60U       N3 1414   4.951   6.488   5.401  0.4282  0.1107  0.3373
   60U       H3 1415   4.960   6.585   5.375  0.0549 -0.1808 -0.9933
   60U       C2 1416   5.050   6.433   5.476  0.1221 -0.0336  0.0991
   60U       O2 1417   5.142   6.500   5.508 -0.2157  0.3442  0.1165
   60U      C3' 1418   5.007   6.102   5.777 -0.7504  0.0426 -0.4722
   60U      H3' 1419   4.915   6.076   5.725 -0.1866 -1.1559 -0.9012
   60U      C2' 1420   5.064   6.245   5.759  0.2889  0.1085  0.4102
   60U     H2'1 1421   4.984   6.319   5.757 -0.4062 -0.6123  0.8327
   60U      O2' 1422   5.167   6.276   5.848 -0.1513  0.7206 -0.8602
   60U     HO'2 1423   5.131   6.263   5.936 -0.8049 -0.7299 -1.3002
   60U      O3' 1424   4.998   6.050   5.909  0.6544 -0.0358 -0.7946
   61U        P 1425   4.896   6.101   6.024  0.2524  0.1514  0.1192
   61U      O1P 1426   4.905   6.004   6.133  0.6190  0.1992  0.4365
   61U      O2P 1427   4.763   6.126   5.965 -0.2212 -0.2086  0.2351
   61U      O5' 1428   4.946   6.247   6.069 -0.0469  0.0033 -0.3798
   61U      C5' 1429   5.044   6.280   6.167  0.2123  1.2524 -0.0651
   61U     H5'1 1430   5.141   6.241   6.139 -0.1359 -0.3024  0.7594
   61U     H5'2 1431   5.020   6.253   6.270  0.3103 -0.4586 -0.4616
   61U      C4' 1432   5.058   6.432   6.172 -0.0415 -0.4342  0.6391
   61U      H4' 1433   5.120   6.458   6.258 -0.6746 -0.8806  1.2408
   61U      O4' 1434   5.093   6.494   6.049 -0.5399  0.5490 -0.0488
   61U      C1' 1435   5.061   6.628   6.057 -0.9200 -0.3717 -0.8866
   61U      H1' 1436   5.151   6.684   6.081  1.3594 -4.4065  1.0490
   61U       N1 1437   5.020   6.663   5.920  0.3431  0.0272  0.6732
   61U       C6 1438   4.906   6.611   5.860  0.8731 -0.2175  0.5471
   61U       H6 1439   4.840   6.546   5.916 -1.0697  1.3273  0.1449
   61U       C5 1440   4.884   6.623   5.723  0.5142 -0.3444 -0.3445
   61U       H5 1441   4.804   6.562   5.685  1.1471 -1.1282 -0.4472
   61U       C4 1442   4.966   6.710   5.637  0.6424  0.3333 -0.6697
   61U       O4 1443   4.936   6.744   5.528  1.2546  0.0258 -0.4738
   61U       N3 1444   5.077   6.757   5.703 -0.1123  0.1783  0.1224
   61U       H3 1445   5.141   6.823   5.662  0.7525 -1.1594 -0.8060
   61U       C2 1446   5.099   6.740   5.836 -1.0790 -0.0224 -0.4994
   61U       O2 1447   5.205   6.791   5.877  0.0501 -0.1089 -0.1901
   61U      C3' 1448   4.925   6.501   6.200 -0.9189  0.9768  0.7314
   61U      H3' 1449   4.844   6.465   6.136 -2.6624  0.8946  2.8392
   61U      C2' 1450   4.957   6.649   6.167  0.1517  0.0720 -0.0519
   61U     H2'1 1451   4.863   6.686   6.126  1.8943  1.8874 -2.7438
   61U      O2' 1452   5.006   6.728   6.270 -0.4792 -0.3372 -0.0047
   61U     HO'2 1453   4.955   6.697   6.345  0.0459  1.0799  0.9834
   61U      O3' 1454   4.888   6.479   6.344 -0.2405  0.2127 -0.3286
   61U      H3T 1455   4.820   6.416   6.367 -0.1689  1.0506  2.6474
   62G      O5' 1456   5.721   6.882   5.003 -0.1363 -0.2551 -0.1594
   62G      H5T 1457   5.631   6.911   5.016  0.1798  0.4180  0.6323
   62G      C5' 1458   5.834   6.968   5.053 -0.5671  0.5418 -1.0744
   62G     H5'1 1459   5.798   7.070   5.064 -0.1170  0.6961 -1.0317
   62G     H5'2 1460   5.916   6.963   4.982  1.3449  1.6950  0.9544
   62G      C4' 1461   5.898   6.918   5.186 -0.2203  0.8211 -0.3902
   62G      H4' 1462   5.994   6.968   5.199 -0.2429  0.4196  1.7838
   62G      O4' 1463   5.821   6.941   5.302 -0.7364 -0.0197 -0.0684
   62G      C1' 1464   5.762   6.817   5.351 -0.0036 -0.3805  0.4837
   62G      H1' 1465   5.744   6.823   5.458 -2.4047 -1.5202  0.2059
   62G       N9 1466   5.634   6.797   5.285 -0.0948  0.9936  0.0985
   62G       C8 1467   5.548   6.901   5.257 -0.4309 -0.4293  0.2356
   62G       H8 1468   5.585   7.001   5.270  1.1801 -0.7919 -1.2291
   62G       N7 1469   5.423   6.873   5.247  1.0640 -0.2100 -0.3522
   62G       C5 1470   5.425   6.735   5.253  0.5435  0.1183  0.3678
   62G       C6 1471   5.315   6.645   5.240  0.5573 -0.3613  0.2864
   62G       O6 1472   5.195   6.670   5.215 -0.5380 -0.1166  0.3075
   62G       N1 1473   5.354   6.510   5.250  0.2574 -0.1929  0.3527
   62G       H1 1474   5.288   6.438   5.226  0.2586 -0.4590  1.1144
   62G       C2 1475   5.480   6.474   5.288  0.3706 -0.8279 -0.0954
   62G       N2 1476   5.503   6.346   5.321  0.2687 -0.1808 -0.4841
   62G      H21 1477   5.423   6.284   5.314 -1.6807  2.1888 -0.7913
   62G      H22 1478   5.598   6.313   5.324  0.0228 -0.8582  0.5732
   62G       N3 1479   5.579   6.556   5.302 -0.0529  0.0722  0.2815
   62G       C4 1480   5.550   6.687   5.278 -0.0207  0.2111  0.5028
   62G      C3' 1481   5.929   6.764   5.182 -0.5989 -0.0293  0.0639
   62G      H3' 1482   5.879   6.712   5.100 -0.4886  1.4377 -0.9851
   62G      C2' 1483   5.868   6.718   5.316 -0.9330 -0.3825 -0.2249
   62G     H2'1 1484   5.835   6.614   5.304 -1.9375 -0.0110 -0.8224
   62G      O2' 1485   5.954   6.723   5.429  0.0017  0.1291 -0.2471
   62G     HO'2 1486   6.011   6.647   5.443 -0.8546 -0.6772 -1.0013
   62G      O3' 1487   6.069   6.725   5.189 -0.4891  0.6398  1.0116
   63U        P 1488   6.156   6.704   5.059  0.3817 -0.1217 -0.0778
   63U      O1P 1489   6.284   6.643   5.102 -0.0169  0.7030 -0.5378
   63U      O2P 1490   6.157   6.829   4.981 -0.1290  0.7153 -0.1269
   63U      O5' 1491   6.063   6.599   4.979  0.6765  0.1304 -0.2347
   63U      C5' 1492   6.078   6.460   5.013 -0.2994  0.0026 -0.5296
   63U     H5'1 1493   6.110   6.459   5.117  0.0019 -1.4019 -0.6189
   63U     H5'2 1494   6.167   6.423   4.964 -0.7093 -1.9213  0.1073
   63U      C4' 1495   5.964   6.366   4.980 -0.2991 -0.3554  0.4165
   63U      H4' 1496   5.998   6.269   5.018  1.0042  0.9966  2.9259
   63U      O4' 1497   5.840   6.405   5.034 -0.1415  0.0502 -0.1404
   63U      C1' 1498   5.733   6.331   4.966 -0.7425  0.4708  0.0947
   63U      H1' 1499   5.710   6.248   5.033 -0.8973 -0.5308 -1.1723
   63U       N1 1500   5.612   6.409   4.937 -0.1428 -0.1819  0.6982
   63U       C6 1501   5.613   6.549   4.922 -0.2103  0.5665 -0.1900
   63U       H6 1502   5.704   6.602   4.944 -1.0331  1.3230  1.5409
   63U       C5 1503   5.495   6.616   4.902 -1.1071  0.2490  0.8402
   63U       H5 1504   5.497   6.724   4.898  2.8812  0.3008 -0.0765
   63U       C4 1505   5.371   6.547   4.898 -0.8370 -0.0435  0.8880
   63U       O4 1506   5.258   6.594   4.881  0.0382 -0.1807 -0.3429
   63U       N3 1507   5.377   6.410   4.913 -0.4075 -0.5291  0.0106
   63U       H3 1508   5.285   6.368   4.909 -1.1039  1.0099 -1.1681
   63U       C2 1509   5.489   6.337   4.945 -0.4766 -0.6765  0.4714
   63U       O2 1510   5.480   6.220   4.972 -0.8004 -0.2300 -0.3199
   63U      C3' 1511   5.932   6.352   4.830  0.4028 -0.4359 -0.6349
   63U      H3' 1512   5.934   6.457   4.798  3.1729 -0.3534 -0.4902
   63U      C2' 1513   5.796   6.280   4.837  0.1434  0.3045  0.4569
   63U     H2'1 1514   5.738   6.309   4.749 -1.3116  0.3821  1.3975
   63U      O2' 1515   5.803   6.144   4.836  0.3271  0.3613 -0.6431
   63U     HO'2 1516   5.872   6.117   4.774 -2.0177 -0.8351 -2.8992
   63U      O3' 1517   6.031   6.277   4.761 -0.0687 -0.2021  0.4405
   64A        P 1518   6.036   6.276   4.601 -0.5331  0.6600 -0.2779
   64A      O1P 1519   6.165   6.234   4.559 -0.3564  0.0690 -0.6711
   64A      O2P 1520   5.968   6.387   4.541  0.3482 -0.4239  0.2592
   64A      O5' 1521   5.939   6.156   4.562  0.7673 -0.2894  0.2590
   64A      C5' 1522   5.986   6.021   4.578  0.0640 -0.6394  0.4268
   64A     H5'1 1523   6.008   5.996   4.681  1.5257  0.9736  0.5429
   64A     H5'2 1524   6.064   5.997   4.506 -1.2867 -0.4220 -1.1826
   64A      C4' 1525   5.865   5.931   4.539  0.2606  0.7188  0.0201
   64A      H4' 1526   5.898   5.828   4.542 -2.0263 -0.0665  0.4158
   64A      O4' 1527   5.756   5.941   4.623 -0.1898 -0.0690 -0.8259
   64A      C1' 1528   5.633   5.934   4.549 -0.7319  0.9137  0.3985
   64A      H1' 1529   5.565   5.855   4.582  1.7597 -1.1598  0.9268
   64A       N9 1530   5.560   6.056   4.549 -0.4870 -0.1108  0.3217
   64A       C8 1531   5.613   6.181   4.573  0.2986 -0.2360  0.0538
   64A       H8 1532   5.714   6.206   4.601 -0.5449  3.6101  0.2643
   64A       N7 1533   5.527   6.281   4.567  0.3657  0.3289  0.0347
   64A       C5 1534   5.407   6.212   4.528 -0.0848 -0.5318 -0.4371
   64A       C6 1535   5.275   6.252   4.500  0.3177  0.1853 -0.2784
   64A       N6 1536   5.222   6.375   4.510  0.4800  0.1191  0.0711
   64A      H61 1537   5.277   6.454   4.541 -0.4416  0.5050  0.7443
   64A      H62 1538   5.124   6.388   4.489  0.9429 -0.0786 -2.4688
   64A       N1 1539   5.180   6.169   4.450 -0.3313  0.1924 -0.5214
   64A       C2 1540   5.218   6.045   4.432 -0.2972  0.9153  0.1414
   64A       H2 1541   5.144   5.980   4.388  1.9282 -1.9241  0.2854
   64A       N3 1542   5.336   5.990   4.460 -0.6999  0.3515  0.1487
   64A       C4 1543   5.431   6.080   4.507  0.0438 -0.0480 -0.7331
   64A      C3' 1544   5.818   5.959   4.402 -0.0206 -0.9907  0.7664
   64A      H3' 1545   5.818   6.067   4.386  0.9428 -1.1096 -0.0581
   64A      C2' 1546   5.674   5.907   4.407 -0.1676  0.5336 -0.2878
   64A     H2'1 1547   5.601   5.951   4.339 -0.8354  0.7065  0.5279
   64A      O2' 1548   5.664   5.770   4.396  0.0327 -0.3990 -0.0066
   64A     HO'2 1549   5.739   5.740   4.343 -1.2187  1.7924 -3.3480
   64A      O3' 1550   5.892   5.891   4.302  1.3372 -0.1028 -0.0485
   65C        P 1551   5.929   5.956   4.158  0.3442  0.3029 -0.3574
   65C      O1P 1552   6.038   5.873   4.108 -0.2571 -0.6477  0.4727
   65C      O2P 1553   5.961   6.097   4.180  0.5092  0.2944 -0.3379
   65C      O5' 1554   5.796   5.943   4.083  0.4182  0.4586 -0.0059
   65C      C5' 1555   5.761   5.806   4.049 -0.9011  0.1351 -0.6798
   65C     H5'1 1556   5.768   5.732   4.129 -3.0954 -0.4423 -0.9329
   65C     H5'2 1557   5.822   5.769   3.967 -0.0701  0.0661 -0.0415
   65C      C4' 1558   5.612   5.786   4.012 -0.3978 -0.0506  0.0091
   65C      H4' 1559   5.591   5.681   3.994 -0.9567 -0.3845  2.3619
   65C      O4' 1560   5.518   5.833   4.107 -0.4150  0.7786 -0.5048
   65C      C1' 1561   5.402   5.892   4.049  0.0322  0.4496 -0.9023
   65C      H1' 1562   5.306   5.859   4.087  0.5829 -1.4956 -1.1025
   65C       N1 1563   5.397   6.039   4.075 -0.1668 -0.1493 -0.5544
   65C       C6 1564   5.499   6.109   4.129  0.3987  0.2580 -0.2581
   65C       H6 1565   5.589   6.055   4.157 -0.0556  0.4329  1.7123
   65C       C5 1566   5.486   6.240   4.152  0.0109 -0.7806  0.5644
   65C       H5 1567   5.568   6.295   4.195 -0.3595  2.4199 -2.3691
   65C       C4 1568   5.361   6.298   4.125  0.8214 -0.1301  0.4033
   65C       N4 1569   5.335   6.428   4.132  0.3382 -1.0273  0.2816
   65C      H41 1570   5.416   6.473   4.175  2.3906 -3.3585 -0.8926
   65C      H42 1571   5.242   6.464   4.118  0.2249 -1.3015  0.3357
   65C       N3 1572   5.252   6.238   4.081  0.2528  0.3144  0.3929
   65C       C2 1573   5.273   6.103   4.058 -0.6364 -0.1122 -0.3452
   65C       O2 1574   5.176   6.048   4.004  0.4000  0.5610 -0.6721
   65C      C3' 1575   5.578   5.866   3.887  0.3307  0.4734  0.8522
   65C      H3' 1576   5.629   5.962   3.881  0.5702  0.3263  0.5313
   65C      C2' 1577   5.420   5.870   3.898 -0.2959  0.2951  0.8806
   65C     H2'1 1578   5.383   5.956   3.841 -1.7893  0.0783  1.5042
   65C      O2' 1579   5.360   5.745   3.862  0.0139 -0.5363  0.5268
   65C     HO'2 1580   5.399   5.720   3.777  0.9825 -0.5093  0.9475
   65C      O3' 1581   5.614   5.798   3.768  0.2352  0.3671 -0.3499
   66G        P 1582   5.641   5.882   3.637  0.6492  0.1169  0.0798
   66G      O1P 1583   5.672   5.792   3.531 -0.2904  0.6219  0.0109
   66G      O2P 1584   5.734   5.994   3.672  0.7315  0.1563  0.1459
   66G      O5' 1585   5.494   5.930   3.609  0.1984  0.1842  0.0988
   66G      C5' 1586   5.406   5.851   3.532 -0.5542  0.4029 -1.1673
   66G     H5'1 1587   5.398   5.750   3.573  1.1368  1.9493  3.7223
   66G     H5'2 1588   5.444   5.845   3.430  1.7198 -1.9960 -0.3108
   66G      C4' 1589   5.264   5.923   3.526  0.3789  0.1941  0.1243
   66G      H4' 1590   5.191   5.852   3.490  0.2270  0.0826  0.6490
   66G      O4' 1591   5.229   5.982   3.652  1.0547 -0.0868 -0.0582
   66G      C1' 1592   5.165   6.111   3.642 -0.6326  0.3114  0.2018
   66G      H1' 1593   5.068   6.097   3.691 -0.4660  1.3265  0.8596
   66G       N9 1594   5.244   6.219   3.702 -0.0550  0.5026  1.0081
   66G       C8 1595   5.371   6.220   3.749 -0.6857 -0.5766 -0.9935
   66G       H8 1596   5.445   6.142   3.738  1.6055  1.3160 -0.0412
   66G       N7 1597   5.404   6.338   3.799  0.3276  0.4239 -0.1591
   66G       C5 1598   5.293   6.420   3.790 -0.5464 -0.4224 -0.4239
   66G       C6 1599   5.270   6.563   3.815 -0.4424  0.1121  0.1875
   66G       O6 1600   5.343   6.655   3.861  0.4879 -0.5090 -0.0100
   66G       N1 1601   5.143   6.601   3.772 -0.4555  0.2705 -0.1091
   66G       H1 1602   5.125   6.698   3.794  1.2279  0.7659 -0.7721
   66G       C2 1603   5.051   6.523   3.701 -0.3441 -0.5380 -0.0550
   66G       N2 1604   4.930   6.569   3.674  1.3017  0.4925  0.1993
   66G      H21 1605   4.910   6.659   3.714  1.1609 -0.0607  1.4002
   66G      H22 1606   4.857   6.505   3.645 -0.0445  1.2653  1.7607
   66G       N3 1607   5.068   6.395   3.687 -0.4777  0.0882 -0.1730
   66G       C4 1608   5.191   6.343   3.734 -0.3223 -0.1536  0.2840
   66G      C3' 1609   5.270   6.040   3.427  0.4408 -0.2084 -0.4297
   66G      H3' 1610   5.360   6.101   3.437  0.5327 -0.3070 -0.6662
   66G      C2' 1611   5.153   6.126   3.493  0.0705 -0.7236 -0.3013
   66G     H2'1 1612   5.163   6.232   3.470 -0.4463 -0.8931 -1.3893
   66G      O2' 1613   5.023   6.076   3.459 -0.2481  0.3630 -0.1367
   66G     HO'2 1614   4.955   6.131   3.497 -0.4836  0.5059 -0.7600
   66G      O3' 1615   5.248   5.996   3.296  1.0169  0.0982 -0.1401
   67G        P 1616   5.287   6.087   3.177 -0.1583  0.1073  0.2274
   67G      O1P 1617   5.236   6.014   3.056 -0.2866 -0.1300 -0.0930
   67G      O2P 1618   5.431   6.115   3.191  0.2138  0.3650  0.0536
   67G      O5' 1619   5.205   6.230   3.188 -0.0929  0.8185 -0.5191
   67G      C5' 1620   5.067   6.238   3.162 -0.3438  0.4515  0.2567
   67G     H5'1 1621   5.008   6.170   3.223  0.6082 -2.3541 -1.7277
   67G     H5'2 1622   5.051   6.225   3.055  1.9429  1.1343 -0.2193
   67G      C4' 1623   5.028   6.381   3.181  0.3177  0.6759  0.3294
   67G      H4' 1624   4.921   6.387   3.161 -0.4353 -0.3323  3.4879
   67G      O4' 1625   5.031   6.415   3.313 -0.3810  0.4430  0.3635
   67G      C1' 1626   5.051   6.553   3.329  0.0775  0.0992  0.2575
   67G      H1' 1627   4.963   6.597   3.376 -0.5413 -3.0707  2.4064
   67G       N9 1628   5.170   6.600   3.393  0.3781  0.0121  0.0500
   67G       C8 1629   5.287   6.538   3.437  0.3741 -0.1751 -0.0574
   67G       H8 1630   5.318   6.443   3.397 -0.6002  0.6228 -2.9634
   67G       N7 1631   5.363   6.619   3.511 -0.5592  0.7563  0.9201
   67G       C5 1632   5.296   6.740   3.518 -0.2484 -0.0499  0.0592
   67G       C6 1633   5.314   6.863   3.597 -0.2230  0.1396 -0.7947
   67G       O6 1634   5.412   6.898   3.664  0.4258  0.3162 -0.1150
   67G       N1 1635   5.212   6.955   3.587 -0.2857  0.2061 -0.7575
   67G       H1 1636   5.224   7.052   3.613 -1.3382 -0.1869  1.5159
   67G       C2 1637   5.106   6.936   3.503 -0.1984  0.4849 -1.0879
   67G       N2 1638   5.041   7.038   3.478  0.2502  0.0085 -0.2364
   67G      H21 1639   5.063   7.132   3.509 -1.6031  1.1181 -2.0639
   67G      H22 1640   4.991   7.031   3.391  1.2240 -0.7720 -0.7569
   67G       N3 1641   5.080   6.823   3.437  0.1375  0.3983 -0.3627
   67G       C4 1642   5.174   6.725   3.452  0.1771  0.2079  0.1634
   67G      C3' 1643   5.103   6.494   3.104 -0.1404 -0.3756  0.0268
   67G      H3' 1644   5.211   6.488   3.112 -0.1702 -0.9359  0.0221
   67G      C2' 1645   5.049   6.612   3.190 -0.0501 -0.6306 -0.1786
   67G     H2'1 1646   5.115   6.699   3.185  0.5784 -0.9980  1.1355
   67G      O2' 1647   4.918   6.644   3.154 -1.0848  0.1440  0.6773
   67G     HO'2 1648   4.909   6.638   3.059  1.6328 -2.3038  0.4349
   67G      O3' 1649   5.061   6.499   2.967 -0.0853  0.6038  0.6947
   68A        P 1650   5.145   6.580   2.860  0.1355  0.0938 -0.0271
   68A      O1P 1651   5.075   6.560   2.732  0.2400  0.0940  0.0602
   68A      O2P 1652   5.282   6.535   2.866 -0.6178 -0.4845 -0.3865
   68A      O5' 1653   5.136   6.735   2.908  0.0696 -0.3046  0.4320
   68A      C5' 1654   5.029   6.819   2.874 -0.0130  0.7007  0.0016
   68A     H5'1 1655   4.935   6.785   2.918 -0.6096  0.2065 -1.5817
   68A     H5'2 1656   5.006   6.828   2.767 -1.9444  1.1728  0.4228
   68A      C4' 1657   5.046   6.959   2.938  0.4660 -0.1078  0.7116
   68A      H4' 1658   4.954   7.016   2.932  0.3225 -0.3750  0.3603
   68A      O4' 1659   5.064   6.949   3.079 -0.0398 -0.2728 -0.4085
   68A      C1' 1660   5.153   7.047   3.124  0.4985  0.3538  0.4776
   68A      H1' 1661   5.099   7.110   3.196  0.0587  0.4369  0.0816
   68A       N9 1662   5.272   6.999   3.198  0.0839 -0.2215  0.1303
   68A       C8 1663   5.358   6.893   3.163 -0.0313 -0.0386 -0.6783
   68A       H8 1664   5.344   6.813   3.092 -0.9452  0.4376 -1.0569
   68A       N7 1665   5.459   6.881   3.244  0.4994 -0.3162 -0.4165
   68A       C5 1666   5.451   7.001   3.313 -0.3769  0.1349  0.4683
   68A       C6 1667   5.543   7.054   3.408  0.4902  0.0671 -0.0378
   68A       N6 1668   5.647   6.984   3.443  0.1571 -0.3365 -0.1989
   68A      H61 1669   5.682   6.906   3.391  1.7174 -0.3997  0.8689
   68A      H62 1670   5.704   7.015   3.521  0.0699 -1.8513  0.4888
   68A       N1 1671   5.508   7.172   3.467 -0.8378  0.6730  0.1020
   68A       C2 1672   5.400   7.230   3.439 -0.2754 -0.1236 -0.2516
   68A       H2 1673   5.372   7.323   3.487  0.1669  0.9811 -2.0316
   68A       N3 1674   5.308   7.188   3.352 -0.9826  0.1374  0.1871
   68A       C4 1675   5.340   7.068   3.295  0.1389  0.2547 -0.2054
   68A      C3' 1676   5.161   7.036   2.882 -0.2251  0.4772  0.1877
   68A      H3' 1677   5.249   6.972   2.870  0.3353  1.5342 -1.8995
   68A      C2' 1678   5.187   7.127   3.004  0.6502 -0.5994  0.0452
   68A     H2'1 1679   5.293   7.152   2.998  0.4905 -0.2380 -2.6716
   68A      O2' 1680   5.095   7.240   2.995 -0.4327  0.2181 -0.1286
   68A     HO'2 1681   5.111   7.289   2.914  1.2752  1.8108  1.0935
   68A      O3' 1682   5.150   7.110   2.766  0.3060 -0.3883  0.1403
   69A        P 1683   5.278   7.151   2.680 -0.1060 -0.3557 -0.2621
   69A      O1P 1684   5.230   7.203   2.551  0.0109  0.0476 -0.8684
   69A      O2P 1685   5.385   7.055   2.683  0.4215  0.5812  0.0170
   69A      O5' 1686   5.338   7.275   2.751  0.3603 -0.5051  0.0734
   69A      C5' 1687   5.279   7.402   2.753  0.1477  0.0452 -0.6534
   69A     H5'1 1688   5.170   7.401   2.763 -0.1001  1.5153 -2.6141
   69A     H5'2 1689   5.304   7.448   2.658  0.3163 -0.0254 -0.6435
   69A      C4' 1690   5.335   7.482   2.866 -0.4059 -0.3986  0.9813
   69A      H4' 1691   5.277   7.573   2.885 -0.4138 -0.6670  2.3068
   69A      O4' 1692   5.356   7.412   2.978 -0.1564 -0.2600 -0.5667
   69A      C1' 1693   5.462   7.470   3.056  0.5420 -0.5463 -0.2676
   69A      H1' 1694   5.419   7.514   3.146 -1.7618 -0.4532 -1.3583
   69A       N9 1695   5.555   7.365   3.095 -0.2700 -0.7370 -0.2548
   69A       C8 1696   5.582   7.246   3.033 -0.2273 -0.2437  0.2587
   69A       H8 1697   5.526   7.218   2.945 -1.2856  0.0297  0.8325
   69A       N7 1698   5.666   7.167   3.092  0.4736 -0.2738  0.1635
   69A       C5 1699   5.703   7.249   3.199 -0.7699 -0.7280  0.2444
   69A       C6 1700   5.795   7.235   3.305  0.2601 -0.5854 -0.6528
   69A       N6 1701   5.873   7.129   3.320 -0.0848 -0.6573  0.3593
   69A      H61 1702   5.876   7.065   3.243 -0.2954  0.0943 -0.2905
   69A      H62 1703   5.943   7.122   3.393  1.7918 -1.5858 -1.4247
   69A       N1 1704   5.813   7.339   3.389  0.1342 -0.3729  0.4402
   69A       C2 1705   5.743   7.447   3.379  0.9995  0.1654 -0.3348
   69A       H2 1706   5.753   7.517   3.461  0.8760 -0.8549  0.5790
   69A       N3 1707   5.653   7.475   3.286 -0.0430 -0.4834  1.0708
   69A       C4 1708   5.637   7.369   3.202  0.3185 -0.0743 -0.0219
   69A      C3' 1709   5.481   7.535   2.832 -0.0346 -0.4201 -0.4116
   69A      H3' 1710   5.541   7.451   2.798  1.2352 -0.2442  1.2453
   69A      C2' 1711   5.525   7.581   2.970 -0.5833 -0.3097 -0.1598
   69A     H2'1 1712   5.634   7.582   2.977 -0.3375 -0.0507 -2.8568
   69A      O2' 1713   5.462   7.704   3.004  0.0913  0.2493  0.1671
   69A     HO'2 1714   5.512   7.777   2.968  0.2324 -0.3376 -0.8666
   69A      O3' 1715   5.478   7.640   2.739 -0.3341 -0.6260 -0.1099
   70U        P 1716   5.581   7.626   2.617  0.7375  0.0198  0.4150
   70U      O1P 1717   5.545   7.724   2.519  0.3141 -0.0705 -0.2081
   70U      O2P 1718   5.592   7.482   2.572 -0.4464 -0.0992  0.0419
   70U      O5' 1719   5.714   7.689   2.675  0.0060 -0.3322  0.1025
   70U      C5' 1720   5.729   7.829   2.689 -0.1123 -0.0500 -0.7459
   70U     H5'1 1721   5.639   7.872   2.734  0.8913  2.0255 -0.5821
   70U     H5'2 1722   5.754   7.884   2.598 -2.4368  1.5624 -0.5232
   70U      C4' 1723   5.838   7.846   2.793 -0.1439  0.1126 -0.8132
   70U      H4' 1724   5.839   7.951   2.822  1.1114 -0.2608  0.6609
   70U      O4' 1725   5.823   7.767   2.909 -0.4164  0.3487  0.1495
   70U      C1' 1726   5.949   7.735   2.963  0.8743 -0.3225 -0.3589
   70U      H1' 1727   5.936   7.780   3.061  1.1560 -0.3737 -0.2957
   70U       N1 1728   5.992   7.596   2.979  0.3035 -0.3068 -0.3706
   70U       C6 1729   5.937   7.488   2.911  0.4855  0.0043  0.4548
   70U       H6 1730   5.860   7.519   2.841  1.2439  1.0464  0.0532
   70U       C5 1731   5.985   7.358   2.926 -0.8688  0.9099 -0.2038
   70U       H5 1732   5.943   7.274   2.873 -1.6625 -0.0189  1.7884
   70U       C4 1733   6.076   7.324   3.036 -0.0237 -0.7042 -0.0692
   70U       O4 1734   6.102   7.213   3.075  0.1921  0.6268 -0.1878
   70U       N3 1735   6.123   7.437   3.098  0.0429 -0.3054  0.5603
   70U       H3 1736   6.181   7.422   3.179  1.0532 -1.3137 -0.3097
   70U       C2 1737   6.082   7.566   3.083  0.3520 -0.6361  0.4404
   70U       O2 1738   6.126   7.647   3.168  0.8502  0.5818  0.5003
   70U      C3' 1739   5.973   7.816   2.736 -0.6991 -0.2536 -0.2820
   70U      H3' 1740   5.967   7.720   2.684  2.7261 -1.7606  1.7502
   70U      C2' 1741   6.050   7.807   2.873  0.7334  1.1598  0.6110
   70U     H2'1 1742   6.143   7.750   2.875  0.8107  1.2332 -0.2648
   70U      O2' 1743   6.071   7.924   2.940 -0.2204 -0.4011  0.3147
   70U     HO'2 1744   6.104   7.983   2.872 -0.7475 -2.2532 -1.6558
   70U      O3' 1745   6.025   7.918   2.655  0.1484  0.1350 -0.4042
   71A        P 1746   6.131   7.892   2.540  0.2624 -0.6142  0.1332
   71A      O1P 1747   6.125   8.008   2.450 -0.0096 -0.1582 -0.9380
   71A      O2P 1748   6.109   7.761   2.476 -0.0530  0.3679 -0.0928
   71A      O5' 1749   6.268   7.890   2.611 -0.0825 -0.0435 -0.6158
   71A      C5' 1750   6.319   8.013   2.668  0.0789  0.5134  0.9565
   71A     H5'1 1751   6.241   8.076   2.711 -3.7492 -3.7131  0.9107
   71A     H5'2 1752   6.363   8.074   2.589 -0.8920 -0.5996 -0.4932
   71A      C4' 1753   6.424   7.982   2.773 -0.3800 -0.8130  0.4896
   71A      H4' 1754   6.446   8.080   2.815 -1.9936 -0.4903  0.6395
   71A      O4' 1755   6.376   7.896   2.879 -0.0523 -0.2208 -0.6025
   71A      C1' 1756   6.490   7.826   2.938  0.3651 -0.2345 -0.4384
   71A      H1' 1757   6.506   7.850   3.043  0.4530  1.1437 -0.7531
   71A       N9 1758   6.463   7.680   2.926  0.0837 -0.4525  0.4090
   71A       C8 1759   6.399   7.602   2.831  0.2429  0.2460  0.3640
   71A       H8 1760   6.350   7.641   2.743 -1.1264 -1.5114  0.2912
   71A       N7 1761   6.392   7.473   2.861  0.4738 -0.6936  0.1281
   71A       C5 1762   6.462   7.464   2.976 -0.1848  0.0888  0.1849
   71A       C6 1763   6.487   7.360   3.064 -0.0857  0.5535 -0.0744
   71A       N6 1764   6.464   7.234   3.041  0.4656 -0.2849 -0.6006
   71A      H61 1765   6.431   7.220   2.947  0.5036 -0.7280 -0.5517
   71A      H62 1766   6.458   7.165   3.115 -0.2663 -0.1604 -0.5283
   71A       N1 1767   6.556   7.377   3.175  0.9729 -0.5537 -0.8185
   71A       C2 1768   6.592   7.504   3.202  0.2076  0.2472 -0.3240
   71A       H2 1769   6.657   7.519   3.287  0.8581 -0.2286 -0.7189
   71A       N3 1770   6.573   7.610   3.132  0.3003 -0.0098  0.0681
   71A       C4 1771   6.509   7.588   3.016 -0.4849 -0.0234  0.4182
   71A      C3' 1772   6.551   7.917   2.723 -0.6990 -0.2176 -0.3600
   71A      H3' 1773   6.524   7.834   2.658 -1.0415  1.6824 -2.8129
   71A      C2' 1774   6.612   7.874   2.857  0.0442  0.0983 -0.5789
   71A     H2'1 1775   6.686   7.796   2.838 -1.1676 -1.4937  0.9564
   71A      O2' 1776   6.675   7.980   2.919 -0.9927  0.5091 -0.6496
   71A     HO'2 1777   6.731   7.943   2.988 -1.7072 -0.0649 -0.3619
   71A      O3' 1778   6.640   7.996   2.650  0.1553  0.6127  0.0392
   72G        P 1779   6.763   7.927   2.574 -0.2704  0.3122  0.1812
   72G      O1P 1780   6.854   8.039   2.531  0.2988 -0.2920 -0.2202
   72G      O2P 1781   6.697   7.840   2.474  0.2056 -0.1121 -0.3848
   72G      O5' 1782   6.858   7.829   2.668 -0.1697  0.4773 -0.3266
   72G      C5' 1783   6.944   7.875   2.772 -0.1324 -0.0281  0.3060
   72G     H5'1 1784   6.895   7.954   2.828 -4.0104 -1.1030 -1.2112
   72G     H5'2 1785   7.035   7.916   2.730  0.5380 -0.8648  0.9067
   72G      C4' 1786   6.993   7.761   2.866 -0.5682  0.2311 -0.1148
   72G      H4' 1787   7.061   7.803   2.941 -0.3776 -0.0058 -0.1538
   72G      O4' 1788   6.885   7.709   2.947 -0.0628 -0.3445 -0.3454
   72G      C1' 1789   6.931   7.575   2.977 -0.5197  0.5776  0.2254
   72G      H1' 1790   6.935   7.568   3.086  0.4279  0.9735  0.2269
   72G       N9 1791   6.843   7.476   2.916  0.1046  0.2002 -0.7295
   72G       C8 1792   6.756   7.493   2.809 -0.3276 -0.5102 -0.4345
   72G       H8 1793   6.736   7.588   2.762  1.1270 -0.2763 -0.6227
   72G       N7 1794   6.688   7.381   2.788 -0.0756 -0.3602  0.0929
   72G       C5 1795   6.744   7.287   2.878  0.2314  0.6626  0.7652
   72G       C6 1796   6.719   7.142   2.901 -0.7654 -0.0579  0.3256
   72G       O6 1797   6.631   7.064   2.871 -0.3281 -0.3866  0.0880
   72G       N1 1798   6.810   7.091   2.982  0.0108  1.5029 -0.3376
   72G       H1 1799   6.787   6.997   3.010 -0.4935  1.7320  0.0304
   72G       C2 1800   6.891   7.155   3.064  0.4149 -0.5683  0.1732
   72G       N2 1801   6.948   7.090   3.167 -0.1816  0.1745  0.1360
   72G      H21 1802   6.943   6.989   3.160  1.4104 -0.2052  2.8340
   72G      H22 1803   7.015   7.132   3.230 -1.5965  0.1167  1.7529
   72G       N3 1804   6.916   7.285   3.046 -0.5692  0.0138 -0.1856
   72G       C4 1805   6.842   7.344   2.948  0.1370 -0.2030  0.2076
   72G      C3' 1806   7.069   7.649   2.802 -0.3159 -0.3854  0.8102
   72G      H3' 1807   7.002   7.619   2.721  0.8574  0.4992 -0.5452
   72G      C2' 1808   7.065   7.552   2.918  0.3490 -0.0671  0.3587
   72G     H2'1 1809   7.089   7.455   2.873  0.3098  0.5854 -1.1344
   72G      O2' 1810   7.163   7.584   3.014  0.1911 -0.1178  0.1045
   72G     HO'2 1811   7.243   7.553   2.970  0.8575  1.8468 -0.1609
   72G      O3' 1812   7.197   7.706   2.763 -1.1393  0.3335 -0.6221
   73A        P 1813   7.274   7.633   2.652  0.3514 -0.0040  0.0918
   73A      O1P 1814   7.407   7.696   2.635  0.2211  0.1735  0.3056
   73A      O2P 1815   7.191   7.616   2.535 -0.0659  0.3756  0.0574
   73A      O5' 1816   7.292   7.481   2.720 -0.3709  0.5662  0.5705
   73A      C5' 1817   7.399   7.457   2.805 -0.2080  0.0370 -0.3184
   73A     H5'1 1818   7.381   7.524   2.890  1.5073  0.9326 -0.6129
   73A     H5'2 1819   7.494   7.485   2.759  0.4789  0.5660  1.3559
   73A      C4' 1820   7.391   7.309   2.838  0.0532  0.5538 -0.1338
   73A      H4' 1821   7.449   7.293   2.928 -0.1359 -0.6109 -0.2030
   73A      O4' 1822   7.261   7.268   2.868  0.7394 -0.1248  0.2233
   73A      C1' 1823   7.261   7.124   2.847  0.6201  0.5257 -0.3597
   73A      H1' 1824   7.236   7.068   2.937  2.0682 -0.0657 -0.3014
   73A       N9 1825   7.144   7.087   2.758 -0.4724 -0.5621 -0.5723
   73A       C8 1826   7.061   7.172   2.684 -0.3453 -0.1916  0.3163
   73A       H8 1827   7.086   7.277   2.676  2.1116 -0.5978  1.7787
   73A       N7 1828   6.960   7.113   2.628 -0.4109  0.8979  0.2021
   73A       C5 1829   6.969   6.977   2.679 -0.6850  0.0316  0.5738
   73A       C6 1830   6.879   6.869   2.678 -0.2613 -1.3172 -0.1319
   73A       N6 1831   6.764   6.861   2.611 -0.7910  0.7847  0.9211
   73A      H61 1832   6.738   6.928   2.540 -2.8596 -0.3693  0.5035
   73A      H62 1833   6.708   6.780   2.631  0.4009 -0.0958  0.7877
   73A       N1 1834   6.917   6.759   2.742  0.4893  0.0453  0.0376
   73A       C2 1835   7.032   6.757   2.807  0.0660  0.8884  0.2447
   73A       H2 1836   7.050   6.658   2.847  1.4332  0.3734 -1.5149
   73A       N3 1837   7.120   6.850   2.818  0.4034  0.5786  0.3893
   73A       C4 1838   7.083   6.962   2.750 -0.4777  0.6899 -0.6617
   73A      C3' 1839   7.445   7.218   2.730  1.4820 -0.0161 -0.6333
   73A      H3' 1840   7.391   7.241   2.638 -0.9184  0.6153  0.8286
   73A      C2' 1841   7.395   7.080   2.777 -0.2584  0.3797 -0.0012
   73A     H2'1 1842   7.399   7.009   2.695  0.7156  0.6575 -0.1985
   73A      O2' 1843   7.465   7.023   2.888  0.2418  0.3421  0.9069
   73A     HO'2 1844   7.558   7.041   2.872 -0.2873  2.7673  0.1266
   73A      O3' 1845   7.583   7.211   2.720 -0.2720 -0.1011  0.1693
   74U        P 1846   7.662   7.174   2.587 -0.0122 -0.2090  0.5862
   74U      O1P 1847   7.798   7.211   2.617  0.1859 -0.3872  0.0834
   74U      O2P 1848   7.604   7.239   2.469 -0.0978  0.1649 -0.7155
   74U      O5' 1849   7.646   7.012   2.590  0.1541 -0.1630 -0.2096
   74U      C5' 1850   7.739   6.933   2.663 -0.9651  0.0421  0.3016
   74U     H5'1 1851   7.750   6.981   2.761  2.6185  1.5378 -0.6574
   74U     H5'2 1852   7.837   6.935   2.616 -1.4836 -1.6589 -0.9286
   74U      C4' 1853   7.697   6.784   2.677  0.9236 -0.6827  0.4636
   74U      H4' 1854   7.747   6.742   2.764  0.2738 -0.6756  0.8463
   74U      O4' 1855   7.555   6.774   2.700  0.1996  0.4924 -0.0950
   74U      C1' 1856   7.496   6.656   2.650  0.2660  0.2297 -0.8023
   74U      H1' 1857   7.482   6.595   2.739 -0.2222  1.2334 -0.1721
   74U       N1 1858   7.374   6.694   2.571 -0.0568  0.5850 -0.4211
   74U       C6 1859   7.368   6.815   2.495  0.3345 -0.0923 -0.5653
   74U       H6 1860   7.459   6.873   2.490  0.3552 -0.0330  0.2721
   74U       C5 1861   7.257   6.829   2.423  0.1919 -0.4905 -0.1722
   74U       H5 1862   7.244   6.904   2.346  1.6338 -0.7822 -0.7422
   74U       C4 1863   7.141   6.749   2.426  0.6276  0.2796  0.5092
   74U       O4 1864   7.028   6.762   2.364  0.0238  0.4728 -0.5069
   74U       N3 1865   7.156   6.640   2.506  0.0596  0.1005 -0.1200
   74U       H3 1866   7.087   6.568   2.493 -2.3230  2.4847 -1.6741
   74U       C2 1867   7.266   6.606   2.579 -0.7412 -0.4758  0.6781
   74U       O2 1868   7.270   6.504   2.641 -0.1265 -0.4561 -0.5271
   74U      C3' 1869   7.715   6.698   2.551  0.0532 -0.2492  0.0116
   74U      H3' 1870   7.699   6.762   2.464  2.0254 -0.3520 -0.4863
   74U      C2' 1871   7.609   6.587   2.589 -0.3758 -0.3077 -0.1637
   74U     H2'1 1872   7.572   6.539   2.498 -1.6985 -0.6428  0.5256
   74U      O2' 1873   7.656   6.492   2.687 -0.3573  0.0353 -0.3439
   74U     HO'2 1874   7.746   6.473   2.659 -0.0681 -0.6798  1.0160
   74U      O3' 1875   7.842   6.639   2.541  0.1375 -0.0082  0.0311
   75A        P 1876   7.895   6.573   2.406 -0.0007  0.6746  0.4104
   75A      O1P 1877   8.023   6.505   2.429  1.1155  0.0134  0.0913
   75A      O2P 1878   7.900   6.680   2.305 -0.0125 -0.2270 -0.2587
   75A      O5' 1879   7.789   6.460   2.352 -1.0412  0.1934  0.2435
   75A      C5' 1880   7.777   6.332   2.415 -0.1111  0.2530  0.9120
   75A     H5'1 1881   7.776   6.359   2.520 -0.1602  0.6593  0.8078
   75A     H5'2 1882   7.853   6.259   2.388  0.0424  0.2639  1.3133
   75A      C4' 1883   7.653   6.264   2.372 -0.4584 -0.2361 -0.7761
   75A      H4' 1884   7.645   6.168   2.423 -0.0664  0.9019  1.5752
   75A      O4' 1885   7.541   6.339   2.391 -0.3993  0.4872  0.3879
   75A      C1' 1886   7.438   6.296   2.308  0.0115 -0.1100  0.0766
   75A      H1' 1887   7.370   6.236   2.367 -0.0032  1.5865  1.9098
   75A       N9 1888   7.363   6.407   2.253 -0.4781 -0.3023  0.8833
   75A       C8 1889   7.409   6.536   2.226 -0.3825  0.4650 -0.0225
   75A       H8 1890   7.512   6.557   2.250  0.3263 -0.2125 -2.2157
   75A       N7 1891   7.318   6.616   2.182 -0.1650  0.5623  1.1523
   75A       C5 1892   7.210   6.522   2.156 -0.5015  0.0246 -0.3115
   75A       C6 1893   7.081   6.530   2.104  0.2736  0.4243  1.0301
   75A       N6 1894   7.018   6.640   2.060  0.1429  0.8103 -1.0183
   75A      H61 1895   7.072   6.725   2.045 -1.1093  1.7930 -0.1430
   75A      H62 1896   6.923   6.631   2.027  0.4915 -0.8703 -1.6370
   75A       N1 1897   7.000   6.419   2.095 -0.4477 -0.2852 -0.0201
   75A       C2 1898   7.046   6.306   2.143 -0.5755 -0.2271  0.0132
   75A       H2 1899   6.973   6.226   2.142 -0.6768 -0.1655  1.4464
   75A       N3 1900   7.163   6.279   2.193 -0.1330 -0.4757 -0.0999
   75A       C4 1901   7.238   6.396   2.202 -0.3340  0.0388  0.1680
   75A      C3' 1902   7.647   6.241   2.218 -0.3733 -0.0750 -0.7085
   75A      H3' 1903   7.680   6.332   2.169 -0.2511 -0.4007 -1.2428
   75A      C2' 1904   7.498   6.203   2.199  0.6287  0.2797  0.1433
   75A     H2'1 1905   7.465   6.228   2.098 -1.1288  1.8852  1.0430
   75A      O2' 1906   7.461   6.078   2.236 -0.2078  1.1528 -0.0490
   75A     HO'2 1907   7.466   6.026   2.156 -3.1248  0.9028 -0.1692
   75A      O3' 1908   7.735   6.129   2.179 -0.4953 -0.5135 -0.3025
   76A        P 1909   7.798   6.122   2.035  0.1233 -0.1766  0.3676
   76A      O1P 1910   7.899   6.012   2.037  0.0630 -1.0348  0.6773
   76A      O2P 1911   7.825   6.255   1.980  0.2863  0.3321 -0.3969
   76A      O5' 1912   7.669   6.069   1.952 -0.6182 -0.3893  0.8911
   76A      C5' 1913   7.624   5.936   1.966  0.3612  0.2528 -0.1876
   76A     H5'1 1914   7.617   5.908   2.071 -0.3135  1.1513  0.0193
   76A     H5'2 1915   7.693   5.866   1.920 -0.6323 -0.6773 -0.2895
   76A      C4' 1916   7.491   5.916   1.899 -0.2006 -0.3366 -0.4496
   76A      H4' 1917   7.459   5.815   1.924 -1.4499 -0.3217 -1.8610
   76A      O4' 1918   7.396   6.014   1.956 -0.3557 -0.0828 -0.0008
   76A      C1' 1919   7.293   6.043   1.865  0.2319  0.7264  0.1430
   76A      H1' 1920   7.202   5.998   1.904 -0.6147  0.4048 -2.0386
   76A       N9 1921   7.288   6.193   1.841  0.0297  0.3308  0.0564
   76A       C8 1922   7.382   6.295   1.845  0.0650  0.0740 -0.0665
   76A       H8 1923   7.485   6.284   1.875 -0.0159  0.0708  0.2099
   76A       N7 1924   7.334   6.412   1.813 -0.1885 -0.0555 -0.3074
   76A       C5 1925   7.193   6.389   1.793 -0.3431 -0.0542  0.3929
   76A       C6 1926   7.079   6.464   1.750 -0.6742  0.7115  0.0352
   76A       N6 1927   7.078   6.592   1.723  0.0018  0.2871 -0.5904
   76A      H61 1928   7.163   6.645   1.709 -0.2899  0.8028 -0.4216
   76A      H62 1929   6.992   6.639   1.699 -0.4296  0.6199  1.4511
   76A       N1 1930   6.962   6.402   1.738 -0.4896  0.0352 -0.0812
   76A       C2 1931   6.948   6.277   1.776 -0.0612 -0.1737  0.1026
   76A       H2 1932   6.851   6.234   1.757 -0.9918  1.4500  1.0045
   76A       N3 1933   7.044   6.195   1.815 -0.0610  0.2745  0.6370
   76A       C4 1934   7.167   6.254   1.817  0.4328  0.0714  0.1577
   76A      C3' 1935   7.484   5.937   1.746 -0.0094  0.2360 -0.5088
   76A      H3' 1936   7.538   6.028   1.720 -2.6028  2.0426 -0.0121
   76A      C2' 1937   7.329   5.963   1.735  0.5128 -0.1844 -0.8566
   76A     H2'1 1938   7.297   6.021   1.648 -0.2543 -0.6214 -0.8797
   76A      O2' 1939   7.254   5.838   1.730 -0.3290 -0.7326  0.3902
   76A     HO'2 1940   7.208   5.818   1.648 -0.4860 -0.9396  0.5266
   76A      O3' 1941   7.541   5.808   1.690  0.1672 -0.5420 -0.1435
   77U        P 1942   7.584   5.801   1.533  0.4652  0.1048 -0.0470
   77U      O1P 1943   7.628   5.656   1.504  0.7882  0.3532 -0.9608
   77U      O2P 1944   7.670   5.912   1.501 -0.0966  0.2794  0.3299
   77U      O5' 1945   7.441   5.833   1.459  0.1129  0.7395  0.0899
   77U      C5' 1946   7.353   5.729   1.431  0.5176  0.6023  0.1080
   77U     H5'1 1947   7.333   5.680   1.526 -1.4454  0.8746 -0.1304
   77U     H5'2 1948   7.404   5.658   1.366  2.4047 -0.0705  2.1812
   77U      C4' 1949   7.218   5.766   1.368 -0.0643 -0.6598  0.6616
   77U      H4' 1950   7.148   5.682   1.362 -0.9807  0.0881  0.7121
   77U      O4' 1951   7.156   5.877   1.439  0.8991 -0.0056 -0.0430
   77U      C1' 1952   7.077   5.965   1.357  0.8259  0.3033  0.1867
   77U      H1' 1953   6.971   5.942   1.372  0.4789  0.5015 -1.6969
   77U       N1 1954   7.114   6.105   1.383  0.4903  0.2465  0.4054
   77U       C6 1955   7.247   6.130   1.407  0.2796  0.2952 -0.4562
   77U       H6 1956   7.319   6.049   1.406  0.8887  0.8161  0.2539
   77U       C5 1957   7.272   6.257   1.430 -0.3063 -0.2523 -0.3944
   77U       H5 1958   7.373   6.290   1.451 -0.8428  1.6073 -0.5192
   77U       C4 1959   7.176   6.365   1.433  0.2526  0.3335  0.3971
   77U       O4 1960   7.211   6.480   1.464  0.6171  0.0151  0.4424
   77U       N3 1961   7.049   6.326   1.406 -0.3239 -0.6112 -0.5443
   77U       H3 1962   6.977   6.397   1.413 -0.0195 -0.2416 -1.0666
   77U       C2 1963   7.011   6.201   1.383 -0.0519 -0.1175  0.5256
   77U       O2 1964   6.892   6.178   1.368  0.3549 -0.4270 -0.0323
   77U      C3' 1965   7.240   5.828   1.233  0.3104 -0.6225  0.4112
   77U      H3' 1966   7.328   5.891   1.243 -0.1776  0.0350  0.6484
   77U      C2' 1967   7.112   5.918   1.209  0.1007  0.3544 -0.2134
   77U     H2'1 1968   7.130   6.005   1.146 -3.4215  0.6304 -1.1007
   77U      O2' 1969   6.999   5.843   1.147  0.0382 -0.2762  0.6500
   77U     HO'2 1970   7.036   5.781   1.084 -1.4132 -0.3776 -0.1454
   77U      O3' 1971   7.247   5.735   1.124 -0.6055  0.5000  0.1081
   78U        P 1972   7.337   5.754   0.995 -0.1873 -0.1305 -0.2060
   78U      O1P 1973   7.321   5.632   0.909 -0.7914  0.5455 -0.7217
   78U      O2P 1974   7.464   5.808   1.043 -0.5181  0.4092  0.2779
   78U      O5' 1975   7.271   5.882   0.920 -0.3893 -0.0170  0.0432
   78U      C5' 1976   7.153   5.874   0.846  0.2747 -0.1330 -0.2706
   78U     H5'1 1977   7.071   5.824   0.897 -1.0040  1.7139 -0.4010
   78U     H5'2 1978   7.171   5.818   0.754 -1.1490 -0.8056 -0.1671
   78U      C4' 1979   7.094   6.009   0.794  0.4283  0.6069 -0.3823
   78U      H4' 1980   7.002   5.994   0.738  0.5831 -3.0639  0.1118
   78U      O4' 1981   7.074   6.088   0.910  0.1560  0.1637  0.6154
   78U      C1' 1982   7.068   6.226   0.874  0.2745  0.0239 -0.0620
   78U      H1' 1983   6.964   6.252   0.854 -0.3457 -1.2600  1.2772
   78U       N1 1984   7.130   6.315   0.976  0.2375  0.1037 -0.1071
   78U       C6 1985   7.244   6.286   1.043 -0.6575 -0.5075 -0.2725
   78U       H6 1986   7.286   6.187   1.047  0.1562 -0.1845 -0.4780
   78U       C5 1987   7.305   6.387   1.121  0.4572  0.1351  0.1799
   78U       H5 1988   7.390   6.361   1.182  0.3656 -2.3403 -0.6457
   78U       C4 1989   7.252   6.520   1.129 -0.5026 -0.7632 -0.1443
   78U       O4 1990   7.309   6.618   1.194  0.1304  0.5256  0.0059
   78U       N3 1991   7.131   6.537   1.058  0.0683  0.2321 -0.0062
   78U       H3 1992   7.097   6.632   1.046 -0.1665  0.1048 -0.3781
   78U       C2 1993   7.068   6.446   0.978 -0.2170  0.0005 -0.3847
   78U       O2 1994   6.974   6.478   0.903  0.2393 -0.0620 -0.0803
   78U      C3' 1995   7.195   6.090   0.705 -0.2676 -0.4569  0.8342
   78U      H3' 1996   7.296   6.073   0.744  0.3639  1.4737  0.1799
   78U      C2' 1997   7.136   6.231   0.734 -0.1352  0.5392 -0.4783
   78U     H2'1 1998   7.212   6.309   0.728  0.1996  0.1057 -3.3765
   78U      O2' 1999   7.030   6.266   0.648  0.1108 -0.3105  0.4824
   78U     HO'2 2000   7.064   6.278   0.559 -2.0486  0.4378 -0.3131
   78U      O3' 2001   7.185   6.060   0.568  0.5070 -0.4110  0.6994
   79A        P 2002   7.290   6.114   0.465  0.1375 -0.3652 -0.5843
   79A      O1P 2003   7.258   6.046   0.341 -0.6501 -0.0200 -0.1992
   79A      O2P 2004   7.424   6.100   0.526 -0.2496 -0.1285 -0.6339
   79A      O5' 2005   7.248   6.267   0.442  0.1867 -0.5707  0.2889
   79A      C5' 2006   7.164   6.309   0.347 -0.7809 -0.3401 -0.0212
   79A     H5'1 2007   7.075   6.247   0.353 -1.2078  0.0998 -1.4382
   79A     H5'2 2008   7.210   6.295   0.249  1.0380 -1.1890  0.8835
   79A      C4' 2009   7.134   6.462   0.374 -0.4298 -0.0291  0.9128
   79A      H4' 2010   7.052   6.497   0.311 -0.6782 -0.5250  0.9616
   79A      O4' 2011   7.116   6.506   0.509  0.5503 -0.5030 -0.2489
   79A      C1' 2012   7.140   6.644   0.513 -0.0140  1.0596 -0.9069
   79A      H1' 2013   7.047   6.701   0.513  0.2039  1.4287 -1.8290
   79A       N9 2014   7.212   6.659   0.640  0.2659 -0.3504 -0.0781
   79A       C8 2015   7.284   6.571   0.714  0.9355 -0.2971 -0.0574
   79A       H8 2016   7.300   6.475   0.668  1.3390 -0.1300 -0.2800
   79A       N7 2017   7.357   6.614   0.817  0.0703 -0.3316 -0.1413
   79A       C5 2018   7.326   6.756   0.802 -0.4990  0.1126  0.2053
   79A       C6 2019   7.373   6.869   0.865 -0.1854 -0.1918 -0.4570
   79A       N6 2020   7.461   6.868   0.957 -0.2187 -0.0792 -0.1527
   79A      H61 2021   7.489   6.779   0.994 -2.3811 -0.9350 -0.4664
   79A      H62 2022   7.471   6.952   1.012  0.3212 -1.3940  1.8458
   79A       N1 2023   7.325   6.993   0.839  0.2949 -0.0463  0.2992
   79A       C2 2024   7.238   6.997   0.741 -0.8533 -0.2381  0.3274
   79A       H2 2025   7.204   7.097   0.718  1.8107  0.7955  0.4497
   79A       N3 2026   7.188   6.900   0.666 -0.1650  0.5493  0.2281
   79A       C4 2027   7.233   6.777   0.700 -1.0913 -0.3757 -0.0128
   79A      C3' 2028   7.259   6.544   0.339  0.8742  0.2475  0.0741
   79A      H3' 2029   7.340   6.497   0.395  0.5824  0.1113  0.3898
   79A      C2' 2030   7.222   6.680   0.396  0.1161 -0.8311 -0.3013
   79A     H2'1 2031   7.308   6.735   0.431 -0.4925 -0.4992  0.6921
   79A      O2' 2032   7.142   6.763   0.309  0.0523 -0.2339 -0.2424
   79A     HO'2 2033   7.196   6.820   0.254 -1.8422  0.9263 -0.9893
   79A      O3' 2034   7.290   6.558   0.203 -0.5717  0.1332 -0.4415
   80A        P 2035   7.425   6.617   0.145  0.1868  0.4756 -0.0247
   80A      O1P 2036   7.443   6.574   0.002  0.1305 -0.0001 -0.6054
   80A      O2P 2037   7.525   6.581   0.256  0.4111  0.0501  0.3522
   80A      O5' 2038   7.411   6.778   0.150  0.5196 -0.3070  0.0004
   80A      C5' 2039   7.321   6.852   0.065  1.5483  0.1868 -0.3553
   80A     H5'1 2040   7.226   6.801   0.052  1.3072  0.8773 -1.4751
   80A     H5'2 2041   7.360   6.849  -0.037  0.7885 -0.5654 -0.6365
   80A      C4' 2042   7.306   6.998   0.099 -0.5861  0.0277  0.1641
   80A      H4' 2043   7.229   7.042   0.035 -0.5950  0.0604  0.1972
   80A      O4' 2044   7.261   7.006   0.231 -0.0883 -0.0270  0.3304
   80A      C1' 2045   7.325   7.123   0.292 -0.6202  0.1997  0.0943
   80A      H1' 2046   7.245   7.185   0.333 -0.3225 -1.5618  3.7236
   80A       N9 2047   7.414   7.072   0.401 -0.0146 -0.4334  0.3186
   80A       C8 2048   7.471   6.950   0.428 -0.6454 -0.0580  0.1965
   80A       H8 2049   7.457   6.866   0.362 -1.8716  0.7087 -0.5644
   80A       N7 2050   7.543   6.946   0.536  0.0478 -0.0876  0.1147
   80A       C5 2051   7.534   7.074   0.586  0.8708 -0.7418 -0.0717
   80A       C6 2052   7.581   7.144   0.699  0.0253  1.0607  1.0102
   80A       N6 2053   7.658   7.096   0.793 -0.0169 -0.4774  0.3854
   80A      H61 2054   7.690   7.001   0.790 -0.0006 -0.4600 -2.3860
   80A      H62 2055   7.682   7.163   0.865  0.6238 -0.7725  0.4527
   80A       N1 2056   7.552   7.273   0.733 -0.1326  0.2015 -0.2836
   80A       C2 2057   7.477   7.335   0.641 -0.1873 -0.4402  0.0031
   80A       H2 2058   7.441   7.433   0.670 -1.7143 -0.5070 -1.5136
   80A       N3 2059   7.426   7.283   0.529  0.2596 -0.0684 -0.0122
   80A       C4 2060   7.456   7.151   0.505 -0.2701  0.1151  0.5080
   80A      C3' 2061   7.431   7.084   0.077 -0.2360  0.1254  0.4797
   80A      H3' 2062   7.517   7.024   0.107  0.3430 -0.2802 -1.7845
   80A      C2' 2063   7.407   7.193   0.186 -0.1073  0.9269 -0.4005
   80A     H2'1 2064   7.501   7.231   0.227 -0.5091 -0.0804  1.5555
   80A      O2' 2065   7.326   7.293   0.138  1.1317  0.0283 -0.1895
   80A     HO'2 2066   7.334   7.289   0.043  0.8323  1.2852 -0.2923
   80A      O3' 2067   7.439   7.144  -0.050  0.1739  0.1149  0.2501
   81U        P 2068   7.576   7.180  -0.102 -0.0090  0.0528  0.0986
   81U      O1P 2069   7.562   7.247  -0.233 -0.4266 -0.0959  0.0805
   81U      O2P 2070   7.658   7.061  -0.103  0.0301  0.3989  0.3049
   81U      O5' 2071   7.640   7.287  -0.005 -0.0738 -0.3944  0.1144
   81U      C5' 2072   7.612   7.432  -0.006 -0.6885  0.9095 -0.4407
   81U     H5'1 2073   7.507   7.447   0.017 -0.6581  1.2706 -0.5369
   81U     H5'2 2074   7.653   7.470  -0.099  0.9517  0.5800  0.1157
   81U      C4' 2075   7.687   7.500   0.106 -0.3457  0.5715  1.0964
   81U      H4' 2076   7.665   7.606   0.101  2.9883  1.3313 -1.9861
   81U      O4' 2077   7.647   7.450   0.233  0.4496 -0.6110 -0.5588
   81U      C1' 2078   7.757   7.454   0.320 -0.1222  0.0026 -0.0459
   81U      H1' 2079   7.724   7.519   0.401 -1.4632 -1.8823  1.0102
   81U       N1 2080   7.776   7.327   0.389  0.2803 -0.4440 -0.7146
   81U       C6 2081   7.762   7.203   0.323 -0.5225 -0.1187  0.0742
   81U       H6 2082   7.748   7.196   0.217  0.2116 -0.8121  0.0142
   81U       C5 2083   7.824   7.096   0.386  0.2296  0.5630 -0.0531
   81U       H5 2084   7.819   7.009   0.323 -1.0127  0.6355 -0.0697
   81U       C4 2085   7.879   7.089   0.521 -0.7413  0.6532  0.2198
   81U       O4 2086   7.924   6.983   0.569  0.2253  0.1307 -0.2944
   81U       N3 2087   7.871   7.215   0.584  0.3050  0.3167  0.0030
   81U       H3 2088   7.894   7.226   0.681 -0.0838  1.8068 -0.0527
   81U       C2 2089   7.832   7.332   0.516  0.6076  0.3512  0.3961
   81U       O2 2090   7.843   7.439   0.578  0.0405  0.3896 -0.1271
   81U      C3' 2091   7.845   7.487   0.106  0.3841  0.0883  0.4247
   81U      H3' 2092   7.875   7.383   0.089  1.0327  0.4590 -0.8387
   81U      C2' 2093   7.878   7.522   0.255  0.4632  0.4553  0.1776
   81U     H2'1 2094   7.973   7.477   0.286  0.5779 -0.2277 -1.1015
   81U      O2' 2095   7.868   7.657   0.290 -0.1360 -0.3820  0.0363
   81U     HO'2 2096   7.927   7.708   0.233  2.2765  0.6539  3.1745
   81U      O3' 2097   7.909   7.571   0.011  0.3293 -0.0762  0.0002
   82U        P 2098   8.059   7.548  -0.026  0.1412  0.7314  0.1072
   82U      O1P 2099   8.096   7.637  -0.136 -0.3692  0.2655 -0.3478
   82U      O2P 2100   8.087   7.403  -0.039 -0.2934 -0.1168 -0.4185
   82U      O5' 2101   8.140   7.585   0.105  0.2118  0.0015 -0.5201
   82U      C5' 2102   8.171   7.721   0.119 -0.2411 -0.6921  0.5553
   82U     H5'1 2103   8.080   7.781   0.112 -0.3663 -1.0406 -1.1153
   82U     H5'2 2104   8.234   7.766   0.043 -2.5136  0.0602 -0.9980
   82U      C4' 2105   8.245   7.755   0.252  0.5266 -0.1678 -0.1788
   82U      H4' 2106   8.258   7.863   0.246 -0.4711 -0.1073 -1.7999
   82U      O4' 2107   8.172   7.722   0.366  0.2537  0.1561 -0.7312
   82U      C1' 2108   8.266   7.702   0.474 -0.3939 -0.5702  0.9794
   82U      H1' 2109   8.276   7.795   0.530 -1.1940  0.4463 -0.4633
   82U       N1 2110   8.231   7.586   0.555  0.4934  0.3832  0.1034
   82U       C6 2111   8.205   7.461   0.497 -0.3089  0.6657 -1.0753
   82U       H6 2112   8.218   7.442   0.392 -0.3168  0.2634 -1.0038
   82U       C5 2113   8.159   7.360   0.571  0.5298  0.7002 -0.8585
   82U       H5 2114   8.154   7.260   0.532  2.4265  1.3155 -2.8915
   82U       C4 2115   8.146   7.368   0.712  1.2333  0.8501  0.0519
   82U       O4 2116   8.107   7.274   0.785 -0.2777 -0.6645 -0.3824
   82U       N3 2117   8.181   7.486   0.764  0.4862  0.1972 -0.3357
   82U       H3 2118   8.183   7.489   0.865  3.6857  0.1070 -0.2891
   82U       C2 2119   8.216   7.601   0.696 -0.3179  0.7770 -0.0121
   82U       O2 2120   8.242   7.708   0.751 -0.0958 -0.2261  0.4654
   82U      C3' 2121   8.370   7.673   0.267  0.2397 -0.0980 -0.6502
   82U      H3' 2122   8.354   7.567   0.251  1.1103  0.0050 -2.3507
   82U      C2' 2123   8.408   7.692   0.411  0.0312  0.4304 -0.4096
   82U     H2'1 2124   8.471   7.612   0.451  0.5487  1.8597  1.8339
   82U      O2' 2125   8.470   7.815   0.445  0.8181 -0.2235 -0.0708
   82U     HO'2 2126   8.566   7.810   0.454  0.6786 -0.4205  1.6460
   82U      O3' 2127   8.468   7.707   0.176  0.5517  0.2505 -0.4990
   82U      H3T 2128   8.489   7.800   0.185  1.3073  0.2922 -2.1650
   8.67523   8.67523   6.13432   0.00000   0.00000   0.00000   0.00000   4.33762   4.33762
