# Supplementary material for: Constant-pH Molecular Dynamics of Cationic Peptide Dendrimers Binding to siRNA
Source: J Chem Inf Model. 2026 Feb 5;66(8):4734–43. doi: 10.1021/acs.jcim.5c02636 (PMC13126635; doi:10.1021/acs.jcim.5c02636)
Supplement: Supplementary file 2 [file ci5c02636_si_002.zip › zip/DMH18_05_in_9.gro]

Protein t=   0.00000
 2128
    1LY0      N    1   5.452   2.676   2.535  0.1948 -0.1239 -0.7509
    1LY0     H1    2   5.422   2.633   2.449 -2.0072  1.2699 -0.7788
    1LY0     H2    3   5.398   2.629   2.607 -0.5796 -0.5209 -1.5705
    1LY0     H3    4   5.550   2.671   2.557 -0.4841 -0.4980  2.7912
    1LY0     CA    5   5.404   2.810   2.526  0.5521  0.7571  0.5031
    1LY0     HA    6   5.303   2.799   2.487  0.3720 -0.5157  1.2720
    1LY0     CB    7   5.497   2.887   2.428  0.0966  0.0473  0.7501
    1LY0    HB1    8   5.492   2.857   2.324 -0.8094  2.5164  0.0198
    1LY0    HB2    9   5.598   2.887   2.469  0.7991 -2.3738 -0.7842
    1LY0     CG   10   5.454   3.029   2.419 -0.1169 -0.2923  0.6144
    1LY0    HG1   11   5.452   3.076   2.517  0.9581  2.7913 -0.7263
    1LY0    HG2   12   5.352   3.038   2.381  0.6185  1.9790 -0.9691
    1LY0     CD   13   5.551   3.108   2.331  0.0736  0.6652 -0.2519
    1LY0    HD1   14   5.560   3.067   2.230  1.1196 -1.5935  0.6978
    1LY0    HD2   15   5.651   3.096   2.371  0.3066  2.1752 -0.2996
    1LY0     CE   16   5.511   3.252   2.332 -0.3980  0.3956 -0.0135
    1LY0    HE1   17   5.511   3.287   2.435 -0.6534  2.4815 -0.6615
    1LY0    HE2   18   5.409   3.255   2.295 -0.6961  0.4023  0.7850
    1LY0     NZ   19   5.602   3.347   2.267 -0.2549 -0.4713 -0.3138
    1LY0    HZ1   20   5.695   3.345   2.306  0.0653  0.6386 -0.9737
    1LY0    HZ2   21   5.605   3.334   2.167  0.7827  2.8612 -0.8235
    1LY0    HZ3   22   5.578   3.443   2.284  2.5623  0.1052  0.9334
    1LY0      C   23   5.396   2.862   2.674 -0.1575 -0.1250  0.8194
    1LY0      O   24   5.491   2.916   2.726  0.5549 -0.8217 -0.0133
    2LER      N   25   5.269   2.846   2.728 -0.1695 -0.0669 -0.0259
    2LER      H   26   5.206   2.786   2.677 -1.3846  0.5732  0.6664
    2LER     CA   27   5.229   2.889   2.863  0.1213 -0.8492  0.9693
    2LER     HA   28   5.303   2.845   2.930  0.7167 -3.3123 -1.1657
    2LER     CB   29   5.081   2.848   2.893  0.1696  0.2405 -0.3878
    2LER    HB1   30   5.079   2.739   2.889 -1.0929  0.1819  0.9874
    2LER    HB2   31   5.012   2.899   2.826 -2.0307  1.0215  2.2945
    2LER     CG   32   5.040   2.888   3.042  0.0023 -0.2076  0.3915
    2LER     HG   33   5.049   2.997   3.046  0.9252 -0.3024  2.5127
    2LER    CD1   34   4.902   2.840   3.074  0.4686  0.0988 -0.1933
    2LER   HD11   35   4.909   2.732   3.093  1.6948  0.2193  0.1119
    2LER   HD12   36   4.865   2.883   3.167  0.2630 -0.2211 -0.1263
    2LER   HD13   37   4.832   2.862   2.994 -0.7408  1.1222  1.0866
    2LER    CD2   38   5.144   2.832   3.137 -0.1497  0.0661 -0.7805
    2LER   HD21   39   5.111   2.853   3.238  2.1809 -1.2272  0.3356
    2LER   HD22   40   5.155   2.723   3.137 -2.5458 -0.2133 -0.3220
    2LER   HD23   41   5.242   2.881   3.141  0.0300 -0.3722  0.5668
    2LER      C   42   5.256   3.042   2.867 -0.2290 -0.3852  0.7750
    2LER      O   43   5.300   3.099   2.967  0.0480 -0.6417  0.3999
    3LYR      N   44   5.242   3.115   2.752 -0.1888 -0.3097  0.3067
    3LYR      H   45   5.204   3.060   2.676  0.8419 -1.7413  0.7901
    3LYR     CA   46   5.275   3.253   2.726 -0.1252 -0.0653  0.4191
    3LYR     HA   47   5.202   3.313   2.780 -2.0219  0.0053 -2.0286
    3LYR     CB   48   5.238   3.289   2.582 -0.2734 -0.5398 -0.0792
    3LYR    HB1   49   5.139   3.248   2.561  0.2184 -0.9106 -1.8334
    3LYR    HB2   50   5.304   3.245   2.507 -0.0853 -0.4792  0.0477
    3LYR     CG   51   5.237   3.434   2.555  0.0724  0.9339  0.3614
    3LYR    HG1   52   5.341   3.466   2.563 -0.0686  1.2853  0.8887
    3LYR    HG2   53   5.193   3.493   2.636 -1.6429  1.4438 -0.9083
    3LYR     CD   54   5.170   3.471   2.425 -0.1565 -0.0383  0.2640
    3LYR    HD1   55   5.155   3.579   2.420  2.0752  0.2750 -0.7807
    3LYR    HD2   56   5.071   3.425   2.428  0.0758 -0.4772  1.7748
    3LYR     CE   57   5.245   3.413   2.306 -0.4874 -0.5998  0.7747
    3LYR    HE1   58   5.248   3.304   2.303  0.3324 -0.6410 -3.8601
    3LYR    HE2   59   5.343   3.461   2.303 -0.6266 -0.1875  2.1148
    3LYR     NZ   60   5.177   3.454   2.186  0.2457  0.3435  0.7042
    3LYR    HZ1   61   5.096   3.513   2.201 -0.9141 -0.9818 -0.0613
    3LYR      C   62   5.417   3.301   2.776  0.1018 -0.1093 -0.7799
    3LYR      O   63   5.429   3.419   2.816  0.4519 -0.4023 -0.2123
    4LY0      N   64   5.516   3.216   2.786  0.0328 -0.4410 -0.2120
    4LY0      H   65   5.494   3.118   2.775  1.4830 -0.7678 -0.4118
    4LY0     CA   66   5.647   3.257   2.849 -0.2748  0.2117  0.6086
    4LY0     HA   67   5.678   3.347   2.797  0.1020 -0.1060  0.2765
    4LY0     CB   68   5.747   3.136   2.826  0.8963 -0.0013 -0.2705
    4LY0    HB1   69   5.748   3.113   2.720 -3.8125  0.0216 -0.5345
    4LY0    HB2   70   5.703   3.054   2.883  2.1762 -0.1070  0.6169
    4LY0     CG   71   5.887   3.168   2.880 -0.2035  0.2074 -0.4145
    4LY0    HG1   72   5.889   3.169   2.989 -1.0687 -2.0650 -0.3173
    4LY0    HG2   73   5.927   3.263   2.843  2.2704 -0.8240 -0.5916
    4LY0     CD   74   5.984   3.054   2.833 -0.9274  0.3565  0.1320
    4LY0    HD1   75   5.935   2.957   2.824 -0.7375  0.2265  0.4963
    4LY0    HD2   76   6.057   3.033   2.911 -1.8546  0.1597  0.9582
    4LY0     CE   77   6.049   3.080   2.694  0.1727  0.3481 -0.7256
    4LY0    HE1   78   6.117   3.165   2.706  0.5398 -0.2894  2.9156
    4LY0    HE2   79   5.968   3.100   2.624 -0.3584  0.5408 -0.0661
    4LY0     NZ   80   6.136   2.977   2.643  0.4561  0.6593 -0.1450
    4LY0    HZ1   81   6.204   3.021   2.583 -1.4342  0.9816 -2.1634
    4LY0    HZ2   82   6.174   2.926   2.722 -3.1873 -0.7381  0.8945
    4LY0    HZ3   83   6.076   2.915   2.591  1.0865 -1.7555  1.7914
    4LY0      C   84   5.632   3.303   2.998  0.0799  0.0602  0.9098
    4LY0      O   85   5.700   3.401   3.041 -0.0937  0.1505  0.7680
    5LER      N   86   5.538   3.238   3.070 -0.3650  0.0767 -0.0460
    5LER      H   87   5.497   3.153   3.032 -0.0286  0.6441 -1.7870
    5LER     CA   88   5.499   3.280   3.202 -0.0015 -0.0954 -0.2641
    5LER     HA   89   5.582   3.326   3.257  0.5916 -2.7460  1.1987
    5LER     CB   90   5.467   3.151   3.273  0.5799 -0.1992 -0.0250
    5LER    HB1   91   5.384   3.098   3.227  1.6346 -0.8811 -1.2018
    5LER    HB2   92   5.446   3.192   3.372  1.0333  1.2989 -0.5234
    5LER     CG   93   5.584   3.058   3.296 -0.9426  1.1627 -0.1330
    5LER     HG   94   5.631   3.027   3.203  0.5714 -0.3870  1.0863
    5LER    CD1   95   5.690   3.115   3.382  0.1293  0.3308  0.9117
    5LER   HD11   96   5.638   3.167   3.463 -1.9868  1.2340 -0.9137
    5LER   HD12   97   5.757   3.039   3.422 -0.5926  0.2673  2.0530
    5LER   HD13   98   5.747   3.181   3.317 -1.1918 -1.0464 -1.8015
    5LER    CD2   99   5.529   2.932   3.364 -0.0137  0.8383 -0.8177
    5LER   HD21  100   5.457   2.883   3.299 -0.2506  1.3139 -0.9240
    5LER   HD22  101   5.605   2.856   3.378 -2.2594 -1.2528  0.8680
    5LER   HD23  102   5.476   2.945   3.459  2.1671 -0.0522  0.5871
    5LER      C  103   5.395   3.399   3.216 -0.2527 -0.0516 -0.0077
    5LER      O  104   5.348   3.426   3.324  0.4204  0.1729 -0.9044
    6LYR      N  105   5.356   3.454   3.103  0.1348 -0.1566 -0.1411
    6LYR      H  106   5.406   3.424   3.020  2.5064 -0.0011  1.1611
    6LYR     CA  107   5.262   3.571   3.088  0.9069  0.4705 -0.0420
    6LYR     HA  108   5.231   3.602   3.188 -1.4029  1.6433 -1.0536
    6LYR     CB  109   5.130   3.533   3.020  0.7104  0.0815 -0.0340
    6LYR    HB1  110   5.159   3.484   2.927  0.8102  1.8482 -0.9924
    6LYR    HB2  111   5.075   3.622   2.989 -0.9170 -0.8845 -0.0495
    6LYR     CG  112   5.035   3.444   3.094 -0.0452 -0.2660 -1.2202
    6LYR    HG1  113   4.934   3.459   3.054 -0.5357 -3.1300 -1.2533
    6LYR    HG2  114   5.028   3.477   3.198  0.8686 -3.3546 -0.0675
    6LYR     CD  115   5.057   3.289   3.082  0.3682  0.2189 -0.1362
    6LYR    HD1  116   5.154   3.263   3.124 -0.1456 -1.9162 -0.1234
    6LYR    HD2  117   5.066   3.259   2.977  1.4495  1.8131 -0.5342
    6LYR     CE  118   4.941   3.210   3.150  0.1891 -0.6597 -0.0332
    6LYR    HE1  119   4.915   3.254   3.246  2.4317  0.0120  0.3365
    6LYR    HE2  120   4.976   3.113   3.185 -1.8818 -1.5543 -0.3251
    6LYR     NZ  121   4.820   3.203   3.069  0.2261  0.1124 -0.2344
    6LYR    HZ1  122   4.845   3.168   2.978  0.6909  0.9279 -0.4252
    6LYR      C  123   5.324   3.699   3.027  0.2368  0.2689 -0.0890
    6LYR      O  124   5.258   3.802   3.007 -0.1325 -0.3543 -0.1193
    7LER      N  125   5.454   3.699   3.007  0.3188 -0.2297 -0.1611
    7LER      H  126   5.501   3.615   3.037  0.6412  0.2026  0.5923
    7LER     CA  127   5.541   3.801   2.946 -0.3083 -0.1176 -1.0134
    7LER     HA  128   5.499   3.839   2.853  0.7951  0.2731 -1.3702
    7LER     CB  129   5.685   3.747   2.912  0.1576 -0.3828 -0.3219
    7LER    HB1  130   5.724   3.702   3.003 -0.0432 -1.0895 -0.5766
    7LER    HB2  131   5.738   3.836   2.877 -1.6914  0.5957 -0.7446
    7LER     CG  132   5.704   3.646   2.801  0.2789  0.8014  0.2128
    7LER     HG  133   5.658   3.555   2.841 -1.2889  1.4601 -0.0367
    7LER    CD1  134   5.630   3.685   2.669  0.1744  0.0753  0.2515
    7LER   HD11  135   5.623   3.794   2.659 -0.9700  0.0288  0.3860
    7LER   HD12  136   5.684   3.650   2.581  0.6088  0.7796  0.2238
    7LER   HD13  137   5.530   3.646   2.687  0.7265 -1.4170  0.2037
    7LER    CD2  138   5.855   3.615   2.775 -0.0952 -0.1319  0.3476
    7LER   HD21  139   5.864   3.574   2.674 -2.1000 -0.3310  0.1941
    7LER   HD22  140   5.901   3.714   2.786  0.7373 -0.4601 -0.1051
    7LER   HD23  141   5.887   3.541   2.847 -0.1448 -1.2296 -0.7244
    7LER      C  142   5.554   3.923   3.037 -0.1999 -0.5265 -0.4640
    7LER      O  143   5.584   3.922   3.161  0.3932  0.0251  0.1829
    8LER      N  144   5.518   4.036   2.977 -0.2925 -0.6442  1.1002
    8LER      H  145   5.484   4.037   2.882  2.0723  0.3570  0.1682
    8LER     CA  146   5.497   4.157   3.055  0.1029  0.1577  0.8548
    8LER     HA  147   5.483   4.129   3.159  1.3178  0.0639  1.0023
    8LER     CB  148   5.386   4.246   2.993 -0.3565  0.5769 -0.6340
    8LER    HB1  149   5.404   4.284   2.892 -0.8411  0.0842 -0.9101
    8LER    HB2  150   5.375   4.333   3.056 -1.8948  1.0132 -1.4509
    8LER     CG  151   5.245   4.185   2.990 -0.4080 -1.0097 -0.0930
    8LER     HG  152   5.236   4.123   3.079 -1.2019 -2.6837 -1.2887
    8LER    CD1  153   5.153   4.300   2.990 -0.0038 -0.6200 -0.5245
    8LER   HD11  154   5.048   4.269   2.994 -0.6148  1.1328 -1.6332
    8LER   HD12  155   5.158   4.351   3.086  0.0344 -1.7432  0.0944
    8LER   HD13  156   5.162   4.376   2.912 -0.2464  0.3851  0.4096
    8LER    CD2  157   5.216   4.105   2.867  0.1527 -0.0317 -0.4074
    8LER   HD21  158   5.248   4.003   2.887  0.6985  0.8273  4.3301
    8LER   HD22  159   5.108   4.089   2.860  0.0366 -2.0529  3.4735
    8LER   HD23  160   5.250   4.149   2.773  0.6113  1.9597  0.6233
    8LER      C  161   5.621   4.240   3.052  0.1868  0.3275 -0.1792
    8LER      O  162   5.680   4.258   2.947  0.0718  0.0557 -0.2569
    9LYR      N  163   5.654   4.294   3.170  0.2797 -0.2358  0.7406
    9LYR      H  164   5.596   4.280   3.251 -0.1011  2.2715  0.9814
    9LYR     CA  165   5.778   4.372   3.174  0.8981 -0.8117 -0.7694
    9LYR     HA  166   5.860   4.315   3.130  0.6391 -1.0816 -0.9022
    9LYR     CB  167   5.811   4.402   3.324  0.1612  0.4654  0.2885
    9LYR    HB1  168   5.911   4.442   3.338 -0.1089  1.8326 -1.3662
    9LYR    HB2  169   5.806   4.306   3.376 -0.9445  1.7672  2.7398
    9LYR     CG  170   5.701   4.481   3.396  0.5609 -0.0389  0.6983
    9LYR    HG1  171   5.601   4.445   3.370  0.7493  0.9914 -1.7155
    9LYR    HG2  172   5.711   4.585   3.365 -2.7909  0.3669  0.5783
    9LYR     CD  173   5.734   4.479   3.547 -0.3308 -0.4793  0.0773
    9LYR    HD1  174   5.823   4.538   3.570 -0.5197  0.3032 -1.1456
    9LYR    HD2  175   5.753   4.375   3.573 -1.0857 -0.6504 -0.0348
    9LYR     CE  176   5.622   4.534   3.644 -0.0481  0.7428  0.1799
    9LYR    HE1  177   5.592   4.637   3.629 -2.2882  0.1284  0.0024
    9LYR    HE2  178   5.640   4.524   3.751 -0.4408 -1.9779  0.0712
    9LYR     NZ  179   5.501   4.451   3.625 -0.1141  0.1364 -0.5470
    9LYR    HZ1  180   5.487   4.381   3.696 -0.4233 -0.4095 -1.1467
    9LYR      C  181   5.779   4.500   3.079  0.0717  0.7914 -0.5182
    9LYR      O  182   5.888   4.534   3.023 -0.2302 -0.2203 -0.9022
   10LER      N  183   5.670   4.570   3.061  0.1160 -0.4189 -0.1250
   10LER      H  184   5.581   4.542   3.100 -1.0073 -0.3096 -2.4476
   10LER     CA  185   5.667   4.689   2.970 -1.0558 -0.2066  0.3839
   10LER     HA  186   5.769   4.726   2.956 -2.2440  3.1545 -0.2804
   10LER     CB  187   5.587   4.799   3.034 -0.0165  0.0325  0.4231
   10LER    HB1  188   5.493   4.746   3.051  1.1196 -1.9868  0.6544
   10LER    HB2  189   5.566   4.880   2.964 -1.5782 -0.3081  0.4575
   10LER     CG  190   5.635   4.862   3.163  0.0446 -0.0804 -0.2796
   10LER     HG  191   5.666   4.777   3.224 -4.1908 -1.6548  0.0159
   10LER    CD1  192   5.742   4.962   3.140  0.6393  0.2553 -0.6877
   10LER   HD11  193   5.718   5.042   3.070  2.0322  1.0358 -0.3232
   10LER   HD12  194   5.763   5.009   3.237  0.5623 -0.8288 -0.1358
   10LER   HD13  195   5.830   4.911   3.102  0.6766 -1.6778  1.7506
   10LER    CD2  196   5.519   4.941   3.231  0.6268 -0.7755  0.6231
   10LER   HD21  197   5.476   5.010   3.159  2.4927 -0.7037 -0.4807
   10LER   HD22  198   5.439   4.867   3.246  0.0723 -0.6118 -1.2290
   10LER   HD23  199   5.542   4.994   3.323 -1.1810  1.1902  0.0195
   10LER      C  200   5.631   4.651   2.823  0.6078  0.6840  0.8394
   10LER      O  201   5.636   4.735   2.735  0.7518 -0.5018  0.1481
   11LER      N  202   5.620   4.524   2.789  0.8900 -0.4682  0.9326
   11LER      H  203   5.614   4.457   2.864  0.2483  0.2667  1.5472
   11LER     CA  204   5.626   4.461   2.656 -0.0925  0.3043  0.1402
   11LER     HA  205   5.579   4.529   2.584 -0.5674 -0.0015  0.1590
   11LER     CB  206   5.544   4.330   2.658  0.3066  0.2275 -0.5071
   11LER    HB1  207   5.439   4.360   2.663 -0.5883 -2.6359 -0.4181
   11LER    HB2  208   5.576   4.273   2.746 -2.6597  0.0958  0.6033
   11LER     CG  209   5.559   4.243   2.533  0.1015  0.1711 -0.8031
   11LER     HG  210   5.666   4.231   2.514 -0.0128  0.9625 -2.0894
   11LER    CD1  211   5.500   4.097   2.545 -0.0959 -0.4424 -0.1975
   11LER   HD11  212   5.394   4.099   2.569  0.3899  0.7141  2.1953
   11LER   HD12  213   5.511   4.042   2.451  2.3050  0.8482 -0.7352
   11LER   HD13  214   5.561   4.040   2.615  0.1812  0.6935  0.5169
   11LER    CD2  215   5.500   4.316   2.406 -0.5342  0.3055  1.1628
   11LER   HD21  216   5.391   4.318   2.413 -0.7383 -0.8709 -0.8742
   11LER   HD22  217   5.540   4.416   2.395 -0.0902 -0.0092 -0.2802
   11LER   HD23  218   5.519   4.264   2.312 -2.2765 -1.2442  1.5941
   11LER      C  219   5.776   4.440   2.626 -0.4771 -0.1438  0.1216
   11LER      O  220   5.826   4.486   2.523  0.2334 -0.0712 -0.3433
   12LER      N  221   5.852   4.389   2.719 -0.6347  0.6200 -0.2256
   12LER      H  222   5.812   4.355   2.805 -1.1826 -0.9731 -1.0742
   12LER     CA  223   5.998   4.389   2.703  0.1123  0.3613  0.0078
   12LER     HA  224   6.026   4.350   2.606  1.0419  2.3218 -0.5699
   12LER     CB  225   6.051   4.299   2.811  0.8677  0.0983 -0.0068
   12LER    HB1  226   5.998   4.205   2.803 -0.1036  0.5978  0.4349
   12LER    HB2  227   6.007   4.343   2.900 -0.8581  0.2172 -0.8686
   12LER     CG  228   6.199   4.270   2.817  0.1664  0.0190 -0.3321
   12LER     HG  229   6.253   4.364   2.829  1.7758 -0.8029 -0.7904
   12LER    CD1  230   6.221   4.185   2.948 -0.4054  0.2366  0.5365
   12LER   HD11  231   6.329   4.174   2.957 -0.1712 -0.7279 -2.3792
   12LER   HD12  232   6.176   4.233   3.034 -0.6797 -1.0038  1.1124
   12LER   HD13  233   6.170   4.089   2.948 -0.6483  0.2860 -2.0329
   12LER    CD2  234   6.246   4.198   2.691  0.0040 -0.6539 -0.8586
   12LER   HD21  235   6.232   4.249   2.596  5.1927 -0.4067 -1.7879
   12LER   HD22  236   6.353   4.179   2.698 -0.2332 -1.6609  0.5569
   12LER   HD23  237   6.206   4.097   2.687 -1.8741  0.0059  0.1047
   12LER      C  238   6.068   4.525   2.702 -0.4063 -0.6797  0.3191
   12LER      O  239   6.162   4.549   2.625  0.4878 -0.7065  0.0427
   13LER      N  240   6.029   4.617   2.780  0.1519  0.1641  0.2623
   13LER      H  241   5.961   4.598   2.852 -1.1197  1.4292 -0.5501
   13LER     CA  242   6.065   4.763   2.779 -0.4659 -0.6599 -0.1633
   13LER     HA  243   6.162   4.775   2.730 -0.5170  0.0028 -0.1104
   13LER     CB  244   6.082   4.820   2.924  0.5841  0.2637 -0.1253
   13LER    HB1  245   5.983   4.811   2.970  0.0745  2.1522 -0.7874
   13LER    HB2  246   6.090   4.927   2.938 -0.2692  0.2975  0.2126
   13LER     CG  247   6.184   4.748   3.000  0.4895 -0.5488 -0.2882
   13LER     HG  248   6.186   4.640   2.988 -0.5811 -0.5946 -0.1602
   13LER    CD1  249   6.319   4.808   2.957 -0.5119 -0.6539 -0.1092
   13LER   HD11  250   6.323   4.915   2.981  0.3464 -0.4148 -1.2420
   13LER   HD12  251   6.402   4.763   3.010  0.7328  2.7876  1.1561
   13LER   HD13  252   6.331   4.798   2.849 -0.2847  1.6207 -0.3580
   13LER    CD2  253   6.174   4.781   3.151  0.4915  0.0000 -0.1102
   13LER   HD21  254   6.252   4.724   3.203 -0.5236 -2.3018 -0.9749
   13LER   HD22  255   6.191   4.888   3.161  1.1027  0.0590 -1.5350
   13LER   HD23  256   6.073   4.765   3.189  0.0634  3.4260  0.5252
   13LER      C  257   5.963   4.849   2.694 -0.3519  0.5569  1.0807
   13LER      O  258   5.917   4.953   2.737 -0.0589 -0.9288  0.1497
   14NH2      N  259   5.916   4.796   2.580 -0.4318 -0.7609 -0.2236
   14NH2     H1  260   5.952   4.710   2.543 -0.8572 -0.5591 -1.1347
   14NH2     H2  261   5.829   4.837   2.548 -0.1973 -0.3286 -0.3144
   15LY0      N  262   4.995   3.169   1.573  0.0196  0.0115  0.2923
   15LY0     H1  263   5.006   3.251   1.515 -3.1944 -0.5678 -1.3349
   15LY0     H2  264   5.029   3.095   1.513  2.3944 -0.1171  1.6669
   15LY0     H3  265   4.899   3.164   1.603 -0.0576  2.7932  0.7961
   15LY0     CA  266   5.087   3.173   1.688 -0.0092  0.5109 -0.1400
   15LY0     HA  267   5.188   3.201   1.657  0.5496  0.7072  1.7479
   15LY0     CB  268   5.100   3.037   1.761  0.2628  0.2901  0.0582
   15LY0    HB1  269   5.132   2.972   1.680 -1.2784  1.5860 -1.6786
   15LY0    HB2  270   5.005   3.015   1.809  2.0738  0.1998  3.9635
   15LY0     CG  271   5.202   3.037   1.877 -0.0368  0.1215  0.1182
   15LY0    HG1  272   5.156   3.090   1.960 -2.6505  0.1928 -1.2803
   15LY0    HG2  273   5.288   3.098   1.850 -1.4022  0.8535 -2.9109
   15LY0     CD  274   5.250   2.887   1.901 -0.2665 -0.4104  0.8601
   15LY0    HD1  275   5.276   2.849   1.803 -0.0129  0.8115  0.4298
   15LY0    HD2  276   5.176   2.821   1.945 -0.2082 -0.2556  1.1992
   15LY0     CE  277   5.368   2.896   1.997  0.1341 -0.5321 -0.2813
   15LY0    HE1  278   5.344   2.909   2.103  3.7504 -1.2032  0.7519
   15LY0    HE2  279   5.436   2.970   1.956 -1.5087  0.0991 -1.9862
   15LY0     NZ  280   5.449   2.781   1.993 -0.1801 -0.3444  0.0490
   15LY0    HZ1  281   5.473   2.759   1.897  0.9188  0.6793  0.0733
   15LY0    HZ2  282   5.528   2.802   2.052 -1.0745 -0.6180  1.3801
   15LY0    HZ3  283   5.403   2.703   2.037  1.4497 -0.7524  1.1044
   15LY0      C  284   5.036   3.285   1.785  0.5399 -0.1584 -0.5723
   15LY0      O  285   4.916   3.300   1.811  0.0445  0.2865  0.4446
   16LER      N  286   5.118   3.369   1.840 -0.2727 -0.0260 -0.2030
   16LER      H  287   5.214   3.355   1.813 -0.5426 -0.1541 -1.1358
   16LER     CA  288   5.097   3.461   1.952  0.2188 -0.6938 -0.2826
   16LER     HA  289   5.002   3.443   2.004  0.7776 -3.8532 -0.1422
   16LER     CB  290   5.106   3.607   1.907 -0.4521  0.4844 -0.2397
   16LER    HB1  291   5.207   3.618   1.868  1.0000 -2.3246  2.3436
   16LER    HB2  292   5.095   3.674   1.993 -0.2377  1.7179 -1.1339
   16LER     CG  293   4.996   3.651   1.812  0.0217 -0.7511  0.0499
   16LER     HG  294   5.019   3.602   1.717  2.4844  2.4659 -1.2001
   16LER    CD1  295   4.854   3.621   1.855  0.0864 -0.2702  0.4037
   16LER   HD11  296   4.785   3.648   1.775 -0.0471 -0.8039  0.3373
   16LER   HD12  297   4.837   3.520   1.891 -1.3316  0.7447  2.8326
   16LER   HD13  298   4.840   3.686   1.941  3.0926  0.5798  0.3883
   16LER    CD2  299   5.008   3.799   1.792  0.4641  0.3350 -0.2304
   16LER   HD21  300   5.094   3.814   1.727  0.7940  0.3083  0.1886
   16LER   HD22  301   4.923   3.830   1.732 -1.9852 -1.8077  1.9214
   16LER   HD23  302   5.013   3.866   1.878  2.2596 -0.3921  0.3002
   16LER      C  303   5.212   3.434   2.059  0.1425 -0.4339  0.0983
   16LER      O  304   5.313   3.377   2.025  0.0396  0.1037  0.4992
   17LY0      N  305   4.439   4.302   2.300  0.3456  0.1917 -0.6146
   17LY0     H1  306   4.472   4.377   2.358  1.4642 -2.1230  1.9659
   17LY0     H2  307   4.369   4.252   2.352  0.6190  1.0860  0.6480
   17LY0     H3  308   4.410   4.336   2.209 -1.3002 -1.2293 -0.6825
   17LY0     CA  309   4.558   4.214   2.286  0.4795 -0.0930  0.1942
   17LY0     HA  310   4.631   4.279   2.239 -0.7202 -0.2333 -2.0029
   17LY0     CB  311   4.533   4.076   2.212  0.2891  0.5277  0.4056
   17LY0    HB1  312   4.457   4.032   2.277  0.9354 -0.1523  0.7287
   17LY0    HB2  313   4.625   4.018   2.202  0.7121  1.4462 -1.3482
   17LY0     CG  314   4.474   4.087   2.073  0.1144 -0.6449  0.0283
   17LY0    HG1  315   4.540   4.131   1.997 -1.4495  1.4772 -0.1960
   17LY0    HG2  316   4.382   4.144   2.068  0.6630  0.1725 -1.5382
   17LY0     CD  317   4.438   3.949   2.035  0.0219 -0.7598  0.4407
   17LY0    HD1  318   4.362   3.908   2.101 -3.6312  3.0343 -0.9709
   17LY0    HD2  319   4.531   3.894   2.044  0.7123  0.6218  2.7552
   17LY0     CE  320   4.386   3.952   1.891  0.1572 -0.1805 -0.3377
   17LY0    HE1  321   4.450   4.017   1.832 -2.1200  3.1417  0.6038
   17LY0    HE2  322   4.285   3.991   1.886  0.3613  0.6815  1.4160
   17LY0     NZ  323   4.391   3.809   1.845  0.3801  0.3015 -0.5064
   17LY0    HZ1  324   4.486   3.777   1.852 -0.4181 -2.0767  0.2702
   17LY0    HZ2  325   4.322   3.764   1.903 -0.9426  0.6617 -1.7239
   17LY0    HZ3  326   4.354   3.806   1.751 -0.5894 -0.8285 -0.1061
   17LY0      C  327   4.620   4.187   2.421 -0.0364  0.6863 -0.3025
   17LY0      O  328   4.548   4.194   2.519  0.1269 -0.3405 -0.0988
   18LER      N  329   4.752   4.169   2.422  0.2114  0.1678  0.2195
   18LER      H  330   4.800   4.155   2.335  0.4001 -0.3471  0.3995
   18LER     CA  331   4.826   4.143   2.546 -0.3295  0.3686  0.2593
   18LER     HA  332   4.794   4.221   2.615  1.0349  2.1527 -1.0194
   18LER     CB  333   4.980   4.156   2.525 -0.1792 -0.2244 -0.2926
   18LER    HB1  334   4.996   4.107   2.429 -2.4023 -2.1174  0.1966
   18LER    HB2  335   5.035   4.099   2.600  1.4325  2.8282  1.0416
   18LER     CG  336   5.035   4.294   2.529 -0.8195 -0.4949 -0.3408
   18LER     HG  337   5.142   4.277   2.541 -1.3110 -2.6113  1.6212
   18LER    CD1  338   4.996   4.380   2.405  0.3606 -0.5219 -0.3416
   18LER   HD11  339   4.888   4.385   2.390  0.2130  0.0796  0.8032
   18LER   HD12  340   5.034   4.481   2.421  0.7950 -0.8420  0.7691
   18LER   HD13  341   5.041   4.343   2.313 -0.9083  0.6979 -1.5007
   18LER    CD2  342   4.976   4.379   2.633  0.0064  0.1138 -0.5981
   18LER   HD21  343   4.978   4.323   2.727 -1.6080 -1.5614 -1.5045
   18LER   HD22  344   5.041   4.467   2.635 -0.2118  0.2752  0.5442
   18LER   HD23  345   4.880   4.425   2.607 -0.1529  1.6824  2.3033
   18LER      C  346   4.787   4.007   2.610  0.8817  0.0066 -0.0051
   18LER      O  347   4.732   3.914   2.551 -0.1757 -0.3650 -0.1206
   19LYR      N  348   4.803   3.993   2.742 -0.0299 -0.4096 -0.5455
   19LYR      H  349   4.849   4.067   2.792 -0.6882 -1.4744  1.7622
   19LYR     CA  350   4.773   3.870   2.811  0.1762 -0.0027  0.4379
   19LYR     HA  351   4.670   3.843   2.790 -0.5444  1.3646  1.9757
   19LYR     CB  352   4.776   3.892   2.965  1.0252  0.4010  0.1286
   19LYR    HB1  353   4.719   3.815   3.016 -3.0705  2.0326 -1.5356
   19LYR    HB2  354   4.704   3.972   2.982 -2.4445 -1.6742 -3.1565
   19LYR     CG  355   4.908   3.922   3.031  0.2815 -0.5136 -1.0813
   19LYR    HG1  356   4.951   4.013   2.991 -1.6116 -0.0456 -2.1508
   19LYR    HG2  357   4.981   3.842   3.014  0.6561 -0.2668 -0.6503
   19LYR     CD  358   4.885   3.930   3.182  1.0104 -0.4371 -0.5295
   19LYR    HD1  359   4.818   4.015   3.196  1.6933  0.2004 -1.0177
   19LYR    HD2  360   4.975   3.951   3.240  0.3275  1.4647 -0.0701
   19LYR     CE  361   4.835   3.803   3.243 -0.1923  0.3713 -0.6615
   19LYR    HE1  362   4.885   3.712   3.207  0.1988  1.1307 -2.1298
   19LYR    HE2  363   4.736   3.786   3.201  0.6655 -0.2654 -2.5794
   19LYR     NZ  364   4.822   3.799   3.388 -0.1113 -1.1272  0.7809
   19LYR    HZ1  365   4.910   3.791   3.436  0.0424 -1.1698  0.4926
   19LYR      C  366   4.852   3.751   2.761  0.8049 -0.1221  0.2610
   19LYR      O  367   4.970   3.761   2.724 -0.2746 -0.3732 -0.5084
   20LY0      N  368   4.780   3.635   2.757 -0.0756  0.1071  0.7912
   20LY0      H  369   4.685   3.634   2.792 -0.4065  0.6189 -0.0534
   20LY0     CA  370   4.835   3.502   2.712  0.4229 -1.0703 -0.4164
   20LY0     HA  371   4.944   3.503   2.709  0.5546  2.8157 -0.4192
   20LY0     CB  372   4.788   3.492   2.567 -0.1592  0.1868 -0.1573
   20LY0    HB1  373   4.844   3.412   2.518  0.2381  0.1571  0.3342
   20LY0    HB2  374   4.832   3.571   2.507  0.5195 -0.1362 -0.0965
   20LY0     CG  375   4.640   3.489   2.538  0.2970  0.4654  0.3892
   20LY0    HG1  376   4.625   3.529   2.438  0.8600  0.6120  0.3604
   20LY0    HG2  377   4.575   3.538   2.611 -1.7972  0.0956 -1.1240
   20LY0     CD  378   4.596   3.335   2.536  0.4776 -0.6318 -0.5654
   20LY0    HD1  379   4.584   3.293   2.636 -0.4664  0.0705 -0.3803
   20LY0    HD2  380   4.665   3.270   2.481  0.1167 -0.2388 -1.5128
   20LY0     CE  381   4.461   3.331   2.469 -0.7436 -1.0990 -0.5436
   20LY0    HE1  382   4.471   3.374   2.369 -0.0283 -1.6841 -0.7400
   20LY0    HE2  383   4.393   3.400   2.517 -0.6209 -0.3777 -1.3691
   20LY0     NZ  384   4.388   3.207   2.479 -0.0159  0.4465 -0.3060
   20LY0    HZ1  385   4.440   3.128   2.515 -2.0219 -0.5639  0.5524
   20LY0    HZ2  386   4.301   3.227   2.527  0.6212  0.1970  0.9987
   20LY0    HZ3  387   4.362   3.180   2.385  0.0565 -0.4157 -0.0853
   20LY0      C  388   4.785   3.386   2.789  0.7136  0.4903  0.3795
   20LY0      O  389   4.854   3.284   2.792  0.2820 -0.3674 -0.0902
   21LER      N  390   4.678   3.408   2.870 -0.4681 -0.0705 -0.2372
   21LER      H  391   4.623   3.492   2.864 -3.8015 -1.9772  0.9480
   21LER     CA  392   4.621   3.304   2.961  0.3738 -0.5692  0.0081
   21LER     HA  393   4.630   3.210   2.906 -0.4607 -2.2453  2.5803
   21LER     CB  394   4.472   3.319   2.998  0.4136 -0.0194 -0.0383
   21LER    HB1  395   4.465   3.415   3.049  1.8392 -1.0189  2.2152
   21LER    HB2  396   4.449   3.244   3.074 -1.9398  1.5349  0.8935
   21LER     CG  397   4.372   3.308   2.878  0.1184 -0.2764 -0.0876
   21LER     HG  398   4.408   3.363   2.791 -2.2542 -0.3544 -1.2133
   21LER    CD1  399   4.362   3.159   2.829  0.2467 -0.4757 -0.7339
   21LER   HD11  400   4.333   3.095   2.912 -0.1690 -1.3412 -1.5338
   21LER   HD12  401   4.300   3.150   2.740  1.3951  1.1090 -1.7530
   21LER   HD13  402   4.462   3.124   2.803  0.6190  0.5726 -0.7807
   21LER    CD2  403   4.223   3.352   2.898 -0.1406 -0.2926 -0.3619
   21LER   HD21  404   4.214   3.451   2.944 -3.4290 -0.5328 -0.2930
   21LER   HD22  405   4.170   3.348   2.803  0.2246  1.3108 -0.6656
   21LER   HD23  406   4.171   3.287   2.967 -1.3543  1.5384  0.5432
   21LER      C  407   4.715   3.287   3.085 -0.6154  0.5441 -1.0432
   21LER      O  408   4.713   3.367   3.180 -0.1138 -0.9219  0.0670
   22LY0      N  409   4.453   3.488   3.780 -0.5342 -0.5303  0.6089
   22LY0     H1  410   4.461   3.432   3.696 -1.0379 -0.4711  0.5167
   22LY0     H2  411   4.543   3.489   3.826 -0.2260 -2.6429  0.1639
   22LY0     H3  412   4.384   3.458   3.848 -0.6240 -1.7915 -0.0056
   22LY0     CA  413   4.435   3.631   3.745 -0.4457  0.0948 -0.0132
   22LY0     HA  414   4.431   3.695   3.834 -0.2499 -0.0236  0.0797
   22LY0     CB  415   4.291   3.641   3.672 -0.4027  0.3634 -0.1670
   22LY0    HB1  416   4.214   3.593   3.732  0.2450  0.4241  0.7280
   22LY0    HB2  417   4.291   3.577   3.584  1.7112 -1.0802  0.8050
   22LY0     CG  418   4.245   3.785   3.628  0.0448  0.4641 -0.1937
   22LY0    HG1  419   4.313   3.823   3.552  0.0386  0.5520 -0.1553
   22LY0    HG2  420   4.261   3.857   3.708 -1.2053 -0.8396  1.3075
   22LY0     CD  421   4.102   3.784   3.561  0.1378 -0.1893  0.5063
   22LY0    HD1  422   4.041   3.719   3.624 -0.9436 -0.2248 -0.5499
   22LY0    HD2  423   4.114   3.734   3.465  0.8063 -0.7838  0.8836
   22LY0     CE  424   4.044   3.923   3.536 -0.4686 -0.5561 -0.5901
   22LY0    HE1  425   3.959   3.912   3.469 -0.0940 -0.0107 -1.1563
   22LY0    HE2  426   4.120   3.993   3.503 -0.3505  0.5590  1.8029
   22LY0     NZ  427   3.986   3.987   3.653  0.1767 -0.2718 -0.1231
   22LY0    HZ1  428   3.927   3.918   3.698 -0.1289 -1.6472 -2.4375
   22LY0    HZ2  429   4.063   4.016   3.712  0.2339  0.8663 -0.7259
   22LY0    HZ3  430   3.939   4.072   3.625 -0.3374 -0.2059  0.8827
   22LY0      C  431   4.547   3.670   3.648 -0.0095  0.1553 -0.1795
   22LY0      O  432   4.575   3.593   3.553 -0.1150 -0.4163 -0.3298
   23LER      N  433   4.601   3.791   3.664 -0.0033 -0.1353 -0.8635
   23LER      H  434   4.559   3.855   3.731 -1.5155  1.5709 -3.2989
   23LER     CA  435   4.723   3.838   3.609 -0.1807  0.3610  0.7724
   23LER     HA  436   4.790   3.755   3.632  1.1339  1.7574  2.2497
   23LER     CB  437   4.788   3.956   3.671 -0.0219 -0.2269  0.0522
   23LER    HB1  438   4.705   4.024   3.687  0.0230 -0.3416  0.8107
   23LER    HB2  439   4.866   3.994   3.604 -1.7990  0.1907 -1.8997
   23LER     CG  440   4.856   3.920   3.805 -0.2987 -0.0153  0.1481
   23LER     HG  441   4.805   3.848   3.869  1.6172 -1.1456  0.4476
   23LER    CD1  442   4.996   3.869   3.789 -0.5416  0.3198  0.3571
   23LER   HD11  443   5.042   3.863   3.888  0.9506 -1.5014 -0.3926
   23LER   HD12  444   4.979   3.770   3.748  3.5567 -0.5340  0.3265
   23LER   HD13  445   5.047   3.934   3.718  1.4137 -1.6900 -0.1827
   23LER    CD2  446   4.860   4.049   3.882  0.5617 -0.2944 -0.5206
   23LER   HD21  447   4.763   4.072   3.927  1.3664 -0.4149  1.3803
   23LER   HD22  448   4.919   4.039   3.973  0.2667  2.8242  0.1310
   23LER   HD23  449   4.902   4.126   3.818 -1.7407  0.2193 -1.5137
   23LER      C  450   4.718   3.844   3.454 -0.0599 -0.6692  0.0300
   23LER      O  451   4.612   3.887   3.401 -0.2327  0.2526 -0.1037
   24LY0      N  452   5.906   4.049   3.814  0.0150  0.1551 -0.2042
   24LY0     H1  453   5.999   4.009   3.815 -0.4958 -1.1344  2.2313
   24LY0     H2  454   5.841   3.994   3.868 -1.8328 -0.8574 -3.2286
   24LY0     H3  455   5.872   4.036   3.720  0.2877  1.0627 -0.4475
   24LY0     CA  456   5.911   4.193   3.847 -0.3512  0.0293 -0.0020
   24LY0     HA  457   5.961   4.212   3.942  0.7630  0.3100 -0.6328
   24LY0     CB  458   5.772   4.263   3.868 -0.2217  0.6559 -0.7079
   24LY0    HB1  459   5.723   4.259   3.771 -1.3804  2.0766 -0.2098
   24LY0    HB2  460   5.790   4.366   3.899 -1.0171  0.5735  0.0576
   24LY0     CG  461   5.683   4.196   3.978 -0.1784 -0.3566  0.3741
   24LY0    HG1  462   5.681   4.089   3.959  2.6418 -0.8153  2.0586
   24LY0    HG2  463   5.581   4.235   3.973  0.3484  0.9395 -1.0460
   24LY0     CD  464   5.730   4.215   4.120 -0.1869 -0.1068 -0.1682
   24LY0    HD1  465   5.699   4.314   4.153 -1.5646  0.5699 -3.1405
   24LY0    HD2  466   5.836   4.191   4.122 -0.4799 -1.5663 -0.7209
   24LY0     CE  467   5.663   4.102   4.205  0.4940 -0.2432 -0.2934
   24LY0    HE1  468   5.704   4.009   4.164 -0.3449 -0.4629 -0.6717
   24LY0    HE2  469   5.555   4.104   4.186 -0.1334 -3.1287  2.1898
   24LY0     NZ  470   5.698   4.104   4.341  0.1602  0.4042  0.0679
   24LY0    HZ1  471   5.797   4.117   4.354  0.3931 -0.4927 -0.7598
   24LY0    HZ2  472   5.645   4.181   4.381  0.1361  0.5478 -0.2346
   24LY0    HZ3  473   5.659   4.025   4.389 -0.0392  0.5929  0.2237
   24LY0      C  474   5.985   4.267   3.740 -0.6822 -0.5262 -0.3774
   24LY0      O  475   5.959   4.252   3.621 -0.2691 -0.2524 -0.1527
   25LER      N  476   6.084   4.348   3.777 -0.0051 -0.6601 -0.2523
   25LER      H  477   6.100   4.346   3.877  0.1893  1.0303 -0.2149
   25LER     CA  478   6.195   4.414   3.700 -0.1824 -0.2903  0.0738
   25LER     HA  479   6.253   4.458   3.782 -0.5257 -0.7301  0.5629
   25LER     CB  480   6.166   4.529   3.597  0.0659  0.1664 -0.7125
   25LER    HB1  481   6.085   4.495   3.533 -0.2820  0.6893 -0.5520
   25LER    HB2  482   6.251   4.543   3.530  0.9314 -1.8118 -0.1230
   25LER     CG  483   6.137   4.665   3.663  0.1240 -0.3105  0.1118
   25LER     HG  484   6.236   4.699   3.694  0.0348  0.2236 -0.1713
   25LER    CD1  485   6.087   4.759   3.555  0.0062 -0.3265  0.8635
   25LER   HD11  486   6.150   4.746   3.467  1.2276  0.4568  1.6039
   25LER   HD12  487   5.982   4.733   3.538  0.1642 -1.4582  1.5204
   25LER   HD13  488   6.089   4.864   3.584 -3.0767  0.1612 -0.2510
   25LER    CD2  489   6.046   4.675   3.787  0.4658 -0.4250 -0.0228
   25LER   HD21  490   5.959   4.613   3.764  1.8655 -1.2855 -3.7119
   25LER   HD22  491   6.113   4.654   3.870  0.1766  0.8607  0.5542
   25LER   HD23  492   6.001   4.773   3.798  1.4047  0.1296 -0.9547
   25LER      C  493   6.297   4.308   3.640  0.1919  0.4546 -0.3363
   25LER      O  494   6.419   4.318   3.653 -0.3568  0.2358  0.2699
   26LYR      N  495   6.246   4.197   3.589  0.3759  0.7243  0.4575
   26LYR      H  496   6.145   4.195   3.589  0.1503 -1.6379 -4.0837
   26LYR     CA  497   6.312   4.066   3.575 -0.0178  0.5733 -0.5657
   26LYR     HA  498   6.407   4.084   3.624 -0.2604  1.4687 -0.4008
   26LYR     CB  499   6.344   4.042   3.422 -0.5261  0.3167  0.4723
   26LYR    HB1  500   6.253   4.043   3.363  0.1153 -1.7622 -0.6760
   26LYR    HB2  501   6.389   3.942   3.419  1.3149  1.0270  2.1260
   26LYR     CG  502   6.434   4.141   3.347  0.1167  0.5519  0.3561
   26LYR    HG1  503   6.523   4.162   3.406 -0.2965  1.4513  0.6782
   26LYR    HG2  504   6.370   4.228   3.342 -0.9767 -0.2849 -2.4262
   26LYR     CD  505   6.463   4.095   3.200 -0.1023  0.6162  0.6493
   26LYR    HD1  506   6.507   4.173   3.137  0.4841  0.3364  0.7039
   26LYR    HD2  507   6.370   4.063   3.153  0.0833 -0.3692  0.9394
   26LYR     CE  508   6.560   3.977   3.204 -0.6962 -0.0398 -0.1032
   26LYR    HE1  509   6.556   3.918   3.295  3.5295  1.8399  1.5613
   26LYR    HE2  510   6.663   4.011   3.196 -0.9655  0.8217  0.0025
   26LYR     NZ  511   6.545   3.891   3.091  0.3057  0.4176 -0.9519
   26LYR    HZ1  512   6.486   3.811   3.104 -1.7698  2.3981  4.3066
   26LYR      C  513   6.228   3.953   3.637 -0.0021  0.2921 -0.1250
   26LYR      O  514   6.106   3.960   3.649 -0.3371  0.2988 -0.5355
   27LY0      N  515   6.301   3.853   3.685  0.1127 -0.0634  0.1164
   27LY0      H  516   6.401   3.856   3.671  0.2334 -0.0259  0.9026
   27LY0     CA  517   6.257   3.758   3.786  0.6308 -0.1741  0.0082
   27LY0     HA  518   6.253   3.820   3.875  0.5105  0.5645 -0.4981
   27LY0     CB  519   6.362   3.651   3.800 -0.4793  0.1215  0.3658
   27LY0    HB1  520   6.460   3.695   3.788  0.9213 -2.8286  0.1438
   27LY0    HB2  521   6.364   3.583   3.716  2.3431  0.1645  0.3295
   27LY0     CG  522   6.341   3.572   3.927 -0.5231 -0.2805  0.3865
   27LY0    HG1  523   6.241   3.530   3.934 -0.0153 -1.7245 -0.6137
   27LY0    HG2  524   6.355   3.645   4.007  2.6006 -2.5670  2.1296
   27LY0     CD  525   6.431   3.449   3.939  0.5813 -0.1670 -0.3732
   27LY0    HD1  526   6.538   3.470   3.934  0.9908 -2.2744 -1.3521
   27LY0    HD2  527   6.402   3.381   3.860 -0.6403  1.1133 -1.0877
   27LY0     CE  528   6.397   3.381   4.073  0.5199 -0.6470  0.2704
   27LY0    HE1  529   6.296   3.340   4.072 -0.0102  0.5979  0.2154
   27LY0    HE2  530   6.397   3.459   4.149 -1.8220 -0.7962  0.5074
   27LY0     NZ  531   6.490   3.275   4.098 -0.0227 -0.2642  0.3272
   27LY0    HZ1  532   6.571   3.277   4.037  0.0210 -1.4658  0.3165
   27LY0    HZ2  533   6.501   3.274   4.198 -1.4290  2.1413  0.5758
   27LY0    HZ3  534   6.443   3.187   4.084  1.0136 -0.8055  0.1336
   27LY0      C  535   6.117   3.690   3.769  0.1273  0.1914  0.6861
   27LY0      O  536   6.047   3.658   3.864  0.0960  0.3839 -0.1646
   28LER      N  537   6.085   3.662   3.643 -0.3713  0.2835  0.2570
   28LER      H  538   6.156   3.682   3.574 -2.5434  0.3638 -2.0972
   28LER     CA  539   5.957   3.600   3.609  0.8939 -0.1462  0.1372
   28LER     HA  540   5.890   3.592   3.694 -1.5560  2.0715 -1.4379
   28LER     CB  541   5.985   3.460   3.539  0.0822 -0.2960 -0.1360
   28LER    HB1  542   6.054   3.476   3.456 -1.2095 -3.4654 -1.9622
   28LER    HB2  543   5.894   3.416   3.500 -1.8015  1.4666  1.9583
   28LER     CG  544   6.044   3.344   3.621 -0.3997  0.1784  1.0069
   28LER     HG  545   6.148   3.365   3.642 -0.1725  1.1769 -0.8833
   28LER    CD1  546   5.965   3.314   3.742 -0.2378  0.0250 -0.2776
   28LER   HD11  547   5.858   3.305   3.724 -0.5719  4.4030 -1.5854
   28LER   HD12  548   5.998   3.216   3.777 -0.8961 -0.9943 -2.3311
   28LER   HD13  549   5.993   3.388   3.816 -0.8977  1.7733 -1.7081
   28LER    CD2  550   6.029   3.217   3.531 -0.5989 -0.4068  0.0327
   28LER   HD21  551   6.054   3.236   3.427 -2.5236 -1.3333 -0.6345
   28LER   HD22  552   6.099   3.144   3.570  0.5306  0.7689  0.2807
   28LER   HD23  553   5.933   3.167   3.526  0.2089 -1.8652 -1.9239
   28LER      C  554   5.867   3.679   3.502  0.2766 -0.3103 -0.4093
   28LER      O  555   5.778   3.635   3.427 -0.0105  0.0367  0.1358
   29LYR      N  556   5.900   3.811   3.489  0.5120 -0.1871 -0.2545
   29LYR      H  557   5.967   3.848   3.555 -0.8683  2.2661 -0.0988
   29LYR     CA  558   5.820   3.912   3.413  0.7929  0.5522 -0.2599
   29LYR     HA  559   5.772   3.858   3.331  1.7519  2.1572 -1.9608
   29LYR     CB  560   5.916   4.010   3.343  0.2783  1.0046 -0.7908
   29LYR    HB1  561   5.976   4.048   3.426 -1.1350  2.6238 -0.4391
   29LYR    HB2  562   5.851   4.085   3.298  0.5055  1.5321 -0.2619
   29LYR     CG  563   6.013   3.958   3.247  0.0998 -0.3670  0.3902
   29LYR    HG1  564   6.072   3.874   3.285 -0.1411 -2.5995 -3.5660
   29LYR    HG2  565   6.085   4.035   3.223  2.3018 -2.0407  1.3332
   29LYR     CD  566   5.947   3.920   3.114  0.0925  0.5091 -0.2605
   29LYR    HD1  567   5.907   4.007   3.063 -3.4728 -0.1652  1.0357
   29LYR    HD2  568   5.858   3.861   3.138  1.3768 -0.6722  1.9494
   29LYR     CE  569   6.045   3.842   3.026 -0.0897 -0.9101  0.0128
   29LYR    HE1  570   6.130   3.905   3.001 -0.4616 -0.8607 -1.1787
   29LYR    HE2  571   5.994   3.824   2.931  0.6051  2.9666 -1.2750
   29LYR     NZ  572   6.081   3.715   3.087  0.2089 -0.2293 -0.5281
   29LYR    HZ1  573   6.010   3.648   3.110 -1.1028  1.7297  1.6759
   29LYR      C  574   5.710   3.990   3.500  1.0315 -0.5869  0.0431
   29LYR      O  575   5.731   4.024   3.618  0.1372 -0.2804  0.8558
   30LER      N  576   5.590   4.003   3.444  0.2051  0.2325  0.4582
   30LER      H  577   5.577   3.978   3.347  0.0556  1.5918  0.1061
   30LER     CA  578   5.470   4.037   3.515  0.2139  0.3503 -0.3019
   30LER     HA  579   5.488   4.022   3.622 -0.2165 -0.3648 -0.3210
   30LER     CB  580   5.365   3.933   3.478  0.6180 -0.0636  0.1303
   30LER    HB1  581   5.353   3.950   3.371  1.4441 -0.5783 -0.0550
   30LER    HB2  582   5.276   3.966   3.531 -0.0664  1.2515 -1.7409
   30LER     CG  583   5.404   3.781   3.508 -0.3682 -0.3149  0.6212
   30LER     HG  584   5.488   3.751   3.445  0.6560  0.9059  1.3584
   30LER    CD1  585   5.449   3.748   3.654  0.1480 -0.5506  0.3275
   30LER   HD11  586   5.538   3.810   3.665  0.2786 -0.7779  0.5562
   30LER   HD12  587   5.373   3.787   3.722  1.1145 -0.2599  1.2557
   30LER   HD13  588   5.482   3.647   3.677  1.2727 -0.2875 -0.0585
   30LER    CD2  589   5.285   3.685   3.481 -0.2653 -0.2748 -0.3374
   30LER   HD21  590   5.313   3.583   3.506  1.0245  0.5757  2.0317
   30LER   HD22  591   5.199   3.697   3.546 -2.4613 -1.7814 -2.7440
   30LER   HD23  592   5.246   3.693   3.379  0.0972  2.4888 -0.3503
   30LER      C  593   5.419   4.180   3.482  0.6819  0.1831 -0.3058
   30LER      O  594   5.456   4.234   3.380 -0.1472 -0.5372 -0.7920
   31LER      N  595   5.328   4.236   3.576  0.4897  0.3164  0.1600
   31LER      H  596   5.297   4.189   3.659 -1.0599  1.8498  0.5014
   31LER     CA  597   5.275   4.372   3.562 -1.0061  0.5480  1.1484
   31LER     HA  598   5.215   4.384   3.652 -1.4853 -1.1051  1.1018
   31LER     CB  599   5.172   4.380   3.443 -0.2763 -0.4418  0.7644
   31LER    HB1  600   5.215   4.347   3.348 -0.5500  0.7164  0.2217
   31LER    HB2  601   5.156   4.486   3.426  0.7586 -0.0557  2.0299
   31LER     CG  602   5.031   4.318   3.459 -0.3835 -0.6197 -0.0673
   31LER     HG  603   4.982   4.339   3.554  0.1681  0.3120  0.0191
   31LER    CD1  604   4.938   4.365   3.344 -0.1547  0.3555 -0.2520
   31LER   HD11  605   4.845   4.309   3.342  0.7588 -1.1728 -2.5456
   31LER   HD12  606   4.911   4.470   3.354  1.6260  0.9549 -1.1766
   31LER   HD13  607   4.993   4.348   3.252  0.0439 -3.6423  0.4188
   31LER    CD2  608   5.029   4.169   3.451 -0.3756  0.5349  0.0004
   31LER   HD21  609   5.082   4.137   3.362 -3.1413 -1.6847 -0.9965
   31LER   HD22  610   5.071   4.120   3.539  1.2363 -2.3782 -2.2138
   31LER   HD23  611   4.925   4.137   3.447 -0.1100 -0.3425 -0.1094
   31LER      C  612   5.385   4.481   3.557  0.9154 -0.2858 -0.0421
   31LER      O  613   5.386   4.573   3.474  0.0649  0.1508 -0.3377
   32LY0      N  614   6.866   3.465   2.675  0.2036  0.2816  0.9014
   32LY0     H1  615   6.943   3.441   2.614 -0.9038 -1.1761  0.0210
   32LY0     H2  616   6.783   3.446   2.622 -1.0919 -0.0412  2.9223
   32LY0     H3  617   6.882   3.410   2.758 -1.2644 -0.3858  0.7764
   32LY0     CA  618   6.861   3.612   2.705 -0.5390 -0.9108  0.7360
   32LY0     HA  619   6.835   3.668   2.616 -0.4562  0.8551  1.7782
   32LY0     CB  620   6.999   3.657   2.754  0.3048 -0.2612  0.1546
   32LY0    HB1  621   7.061   3.621   2.672  0.2095  1.2199 -0.6035
   32LY0    HB2  622   7.030   3.611   2.847 -0.5151 -0.7662  0.1892
   32LY0     CG  623   7.008   3.803   2.769 -0.1575 -0.0061  0.0971
   32LY0    HG1  624   6.940   3.841   2.845 -0.5739  0.7248 -0.6273
   32LY0    HG2  625   6.986   3.859   2.679  0.5164  0.0917 -0.0102
   32LY0     CD  626   7.156   3.820   2.810  0.1251 -0.7634  0.0157
   32LY0    HD1  627   7.174   3.773   2.907  0.5494 -0.8942 -0.1250
   32LY0    HD2  628   7.163   3.928   2.824  1.2195 -0.6301 -1.3905
   32LY0     CE  629   7.266   3.767   2.714 -0.4009 -0.2782 -0.0423
   32LY0    HE1  630   7.244   3.799   2.612 -2.9309 -0.2477  0.4286
   32LY0    HE2  631   7.274   3.658   2.711 -2.4104 -0.4477 -1.0727
   32LY0     NZ  632   7.388   3.823   2.756 -0.8392 -0.2534  0.2564
   32LY0    HZ1  633   7.459   3.796   2.689 -0.7125  2.7572 -0.9717
   32LY0    HZ2  634   7.381   3.923   2.749 -0.8409 -0.1692  1.2463
   32LY0    HZ3  635   7.401   3.796   2.853  1.3818 -0.6822 -0.1067
   32LY0      C  636   6.749   3.650   2.811 -0.4216  0.7983  0.3987
   32LY0      O  637   6.738   3.594   2.920  0.3828  0.2863 -0.0028
   33LER      N  638   6.664   3.752   2.783  1.3602  0.5573 -0.1570
   33LER      H  639   6.668   3.788   2.688 -1.9344  2.9253  0.4387
   33LER     CA  640   6.550   3.796   2.868  0.3526 -0.8297  0.1344
   33LER     HA  641   6.526   3.706   2.925  1.0717 -1.3775 -0.4054
   33LER     CB  642   6.433   3.847   2.777  0.0295 -0.5043  0.3860
   33LER    HB1  643   6.484   3.922   2.717  0.2928  1.3189  2.7400
   33LER    HB2  644   6.358   3.911   2.823  0.2935  1.3638 -1.6046
   33LER     CG  645   6.377   3.750   2.674  0.6703  0.0358  0.8501
   33LER     HG  646   6.458   3.710   2.612 -2.1024 -1.5954 -2.0347
   33LER    CD1  647   6.310   3.629   2.736  0.5652 -0.8247  0.3221
   33LER   HD11  648   6.285   3.562   2.654  0.2878 -1.0538  0.5953
   33LER   HD12  649   6.377   3.585   2.810  0.9083  0.5288  0.8644
   33LER   HD13  650   6.218   3.667   2.781 -0.1321 -2.3441  0.2173
   33LER    CD2  651   6.267   3.824   2.591  0.1439  0.0921 -0.2154
   33LER   HD21  652   6.214   3.756   2.525 -0.5118 -1.0423  1.4251
   33LER   HD22  653   6.191   3.859   2.661 -0.1058 -0.8513 -0.0048
   33LER   HD23  654   6.306   3.916   2.548 -0.7919  2.7011  3.9376
   33LER      C  655   6.589   3.909   2.969  0.4933  0.0062  0.1921
   33LER      O  656   6.669   3.998   2.931  0.0341 -0.2070  0.3541
   34LY0      N  657   7.599   3.460   3.471  0.0572  0.1846  0.7722
   34LY0     H1  658   7.682   3.426   3.425 -0.7073  1.1371 -1.4807
   34LY0     H2  659   7.600   3.426   3.566  0.8073  1.6922  1.3392
   34LY0     H3  660   7.606   3.561   3.473  0.9291  0.1186  1.5097
   34LY0     CA  661   7.483   3.409   3.402 -0.1202  0.0197 -0.3108
   34LY0     HA  662   7.473   3.302   3.415  0.0959 -0.2020 -1.8086
   34LY0     CB  663   7.503   3.437   3.250 -0.2873  0.0239 -0.6235
   34LY0    HB1  664   7.569   3.357   3.216  1.9409  1.5977 -0.1781
   34LY0    HB2  665   7.556   3.531   3.248 -1.3239  0.6101 -2.2045
   34LY0     CG  666   7.372   3.435   3.166  0.3658 -0.5427  0.6606
   34LY0    HG1  667   7.312   3.519   3.201  2.7753  1.9978 -0.8578
   34LY0    HG2  668   7.335   3.333   3.170  1.4078 -0.9057  1.7775
   34LY0     CD  669   7.422   3.475   3.020  0.2746  0.5548 -0.0097
   34LY0    HD1  670   7.504   3.409   2.993  0.7184 -0.0388  2.4822
   34LY0    HD2  671   7.466   3.575   3.017  0.9370  0.2760  0.2430
   34LY0     CE  672   7.311   3.475   2.909  0.0039  0.4161  0.7384
   34LY0    HE1  673   7.334   3.535   2.822 -1.3906 -0.2504 -0.1318
   34LY0    HE2  674   7.220   3.522   2.947 -0.2946  1.3881 -1.0807
   34LY0     NZ  675   7.284   3.337   2.873  0.3763  0.6176  0.0074
   34LY0    HZ1  676   7.367   3.300   2.829 -0.4684 -1.0492 -0.2878
   34LY0    HZ2  677   7.252   3.295   2.959 -1.0247 -1.4085 -1.4035
   34LY0    HZ3  678   7.205   3.343   2.810  1.1354  1.3775 -0.9122
   34LY0      C  679   7.360   3.473   3.463  0.2146 -0.6760  0.5159
   34LY0      O  680   7.356   3.593   3.490  0.0150  0.0611 -0.0575
   35LER      N  681   7.263   3.388   3.500  0.5415 -0.2086  0.3191
   35LER      H  682   7.274   3.288   3.486 -1.5306 -0.4343  0.0567
   35LER     CA  683   7.130   3.428   3.533  0.2495  0.2214 -0.4217
   35LER     HA  684   7.138   3.525   3.583 -2.1634  2.7438 -4.3388
   35LER     CB  685   7.068   3.323   3.621 -0.1798  0.2535 -0.4224
   35LER    HB1  686   7.132   3.313   3.708  0.2017 -1.0062 -0.8303
   35LER    HB2  687   7.073   3.230   3.565  0.4281  0.0825 -0.0933
   35LER     CG  688   6.919   3.341   3.664 -0.4683 -0.3539 -0.1462
   35LER     HG  689   6.851   3.342   3.579 -0.7695 -2.0057  0.0495
   35LER    CD1  690   6.880   3.227   3.751  0.3121  0.5416 -0.3630
   35LER   HD11  691   6.954   3.213   3.830 -1.2982 -0.6706  0.9988
   35LER   HD12  692   6.783   3.249   3.795  0.9971  1.0089  0.9690
   35LER   HD13  693   6.872   3.138   3.689  2.1576 -0.4825  0.7806
   35LER    CD2  694   6.890   3.462   3.750 -0.8606 -0.9528 -0.3240
   35LER   HD21  695   6.930   3.453   3.850 -0.3853  1.1729 -0.2783
   35LER   HD22  696   6.924   3.551   3.697  0.7657 -1.2439  0.1773
   35LER   HD23  697   6.782   3.475   3.754 -0.6598  0.6887  0.2384
   35LER      C  698   7.048   3.449   3.411 -0.2401  0.8673  0.1678
   35LER      O  699   7.051   3.365   3.323 -0.7130  0.8674  0.5064
   36LYR      N  700   6.965   3.551   3.403 -0.7555 -0.6035 -0.3854
   36LYR      H  701   6.970   3.622   3.475 -0.1987 -0.3862 -0.6320
   36LYR     CA  702   6.848   3.557   3.319  0.5503  0.2005 -0.4362
   36LYR     HA  703   6.826   3.460   3.274 -1.4619  0.7848 -0.8117
   36LYR     CB  704   6.868   3.649   3.201  0.1233  0.2056  0.2639
   36LYR    HB1  705   6.774   3.667   3.149 -0.6752 -1.9294  0.8619
   36LYR    HB2  706   6.937   3.598   3.135 -0.8593  0.0994 -0.7088
   36LYR     CG  707   6.923   3.783   3.245 -0.7236 -0.6419 -0.1225
   36LYR    HG1  708   7.019   3.771   3.295 -1.2698  0.3285  1.2061
   36LYR    HG2  709   6.861   3.832   3.320  0.3373 -0.5946  0.7635
   36LYR     CD  710   6.938   3.885   3.129  0.7332 -0.5995  0.8307
   36LYR    HD1  711   6.863   3.868   3.053 -0.7732  1.7001  1.7076
   36LYR    HD2  712   7.036   3.870   3.083  0.2094 -0.4065 -0.3800
   36LYR     CE  713   6.931   4.030   3.174 -0.6560 -1.0077  0.0722
   36LYR    HE1  714   7.030   4.055   3.211  0.0080  0.0410 -2.2074
   36LYR    HE2  715   6.856   4.056   3.248 -0.4362  1.9516 -0.6252
   36LYR     NZ  716   6.902   4.113   3.055  0.0713 -0.0475 -0.2030
   36LYR    HZ1  717   6.807   4.109   3.019  0.2340 -0.5015 -0.5890
   36LYR      C  718   6.727   3.584   3.410 -0.3626 -0.5206 -0.6007
   36LYR      O  719   6.743   3.652   3.515  0.1558  0.7102  0.3680
   37LY0      N  720   6.605   3.548   3.368 -0.1872  0.5090  0.0042
   37LY0      H  721   6.596   3.526   3.270 -0.3704  1.1787 -0.1343
   37LY0     CA  722   6.484   3.541   3.451 -0.5703 -0.1409  0.4732
   37LY0     HA  723   6.495   3.613   3.532 -2.0323 -0.1404  0.6882
   37LY0     CB  724   6.481   3.399   3.521 -0.2482 -0.5076  0.3521
   37LY0    HB1  725   6.386   3.391   3.574 -0.9659 -3.2182 -1.1514
   37LY0    HB2  726   6.562   3.390   3.593 -0.6750 -0.6924  0.8221
   37LY0     CG  727   6.482   3.267   3.437 -0.3466  0.2419 -0.4493
   37LY0    HG1  728   6.581   3.260   3.390 -0.3353 -0.1076 -0.3790
   37LY0    HG2  729   6.406   3.265   3.360  0.1413 -2.6022 -0.9778
   37LY0     CD  730   6.456   3.140   3.519 -0.6066  0.4050 -0.5078
   37LY0    HD1  731   6.484   3.051   3.463  0.3745  0.6852 -0.4982
   37LY0    HD2  732   6.349   3.128   3.536 -1.0225  1.9443 -1.7752
   37LY0     CE  733   6.527   3.134   3.655 -0.5123  0.3859 -0.0546
   37LY0    HE1  734   6.492   3.218   3.714 -0.4575 -0.1847  0.8023
   37LY0    HE2  735   6.635   3.138   3.635 -0.3636 -0.3382  0.5668
   37LY0     NZ  736   6.515   3.010   3.730  0.0887 -0.4917 -0.1702
   37LY0    HZ1  737   6.424   2.971   3.748  1.5082 -2.4424  3.8133
   37LY0    HZ2  738   6.570   2.943   3.678 -1.2170 -2.7189  1.1601
   37LY0    HZ3  739   6.560   3.018   3.820 -0.2286 -3.4397  0.3365
   37LY0      C  740   6.350   3.582   3.374 -0.5946 -0.1381  0.9272
   37LY0      O  741   6.265   3.657   3.426 -0.4939  0.0482 -0.1671
   38LER      N  742   6.332   3.532   3.255  0.5233  0.5439  0.2072
   38LER      H  743   6.410   3.485   3.211 -0.2847 -0.4558 -0.1864
   38LER     CA  744   6.214   3.541   3.177 -0.7710 -0.5054  0.1834
   38LER     HA  745   6.120   3.513   3.226 -2.3484 -0.8062 -2.7884
   38LER     CB  746   6.232   3.439   3.058  0.3982 -0.0392 -0.5182
   38LER    HB1  747   6.309   3.471   2.988  2.2319  0.0578  1.4394
   38LER    HB2  748   6.130   3.434   3.020  0.7874 -2.2183 -1.4183
   38LER     CG  749   6.265   3.289   3.086 -0.3898 -0.5839  0.2863
   38LER     HG  750   6.365   3.275   3.129  0.5377 -1.5604 -1.9928
   38LER    CD1  751   6.162   3.208   3.159 -0.0550 -0.2434  0.1834
   38LER   HD11  752   6.117   3.274   3.234 -0.8528  1.2888 -1.5623
   38LER   HD12  753   6.082   3.190   3.087  1.1263  1.1256 -1.5403
   38LER   HD13  754   6.204   3.118   3.204  0.1093  0.2485  1.0554
   38LER    CD2  755   6.288   3.220   2.945  0.0677 -0.0138 -0.6265
   38LER   HD21  756   6.293   3.115   2.973 -0.6152  0.8651  3.3346
   38LER   HD22  757   6.205   3.255   2.884  1.2781 -0.1457 -2.4241
   38LER   HD23  758   6.385   3.245   2.901  1.5407 -3.3311  0.4450
   38LER      C  759   6.203   3.686   3.127 -0.0523 -0.2357  0.1242
   38LER      O  760   6.299   3.761   3.111  0.1900  0.4356  0.0498
   39LY0      N  761   7.201   4.223   2.503 -0.0676 -0.2311  0.4318
   39LY0     H1  762   7.220   4.266   2.414  0.2985  0.3522  0.7815
   39LY0     H2  763   7.147   4.138   2.500 -0.1166 -0.1893 -1.8836
   39LY0     H3  764   7.297   4.202   2.529  1.0580 -0.7069 -3.4325
   39LY0     CA  765   7.151   4.327   2.589 -0.4274 -1.0377 -0.3250
   39LY0     HA  766   7.080   4.388   2.532 -0.0451  0.0088  0.2938
   39LY0     CB  767   7.267   4.417   2.636  0.1043 -0.0418  0.3549
   39LY0    HB1  768   7.340   4.426   2.555  1.4154 -1.8548  1.2431
   39LY0    HB2  769   7.322   4.366   2.716 -0.0418  0.4944  0.8017
   39LY0     CG  770   7.231   4.558   2.675 -0.4576 -0.4593  0.5133
   39LY0    HG1  771   7.142   4.561   2.738 -0.4464  2.1475  0.5391
   39LY0    HG2  772   7.194   4.613   2.588 -3.1599 -0.0690  1.7998
   39LY0     CD  773   7.347   4.636   2.736 -0.2202  0.5221  0.0288
   39LY0    HD1  774   7.388   4.587   2.825 -1.9486 -0.7544  0.1737
   39LY0    HD2  775   7.296   4.726   2.773  2.2428  1.4874  1.3237
   39LY0     CE  776   7.467   4.667   2.641  0.9227 -0.1081  0.5405
   39LY0    HE1  777   7.510   4.569   2.619 -1.9539 -1.2015 -0.7449
   39LY0    HE2  778   7.534   4.732   2.698  0.1274  0.0486  1.3127
   39LY0     NZ  779   7.440   4.750   2.523  0.0578  0.2428  0.7887
   39LY0    HZ1  780   7.448   4.692   2.440  0.7700  0.4977  0.6727
   39LY0    HZ2  781   7.347   4.790   2.524  0.8228  2.0875  1.1483
   39LY0    HZ3  782   7.510   4.822   2.519  0.5780 -0.2644  0.5636
   39LY0      C  783   7.075   4.258   2.702  0.2923  0.6186 -0.2549
   39LY0      O  784   7.046   4.135   2.695 -0.1900 -0.0796 -0.0788
   40LER      N  785   7.016   4.336   2.797 -0.7883  0.3676  0.9784
   40LER      H  786   7.050   4.431   2.803 -1.1443  0.5344  0.4397
   40LER     CA  787   6.916   4.300   2.893 -0.5335 -0.0574  0.0442
   40LER     HA  788   6.831   4.248   2.848 -0.2062 -2.1239  1.6306
   40LER     CB  789   6.864   4.431   2.963 -0.3963 -0.7029 -0.1132
   40LER    HB1  790   6.849   4.508   2.887  0.4180  0.0170  0.4467
   40LER    HB2  791   6.937   4.462   3.037 -0.8811  1.5947 -0.5292
   40LER     CG  792   6.736   4.411   3.036 -0.4986 -0.0036 -0.2005
   40LER     HG  793   6.756   4.340   3.116  0.9655  2.6698  1.9964
   40LER    CD1  794   6.691   4.547   3.099 -0.7092 -0.1714  0.3595
   40LER   HD11  795   6.604   4.528   3.162 -0.7600 -3.5120 -0.5502
   40LER   HD12  796   6.777   4.589   3.152 -0.9832 -1.0830  1.5626
   40LER   HD13  797   6.663   4.611   3.015 -0.3735  0.5794  0.8065
   40LER    CD2  798   6.622   4.361   2.954 -0.0782 -0.6444  0.0651
   40LER   HD21  799   6.618   4.404   2.854 -2.2123 -1.4679 -0.2535
   40LER   HD22  800   6.643   4.256   2.939  1.7661 -0.6923  2.3069
   40LER   HD23  801   6.525   4.364   3.005 -0.9903  1.0747 -1.6408
   40LER      C  802   6.984   4.198   2.993  0.1644 -0.2907 -1.0095
   40LER      O  803   7.108   4.197   3.022  0.7669  0.2987 -0.4288
   41U      O5'  804   8.069   7.272   1.316 -0.3708  0.5882 -0.1375
   41U      H5T  805   8.063   7.201   1.380 -1.6049  0.0518 -0.8024
   41U      C5'  806   7.954   7.252   1.234 -0.6925 -0.1860  0.0062
   41U     H5'1  807   7.888   7.178   1.279 -1.1000 -0.0276 -0.3200
   41U     H5'2  808   7.984   7.208   1.140  0.0514  0.2187  0.0458
   41U      C4'  809   7.884   7.383   1.216  0.4835  0.3242  0.0335
   41U      H4'  810   7.951   7.466   1.192  0.0779  1.7675  3.3121
   41U      O4'  811   7.791   7.374   1.106  0.5769 -0.2728  0.7824
   41U      C1'  812   7.678   7.460   1.142 -0.6754 -0.1362 -0.0194
   41U      H1'  813   7.669   7.540   1.068 -0.2363  0.8820  0.9991
   41U       N1  814   7.553   7.385   1.130  0.1636  0.5765 -0.0299
   41U       C6  815   7.541   7.247   1.148 -0.3229  0.1517  0.1217
   41U       H6  816   7.637   7.199   1.160  1.9548  3.1706 -3.7845
   41U       C5  817   7.421   7.187   1.129  0.5669 -1.0971  0.0492
   41U       H5  818   7.414   7.080   1.123  1.1008 -1.0631 -1.8879
   41U       C4  819   7.299   7.259   1.094 -0.5269 -0.0370 -0.5242
   41U       O4  820   7.189   7.210   1.075 -0.0946 -0.2872  1.0082
   41U       N3  821   7.314   7.393   1.094  0.5120  0.1388  1.4804
   41U       H3  822   7.230   7.448   1.086  1.7229  2.3965  3.3299
   41U       C2  823   7.435   7.462   1.111  0.3308 -0.4234  0.6435
   41U       O2  824   7.436   7.579   1.091  0.1897 -0.0024 -0.0611
   41U      C3'  825   7.809   7.418   1.340  0.6006 -0.0422 -0.3392
   41U      H3'  826   7.756   7.329   1.375 -1.4815 -0.1276 -3.3744
   41U      C2'  827   7.710   7.516   1.282  0.4791 -0.0430  1.1065
   41U     H2'1  828   7.620   7.522   1.342  0.3121 -0.3607  0.8903
   41U      O2'  829   7.753   7.649   1.269  0.2449 -0.2986 -0.6131
   41U     HO'2  830   7.812   7.667   1.343  2.0118  2.7746 -2.5318
   41U      O3'  831   7.909   7.480   1.425 -0.6460  0.7835  0.0104
   42U        P  832   7.897   7.437   1.577 -0.3127  0.6955  0.1698
   42U      O1P  833   7.988   7.533   1.640  0.0978  0.4710  0.8146
   42U      O2P  834   7.920   7.289   1.596 -0.1614 -0.0503  0.3709
   42U      O5'  835   7.753   7.476   1.618 -0.3666  0.3409  0.1178
   42U      C5'  836   7.732   7.617   1.642 -0.8827  0.1332 -0.3726
   42U     H5'1  837   7.764   7.677   1.558  0.8087  2.5275  1.8149
   42U     H5'2  838   7.790   7.640   1.732  0.6691 -1.1496 -0.9912
   42U      C4'  839   7.583   7.642   1.675  0.1326  0.2616 -1.3581
   42U      H4'  840   7.568   7.745   1.706  1.5457 -0.0591  0.5336
   42U      O4'  841   7.508   7.609   1.562  0.1349  0.0334 -0.1041
   42U      C1'  842   7.373   7.585   1.595 -0.7193 -0.0202 -0.5597
   42U      H1'  843   7.325   7.679   1.569  0.0933  1.0498  1.5508
   42U       N1  844   7.304   7.471   1.526  0.2577 -0.0685  0.5394
   42U       C6  845   7.364   7.355   1.496 -0.6871 -0.7137 -0.0197
   42U       H6  846   7.467   7.347   1.528 -1.4362 -2.6373  2.1895
   42U       C5  847   7.304   7.246   1.442  0.1281 -0.2732  0.2939
   42U       H5  848   7.355   7.152   1.427 -0.1293 -0.1989 -1.1122
   42U       C4  849   7.167   7.252   1.397 -0.2241 -0.9418 -0.1111
   42U       O4  850   7.104   7.160   1.356  0.4302  0.1784 -0.0052
   42U       N3  851   7.106   7.373   1.424 -0.4019 -0.1726 -0.0484
   42U       H3  852   7.006   7.381   1.408 -0.0955 -0.5348 -2.4804
   42U       C2  853   7.163   7.477   1.496 -0.2648 -0.4554 -0.3551
   42U       O2  854   7.097   7.573   1.532 -0.2847 -0.4193 -0.3214
   42U      C3'  855   7.518   7.562   1.784  0.3222 -0.2686 -1.0760
   42U      H3'  856   7.549   7.457   1.784 -0.5540 -0.5385 -1.8149
   42U      C2'  857   7.367   7.570   1.742 -0.4654  0.0734  0.0540
   42U     H2'1  858   7.312   7.477   1.758 -0.2902 -0.0940 -0.3065
   42U      O2'  859   7.298   7.689   1.789 -0.1459 -0.1738  0.2732
   42U     HO'2  860   7.262   7.671   1.876 -3.2042 -0.0804 -0.8417
   42U      O3'  861   7.539   7.620   1.912  0.4069 -0.2088 -0.0226
   43A        P  862   7.495   7.549   2.046  0.7523 -0.0293  0.0977
   43A      O1P  863   7.544   7.630   2.165  0.1792  0.6445  0.5241
   43A      O2P  864   7.541   7.414   2.030 -0.3616  0.1367  0.0027
   43A      O5'  865   7.334   7.542   2.053 -0.3580 -0.3506 -0.1422
   43A      C5'  866   7.261   7.652   2.100  0.2045  0.2984  0.1776
   43A     H5'1  867   7.288   7.740   2.043  0.6262  1.7481  2.4761
   43A     H5'2  868   7.287   7.664   2.205 -2.3896 -0.7648  1.0155
   43A      C4'  869   7.112   7.641   2.091  0.5493 -0.2606  0.4650
   43A      H4'  870   7.064   7.732   2.124 -1.7347 -1.6478  1.2139
   43A      O4'  871   7.069   7.637   1.951 -0.7145 -0.2093 -0.6404
   43A      C1'  872   6.960   7.549   1.951  0.0560 -0.0516  0.1454
   43A      H1'  873   6.875   7.592   1.899 -1.5206  0.8502  3.1980
   43A       N9  874   6.991   7.424   1.877  0.2592 -0.5330 -0.7008
   43A       C8  875   7.113   7.361   1.862 -0.3434  0.3991 -0.0511
   43A       H8  876   7.204   7.410   1.895 -1.1569  1.7420  0.2974
   43A       N7  877   7.106   7.268   1.774  0.0071  0.4315  0.3467
   43A       C5  878   6.963   7.248   1.751  0.2999  0.2207 -0.1556
   43A       C6  879   6.869   7.158   1.684 -0.5879  0.0182 -1.2313
   43A       N6  880   6.903   7.057   1.599  0.4047 -0.3232 -0.1426
   43A      H61  881   7.000   7.036   1.581  1.9210  2.7216  3.1437
   43A      H62  882   6.828   7.006   1.555  0.3154 -2.0780  1.9090
   43A       N1  883   6.737   7.184   1.697 -1.2741  0.2227  0.0754
   43A       C2  884   6.694   7.282   1.770  0.1003  0.7678 -0.2580
   43A       H2  885   6.586   7.286   1.780  0.2480  5.0042  2.3150
   43A       N3  886   6.763   7.369   1.846  0.3073  0.4007  0.2506
   43A       C4  887   6.897   7.345   1.827  0.5059  0.2186  0.0222
   43A      C3'  888   7.051   7.520   2.165 -0.5257  0.1340  0.1046
   43A      H3'  889   7.100   7.424   2.150 -2.9904 -1.1050 -0.5187
   43A      C2'  890   6.913   7.513   2.094 -0.3036  1.0749 -0.2951
   43A     H2'1  891   6.862   7.417   2.102  1.0446  0.3791  0.2672
   43A      O2'  892   6.826   7.622   2.137 -0.1615 -0.5174  0.2303
   43A     HO'2  893   6.734   7.596   2.145 -0.3220  0.2509  0.9296
   43A      O3'  894   7.049   7.548   2.308  0.0507 -0.0755 -0.2026
   44A        P  895   7.032   7.444   2.422  0.3711  0.1164 -0.4316
   44A      O1P  896   7.023   7.518   2.548 -0.2348 -0.8089 -0.9060
   44A      O2P  897   7.147   7.349   2.396 -0.4379 -0.3565 -0.4365
   44A      O5'  898   6.898   7.369   2.389  0.0888 -0.4930 -0.3496
   44A      C5'  899   6.779   7.423   2.441 -0.4826  0.0171  0.2296
   44A     H5'1  900   6.756   7.524   2.406 -2.7893  0.4811  2.7648
   44A     H5'2  901   6.783   7.420   2.550 -0.4417 -3.7889  0.2733
   44A      C4'  902   6.662   7.335   2.398  0.0868 -0.3858  0.3131
   44A      H4'  903   6.571   7.374   2.443  1.3195  0.9291  1.7999
   44A      O4'  904   6.647   7.329   2.254 -0.2602 -0.3478  0.5035
   44A      C1'  905   6.614   7.191   2.219 -0.0822  0.2989 -0.4254
   44A      H1'  906   6.520   7.185   2.165  0.3457 -0.8378 -1.0717
   44A       N9  907   6.718   7.128   2.135  0.3506  0.2424 -0.5005
   44A       C8  908   6.859   7.134   2.144  0.5672 -0.6729 -0.2628
   44A       H8  909   6.907   7.200   2.215 -2.5808  0.4001  1.0623
   44A       N7  910   6.923   7.063   2.058  0.6298  0.3373  0.1209
   44A       C5  911   6.819   7.000   1.985 -0.4272  0.7920  0.1329
   44A       C6  912   6.812   6.900   1.882 -0.0306 -0.3483 -1.0333
   44A       N6  913   6.914   6.842   1.827  0.4138  0.8123 -0.2707
   44A      H61  914   7.007   6.874   1.852  0.3811 -0.0794  1.1220
   44A      H62  915   6.906   6.781   1.747  1.1181 -0.8731  0.8588
   44A       N1  916   6.697   6.856   1.834  0.0607  0.6596 -1.0165
   44A       C2  917   6.589   6.912   1.887 -0.0412  0.8097  0.3083
   44A       H2  918   6.499   6.868   1.846 -0.0320  1.2884 -0.2400
   44A       N3  919   6.574   7.006   1.977 -0.5140 -0.5974 -0.7492
   44A       C4  920   6.696   7.042   2.029 -0.0164  0.1146 -0.2716
   44A      C3'  921   6.682   7.191   2.443  0.1579 -0.3811 -0.4339
   44A      H3'  922   6.789   7.178   2.457 -0.2578 -1.2073  2.9878
   44A      C2'  923   6.608   7.110   2.340 -1.1496  0.0287  0.0192
   44A     H2'1  924   6.667   7.019   2.328  0.3185  0.9623 -0.1437
   44A      O2'  925   6.478   7.088   2.377 -0.2837  0.1536 -0.5905
   44A     HO'2  926   6.471   6.993   2.384 -0.2929  0.2242  0.5053
   44A      O3'  927   6.625   7.168   2.574  0.0097 -0.3225  0.1191
   45U        P  928   6.655   7.039   2.666 -0.3494 -0.1403 -0.2754
   45U      O1P  929   6.605   7.049   2.807  0.2083 -0.1214  0.4560
   45U      O2P  930   6.804   7.019   2.660  0.6553  0.7066  0.6338
   45U      O5'  931   6.595   6.911   2.602  0.0163  0.2768 -0.1406
   45U      C5'  932   6.457   6.876   2.626  0.2819  0.4943  0.4426
   45U     H5'1  933   6.397   6.966   2.611  0.7893  0.8359  0.4013
   45U     H5'2  934   6.447   6.839   2.728 -1.0013  0.2566  0.2394
   45U      C4'  935   6.412   6.767   2.531 -0.3058  0.3048 -0.2902
   45U      H4'  936   6.303   6.762   2.537 -0.1891 -2.9173  0.9055
   45U      O4'  937   6.461   6.794   2.402  0.1740  0.6107  0.3960
   45U      C1'  938   6.449   6.673   2.321  0.3844 -0.2669 -0.1528
   45U      H1'  939   6.369   6.679   2.247  0.7851  1.9523 -0.4775
   45U       N1  940   6.583   6.664   2.249 -0.0272 -0.8929  0.0575
   45U       C6  941   6.699   6.737   2.281 -0.1715 -0.0074  0.0890
   45U       H6  942   6.704   6.800   2.368 -0.4394 -1.1751  0.9768
   45U       C5  943   6.818   6.719   2.213 -0.2177  0.2025 -0.6844
   45U       H5  944   6.912   6.761   2.244  0.1064 -0.5295 -0.6487
   45U       C4  945   6.825   6.624   2.111 -0.5077  0.1582 -0.0777
   45U       O4  946   6.935   6.593   2.054 -0.2269  0.0762  0.1498
   45U       N3  947   6.711   6.554   2.088 -0.1358 -0.6987  0.5853
   45U       H3  948   6.709   6.484   2.015  1.4283 -1.3464  1.1252
   45U       C2  949   6.586   6.577   2.144  0.3528  0.5466 -0.0111
   45U       O2  950   6.489   6.498   2.118  0.0090 -0.0602  0.0414
   45U      C3'  951   6.458   6.628   2.569 -0.3103 -0.3491 -0.3671
   45U      H3'  952   6.564   6.623   2.593 -0.5947 -0.5679  0.9232
   45U      C2'  953   6.436   6.561   2.430 -0.4053 -0.1405  0.2088
   45U     H2'1  954   6.500   6.476   2.408 -1.8878 -1.2172 -0.1753
   45U      O2'  955   6.297   6.523   2.417 -0.5362  0.2818  0.0485
   45U     HO'2  956   6.264   6.512   2.506 -0.0694  1.3902  0.3792
   45U      O3'  957   6.378   6.560   2.667  0.4077 -0.1574 -0.3470
   46U        P  958   6.436   6.445   2.770 -0.0602 -0.1098  0.1507
   46U      O1P  959   6.326   6.403   2.866 -0.0002 -0.0926  0.1416
   46U      O2P  960   6.560   6.502   2.826  0.2238  0.1601  0.3451
   46U      O5'  961   6.474   6.320   2.689  0.1381 -0.3779  0.8401
   46U      C5'  962   6.369   6.246   2.632 -0.4614 -0.0356  0.2722
   46U     H5'1  963   6.290   6.305   2.587 -0.2061  1.2236  1.4073
   46U     H5'2  964   6.327   6.181   2.709  0.0559 -1.3012 -0.4680
   46U      C4'  965   6.420   6.140   2.525 -0.7190  0.0423 -0.3558
   46U      H4'  966   6.337   6.074   2.501  0.4038 -0.5772 -2.7808
   46U      O4'  967   6.467   6.224   2.416  0.5672  0.4117  0.0834
   46U      C1'  968   6.567   6.156   2.341 -0.2911  0.1232 -0.7173
   46U      H1'  969   6.520   6.133   2.246 -1.6678  3.3150 -0.9500
   46U       N1  970   6.703   6.224   2.321  0.4121 -0.2802 -0.1895
   46U       C6  971   6.763   6.306   2.414 -0.5909  0.5374 -0.3392
   46U       H6  972   6.709   6.348   2.498 -0.9729 -0.1571 -0.2279
   46U       C5  973   6.888   6.351   2.394 -0.6358 -0.2932  0.3159
   46U       H5  974   6.939   6.415   2.464  1.1691  0.6690 -1.7564
   46U       C4  975   6.967   6.308   2.275 -0.7145  0.3168 -0.6819
   46U       O4  976   7.088   6.337   2.252  0.1904  0.3382  0.0367
   46U       N3  977   6.895   6.225   2.188  0.0460  0.3493 -0.2465
   46U       H3  978   6.931   6.196   2.098 -2.4023  0.7206 -1.4217
   46U       C2  979   6.768   6.178   2.206  0.3747 -0.3117  0.5050
   46U       O2  980   6.731   6.095   2.125  0.7651  0.6723 -0.5424
   46U      C3'  981   6.544   6.060   2.565  0.6181 -0.0614  0.5873
   46U      H3'  982   6.608   6.131   2.617 -1.2644  2.2985 -0.1055
   46U      C2'  983   6.590   6.027   2.423 -0.9001 -0.4779 -0.5303
   46U     H2'1  984   6.696   6.006   2.434 -1.2822 -1.8887  0.8778
   46U      O2'  985   6.527   5.910   2.355  0.3651 -0.1267  0.4522
   46U     HO'2  986   6.451   5.893   2.410 -0.1837  2.7656  0.7237
   46U      O3'  987   6.513   5.941   2.635  0.1124 -0.0456  0.9238
   47A        P  988   6.610   5.861   2.722  0.1958 -0.1644  0.0661
   47A      O1P  989   6.530   5.769   2.811  0.6590 -0.0200  0.1564
   47A      O2P  990   6.697   5.956   2.780 -0.0602  0.2087  0.1724
   47A      O5'  991   6.694   5.770   2.628  0.3775 -0.1317  0.2622
   47A      C5'  992   6.632   5.648   2.565  0.2888 -0.5397 -0.8774
   47A     H5'1  993   6.538   5.669   2.515 -0.7314 -0.6936  0.8963
   47A     H5'2  994   6.604   5.578   2.644  0.1663 -0.9388 -1.2715
   47A      C4'  995   6.715   5.585   2.455 -0.0898  0.1120  0.4214
   47A      H4'  996   6.662   5.502   2.409  0.0975 -1.4133  2.7626
   47A      O4'  997   6.736   5.685   2.356  0.4707 -0.0834 -0.7303
   47A      C1'  998   6.858   5.665   2.293 -0.3382 -0.3136  0.0112
   47A      H1'  999   6.849   5.646   2.186  0.9398  1.5645 -0.4858
   47A       N9 1000   6.942   5.782   2.311 -0.1395 -1.2507 -0.1714
   47A       C8 1001   6.934   5.882   2.406  0.2518  0.0196 -0.1429
   47A       H8 1002   6.874   5.892   2.495  2.5820 -1.2178  1.6987
   47A       N7 1003   7.016   5.983   2.383 -0.2153  0.1917  0.3416
   47A       C5 1004   7.081   5.937   2.265 -0.1997 -0.2172  0.0915
   47A       C6 1005   7.194   5.992   2.193  0.4446  0.3295  0.1915
   47A       N6 1006   7.243   6.112   2.216 -0.7065  0.1447 -1.0486
   47A      H61 1007   7.196   6.182   2.271  0.0941  0.4669 -0.7619
   47A      H62 1008   7.319   6.139   2.155 -0.1949  1.6592  0.1975
   47A       N1 1009   7.240   5.925   2.088 -0.1829  0.8108 -0.0376
   47A       C2 1010   7.186   5.801   2.060 -0.1608  0.5262  0.0184
   47A       H2 1011   7.210   5.751   1.967 -0.7031 -2.3417  1.3095
   47A       N3 1012   7.091   5.735   2.126  0.5808 -0.1699  0.6741
   47A       C4 1013   7.047   5.813   2.228  0.1526  0.8218  0.4627
   47A      C3' 1014   6.865   5.539   2.491 -0.7090 -0.1363  0.2089
   47A      H3' 1015   6.905   5.617   2.556  1.3690 -0.7786 -0.2308
   47A      C2' 1016   6.924   5.539   2.352 -0.1209 -0.3050 -0.6643
   47A     H2'1 1017   7.032   5.552   2.355  0.0504 -0.8298 -2.8962
   47A      O2' 1018   6.898   5.426   2.275  0.0746 -0.2315  0.4481
   47A     HO'2 1019   6.944   5.353   2.316  0.6078 -1.1224 -1.6211
   47A      O3' 1020   6.871   5.409   2.556  0.3222  0.1113 -0.3477
   48U        P 1021   6.988   5.370   2.658  0.1416  0.1121 -0.1113
   48U      O1P 1022   6.972   5.229   2.703  0.1128 -0.4506 -0.2977
   48U      O2P 1023   7.001   5.483   2.753  0.1869 -0.5211  0.4367
   48U      O5' 1024   7.116   5.376   2.566  0.3063 -0.5147 -0.4217
   48U      C5' 1025   7.134   5.262   2.474 -0.1586 -0.3390 -0.8259
   48U     H5'1 1026   7.048   5.242   2.410  0.5294  1.2364 -2.3239
   48U     H5'2 1027   7.146   5.172   2.535 -1.4494 -0.4326 -0.6828
   48U      C4' 1028   7.243   5.287   2.371 -0.6465 -0.1175 -0.2368
   48U      H4' 1029   7.227   5.213   2.293 -0.5227  0.3445 -0.7112
   48U      O4' 1030   7.223   5.408   2.310  0.1281 -0.0142 -0.6133
   48U      C1' 1031   7.347   5.466   2.273  0.0590 -0.4808  0.1280
   48U      H1' 1032   7.350   5.474   2.164 -1.3999  2.4216  0.1998
   48U       N1 1033   7.353   5.608   2.330  0.3065  0.3415 -1.1273
   48U       C6 1034   7.288   5.646   2.446 -0.8141  0.1392  0.5915
   48U       H6 1035   7.239   5.574   2.509 -0.2038  1.4248  2.6185
   48U       C5 1036   7.305   5.772   2.497  0.2757  0.7014 -0.2838
   48U       H5 1037   7.256   5.800   2.589  2.7740  1.6125  0.8612
   48U       C4 1038   7.393   5.871   2.443  0.6226  0.2295 -0.1039
   48U       O4 1039   7.417   5.979   2.491 -0.2933 -0.1159 -0.1660
   48U       N3 1040   7.443   5.827   2.324  0.1174 -0.3555  0.6974
   48U       H3 1041   7.493   5.897   2.271 -1.4632 -0.5306 -1.1014
   48U       C2 1042   7.441   5.700   2.269  0.5775 -0.5610 -0.1775
   48U       O2 1043   7.516   5.672   2.174 -0.1782  0.0210  0.1388
   48U      C3' 1044   7.392   5.292   2.425  0.4248  0.4639  0.7508
   48U      H3' 1045   7.398   5.348   2.519 -2.1723  1.8715  0.1853
   48U      C2' 1046   7.459   5.375   2.318 -0.8257 -0.3726 -0.0397
   48U     H2'1 1047   7.545   5.434   2.350 -0.2637  0.0249 -2.1360
   48U      O2' 1048   7.507   5.309   2.206  0.4128  0.9496 -0.3414
   48U     HO'2 1049   7.557   5.229   2.229 -0.2158  0.3590 -0.9802
   48U      O3' 1050   7.435   5.159   2.434 -0.2884  1.0140  0.1378
   49C        P 1051   7.564   5.118   2.512  0.6248 -0.0709  0.4790
   49C      O1P 1052   7.580   4.976   2.483  0.0161  0.3477  0.3165
   49C      O2P 1053   7.545   5.158   2.654 -0.3476 -0.1074 -0.0464
   49C      O5' 1054   7.684   5.200   2.436 -0.3630 -0.0596  0.0110
   49C      C5' 1055   7.772   5.133   2.343  0.0873 -0.9484 -0.0631
   49C     H5'1 1056   7.715   5.091   2.260  0.1110  0.2011 -0.6879
   49C     H5'2 1057   7.828   5.057   2.397 -0.1298  0.3967  2.1739
   49C      C4' 1058   7.870   5.235   2.282 -0.1499  0.3929 -0.8903
   49C      H4' 1059   7.919   5.194   2.194  0.0922  0.5316 -0.8222
   49C      O4' 1060   7.810   5.362   2.243 -0.2106  0.4574  0.4359
   49C      C1' 1061   7.901   5.463   2.252  0.2238  0.1531  0.1432
   49C      H1' 1062   7.904   5.517   2.157 -1.0119  0.9094  0.5043
   49C       N1 1063   7.866   5.560   2.355 -0.0908  0.9303  0.8127
   49C       C6 1064   7.783   5.526   2.457 -0.4361 -0.3451  0.0235
   49C       H6 1065   7.748   5.426   2.480 -0.1608 -0.2247  1.0460
   49C       C5 1066   7.745   5.617   2.546 -0.4730 -0.1471 -0.1973
   49C       H5 1067   7.674   5.588   2.622  0.0553  0.8931  0.7383
   49C       C4 1068   7.795   5.746   2.525  0.0652  0.0404  0.3902
   49C       N4 1069   7.748   5.839   2.603 -0.4414  0.1060 -0.6289
   49C      H41 1070   7.661   5.822   2.652  0.6687  2.2419  2.3962
   49C      H42 1071   7.765   5.935   2.574  0.3669  0.0956 -0.2108
   49C       N3 1072   7.880   5.778   2.428 -0.0803 -0.2647 -0.3830
   49C       C2 1073   7.918   5.684   2.339 -0.4501 -0.2348 -0.1794
   49C       O2 1074   7.996   5.727   2.257 -0.0768  0.4528  0.1319
   49C      C3' 1075   7.983   5.278   2.374  0.5315 -0.6150  0.4511
   49C      H3' 1076   7.943   5.312   2.469  1.3359 -2.0255  1.3229
   49C      C2' 1077   8.035   5.398   2.294  0.1533  0.0466 -0.5958
   49C     H2'1 1078   8.090   5.464   2.361  0.5735 -0.7077 -0.1786
   49C      O2' 1079   8.111   5.358   2.186  0.5062 -0.4240  0.2322
   49C     HO'2 1080   8.157   5.279   2.215 -0.6085 -1.3049 -0.3042
   49C      O3' 1081   8.083   5.179   2.403  0.4450  0.3030  0.1271
   50U        P 1082   8.187   5.202   2.527 -0.1092 -0.7313  0.1234
   50U      O1P 1083   8.293   5.105   2.527  0.3111  0.3130  0.6055
   50U      O2P 1084   8.102   5.213   2.649 -0.3480  0.5529  0.4639
   50U      O5' 1085   8.261   5.338   2.508  0.1571  0.1733 -0.0433
   50U      C5' 1086   8.366   5.353   2.414  0.9270 -0.2513 -0.3316
   50U     H5'1 1087   8.327   5.332   2.315 -1.6285 -0.3732  0.6374
   50U     H5'2 1088   8.445   5.288   2.453  1.6449 -0.4926 -2.1000
   50U      C4' 1089   8.431   5.492   2.410  0.2632  0.2025 -0.1078
   50U      H4' 1090   8.503   5.499   2.328  0.6163  0.6976  0.2408
   50U      O4' 1091   8.327   5.582   2.385  0.0081  0.2548  0.8256
   50U      C1' 1092   8.362   5.709   2.430  0.4431 -0.8249  0.5531
   50U      H1' 1093   8.375   5.785   2.353  1.2141 -0.1386  1.3305
   50U       N1 1094   8.259   5.746   2.533  0.4946  0.2594 -0.0128
   50U       C6 1095   8.176   5.658   2.600  0.8524 -0.4278  0.5242
   50U       H6 1096   8.190   5.554   2.574  0.2198 -0.5957  0.8158
   50U       C5 1097   8.080   5.698   2.688  0.6144 -0.0009  0.2840
   50U       H5 1098   8.013   5.630   2.739 -1.4553  0.9195 -1.0777
   50U       C4 1099   8.081   5.833   2.731 -0.0040 -0.0665  0.1517
   50U       O4 1100   8.015   5.868   2.827  0.2216 -0.4872  0.1031
   50U       N3 1101   8.167   5.913   2.670 -0.1452 -0.2328 -0.9012
   50U       H3 1102   8.156   6.009   2.700  0.6291 -0.3491 -0.2053
   50U       C2 1103   8.258   5.880   2.576 -0.1786 -0.2081 -0.4687
   50U       O2 1104   8.332   5.962   2.522  0.6574 -0.2675 -0.0358
   50U      C3' 1105   8.507   5.536   2.529 -0.2955  0.4776  0.1374
   50U      H3' 1106   8.443   5.513   2.614 -0.0244  1.3039  0.5756
   50U      C2' 1107   8.498   5.687   2.499 -0.1380 -0.0664 -0.2919
   50U     H2'1 1108   8.511   5.746   2.589  0.6257  0.3555 -0.6686
   50U      O2' 1109   8.605   5.730   2.418  0.2014 -0.4739 -0.3104
   50U     HO'2 1110   8.597   5.696   2.328 -3.1279 -1.2466  0.1380
   50U      O3' 1111   8.629   5.477   2.555  0.0817 -0.2472  0.5876
   51A        P 1112   8.697   5.471   2.697 -0.2068 -0.2538  0.0003
   51A      O1P 1113   8.833   5.419   2.674  0.3294  0.0273  0.5146
   51A      O2P 1114   8.612   5.408   2.797  0.5703 -0.2339  0.6398
   51A      O5' 1115   8.708   5.622   2.737 -0.6473 -0.0546 -0.0142
   51A      C5' 1116   8.803   5.713   2.683  0.0382  0.4452 -0.5298
   51A     H5'1 1117   8.813   5.702   2.575  1.3441  1.2567 -0.5055
   51A     H5'2 1118   8.895   5.685   2.734 -0.5084  0.3591  0.4206
   51A      C4' 1119   8.779   5.857   2.716 -0.4130 -0.1066 -0.1524
   51A      H4' 1120   8.832   5.921   2.645  0.1227  3.2811  2.9961
   51A      O4' 1121   8.644   5.889   2.711 -0.2756 -0.4348  0.8073
   51A      C1' 1122   8.620   6.000   2.791  0.4954  0.0340 -0.6125
   51A      H1' 1123   8.597   6.086   2.728 -0.7336 -1.8819 -2.9404
   51A       N9 1124   8.516   5.976   2.891 -0.1127  0.3032  0.7206
   51A       C8 1125   8.435   5.863   2.903  0.2924 -0.0006  0.6583
   51A       H8 1126   8.457   5.780   2.838 -1.5217  0.4727 -0.6160
   51A       N7 1127   8.347   5.875   2.985  0.2151  0.1489  0.0197
   51A       C5 1128   8.359   6.008   3.031  0.3172 -0.1884 -0.5392
   51A       C6 1129   8.277   6.084   3.111 -0.2586  0.3363 -0.6149
   51A       N6 1130   8.159   6.049   3.156 -0.7449  0.5958 -0.4324
   51A      H61 1131   8.120   5.957   3.144 -0.9629  0.6025  0.1968
   51A      H62 1132   8.099   6.121   3.193  0.8918  1.0820  1.4562
   51A       N1 1133   8.294   6.215   3.118 -0.5212 -0.0295 -0.6334
   51A       C2 1134   8.392   6.269   3.049  0.0389  0.0691  0.2521
   51A       H2 1135   8.417   6.373   3.067  1.1053 -0.0729 -0.3473
   51A       N3 1136   8.476   6.210   2.971 -0.4428 -0.3254 -1.0642
   51A       C4 1137   8.456   6.074   2.963 -0.0419 -0.5474  0.0058
   51A      C3' 1138   8.828   5.902   2.851 -0.4740 -0.9154 -0.2464
   51A      H3' 1139   8.799   5.832   2.929 -0.3036 -1.6094 -0.7995
   51A      C2' 1140   8.748   6.026   2.886  0.3458 -0.2796 -0.7193
   51A     H2'1 1141   8.719   6.033   2.991 -1.6030  0.4267 -1.2675
   51A      O2' 1142   8.803   6.146   2.838  0.0516 -0.0318  0.1427
   51A     HO'2 1143   8.897   6.129   2.827  0.4023 -0.9155  3.4810
   51A      O3' 1144   8.972   5.922   2.851  0.0463  0.0852  0.3633
   52U        P 1145   9.047   5.908   2.991  0.4925  0.5876  0.4432
   52U      O1P 1146   9.195   5.914   2.968  0.4915 -0.0771 -0.0951
   52U      O2P 1147   8.991   5.789   3.064  0.1233  0.1588 -1.1659
   52U      O5' 1148   9.010   6.035   3.077  0.2283 -0.0652  0.2981
   52U      C5' 1149   9.059   6.163   3.055 -0.0584 -0.4328  0.5954
   52U     H5'1 1150   9.052   6.196   2.951 -0.0067  0.1329  0.7677
   52U     H5'2 1151   9.164   6.158   3.084  0.0872  0.0657  0.1702
   52U      C4' 1152   8.980   6.268   3.128  0.0232  0.4328 -0.7440
   52U      H4' 1153   9.024   6.363   3.098  1.3627  0.7093  1.7400
   52U      O4' 1154   8.844   6.255   3.099 -1.1054 -0.0641 -0.1130
   52U      C1' 1155   8.768   6.298   3.212 -0.0148 -0.0372  0.1681
   52U      H1' 1156   8.731   6.399   3.195  0.1987  0.0582  0.2583
   52U       N1 1157   8.663   6.213   3.268  0.3330  0.4467 -0.2337
   52U       C6 1158   8.666   6.075   3.259 -0.4676 -0.3110 -0.1604
   52U       H6 1159   8.746   6.031   3.201  0.1716  1.0396 -0.3426
   52U       C5 1160   8.566   6.008   3.318 -0.5063 -0.4237  0.0253
   52U       H5 1161   8.575   5.900   3.318 -0.9453 -0.4617  0.6162
   52U       C4 1162   8.464   6.067   3.393 -0.3270 -0.2992 -0.1053
   52U       O4 1163   8.376   5.998   3.444 -0.1807  0.5233 -0.3706
   52U       N3 1164   8.467   6.197   3.410 -0.0305  0.1724 -0.2405
   52U       H3 1165   8.386   6.230   3.462 -1.1869 -2.1142 -0.4485
   52U       C2 1166   8.562   6.280   3.348 -0.1656  0.7076  0.2348
   52U       O2 1167   8.555   6.399   3.361 -0.0297 -0.3790  0.2850
   52U      C3' 1168   8.990   6.264   3.281  0.3689 -0.0865 -0.0891
   52U      H3' 1169   8.986   6.159   3.309 -0.7223 -0.0726 -0.1637
   52U      C2' 1170   8.868   6.333   3.328  0.5224  0.4609  0.4528
   52U     H2'1 1171   8.835   6.284   3.420 -2.1604  1.9751  0.4076
   52U      O2' 1172   8.890   6.473   3.337  0.1481  0.8016  0.2094
   52U     HO'2 1173   8.811   6.521   3.362  0.5175  1.5087  0.0291
   52U      O3' 1174   9.121   6.320   3.326  0.2223 -0.2778  0.0186
   53U        P 1175   9.185   6.274   3.471  0.0103  0.0331 -0.2487
   53U      O1P 1176   9.318   6.334   3.493  0.1403 -0.4224 -0.4426
   53U      O2P 1177   9.177   6.125   3.482 -0.1328 -0.4630 -0.3782
   53U      O5' 1178   9.092   6.329   3.588  0.0950 -0.0080 -0.1532
   53U      C5' 1179   9.085   6.463   3.606  0.0684 -0.7191 -0.5635
   53U     H5'1 1180   9.066   6.508   3.509  0.6633 -0.2038 -0.4468
   53U     H5'2 1181   9.186   6.485   3.641  0.8525 -2.5317 -1.4916
   53U      C4' 1182   8.976   6.507   3.702 -0.7184  0.3035 -0.5406
   53U      H4' 1183   8.974   6.616   3.711 -1.4157  0.1768  1.5134
   53U      O4' 1184   8.850   6.462   3.656 -0.2855  0.7667 -0.2595
   53U      C1' 1185   8.749   6.437   3.762 -0.3666 -0.4424  0.5410
   53U      H1' 1186   8.673   6.515   3.767 -0.9916 -0.9767 -0.5258
   53U       N1 1187   8.679   6.305   3.754  0.4097  0.8108  0.3685
   53U       C6 1188   8.742   6.199   3.692 -0.6025  0.0642 -0.2551
   53U       H6 1189   8.834   6.218   3.640 -1.0879  1.5669 -0.6223
   53U       C5 1190   8.678   6.076   3.687  0.2885 -0.0865  0.4810
   53U       H5 1191   8.713   5.996   3.623 -0.0692  0.0212  0.1425
   53U       C4 1192   8.549   6.057   3.749 -1.0911  0.0605  0.2327
   53U       O4 1193   8.488   5.948   3.760 -0.3474 -0.3123 -0.2188
   53U       N3 1194   8.497   6.164   3.802  1.0898 -0.4972  0.2377
   53U       H3 1195   8.400   6.151   3.830  0.8092  0.1205 -0.4190
   53U       C2 1196   8.551   6.286   3.812 -0.1270 -0.2292 -0.7518
   53U       O2 1197   8.493   6.376   3.872  0.5455  0.1809  0.3165
   53U      C3' 1198   8.982   6.451   3.843  0.3820 -0.1777  0.3601
   53U      H3' 1199   9.024   6.351   3.836  2.3193  0.6682 -1.2669
   53U      C2' 1200   8.830   6.454   3.890  0.4291  0.5814 -0.0536
   53U     H2'1 1201   8.812   6.371   3.958  1.2426 -0.1547 -0.7159
   53U      O2' 1202   8.776   6.576   3.941 -0.0339 -0.0795  0.1901
   53U     HO'2 1203   8.772   6.577   4.037 -2.7782 -1.4708  0.1631
   53U      O3' 1204   9.074   6.531   3.919 -0.7854 -0.3444 -0.0255
   54C        P 1205   9.097   6.501   4.076  0.1290  0.2712  0.5636
   54C      O1P 1206   9.205   6.586   4.128  0.0232 -0.4374 -0.5694
   54C      O2P 1207   9.114   6.357   4.074 -0.4876  0.4216  0.1472
   54C      O5' 1208   8.963   6.538   4.142 -0.6980 -0.6393  0.6584
   54C      C5' 1209   8.935   6.670   4.191 -0.2390 -0.1404 -0.8176
   54C     H5'1 1210   8.913   6.733   4.105 -2.2463 -2.9558 -2.5153
   54C     H5'2 1211   9.015   6.694   4.261  0.8308 -0.1480 -1.9904
   54C      C4' 1212   8.798   6.662   4.263  0.3710 -0.3287  0.8034
   54C      H4' 1213   8.772   6.765   4.285  0.6631 -0.8808  4.4763
   54C      O4' 1214   8.698   6.609   4.178  0.8831  0.4457 -0.4739
   54C      C1' 1215   8.590   6.553   4.261 -0.3756 -0.1346 -0.2655
   54C      H1' 1216   8.504   6.617   4.242  1.4681  3.0746  1.4062
   54C       N1 1217   8.569   6.406   4.233 -0.0916 -0.1856  0.2771
   54C       C6 1218   8.680   6.331   4.195  0.2286 -0.3288  0.0286
   54C       H6 1219   8.778   6.376   4.200 -0.2938  0.8509 -0.0632
   54C       C5 1220   8.665   6.203   4.167 -0.5022  0.1715  0.1523
   54C       H5 1221   8.752   6.146   4.137  0.0017  0.5743  0.8162
   54C       C4 1222   8.532   6.151   4.163 -0.2059 -0.5330  0.0118
   54C       N4 1223   8.514   6.027   4.120 -0.2953 -0.2385  0.6518
   54C      H41 1224   8.602   5.979   4.106 -0.4571  0.1879 -2.8144
   54C      H42 1225   8.425   5.981   4.125  0.4694 -1.9323 -0.4095
   54C       N3 1226   8.422   6.219   4.199  0.3842  0.9423 -0.4907
   54C       C2 1227   8.445   6.347   4.231  0.3296  0.2967 -0.1820
   54C       O2 1228   8.344   6.406   4.277 -0.2785  0.0485 -0.0503
   54C      C3' 1229   8.788   6.578   4.392 -0.0035  0.0405  0.6585
   54C      H3' 1230   8.829   6.479   4.372  0.5859  0.3274  0.3846
   54C      C2' 1231   8.636   6.566   4.400 -0.0231  0.4798  0.8826
   54C     H2'1 1232   8.609   6.475   4.454  0.8728 -1.0182 -1.0762
   54C      O2' 1233   8.580   6.680   4.455 -0.2324  0.3798 -0.0408
   54C     HO'2 1234   8.624   6.681   4.540  0.9203 -0.3043 -0.6130
   54C      O3' 1235   8.845   6.648   4.503  0.0555  0.3435 -0.5329
   55C        P 1236   8.862   6.589   4.646  0.3623 -0.2231 -0.2501
   55C      O1P 1237   8.869   6.705   4.748  0.7253 -0.2801 -0.0094
   55C      O2P 1238   8.972   6.495   4.635  0.5261 -0.2236 -0.5717
   55C      O5' 1239   8.730   6.508   4.679  0.2658  0.5233  0.2275
   55C      C5' 1240   8.621   6.561   4.759 -0.1669 -0.3365  0.3464
   55C     H5'1 1241   8.588   6.653   4.710  4.5863  0.2267 -2.4117
   55C     H5'2 1242   8.647   6.583   4.863  0.5699 -2.9824  0.8003
   55C      C4' 1243   8.505   6.465   4.781 -0.1791 -0.2773 -0.3774
   55C      H4' 1244   8.420   6.524   4.814  1.1918  3.0049 -2.1544
   55C      O4' 1245   8.491   6.390   4.657  1.3060  0.1753  0.2553
   55C      C1' 1246   8.424   6.263   4.695  0.7229  0.6682 -0.1152
   55C      H1' 1247   8.316   6.273   4.683  0.0120 -2.9379  1.6993
   55C       N1 1248   8.480   6.148   4.609  0.3880  0.0203  0.4165
   55C       C6 1249   8.608   6.152   4.559 -0.2809 -0.4669  0.4099
   55C       H6 1250   8.680   6.229   4.581 -0.9180  0.9818 -2.2104
   55C       C5 1251   8.654   6.059   4.475 -0.2696  0.9560 -0.8864
   55C       H5 1252   8.754   6.064   4.436  0.4723 -0.2927  0.7309
   55C       C4 1253   8.561   5.959   4.445 -0.1726 -0.1490  0.5528
   55C       N4 1254   8.595   5.855   4.369  0.7947  0.3913  0.2059
   55C      H41 1255   8.692   5.851   4.340  0.4412  1.5526 -1.1762
   55C      H42 1256   8.524   5.783   4.369  0.0971  1.0776 -0.0847
   55C       N3 1257   8.440   5.944   4.487  0.0516  0.0460 -0.2626
   55C       C2 1258   8.401   6.040   4.577  0.4650 -0.9327  0.5226
   55C       O2 1259   8.289   6.028   4.624  0.1884 -0.4657  0.1297
   55C      C3' 1260   8.536   6.355   4.887 -0.1559  0.1910 -0.5982
   55C      H3' 1261   8.639   6.326   4.866 -0.0243  0.3213 -0.1535
   55C      C2' 1262   8.448   6.237   4.838  0.3586  0.3090 -1.0071
   55C     H2'1 1263   8.497   6.141   4.853  2.1285  0.8343 -2.9356
   55C      O2' 1264   8.308   6.231   4.890 -0.5258 -0.2073 -0.0639
   55C     HO'2 1265   8.301   6.184   4.973  2.0938  0.3563  0.5669
   55C      O3' 1266   8.517   6.388   5.027  0.2506  0.0424 -0.1273
   56G        P 1267   8.583   6.295   5.142  0.2679 -0.3810  0.2600
   56G      O1P 1268   8.579   6.370   5.273 -0.6155  0.6622  0.0238
   56G      O2P 1269   8.716   6.250   5.086 -0.7507 -0.5654 -0.0922
   56G      O5' 1270   8.492   6.169   5.162 -0.0930  0.8845 -0.2235
   56G      C5' 1271   8.361   6.184   5.224  0.0007  0.2070 -0.2169
   56G     H5'1 1272   8.299   6.259   5.174  0.0486  0.5582  0.2360
   56G     H5'2 1273   8.369   6.218   5.327  0.5800  0.4004 -0.3205
   56G      C4' 1274   8.287   6.051   5.232  0.3329 -0.8745  0.2712
   56G      H4' 1275   8.186   6.063   5.269  0.7004  1.0315  0.7791
   56G      O4' 1276   8.279   5.998   5.100 -0.1815  0.4726  0.3102
   56G      C1' 1277   8.298   5.856   5.105  0.0599 -0.6739 -0.0000
   56G      H1' 1278   8.205   5.807   5.077 -0.4544  0.3584 -0.1691
   56G       N9 1279   8.400   5.809   5.007  0.0686  0.4275 -0.1318
   56G       C8 1280   8.496   5.873   4.942 -0.0278  0.5015 -0.1423
   56G       H8 1281   8.527   5.971   4.976 -3.7789  1.4726  0.9398
   56G       N7 1282   8.546   5.819   4.835  0.4965 -0.1260 -0.5672
   56G       C5 1283   8.478   5.699   4.839  0.7989  0.2238 -0.1186
   56G       C6 1284   8.485   5.582   4.754  0.2513 -1.4393  0.1752
   56G       O6 1285   8.547   5.566   4.650 -0.1636 -0.0804  0.2669
   56G       N1 1286   8.406   5.480   4.790  0.4833  0.6571  0.0365
   56G       H1 1287   8.399   5.397   4.733  0.7417  1.0998 -0.6525
   56G       C2 1288   8.317   5.485   4.886  0.6812  0.4663  0.1603
   56G       N2 1289   8.235   5.385   4.900  0.3673  0.2682 -0.0701
   56G      H21 1290   8.226   5.309   4.834 -2.7357  0.8914 -0.5407
   56G      H22 1291   8.172   5.386   4.979 -0.2711  1.1112 -0.5774
   56G       N3 1292   8.311   5.583   4.973 -0.3229 -0.0690 -0.7931
   56G       C4 1293   8.395   5.687   4.946  0.6394  0.3343  0.3512
   56G      C3' 1294   8.357   5.940   5.314 -0.2315  0.1560 -0.1329
   56G      H3' 1295   8.465   5.946   5.311 -0.2871  0.9219 -1.7969
   56G      C2' 1296   8.324   5.807   5.250  0.4263 -0.1439 -0.5699
   56G     H2'1 1297   8.408   5.739   5.263 -0.2126 -0.8289  0.0322
   56G      O2' 1298   8.208   5.743   5.309  0.2786  0.2527 -0.1812
   56G     HO'2 1299   8.244   5.695   5.384  3.2845  2.7072  0.1751
   56G      O3' 1300   8.294   5.945   5.440 -0.1978  0.0053 -0.3257
   57U        P 1301   8.373   5.916   5.571  0.3898  0.0939  0.3198
   57U      O1P 1302   8.286   5.943   5.693  0.0334 -0.0838  0.5529
   57U      O2P 1303   8.501   5.997   5.557  0.2960  0.1976 -0.3414
   57U      O5' 1304   8.400   5.763   5.562 -0.5496  0.1345  0.3192
   57U      C5' 1305   8.310   5.666   5.607 -0.1963  0.3431  0.0047
   57U     H5'1 1306   8.212   5.678   5.561 -0.2378  0.7797  0.2021
   57U     H5'2 1307   8.293   5.676   5.715 -1.9736  0.0397 -0.2278
   57U      C4' 1308   8.365   5.524   5.577  0.4167 -0.2976  0.1777
   57U      H4' 1309   8.287   5.460   5.619  1.0791 -2.3467 -1.5095
   57U      O4' 1310   8.361   5.500   5.439 -0.2882  0.4944 -0.0968
   57U      C1' 1311   8.454   5.401   5.411  0.1838  0.6357  0.2229
   57U      H1' 1312   8.391   5.316   5.381  0.6356  0.8683 -1.5275
   57U       N1 1313   8.549   5.427   5.293  0.1809  0.2119 -0.2967
   57U       C6 1314   8.603   5.551   5.269  0.6787 -0.2354 -0.3552
   57U       H6 1315   8.578   5.626   5.342  1.0539  1.0796 -1.5289
   57U       C5 1316   8.677   5.573   5.158 -0.6550 -0.0723  0.6898
   57U       H5 1317   8.727   5.667   5.138 -0.8198 -0.3962 -1.5149
   57U       C4 1318   8.672   5.474   5.047  0.2464 -0.1530  0.2563
   57U       O4 1319   8.727   5.488   4.934  0.9191  0.1400 -0.0686
   57U       N3 1320   8.604   5.362   5.070  0.4203 -0.1310  0.1062
   57U       H3 1321   8.623   5.281   5.012  1.2698 -0.5109  0.8808
   57U       C2 1322   8.558   5.328   5.195  0.3246 -0.0534  0.6837
   57U       O2 1323   8.506   5.216   5.207 -0.1445 -0.1480  0.1286
   57U      C3' 1324   8.503   5.501   5.623 -0.0089 -0.0095 -0.3692
   57U      H3' 1325   8.572   5.576   5.585  1.7841 -2.0674 -1.4299
   57U      C2' 1326   8.528   5.376   5.539 -0.3930 -0.1942 -0.5625
   57U     H2'1 1327   8.634   5.373   5.510 -0.3268  2.3036 -0.7864
   57U      O2' 1328   8.498   5.247   5.586 -0.2215 -0.2037  0.0031
   57U     HO'2 1329   8.561   5.226   5.656  0.0132  0.3177 -0.0399
   57U      O3' 1330   8.521   5.476   5.759 -0.0436 -0.1335  0.1159
   58A        P 1331   8.659   5.465   5.830  0.1958  0.0755  0.0156
   58A      O1P 1332   8.636   5.454   5.974 -0.1291 -0.5179  0.4311
   58A      O2P 1333   8.732   5.582   5.777  0.5381 -0.5279  0.9399
   58A      O5' 1334   8.734   5.337   5.777  0.0880  0.7468  0.1100
   58A      C5' 1335   8.702   5.210   5.835  0.7781  0.5911 -0.3789
   58A     H5'1 1336   8.594   5.196   5.827  0.5665  1.7336  0.1923
   58A     H5'2 1337   8.733   5.210   5.939  0.6763  2.2403 -0.3107
   58A      C4' 1338   8.768   5.091   5.757 -0.8221 -0.3695 -0.5597
   58A      H4' 1339   8.740   4.994   5.797 -1.8549 -0.1210 -0.6457
   58A      O4' 1340   8.735   5.097   5.613  0.0692 -0.2191 -0.4106
   58A      C1' 1341   8.844   5.054   5.532  0.3961  0.3802 -0.0797
   58A      H1' 1342   8.828   4.955   5.487  0.1239  0.0110  0.7987
   58A       N9 1343   8.866   5.148   5.424 -0.3319 -0.1419  0.5469
   58A       C8 1344   8.877   5.282   5.438  0.7818 -1.5619 -0.0763
   58A       H8 1345   8.846   5.336   5.526  3.2190  0.1495 -0.1753
   58A       N7 1346   8.905   5.348   5.331  0.1726  0.3287  0.1335
   58A       C5 1347   8.927   5.249   5.236  0.6383 -0.1903  0.2342
   58A       C6 1348   8.988   5.243   5.110  0.6435  0.1217 -0.7903
   58A       N6 1349   9.027   5.345   5.035  0.0502  0.2484 -0.7959
   58A      H61 1350   9.012   5.441   5.065  0.4927 -0.2602  1.1979
   58A      H62 1351   9.042   5.330   4.936  2.3411 -0.7223 -0.3606
   58A       N1 1352   9.012   5.121   5.055  0.0933  0.4438 -0.3558
   58A       C2 1353   8.990   5.012   5.128 -0.1461  0.4128 -0.0187
   58A       H2 1354   9.004   4.915   5.082 -0.1580  0.3726  0.0627
   58A       N3 1355   8.946   5.004   5.250  0.2025  0.1318 -0.3438
   58A       C4 1356   8.912   5.126   5.297 -0.7929 -0.1963 -0.0999
   58A      C3' 1357   8.916   5.112   5.750 -0.1843  0.1671  0.1745
   58A      H3' 1358   8.931   5.214   5.715  0.4796  0.1530  0.4114
   58A      C2' 1359   8.960   5.023   5.630  0.1502 -0.6034 -0.2452
   58A     H2'1 1360   9.060   5.048   5.596  0.5916  1.1921  2.1193
   58A      O2' 1361   8.958   4.878   5.649  0.6783 -0.3695  0.3707
   58A     HO'2 1362   9.051   4.856   5.637  0.0420 -1.6341 -4.2943
   58A      O3' 1363   8.987   5.088   5.867 -0.5780  0.3430 -0.0622
   59C        P 1364   9.142   5.126   5.879  0.4434  0.0870  0.3194
   59C      O1P 1365   9.182   5.114   6.022 -0.6192  0.2326 -0.2947
   59C      O2P 1366   9.161   5.254   5.805 -0.2872 -0.4362  0.0905
   59C      O5' 1367   9.220   5.023   5.795 -0.0424  0.5616  0.1791
   59C      C5' 1368   9.251   4.891   5.854  0.9048 -0.9804  0.7208
   59C     H5'1 1369   9.157   4.847   5.887  0.3638  1.5041  2.8064
   59C     H5'2 1370   9.315   4.892   5.942  0.6161 -0.0029  0.9291
   59C      C4' 1371   9.311   4.812   5.733 -0.0553 -0.4272  0.5115
   59C      H4' 1372   9.305   4.704   5.743 -0.4449 -0.4696 -0.1058
   59C      O4' 1373   9.235   4.847   5.618 -0.1645 -0.1620 -0.1109
   59C      C1' 1374   9.308   4.831   5.498 -0.3396  0.1562  0.6572
   59C      H1' 1375   9.286   4.742   5.437  0.3251  0.6070 -0.2678
   59C       N1 1376   9.319   4.954   5.407 -0.0092 -0.0766 -0.3437
   59C       C6 1377   9.302   5.079   5.463  0.0886  0.0513 -0.0400
   59C       H6 1378   9.289   5.090   5.570 -1.0398  1.6268 -0.2970
   59C       C5 1379   9.294   5.187   5.382  0.3316 -0.3350  0.0594
   59C       H5 1380   9.279   5.285   5.426 -1.3576  0.0609 -1.3124
   59C       C4 1381   9.306   5.161   5.242  0.5368 -0.2481 -0.0955
   59C       N4 1382   9.301   5.260   5.156  0.0357 -0.6812 -0.5328
   59C      H41 1383   9.261   5.350   5.174 -0.4962 -1.4281  2.5121
   59C      H42 1384   9.310   5.235   5.058 -2.6514  0.3755 -1.1497
   59C       N3 1385   9.323   5.041   5.189 -0.2245  0.1643  0.8478
   59C       C2 1386   9.341   4.941   5.272  0.5381  0.5131  0.3492
   59C       O2 1387   9.372   4.830   5.232 -0.7182  0.7251  0.5874
   59C      C3' 1388   9.452   4.849   5.693  0.5178 -0.2783  0.2068
   59C      H3' 1389   9.463   4.956   5.705  0.9102 -0.4616  1.6949
   59C      C2' 1390   9.450   4.798   5.550 -0.0627 -0.3744 -0.0728
   59C     H2'1 1391   9.526   4.853   5.494 -0.9738  2.3444  1.1817
   59C      O2' 1392   9.467   4.662   5.534  0.2901  0.5800 -0.7183
   59C     HO'2 1393   9.510   4.616   5.606  0.1451  0.9820 -0.3740
   59C      O3' 1394   9.550   4.776   5.763 -0.2575  0.0325 -0.2889
   60U        P 1395   9.700   4.835   5.760 -0.5595 -0.5814  0.3577
   60U      O1P 1396   9.790   4.723   5.806 -0.1132 -0.5244  0.2850
   60U      O2P 1397   9.687   4.965   5.828  0.4956  0.4123 -0.2589
   60U      O5' 1398   9.745   4.865   5.603  0.5663  0.0932  0.1488
   60U      C5' 1399   9.802   4.764   5.514 -0.0481 -0.3189 -0.0289
   60U     H5'1 1400   9.737   4.676   5.515 -0.4949 -0.0742 -2.1775
   60U     H5'2 1401   9.897   4.735   5.557 -0.3570  0.5140  1.2651
   60U      C4' 1402   9.831   4.821   5.373 -0.0967  0.4200 -0.8365
   60U      H4' 1403   9.858   4.736   5.310 -3.1263  0.2798 -2.1122
   60U      O4' 1404   9.712   4.875   5.320  0.3088  0.3412  0.7990
   60U      C1' 1405   9.751   4.974   5.225 -0.5704  0.5653  0.3116
   60U      H1' 1406   9.729   4.939   5.124  0.4716 -2.9105  1.1648
   60U       N1 1407   9.698   5.104   5.256 -0.3419  0.3032  0.0760
   60U       C6 1408   9.648   5.131   5.379 -0.4530 -0.5268  0.1790
   60U       H6 1409   9.664   5.063   5.461  1.0414 -0.0417  0.3367
   60U       C5 1410   9.596   5.256   5.408  0.5700 -0.0618  0.3904
   60U       H5 1411   9.561   5.265   5.510 -0.5412 -0.6055  0.0773
   60U       C4 1412   9.578   5.357   5.307  0.2991 -0.0043 -0.2137
   60U       O4 1413   9.526   5.470   5.321  0.0757  0.6782 -0.3489
   60U       N3 1414   9.631   5.318   5.184 -0.3960 -0.9081 -0.6117
   60U       H3 1415   9.624   5.386   5.109 -0.8812  1.1878  1.2342
   60U       C2 1416   9.689   5.200   5.155  0.5146 -0.1421 -0.0439
   60U       O2 1417   9.714   5.163   5.040  0.5142 -0.8736 -0.7737
   60U      C3' 1418   9.936   4.930   5.382  0.5586 -0.0156  0.1734
   60U      H3' 1419   9.911   5.005   5.457  0.1876 -0.2166  0.2524
   60U      C2' 1420   9.909   4.992   5.242  0.1639  0.1401  0.2567
   60U     H2'1 1421   9.931   5.098   5.228 -1.8967  0.6570  0.7307
   60U      O2' 1422   9.968   4.921   5.135 -1.2705 -0.0367  0.3535
   60U     HO'2 1423  10.063   4.928   5.145 -1.3411  0.0234  1.0501
   60U      O3' 1424  10.073   4.892   5.385 -0.1333  0.2708 -0.2728
   61U        P 1425  10.194   4.998   5.352 -0.1873 -0.1139 -0.1191
   61U      O1P 1426  10.170   5.127   5.428 -0.2652  1.0211 -0.5616
   61U      O2P 1427  10.213   5.002   5.204  0.2603 -0.0999  0.1973
   61U      O5' 1428  10.319   4.924   5.406 -0.3967  0.0278  0.0297
   61U      C5' 1429  10.380   4.945   5.533  0.6781 -0.3110  0.6242
   61U     H5'1 1430  10.300   4.936   5.606 -0.3236  1.2369 -0.2433
   61U     H5'2 1431  10.406   5.050   5.530 -0.1460 -0.0751 -3.4225
   61U      C4' 1432  10.508   4.865   5.567 -0.0003 -0.4605 -0.1246
   61U      H4' 1433  10.545   4.904   5.662 -2.9936 -0.5000  1.1810
   61U      O4' 1434  10.474   4.731   5.593  0.6335 -0.9348  0.4584
   61U      C1' 1435  10.488   4.645   5.479 -0.0393 -0.6173 -0.2632
   61U      H1' 1436  10.537   4.550   5.497 -0.6226 -1.1461 -1.3857
   61U       N1 1437  10.354   4.596   5.426  0.2283  0.0065  0.2671
   61U       C6 1438  10.234   4.618   5.500 -0.2925  0.1946 -0.1908
   61U       H6 1439  10.244   4.682   5.586  0.3186 -1.0749  0.7165
   61U       C5 1440  10.118   4.554   5.469 -0.3444  0.2635 -0.5448
   61U       H5 1441  10.032   4.572   5.531 -1.9203 -4.1194 -1.1296
   61U       C4 1442  10.111   4.463   5.357 -0.2549 -0.4776 -0.1105
   61U       O4 1443  10.021   4.387   5.322  1.0487  0.5283 -0.4619
   61U       N3 1444  10.229   4.459   5.284 -0.4116 -0.0508 -0.0995
   61U       H3 1445  10.221   4.394   5.207  0.9242  1.4963 -1.6232
   61U       C2 1446  10.348   4.508   5.314 -0.5783 -0.1780 -0.8922
   61U       O2 1447  10.437   4.478   5.236 -0.0096 -0.5087 -0.5939
   61U      C3' 1448  10.605   4.860   5.450  0.8965 -0.1615  0.5912
   61U      H3' 1449  10.593   4.948   5.387  1.4320  0.4311  1.3100
   61U      C2' 1450  10.555   4.733   5.375 -0.7206 -0.4802  0.0437
   61U     H2'1 1451  10.474   4.759   5.307 -2.8730 -1.4372  2.1105
   61U      O2' 1452  10.655   4.660   5.307  0.3833 -0.0402  0.3204
   61U     HO'2 1453  10.714   4.633   5.378 -2.5287 -3.2501  1.8046
   61U      O3' 1454  10.740   4.847   5.488 -0.5359 -0.5476 -0.2692
   61U      H3T 1455  10.792   4.927   5.480 -0.1073 -0.6146  1.4870
   62G      O5' 1456   9.830   5.164   4.256  0.0102  0.4386  0.1574
   62G      H5T 1457   9.883   5.222   4.312  1.1146 -1.3131  1.0056
   62G      C5' 1458   9.907   5.040   4.247  0.5804  0.1270  0.0026
   62G     H5'1 1459  10.011   5.071   4.244  1.0196 -1.2970 -0.1428
   62G     H5'2 1460   9.890   4.981   4.157 -2.9647  0.5214  0.2440
   62G      C4' 1461   9.889   4.949   4.366 -0.2446  0.2884 -0.2719
   62G      H4' 1462   9.962   4.869   4.358  1.1580  1.5662 -0.6867
   62G      O4' 1463   9.902   5.015   4.490 -0.0719 -0.3146  0.0639
   62G      C1' 1464   9.822   4.948   4.582  0.3384 -0.0332 -0.8321
   62G      H1' 1465   9.878   4.917   4.670  0.8597  1.1518 -0.7271
   62G       N9 1466   9.724   5.043   4.637 -0.2602  0.0095 -0.1362
   62G       C8 1467   9.698   5.173   4.599  0.7765 -0.1109  0.2874
   62G       H8 1468   9.745   5.219   4.514 -0.7262  1.2777  0.1602
   62G       N7 1469   9.607   5.232   4.673  1.0606 -0.4148 -0.7200
   62G       C5 1470   9.572   5.136   4.770  0.3957  0.6149 -0.3927
   62G       C6 1471   9.461   5.129   4.858  0.6163 -0.5201 -1.2151
   62G       O6 1472   9.380   5.214   4.890 -0.4206 -0.5262  0.8632
   62G       N1 1473   9.454   5.010   4.931 -0.0233 -1.0914 -0.4238
   62G       H1 1474   9.408   5.018   5.021  0.6466  5.0251 -0.1993
   62G       C2 1475   9.543   4.907   4.917 -0.4235 -0.4069  0.2151
   62G       N2 1476   9.538   4.813   5.001 -0.2594 -0.4678 -0.0867
   62G      H21 1477   9.489   4.834   5.088  2.3212  0.6787  1.1967
   62G      H22 1478   9.610   4.744   4.990  1.3152  0.9842  0.6121
   62G       N3 1479   9.636   4.898   4.818 -0.0667 -0.4827 -0.0710
   62G       C4 1480   9.640   5.014   4.743 -0.1523 -0.4021  0.1346
   62G      C3' 1481   9.755   4.879   4.374 -0.4737  0.6950  0.0846
   62G      H3' 1482   9.671   4.948   4.370 -1.1909 -0.0321  1.7316
   62G      C2' 1483   9.752   4.827   4.515 -0.5246 -0.1626 -0.1353
   62G     H2'1 1484   9.654   4.804   4.557 -0.1006  2.0516  2.2716
   62G      O2' 1485   9.841   4.724   4.537  0.2782  0.1514  0.1686
   62G     HO'2 1486   9.841   4.672   4.456  0.4650  1.7736 -0.9219
   62G      O3' 1487   9.746   4.784   4.281  0.0340 -0.0800  0.4012
   63U        P 1488   9.604   4.763   4.198 -0.1837 -0.3487 -0.1864
   63U      O1P 1489   9.614   4.630   4.129  0.1555 -0.3908  0.5501
   63U      O2P 1490   9.565   4.892   4.128  0.0958  0.5419  0.1013
   63U      O5' 1491   9.494   4.749   4.322 -0.2486 -0.0268  0.5341
   63U      C5' 1492   9.485   4.633   4.406 -0.5557 -0.2641  0.1661
   63U     H5'1 1493   9.582   4.623   4.455 -0.9607  0.4638  1.1572
   63U     H5'2 1494   9.475   4.545   4.343 -2.1493 -0.8593  1.1813
   63U      C4' 1495   9.371   4.632   4.504 -0.1875  0.4353 -0.0656
   63U      H4' 1496   9.373   4.536   4.557 -0.8983 -1.1465 -2.7219
   63U      O4' 1497   9.390   4.734   4.599  0.0570 -0.6852  0.3182
   63U      C1' 1498   9.261   4.754   4.643  0.2162 -0.2829 -0.0901
   63U      H1' 1499   9.251   4.704   4.739 -1.4473  1.5548  0.7635
   63U       N1 1500   9.236   4.904   4.662  0.4364 -0.3145  0.2034
   63U       C6 1501   9.244   4.991   4.553 -0.5682  0.3161  0.0856
   63U       H6 1502   9.291   4.953   4.463  3.5175  2.2287  1.1824
   63U       C5 1503   9.208   5.126   4.569  0.1961  0.6566 -0.4021
   63U       H5 1504   9.206   5.200   4.490 -0.3647 -1.2946 -2.3104
   63U       C4 1505   9.146   5.168   4.693 -0.3171  0.1633 -0.0400
   63U       O4 1506   9.100   5.277   4.713 -0.4666 -0.2421 -0.2685
   63U       N3 1507   9.134   5.067   4.790  0.0146 -0.4772 -0.2074
   63U       H3 1508   9.093   5.097   4.878 -0.1254 -0.5641 -0.2421
   63U       C2 1509   9.178   4.942   4.785 -0.8510 -0.8039  0.0554
   63U       O2 1510   9.154   4.863   4.877  0.3757 -0.7431 -0.1246
   63U      C3' 1511   9.234   4.644   4.439  0.6432  0.5597  0.2197
   63U      H3' 1512   9.235   4.727   4.368  2.3689 -0.2368 -0.7751
   63U      C2' 1513   9.154   4.682   4.564  0.2685  0.0732  0.3308
   63U     H2'1 1514   9.074   4.745   4.526  1.6100  1.0014 -1.0513
   63U      O2' 1515   9.106   4.566   4.644  0.2570  0.5130 -0.3114
   63U     HO'2 1516   9.011   4.565   4.635  0.3619 -0.6425 -1.6215
   63U      O3' 1517   9.187   4.519   4.381 -0.0626  0.6091  0.1195
   64A        P 1518   9.052   4.503   4.302 -0.1075 -0.2056 -0.5248
   64A      O1P 1519   9.048   4.368   4.243  0.1773  1.0179 -0.1127
   64A      O2P 1520   9.052   4.610   4.203 -0.0263 -0.1231 -0.0385
   64A      O5' 1521   8.937   4.526   4.409 -0.1446  0.3549  0.0331
   64A      C5' 1522   8.883   4.418   4.485  0.6859  0.4804  0.3080
   64A     H5'1 1523   8.964   4.364   4.534  0.4495 -1.6041 -1.4798
   64A     H5'2 1524   8.834   4.350   4.416 -0.6326 -0.0147  1.6720
   64A      C4' 1525   8.776   4.461   4.583  0.1351  0.1781 -0.2496
   64A      H4' 1526   8.747   4.374   4.643  0.6045  0.2178  0.0448
   64A      O4' 1527   8.827   4.555   4.675 -0.4257 -0.0656 -0.2537
   64A      C1' 1528   8.725   4.648   4.722 -0.7142  0.3708  0.4493
   64A      H1' 1529   8.705   4.625   4.826 -1.8031  0.3255  0.2468
   64A       N9 1530   8.755   4.785   4.700  0.3532 -0.2277  0.3181
   64A       C8 1531   8.816   4.852   4.594  0.5180  0.0719  0.2928
   64A       H8 1532   8.854   4.805   4.505  3.2447  1.9880  0.3212
   64A       N7 1533   8.839   4.980   4.606  0.3203 -0.1017  0.1325
   64A       C5 1534   8.778   5.006   4.730  0.0477 -0.6480  0.9083
   64A       C6 1535   8.744   5.125   4.796 -0.2178  0.3532 -0.2039
   64A       N6 1536   8.772   5.245   4.763 -0.6354 -0.4456  0.3585
   64A      H61 1537   8.815   5.263   4.674 -1.6401 -0.4086 -0.1271
   64A      H62 1538   8.748   5.314   4.833  0.4087 -1.2829  1.6078
   64A       N1 1539   8.670   5.124   4.907 -0.5596 -0.2100  0.0441
   64A       C2 1540   8.633   5.004   4.957  0.3901  0.2392  0.5715
   64A       H2 1541   8.575   5.004   5.048  1.3207 -0.5966  1.1821
   64A       N3 1542   8.654   4.886   4.898 -0.6014 -0.1846 -0.3447
   64A       C4 1543   8.714   4.895   4.779  0.1478 -0.5607  0.2072
   64A      C3' 1544   8.654   4.535   4.536 -0.0771  0.1377  0.0355
   64A      H3' 1545   8.693   4.606   4.462 -0.2791  0.3733  0.1546
   64A      C2' 1546   8.594   4.612   4.656 -0.4143  1.0515 -0.3092
   64A     H2'1 1547   8.537   4.696   4.618 -0.9063  0.4928 -0.8333
   64A      O2' 1548   8.517   4.526   4.739  0.1835  0.0447  0.2328
   64A     HO'2 1549   8.464   4.570   4.805 -1.5305 -1.0764 -0.3232
   64A      O3' 1550   8.561   4.446   4.478 -0.2240  0.5618 -0.2793
   65C        P 1551   8.467   4.492   4.360 -0.1322 -0.0510  0.2156
   65C      O1P 1552   8.385   4.377   4.317  0.8817  0.0527  0.2044
   65C      O2P 1553   8.547   4.557   4.258  0.2407  0.2109  0.4898
   65C      O5' 1554   8.368   4.596   4.417  0.2957 -0.3511 -0.6715
   65C      C5' 1555   8.253   4.552   4.487  0.1118  0.6775 -0.2155
   65C     H5'1 1556   8.291   4.474   4.552  0.1519  0.5225 -0.4239
   65C     H5'2 1557   8.177   4.508   4.423  1.3267  0.4905 -1.5778
   65C      C4' 1558   8.200   4.660   4.583  0.3657  0.0969 -0.0012
   65C      H4' 1559   8.138   4.610   4.657  2.1593 -0.0245  1.4725
   65C      O4' 1560   8.297   4.731   4.660  0.0766 -0.1831  0.3825
   65C      C1' 1561   8.261   4.866   4.691  0.0512 -0.6591  0.4808
   65C      H1' 1562   8.243   4.880   4.797 -1.0925 -0.0233  0.2198
   65C       N1 1563   8.354   4.972   4.648  0.5099 -0.6055  0.0064
   65C       C6 1564   8.431   4.952   4.537  0.0845 -0.0490  0.0886
   65C       H6 1565   8.436   4.852   4.495  0.0264 -0.2495  0.5535
   65C       C5 1566   8.515   5.051   4.499 -0.1169 -0.6312 -0.1186
   65C       H5 1567   8.591   5.040   4.423  1.4687 -0.5220  1.4002
   65C       C4 1568   8.500   5.182   4.563 -0.4044 -0.3379  0.1856
   65C       N4 1569   8.573   5.284   4.530  0.8901 -0.8349 -0.3338
   65C      H41 1570   8.636   5.277   4.452 -0.1174 -0.5222 -1.1950
   65C      H42 1571   8.573   5.366   4.589 -0.2915 -0.6030 -0.6221
   65C       N3 1572   8.410   5.202   4.654  0.7962 -0.3548  0.0328
   65C       C2 1573   8.331   5.099   4.698 -0.3580 -0.2161 -0.1743
   65C       O2 1574   8.250   5.115   4.792  0.4858  1.1133  0.2539
   65C      C3' 1575   8.141   4.781   4.512 -0.7304 -0.4775 -0.1526
   65C      H3' 1576   8.210   4.817   4.436 -0.1887 -0.9262  0.1202
   65C      C2' 1577   8.129   4.882   4.624  0.5581  0.1679 -0.1163
   65C     H2'1 1578   8.113   4.983   4.585 -2.1565  0.1265  0.6733
   65C      O2' 1579   8.037   4.855   4.729  0.1053 -0.1179 -0.3740
   65C     HO'2 1580   8.005   4.764   4.724  2.4945 -1.0030 -0.9853
   65C      O3' 1581   8.023   4.740   4.454 -0.3737  0.5418 -0.3375
   66G        P 1582   7.951   4.825   4.349  0.3502 -0.0542  0.0826
   66G      O1P 1583   7.812   4.767   4.324  0.2774  0.0076  0.4213
   66G      O2P 1584   8.039   4.853   4.234 -0.4601 -0.2999 -0.6883
   66G      O5' 1585   7.927   4.974   4.410 -0.3214 -0.7310  0.3710
   66G      C5' 1586   7.825   4.993   4.506  0.0643 -0.3476 -0.1038
   66G     H5'1 1587   7.844   4.927   4.590  0.4187  0.7557  0.7181
   66G     H5'2 1588   7.730   4.982   4.455  0.2142  1.1705 -0.7816
   66G      C4' 1589   7.832   5.132   4.575  0.1922  0.0537  0.5815
   66G      H4' 1590   7.772   5.123   4.666 -1.3831 -2.3466 -0.5523
   66G      O4' 1591   7.964   5.170   4.619  0.2978  0.0068  0.0544
   66G      C1' 1592   7.978   5.311   4.607  0.5664 -0.6127 -0.3838
   66G      H1' 1593   7.983   5.359   4.705 -0.8608 -0.2591 -0.4703
   66G       N9 1594   8.093   5.344   4.522 -1.1416 -0.0935  0.5973
   66G       C8 1595   8.155   5.279   4.416 -0.3987 -0.0661  0.2754
   66G       H8 1596   8.123   5.181   4.383 -0.8200 -0.1504  0.9087
   66G       N7 1597   8.256   5.351   4.366  0.0860 -0.0665 -0.4628
   66G       C5 1598   8.252   5.470   4.435 -0.3288  0.0203 -0.2486
   66G       C6 1599   8.332   5.589   4.424 -0.2813  0.4009  0.0933
   66G       O6 1600   8.426   5.602   4.351 -1.3616 -0.1888  0.5740
   66G       N1 1601   8.293   5.690   4.505  1.0700  0.2264 -0.0671
   66G       H1 1602   8.350   5.773   4.508  0.7612  0.4276  0.3611
   66G       C2 1603   8.201   5.681   4.605 -0.6332  0.2298  0.2805
   66G       N2 1604   8.171   5.794   4.667  0.3246 -0.3267 -0.5248
   66G      H21 1605   8.219   5.882   4.655 -0.5434 -0.0151 -1.9159
   66G      H22 1606   8.102   5.787   4.741  1.5050 -0.0778  0.6341
   66G       N3 1607   8.124   5.570   4.618 -0.0192 -0.7696 -0.3040
   66G       C4 1608   8.153   5.469   4.527 -0.0908  0.0035 -0.5072
   66G      C3' 1609   7.785   5.253   4.481  0.0700  0.3252 -0.3309
   66G      H3' 1610   7.833   5.240   4.384  0.9549 -0.0967  0.1493
   66G      C2' 1611   7.850   5.367   4.555  0.5144 -0.5503 -0.0417
   66G     H2'1 1612   7.861   5.458   4.497 -1.1187 -0.6557 -0.5667
   66G      O2' 1613   7.776   5.399   4.669 -0.4410  0.0553 -0.0076
   66G     HO'2 1614   7.686   5.375   4.646 -0.1698 -0.4251 -0.5702
   66G      O3' 1615   7.645   5.262   4.472 -0.0665  0.3924 -0.5299
   67G        P 1616   7.573   5.347   4.355  0.0351 -0.1516  0.0341
   67G      O1P 1617   7.430   5.323   4.360  0.3074 -1.1097  0.1987
   67G      O2P 1618   7.648   5.331   4.234 -0.3844 -0.1821  0.6624
   67G      O5' 1619   7.603   5.493   4.404  0.1050  0.1690 -0.0846
   67G      C5' 1620   7.530   5.557   4.510 -0.7785 -0.8845  0.2664
   67G     H5'1 1621   7.558   5.502   4.600  0.1216 -0.4396  0.2626
   67G     H5'2 1622   7.424   5.576   4.497 -0.9142  0.5593  2.8884
   67G      C4' 1623   7.598   5.699   4.537  0.2256  0.5272  0.4646
   67G      H4' 1624   7.565   5.758   4.622  1.5847  1.8426  0.1186
   67G      O4' 1625   7.744   5.695   4.543 -0.2858  0.3891  0.0687
   67G      C1' 1626   7.801   5.819   4.497 -0.4489  0.1631 -0.0273
   67G      H1' 1627   7.837   5.876   4.583  0.0748 -1.7369  1.0808
   67G       N9 1628   7.905   5.806   4.397  0.2194 -0.2998  0.2376
   67G       C8 1629   7.936   5.691   4.328 -0.3226 -0.4935  1.1268
   67G       H8 1630   7.878   5.600   4.337  1.1314 -1.4600  1.1016
   67G       N7 1631   8.044   5.705   4.257  0.1073  0.0448 -0.5839
   67G       C5 1632   8.087   5.838   4.287 -0.4041  0.3357  0.4817
   67G       C6 1633   8.200   5.909   4.234 -0.2366  0.4927  0.5141
   67G       O6 1634   8.287   5.869   4.152  0.3730  0.6383 -0.2504
   67G       N1 1635   8.199   6.044   4.268  0.3884 -0.0497 -0.7442
   67G       H1 1636   8.269   6.098   4.219 -0.5023 -1.0389 -3.3236
   67G       C2 1637   8.112   6.099   4.357  1.2558 -0.2843  0.4391
   67G       N2 1638   8.136   6.228   4.374  0.1932 -0.1563  0.0656
   67G      H21 1639   8.220   6.272   4.341 -0.4277  1.9859  1.1837
   67G      H22 1640   8.080   6.263   4.450  0.2963 -0.5596  0.3316
   67G       N3 1641   8.005   6.037   4.413 -0.7156 -0.1707  0.6185
   67G       C4 1642   8.003   5.902   4.370 -0.2497 -0.1885 -0.2670
   67G      C3' 1643   7.580   5.791   4.412 -0.1858 -0.3471  0.0915
   67G      H3' 1644   7.607   5.732   4.324 -1.0506 -2.6510  1.2605
   67G      C2' 1645   7.683   5.905   4.438  0.2967 -0.0727  0.5967
   67G     H2'1 1646   7.713   5.956   4.346  4.4554 -1.9349  0.7027
   67G      O2' 1647   7.639   5.999   4.535  0.2353 -0.0386  0.2832
   67G     HO'2 1648   7.691   6.080   4.539  0.7265 -0.4030  1.7451
   67G      O3' 1649   7.443   5.833   4.411  0.4617  0.5302  0.3768
   68A        P 1650   7.372   5.885   4.286 -0.1009  0.5885  0.3771
   68A      O1P 1651   7.246   5.950   4.323  0.0072 -0.4561 -0.0072
   68A      O2P 1652   7.379   5.783   4.175 -0.1164 -0.9181  0.0578
   68A      O5' 1653   7.459   6.010   4.230 -0.2971  0.3606  0.5129
   68A      C5' 1654   7.449   6.141   4.293 -0.0726  0.1649 -0.2232
   68A     H5'1 1655   7.437   6.117   4.399  1.8992 -2.2514 -0.4644
   68A     H5'2 1656   7.354   6.188   4.270  0.7485  1.8726 -0.2762
   68A      C4' 1657   7.565   6.235   4.275  0.1174  0.4652 -0.1397
   68A      H4' 1658   7.551   6.322   4.339  1.6958 -0.6219  1.7655
   68A      O4' 1659   7.688   6.170   4.279 -0.1209  0.2960 -0.4033
   68A      C1' 1660   7.784   6.252   4.200  0.6252 -0.3628 -0.2890
   68A      H1' 1661   7.855   6.305   4.264 -0.9392  0.3937  0.8992
   68A       N9 1662   7.850   6.161   4.108 -0.0134  0.6419  0.4646
   68A       C8 1663   7.811   6.027   4.077  0.0653  0.1869  0.7834
   68A       H8 1664   7.719   5.983   4.111 -1.7508  2.3934 -0.9448
   68A       N7 1665   7.899   5.968   3.998  0.4565  0.4317 -0.2549
   68A       C5 1666   7.999   6.057   3.986 -0.3615 -0.7522  0.2858
   68A       C6 1667   8.127   6.056   3.917 -0.0602  0.7857  0.0312
   68A       N6 1668   8.183   5.953   3.855  0.3294 -0.0048 -0.2668
   68A      H61 1669   8.138   5.863   3.849 -0.3006  0.3630 -1.4384
   68A      H62 1670   8.279   5.967   3.828  0.1079 -1.0962 -1.7641
   68A       N1 1671   8.210   6.158   3.919 -0.1403 -0.0674 -0.5474
   68A       C2 1672   8.172   6.268   3.987 -0.0595  0.5601  0.6257
   68A       H2 1673   8.246   6.345   4.004  0.0020  0.4195  1.0098
   68A       N3 1674   8.058   6.289   4.050  0.5003 -0.2061  0.6058
   68A       C4 1675   7.973   6.180   4.044  0.0886 -0.0441 -0.3915
   68A      C3' 1676   7.567   6.290   4.134  0.2625  0.0853  0.2345
   68A      H3' 1677   7.563   6.200   4.072 -0.2720 -3.7133  5.1213
   68A      C2' 1678   7.706   6.348   4.122  0.2346  0.1899 -0.1340
   68A     H2'1 1679   7.741   6.343   4.019 -0.3640 -1.8114 -0.2839
   68A      O2' 1680   7.722   6.481   4.177  0.0409 -0.1875 -0.1727
   68A     HO'2 1681   7.687   6.542   4.112  0.0310  0.1701  0.1668
   68A      O3' 1682   7.459   6.373   4.091 -0.0530 -0.3102  0.4692
   69A        P 1683   7.434   6.415   3.935  0.1020 -0.0852 -0.0746
   69A      O1P 1684   7.313   6.500   3.922 -0.0356 -0.2456  0.0889
   69A      O2P 1685   7.436   6.293   3.847 -0.4226  0.0422  0.0097
   69A      O5' 1686   7.558   6.517   3.899 -0.0622  0.3547  0.2779
   69A      C5' 1687   7.569   6.653   3.938  0.0178 -0.2313 -0.0295
   69A     H5'1 1688   7.548   6.667   4.044 -0.9433 -2.6065  0.1808
   69A     H5'2 1689   7.494   6.715   3.888  2.2863  2.7324  0.0213
   69A      C4' 1690   7.707   6.700   3.893 -0.1926  0.5969 -0.1218
   69A      H4' 1691   7.736   6.789   3.949 -0.7508  0.2481  0.7434
   69A      O4' 1692   7.801   6.597   3.913  0.2381  0.1040  0.0199
   69A      C1' 1693   7.908   6.595   3.815  0.6776 -1.0762 -0.7333
   69A      H1' 1694   8.003   6.616   3.866 -0.1669  1.4298 -0.0506
   69A       N9 1695   7.922   6.462   3.750 -0.3580 -0.3896  0.1928
   69A       C8 1696   7.826   6.363   3.741 -0.2498 -0.2625 -0.5098
   69A       H8 1697   7.724   6.389   3.762 -1.3363 -2.1930 -2.8990
   69A       N7 1698   7.874   6.247   3.694  0.2925 -0.4106 -1.1815
   69A       C5 1699   8.008   6.279   3.659 -0.1138  0.3151 -0.1127
   69A       C6 1700   8.110   6.213   3.584 -0.0517  0.6358  0.0614
   69A       N6 1701   8.107   6.091   3.529  0.1134  0.1726  0.7921
   69A      H61 1702   8.038   6.020   3.548  0.3391 -0.7981 -1.6420
   69A      H62 1703   8.201   6.057   3.512  0.1966  0.2797  1.0164
   69A       N1 1704   8.233   6.268   3.578  0.6750 -0.5520  0.1121
   69A       C2 1705   8.246   6.395   3.623  0.1227  0.3313  0.4267
   69A       H2 1706   8.343   6.439   3.609 -0.1315  0.4979 -0.9551
   69A       N3 1707   8.151   6.469   3.687 -0.3154  0.0553  0.2152
   69A       C4 1708   8.037   6.405   3.705  1.1922 -0.2087  0.1762
   69A      C3' 1709   7.714   6.728   3.741 -0.3328 -0.6145  0.3195
   69A      H3' 1710   7.652   6.661   3.681 -1.0480  2.2324 -2.3602
   69A      C2' 1711   7.864   6.709   3.719 -0.4526  0.4246 -0.1345
   69A     H2'1 1712   7.892   6.691   3.615  1.4637  1.5491  0.1429
   69A      O2' 1713   7.938   6.813   3.776  0.4003  0.3608  0.2147
   69A     HO'2 1714   7.882   6.890   3.769 -0.5234 -0.2771  0.3846
   69A      O3' 1715   7.673   6.852   3.696  0.6850 -0.1220 -0.0600
   70U        P 1716   7.652   6.897   3.551  0.0989 -0.1026 -0.0146
   70U      O1P 1717   7.624   7.040   3.565  0.7283 -0.0150 -0.3166
   70U      O2P 1718   7.552   6.805   3.490  0.0954  0.0175  0.0629
   70U      O5' 1719   7.787   6.887   3.471 -0.3640 -0.2268  0.1553
   70U      C5' 1720   7.892   6.977   3.484  0.7268 -0.5313 -0.2784
   70U     H5'1 1721   7.928   6.999   3.585 -0.7372 -2.0873  0.6144
   70U     H5'2 1722   7.863   7.074   3.444  1.8659  1.2782  2.8704
   70U      C4' 1723   8.014   6.931   3.400  0.1788 -0.3994 -0.2621
   70U      H4' 1724   8.103   6.992   3.412 -0.2360  0.1405  0.1074
   70U      O4' 1725   8.055   6.803   3.448  1.0760 -0.4379 -0.1196
   70U      C1' 1726   8.107   6.724   3.344  0.0964  0.4698  0.1846
   70U      H1' 1727   8.215   6.733   3.360 -0.1549  2.1357  1.1705
   70U       N1 1728   8.055   6.587   3.350  0.0431 -0.4576 -0.2773
   70U       C6 1729   7.927   6.553   3.362  0.0876 -0.1823  0.0123
   70U       H6 1730   7.856   6.630   3.387  0.5789  0.1693  0.3447
   70U       C5 1731   7.882   6.434   3.313 -0.6055 -0.4787  0.9385
   70U       H5 1732   7.778   6.413   3.295 -0.4653 -1.1896  0.9632
   70U       C4 1733   7.971   6.329   3.280 -0.3631 -0.2355 -0.1393
   70U       O4 1734   7.935   6.215   3.241 -0.0079 -0.0361 -0.1236
   70U       N3 1735   8.106   6.367   3.282  0.4062  0.3083 -0.0770
   70U       H3 1736   8.176   6.309   3.240  0.9778 -1.3485  2.8753
   70U       C2 1737   8.150   6.490   3.319  0.3437  0.5267 -0.3610
   70U       O2 1738   8.272   6.508   3.310 -0.0205 -0.6856 -0.3306
   70U      C3' 1739   7.979   6.903   3.252  0.6555  0.4319  0.6468
   70U      H3' 1740   7.883   6.851   3.242  0.1698  1.3972  0.1512
   70U      C2' 1741   8.078   6.795   3.218  0.2779 -0.2647 -0.1969
   70U     H2'1 1742   8.030   6.722   3.153  0.3840  0.7589 -1.4621
   70U      O2' 1743   8.198   6.837   3.155 -0.6432  0.2921 -0.1435
   70U     HO'2 1744   8.173   6.869   3.068 -0.3545 -1.5488 -0.9537
   70U      O3' 1745   7.982   7.025   3.178  0.0235  0.6349 -0.3330
   71A        P 1746   7.923   7.036   3.034 -0.2580 -0.1457  0.1893
   71A      O1P 1747   7.934   7.181   2.999 -0.6728  0.3002  0.2963
   71A      O2P 1748   7.791   6.972   3.020  0.4496  0.1715 -0.0393
   71A      O5' 1749   8.038   6.956   2.950  0.0990 -0.0579 -0.8671
   71A      C5' 1750   8.158   7.012   2.903 -0.2508 -0.3297 -0.5464
   71A     H5'1 1751   8.217   7.060   2.980 -3.2315  1.0883  1.0332
   71A     H5'2 1752   8.134   7.100   2.844  1.7705  0.8742  0.3286
   71A      C4' 1753   8.247   6.915   2.820 -0.0862 -0.0593  0.0142
   71A      H4' 1754   8.339   6.967   2.794 -1.9455  2.0441 -3.1335
   71A      O4' 1755   8.269   6.792   2.883 -0.1532 -0.8130  0.3426
   71A      C1' 1756   8.288   6.682   2.798  0.7469  0.3153  0.4932
   71A      H1' 1757   8.379   6.627   2.823  0.4978  0.5439  2.0025
   71A       N9 1758   8.176   6.586   2.826  0.3191 -0.2371 -0.0179
   71A       C8 1759   8.054   6.605   2.889  0.1027 -0.0254 -0.7782
   71A       H8 1760   8.014   6.695   2.932  1.0845  0.2379 -0.3908
   71A       N7 1761   7.991   6.494   2.915 -0.3859  0.1874 -0.1229
   71A       C5 1762   8.075   6.394   2.851  0.8603 -0.3206  0.0174
   71A       C6 1763   8.064   6.255   2.824 -0.1216 -0.8575 -0.1824
   71A       N6 1764   7.959   6.175   2.843 -0.4052 -0.6528 -0.0874
   71A      H61 1765   7.877   6.216   2.887  0.8143  0.4660  1.2680
   71A      H62 1766   7.966   6.080   2.810 -0.2696 -1.1331  1.2396
   71A       N1 1767   8.157   6.195   2.750 -0.7690 -0.0821 -0.5239
   71A       C2 1768   8.251   6.266   2.692  0.1166  0.1824  0.5749
   71A       H2 1769   8.314   6.208   2.626 -1.9852  0.0196 -1.3837
   71A       N3 1770   8.277   6.397   2.714  0.1857 -0.4167  0.4122
   71A       C4 1771   8.190   6.451   2.807  0.8218  0.2358  0.4200
   71A      C3' 1772   8.188   6.859   2.691  0.9128 -0.0127  0.4404
   71A      H3' 1773   8.088   6.831   2.724  0.9188 -0.2789  0.2400
   71A      C2' 1774   8.274   6.739   2.663  0.2030  0.0491 -0.5053
   71A     H2'1 1775   8.227   6.674   2.589 -1.7475  0.0104  0.7077
   71A      O2' 1776   8.406   6.777   2.630  0.0304  0.1159  0.0159
   71A     HO'2 1777   8.441   6.711   2.569 -1.2445 -1.3103  0.7372
   71A      O3' 1778   8.199   6.956   2.595 -0.1586  0.2369  0.2457
   72G        P 1779   8.128   6.941   2.452  0.1467  0.0269  0.0231
   72G      O1P 1780   8.182   7.046   2.364 -0.7305 -0.4811 -0.2567
   72G      O2P 1781   7.980   6.922   2.449  0.7550  0.7360  0.3885
   72G      O5' 1782   8.180   6.813   2.390 -0.2272 -0.5650 -0.2150
   72G      C5' 1783   8.311   6.809   2.334  0.2613  0.2279 -0.5200
   72G     H5'1 1784   8.383   6.849   2.406 -1.5045  2.9084 -0.0941
   72G     H5'2 1785   8.310   6.877   2.249 -0.9713  0.6883 -0.1566
   72G      C4' 1786   8.356   6.670   2.293  0.4714  0.4154  0.4087
   72G      H4' 1787   8.461   6.669   2.264 -0.4235  1.3744 -3.4402
   72G      O4' 1788   8.327   6.580   2.397 -0.3184 -0.2740  0.5677
   72G      C1' 1789   8.290   6.456   2.344  0.7598  0.6890 -0.2399
   72G      H1' 1790   8.366   6.383   2.371  0.4731 -0.0813 -1.4034
   72G       N9 1791   8.162   6.409   2.402  0.1924  0.3397 -0.1558
   72G       C8 1792   8.064   6.475   2.470 -0.1011  0.0761 -0.4844
   72G       H8 1793   8.059   6.581   2.489  0.5727  0.0527 -0.1585
   72G       N7 1794   7.966   6.406   2.513  0.5962  0.6733  0.0335
   72G       C5 1795   7.997   6.279   2.466  0.6217  0.2245  0.8851
   72G       C6 1796   7.925   6.159   2.480  0.7553  0.1247 -0.1028
   72G       O6 1797   7.820   6.132   2.545  0.2768 -0.3590  0.2568
   72G       N1 1798   7.977   6.055   2.405  0.0499 -0.5063 -0.0711
   72G       H1 1799   7.970   5.960   2.439 -0.9394 -0.7290 -0.8470
   72G       C2 1800   8.084   6.073   2.327 -0.5190  0.6080 -0.0992
   72G       N2 1801   8.128   5.967   2.262 -0.1361  0.2421 -0.0663
   72G      H21 1802   8.064   5.888   2.260 -0.6009  0.6231 -1.1621
   72G      H22 1803   8.216   5.964   2.213  0.1875  1.4361  0.4073
   72G       N3 1804   8.157   6.184   2.317 -0.0063 -0.0084  0.3517
   72G       C4 1805   8.108   6.283   2.387 -0.4178 -0.4304 -0.4606
   72G      C3' 1806   8.266   6.615   2.180 -0.8969  0.2774  0.1541
   72G      H3' 1807   8.161   6.639   2.196 -1.2240  0.9792 -2.5208
   72G      C2' 1808   8.292   6.470   2.199  0.0979  0.9023  0.1272
   72G     H2'1 1809   8.214   6.413   2.148 -1.0597  1.8275  0.7858
   72G      O2' 1810   8.428   6.436   2.160  0.6378  0.1459 -0.2434
   72G     HO'2 1811   8.438   6.344   2.186 -0.5278  0.0591 -0.0645
   72G      O3' 1812   8.299   6.664   2.045 -0.2619  0.0091  0.2350
   73A        P 1813   8.193   6.659   1.918  0.0868 -0.3943 -0.0903
   73A      O1P 1814   8.252   6.719   1.792  0.4053 -0.4132 -0.2209
   73A      O2P 1815   8.069   6.720   1.966 -0.1020 -0.3886 -0.2623
   73A      O5' 1816   8.172   6.500   1.901 -0.0440  0.0241  0.5331
   73A      C5' 1817   8.268   6.422   1.837  0.7647 -0.3384  0.3764
   73A     H5'1 1818   8.360   6.420   1.896  0.7082 -0.2890  0.4678
   73A     H5'2 1819   8.275   6.471   1.740  0.5380 -0.8764  0.0843
   73A      C4' 1820   8.210   6.280   1.821 -0.3673 -0.6265  0.1502
   73A      H4' 1821   8.283   6.214   1.773  1.2106  0.4271  1.0106
   73A      O4' 1822   8.191   6.221   1.952 -0.1709 -0.1659 -0.6719
   73A      C1' 1823   8.075   6.140   1.943  0.0508  0.7749  0.3146
   73A      H1' 1824   8.105   6.040   1.972 -0.8905  0.2783 -0.3588
   73A       N9 1825   7.966   6.185   2.035 -0.3583 -0.1793  0.3090
   73A       C8 1826   7.948   6.310   2.095 -0.1618 -0.8343 -0.5448
   73A       H8 1827   8.010   6.397   2.083 -0.6440  0.0367  2.4177
   73A       N7 1828   7.834   6.320   2.164 -0.6272 -0.0086 -0.2499
   73A       C5 1829   7.783   6.186   2.159 -0.0666  0.5336  0.1436
   73A       C6 1830   7.676   6.113   2.219  0.4335  0.5380  0.5124
   73A       N6 1831   7.585   6.162   2.306 -0.3300  0.8899 -0.0263
   73A      H61 1832   7.595   6.251   2.354 -2.3007 -0.4577  3.1667
   73A      H62 1833   7.528   6.087   2.341  1.6731 -0.7531 -0.0586
   73A       N1 1834   7.643   5.990   2.184 -0.6734  0.2552 -0.0249
   73A       C2 1835   7.732   5.933   2.110 -0.4765 -0.0283 -0.5885
   73A       H2 1836   7.704   5.831   2.083 -1.1201  0.2076 -0.8468
   73A       N3 1837   7.840   5.984   2.048 -0.2212  1.0638  0.0271
   73A       C4 1838   7.862   6.107   2.083 -0.6487  0.4171 -0.3030
   73A      C3' 1839   8.078   6.278   1.742  0.1453  0.1502 -0.0923
   73A      H3' 1840   8.009   6.358   1.768 -1.1817 -0.9166 -0.2398
   73A      C2' 1841   8.030   6.147   1.800  0.2695 -0.5489  0.9162
   73A     H2'1 1842   7.921   6.146   1.797  0.2494  1.0337 -2.0142
   73A      O2' 1843   8.089   6.042   1.723 -1.0836 -0.0252  0.1419
   73A     HO'2 1844   8.123   6.078   1.640  1.9998 -0.5924  1.0101
   73A      O3' 1845   8.115   6.281   1.603 -0.2187 -0.7219 -0.5395
   74U        P 1846   8.009   6.311   1.494 -0.1950 -0.1843  0.0277
   74U      O1P 1847   8.089   6.315   1.369 -0.3416  0.1155  0.1226
   74U      O2P 1848   7.945   6.438   1.540  0.3808  0.5295 -0.1004
   74U      O5' 1849   7.907   6.187   1.490 -0.0872 -0.4742 -0.4707
   74U      C5' 1850   7.927   6.069   1.423  0.5353  0.6320  0.0282
   74U     H5'1 1851   8.021   6.025   1.457  0.3087  0.6327  0.6642
   74U     H5'2 1852   7.920   6.070   1.314  0.9866 -1.5388 -0.0820
   74U      C4' 1853   7.811   5.982   1.473 -0.0810 -0.0121 -0.5222
   74U      H4' 1854   7.839   5.883   1.437  1.6586  0.3954 -0.3759
   74U      O4' 1855   7.802   5.980   1.611  0.2476 -0.8479 -0.0073
   74U      C1' 1856   7.673   5.933   1.651  0.4605  0.3748  0.2046
   74U      H1' 1857   7.684   5.831   1.690 -0.0288  0.0080 -0.5880
   74U       N1 1858   7.598   6.022   1.748  0.0460  0.2588 -0.2271
   74U       C6 1859   7.625   6.158   1.746 -0.5659 -0.1272 -0.2510
   74U       H6 1860   7.698   6.200   1.679 -0.4710  1.4984  0.8156
   74U       C5 1861   7.562   6.242   1.830 -0.6099  0.1205 -0.0019
   74U       H5 1862   7.585   6.348   1.832 -0.5825  0.1010  1.3104
   74U       C4 1863   7.468   6.193   1.925  0.6122  0.4236  0.4830
   74U       O4 1864   7.421   6.264   2.019  0.0261  0.4581 -0.2644
   74U       N3 1865   7.434   6.062   1.909 -0.7382  0.7167 -0.1749
   74U       H3 1866   7.359   6.022   1.963  0.5812 -1.0266  0.4367
   74U       C2 1867   7.500   5.968   1.834  0.2136 -0.3482  0.7207
   74U       O2 1868   7.453   5.857   1.820 -0.0841  0.9039 -0.0479
   74U      C3' 1869   7.673   6.018   1.422 -0.2258  1.0698  0.5147
   74U      H3' 1870   7.655   6.123   1.446 -0.8662  0.6495  2.0236
   74U      C2' 1871   7.594   5.927   1.522  0.1490  0.3221  0.5476
   74U     H2'1 1872   7.493   5.960   1.546 -0.4913 -0.5083 -0.8960
   74U      O2' 1873   7.589   5.793   1.478  0.4389 -0.3017  0.5621
   74U     HO'2 1874   7.592   5.806   1.383  0.0696  0.5616  0.6596
   74U      O3' 1875   7.646   5.976   1.288  0.1865  0.5932  0.3077
   75A        P 1876   7.537   6.046   1.193  0.1915 -0.4065  0.2457
   75A      O1P 1877   7.563   5.981   1.062  0.0901 -0.9848 -0.1316
   75A      O2P 1878   7.546   6.191   1.206  0.1853 -0.3717 -0.7816
   75A      O5' 1879   7.406   6.010   1.250  0.4947  0.2866  0.1671
   75A      C5' 1880   7.351   5.879   1.234 -0.3415  0.6362  0.4380
   75A     H5'1 1881   7.425   5.802   1.256 -1.6220 -0.6628  0.3146
   75A     H5'2 1882   7.330   5.863   1.128  0.5364  0.7781  0.2325
   75A      C4' 1883   7.218   5.851   1.303 -0.5482 -0.1402  0.3318
   75A      H4' 1884   7.174   5.756   1.273  1.6636 -0.4812 -2.2405
   75A      O4' 1885   7.250   5.861   1.444 -0.4173 -0.2206 -0.5156
   75A      C1' 1886   7.131   5.911   1.510 -0.0662 -0.7085  0.3580
   75A      H1' 1887   7.088   5.831   1.571  0.0710 -1.0593 -0.0016
   75A       N9 1888   7.158   6.037   1.591 -0.1808 -0.1728  0.7736
   75A       C8 1889   7.266   6.123   1.581  0.0309 -0.3312 -0.5972
   75A       H8 1890   7.336   6.112   1.499 -0.8006 -1.1874 -1.2283
   75A       N7 1891   7.263   6.218   1.671 -0.3074 -0.0829  0.1687
   75A       C5 1892   7.148   6.182   1.751 -0.3446 -0.1431 -0.2944
   75A       C6 1893   7.101   6.224   1.878  0.3650 -0.7085  0.2664
   75A       N6 1894   7.137   6.330   1.944 -0.2675 -0.2673 -0.2005
   75A      H61 1895   7.226   6.371   1.922  0.6720 -1.7080  0.7400
   75A      H62 1896   7.090   6.356   2.029 -2.0100  0.3402 -1.2861
   75A       N1 1897   7.013   6.147   1.945 -0.0607 -0.0503  0.1191
   75A       C2 1898   6.967   6.036   1.890  0.1795 -0.8786 -0.0054
   75A       H2 1899   6.890   5.979   1.939  1.8715 -1.1794  2.5229
   75A       N3 1900   6.998   5.989   1.770 -0.5833 -0.7312 -1.0499
   75A       C4 1901   7.096   6.065   1.706  0.5071 -0.1169  0.2215
   75A      C3' 1902   7.106   5.955   1.262  0.5616  0.3753 -0.2975
   75A      H3' 1903   7.151   6.053   1.247  1.7094 -0.4079 -2.4870
   75A      C2' 1904   7.032   5.945   1.399 -0.4331 -0.2904 -0.7411
   75A     H2'1 1905   6.992   6.045   1.415  0.0738 -0.3502  1.1100
   75A      O2' 1906   6.929   5.847   1.415 -0.0778  0.9184  0.0537
   75A     HO'2 1907   6.848   5.884   1.380 -0.4002  1.7227  1.5580
   75A      O3' 1908   7.030   5.908   1.146  0.3559 -0.0237 -0.2095
   76A        P 1909   6.930   6.005   1.075 -0.6572 -0.1962 -0.0485
   76A      O1P 1910   6.888   5.944   0.947 -0.4069 -0.2344  0.3148
   76A      O2P 1911   6.995   6.139   1.080 -0.5063 -0.0187  0.0816
   76A      O5' 1912   6.801   6.017   1.164  0.1118 -0.0587 -1.0588
   76A      C5' 1913   6.704   5.910   1.174  0.4255 -0.0669  0.2487
   76A     H5'1 1914   6.752   5.813   1.185  0.5957 -0.1699 -1.1641
   76A     H5'2 1915   6.648   5.905   1.080  0.1643 -1.7818  0.4619
   76A      C4' 1916   6.602   5.944   1.287  0.2962  0.0933 -0.7003
   76A      H4' 1917   6.539   5.856   1.284  0.6482 -0.2852  1.6034
   76A      O4' 1918   6.673   5.958   1.408 -0.1010 -0.7671  0.5514
   76A      C1' 1919   6.602   6.048   1.489  0.3303  0.9784  0.2455
   76A      H1' 1920   6.563   5.992   1.573  2.2889 -0.5663  0.1968
   76A       N9 1921   6.704   6.149   1.522  0.6234 -0.0653 -0.5821
   76A       C8 1922   6.794   6.218   1.442 -0.0600 -0.9236 -0.6243
   76A       H8 1923   6.815   6.198   1.338  1.5031 -1.1571 -0.2874
   76A       N7 1924   6.860   6.310   1.513  0.4868 -0.7395  0.4487
   76A       C5 1925   6.798   6.311   1.640 -0.2046  0.0360  0.1882
   76A       C6 1926   6.815   6.383   1.763 -0.5689  0.7781 -0.1709
   76A       N6 1927   6.901   6.479   1.790  0.4493  0.5415 -0.0168
   76A      H61 1928   6.974   6.509   1.728 -0.0104  0.0321 -0.8169
   76A      H62 1929   6.894   6.522   1.881 -0.9857  1.2035 -0.4105
   76A       N1 1930   6.746   6.361   1.871 -0.1996  0.6913  0.8943
   76A       C2 1931   6.648   6.272   1.859 -0.2730  0.4594 -0.0525
   76A       H2 1932   6.583   6.269   1.945  0.5284 -0.8792  0.5527
   76A       N3 1933   6.623   6.187   1.753 -0.2436 -0.0837  0.2974
   76A       C4 1934   6.704   6.211   1.649  0.0018 -0.1743  0.5786
   76A      C3' 1935   6.508   6.061   1.262  0.7154  0.3830  0.4911
   76A      H3' 1936   6.551   6.154   1.224 -2.3611  2.2152  1.2038
   76A      C2' 1937   6.476   6.093   1.413  0.0910 -0.6975  0.2695
   76A     H2'1 1938   6.456   6.200   1.418 -1.4424 -0.9551 -0.0060
   76A      O2' 1939   6.357   6.028   1.453  0.4984 -0.0758  0.1700
   76A     HO'2 1940   6.313   6.002   1.372 -2.9601  0.2046  1.8047
   76A      O3' 1941   6.395   6.019   1.182 -0.1354 -0.7530 -0.1293
   77U        P 1942   6.319   6.138   1.095  0.1838 -0.5387 -0.6593
   77U      O1P 1943   6.200   6.089   1.029 -0.6333  0.5677  0.2877
   77U      O2P 1944   6.421   6.189   1.005  1.1082  0.2596 -0.4014
   77U      O5' 1945   6.283   6.252   1.199  0.6211 -0.4961  0.8841
   77U      C5' 1946   6.149   6.242   1.260  0.3682  0.0704 -0.0278
   77U     H5'1 1947   6.155   6.141   1.301  1.2687 -0.4870 -1.4369
   77U     H5'2 1948   6.069   6.250   1.186 -0.1678  0.9194  0.6304
   77U      C4' 1949   6.145   6.342   1.371  0.3495 -0.5396 -0.0479
   77U      H4' 1950   6.066   6.307   1.437 -0.3192  2.3415  0.8286
   77U      O4' 1951   6.260   6.340   1.456  0.3964  0.3756  0.1400
   77U      C1' 1952   6.276   6.472   1.508  0.3112 -0.1557 -0.1131
   77U      H1' 1953   6.248   6.477   1.613  0.5933  1.6510 -0.0843
   77U       N1 1954   6.415   6.529   1.509  0.1471 -0.2031  0.6884
   77U       C6 1955   6.511   6.501   1.415  0.3993 -0.0539 -0.1948
   77U       H6 1956   6.477   6.443   1.330  1.4741 -0.1840 -0.5544
   77U       C5 1957   6.632   6.555   1.424 -0.4942  0.0765 -0.0660
   77U       H5 1958   6.709   6.531   1.352 -0.6396  1.2617 -0.6486
   77U       C4 1959   6.674   6.629   1.537  0.0125  0.7321  0.2977
   77U       O4 1960   6.789   6.677   1.548  0.1314  0.2645 -0.1470
   77U       N3 1961   6.581   6.649   1.635 -0.6277  0.5515 -0.3091
   77U       H3 1962   6.599   6.733   1.688 -0.2137  1.1959 -1.4229
   77U       C2 1963   6.448   6.618   1.614 -0.4513  0.2527 -0.6405
   77U       O2 1964   6.367   6.660   1.696  0.1435 -0.5393  0.3337
   77U      C3' 1965   6.129   6.481   1.308 -0.3893 -0.1790 -0.1496
   77U      H3' 1966   6.203   6.490   1.228 -1.7838  5.3939 -1.2831
   77U      C2' 1967   6.178   6.566   1.430  0.5851  0.1676 -0.5912
   77U     H2'1 1968   6.227   6.653   1.386  1.5829 -0.5229 -0.8983
   77U      O2' 1969   6.074   6.608   1.520  0.0740  0.2855  0.6079
   77U     HO'2 1970   6.007   6.626   1.454  0.5983  0.6633  0.1707
   77U      O3' 1971   6.005   6.528   1.254 -0.4433 -0.2775  0.1781
   78U        P 1972   5.995   6.636   1.141  0.1026 -0.1768 -0.3269
   78U      O1P 1973   5.857   6.640   1.085 -0.4566  0.5197 -0.0062
   78U      O2P 1974   6.103   6.611   1.049 -0.1567 -0.8198  0.0579
   78U      O5' 1975   6.032   6.768   1.227 -0.3605 -0.5083 -1.1076
   78U      C5' 1976   5.930   6.844   1.292 -0.0535  0.3284 -0.6208
   78U     H5'1 1977   5.876   6.771   1.350  1.5685  0.1142  0.7116
   78U     H5'2 1978   5.871   6.893   1.214  1.1504  0.5930 -1.4076
   78U      C4' 1979   5.986   6.948   1.389 -0.6031 -0.4639  0.3878
   78U      H4' 1980   5.899   6.985   1.443 -0.6625  1.3042 -0.8127
   78U      O4' 1981   6.093   6.898   1.470  0.1255 -0.4326 -0.2131
   78U      C1' 1982   6.170   7.002   1.527 -0.0874 -0.3731  0.4351
   78U      H1' 1983   6.146   7.015   1.633  0.1217 -0.3082  0.4750
   78U       N1 1984   6.308   6.970   1.501 -0.4239 -0.4379 -0.1082
   78U       C6 1985   6.342   6.895   1.391 -0.5038  0.2231 -0.9069
   78U       H6 1986   6.265   6.858   1.325 -0.2984  0.8148 -1.4888
   78U       C5 1987   6.473   6.880   1.361 -0.4983 -0.7971  0.1686
   78U       H5 1988   6.503   6.812   1.282  0.7136 -1.5664  1.2376
   78U       C4 1989   6.575   6.944   1.434 -0.9242  0.6658 -0.4623
   78U       O4 1990   6.694   6.940   1.414  0.0465  0.1267 -0.4410
   78U       N3 1991   6.538   7.007   1.549 -0.0113 -0.3403  0.4860
   78U       H3 1992   6.607   7.067   1.592 -0.9844  0.5541  0.8218
   78U       C2 1993   6.407   7.030   1.585  0.5748  0.1416 -0.7879
   78U       O2 1994   6.381   7.096   1.683  0.3350  0.4875  0.5069
   78U      C3' 1995   6.049   7.072   1.332  0.4085  0.2977 -0.0879
   78U      H3' 1996   6.117   7.039   1.253  1.0726  0.1752  0.5327
   78U      C2' 1997   6.126   7.127   1.448 -0.1996 -0.0482 -0.5555
   78U     H2'1 1998   6.214   7.179   1.411  0.4928 -0.7181  0.0958
   78U      O2' 1999   6.051   7.214   1.534  0.3073  0.2101  0.1403
   78U     HO'2 2000   5.992   7.264   1.477  0.7745  2.1204  1.2605
   78U      O3' 2001   5.954   7.167   1.288 -0.0901  0.1046 -0.0754
   79A        P 2002   5.986   7.277   1.170 -0.5327  0.2761 -0.3592
   79A      O1P 2003   5.862   7.341   1.131  0.2997  0.1662 -0.1349
   79A      O2P 2004   6.078   7.220   1.073  0.3815  0.2368  0.3314
   79A      O5' 2005   6.064   7.386   1.247  0.3668  0.2755 -0.3187
   79A      C5' 2006   6.000   7.485   1.333 -0.5199  0.0201  0.0547
   79A     H5'1 2007   5.945   7.424   1.404  0.6033 -1.4497 -0.2850
   79A     H5'2 2008   5.938   7.542   1.263 -1.0244  0.6278  0.9827
   79A      C4' 2009   6.109   7.573   1.401 -0.0197 -0.0077 -0.1594
   79A      H4' 2010   6.053   7.653   1.450 -0.4817 -1.5817  2.0143
   79A      O4' 2011   6.196   7.505   1.488  0.1714  0.3761  0.8435
   79A      C1' 2012   6.329   7.551   1.466  0.3479  0.0630  0.2125
   79A      H1' 2013   6.366   7.580   1.564  0.9442 -1.3661  0.4344
   79A       N9 2014   6.426   7.451   1.413  0.7096  0.4589  0.2420
   79A       C8 2015   6.401   7.353   1.322 -0.4572  0.9387 -0.4959
   79A       H8 2016   6.310   7.337   1.267 -0.9767 -0.3985  0.6670
   79A       N7 2017   6.509   7.276   1.308 -0.0814 -0.1051  0.4339
   79A       C5 2018   6.607   7.339   1.373 -0.2913  0.0697  0.0899
   79A       C6 2019   6.742   7.316   1.388  0.2993 -0.3089 -0.7730
   79A       N6 2020   6.816   7.220   1.343 -0.3327 -0.0270 -0.1124
   79A      H61 2021   6.768   7.138   1.307 -0.0428 -0.7340  1.0831
   79A      H62 2022   6.917   7.225   1.344 -0.3642  0.8825 -0.3459
   79A       N1 2023   6.819   7.397   1.458 -0.1022  0.4590  0.0911
   79A       C2 2024   6.762   7.503   1.518 -1.0110 -0.1144 -0.1633
   79A       H2 2025   6.823   7.568   1.578 -1.2486  0.6524 -0.7247
   79A       N3 2026   6.633   7.538   1.513 -0.3431  0.4648  0.3749
   79A       C4 2027   6.561   7.454   1.430  0.0244 -0.2335 -0.6236
   79A      C3' 2028   6.186   7.643   1.295  0.3123 -0.0896  0.2224
   79A      H3' 2029   6.212   7.576   1.213 -0.4812  2.0860 -1.9364
   79A      C2' 2030   6.315   7.672   1.376 -0.1842  0.3393 -0.2781
   79A     H2'1 2031   6.398   7.697   1.311  1.2068  0.3561  1.4296
   79A      O2' 2032   6.297   7.786   1.462 -0.2897  0.5506  0.1671
   79A     HO'2 2033   6.282   7.860   1.403  2.9529  2.5372  1.5244
   79A      O3' 2034   6.122   7.758   1.239 -0.0775 -0.2204  0.6602
   80A        P 2035   6.158   7.812   1.098 -0.0167  0.2545 -0.0961
   80A      O1P 2036   6.065   7.918   1.068  0.4102  0.3826  0.0388
   80A      O2P 2037   6.159   7.693   1.011  0.4210  0.2250  0.1589
   80A      O5' 2038   6.304   7.861   1.117 -0.7811  0.5222  0.1777
   80A      C5' 2039   6.324   7.990   1.179 -0.3702  0.0299 -0.1660
   80A     H5'1 2040   6.263   7.991   1.269 -0.8651  0.1396 -0.4948
   80A     H5'2 2041   6.291   8.073   1.116  1.0697  1.2577  0.6530
   80A      C4' 2042   6.475   8.011   1.213  0.0680 -0.2496  0.1628
   80A      H4' 2043   6.490   8.100   1.274  2.1844 -1.3245  1.2982
   80A      O4' 2044   6.533   7.901   1.290  0.1747 -0.0209 -0.9176
   80A      C1' 2045   6.664   7.879   1.243 -0.1532  0.3295 -0.2844
   80A      H1' 2046   6.733   7.906   1.323 -2.8564  0.1457  2.2714
   80A       N9 2047   6.694   7.738   1.204  0.3117 -0.2285  0.3198
   80A       C8 2048   6.616   7.648   1.127  0.5306  0.0049 -0.1884
   80A       H8 2049   6.512   7.671   1.112  0.1094 -0.7150  1.4540
   80A       N7 2050   6.678   7.534   1.093  0.2461 -0.1434  0.3294
   80A       C5 2051   6.815   7.560   1.132  0.0039 -0.2198 -0.2644
   80A       C6 2052   6.934   7.486   1.119  0.2408 -0.0736  0.1661
   80A       N6 2053   6.950   7.369   1.058 -0.4326 -0.6514  0.2135
   80A      H61 2054   6.876   7.309   1.023 -1.3620 -0.6810  2.0608
   80A      H62 2055   7.043   7.329   1.057  0.9057  2.2599 -1.0179
   80A       N1 2056   7.048   7.535   1.167 -0.0323  0.7438 -0.1363
   80A       C2 2057   7.041   7.657   1.226  0.0237 -0.6097 -0.2520
   80A       H2 2058   7.135   7.690   1.267  0.0182  1.3007 -1.6182
   80A       N3 2059   6.938   7.734   1.253 -0.3081  0.3632 -0.3329
   80A       C4 2060   6.820   7.683   1.208 -0.3437  0.0100  0.1394
   80A      C3' 2061   6.546   8.029   1.082  0.3295  0.1312  0.4778
   80A      H3' 2062   6.511   7.947   1.018 -0.3384  0.2093  0.7379
   80A      C2' 2063   6.685   7.981   1.127  1.0289 -0.0196  0.1667
   80A     H2'1 2064   6.733   7.932   1.042  0.8631 -1.2953  0.7904
   80A      O2' 2065   6.775   8.088   1.166 -0.1458  0.1220  1.0536
   80A     HO'2 2066   6.829   8.103   1.088 -0.3218 -1.8053  0.5005
   80A      O3' 2067   6.536   8.149   1.018 -0.4210 -0.6351 -0.0907
   81U        P 2068   6.584   8.170   0.872  0.1485 -0.2302  0.3596
   81U      O1P 2069   6.546   8.308   0.836  0.0963  0.3951 -0.2429
   81U      O2P 2070   6.540   8.053   0.794 -0.4292  0.7367 -0.5628
   81U      O5' 2071   6.745   8.163   0.875  0.4694  0.5549 -0.2510
   81U      C5' 2072   6.821   8.281   0.889  0.3584 -0.6861  0.1659
   81U     H5'1 2073   6.830   8.317   0.991 -0.1931  1.6211 -0.5465
   81U     H5'2 2074   6.778   8.362   0.830 -0.7677 -2.9697 -2.3791
   81U      C4' 2075   6.957   8.246   0.841 -0.0276 -0.7650  0.1597
   81U      H4' 2076   7.014   8.336   0.866 -0.9085 -0.2362  0.2821
   81U      O4' 2077   7.002   8.140   0.922 -0.2048  1.0468 -0.5070
   81U      C1' 2078   7.125   8.095   0.856  0.0653  0.1275 -0.0530
   81U      H1' 2079   7.201   8.142   0.919 -1.1233  0.3764  1.2658
   81U       N1 2080   7.131   7.950   0.861 -0.7700  0.5330 -0.0765
   81U       C6 2081   7.017   7.873   0.850 -0.2170 -0.3436 -0.1284
   81U       H6 2082   6.922   7.919   0.830  0.1389 -0.5706 -2.6078
   81U       C5 2083   7.028   7.738   0.847  0.4867  0.2940 -0.8778
   81U       H5 2084   6.937   7.681   0.834 -0.5036  1.7139 -0.3672
   81U       C4 2085   7.147   7.665   0.874  0.2654 -0.1032  0.7858
   81U       O4 2086   7.152   7.545   0.865  0.6255  0.3996 -0.3118
   81U       N3 2087   7.254   7.746   0.894 -0.4875 -0.3416  0.1320
   81U       H3 2088   7.343   7.698   0.899 -1.0314 -1.3243  0.7726
   81U       C2 2089   7.256   7.888   0.891  0.5600 -0.1041 -1.3252
   81U       O2 2090   7.359   7.954   0.916  0.0517  0.2232 -0.1795
   81U      C3' 2091   6.976   8.213   0.693  0.2560 -0.5465  0.4056
   81U      H3' 2092   6.899   8.149   0.651 -2.3329  0.5966  3.0439
   81U      C2' 2093   7.115   8.145   0.711  0.4780  0.6403  0.1746
   81U     H2'1 2094   7.118   8.058   0.645  2.4238 -0.5066  1.6578
   81U      O2' 2095   7.213   8.244   0.688  0.6455 -0.4188  0.1540
   81U     HO'2 2096   7.216   8.262   0.594  1.4672 -1.5731 -0.0633
   81U      O3' 2097   6.972   8.328   0.610 -0.2306 -0.3091  0.0153
   82U        P 2098   6.984   8.320   0.457 -0.0734  0.2390 -0.0004
   82U      O1P 2099   6.929   8.446   0.391 -0.3404  0.1601 -0.3680
   82U      O2P 2100   6.931   8.189   0.420  0.1521  0.2334 -0.5920
   82U      O5' 2101   7.140   8.311   0.424  0.5650  0.2250  0.2997
   82U      C5' 2102   7.224   8.426   0.424  0.2730  0.6450  0.9421
   82U     H5'1 2103   7.224   8.476   0.521  0.4537  1.6038  0.4505
   82U     H5'2 2104   7.191   8.496   0.347  3.6269  0.9935 -0.3613
   82U      C4' 2105   7.363   8.386   0.374  0.8053 -0.2327 -0.3251
   82U      H4' 2106   7.429   8.471   0.396  1.7768 -0.8081 -0.9223
   82U      O4' 2107   7.409   8.283   0.451 -0.2510  0.7252  0.1998
   82U      C1' 2108   7.461   8.178   0.366 -0.1179 -0.2266  0.3796
   82U      H1' 2109   7.568   8.195   0.353 -0.3907  1.5697  0.2082
   82U       N1 2110   7.441   8.037   0.419 -0.2118  0.7841  0.5993
   82U       C6 2111   7.315   7.994   0.457  0.4110  0.0790  0.3312
   82U       H6 2112   7.233   8.058   0.426  1.5471  1.9103  0.9153
   82U       C5 2113   7.294   7.876   0.524 -0.5396 -0.1913  0.5900
   82U       H5 2114   7.198   7.836   0.553 -0.6920 -1.0289 -0.9948
   82U       C4 2115   7.403   7.800   0.559 -0.0422 -0.7065  0.0657
   82U       O4 2116   7.396   7.700   0.628  0.5722 -0.4685 -0.0710
   82U       N3 2117   7.527   7.843   0.521 -0.3270 -0.1612  0.3216
   82U       H3 2118   7.606   7.783   0.541  0.0977 -0.1616 -1.2655
   82U       C2 2119   7.557   7.957   0.455  0.4655 -0.1615 -0.5572
   82U       O2 2120   7.673   7.987   0.423 -0.0399  0.0749 -0.0711
   82U      C3' 2121   7.366   8.351   0.221 -0.6352 -0.4862  0.6697
   82U      H3' 2122   7.279   8.380   0.163  0.2764  0.7519 -0.1409
   82U      C2' 2123   7.379   8.198   0.233 -0.8596  0.0017 -0.0396
   82U     H2'1 2124   7.278   8.164   0.254 -1.5293  1.5964 -0.4934
   82U      O2' 2125   7.439   8.124   0.121  0.2958  0.0410 -0.0682
   82U     HO'2 2126   7.469   8.034   0.136 -1.8520 -0.9603 -1.3270
   82U      O3' 2127   7.481   8.398   0.154 -0.3597  0.1812 -0.1534
   82U      H3T 2128   7.464   8.493   0.148 -1.6480 -0.1184 -2.3025
   8.68701   8.68701   6.14264   0.00000   0.00000   0.00000   0.00000   4.34350   4.34350
