# Supplementary material for: Constant-pH Molecular Dynamics of Cationic Peptide Dendrimers Binding to siRNA
Source: J Chem Inf Model. 2026 Feb 5;66(8):4734–43. doi: 10.1021/acs.jcim.5c02636 (PMC13126635; doi:10.1021/acs.jcim.5c02636)
Supplement: Supplementary file 2 [file ci5c02636_si_002.zip › zip/DMH18_05_out_1.gro]

Protein t= 150000.00000 step= 10000
 2128
    1LY0      N    1   5.045   5.126   1.335
    1LY0     H1    2   4.961   5.090   1.376
    1LY0     H2    3   5.068   5.066   1.257
    1LY0     H3    4   5.031   5.222   1.306
    1LY0     CA    5   5.153   5.128   1.443
    1LY0     HA    6   5.130   5.211   1.510
    1LY0     CB    7   5.146   4.996   1.522
    1LY0    HB1    8   5.047   4.979   1.564
    1LY0    HB2    9   5.213   5.002   1.608
    1LY0     CG   10   5.193   4.865   1.457
    1LY0    HG1   11   5.301   4.871   1.448
    1LY0    HG2   12   5.133   4.854   1.367
    1LY0     CD   13   5.165   4.751   1.552
    1LY0    HD1   14   5.057   4.754   1.561
    1LY0    HD2   15   5.209   4.775   1.650
    1LY0     CE   16   5.206   4.610   1.498
    1LY0    HE1   17   5.172   4.588   1.397
    1LY0    HE2   18   5.165   4.533   1.563
    1LY0     NZ   19   5.358   4.602   1.492
    1LY0    HZ1   20   5.415   4.647   1.562
    1LY0    HZ2   21   5.380   4.506   1.511
    1LY0    HZ3   22   5.401   4.633   1.406
    1LY0      C   23   5.286   5.153   1.379
    1LY0      O   24   5.317   5.102   1.271
    2LER      N   25   5.370   5.233   1.436
    2LER      H   26   5.355   5.257   1.533
    2LER     CA   27   5.485   5.289   1.367
    2LER     HA   28   5.513   5.227   1.282
    2LER     CB   29   5.448   5.433   1.312
    2LER    HB1   30   5.538   5.474   1.268
    2LER    HB2   31   5.418   5.492   1.399
    2LER     CG   32   5.323   5.433   1.213
    2LER     HG   33   5.231   5.397   1.260
    2LER    CD1   34   5.295   5.588   1.191
    2LER   HD11   35   5.375   5.633   1.131
    2LER   HD12   36   5.204   5.605   1.134
    2LER   HD13   37   5.276   5.639   1.285
    2LER    CD2   38   5.351   5.369   1.080
    2LER   HD21   39   5.383   5.268   1.106
    2LER   HD22   40   5.272   5.360   1.005
    2LER   HD23   41   5.442   5.404   1.032
    2LER      C   42   5.613   5.304   1.448
    2LER      O   43   5.623   5.383   1.539
    3LYR      N   44   5.717   5.232   1.411
    3LYR      H   45   5.719   5.181   1.324
    3LYR     CA   46   5.848   5.249   1.484
    3LYR     HA   47   5.834   5.241   1.591
    3LYR     CB   48   5.943   5.135   1.437
    3LYR    HB1   49   5.962   5.137   1.330
    3LYR    HB2   50   5.894   5.039   1.455
    3LYR     CG   51   6.082   5.152   1.522
    3LYR    HG1   52   6.060   5.140   1.628
    3LYR    HG2   53   6.135   5.243   1.495
    3LYR     CD   54   6.180   5.046   1.481
    3LYR    HD1   55   6.278   5.071   1.522
    3LYR    HD2   56   6.190   5.051   1.373
    3LYR     CE   57   6.134   4.918   1.549
    3LYR    HE1   58   6.033   4.898   1.514
    3LYR    HE2   59   6.130   4.927   1.658
    3LYR     NZ   60   6.222   4.811   1.513
    3LYR    HZ1   61   6.308   4.805   1.564
    3LYR      C   62   5.924   5.382   1.448
    3LYR      O   63   5.935   5.414   1.329
    4LY0      N   64   5.968   5.452   1.551
    4LY0      H   65   5.956   5.404   1.638
    4LY0     CA   66   6.038   5.588   1.552
    4LY0     HA   67   5.990   5.660   1.485
    4LY0     CB   68   6.026   5.652   1.689
    4LY0    HB1   69   6.068   5.752   1.689
    4LY0    HB2   70   6.089   5.599   1.761
    4LY0     CG   71   5.879   5.666   1.733
    4LY0    HG1   72   5.840   5.566   1.748
    4LY0    HG2   73   5.830   5.704   1.643
    4LY0     CD   74   5.856   5.757   1.855
    4LY0    HD1   75   5.890   5.858   1.832
    4LY0    HD2   76   5.918   5.721   1.937
    4LY0     CE   77   5.705   5.766   1.896
    4LY0    HE1   78   5.675   5.663   1.915
    4LY0    HE2   79   5.645   5.810   1.817
    4LY0     NZ   80   5.677   5.842   2.025
    4LY0    HZ1   81   5.704   5.939   2.022
    4LY0    HZ2   82   5.578   5.843   2.040
    4LY0    HZ3   83   5.711   5.804   2.113
    4LY0      C   84   6.186   5.580   1.506
    4LY0      O   85   6.255   5.493   1.561
    5LER      N   86   6.231   5.672   1.426
    5LER      H   87   6.165   5.727   1.373
    5LER     CA   88   6.369   5.677   1.378
    5LER     HA   89   6.435   5.606   1.427
    5LER     CB   90   6.379   5.656   1.225
    5LER    HB1   91   6.482   5.675   1.194
    5LER    HB2   92   6.340   5.735   1.162
    5LER     CG   93   6.342   5.517   1.167
    5LER     HG   94   6.233   5.516   1.170
    5LER    CD1   95   6.373   5.526   1.026
    5LER   HD11   96   6.299   5.588   0.976
    5LER   HD12   97   6.475   5.560   1.005
    5LER   HD13   98   6.359   5.430   0.977
    5LER    CD2   99   6.413   5.392   1.231
    5LER   HD21  100   6.385   5.300   1.182
    5LER   HD22  101   6.520   5.409   1.222
    5LER   HD23  102   6.389   5.382   1.337
    5LER      C  103   6.420   5.819   1.418
    5LER      O  104   6.353   5.910   1.376
    6LYR      N  105   6.535   5.833   1.482
    6LYR      H  106   6.594   5.755   1.506
    6LYR     CA  107   6.589   5.970   1.512
    6LYR     HA  108   6.525   6.046   1.466
    6LYR     CB  109   6.577   5.983   1.664
    6LYR    HB1  110   6.615   6.081   1.693
    6LYR    HB2  111   6.638   5.909   1.714
    6LYR     CG  112   6.429   5.963   1.721
    6LYR    HG1  113   6.393   5.862   1.703
    6LYR    HG2  114   6.364   6.037   1.674
    6LYR     CD  115   6.422   5.980   1.872
    6LYR    HD1  116   6.502   5.928   1.924
    6LYR    HD2  117   6.326   5.943   1.906
    6LYR     CE  118   6.432   6.132   1.905
    6LYR    HE1  119   6.332   6.168   1.884
    6LYR    HE2  120   6.515   6.165   1.842
    6LYR     NZ  121   6.468   6.158   2.042
    6LYR    HZ1  122   6.566   6.177   2.059
    6LYR      C  123   6.738   5.980   1.472
    6LYR      O  124   6.796   5.889   1.409
    7LER      N  125   6.796   6.100   1.492
    7LER      H  126   6.741   6.166   1.546
    7LER     CA  127   6.929   6.131   1.448
    7LER     HA  128   6.955   6.073   1.359
    7LER     CB  129   6.928   6.287   1.412
    7LER    HB1  130   7.030   6.308   1.379
    7LER    HB2  131   6.920   6.344   1.505
    7LER     CG  132   6.821   6.331   1.315
    7LER     HG  133   6.730   6.316   1.374
    7LER    CD1  134   6.832   6.478   1.279
    7LER   HD11  135   6.917   6.509   1.219
    7LER   HD12  136   6.744   6.518   1.228
    7LER   HD13  137   6.843   6.545   1.364
    7LER    CD2  138   6.793   6.252   1.183
    7LER   HD21  139   6.763   6.147   1.193
    7LER   HD22  140   6.709   6.291   1.125
    7LER   HD23  141   6.879   6.258   1.117
    7LER      C  142   7.042   6.106   1.550
    7LER      O  143   7.016   6.114   1.668
    8LER      N  144   7.164   6.081   1.508
    8LER      H  145   7.183   6.077   1.409
    8LER     CA  146   7.281   6.063   1.594
    8LER     HA  147   7.361   6.029   1.528
    8LER     CB  148   7.326   6.200   1.635
    8LER    HB1  149   7.247   6.251   1.689
    8LER    HB2  150   7.338   6.258   1.543
    8LER     CG  151   7.469   6.227   1.705
    8LER     HG  152   7.457   6.199   1.810
    8LER    CD1  153   7.576   6.146   1.639
    8LER   HD11  154   7.580   6.161   1.531
    8LER   HD12  155   7.678   6.169   1.670
    8LER   HD13  156   7.565   6.038   1.646
    8LER    CD2  157   7.507   6.376   1.687
    8LER   HD21  158   7.438   6.443   1.738
    8LER   HD22  159   7.607   6.394   1.727
    8LER   HD23  160   7.514   6.405   1.582
    8LER      C  161   7.256   5.958   1.704
    8LER      O  162   7.332   5.956   1.800
    9LYR      N  163   7.163   5.864   1.681
    9LYR      H  164   7.121   5.867   1.589
    9LYR     CA  165   7.136   5.750   1.771
    9LYR     HA  166   7.234   5.712   1.799
    9LYR     CB  167   7.065   5.803   1.896
    9LYR    HB1  168   7.116   5.883   1.950
    9LYR    HB2  169   7.072   5.718   1.963
    9LYR     CG  170   6.914   5.834   1.871
    9LYR    HG1  171   6.853   5.744   1.864
    9LYR    HG2  172   6.901   5.895   1.781
    9LYR     CD  173   6.850   5.909   1.991
    9LYR    HD1  174   6.855   5.841   2.077
    9LYR    HD2  175   6.743   5.923   1.977
    9LYR     CE  176   6.919   6.040   2.029
    9LYR    HE1  177   7.027   6.030   2.036
    9LYR    HE2  178   6.875   6.076   2.122
    9LYR     NZ  179   6.901   6.141   1.924
    9LYR    HZ1  180   6.949   6.128   1.835
    9LYR      C  181   7.048   5.643   1.699
    9LYR      O  182   6.976   5.682   1.610
   10LER      N  183   7.044   5.518   1.739
   10LER      H  184   7.120   5.490   1.799
   10LER     CA  185   6.926   5.431   1.733
   10LER     HA  186   6.861   5.474   1.657
   10LER     CB  187   6.961   5.288   1.678
   10LER    HB1  188   7.016   5.243   1.761
   10LER    HB2  189   7.033   5.299   1.598
   10LER     CG  190   6.834   5.208   1.635
   10LER     HG  191   6.744   5.270   1.643
   10LER    CD1  192   6.851   5.155   1.490
   10LER   HD11  193   6.943   5.096   1.491
   10LER   HD12  194   6.770   5.092   1.451
   10LER   HD13  195   6.866   5.242   1.426
   10LER    CD2  196   6.804   5.086   1.723
   10LER   HD21  197   6.764   5.116   1.820
   10LER   HD22  198   6.743   5.015   1.667
   10LER   HD23  199   6.901   5.037   1.730
   10LER      C  200   6.850   5.428   1.868
   10LER      O  201   6.918   5.417   1.968
   11LER      N  202   6.719   5.420   1.872
   11LER      H  203   6.659   5.414   1.790
   11LER     CA  204   6.647   5.391   1.992
   11LER     HA  205   6.702   5.434   2.076
   11LER     CB  206   6.512   5.468   1.992
   11LER    HB1  207   6.463   5.436   2.084
   11LER    HB2  208   6.448   5.445   1.906
   11LER     CG  209   6.517   5.618   2.005
   11LER     HG  210   6.550   5.665   1.912
   11LER    CD1  211   6.376   5.665   2.035
   11LER   HD11  212   6.347   5.625   2.132
   11LER   HD12  213   6.361   5.773   2.033
   11LER   HD13  214   6.315   5.628   1.953
   11LER    CD2  215   6.619   5.668   2.101
   11LER   HD21  216   6.716   5.644   2.057
   11LER   HD22  217   6.606   5.776   2.108
   11LER   HD23  218   6.606   5.635   2.204
   11LER      C  219   6.625   5.239   2.021
   11LER      O  220   6.537   5.170   1.965
   12LER      N  221   6.712   5.183   2.105
   12LER      H  222   6.772   5.248   2.154
   12LER     CA  223   6.730   5.035   2.132
   12LER     HA  224   6.722   4.983   2.036
   12LER     CB  225   6.867   5.001   2.187
   12LER    HB1  226   6.885   4.894   2.198
   12LER    HB2  227   6.873   5.039   2.289
   12LER     CG  228   6.979   5.055   2.097
   12LER     HG  229   6.943   5.083   1.998
   12LER    CD1  230   7.046   5.185   2.151
   12LER   HD11  231   6.976   5.267   2.171
   12LER   HD12  232   7.092   5.158   2.246
   12LER   HD13  233   7.117   5.216   2.074
   12LER    CD2  234   7.094   4.953   2.081
   12LER   HD21  235   7.063   4.858   2.039
   12LER   HD22  236   7.175   4.991   2.019
   12LER   HD23  237   7.148   4.930   2.172
   12LER      C  238   6.615   4.989   2.222
   12LER      O  239   6.566   5.066   2.297
   13LER      N  240   6.572   4.866   2.205
   13LER      H  241   6.627   4.810   2.140
   13LER     CA  242   6.459   4.797   2.255
   13LER     HA  243   6.407   4.854   2.332
   13LER     CB  244   6.361   4.778   2.134
   13LER    HB1  245   6.269   4.739   2.176
   13LER    HB2  246   6.401   4.703   2.066
   13LER     CG  247   6.316   4.901   2.058
   13LER     HG  248   6.400   4.956   2.015
   13LER    CD1  249   6.213   4.867   1.941
   13LER   HD11  250   6.183   4.957   1.888
   13LER   HD12  251   6.252   4.792   1.871
   13LER   HD13  252   6.126   4.828   1.992
   13LER    CD2  253   6.239   5.001   2.139
   13LER   HD21  254   6.234   5.095   2.083
   13LER   HD22  255   6.137   4.974   2.164
   13LER   HD23  256   6.289   5.008   2.236
   13LER      C  257   6.508   4.665   2.319
   13LER      O  258   6.610   4.604   2.291
   14NH2      N  259   6.422   4.613   2.404
   14NH2     H1  260   6.335   4.660   2.421
   14NH2     H2  261   6.456   4.528   2.448
   15LY0      N  262   6.099   4.188   1.383
   15LY0     H1  263   6.187   4.172   1.430
   15LY0     H2  264   6.032   4.211   1.455
   15LY0     H3  265   6.073   4.112   1.322
   15LY0     CA  266   6.111   4.301   1.287
   15LY0     HA  267   6.183   4.282   1.207
   15LY0     CB  268   5.982   4.333   1.206
   15LY0    HB1  269   5.985   4.438   1.176
   15LY0    HB2  270   5.893   4.319   1.268
   15LY0     CG  271   5.965   4.235   1.091
   15LY0    HG1  272   5.936   4.134   1.122
   15LY0    HG2  273   6.059   4.237   1.035
   15LY0     CD  274   5.854   4.270   0.993
   15LY0    HD1  275   5.883   4.363   0.944
   15LY0    HD2  276   5.757   4.281   1.042
   15LY0     CE  277   5.840   4.155   0.883
   15LY0    HE1  278   5.806   4.074   0.947
   15LY0    HE2  279   5.937   4.122   0.846
   15LY0     NZ  280   5.736   4.164   0.773
   15LY0    HZ1  281   5.765   4.235   0.708
   15LY0    HZ2  282   5.736   4.081   0.715
   15LY0    HZ3  283   5.649   4.196   0.812
   15LY0      C  284   6.162   4.423   1.369
   15LY0      O  285   6.140   4.433   1.489
   16LER      N  286   6.239   4.502   1.305
   16LER      H  287   6.266   4.487   1.209
   16LER     CA  288   6.300   4.623   1.360
   16LER     HA  289   6.346   4.586   1.451
   16LER     CB  290   6.406   4.662   1.257
   16LER    HB1  291   6.359   4.686   1.161
   16LER    HB2  292   6.470   4.577   1.234
   16LER     CG  293   6.487   4.784   1.300
   16LER     HG  294   6.431   4.870   1.336
   16LER    CD1  295   6.577   4.742   1.417
   16LER   HD11  296   6.638   4.658   1.384
   16LER   HD12  297   6.650   4.820   1.441
   16LER   HD13  298   6.508   4.722   1.499
   16LER    CD2  299   6.576   4.828   1.183
   16LER   HD21  300   6.652   4.898   1.218
   16LER   HD22  301   6.630   4.739   1.151
   16LER   HD23  302   6.506   4.877   1.115
   16LER      C  303   6.198   4.731   1.410
   16LER      O  304   6.102   4.741   1.336
   17LY0      N  305   6.511   6.255   2.919
   17LY0     H1  306   6.600   6.265   2.966
   17LY0     H2  307   6.447   6.217   2.987
   17LY0     H3  308   6.523   6.191   2.842
   17LY0     CA  309   6.445   6.382   2.886
   17LY0     HA  310   6.337   6.372   2.881
   17LY0     CB  311   6.480   6.499   2.978
   17LY0    HB1  312   6.430   6.583   2.931
   17LY0    HB2  313   6.588   6.508   2.993
   17LY0     CG  314   6.407   6.477   3.114
   17LY0    HG1  315   6.444   6.392   3.171
   17LY0    HG2  316   6.299   6.468   3.104
   17LY0     CD  317   6.435   6.603   3.196
   17LY0    HD1  318   6.433   6.691   3.132
   17LY0    HD2  319   6.535   6.580   3.231
   17LY0     CE  320   6.342   6.615   3.309
   17LY0    HE1  321   6.395   6.638   3.402
   17LY0    HE2  322   6.284   6.525   3.322
   17LY0     NZ  323   6.244   6.728   3.292
   17LY0    HZ1  324   6.298   6.812   3.280
   17LY0    HZ2  325   6.182   6.723   3.212
   17LY0    HZ3  326   6.193   6.745   3.377
   17LY0      C  327   6.478   6.424   2.746
   17LY0      O  328   6.394   6.441   2.657
   18LER      N  329   6.605   6.452   2.717
   18LER      H  330   6.676   6.443   2.788
   18LER     CA  331   6.646   6.522   2.594
   18LER     HA  332   6.567   6.530   2.519
   18LER     CB  333   6.700   6.665   2.620
   18LER    HB1  334   6.743   6.700   2.526
   18LER    HB2  335   6.785   6.668   2.689
   18LER     CG  336   6.585   6.753   2.664
   18LER     HG  337   6.484   6.712   2.657
   18LER    CD1  338   6.617   6.802   2.811
   18LER   HD11  339   6.535   6.861   2.850
   18LER   HD12  340   6.614   6.715   2.877
   18LER   HD13  341   6.712   6.854   2.813
   18LER    CD2  342   6.573   6.875   2.573
   18LER   HD21  343   6.666   6.931   2.583
   18LER   HD22  344   6.568   6.847   2.468
   18LER   HD23  345   6.487   6.938   2.591
   18LER      C  346   6.761   6.452   2.513
   18LER      O  347   6.747   6.452   2.393
   19LYR      N  348   6.858   6.393   2.583
   19LYR      H  349   6.861   6.412   2.682
   19LYR     CA  350   6.962   6.307   2.522
   19LYR     HA  351   7.037   6.367   2.472
   19LYR     CB  352   7.050   6.246   2.633
   19LYR    HB1  353   7.125   6.183   2.586
   19LYR    HB2  354   6.987   6.191   2.703
   19LYR     CG  355   7.128   6.358   2.704
   19LYR    HG1  356   7.053   6.416   2.757
   19LYR    HG2  357   7.176   6.424   2.632
   19LYR     CD  358   7.236   6.298   2.796
   19LYR    HD1  359   7.312   6.247   2.738
   19LYR    HD2  360   7.198   6.215   2.855
   19LYR     CE  361   7.298   6.414   2.874
   19LYR    HE1  362   7.216   6.460   2.930
   19LYR    HE2  363   7.350   6.484   2.809
   19LYR     NZ  364   7.393   6.367   2.978
   19LYR    HZ1  365   7.486   6.349   2.943
   19LYR      C  366   6.907   6.190   2.434
   19LYR      O  367   6.984   6.148   2.340
   20LY0      N  368   6.782   6.137   2.464
   20LY0      H  369   6.734   6.181   2.542
   20LY0     CA  370   6.714   6.030   2.389
   20LY0     HA  371   6.773   6.012   2.299
   20LY0     CB  372   6.727   5.905   2.478
   20LY0    HB1  373   6.707   5.813   2.423
   20LY0    HB2  374   6.647   5.909   2.552
   20LY0     CG  375   6.865   5.872   2.545
   20LY0    HG1  376   6.911   5.958   2.594
   20LY0    HG2  377   6.947   5.848   2.477
   20LY0     CD  378   6.859   5.748   2.640
   20LY0    HD1  379   6.958   5.731   2.682
   20LY0    HD2  380   6.810   5.662   2.595
   20LY0     CE  381   6.759   5.792   2.754
   20LY0    HE1  382   6.659   5.803   2.713
   20LY0    HE2  383   6.786   5.892   2.788
   20LY0     NZ  384   6.759   5.702   2.874
   20LY0    HZ1  385   6.734   5.609   2.843
   20LY0    HZ2  386   6.849   5.689   2.918
   20LY0    HZ3  387   6.691   5.724   2.946
   20LY0      C  388   6.575   6.065   2.339
   20LY0      O  389   6.489   5.979   2.335
   21LER      N  390   6.558   6.189   2.302
   21LER      H  391   6.632   6.257   2.295
   21LER     CA  392   6.422   6.239   2.270
   21LER     HA  393   6.349   6.197   2.339
   21LER     CB  394   6.429   6.393   2.285
   21LER    HB1  395   6.501   6.430   2.212
   21LER    HB2  396   6.460   6.415   2.387
   21LER     CG  397   6.298   6.463   2.256
   21LER     HG  398   6.277   6.445   2.151
   21LER    CD1  399   6.175   6.419   2.333
   21LER   HD11  400   6.125   6.334   2.287
   21LER   HD12  401   6.194   6.404   2.439
   21LER   HD13  402   6.104   6.501   2.317
   21LER    CD2  403   6.328   6.611   2.271
   21LER   HD21  404   6.426   6.634   2.229
   21LER   HD22  405   6.249   6.667   2.220
   21LER   HD23  406   6.323   6.642   2.375
   21LER      C  407   6.372   6.195   2.130
   21LER      O  408   6.260   6.153   2.125
   22LY0      N  409   7.660   6.744   3.397
   22LY0     H1  410   7.677   6.755   3.299
   22LY0     H2  411   7.664   6.832   3.446
   22LY0     H3  412   7.734   6.692   3.442
   22LY0     CA  413   7.525   6.680   3.403
   22LY0     HA  414   7.504   6.637   3.502
   22LY0     CB  415   7.411   6.775   3.376
   22LY0    HB1  416   7.325   6.717   3.341
   22LY0    HB2  417   7.444   6.847   3.301
   22LY0     CG  418   7.354   6.853   3.497
   22LY0    HG1  419   7.435   6.918   3.529
   22LY0    HG2  420   7.313   6.788   3.575
   22LY0     CD  421   7.242   6.953   3.459
   22LY0    HD1  422   7.153   6.907   3.414
   22LY0    HD2  423   7.292   7.006   3.378
   22LY0     CE  424   7.206   7.056   3.566
   22LY0    HE1  425   7.302   7.088   3.608
   22LY0    HE2  426   7.147   7.014   3.647
   22LY0     NZ  427   7.127   7.176   3.520
   22LY0    HZ1  428   7.037   7.150   3.483
   22LY0    HZ2  429   7.107   7.241   3.595
   22LY0    HZ3  430   7.182   7.214   3.444
   22LY0      C  431   7.532   6.579   3.284
   22LY0      O  432   7.557   6.618   3.172
   23LER      N  433   7.492   6.458   3.310
   23LER      H  434   7.475   6.437   3.407
   23LER     CA  435   7.481   6.349   3.209
   23LER     HA  436   7.571   6.337   3.149
   23LER     CB  437   7.472   6.212   3.279
   23LER    HB1  438   7.481   6.139   3.200
   23LER    HB2  439   7.372   6.210   3.323
   23LER     CG  440   7.579   6.187   3.383
   23LER     HG  441   7.587   6.272   3.450
   23LER    CD1  442   7.540   6.076   3.479
   23LER   HD11  443   7.450   6.104   3.534
   23LER   HD12  444   7.535   5.980   3.427
   23LER   HD13  445   7.618   6.063   3.554
   23LER    CD2  446   7.715   6.173   3.323
   23LER   HD21  447   7.719   6.102   3.240
   23LER   HD22  448   7.745   6.269   3.281
   23LER   HD23  449   7.796   6.150   3.392
   23LER      C  450   7.370   6.372   3.108
   23LER      O  451   7.260   6.418   3.140
   24LY0      N  452   5.659   4.930   0.975
   24LY0     H1  453   5.634   4.918   1.072
   24LY0     H2  454   5.599   4.863   0.929
   24LY0     H3  455   5.752   4.894   0.984
   24LY0     CA  456   5.640   5.066   0.919
   24LY0     HA  457   5.668   5.083   0.815
   24LY0     CB  458   5.486   5.099   0.915
   24LY0    HB1  459   5.470   5.198   0.875
   24LY0    HB2  460   5.443   5.100   1.015
   24LY0     CG  461   5.406   4.998   0.828
   24LY0    HG1  462   5.374   4.920   0.897
   24LY0    HG2  463   5.474   4.966   0.749
   24LY0     CD  464   5.279   5.048   0.751
   24LY0    HD1  465   5.300   5.125   0.677
   24LY0    HD2  466   5.206   5.099   0.814
   24LY0     CE  467   5.222   4.929   0.676
   24LY0    HE1  468   5.228   4.841   0.740
   24LY0    HE2  469   5.282   4.909   0.587
   24LY0     NZ  470   5.084   4.954   0.640
   24LY0    HZ1  471   5.050   4.866   0.603
   24LY0    HZ2  472   5.022   4.986   0.713
   24LY0    HZ3  473   5.074   5.024   0.568
   24LY0      C  474   5.718   5.162   1.011
   24LY0      O  475   5.736   5.134   1.131
   25LER      N  476   5.776   5.266   0.949
   25LER      H  477   5.761   5.280   0.850
   25LER     CA  478   5.879   5.351   1.008
   25LER     HA  479   5.893   5.323   1.112
   25LER     CB  480   6.006   5.332   0.937
   25LER    HB1  481   6.077   5.410   0.963
   25LER    HB2  482   5.983   5.345   0.831
   25LER     CG  483   6.080   5.198   0.950
   25LER     HG  484   6.017   5.121   0.905
   25LER    CD1  485   6.207   5.206   0.854
   25LER   HD11  486   6.173   5.201   0.751
   25LER   HD12  487   6.256   5.303   0.857
   25LER   HD13  488   6.280   5.125   0.865
   25LER    CD2  489   6.114   5.157   1.091
   25LER   HD21  490   6.019   5.113   1.120
   25LER   HD22  491   6.199   5.089   1.092
   25LER   HD23  492   6.142   5.248   1.144
   25LER      C  493   5.833   5.494   1.007
   25LER      O  494   5.776   5.533   0.906
   26LYR      N  495   5.856   5.577   1.116
   26LYR      H  496   5.905   5.533   1.192
   26LYR     CA  497   5.839   5.723   1.103
   26LYR     HA  498   5.823   5.759   1.002
   26LYR     CB  499   5.714   5.772   1.173
   26LYR    HB1  500   5.622   5.722   1.142
   26LYR    HB2  501   5.712   5.879   1.154
   26LYR     CG  502   5.713   5.780   1.327
   26LYR    HG1  503   5.789   5.853   1.355
   26LYR    HG2  504   5.741   5.681   1.361
   26LYR     CD  505   5.570   5.818   1.382
   26LYR    HD1  506   5.494   5.742   1.372
   26LYR    HD2  507   5.539   5.906   1.325
   26LYR     CE  508   5.583   5.861   1.526
   26LYR    HE1  509   5.653   5.943   1.541
   26LYR    HE2  510   5.628   5.782   1.587
   26LYR     NZ  511   5.461   5.895   1.596
   26LYR    HZ1  512   5.401   5.826   1.637
   26LYR      C  513   5.969   5.794   1.143
   26LYR      O  514   6.031   5.762   1.245
   27LY0      N  515   6.013   5.904   1.083
   27LY0      H  516   5.948   5.934   1.011
   27LY0     CA  517   6.144   5.964   1.103
   27LY0     HA  518   6.211   5.911   1.172
   27LY0     CB  519   6.214   5.972   0.972
   27LY0    HB1  520   6.168   6.042   0.902
   27LY0    HB2  521   6.217   5.883   0.909
   27LY0     CG  522   6.371   6.002   1.003
   27LY0    HG1  523   6.411   5.904   1.030
   27LY0    HG2  524   6.384   6.072   1.085
   27LY0     CD  525   6.444   6.051   0.881
   27LY0    HD1  526   6.414   6.154   0.866
   27LY0    HD2  527   6.409   6.004   0.789
   27LY0     CE  528   6.592   6.040   0.898
   27LY0    HE1  529   6.619   5.940   0.932
   27LY0    HE2  530   6.626   6.116   0.968
   27LY0     NZ  531   6.659   6.062   0.766
   27LY0    HZ1  532   6.760   6.070   0.771
   27LY0    HZ2  533   6.641   5.981   0.710
   27LY0    HZ3  534   6.617   6.143   0.723
   27LY0      C  535   6.127   6.100   1.164
   27LY0      O  536   6.075   6.186   1.100
   28LER      N  537   6.174   6.119   1.289
   28LER      H  538   6.221   6.046   1.341
   28LER     CA  539   6.160   6.251   1.357
   28LER     HA  540   6.093   6.318   1.302
   28LER     CB  541   6.105   6.233   1.506
   28LER    HB1  542   6.079   6.332   1.543
   28LER    HB2  543   6.182   6.205   1.578
   28LER     CG  544   5.976   6.155   1.519
   28LER     HG  545   5.932   6.156   1.420
   28LER    CD1  546   6.002   6.015   1.571
   28LER   HD11  547   6.068   6.034   1.656
   28LER   HD12  548   5.913   5.956   1.593
   28LER   HD13  549   6.044   5.965   1.484
   28LER    CD2  550   5.875   6.228   1.610
   28LER   HD21  551   5.782   6.171   1.613
   28LER   HD22  552   5.927   6.229   1.705
   28LER   HD23  553   5.865   6.330   1.574
   28LER      C  554   6.293   6.337   1.356
   28LER      O  555   6.400   6.277   1.361
   29LYR      N  556   6.286   6.468   1.362
   29LYR      H  557   6.191   6.500   1.375
   29LYR     CA  558   6.393   6.570   1.340
   29LYR     HA  559   6.470   6.547   1.266
   29LYR     CB  560   6.323   6.698   1.289
   29LYR    HB1  561   6.391   6.784   1.285
   29LYR    HB2  562   6.246   6.731   1.359
   29LYR     CG  563   6.262   6.683   1.155
   29LYR    HG1  564   6.202   6.593   1.145
   29LYR    HG2  565   6.345   6.681   1.084
   29LYR     CD  566   6.177   6.804   1.120
   29LYR    HD1  567   6.144   6.809   1.016
   29LYR    HD2  568   6.226   6.901   1.129
   29LYR     CE  569   6.060   6.821   1.215
   29LYR    HE1  570   6.018   6.921   1.201
   29LYR    HE2  571   6.091   6.796   1.317
   29LYR     NZ  572   5.962   6.720   1.170
   29LYR    HZ1  573   5.901   6.744   1.093
   29LYR      C  574   6.480   6.596   1.462
   29LYR      O  575   6.552   6.693   1.468
   30LER      N  576   6.461   6.504   1.555
   30LER      H  577   6.396   6.435   1.520
   30LER     CA  578   6.516   6.503   1.689
   30LER     HA  579   6.537   6.602   1.729
   30LER     CB  580   6.391   6.452   1.775
   30LER    HB1  581   6.428   6.433   1.876
   30LER    HB2  582   6.372   6.351   1.737
   30LER     CG  583   6.265   6.545   1.768
   30LER     HG  584   6.223   6.552   1.668
   30LER    CD1  585   6.151   6.490   1.854
   30LER   HD11  586   6.113   6.400   1.806
   30LER   HD12  587   6.189   6.472   1.955
   30LER   HD13  588   6.074   6.567   1.849
   30LER    CD2  589   6.289   6.693   1.807
   30LER   HD21  590   6.201   6.749   1.836
   30LER   HD22  591   6.352   6.699   1.896
   30LER   HD23  592   6.332   6.736   1.716
   30LER      C  593   6.640   6.411   1.697
   30LER      O  594   6.645   6.318   1.624
   31LER      N  595   6.733   6.438   1.790
   31LER      H  596   6.720   6.516   1.853
   31LER     CA  597   6.850   6.356   1.812
   31LER     HA  598   6.864   6.301   1.719
   31LER     CB  599   6.974   6.447   1.831
   31LER    HB1  600   7.043   6.389   1.892
   31LER    HB2  601   6.938   6.529   1.893
   31LER     CG  602   7.040   6.518   1.711
   31LER     HG  603   7.072   6.444   1.638
   31LER    CD1  604   6.943   6.619   1.646
   31LER   HD11  605   6.981   6.674   1.560
   31LER   HD12  606   6.864   6.555   1.608
   31LER   HD13  607   6.896   6.686   1.718
   31LER    CD2  608   7.159   6.599   1.756
   31LER   HD21  609   7.238   6.538   1.800
   31LER   HD22  610   7.190   6.662   1.673
   31LER   HD23  611   7.140   6.679   1.827
   31LER      C  612   6.822   6.253   1.925
   31LER      O  613   6.754   6.284   2.022
   32LY0      N  614   5.274   6.119   2.148
   32LY0     H1  615   5.332   6.042   2.180
   32LY0     H2  616   5.269   6.183   2.226
   32LY0     H3  617   5.183   6.089   2.115
   32LY0     CA  618   5.343   6.176   2.032
   32LY0     HA  619   5.291   6.258   1.982
   32LY0     CB  620   5.483   6.228   2.075
   32LY0    HB1  621   5.529   6.292   2.001
   32LY0    HB2  622   5.545   6.139   2.087
   32LY0     CG  623   5.502   6.314   2.203
   32LY0    HG1  624   5.504   6.241   2.285
   32LY0    HG2  625   5.421   6.386   2.212
   32LY0     CD  626   5.628   6.398   2.200
   32LY0    HD1  627   5.611   6.474   2.124
   32LY0    HD2  628   5.709   6.334   2.165
   32LY0     CE  629   5.659   6.460   2.331
   32LY0    HE1  630   5.574   6.524   2.359
   32LY0    HE2  631   5.747   6.521   2.312
   32LY0     NZ  632   5.694   6.379   2.446
   32LY0    HZ1  633   5.765   6.312   2.420
   32LY0    HZ2  634   5.731   6.436   2.521
   32LY0    HZ3  635   5.616   6.320   2.470
   32LY0      C  636   5.350   6.076   1.913
   32LY0      O  637   5.408   5.967   1.930
   33LER      N  638   5.290   6.116   1.801
   33LER      H  639   5.248   6.207   1.793
   33LER     CA  640   5.285   6.039   1.681
   33LER     HA  641   5.245   5.939   1.693
   33LER     CB  642   5.202   6.123   1.584
   33LER    HB1  643   5.259   6.216   1.582
   33LER    HB2  644   5.102   6.136   1.626
   33LER     CG  645   5.200   6.066   1.439
   33LER     HG  646   5.297   6.068   1.389
   33LER    CD1  647   5.159   5.913   1.436
   33LER   HD11  648   5.170   5.873   1.335
   33LER   HD12  649   5.224   5.860   1.504
   33LER   HD13  650   5.053   5.918   1.460
   33LER    CD2  651   5.117   6.151   1.350
   33LER   HD21  652   5.010   6.157   1.371
   33LER   HD22  653   5.155   6.252   1.367
   33LER   HD23  654   5.132   6.135   1.243
   33LER      C  655   5.432   6.025   1.626
   33LER      O  656   5.498   6.120   1.580
   34LY0      N  657   5.390   5.918   0.064
   34LY0     H1  658   5.396   6.019   0.059
   34LY0     H2  659   5.425   5.879  -0.022
   34LY0     H3  660   5.294   5.892   0.079
   34LY0     CA  661   5.482   5.892   0.175
   34LY0     HA  662   5.470   5.797   0.227
   34LY0     CB  663   5.625   5.901   0.123
   34LY0    HB1  664   5.640   5.989   0.061
   34LY0    HB2  665   5.633   5.805   0.072
   34LY0     CG  666   5.732   5.888   0.236
   34LY0    HG1  667   5.711   5.801   0.297
   34LY0    HG2  668   5.730   5.973   0.304
   34LY0     CD  669   5.875   5.862   0.191
   34LY0    HD1  670   5.869   5.760   0.153
   34LY0    HD2  671   5.937   5.873   0.279
   34LY0     CE  672   5.932   5.954   0.085
   34LY0    HE1  673   5.910   6.056   0.117
   34LY0    HE2  674   5.883   5.941  -0.011
   34LY0     NZ  675   6.078   5.937   0.068
   34LY0    HZ1  676   6.118   6.011   0.012
   34LY0    HZ2  677   6.123   5.948   0.158
   34LY0    HZ3  678   6.107   5.852   0.022
   34LY0      C  679   5.449   5.991   0.286
   34LY0      O  680   5.410   6.101   0.258
   35LER      N  681   5.448   5.953   0.415
   35LER      H  682   5.467   5.855   0.430
   35LER     CA  683   5.455   6.041   0.536
   35LER     HA  684   5.373   6.113   0.528
   35LER     CB  685   5.432   5.957   0.658
   35LER    HB1  686   5.513   5.884   0.665
   35LER    HB2  687   5.340   5.902   0.643
   35LER     CG  688   5.424   6.030   0.798
   35LER     HG  689   5.516   6.086   0.817
   35LER    CD1  690   5.316   6.139   0.807
   35LER   HD11  691   5.329   6.216   0.731
   35LER   HD12  692   5.214   6.101   0.811
   35LER   HD13  693   5.321   6.183   0.906
   35LER    CD2  694   5.392   5.929   0.907
   35LER   HD21  695   5.377   5.982   1.001
   35LER   HD22  696   5.300   5.880   0.875
   35LER   HD23  697   5.473   5.856   0.920
   35LER      C  698   5.592   6.118   0.539
   35LER      O  699   5.696   6.053   0.520
   36LYR      N  700   5.590   6.252   0.554
   36LYR      H  701   5.497   6.291   0.556
   36LYR     CA  702   5.699   6.345   0.572
   36LYR     HA  703   5.756   6.334   0.480
   36LYR     CB  704   5.634   6.481   0.568
   36LYR    HB1  705   5.581   6.483   0.473
   36LYR    HB2  706   5.715   6.554   0.560
   36LYR     CG  707   5.538   6.531   0.676
   36LYR    HG1  708   5.579   6.520   0.776
   36LYR    HG2  709   5.448   6.470   0.675
   36LYR     CD  710   5.491   6.676   0.663
   36LYR    HD1  711   5.577   6.741   0.648
   36LYR    HD2  712   5.449   6.700   0.761
   36LYR     CE  713   5.387   6.696   0.552
   36LYR    HE1  714   5.297   6.643   0.581
   36LYR    HE2  715   5.417   6.633   0.468
   36LYR     NZ  716   5.370   6.834   0.506
   36LYR    HZ1  717   5.409   6.860   0.417
   36LYR      C  718   5.778   6.333   0.710
   36LYR      O  719   5.730   6.285   0.813
   37LY0      N  720   5.899   6.381   0.715
   37LY0      H  721   5.925   6.411   0.622
   37LY0     CA  722   5.991   6.381   0.829
   37LY0     HA  723   5.987   6.290   0.888
   37LY0     CB  724   6.139   6.419   0.795
   37LY0    HB1  725   6.172   6.354   0.715
   37LY0    HB2  726   6.203   6.384   0.876
   37LY0     CG  727   6.173   6.557   0.740
   37LY0    HG1  728   6.129   6.622   0.816
   37LY0    HG2  729   6.125   6.555   0.642
   37LY0     CD  730   6.322   6.581   0.738
   37LY0    HD1  731   6.368   6.489   0.702
   37LY0    HD2  732   6.348   6.597   0.842
   37LY0     CE  733   6.348   6.712   0.672
   37LY0    HE1  734   6.285   6.795   0.704
   37LY0    HE2  735   6.325   6.703   0.566
   37LY0     NZ  736   6.493   6.750   0.682
   37LY0    HZ1  737   6.534   6.740   0.773
   37LY0    HZ2  738   6.539   6.698   0.608
   37LY0    HZ3  739   6.499   6.850   0.664
   37LY0      C  740   5.931   6.478   0.935
   37LY0      O  741   5.875   6.582   0.896
   38LER      N  742   5.938   6.441   1.063
   38LER      H  743   5.979   6.350   1.079
   38LER     CA  744   5.854   6.503   1.162
   38LER     HA  745   5.767   6.548   1.114
   38LER     CB  746   5.774   6.398   1.252
   38LER    HB1  747   5.726   6.449   1.335
   38LER    HB2  748   5.846   6.329   1.297
   38LER     CG  749   5.674   6.313   1.176
   38LER     HG  750   5.720   6.288   1.081
   38LER    CD1  751   5.641   6.181   1.248
   38LER   HD11  752   5.594   6.109   1.182
   38LER   HD12  753   5.734   6.139   1.287
   38LER   HD13  754   5.562   6.201   1.320
   38LER    CD2  755   5.541   6.388   1.152
   38LER   HD21  756   5.463   6.329   1.103
   38LER   HD22  757   5.503   6.421   1.248
   38LER   HD23  758   5.562   6.472   1.086
   38LER      C  759   5.942   6.607   1.238
   38LER      O  760   6.019   6.572   1.328
   39LY0      N  761   4.956   7.418   0.523
   39LY0     H1  762   5.026   7.490   0.524
   39LY0     H2  763   4.933   7.391   0.429
   39LY0     H3  764   4.869   7.442   0.570
   39LY0     CA  765   5.008   7.300   0.600
   39LY0     HA  766   5.057   7.337   0.690
   39LY0     CB  767   4.900   7.196   0.631
   39LY0    HB1  768   4.957   7.104   0.638
   39LY0    HB2  769   4.820   7.196   0.557
   39LY0     CG  770   4.836   7.210   0.777
   39LY0    HG1  771   4.780   7.303   0.781
   39LY0    HG2  772   4.912   7.244   0.847
   39LY0     CD  773   4.752   7.092   0.816
   39LY0    HD1  774   4.814   7.003   0.817
   39LY0    HD2  775   4.665   7.078   0.752
   39LY0     CE  776   4.706   7.117   0.958
   39LY0    HE1  777   4.658   7.214   0.970
   39LY0    HE2  778   4.786   7.105   1.030
   39LY0     NZ  779   4.612   7.005   0.981
   39LY0    HZ1  780   4.632   6.958   1.069
   39LY0    HZ2  781   4.515   7.032   0.983
   39LY0    HZ3  782   4.624   6.922   0.925
   39LY0      C  783   5.112   7.233   0.513
   39LY0      O  784   5.118   7.247   0.391
   40LER      N  785   5.208   7.159   0.581
   40LER      H  786   5.196   7.146   0.681
   40LER     CA  787   5.312   7.078   0.522
   40LER     HA  788   5.306   7.077   0.414
   40LER     CB  789   5.450   7.134   0.569
   40LER    HB1  790   5.529   7.068   0.533
   40LER    HB2  791   5.449   7.128   0.677
   40LER     CG  792   5.492   7.271   0.526
   40LER     HG  793   5.406   7.337   0.541
   40LER    CD1  794   5.613   7.320   0.598
   40LER   HD11  795   5.590   7.346   0.701
   40LER   HD12  796   5.695   7.249   0.581
   40LER   HD13  797   5.643   7.419   0.565
   40LER    CD2  798   5.523   7.291   0.380
   40LER   HD21  799   5.439   7.244   0.328
   40LER   HD22  800   5.537   7.398   0.367
   40LER   HD23  801   5.618   7.243   0.361
   40LER      C  802   5.293   6.924   0.567
   40LER      O  803   5.216   6.890   0.658
   41U      O5'  804   7.034   7.125   6.046
   41U      H5T  805   7.078   7.203   6.014
   41U      C5'  806   6.899   7.153   6.069
   41U     H5'1  807   6.898   7.226   6.150
   41U     H5'2  808   6.837   7.065   6.089
   41U      C4'  809   6.828   7.228   5.953
   41U      H4'  810   6.734   7.270   5.990
   41U      O4'  811   6.919   7.319   5.895
   41U      C1'  812   6.864   7.349   5.773
   41U      H1'  813   6.809   7.443   5.778
   41U       N1  814   6.971   7.353   5.662
   41U       C6  815   7.079   7.272   5.670
   41U       H6  816   7.068   7.192   5.741
   41U       C5  817   7.177   7.281   5.577
   41U       H5  818   7.254   7.205   5.576
   41U       C4  819   7.172   7.384   5.478
   41U       O4  820   7.249   7.409   5.387
   41U       N3  821   7.060   7.463   5.473
   41U       H3  822   7.052   7.544   5.413
   41U       C2  823   6.955   7.445   5.559
   41U       O2  824   6.853   7.516   5.542
   41U      C3'  825   6.780   7.137   5.836
   41U      H3'  826   6.852   7.061   5.806
   41U      C2'  827   6.766   7.246   5.727
   41U     H2'1  828   6.788   7.210   5.626
   41U      O2'  829   6.641   7.318   5.727
   41U     HO'2  830   6.579   7.252   5.692
   41U      O3'  831   6.647   7.084   5.863
   42U        P  832   6.569   6.993   5.757
   42U      O1P  833   6.465   6.927   5.841
   42U      O2P  834   6.663   6.906   5.685
   42U      O5'  835   6.506   7.096   5.650
   42U      C5'  836   6.479   7.063   5.520
   42U     H5'1  837   6.393   6.998   5.514
   42U     H5'2  838   6.563   7.017   5.469
   42U      C4'  839   6.428   7.193   5.452
   42U      H4'  840   6.326   7.211   5.484
   42U      O4'  841   6.518   7.302   5.466
   42U      C1'  842   6.546   7.366   5.342
   42U      H1'  843   6.547   7.475   5.351
   42U       N1  844   6.674   7.324   5.277
   42U       C6  845   6.749   7.221   5.328
   42U       H6  846   6.717   7.160   5.412
   42U       C5  847   6.882   7.213   5.290
   42U       H5  848   6.937   7.140   5.348
   42U       C4  849   6.936   7.289   5.185
   42U       O4  850   7.053   7.281   5.156
   42U       N3  851   6.857   7.388   5.142
   42U       H3  852   6.894   7.445   5.067
   42U       C2  853   6.727   7.407   5.177
   42U       O2  854   6.667   7.505   5.123
   42U      C3'  855   6.407   7.173   5.297
   42U      H3'  856   6.483   7.102   5.266
   42U      C2'  857   6.434   7.321   5.255
   42U     H2'1  858   6.474   7.312   5.154
   42U      O2'  859   6.321   7.408   5.270
   42U     HO'2  860   6.267   7.417   5.191
   42U      O3'  861   6.270   7.148   5.266
   43A        P  862   6.226   7.065   5.150
   43A      O1P  863   6.080   7.043   5.139
   43A      O2P  864   6.320   6.952   5.141
   43A      O5'  865   6.262   7.146   5.022
   43A      C5'  866   6.178   7.256   4.987
   43A     H5'1  867   6.159   7.328   5.067
   43A     H5'2  868   6.083   7.222   4.944
   43A      C4'  869   6.243   7.329   4.867
   43A      H4'  870   6.178   7.413   4.842
   43A      O4'  871   6.366   7.366   4.919
   43A      C1'  872   6.461   7.394   4.809
   43A      H1'  873   6.482   7.501   4.805
   43A       N9  874   6.586   7.324   4.829
   43A       C8  875   6.625   7.233   4.926
   43A       H8  876   6.555   7.200   5.001
   43A       N7  877   6.750   7.191   4.918
   43A       C5  878   6.794   7.251   4.798
   43A       C6  879   6.906   7.249   4.713
   43A       N6  880   7.014   7.192   4.739
   43A      H61  881   7.037   7.142   4.824
   43A      H62  882   7.082   7.190   4.664
   43A       N1  883   6.913   7.313   4.595
   43A       C2  884   6.806   7.381   4.557
   43A       H2  885   6.816   7.429   4.461
   43A       N3  886   6.705   7.409   4.637
   43A       C4  887   6.697   7.330   4.746
   43A      C3'  888   6.276   7.252   4.736
   43A      H3'  889   6.317   7.152   4.754
   43A      C2'  890   6.390   7.346   4.681
   43A     H2'1  891   6.459   7.291   4.616
   43A      O2'  892   6.339   7.465   4.616
   43A     HO'2  893   6.246   7.450   4.595
   43A      O3'  894   6.170   7.257   4.644
   44A        P  895   6.157   7.137   4.532
   44A      O1P  896   6.020   7.127   4.477
   44A      O2P  897   6.216   7.021   4.598
   44A      O5'  898   6.264   7.184   4.418
   44A      C5'  899   6.240   7.298   4.336
   44A     H5'1  900   6.226   7.391   4.392
   44A     H5'2  901   6.153   7.267   4.278
   44A      C4'  902   6.353   7.328   4.245
   44A      H4'  903   6.315   7.421   4.204
   44A      O4'  904   6.477   7.357   4.314
   44A      C1'  905   6.588   7.300   4.243
   44A      H1'  906   6.671   7.369   4.227
   44A       N9  907   6.646   7.188   4.322
   44A       C8  908   6.583   7.095   4.399
   44A       H8  909   6.476   7.102   4.409
   44A       N7  910   6.660   7.012   4.462
   44A       C5  911   6.789   7.045   4.405
   44A       C6  912   6.922   7.001   4.428
   44A       N6  913   6.964   6.913   4.514
   44A      H61  914   6.899   6.848   4.557
   44A      H62  915   7.064   6.904   4.508
   44A       N1  916   7.026   7.056   4.368
   44A       C2  917   7.000   7.150   4.279
   44A       H2  918   7.088   7.189   4.229
   44A       N3  919   6.877   7.200   4.241
   44A       C4  920   6.774   7.146   4.315
   44A      C3'  921   6.383   7.227   4.126
   44A      H3'  922   6.358   7.127   4.164
   44A      C2'  923   6.531   7.245   4.110
   44A     H2'1  924   6.583   7.154   4.080
   44A      O2'  925   6.552   7.350   4.016
   44A     HO'2  926   6.465   7.364   3.979
   44A      O3'  927   6.302   7.260   4.016
   45U        P  928   6.280   7.147   3.911
   45U      O1P  929   6.196   7.211   3.813
   45U      O2P  930   6.234   7.020   3.978
   45U      O5'  931   6.419   7.109   3.829
   45U      C5'  932   6.470   7.189   3.724
   45U     H5'1  933   6.443   7.292   3.747
   45U     H5'2  934   6.406   7.158   3.640
   45U      C4'  935   6.612   7.163   3.680
   45U      H4'  936   6.644   7.228   3.598
   45U      O4'  937   6.701   7.165   3.788
   45U      C1'  938   6.805   7.070   3.765
   45U      H1'  939   6.900   7.123   3.761
   45U       N1  940   6.821   6.979   3.882
   45U       C6  941   6.720   6.958   3.973
   45U       H6  942   6.623   6.998   3.946
   45U       C5  943   6.741   6.883   4.083
   45U       H5  944   6.668   6.873   4.163
   45U       C4  945   6.873   6.828   4.106
   45U       O4  946   6.903   6.757   4.204
   45U       N3  947   6.968   6.855   4.015
   45U       H3  948   7.062   6.827   4.037
   45U       C2  949   6.950   6.921   3.897
   45U       O2  950   7.035   6.932   3.811
   45U      C3'  951   6.624   7.026   3.624
   45U      H3'  952   6.561   6.959   3.684
   45U      C2'  953   6.777   6.998   3.634
   45U     H2'1  954   6.808   6.893   3.632
   45U      O2'  955   6.846   7.065   3.534
   45U     HO'2  956   6.816   7.037   3.447
   45U      O3'  957   6.589   7.030   3.478
   46U        P  958   6.524   6.912   3.400
   46U      O1P  959   6.488   6.961   3.261
   46U      O2P  960   6.410   6.856   3.477
   46U      O5'  961   6.629   6.792   3.383
   46U      C5'  962   6.736   6.808   3.293
   46U     H5'1  963   6.767   6.912   3.296
   46U     H5'2  964   6.712   6.786   3.189
   46U      C4'  965   6.862   6.727   3.327
   46U      H4'  966   6.923   6.737   3.238
   46U      O4'  967   6.926   6.774   3.444
   46U      C1'  968   6.993   6.660   3.499
   46U      H1'  969   7.098   6.690   3.503
   46U       N1  970   6.947   6.626   3.636
   46U       C6  971   6.812   6.635   3.678
   46U       H6  972   6.739   6.667   3.606
   46U       C5  973   6.765   6.591   3.797
   46U       H5  974   6.660   6.601   3.821
   46U       C4  975   6.857   6.528   3.889
   46U       O4  976   6.830   6.485   4.002
   46U       N3  977   6.982   6.521   3.840
   46U       H3  978   7.044   6.475   3.906
   46U       C2  979   7.037   6.582   3.725
   46U       O2  980   7.156   6.587   3.703
   46U      C3'  981   6.857   6.570   3.341
   46U      H3'  982   6.778   6.554   3.415
   46U      C2'  983   6.992   6.543   3.403
   46U     H2'1  984   7.005   6.450   3.458
   46U      O2'  985   7.103   6.568   3.314
   46U     HO'2  986   7.140   6.490   3.273
   46U      O3'  987   6.812   6.503   3.218
   47A        P  988   6.753   6.356   3.223
   47A      O1P  989   6.721   6.314   3.086
   47A      O2P  990   6.656   6.337   3.330
   47A      O5'  991   6.871   6.265   3.270
   47A      C5'  992   6.993   6.240   3.198
   47A     H5'1  993   7.029   6.343   3.187
   47A     H5'2  994   6.953   6.211   3.101
   47A      C4'  995   7.089   6.156   3.273
   47A      H4'  996   7.174   6.149   3.205
   47A      O4'  997   7.131   6.216   3.398
   47A      C1'  998   7.141   6.115   3.495
   47A      H1'  999   7.238   6.135   3.540
   47A       N9 1000   7.030   6.115   3.594
   47A       C8 1001   6.911   6.193   3.592
   47A       H8 1002   6.879   6.249   3.505
   47A       N7 1003   6.851   6.196   3.704
   47A       C5 1004   6.924   6.111   3.788
   47A       C6 1005   6.945   6.095   3.928
   47A       N6 1006   6.878   6.161   4.015
   47A      H61 1007   6.794   6.212   3.993
   47A      H62 1008   6.907   6.147   4.111
   47A       N1 1009   7.042   6.021   3.978
   47A       C2 1010   7.127   5.967   3.896
   47A       H2 1011   7.214   5.920   3.940
   47A       N3 1012   7.130   5.974   3.760
   47A       C4 1013   7.028   6.054   3.714
   47A      C3' 1014   7.046   6.009   3.309
   47A      H3' 1015   6.943   6.015   3.346
   47A      C2' 1016   7.142   5.977   3.419
   47A     H2'1 1017   7.099   5.890   3.470
   47A      O2' 1018   7.267   5.941   3.366
   47A     HO'2 1019   7.244   5.882   3.294
   47A      O3' 1020   7.054   5.925   3.199
   48U        P 1021   6.956   5.809   3.157
   48U      O1P 1022   6.988   5.765   3.021
   48U      O2P 1023   6.816   5.841   3.191
   48U      O5' 1024   6.998   5.695   3.256
   48U      C5' 1025   7.118   5.623   3.240
   48U     H5'1 1026   7.204   5.685   3.215
   48U     H5'2 1027   7.111   5.542   3.168
   48U      C4' 1028   7.147   5.557   3.371
   48U      H4' 1029   7.243   5.506   3.378
   48U      O4' 1030   7.152   5.648   3.475
   48U      C1' 1031   7.119   5.582   3.595
   48U      H1' 1032   7.208   5.579   3.659
   48U       N1 1033   7.003   5.648   3.672
   48U       C6 1034   6.905   5.727   3.615
   48U       H6 1035   6.899   5.737   3.508
   48U       C5 1036   6.811   5.794   3.687
   48U       H5 1037   6.737   5.857   3.639
   48U       C4 1038   6.824   5.792   3.834
   48U       O4 1039   6.740   5.848   3.900
   48U       N3 1040   6.919   5.713   3.890
   48U       H3 1041   6.917   5.694   3.989
   48U       C2 1042   7.016   5.644   3.813
   48U       O2 1043   7.114   5.592   3.876
   48U      C3' 1044   7.032   5.463   3.411
   48U      H3' 1045   6.937   5.517   3.412
   48U      C2' 1046   7.071   5.449   3.554
   48U     H2'1 1047   7.004   5.403   3.626
   48U      O2' 1048   7.192   5.371   3.567
   48U     HO'2 1049   7.188   5.290   3.515
   48U      O3' 1050   7.032   5.334   3.346
   49C        P 1051   6.904   5.242   3.350
   49C      O1P 1052   6.940   5.122   3.269
   49C      O2P 1053   6.786   5.327   3.308
   49C      O5' 1054   6.871   5.209   3.508
   49C      C5' 1055   6.947   5.100   3.565
   49C     H5'1 1056   7.053   5.114   3.545
   49C     H5'2 1057   6.910   5.010   3.516
   49C      C4' 1058   6.929   5.102   3.709
   49C      H4' 1059   6.997   5.026   3.745
   49C      O4' 1060   6.966   5.222   3.771
   49C      C1' 1061   6.877   5.235   3.889
   49C      H1' 1062   6.937   5.253   3.978
   49C       N1 1063   6.774   5.348   3.890
   49C       C6 1064   6.724   5.394   3.771
   49C       H6 1065   6.754   5.353   3.676
   49C       C5 1066   6.639   5.495   3.779
   49C       H5 1067   6.603   5.548   3.693
   49C       C4 1068   6.593   5.539   3.904
   49C       N4 1069   6.510   5.639   3.922
   49C      H41 1070   6.466   5.680   3.842
   49C      H42 1071   6.508   5.685   4.012
   49C       N3 1072   6.621   5.483   4.018
   49C       C2 1073   6.711   5.386   4.015
   49C       O2 1074   6.737   5.326   4.119
   49C      C3' 1075   6.794   5.065   3.752
   49C      H3' 1076   6.721   5.136   3.715
   49C      C2' 1077   6.806   5.094   3.903
   49C     H2'1 1078   6.707   5.104   3.948
   49C      O2' 1079   6.874   5.000   3.986
   49C     HO'2 1080   6.869   4.915   3.942
   49C      O3' 1081   6.768   4.930   3.726
   50U        P 1082   6.621   4.868   3.720
   50U      O1P 1083   6.631   4.728   3.674
   50U      O2P 1084   6.539   4.958   3.641
   50U      O5' 1085   6.566   4.881   3.872
   50U      C5' 1086   6.584   4.777   3.964
   50U     H5'1 1087   6.687   4.766   3.998
   50U     H5'2 1088   6.559   4.680   3.921
   50U      C4' 1089   6.486   4.788   4.087
   50U      H4' 1090   6.497   4.697   4.145
   50U      O4' 1091   6.518   4.904   4.165
   50U      C1' 1092   6.391   4.961   4.216
   50U      H1' 1093   6.386   4.962   4.324
   50U       N1 1094   6.363   5.100   4.163
   50U       C6 1095   6.430   5.142   4.048
   50U       H6 1096   6.510   5.084   4.005
   50U       C5 1097   6.389   5.255   3.984
   50U       H5 1098   6.451   5.297   3.907
   50U       C4 1099   6.276   5.338   4.026
   50U       O4 1100   6.248   5.445   3.974
   50U       N3 1101   6.219   5.292   4.140
   50U       H3 1102   6.146   5.353   4.174
   50U       C2 1103   6.263   5.185   4.215
   50U       O2 1104   6.201   5.154   4.312
   50U      C3' 1105   6.338   4.797   4.056
   50U      H3' 1106   6.325   4.867   3.974
   50U      C2' 1107   6.278   4.863   4.178
   50U     H2'1 1108   6.184   4.916   4.160
   50U      O2' 1109   6.270   4.784   4.298
   50U     HO'2 1110   6.305   4.696   4.281
   50U      O3' 1111   6.276   4.675   4.025
   51A        P 1112   6.156   4.663   3.920
   51A      O1P 1113   6.122   4.521   3.904
   51A      O2P 1114   6.201   4.746   3.804
   51A      O5' 1115   6.022   4.733   3.971
   51A      C5' 1116   5.955   4.679   4.085
   51A     H5'1 1117   6.021   4.666   4.171
   51A     H5'2 1118   5.902   4.586   4.068
   51A      C4' 1119   5.842   4.772   4.136
   51A      H4' 1120   5.798   4.731   4.227
   51A      O4' 1121   5.894   4.901   4.177
   51A      C1' 1122   5.803   5.008   4.137
   51A      H1' 1123   5.764   5.057   4.226
   51A       N9 1124   5.856   5.112   4.054
   51A       C8 1125   5.958   5.108   3.965
   51A       H8 1126   6.016   5.017   3.953
   51A       N7 1127   5.987   5.222   3.904
   51A       C5 1128   5.899   5.307   3.961
   51A       C6 1129   5.873   5.446   3.949
   51A       N6 1130   5.921   5.524   3.858
   51A      H61 1131   6.007   5.513   3.807
   51A      H62 1132   5.893   5.621   3.867
   51A       N1 1133   5.770   5.506   4.015
   51A       C2 1134   5.697   5.427   4.095
   51A       H2 1135   5.610   5.477   4.136
   51A       N3 1136   5.708   5.295   4.116
   51A       C4 1137   5.810   5.241   4.045
   51A      C3' 1138   5.732   4.805   4.035
   51A      H3' 1139   5.781   4.803   3.938
   51A      C2' 1140   5.678   4.942   4.081
   51A     H2'1 1141   5.638   5.002   4.000
   51A      O2' 1142   5.583   4.929   4.181
   51A     HO'2 1143   5.606   4.872   4.255
   51A      O3' 1144   5.632   4.701   4.041
   52U        P 1145   5.518   4.689   3.930
   52U      O1P 1146   5.449   4.566   3.962
   52U      O2P 1147   5.569   4.708   3.787
   52U      O5' 1148   5.407   4.801   3.944
   52U      C5' 1149   5.300   4.790   4.031
   52U     H5'1 1150   5.340   4.769   4.130
   52U     H5'2 1151   5.222   4.716   4.010
   52U      C4' 1152   5.226   4.922   4.031
   52U      H4' 1153   5.135   4.923   4.090
   52U      O4' 1154   5.296   5.040   4.075
   52U      C1' 1155   5.260   5.158   3.996
   52U      H1' 1156   5.209   5.228   4.061
   52U       N1 1157   5.364   5.217   3.912
   52U       C6 1158   5.461   5.139   3.846
   52U       H6 1159   5.457   5.032   3.850
   52U       C5 1160   5.558   5.192   3.776
   52U       H5 1161   5.628   5.120   3.734
   52U       C4 1162   5.572   5.336   3.775
   52U       O4 1163   5.661   5.393   3.721
   52U       N3 1164   5.472   5.409   3.839
   52U       H3 1165   5.470   5.509   3.830
   52U       C2 1166   5.361   5.355   3.901
   52U       O2 1167   5.279   5.424   3.961
   52U      C3' 1168   5.177   4.960   3.887
   52U      H3' 1169   5.257   4.932   3.818
   52U      C2' 1170   5.153   5.112   3.895
   52U     H2'1 1171   5.164   5.153   3.794
   52U      O2' 1172   5.027   5.132   3.946
   52U     HO'2 1173   4.978   5.050   3.931
   52U      O3' 1174   5.056   4.897   3.844
   53U        P 1175   5.020   4.879   3.684
   53U      O1P 1176   4.892   4.801   3.672
   53U      O2P 1177   5.148   4.832   3.621
   53U      O5' 1178   4.989   5.034   3.632
   53U      C5' 1179   4.859   5.094   3.651
   53U     H5'1 1180   4.824   5.087   3.754
   53U     H5'2 1181   4.776   5.045   3.599
   53U      C4' 1182   4.864   5.237   3.605
   53U      H4' 1183   4.778   5.293   3.641
   53U      O4' 1184   4.978   5.305   3.652
   53U      C1' 1185   5.028   5.399   3.554
   53U      H1' 1186   5.005   5.498   3.593
   53U       N1 1187   5.174   5.384   3.543
   53U       C6 1188   5.235   5.257   3.539
   53U       H6 1189   5.177   5.170   3.566
   53U       C5 1190   5.360   5.249   3.481
   53U       H5 1191   5.400   5.149   3.476
   53U       C4 1192   5.437   5.360   3.426
   53U       O4 1193   5.554   5.361   3.396
   53U       N3 1194   5.368   5.478   3.430
   53U       H3 1195   5.427   5.553   3.398
   53U       C2 1196   5.240   5.495   3.484
   53U       O2 1197   5.188   5.605   3.485
   53U      C3' 1198   4.877   5.254   3.450
   53U      H3' 1199   4.957   5.183   3.428
   53U      C2' 1200   4.941   5.390   3.431
   53U     H2'1 1201   4.999   5.376   3.339
   53U      O2' 1202   4.841   5.499   3.420
   53U     HO'2 1203   4.851   5.541   3.334
   53U      O3' 1204   4.754   5.237   3.384
   54C        P 1205   4.754   5.220   3.225
   54C      O1P 1206   4.624   5.157   3.189
   54C      O2P 1207   4.879   5.151   3.186
   54C      O5' 1208   4.768   5.355   3.154
   54C      C5' 1209   4.671   5.457   3.148
   54C     H5'1 1210   4.629   5.471   3.248
   54C     H5'2 1211   4.593   5.433   3.076
   54C      C4' 1212   4.729   5.594   3.101
   54C      H4' 1213   4.651   5.671   3.106
   54C      O4' 1214   4.839   5.626   3.177
   54C      C1' 1215   4.925   5.706   3.090
   54C      H1' 1216   4.942   5.807   3.130
   54C       N1 1217   5.056   5.638   3.079
   54C       C6 1218   5.078   5.505   3.112
   54C       H6 1219   4.997   5.442   3.147
   54C       C5 1220   5.201   5.448   3.112
   54C       H5 1221   5.216   5.346   3.142
   54C       C4 1222   5.307   5.532   3.080
   54C       N4 1223   5.428   5.493   3.077
   54C      H41 1224   5.456   5.403   3.113
   54C      H42 1225   5.495   5.568   3.070
   54C       N3 1226   5.285   5.656   3.041
   54C       C2 1227   5.162   5.709   3.041
   54C       O2 1228   5.146   5.823   3.004
   54C      C3' 1229   4.788   5.574   2.962
   54C      H3' 1230   4.860   5.491   2.964
   54C      C2' 1231   4.858   5.705   2.956
   54C     H2'1 1232   4.931   5.713   2.876
   54C      O2' 1233   4.774   5.828   2.943
   54C     HO'2 1234   4.692   5.812   2.896
   54C      O3' 1235   4.692   5.558   2.863
   55C        P 1236   4.727   5.497   2.727
   55C      O1P 1237   4.610   5.492   2.641
   55C      O2P 1238   4.799   5.370   2.751
   55C      O5' 1239   4.835   5.608   2.671
   55C      C5' 1240   4.803   5.734   2.615
   55C     H5'1 1241   4.785   5.809   2.692
   55C     H5'2 1242   4.726   5.717   2.540
   55C      C4' 1243   4.916   5.793   2.534
   55C      H4' 1244   4.880   5.883   2.485
   55C      O4' 1245   5.026   5.817   2.622
   55C      C1' 1246   5.150   5.790   2.556
   55C      H1' 1247   5.223   5.868   2.535
   55C       N1 1248   5.218   5.673   2.613
   55C       C6 1249   5.153   5.580   2.689
   55C       H6 1250   5.049   5.581   2.720
   55C       C5 1251   5.230   5.484   2.748
   55C       H5 1252   5.179   5.409   2.806
   55C       C4 1253   5.369   5.476   2.713
   55C       N4 1254   5.450   5.394   2.771
   55C      H41 1255   5.416   5.350   2.855
   55C      H42 1256   5.548   5.416   2.767
   55C       N3 1257   5.424   5.556   2.627
   55C       C2 1258   5.350   5.655   2.568
   55C       O2 1259   5.407   5.722   2.483
   55C      C3' 1260   4.974   5.697   2.428
   55C      H3' 1261   5.001   5.604   2.477
   55C      C2' 1262   5.111   5.758   2.408
   55C     H2'1 1263   5.167   5.671   2.372
   55C      O2' 1264   5.119   5.867   2.319
   55C     HO'2 1265   5.083   5.860   2.230
   55C      O3' 1266   4.912   5.684   2.305
   56G        P 1267   4.914   5.542   2.228
   56G      O1P 1268   4.839   5.560   2.103
   56G      O2P 1269   4.868   5.438   2.326
   56G      O5' 1270   5.067   5.519   2.193
   56G      C5' 1271   5.124   5.595   2.096
   56G     H5'1 1272   5.129   5.698   2.133
   56G     H5'2 1273   5.071   5.604   2.001
   56G      C4' 1274   5.268   5.561   2.079
   56G      H4' 1275   5.313   5.628   2.006
   56G      O4' 1276   5.344   5.575   2.199
   56G      C1' 1277   5.451   5.485   2.204
   56G      H1' 1278   5.544   5.542   2.209
   56G       N9 1279   5.455   5.389   2.316
   56G       C8 1280   5.351   5.343   2.391
   56G       H8 1281   5.252   5.385   2.382
   56G       N7 1282   5.379   5.258   2.484
   56G       C5 1283   5.518   5.241   2.467
   56G       C6 1284   5.607   5.165   2.548
   56G       O6 1285   5.598   5.109   2.658
   56G       N1 1286   5.739   5.165   2.498
   56G       H1 1287   5.816   5.120   2.545
   56G       C2 1288   5.772   5.225   2.379
   56G       N2 1289   5.891   5.200   2.329
   56G      H21 1290   5.959   5.133   2.364
   56G      H22 1291   5.920   5.258   2.252
   56G       N3 1292   5.696   5.316   2.319
   56G       C4 1293   5.564   5.318   2.364
   56G      C3' 1294   5.291   5.416   2.041
   56G      H3' 1295   5.240   5.349   2.109
   56G      C2' 1296   5.446   5.413   2.072
   56G     H2'1 1297   5.485   5.312   2.072
   56G      O2' 1298   5.518   5.498   1.978
   56G     HO'2 1299   5.607   5.507   2.014
   56G      O3' 1300   5.258   5.388   1.906
   57U        P 1301   5.252   5.238   1.851
   57U      O1P 1302   5.221   5.248   1.704
   57U      O2P 1303   5.166   5.168   1.941
   57U      O5' 1304   5.405   5.182   1.866
   57U      C5' 1305   5.508   5.220   1.782
   57U     H5'1 1306   5.522   5.328   1.781
   57U     H5'2 1307   5.469   5.200   1.682
   57U      C4' 1308   5.629   5.138   1.806
   57U      H4' 1309   5.705   5.173   1.737
   57U      O4' 1310   5.672   5.168   1.935
   57U      C1' 1311   5.759   5.071   1.976
   57U      H1' 1312   5.856   5.115   1.995
   57U       N1 1313   5.701   5.007   2.095
   57U       C6 1314   5.570   5.027   2.141
   57U       H6 1315   5.504   5.091   2.085
   57U       C5 1316   5.527   4.970   2.259
   57U       H5 1317   5.423   4.970   2.287
   57U       C4 1318   5.621   4.901   2.344
   57U       O4 1319   5.587   4.852   2.451
   57U       N3 1320   5.748   4.892   2.296
   57U       H3 1321   5.816   4.838   2.349
   57U       C2 1322   5.793   4.935   2.170
   57U       O2 1323   5.911   4.914   2.139
   57U      C3' 1324   5.623   4.992   1.801
   57U      H3' 1325   5.542   4.944   1.856
   57U      C2' 1326   5.768   4.975   1.859
   57U     H2'1 1327   5.782   4.875   1.900
   57U      O2' 1328   5.882   5.003   1.777
   57U     HO'2 1329   5.884   4.929   1.716
   57U      O3' 1330   5.620   4.959   1.662
   58A        P 1331   5.560   4.825   1.610
   58A      O1P 1332   5.550   4.831   1.463
   58A      O2P 1333   5.444   4.777   1.687
   58A      O5' 1334   5.682   4.737   1.651
   58A      C5' 1335   5.789   4.712   1.569
   58A     H5'1 1336   5.824   4.804   1.521
   58A     H5'2 1337   5.744   4.650   1.491
   58A      C4' 1338   5.914   4.644   1.635
   58A      H4' 1339   5.997   4.652   1.566
   58A      O4' 1340   5.945   4.710   1.762
   58A      C1' 1341   5.967   4.611   1.867
   58A      H1' 1342   6.061   4.637   1.914
   58A       N9 1343   5.864   4.610   1.976
   58A       C8 1344   5.733   4.652   1.977
   58A       H8 1345   5.682   4.698   1.893
   58A       N7 1346   5.664   4.624   2.086
   58A       C5 1347   5.757   4.566   2.159
   58A       C6 1348   5.754   4.517   2.290
   58A       N6 1349   5.653   4.539   2.369
   58A      H61 1350   5.575   4.589   2.330
   58A      H62 1351   5.656   4.501   2.463
   58A       N1 1352   5.859   4.455   2.344
   58A       C2 1353   5.973   4.454   2.274
   58A       H2 1354   6.055   4.395   2.311
   58A       N3 1355   5.995   4.496   2.152
   58A       C4 1356   5.879   4.556   2.101
   58A      C3' 1357   5.875   4.508   1.689
   58A      H3' 1358   5.774   4.512   1.730
   58A      C2' 1359   5.975   4.480   1.799
   58A     H2'1 1360   5.932   4.400   1.858
   58A      O2' 1361   6.105   4.452   1.754
   58A     HO'2 1362   6.099   4.441   1.658
   58A      O3' 1363   5.884   4.410   1.586
   59C        P 1364   5.786   4.279   1.580
   59C      O1P 1365   5.830   4.187   1.475
   59C      O2P 1366   5.650   4.335   1.574
   59C      O5' 1367   5.813   4.207   1.725
   59C      C5' 1368   5.942   4.140   1.748
   59C     H5'1 1369   6.024   4.202   1.710
   59C     H5'2 1370   5.938   4.048   1.690
   59C      C4' 1371   5.958   4.103   1.893
   59C      H4' 1372   6.063   4.079   1.908
   59C      O4' 1373   5.924   4.207   1.977
   59C      C1' 1374   5.864   4.157   2.095
   59C      H1' 1375   5.928   4.181   2.180
   59C       N1 1376   5.717   4.193   2.123
   59C       C6 1377   5.642   4.261   2.031
   59C       H6 1378   5.683   4.290   1.935
   59C       C5 1379   5.509   4.285   2.062
   59C       H5 1380   5.442   4.330   1.990
   59C       C4 1381   5.464   4.247   2.194
   59C       N4 1382   5.344   4.276   2.239
   59C      H41 1383   5.272   4.306   2.175
   59C      H42 1384   5.327   4.260   2.337
   59C       N3 1385   5.541   4.190   2.287
   59C       C2 1386   5.667   4.170   2.252
   59C       O2 1387   5.740   4.107   2.332
   59C      C3' 1388   5.878   3.982   1.941
   59C      H3' 1389   5.785   3.983   1.885
   59C      C2' 1390   5.873   4.004   2.090
   59C     H2'1 1391   5.783   3.960   2.134
   59C      O2' 1392   5.982   3.952   2.157
   59C     HO'2 1393   5.998   3.861   2.131
   59C      O3' 1394   5.946   3.859   1.904
   60U        P 1395   5.883   3.721   1.872
   60U      O1P 1396   6.001   3.623   1.867
   60U      O2P 1397   5.786   3.739   1.763
   60U      O5' 1398   5.803   3.689   2.005
   60U      C5' 1399   5.875   3.619   2.109
   60U     H5'1 1400   5.957   3.682   2.141
   60U     H5'2 1401   5.905   3.520   2.077
   60U      C4' 1402   5.798   3.608   2.239
   60U      H4' 1403   5.868   3.584   2.319
   60U      O4' 1404   5.747   3.742   2.270
   60U      C1' 1405   5.617   3.733   2.331
   60U      H1' 1406   5.622   3.770   2.434
   60U       N1 1407   5.510   3.808   2.264
   60U       C6 1408   5.524   3.851   2.135
   60U       H6 1409   5.616   3.840   2.079
   60U       C5 1410   5.418   3.907   2.075
   60U       H5 1411   5.417   3.916   1.967
   60U       C4 1412   5.300   3.952   2.142
   60U       O4 1413   5.208   4.003   2.086
   60U       N3 1414   5.300   3.931   2.273
   60U       H3 1415   5.218   3.961   2.325
   60U       C2 1416   5.400   3.856   2.344
   60U       O2 1417   5.385   3.831   2.461
   60U      C3' 1418   5.671   3.521   2.242
   60U      H3' 1419   5.620   3.543   2.149
   60U      C2' 1420   5.579   3.585   2.342
   60U     H2'1 1421   5.476   3.572   2.310
   60U      O2' 1422   5.587   3.545   2.474
   60U     HO'2 1423   5.679   3.550   2.503
   60U      O3' 1424   5.703   3.381   2.259
   61U        P 1425   5.600   3.285   2.196
   61U      O1P 1426   5.471   3.320   2.264
   61U      O2P 1427   5.648   3.144   2.195
   61U      O5' 1428   5.593   3.341   2.048
   61U      C5' 1429   5.538   3.265   1.942
   61U     H5'1 1430   5.466   3.188   1.969
   61U     H5'2 1431   5.623   3.217   1.893
   61U      C4' 1432   5.474   3.349   1.829
   61U      H4' 1433   5.474   3.281   1.744
   61U      O4' 1434   5.339   3.391   1.865
   61U      C1' 1435   5.327   3.534   1.857
   61U      H1' 1436   5.279   3.554   1.760
   61U       N1 1437   5.246   3.587   1.971
   61U       C6 1438   5.288   3.565   2.103
   61U       H6 1439   5.378   3.506   2.114
   61U       C5 1440   5.207   3.590   2.211
   61U       H5 1441   5.236   3.559   2.311
   61U       C4 1442   5.081   3.661   2.191
   61U       O4 1443   5.000   3.689   2.274
   61U       N3 1444   5.051   3.689   2.057
   61U       H3 1445   4.966   3.742   2.043
   61U       C2 1446   5.129   3.661   1.948
   61U       O2 1447   5.093   3.695   1.833
   61U      C3' 1448   5.554   3.471   1.786
   61U      H3' 1449   5.656   3.471   1.825
   61U      C2' 1450   5.477   3.584   1.855
   61U     H2'1 1451   5.512   3.589   1.959
   61U      O2' 1452   5.502   3.715   1.793
   61U     HO'2 1453   5.598   3.720   1.796
   61U      O3' 1454   5.559   3.480   1.647
   61U      H3T 1455   5.601   3.400   1.616
   62G      O5' 1456   5.288   4.161   3.322
   62G      H5T 1457   5.285   4.237   3.380
   62G      C5' 1458   5.358   4.063   3.399
   62G     H5'1 1459   5.282   4.004   3.448
   62G     H5'2 1460   5.428   4.104   3.472
   62G      C4' 1461   5.448   3.984   3.299
   62G      H4' 1462   5.484   3.889   3.338
   62G      O4' 1463   5.383   3.944   3.180
   62G      C1' 1464   5.472   3.964   3.068
   62G      H1' 1465   5.500   3.866   3.029
   62G       N9 1466   5.410   4.045   2.959
   62G       C8 1467   5.294   4.118   2.971
   62G       H8 1468   5.236   4.118   3.062
   62G       N7 1469   5.249   4.164   2.852
   62G       C5 1470   5.358   4.139   2.766
   62G       C6 1471   5.377   4.162   2.622
   62G       O6 1472   5.298   4.211   2.545
   62G       N1 1473   5.504   4.124   2.579
   62G       H1 1474   5.530   4.140   2.482
   62G       C2 1475   5.588   4.045   2.650
   62G       N2 1476   5.697   4.007   2.590
   62G      H21 1477   5.727   4.048   2.502
   62G      H22 1478   5.762   3.951   2.643
   62G       N3 1479   5.570   4.014   2.778
   62G       C4 1480   5.459   4.067   2.831
   62G      C3' 1481   5.573   4.067   3.258
   62G      H3' 1482   5.543   4.172   3.264
   62G      C2' 1483   5.600   4.041   3.110
   62G     H2'1 1484   5.612   4.135   3.057
   62G      O2' 1485   5.717   3.951   3.095
   62G     HO'2 1486   5.794   3.995   3.134
   62G      O3' 1487   5.679   4.040   3.344
   63U        P 1488   5.794   4.141   3.369
   63U      O1P 1489   5.877   4.079   3.479
   63U      O2P 1490   5.746   4.281   3.389
   63U      O5' 1491   5.872   4.142   3.234
   63U      C5' 1492   5.976   4.055   3.216
   63U     H5'1 1493   5.948   3.950   3.225
   63U     H5'2 1494   6.052   4.078   3.291
   63U      C4' 1495   6.047   4.064   3.079
   63U      H4' 1496   6.120   3.983   3.066
   63U      O4' 1497   5.967   4.057   2.964
   63U      C1' 1498   6.030   4.130   2.859
   63U      H1' 1499   6.053   4.064   2.775
   63U       N1 1500   5.939   4.242   2.807
   63U       C6 1501   5.837   4.284   2.888
   63U       H6 1502   5.846   4.273   2.995
   63U       C5 1503   5.733   4.350   2.843
   63U       H5 1504   5.650   4.388   2.901
   63U       C4 1505   5.723   4.371   2.702
   63U       O4 1506   5.642   4.440   2.647
   63U       N3 1507   5.829   4.325   2.624
   63U       H3 1508   5.822   4.323   2.524
   63U       C2 1509   5.944   4.266   2.672
   63U       O2 1510   6.029   4.232   2.593
   63U      C3' 1511   6.127   4.192   3.063
   63U      H3' 1512   6.061   4.278   3.077
   63U      C2' 1513   6.151   4.194   2.915
   63U     H2'1 1514   6.177   4.291   2.874
   63U      O2' 1515   6.256   4.100   2.896
   63U     HO'2 1516   6.310   4.103   2.976
   63U      O3' 1517   6.242   4.191   3.146
   64A        P 1518   6.294   4.326   3.210
   64A      O1P 1519   6.417   4.304   3.288
   64A      O2P 1520   6.182   4.398   3.273
   64A      O5' 1521   6.329   4.405   3.082
   64A      C5' 1522   6.459   4.400   3.026
   64A     H5'1 1523   6.494   4.299   3.004
   64A     H5'2 1524   6.534   4.436   3.096
   64A      C4' 1525   6.461   4.464   2.893
   64A      H4' 1526   6.559   4.433   2.856
   64A      O4' 1527   6.357   4.416   2.804
   64A      C1' 1528   6.316   4.518   2.715
   64A      H1' 1529   6.327   4.488   2.610
   64A       N9 1530   6.178   4.574   2.732
   64A       C8 1531   6.106   4.588   2.852
   64A       H8 1532   6.144   4.553   2.947
   64A       N7 1533   5.983   4.623   2.825
   64A       C5 1534   5.981   4.657   2.692
   64A       C6 1535   5.885   4.713   2.601
   64A       N6 1536   5.766   4.760   2.631
   64A      H61 1537   5.742   4.753   2.729
   64A      H62 1538   5.704   4.790   2.558
   64A       N1 1539   5.919   4.743   2.475
   64A       C2 1540   6.045   4.719   2.434
   64A       H2 1541   6.065   4.755   2.334
   64A       N3 1542   6.142   4.669   2.503
   64A       C4 1543   6.102   4.629   2.630
   64A      C3' 1544   6.458   4.616   2.880
   64A      H3' 1545   6.377   4.642   2.948
   64A      C2' 1546   6.421   4.627   2.734
   64A     H2'1 1547   6.389   4.729   2.713
   64A      O2' 1548   6.549   4.598   2.663
   64A     HO'2 1549   6.622   4.634   2.714
   64A      O3' 1550   6.590   4.662   2.921
   65C        P 1551   6.602   4.809   2.978
   65C      O1P 1552   6.745   4.816   3.009
   65C      O2P 1553   6.509   4.820   3.087
   65C      O5' 1554   6.568   4.915   2.860
   65C      C5' 1555   6.652   4.929   2.743
   65C     H5'1 1556   6.690   4.840   2.692
   65C     H5'2 1557   6.734   4.994   2.773
   65C      C4' 1558   6.566   5.001   2.639
   65C      H4' 1559   6.635   5.019   2.556
   65C      O4' 1560   6.451   4.930   2.591
   65C      C1' 1561   6.346   5.022   2.541
   65C      H1' 1562   6.331   5.020   2.433
   65C       N1 1563   6.219   5.002   2.614
   65C       C6 1564   6.219   4.961   2.746
   65C       H6 1565   6.309   4.929   2.797
   65C       C5 1566   6.103   4.966   2.816
   65C       H5 1567   6.107   4.937   2.920
   65C       C4 1568   5.986   5.022   2.744
   65C       N4 1569   5.878   5.049   2.813
   65C      H41 1570   5.880   5.040   2.914
   65C      H42 1571   5.797   5.094   2.774
   65C       N3 1572   5.984   5.058   2.613
   65C       C2 1573   6.101   5.050   2.550
   65C       O2 1574   6.101   5.076   2.435
   65C      C3' 1575   6.510   5.138   2.683
   65C      H3' 1576   6.455   5.129   2.777
   65C      C2' 1577   6.398   5.163   2.582
   65C     H2'1 1578   6.313   5.223   2.615
   65C      O2' 1579   6.447   5.225   2.454
   65C     HO'2 1580   6.498   5.158   2.408
   65C      O3' 1581   6.608   5.239   2.682
   66G        P 1582   6.584   5.375   2.760
   66G      O1P 1583   6.712   5.453   2.764
   66G      O2P 1584   6.515   5.343   2.886
   66G      O5' 1585   6.482   5.458   2.666
   66G      C5' 1586   6.527   5.536   2.564
   66G     H5'1 1587   6.571   5.476   2.485
   66G     H5'2 1588   6.601   5.605   2.605
   66G      C4' 1589   6.425   5.615   2.488
   66G      H4' 1590   6.461   5.679   2.407
   66G      O4' 1591   6.326   5.527   2.434
   66G      C1' 1592   6.205   5.598   2.420
   66G      H1' 1593   6.159   5.604   2.321
   66G       N9 1594   6.109   5.537   2.516
   66G       C8 1595   6.140   5.435   2.603
   66G       H8 1596   6.242   5.404   2.616
   66G       N7 1597   6.041   5.383   2.665
   66G       C5 1598   5.937   5.450   2.615
   66G       C6 1599   5.802   5.449   2.653
   66G       O6 1600   5.751   5.384   2.748
   66G       N1 1601   5.716   5.524   2.569
   66G       H1 1602   5.616   5.523   2.578
   66G       C2 1603   5.767   5.604   2.470
   66G       N2 1604   5.684   5.688   2.413
   66G      H21 1605   5.586   5.687   2.435
   66G      H22 1606   5.730   5.748   2.345
   66G       N3 1607   5.895   5.626   2.445
   66G       C4 1608   5.974   5.538   2.513
   66G      C3' 1609   6.348   5.716   2.576
   66G      H3' 1610   6.303   5.678   2.668
   66G      C2' 1611   6.228   5.739   2.477
   66G     H2'1 1612   6.135   5.778   2.519
   66G      O2' 1613   6.255   5.819   2.361
   66G     HO'2 1614   6.342   5.859   2.358
   66G      O3' 1615   6.422   5.831   2.598
   67G        P 1616   6.384   5.930   2.713
   67G      O1P 1617   6.483   6.040   2.725
   67G      O2P 1618   6.355   5.843   2.833
   67G      O5' 1619   6.233   5.993   2.675
   67G      C5' 1620   6.213   6.096   2.580
   67G     H5'1 1621   6.240   6.054   2.483
   67G     H5'2 1622   6.272   6.181   2.613
   67G      C4' 1623   6.063   6.131   2.575
   67G      H4' 1624   6.056   6.220   2.511
   67G      O4' 1625   5.981   6.016   2.546
   67G      C1' 1626   5.856   6.026   2.625
   67G      H1' 1627   5.771   6.032   2.558
   67G       N9 1628   5.835   5.901   2.701
   67G       C8 1629   5.934   5.817   2.740
   67G       H8 1630   6.038   5.834   2.717
   67G       N7 1631   5.893   5.732   2.829
   67G       C5 1632   5.751   5.753   2.839
   67G       C6 1633   5.650   5.683   2.907
   67G       O6 1634   5.660   5.578   2.976
   67G       N1 1635   5.523   5.741   2.896
   67G       H1 1636   5.443   5.685   2.922
   67G       C2 1637   5.506   5.865   2.834
   67G       N2 1638   5.394   5.926   2.866
   67G      H21 1639   5.322   5.885   2.924
   67G      H22 1640   5.365   6.014   2.824
   67G       N3 1641   5.594   5.928   2.761
   67G       C4 1642   5.715   5.862   2.765
   67G      C3' 1643   6.016   6.158   2.720
   67G      H3' 1644   6.053   6.076   2.781
   67G      C2' 1645   5.870   6.138   2.725
   67G     H2'1 1646   5.847   6.115   2.829
   67G      O2' 1647   5.799   6.245   2.679
   67G     HO'2 1648   5.860   6.318   2.684
   67G      O3' 1649   6.061   6.281   2.762
   68A        P 1650   6.092   6.315   2.910
   68A      O1P 1651   6.140   6.456   2.905
   68A      O2P 1652   6.181   6.206   2.959
   68A      O5' 1653   5.958   6.311   2.984
   68A      C5' 1654   5.859   6.403   2.966
   68A     H5'1 1655   5.830   6.413   2.861
   68A     H5'2 1656   5.893   6.504   2.989
   68A      C4' 1657   5.737   6.347   3.035
   68A      H4' 1658   5.656   6.417   3.014
   68A      O4' 1659   5.692   6.223   2.979
   68A      C1' 1660   5.619   6.156   3.077
   68A      H1' 1661   5.518   6.145   3.038
   68A       N9 1662   5.675   6.023   3.116
   68A       C8 1663   5.805   5.976   3.116
   68A       H8 1664   5.882   6.041   3.077
   68A       N7 1665   5.827   5.861   3.164
   68A       C5 1666   5.699   5.822   3.214
   68A       C6 1667   5.650   5.706   3.282
   68A       N6 1668   5.720   5.604   3.326
   68A      H61 1669   5.818   5.626   3.337
   68A      H62 1670   5.681   5.526   3.376
   68A       N1 1671   5.520   5.705   3.309
   68A       C2 1672   5.439   5.801   3.279
   68A       H2 1673   5.341   5.794   3.324
   68A       N3 1674   5.472   5.917   3.214
   68A       C4 1675   5.602   5.916   3.179
   68A      C3' 1676   5.747   6.322   3.184
   68A      H3' 1677   5.827   6.254   3.211
   68A      C2' 1678   5.619   6.244   3.201
   68A     H2'1 1679   5.636   6.173   3.282
   68A      O2' 1680   5.503   6.327   3.213
   68A     HO'2 1681   5.502   6.369   3.299
   68A      O3' 1682   5.752   6.450   3.247
   69A        P 1683   5.749   6.449   3.404
   69A      O1P 1684   5.761   6.587   3.451
   69A      O2P 1685   5.850   6.343   3.443
   69A      O5' 1686   5.612   6.394   3.459
   69A      C5' 1687   5.496   6.469   3.496
   69A     H5'1 1688   5.449   6.507   3.406
   69A     H5'2 1689   5.527   6.552   3.560
   69A      C4' 1690   5.394   6.375   3.569
   69A      H4' 1691   5.307   6.440   3.574
   69A      O4' 1692   5.368   6.258   3.499
   69A      C1' 1693   5.341   6.158   3.593
   69A      H1' 1694   5.242   6.119   3.570
   69A       N9 1695   5.441   6.050   3.586
   69A       C8 1696   5.560   6.062   3.515
   69A       H8 1697   5.592   6.156   3.473
   69A       N7 1698   5.640   5.959   3.540
   69A       C5 1699   5.561   5.871   3.617
   69A       C6 1700   5.577   5.744   3.676
   69A       N6 1701   5.679   5.662   3.663
   69A      H61 1702   5.759   5.693   3.610
   69A      H62 1703   5.681   5.573   3.710
   69A       N1 1704   5.485   5.694   3.759
   69A       C2 1705   5.378   5.764   3.778
   69A       H2 1706   5.305   5.713   3.838
   69A       N3 1707   5.345   5.880   3.726
   69A       C4 1708   5.440   5.928   3.648
   69A      C3' 1709   5.435   6.342   3.708
   69A      H3' 1710   5.537   6.303   3.705
   69A      C2' 1711   5.344   6.223   3.732
   69A     H2'1 1712   5.394   6.161   3.807
   69A      O2' 1713   5.212   6.255   3.779
   69A     HO'2 1714   5.170   6.172   3.801
   69A      O3' 1715   5.418   6.459   3.790
   70U        P 1716   5.525   6.499   3.897
   70U      O1P 1717   5.497   6.622   3.963
   70U      O2P 1718   5.658   6.479   3.845
   70U      O5' 1719   5.505   6.383   4.005
   70U      C5' 1720   5.376   6.373   4.071
   70U     H5'1 1721   5.291   6.379   4.002
   70U     H5'2 1722   5.370   6.452   4.146
   70U      C4' 1723   5.357   6.244   4.146
   70U      H4' 1724   5.258   6.237   4.191
   70U      O4' 1725   5.366   6.125   4.062
   70U      C1' 1726   5.439   6.014   4.116
   70U      H1' 1727   5.370   5.929   4.123
   70U       N1 1728   5.559   5.966   4.048
   70U       C6 1729   5.630   6.041   3.957
   70U       H6 1730   5.602   6.145   3.944
   70U       C5 1731   5.739   5.986   3.894
   70U       H5 1732   5.801   6.049   3.832
   70U       C4 1733   5.787   5.853   3.924
   70U       O4 1734   5.890   5.808   3.874
   70U       N3 1735   5.712   5.783   4.011
   70U       H3 1736   5.737   5.685   4.011
   70U       C2 1737   5.592   5.833   4.067
   70U       O2 1738   5.522   5.753   4.127
   70U      C3' 1739   5.464   6.229   4.249
   70U      H3' 1740   5.556   6.265   4.204
   70U      C2' 1741   5.465   6.075   4.258
   70U     H2'1 1742   5.566   6.054   4.294
   70U      O2' 1743   5.361   6.040   4.351
   70U     HO'2 1744   5.358   6.112   4.415
   70U      O3' 1745   5.448   6.292   4.374
   71A        P 1746   5.569   6.324   4.473
   71A      O1P 1747   5.508   6.408   4.584
   71A      O2P 1748   5.666   6.388   4.389
   71A      O5' 1749   5.633   6.191   4.533
   71A      C5' 1750   5.567   6.115   4.634
   71A     H5'1 1751   5.465   6.102   4.598
   71A     H5'2 1752   5.564   6.168   4.729
   71A      C4' 1753   5.629   5.972   4.659
   71A      H4' 1754   5.567   5.919   4.732
   71A      O4' 1755   5.613   5.888   4.536
   71A      C1' 1756   5.714   5.788   4.538
   71A      H1' 1757   5.675   5.686   4.549
   71A       N9 1758   5.802   5.795   4.430
   71A       C8 1759   5.826   5.900   4.343
   71A       H8 1760   5.778   5.996   4.355
   71A       N7 1761   5.910   5.870   4.252
   71A       C5 1762   5.944   5.739   4.282
   71A       C6 1763   6.020   5.636   4.216
   71A       N6 1764   6.103   5.658   4.115
   71A      H61 1765   6.118   5.749   4.075
   71A      H62 1766   6.175   5.590   4.095
   71A       N1 1767   6.040   5.510   4.265
   71A       C2 1768   5.968   5.487   4.376
   71A       H2 1769   5.983   5.392   4.425
   71A       N3 1770   5.892   5.571   4.448
   71A       C4 1771   5.887   5.697   4.395
   71A      C3' 1772   5.771   5.962   4.702
   71A      H3' 1773   5.820   6.040   4.644
   71A      C2' 1774   5.797   5.814   4.664
   71A     H2'1 1775   5.902   5.795   4.644
   71A      O2' 1776   5.748   5.732   4.772
   71A     HO'2 1777   5.743   5.788   4.850
   71A      O3' 1778   5.778   5.976   4.841
   72G        P 1779   5.922   6.008   4.915
   72G      O1P 1780   5.891   6.009   5.058
   72G      O2P 1781   5.968   6.132   4.854
   72G      O5' 1782   6.023   5.887   4.868
   72G      C5' 1783   6.023   5.763   4.939
   72G     H5'1 1784   5.927   5.715   4.963
   72G     H5'2 1785   6.064   5.778   5.039
   72G      C4' 1786   6.115   5.653   4.879
   72G      H4' 1787   6.101   5.563   4.937
   72G      O4' 1788   6.083   5.620   4.741
   72G      C1' 1789   6.195   5.565   4.685
   72G      H1' 1790   6.183   5.467   4.639
   72G       N9 1791   6.237   5.655   4.578
   72G       C8 1792   6.185   5.780   4.535
   72G       H8 1793   6.123   5.839   4.601
   72G       N7 1794   6.242   5.826   4.422
   72G       C5 1795   6.316   5.718   4.378
   72G       C6 1796   6.386   5.692   4.256
   72G       O6 1797   6.408   5.767   4.158
   72G       N1 1798   6.450   5.572   4.246
   72G       H1 1799   6.510   5.560   4.166
   72G       C2 1800   6.450   5.484   4.348
   72G       N2 1801   6.534   5.386   4.337
   72G      H21 1802   6.598   5.378   4.260
   72G      H22 1803   6.545   5.323   4.415
   72G       N3 1804   6.377   5.499   4.462
   72G       C4 1805   6.315   5.619   4.471
   72G      C3' 1806   6.264   5.677   4.873
   72G      H3' 1807   6.288   5.768   4.818
   72G      C2' 1808   6.302   5.556   4.788
   72G     H2'1 1809   6.402   5.566   4.746
   72G      O2' 1810   6.290   5.434   4.863
   72G     HO'2 1811   6.344   5.426   4.942
   72G      O3' 1812   6.335   5.681   4.993
   73A        P 1813   6.475   5.761   5.012
   73A      O1P 1814   6.512   5.745   5.152
   73A      O2P 1815   6.470   5.898   4.956
   73A      O5' 1816   6.574   5.667   4.924
   73A      C5' 1817   6.612   5.535   4.967
   73A     H5'1 1818   6.525   5.469   4.971
   73A     H5'2 1819   6.654   5.533   5.068
   73A      C4' 1820   6.723   5.479   4.872
   73A      H4' 1821   6.744   5.375   4.898
   73A      O4' 1822   6.675   5.454   4.743
   73A      C1' 1823   6.780   5.470   4.650
   73A      H1' 1824   6.790   5.374   4.600
   73A       N9 1825   6.751   5.577   4.552
   73A       C8 1826   6.667   5.681   4.571
   73A       H8 1827   6.610   5.691   4.662
   73A       N7 1828   6.667   5.773   4.481
   73A       C5 1829   6.750   5.713   4.378
   73A       C6 1830   6.788   5.750   4.244
   73A       N6 1831   6.738   5.855   4.182
   73A      H61 1832   6.675   5.915   4.233
   73A      H62 1833   6.746   5.879   4.084
   73A       N1 1834   6.868   5.663   4.174
   73A       C2 1835   6.918   5.557   4.239
   73A       H2 1836   6.993   5.510   4.177
   73A       N3 1837   6.900   5.517   4.358
   73A       C4 1838   6.811   5.599   4.427
   73A      C3' 1839   6.849   5.558   4.854
   73A      H3' 1840   6.812   5.656   4.826
   73A      C2' 1841   6.904   5.496   4.729
   73A     H2'1 1842   6.963   5.574   4.681
   73A      O2' 1843   6.963   5.373   4.749
   73A     HO'2 1844   7.023   5.388   4.823
   73A      O3' 1845   6.949   5.566   4.954
   74U        P 1846   7.052   5.690   4.952
   74U      O1P 1847   7.150   5.672   5.061
   74U      O2P 1848   6.973   5.812   4.967
   74U      O5' 1849   7.116   5.687   4.808
   74U      C5' 1850   7.222   5.596   4.780
   74U     H5'1 1851   7.185   5.496   4.804
   74U     H5'2 1852   7.313   5.619   4.834
   74U      C4' 1853   7.269   5.601   4.635
   74U      H4' 1854   7.325   5.508   4.630
   74U      O4' 1855   7.161   5.610   4.546
   74U      C1' 1856   7.207   5.685   4.429
   74U      H1' 1857   7.210   5.609   4.351
   74U       N1 1858   7.111   5.794   4.402
   74U       C6 1859   7.028   5.850   4.492
   74U       H6 1860   7.027   5.825   4.597
   74U       C5 1861   6.950   5.955   4.466
   74U       H5 1862   6.898   6.008   4.544
   74U       C4 1863   6.949   6.019   4.340
   74U       O4 1864   6.879   6.123   4.318
   74U       N3 1865   7.031   5.960   4.252
   74U       H3 1866   7.019   5.989   4.156
   74U       C2 1867   7.119   5.857   4.278
   74U       O2 1868   7.198   5.824   4.193
   74U      C3' 1869   7.355   5.720   4.608
   74U      H3' 1870   7.307   5.813   4.640
   74U      C2' 1871   7.353   5.734   4.457
   74U     H2'1 1872   7.362   5.837   4.423
   74U      O2' 1873   7.449   5.656   4.397
   74U     HO'2 1874   7.532   5.685   4.435
   74U      O3' 1875   7.486   5.711   4.664
   75A        P 1876   7.578   5.839   4.689
   75A      O1P 1877   7.700   5.792   4.752
   75A      O2P 1878   7.495   5.936   4.760
   75A      O5' 1879   7.604   5.911   4.548
   75A      C5' 1880   7.707   5.872   4.456
   75A     H5'1 1881   7.707   5.768   4.423
   75A     H5'2 1882   7.809   5.887   4.490
   75A      C4' 1883   7.706   5.956   4.327
   75A      H4' 1884   7.791   5.913   4.273
   75A      O4' 1885   7.579   5.934   4.266
   75A      C1' 1886   7.544   6.044   4.182
   75A      H1' 1887   7.550   6.019   4.076
   75A       N9 1888   7.406   6.093   4.219
   75A       C8 1889   7.355   6.103   4.347
   75A       H8 1890   7.411   6.050   4.423
   75A       N7 1891   7.243   6.174   4.356
   75A       C5 1892   7.229   6.224   4.223
   75A       C6 1893   7.147   6.319   4.158
   75A       N6 1894   7.041   6.377   4.205
   75A      H61 1895   7.003   6.342   4.291
   75A      H62 1896   6.986   6.414   4.129
   75A       N1 1897   7.160   6.359   4.034
   75A       C2 1898   7.267   6.311   3.970
   75A       H2 1899   7.256   6.347   3.869
   75A       N3 1900   7.363   6.227   4.014
   75A       C4 1901   7.337   6.184   4.145
   75A      C3' 1902   7.720   6.110   4.332
   75A      H3' 1903   7.670   6.139   4.425
   75A      C2' 1904   7.648   6.157   4.207
   75A     H2'1 1905   7.606   6.257   4.222
   75A      O2' 1906   7.742   6.161   4.095
   75A     HO'2 1907   7.764   6.252   4.075
   75A      O3' 1908   7.859   6.145   4.344
   76A        P 1909   7.915   6.292   4.385
   76A      O1P 1910   8.062   6.267   4.413
   76A      O2P 1911   7.835   6.338   4.499
   76A      O5' 1912   7.897   6.390   4.266
   76A      C5' 1913   7.978   6.387   4.149
   76A     H5'1 1914   7.995   6.282   4.123
   76A     H5'2 1915   8.075   6.434   4.168
   76A      C4' 1916   7.896   6.464   4.040
   76A      H4' 1917   7.950   6.448   3.947
   76A      O4' 1918   7.764   6.416   4.044
   76A      C1' 1919   7.674   6.516   3.998
   76A      H1' 1920   7.624   6.486   3.906
   76A       N9 1921   7.568   6.534   4.105
   76A       C8 1922   7.572   6.498   4.242
   76A       H8 1923   7.651   6.440   4.288
   76A       N7 1924   7.461   6.533   4.302
   76A       C5 1925   7.383   6.595   4.203
   76A       C6 1926   7.257   6.653   4.195
   76A       N6 1927   7.176   6.672   4.298
   76A      H61 1928   7.198   6.634   4.388
   76A      H62 1929   7.079   6.690   4.276
   76A       N1 1930   7.209   6.709   4.086
   76A       C2 1931   7.285   6.700   3.976
   76A       H2 1932   7.258   6.751   3.884
   76A       N3 1933   7.406   6.644   3.963
   76A       C4 1934   7.449   6.596   4.082
   76A      C3' 1935   7.873   6.609   4.074
   76A      H3' 1936   7.840   6.614   4.178
   76A      C2' 1937   7.756   6.649   3.985
   76A     H2'1 1938   7.704   6.735   4.026
   76A      O2' 1939   7.789   6.660   3.848
   76A     HO'2 1940   7.870   6.712   3.847
   76A      O3' 1941   7.987   6.692   4.053
   77U        P 1942   8.001   6.835   4.117
   77U      O1P 1943   8.122   6.895   4.061
   77U      O2P 1944   7.996   6.815   4.261
   77U      O5' 1945   7.878   6.923   4.069
   77U      C5' 1946   7.871   6.976   3.941
   77U     H5'1 1947   7.880   6.895   3.868
   77U     H5'2 1948   7.950   7.047   3.916
   77U      C4' 1949   7.735   7.044   3.928
   77U      H4' 1950   7.731   7.075   3.823
   77U      O4' 1951   7.626   6.960   3.953
   77U      C1' 1952   7.511   7.040   3.993
   77U      H1' 1953   7.433   7.039   3.916
   77U       N1 1954   7.453   6.991   4.116
   77U       C6 1955   7.539   6.948   4.222
   77U       H6 1956   7.646   6.938   4.212
   77U       C5 1957   7.484   6.930   4.352
   77U       H5 1958   7.547   6.893   4.431
   77U       C4 1959   7.341   6.931   4.369
   77U       O4 1960   7.280   6.907   4.473
   77U       N3 1961   7.267   6.967   4.260
   77U       H3 1962   7.167   6.966   4.267
   77U       C2 1963   7.319   7.004   4.138
   77U       O2 1964   7.246   7.044   4.051
   77U      C3' 1965   7.716   7.171   4.010
   77U      H3' 1966   7.755   7.143   4.108
   77U      C2' 1967   7.561   7.190   4.002
   77U     H2'1 1968   7.540   7.231   4.101
   77U      O2' 1969   7.509   7.277   3.892
   77U     HO'2 1970   7.486   7.364   3.924
   77U      O3' 1971   7.791   7.279   3.959
   78U        P 1972   7.848   7.394   4.055
   78U      O1P 1973   7.922   7.481   3.958
   78U      O2P 1974   7.900   7.335   4.182
   78U      O5' 1975   7.720   7.462   4.097
   78U      C5' 1976   7.663   7.567   4.020
   78U     H5'1 1977   7.658   7.543   3.913
   78U     H5'2 1978   7.724   7.656   4.034
   78U      C4' 1979   7.519   7.588   4.075
   78U      H4' 1980   7.460   7.637   3.997
   78U      O4' 1981   7.448   7.471   4.117
   78U      C1' 1982   7.340   7.510   4.197
   78U      H1' 1983   7.261   7.504   4.123
   78U       N1 1984   7.334   7.413   4.312
   78U       C6 1985   7.439   7.332   4.354
   78U       H6 1986   7.530   7.332   4.297
   78U       C5 1987   7.422   7.248   4.461
   78U       H5 1988   7.492   7.172   4.492
   78U       C4 1989   7.296   7.240   4.540
   78U       O4 1990   7.285   7.172   4.643
   78U       N3 1991   7.200   7.329   4.495
   78U       H3 1992   7.119   7.344   4.553
   78U       C2 1993   7.219   7.419   4.393
   78U       O2 1994   7.123   7.489   4.381
   78U      C3' 1995   7.506   7.672   4.197
   78U      H3' 1996   7.564   7.624   4.276
   78U      C2' 1997   7.354   7.659   4.228
   78U     H2'1 1998   7.331   7.687   4.330
   78U      O2' 1999   7.290   7.750   4.138
   78U     HO'2 2000   7.358   7.817   4.129
   78U      O3' 2001   7.543   7.805   4.162
   79A        P 2002   7.588   7.904   4.274
   79A      O1P 2003   7.639   8.028   4.212
   79A      O2P 2004   7.687   7.826   4.356
   79A      O5' 2005   7.452   7.927   4.362
   79A      C5' 2006   7.348   8.013   4.304
   79A     H5'1 2007   7.323   7.986   4.201
   79A     H5'2 2008   7.392   8.112   4.307
   79A      C4' 2009   7.222   7.992   4.387
   79A      H4' 2010   7.147   8.049   4.333
   79A      O4' 2011   7.194   7.858   4.404
   79A      C1' 2012   7.113   7.838   4.521
   79A      H1' 2013   7.007   7.820   4.501
   79A       N9 2014   7.164   7.736   4.610
   79A       C8 2015   7.290   7.691   4.629
   79A       H8 2016   7.371   7.738   4.576
   79A       N7 2017   7.302   7.590   4.715
   79A       C5 2018   7.168   7.580   4.767
   79A       C6 2019   7.103   7.499   4.869
   79A       N6 2020   7.171   7.402   4.927
   79A      H61 2021   7.267   7.390   4.901
   79A      H62 2022   7.116   7.341   4.986
   79A       N1 2023   6.975   7.504   4.885
   79A       C2 2024   6.908   7.597   4.815
   79A       H2 2025   6.803   7.608   4.836
   79A       N3 2026   6.952   7.692   4.727
   79A       C4 2027   7.089   7.672   4.700
   79A      C3' 2028   7.235   8.039   4.529
   79A      H3' 2029   7.331   8.000   4.563
   79A      C2' 2030   7.123   7.969   4.598
   79A     H2'1 2031   7.141   7.949   4.704
   79A      O2' 2032   7.005   8.055   4.579
   79A     HO'2 2033   7.021   8.119   4.648
   79A      O3' 2034   7.239   8.177   4.531
   80A        P 2035   7.292   8.257   4.660
   80A      O1P 2036   7.316   8.394   4.606
   80A      O2P 2037   7.399   8.174   4.718
   80A      O5' 2038   7.171   8.254   4.763
   80A      C5' 2039   7.060   8.339   4.751
   80A     H5'1 2040   7.015   8.341   4.652
   80A     H5'2 2041   7.094   8.442   4.757
   80A      C4' 2042   6.960   8.289   4.858
   80A      H4' 2043   6.866   8.343   4.846
   80A      O4' 2044   6.926   8.152   4.850
   80A      C1' 2045   6.894   8.094   4.977
   80A      H1' 2046   6.801   8.039   4.983
   80A       N9 2047   6.994   7.997   5.023
   80A       C8 2048   7.129   8.003   5.006
   80A       H8 2049   7.180   8.085   4.958
   80A       N7 2050   7.181   7.883   5.044
   80A       C5 2051   7.084   7.813   5.105
   80A       C6 2052   7.079   7.691   5.165
   80A       N6 2053   7.178   7.609   5.175
   80A      H61 2054   7.259   7.629   5.118
   80A      H62 2055   7.166   7.528   5.235
   80A       N1 2056   6.981   7.648   5.235
   80A       C2 2057   6.868   7.727   5.232
   80A       H2 2058   6.786   7.684   5.287
   80A       N3 2059   6.855   7.843   5.166
   80A       C4 2060   6.969   7.887   5.103
   80A      C3' 2061   6.996   8.305   5.004
   80A      H3' 2062   7.102   8.281   5.010
   80A      C2' 2063   6.896   8.214   5.070
   80A     H2'1 2064   6.927   8.196   5.173
   80A      O2' 2065   6.770   8.279   5.089
   80A     HO'2 2066   6.790   8.358   5.141
   80A      O3' 2067   6.973   8.432   5.067
   81U        P 2068   7.071   8.481   5.181
   81U      O1P 2069   7.006   8.605   5.236
   81U      O2P 2070   7.210   8.482   5.130
   81U      O5' 2071   7.067   8.370   5.303
   81U      C5' 2072   6.969   8.369   5.405
   81U     H5'1 2073   6.867   8.383   5.372
   81U     H5'2 2074   7.008   8.447   5.471
   81U      C4' 2075   6.961   8.224   5.469
   81U      H4' 2076   6.865   8.207   5.517
   81U      O4' 2077   6.996   8.111   5.386
   81U      C1' 2078   7.065   8.012   5.461
   81U      H1' 2079   7.008   7.919   5.463
   81U       N1 2080   7.192   7.986   5.389
   81U       C6 2081   7.263   8.078   5.310
   81U       H6 2082   7.226   8.179   5.309
   81U       C5 2083   7.375   8.040   5.243
   81U       H5 2084   7.433   8.117   5.193
   81U       C4 2085   7.432   7.909   5.255
   81U       O4 2086   7.525   7.871   5.188
   81U       N3 2087   7.364   7.831   5.349
   81U       H3 2088   7.400   7.737   5.357
   81U       C2 2089   7.245   7.860   5.410
   81U       O2 2090   7.204   7.780   5.496
   81U      C3' 2091   7.069   8.217   5.571
   81U      H3' 2092   7.167   8.243   5.529
   81U      C2' 2093   7.076   8.066   5.603
   81U     H2'1 2094   7.174   8.052   5.649
   81U      O2' 2095   6.965   8.029   5.684
   81U     HO'2 2096   6.998   7.974   5.756
   81U      O3' 2097   7.034   8.291   5.687
   82U        P 2098   7.155   8.357   5.764
   82U      O1P 2099   7.263   8.258   5.775
   82U      O2P 2100   7.094   8.403   5.890
   82U      O5' 2101   7.201   8.475   5.664
   82U      C5' 2102   7.266   8.594   5.706
   82U     H5'1 2103   7.327   8.573   5.793
   82U     H5'2 2104   7.189   8.662   5.742
   82U      C4' 2105   7.337   8.652   5.583
   82U      H4' 2106   7.341   8.759   5.601
   82U      O4' 2107   7.474   8.612   5.577
   82U      C1' 2108   7.514   8.594   5.437
   82U      H1' 2109   7.603   8.651   5.408
   82U       N1 2110   7.548   8.452   5.410
   82U       C6 2111   7.508   8.348   5.489
   82U       H6 2112   7.449   8.366   5.579
   82U       C5 2113   7.559   8.219   5.467
   82U       H5 2114   7.541   8.135   5.531
   82U       C4 2115   7.665   8.194   5.374
   82U       O4 2116   7.721   8.087   5.356
   82U       N3 2117   7.695   8.300   5.300
   82U       H3 2118   7.744   8.278   5.214
   82U       C2 2119   7.624   8.421   5.296
   82U       O2 2120   7.633   8.497   5.200
   82U      C3' 2121   7.273   8.630   5.447
   82U      H3' 2122   7.233   8.529   5.436
   82U      C2' 2123   7.399   8.647   5.353
   82U     H2'1 2124   7.385   8.603   5.254
   82U      O2' 2125   7.419   8.789   5.332
   82U     HO'2 2126   7.354   8.827   5.272
   82U      O3' 2127   7.172   8.723   5.414
   82U      H3T 2128   7.132   8.682   5.337
   8.66738   8.66738   6.12843   0.00000   0.00000   0.00000   0.00000   4.33297   4.33297
