# Supplementary material for: Constant-pH Molecular Dynamics of Cationic Peptide Dendrimers Binding to siRNA
Source: J Chem Inf Model. 2026 Feb 5;66(8):4734–43. doi: 10.1021/acs.jcim.5c02636 (PMC13126635; doi:10.1021/acs.jcim.5c02636)
Supplement: Supplementary file 2 [file ci5c02636_si_002.zip › zip/DMH18_05_out_10.gro]

Protein t= 150000.00000 step= 10000
 2128
    1LY0      N    1   6.287   8.690   2.906
    1LY0     H1    2   6.268   8.787   2.929
    1LY0     H2    3   6.334   8.692   2.816
    1LY0     H3    4   6.349   8.657   2.978
    1LY0     CA    5   6.160   8.615   2.888
    1LY0     HA    6   6.189   8.510   2.890
    1LY0     CB    7   6.100   8.641   2.750
    1LY0    HB1    8   6.013   8.577   2.736
    1LY0    HB2    9   6.164   8.609   2.667
    1LY0     CG   10   6.053   8.782   2.716
    1LY0    HG1   11   6.119   8.859   2.757
    1LY0    HG2   12   5.953   8.803   2.754
    1LY0     CD   13   6.050   8.796   2.560
    1LY0    HD1   14   5.971   8.729   2.526
    1LY0    HD2   15   6.145   8.769   2.514
    1LY0     CE   16   6.017   8.942   2.509
    1LY0    HE1   17   6.063   9.012   2.577
    1LY0    HE2   18   5.910   8.962   2.514
    1LY0     NZ   19   6.066   8.979   2.371
    1LY0    HZ1   20   6.005   8.934   2.304
    1LY0    HZ2   21   6.062   9.080   2.367
    1LY0    HZ3   22   6.156   8.937   2.355
    1LY0      C   23   6.061   8.629   3.004
    1LY0      O   24   6.046   8.736   3.055
    2LER      N   25   5.983   8.521   3.026
    2LER      H   26   6.011   8.431   2.989
    2LER     CA   27   5.862   8.523   3.108
    2LER     HA   28   5.831   8.420   3.124
    2LER     CB   29   5.747   8.594   3.030
    2LER    HB1   30   5.726   8.539   2.938
    2LER    HB2   31   5.795   8.684   2.992
    2LER     CG   32   5.613   8.616   3.113
    2LER     HG   33   5.640   8.668   3.204
    2LER    CD1   34   5.508   8.691   3.038
    2LER   HD11   35   5.465   8.622   2.966
    2LER   HD12   36   5.431   8.721   3.109
    2LER   HD13   37   5.558   8.779   2.996
    2LER    CD2   38   5.551   8.482   3.171
    2LER   HD21   39   5.470   8.502   3.241
    2LER   HD22   40   5.515   8.412   3.096
    2LER   HD23   41   5.624   8.431   3.234
    2LER      C   42   5.890   8.583   3.252
    2LER      O   43   5.878   8.703   3.283
    3LYR      N   44   5.935   8.494   3.343
    3LYR      H   45   5.917   8.397   3.322
    3LYR     CA   46   6.012   8.515   3.464
    3LYR     HA   47   6.103   8.564   3.427
    3LYR     CB   48   6.056   8.382   3.523
    3LYR    HB1   49   6.073   8.334   3.427
    3LYR    HB2   50   5.974   8.326   3.568
    3LYR     CG   51   6.187   8.375   3.606
    3LYR    HG1   52   6.180   8.464   3.670
    3LYR    HG2   53   6.272   8.373   3.539
    3LYR     CD   54   6.190   8.260   3.712
    3LYR    HD1   55   6.107   8.266   3.783
    3LYR    HD2   56   6.290   8.280   3.751
    3LYR     CE   57   6.184   8.129   3.638
    3LYR    HE1   58   6.258   8.118   3.559
    3LYR    HE2   59   6.083   8.112   3.602
    3LYR     NZ   60   6.220   8.013   3.722
    3LYR    HZ1   61   6.317   7.998   3.746
    3LYR      C   62   5.939   8.602   3.573
    3LYR      O   63   5.998   8.641   3.672
    4LY0      N   64   5.809   8.638   3.552
    4LY0      H   65   5.766   8.606   3.467
    4LY0     CA   66   5.719   8.730   3.627
    4LY0     HA   67   5.727   8.698   3.730
    4LY0     CB   68   5.579   8.711   3.570
    4LY0    HB1   69   5.577   8.723   3.462
    4LY0    HB2   70   5.515   8.791   3.607
    4LY0     CG   71   5.506   8.586   3.603
    4LY0    HG1   72   5.484   8.584   3.710
    4LY0    HG2   73   5.564   8.501   3.567
    4LY0     CD   74   5.368   8.572   3.530
    4LY0    HD1   75   5.388   8.610   3.430
    4LY0    HD2   76   5.298   8.637   3.583
    4LY0     CE   77   5.313   8.435   3.527
    4LY0    HE1   78   5.286   8.395   3.625
    4LY0    HE2   79   5.386   8.378   3.470
    4LY0     NZ   80   5.189   8.420   3.444
    4LY0    HZ1   81   5.209   8.444   3.348
    4LY0    HZ2   82   5.161   8.323   3.447
    4LY0    HZ3   83   5.115   8.475   3.484
    4LY0      C   84   5.768   8.878   3.623
    4LY0      O   85   5.711   8.962   3.693
    5LER      N   86   5.871   8.904   3.547
    5LER      H   87   5.919   8.829   3.499
    5LER     CA   88   5.955   9.027   3.540
    5LER     HA   89   5.940   9.082   3.633
    5LER     CB   90   5.910   9.131   3.433
    5LER    HB1   91   5.936   9.093   3.334
    5LER    HB2   92   5.966   9.224   3.437
    5LER     CG   93   5.761   9.172   3.429
    5LER     HG   94   5.691   9.088   3.437
    5LER    CD1   95   5.728   9.265   3.551
    5LER   HD11   96   5.622   9.290   3.555
    5LER   HD12   97   5.753   9.212   3.643
    5LER   HD13   98   5.793   9.353   3.554
    5LER    CD2   99   5.733   9.250   3.308
    5LER   HD21  100   5.656   9.326   3.325
    5LER   HD22  101   5.811   9.305   3.255
    5LER   HD23  102   5.694   9.179   3.235
    5LER      C  103   6.105   8.983   3.524
    5LER      O  104   6.139   8.879   3.464
    6LYR      N  105   6.194   9.050   3.594
    6LYR      H  106   6.170   9.142   3.629
    6LYR     CA  107   6.328   9.007   3.629
    6LYR     HA  108   6.353   8.927   3.558
    6LYR     CB  109   6.340   8.945   3.769
    6LYR    HB1  110   6.313   9.020   3.844
    6LYR    HB2  111   6.448   8.938   3.785
    6LYR     CG  112   6.267   8.814   3.792
    6LYR    HG1  113   6.299   8.734   3.725
    6LYR    HG2  114   6.159   8.822   3.780
    6LYR     CD  115   6.300   8.762   3.938
    6LYR    HD1  116   6.246   8.823   4.010
    6LYR    HD2  117   6.408   8.765   3.951
    6LYR     CE  118   6.252   8.618   3.943
    6LYR    HE1  119   6.293   8.588   4.040
    6LYR    HE2  120   6.295   8.555   3.865
    6LYR     NZ  121   6.109   8.606   3.941
    6LYR    HZ1  122   6.057   8.607   3.854
    6LYR      C  123   6.433   9.120   3.592
    6LYR      O  124   6.416   9.242   3.613
    7LER      N  125   6.531   9.073   3.524
    7LER      H  126   6.541   8.972   3.527
    7LER     CA  127   6.638   9.147   3.460
    7LER     HA  128   6.597   9.232   3.406
    7LER     CB  129   6.718   9.049   3.370
    7LER    HB1  130   6.770   8.983   3.439
    7LER    HB2  131   6.804   9.101   3.328
    7LER     CG  132   6.634   8.964   3.270
    7LER     HG  133   6.563   8.905   3.327
    7LER    CD1  134   6.549   9.058   3.187
    7LER   HD11  135   6.611   9.098   3.107
    7LER   HD12  136   6.474   8.994   3.141
    7LER   HD13  137   6.515   9.148   3.238
    7LER    CD2  138   6.733   8.878   3.197
    7LER   HD21  139   6.823   8.933   3.170
    7LER   HD22  140   6.757   8.791   3.259
    7LER   HD23  141   6.682   8.839   3.109
    7LER      C  142   6.744   9.206   3.551
    7LER      O  143   6.774   9.153   3.657
    8LER      N  144   6.807   9.316   3.510
    8LER      H  145   6.771   9.358   3.426
    8LER     CA  146   6.912   9.389   3.584
    8LER     HA  147   6.883   9.397   3.689
    8LER     CB  148   6.920   9.526   3.517
    8LER    HB1  149   6.959   9.521   3.416
    8LER    HB2  150   7.001   9.583   3.564
    8LER     CG  151   6.801   9.624   3.524
    8LER     HG  152   6.721   9.578   3.467
    8LER    CD1  153   6.763   9.656   3.667
    8LER   HD11  154   6.699   9.745   3.665
    8LER   HD12  155   6.712   9.567   3.704
    8LER   HD13  156   6.853   9.682   3.722
    8LER    CD2  157   6.847   9.751   3.450
    8LER   HD21  158   6.936   9.791   3.497
    8LER   HD22  159   6.869   9.723   3.347
    8LER   HD23  160   6.770   9.827   3.436
    8LER      C  161   7.054   9.322   3.569
    8LER      O  162   7.092   9.265   3.465
    9LYR      N  163   7.137   9.340   3.670
    9LYR      H  164   7.103   9.389   3.751
    9LYR     CA  165   7.279   9.292   3.669
    9LYR     HA  166   7.287   9.186   3.647
    9LYR     CB  167   7.338   9.306   3.807
    9LYR    HB1  168   7.330   9.406   3.849
    9LYR    HB2  169   7.446   9.294   3.812
    9LYR     CG  170   7.275   9.203   3.909
    9LYR    HG1  171   7.297   9.103   3.872
    9LYR    HG2  172   7.170   9.226   3.924
    9LYR     CD  173   7.348   9.193   4.044
    9LYR    HD1  174   7.445   9.144   4.044
    9LYR    HD2  175   7.293   9.124   4.109
    9LYR     CE  176   7.358   9.328   4.107
    9LYR    HE1  177   7.416   9.395   4.045
    9LYR    HE2  178   7.410   9.315   4.202
    9LYR     NZ  179   7.226   9.387   4.125
    9LYR    HZ1  180   7.154   9.334   4.171
    9LYR      C  181   7.359   9.369   3.563
    9LYR      O  182   7.459   9.313   3.523
   10LER      N  183   7.315   9.496   3.531
   10LER      H  184   7.246   9.543   3.587
   10LER     CA  185   7.370   9.580   3.425
   10LER     HA  186   7.467   9.613   3.461
   10LER     CB  187   7.274   9.699   3.408
   10LER    HB1  188   7.281   9.737   3.510
   10LER    HB2  189   7.174   9.656   3.398
   10LER     CG  190   7.315   9.812   3.315
   10LER     HG  191   7.421   9.811   3.290
   10LER    CD1  192   7.231   9.798   3.190
   10LER   HD11  193   7.241   9.878   3.117
   10LER   HD12  194   7.262   9.708   3.137
   10LER   HD13  195   7.124   9.790   3.212
   10LER    CD2  196   7.294   9.955   3.365
   10LER   HD21  197   7.339   9.973   3.463
   10LER   HD22  198   7.328  10.032   3.296
   10LER   HD23  199   7.188   9.976   3.384
   10LER      C  200   7.377   9.503   3.292
   10LER      O  201   7.475   9.507   3.226
   11LER      N  202   7.276   9.411   3.264
   11LER      H  203   7.203   9.396   3.333
   11LER     CA  204   7.272   9.333   3.139
   11LER     HA  205   7.299   9.401   3.058
   11LER     CB  206   7.138   9.271   3.115
   11LER    HB1  207   7.111   9.202   3.195
   11LER    HB2  208   7.141   9.217   3.020
   11LER     CG  209   7.025   9.379   3.105
   11LER     HG  210   7.007   9.451   3.185
   11LER    CD1  211   7.031   9.459   2.976
   11LER   HD11  212   7.105   9.538   2.986
   11LER   HD12  213   7.063   9.394   2.894
   11LER   HD13  214   6.932   9.501   2.959
   11LER    CD2  215   6.895   9.298   3.110
   11LER   HD21  216   6.814   9.369   3.097
   11LER   HD22  217   6.879   9.227   3.029
   11LER   HD23  218   6.878   9.263   3.212
   11LER      C  219   7.375   9.222   3.135
   11LER      O  220   7.407   9.163   3.031
   12LER      N  221   7.444   9.198   3.247
   12LER      H  222   7.416   9.248   3.330
   12LER     CA  223   7.556   9.109   3.262
   12LER     HA  224   7.548   9.013   3.211
   12LER     CB  225   7.574   9.059   3.415
   12LER    HB1  226   7.621   9.138   3.473
   12LER    HB2  227   7.655   8.987   3.411
   12LER     CG  228   7.448   9.003   3.474
   12LER     HG  229   7.366   9.075   3.483
   12LER    CD1  230   7.391   8.883   3.402
   12LER   HD11  231   7.302   8.858   3.460
   12LER   HD12  232   7.362   8.902   3.299
   12LER   HD13  233   7.458   8.796   3.399
   12LER    CD2  234   7.485   8.952   3.618
   12LER   HD21  235   7.519   9.039   3.674
   12LER   HD22  236   7.410   8.898   3.677
   12LER   HD23  237   7.573   8.889   3.607
   12LER      C  238   7.681   9.182   3.217
   12LER      O  239   7.765   9.120   3.153
   13LER      N  240   7.695   9.311   3.241
   13LER      H  241   7.624   9.362   3.291
   13LER     CA  242   7.797   9.400   3.184
   13LER     HA  243   7.893   9.350   3.201
   13LER     CB  244   7.807   9.525   3.260
   13LER    HB1  245   7.844   9.504   3.360
   13LER    HB2  246   7.706   9.565   3.255
   13LER     CG  247   7.897   9.633   3.194
   13LER     HG  248   7.864   9.676   3.099
   13LER    CD1  249   7.901   9.757   3.288
   13LER   HD11  250   7.891   9.709   3.386
   13LER   HD12  251   7.998   9.806   3.300
   13LER   HD13  252   7.815   9.823   3.273
   13LER    CD2  253   8.037   9.587   3.174
   13LER   HD21  254   8.043   9.508   3.098
   13LER   HD22  255   8.108   9.667   3.152
   13LER   HD23  256   8.070   9.539   3.266
   13LER      C  257   7.773   9.418   3.034
   13LER      O  258   7.863   9.390   2.957
   14NH2      N  259   7.653   9.461   2.988
   14NH2     H1  260   7.581   9.499   3.046
   14NH2     H2  261   7.636   9.440   2.890
   15LY0      N  262   6.417   7.446   3.709
   15LY0     H1  263   6.439   7.458   3.611
   15LY0     H2  264   6.432   7.349   3.729
   15LY0     H3  265   6.487   7.485   3.770
   15LY0     CA  266   6.278   7.482   3.743
   15LY0     HA  267   6.253   7.440   3.841
   15LY0     CB  268   6.169   7.422   3.652
   15LY0    HB1  269   6.075   7.455   3.698
   15LY0    HB2  270   6.179   7.314   3.663
   15LY0     CG  271   6.165   7.471   3.506
   15LY0    HG1  272   6.243   7.417   3.452
   15LY0    HG2  273   6.183   7.578   3.503
   15LY0     CD  274   6.035   7.436   3.434
   15LY0    HD1  275   5.946   7.481   3.477
   15LY0    HD2  276   6.020   7.330   3.453
   15LY0     CE  277   6.031   7.471   3.282
   15LY0    HE1  278   6.083   7.400   3.218
   15LY0    HE2  279   6.054   7.575   3.259
   15LY0     NZ  280   5.900   7.446   3.224
   15LY0    HZ1  281   5.858   7.533   3.198
   15LY0    HZ2  282   5.896   7.381   3.147
   15LY0    HZ3  283   5.840   7.403   3.294
   15LY0      C  284   6.264   7.634   3.761
   15LY0      O  285   6.342   7.703   3.696
   16LER      N  286   6.179   7.687   3.848
   16LER      H  287   6.124   7.626   3.907
   16LER     CA  288   6.169   7.831   3.872
   16LER     HA  289   6.262   7.870   3.915
   16LER     CB  290   6.065   7.851   3.984
   16LER    HB1  291   6.085   7.794   4.075
   16LER    HB2  292   5.965   7.816   3.959
   16LER     CG  293   6.045   7.999   4.030
   16LER     HG  294   6.010   8.066   3.953
   16LER    CD1  295   5.925   8.002   4.119
   16LER   HD11  296   5.840   7.936   4.102
   16LER   HD12  297   5.940   7.963   4.220
   16LER   HD13  298   5.882   8.101   4.134
   16LER    CD2  299   6.171   8.058   4.102
   16LER   HD21  300   6.146   8.162   4.123
   16LER   HD22  301   6.190   8.003   4.194
   16LER   HD23  302   6.255   8.065   4.034
   16LER      C  303   6.135   7.920   3.753
   16LER      O  304   6.028   7.905   3.693
   17LY0      N  305   6.086   8.725   4.975
   17LY0     H1  306   6.115   8.819   4.995
   17LY0     H2  307   6.107   8.716   4.877
   17LY0     H3  308   6.138   8.662   5.033
   17LY0     CA  309   5.949   8.709   5.007
   17LY0     HA  310   5.896   8.791   4.960
   17LY0     CB  311   5.914   8.708   5.156
   17LY0    HB1  312   5.807   8.725   5.170
   17LY0    HB2  313   5.948   8.801   5.201
   17LY0     CG  314   5.951   8.582   5.229
   17LY0    HG1  315   6.049   8.549   5.194
   17LY0    HG2  316   5.880   8.506   5.195
   17LY0     CD  317   5.953   8.600   5.381
   17LY0    HD1  318   5.855   8.641   5.406
   17LY0    HD2  319   6.039   8.663   5.400
   17LY0     CE  320   5.984   8.472   5.455
   17LY0    HE1  321   6.078   8.426   5.423
   17LY0    HE2  322   5.906   8.400   5.432
   17LY0     NZ  323   5.982   8.496   5.600
   17LY0    HZ1  324   6.039   8.575   5.627
   17LY0    HZ2  325   5.891   8.530   5.629
   17LY0    HZ3  326   5.999   8.409   5.649
   17LY0      C  327   5.894   8.579   4.945
   17LY0      O  328   5.970   8.483   4.920
   18LER      N  329   5.762   8.572   4.920
   18LER      H  330   5.713   8.657   4.942
   18LER     CA  331   5.677   8.464   4.871
   18LER     HA  332   5.577   8.508   4.876
   18LER     CB  333   5.678   8.344   4.968
   18LER    HB1  334   5.777   8.300   4.984
   18LER    HB2  335   5.623   8.261   4.925
   18LER     CG  336   5.603   8.380   5.101
   18LER     HG  337   5.628   8.483   5.125
   18LER    CD1  338   5.452   8.383   5.093
   18LER   HD11  339   5.417   8.438   5.005
   18LER   HD12  340   5.429   8.277   5.089
   18LER   HD13  341   5.390   8.416   5.175
   18LER    CD2  342   5.656   8.304   5.221
   18LER   HD21  343   5.764   8.313   5.236
   18LER   HD22  344   5.618   8.344   5.315
   18LER   HD23  345   5.614   8.205   5.204
   18LER      C  346   5.708   8.425   4.726
   18LER      O  347   5.616   8.408   4.644
   19LYR      N  348   5.833   8.403   4.690
   19LYR      H  349   5.901   8.405   4.764
   19LYR     CA  350   5.876   8.382   4.555
   19LYR     HA  351   5.817   8.300   4.515
   19LYR     CB  352   6.023   8.328   4.561
   19LYR    HB1  353   6.001   8.233   4.609
   19LYR    HB2  354   6.082   8.386   4.632
   19LYR     CG  355   6.101   8.304   4.431
   19LYR    HG1  356   6.144   8.399   4.402
   19LYR    HG2  357   6.036   8.255   4.359
   19LYR     CD  358   6.218   8.206   4.446
   19LYR    HD1  359   6.267   8.193   4.350
   19LYR    HD2  360   6.186   8.119   4.503
   19LYR     CE  361   6.334   8.269   4.532
   19LYR    HE1  362   6.323   8.266   4.641
   19LYR    HE2  363   6.331   8.376   4.511
   19LYR     NZ  364   6.461   8.207   4.494
   19LYR    HZ1  365   6.507   8.238   4.410
   19LYR      C  366   5.872   8.506   4.470
   19LYR      O  367   5.960   8.592   4.481
   20LY0      N  368   5.753   8.523   4.409
   20LY0      H  369   5.682   8.452   4.423
   20LY0     CA  370   5.713   8.635   4.327
   20LY0     HA  371   5.728   8.724   4.388
   20LY0     CB  372   5.563   8.623   4.294
   20LY0    HB1  373   5.552   8.542   4.223
   20LY0    HB2  374   5.524   8.714   4.247
   20LY0     CG  375   5.466   8.590   4.408
   20LY0    HG1  376   5.494   8.643   4.499
   20LY0    HG2  377   5.459   8.482   4.422
   20LY0     CD  378   5.316   8.629   4.378
   20LY0    HD1  379   5.258   8.553   4.430
   20LY0    HD2  380   5.290   8.624   4.273
   20LY0     CE  381   5.265   8.757   4.450
   20LY0    HE1  382   5.345   8.818   4.492
   20LY0    HE2  383   5.217   8.725   4.542
   20LY0     NZ  384   5.181   8.840   4.370
   20LY0    HZ1  385   5.089   8.804   4.347
   20LY0    HZ2  386   5.152   8.925   4.417
   20LY0    HZ3  387   5.228   8.876   4.289
   20LY0      C  388   5.794   8.655   4.197
   20LY0      O  389   5.825   8.767   4.159
   21LER      N  390   5.827   8.544   4.140
   21LER      H  391   5.815   8.453   4.182
   21LER     CA  392   5.892   8.530   4.014
   21LER     HA  393   5.858   8.595   3.934
   21LER     CB  394   5.888   8.386   3.962
   21LER    HB1  395   5.889   8.328   4.054
   21LER    HB2  396   5.983   8.359   3.917
   21LER     CG  397   5.775   8.342   3.860
   21LER     HG  398   5.800   8.401   3.772
   21LER    CD1  399   5.792   8.196   3.825
   21LER   HD11  400   5.895   8.172   3.796
   21LER   HD12  401   5.777   8.131   3.911
   21LER   HD13  402   5.725   8.180   3.741
   21LER    CD2  403   5.636   8.370   3.915
   21LER   HD21  404   5.634   8.474   3.945
   21LER   HD22  405   5.560   8.375   3.837
   21LER   HD23  406   5.601   8.299   3.990
   21LER      C  407   6.043   8.570   4.044
   21LER      O  408   6.096   8.542   4.147
   22LY0      N  409   6.812   7.642   4.569
   22LY0     H1  410   6.895   7.686   4.531
   22LY0     H2  411   6.846   7.560   4.617
   22LY0     H3  412   6.754   7.614   4.491
   22LY0     CA  413   6.734   7.722   4.652
   22LY0     HA  414   6.794   7.768   4.730
   22LY0     CB  415   6.622   7.647   4.727
   22LY0    HB1  416   6.660   7.557   4.776
   22LY0    HB2  417   6.562   7.604   4.646
   22LY0     CG  418   6.535   7.730   4.823
   22LY0    HG1  419   6.514   7.829   4.783
   22LY0    HG2  420   6.584   7.751   4.918
   22LY0     CD  421   6.399   7.650   4.843
   22LY0    HD1  422   6.418   7.543   4.848
   22LY0    HD2  423   6.331   7.668   4.759
   22LY0     CE  424   6.324   7.702   4.969
   22LY0    HE1  425   6.355   7.806   4.982
   22LY0    HE2  426   6.363   7.638   5.049
   22LY0     NZ  427   6.180   7.691   4.947
   22LY0    HZ1  428   6.129   7.717   5.031
   22LY0    HZ2  429   6.146   7.743   4.868
   22LY0    HZ3  430   6.156   7.594   4.934
   22LY0      C  431   6.676   7.838   4.567
   22LY0      O  432   6.610   7.816   4.468
   23LER      N  433   6.713   7.961   4.606
   23LER      H  434   6.754   7.963   4.699
   23LER     CA  435   6.672   8.080   4.537
   23LER     HA  436   6.680   8.073   4.429
   23LER     CB  437   6.763   8.194   4.584
   23LER    HB1  438   6.742   8.210   4.690
   23LER    HB2  439   6.734   8.284   4.531
   23LER     CG  440   6.909   8.169   4.559
   23LER     HG  441   6.956   8.085   4.611
   23LER    CD1  442   6.942   8.135   4.409
   23LER   HD11  443   6.894   8.205   4.341
   23LER   HD12  444   7.051   8.131   4.396
   23LER   HD13  445   6.898   8.040   4.382
   23LER    CD2  446   6.987   8.296   4.581
   23LER   HD21  447   7.095   8.294   4.565
   23LER   HD22  448   6.935   8.373   4.525
   23LER   HD23  449   6.982   8.320   4.687
   23LER      C  450   6.523   8.112   4.567
   23LER      O  451   6.475   8.073   4.675
   24LY0      N  452   8.080   8.717   3.702
   24LY0     H1  453   8.180   8.714   3.685
   24LY0     H2  454   8.039   8.709   3.610
   24LY0     H3  455   8.069   8.813   3.734
   24LY0     CA  456   8.029   8.622   3.803
   24LY0     HA  457   8.062   8.649   3.903
   24LY0     CB  458   8.078   8.480   3.779
   24LY0    HB1  459   8.186   8.473   3.761
   24LY0    HB2  460   8.036   8.445   3.685
   24LY0     CG  461   8.035   8.391   3.899
   24LY0    HG1  462   7.928   8.402   3.916
   24LY0    HG2  463   8.095   8.419   3.985
   24LY0     CD  464   8.053   8.244   3.856
   24LY0    HD1  465   8.162   8.246   3.854
   24LY0    HD2  466   8.013   8.235   3.755
   24LY0     CE  467   7.995   8.132   3.944
   24LY0    HE1  468   8.054   8.140   4.036
   24LY0    HE2  469   8.012   8.036   3.896
   24LY0     NZ  470   7.849   8.148   3.971
   24LY0    HZ1  471   7.834   8.235   4.019
   24LY0    HZ2  472   7.813   8.153   3.877
   24LY0    HZ3  473   7.815   8.062   4.012
   24LY0      C  474   7.876   8.641   3.791
   24LY0      O  475   7.825   8.652   3.679
   25LER      N  476   7.808   8.642   3.908
   25LER      H  477   7.858   8.631   3.995
   25LER     CA  478   7.661   8.667   3.916
   25LER     HA  479   7.633   8.743   3.843
   25LER     CB  480   7.628   8.720   4.056
   25LER    HB1  481   7.656   8.650   4.134
   25LER    HB2  482   7.520   8.734   4.066
   25LER     CG  483   7.700   8.847   4.094
   25LER     HG  484   7.808   8.840   4.105
   25LER    CD1  485   7.670   8.964   3.991
   25LER   HD11  486   7.562   8.975   3.977
   25LER   HD12  487   7.698   9.051   4.051
   25LER   HD13  488   7.724   8.959   3.896
   25LER    CD2  489   7.641   8.884   4.232
   25LER   HD21  490   7.705   8.962   4.271
   25LER   HD22  491   7.535   8.911   4.239
   25LER   HD23  492   7.648   8.797   4.297
   25LER      C  493   7.576   8.547   3.871
   25LER      O  494   7.623   8.434   3.838
   26LYR      N  495   7.440   8.569   3.867
   26LYR      H  496   7.401   8.659   3.892
   26LYR     CA  497   7.343   8.466   3.826
   26LYR     HA  498   7.390   8.368   3.838
   26LYR     CB  499   7.297   8.492   3.680
   26LYR    HB1  500   7.272   8.596   3.659
   26LYR    HB2  501   7.206   8.438   3.654
   26LYR     CG  502   7.394   8.462   3.567
   26LYR    HG1  503   7.424   8.358   3.566
   26LYR    HG2  504   7.473   8.534   3.586
   26LYR     CD  505   7.324   8.487   3.435
   26LYR    HD1  506   7.284   8.588   3.426
   26LYR    HD2  507   7.232   8.429   3.426
   26LYR     CE  508   7.412   8.462   3.307
   26LYR    HE1  509   7.415   8.356   3.280
   26LYR    HE2  510   7.512   8.500   3.332
   26LYR     NZ  511   7.350   8.538   3.196
   26LYR    HZ1  512   7.249   8.539   3.193
   26LYR      C  513   7.213   8.479   3.918
   26LYR      O  514   7.183   8.591   3.957
   27LY0      N  515   7.144   8.365   3.951
   27LY0      H  516   7.190   8.278   3.930
   27LY0     CA  517   7.010   8.368   4.012
   27LY0     HA  518   7.020   8.412   4.111
   27LY0     CB  519   6.956   8.230   4.035
   27LY0    HB1  520   6.859   8.242   4.082
   27LY0    HB2  521   7.023   8.167   4.094
   27LY0     CG  522   6.934   8.149   3.909
   27LY0    HG1  523   7.027   8.093   3.897
   27LY0    HG2  524   6.922   8.216   3.823
   27LY0     CD  525   6.824   8.043   3.910
   27LY0    HD1  526   6.728   8.089   3.932
   27LY0    HD2  527   6.852   7.970   3.986
   27LY0     CE  528   6.810   7.981   3.778
   27LY0    HE1  529   6.889   8.011   3.709
   27LY0    HE2  530   6.724   8.036   3.740
   27LY0     NZ  531   6.788   7.837   3.774
   27LY0    HZ1  532   6.710   7.817   3.835
   27LY0    HZ2  533   6.765   7.796   3.685
   27LY0    HZ3  534   6.870   7.785   3.803
   27LY0      C  535   6.916   8.468   3.943
   27LY0      O  536   6.912   8.470   3.819
   28LER      N  537   6.832   8.528   4.028
   28LER      H  538   6.845   8.511   4.127
   28LER     CA  539   6.703   8.598   3.999
   28LER     HA  540   6.664   8.644   4.090
   28LER     CB  541   6.604   8.492   3.959
   28LER    HB1  542   6.642   8.442   3.869
   28LER    HB2  543   6.513   8.544   3.928
   28LER     CG  544   6.561   8.384   4.059
   28LER     HG  545   6.650   8.335   4.099
   28LER    CD1  546   6.475   8.421   4.179
   28LER   HD11  547   6.396   8.347   4.193
   28LER   HD12  548   6.530   8.433   4.272
   28LER   HD13  549   6.439   8.521   4.154
   28LER    CD2  550   6.485   8.274   3.983
   28LER   HD21  551   6.468   8.189   4.049
   28LER   HD22  552   6.386   8.307   3.949
   28LER   HD23  553   6.547   8.237   3.901
   28LER      C  554   6.730   8.713   3.897
   28LER      O  555   6.678   8.729   3.788
   29LYR      N  556   6.822   8.802   3.944
   29LYR      H  557   6.839   8.798   4.044
   29LYR     CA  558   6.841   8.932   3.887
   29LYR     HA  559   6.760   8.944   3.815
   29LYR     CB  560   6.987   8.952   3.835
   29LYR    HB1  561   7.058   8.948   3.917
   29LYR    HB2  562   6.994   9.042   3.775
   29LYR     CG  563   7.027   8.840   3.736
   29LYR    HG1  564   7.020   8.744   3.788
   29LYR    HG2  565   7.134   8.857   3.720
   29LYR     CD  566   6.966   8.858   3.593
   29LYR    HD1  567   6.989   8.956   3.551
   29LYR    HD2  568   6.858   8.852   3.590
   29LYR     CE  569   7.024   8.757   3.501
   29LYR    HE1  570   7.133   8.759   3.503
   29LYR    HE2  571   6.996   8.779   3.398
   29LYR     NZ  572   6.977   8.627   3.538
   29LYR    HZ1  573   6.981   8.596   3.634
   29LYR      C  574   6.802   9.048   3.984
   29LYR      O  575   6.757   9.019   4.093
   30LER      N  576   6.830   9.172   3.947
   30LER      H  577   6.844   9.190   3.848
   30LER     CA  578   6.808   9.293   4.026
   30LER     HA  579   6.801   9.269   4.132
   30LER     CB  580   6.674   9.365   3.994
   30LER    HB1  581   6.668   9.404   3.893
   30LER    HB2  582   6.651   9.445   4.065
   30LER     CG  583   6.548   9.280   4.001
   30LER     HG  584   6.557   9.189   3.942
   30LER    CD1  585   6.521   9.246   4.146
   30LER   HD11  586   6.610   9.199   4.189
   30LER   HD12  587   6.478   9.325   4.206
   30LER   HD13  588   6.446   9.167   4.147
   30LER    CD2  589   6.430   9.368   3.965
   30LER   HD21  590   6.441   9.389   3.859
   30LER   HD22  591   6.340   9.307   3.970
   30LER   HD23  592   6.405   9.452   4.031
   30LER      C  593   6.920   9.396   4.005
   30LER      O  594   6.979   9.401   3.894
   31LER      N  595   6.955   9.466   4.113
   31LER      H  596   6.909   9.442   4.199
   31LER     CA  597   7.064   9.565   4.119
   31LER     HA  598   7.070   9.583   4.226
   31LER     CB  599   7.016   9.689   4.038
   31LER    HB1  600   6.975   9.661   3.941
   31LER    HB2  601   7.112   9.740   4.030
   31LER     CG  602   6.914   9.779   4.111
   31LER     HG  603   6.952   9.807   4.209
   31LER    CD1  604   6.903   9.911   4.030
   31LER   HD11  605   6.831   9.982   4.071
   31LER   HD12  606   6.994   9.970   4.035
   31LER   HD13  607   6.865   9.892   3.930
   31LER    CD2  608   6.774   9.724   4.113
   31LER   HD21  609   6.782   9.636   4.176
   31LER   HD22  610   6.702   9.792   4.159
   31LER   HD23  611   6.724   9.708   4.018
   31LER      C  612   7.204   9.512   4.083
   31LER      O  613   7.283   9.570   4.011
   32LY0      N  614   7.487   8.651   2.528
   32LY0     H1  615   7.550   8.686   2.457
   32LY0     H2  616   7.397   8.696   2.527
   32LY0     H3  617   7.461   8.555   2.512
   32LY0     CA  618   7.540   8.675   2.666
   32LY0     HA  619   7.550   8.783   2.675
   32LY0     CB  620   7.691   8.630   2.685
   32LY0    HB1  621   7.746   8.670   2.601
   32LY0    HB2  622   7.698   8.521   2.679
   32LY0     CG  623   7.761   8.674   2.812
   32LY0    HG1  624   7.719   8.617   2.895
   32LY0    HG2  625   7.759   8.782   2.823
   32LY0     CD  626   7.905   8.620   2.813
   32LY0    HD1  627   7.968   8.645   2.727
   32LY0    HD2  628   7.897   8.513   2.830
   32LY0     CE  629   7.975   8.677   2.937
   32LY0    HE1  630   8.065   8.617   2.954
   32LY0    HE2  631   7.918   8.653   3.026
   32LY0     NZ  632   8.018   8.816   2.937
   32LY0    HZ1  633   7.952   8.883   2.899
   32LY0    HZ2  634   8.049   8.848   3.027
   32LY0    HZ3  635   8.105   8.830   2.888
   32LY0      C  636   7.443   8.626   2.773
   32LY0      O  637   7.379   8.522   2.747
   33LER      N  638   7.430   8.701   2.877
   33LER      H  639   7.487   8.782   2.892
   33LER     CA  640   7.346   8.659   2.988
   33LER     HA  641   7.270   8.593   2.947
   33LER     CB  642   7.262   8.781   3.041
   33LER    HB1  643   7.311   8.873   3.009
   33LER    HB2  644   7.255   8.784   3.150
   33LER     CG  645   7.118   8.783   2.980
   33LER     HG  646   7.124   8.727   2.886
   33LER    CD1  647   7.021   8.721   3.080
   33LER   HD11  648   6.916   8.740   3.057
   33LER   HD12  649   7.030   8.612   3.078
   33LER   HD13  650   7.046   8.741   3.184
   33LER    CD2  651   7.082   8.927   2.947
   33LER   HD21  652   7.099   8.978   3.042
   33LER   HD22  653   7.143   8.975   2.870
   33LER   HD23  654   6.978   8.930   2.916
   33LER      C  655   7.423   8.587   3.098
   33LER      O  656   7.544   8.600   3.100
   34LY0      N  657   6.513   7.731   2.779
   34LY0     H1  658   6.428   7.780   2.803
   34LY0     H2  659   6.529   7.668   2.856
   34LY0     H3  660   6.497   7.690   2.688
   34LY0     CA  661   6.620   7.830   2.780
   34LY0     HA  662   6.593   7.898   2.699
   34LY0     CB  663   6.760   7.781   2.755
   34LY0    HB1  664   6.805   7.716   2.830
   34LY0    HB2  665   6.825   7.869   2.753
   34LY0     CG  666   6.771   7.724   2.615
   34LY0    HG1  667   6.724   7.626   2.613
   34LY0    HG2  668   6.878   7.712   2.600
   34LY0     CD  669   6.717   7.812   2.503
   34LY0    HD1  670   6.755   7.913   2.517
   34LY0    HD2  671   6.609   7.826   2.509
   34LY0     CE  672   6.752   7.757   2.366
   34LY0    HE1  673   6.711   7.658   2.347
   34LY0    HE2  674   6.859   7.747   2.349
   34LY0     NZ  675   6.714   7.852   2.259
   34LY0    HZ1  676   6.733   7.949   2.278
   34LY0    HZ2  677   6.750   7.833   2.167
   34LY0    HZ3  678   6.615   7.848   2.238
   34LY0      C  679   6.608   7.903   2.907
   34LY0      O  680   6.544   7.842   3.000
   35LER      N  681   6.661   8.026   2.925
   35LER      H  682   6.721   8.068   2.855
   35LER     CA  683   6.631   8.111   3.038
   35LER     HA  684   6.637   8.052   3.130
   35LER     CB  685   6.494   8.169   3.023
   35LER    HB1  686   6.425   8.085   3.012
   35LER    HB2  687   6.498   8.220   2.927
   35LER     CG  688   6.432   8.256   3.139
   35LER     HG  689   6.492   8.345   3.158
   35LER    CD1  690   6.291   8.294   3.091
   35LER   HD11  691   6.235   8.322   3.179
   35LER   HD12  692   6.303   8.384   3.030
   35LER   HD13  693   6.236   8.231   3.021
   35LER    CD2  694   6.423   8.177   3.270
   35LER   HD21  695   6.353   8.093   3.267
   35LER   HD22  696   6.516   8.140   3.313
   35LER   HD23  697   6.370   8.240   3.341
   35LER      C  698   6.739   8.218   3.056
   35LER      O  699   6.750   8.284   3.160
   36LYR      N  700   6.839   8.223   2.964
   36LYR      H  701   6.836   8.168   2.879
   36LYR     CA  702   6.952   8.324   2.989
   36LYR     HA  703   6.917   8.420   3.026
   36LYR     CB  704   7.030   8.362   2.859
   36LYR    HB1  705   7.050   8.267   2.809
   36LYR    HB2  706   7.124   8.407   2.891
   36LYR     CG  707   6.953   8.459   2.764
   36LYR    HG1  708   6.920   8.547   2.819
   36LYR    HG2  709   6.863   8.404   2.736
   36LYR     CD  710   7.037   8.497   2.637
   36LYR    HD1  711   7.128   8.541   2.678
   36LYR    HD2  712   6.979   8.555   2.565
   36LYR     CE  713   7.101   8.381   2.545
   36LYR    HE1  714   7.117   8.420   2.444
   36LYR    HE2  715   7.027   8.301   2.551
   36LYR     NZ  716   7.224   8.328   2.601
   36LYR    HZ1  717   7.290   8.392   2.642
   36LYR      C  718   7.054   8.280   3.105
   36LYR      O  719   7.130   8.372   3.140
   37LY0      N  720   7.053   8.160   3.161
   37LY0      H  721   6.998   8.089   3.114
   37LY0     CA  722   7.100   8.130   3.299
   37LY0     HA  723   7.202   8.168   3.303
   37LY0     CB  724   7.099   7.981   3.332
   37LY0    HB1  725   6.995   7.958   3.307
   37LY0    HB2  726   7.123   7.968   3.437
   37LY0     CG  727   7.202   7.903   3.245
   37LY0    HG1  728   7.302   7.945   3.260
   37LY0    HG2  729   7.187   7.907   3.137
   37LY0     CD  730   7.195   7.759   3.299
   37LY0    HD1  731   7.095   7.715   3.294
   37LY0    HD2  732   7.215   7.755   3.406
   37LY0     CE  733   7.296   7.680   3.208
   37LY0    HE1  734   7.397   7.721   3.199
   37LY0    HE2  735   7.248   7.682   3.110
   37LY0     NZ  736   7.319   7.546   3.263
   37LY0    HZ1  737   7.364   7.557   3.353
   37LY0    HZ2  738   7.235   7.491   3.274
   37LY0    HZ3  739   7.384   7.501   3.200
   37LY0      C  740   7.048   8.210   3.418
   37LY0      O  741   7.087   8.188   3.532
   38LER      N  742   6.960   8.311   3.393
   38LER      H  743   6.922   8.321   3.300
   38LER     CA  744   6.905   8.399   3.491
   38LER     HA  745   6.940   8.387   3.593
   38LER     CB  746   6.751   8.379   3.494
   38LER    HB1  747   6.708   8.375   3.394
   38LER    HB2  748   6.699   8.462   3.542
   38LER     CG  749   6.713   8.263   3.583
   38LER     HG  750   6.758   8.272   3.682
   38LER    CD1  751   6.557   8.273   3.604
   38LER   HD11  752   6.524   8.189   3.666
   38LER   HD12  753   6.531   8.358   3.667
   38LER   HD13  754   6.503   8.274   3.509
   38LER    CD2  755   6.734   8.129   3.517
   38LER   HD21  756   6.834   8.089   3.538
   38LER   HD22  757   6.663   8.053   3.549
   38LER   HD23  758   6.733   8.141   3.409
   38LER      C  759   6.942   8.543   3.449
   38LER      O  760   6.917   8.584   3.335
   39LY0      N  761   7.742   7.864   2.630
   39LY0     H1  762   7.810   7.928   2.592
   39LY0     H2  763   7.726   7.892   2.726
   39LY0     H3  764   7.770   7.767   2.632
   39LY0     CA  765   7.610   7.880   2.557
   39LY0     HA  766   7.542   7.804   2.595
   39LY0     CB  767   7.635   7.877   2.404
   39LY0    HB1  768   7.720   7.813   2.381
   39LY0    HB2  769   7.666   7.975   2.368
   39LY0     CG  770   7.523   7.825   2.310
   39LY0    HG1  771   7.423   7.866   2.327
   39LY0    HG2  772   7.504   7.719   2.323
   39LY0     CD  773   7.568   7.844   2.159
   39LY0    HD1  774   7.656   7.787   2.130
   39LY0    HD2  775   7.578   7.951   2.140
   39LY0     CE  776   7.467   7.783   2.061
   39LY0    HE1  777   7.375   7.842   2.065
   39LY0    HE2  778   7.451   7.681   2.095
   39LY0     NZ  779   7.516   7.793   1.915
   39LY0    HZ1  780   7.443   7.772   1.848
   39LY0    HZ2  781   7.560   7.880   1.887
   39LY0    HZ3  782   7.582   7.719   1.896
   39LY0      C  783   7.554   8.015   2.607
   39LY0      O  784   7.620   8.120   2.599
   40LER      N  785   7.424   8.032   2.660
   40LER      H  786   7.357   7.959   2.640
   40LER     CA  787   7.372   8.164   2.706
   40LER     HA  788   7.439   8.248   2.684
   40LER     CB  789   7.352   8.159   2.860
   40LER    HB1  790   7.297   8.070   2.891
   40LER    HB2  791   7.291   8.241   2.895
   40LER     CG  792   7.489   8.152   2.934
   40LER     HG  793   7.557   8.093   2.873
   40LER    CD1  794   7.558   8.287   2.950
   40LER   HD11  795   7.654   8.268   2.998
   40LER   HD12  796   7.571   8.339   2.854
   40LER   HD13  797   7.501   8.351   3.017
   40LER    CD2  798   7.475   8.082   3.068
   40LER   HD21  799   7.570   8.069   3.119
   40LER   HD22  800   7.404   8.138   3.130
   40LER   HD23  801   7.434   7.984   3.043
   40LER      C  802   7.244   8.200   2.631
   40LER      O  803   7.175   8.116   2.586
   41U      O5'  804   7.061   4.688   5.122
   41U      H5T  805   7.154   4.699   5.144
   41U      C5'  806   7.004   4.794   5.034
   41U     H5'1  807   7.055   4.790   4.938
   41U     H5'2  808   6.997   4.886   5.092
   41U      C4'  809   6.857   4.764   5.003
   41U      H4'  810   6.856   4.669   4.949
   41U      O4'  811   6.770   4.781   5.117
   41U      C1'  812   6.645   4.844   5.079
   41U      H1'  813   6.562   4.779   5.108
   41U       N1  814   6.625   4.978   5.148
   41U       C6  815   6.720   5.077   5.154
   41U       H6  816   6.822   5.054   5.127
   41U       C5  817   6.697   5.203   5.198
   41U       H5  818   6.773   5.279   5.205
   41U       C4  819   6.567   5.238   5.254
   41U       O4  820   6.533   5.346   5.296
   41U       N3  821   6.478   5.141   5.240
   41U       H3  822   6.383   5.165   5.264
   41U       C2  823   6.495   5.017   5.175
   41U       O2  824   6.392   4.946   5.153
   41U      C3'  825   6.798   4.859   4.899
   41U      H3'  826   6.833   4.956   4.937
   41U      C2'  827   6.644   4.850   4.930
   41U     H2'1  828   6.585   4.938   4.903
   41U      O2'  829   6.601   4.734   4.862
   41U     HO'2  830   6.663   4.700   4.797
   41U      O3'  831   6.841   4.827   4.768
   42U        P  832   6.824   4.939   4.642
   42U      O1P  833   6.868   4.866   4.517
   42U      O2P  834   6.909   5.051   4.690
   42U      O5'  835   6.672   4.981   4.648
   42U      C5'  836   6.572   4.908   4.574
   42U     H5'1  837   6.567   4.808   4.615
   42U     H5'2  838   6.607   4.902   4.471
   42U      C4'  839   6.435   4.979   4.588
   42U      H4'  840   6.356   4.922   4.539
   42U      O4'  841   6.387   4.998   4.719
   42U      C1'  842   6.302   5.114   4.721
   42U      H1'  843   6.207   5.070   4.751
   42U       N1  844   6.338   5.212   4.821
   42U       C6  845   6.470   5.232   4.854
   42U       H6  846   6.548   5.173   4.808
   42U       C5  847   6.505   5.327   4.945
   42U       H5  848   6.609   5.339   4.971
   42U       C4  849   6.403   5.421   4.993
   42U       O4  850   6.435   5.515   5.062
   42U       N3  851   6.271   5.398   4.950
   42U       H3  852   6.197   5.452   4.992
   42U       C2  853   6.234   5.297   4.862
   42U       O2  854   6.117   5.278   4.824
   42U      C3'  855   6.428   5.118   4.518
   42U      H3'  856   6.512   5.183   4.542
   42U      C2'  857   6.294   5.167   4.576
   42U     H2'1  858   6.299   5.276   4.571
   42U      O2'  859   6.181   5.108   4.513
   42U     HO'2  860   6.185   5.117   4.417
   42U      O3'  861   6.418   5.095   4.376
   43A        P  862   6.411   5.224   4.283
   43A      O1P  863   6.431   5.187   4.143
   43A      O2P  864   6.511   5.319   4.346
   43A      O5'  865   6.273   5.295   4.302
   43A      C5'  866   6.259   5.435   4.294
   43A     H5'1  867   6.256   5.478   4.194
   43A     H5'2  868   6.338   5.484   4.350
   43A      C4'  869   6.129   5.470   4.353
   43A      H4'  870   6.047   5.411   4.312
   43A      O4'  871   6.128   5.458   4.497
   43A      C1'  872   6.056   5.569   4.550
   43A      H1'  873   5.978   5.521   4.609
   43A       N9  874   6.148   5.653   4.640
   43A       C8  875   6.280   5.632   4.664
   43A       H8  876   6.341   5.562   4.609
   43A       N7  877   6.338   5.714   4.742
   43A       C5  878   6.231   5.789   4.788
   43A       C6  879   6.212   5.889   4.891
   43A       N6  880   6.308   5.940   4.958
   43A      H61  881   6.403   5.932   4.924
   43A      H62  882   6.295   5.999   5.039
   43A       N1  883   6.094   5.934   4.922
   43A       C2  884   5.990   5.895   4.845
   43A       H2  885   5.895   5.939   4.870
   43A       N3  886   5.989   5.805   4.744
   43A       C4  887   6.110   5.751   4.724
   43A      C3'  888   6.100   5.621   4.323
   43A      H3'  889   6.191   5.679   4.335
   43A      C2'  890   6.000   5.654   4.442
   43A     H2'1  891   6.009   5.761   4.463
   43A      O2'  892   5.865   5.626   4.419
   43A     HO'2  893   5.826   5.709   4.449
   43A      O3'  894   6.050   5.654   4.187
   44A        P  895   6.043   5.808   4.141
   44A      O1P  896   5.990   5.806   4.002
   44A      O2P  897   6.179   5.861   4.159
   44A      O5'  898   5.941   5.886   4.233
   44A      C5'  899   5.797   5.869   4.215
   44A     H5'1  900   5.783   5.763   4.235
   44A     H5'2  901   5.764   5.881   4.111
   44A      C4'  902   5.721   5.956   4.318
   44A      H4'  903   5.616   5.930   4.300
   44A      O4'  904   5.773   5.923   4.449
   44A      C1'  905   5.782   6.041   4.525
   44A      H1'  906   5.721   6.026   4.615
   44A       N9  907   5.915   6.084   4.558
   44A       C8  908   6.034   6.032   4.516
   44A       H8  909   6.032   5.949   4.447
   44A       N7  910   6.135   6.084   4.574
   44A       C5  911   6.075   6.178   4.664
   44A       C6  912   6.124   6.258   4.775
   44A       N6  913   6.244   6.257   4.820
   44A      H61  914   6.306   6.189   4.779
   44A      H62  915   6.267   6.316   4.898
   44A       N1  916   6.041   6.339   4.843
   44A       C2  917   5.912   6.341   4.807
   44A       H2  918   5.844   6.410   4.855
   44A       N3  919   5.854   6.256   4.723
   44A       C4  920   5.942   6.177   4.656
   44A      C3'  921   5.732   6.108   4.300
   44A      H3'  922   5.833   6.128   4.265
   44A      C2'  923   5.712   6.152   4.441
   44A     H2'1  924   5.748   6.253   4.463
   44A      O2'  925   5.577   6.139   4.475
   44A     HO'2  926   5.541   6.228   4.482
   44A      O3'  927   5.643   6.164   4.203
   45U        P  928   5.684   6.265   4.086
   45U      O1P  929   5.569   6.276   3.987
   45U      O2P  930   5.821   6.245   4.031
   45U      O5'  931   5.693   6.394   4.169
   45U      C5'  932   5.580   6.448   4.236
   45U     H5'1  933   5.539   6.385   4.315
   45U     H5'2  934   5.498   6.469   4.169
   45U      C4'  935   5.599   6.573   4.319
   45U      H4'  936   5.493   6.598   4.331
   45U      O4'  937   5.655   6.541   4.441
   45U      C1'  938   5.758   6.631   4.469
   45U      H1'  939   5.735   6.664   4.571
   45U       N1  940   5.900   6.567   4.473
   45U       C6  941   5.948   6.484   4.374
   45U       H6  942   5.884   6.464   4.289
   45U       C5  943   6.065   6.426   4.388
   45U       H5  944   6.100   6.353   4.317
   45U       C4  945   6.149   6.456   4.509
   45U       O4  946   6.260   6.403   4.531
   45U       N3  947   6.095   6.549   4.595
   45U       H3  948   6.165   6.583   4.660
   45U       C2  949   5.970   6.598   4.586
   45U       O2  950   5.933   6.670   4.676
   45U      C3'  951   5.671   6.693   4.263
   45U      H3'  952   5.754   6.654   4.204
   45U      C2'  953   5.738   6.755   4.386
   45U     H2'1  954   5.827   6.812   4.359
   45U      O2'  955   5.645   6.839   4.462
   45U     HO'2  956   5.579   6.864   4.397
   45U      O3'  957   5.589   6.785   4.192
   46U        P  958   5.648   6.885   4.082
   46U      O1P  959   5.542   6.972   4.026
   46U      O2P  960   5.733   6.812   3.986
   46U      O5'  961   5.745   6.977   4.159
   46U      C5'  962   5.708   7.102   4.219
   46U     H5'1  963   5.623   7.086   4.285
   46U     H5'2  964   5.682   7.173   4.140
   46U      C4'  965   5.821   7.161   4.299
   46U      H4'  966   5.781   7.248   4.350
   46U      O4'  967   5.871   7.071   4.395
   46U      C1'  968   6.006   7.099   4.423
   46U      H1'  969   6.011   7.136   4.525
   46U       N1  970   6.102   6.984   4.413
   46U       C6  971   6.080   6.888   4.316
   46U       H6  972   5.992   6.905   4.256
   46U       C5  973   6.158   6.781   4.292
   46U       H5  974   6.131   6.709   4.216
   46U       C4  975   6.282   6.765   4.367
   46U       O4  976   6.358   6.669   4.361
   46U       N3  977   6.298   6.858   4.465
   46U       H3  978   6.368   6.844   4.536
   46U       C2  979   6.205   6.959   4.497
   46U       O2  980   6.217   7.029   4.600
   46U      C3'  981   5.947   7.197   4.212
   46U      H3'  982   5.968   7.105   4.157
   46U      C2'  983   6.056   7.209   4.327
   46U     H2'1  984   6.157   7.194   4.290
   46U      O2'  985   6.055   7.326   4.406
   46U     HO'2  986   6.140   7.368   4.396
   46U      O3'  987   5.942   7.308   4.129
   47A        P  988   6.055   7.343   4.020
   47A      O1P  989   6.028   7.468   3.945
   47A      O2P  990   6.089   7.222   3.947
   47A      O5'  991   6.184   7.369   4.109
   47A      C5'  992   6.194   7.495   4.173
   47A     H5'1  993   6.109   7.516   4.239
   47A     H5'2  994   6.185   7.578   4.103
   47A      C4'  995   6.316   7.507   4.259
   47A      H4'  996   6.298   7.591   4.326
   47A      O4'  997   6.332   7.392   4.340
   47A      C1'  998   6.464   7.361   4.363
   47A      H1'  999   6.495   7.356   4.468
   47A       N9 1000   6.489   7.228   4.311
   47A       C8 1001   6.418   7.164   4.209
   47A       H8 1002   6.330   7.201   4.158
   47A       N7 1003   6.456   7.040   4.188
   47A       C5 1004   6.570   7.031   4.273
   47A       C6 1005   6.664   6.930   4.294
   47A       N6 1006   6.660   6.809   4.236
   47A      H61 1007   6.589   6.794   4.166
   47A      H62 1008   6.729   6.738   4.258
   47A       N1 1009   6.763   6.948   4.383
   47A       C2 1010   6.769   7.062   4.443
   47A       H2 1011   6.850   7.058   4.514
   47A       N3 1012   6.694   7.167   4.430
   47A       C4 1013   6.594   7.146   4.342
   47A      C3' 1014   6.451   7.502   4.181
   47A      H3' 1015   6.445   7.433   4.097
   47A      C2' 1016   6.550   7.463   4.294
   47A     H2'1 1017   6.635   7.412   4.248
   47A      O2' 1018   6.584   7.563   4.394
   47A     HO'2 1019   6.560   7.639   4.341
   47A      O3' 1020   6.480   7.630   4.137
   48U        P 1021   6.590   7.663   4.015
   48U      O1P 1022   6.597   7.805   3.982
   48U      O2P 1023   6.573   7.564   3.909
   48U      O5' 1024   6.731   7.637   4.083
   48U      C5' 1025   6.792   7.723   4.170
   48U     H5'1 1026   6.734   7.746   4.259
   48U     H5'2 1027   6.830   7.813   4.123
   48U      C4' 1028   6.919   7.651   4.214
   48U      H4' 1029   6.983   7.716   4.274
   48U      O4' 1030   6.898   7.528   4.283
   48U      C1' 1031   7.005   7.436   4.252
   48U      H1' 1032   7.043   7.400   4.347
   48U       N1 1033   6.950   7.319   4.173
   48U       C6 1034   6.834   7.322   4.101
   48U       H6 1035   6.785   7.417   4.088
   48U       C5 1036   6.783   7.210   4.039
   48U       H5 1037   6.693   7.212   3.980
   48U       C4 1038   6.859   7.090   4.036
   48U       O4 1039   6.810   6.986   3.988
   48U       N3 1040   6.980   7.098   4.098
   48U       H3 1041   7.026   7.009   4.107
   48U       C2 1042   7.024   7.206   4.179
   48U       O2 1043   7.123   7.196   4.245
   48U      C3' 1044   7.016   7.613   4.102
   48U      H3' 1045   6.967   7.554   4.024
   48U      C2' 1046   7.109   7.514   4.174
   48U     H2'1 1047   7.159   7.455   4.097
   48U      O2' 1048   7.216   7.561   4.258
   48U     HO'2 1049   7.277   7.490   4.279
   48U      O3' 1050   7.080   7.732   4.049
   49C        P 1051   7.136   7.732   3.894
   49C      O1P 1052   7.208   7.858   3.865
   49C      O2P 1053   7.021   7.691   3.808
   49C      O5' 1054   7.248   7.615   3.878
   49C      C5' 1055   7.367   7.630   3.950
   49C     H5'1 1056   7.354   7.660   4.054
   49C     H5'2 1057   7.426   7.706   3.899
   49C      C4' 1058   7.447   7.505   3.932
   49C      H4' 1059   7.549   7.515   3.970
   49C      O4' 1060   7.377   7.401   3.989
   49C      C1' 1061   7.407   7.279   3.919
   49C      H1' 1062   7.455   7.206   3.983
   49C       N1 1063   7.286   7.219   3.858
   49C       C6 1064   7.166   7.289   3.855
   49C       H6 1065   7.168   7.392   3.887
   49C       C5 1066   7.056   7.233   3.799
   49C       H5 1067   6.964   7.291   3.794
   49C       C4 1068   7.068   7.100   3.761
   49C       N4 1069   6.960   7.043   3.721
   49C      H41 1070   6.876   7.099   3.715
   49C      H42 1071   6.968   6.950   3.682
   49C       N3 1072   7.174   7.030   3.767
   49C       C2 1073   7.284   7.087   3.810
   49C       O2 1074   7.385   7.019   3.799
   49C      C3' 1075   7.462   7.472   3.786
   49C      H3' 1076   7.371   7.463   3.727
   49C      C2' 1077   7.505   7.321   3.812
   49C     H2'1 1078   7.495   7.254   3.727
   49C      O2' 1079   7.640   7.310   3.863
   49C     HO'2 1080   7.704   7.367   3.821
   49C      O3' 1081   7.560   7.548   3.720
   50U        P 1082   7.548   7.557   3.559
   50U      O1P 1083   7.656   7.655   3.514
   50U      O2P 1084   7.404   7.576   3.525
   50U      O5' 1085   7.597   7.416   3.502
   50U      C5' 1086   7.737   7.383   3.516
   50U     H5'1 1087   7.773   7.397   3.617
   50U     H5'2 1088   7.795   7.432   3.437
   50U      C4' 1089   7.747   7.230   3.495
   50U      H4' 1090   7.851   7.203   3.513
   50U      O4' 1091   7.668   7.160   3.583
   50U      C1' 1092   7.621   7.035   3.517
   50U      H1' 1093   7.653   6.947   3.572
   50U       N1 1094   7.473   7.027   3.488
   50U       C6 1095   7.394   7.137   3.486
   50U       H6 1096   7.448   7.227   3.510
   50U       C5 1097   7.263   7.127   3.452
   50U       H5 1098   7.196   7.212   3.452
   50U       C4 1099   7.201   6.998   3.430
   50U       O4 1100   7.080   6.981   3.399
   50U       N3 1101   7.287   6.893   3.443
   50U       H3 1102   7.252   6.800   3.423
   50U       C2 1103   7.421   6.899   3.457
   50U       O2 1104   7.497   6.807   3.425
   50U      C3' 1105   7.709   7.179   3.357
   50U      H3' 1106   7.615   7.227   3.330
   50U      C2' 1107   7.689   7.032   3.380
   50U     H2'1 1108   7.619   6.989   3.308
   50U      O2' 1109   7.816   6.965   3.386
   50U     HO'2 1110   7.865   7.014   3.319
   50U      O3' 1111   7.818   7.196   3.258
   51A        P 1112   7.785   7.211   3.108
   51A      O1P 1113   7.918   7.238   3.044
   51A      O2P 1114   7.674   7.306   3.089
   51A      O5' 1115   7.737   7.072   3.053
   51A      C5' 1116   7.827   6.959   3.053
   51A     H5'1 1117   7.861   6.942   3.155
   51A     H5'2 1118   7.915   6.980   2.992
   51A      C4' 1119   7.752   6.834   3.006
   51A      H4' 1120   7.822   6.752   2.992
   51A      O4' 1121   7.652   6.795   3.101
   51A      C1' 1122   7.546   6.732   3.028
   51A      H1' 1123   7.534   6.635   3.076
   51A       N9 1124   7.424   6.815   3.060
   51A       C8 1125   7.419   6.940   3.112
   51A       H8 1126   7.507   6.996   3.140
   51A       N7 1127   7.301   6.994   3.129
   51A       C5 1128   7.218   6.885   3.083
   51A       C6 1129   7.082   6.869   3.072
   51A       N6 1130   6.996   6.959   3.103
   51A      H61 1131   7.011   7.030   3.174
   51A      H62 1132   6.902   6.935   3.077
   51A       N1 1133   7.023   6.757   3.028
   51A       C2 1134   7.103   6.660   2.994
   51A       H2 1135   7.057   6.567   2.964
   51A       N3 1136   7.237   6.659   2.999
   51A       C4 1137   7.293   6.779   3.043
   51A      C3' 1138   7.680   6.845   2.871
   51A      H3' 1139   7.619   6.935   2.863
   51A      C2' 1140   7.588   6.727   2.881
   51A     H2'1 1141   7.503   6.740   2.814
   51A      O2' 1142   7.650   6.599   2.859
   51A     HO'2 1143   7.725   6.612   2.800
   51A      O3' 1144   7.763   6.848   2.754
   52U        P 1145   7.727   6.946   2.637
   52U      O1P 1146   7.837   6.932   2.535
   52U      O2P 1147   7.691   7.072   2.691
   52U      O5' 1148   7.601   6.874   2.575
   52U      C5' 1149   7.600   6.743   2.521
   52U     H5'1 1150   7.658   6.675   2.584
   52U     H5'2 1151   7.647   6.744   2.423
   52U      C4' 1152   7.460   6.679   2.503
   52U      H4' 1153   7.472   6.583   2.453
   52U      O4' 1154   7.382   6.663   2.625
   52U      C1' 1155   7.250   6.675   2.589
   52U      H1' 1156   7.202   6.582   2.620
   52U       N1 1157   7.187   6.797   2.644
   52U       C6 1158   7.261   6.901   2.690
   52U       H6 1159   7.368   6.897   2.672
   52U       C5 1160   7.210   7.011   2.749
   52U       H5 1161   7.277   7.089   2.782
   52U       C4 1162   7.064   7.017   2.765
   52U       O4 1163   7.001   7.109   2.827
   52U       N3 1164   6.997   6.906   2.715
   52U       H3 1165   6.908   6.892   2.761
   52U       C2 1166   7.053   6.798   2.660
   52U       O2 1167   6.982   6.709   2.625
   52U      C3' 1168   7.376   6.757   2.400
   52U      H3' 1169   7.373   6.865   2.414
   52U      C2' 1170   7.247   6.684   2.433
   52U     H2'1 1171   7.158   6.739   2.400
   52U      O2' 1172   7.235   6.550   2.395
   52U     HO'2 1173   7.303   6.530   2.330
   52U      O3' 1174   7.412   6.721   2.266
   53U        P 1175   7.368   6.809   2.142
   53U      O1P 1176   7.424   6.751   2.022
   53U      O2P 1177   7.404   6.953   2.170
   53U      O5' 1178   7.204   6.794   2.137
   53U      C5' 1179   7.143   6.680   2.082
   53U     H5'1 1180   7.199   6.590   2.106
   53U     H5'2 1181   7.151   6.694   1.974
   53U      C4' 1182   6.996   6.668   2.130
   53U      H4' 1183   6.967   6.567   2.104
   53U      O4' 1184   6.974   6.705   2.263
   53U      C1' 1185   6.846   6.758   2.269
   53U      H1' 1186   6.789   6.703   2.344
   53U       N1 1187   6.850   6.897   2.322
   53U       C6 1188   6.948   6.982   2.279
   53U       H6 1189   7.025   6.952   2.209
   53U       C5 1190   6.968   7.104   2.339
   53U       H5 1191   7.042   7.171   2.296
   53U       C4 1192   6.878   7.151   2.438
   53U       O4 1193   6.880   7.262   2.490
   53U       N3 1194   6.771   7.072   2.456
   53U       H3 1195   6.716   7.105   2.535
   53U       C2 1196   6.754   6.946   2.407
   53U       O2 1197   6.660   6.880   2.451
   53U      C3' 1198   6.905   6.751   2.048
   53U      H3' 1199   6.936   6.856   2.044
   53U      C2' 1200   6.780   6.744   2.135
   53U     H2'1 1201   6.712   6.824   2.107
   53U      O2' 1202   6.705   6.617   2.134
   53U     HO'2 1203   6.630   6.627   2.075
   53U      O3' 1204   6.892   6.707   1.919
   54C        P 1205   6.850   6.803   1.802
   54C      O1P 1206   6.881   6.741   1.673
   54C      O2P 1207   6.903   6.945   1.819
   54C      O5' 1208   6.695   6.815   1.821
   54C      C5' 1209   6.613   6.700   1.824
   54C     H5'1 1210   6.671   6.625   1.878
   54C     H5'2 1211   6.592   6.654   1.727
   54C      C4' 1212   6.476   6.725   1.896
   54C      H4' 1213   6.416   6.634   1.889
   54C      O4' 1214   6.491   6.759   2.033
   54C      C1' 1215   6.399   6.869   2.067
   54C      H1' 1216   6.331   6.837   2.146
   54C       N1 1217   6.471   6.992   2.108
   54C       C6 1218   6.592   7.034   2.051
   54C       H6 1219   6.651   6.979   1.980
   54C       C5 1220   6.646   7.153   2.081
   54C       H5 1221   6.738   7.182   2.033
   54C       C4 1222   6.581   7.230   2.180
   54C       N4 1223   6.628   7.332   2.234
   54C      H41 1224   6.701   7.390   2.195
   54C      H42 1225   6.580   7.376   2.311
   54C       N3 1226   6.466   7.199   2.230
   54C       C2 1227   6.405   7.084   2.192
   54C       O2 1228   6.297   7.069   2.242
   54C      C3' 1229   6.405   6.843   1.829
   54C      H3' 1230   6.485   6.914   1.809
   54C      C2' 1231   6.313   6.893   1.944
   54C     H2'1 1232   6.285   6.998   1.941
   54C      O2' 1233   6.193   6.811   1.950
   54C     HO'2 1234   6.146   6.828   2.032
   54C      O3' 1235   6.334   6.802   1.714
   55C        P 1236   6.283   6.896   1.597
   55C      O1P 1237   6.213   6.812   1.496
   55C      O2P 1238   6.388   6.985   1.554
   55C      O5' 1239   6.170   6.982   1.666
   55C      C5' 1240   6.036   6.940   1.681
   55C     H5'1 1241   6.033   6.855   1.749
   55C     H5'2 1242   5.988   6.917   1.586
   55C      C4' 1243   5.951   7.048   1.755
   55C      H4' 1244   5.851   7.008   1.775
   55C      O4' 1245   5.991   7.082   1.888
   55C      C1' 1246   5.970   7.221   1.915
   55C      H1' 1247   5.924   7.231   2.013
   55C       N1 1248   6.107   7.292   1.937
   55C       C6 1249   6.218   7.247   1.868
   55C       H6 1250   6.204   7.170   1.792
   55C       C5 1251   6.339   7.309   1.881
   55C       H5 1252   6.427   7.279   1.826
   55C       C4 1253   6.347   7.413   1.972
   55C       N4 1254   6.451   7.484   1.984
   55C      H41 1255   6.529   7.462   1.923
   55C      H42 1256   6.466   7.533   2.072
   55C       N3 1257   6.240   7.456   2.045
   55C       C2 1258   6.123   7.397   2.029
   55C       O2 1259   6.025   7.455   2.071
   55C      C3' 1260   5.937   7.185   1.682
   55C      H3' 1261   6.036   7.222   1.654
   55C      C2' 1262   5.885   7.276   1.802
   55C     H2'1 1263   5.907   7.381   1.780
   55C      O2' 1264   5.747   7.269   1.824
   55C     HO'2 1265   5.712   7.249   1.736
   55C      O3' 1266   5.837   7.188   1.582
   56G        P 1267   5.858   7.287   1.455
   56G      O1P 1268   5.746   7.261   1.354
   56G      O2P 1269   6.000   7.270   1.413
   56G      O5' 1270   5.850   7.424   1.518
   56G      C5' 1271   5.717   7.486   1.546
   56G     H5'1 1272   5.649   7.427   1.607
   56G     H5'2 1273   5.656   7.502   1.457
   56G      C4' 1274   5.723   7.625   1.605
   56G      H4' 1275   5.621   7.658   1.625
   56G      O4' 1276   5.799   7.621   1.724
   56G      C1' 1277   5.879   7.736   1.737
   56G      H1' 1278   5.861   7.786   1.832
   56G       N9 1279   6.024   7.704   1.734
   56G       C8 1280   6.087   7.584   1.711
   56G       H8 1281   6.029   7.495   1.691
   56G       N7 1282   6.216   7.585   1.730
   56G       C5 1283   6.241   7.716   1.767
   56G       C6 1284   6.369   7.782   1.791
   56G       O6 1285   6.483   7.743   1.793
   56G       N1 1286   6.351   7.918   1.818
   56G       H1 1287   6.437   7.970   1.830
   56G       C2 1288   6.232   7.986   1.830
   56G       N2 1289   6.232   8.112   1.869
   56G      H21 1290   6.323   8.155   1.883
   56G      H22 1291   6.153   8.154   1.915
   56G       N3 1292   6.122   7.925   1.798
   56G       C4 1293   6.125   7.792   1.772
   56G      C3' 1294   5.788   7.727   1.510
   56G      H3' 1295   5.875   7.688   1.457
   56G      C2' 1296   5.827   7.822   1.618
   56G     H2'1 1297   5.911   7.884   1.586
   56G      O2' 1298   5.724   7.902   1.669
   56G     HO'2 1299   5.761   7.988   1.691
   56G      O3' 1300   5.693   7.783   1.419
   57U        P 1301   5.739   7.869   1.294
   57U      O1P 1302   5.620   7.928   1.235
   57U      O2P 1303   5.824   7.788   1.208
   57U      O5' 1304   5.830   7.987   1.360
   57U      C5' 1305   5.773   8.115   1.398
   57U     H5'1 1306   5.702   8.111   1.480
   57U     H5'2 1307   5.719   8.140   1.307
   57U      C4' 1308   5.884   8.215   1.428
   57U      H4' 1309   5.841   8.309   1.462
   57U      O4' 1310   5.967   8.172   1.539
   57U      C1' 1311   6.103   8.210   1.520
   57U      H1' 1312   6.129   8.272   1.606
   57U       N1 1313   6.198   8.088   1.503
   57U       C6 1314   6.152   7.966   1.455
   57U       H6 1315   6.050   7.943   1.429
   57U       C5 1316   6.244   7.864   1.427
   57U       H5 1317   6.206   7.770   1.390
   57U       C4 1318   6.379   7.880   1.467
   57U       O4 1319   6.467   7.795   1.466
   57U       N3 1320   6.419   8.007   1.503
   57U       H3 1321   6.515   8.018   1.532
   57U       C2 1322   6.336   8.116   1.509
   57U       O2 1323   6.385   8.230   1.530
   57U      C3' 1324   5.979   8.240   1.310
   57U      H3' 1325   6.006   8.147   1.261
   57U      C2' 1326   6.096   8.299   1.391
   57U     H2'1 1327   6.190   8.304   1.336
   57U      O2' 1328   6.073   8.426   1.433
   57U     HO'2 1329   6.150   8.483   1.429
   57U      O3' 1330   5.932   8.329   1.213
   58A        P 1331   5.991   8.337   1.068
   58A      O1P 1332   5.929   8.440   0.988
   58A      O2P 1333   5.992   8.202   1.014
   58A      O5' 1334   6.145   8.378   1.088
   58A      C5' 1335   6.180   8.516   1.102
   58A     H5'1 1336   6.133   8.562   1.190
   58A     H5'2 1337   6.156   8.570   1.010
   58A      C4' 1338   6.332   8.533   1.098
   58A      H4' 1339   6.360   8.636   1.117
   58A      O4' 1340   6.386   8.460   1.207
   58A      C1' 1341   6.513   8.412   1.180
   58A      H1' 1342   6.579   8.444   1.261
   58A       N9 1343   6.529   8.265   1.183
   58A       C8 1344   6.436   8.161   1.175
   58A       H8 1345   6.332   8.186   1.167
   58A       N7 1346   6.488   8.041   1.194
   58A       C5 1347   6.625   8.068   1.224
   58A       C6 1348   6.741   7.996   1.262
   58A       N6 1349   6.737   7.869   1.292
   58A      H61 1350   6.647   7.824   1.301
   58A      H62 1351   6.822   7.820   1.316
   58A       N1 1352   6.860   8.052   1.278
   58A       C2 1353   6.868   8.183   1.260
   58A       H2 1354   6.968   8.222   1.270
   58A       N3 1355   6.772   8.267   1.218
   58A       C4 1356   6.647   8.204   1.202
   58A      C3' 1357   6.413   8.488   0.973
   58A      H3' 1358   6.382   8.399   0.918
   58A      C2' 1359   6.552   8.473   1.043
   58A     H2'1 1360   6.606   8.398   0.985
   58A      O2' 1361   6.620   8.596   1.057
   58A     HO'2 1362   6.582   8.651   0.988
   58A      O3' 1363   6.430   8.592   0.876
   59C        P 1364   6.480   8.558   0.725
   59C      O1P 1365   6.491   8.684   0.649
   59C      O2P 1366   6.396   8.446   0.681
   59C      O5' 1367   6.625   8.507   0.748
   59C      C5' 1368   6.739   8.595   0.750
   59C     H5'1 1369   6.730   8.679   0.819
   59C     H5'2 1370   6.754   8.645   0.655
   59C      C4' 1371   6.870   8.513   0.775
   59C      H4' 1372   6.951   8.585   0.783
   59C      O4' 1373   6.870   8.435   0.889
   59C      C1' 1374   6.961   8.338   0.869
   59C      H1' 1375   7.054   8.363   0.918
   59C       N1 1376   6.911   8.197   0.907
   59C       C6 1377   6.782   8.165   0.878
   59C       H6 1378   6.707   8.239   0.852
   59C       C5 1379   6.743   8.033   0.902
   59C       H5 1380   6.639   8.011   0.886
   59C       C4 1381   6.851   7.943   0.934
   59C       N4 1382   6.829   7.812   0.958
   59C      H41 1383   6.734   7.779   0.964
   59C      H42 1384   6.909   7.765   0.998
   59C       N3 1385   6.978   7.977   0.958
   59C       C2 1386   7.010   8.108   0.942
   59C       O2 1387   7.127   8.138   0.964
   59C      C3' 1388   6.889   8.414   0.661
   59C      H3' 1389   6.795   8.360   0.647
   59C      C2' 1390   6.997   8.331   0.717
   59C     H2'1 1391   7.008   8.232   0.675
   59C      O2' 1392   7.126   8.397   0.713
   59C     HO'2 1393   7.176   8.350   0.646
   59C      O3' 1394   6.928   8.471   0.538
   60U        P 1395   6.923   8.403   0.398
   60U      O1P 1396   6.962   8.508   0.302
   60U      O2P 1397   6.800   8.327   0.376
   60U      O5' 1398   7.036   8.287   0.401
   60U      C5' 1399   7.172   8.301   0.382
   60U     H5'1 1400   7.214   8.386   0.437
   60U     H5'2 1401   7.193   8.303   0.275
   60U      C4' 1402   7.242   8.175   0.430
   60U      H4' 1403   7.347   8.201   0.424
   60U      O4' 1404   7.201   8.139   0.564
   60U      C1' 1405   7.219   7.995   0.585
   60U      H1' 1406   7.281   7.971   0.671
   60U       N1 1407   7.090   7.928   0.613
   60U       C6 1408   6.974   7.970   0.540
   60U       H6 1409   6.987   8.066   0.491
   60U       C5 1410   6.867   7.892   0.533
   60U       H5 1411   6.784   7.941   0.484
   60U       C4 1412   6.847   7.774   0.613
   60U       O4 1413   6.743   7.706   0.620
   60U       N3 1414   6.960   7.737   0.678
   60U       H3 1415   6.964   7.651   0.731
   60U       C2 1416   7.086   7.799   0.676
   60U       O2 1417   7.189   7.741   0.708
   60U      C3' 1418   7.229   8.044   0.349
   60U      H3' 1419   7.123   8.038   0.325
   60U      C2' 1420   7.275   7.940   0.455
   60U     H2'1 1421   7.240   7.839   0.430
   60U      O2' 1422   7.406   7.926   0.472
   60U     HO'2 1423   7.444   7.886   0.393
   60U      O3' 1424   7.310   8.048   0.232
   61U        P 1425   7.274   7.951   0.110
   61U      O1P 1426   7.269   7.812   0.157
   61U      O2P 1427   7.364   7.981  -0.002
   61U      O5' 1428   7.119   7.997   0.078
   61U      C5' 1429   7.097   8.087  -0.030
   61U     H5'1 1430   7.137   8.044  -0.123
   61U     H5'2 1431   7.144   8.178   0.007
   61U      C4' 1432   6.943   8.112  -0.033
   61U      H4' 1433   6.918   8.176  -0.118
   61U      O4' 1434   6.863   7.996  -0.044
   61U      C1' 1435   6.770   7.995   0.062
   61U      H1' 1436   6.674   8.038   0.031
   61U       N1 1437   6.759   7.850   0.113
   61U       C6 1438   6.872   7.772   0.123
   61U       H6 1439   6.960   7.803   0.070
   61U       C5 1440   6.874   7.661   0.198
   61U       H5 1441   6.967   7.607   0.189
   61U       C4 1442   6.759   7.613   0.269
   61U       O4 1443   6.751   7.510   0.340
   61U       N3 1444   6.647   7.696   0.261
   61U       H3 1445   6.556   7.668   0.297
   61U       C2 1446   6.647   7.810   0.185
   61U       O2 1447   6.537   7.876   0.193
   61U      C3' 1448   6.896   8.181   0.100
   61U      H3' 1449   6.978   8.222   0.159
   61U      C2' 1450   6.827   8.077   0.181
   61U     H2'1 1451   6.912   8.021   0.221
   61U      O2' 1452   6.731   8.101   0.281
   61U     HO'2 1453   6.767   8.183   0.316
   61U      O3' 1454   6.810   8.286   0.070
   61U      H3T 1455   6.792   8.325   0.156
   62G      O5' 1456   7.575   7.286   1.349
   62G      H5T 1457   7.551   7.205   1.303
   62G      C5' 1458   7.716   7.289   1.339
   62G     H5'1 1459   7.742   7.212   1.266
   62G     H5'2 1460   7.761   7.286   1.437
   62G      C4' 1461   7.757   7.419   1.276
   62G      H4' 1462   7.866   7.428   1.283
   62G      O4' 1463   7.703   7.427   1.142
   62G      C1' 1464   7.650   7.557   1.122
   62G      H1' 1465   7.690   7.597   1.028
   62G       N9 1466   7.499   7.551   1.106
   62G       C8 1467   7.416   7.444   1.132
   62G       H8 1468   7.454   7.344   1.147
   62G       N7 1469   7.294   7.470   1.097
   62G       C5 1470   7.295   7.598   1.060
   62G       C6 1471   7.183   7.686   1.024
   62G       O6 1472   7.062   7.656   1.026
   62G       N1 1473   7.219   7.819   1.015
   62G       H1 1474   7.149   7.888   0.990
   62G       C2 1475   7.347   7.861   1.021
   62G       N2 1476   7.359   7.984   0.999
   62G      H21 1477   7.277   8.043   1.006
   62G      H22 1478   7.450   8.027   0.990
   62G       N3 1479   7.453   7.789   1.047
   62G       C4 1480   7.419   7.657   1.064
   62G      C3' 1481   7.699   7.539   1.351
   62G      H3' 1482   7.593   7.529   1.373
   62G      C2' 1483   7.709   7.647   1.241
   62G     H2'1 1484   7.649   7.735   1.264
   62G      O2' 1485   7.839   7.691   1.209
   62G     HO'2 1486   7.891   7.674   1.287
   62G      O3' 1487   7.785   7.574   1.462
   63U        P 1488   7.728   7.680   1.579
   63U      O1P 1489   7.851   7.713   1.654
   63U      O2P 1490   7.619   7.608   1.647
   63U      O5' 1491   7.680   7.816   1.516
   63U      C5' 1492   7.756   7.935   1.502
   63U     H5'1 1493   7.835   7.930   1.427
   63U     H5'2 1494   7.800   7.968   1.597
   63U      C4' 1495   7.672   8.049   1.449
   63U      H4' 1496   7.740   8.130   1.423
   63U      O4' 1497   7.590   8.015   1.340
   63U      C1' 1498   7.459   8.081   1.351
   63U      H1' 1499   7.442   8.142   1.263
   63U       N1 1500   7.347   7.979   1.360
   63U       C6 1501   7.350   7.847   1.396
   63U       H6 1502   7.442   7.809   1.437
   63U       C5 1503   7.246   7.759   1.378
   63U       H5 1504   7.265   7.656   1.406
   63U       C4 1505   7.116   7.805   1.338
   63U       O4 1506   7.011   7.744   1.357
   63U       N3 1507   7.117   7.936   1.299
   63U       H3 1508   7.028   7.980   1.280
   63U       C2 1509   7.221   8.027   1.318
   63U       O2 1510   7.203   8.143   1.294
   63U      C3' 1511   7.571   8.096   1.558
   63U      H3' 1512   7.527   8.010   1.608
   63U      C2' 1513   7.471   8.174   1.472
   63U     H2'1 1514   7.383   8.190   1.535
   63U      O2' 1515   7.531   8.301   1.437
   63U     HO'2 1516   7.569   8.338   1.517
   63U      O3' 1517   7.639   8.187   1.647
   64A        P 1518   7.607   8.187   1.805
   64A      O1P 1519   7.705   8.289   1.859
   64A      O2P 1520   7.619   8.046   1.856
   64A      O5' 1521   7.459   8.236   1.829
   64A      C5' 1522   7.439   8.379   1.834
   64A     H5'1 1523   7.508   8.418   1.760
   64A     H5'2 1524   7.476   8.426   1.926
   64A      C4' 1525   7.300   8.417   1.809
   64A      H4' 1526   7.293   8.525   1.793
   64A      O4' 1527   7.248   8.363   1.685
   64A      C1' 1528   7.112   8.339   1.699
   64A      H1' 1529   7.061   8.398   1.623
   64A       N9 1530   7.068   8.194   1.678
   64A       C8 1531   7.130   8.075   1.684
   64A       H8 1532   7.233   8.070   1.715
   64A       N7 1533   7.055   7.970   1.663
   64A       C5 1534   6.930   8.027   1.633
   64A       C6 1535   6.794   7.980   1.611
   64A       N6 1536   6.759   7.857   1.588
   64A      H61 1537   6.825   7.783   1.567
   64A      H62 1538   6.665   7.846   1.553
   64A       N1 1539   6.691   8.067   1.607
   64A       C2 1540   6.714   8.196   1.625
   64A       H2 1541   6.625   8.254   1.640
   64A       N3 1542   6.837   8.250   1.648
   64A       C4 1543   6.938   8.160   1.645
   64A      C3' 1544   7.203   8.379   1.917
   64A      H3' 1545   7.228   8.275   1.939
   64A      C2' 1546   7.071   8.389   1.836
   64A     H2'1 1547   6.988   8.323   1.861
   64A      O2' 1548   7.019   8.520   1.833
   64A     HO'2 1549   6.942   8.530   1.890
   64A      O3' 1550   7.209   8.465   2.027
   65C        P 1551   7.192   8.413   2.174
   65C      O1P 1552   7.244   8.518   2.262
   65C      O2P 1553   7.255   8.278   2.176
   65C      O5' 1554   7.036   8.404   2.185
   65C      C5' 1555   6.966   8.535   2.176
   65C     H5'1 1556   7.018   8.595   2.102
   65C     H5'2 1557   6.970   8.586   2.272
   65C      C4' 1558   6.822   8.511   2.140
   65C      H4' 1559   6.776   8.609   2.133
   65C      O4' 1560   6.810   8.447   2.011
   65C      C1' 1561   6.690   8.383   2.006
   65C      H1' 1562   6.625   8.432   1.934
   65C       N1 1563   6.714   8.238   1.972
   65C       C6 1564   6.829   8.171   2.015
   65C       H6 1565   6.912   8.221   2.062
   65C       C5 1566   6.834   8.039   1.998
   65C       H5 1567   6.920   7.980   2.030
   65C       C4 1568   6.722   7.971   1.952
   65C       N4 1569   6.731   7.841   1.941
   65C      H41 1570   6.819   7.791   1.944
   65C      H42 1571   6.653   7.800   1.891
   65C       N3 1572   6.613   8.031   1.921
   65C       C2 1573   6.604   8.165   1.934
   65C       O2 1574   6.490   8.213   1.919
   65C      C3' 1575   6.742   8.433   2.235
   65C      H3' 1576   6.804   8.347   2.259
   65C      C2' 1577   6.628   8.391   2.141
   65C     H2'1 1578   6.582   8.295   2.163
   65C      O2' 1579   6.525   8.492   2.126
   65C     HO'2 1580   6.458   8.474   2.193
   65C      O3' 1581   6.698   8.505   2.346
   66G        P 1582   6.631   8.422   2.475
   66G      O1P 1583   6.619   8.518   2.583
   66G      O2P 1584   6.695   8.298   2.496
   66G      O5' 1585   6.479   8.395   2.420
   66G      C5' 1586   6.374   8.485   2.420
   66G     H5'1 1587   6.406   8.572   2.362
   66G     H5'2 1588   6.371   8.504   2.527
   66G      C4' 1589   6.247   8.416   2.379
   66G      H4' 1590   6.164   8.486   2.374
   66G      O4' 1591   6.265   8.355   2.248
   66G      C1' 1592   6.192   8.232   2.245
   66G      H1' 1593   6.122   8.218   2.163
   66G       N9 1594   6.288   8.121   2.232
   66G       C8 1595   6.420   8.119   2.260
   66G       H8 1596   6.477   8.201   2.299
   66G       N7 1597   6.482   8.011   2.223
   66G       C5 1598   6.376   7.928   2.191
   66G       C6 1599   6.380   7.789   2.156
   66G       O6 1600   6.479   7.714   2.144
   66G       N1 1601   6.256   7.737   2.125
   66G       H1 1602   6.253   7.646   2.081
   66G       C2 1603   6.143   7.806   2.135
   66G       N2 1604   6.031   7.742   2.109
   66G      H21 1605   6.031   7.646   2.081
   66G      H22 1606   5.946   7.793   2.089
   66G       N3 1607   6.130   7.933   2.171
   66G       C4 1608   6.258   7.992   2.200
   66G      C3' 1609   6.205   8.293   2.471
   66G      H3' 1610   6.293   8.231   2.489
   66G      C2' 1611   6.107   8.218   2.377
   66G     H2'1 1612   6.096   8.112   2.401
   66G      O2' 1613   5.979   8.287   2.357
   66G     HO'2 1614   5.927   8.298   2.438
   66G      O3' 1615   6.145   8.326   2.594
   67G        P 1616   6.147   8.233   2.721
   67G      O1P 1617   6.055   8.303   2.817
   67G      O2P 1618   6.278   8.198   2.765
   67G      O5' 1619   6.076   8.100   2.680
   67G      C5' 1620   5.944   8.066   2.711
   67G     H5'1 1621   5.879   8.141   2.666
   67G     H5'2 1622   5.929   8.062   2.819
   67G      C4' 1623   5.905   7.937   2.645
   67G      H4' 1624   5.797   7.930   2.631
   67G      O4' 1625   5.960   7.925   2.518
   67G      C1' 1626   5.985   7.785   2.488
   67G      H1' 1627   5.952   7.755   2.389
   67G       N9 1628   6.135   7.747   2.495
   67G       C8 1629   6.238   7.826   2.553
   67G       H8 1630   6.226   7.929   2.584
   67G       N7 1631   6.358   7.782   2.534
   67G       C5 1632   6.329   7.650   2.474
   67G       C6 1633   6.416   7.541   2.435
   67G       O6 1634   6.538   7.538   2.443
   67G       N1 1635   6.353   7.429   2.382
   67G       H1 1636   6.406   7.347   2.355
   67G       C2 1637   6.217   7.423   2.358
   67G       N2 1638   6.161   7.304   2.329
   67G      H21 1639   6.221   7.225   2.310
   67G      H22 1640   6.060   7.296   2.326
   67G       N3 1641   6.130   7.527   2.381
   67G       C4 1642   6.194   7.632   2.447
   67G      C3' 1643   5.942   7.805   2.722
   67G      H3' 1644   6.046   7.802   2.754
   67G      C2' 1645   5.924   7.704   2.608
   67G     H2'1 1646   5.979   7.611   2.621
   67G      O2' 1647   5.787   7.678   2.576
   67G     HO'2 1648   5.796   7.600   2.521
   67G      O3' 1649   5.865   7.789   2.840
   68A        P 1650   5.919   7.699   2.966
   68A      O1P 1651   5.815   7.704   3.071
   68A      O2P 1652   6.057   7.751   3.002
   68A      O5' 1653   5.941   7.549   2.914
   68A      C5' 1654   5.833   7.478   2.845
   68A     H5'1 1655   5.778   7.536   2.772
   68A     H5'2 1656   5.754   7.446   2.914
   68A      C4' 1657   5.876   7.355   2.776
   68A      H4' 1658   5.788   7.302   2.739
   68A      O4' 1659   5.965   7.385   2.674
   68A      C1' 1660   6.061   7.283   2.674
   68A      H1' 1661   6.063   7.230   2.579
   68A       N9 1662   6.186   7.345   2.695
   68A       C8 1663   6.230   7.457   2.763
   68A       H8 1664   6.171   7.533   2.812
   68A       N7 1665   6.356   7.479   2.754
   68A       C5 1666   6.402   7.362   2.701
   68A       C6 1667   6.531   7.306   2.681
   68A       N6 1668   6.644   7.357   2.722
   68A      H61 1669   6.637   7.429   2.792
   68A      H62 1670   6.729   7.308   2.700
   68A       N1 1671   6.551   7.187   2.623
   68A       C2 1672   6.447   7.118   2.580
   68A       H2 1673   6.469   7.022   2.537
   68A       N3 1674   6.317   7.153   2.599
   68A       C4 1675   6.301   7.277   2.654
   68A      C3' 1676   5.942   7.258   2.877
   68A      H3' 1677   5.999   7.312   2.952
   68A      C2' 1678   6.034   7.180   2.784
   68A     H2'1 1679   6.117   7.131   2.835
   68A      O2' 1680   5.971   7.079   2.705
   68A     HO'2 1681   6.010   6.991   2.700
   68A      O3' 1682   5.850   7.186   2.954
   69A        P 1683   5.895   7.086   3.069
   69A      O1P 1684   5.773   7.035   3.133
   69A      O2P 1685   5.991   7.162   3.159
   69A      O5' 1686   5.974   6.968   3.003
   69A      C5' 1687   5.900   6.862   2.942
   69A     H5'1 1688   5.826   6.902   2.872
   69A     H5'2 1689   5.850   6.809   3.023
   69A      C4' 1690   6.004   6.772   2.864
   69A      H4' 1691   5.936   6.709   2.807
   69A      O4' 1692   6.093   6.845   2.786
   69A      C1' 1693   6.215   6.780   2.790
   69A      H1' 1694   6.242   6.760   2.686
   69A       N9 1695   6.320   6.852   2.865
   69A       C8 1696   6.311   6.939   2.976
   69A       H8 1697   6.217   6.954   3.027
   69A       N7 1698   6.424   7.004   2.991
   69A       C5 1699   6.514   6.938   2.908
   69A       C6 1700   6.657   6.946   2.886
   69A       N6 1701   6.742   7.024   2.954
   69A      H61 1702   6.703   7.085   3.025
   69A      H62 1703   6.833   7.056   2.923
   69A       N1 1704   6.716   6.865   2.797
   69A       C2 1705   6.637   6.772   2.737
   69A       H2 1706   6.683   6.710   2.662
   69A       N3 1707   6.504   6.762   2.743
   69A       C4 1708   6.453   6.842   2.837
   69A      C3' 1709   6.085   6.683   2.957
   69A      H3' 1710   6.122   6.741   3.042
   69A      C2' 1711   6.198   6.650   2.865
   69A     H2'1 1712   6.282   6.613   2.924
   69A      O2' 1713   6.161   6.545   2.771
   69A     HO'2 1714   6.236   6.485   2.764
   69A      O3' 1715   6.009   6.567   3.010
   70U        P 1716   6.051   6.507   3.149
   70U      O1P 1717   5.952   6.413   3.188
   70U      O2P 1718   6.086   6.615   3.246
   70U      O5' 1719   6.185   6.422   3.118
   70U      C5' 1720   6.182   6.313   3.026
   70U     H5'1 1721   6.124   6.348   2.940
   70U     H5'2 1722   6.124   6.230   3.066
   70U      C4' 1723   6.318   6.280   2.963
   70U      H4' 1724   6.309   6.203   2.886
   70U      O4' 1725   6.381   6.403   2.924
   70U      C1' 1726   6.520   6.395   2.949
   70U      H1' 1727   6.580   6.399   2.858
   70U       N1 1728   6.575   6.501   3.035
   70U       C6 1729   6.504   6.560   3.138
   70U       H6 1730   6.410   6.516   3.169
   70U       C5 1731   6.548   6.681   3.192
   70U       H5 1732   6.482   6.725   3.266
   70U       C4 1733   6.672   6.747   3.154
   70U       O4 1734   6.716   6.845   3.214
   70U       N3 1735   6.742   6.670   3.065
   70U       H3 1736   6.828   6.713   3.030
   70U       C2 1737   6.700   6.561   2.997
   70U       O2 1738   6.768   6.517   2.904
   70U      C3' 1739   6.407   6.231   3.079
   70U      H3' 1740   6.397   6.293   3.168
   70U      C2' 1741   6.539   6.255   3.011
   70U     H2'1 1742   6.620   6.248   3.083
   70U      O2' 1743   6.562   6.169   2.900
   70U     HO'2 1744   6.585   6.082   2.934
   70U      O3' 1745   6.385   6.095   3.112
   71A        P 1746   6.425   6.033   3.247
   71A      O1P 1747   6.390   5.888   3.246
   71A      O2P 1748   6.358   6.117   3.354
   71A      O5' 1749   6.573   6.058   3.265
   71A      C5' 1750   6.662   5.965   3.213
   71A     H5'1 1751   6.648   5.970   3.105
   71A     H5'2 1752   6.647   5.861   3.243
   71A      C4' 1753   6.807   5.992   3.225
   71A      H4' 1754   6.865   5.907   3.190
   71A      O4' 1755   6.844   6.102   3.148
   71A      C1' 1756   6.947   6.164   3.213
   71A      H1' 1757   7.041   6.180   3.160
   71A       N9 1758   6.910   6.297   3.269
   71A       C8 1759   6.788   6.359   3.279
   71A       H8 1760   6.695   6.308   3.257
   71A       N7 1761   6.791   6.483   3.318
   71A       C5 1762   6.933   6.505   3.334
   71A       C6 1763   7.013   6.618   3.372
   71A       N6 1764   6.954   6.733   3.389
   71A      H61 1765   6.858   6.749   3.363
   71A      H62 1766   7.015   6.810   3.408
   71A       N1 1767   7.143   6.623   3.370
   71A       C2 1768   7.198   6.509   3.324
   71A       H2 1769   7.306   6.518   3.326
   71A       N3 1770   7.142   6.392   3.297
   71A       C4 1771   7.007   6.396   3.297
   71A      C3' 1772   6.851   6.017   3.370
   71A      H3' 1773   6.779   6.077   3.425
   71A      C2' 1774   6.983   6.087   3.342
   71A     H2'1 1775   7.007   6.146   3.430
   71A      O2' 1776   7.084   5.993   3.304
   71A     HO'2 1777   7.057   5.908   3.337
   71A      O3' 1778   6.877   5.892   3.430
   72G        P 1779   6.883   5.874   3.588
   72G      O1P 1780   6.912   5.737   3.615
   72G      O2P 1781   6.763   5.938   3.644
   72G      O5' 1782   7.015   5.956   3.614
   72G      C5' 1783   7.150   5.904   3.603
   72G     H5'1 1784   7.160   5.853   3.507
   72G     H5'2 1785   7.157   5.817   3.668
   72G      C4' 1786   7.268   6.004   3.614
   72G      H4' 1787   7.362   5.952   3.597
   72G      O4' 1788   7.244   6.113   3.528
   72G      C1' 1789   7.292   6.236   3.583
   72G      H1' 1790   7.364   6.283   3.515
   72G       N9 1791   7.179   6.327   3.617
   72G       C8 1792   7.050   6.295   3.631
   72G       H8 1793   7.025   6.190   3.635
   72G       N7 1794   6.969   6.398   3.648
   72G       C5 1795   7.053   6.508   3.661
   72G       C6 1796   7.027   6.642   3.698
   72G       O6 1797   6.922   6.701   3.715
   72G       N1 1798   7.145   6.712   3.724
   72G       H1 1799   7.143   6.812   3.741
   72G       C2 1800   7.275   6.663   3.719
   72G       N2 1801   7.373   6.744   3.740
   72G      H21 1802   7.374   6.845   3.747
   72G      H22 1803   7.461   6.696   3.730
   72G       N3 1804   7.299   6.532   3.688
   72G       C4 1805   7.181   6.462   3.661
   72G      C3' 1806   7.293   6.069   3.747
   72G      H3' 1807   7.200   6.107   3.789
   72G      C2' 1808   7.372   6.195   3.707
   72G     H2'1 1809   7.377   6.261   3.793
   72G      O2' 1810   7.515   6.163   3.687
   72G     HO'2 1811   7.535   6.074   3.717
   72G      O3' 1812   7.360   5.988   3.836
   73A        P 1813   7.326   5.989   3.989
   73A      O1P 1814   7.395   5.878   4.057
   73A      O2P 1815   7.180   6.005   4.014
   73A      O5' 1816   7.404   6.124   4.036
   73A      C5' 1817   7.544   6.141   4.017
   73A     H5'1 1818   7.566   6.124   3.911
   73A     H5'2 1819   7.598   6.066   4.076
   73A      C4' 1820   7.582   6.282   4.057
   73A      H4' 1821   7.690   6.291   4.046
   73A      O4' 1822   7.527   6.374   3.958
   73A      C1' 1823   7.472   6.492   4.019
   73A      H1' 1824   7.505   6.587   3.976
   73A       N9 1825   7.321   6.504   4.021
   73A       C8 1826   7.224   6.410   4.005
   73A       H8 1827   7.250   6.306   3.991
   73A       N7 1828   7.102   6.464   4.009
   73A       C5 1829   7.132   6.600   4.038
   73A       C6 1830   7.052   6.710   4.049
   73A       N6 1831   6.917   6.712   4.034
   73A      H61 1832   6.868   6.626   4.014
   73A      H62 1833   6.866   6.799   4.042
   73A       N1 1834   7.107   6.827   4.076
   73A       C2 1835   7.238   6.841   4.076
   73A       H2 1836   7.278   6.941   4.081
   73A       N3 1837   7.326   6.743   4.067
   73A       C4 1838   7.259   6.622   4.046
   73A      C3' 1839   7.532   6.332   4.198
   73A      H3' 1840   7.435   6.290   4.223
   73A      C2' 1841   7.527   6.485   4.167
   73A     H2'1 1842   7.466   6.532   4.243
   73A      O2' 1843   7.649   6.540   4.165
   73A     HO'2 1844   7.712   6.484   4.211
   73A      O3' 1845   7.625   6.309   4.304
   74U        P 1846   7.585   6.323   4.454
   74U      O1P 1847   7.703   6.311   4.536
   74U      O2P 1848   7.469   6.230   4.483
   74U      O5' 1849   7.530   6.469   4.476
   74U      C5' 1850   7.611   6.576   4.526
   74U     H5'1 1851   7.680   6.609   4.449
   74U     H5'2 1852   7.660   6.561   4.622
   74U      C4' 1853   7.514   6.699   4.538
   74U      H4' 1854   7.577   6.788   4.539
   74U      O4' 1855   7.433   6.714   4.424
   74U      C1' 1856   7.315   6.794   4.455
   74U      H1' 1857   7.334   6.894   4.417
   74U       N1 1858   7.185   6.728   4.416
   74U       C6 1859   7.178   6.597   4.397
   74U       H6 1860   7.264   6.536   4.421
   74U       C5 1861   7.057   6.544   4.361
   74U       H5 1862   7.047   6.437   4.348
   74U       C4 1863   6.938   6.617   4.340
   74U       O4 1864   6.833   6.578   4.293
   74U       N3 1865   6.954   6.745   4.381
   74U       H3 1866   6.871   6.802   4.373
   74U       C2 1867   7.071   6.808   4.406
   74U       O2 1868   7.066   6.923   4.443
   74U      C3' 1869   7.412   6.691   4.651
   74U      H3' 1870   7.360   6.596   4.637
   74U      C2' 1871   7.313   6.801   4.611
   74U     H2'1 1872   7.217   6.770   4.652
   74U      O2' 1873   7.347   6.926   4.649
   74U     HO'2 1874   7.298   6.942   4.730
   74U      O3' 1875   7.458   6.695   4.783
   75A        P 1876   7.359   6.661   4.904
   75A      O1P 1877   7.437   6.669   5.028
   75A      O2P 1878   7.285   6.535   4.878
   75A      O5' 1879   7.257   6.778   4.908
   75A      C5' 1880   7.286   6.908   4.958
   75A     H5'1 1881   7.379   6.945   4.917
   75A     H5'2 1882   7.308   6.903   5.064
   75A      C4' 1883   7.168   6.998   4.951
   75A      H4' 1884   7.201   7.097   4.984
   75A      O4' 1885   7.106   6.991   4.818
   75A      C1' 1886   6.965   7.008   4.828
   75A      H1' 1887   6.936   7.097   4.771
   75A       N9 1888   6.898   6.884   4.788
   75A       C8 1889   6.945   6.754   4.785
   75A       H8 1890   7.040   6.722   4.825
   75A       N7 1891   6.862   6.678   4.720
   75A       C5 1892   6.750   6.759   4.687
   75A       C6 1893   6.630   6.744   4.609
   75A       N6 1894   6.595   6.634   4.538
   75A      H61 1895   6.649   6.549   4.540
   75A      H62 1896   6.512   6.635   4.480
   75A       N1 1897   6.544   6.843   4.599
   75A       C2 1898   6.575   6.958   4.661
   75A       H2 1899   6.503   7.038   4.656
   75A       N3 1900   6.686   6.992   4.727
   75A       C4 1901   6.776   6.885   4.731
   75A      C3' 1902   7.053   6.959   5.040
   75A      H3' 1903   7.034   6.852   5.045
   75A      C2' 1904   6.940   7.023   4.972
   75A     H2'1 1905   6.849   6.972   5.003
   75A      O2' 1906   6.931   7.159   5.003
   75A     HO'2 1907   6.965   7.173   5.092
   75A      O3' 1908   7.076   7.018   5.165
   76A        P 1909   7.012   6.948   5.293
   76A      O1P 1910   7.072   7.020   5.408
   76A      O2P 1911   7.028   6.798   5.276
   76A      O5' 1912   6.853   6.986   5.283
   76A      C5' 1913   6.802   7.117   5.300
   76A     H5'1 1914   6.855   7.183   5.231
   76A     H5'2 1915   6.808   7.148   5.405
   76A      C4' 1916   6.660   7.136   5.247
   76A      H4' 1917   6.622   7.238   5.255
   76A      O4' 1918   6.654   7.105   5.108
   76A      C1' 1919   6.528   7.040   5.083
   76A      H1' 1920   6.461   7.104   5.026
   76A       N9 1921   6.532   6.910   5.014
   76A       C8 1922   6.617   6.807   5.047
   76A       H8 1923   6.688   6.821   5.128
   76A       N7 1924   6.597   6.694   4.981
   76A       C5 1925   6.473   6.729   4.913
   76A       C6 1926   6.389   6.657   4.828
   76A       N6 1927   6.416   6.539   4.774
   76A      H61 1928   6.509   6.505   4.793
   76A      H62 1929   6.356   6.504   4.701
   76A       N1 1930   6.271   6.704   4.788
   76A       C2 1931   6.240   6.829   4.826
   76A       H2 1932   6.146   6.872   4.793
   76A       N3 1933   6.312   6.913   4.899
   76A       C4 1934   6.432   6.857   4.937
   76A      C3' 1935   6.569   7.039   5.316
   76A      H3' 1936   6.619   6.942   5.323
   76A      C2' 1937   6.451   7.021   5.217
   76A     H2'1 1938   6.411   6.920   5.227
   76A      O2' 1939   6.349   7.125   5.233
   76A     HO'2 1940   6.273   7.086   5.276
   76A      O3' 1941   6.524   7.088   5.446
   77U        P 1942   6.453   6.998   5.554
   77U      O1P 1943   6.426   7.071   5.682
   77U      O2P 1944   6.524   6.872   5.562
   77U      O5' 1945   6.309   6.962   5.493
   77U      C5' 1946   6.196   7.050   5.498
   77U     H5'1 1947   6.219   7.155   5.484
   77U     H5'2 1948   6.162   7.045   5.602
   77U      C4' 1949   6.084   6.990   5.411
   77U      H4' 1950   6.000   7.057   5.392
   77U      O4' 1951   6.149   6.947   5.288
   77U      C1' 1952   6.066   6.840   5.231
   77U      H1' 1953   6.013   6.868   5.139
   77U       N1 1954   6.147   6.723   5.177
   77U       C6 1955   6.268   6.694   5.231
   77U       H6 1956   6.307   6.761   5.307
   77U       C5 1957   6.335   6.581   5.203
   77U       H5 1958   6.428   6.560   5.253
   77U       C4 1959   6.281   6.489   5.102
   77U       O4 1960   6.340   6.386   5.062
   77U       N3 1961   6.155   6.523   5.059
   77U       H3 1962   6.108   6.462   4.993
   77U       C2 1963   6.082   6.631   5.095
   77U       O2 1964   5.971   6.641   5.052
   77U      C3' 1965   6.025   6.861   5.464
   77U      H3' 1966   6.111   6.800   5.491
   77U      C2' 1967   5.964   6.796   5.340
   77U     H2'1 1968   5.964   6.687   5.347
   77U      O2' 1969   5.836   6.852   5.300
   77U     HO'2 1970   5.794   6.802   5.231
   77U      O3' 1971   5.935   6.865   5.566
   78U        P 1972   5.923   6.743   5.668
   78U      O1P 1973   5.835   6.777   5.781
   78U      O2P 1974   6.068   6.720   5.705
   78U      O5' 1975   5.868   6.611   5.588
   78U      C5' 1976   5.742   6.618   5.524
   78U     H5'1 1977   5.730   6.717   5.479
   78U     H5'2 1978   5.673   6.610   5.609
   78U      C4' 1979   5.704   6.517   5.413
   78U      H4' 1980   5.606   6.551   5.378
   78U      O4' 1981   5.804   6.518   5.306
   78U      C1' 1982   5.804   6.388   5.243
   78U      H1' 1983   5.766   6.395   5.142
   78U       N1 1984   5.938   6.327   5.236
   78U       C6 1985   6.032   6.345   5.330
   78U       H6 1986   6.013   6.411   5.415
   78U       C5 1987   6.150   6.278   5.323
   78U       H5 1988   6.220   6.295   5.405
   78U       C4 1989   6.188   6.186   5.217
   78U       O4 1990   6.289   6.123   5.205
   78U       N3 1991   6.085   6.175   5.121
   78U       H3 1992   6.089   6.108   5.047
   78U       C2 1993   5.958   6.229   5.141
   78U       O2 1994   5.862   6.194   5.071
   78U      C3' 1995   5.701   6.370   5.465
   78U      H3' 1996   5.789   6.353   5.526
   78U      C2' 1997   5.717   6.297   5.328
   78U     H2'1 1998   5.753   6.195   5.342
   78U      O2' 1999   5.595   6.303   5.260
   78U     HO'2 2000   5.529   6.323   5.326
   78U      O3' 2001   5.585   6.325   5.540
   79A        P 2002   5.579   6.186   5.616
   79A      O1P 2003   5.455   6.189   5.693
   79A      O2P 2004   5.703   6.160   5.696
   79A      O5' 2005   5.580   6.066   5.509
   79A      C5' 2006   5.470   6.056   5.422
   79A     H5'1 2007   5.454   6.152   5.373
   79A     H5'2 2008   5.384   6.022   5.479
   79A      C4' 2009   5.492   5.947   5.316
   79A      H4' 2010   5.400   5.926   5.260
   79A      O4' 2011   5.597   5.983   5.226
   79A      C1' 2012   5.644   5.861   5.172
   79A      H1' 2013   5.617   5.866   5.066
   79A       N9 2014   5.791   5.844   5.182
   79A       C8 2015   5.872   5.915   5.267
   79A       H8 2016   5.836   5.994   5.332
   79A       N7 2017   5.994   5.881   5.262
   79A       C5 2018   5.997   5.776   5.170
   79A       C6 2019   6.094   5.684   5.130
   79A       N6 2020   6.223   5.691   5.163
   79A      H61 2021   6.248   5.768   5.224
   79A      H62 2022   6.296   5.639   5.115
   79A       N1 2023   6.066   5.586   5.050
   79A       C2 2024   5.940   5.573   5.010
   79A       H2 2025   5.927   5.495   4.937
   79A       N3 2026   5.833   5.655   5.031
   79A       C4 2027   5.870   5.754   5.116
   79A      C3' 2028   5.531   5.811   5.368
   79A      H3' 2029   5.615   5.831   5.434
   79A      C2' 2030   5.565   5.742   5.236
   79A     H2'1 2031   5.628   5.653   5.241
   79A      O2' 2032   5.452   5.737   5.151
   79A     HO'2 2033   5.371   5.718   5.198
   79A      O3' 2034   5.428   5.743   5.443
   80A        P 2035   5.453   5.630   5.552
   80A      O1P 2036   5.326   5.590   5.608
   80A      O2P 2037   5.568   5.671   5.635
   80A      O5' 2038   5.506   5.513   5.470
   80A      C5' 2039   5.416   5.432   5.385
   80A     H5'1 2040   5.377   5.489   5.302
   80A     H5'2 2041   5.330   5.385   5.434
   80A      C4' 2042   5.508   5.326   5.325
   80A      H4' 2043   5.449   5.256   5.266
   80A      O4' 2044   5.602   5.383   5.231
   80A      C1' 2045   5.715   5.291   5.229
   80A      H1' 2046   5.729   5.244   5.132
   80A       N9 2047   5.829   5.358   5.285
   80A       C8 2048   5.844   5.468   5.373
   80A       H8 2049   5.753   5.518   5.404
   80A       N7 2050   5.967   5.501   5.389
   80A       C5 2051   6.039   5.400   5.319
   80A       C6 2052   6.176   5.372   5.297
   80A       N6 2053   6.277   5.438   5.347
   80A      H61 2054   6.251   5.523   5.394
   80A      H62 2055   6.371   5.400   5.344
   80A       N1 2056   6.215   5.264   5.231
   80A       C2 2057   6.123   5.184   5.179
   80A       H2 2058   6.160   5.105   5.115
   80A       N3 2059   5.995   5.211   5.179
   80A       C4 2060   5.955   5.319   5.252
   80A      C3' 2061   5.576   5.239   5.422
   80A      H3' 2062   5.631   5.296   5.497
   80A      C2' 2063   5.677   5.176   5.328
   80A     H2'1 2064   5.766   5.141   5.382
   80A      O2' 2065   5.625   5.071   5.262
   80A     HO'2 2066   5.699   5.029   5.217
   80A      O3' 2067   5.504   5.148   5.502
   81U        P 2068   5.562   5.091   5.630
   81U      O1P 2069   5.464   5.002   5.691
   81U      O2P 2070   5.620   5.204   5.710
   81U      O5' 2071   5.684   4.995   5.585
   81U      C5' 2072   5.673   4.873   5.521
   81U     H5'1 2073   5.618   4.882   5.427
   81U     H5'2 2074   5.631   4.795   5.583
   81U      C4' 2075   5.816   4.826   5.502
   81U      H4' 2076   5.808   4.730   5.450
   81U      O4' 2077   5.884   4.933   5.427
   81U      C1' 2078   6.022   4.938   5.460
   81U      H1' 2079   6.069   4.921   5.363
   81U       N1 2080   6.061   5.068   5.519
   81U       C6 2081   5.971   5.157   5.578
   81U       H6 2082   5.866   5.132   5.578
   81U       C5 2083   6.014   5.274   5.635
   81U       H5 2084   5.945   5.333   5.694
   81U       C4 2085   6.152   5.310   5.630
   81U       O4 2086   6.200   5.415   5.672
   81U       N3 2087   6.233   5.213   5.580
   81U       H3 2088   6.332   5.232   5.585
   81U       C2 2089   6.200   5.093   5.517
   81U       O2 2090   6.286   5.015   5.472
   81U      C3' 2091   5.904   4.801   5.625
   81U      H3' 2092   5.888   4.883   5.694
   81U      C2' 2093   6.039   4.827   5.562
   81U     H2'1 2094   6.114   4.859   5.635
   81U      O2' 2095   6.091   4.713   5.509
   81U     HO'2 2096   6.079   4.646   5.576
   81U      O3' 2097   5.891   4.670   5.675
   82U        P 2098   5.801   4.639   5.812
   82U      O1P 2099   5.868   4.528   5.885
   82U      O2P 2100   5.662   4.641   5.771
   82U      O5' 2101   5.821   4.767   5.905
   82U      C5' 2102   5.753   4.766   6.030
   82U     H5'1 2103   5.784   4.683   6.094
   82U     H5'2 2104   5.647   4.748   6.010
   82U      C4' 2105   5.755   4.899   6.106
   82U      H4' 2106   5.699   4.883   6.198
   82U      O4' 2107   5.889   4.931   6.130
   82U      C1' 2108   5.906   5.065   6.080
   82U      H1' 2109   5.866   5.129   6.158
   82U       N1 2110   6.049   5.107   6.049
   82U       C6 2111   6.118   5.169   6.151
   82U       H6 2112   6.070   5.187   6.247
   82U       C5 2113   6.244   5.212   6.128
   82U       H5 2114   6.293   5.269   6.205
   82U       C4 2115   6.311   5.202   6.000
   82U       O4 2116   6.424   5.244   5.965
   82U       N3 2117   6.238   5.126   5.910
   82U       H3 2118   6.285   5.092   5.826
   82U       C2 2119   6.110   5.077   5.929
   82U       O2 2120   6.069   4.992   5.847
   82U      C3' 2121   5.688   5.016   6.034
   82U      H3' 2122   5.621   4.983   5.955
   82U      C2' 2123   5.806   5.082   5.963
   82U     H2'1 2124   5.833   5.018   5.880
   82U      O2' 2125   5.784   5.215   5.918
   82U     HO'2 2126   5.714   5.209   5.852
   82U      O3' 2127   5.625   5.106   6.123
   82U      H3T 2128   5.618   5.185   6.069
   8.66113   8.66113   6.12371   0.00000   0.00000   0.00000   0.00000   4.33030   4.33030
