# Supplementary material for: Constant-pH Molecular Dynamics of Cationic Peptide Dendrimers Binding to siRNA
Source: J Chem Inf Model. 2026 Feb 5;66(8):4734–43. doi: 10.1021/acs.jcim.5c02636 (PMC13126635; doi:10.1021/acs.jcim.5c02636)
Supplement: Supplementary file 2 [file ci5c02636_si_002.zip › zip/DMH18_05_out_2.gro]

Protein t= 150000.00000 step= 10000
 2128
    1LY0      N    1   6.511   5.444   4.444
    1LY0     H1    2   6.609   5.464   4.434
    1LY0     H2    3   6.467   5.509   4.508
    1LY0     H3    4   6.500   5.348   4.473
    1LY0     CA    5   6.431   5.460   4.317
    1LY0     HA    6   6.360   5.377   4.313
    1LY0     CB    7   6.340   5.581   4.322
    1LY0    HB1    8   6.388   5.674   4.354
    1LY0    HB2    9   6.264   5.560   4.397
    1LY0     CG   10   6.268   5.618   4.189
    1LY0    HG1   11   6.226   5.526   4.148
    1LY0    HG2   12   6.344   5.664   4.126
    1LY0     CD   13   6.156   5.716   4.194
    1LY0    HD1   14   6.189   5.814   4.230
    1LY0    HD2   15   6.084   5.673   4.263
    1LY0     CE   16   6.074   5.731   4.068
    1LY0    HE1   17   5.991   5.800   4.084
    1LY0    HE2   18   6.029   5.635   4.043
    1LY0     NZ   19   6.164   5.779   3.958
    1LY0    HZ1   20   6.101   5.762   3.881
    1LY0    HZ2   21   6.185   5.876   3.976
    1LY0    HZ3   22   6.250   5.729   3.941
    1LY0      C   23   6.533   5.456   4.199
    1LY0      O   24   6.514   5.381   4.101
    2LER      N   25   6.635   5.537   4.205
    2LER      H   26   6.635   5.601   4.283
    2LER     CA   27   6.741   5.549   4.106
    2LER     HA   28   6.699   5.548   4.006
    2LER     CB   29   6.811   5.688   4.123
    2LER    HB1   30   6.893   5.695   4.052
    2LER    HB2   31   6.861   5.703   4.218
    2LER     CG   32   6.722   5.807   4.088
    2LER     HG   33   6.635   5.800   4.153
    2LER    CD1   34   6.780   5.936   4.140
    2LER   HD11   35   6.703   6.013   4.131
    2LER   HD12   36   6.811   5.926   4.244
    2LER   HD13   37   6.861   5.972   4.076
    2LER    CD2   38   6.673   5.814   3.949
    2LER   HD21   39   6.607   5.734   3.917
    2LER   HD22   40   6.620   5.908   3.938
    2LER   HD23   41   6.756   5.829   3.880
    2LER      C   42   6.841   5.437   4.104
    2LER      O   43   6.900   5.388   4.204
    3LYR      N   44   6.884   5.401   3.979
    3LYR      H   45   6.850   5.444   3.894
    3LYR     CA   46   6.983   5.305   3.951
    3LYR     HA   47   7.063   5.307   4.025
    3LYR     CB   48   6.922   5.166   3.948
    3LYR    HB1   49   6.852   5.154   4.031
    3LYR    HB2   50   7.011   5.103   3.948
    3LYR     CG   51   6.848   5.145   3.823
    3LYR    HG1   52   6.924   5.122   3.747
    3LYR    HG2   53   6.795   5.236   3.796
    3LYR     CD   54   6.762   5.024   3.834
    3LYR    HD1   55   6.687   5.032   3.914
    3LYR    HD2   56   6.827   4.942   3.863
    3LYR     CE   57   6.696   4.992   3.703
    3LYR    HE1   58   6.766   4.978   3.620
    3LYR    HE2   59   6.632   5.078   3.686
    3LYR     NZ   60   6.613   4.870   3.708
    3LYR    HZ1   61   6.666   4.788   3.682
    3LYR      C   62   7.052   5.343   3.820
    3LYR      O   63   6.995   5.396   3.729
    4LY0      N   64   7.173   5.291   3.809
    4LY0      H   65   7.197   5.212   3.868
    4LY0     CA   66   7.240   5.293   3.675
    4LY0     HA   67   7.246   5.397   3.644
    4LY0     CB   68   7.388   5.249   3.694
    4LY0    HB1   69   7.415   5.198   3.602
    4LY0    HB2   70   7.396   5.177   3.776
    4LY0     CG   71   7.498   5.357   3.719
    4LY0    HG1   72   7.484   5.409   3.813
    4LY0    HG2   73   7.477   5.429   3.639
    4LY0     CD   74   7.645   5.307   3.705
    4LY0    HD1   75   7.667   5.295   3.599
    4LY0    HD2   76   7.661   5.219   3.767
    4LY0     CE   77   7.757   5.404   3.745
    4LY0    HE1   78   7.848   5.358   3.708
    4LY0    HE2   79   7.776   5.406   3.853
    4LY0     NZ   80   7.729   5.545   3.699
    4LY0    HZ1   81   7.641   5.583   3.730
    4LY0    HZ2   82   7.796   5.603   3.747
    4LY0    HZ3   83   7.734   5.561   3.599
    4LY0      C   84   7.173   5.212   3.564
    4LY0      O   85   7.152   5.089   3.578
    5LER      N   86   7.124   5.285   3.461
    5LER      H   87   7.162   5.378   3.452
    5LER     CA   88   7.028   5.239   3.358
    5LER     HA   89   6.978   5.156   3.408
    5LER     CB   90   6.914   5.337   3.311
    5LER    HB1   91   6.851   5.281   3.243
    5LER    HB2   92   6.946   5.421   3.249
    5LER     CG   93   6.819   5.379   3.428
    5LER     HG   94   6.877   5.440   3.497
    5LER    CD1   95   6.710   5.470   3.374
    5LER   HD11   96   6.747   5.556   3.317
    5LER   HD12   97   6.638   5.427   3.304
    5LER   HD13   98   6.651   5.507   3.457
    5LER    CD2   99   6.769   5.255   3.504
    5LER   HD21  100   6.720   5.182   3.439
    5LER   HD22  101   6.854   5.208   3.553
    5LER   HD23  102   6.696   5.302   3.570
    5LER      C  103   7.093   5.180   3.234
    5LER      O  104   7.072   5.228   3.121
    6LYR      N  105   7.192   5.091   3.259
    6LYR      H  106   7.197   5.058   3.355
    6LYR     CA  107   7.262   5.024   3.151
    6LYR     HA  108   7.277   5.087   3.063
    6LYR     CB  109   7.408   4.982   3.195
    6LYR    HB1  110   7.449   4.935   3.105
    6LYR    HB2  111   7.403   4.898   3.264
    6LYR     CG  112   7.498   5.098   3.246
    6LYR    HG1  113   7.468   5.136   3.344
    6LYR    HG2  114   7.516   5.182   3.178
    6LYR     CD  115   7.630   5.028   3.272
    6LYR    HD1  116   7.667   4.987   3.178
    6LYR    HD2  117   7.623   4.945   3.342
    6LYR     CE  118   7.753   5.105   3.323
    6LYR    HE1  119   7.753   5.109   3.432
    6LYR    HE2  120   7.743   5.202   3.275
    6LYR     NZ  121   7.875   5.036   3.296
    6LYR    HZ1  122   7.882   4.935   3.301
    6LYR      C  123   7.187   4.903   3.102
    6LYR      O  124   7.139   4.818   3.178
    7LER      N  125   7.177   4.892   2.970
    7LER      H  126   7.221   4.965   2.917
    7LER     CA  127   7.114   4.777   2.898
    7LER     HA  128   7.010   4.775   2.931
    7LER     CB  129   7.104   4.812   2.751
    7LER    HB1  130   7.081   4.719   2.699
    7LER    HB2  131   7.205   4.838   2.719
    7LER     CG  132   7.008   4.917   2.703
    7LER     HG  133   7.044   5.011   2.745
    7LER    CD1  134   7.011   4.928   2.554
    7LER   HD11  135   6.967   4.840   2.508
    7LER   HD12  136   6.942   5.006   2.525
    7LER   HD13  137   7.109   4.951   2.513
    7LER    CD2  138   6.861   4.894   2.748
    7LER   HD21  139   6.866   4.907   2.856
    7LER   HD22  140   6.798   4.974   2.710
    7LER   HD23  141   6.830   4.796   2.712
    7LER      C  142   7.164   4.639   2.937
    7LER      O  143   7.274   4.626   2.991
    8LER      N  144   7.080   4.539   2.930
    8LER      H  145   6.997   4.554   2.873
    8LER     CA  146   7.099   4.396   2.957
    8LER     HA  147   7.008   4.337   2.947
    8LER     CB  148   7.193   4.334   2.857
    8LER    HB1  149   7.194   4.225   2.873
    8LER    HB2  150   7.292   4.376   2.871
    8LER     CG  151   7.170   4.372   2.703
    8LER     HG  152   7.189   4.479   2.692
    8LER    CD1  153   7.265   4.290   2.624
    8LER   HD11  154   7.237   4.296   2.519
    8LER   HD12  155   7.369   4.317   2.643
    8LER   HD13  156   7.251   4.184   2.649
    8LER    CD2  157   7.026   4.350   2.663
    8LER   HD21  158   7.008   4.242   2.664
    8LER   HD22  159   6.962   4.407   2.731
    8LER   HD23  160   7.014   4.385   2.560
    8LER      C  161   7.155   4.365   3.101
    8LER      O  162   7.196   4.253   3.139
    9LYR      N  163   7.154   4.470   3.185
    9LYR      H  164   7.121   4.559   3.151
    9LYR     CA  165   7.204   4.472   3.323
    9LYR     HA  166   7.209   4.374   3.370
    9LYR     CB  167   7.339   4.553   3.320
    9LYR    HB1  168   7.366   4.573   3.424
    9LYR    HB2  169   7.318   4.652   3.280
    9LYR     CG  170   7.455   4.498   3.238
    9LYR    HG1  171   7.440   4.527   3.134
    9LYR    HG2  172   7.455   4.389   3.232
    9LYR     CD  173   7.592   4.543   3.294
    9LYR    HD1  174   7.601   4.506   3.396
    9LYR    HD2  175   7.594   4.651   3.308
    9LYR     CE  176   7.710   4.490   3.217
    9LYR    HE1  177   7.696   4.386   3.187
    9LYR    HE2  178   7.796   4.504   3.282
    9LYR     NZ  179   7.733   4.553   3.090
    9LYR    HZ1  180   7.681   4.528   3.007
    9LYR      C  181   7.098   4.540   3.420
    9LYR      O  182   7.129   4.584   3.530
   10LER      N  183   6.969   4.556   3.382
   10LER      H  184   6.940   4.511   3.296
   10LER     CA  185   6.860   4.629   3.450
   10LER     HA  186   6.889   4.732   3.470
   10LER     CB  187   6.743   4.653   3.350
   10LER    HB1  188   6.667   4.705   3.407
   10LER    HB2  189   6.691   4.562   3.322
   10LER     CG  190   6.779   4.725   3.231
   10LER     HG  191   6.853   4.668   3.174
   10LER    CD1  192   6.665   4.739   3.134
   10LER   HD11  193   6.603   4.822   3.167
   10LER   HD12  194   6.691   4.751   3.028
   10LER   HD13  195   6.607   4.647   3.135
   10LER    CD2  196   6.835   4.870   3.254
   10LER   HD21  197   6.749   4.933   3.280
   10LER   HD22  198   6.920   4.877   3.321
   10LER   HD23  199   6.878   4.901   3.159
   10LER      C  200   6.819   4.565   3.580
   10LER      O  201   6.788   4.638   3.671
   11LER      N  202   6.824   4.430   3.586
   11LER      H  203   6.847   4.376   3.503
   11LER     CA  204   6.820   4.363   3.716
   11LER     HA  205   6.739   4.409   3.773
   11LER     CB  206   6.781   4.220   3.679
   11LER    HB1  207   6.863   4.187   3.616
   11LER    HB2  208   6.696   4.221   3.611
   11LER     CG  209   6.761   4.113   3.786
   11LER     HG  210   6.857   4.091   3.835
   11LER    CD1  211   6.658   4.141   3.895
   11LER   HD11  212   6.654   4.049   3.954
   11LER   HD12  213   6.699   4.216   3.962
   11LER   HD13  214   6.562   4.168   3.851
   11LER    CD2  215   6.723   3.989   3.703
   11LER   HD21  216   6.640   3.998   3.633
   11LER   HD22  217   6.813   3.967   3.644
   11LER   HD23  218   6.708   3.903   3.768
   11LER      C  219   6.957   4.358   3.802
   11LER      O  220   6.954   4.386   3.925
   12LER      N  221   7.070   4.350   3.736
   12LER      H  222   7.053   4.348   3.636
   12LER     CA  223   7.201   4.329   3.802
   12LER     HA  224   7.210   4.250   3.877
   12LER     CB  225   7.300   4.281   3.698
   12LER    HB1  226   7.387   4.234   3.745
   12LER    HB2  227   7.336   4.365   3.640
   12LER     CG  228   7.251   4.163   3.611
   12LER     HG  229   7.160   4.195   3.562
   12LER    CD1  230   7.355   4.126   3.497
   12LER   HD11  231   7.450   4.087   3.535
   12LER   HD12  232   7.323   4.044   3.434
   12LER   HD13  233   7.372   4.221   3.445
   12LER    CD2  234   7.221   4.036   3.691
   12LER   HD21  235   7.183   3.957   3.627
   12LER   HD22  236   7.315   4.000   3.732
   12LER   HD23  237   7.147   4.056   3.769
   12LER      C  238   7.265   4.459   3.862
   12LER      O  239   7.349   4.451   3.954
   13LER      N  240   7.231   4.574   3.808
   13LER      H  241   7.168   4.560   3.730
   13LER     CA  242   7.263   4.714   3.853
   13LER     HA  243   7.358   4.701   3.906
   13LER     CB  244   7.292   4.806   3.730
   13LER    HB1  245   7.288   4.907   3.771
   13LER    HB2  246   7.202   4.791   3.670
   13LER     CG  247   7.413   4.765   3.653
   13LER     HG  248   7.401   4.662   3.621
   13LER    CD1  249   7.436   4.857   3.535
   13LER   HD11  250   7.454   4.959   3.571
   13LER   HD12  251   7.526   4.824   3.484
   13LER   HD13  252   7.345   4.852   3.476
   13LER    CD2  253   7.538   4.775   3.748
   13LER   HD21  254   7.544   4.685   3.808
   13LER   HD22  255   7.632   4.795   3.696
   13LER   HD23  256   7.524   4.862   3.813
   13LER      C  257   7.161   4.785   3.954
   13LER      O  258   7.198   4.860   4.043
   14NH2      N  259   7.034   4.749   3.934
   14NH2     H1  260   7.011   4.691   3.855
   14NH2     H2  261   6.965   4.788   3.997
   15LY0      N  262   6.093   4.614   4.056
   15LY0     H1  263   6.159   4.609   4.132
   15LY0     H2  264   5.999   4.617   4.091
   15LY0     H3  265   6.106   4.527   4.007
   15LY0     CA  266   6.117   4.722   3.964
   15LY0     HA  267   6.047   4.724   3.881
   15LY0     CB  268   6.111   4.865   4.025
   15LY0    HB1  269   6.136   4.932   3.943
   15LY0    HB2  270   6.188   4.873   4.102
   15LY0     CG  271   5.977   4.893   4.085
   15LY0    HG1  272   5.947   4.811   4.150
   15LY0    HG2  273   5.903   4.886   4.006
   15LY0     CD  274   5.990   5.034   4.151
   15LY0    HD1  275   6.006   5.108   4.073
   15LY0    HD2  276   6.082   5.043   4.208
   15LY0     CE  277   5.872   5.102   4.223
   15LY0    HE1  278   5.906   5.203   4.246
   15LY0    HE2  279   5.856   5.042   4.313
   15LY0     NZ  280   5.753   5.109   4.146
   15LY0    HZ1  281   5.678   5.161   4.190
   15LY0    HZ2  282   5.771   5.139   4.051
   15LY0    HZ3  283   5.701   5.023   4.135
   15LY0      C  284   6.260   4.705   3.911
   15LY0      O  285   6.347   4.678   3.988
   16LER      N  286   6.286   4.735   3.779
   16LER      H  287   6.202   4.761   3.729
   16LER     CA  288   6.414   4.728   3.709
   16LER     HA  289   6.471   4.643   3.746
   16LER     CB  290   6.403   4.709   3.556
   16LER    HB1  291   6.503   4.716   3.513
   16LER    HB2  292   6.347   4.793   3.515
   16LER     CG  293   6.341   4.579   3.509
   16LER     HG  294   6.242   4.563   3.552
   16LER    CD1  295   6.325   4.573   3.357
   16LER   HD11  296   6.265   4.485   3.333
   16LER   HD12  297   6.283   4.663   3.314
   16LER   HD13  298   6.421   4.549   3.312
   16LER    CD2  299   6.424   4.463   3.557
   16LER   HD21  300   6.529   4.455   3.531
   16LER   HD22  301   6.435   4.456   3.665
   16LER   HD23  302   6.383   4.367   3.524
   16LER      C  303   6.484   4.866   3.725
   16LER      O  304   6.426   4.968   3.766
   17LY0      N  305   8.996   5.083   3.587
   17LY0     H1  306   9.046   5.165   3.556
   17LY0     H2  307   8.998   5.077   3.687
   17LY0     H3  308   9.052   5.010   3.544
   17LY0     CA  309   8.856   5.063   3.558
   17LY0     HA  310   8.824   4.968   3.599
   17LY0     CB  311   8.774   5.172   3.634
   17LY0    HB1  312   8.792   5.270   3.589
   17LY0    HB2  313   8.810   5.183   3.737
   17LY0     CG  314   8.624   5.134   3.647
   17LY0    HG1  315   8.603   5.052   3.716
   17LY0    HG2  316   8.591   5.110   3.546
   17LY0     CD  317   8.549   5.263   3.687
   17LY0    HD1  318   8.586   5.304   3.781
   17LY0    HD2  319   8.447   5.229   3.703
   17LY0     CE  320   8.547   5.376   3.579
   17LY0    HE1  321   8.645   5.423   3.565
   17LY0    HE2  322   8.504   5.460   3.634
   17LY0     NZ  323   8.463   5.351   3.453
   17LY0    HZ1  324   8.463   5.428   3.387
   17LY0    HZ2  325   8.499   5.282   3.389
   17LY0    HZ3  326   8.368   5.333   3.480
   17LY0      C  327   8.832   5.083   3.409
   17LY0      O  328   8.861   5.191   3.361
   18LER      N  329   8.773   4.982   3.340
   18LER      H  330   8.759   4.897   3.393
   18LER     CA  331   8.725   5.001   3.202
   18LER     HA  332   8.811   5.040   3.148
   18LER     CB  333   8.687   4.865   3.139
   18LER    HB1  334   8.634   4.815   3.220
   18LER    HB2  335   8.778   4.813   3.110
   18LER     CG  336   8.596   4.862   3.017
   18LER     HG  337   8.496   4.891   3.048
   18LER    CD1  338   8.633   4.943   2.890
   18LER   HD11  339   8.560   4.918   2.813
   18LER   HD12  340   8.633   5.052   2.903
   18LER   HD13  341   8.731   4.907   2.860
   18LER    CD2  342   8.590   4.706   2.975
   18LER   HD21  343   8.523   4.705   2.890
   18LER   HD22  344   8.684   4.668   2.935
   18LER   HD23  345   8.555   4.651   3.062
   18LER      C  346   8.620   5.115   3.193
   18LER      O  347   8.532   5.124   3.279
   19LYR      N  348   8.633   5.207   3.096
   19LYR      H  349   8.716   5.209   3.040
   19LYR     CA  350   8.542   5.318   3.068
   19LYR     HA  351   8.537   5.375   3.161
   19LYR     CB  352   8.606   5.410   2.966
   19LYR    HB1  353   8.607   5.356   2.871
   19LYR    HB2  354   8.708   5.426   3.002
   19LYR     CG  355   8.540   5.545   2.939
   19LYR    HG1  356   8.489   5.572   3.031
   19LYR    HG2  357   8.468   5.524   2.861
   19LYR     CD  358   8.630   5.661   2.896
   19LYR    HD1  359   8.691   5.630   2.811
   19LYR    HD2  360   8.694   5.682   2.982
   19LYR     CE  361   8.549   5.782   2.860
   19LYR    HE1  362   8.491   5.810   2.948
   19LYR    HE2  363   8.486   5.752   2.775
   19LYR     NZ  364   8.635   5.898   2.824
   19LYR    HZ1  365   8.734   5.882   2.832
   19LYR      C  366   8.404   5.275   3.024
   19LYR      O  367   8.314   5.356   3.040
   20LY0      N  368   8.386   5.168   2.954
   20LY0      H  369   8.464   5.103   2.949
   20LY0     CA  370   8.253   5.124   2.897
   20LY0     HA  371   8.198   5.215   2.871
   20LY0     CB  372   8.279   5.044   2.770
   20LY0    HB1  373   8.189   5.023   2.712
   20LY0    HB2  374   8.327   4.954   2.808
   20LY0     CG  375   8.381   5.105   2.678
   20LY0    HG1  376   8.476   5.104   2.731
   20LY0    HG2  377   8.354   5.209   2.659
   20LY0     CD  378   8.396   5.014   2.552
   20LY0    HD1  379   8.304   4.978   2.506
   20LY0    HD2  380   8.451   4.922   2.573
   20LY0     CE  381   8.487   5.081   2.448
   20LY0    HE1  382   8.540   5.007   2.389
   20LY0    HE2  383   8.564   5.140   2.497
   20LY0     NZ  384   8.407   5.165   2.364
   20LY0    HZ1  385   8.465   5.224   2.306
   20LY0    HZ2  386   8.344   5.105   2.312
   20LY0    HZ3  387   8.347   5.219   2.424
   20LY0      C  388   8.156   5.062   2.988
   20LY0      O  389   8.047   5.038   2.938
   21LER      N  390   8.199   5.042   3.114
   21LER      H  391   8.290   5.077   3.140
   21LER     CA  392   8.100   4.988   3.209
   21LER     HA  393   8.057   4.897   3.167
   21LER     CB  394   8.185   4.952   3.337
   21LER    HB1  395   8.112   4.919   3.411
   21LER    HB2  396   8.231   5.044   3.372
   21LER     CG  397   8.289   4.839   3.327
   21LER     HG  398   8.375   4.871   3.268
   21LER    CD1  399   8.346   4.800   3.464
   21LER   HD11  400   8.408   4.711   3.454
   21LER   HD12  401   8.403   4.879   3.512
   21LER   HD13  402   8.268   4.781   3.538
   21LER    CD2  403   8.237   4.722   3.249
   21LER   HD21  404   8.299   4.632   3.257
   21LER   HD22  405   8.138   4.695   3.284
   21LER   HD23  406   8.233   4.747   3.143
   21LER      C  407   7.992   5.087   3.251
   21LER      O  408   8.006   5.207   3.243
   22LY0      N  409   8.689   6.346   2.367
   22LY0     H1  410   8.648   6.410   2.300
   22LY0     H2  411   8.771   6.384   2.410
   22LY0     H3  412   8.726   6.267   2.315
   22LY0     CA  413   8.584   6.284   2.455
   22LY0     HA  414   8.543   6.360   2.521
   22LY0     CB  415   8.465   6.224   2.379
   22LY0    HB1  416   8.502   6.131   2.336
   22LY0    HB2  417   8.439   6.297   2.303
   22LY0     CG  418   8.346   6.204   2.475
   22LY0    HG1  419   8.303   6.301   2.500
   22LY0    HG2  420   8.361   6.150   2.568
   22LY0     CD  421   8.247   6.115   2.400
   22LY0    HD1  422   8.261   6.009   2.418
   22LY0    HD2  423   8.259   6.138   2.294
   22LY0     CE  424   8.101   6.142   2.452
   22LY0    HE1  425   8.094   6.247   2.482
   22LY0    HE2  426   8.075   6.087   2.542
   22LY0     NZ  427   8.000   6.110   2.352
   22LY0    HZ1  428   7.988   6.180   2.280
   22LY0    HZ2  429   8.021   6.024   2.303
   22LY0    HZ3  430   7.905   6.104   2.386
   22LY0      C  431   8.634   6.187   2.555
   22LY0      O  432   8.685   6.080   2.520
   23LER      N  433   8.630   6.220   2.687
   23LER      H  434   8.588   6.309   2.704
   23LER     CA  435   8.679   6.139   2.797
   23LER     HA  436   8.773   6.099   2.759
   23LER     CB  437   8.699   6.219   2.929
   23LER    HB1  438   8.737   6.144   2.998
   23LER    HB2  439   8.605   6.251   2.973
   23LER     CG  440   8.797   6.335   2.926
   23LER     HG  441   8.740   6.426   2.907
   23LER    CD1  442   8.852   6.350   3.064
   23LER   HD11  443   8.898   6.257   3.096
   23LER   HD12  444   8.925   6.431   3.060
   23LER   HD13  445   8.772   6.369   3.136
   23LER    CD2  446   8.925   6.317   2.839
   23LER   HD21  447   8.903   6.313   2.732
   23LER   HD22  448   8.990   6.402   2.859
   23LER   HD23  449   8.977   6.224   2.862
   23LER      C  450   8.587   6.023   2.825
   23LER      O  451   8.470   6.052   2.858
   24LY0      N  452   6.216   5.917   3.280
   24LY0     H1  453   6.231   6.008   3.241
   24LY0     H2  454   6.148   5.876   3.218
   24LY0     H3  455   6.164   5.915   3.367
   24LY0     CA  456   6.336   5.830   3.294
   24LY0     HA  457   6.393   5.872   3.376
   24LY0     CB  458   6.303   5.676   3.316
   24LY0    HB1  459   6.348   5.616   3.236
   24LY0    HB2  460   6.194   5.667   3.319
   24LY0     CG  461   6.355   5.637   3.452
   24LY0    HG1  462   6.309   5.701   3.527
   24LY0    HG2  463   6.463   5.652   3.462
   24LY0     CD  464   6.340   5.491   3.489
   24LY0    HD1  465   6.236   5.484   3.522
   24LY0    HD2  466   6.385   5.466   3.585
   24LY0     CE  467   6.356   5.382   3.375
   24LY0    HE1  468   6.460   5.351   3.360
   24LY0    HE2  469   6.328   5.421   3.277
   24LY0     NZ  470   6.269   5.267   3.399
   24LY0    HZ1  471   6.289   5.192   3.335
   24LY0    HZ2  472   6.288   5.236   3.493
   24LY0    HZ3  473   6.169   5.283   3.390
   24LY0      C  474   6.438   5.851   3.176
   24LY0      O  475   6.398   5.861   3.058
   25LER      N  476   6.570   5.845   3.204
   25LER      H  477   6.601   5.849   3.300
   25LER     CA  478   6.678   5.847   3.106
   25LER     HA  479   6.676   5.938   3.045
   25LER     CB  480   6.813   5.848   3.191
   25LER    HB1  481   6.793   5.769   3.264
   25LER    HB2  482   6.815   5.943   3.244
   25LER     CG  483   6.948   5.824   3.117
   25LER     HG  484   6.944   5.740   3.048
   25LER    CD1  485   6.977   5.936   3.024
   25LER   HD11  486   6.888   5.951   2.962
   25LER   HD12  487   6.993   6.023   3.086
   25LER   HD13  488   7.062   5.912   2.961
   25LER    CD2  489   7.061   5.810   3.216
   25LER   HD21  490   7.057   5.889   3.290
   25LER   HD22  491   7.042   5.717   3.269
   25LER   HD23  492   7.160   5.814   3.170
   25LER      C  493   6.670   5.735   2.999
   25LER      O  494   6.646   5.615   3.027
   26LYR      N  495   6.693   5.781   2.874
   26LYR      H  496   6.738   5.870   2.861
   26LYR     CA  497   6.710   5.681   2.766
   26LYR     HA  498   6.621   5.628   2.735
   26LYR     CB  499   6.743   5.763   2.643
   26LYR    HB1  500   6.768   5.690   2.565
   26LYR    HB2  501   6.827   5.831   2.660
   26LYR     CG  502   6.622   5.839   2.580
   26LYR    HG1  503   6.572   5.894   2.661
   26LYR    HG2  504   6.545   5.772   2.542
   26LYR     CD  505   6.661   5.938   2.475
   26LYR    HD1  506   6.604   5.921   2.384
   26LYR    HD2  507   6.767   5.927   2.450
   26LYR     CE  508   6.638   6.080   2.515
   26LYR    HE1  509   6.698   6.103   2.604
   26LYR    HE2  510   6.533   6.097   2.539
   26LYR     NZ  511   6.683   6.168   2.411
   26LYR    HZ1  512   6.629   6.170   2.325
   26LYR      C  513   6.830   5.586   2.804
   26LYR      O  514   6.943   5.634   2.804
   27LY0      N  515   6.798   5.455   2.822
   27LY0      H  516   6.703   5.425   2.806
   27LY0     CA  517   6.884   5.344   2.864
   27LY0     HA  518   6.919   5.358   2.966
   27LY0     CB  519   6.812   5.214   2.871
   27LY0    HB1  520   6.875   5.133   2.905
   27LY0    HB2  521   6.775   5.199   2.770
   27LY0     CG  522   6.697   5.213   2.967
   27LY0    HG1  523   6.628   5.294   2.942
   27LY0    HG2  524   6.730   5.231   3.070
   27LY0     CD  525   6.624   5.083   2.959
   27LY0    HD1  526   6.694   5.009   2.996
   27LY0    HD2  527   6.583   5.058   2.860
   27LY0     CE  528   6.509   5.074   3.057
   27LY0    HE1  529   6.538   5.096   3.160
   27LY0    HE2  530   6.482   4.968   3.063
   27LY0     NZ  531   6.391   5.155   3.022
   27LY0    HZ1  532   6.392   5.253   3.046
   27LY0    HZ2  533   6.367   5.153   2.924
   27LY0    HZ3  534   6.314   5.107   3.067
   27LY0      C  535   7.009   5.338   2.777
   27LY0      O  536   7.018   5.347   2.654
   28LER      N  537   7.122   5.314   2.838
   28LER      H  538   7.118   5.299   2.938
   28LER     CA  539   7.254   5.324   2.780
   28LER     HA  540   7.256   5.391   2.694
   28LER     CB  541   7.342   5.384   2.888
   28LER    HB1  542   7.439   5.410   2.847
   28LER    HB2  543   7.362   5.307   2.962
   28LER     CG  544   7.287   5.512   2.963
   28LER     HG  545   7.180   5.529   2.956
   28LER    CD1  546   7.338   5.501   3.113
   28LER   HD11  547   7.290   5.411   3.153
   28LER   HD12  548   7.444   5.480   3.106
   28LER   HD13  549   7.299   5.581   3.176
   28LER    CD2  550   7.350   5.626   2.902
   28LER   HD21  551   7.458   5.633   2.896
   28LER   HD22  552   7.318   5.628   2.798
   28LER   HD23  553   7.327   5.714   2.962
   28LER      C  554   7.313   5.194   2.718
   28LER      O  555   7.302   5.084   2.763
   29LYR      N  556   7.378   5.213   2.601
   29LYR      H  557   7.379   5.305   2.558
   29LYR     CA  558   7.462   5.113   2.526
   29LYR     HA  559   7.403   5.021   2.521
   29LYR     CB  560   7.486   5.156   2.384
   29LYR    HB1  561   7.559   5.088   2.338
   29LYR    HB2  562   7.529   5.256   2.385
   29LYR     CG  563   7.354   5.166   2.307
   29LYR    HG1  564   7.278   5.209   2.373
   29LYR    HG2  565   7.310   5.067   2.304
   29LYR     CD  566   7.356   5.222   2.168
   29LYR    HD1  567   7.261   5.208   2.115
   29LYR    HD2  568   7.418   5.160   2.103
   29LYR     CE  569   7.395   5.362   2.158
   29LYR    HE1  570   7.400   5.382   2.051
   29LYR    HE2  571   7.498   5.382   2.185
   29LYR     NZ  572   7.308   5.459   2.228
   29LYR    HZ1  573   7.231   5.493   2.171
   29LYR      C  574   7.592   5.070   2.595
   29LYR      O  575   7.696   5.065   2.535
   30LER      N  576   7.588   5.064   2.733
   30LER      H  577   7.499   5.073   2.780
   30LER     CA  578   7.702   5.037   2.822
   30LER     HA  579   7.789   5.038   2.756
   30LER     CB  580   7.704   5.145   2.922
   30LER    HB1  581   7.781   5.110   2.990
   30LER    HB2  582   7.605   5.141   2.968
   30LER     CG  583   7.729   5.287   2.866
   30LER     HG  584   7.644   5.309   2.801
   30LER    CD1  585   7.718   5.376   2.989
   30LER   HD11  586   7.807   5.364   3.052
   30LER   HD12  587   7.702   5.481   2.965
   30LER   HD13  588   7.641   5.344   3.059
   30LER    CD2  589   7.862   5.310   2.789
   30LER   HD21  590   7.949   5.285   2.849
   30LER   HD22  591   7.852   5.248   2.699
   30LER   HD23  592   7.869   5.414   2.760
   30LER      C  593   7.707   4.894   2.873
   30LER      O  594   7.608   4.827   2.871
   31LER      N  595   7.826   4.854   2.906
   31LER      H  596   7.898   4.924   2.911
   31LER     CA  597   7.853   4.714   2.945
   31LER     HA  598   7.812   4.644   2.872
   31LER     CB  599   8.006   4.683   2.940
   31LER    HB1  600   8.021   4.579   2.969
   31LER    HB2  601   8.044   4.739   3.026
   31LER     CG  602   8.079   4.714   2.808
   31LER     HG  603   8.075   4.817   2.772
   31LER    CD1  604   8.218   4.661   2.821
   31LER   HD11  605   8.272   4.690   2.911
   31LER   HD12  606   8.213   4.552   2.820
   31LER   HD13  607   8.272   4.698   2.733
   31LER    CD2  608   8.028   4.636   2.683
   31LER   HD21  609   8.028   4.527   2.691
   31LER   HD22  610   7.936   4.665   2.633
   31LER   HD23  611   8.090   4.657   2.595
   31LER      C  612   7.803   4.670   3.081
   31LER      O  613   7.838   4.733   3.180
   32LY0      N  614   6.846   6.741   2.230
   32LY0     H1  615   6.822   6.712   2.136
   32LY0     H2  616   6.761   6.755   2.284
   32LY0     H3  617   6.886   6.834   2.225
   32LY0     CA  618   6.931   6.637   2.298
   32LY0     HA  619   7.025   6.625   2.244
   32LY0     CB  620   6.955   6.665   2.447
   32LY0    HB1  621   6.868   6.675   2.512
   32LY0    HB2  622   7.006   6.761   2.453
   32LY0     CG  623   7.051   6.561   2.507
   32LY0    HG1  624   7.139   6.567   2.444
   32LY0    HG2  625   7.007   6.462   2.500
   32LY0     CD  626   7.079   6.599   2.655
   32LY0    HD1  627   6.984   6.598   2.709
   32LY0    HD2  628   7.104   6.704   2.670
   32LY0     CE  629   7.182   6.511   2.716
   32LY0    HE1  630   7.279   6.527   2.669
   32LY0    HE2  631   7.155   6.408   2.696
   32LY0     NZ  632   7.198   6.537   2.864
   32LY0    HZ1  633   7.259   6.466   2.902
   32LY0    HZ2  634   7.239   6.628   2.877
   32LY0    HZ3  635   7.105   6.532   2.903
   32LY0      C  636   6.857   6.510   2.285
   32LY0      O  637   6.739   6.514   2.309
   33LER      N  638   6.921   6.392   2.261
   33LER      H  639   7.020   6.397   2.238
   33LER     CA  640   6.855   6.260   2.260
   33LER     HA  641   6.770   6.281   2.195
   33LER     CB  642   6.934   6.149   2.193
   33LER    HB1  643   6.982   6.089   2.270
   33LER    HB2  644   7.006   6.195   2.126
   33LER     CG  645   6.853   6.044   2.113
   33LER     HG  646   6.756   6.035   2.161
   33LER    CD1  647   6.838   6.075   1.961
   33LER   HD11  648   6.937   6.080   1.917
   33LER   HD12  649   6.779   5.993   1.918
   33LER   HD13  650   6.778   6.165   1.958
   33LER    CD2  651   6.914   5.900   2.121
   33LER   HD21  652   7.020   5.907   2.093
   33LER   HD22  653   6.904   5.846   2.215
   33LER   HD23  654   6.859   5.838   2.051
   33LER      C  655   6.807   6.216   2.399
   33LER      O  656   6.895   6.198   2.486
   34LY0      N  657   5.918   5.016   2.067
   34LY0     H1  658   5.986   4.944   2.050
   34LY0     H2  659   5.866   5.010   2.154
   34LY0     H3  660   5.846   5.013   1.996
   34LY0     CA  661   5.978   5.146   2.063
   34LY0     HA  662   6.025   5.161   1.966
   34LY0     CB  663   5.875   5.257   2.081
   34LY0    HB1  664   5.915   5.358   2.097
   34LY0    HB2  665   5.812   5.233   2.167
   34LY0     CG  666   5.792   5.269   1.949
   34LY0    HG1  667   5.747   5.178   1.909
   34LY0    HG2  668   5.860   5.312   1.876
   34LY0     CD  669   5.682   5.370   1.967
   34LY0    HD1  670   5.631   5.386   1.872
   34LY0    HD2  671   5.727   5.462   2.002
   34LY0     CE  672   5.568   5.318   2.061
   34LY0    HE1  673   5.607   5.287   2.158
   34LY0    HE2  674   5.524   5.228   2.018
   34LY0     NZ  675   5.455   5.414   2.072
   34LY0    HZ1  676   5.378   5.373   2.123
   34LY0    HZ2  677   5.483   5.503   2.110
   34LY0    HZ3  678   5.423   5.440   1.980
   34LY0      C  679   6.091   5.146   2.167
   34LY0      O  680   6.061   5.125   2.285
   35LER      N  681   6.214   5.169   2.123
   35LER      H  682   6.221   5.187   2.023
   35LER     CA  683   6.326   5.203   2.215
   35LER     HA  684   6.282   5.247   2.305
   35LER     CB  685   6.391   5.068   2.248
   35LER    HB1  686   6.405   5.020   2.151
   35LER    HB2  687   6.326   5.005   2.309
   35LER     CG  688   6.528   5.078   2.317
   35LER     HG  689   6.591   5.148   2.263
   35LER    CD1  690   6.511   5.123   2.460
   35LER   HD11  691   6.420   5.078   2.500
   35LER   HD12  692   6.600   5.106   2.521
   35LER   HD13  693   6.499   5.231   2.457
   35LER    CD2  694   6.597   4.938   2.326
   35LER   HD21  695   6.615   4.888   2.231
   35LER   HD22  696   6.685   4.948   2.390
   35LER   HD23  697   6.526   4.879   2.385
   35LER      C  698   6.414   5.308   2.141
   35LER      O  699   6.446   5.289   2.021
   36LYR      N  700   6.445   5.414   2.210
   36LYR      H  701   6.424   5.418   2.309
   36LYR     CA  702   6.556   5.500   2.169
   36LYR     HA  703   6.604   5.464   2.078
   36LYR     CB  704   6.516   5.643   2.159
   36LYR    HB1  705   6.603   5.708   2.149
   36LYR    HB2  706   6.463   5.660   2.253
   36LYR     CG  707   6.424   5.658   2.034
   36LYR    HG1  708   6.332   5.601   2.043
   36LYR    HG2  709   6.472   5.616   1.945
   36LYR     CD  710   6.389   5.804   2.020
   36LYR    HD1  711   6.334   5.823   2.113
   36LYR    HD2  712   6.327   5.820   1.932
   36LYR     CE  713   6.495   5.907   2.001
   36LYR    HE1  714   6.535   5.872   1.906
   36LYR    HE2  715   6.569   5.899   2.081
   36LYR     NZ  716   6.435   6.039   1.993
   36LYR    HZ1  717   6.418   6.078   1.901
   36LYR      C  718   6.675   5.500   2.267
   36LYR      O  719   6.695   5.585   2.353
   37LY0      N  720   6.752   5.394   2.257
   37LY0      H  721   6.733   5.334   2.178
   37LY0     CA  722   6.870   5.372   2.338
   37LY0     HA  723   6.852   5.402   2.441
   37LY0     CB  724   6.906   5.222   2.331
   37LY0    HB1  725   6.827   5.158   2.371
   37LY0    HB2  726   6.990   5.211   2.399
   37LY0     CG  727   6.939   5.154   2.195
   37LY0    HG1  728   7.031   5.190   2.149
   37LY0    HG2  729   6.856   5.155   2.125
   37LY0     CD  730   6.964   5.003   2.220
   37LY0    HD1  731   6.882   4.950   2.268
   37LY0    HD2  732   7.043   4.992   2.295
   37LY0     CE  733   7.003   4.925   2.087
   37LY0    HE1  734   7.038   4.825   2.110
   37LY0    HE2  735   7.085   4.976   2.036
   37LY0     NZ  736   6.886   4.897   1.997
   37LY0    HZ1  737   6.853   4.984   1.958
   37LY0    HZ2  738   6.925   4.846   1.919
   37LY0    HZ3  739   6.817   4.843   2.046
   37LY0      C  740   6.989   5.457   2.303
   37LY0      O  741   7.024   5.474   2.184
   38LER      N  742   7.058   5.509   2.408
   38LER      H  743   7.019   5.495   2.500
   38LER     CA  744   7.177   5.586   2.385
   38LER     HA  745   7.160   5.652   2.300
   38LER     CB  746   7.203   5.677   2.507
   38LER    HB1  747   7.305   5.715   2.505
   38LER    HB2  748   7.198   5.615   2.597
   38LER     CG  749   7.111   5.801   2.535
   38LER     HG  750   7.007   5.772   2.525
   38LER    CD1  751   7.151   5.862   2.669
   38LER   HD11  752   7.101   5.959   2.680
   38LER   HD12  753   7.106   5.806   2.751
   38LER   HD13  754   7.257   5.867   2.691
   38LER    CD2  755   7.141   5.908   2.425
   38LER   HD21  756   7.098   5.880   2.329
   38LER   HD22  757   7.090   6.002   2.447
   38LER   HD23  758   7.248   5.930   2.425
   38LER      C  759   7.301   5.498   2.358
   38LER      O  760   7.374   5.452   2.449
   39LY0      N  761   5.936   6.205   2.315
   39LY0     H1  762   5.909   6.268   2.241
   39LY0     H2  763   5.919   6.111   2.283
   39LY0     H3  764   5.874   6.226   2.391
   39LY0     CA  765   6.079   6.215   2.346
   39LY0     HA  766   6.081   6.316   2.385
   39LY0     CB  767   6.121   6.123   2.462
   39LY0    HB1  768   6.120   6.019   2.429
   39LY0    HB2  769   6.043   6.131   2.538
   39LY0     CG  770   6.258   6.155   2.517
   39LY0    HG1  771   6.243   6.248   2.570
   39LY0    HG2  772   6.333   6.168   2.438
   39LY0     CD  773   6.300   6.066   2.633
   39LY0    HD1  774   6.387   6.118   2.674
   39LY0    HD2  775   6.328   5.970   2.590
   39LY0     CE  776   6.188   6.054   2.733
   39LY0    HE1  777   6.100   5.999   2.698
   39LY0    HE2  778   6.148   6.154   2.750
   39LY0     NZ  779   6.234   5.979   2.849
   39LY0    HZ1  780   6.159   5.979   2.916
   39LY0    HZ2  781   6.250   5.881   2.834
   39LY0    HZ3  782   6.319   6.017   2.888
   39LY0      C  783   6.157   6.207   2.217
   39LY0      O  784   6.118   6.123   2.135
   40LER      N  785   6.265   6.282   2.199
   40LER      H  786   6.292   6.348   2.272
   40LER     CA  787   6.355   6.262   2.087
   40LER     HA  788   6.301   6.262   1.992
   40LER     CB  789   6.452   6.379   2.089
   40LER    HB1  790   6.536   6.365   2.021
   40LER    HB2  791   6.488   6.375   2.192
   40LER     CG  792   6.404   6.517   2.048
   40LER     HG  793   6.313   6.535   2.106
   40LER    CD1  794   6.512   6.613   2.092
   40LER   HD11  795   6.510   6.614   2.201
   40LER   HD12  796   6.614   6.580   2.072
   40LER   HD13  797   6.505   6.712   2.048
   40LER    CD2  798   6.373   6.548   1.899
   40LER   HD21  799   6.451   6.519   1.828
   40LER   HD22  800   6.280   6.493   1.882
   40LER   HD23  801   6.343   6.652   1.890
   40LER      C  802   6.429   6.125   2.095
   40LER      O  803   6.496   6.102   2.193
   41U      O5'  804   6.590   9.071   3.483
   41U      H5T  805   6.655   9.115   3.428
   41U      C5'  806   6.474   9.137   3.468
   41U     H5'1  807   6.468   9.230   3.524
   41U     H5'2  808   6.397   9.076   3.516
   41U      C4'  809   6.444   9.156   3.321
   41U      H4'  810   6.369   9.235   3.324
   41U      O4'  811   6.556   9.183   3.249
   41U      C1'  812   6.546   9.132   3.117
   41U      H1'  813   6.541   9.219   3.052
   41U       N1  814   6.654   9.041   3.060
   41U       C6  815   6.724   8.954   3.140
   41U       H6  816   6.711   8.953   3.248
   41U       C5  817   6.814   8.877   3.080
   41U       H5  818   6.883   8.811   3.131
   41U       C4  819   6.844   8.878   2.937
   41U       O4  820   6.931   8.821   2.877
   41U       N3  821   6.746   8.951   2.867
   41U       H3  822   6.759   8.950   2.766
   41U       C2  823   6.656   9.036   2.919
   41U       O2  824   6.582   9.108   2.849
   41U      C3'  825   6.382   9.036   3.249
   41U      H3'  826   6.431   8.942   3.274
   41U      C2'  827   6.408   9.068   3.104
   41U     H2'1  828   6.423   8.974   3.051
   41U      O2'  829   6.316   9.162   3.041
   41U     HO'2  830   6.241   9.188   3.095
   41U      O3'  831   6.244   9.033   3.282
   42U        P  832   6.152   8.906   3.265
   42U      O1P  833   6.022   8.945   3.323
   42U      O2P  834   6.217   8.785   3.322
   42U      O5'  835   6.135   8.892   3.098
   42U      C5'  836   6.028   8.964   3.034
   42U     H5'1  837   6.015   9.068   3.062
   42U     H5'2  838   5.939   8.909   3.065
   42U      C4'  839   6.041   8.944   2.887
   42U      H4'  840   5.963   9.005   2.842
   42U      O4'  841   6.168   8.981   2.832
   42U      C1'  842   6.192   8.902   2.712
   42U      H1'  843   6.190   8.966   2.624
   42U       N1  844   6.318   8.816   2.713
   42U       C6  845   6.378   8.782   2.832
   42U       H6  846   6.333   8.809   2.927
   42U       C5  847   6.487   8.701   2.838
   42U       H5  848   6.534   8.679   2.933
   42U       C4  849   6.556   8.662   2.717
   42U       O4  850   6.658   8.594   2.712
   42U       N3  851   6.497   8.707   2.599
   42U       H3  852   6.550   8.693   2.514
   42U       C2  853   6.380   8.778   2.592
   42U       O2  854   6.322   8.806   2.484
   42U      C3'  855   6.020   8.800   2.846
   42U      H3'  856   6.092   8.744   2.904
   42U      C2'  857   6.070   8.806   2.697
   42U     H2'1  858   6.099   8.709   2.657
   42U      O2'  859   5.968   8.864   2.620
   42U     HO'2  860   5.881   8.841   2.653
   42U      O3'  861   5.886   8.755   2.858
   43A        P  862   5.852   8.605   2.845
   43A      O1P  863   5.709   8.573   2.859
   43A      O2P  864   5.948   8.540   2.929
   43A      O5'  865   5.896   8.556   2.705
   43A      C5'  866   5.803   8.554   2.600
   43A     H5'1  867   5.745   8.646   2.598
   43A     H5'2  868   5.723   8.480   2.608
   43A      C4'  869   5.863   8.528   2.463
   43A      H4'  870   5.791   8.568   2.391
   43A      O4'  871   5.998   8.587   2.450
   43A      C1'  872   6.085   8.500   2.379
   43A      H1'  873   6.126   8.550   2.291
   43A       N9  874   6.204   8.457   2.458
   43A       C8  875   6.222   8.458   2.591
   43A       H8  876   6.141   8.499   2.649
   43A       N7  877   6.338   8.411   2.629
   43A       C5  878   6.399   8.384   2.507
   43A       C6  879   6.525   8.322   2.474
   43A       N6  880   6.616   8.277   2.560
   43A      H61  881   6.590   8.281   2.658
   43A      H62  882   6.694   8.223   2.524
   43A       N1  883   6.550   8.303   2.343
   43A       C2  884   6.463   8.343   2.253
   43A       H2  885   6.493   8.333   2.149
   43A       N3  886   6.341   8.392   2.275
   43A       C4  887   6.314   8.405   2.403
   43A      C3'  888   5.886   8.383   2.428
   43A      H3'  889   5.925   8.334   2.517
   43A      C2'  890   5.991   8.395   2.322
   43A     H2'1  891   6.039   8.297   2.324
   43A      O2'  892   5.939   8.430   2.196
   43A     HO'2  893   5.858   8.381   2.178
   43A      O3'  894   5.777   8.310   2.376
   44A        P  895   5.774   8.155   2.386
   44A      O1P  896   5.636   8.112   2.364
   44A      O2P  897   5.834   8.123   2.515
   44A      O5'  898   5.877   8.108   2.278
   44A      C5'  899   5.857   8.098   2.138
   44A     H5'1  900   5.839   8.194   2.089
   44A     H5'2  901   5.770   8.037   2.115
   44A      C4'  902   5.972   8.034   2.071
   44A      H4'  903   5.953   8.039   1.964
   44A      O4'  904   6.098   8.107   2.093
   44A      C1'  905   6.207   8.007   2.105
   44A      H1'  906   6.280   8.033   2.029
   44A       N9  907   6.266   8.013   2.237
   44A       C8  908   6.221   8.067   2.356
   44A       H8  909   6.126   8.117   2.360
   44A       N7  910   6.307   8.071   2.450
   44A       C5  911   6.413   7.996   2.402
   44A       C6  912   6.528   7.943   2.460
   44A       N6  913   6.566   7.943   2.587
   44A      H61  914   6.509   7.998   2.649
   44A      H62  915   6.657   7.909   2.614
   44A       N1  916   6.618   7.879   2.380
   44A       C2  917   6.585   7.867   2.255
   44A       H2  918   6.654   7.805   2.200
   44A       N3  919   6.482   7.911   2.186
   44A       C4  920   6.396   7.984   2.267
   44A      C3'  921   5.998   7.883   2.100
   44A      H3'  922   5.979   7.853   2.203
   44A      C2'  923   6.146   7.873   2.061
   44A     H2'1  924   6.197   7.791   2.111
   44A      O2'  925   6.154   7.870   1.921
   44A     HO'2  926   6.100   7.795   1.894
   44A      O3'  927   5.925   7.798   2.015
   45U        P  928   5.898   7.650   2.053
   45U      O1P  929   5.842   7.586   1.936
   45U      O2P  930   5.832   7.646   2.185
   45U      O5'  931   6.037   7.570   2.079
   45U      C5'  932   6.101   7.520   1.957
   45U     H5'1  933   6.123   7.604   1.891
   45U     H5'2  934   6.032   7.451   1.907
   45U      C4'  935   6.229   7.458   2.006
   45U      H4'  936   6.283   7.422   1.919
   45U      O4'  937   6.316   7.543   2.084
   45U      C1'  938   6.405   7.465   2.161
   45U      H1'  939   6.502   7.452   2.114
   45U       N1  940   6.418   7.507   2.305
   45U       C6  941   6.325   7.585   2.370
   45U       H6  942   6.234   7.609   2.318
   45U       C5  943   6.365   7.650   2.485
   45U       H5  944   6.294   7.712   2.538
   45U       C4  945   6.490   7.620   2.554
   45U       O4  946   6.522   7.655   2.669
   45U       N3  947   6.570   7.539   2.487
   45U       H3  948   6.649   7.505   2.539
   45U       C2  949   6.540   7.479   2.366
   45U       O2  950   6.615   7.391   2.326
   45U      C3'  951   6.197   7.337   2.100
   45U      H3'  952   6.137   7.379   2.181
   45U      C2'  953   6.337   7.321   2.163
   45U     H2'1  954   6.317   7.294   2.267
   45U      O2'  955   6.424   7.229   2.100
   45U     HO'2  956   6.432   7.152   2.158
   45U      O3'  957   6.145   7.210   2.046
   46U        P  958   6.076   7.105   2.139
   46U      O1P  959   6.024   7.008   2.042
   46U      O2P  960   5.980   7.166   2.232
   46U      O5'  961   6.188   7.033   2.223
   46U      C5'  962   6.280   6.937   2.171
   46U     H5'1  963   6.329   6.991   2.090
   46U     H5'2  964   6.233   6.841   2.148
   46U      C4'  965   6.391   6.914   2.278
   46U      H4'  966   6.462   6.851   2.225
   46U      O4'  967   6.455   7.030   2.317
   46U      C1'  968   6.521   7.005   2.439
   46U      H1'  969   6.627   7.022   2.417
   46U       N1  970   6.480   7.103   2.541
   46U       C6  971   6.379   7.194   2.521
   46U       H6  972   6.317   7.170   2.435
   46U       C5  973   6.358   7.293   2.612
   46U       H5  974   6.280   7.366   2.597
   46U       C4  975   6.446   7.315   2.733
   46U       O4  976   6.435   7.400   2.822
   46U       N3  977   6.544   7.221   2.737
   46U       H3  978   6.618   7.240   2.804
   46U       C2  979   6.563   7.109   2.661
   46U       O2  980   6.657   7.033   2.682
   46U      C3'  981   6.366   6.834   2.404
   46U      H3'  982   6.279   6.878   2.451
   46U      C2'  983   6.494   6.866   2.479
   46U     H2'1  984   6.481   6.862   2.588
   46U      O2'  985   6.602   6.776   2.442
   46U     HO'2  986   6.595   6.698   2.497
   46U      O3'  987   6.355   6.697   2.376
   47A        P  988   6.276   6.598   2.473
   47A      O1P  989   6.216   6.483   2.401
   47A      O2P  990   6.183   6.683   2.544
   47A      O5'  991   6.376   6.537   2.592
   47A      C5'  992   6.484   6.456   2.554
   47A     H5'1  993   6.507   6.485   2.452
   47A     H5'2  994   6.465   6.351   2.576
   47A      C4'  995   6.605   6.499   2.643
   47A      H4'  996   6.693   6.459   2.592
   47A      O4'  997   6.622   6.638   2.665
   47A      C1'  998   6.680   6.657   2.797
   47A      H1'  999   6.778   6.704   2.796
   47A       N9 1000   6.586   6.747   2.864
   47A       C8 1001   6.466   6.789   2.817
   47A       H8 1002   6.425   6.734   2.733
   47A       N7 1003   6.409   6.888   2.891
   47A       C5 1004   6.508   6.903   2.991
   47A       C6 1005   6.528   6.996   3.090
   47A       N6 1006   6.447   7.095   3.116
   47A      H61 1007   6.359   7.095   3.067
   47A      H62 1008   6.465   7.158   3.192
   47A       N1 1009   6.630   6.995   3.175
   47A       C2 1010   6.721   6.901   3.158
   47A       H2 1011   6.805   6.908   3.227
   47A       N3 1012   6.729   6.813   3.057
   47A       C4 1013   6.618   6.821   2.976
   47A      C3' 1014   6.592   6.437   2.790
   47A      H3' 1015   6.495   6.475   2.822
   47A      C2' 1016   6.694   6.522   2.862
   47A     H2'1 1017   6.670   6.527   2.968
   47A      O2' 1018   6.828   6.462   2.847
   47A     HO'2 1019   6.818   6.374   2.811
   47A      O3' 1020   6.611   6.293   2.777
   48U        P 1021   6.588   6.195   2.895
   48U      O1P 1022   6.669   6.071   2.870
   48U      O2P 1023   6.444   6.183   2.916
   48U      O5' 1024   6.639   6.285   3.019
   48U      C5' 1025   6.757   6.239   3.091
   48U     H5'1 1026   6.843   6.248   3.025
   48U     H5'2 1027   6.747   6.133   3.112
   48U      C4' 1028   6.786   6.328   3.213
   48U      H4' 1029   6.881   6.292   3.254
   48U      O4' 1030   6.791   6.469   3.192
   48U      C1' 1031   6.738   6.532   3.316
   48U      H1' 1032   6.813   6.601   3.354
   48U       N1 1033   6.614   6.603   3.294
   48U       C6 1034   6.522   6.569   3.201
   48U       H6 1035   6.538   6.483   3.138
   48U       C5 1036   6.411   6.648   3.184
   48U       H5 1037   6.341   6.627   3.105
   48U       C4 1038   6.388   6.769   3.260
   48U       O4 1039   6.304   6.850   3.247
   48U       N3 1040   6.477   6.788   3.358
   48U       H3 1041   6.454   6.870   3.410
   48U       C2 1042   6.584   6.711   3.384
   48U       O2 1043   6.648   6.735   3.492
   48U      C3' 1044   6.677   6.296   3.309
   48U      H3' 1045   6.582   6.298   3.256
   48U      C2' 1046   6.699   6.415   3.404
   48U     H2'1 1047   6.600   6.430   3.447
   48U      O2' 1048   6.803   6.406   3.508
   48U     HO'2 1049   6.754   6.373   3.584
   48U      O3' 1050   6.692   6.175   3.382
   49C        P 1051   6.567   6.096   3.437
   49C      O1P 1052   6.611   5.958   3.466
   49C      O2P 1053   6.450   6.115   3.352
   49C      O5' 1054   6.529   6.164   3.577
   49C      C5' 1055   6.629   6.149   3.681
   49C     H5'1 1056   6.722   6.187   3.639
   49C     H5'2 1057   6.637   6.049   3.724
   49C      C4' 1058   6.606   6.264   3.788
   49C      H4' 1059   6.690   6.259   3.858
   49C      O4' 1060   6.612   6.394   3.726
   49C      C1' 1061   6.523   6.487   3.804
   49C      H1' 1062   6.584   6.567   3.846
   49C       N1 1063   6.411   6.532   3.714
   49C       C6 1064   6.387   6.470   3.598
   49C       H6 1065   6.425   6.373   3.570
   49C       C5 1066   6.293   6.528   3.519
   49C       H5 1067   6.271   6.487   3.422
   49C       C4 1068   6.233   6.652   3.552
   49C       N4 1069   6.144   6.713   3.481
   49C      H41 1070   6.099   6.665   3.404
   49C      H42 1071   6.120   6.809   3.502
   49C       N3 1072   6.254   6.711   3.665
   49C       C2 1073   6.338   6.647   3.749
   49C       O2 1074   6.361   6.696   3.857
   49C      C3' 1075   6.482   6.264   3.875
   49C      H3' 1076   6.407   6.237   3.800
   49C      C2' 1077   6.478   6.409   3.925
   49C     H2'1 1078   6.377   6.430   3.959
   49C      O2' 1079   6.569   6.427   4.036
   49C     HO'2 1080   6.555   6.349   4.089
   49C      O3' 1081   6.474   6.159   3.984
   50U        P 1082   6.348   6.081   4.035
   50U      O1P 1083   6.369   6.009   4.160
   50U      O2P 1084   6.287   6.020   3.918
   50U      O5' 1085   6.248   6.202   4.072
   50U      C5' 1086   6.261   6.268   4.194
   50U     H5'1 1087   6.361   6.312   4.200
   50U     H5'2 1088   6.233   6.200   4.275
   50U      C4' 1089   6.155   6.378   4.214
   50U      H4' 1090   6.162   6.434   4.307
   50U      O4' 1091   6.168   6.474   4.110
   50U      C1' 1092   6.047   6.538   4.082
   50U      H1' 1093   6.058   6.633   4.135
   50U       N1 1094   6.009   6.554   3.940
   50U       C6 1095   6.052   6.471   3.842
   50U       H6 1096   6.133   6.401   3.858
   50U       C5 1097   6.006   6.484   3.712
   50U       H5 1098   6.041   6.419   3.633
   50U       C4 1099   5.902   6.580   3.685
   50U       O4 1100   5.860   6.602   3.575
   50U       N3 1101   5.857   6.649   3.794
   50U       H3 1102   5.786   6.719   3.777
   50U       C2 1103   5.912   6.648   3.921
   50U       O2 1104   5.872   6.723   4.007
   50U      C3' 1105   6.014   6.333   4.204
   50U      H3' 1106   6.010   6.264   4.120
   50U      C2' 1107   5.942   6.462   4.162
   50U     H2'1 1108   5.859   6.441   4.096
   50U      O2' 1109   5.898   6.540   4.267
   50U     HO'2 1110   5.858   6.479   4.329
   50U      O3' 1111   5.957   6.275   4.315
   51A        P 1112   5.822   6.198   4.315
   51A      O1P 1113   5.808   6.125   4.446
   51A      O2P 1114   5.813   6.110   4.192
   51A      O5' 1115   5.707   6.307   4.313
   51A      C5' 1116   5.651   6.369   4.432
   51A     H5'1 1117   5.725   6.427   4.487
   51A     H5'2 1118   5.606   6.296   4.499
   51A      C4' 1119   5.539   6.466   4.384
   51A      H4' 1120   5.502   6.522   4.470
   51A      O4' 1121   5.582   6.564   4.284
   51A      C1' 1122   5.476   6.578   4.186
   51A      H1' 1123   5.438   6.680   4.182
   51A       N9 1124   5.520   6.530   4.058
   51A       C8 1125   5.620   6.438   4.025
   51A       H8 1126   5.656   6.366   4.097
   51A       N7 1127   5.647   6.426   3.898
   51A       C5 1128   5.551   6.512   3.841
   51A       C6 1129   5.516   6.545   3.709
   51A       N6 1130   5.579   6.497   3.608
   51A      H61 1131   5.660   6.438   3.613
   51A      H62 1132   5.549   6.525   3.515
   51A       N1 1133   5.404   6.611   3.681
   51A       C2 1134   5.333   6.662   3.782
   51A       H2 1135   5.242   6.719   3.777
   51A       N3 1136   5.363   6.648   3.910
   51A       C4 1137   5.475   6.570   3.940
   51A      C3' 1138   5.432   6.389   4.313
   51A      H3' 1139   5.479   6.317   4.247
   51A      C2' 1140   5.362   6.497   4.240
   51A     H2'1 1141   5.296   6.470   4.158
   51A      O2' 1142   5.290   6.583   4.329
   51A     HO'2 1143   5.303   6.553   4.420
   51A      O3' 1144   5.342   6.313   4.405
   52U        P 1145   5.274   6.182   4.369
   52U      O1P 1146   5.206   6.143   4.496
   52U      O2P 1147   5.373   6.092   4.307
   52U      O5' 1148   5.154   6.232   4.274
   52U      C5' 1149   5.044   6.310   4.322
   52U     H5'1 1150   5.092   6.396   4.369
   52U     H5'2 1151   4.981   6.257   4.394
   52U      C4' 1152   4.972   6.368   4.199
   52U      H4' 1153   4.890   6.430   4.234
   52U      O4' 1154   5.056   6.447   4.111
   52U      C1' 1155   5.014   6.432   3.980
   52U      H1' 1156   4.988   6.529   3.938
   52U       N1 1157   5.118   6.376   3.892
   52U       C6 1158   5.200   6.276   3.931
   52U       H6 1159   5.189   6.235   4.030
   52U       C5 1160   5.290   6.230   3.842
   52U       H5 1161   5.372   6.172   3.882
   52U       C4 1162   5.303   6.272   3.705
   52U       O4 1163   5.391   6.236   3.626
   52U       N3 1164   5.214   6.371   3.677
   52U       H3 1165   5.235   6.421   3.592
   52U       C2 1166   5.126   6.427   3.760
   52U       O2 1167   5.065   6.525   3.723
   52U      C3' 1168   4.908   6.271   4.109
   52U      H3' 1169   4.981   6.193   4.088
   52U      C2' 1170   4.887   6.356   3.982
   52U     H2'1 1171   4.886   6.285   3.899
   52U      O2' 1172   4.778   6.448   3.966
   52U     HO'2 1173   4.724   6.425   4.042
   52U      O3' 1174   4.784   6.221   4.160
   53U        P 1175   4.707   6.095   4.101
   53U      O1P 1176   4.582   6.073   4.173
   53U      O2P 1177   4.803   5.984   4.095
   53U      O5' 1178   4.661   6.133   3.958
   53U      C5' 1179   4.547   6.218   3.940
   53U     H5'1 1180   4.556   6.312   3.995
   53U     H5'2 1181   4.458   6.162   3.967
   53U      C4' 1182   4.520   6.253   3.794
   53U      H4' 1183   4.431   6.314   3.781
   53U      O4' 1184   4.635   6.315   3.733
   53U      C1' 1185   4.648   6.282   3.591
   53U      H1' 1186   4.642   6.375   3.535
   53U       N1 1187   4.778   6.220   3.556
   53U       C6 1188   4.860   6.155   3.653
   53U       H6 1189   4.819   6.140   3.751
   53U       C5 1190   4.992   6.121   3.633
   53U       H5 1191   5.057   6.082   3.710
   53U       C4 1192   5.045   6.129   3.496
   53U       O4 1193   5.152   6.095   3.455
   53U       N3 1194   4.953   6.177   3.407
   53U       H3 1195   4.994   6.194   3.317
   53U       C2 1196   4.821   6.219   3.426
   53U       O2 1197   4.757   6.269   3.331
   53U      C3' 1198   4.498   6.133   3.701
   53U      H3' 1199   4.569   6.055   3.733
   53U      C2' 1200   4.535   6.182   3.565
   53U     H2'1 1201   4.565   6.095   3.508
   53U      O2' 1202   4.425   6.246   3.486
   53U     HO'2 1203   4.367   6.173   3.465
   53U      O3' 1204   4.364   6.087   3.700
   54C        P 1205   4.315   5.951   3.638
   54C      O1P 1206   4.173   5.938   3.681
   54C      O2P 1207   4.412   5.849   3.686
   54C      O5' 1208   4.318   5.974   3.475
   54C      C5' 1209   4.208   6.019   3.398
   54C     H5'1 1210   4.169   6.115   3.432
   54C     H5'2 1211   4.137   5.938   3.381
   54C      C4' 1212   4.267   6.048   3.259
   54C      H4' 1213   4.191   6.101   3.201
   54C      O4' 1214   4.397   6.110   3.255
   54C      C1' 1215   4.466   6.073   3.144
   54C      H1' 1216   4.507   6.164   3.100
   54C       N1 1217   4.587   5.994   3.178
   54C       C6 1218   4.595   5.926   3.296
   54C       H6 1219   4.513   5.920   3.366
   54C       C5 1220   4.706   5.857   3.336
   54C       H5 1221   4.706   5.810   3.434
   54C       C4 1222   4.816   5.876   3.246
   54C       N4 1223   4.936   5.827   3.266
   54C      H41 1224   4.957   5.814   3.364
   54C      H42 1225   5.002   5.831   3.190
   54C       N3 1226   4.805   5.930   3.125
   54C       C2 1227   4.693   5.995   3.091
   54C       O2 1228   4.685   6.047   2.978
   54C      C3' 1229   4.291   5.924   3.170
   54C      H3' 1230   4.351   5.845   3.215
   54C      C2' 1231   4.371   5.992   3.049
   54C     H2'1 1232   4.425   5.927   2.981
   54C      O2' 1233   4.292   6.086   2.979
   54C     HO'2 1234   4.333   6.115   2.897
   54C      O3' 1235   4.170   5.857   3.122
   55C        P 1236   4.182   5.714   3.051
   55C      O1P 1237   4.045   5.689   2.995
   55C      O2P 1238   4.233   5.625   3.154
   55C      O5' 1239   4.275   5.715   2.930
   55C      C5' 1240   4.235   5.789   2.817
   55C     H5'1 1241   4.216   5.894   2.837
   55C     H5'2 1242   4.144   5.746   2.774
   55C      C4' 1243   4.345   5.767   2.715
   55C      H4' 1244   4.326   5.831   2.628
   55C      O4' 1245   4.472   5.792   2.764
   55C      C1' 1246   4.571   5.715   2.694
   55C      H1' 1247   4.630   5.779   2.628
   55C       N1 1248   4.658   5.645   2.796
   55C       C6 1249   4.634   5.638   2.927
   55C       H6 1250   4.532   5.663   2.952
   55C       C5 1251   4.724   5.614   3.018
   55C       H5 1252   4.706   5.601   3.123
   55C       C4 1253   4.856   5.585   2.971
   55C       N4 1254   4.951   5.553   3.051
   55C      H41 1255   4.938   5.537   3.150
   55C      H42 1256   5.040   5.544   3.005
   55C       N3 1257   4.887   5.588   2.843
   55C       C2 1258   4.786   5.618   2.753
   55C       O2 1259   4.810   5.625   2.631
   55C      C3' 1260   4.351   5.625   2.663
   55C      H3' 1261   4.354   5.563   2.752
   55C      C2' 1262   4.491   5.623   2.604
   55C     H2'1 1263   4.538   5.525   2.608
   55C      O2' 1264   4.489   5.673   2.465
   55C     HO'2 1265   4.408   5.642   2.425
   55C      O3' 1266   4.256   5.584   2.577
   56G        P 1267   4.190   5.437   2.570
   56G      O1P 1268   4.078   5.453   2.474
   56G      O2P 1269   4.153   5.391   2.700
   56G      O5' 1270   4.300   5.336   2.518
   56G      C5' 1271   4.340   5.352   2.385
   56G     H5'1 1272   4.336   5.459   2.362
   56G     H5'2 1273   4.269   5.307   2.315
   56G      C4' 1274   4.479   5.295   2.351
   56G      H4' 1275   4.488   5.287   2.243
   56G      O4' 1276   4.584   5.382   2.410
   56G      C1' 1277   4.706   5.311   2.432
   56G      H1' 1278   4.797   5.331   2.376
   56G       N9 1279   4.742   5.299   2.578
   56G       C8 1280   4.663   5.317   2.687
   56G       H8 1281   4.559   5.342   2.675
   56G       N7 1282   4.728   5.306   2.803
   56G       C5 1283   4.861   5.277   2.762
   56G       C6 1284   4.982   5.253   2.836
   56G       O6 1285   4.997   5.256   2.963
   56G       N1 1286   5.086   5.211   2.754
   56G       H1 1287   5.160   5.157   2.794
   56G       C2 1288   5.079   5.209   2.618
   56G       N2 1289   5.177   5.162   2.552
   56G      H21 1290   5.255   5.124   2.603
   56G      H22 1291   5.178   5.159   2.451
   56G       N3 1292   4.976   5.240   2.546
   56G       C4 1293   4.869   5.271   2.625
   56G      C3' 1294   4.523   5.161   2.412
   56G      H3' 1295   4.498   5.157   2.518
   56G      C2' 1296   4.674   5.164   2.395
   56G     H2'1 1297   4.720   5.099   2.470
   56G      O2' 1298   4.725   5.135   2.268
   56G     HO'2 1299   4.669   5.076   2.219
   56G      O3' 1300   4.467   5.055   2.333
   57U        P 1301   4.447   4.915   2.402
   57U      O1P 1302   4.386   4.828   2.299
   57U      O2P 1303   4.372   4.931   2.528
   57U      O5' 1304   4.587   4.858   2.439
   57U      C5' 1305   4.669   4.802   2.339
   57U     H5'1 1306   4.668   4.865   2.251
   57U     H5'2 1307   4.620   4.710   2.305
   57U      C4' 1308   4.814   4.766   2.365
   57U      H4' 1309   4.859   4.756   2.266
   57U      O4' 1310   4.870   4.883   2.425
   57U      C1' 1311   4.985   4.842   2.500
   57U      H1' 1312   5.069   4.895   2.453
   57U       N1 1313   4.971   4.878   2.642
   57U       C6 1314   4.849   4.908   2.694
   57U       H6 1315   4.777   4.935   2.619
   57U       C5 1316   4.827   4.927   2.826
   57U       H5 1317   4.725   4.944   2.859
   57U       C4 1318   4.937   4.910   2.924
   57U       O4 1319   4.934   4.916   3.045
   57U       N3 1320   5.061   4.890   2.865
   57U       H3 1321   5.142   4.876   2.923
   57U       C2 1322   5.084   4.858   2.730
   57U       O2 1323   5.198   4.830   2.688
   57U      C3' 1324   4.842   4.652   2.464
   57U      H3' 1325   4.789   4.671   2.558
   57U      C2' 1326   4.991   4.686   2.482
   57U     H2'1 1327   5.031   4.626   2.563
   57U      O2' 1328   5.063   4.659   2.363
   57U     HO'2 1329   5.016   4.587   2.322
   57U      O3' 1330   4.806   4.520   2.417
   58A        P 1331   4.791   4.400   2.524
   58A      O1P 1332   4.738   4.283   2.448
   58A      O2P 1333   4.719   4.438   2.645
   58A      O5' 1334   4.947   4.382   2.553
   58A      C5' 1335   5.052   4.337   2.464
   58A     H5'1 1336   5.047   4.399   2.374
   58A     H5'2 1337   5.033   4.236   2.428
   58A      C4' 1338   5.188   4.337   2.543
   58A      H4' 1339   5.262   4.305   2.469
   58A      O4' 1340   5.227   4.463   2.607
   58A      C1' 1341   5.289   4.434   2.730
   58A      H1' 1342   5.387   4.481   2.737
   58A       N9 1343   5.191   4.479   2.840
   58A       C8 1344   5.064   4.523   2.830
   58A       H8 1345   5.008   4.525   2.738
   58A       N7 1346   5.009   4.561   2.944
   58A       C5 1347   5.110   4.528   3.034
   58A       C6 1348   5.131   4.550   3.170
   58A       N6 1349   5.032   4.607   3.240
   58A      H61 1350   4.953   4.633   3.183
   58A      H62 1351   5.052   4.643   3.332
   58A       N1 1352   5.246   4.518   3.229
   58A       C2 1353   5.339   4.458   3.155
   58A       H2 1354   5.430   4.430   3.206
   58A       N3 1355   5.338   4.438   3.023
   58A       C4 1356   5.218   4.478   2.973
   58A      C3' 1357   5.188   4.236   2.648
   58A      H3' 1358   5.097   4.227   2.709
   58A      C2' 1359   5.301   4.288   2.740
   58A     H2'1 1360   5.286   4.257   2.844
   58A      O2' 1361   5.437   4.248   2.708
   58A     HO'2 1362   5.451   4.188   2.634
   58A      O3' 1363   5.218   4.111   2.588
   59C        P 1364   5.146   3.980   2.624
   59C      O1P 1365   5.226   3.878   2.556
   59C      O2P 1366   5.003   3.985   2.585
   59C      O5' 1367   5.161   3.970   2.785
   59C      C5' 1368   5.285   3.929   2.846
   59C     H5'1 1369   5.377   3.968   2.801
   59C     H5'2 1370   5.298   3.821   2.843
   59C      C4' 1371   5.292   3.959   2.993
   59C      H4' 1372   5.395   3.946   3.028
   59C      O4' 1373   5.236   4.084   3.029
   59C      C1' 1374   5.216   4.091   3.172
   59C      H1' 1375   5.299   4.136   3.226
   59C       N1 1376   5.097   4.169   3.197
   59C       C6 1377   4.999   4.195   3.099
   59C       H6 1378   5.022   4.174   2.995
   59C       C5 1379   4.878   4.253   3.129
   59C       H5 1380   4.801   4.277   3.058
   59C       C4 1381   4.869   4.291   3.266
   59C       N4 1382   4.759   4.344   3.310
   59C      H41 1383   4.683   4.362   3.246
   59C      H42 1384   4.773   4.386   3.400
   59C       N3 1385   4.962   4.281   3.360
   59C       C2 1386   5.083   4.226   3.326
   59C       O2 1387   5.170   4.223   3.405
   59C      C3' 1388   5.194   3.877   3.080
   59C      H3' 1389   5.093   3.882   3.039
   59C      C2' 1390   5.199   3.953   3.213
   59C     H2'1 1391   5.108   3.936   3.271
   59C      O2' 1392   5.313   3.911   3.296
   59C     HO'2 1393   5.292   3.823   3.329
   59C      O3' 1394   5.220   3.739   3.098
   60U        P 1395   5.115   3.644   3.159
   60U      O1P 1396   5.158   3.510   3.121
   60U      O2P 1397   4.974   3.689   3.129
   60U      O5' 1398   5.137   3.648   3.311
   60U      C5' 1399   5.243   3.580   3.380
   60U     H5'1 1400   5.334   3.612   3.330
   60U     H5'2 1401   5.228   3.473   3.370
   60U      C4' 1402   5.248   3.621   3.529
   60U      H4' 1403   5.340   3.586   3.576
   60U      O4' 1404   5.241   3.760   3.553
   60U      C1' 1405   5.164   3.791   3.669
   60U      H1' 1406   5.229   3.840   3.741
   60U       N1 1407   5.034   3.869   3.645
   60U       C6 1408   4.977   3.880   3.515
   60U       H6 1409   5.026   3.822   3.438
   60U       C5 1410   4.866   3.959   3.497
   60U       H5 1411   4.815   3.959   3.402
   60U       C4 1412   4.813   4.040   3.605
   60U       O4 1413   4.710   4.107   3.598
   60U       N3 1414   4.878   4.024   3.728
   60U       H3 1415   4.843   4.078   3.806
   60U       C2 1416   4.976   3.936   3.750
   60U       O2 1417   5.032   3.940   3.861
   60U      C3' 1418   5.128   3.563   3.601
   60U      H3' 1419   5.036   3.593   3.550
   60U      C2' 1420   5.130   3.648   3.729
   60U     H2'1 1421   5.030   3.656   3.774
   60U      O2' 1422   5.234   3.606   3.821
   60U     HO'2 1423   5.190   3.529   3.857
   60U      O3' 1424   5.134   3.427   3.627
   61U        P 1425   5.022   3.347   3.696
   61U      O1P 1426   4.997   3.399   3.834
   61U      O2P 1427   5.057   3.205   3.677
   61U      O5' 1428   4.894   3.380   3.607
   61U      C5' 1429   4.846   3.286   3.510
   61U     H5'1 1430   4.819   3.192   3.559
   61U     H5'2 1431   4.932   3.276   3.445
   61U      C4' 1432   4.727   3.343   3.435
   61U      H4' 1433   4.678   3.261   3.384
   61U      O4' 1434   4.634   3.414   3.520
   61U      C1' 1435   4.635   3.552   3.475
   61U      H1' 1436   4.564   3.561   3.393
   61U       N1 1437   4.603   3.642   3.585
   61U       C6 1438   4.658   3.625   3.716
   61U       H6 1439   4.703   3.528   3.730
   61U       C5 1440   4.659   3.727   3.803
   61U       H5 1441   4.714   3.708   3.894
   61U       C4 1442   4.578   3.846   3.779
   61U       O4 1443   4.580   3.950   3.849
   61U       N3 1444   4.509   3.847   3.666
   61U       H3 1445   4.455   3.932   3.653
   61U       C2 1446   4.529   3.760   3.560
   61U       O2 1447   4.471   3.787   3.458
   61U      C3' 1448   4.793   3.441   3.334
   61U      H3' 1449   4.900   3.423   3.324
   61U      C2' 1450   4.774   3.572   3.408
   61U     H2'1 1451   4.853   3.592   3.480
   61U      O2' 1452   4.767   3.689   3.323
   61U     HO'2 1453   4.847   3.695   3.269
   61U      O3' 1454   4.734   3.424   3.210
   61U      H3T 1455   4.800   3.433   3.140
   62G      O5' 1456   4.948   4.933   4.141
   62G      H5T 1457   5.010   4.997   4.104
   62G      C5' 1458   5.012   4.885   4.259
   62G     H5'1 1459   4.932   4.874   4.332
   62G     H5'2 1460   5.078   4.962   4.299
   62G      C4' 1461   5.082   4.747   4.238
   62G      H4' 1462   5.106   4.709   4.337
   62G      O4' 1463   4.989   4.648   4.193
   62G      C1' 1464   5.058   4.575   4.092
   62G      H1' 1465   5.050   4.470   4.122
   62G       N9 1466   4.989   4.599   3.964
   62G       C8 1467   4.900   4.695   3.929
   62G       H8 1468   4.858   4.770   3.994
   62G       N7 1469   4.852   4.683   3.804
   62G       C5 1470   4.925   4.573   3.755
   62G       C6 1471   4.929   4.514   3.626
   62G       O6 1472   4.857   4.532   3.527
   62G       N1 1473   5.031   4.422   3.609
   62G       H1 1474   5.028   4.368   3.523
   62G       C2 1475   5.104   4.374   3.706
   62G       N2 1476   5.191   4.288   3.664
   62G      H21 1477   5.187   4.266   3.566
   62G      H22 1478   5.263   4.256   3.727
   62G       N3 1479   5.101   4.420   3.833
   62G       C4 1480   5.010   4.522   3.852
   62G      C3' 1481   5.198   4.758   4.140
   62G      H3' 1482   5.154   4.833   4.074
   62G      C2' 1483   5.205   4.617   4.081
   62G     H2'1 1484   5.240   4.616   3.978
   62G      O2' 1485   5.276   4.524   4.169
   62G     HO'2 1486   5.336   4.471   4.117
   62G      O3' 1487   5.316   4.795   4.208
   63U        P 1488   5.430   4.883   4.139
   63U      O1P 1489   5.545   4.919   4.228
   63U      O2P 1490   5.369   4.998   4.070
   63U      O5' 1491   5.496   4.788   4.017
   63U      C5' 1492   5.600   4.696   4.038
   63U     H5'1 1493   5.563   4.626   4.112
   63U     H5'2 1494   5.691   4.738   4.082
   63U      C4' 1495   5.638   4.603   3.918
   63U      H4' 1496   5.727   4.547   3.945
   63U      O4' 1497   5.527   4.528   3.877
   63U      C1' 1498   5.528   4.516   3.738
   63U      H1' 1499   5.529   4.411   3.707
   63U       N1 1500   5.407   4.587   3.681
   63U       C6 1501   5.337   4.685   3.743
   63U       H6 1502   5.367   4.712   3.843
   63U       C5 1503   5.234   4.752   3.684
   63U       H5 1504   5.180   4.835   3.728
   63U       C4 1505   5.181   4.712   3.553
   63U       O4 1506   5.072   4.747   3.504
   63U       N3 1507   5.249   4.609   3.497
   63U       H3 1508   5.227   4.575   3.404
   63U       C2 1509   5.367   4.560   3.546
   63U       O2 1510   5.439   4.490   3.472
   63U      C3' 1511   5.671   4.689   3.798
   63U      H3' 1512   5.593   4.760   3.773
   63U      C2' 1513   5.667   4.575   3.694
   63U     H2'1 1514   5.659   4.619   3.594
   63U      O2' 1515   5.770   4.479   3.711
   63U     HO'2 1516   5.769   4.432   3.626
   63U      O3' 1517   5.801   4.745   3.809
   64A        P 1518   5.846   4.867   3.714
   64A      O1P 1519   5.986   4.895   3.742
   64A      O2P 1520   5.742   4.973   3.720
   64A      O5' 1521   5.848   4.809   3.564
   64A      C5' 1522   5.929   4.700   3.526
   64A     H5'1 1523   5.920   4.621   3.601
   64A     H5'2 1524   6.032   4.736   3.526
   64A      C4' 1525   5.895   4.658   3.376
   64A      H4' 1526   5.962   4.578   3.344
   64A      O4' 1527   5.762   4.609   3.378
   64A      C1' 1528   5.710   4.634   3.247
   64A      H1' 1529   5.678   4.549   3.187
   64A       N9 1530   5.592   4.722   3.264
   64A       C8 1531   5.545   4.777   3.380
   64A       H8 1532   5.609   4.788   3.466
   64A       N7 1533   5.434   4.845   3.366
   64A       C5 1534   5.393   4.810   3.239
   64A       C6 1535   5.281   4.843   3.156
   64A       N6 1536   5.173   4.898   3.208
   64A      H61 1537   5.176   4.908   3.309
   64A      H62 1538   5.095   4.919   3.148
   64A       N1 1539   5.278   4.808   3.026
   64A       C2 1540   5.385   4.745   2.978
   64A       H2 1541   5.380   4.722   2.873
   64A       N3 1542   5.491   4.700   3.041
   64A       C4 1543   5.491   4.743   3.173
   64A      C3' 1544   5.898   4.769   3.277
   64A      H3' 1545   5.847   4.853   3.325
   64A      C2' 1546   5.814   4.715   3.168
   64A     H2'1 1547   5.772   4.792   3.102
   64A      O2' 1548   5.897   4.621   3.098
   64A     HO'2 1549   5.987   4.657   3.097
   64A      O3' 1550   6.026   4.812   3.222
   65C        P 1551   6.052   4.962   3.169
   65C      O1P 1552   6.192   4.964   3.116
   65C      O2P 1553   6.004   5.065   3.266
   65C      O5' 1554   5.956   4.967   3.044
   65C      C5' 1555   5.999   4.932   2.914
   65C     H5'1 1556   6.004   4.823   2.910
   65C     H5'2 1557   6.093   4.982   2.891
   65C      C4' 1558   5.903   4.973   2.803
   65C      H4' 1559   5.946   4.951   2.705
   65C      O4' 1560   5.773   4.923   2.827
   65C      C1' 1561   5.681   5.002   2.755
   65C      H1' 1562   5.645   4.939   2.673
   65C       N1 1563   5.567   5.043   2.851
   65C       C6 1564   5.572   5.033   2.986
   65C       H6 1565   5.665   4.999   3.028
   65C       C5 1566   5.473   5.075   3.062
   65C       H5 1567   5.488   5.063   3.169
   65C       C4 1568   5.359   5.130   3.007
   65C       N4 1569   5.263   5.184   3.072
   65C      H41 1570   5.266   5.192   3.173
   65C      H42 1571   5.194   5.235   3.020
   65C       N3 1572   5.343   5.146   2.873
   65C       C2 1573   5.444   5.094   2.793
   65C       O2 1574   5.424   5.091   2.671
   65C      C3' 1575   5.882   5.126   2.800
   65C      H3' 1576   5.863   5.157   2.903
   65C      C2' 1577   5.753   5.130   2.714
   65C     H2'1 1578   5.693   5.218   2.738
   65C      O2' 1579   5.793   5.117   2.574
   65C     HO'2 1580   5.730   5.173   2.526
   65C      O3' 1581   5.984   5.196   2.735
   66G        P 1582   6.024   5.347   2.761
   66G      O1P 1583   6.153   5.373   2.696
   66G      O2P 1584   6.001   5.384   2.904
   66G      O5' 1585   5.919   5.425   2.670
   66G      C5' 1586   5.926   5.428   2.526
   66G     H5'1 1587   5.949   5.327   2.490
   66G     H5'2 1588   6.004   5.498   2.496
   66G      C4' 1589   5.800   5.461   2.454
   66G      H4' 1590   5.817   5.445   2.347
   66G      O4' 1591   5.701   5.377   2.502
   66G      C1' 1592   5.576   5.440   2.482
   66G      H1' 1593   5.514   5.376   2.418
   66G       N9 1594   5.515   5.457   2.614
   66G       C8 1595   5.576   5.441   2.735
   66G       H8 1596   5.680   5.412   2.741
   66G       N7 1597   5.507   5.462   2.843
   66G       C5 1598   5.379   5.479   2.781
   66G       C6 1599   5.254   5.500   2.842
   66G       O6 1600   5.226   5.488   2.967
   66G       N1 1601   5.151   5.528   2.750
   66G       H1 1602   5.061   5.535   2.795
   66G       C2 1603   5.168   5.528   2.610
   66G       N2 1604   5.066   5.569   2.544
   66G      H21 1605   4.981   5.609   2.581
   66G      H22 1606   5.083   5.581   2.445
   66G       N3 1607   5.291   5.516   2.549
   66G       C4 1608   5.387   5.490   2.642
   66G      C3' 1609   5.750   5.598   2.471
   66G      H3' 1610   5.738   5.616   2.578
   66G      C2' 1611   5.605   5.574   2.425
   66G     H2'1 1612   5.543   5.653   2.467
   66G      O2' 1613   5.592   5.562   2.284
   66G     HO'2 1614   5.641   5.632   2.241
   66G      O3' 1615   5.830   5.701   2.414
   67G        P 1616   5.818   5.853   2.465
   67G      O1P 1617   5.896   5.930   2.366
   67G      O2P 1618   5.848   5.854   2.607
   67G      O5' 1619   5.659   5.882   2.456
   67G      C5' 1620   5.605   5.930   2.335
   67G     H5'1 1621   5.635   5.868   2.251
   67G     H5'2 1622   5.652   6.023   2.301
   67G      C4' 1623   5.449   5.931   2.333
   67G      H4' 1624   5.420   5.943   2.228
   67G      O4' 1625   5.386   5.821   2.390
   67G      C1' 1626   5.272   5.869   2.457
   67G      H1' 1627   5.187   5.814   2.417
   67G       N9 1628   5.272   5.852   2.607
   67G       C8 1629   5.375   5.802   2.681
   67G       H8 1630   5.471   5.766   2.649
   67G       N7 1631   5.354   5.795   2.811
   67G       C5 1632   5.220   5.838   2.824
   67G       C6 1633   5.127   5.857   2.939
   67G       O6 1634   5.149   5.834   3.059
   67G       N1 1635   5.002   5.903   2.905
   67G       H1 1636   4.942   5.917   2.985
   67G       C2 1637   4.965   5.942   2.781
   67G       N2 1638   4.839   5.973   2.770
   67G      H21 1639   4.784   5.983   2.854
   67G      H22 1640   4.794   5.987   2.681
   67G       N3 1641   5.045   5.917   2.669
   67G       C4 1642   5.168   5.879   2.697
   67G      C3' 1643   5.404   6.055   2.411
   67G      H3' 1644   5.459   6.061   2.505
   67G      C2' 1645   5.257   6.021   2.432
   67G     H2'1 1646   5.223   6.072   2.522
   67G      O2' 1647   5.172   6.049   2.315
   67G     HO'2 1648   5.080   6.024   2.330
   67G      O3' 1649   5.430   6.184   2.347
   68A        P 1650   5.425   6.320   2.421
   68A      O1P 1651   5.468   6.426   2.324
   68A      O2P 1652   5.504   6.305   2.544
   68A      O5' 1653   5.271   6.338   2.451
   68A      C5' 1654   5.176   6.378   2.355
   68A     H5'1 1655   5.169   6.306   2.274
   68A     H5'2 1656   5.202   6.474   2.310
   68A      C4' 1657   5.043   6.393   2.431
   68A      H4' 1658   4.963   6.398   2.356
   68A      O4' 1659   5.025   6.273   2.512
   68A      C1' 1660   4.982   6.307   2.641
   68A      H1' 1661   4.898   6.246   2.670
   68A       N9 1662   5.083   6.284   2.743
   68A       C8 1663   5.220   6.251   2.739
   68A       H8 1664   5.277   6.241   2.648
   68A       N7 1665   5.276   6.210   2.848
   68A       C5 1666   5.173   6.222   2.939
   68A       C6 1667   5.158   6.199   3.078
   68A       N6 1668   5.246   6.150   3.160
   68A      H61 1669   5.334   6.118   3.123
   68A      H62 1670   5.235   6.153   3.261
   68A       N1 1671   5.041   6.225   3.142
   68A       C2 1672   4.938   6.263   3.070
   68A       H2 1673   4.844   6.282   3.119
   68A       N3 1674   4.939   6.285   2.941
   68A       C4 1675   5.053   6.263   2.876
   68A      C3' 1676   5.042   6.513   2.533
   68A      H3' 1677   5.133   6.515   2.594
   68A      C2' 1678   4.936   6.454   2.630
   68A     H2'1 1679   4.940   6.500   2.729
   68A      O2' 1680   4.800   6.459   2.587
   68A     HO'2 1681   4.757   6.448   2.672
   68A      O3' 1682   5.010   6.643   2.476
   69A        P 1683   5.056   6.777   2.550
   69A      O1P 1684   5.002   6.885   2.465
   69A      O2P 1685   5.201   6.760   2.564
   69A      O5' 1686   4.985   6.771   2.690
   69A      C5' 1687   4.848   6.793   2.704
   69A     H5'1 1688   4.806   6.728   2.627
   69A     H5'2 1689   4.835   6.896   2.671
   69A      C4' 1690   4.791   6.790   2.842
   69A      H4' 1691   4.687   6.821   2.831
   69A      O4' 1692   4.810   6.662   2.907
   69A      C1' 1693   4.845   6.668   3.043
   69A      H1' 1694   4.782   6.617   3.115
   69A       N9 1695   4.985   6.608   3.061
   69A       C8 1696   5.095   6.603   2.981
   69A       H8 1697   5.104   6.640   2.880
   69A       N7 1698   5.206   6.564   3.036
   69A       C5 1699   5.160   6.528   3.165
   69A       C6 1700   5.218   6.467   3.276
   69A       N6 1701   5.335   6.415   3.285
   69A      H61 1702   5.401   6.432   3.210
   69A      H62 1703   5.367   6.373   3.370
   69A       N1 1704   5.153   6.463   3.396
   69A       C2 1705   5.030   6.510   3.399
   69A       H2 1706   4.987   6.524   3.497
   69A       N3 1707   4.961   6.564   3.300
   69A       C4 1708   5.030   6.564   3.183
   69A      C3' 1709   4.878   6.875   2.933
   69A      H3' 1710   4.985   6.862   2.914
   69A      C2' 1711   4.851   6.819   3.079
   69A     H2'1 1712   4.935   6.845   3.143
   69A      O2' 1713   4.726   6.859   3.141
   69A     HO'2 1714   4.728   6.954   3.150
   69A      O3' 1715   4.839   7.013   2.918
   70U        P 1716   4.935   7.124   2.936
   70U      O1P 1717   4.862   7.243   2.890
   70U      O2P 1718   5.071   7.101   2.871
   70U      O5' 1719   4.953   7.138   3.094
   70U      C5' 1720   4.863   7.210   3.167
   70U     H5'1 1721   4.766   7.164   3.152
   70U     H5'2 1722   4.858   7.316   3.142
   70U      C4' 1723   4.898   7.199   3.317
   70U      H4' 1724   4.812   7.230   3.377
   70U      O4' 1725   4.927   7.064   3.349
   70U      C1' 1726   5.031   7.050   3.445
   70U      H1' 1727   4.995   6.996   3.533
   70U       N1 1728   5.136   6.957   3.386
   70U       C6 1729   5.162   6.935   3.253
   70U       H6 1730   5.120   6.999   3.178
   70U       C5 1731   5.262   6.850   3.215
   70U       H5 1732   5.272   6.848   3.107
   70U       C4 1733   5.352   6.786   3.305
   70U       O4 1734   5.445   6.713   3.278
   70U       N3 1735   5.318   6.801   3.437
   70U       H3 1736   5.381   6.761   3.505
   70U       C2 1737   5.212   6.884   3.482
   70U       O2 1738   5.202   6.897   3.600
   70U      C3' 1739   5.023   7.278   3.359
   70U      H3' 1740   5.092   7.264   3.276
   70U      C2' 1741   5.072   7.191   3.480
   70U     H2'1 1742   5.179   7.198   3.500
   70U      O2' 1743   5.010   7.231   3.597
   70U     HO'2 1744   5.064   7.299   3.637
   70U      O3' 1745   5.000   7.417   3.384
   71A        P 1746   5.126   7.514   3.385
   71A      O1P 1747   5.074   7.651   3.397
   71A      O2P 1748   5.207   7.473   3.267
   71A      O5' 1749   5.218   7.475   3.507
   71A      C5' 1750   5.213   7.553   3.623
   71A     H5'1 1751   5.108   7.574   3.646
   71A     H5'2 1752   5.255   7.651   3.605
   71A      C4' 1753   5.284   7.479   3.743
   71A      H4' 1754   5.241   7.517   3.835
   71A      O4' 1755   5.261   7.336   3.741
   71A      C1' 1756   5.370   7.268   3.801
   71A      H1' 1757   5.330   7.205   3.880
   71A       N9 1758   5.428   7.180   3.696
   71A       C8 1759   5.427   7.187   3.562
   71A       H8 1760   5.367   7.258   3.507
   71A       N7 1761   5.487   7.088   3.504
   71A       C5 1762   5.542   7.016   3.608
   71A       C6 1763   5.620   6.898   3.622
   71A       N6 1764   5.676   6.832   3.521
   71A      H61 1765   5.657   6.865   3.427
   71A      H62 1766   5.745   6.766   3.553
   71A       N1 1767   5.664   6.858   3.745
   71A       C2 1768   5.619   6.923   3.845
   71A       H2 1769   5.658   6.891   3.941
   71A       N3 1770   5.546   7.035   3.847
   71A       C4 1771   5.510   7.076   3.727
   71A      C3' 1772   5.437   7.488   3.755
   71A      H3' 1773   5.489   7.462   3.663
   71A      C2' 1774   5.466   7.374   3.853
   71A     H2'1 1775   5.570   7.343   3.849
   71A      O2' 1776   5.437   7.424   3.983
   71A     HO'2 1777   5.422   7.518   3.971
   71A      O3' 1778   5.458   7.618   3.803
   72G        P 1779   5.600   7.690   3.768
   72G      O1P 1780   5.602   7.832   3.818
   72G      O2P 1781   5.635   7.653   3.627
   72G      O5' 1782   5.687   7.594   3.859
   72G      C5' 1783   5.685   7.626   4.000
   72G     H5'1 1784   5.584   7.626   4.040
   72G     H5'2 1785   5.741   7.720   4.007
   72G      C4' 1786   5.779   7.521   4.054
   72G      H4' 1787   5.798   7.550   4.158
   72G      O4' 1788   5.734   7.386   4.049
   72G      C1' 1789   5.848   7.297   4.024
   72G      H1' 1790   5.849   7.204   4.080
   72G       N9 1791   5.857   7.237   3.886
   72G       C8 1792   5.804   7.279   3.765
   72G       H8 1793   5.734   7.360   3.755
   72G       N7 1794   5.838   7.203   3.665
   72G       C5 1795   5.921   7.101   3.718
   72G       C6 1796   5.993   6.986   3.668
   72G       O6 1797   6.001   6.935   3.554
   72G       N1 1798   6.072   6.917   3.762
   72G       H1 1799   6.115   6.830   3.735
   72G       C2 1800   6.080   6.949   3.893
   72G       N2 1801   6.166   6.883   3.968
   72G      H21 1802   6.238   6.832   3.920
   72G      H22 1803   6.187   6.923   4.059
   72G       N3 1804   6.012   7.056   3.950
   72G       C4 1805   5.935   7.124   3.858
   72G      C3' 1806   5.923   7.516   3.996
   72G      H3' 1807   5.934   7.531   3.889
   72G      C2' 1808   5.976   7.383   4.047
   72G     H2'1 1809   6.054   7.344   3.983
   72G      O2' 1810   6.005   7.385   4.189
   72G     HO'2 1811   6.013   7.479   4.209
   72G      O3' 1812   6.002   7.618   4.059
   73A        P 1813   6.131   7.666   4.003
   73A      O1P 1814   6.172   7.788   4.080
   73A      O2P 1815   6.116   7.689   3.855
   73A      O5' 1816   6.226   7.547   4.028
   73A      C5' 1817   6.299   7.534   4.141
   73A     H5'1 1818   6.244   7.531   4.235
   73A     H5'2 1819   6.362   7.623   4.157
   73A      C4' 1820   6.386   7.409   4.132
   73A      H4' 1821   6.439   7.397   4.227
   73A      O4' 1822   6.306   7.296   4.105
   73A      C1' 1823   6.381   7.205   4.025
   73A      H1' 1824   6.365   7.102   4.057
   73A       N9 1825   6.341   7.204   3.887
   73A       C8 1826   6.256   7.290   3.832
   73A       H8 1827   6.206   7.370   3.885
   73A       N7 1828   6.228   7.275   3.707
   73A       C5 1829   6.304   7.161   3.674
   73A       C6 1830   6.335   7.085   3.561
   73A       N6 1831   6.276   7.099   3.444
   73A      H61 1832   6.216   7.177   3.422
   73A      H62 1833   6.287   7.017   3.386
   73A       N1 1834   6.405   6.970   3.567
   73A       C2 1835   6.464   6.939   3.684
   73A       H2 1836   6.518   6.846   3.695
   73A       N3 1837   6.459   7.012   3.796
   73A       C4 1838   6.371   7.112   3.787
   73A      C3' 1839   6.513   7.407   4.045
   73A      H3' 1840   6.489   7.461   3.954
   73A      C2' 1841   6.527   7.256   4.024
   73A     H2'1 1842   6.572   7.216   3.933
   73A      O2' 1843   6.592   7.195   4.128
   73A     HO'2 1844   6.657   7.260   4.154
   73A      O3' 1845   6.626   7.467   4.103
   74U        P 1846   6.740   7.525   4.017
   74U      O1P 1847   6.846   7.579   4.104
   74U      O2P 1848   6.681   7.608   3.912
   74U      O5' 1849   6.801   7.399   3.944
   74U      C5' 1850   6.908   7.332   4.002
   74U     H5'1 1851   6.884   7.291   4.101
   74U     H5'2 1852   6.983   7.409   4.017
   74U      C4' 1853   6.942   7.207   3.913
   74U      H4' 1854   7.011   7.139   3.964
   74U      O4' 1855   6.825   7.139   3.868
   74U      C1' 1856   6.845   7.093   3.735
   74U      H1' 1857   6.820   6.987   3.728
   74U       N1 1858   6.763   7.166   3.629
   74U       C6 1859   6.692   7.273   3.655
   74U       H6 1860   6.697   7.321   3.751
   74U       C5 1861   6.603   7.319   3.559
   74U       H5 1862   6.549   7.411   3.575
   74U       C4 1863   6.595   7.262   3.426
   74U       O4 1864   6.525   7.302   3.334
   74U       N3 1865   6.662   7.146   3.416
   74U       H3 1866   6.652   7.098   3.328
   74U       C2 1867   6.752   7.100   3.509
   74U       O2 1868   6.816   6.999   3.482
   74U      C3' 1869   7.012   7.242   3.786
   74U      H3' 1870   6.963   7.329   3.742
   74U      C2' 1871   6.990   7.118   3.696
   74U     H2'1 1872   7.020   7.150   3.597
   74U      O2' 1873   7.069   7.003   3.739
   74U     HO'2 1874   7.095   6.962   3.656
   74U      O3' 1875   7.141   7.268   3.813
   75A        P 1876   7.214   7.393   3.745
   75A      O1P 1877   7.349   7.394   3.798
   75A      O2P 1878   7.127   7.506   3.754
   75A      O5' 1879   7.223   7.353   3.591
   75A      C5' 1880   7.329   7.271   3.541
   75A     H5'1 1881   7.353   7.189   3.609
   75A     H5'2 1882   7.424   7.324   3.534
   75A      C4' 1883   7.293   7.200   3.411
   75A      H4' 1884   7.365   7.125   3.381
   75A      O4' 1885   7.154   7.156   3.395
   75A      C1' 1886   7.115   7.151   3.259
   75A      H1' 1887   7.090   7.051   3.224
   75A       N9 1888   6.992   7.230   3.250
   75A       C8 1889   6.951   7.337   3.324
   75A       H8 1890   6.996   7.371   3.416
   75A       N7 1891   6.839   7.394   3.283
   75A       C5 1892   6.810   7.324   3.166
   75A       C6 1893   6.713   7.336   3.067
   75A       N6 1894   6.610   7.424   3.058
   75A      H61 1895   6.598   7.478   3.143
   75A      H62 1896   6.558   7.440   2.973
   75A       N1 1897   6.730   7.261   2.955
   75A       C2 1898   6.826   7.166   2.952
   75A       H2 1899   6.822   7.117   2.855
   75A       N3 1900   6.916   7.140   3.047
   75A       C4 1901   6.910   7.223   3.147
   75A      C3' 1902   7.303   7.289   3.295
   75A      H3' 1903   7.235   7.370   3.320
   75A      C2' 1904   7.231   7.215   3.185
   75A     H2'1 1905   7.187   7.276   3.107
   75A      O2' 1906   7.301   7.104   3.131
   75A     HO'2 1907   7.317   7.134   3.041
   75A      O3' 1908   7.441   7.325   3.270
   76A        P 1909   7.483   7.446   3.175
   76A      O1P 1910   7.623   7.481   3.200
   76A      O2P 1911   7.382   7.551   3.202
   76A      O5' 1912   7.468   7.403   3.017
   76A      C5' 1913   7.532   7.284   2.975
   76A     H5'1 1914   7.528   7.202   3.046
   76A     H5'2 1915   7.637   7.311   2.961
   76A      C4' 1916   7.467   7.239   2.842
   76A      H4' 1917   7.515   7.148   2.808
   76A      O4' 1918   7.329   7.206   2.878
   76A      C1' 1919   7.246   7.236   2.767
   76A      H1' 1920   7.185   7.156   2.723
   76A       N9 1921   7.147   7.339   2.805
   76A       C8 1922   7.155   7.440   2.897
   76A       H8 1923   7.240   7.460   2.960
   76A       N7 1924   7.039   7.499   2.909
   76A       C5 1925   6.957   7.450   2.811
   76A       C6 1926   6.831   7.479   2.753
   76A       N6 1927   6.759   7.577   2.800
   76A      H61 1928   6.795   7.626   2.881
   76A      H62 1929   6.692   7.612   2.733
   76A       N1 1930   6.787   7.416   2.647
   76A       C2 1931   6.872   7.333   2.588
   76A       H2 1932   6.840   7.275   2.502
   76A       N3 1933   6.994   7.296   2.623
   76A       C4 1934   7.031   7.358   2.738
   76A      C3' 1935   7.456   7.340   2.731
   76A      H3' 1936   7.425   7.432   2.781
   76A      C2' 1937   7.336   7.285   2.658
   76A     H2'1 1938   7.285   7.368   2.609
   76A      O2' 1939   7.369   7.176   2.571
   76A     HO'2 1940   7.463   7.158   2.584
   76A      O3' 1941   7.560   7.351   2.651
   77U        P 1942   7.584   7.480   2.560
   77U      O1P 1943   7.694   7.457   2.470
   77U      O2P 1944   7.597   7.588   2.654
   77U      O5' 1945   7.462   7.509   2.459
   77U      C5' 1946   7.443   7.433   2.347
   77U     H5'1 1947   7.432   7.329   2.376
   77U     H5'2 1948   7.525   7.443   2.275
   77U      C4' 1949   7.313   7.482   2.283
   77U      H4' 1950   7.303   7.431   2.187
   77U      O4' 1951   7.184   7.462   2.342
   77U      C1' 1952   7.096   7.560   2.308
   77U      H1' 1953   7.016   7.509   2.254
   77U       N1 1954   7.030   7.621   2.425
   77U       C6 1955   7.101   7.650   2.539
   77U       H6 1956   7.201   7.607   2.551
   77U       C5 1957   7.059   7.747   2.630
   77U       H5 1958   7.116   7.771   2.718
   77U       C4 1959   6.929   7.807   2.614
   77U       O4 1960   6.883   7.886   2.696
   77U       N3 1961   6.855   7.759   2.508
   77U       H3 1962   6.779   7.819   2.483
   77U       C2 1963   6.902   7.675   2.409
   77U       O2 1964   6.831   7.643   2.314
   77U      C3' 1965   7.320   7.629   2.238
   77U      H3' 1966   7.362   7.693   2.316
   77U      C2' 1967   7.171   7.664   2.218
   77U     H2'1 1968   7.162   7.769   2.245
   77U      O2' 1969   7.125   7.657   2.080
   77U     HO'2 1970   7.178   7.712   2.022
   77U      O3' 1971   7.390   7.646   2.114
   78U        P 1972   7.440   7.781   2.056
   78U      O1P 1973   7.532   7.756   1.945
   78U      O2P 1974   7.481   7.867   2.169
   78U      O5' 1975   7.317   7.854   1.989
   78U      C5' 1976   7.269   7.829   1.859
   78U     H5'1 1977   7.251   7.722   1.855
   78U     H5'2 1978   7.344   7.859   1.786
   78U      C4' 1979   7.137   7.903   1.827
   78U      H4' 1980   7.110   7.882   1.724
   78U      O4' 1981   7.027   7.873   1.916
   78U      C1' 1982   6.940   7.988   1.932
   78U      H1' 1983   6.850   7.959   1.878
   78U       N1 1984   6.918   8.021   2.071
   78U       C6 1985   7.016   8.003   2.168
   78U       H6 1986   7.110   7.966   2.131
   78U       C5 1987   6.992   8.030   2.296
   78U       H5 1988   7.069   8.014   2.371
   78U       C4 1989   6.869   8.087   2.344
   78U       O4 1990   6.842   8.132   2.457
   78U       N3 1991   6.783   8.121   2.240
   78U       H3 1992   6.708   8.187   2.258
   78U       C2 1993   6.798   8.088   2.108
   78U       O2 1994   6.718   8.137   2.029
   78U      C3' 1995   7.152   8.057   1.852
   78U      H3' 1996   7.195   8.071   1.951
   78U      C2' 1997   7.001   8.112   1.857
   78U     H2'1 1998   7.004   8.210   1.904
   78U      O2' 1999   6.942   8.107   1.734
   78U     HO'2 2000   7.008   8.122   1.666
   78U      O3' 2001   7.234   8.112   1.753
   79A        P 2002   7.307   8.253   1.760
   79A      O1P 2003   7.364   8.283   1.628
   79A      O2P 2004   7.386   8.260   1.883
   79A      O5' 2005   7.181   8.361   1.787
   79A      C5' 2006   7.093   8.403   1.680
   79A     H5'1 2007   7.069   8.318   1.616
   79A     H5'2 2008   7.155   8.467   1.618
   79A      C4' 2009   6.969   8.478   1.718
   79A      H4' 2010   6.906   8.505   1.634
   79A      O4' 2011   6.890   8.411   1.817
   79A      C1' 2012   6.822   8.508   1.896
   79A      H1' 2013   6.714   8.499   1.884
   79A       N9 2014   6.862   8.493   2.038
   79A       C8 2015   6.975   8.434   2.090
   79A       H8 2016   7.051   8.390   2.028
   79A       N7 2017   6.973   8.432   2.221
   79A       C5 2018   6.858   8.507   2.256
   79A       C6 2019   6.791   8.546   2.374
   79A       N6 2020   6.831   8.518   2.493
   79A      H61 2021   6.902   8.449   2.511
   79A      H62 2022   6.781   8.563   2.568
   79A       N1 2023   6.671   8.608   2.373
   79A       C2 2024   6.619   8.637   2.255
   79A       H2 2025   6.522   8.684   2.259
   79A       N3 2026   6.664   8.599   2.132
   79A       C4 2027   6.786   8.537   2.140
   79A      C3' 2028   7.013   8.605   1.789
   79A      H3' 2029   7.074   8.578   1.875
   79A      C2' 2030   6.873   8.638   1.843
   79A     H2'1 2031   6.884   8.710   1.924
   79A      O2' 2032   6.781   8.701   1.756
   79A     HO'2 2033   6.831   8.760   1.699
   79A      O3' 2034   7.059   8.708   1.707
   80A        P 2035   7.136   8.832   1.773
   80A      O1P 2036   7.194   8.912   1.663
   80A      O2P 2037   7.233   8.782   1.876
   80A      O5' 2038   7.032   8.914   1.853
   80A      C5' 2039   6.949   9.009   1.783
   80A     H5'1 2040   6.887   8.959   1.709
   80A     H5'2 2041   7.007   9.085   1.731
   80A      C4' 2042   6.854   9.073   1.879
   80A      H4' 2043   6.793   9.145   1.825
   80A      O4' 2044   6.756   8.982   1.935
   80A      C1' 2045   6.731   9.021   2.069
   80A      H1' 2046   6.624   9.017   2.093
   80A       N9 2047   6.806   8.935   2.170
   80A       C8 2048   6.920   8.863   2.166
   80A       H8 2049   6.971   8.852   2.071
   80A       N7 2050   6.969   8.827   2.282
   80A       C5 2051   6.867   8.871   2.366
   80A       C6 2052   6.849   8.868   2.509
   80A       N6 2053   6.924   8.804   2.604
   80A      H61 2054   7.015   8.776   2.569
   80A      H62 2055   6.910   8.835   2.699
   80A       N1 2056   6.745   8.933   2.569
   80A       C2 2057   6.663   9.000   2.487
   80A       H2 2058   6.581   9.045   2.540
   80A       N3 2059   6.668   9.008   2.353
   80A       C4 2060   6.775   8.944   2.298
   80A      C3' 2061   6.915   9.149   2.002
   80A      H3' 2062   6.987   9.088   2.058
   80A      C2' 2063   6.788   9.165   2.085
   80A     H2'1 2064   6.798   9.184   2.192
   80A      O2' 2065   6.695   9.260   2.034
   80A     HO'2 2066   6.747   9.315   1.976
   80A      O3' 2067   6.969   9.277   1.979
   81U        P 2068   7.075   9.345   2.072
   81U      O1P 2069   7.114   9.480   2.017
   81U      O2P 2070   7.180   9.248   2.104
   81U      O5' 2071   6.993   9.363   2.206
   81U      C5' 2072   6.899   9.467   2.231
   81U     H5'1 2073   6.817   9.455   2.161
   81U     H5'2 2074   6.941   9.568   2.224
   81U      C4' 2075   6.859   9.456   2.379
   81U      H4' 2076   6.771   9.519   2.399
   81U      O4' 2077   6.825   9.321   2.409
   81U      C1' 2078   6.877   9.299   2.546
   81U      H1' 2079   6.796   9.249   2.600
   81U       N1 2080   6.993   9.200   2.562
   81U       C6 2081   7.058   9.151   2.453
   81U       H6 2082   7.035   9.199   2.359
   81U       C5 2083   7.149   9.054   2.457
   81U       H5 2084   7.209   9.032   2.369
   81U       C4 2085   7.190   8.997   2.585
   81U       O4 2086   7.285   8.919   2.596
   81U       N3 2087   7.121   9.045   2.692
   81U       H3 2088   7.146   9.003   2.781
   81U       C2 2089   7.020   9.143   2.687
   81U       O2 2090   6.960   9.182   2.791
   81U      C3' 2091   6.966   9.499   2.475
   81U      H3' 2092   7.053   9.437   2.455
   81U      C2' 2093   6.912   9.438   2.600
   81U     H2'1 2094   6.993   9.439   2.674
   81U      O2' 2095   6.793   9.494   2.667
   81U     HO'2 2096   6.816   9.582   2.696
   81U      O3' 2097   6.994   9.636   2.480
   82U        P 2098   7.121   9.693   2.563
   82U      O1P 2099   7.086   9.697   2.702
   82U      O2P 2100   7.161   9.819   2.496
   82U      O5' 2101   7.247   9.594   2.548
   82U      C5' 2102   7.318   9.576   2.429
   82U     H5'1 2103   7.346   9.672   2.383
   82U     H5'2 2104   7.249   9.524   2.362
   82U      C4' 2105   7.430   9.480   2.447
   82U      H4' 2106   7.473   9.460   2.349
   82U      O4' 2107   7.524   9.533   2.541
   82U      C1' 2108   7.519   9.453   2.662
   82U      H1' 2109   7.609   9.391   2.671
   82U       N1 2110   7.508   9.540   2.781
   82U       C6 2111   7.465   9.669   2.758
   82U       H6 2112   7.425   9.700   2.663
   82U       C5 2113   7.470   9.760   2.861
   82U       H5 2114   7.437   9.862   2.844
   82U       C4 2115   7.504   9.721   2.996
   82U       O4 2116   7.495   9.790   3.098
   82U       N3 2117   7.538   9.585   3.008
   82U       H3 2118   7.563   9.547   3.098
   82U       C2 2119   7.551   9.492   2.908
   82U       O2 2120   7.611   9.388   2.920
   82U      C3' 2121   7.382   9.341   2.505
   82U      H3' 2122   7.276   9.338   2.481
   82U      C2' 2123   7.405   9.355   2.650
   82U     H2'1 2124   7.319   9.399   2.701
   82U      O2' 2125   7.423   9.223   2.701
   82U     HO'2 2126   7.364   9.217   2.777
   82U      O3' 2127   7.472   9.248   2.438
   82U      H3T 2128   7.490   9.179   2.502
   8.65970   8.65970   6.12313   0.00000   0.00000   0.00000   0.00000   4.33022   4.33022
