# Supplementary material for: Constant-pH Molecular Dynamics of Cationic Peptide Dendrimers Binding to siRNA
Source: J Chem Inf Model. 2026 Feb 5;66(8):4734–43. doi: 10.1021/acs.jcim.5c02636 (PMC13126635; doi:10.1021/acs.jcim.5c02636)
Supplement: Supplementary file 2 [file ci5c02636_si_002.zip › zip/DMH18_05_out_3.gro]

Protein t= 150000.00000 step= 10000
 2128
    1LY0      N    1   7.665   5.808   2.265
    1LY0     H1    2   7.630   5.727   2.314
    1LY0     H2    3   7.706   5.765   2.183
    1LY0     H3    4   7.734   5.857   2.321
    1LY0     CA    5   7.553   5.903   2.243
    1LY0     HA    6   7.470   5.887   2.312
    1LY0     CB    7   7.484   5.879   2.104
    1LY0    HB1    8   7.552   5.910   2.025
    1LY0    HB2    9   7.402   5.951   2.098
    1LY0     CG   10   7.425   5.741   2.063
    1LY0    HG1   11   7.353   5.703   2.136
    1LY0    HG2   12   7.500   5.662   2.066
    1LY0     CD   13   7.354   5.748   1.926
    1LY0    HD1   14   7.429   5.785   1.856
    1LY0    HD2   15   7.269   5.815   1.938
    1LY0     CE   16   7.313   5.610   1.873
    1LY0    HE1   17   7.287   5.549   1.960
    1LY0    HE2   18   7.389   5.563   1.811
    1LY0     NZ   19   7.186   5.619   1.802
    1LY0    HZ1   20   7.108   5.646   1.859
    1LY0    HZ2   21   7.193   5.684   1.725
    1LY0    HZ3   22   7.166   5.532   1.754
    1LY0      C   23   7.583   6.050   2.247
    1LY0      O   24   7.690   6.091   2.188
    2LER      N   25   7.494   6.130   2.304
    2LER      H   26   7.435   6.079   2.369
    2LER     CA   27   7.498   6.271   2.292
    2LER     HA   28   7.417   6.314   2.351
    2LER     CB   29   7.461   6.315   2.149
    2LER    HB1   30   7.548   6.294   2.087
    2LER    HB2   31   7.441   6.423   2.153
    2LER     CG   32   7.327   6.260   2.083
    2LER     HG   33   7.331   6.152   2.068
    2LER    CD1   34   7.195   6.274   2.158
    2LER   HD11   35   7.166   6.379   2.151
    2LER   HD12   36   7.126   6.218   2.095
    2LER   HD13   37   7.205   6.237   2.260
    2LER    CD2   38   7.305   6.310   1.942
    2LER   HD21   39   7.389   6.285   1.877
    2LER   HD22   40   7.218   6.265   1.894
    2LER   HD23   41   7.285   6.418   1.941
    2LER      C   42   7.623   6.343   2.348
    2LER      O   43   7.656   6.456   2.300
    3LYR      N   44   7.695   6.300   2.449
    3LYR      H   45   7.663   6.215   2.492
    3LYR     CA   46   7.821   6.353   2.496
    3LYR     HA   47   7.883   6.379   2.411
    3LYR     CB   48   7.893   6.240   2.577
    3LYR    HB1   49   7.885   6.152   2.513
    3LYR    HB2   50   7.833   6.212   2.664
    3LYR     CG   51   8.036   6.262   2.603
    3LYR    HG1   52   8.058   6.361   2.642
    3LYR    HG2   53   8.086   6.251   2.506
    3LYR     CD   54   8.081   6.153   2.707
    3LYR    HD1   55   8.067   6.059   2.654
    3LYR    HD2   56   8.010   6.160   2.789
    3LYR     CE   57   8.225   6.175   2.748
    3LYR    HE1   58   8.284   6.173   2.657
    3LYR    HE2   59   8.261   6.101   2.820
    3LYR     NZ   60   8.238   6.298   2.817
    3LYR    HZ1   61   8.275   6.382   2.775
    3LYR      C   62   7.794   6.489   2.577
    3LYR      O   63   7.888   6.566   2.576
    4LY0      N   64   7.672   6.520   2.630
    4LY0      H   65   7.604   6.447   2.613
    4LY0     CA   66   7.629   6.644   2.698
    4LY0     HA   67   7.699   6.686   2.770
    4LY0     CB   68   7.498   6.627   2.776
    4LY0    HB1   69   7.425   6.569   2.720
    4LY0    HB2   70   7.462   6.725   2.807
    4LY0     CG   71   7.518   6.552   2.910
    4LY0    HG1   72   7.584   6.616   2.969
    4LY0    HG2   73   7.572   6.458   2.902
    4LY0     CD   74   7.378   6.516   2.969
    4LY0    HD1   75   7.318   6.464   2.894
    4LY0    HD2   76   7.329   6.612   2.987
    4LY0     CE   77   7.362   6.444   3.095
    4LY0    HE1   78   7.260   6.458   3.132
    4LY0    HE2   79   7.425   6.484   3.174
    4LY0     NZ   80   7.396   6.298   3.078
    4LY0    HZ1   81   7.320   6.250   3.030
    4LY0    HZ2   82   7.479   6.294   3.021
    4LY0    HZ3   83   7.417   6.254   3.166
    4LY0      C   84   7.623   6.763   2.601
    4LY0      O   85   7.620   6.877   2.649
    5LER      N   86   7.640   6.741   2.470
    5LER      H   87   7.662   6.649   2.436
    5LER     CA   88   7.649   6.841   2.363
    5LER     HA   89   7.563   6.905   2.386
    5LER     CB   90   7.620   6.781   2.222
    5LER    HB1   91   7.695   6.705   2.204
    5LER    HB2   92   7.635   6.866   2.155
    5LER     CG   93   7.480   6.718   2.183
    5LER     HG   94   7.453   6.642   2.256
    5LER    CD1   95   7.374   6.830   2.182
    5LER   HD11   96   7.409   6.912   2.119
    5LER   HD12   97   7.277   6.798   2.146
    5LER   HD13   98   7.365   6.871   2.283
    5LER    CD2   99   7.492   6.643   2.047
    5LER   HD21  100   7.574   6.572   2.051
    5LER   HD22  101   7.399   6.590   2.024
    5LER   HD23  102   7.513   6.712   1.965
    5LER      C  103   7.772   6.936   2.378
    5LER      O  104   7.787   7.049   2.320
    6LYR      N  105   7.871   6.886   2.457
    6LYR      H  106   7.854   6.799   2.506
    6LYR     CA  107   7.996   6.952   2.481
    6LYR     HA  108   8.012   7.037   2.415
    6LYR     CB  109   8.102   6.842   2.470
    6LYR    HB1  110   8.070   6.750   2.518
    6LYR    HB2  111   8.192   6.874   2.523
    6LYR     CG  112   8.137   6.818   2.323
    6LYR    HG1  113   8.181   6.912   2.290
    6LYR    HG2  114   8.045   6.790   2.270
    6LYR     CD  115   8.236   6.698   2.294
    6LYR    HD1  116   8.338   6.726   2.322
    6LYR    HD2  117   8.233   6.674   2.188
    6LYR     CE  118   8.185   6.572   2.374
    6LYR    HE1  119   8.077   6.570   2.357
    6LYR    HE2  120   8.189   6.597   2.480
    6LYR     NZ  121   8.255   6.447   2.336
    6LYR    HZ1  122   8.354   6.436   2.355
    6LYR      C  123   8.002   7.023   2.623
    6LYR      O  124   8.096   7.101   2.648
    7LER      N  125   7.898   7.011   2.709
    7LER      H  126   7.819   6.951   2.686
    7LER     CA  127   7.880   7.088   2.834
    7LER     HA  128   7.977   7.084   2.882
    7LER     CB  129   7.762   7.017   2.907
    7LER    HB1  130   7.770   6.909   2.892
    7LER    HB2  131   7.667   7.046   2.865
    7LER     CG  132   7.764   7.044   3.057
    7LER     HG  133   7.868   7.069   3.080
    7LER    CD1  134   7.669   7.156   3.089
    7LER   HD11  135   7.707   7.256   3.068
    7LER   HD12  136   7.570   7.140   3.045
    7LER   HD13  137   7.666   7.154   3.197
    7LER    CD2  138   7.723   6.916   3.140
    7LER   HD21  139   7.616   6.895   3.146
    7LER   HD22  140   7.775   6.831   3.095
    7LER   HD23  141   7.740   6.937   3.245
    7LER      C  142   7.850   7.243   2.810
    7LER      O  143   7.766   7.289   2.735
    8LER      N  144   7.911   7.326   2.897
    8LER      H  145   7.997   7.288   2.935
    8LER     CA  146   7.915   7.469   2.880
    8LER     HA  147   7.913   7.485   2.772
    8LER     CB  148   8.060   7.515   2.913
    8LER    HB1  149   8.136   7.451   2.868
    8LER    HB2  150   8.070   7.494   3.019
    8LER     CG  151   8.085   7.666   2.885
    8LER     HG  152   8.000   7.725   2.920
    8LER    CD1  153   8.212   7.704   2.964
    8LER   HD11  154   8.190   7.687   3.070
    8LER   HD12  155   8.298   7.645   2.931
    8LER   HD13  156   8.238   7.807   2.944
    8LER    CD2  157   8.106   7.700   2.742
    8LER   HD21  158   8.169   7.626   2.693
    8LER   HD22  159   8.014   7.713   2.685
    8LER   HD23  160   8.161   7.794   2.744
    8LER      C  161   7.801   7.548   2.934
    8LER      O  162   7.785   7.553   3.056
    9LYR      N  163   7.730   7.634   2.855
    9LYR      H  164   7.766   7.638   2.761
    9LYR     CA  165   7.619   7.725   2.890
    9LYR     HA  166   7.534   7.665   2.924
    9LYR     CB  167   7.574   7.808   2.765
    9LYR    HB1  168   7.667   7.851   2.728
    9LYR    HB2  169   7.515   7.888   2.808
    9LYR     CG  170   7.494   7.738   2.650
    9LYR    HG1  171   7.406   7.700   2.702
    9LYR    HG2  172   7.550   7.652   2.613
    9LYR     CD  173   7.457   7.837   2.536
    9LYR    HD1  174   7.366   7.894   2.555
    9LYR    HD2  175   7.436   7.777   2.447
    9LYR     CE  176   7.559   7.937   2.496
    9LYR    HE1  177   7.598   7.983   2.587
    9LYR    HE2  178   7.509   8.009   2.431
    9LYR     NZ  179   7.669   7.877   2.426
    9LYR    HZ1  180   7.645   7.847   2.332
    9LYR      C  181   7.647   7.811   3.016
    9LYR      O  182   7.567   7.817   3.109
   10LER      N  183   7.769   7.869   3.016
   10LER      H  184   7.832   7.861   2.938
   10LER     CA  185   7.826   7.939   3.130
   10LER     HA  186   7.759   8.023   3.148
   10LER     CB  187   7.962   8.002   3.104
   10LER    HB1  188   7.947   8.065   3.016
   10LER    HB2  189   8.034   7.932   3.062
   10LER     CG  190   8.040   8.083   3.213
   10LER     HG  191   8.045   8.014   3.297
   10LER    CD1  192   8.180   8.111   3.166
   10LER   HD11  193   8.187   8.185   3.086
   10LER   HD12  194   8.244   8.143   3.249
   10LER   HD13  195   8.213   8.024   3.111
   10LER    CD2  196   7.960   8.211   3.251
   10LER   HD21  197   7.855   8.184   3.257
   10LER   HD22  198   7.988   8.251   3.349
   10LER   HD23  199   7.978   8.288   3.177
   10LER      C  200   7.822   7.866   3.269
   10LER      O  201   7.802   7.937   3.368
   11LER      N  202   7.820   7.732   3.281
   11LER      H  203   7.821   7.684   3.192
   11LER     CA  204   7.807   7.658   3.411
   11LER     HA  205   7.866   7.714   3.483
   11LER     CB  206   7.867   7.516   3.407
   11LER    HB1  207   7.809   7.465   3.330
   11LER    HB2  208   7.862   7.466   3.504
   11LER     CG  209   8.012   7.517   3.359
   11LER     HG  210   8.020   7.580   3.270
   11LER    CD1  211   8.109   7.575   3.465
   11LER   HD11  212   8.055   7.620   3.548
   11LER   HD12  213   8.169   7.491   3.501
   11LER   HD13  214   8.169   7.654   3.420
   11LER    CD2  215   8.054   7.369   3.333
   11LER   HD21  216   8.088   7.314   3.421
   11LER   HD22  217   7.971   7.317   3.284
   11LER   HD23  218   8.140   7.374   3.267
   11LER      C  219   7.661   7.654   3.455
   11LER      O  220   7.626   7.640   3.575
   12LER      N  221   7.571   7.656   3.357
   12LER      H  222   7.594   7.657   3.259
   12LER     CA  223   7.427   7.677   3.373
   12LER     HA  224   7.396   7.617   3.458
   12LER     CB  225   7.348   7.623   3.255
   12LER    HB1  226   7.348   7.703   3.181
   12LER    HB2  227   7.244   7.611   3.286
   12LER     CG  228   7.385   7.499   3.167
   12LER     HG  229   7.485   7.527   3.136
   12LER    CD1  230   7.399   7.377   3.253
   12LER   HD11  231   7.453   7.304   3.193
   12LER   HD12  232   7.428   7.392   3.358
   12LER   HD13  233   7.295   7.346   3.253
   12LER    CD2  234   7.307   7.486   3.035
   12LER   HD21  235   7.331   7.574   2.976
   12LER   HD22  236   7.341   7.404   2.972
   12LER   HD23  237   7.201   7.486   3.059
   12LER      C  238   7.391   7.822   3.416
   12LER      O  239   7.278   7.841   3.455
   13LER      N  240   7.478   7.917   3.390
   13LER      H  241   7.555   7.897   3.328
   13LER     CA  242   7.457   8.056   3.423
   13LER     HA  243   7.350   8.077   3.414
   13LER     CB  244   7.524   8.151   3.322
   13LER    HB1  245   7.615   8.102   3.287
   13LER    HB2  246   7.560   8.242   3.368
   13LER     CG  247   7.440   8.187   3.201
   13LER     HG  248   7.390   8.099   3.162
   13LER    CD1  249   7.334   8.293   3.250
   13LER   HD11  250   7.262   8.332   3.178
   13LER   HD12  251   7.280   8.241   3.329
   13LER   HD13  252   7.393   8.373   3.295
   13LER    CD2  253   7.527   8.254   3.087
   13LER   HD21  254   7.608   8.191   3.049
   13LER   HD22  255   7.470   8.285   3.000
   13LER   HD23  256   7.581   8.339   3.127
   13LER      C  257   7.483   8.091   3.573
   13LER      O  258   7.570   8.038   3.638
   14NH2      N  259   7.407   8.182   3.625
   14NH2     H1  260   7.345   8.234   3.565
   14NH2     H2  261   7.420   8.188   3.725
   15LY0      N  262   8.649   6.434   3.313
   15LY0     H1  263   8.711   6.375   3.261
   15LY0     H2  264   8.635   6.528   3.278
   15LY0     H3  265   8.678   6.443   3.409
   15LY0     CA  266   8.522   6.363   3.311
   15LY0     HA  267   8.447   6.426   3.360
   15LY0     CB  268   8.511   6.229   3.383
   15LY0    HB1  269   8.539   6.242   3.487
   15LY0    HB2  270   8.582   6.159   3.338
   15LY0     CG  271   8.369   6.171   3.380
   15LY0    HG1  272   8.354   6.145   3.275
   15LY0    HG2  273   8.298   6.247   3.413
   15LY0     CD  274   8.361   6.038   3.456
   15LY0    HD1  275   8.372   6.058   3.562
   15LY0    HD2  276   8.447   5.974   3.439
   15LY0     CE  277   8.228   5.968   3.430
   15LY0    HE1  278   8.227   5.974   3.321
   15LY0    HE2  279   8.153   6.029   3.481
   15LY0     NZ  280   8.233   5.827   3.482
   15LY0    HZ1  281   8.308   5.781   3.433
   15LY0    HZ2  282   8.247   5.828   3.582
   15LY0    HZ3  283   8.141   5.790   3.463
   15LY0      C  284   8.467   6.356   3.170
   15LY0      O  285   8.530   6.313   3.079
   16LER      N  286   8.349   6.412   3.149
   16LER      H  287   8.301   6.455   3.227
   16LER     CA  288   8.284   6.438   3.017
   16LER     HA  289   8.358   6.487   2.955
   16LER     CB  290   8.174   6.541   3.030
   16LER    HB1  291   8.206   6.632   3.082
   16LER    HB2  292   8.090   6.495   3.081
   16LER     CG  293   8.115   6.596   2.898
   16LER     HG  294   8.081   6.513   2.835
   16LER    CD1  295   7.992   6.689   2.925
   16LER   HD11  296   7.945   6.723   2.832
   16LER   HD12  297   7.921   6.632   2.984
   16LER   HD13  298   8.013   6.773   2.991
   16LER    CD2  299   8.212   6.693   2.833
   16LER   HD21  300   8.246   6.755   2.915
   16LER   HD22  301   8.297   6.637   2.794
   16LER   HD23  302   8.175   6.752   2.750
   16LER      C  303   8.234   6.305   2.952
   16LER      O  304   8.174   6.224   3.020
   17LY0      N  305   7.602   5.407   1.398
   17LY0     H1  306   7.538   5.465   1.450
   17LY0     H2  307   7.562   5.315   1.405
   17LY0     H3  308   7.606   5.443   1.303
   17LY0     CA  309   7.731   5.437   1.466
   17LY0     HA  310   7.816   5.384   1.422
   17LY0     CB  311   7.731   5.395   1.613
   17LY0    HB1  312   7.685   5.296   1.616
   17LY0    HB2  313   7.674   5.471   1.665
   17LY0     CG  314   7.880   5.393   1.672
   17LY0    HG1  315   7.921   5.494   1.665
   17LY0    HG2  316   7.946   5.320   1.624
   17LY0     CD  317   7.869   5.352   1.816
   17LY0    HD1  318   7.964   5.317   1.856
   17LY0    HD2  319   7.805   5.264   1.818
   17LY0     CE  320   7.824   5.463   1.910
   17LY0    HE1  321   7.734   5.513   1.878
   17LY0    HE2  322   7.893   5.547   1.898
   17LY0     NZ  323   7.821   5.420   2.055
   17LY0    HZ1  324   7.808   5.499   2.117
   17LY0    HZ2  325   7.733   5.377   2.077
   17LY0    HZ3  326   7.891   5.348   2.070
   17LY0      C  327   7.773   5.586   1.447
   17LY0      O  328   7.683   5.668   1.451
   18LER      N  329   7.902   5.626   1.430
   18LER      H  330   7.969   5.550   1.433
   18LER     CA  331   7.954   5.766   1.421
   18LER     HA  332   7.884   5.818   1.355
   18LER     CB  333   8.096   5.774   1.357
   18LER    HB1  334   8.157   5.706   1.417
   18LER    HB2  335   8.127   5.877   1.373
   18LER     CG  336   8.105   5.735   1.206
   18LER     HG  337   8.061   5.638   1.184
   18LER    CD1  338   8.030   5.841   1.111
   18LER   HD11  339   8.031   5.794   1.012
   18LER   HD12  340   7.923   5.840   1.130
   18LER   HD13  341   8.082   5.938   1.110
   18LER    CD2  342   8.259   5.737   1.171
   18LER   HD21  343   8.310   5.693   1.257
   18LER   HD22  344   8.273   5.676   1.082
   18LER   HD23  345   8.279   5.842   1.149
   18LER      C  346   7.955   5.837   1.559
   18LER      O  347   7.996   5.770   1.651
   19LYR      N  348   7.923   5.963   1.559
   19LYR      H  349   7.866   5.995   1.481
   19LYR     CA  350   7.949   6.061   1.664
   19LYR     HA  351   7.905   6.027   1.758
   19LYR     CB  352   7.865   6.193   1.630
   19LYR    HB1  353   7.773   6.164   1.579
   19LYR    HB2  354   7.918   6.253   1.557
   19LYR     CG  355   7.819   6.279   1.749
   19LYR    HG1  356   7.908   6.324   1.792
   19LYR    HG2  357   7.769   6.230   1.834
   19LYR     CD  358   7.723   6.389   1.695
   19LYR    HD1  359   7.644   6.338   1.639
   19LYR    HD2  360   7.785   6.446   1.626
   19LYR     CE  361   7.658   6.476   1.804
   19LYR    HE1  362   7.731   6.533   1.861
   19LYR    HE2  363   7.600   6.407   1.865
   19LYR     NZ  364   7.567   6.566   1.732
   19LYR    HZ1  365   7.482   6.522   1.699
   19LYR      C  366   8.099   6.102   1.678
   19LYR      O  367   8.172   6.101   1.578
   20LY0      N  368   8.143   6.134   1.801
   20LY0      H  369   8.081   6.128   1.881
   20LY0     CA  370   8.271   6.187   1.831
   20LY0     HA  371   8.289   6.264   1.756
   20LY0     CB  372   8.381   6.071   1.835
   20LY0    HB1  373   8.373   6.005   1.749
   20LY0    HB2  374   8.360   6.017   1.927
   20LY0     CG  375   8.524   6.127   1.846
   20LY0    HG1  376   8.595   6.044   1.841
   20LY0    HG2  377   8.528   6.169   1.947
   20LY0     CD  378   8.562   6.245   1.745
   20LY0    HD1  379   8.662   6.285   1.758
   20LY0    HD2  380   8.492   6.326   1.769
   20LY0     CE  381   8.541   6.201   1.597
   20LY0    HE1  382   8.452   6.138   1.597
   20LY0    HE2  383   8.622   6.136   1.566
   20LY0     NZ  384   8.526   6.329   1.522
   20LY0    HZ1  385   8.607   6.387   1.538
   20LY0    HZ2  386   8.513   6.324   1.422
   20LY0    HZ3  387   8.442   6.378   1.547
   20LY0      C  388   8.267   6.265   1.965
   20LY0      O  389   8.299   6.388   1.965
   21LER      N  390   8.256   6.192   2.079
   21LER      H  391   8.231   6.097   2.056
   21LER     CA  392   8.298   6.239   2.210
   21LER     HA  393   8.396   6.287   2.200
   21LER     CB  394   8.311   6.113   2.311
   21LER    HB1  395   8.213   6.074   2.337
   21LER    HB2  396   8.344   6.162   2.403
   21LER     CG  397   8.392   5.987   2.279
   21LER     HG  398   8.354   5.943   2.187
   21LER    CD1  399   8.528   6.031   2.240
   21LER   HD11  400   8.598   5.947   2.240
   21LER   HD12  401   8.523   6.075   2.140
   21LER   HD13  402   8.573   6.097   2.314
   21LER    CD2  403   8.400   5.883   2.386
   21LER   HD21  404   8.298   5.846   2.400
   21LER   HD22  405   8.450   5.794   2.348
   21LER   HD23  406   8.445   5.918   2.479
   21LER      C  407   8.204   6.347   2.266
   21LER      O  408   8.085   6.359   2.224
   22LY0      N  409   7.637   6.924   1.177
   22LY0     H1  410   7.657   6.999   1.113
   22LY0     H2  411   7.546   6.890   1.151
   22LY0     H3  412   7.706   6.854   1.155
   22LY0     CA  413   7.644   6.962   1.318
   22LY0     HA  414   7.567   7.036   1.339
   22LY0     CB  415   7.775   7.043   1.354
   22LY0    HB1  416   7.794   7.128   1.288
   22LY0    HB2  417   7.864   6.981   1.350
   22LY0     CG  418   7.772   7.090   1.499
   22LY0    HG1  419   7.767   6.999   1.559
   22LY0    HG2  420   7.687   7.159   1.504
   22LY0     CD  421   7.907   7.159   1.529
   22LY0    HD1  422   7.925   7.247   1.467
   22LY0    HD2  423   7.985   7.084   1.521
   22LY0     CE  424   7.897   7.200   1.679
   22LY0    HE1  425   7.881   7.115   1.746
   22LY0    HE2  426   7.812   7.268   1.681
   22LY0     NZ  427   8.018   7.266   1.730
   22LY0    HZ1  428   8.000   7.300   1.824
   22LY0    HZ2  429   8.094   7.201   1.743
   22LY0    HZ3  430   8.037   7.354   1.684
   22LY0      C  431   7.613   6.843   1.413
   22LY0      O  432   7.633   6.728   1.380
   23LER      N  433   7.539   6.868   1.521
   23LER      H  434   7.502   6.961   1.534
   23LER     CA  435   7.480   6.755   1.603
   23LER     HA  436   7.442   6.682   1.532
   23LER     CB  437   7.371   6.806   1.702
   23LER    HB1  438   7.407   6.889   1.762
   23LER    HB2  439   7.358   6.736   1.785
   23LER     CG  440   7.231   6.821   1.642
   23LER     HG  441   7.239   6.890   1.558
   23LER    CD1  442   7.160   6.690   1.600
   23LER   HD11  443   7.180   6.608   1.669
   23LER   HD12  444   7.054   6.691   1.575
   23LER   HD13  445   7.207   6.667   1.505
   23LER    CD2  446   7.142   6.873   1.758
   23LER   HD21  447   7.041   6.868   1.719
   23LER   HD22  448   7.141   6.821   1.854
   23LER   HD23  449   7.161   6.979   1.771
   23LER      C  450   7.597   6.686   1.677
   23LER      O  451   7.699   6.744   1.702
   24LY0      N  452   6.566   8.247   2.892
   24LY0     H1  453   6.511   8.172   2.929
   24LY0     H2  454   6.644   8.271   2.951
   24LY0     H3  455   6.515   8.327   2.857
   24LY0     CA  456   6.634   8.193   2.769
   24LY0     HA  457   6.676   8.283   2.725
   24LY0     CB  458   6.532   8.142   2.664
   24LY0    HB1  459   6.451   8.211   2.638
   24LY0    HB2  460   6.491   8.047   2.697
   24LY0     CG  461   6.598   8.116   2.531
   24LY0    HG1  462   6.670   8.035   2.542
   24LY0    HG2  463   6.663   8.197   2.498
   24LY0     CD  464   6.502   8.080   2.419
   24LY0    HD1  465   6.419   8.151   2.422
   24LY0    HD2  466   6.454   7.987   2.449
   24LY0     CE  467   6.561   8.057   2.283
   24LY0    HE1  468   6.649   7.994   2.294
   24LY0    HE2  469   6.592   8.155   2.246
   24LY0     NZ  470   6.465   7.987   2.198
   24LY0    HZ1  471   6.372   8.027   2.205
   24LY0    HZ2  472   6.503   8.000   2.105
   24LY0    HZ3  473   6.478   7.893   2.230
   24LY0      C  474   6.745   8.091   2.808
   24LY0      O  475   6.718   8.023   2.907
   25LER      N  476   6.854   8.081   2.737
   25LER      H  477   6.878   8.148   2.666
   25LER     CA  478   6.948   7.973   2.768
   25LER     HA  479   6.949   7.960   2.876
   25LER     CB  480   7.087   8.006   2.716
   25LER    HB1  481   7.076   8.042   2.614
   25LER    HB2  482   7.159   7.925   2.710
   25LER     CG  483   7.156   8.118   2.790
   25LER     HG  484   7.088   8.202   2.776
   25LER    CD1  485   7.178   8.102   2.938
   25LER   HD11  486   7.238   8.182   2.983
   25LER   HD12  487   7.079   8.083   2.978
   25LER   HD13  488   7.239   8.014   2.960
   25LER    CD2  489   7.287   8.151   2.723
   25LER   HD21  490   7.325   8.240   2.772
   25LER   HD22  491   7.345   8.058   2.727
   25LER   HD23  492   7.273   8.180   2.619
   25LER      C  493   6.899   7.842   2.699
   25LER      O  494   6.813   7.839   2.609
   26LYR      N  495   6.970   7.734   2.730
   26LYR      H  496   7.048   7.753   2.792
   26LYR     CA  497   6.980   7.611   2.656
   26LYR     HA  498   6.878   7.582   2.631
   26LYR     CB  499   7.026   7.494   2.746
   26LYR    HB1  500   7.119   7.524   2.794
   26LYR    HB2  501   7.048   7.402   2.691
   26LYR     CG  502   6.920   7.454   2.842
   26LYR    HG1  503   6.838   7.421   2.778
   26LYR    HG2  504   6.891   7.540   2.903
   26LYR     CD  505   6.974   7.343   2.939
   26LYR    HD1  506   6.974   7.391   3.037
   26LYR    HD2  507   7.081   7.335   2.918
   26LYR     CE  508   6.903   7.208   2.940
   26LYR    HE1  509   6.890   7.171   2.839
   26LYR    HE2  510   6.805   7.210   2.988
   26LYR     NZ  511   6.984   7.112   3.019
   26LYR    HZ1  512   7.051   7.056   2.968
   26LYR      C  513   7.055   7.627   2.524
   26LYR      O  514   7.139   7.720   2.507
   27LY0      N  515   7.015   7.556   2.420
   27LY0      H  516   6.940   7.490   2.432
   27LY0     CA  517   7.075   7.565   2.283
   27LY0     HA  518   7.138   7.654   2.288
   27LY0     CB  519   6.969   7.592   2.181
   27LY0    HB1  520   6.908   7.672   2.223
   27LY0    HB2  521   6.917   7.496   2.180
   27LY0     CG  522   7.012   7.609   2.034
   27LY0    HG1  523   6.921   7.635   1.980
   27LY0    HG2  524   7.047   7.510   2.005
   27LY0     CD  525   7.136   7.701   2.009
   27LY0    HD1  526   7.147   7.697   1.901
   27LY0    HD2  527   7.224   7.661   2.058
   27LY0     CE  528   7.118   7.843   2.050
   27LY0    HE1  529   7.120   7.855   2.158
   27LY0    HE2  530   7.018   7.876   2.020
   27LY0     NZ  531   7.208   7.941   1.975
   27LY0    HZ1  532   7.207   8.031   2.020
   27LY0    HZ2  533   7.302   7.904   1.981
   27LY0    HZ3  534   7.176   7.941   1.879
   27LY0      C  535   7.157   7.444   2.248
   27LY0      O  536   7.263   7.457   2.186
   28LER      N  537   7.115   7.318   2.278
   28LER      H  538   7.043   7.312   2.348
   28LER     CA  539   7.191   7.193   2.248
   28LER     HA  540   7.232   7.199   2.148
   28LER     CB  541   7.087   7.075   2.226
   28LER    HB1  542   6.991   7.099   2.271
   28LER    HB2  543   7.121   6.987   2.280
   28LER     CG  544   7.069   7.028   2.078
   28LER     HG  545   7.164   6.989   2.040
   28LER    CD1  546   6.971   6.908   2.084
   28LER   HD11  547   6.944   6.870   1.985
   28LER   HD12  548   7.021   6.829   2.139
   28LER   HD13  549   6.879   6.928   2.140
   28LER    CD2  550   7.015   7.134   1.988
   28LER   HD21  551   7.087   7.213   1.966
   28LER   HD22  552   6.993   7.083   1.894
   28LER   HD23  553   6.921   7.178   2.021
   28LER      C  554   7.306   7.171   2.347
   28LER      O  555   7.307   7.073   2.424
   29LYR      N  556   7.402   7.264   2.349
   29LYR      H  557   7.394   7.324   2.268
   29LYR     CA  558   7.507   7.295   2.446
   29LYR     HA  559   7.547   7.204   2.491
   29LYR     CB  560   7.452   7.384   2.552
   29LYR    HB1  561   7.403   7.478   2.526
   29LYR    HB2  562   7.543   7.422   2.600
   29LYR     CG  563   7.363   7.296   2.653
   29LYR    HG1  564   7.275   7.255   2.604
   29LYR    HG2  565   7.325   7.361   2.732
   29LYR     CD  566   7.440   7.182   2.726
   29LYR    HD1  567   7.517   7.229   2.787
   29LYR    HD2  568   7.488   7.115   2.655
   29LYR     CE  569   7.339   7.097   2.803
   29LYR    HE1  570   7.271   7.162   2.858
   29LYR    HE2  571   7.388   7.048   2.887
   29LYR     NZ  572   7.255   7.018   2.712
   29LYR    HZ1  573   7.288   7.014   2.617
   29LYR      C  574   7.629   7.349   2.377
   29LYR      O  575   7.625   7.387   2.258
   30LER      N  576   7.740   7.346   2.449
   30LER      H  577   7.744   7.306   2.542
   30LER     CA  578   7.862   7.423   2.400
   30LER     HA  579   7.871   7.408   2.293
   30LER     CB  580   7.990   7.353   2.456
   30LER    HB1  581   7.977   7.250   2.423
   30LER    HB2  582   7.991   7.379   2.561
   30LER     CG  583   8.114   7.411   2.387
   30LER     HG  584   8.119   7.520   2.395
   30LER    CD1  585   8.240   7.388   2.477
   30LER   HD11  586   8.281   7.287   2.469
   30LER   HD12  587   8.317   7.457   2.443
   30LER   HD13  588   8.211   7.400   2.581
   30LER    CD2  589   8.136   7.381   2.239
   30LER   HD21  590   8.136   7.273   2.222
   30LER   HD22  591   8.057   7.420   2.174
   30LER   HD23  592   8.234   7.423   2.214
   30LER      C  593   7.853   7.572   2.440
   30LER      O  594   7.826   7.605   2.556
   31LER      N  595   7.869   7.665   2.344
   31LER      H  596   7.862   7.634   2.248
   31LER     CA  597   7.888   7.803   2.360
   31LER     HA  598   7.851   7.864   2.278
   31LER     CB  599   8.035   7.835   2.390
   31LER    HB1  600   8.065   7.771   2.474
   31LER    HB2  601   8.042   7.942   2.410
   31LER     CG  602   8.137   7.807   2.274
   31LER     HG  603   8.123   7.703   2.246
   31LER    CD1  604   8.122   7.889   2.146
   31LER   HD11  605   8.022   7.933   2.148
   31LER   HD12  606   8.182   7.979   2.152
   31LER   HD13  607   8.133   7.832   2.054
   31LER    CD2  608   8.280   7.820   2.331
   31LER   HD21  609   8.304   7.922   2.358
   31LER   HD22  610   8.283   7.760   2.423
   31LER   HD23  611   8.356   7.777   2.266
   31LER      C  612   7.794   7.858   2.464
   31LER      O  613   7.835   7.925   2.560
   32LY0      N  614   6.834   6.630   3.445
   32LY0     H1  615   6.737   6.648   3.422
   32LY0     H2  616   6.822   6.592   3.538
   32LY0     H3  617   6.875   6.568   3.377
   32LY0     CA  618   6.897   6.759   3.466
   32LY0     HA  619   6.988   6.743   3.524
   32LY0     CB  620   6.801   6.864   3.534
   32LY0    HB1  621   6.731   6.913   3.466
   32LY0    HB2  622   6.861   6.949   3.568
   32LY0     CG  623   6.745   6.798   3.658
   32LY0    HG1  624   6.832   6.754   3.707
   32LY0    HG2  625   6.684   6.711   3.633
   32LY0     CD  626   6.665   6.886   3.757
   32LY0    HD1  627   6.631   6.830   3.844
   32LY0    HD2  628   6.571   6.909   3.705
   32LY0     CE  629   6.715   7.020   3.788
   32LY0    HE1  630   6.749   7.068   3.696
   32LY0    HE2  631   6.795   6.999   3.860
   32LY0     NZ  632   6.608   7.113   3.842
   32LY0    HZ1  633   6.581   7.183   3.774
   32LY0    HZ2  634   6.526   7.063   3.871
   32LY0    HZ3  635   6.643   7.166   3.920
   32LY0      C  636   6.935   6.820   3.326
   32LY0      O  637   6.904   6.769   3.221
   33LER      N  638   7.011   6.928   3.331
   33LER      H  639   7.043   6.965   3.420
   33LER     CA  640   7.074   6.987   3.212
   33LER     HA  641   7.087   6.918   3.129
   33LER     CB  642   7.201   7.045   3.268
   33LER    HB1  643   7.172   7.114   3.346
   33LER    HB2  644   7.255   7.106   3.195
   33LER     CG  645   7.291   6.930   3.313
   33LER     HG  646   7.251   6.855   3.380
   33LER    CD1  647   7.345   6.857   3.188
   33LER   HD11  648   7.272   6.786   3.148
   33LER   HD12  649   7.378   6.924   3.108
   33LER   HD13  650   7.427   6.796   3.225
   33LER    CD2  651   7.406   7.004   3.387
   33LER   HD21  652   7.494   6.940   3.387
   33LER   HD22  653   7.431   7.098   3.337
   33LER   HD23  654   7.375   7.024   3.489
   33LER      C  655   6.980   7.093   3.150
   33LER      O  656   6.903   7.153   3.224
   34LY0      N  657   6.263   6.411   1.774
   34LY0     H1  658   6.343   6.382   1.719
   34LY0     H2  659   6.220   6.487   1.723
   34LY0     H3  660   6.195   6.337   1.785
   34LY0     CA  661   6.296   6.461   1.909
   34LY0     HA  662   6.337   6.379   1.968
   34LY0     CB  663   6.168   6.496   1.986
   34LY0    HB1  664   6.106   6.407   1.976
   34LY0    HB2  665   6.133   6.584   1.933
   34LY0     CG  666   6.182   6.540   2.131
   34LY0    HG1  667   6.078   6.553   2.162
   34LY0    HG2  668   6.222   6.641   2.130
   34LY0     CD  669   6.257   6.444   2.236
   34LY0    HD1  670   6.365   6.454   2.232
   34LY0    HD2  671   6.232   6.340   2.214
   34LY0     CE  672   6.203   6.477   2.378
   34LY0    HE1  673   6.095   6.466   2.370
   34LY0    HE2  674   6.233   6.577   2.408
   34LY0     NZ  675   6.243   6.395   2.487
   34LY0    HZ1  676   6.214   6.298   2.480
   34LY0    HZ2  677   6.343   6.389   2.492
   34LY0    HZ3  678   6.215   6.428   2.579
   34LY0      C  679   6.397   6.578   1.903
   34LY0      O  680   6.401   6.668   1.823
   35LER      N  681   6.485   6.574   2.003
   35LER      H  682   6.484   6.493   2.064
   35LER     CA  683   6.574   6.687   2.028
   35LER     HA  684   6.596   6.760   1.950
   35LER     CB  685   6.711   6.635   2.050
   35LER    HB1  686   6.690   6.570   2.135
   35LER    HB2  687   6.772   6.716   2.090
   35LER     CG  688   6.796   6.558   1.948
   35LER     HG  689   6.741   6.468   1.920
   35LER    CD1  690   6.829   6.637   1.815
   35LER   HD11  691   6.885   6.725   1.847
   35LER   HD12  692   6.890   6.570   1.756
   35LER   HD13  693   6.737   6.670   1.767
   35LER    CD2  694   6.922   6.511   2.014
   35LER   HD21  695   6.902   6.436   2.090
   35LER   HD22  696   6.988   6.462   1.943
   35LER   HD23  697   6.983   6.588   2.062
   35LER      C  698   6.535   6.763   2.150
   35LER      O  699   6.452   6.714   2.230
   36LYR      N  700   6.598   6.880   2.170
   36LYR      H  701   6.662   6.905   2.096
   36LYR     CA  702   6.597   6.961   2.286
   36LYR     HA  703   6.497   6.991   2.318
   36LYR     CB  704   6.669   7.091   2.259
   36LYR    HB1  705   6.764   7.087   2.206
   36LYR    HB2  706   6.694   7.135   2.355
   36LYR     CG  707   6.572   7.191   2.192
   36LYR    HG1  708   6.488   7.198   2.262
   36LYR    HG2  709   6.524   7.161   2.099
   36LYR     CD  710   6.642   7.318   2.157
   36LYR    HD1  711   6.573   7.385   2.105
   36LYR    HD2  712   6.722   7.285   2.091
   36LYR     CE  713   6.691   7.395   2.276
   36LYR    HE1  714   6.729   7.491   2.242
   36LYR    HE2  715   6.771   7.338   2.323
   36LYR     NZ  716   6.586   7.421   2.376
   36LYR    HZ1  717   6.490   7.440   2.351
   36LYR      C  718   6.657   6.879   2.407
   36LYR      O  719   6.736   6.784   2.387
   37LY0      N  720   6.625   6.919   2.528
   37LY0      H  721   6.577   7.007   2.537
   37LY0     CA  722   6.703   6.874   2.644
   37LY0     HA  723   6.695   6.765   2.650
   37LY0     CB  724   6.642   6.925   2.773
   37LY0    HB1  725   6.534   6.919   2.762
   37LY0    HB2  726   6.673   7.029   2.782
   37LY0     CG  727   6.683   6.845   2.893
   37LY0    HG1  728   6.792   6.840   2.903
   37LY0    HG2  729   6.646   6.745   2.871
   37LY0     CD  730   6.623   6.882   3.028
   37LY0    HD1  731   6.682   6.961   3.075
   37LY0    HD2  732   6.623   6.795   3.094
   37LY0     CE  733   6.486   6.947   3.019
   37LY0    HE1  734   6.405   6.883   2.984
   37LY0    HE2  735   6.493   7.038   2.959
   37LY0     NZ  736   6.432   6.981   3.152
   37LY0    HZ1  737   6.387   6.906   3.202
   37LY0    HZ2  738   6.499   7.017   3.219
   37LY0    HZ3  739   6.367   7.058   3.157
   37LY0      C  740   6.857   6.905   2.632
   37LY0      O  741   6.895   7.011   2.591
   38LER      N  742   6.950   6.812   2.662
   38LER      H  743   6.916   6.719   2.686
   38LER     CA  744   7.093   6.842   2.643
   38LER     HA  745   7.107   6.888   2.546
   38LER     CB  746   7.174   6.709   2.623
   38LER    HB1  747   7.180   6.661   2.721
   38LER    HB2  748   7.273   6.741   2.589
   38LER     CG  749   7.105   6.607   2.528
   38LER     HG  750   7.000   6.591   2.554
   38LER    CD1  751   7.125   6.635   2.380
   38LER   HD11  752   7.231   6.645   2.356
   38LER   HD12  753   7.081   6.563   2.312
   38LER   HD13  754   7.076   6.730   2.357
   38LER    CD2  755   7.183   6.469   2.532
   38LER   HD21  756   7.182   6.438   2.637
   38LER   HD22  757   7.128   6.396   2.473
   38LER   HD23  758   7.285   6.481   2.496
   38LER      C  759   7.152   6.934   2.750
   38LER      O  760   7.120   6.913   2.867
   39LY0      N  761   6.094   7.151   2.590
   39LY0     H1  762   6.012   7.094   2.573
   39LY0     H2  763   6.062   7.236   2.634
   39LY0     H3  764   6.134   7.096   2.664
   39LY0     CA  765   6.191   7.174   2.474
   39LY0     HA  766   6.148   7.255   2.414
   39LY0     CB  767   6.191   7.053   2.381
   39LY0    HB1  768   6.216   6.965   2.440
   39LY0    HB2  769   6.273   7.051   2.308
   39LY0     CG  770   6.060   7.053   2.302
   39LY0    HG1  771   6.029   7.155   2.283
   39LY0    HG2  772   5.981   7.018   2.369
   39LY0     CD  773   6.071   6.972   2.174
   39LY0    HD1  774   6.096   6.867   2.192
   39LY0    HD2  775   6.161   7.001   2.121
   39LY0     CE  776   5.943   6.979   2.096
   39LY0    HE1  777   5.865   6.986   2.172
   39LY0    HE2  778   5.938   6.891   2.032
   39LY0     NZ  779   5.933   7.102   2.015
   39LY0    HZ1  780   5.850   7.107   1.957
   39LY0    HZ2  781   5.931   7.179   2.081
   39LY0    HZ3  782   6.020   7.100   1.965
   39LY0      C  783   6.327   7.224   2.514
   39LY0      O  784   6.423   7.138   2.517
   40LER      N  785   6.344   7.349   2.556
   40LER      H  786   6.263   7.409   2.564
   40LER     CA  787   6.476   7.405   2.602
   40LER     HA  788   6.503   7.340   2.685
   40LER     CB  789   6.444   7.555   2.643
   40LER    HB1  790   6.362   7.564   2.715
   40LER    HB2  791   6.410   7.606   2.553
   40LER     CG  792   6.563   7.630   2.707
   40LER     HG  793   6.655   7.627   2.649
   40LER    CD1  794   6.518   7.774   2.713
   40LER   HD11  795   6.426   7.789   2.770
   40LER   HD12  796   6.600   7.824   2.764
   40LER   HD13  797   6.517   7.822   2.615
   40LER    CD2  798   6.594   7.575   2.845
   40LER   HD21  799   6.685   7.626   2.875
   40LER   HD22  800   6.519   7.602   2.920
   40LER   HD23  801   6.617   7.469   2.833
   40LER      C  802   6.607   7.397   2.504
   40LER      O  803   6.717   7.382   2.554
   41U      O5'  804   5.247   4.855   4.277
   41U      H5T  805   5.274   4.946   4.294
   41U      C5'  806   5.105   4.838   4.315
   41U     H5'1  807   5.046   4.846   4.224
   41U     H5'2  808   5.081   4.920   4.382
   41U      C4'  809   5.079   4.703   4.374
   41U      H4'  810   4.982   4.701   4.423
   41U      O4'  811   5.087   4.583   4.298
   41U      C1'  812   5.102   4.467   4.380
   41U      H1'  813   5.000   4.432   4.395
   41U       N1  814   5.200   4.363   4.331
   41U       C6  815   5.341   4.388   4.328
   41U       H6  816   5.384   4.480   4.363
   41U       C5  817   5.427   4.295   4.275
   41U       H5  818   5.533   4.316   4.267
   41U       C4  819   5.379   4.172   4.222
   41U       O4  820   5.441   4.081   4.161
   41U       N3  821   5.243   4.153   4.237
   41U       H3  822   5.209   4.068   4.195
   41U       C2  823   5.148   4.239   4.286
   41U       O2  824   5.028   4.209   4.294
   41U      C3'  825   5.176   4.672   4.483
   41U      H3'  826   5.272   4.663   4.431
   41U      C2'  827   5.146   4.529   4.517
   41U     H2'1  828   5.231   4.478   4.563
   41U      O2'  829   5.028   4.512   4.596
   41U     HO'2  830   5.026   4.562   4.678
   41U      O3'  831   5.163   4.754   4.594
   42U        P  832   5.289   4.765   4.693
   42U      O1P  833   5.357   4.634   4.718
   42U      O2P  834   5.238   4.844   4.804
   42U      O5'  835   5.396   4.847   4.609
   42U      C5'  836   5.382   4.984   4.601
   42U     H5'1  837   5.361   5.026   4.700
   42U     H5'2  838   5.294   5.009   4.542
   42U      C4'  839   5.503   5.060   4.528
   42U      H4'  840   5.464   5.160   4.511
   42U      O4'  841   5.620   5.068   4.609
   42U      C1'  842   5.730   5.006   4.547
   42U      H1'  843   5.790   5.092   4.517
   42U       N1  844   5.810   4.920   4.639
   42U       C6  845   5.747   4.846   4.738
   42U       H6  846   5.639   4.859   4.742
   42U       C5  847   5.822   4.762   4.818
   42U       H5  848   5.772   4.705   4.894
   42U       C4  849   5.964   4.768   4.811
   42U       O4  850   6.039   4.696   4.875
   42U       N3  851   6.017   4.858   4.723
   42U       H3  852   6.117   4.869   4.721
   42U       C2  853   5.949   4.929   4.627
   42U       O2  854   6.005   5.009   4.550
   42U      C3'  855   5.545   4.992   4.398
   42U      H3'  856   5.477   4.909   4.381
   42U      C2'  857   5.686   4.931   4.423
   42U     H2'1  858   5.670   4.825   4.442
   42U      O2'  859   5.775   4.953   4.315
   42U     HO'2  860   5.725   5.018   4.265
   42U      O3'  861   5.557   5.082   4.282
   43A        P  862   5.434   5.168   4.234
   43A      O1P  863   5.312   5.120   4.295
   43A      O2P  864   5.442   5.197   4.090
   43A      O5'  865   5.470   5.309   4.303
   43A      C5'  866   5.358   5.399   4.336
   43A     H5'1  867   5.279   5.348   4.391
   43A     H5'2  868   5.304   5.441   4.251
   43A      C4'  869   5.393   5.516   4.424
   43A      H4'  870   5.297   5.563   4.449
   43A      O4'  871   5.449   5.463   4.551
   43A      C1'  872   5.548   5.559   4.603
   43A      H1'  873   5.526   5.582   4.707
   43A       N9  874   5.686   5.502   4.607
   43A       C8  875   5.732   5.377   4.571
   43A       H8  876   5.662   5.299   4.545
   43A       N7  877   5.851   5.352   4.599
   43A       C5  878   5.904   5.472   4.648
   43A       C6  879   6.036   5.512   4.699
   43A       N6  880   6.144   5.439   4.700
   43A      H61  881   6.165   5.357   4.644
   43A      H62  882   6.226   5.485   4.736
   43A       N1  883   6.057   5.641   4.737
   43A       C2  884   5.952   5.723   4.734
   43A       H2  885   5.965   5.820   4.778
   43A       N3  886   5.824   5.699   4.699
   43A       C4  887   5.803   5.566   4.655
   43A      C3'  888   5.496   5.610   4.373
   43A      H3'  889   5.578   5.553   4.330
   43A      C2'  890   5.541   5.675   4.504
   43A     H2'1  891   5.641   5.716   4.490
   43A      O2'  892   5.453   5.784   4.541
   43A     HO'2  893   5.365   5.747   4.554
   43A      O3'  894   5.445   5.695   4.271
   44A        P  895   5.538   5.731   4.146
   44A      O1P  896   5.450   5.822   4.070
   44A      O2P  897   5.603   5.621   4.074
   44A      O5'  898   5.659   5.823   4.196
   44A      C5'  899   5.625   5.952   4.256
   44A     H5'1  900   5.542   5.936   4.325
   44A     H5'2  901   5.598   6.026   4.180
   44A      C4'  902   5.729   6.022   4.342
   44A      H4'  903   5.687   6.111   4.390
   44A      O4'  904   5.781   5.935   4.442
   44A      C1'  905   5.918   5.960   4.469
   44A      H1'  906   5.929   5.987   4.574
   44A       N9  907   6.011   5.852   4.417
   44A       C8  908   5.969   5.740   4.355
   44A       H8  909   5.870   5.736   4.312
   44A       N7  910   6.053   5.641   4.347
   44A       C5  911   6.165   5.691   4.418
   44A       C6  912   6.286   5.632   4.467
   44A       N6  913   6.324   5.506   4.449
   44A      H61  914   6.260   5.437   4.414
   44A      H62  915   6.415   5.480   4.485
   44A       N1  916   6.369   5.709   4.540
   44A       C2  917   6.334   5.833   4.564
   44A       H2  918   6.398   5.897   4.624
   44A       N3  919   6.223   5.901   4.534
   44A       C4  920   6.138   5.819   4.458
   44A      C3'  921   5.849   6.068   4.268
   44A      H3'  922   5.881   5.981   4.210
   44A      C2'  923   5.945   6.089   4.385
   44A     H2'1  924   6.052   6.090   4.364
   44A      O2'  925   5.908   6.203   4.467
   44A     HO'2  926   5.827   6.178   4.512
   44A      O3'  927   5.828   6.185   4.193
   45U        P  928   5.929   6.225   4.074
   45U      O1P  929   5.894   6.358   4.021
   45U      O2P  930   5.963   6.112   3.987
   45U      O5'  931   6.075   6.257   4.133
   45U      C5'  932   6.097   6.370   4.211
   45U     H5'1  933   6.019   6.378   4.287
   45U     H5'2  934   6.097   6.468   4.163
   45U      C4'  935   6.227   6.355   4.275
   45U      H4'  936   6.251   6.439   4.341
   45U      O4'  937   6.242   6.235   4.355
   45U      C1'  938   6.382   6.200   4.344
   45U      H1'  939   6.425   6.206   4.444
   45U       N1  940   6.389   6.057   4.299
   45U       C6  941   6.305   6.006   4.201
   45U       H6  942   6.221   6.069   4.175
   45U       C5  943   6.326   5.890   4.140
   45U       H5  944   6.252   5.859   4.069
   45U       C4  945   6.441   5.809   4.182
   45U       O4  946   6.461   5.690   4.152
   45U       N3  947   6.524   5.862   4.281
   45U       H3  948   6.620   5.831   4.271
   45U       C2  949   6.505   5.988   4.331
   45U       O2  950   6.596   6.040   4.400
   45U      C3'  951   6.347   6.360   4.174
   45U      H3'  952   6.327   6.290   4.093
   45U      C2'  953   6.457   6.298   4.249
   45U     H2'1  954   6.529   6.246   4.187
   45U      O2'  955   6.522   6.380   4.334
   45U     HO'2  956   6.595   6.423   4.288
   45U      O3'  957   6.356   6.494   4.113
   46U        P  958   6.408   6.503   3.968
   46U      O1P  959   6.395   6.643   3.925
   46U      O2P  960   6.349   6.401   3.883
   46U      O5'  961   6.565   6.474   3.977
   46U      C5'  962   6.667   6.551   4.034
   46U     H5'1  963   6.633   6.583   4.133
   46U     H5'2  964   6.698   6.644   3.985
   46U      C4'  965   6.787   6.472   4.063
   46U      H4'  966   6.851   6.544   4.115
   46U      O4'  967   6.763   6.349   4.132
   46U      C1'  968   6.855   6.249   4.099
   46U      H1'  969   6.904   6.211   4.189
   46U       N1  970   6.792   6.127   4.031
   46U       C6  971   6.672   6.136   3.965
   46U       H6  972   6.628   6.234   3.951
   46U       C5  973   6.618   6.022   3.917
   46U       H5  974   6.519   6.030   3.874
   46U       C4  975   6.682   5.895   3.923
   46U       O4  976   6.624   5.786   3.897
   46U       N3  977   6.802   5.898   3.979
   46U       H3  978   6.853   5.810   3.974
   46U       C2  979   6.865   6.004   4.031
   46U       O2  980   6.969   5.989   4.094
   46U      C3'  981   6.869   6.423   3.936
   46U      H3'  982   6.807   6.373   3.861
   46U      C2'  983   6.956   6.317   4.004
   46U     H2'1  984   6.998   6.245   3.933
   46U      O2'  985   7.050   6.377   4.090
   46U     HO'2  986   7.123   6.319   4.115
   46U      O3'  987   6.940   6.532   3.875
   47A        P  988   7.003   6.508   3.734
   47A      O1P  989   7.076   6.629   3.697
   47A      O2P  990   6.888   6.469   3.640
   47A      O5'  991   7.106   6.384   3.745
   47A      C5'  992   7.231   6.399   3.805
   47A     H5'1  993   7.218   6.421   3.911
   47A     H5'2  994   7.281   6.489   3.771
   47A      C4'  995   7.320   6.276   3.790
   47A      H4'  996   7.416   6.299   3.837
   47A      O4'  997   7.256   6.161   3.845
   47A      C1'  998   7.288   6.048   3.772
   47A      H1'  999   7.342   5.970   3.826
   47A       N9 1000   7.167   5.992   3.718
   47A       C8 1001   7.045   6.058   3.696
   47A       H8 1002   7.034   6.165   3.685
   47A       N7 1003   6.945   5.975   3.690
   47A       C5 1004   7.009   5.844   3.703
   47A       C6 1005   6.958   5.712   3.696
   47A       N6 1006   6.833   5.675   3.673
   47A      H61 1007   6.764   5.749   3.673
   47A      H62 1008   6.800   5.581   3.690
   47A       N1 1009   7.051   5.607   3.692
   47A       C2 1010   7.182   5.627   3.698
   47A       H2 1011   7.253   5.548   3.716
   47A       N3 1012   7.234   5.751   3.713
   47A       C4 1013   7.142   5.855   3.710
   47A      C3' 1014   7.338   6.246   3.638
   47A      H3' 1015   7.244   6.260   3.586
   47A      C2' 1016   7.371   6.100   3.659
   47A     H2'1 1017   7.336   6.053   3.567
   47A      O2' 1018   7.512   6.075   3.678
   47A     HO'2 1019   7.554   6.152   3.716
   47A      O3' 1020   7.436   6.319   3.578
   48U        P 1021   7.444   6.340   3.415
   48U      O1P 1022   7.571   6.417   3.390
   48U      O2P 1023   7.323   6.403   3.364
   48U      O5' 1024   7.456   6.188   3.345
   48U      C5' 1025   7.579   6.117   3.350
   48U     H5'1 1026   7.615   6.123   3.453
   48U     H5'2 1027   7.650   6.150   3.274
   48U      C4' 1028   7.556   5.969   3.313
   48U      H4' 1029   7.649   5.912   3.303
   48U      O4' 1030   7.472   5.912   3.407
   48U      C1' 1031   7.407   5.800   3.346
   48U      H1' 1032   7.449   5.709   3.388
   48U       N1 1033   7.259   5.794   3.358
   48U       C6 1034   7.195   5.916   3.364
   48U       H6 1035   7.250   6.009   3.367
   48U       C5 1036   7.060   5.915   3.363
   48U       H5 1037   7.008   6.010   3.369
   48U       C4 1038   6.980   5.795   3.357
   48U       O4 1039   6.862   5.784   3.381
   48U       N3 1040   7.060   5.680   3.365
   48U       H3 1041   7.016   5.590   3.378
   48U       C2 1042   7.194   5.676   3.344
   48U       O2 1043   7.251   5.571   3.321
   48U      C3' 1044   7.480   5.945   3.179
   48U      H3' 1045   7.389   6.005   3.186
   48U      C2' 1046   7.447   5.798   3.197
   48U     H2'1 1047   7.366   5.762   3.133
   48U      O2' 1048   7.568   5.719   3.177
   48U     HO'2 1049   7.571   5.705   3.083
   48U      O3' 1050   7.552   5.968   3.055
   49C        P 1051   7.475   5.980   2.909
   49C      O1P 1052   7.559   6.047   2.807
   49C      O2P 1053   7.347   6.041   2.949
   49C      O5' 1054   7.454   5.826   2.869
   49C      C5' 1055   7.565   5.748   2.847
   49C     H5'1 1056   7.643   5.763   2.922
   49C     H5'2 1057   7.591   5.776   2.745
   49C      C4' 1058   7.522   5.603   2.828
   49C      H4' 1059   7.613   5.543   2.821
   49C      O4' 1060   7.446   5.568   2.945
   49C      C1' 1061   7.336   5.485   2.906
   49C      H1' 1062   7.351   5.389   2.955
   49C       N1 1063   7.199   5.541   2.947
   49C       C6 1064   7.168   5.677   2.959
   49C       H6 1065   7.245   5.750   2.941
   49C       C5 1066   7.045   5.720   3.003
   49C       H5 1067   7.038   5.827   3.016
   49C       C4 1068   6.954   5.619   3.038
   49C       N4 1069   6.843   5.649   3.083
   49C      H41 1070   6.819   5.747   3.090
   49C      H42 1071   6.773   5.581   3.110
   49C       N3 1072   6.973   5.492   3.011
   49C       C2 1073   7.096   5.448   2.970
   49C       O2 1074   7.118   5.331   2.955
   49C      C3' 1075   7.431   5.572   2.709
   49C      H3' 1076   7.355   5.649   2.693
   49C      C2' 1077   7.349   5.447   2.753
   49C     H2'1 1078   7.252   5.447   2.703
   49C      O2' 1079   7.402   5.316   2.737
   49C     HO'2 1080   7.495   5.330   2.714
   49C      O3' 1081   7.500   5.544   2.589
   50U        P 1082   7.467   5.626   2.460
   50U      O1P 1083   7.547   5.571   2.349
   50U      O2P 1084   7.465   5.770   2.487
   50U      O5' 1085   7.320   5.575   2.436
   50U      C5' 1086   7.282   5.449   2.382
   50U     H5'1 1087   7.340   5.380   2.445
   50U     H5'2 1088   7.296   5.435   2.275
   50U      C4' 1089   7.130   5.410   2.407
   50U      H4' 1090   7.114   5.305   2.382
   50U      O4' 1091   7.095   5.425   2.547
   50U      C1' 1092   6.966   5.475   2.564
   50U      H1' 1093   6.905   5.408   2.625
   50U       N1 1094   6.965   5.600   2.647
   50U       C6 1095   7.072   5.694   2.634
   50U       H6 1096   7.157   5.677   2.570
   50U       C5 1097   7.050   5.822   2.682
   50U       H5 1098   7.125   5.899   2.672
   50U       C4 1099   6.924   5.861   2.738
   50U       O4 1100   6.891   5.973   2.776
   50U       N3 1101   6.825   5.767   2.749
   50U       H3 1102   6.746   5.783   2.809
   50U       C2 1103   6.840   5.644   2.689
   50U       O2 1104   6.729   5.582   2.684
   50U      C3' 1105   7.027   5.496   2.334
   50U      H3' 1106   7.071   5.595   2.340
   50U      C2' 1107   6.901   5.480   2.428
   50U     H2'1 1108   6.827   5.559   2.412
   50U      O2' 1109   6.842   5.352   2.387
   50U     HO'2 1110   6.751   5.340   2.415
   50U      O3' 1111   7.015   5.475   2.200
   51A        P 1112   6.926   5.580   2.121
   51A      O1P 1113   6.955   5.557   1.981
   51A      O2P 1114   6.951   5.716   2.174
   51A      O5' 1115   6.775   5.547   2.150
   51A      C5' 1116   6.718   5.431   2.089
   51A     H5'1 1117   6.766   5.343   2.130
   51A     H5'2 1118   6.720   5.440   1.981
   51A      C4' 1119   6.564   5.418   2.130
   51A      H4' 1120   6.520   5.324   2.096
   51A      O4' 1121   6.538   5.426   2.269
   51A      C1' 1122   6.414   5.483   2.296
   51A      H1' 1123   6.353   5.425   2.366
   51A       N9 1124   6.435   5.607   2.366
   51A       C8 1125   6.544   5.697   2.363
   51A       H8 1126   6.629   5.682   2.299
   51A       N7 1127   6.529   5.805   2.439
   51A       C5 1128   6.406   5.777   2.497
   51A       C6 1129   6.328   5.844   2.596
   51A       N6 1130   6.367   5.959   2.647
   51A      H61 1131   6.466   5.973   2.652
   51A      H62 1132   6.309   6.011   2.711
   51A       N1 1133   6.210   5.794   2.632
   51A       C2 1134   6.171   5.684   2.578
   51A       H2 1135   6.078   5.646   2.617
   51A       N3 1136   6.227   5.608   2.482
   51A       C4 1137   6.344   5.663   2.450
   51A      C3' 1138   6.479   5.526   2.065
   51A      H3' 1139   6.518   5.627   2.080
   51A      C2' 1140   6.355   5.500   2.155
   51A     H2'1 1141   6.292   5.589   2.151
   51A      O2' 1142   6.272   5.393   2.116
   51A     HO'2 1143   6.256   5.408   2.023
   51A      O3' 1144   6.446   5.509   1.928
   52U        P 1145   6.371   5.616   1.849
   52U      O1P 1146   6.375   5.573   1.704
   52U      O2P 1147   6.427   5.748   1.888
   52U      O5' 1148   6.228   5.613   1.910
   52U      C5' 1149   6.130   5.704   1.879
   52U     H5'1 1150   6.104   5.688   1.775
   52U     H5'2 1151   6.172   5.804   1.891
   52U      C4' 1152   6.005   5.680   1.963
   52U      H4' 1153   5.961   5.585   1.933
   52U      O4' 1154   6.039   5.676   2.099
   52U      C1' 1155   5.936   5.712   2.183
   52U      H1' 1156   5.910   5.626   2.246
   52U       N1 1157   5.984   5.839   2.263
   52U       C6 1158   6.109   5.889   2.247
   52U       H6 1159   6.183   5.850   2.178
   52U       C5 1160   6.151   6.004   2.308
   52U       H5 1161   6.246   6.051   2.293
   52U       C4 1162   6.060   6.072   2.400
   52U       O4 1163   6.078   6.183   2.450
   52U       N3 1164   5.936   6.012   2.412
   52U       H3 1165   5.871   6.075   2.457
   52U       C2 1166   5.893   5.901   2.350
   52U       O2 1167   5.774   5.880   2.349
   52U      C3' 1168   5.895   5.786   1.948
   52U      H3' 1169   5.953   5.877   1.962
   52U      C2' 1170   5.814   5.754   2.078
   52U     H2'1 1171   5.756   5.844   2.097
   52U      O2' 1172   5.727   5.641   2.070
   52U     HO'2 1173   5.674   5.645   2.150
   52U      O3' 1174   5.828   5.791   1.825
   53U        P 1175   5.752   5.919   1.774
   53U      O1P 1176   5.685   5.897   1.649
   53U      O2P 1177   5.861   6.025   1.783
   53U      O5' 1178   5.639   5.955   1.884
   53U      C5' 1179   5.525   5.876   1.902
   53U     H5'1 1180   5.564   5.779   1.933
   53U     H5'2 1181   5.465   5.871   1.811
   53U      C4' 1182   5.442   5.934   2.012
   53U      H4' 1183   5.360   5.866   2.031
   53U      O4' 1184   5.533   5.941   2.126
   53U      C1' 1185   5.487   6.051   2.205
   53U      H1' 1186   5.465   6.014   2.305
   53U       N1 1187   5.592   6.157   2.219
   53U       C6 1188   5.711   6.153   2.153
   53U       H6 1189   5.736   6.077   2.080
   53U       C5 1190   5.813   6.241   2.183
   53U       H5 1191   5.907   6.247   2.131
   53U       C4 1192   5.792   6.357   2.264
   53U       O4 1193   5.877   6.438   2.293
   53U       N3 1194   5.669   6.357   2.328
   53U       H3 1195   5.651   6.423   2.402
   53U       C2 1196   5.571   6.259   2.313
   53U       O2 1197   5.465   6.272   2.384
   53U      C3' 1198   5.372   6.071   1.998
   53U      H3' 1199   5.436   6.141   1.944
   53U      C2' 1200   5.357   6.110   2.148
   53U     H2'1 1201   5.356   6.219   2.150
   53U      O2' 1202   5.242   6.059   2.216
   53U     HO'2 1203   5.169   6.122   2.218
   53U      O3' 1204   5.248   6.068   1.932
   54C        P 1205   5.185   6.204   1.877
   54C      O1P 1206   5.076   6.166   1.783
   54C      O2P 1207   5.285   6.298   1.829
   54C      O5' 1208   5.117   6.267   1.996
   54C      C5' 1209   4.995   6.221   2.053
   54C     H5'1 1210   4.996   6.112   2.058
   54C     H5'2 1211   4.914   6.263   1.993
   54C      C4' 1212   4.991   6.292   2.193
   54C      H4' 1213   4.922   6.247   2.264
   54C      O4' 1214   5.120   6.290   2.252
   54C      C1' 1215   5.140   6.413   2.329
   54C      H1' 1216   5.159   6.383   2.432
   54C       N1 1217   5.256   6.489   2.283
   54C       C6 1218   5.304   6.484   2.154
   54C       H6 1219   5.259   6.423   2.077
   54C       C5 1220   5.423   6.548   2.123
   54C       H5 1221   5.458   6.551   2.021
   54C       C4 1222   5.487   6.622   2.233
   54C       N4 1223   5.591   6.693   2.209
   54C      H41 1224   5.627   6.669   2.117
   54C      H42 1225   5.640   6.747   2.279
   54C       N3 1226   5.431   6.630   2.356
   54C       C2 1227   5.320   6.567   2.380
   54C       O2 1228   5.271   6.582   2.492
   54C      C3' 1229   4.966   6.440   2.179
   54C      H3' 1230   5.029   6.482   2.100
   54C      C2' 1231   5.016   6.496   2.315
   54C     H2'1 1232   5.036   6.602   2.302
   54C      O2' 1233   4.924   6.470   2.420
   54C     HO'2 1234   4.956   6.512   2.500
   54C      O3' 1235   4.828   6.480   2.145
   55C        P 1236   4.788   6.626   2.098
   55C      O1P 1237   4.641   6.622   2.100
   55C      O2P 1238   4.850   6.662   1.966
   55C      O5' 1239   4.834   6.735   2.203
   55C      C5' 1240   4.764   6.750   2.327
   55C     H5'1 1241   4.769   6.657   2.385
   55C     H5'2 1242   4.662   6.784   2.310
   55C      C4' 1243   4.836   6.852   2.410
   55C      H4' 1244   4.796   6.859   2.511
   55C      O4' 1245   4.977   6.826   2.425
   55C      C1' 1246   5.045   6.947   2.420
   55C      H1' 1247   5.100   6.974   2.510
   55C       N1 1248   5.135   6.954   2.301
   55C       C6 1249   5.135   6.856   2.202
   55C       H6 1250   5.058   6.781   2.196
   55C       C5 1251   5.232   6.849   2.110
   55C       H5 1252   5.235   6.768   2.039
   55C       C4 1253   5.337   6.939   2.124
   55C       N4 1254   5.429   6.929   2.031
   55C      H41 1255   5.426   6.843   1.979
   55C      H42 1256   5.510   6.989   2.032
   55C       N3 1257   5.346   7.030   2.217
   55C       C2 1258   5.245   7.041   2.305
   55C       O2 1259   5.246   7.127   2.393
   55C      C3' 1260   4.818   6.991   2.338
   55C      H3' 1261   4.827   6.989   2.230
   55C      C2' 1262   4.934   7.059   2.407
   55C     H2'1 1263   4.976   7.142   2.350
   55C      O2' 1264   4.908   7.109   2.538
   55C     HO'2 1265   4.815   7.133   2.546
   55C      O3' 1266   4.698   7.044   2.372
   56G        P 1267   4.633   7.156   2.284
   56G      O1P 1268   4.513   7.202   2.354
   56G      O2P 1269   4.618   7.105   2.145
   56G      O5' 1270   4.734   7.272   2.287
   56G      C5' 1271   4.724   7.395   2.358
   56G     H5'1 1272   4.730   7.370   2.464
   56G     H5'2 1273   4.627   7.439   2.335
   56G      C4' 1274   4.838   7.490   2.316
   56G      H4' 1275   4.850   7.570   2.390
   56G      O4' 1276   4.969   7.427   2.310
   56G      C1' 1277   5.052   7.497   2.225
   56G      H1' 1278   5.133   7.551   2.275
   56G       N9 1279   5.124   7.402   2.135
   56G       C8 1280   5.097   7.276   2.092
   56G       H8 1281   5.008   7.223   2.123
   56G       N7 1282   5.188   7.223   2.012
   56G       C5 1283   5.290   7.317   2.010
   56G       C6 1284   5.428   7.313   1.956
   56G       O6 1285   5.488   7.221   1.903
   56G       N1 1286   5.499   7.429   1.990
   56G       H1 1287   5.597   7.433   1.967
   56G       C2 1288   5.445   7.526   2.068
   56G       N2 1289   5.520   7.631   2.087
   56G      H21 1290   5.611   7.636   2.044
   56G      H22 1291   5.469   7.710   2.123
   56G       N3 1292   5.322   7.541   2.107
   56G       C4 1293   5.248   7.429   2.081
   56G      C3' 1294   4.819   7.541   2.176
   56G      H3' 1295   4.797   7.460   2.107
   56G      C2' 1296   4.959   7.600   2.154
   56G     H2'1 1297   4.969   7.602   2.045
   56G      O2' 1298   4.983   7.728   2.219
   56G     HO'2 1299   4.995   7.795   2.151
   56G      O3' 1300   4.723   7.650   2.169
   57U        P 1301   4.673   7.709   2.030
   57U      O1P 1302   4.540   7.774   2.057
   57U      O2P 1303   4.674   7.604   1.924
   57U      O5' 1304   4.790   7.815   1.992
   57U      C5' 1305   4.794   7.946   2.047
   57U     H5'1 1306   4.799   7.932   2.155
   57U     H5'2 1307   4.710   8.002   2.006
   57U      C4' 1308   4.924   8.011   2.008
   57U      H4' 1309   4.939   8.102   2.066
   57U      O4' 1310   5.035   7.919   2.032
   57U      C1' 1311   5.143   7.948   1.944
   57U      H1' 1312   5.236   7.969   1.999
   57U       N1 1313   5.176   7.822   1.871
   57U       C6 1314   5.076   7.732   1.835
   57U       H6 1315   4.975   7.760   1.860
   57U       C5 1316   5.104   7.618   1.765
   57U       H5 1317   5.023   7.553   1.733
   57U       C4 1318   5.242   7.577   1.749
   57U       O4 1319   5.271   7.463   1.712
   57U       N3 1320   5.330   7.680   1.772
   57U       H3 1321   5.424   7.674   1.735
   57U       C2 1322   5.306   7.803   1.820
   57U       O2 1323   5.384   7.896   1.811
   57U      C3' 1324   4.936   8.044   1.863
   57U      H3' 1325   4.902   7.958   1.805
   57U      C2' 1326   5.091   8.060   1.858
   57U     H2'1 1327   5.124   8.050   1.755
   57U      O2' 1328   5.124   8.181   1.920
   57U     HO'2 1329   5.214   8.204   1.897
   57U      O3' 1330   4.869   8.169   1.821
   58A        P 1331   4.848   8.200   1.666
   58A      O1P 1332   4.793   8.340   1.669
   58A      O2P 1333   4.766   8.095   1.597
   58A      O5' 1334   4.981   8.196   1.590
   58A      C5' 1335   5.066   8.310   1.578
   58A     H5'1 1336   5.099   8.351   1.674
   58A     H5'2 1337   5.016   8.378   1.509
   58A      C4' 1338   5.208   8.286   1.515
   58A      H4' 1339   5.263   8.377   1.538
   58A      O4' 1340   5.273   8.178   1.568
   58A      C1' 1341   5.345   8.116   1.466
   58A      H1' 1342   5.452   8.108   1.488
   58A       N9 1343   5.298   7.975   1.458
   58A       C8 1344   5.179   7.920   1.499
   58A       H8 1345   5.097   7.976   1.542
   58A       N7 1346   5.171   7.786   1.483
   58A       C5 1347   5.297   7.755   1.417
   58A       C6 1348   5.357   7.635   1.367
   58A       N6 1349   5.296   7.519   1.361
   58A      H61 1350   5.207   7.525   1.409
   58A      H62 1351   5.334   7.432   1.326
   58A       N1 1352   5.475   7.644   1.307
   58A       C2 1353   5.535   7.764   1.300
   58A       H2 1354   5.630   7.763   1.249
   58A       N3 1355   5.497   7.879   1.356
   58A       C4 1356   5.373   7.865   1.409
   58A      C3' 1357   5.198   8.265   1.366
   58A      H3' 1358   5.124   8.189   1.341
   58A      C2' 1359   5.327   8.193   1.337
   58A     H2'1 1360   5.308   8.127   1.253
   58A      O2' 1361   5.442   8.275   1.321
   58A     HO'2 1362   5.422   8.353   1.267
   58A      O3' 1363   5.181   8.383   1.295
   59C        P 1364   5.095   8.386   1.168
   59C      O1P 1365   5.112   8.524   1.122
   59C      O2P 1366   4.959   8.340   1.200
   59C      O5' 1367   5.166   8.276   1.081
   59C      C5' 1368   5.268   8.303   0.997
   59C     H5'1 1369   5.353   8.342   1.053
   59C     H5'2 1370   5.238   8.383   0.929
   59C      C4' 1371   5.332   8.177   0.932
   59C      H4' 1372   5.417   8.199   0.868
   59C      O4' 1373   5.368   8.068   1.019
   59C      C1' 1374   5.359   7.942   0.946
   59C      H1' 1375   5.459   7.899   0.935
   59C       N1 1376   5.271   7.841   1.007
   59C       C6 1377   5.176   7.878   1.102
   59C       H6 1378   5.169   7.980   1.135
   59C       C5 1379   5.094   7.785   1.163
   59C       H5 1380   5.029   7.819   1.243
   59C       C4 1381   5.105   7.650   1.115
   59C       N4 1382   5.048   7.550   1.171
   59C      H41 1383   4.975   7.560   1.240
   59C      H42 1384   5.070   7.456   1.140
   59C       N3 1385   5.187   7.614   1.018
   59C       C2 1386   5.268   7.707   0.966
   59C       O2 1387   5.340   7.684   0.869
   59C      C3' 1388   5.232   8.111   0.839
   59C      H3' 1389   5.145   8.094   0.901
   59C      C2' 1390   5.306   7.981   0.801
   59C     H2'1 1391   5.235   7.910   0.759
   59C      O2' 1392   5.412   7.996   0.716
   59C     HO'2 1393   5.408   7.914   0.665
   59C      O3' 1394   5.206   8.189   0.720
   60U        P 1395   5.070   8.176   0.637
   60U      O1P 1396   5.073   8.284   0.541
   60U      O2P 1397   4.967   8.161   0.737
   60U      O5' 1398   5.084   8.028   0.559
   60U      C5' 1399   5.176   8.001   0.454
   60U     H5'1 1400   5.272   8.044   0.480
   60U     H5'2 1401   5.160   8.052   0.359
   60U      C4' 1402   5.182   7.847   0.418
   60U      H4' 1403   5.248   7.834   0.332
   60U      O4' 1404   5.240   7.761   0.522
   60U      C1' 1405   5.201   7.628   0.488
   60U      H1' 1406   5.296   7.609   0.438
   60U       N1 1407   5.170   7.535   0.601
   60U       C6 1408   5.086   7.585   0.693
   60U       H6 1409   5.078   7.692   0.706
   60U       C5 1410   5.026   7.500   0.779
   60U       H5 1411   4.962   7.547   0.851
   60U       C4 1412   5.036   7.356   0.759
   60U       O4 1413   4.962   7.275   0.814
   60U       N3 1414   5.145   7.319   0.679
   60U       H3 1415   5.159   7.219   0.673
   60U       C2 1416   5.213   7.404   0.599
   60U       O2 1417   5.299   7.356   0.530
   60U      C3' 1418   5.044   7.791   0.399
   60U      H3' 1419   4.981   7.819   0.484
   60U      C2' 1420   5.077   7.636   0.388
   60U     H2'1 1421   4.988   7.585   0.424
   60U      O2' 1422   5.108   7.600   0.259
   60U     HO'2 1423   5.025   7.611   0.211
   60U      O3' 1424   4.971   7.828   0.278
   61U        P 1425   4.823   7.773   0.256
   61U      O1P 1426   4.839   7.633   0.212
   61U      O2P 1427   4.763   7.869   0.156
   61U      O5' 1428   4.759   7.779   0.398
   61U      C5' 1429   4.640   7.848   0.419
   61U     H5'1 1430   4.565   7.804   0.353
   61U     H5'2 1431   4.660   7.953   0.398
   61U      C4' 1432   4.580   7.824   0.559
   61U      H4' 1433   4.492   7.888   0.566
   61U      O4' 1434   4.562   7.682   0.565
   61U      C1' 1435   4.642   7.630   0.673
   61U      H1' 1436   4.578   7.623   0.761
   61U       N1 1437   4.696   7.498   0.639
   61U       C6 1438   4.751   7.483   0.517
   61U       H6 1439   4.768   7.569   0.454
   61U       C5 1440   4.781   7.359   0.470
   61U       H5 1441   4.824   7.355   0.371
   61U       C4 1442   4.743   7.244   0.546
   61U       O4 1443   4.766   7.135   0.501
   61U       N3 1444   4.681   7.264   0.668
   61U       H3 1445   4.659   7.179   0.719
   61U       C2 1446   4.684   7.389   0.728
   61U       O2 1447   4.659   7.403   0.850
   61U      C3' 1448   4.668   7.863   0.682
   61U      H3' 1449   4.742   7.939   0.656
   61U      C2' 1450   4.741   7.734   0.715
   61U     H2'1 1451   4.830   7.732   0.651
   61U      O2' 1452   4.793   7.723   0.846
   61U     HO'2 1453   4.847   7.800   0.862
   61U      O3' 1454   4.585   7.881   0.797
   61U      H3T 1455   4.645   7.865   0.869
   62G      O5' 1456   5.542   6.509   0.947
   62G      H5T 1457   5.472   6.568   0.975
   62G      C5' 1458   5.580   6.546   0.813
   62G     H5'1 1459   5.504   6.509   0.743
   62G     H5'2 1460   5.667   6.487   0.785
   62G      C4' 1461   5.607   6.694   0.779
   62G      H4' 1462   5.641   6.694   0.675
   62G      O4' 1463   5.481   6.759   0.783
   62G      C1' 1464   5.502   6.897   0.805
   62G      H1' 1465   5.484   6.957   0.716
   62G       N9 1466   5.402   6.952   0.901
   62G       C8 1467   5.304   6.886   0.974
   62G       H8 1468   5.282   6.781   0.965
   62G       N7 1469   5.227   6.970   1.042
   62G       C5 1470   5.272   7.100   1.008
   62G       C6 1471   5.231   7.226   1.050
   62G       O6 1472   5.145   7.257   1.131
   62G       N1 1473   5.299   7.329   0.992
   62G       H1 1474   5.283   7.425   1.020
   62G       C2 1475   5.396   7.310   0.896
   62G       N2 1476   5.460   7.419   0.862
   62G      H21 1477   5.423   7.508   0.893
   62G      H22 1478   5.531   7.414   0.790
   62G       N3 1479   5.443   7.195   0.859
   62G       C4 1480   5.379   7.088   0.923
   62G      C3' 1481   5.701   6.771   0.868
   62G      H3' 1482   5.672   6.749   0.971
   62G      C2' 1483   5.651   6.907   0.839
   62G     H2'1 1484   5.666   6.978   0.920
   62G      O2' 1485   5.709   6.967   0.722
   62G     HO'2 1486   5.781   6.907   0.698
   62G      O3' 1487   5.836   6.749   0.836
   63U        P 1488   5.950   6.771   0.940
   63U      O1P 1489   6.076   6.724   0.884
   63U      O2P 1490   5.900   6.724   1.067
   63U      O5' 1491   5.948   6.924   0.945
   63U      C5' 1492   6.037   7.002   0.870
   63U     H5'1 1493   5.997   6.993   0.769
   63U     H5'2 1494   6.140   6.966   0.869
   63U      C4' 1495   6.033   7.151   0.905
   63U      H4' 1496   6.093   7.210   0.836
   63U      O4' 1497   5.897   7.195   0.884
   63U      C1' 1498   5.878   7.315   0.966
   63U      H1' 1499   5.871   7.403   0.902
   63U       N1 1500   5.765   7.296   1.059
   63U       C6 1501   5.709   7.175   1.078
   63U       H6 1502   5.751   7.083   1.041
   63U       C5 1503   5.601   7.162   1.165
   63U       H5 1504   5.557   7.068   1.194
   63U       C4 1505   5.547   7.276   1.231
   63U       O4 1506   5.456   7.280   1.313
   63U       N3 1507   5.606   7.395   1.198
   63U       H3 1508   5.571   7.481   1.239
   63U       C2 1509   5.714   7.408   1.115
   63U       O2 1510   5.751   7.518   1.081
   63U      C3' 1511   6.071   7.188   1.046
   63U      H3' 1512   6.004   7.130   1.110
   63U      C2' 1513   6.022   7.328   1.042
   63U     H2'1 1514   6.010   7.360   1.146
   63U      O2' 1515   6.105   7.409   0.967
   63U     HO'2 1516   6.193   7.378   0.989
   63U      O3' 1517   6.210   7.185   1.080
   64A        P 1518   6.258   7.173   1.238
   64A      O1P 1519   6.404   7.164   1.233
   64A      O2P 1520   6.174   7.070   1.308
   64A      O5' 1521   6.228   7.313   1.300
   64A      C5' 1522   6.301   7.431   1.252
   64A     H5'1 1523   6.304   7.436   1.143
   64A     H5'2 1524   6.406   7.421   1.280
   64A      C4' 1525   6.262   7.566   1.312
   64A      H4' 1526   6.324   7.651   1.285
   64A      O4' 1527   6.131   7.591   1.274
   64A      C1' 1528   6.061   7.638   1.387
   64A      H1' 1529   6.021   7.737   1.368
   64A       N9 1530   5.948   7.550   1.437
   64A       C8 1531   5.934   7.413   1.433
   64A       H8 1532   6.005   7.344   1.390
   64A       N7 1533   5.825   7.372   1.482
   64A       C5 1534   5.756   7.482   1.531
   64A       C6 1535   5.630   7.521   1.591
   64A       N6 1536   5.538   7.426   1.616
   64A      H61 1537   5.556   7.329   1.594
   64A      H62 1538   5.453   7.451   1.665
   64A       N1 1539   5.595   7.639   1.634
   64A       C2 1540   5.684   7.736   1.602
   64A       H2 1541   5.647   7.835   1.626
   64A       N3 1542   5.804   7.719   1.548
   64A       C4 1543   5.837   7.590   1.509
   64A      C3' 1544   6.269   7.555   1.465
   64A      H3' 1545   6.233   7.463   1.511
   64A      C2' 1546   6.161   7.661   1.501
   64A     H2'1 1547   6.114   7.639   1.597
   64A      O2' 1548   6.201   7.801   1.499
   64A     HO'2 1549   6.279   7.809   1.554
   64A      O3' 1550   6.394   7.599   1.513
   65C        P 1551   6.462   7.537   1.650
   65C      O1P 1552   6.602   7.591   1.651
   65C      O2P 1553   6.442   7.392   1.650
   65C      O5' 1554   6.390   7.595   1.767
   65C      C5' 1555   6.399   7.730   1.802
   65C     H5'1 1556   6.407   7.792   1.712
   65C     H5'2 1557   6.485   7.751   1.865
   65C      C4' 1558   6.284   7.788   1.886
   65C      H4' 1559   6.312   7.891   1.907
   65C      O4' 1560   6.154   7.781   1.811
   65C      C1' 1561   6.047   7.758   1.903
   65C      H1' 1562   5.974   7.837   1.887
   65C       N1 1563   5.980   7.630   1.872
   65C       C6 1564   6.043   7.530   1.811
   65C       H6 1565   6.150   7.529   1.798
   65C       C5 1566   5.984   7.406   1.800
   65C       H5 1567   6.041   7.317   1.775
   65C       C4 1568   5.846   7.395   1.836
   65C       N4 1569   5.780   7.282   1.837
   65C      H41 1570   5.824   7.198   1.802
   65C      H42 1571   5.681   7.290   1.857
   65C       N3 1572   5.780   7.497   1.887
   65C       C2 1573   5.843   7.617   1.906
   65C       O2 1574   5.779   7.710   1.956
   65C      C3' 1575   6.248   7.734   2.025
   65C      H3' 1576   6.257   7.626   2.013
   65C      C2' 1577   6.102   7.757   2.045
   65C     H2'1 1578   6.062   7.674   2.103
   65C      O2' 1579   6.063   7.878   2.102
   65C     HO'2 1580   6.107   7.877   2.188
   65C      O3' 1581   6.334   7.769   2.137
   66G        P 1582   6.346   7.666   2.258
   66G      O1P 1583   6.438   7.738   2.352
   66G      O2P 1584   6.379   7.532   2.211
   66G      O5' 1585   6.201   7.666   2.323
   66G      C5' 1586   6.162   7.753   2.418
   66G     H5'1 1587   6.184   7.848   2.369
   66G     H5'2 1588   6.232   7.734   2.500
   66G      C4' 1589   6.016   7.746   2.453
   66G      H4' 1590   5.992   7.842   2.499
   66G      O4' 1591   5.941   7.732   2.335
   66G      C1' 1592   5.820   7.660   2.368
   66G      H1' 1593   5.731   7.716   2.337
   66G       N9 1594   5.818   7.526   2.306
   66G       C8 1595   5.913   7.472   2.223
   66G       H8 1596   6.013   7.513   2.216
   66G       N7 1597   5.879   7.351   2.187
   66G       C5 1598   5.753   7.333   2.237
   66G       C6 1599   5.645   7.234   2.214
   66G       O6 1600   5.647   7.127   2.144
   66G       N1 1601   5.526   7.259   2.281
   66G       H1 1602   5.457   7.185   2.269
   66G       C2 1603   5.506   7.372   2.354
   66G       N2 1604   5.390   7.389   2.394
   66G      H21 1605   5.323   7.314   2.392
   66G      H22 1606   5.377   7.468   2.455
   66G       N3 1607   5.601   7.464   2.372
   66G       C4 1608   5.718   7.446   2.308
   66G      C3' 1609   5.969   7.638   2.548
   66G      H3' 1610   6.006   7.544   2.507
   66G      C2' 1611   5.821   7.634   2.524
   66G     H2'1 1612   5.770   7.541   2.547
   66G      O2' 1613   5.761   7.744   2.597
   66G     HO'2 1614   5.696   7.712   2.660
   66G      O3' 1615   6.006   7.656   2.682
   67G        P 1616   6.029   7.520   2.762
   67G      O1P 1617   6.079   7.552   2.898
   67G      O2P 1618   6.104   7.424   2.685
   67G      O5' 1619   5.879   7.458   2.781
   67G      C5' 1620   5.781   7.523   2.868
   67G     H5'1 1621   5.748   7.616   2.822
   67G     H5'2 1622   5.824   7.552   2.964
   67G      C4' 1623   5.647   7.452   2.875
   67G      H4' 1624   5.581   7.499   2.949
   67G      O4' 1625   5.587   7.447   2.747
   67G      C1' 1626   5.543   7.316   2.720
   67G      H1' 1627   5.441   7.310   2.681
   67G       N9 1628   5.631   7.239   2.629
   67G       C8 1629   5.748   7.266   2.566
   67G       H8 1630   5.799   7.356   2.594
   67G       N7 1631   5.790   7.163   2.501
   67G       C5 1632   5.694   7.062   2.510
   67G       C6 1633   5.680   6.934   2.444
   67G       O6 1634   5.770   6.877   2.375
   67G       N1 1635   5.559   6.869   2.471
   67G       H1 1636   5.540   6.785   2.419
   67G       C2 1637   5.465   6.923   2.548
   67G       N2 1638   5.361   6.847   2.578
   67G      H21 1639   5.346   6.755   2.539
   67G      H22 1640   5.294   6.886   2.643
   67G       N3 1641   5.478   7.044   2.612
   67G       C4 1642   5.595   7.109   2.588
   67G      C3' 1643   5.666   7.313   2.925
   67G      H3' 1644   5.754   7.272   2.875
   67G      C2' 1645   5.543   7.247   2.856
   67G     H2'1 1646   5.564   7.140   2.860
   67G      O2' 1647   5.417   7.271   2.910
   67G     HO'2 1648   5.419   7.308   2.999
   67G      O3' 1649   5.680   7.310   3.070
   68A        P 1650   5.762   7.194   3.142
   68A      O1P 1651   5.766   7.229   3.287
   68A      O2P 1652   5.891   7.185   3.072
   68A      O5' 1653   5.672   7.071   3.120
   68A      C5' 1654   5.544   7.062   3.163
   68A     H5'1 1655   5.482   7.145   3.128
   68A     H5'2 1656   5.546   7.071   3.272
   68A      C4' 1657   5.474   6.943   3.108
   68A      H4' 1658   5.373   6.947   3.151
   68A      O4' 1659   5.471   6.943   2.966
   68A      C1' 1660   5.478   6.812   2.912
   68A      H1' 1661   5.398   6.787   2.843
   68A       N9 1662   5.610   6.792   2.841
   68A       C8 1663   5.727   6.865   2.848
   68A       H8 1664   5.742   6.950   2.913
   68A       N7 1665   5.813   6.834   2.752
   68A       C5 1666   5.742   6.734   2.678
   68A       C6 1667   5.769   6.647   2.569
   68A       N6 1668   5.877   6.640   2.496
   68A      H61 1669   5.929   6.725   2.481
   68A      H62 1670   5.877   6.580   2.414
   68A       N1 1671   5.687   6.551   2.537
   68A       C2 1672   5.571   6.538   2.606
   68A       H2 1673   5.508   6.455   2.577
   68A       N3 1674   5.527   6.610   2.705
   68A       C4 1675   5.625   6.706   2.743
   68A      C3' 1676   5.538   6.812   3.144
   68A      H3' 1677   5.642   6.830   3.120
   68A      C2' 1678   5.484   6.721   3.039
   68A     H2'1 1679   5.552   6.639   3.017
   68A      O2' 1680   5.350   6.683   3.079
   68A     HO'2 1681   5.346   6.587   3.071
   68A      O3' 1682   5.531   6.771   3.274
   69A        P 1683   5.606   6.646   3.334
   69A      O1P 1684   5.597   6.653   3.483
   69A      O2P 1685   5.744   6.644   3.277
   69A      O5' 1686   5.544   6.501   3.302
   69A      C5' 1687   5.403   6.461   3.310
   69A     H5'1 1688   5.350   6.556   3.305
   69A     H5'2 1689   5.380   6.418   3.408
   69A      C4' 1690   5.360   6.359   3.204
   69A      H4' 1691   5.253   6.342   3.203
   69A      O4' 1692   5.402   6.410   3.076
   69A      C1' 1693   5.441   6.290   3.002
   69A      H1' 1694   5.388   6.282   2.906
   69A       N9 1695   5.578   6.293   2.956
   69A       C8 1696   5.667   6.387   2.993
   69A       H8 1697   5.659   6.443   3.085
   69A       N7 1698   5.770   6.401   2.912
   69A       C5 1699   5.739   6.302   2.819
   69A       C6 1700   5.803   6.257   2.699
   69A       N6 1701   5.921   6.305   2.659
   69A      H61 1702   5.972   6.365   2.721
   69A      H62 1703   5.968   6.262   2.580
   69A       N1 1704   5.750   6.162   2.621
   69A       C2 1705   5.628   6.115   2.658
   69A       H2 1706   5.587   6.035   2.598
   69A       N3 1707   5.560   6.143   2.771
   69A       C4 1708   5.624   6.235   2.844
   69A      C3' 1709   5.437   6.229   3.224
   69A      H3' 1710   5.544   6.247   3.238
   69A      C2' 1711   5.417   6.167   3.090
   69A     H2'1 1712   5.483   6.084   3.063
   69A      O2' 1713   5.285   6.124   3.078
   69A     HO'2 1714   5.260   6.102   3.168
   69A      O3' 1715   5.386   6.142   3.323
   70U        P 1716   5.480   6.018   3.377
   70U      O1P 1717   5.384   5.931   3.446
   70U      O2P 1718   5.590   6.082   3.455
   70U      O5' 1719   5.528   5.942   3.246
   70U      C5' 1720   5.448   5.841   3.180
   70U     H5'1 1721   5.352   5.883   3.150
   70U     H5'2 1722   5.445   5.763   3.256
   70U      C4' 1723   5.519   5.782   3.059
   70U      H4' 1724   5.452   5.716   3.005
   70U      O4' 1725   5.572   5.869   2.969
   70U      C1' 1726   5.669   5.806   2.893
   70U      H1' 1727   5.619   5.791   2.797
   70U       N1 1728   5.793   5.880   2.876
   70U       C6 1729   5.825   5.983   2.962
   70U       H6 1730   5.760   6.004   3.045
   70U       C5 1731   5.936   6.063   2.943
   70U       H5 1732   5.973   6.139   3.010
   70U       C4 1733   6.019   6.038   2.829
   70U       O4 1734   6.122   6.090   2.787
   70U       N3 1735   5.986   5.920   2.760
   70U       H3 1736   6.056   5.903   2.690
   70U       C2 1737   5.883   5.838   2.781
   70U       O2 1738   5.869   5.740   2.710
   70U      C3' 1739   5.634   5.692   3.092
   70U      H3' 1740   5.696   5.753   3.158
   70U      C2' 1741   5.698   5.671   2.957
   70U     H2'1 1742   5.802   5.649   2.982
   70U      O2' 1743   5.649   5.571   2.883
   70U     HO'2 1744   5.712   5.499   2.896
   70U      O3' 1745   5.602   5.566   3.153
   71A        P 1746   5.706   5.463   3.204
   71A      O1P 1747   5.626   5.383   3.292
   71A      O2P 1748   5.818   5.534   3.267
   71A      O5' 1749   5.759   5.375   3.086
   71A      C5' 1750   5.672   5.299   3.008
   71A     H5'1 1751   5.584   5.356   2.978
   71A     H5'2 1752   5.646   5.211   3.066
   71A      C4' 1753   5.749   5.242   2.892
   71A      H4' 1754   5.689   5.185   2.821
   71A      O4' 1755   5.816   5.340   2.817
   71A      C1' 1756   5.934   5.290   2.753
   71A      H1' 1757   5.909   5.289   2.647
   71A       N9 1758   6.049   5.374   2.787
   71A       C8 1759   6.060   5.497   2.852
   71A       H8 1760   5.972   5.535   2.901
   71A       N7 1761   6.180   5.553   2.856
   71A       C5 1762   6.252   5.465   2.774
   71A       C6 1763   6.380   5.461   2.715
   71A       N6 1764   6.472   5.548   2.731
   71A      H61 1765   6.449   5.608   2.809
   71A      H62 1766   6.558   5.557   2.679
   71A       N1 1767   6.421   5.367   2.629
   71A       C2 1768   6.334   5.271   2.610
   71A       H2 1769   6.363   5.197   2.538
   71A       N3 1770   6.212   5.255   2.660
   71A       C4 1771   6.174   5.354   2.741
   71A      C3' 1772   5.867   5.157   2.944
   71A      H3' 1773   5.917   5.225   3.012
   71A      C2' 1774   5.954   5.154   2.820
   71A     H2'1 1775   6.057   5.138   2.850
   71A      O2' 1776   5.897   5.056   2.739
   71A     HO'2 1777   5.961   5.022   2.676
   71A      O3' 1778   5.835   5.033   3.013
   72G        P 1779   5.926   4.976   3.132
   72G      O1P 1780   5.879   4.849   3.186
   72G      O2P 1781   5.951   5.089   3.226
   72G      O5' 1782   6.067   4.949   3.072
   72G      C5' 1783   6.082   4.842   2.975
   72G     H5'1 1784   5.995   4.844   2.910
   72G     H5'2 1785   6.084   4.746   3.027
   72G      C4' 1786   6.210   4.843   2.913
   72G      H4' 1787   6.214   4.766   2.835
   72G      O4' 1788   6.248   4.966   2.847
   72G      C1' 1789   6.382   4.982   2.849
   72G      H1' 1790   6.416   4.998   2.747
   72G       N9 1791   6.410   5.104   2.932
   72G       C8 1792   6.317   5.182   3.001
   72G       H8 1793   6.214   5.156   3.021
   72G       N7 1794   6.372   5.292   3.051
   72G       C5 1795   6.507   5.290   3.010
   72G       C6 1796   6.620   5.370   3.041
   72G       O6 1797   6.632   5.474   3.112
   72G       N1 1798   6.738   5.339   2.978
   72G       H1 1799   6.822   5.390   3.000
   72G       C2 1800   6.751   5.223   2.906
   72G       N2 1801   6.871   5.185   2.885
   72G      H21 1802   6.953   5.236   2.913
   72G      H22 1803   6.879   5.108   2.819
   72G       N3 1804   6.649   5.136   2.882
   72G       C4 1805   6.529   5.176   2.936
   72G      C3' 1806   6.328   4.812   3.010
   72G      H3' 1807   6.321   4.879   3.096
   72G      C2' 1808   6.445   4.864   2.925
   72G     H2'1 1809   6.520   4.906   2.992
   72G      O2' 1810   6.488   4.775   2.822
   72G     HO'2 1811   6.516   4.691   2.859
   72G      O3' 1812   6.353   4.673   3.049
   73A        P 1813   6.381   4.638   3.194
   73A      O1P 1814   6.389   4.490   3.206
   73A      O2P 1815   6.287   4.708   3.282
   73A      O5' 1816   6.525   4.699   3.215
   73A      C5' 1817   6.637   4.643   3.147
   73A     H5'1 1818   6.600   4.609   3.050
   73A     H5'2 1819   6.665   4.556   3.206
   73A      C4' 1820   6.764   4.737   3.141
   73A      H4' 1821   6.836   4.696   3.070
   73A      O4' 1822   6.732   4.872   3.109
   73A      C1' 1823   6.822   4.961   3.168
   73A      H1' 1824   6.888   5.008   3.095
   73A       N9 1825   6.763   5.084   3.238
   73A       C8 1826   6.633   5.098   3.290
   73A       H8 1827   6.553   5.025   3.293
   73A       N7 1828   6.614   5.214   3.339
   73A       C5 1829   6.738   5.283   3.325
   73A       C6 1830   6.788   5.410   3.360
   73A       N6 1831   6.723   5.510   3.422
   73A      H61 1832   6.624   5.505   3.441
   73A      H62 1833   6.783   5.587   3.449
   73A       N1 1834   6.912   5.440   3.340
   73A       C2 1835   6.994   5.352   3.286
   73A       H2 1836   7.096   5.386   3.276
   73A       N3 1837   6.963   5.227   3.249
   73A       C4 1838   6.832   5.198   3.271
   73A      C3' 1839   6.827   4.756   3.281
   73A      H3' 1840   6.746   4.772   3.353
   73A      C2' 1841   6.909   4.877   3.263
   73A     H2'1 1842   6.915   4.932   3.357
   73A      O2' 1843   7.032   4.843   3.198
   73A     HO'2 1844   7.046   4.750   3.218
   73A      O3' 1845   6.904   4.647   3.328
   74U        P 1846   6.937   4.626   3.482
   74U      O1P 1847   6.984   4.485   3.490
   74U      O2P 1848   6.830   4.663   3.569
   74U      O5' 1849   7.059   4.720   3.510
   74U      C5' 1850   7.194   4.704   3.462
   74U     H5'1 1851   7.188   4.680   3.356
   74U     H5'2 1852   7.240   4.625   3.523
   74U      C4' 1853   7.272   4.838   3.488
   74U      H4' 1854   7.373   4.823   3.450
   74U      O4' 1855   7.202   4.936   3.416
   74U      C1' 1856   7.221   5.061   3.489
   74U      H1' 1857   7.277   5.134   3.431
   74U       N1 1858   7.094   5.117   3.552
   74U       C6 1859   6.977   5.042   3.566
   74U       H6 1860   6.972   4.937   3.542
   74U       C5 1861   6.864   5.102   3.614
   74U       H5 1862   6.776   5.038   3.614
   74U       C4 1863   6.859   5.245   3.638
   74U       O4 1864   6.758   5.306   3.670
   74U       N3 1865   6.977   5.311   3.623
   74U       H3 1866   6.973   5.410   3.644
   74U       C2 1867   7.102   5.254   3.588
   74U       O2 1868   7.204   5.316   3.587
   74U      C3' 1869   7.283   4.884   3.637
   74U      H3' 1870   7.180   4.873   3.674
   74U      C2' 1871   7.320   5.026   3.605
   74U     H2'1 1872   7.306   5.093   3.690
   74U      O2' 1873   7.448   5.045   3.551
   74U     HO'2 1874   7.496   4.970   3.589
   74U      O3' 1875   7.380   4.817   3.709
   75A        P 1876   7.370   4.809   3.863
   75A      O1P 1877   7.489   4.738   3.914
   75A      O2P 1878   7.245   4.745   3.895
   75A      O5' 1879   7.370   4.951   3.925
   75A      C5' 1880   7.496   5.026   3.931
   75A     H5'1 1881   7.551   5.030   3.837
   75A     H5'2 1882   7.561   4.961   3.989
   75A      C4' 1883   7.488   5.177   3.987
   75A      H4' 1884   7.585   5.226   3.984
   75A      O4' 1885   7.405   5.250   3.893
   75A      C1' 1886   7.343   5.350   3.971
   75A      H1' 1887   7.361   5.452   3.937
   75A       N9 1888   7.197   5.341   3.963
   75A       C8 1889   7.114   5.232   3.956
   75A       H8 1890   7.151   5.130   3.947
   75A       N7 1891   6.989   5.262   3.941
   75A       C5 1892   6.992   5.404   3.956
   75A       C6 1893   6.892   5.506   3.967
   75A       N6 1894   6.759   5.497   3.952
   75A      H61 1895   6.710   5.409   3.945
   75A      H62 1896   6.713   5.584   3.974
   75A       N1 1897   6.922   5.625   4.015
   75A       C2 1898   7.050   5.654   4.035
   75A       H2 1899   7.066   5.754   4.073
   75A       N3 1900   7.156   5.575   4.015
   75A       C4 1901   7.118   5.448   3.982
   75A      C3' 1902   7.419   5.189   4.126
   75A      H3' 1903   7.332   5.123   4.112
   75A      C2' 1904   7.382   5.335   4.119
   75A     H2'1 1905   7.297   5.360   4.182
   75A      O2' 1906   7.484   5.436   4.134
   75A     HO'2 1907   7.505   5.435   4.227
   75A      O3' 1908   7.494   5.154   4.236
   76A        P 1909   7.437   5.133   4.385
   76A      O1P 1910   7.551   5.080   4.467
   76A      O2P 1911   7.314   5.054   4.389
   76A      O5' 1912   7.397   5.272   4.450
   76A      C5' 1913   7.485   5.361   4.522
   76A     H5'1 1914   7.579   5.368   4.467
   76A     H5'2 1915   7.502   5.317   4.620
   76A      C4' 1916   7.426   5.502   4.538
   76A      H4' 1917   7.498   5.580   4.564
   76A      O4' 1918   7.362   5.544   4.417
   76A      C1' 1919   7.249   5.621   4.448
   76A      H1' 1920   7.251   5.720   4.401
   76A       N9 1921   7.122   5.558   4.405
   76A       C8 1922   7.099   5.432   4.353
   76A       H8 1923   7.173   5.357   4.330
   76A       N7 1924   6.975   5.414   4.311
   76A       C5 1925   6.911   5.536   4.335
   76A       C6 1926   6.783   5.598   4.319
   76A       N6 1927   6.677   5.545   4.266
   76A      H61 1928   6.686   5.450   4.234
   76A      H62 1929   6.595   5.601   4.248
   76A       N1 1930   6.761   5.725   4.351
   76A       C2 1931   6.862   5.790   4.402
   76A       H2 1932   6.850   5.894   4.425
   76A       N3 1933   6.988   5.758   4.427
   76A       C4 1934   7.003   5.623   4.389
   76A      C3' 1935   7.324   5.512   4.647
   76A      H3' 1936   7.254   5.428   4.641
   76A      C2' 1937   7.249   5.639   4.606
   76A     H2'1 1938   7.145   5.639   4.639
   76A      O2' 1939   7.308   5.765   4.624
   76A     HO'2 1940   7.255   5.844   4.609
   76A      O3' 1941   7.374   5.539   4.780
   77U        P 1942   7.293   5.499   4.909
   77U      O1P 1943   7.393   5.506   5.021
   77U      O2P 1944   7.225   5.371   4.874
   77U      O5' 1945   7.184   5.614   4.894
   77U      C5' 1946   7.208   5.746   4.947
   77U     H5'1 1947   7.290   5.791   4.890
   77U     H5'2 1948   7.253   5.741   5.046
   77U      C4' 1949   7.081   5.825   4.927
   77U      H4' 1950   7.090   5.931   4.953
   77U      O4' 1951   7.043   5.811   4.796
   77U      C1' 1952   6.899   5.834   4.786
   77U      H1' 1953   6.885   5.932   4.739
   77U       N1 1954   6.819   5.724   4.718
   77U       C6 1955   6.864   5.598   4.720
   77U       H6 1956   6.963   5.576   4.757
   77U       C5 1957   6.793   5.489   4.684
   77U       H5 1958   6.841   5.394   4.669
   77U       C4 1959   6.654   5.513   4.642
   77U       O4 1960   6.580   5.431   4.587
   77U       N3 1961   6.616   5.643   4.646
   77U       H3 1962   6.528   5.666   4.602
   77U       C2 1963   6.691   5.754   4.677
   77U       O2 1964   6.633   5.862   4.682
   77U      C3' 1965   6.958   5.762   5.004
   77U      H3' 1966   6.960   5.658   4.972
   77U      C2' 1967   6.848   5.842   4.930
   77U     H2'1 1968   6.758   5.785   4.948
   77U      O2' 1969   6.834   5.973   4.970
   77U     HO'2 1970   6.778   5.972   5.048
   77U      O3' 1971   6.966   5.789   5.144
   78U        P 1972   6.855   5.732   5.241
   78U      O1P 1973   6.902   5.734   5.376
   78U      O2P 1974   6.803   5.606   5.183
   78U      O5' 1975   6.732   5.829   5.243
   78U      C5' 1976   6.729   5.963   5.289
   78U     H5'1 1977   6.802   6.015   5.228
   78U     H5'2 1978   6.768   5.968   5.391
   78U      C4' 1979   6.585   6.011   5.274
   78U      H4' 1980   6.571   6.115   5.306
   78U      O4' 1981   6.537   6.002   5.140
   78U      C1' 1982   6.406   5.948   5.129
   78U      H1' 1983   6.354   6.028   5.077
   78U       N1 1984   6.403   5.824   5.051
   78U       C6 1985   6.494   5.729   5.070
   78U       H6 1986   6.564   5.737   5.152
   78U       C5 1987   6.501   5.621   4.987
   78U       H5 1988   6.581   5.549   4.998
   78U       C4 1989   6.407   5.599   4.885
   78U       O4 1990   6.407   5.502   4.815
   78U       N3 1991   6.305   5.696   4.878
   78U       H3 1992   6.224   5.679   4.820
   78U       C2 1993   6.291   5.806   4.963
   78U       O2 1994   6.201   5.890   4.958
   78U      C3' 1995   6.483   5.930   5.357
   78U      H3' 1996   6.518   5.827   5.360
   78U      C2' 1997   6.349   5.943   5.275
   78U     H2'1 1998   6.297   5.849   5.293
   78U      O2' 1999   6.269   6.062   5.296
   78U     HO'2 2000   6.183   6.031   5.324
   78U      O3' 2001   6.487   5.981   5.495
   79A        P 2002   6.431   5.894   5.612
   79A      O1P 2003   6.453   5.961   5.744
   79A      O2P 2004   6.499   5.762   5.590
   79A      O5' 2005   6.276   5.875   5.580
   79A      C5' 2006   6.187   5.987   5.609
   79A     H5'1 2007   6.220   6.081   5.563
   79A     H5'2 2008   6.171   6.001   5.716
   79A      C4' 2009   6.042   5.958   5.570
   79A      H4' 2010   5.980   6.046   5.588
   79A      O4' 2011   6.049   5.917   5.431
   79A      C1' 2012   5.940   5.836   5.389
   79A      H1' 2013   5.868   5.886   5.325
   79A       N9 2014   5.990   5.719   5.326
   79A       C8 2015   6.100   5.645   5.376
   79A       H8 2016   6.152   5.666   5.468
   79A       N7 2017   6.136   5.551   5.300
   79A       C5 2018   6.047   5.557   5.195
   79A       C6 2019   6.017   5.472   5.087
   79A       N6 2020   6.102   5.381   5.055
   79A      H61 2021   6.187   5.382   5.109
   79A      H62 2022   6.078   5.318   4.980
   79A       N1 2023   5.909   5.484   5.006
   79A       C2 2024   5.828   5.578   5.038
   79A       H2 2025   5.744   5.592   4.971
   79A       N3 2026   5.844   5.670   5.134
   79A       C4 2027   5.953   5.656   5.209
   79A      C3' 2028   5.971   5.837   5.631
   79A      H3' 2029   6.038   5.753   5.648
   79A      C2' 2030   5.869   5.799   5.517
   79A     H2'1 2031   5.853   5.691   5.520
   79A      O2' 2032   5.740   5.866   5.544
   79A     HO'2 2033   5.748   5.918   5.624
   79A      O3' 2034   5.902   5.873   5.747
   80A        P 2035   5.871   5.765   5.861
   80A      O1P 2036   5.804   5.835   5.971
   80A      O2P 2037   5.997   5.691   5.881
   80A      O5' 2038   5.769   5.649   5.801
   80A      C5' 2039   5.705   5.568   5.893
   80A     H5'1 2040   5.631   5.628   5.947
   80A     H5'2 2041   5.768   5.514   5.964
   80A      C4' 2042   5.631   5.460   5.807
   80A      H4' 2043   5.577   5.404   5.884
   80A      O4' 2044   5.531   5.519   5.730
   80A      C1' 2045   5.540   5.446   5.604
   80A      H1' 2046   5.505   5.344   5.623
   80A       N9 2047   5.486   5.526   5.495
   80A       C8 2048   5.550   5.625   5.431
   80A       H8 2049   5.656   5.639   5.444
   80A       N7 2050   5.481   5.710   5.365
   80A       C5 2051   5.352   5.658   5.379
   80A       C6 2052   5.225   5.696   5.341
   80A       N6 2053   5.193   5.797   5.266
   80A      H61 2054   5.271   5.837   5.217
   80A      H62 2055   5.095   5.821   5.256
   80A       N1 2056   5.116   5.637   5.393
   80A       C2 2057   5.129   5.527   5.465
   80A       H2 2058   5.042   5.480   5.508
   80A       N3 2059   5.246   5.477   5.505
   80A       C4 2060   5.351   5.551   5.466
   80A      C3' 2061   5.727   5.369   5.729
   80A      H3' 2062   5.834   5.387   5.732
   80A      C2' 2063   5.683   5.423   5.592
   80A     H2'1 2064   5.741   5.514   5.580
   80A      O2' 2065   5.715   5.345   5.479
   80A     HO'2 2066   5.788   5.293   5.513
   80A      O3' 2067   5.704   5.229   5.745
   81U        P 2068   5.801   5.123   5.678
   81U      O1P 2069   5.858   5.043   5.789
   81U      O2P 2070   5.899   5.191   5.586
   81U      O5' 2071   5.697   5.034   5.592
   81U      C5' 2072   5.581   4.980   5.649
   81U     H5'1 2073   5.539   5.029   5.737
   81U     H5'2 2074   5.613   4.884   5.691
   81U      C4' 2075   5.460   4.969   5.557
   81U      H4' 2076   5.385   4.909   5.610
   81U      O4' 2077   5.407   5.096   5.521
   81U      C1' 2078   5.327   5.088   5.407
   81U      H1' 2079   5.221   5.085   5.434
   81U       N1 2080   5.352   5.207   5.318
   81U       C6 2081   5.478   5.259   5.292
   81U       H6 2082   5.557   5.219   5.354
   81U       C5 2083   5.495   5.354   5.194
   81U       H5 2084   5.595   5.391   5.178
   81U       C4 2085   5.381   5.408   5.118
   81U       O4 2086   5.384   5.477   5.021
   81U       N3 2087   5.265   5.354   5.153
   81U       H3 2088   5.179   5.385   5.111
   81U       C2 2089   5.246   5.249   5.239
   81U       O2 2090   5.131   5.202   5.253
   81U      C3' 2091   5.494   4.907   5.416
   81U      H3' 2092   5.586   4.947   5.373
   81U      C2' 2093   5.368   4.956   5.343
   81U     H2'1 2094   5.397   4.968   5.239
   81U      O2' 2095   5.266   4.863   5.375
   81U     HO'2 2096   5.304   4.776   5.382
   81U      O3' 2097   5.505   4.768   5.426
   82U        P 2098   5.555   4.683   5.303
   82U      O1P 2099   5.454   4.691   5.196
   82U      O2P 2100   5.608   4.559   5.366
   82U      O5' 2101   5.684   4.768   5.262
   82U      C5' 2102   5.814   4.728   5.304
   82U     H5'1 2103   5.850   4.629   5.276
   82U     H5'2 2104   5.821   4.727   5.412
   82U      C4' 2105   5.914   4.832   5.253
   82U      H4' 2106   6.008   4.791   5.290
   82U      O4' 2107   5.915   4.851   5.115
   82U      C1' 2108   5.939   4.982   5.080
   82U      H1' 2109   6.028   4.981   5.017
   82U       N1 2110   5.831   5.052   5.005
   82U       C6 2111   5.698   5.046   5.042
   82U       H6 2112   5.662   4.972   5.113
   82U       C5 2113   5.615   5.140   4.999
   82U       H5 2114   5.513   5.128   5.031
   82U       C4 2115   5.649   5.243   4.902
   82U       O4 2116   5.581   5.339   4.858
   82U       N3 2117   5.778   5.234   4.859
   82U       H3 2118   5.802   5.294   4.781
   82U       C2 2119   5.875   5.150   4.911
   82U       O2 2120   5.993   5.158   4.869
   82U      C3' 2121   5.897   4.975   5.311
   82U      H3' 2122   5.791   4.997   5.326
   82U      C2' 2123   5.967   5.058   5.203
   82U     H2'1 2124   5.926   5.159   5.206
   82U      O2' 2125   6.106   5.063   5.224
   82U     HO'2 2126   6.112   5.116   5.304
   82U      O3' 2127   5.963   4.983   5.434
   82U      H3T 2128   5.929   5.060   5.480
   8.66632   8.66632   6.12788   0.00000   0.00000   0.00000   0.00000   4.33306   4.33306
