# Supplementary material for: Constant-pH Molecular Dynamics of Cationic Peptide Dendrimers Binding to siRNA
Source: J Chem Inf Model. 2026 Feb 5;66(8):4734–43. doi: 10.1021/acs.jcim.5c02636 (PMC13126635; doi:10.1021/acs.jcim.5c02636)
Supplement: Supplementary file 2 [file ci5c02636_si_002.zip › zip/DMH18_05_out_4.gro]

Protein t= 150000.00000 step= 10000
 2128
    1LY0      N    1   5.701   6.210   2.304
    1LY0     H1    2   5.681   6.209   2.403
    1LY0     H2    3   5.785   6.154   2.294
    1LY0     H3    4   5.709   6.308   2.283
    1LY0     CA    5   5.585   6.145   2.236
    1LY0     HA    6   5.494   6.196   2.268
    1LY0     CB    7   5.571   6.011   2.297
    1LY0    HB1    8   5.607   6.022   2.400
    1LY0    HB2    9   5.642   5.949   2.242
    1LY0     CG   10   5.427   5.957   2.285
    1LY0    HG1   11   5.412   5.949   2.178
    1LY0    HG2   12   5.361   6.035   2.324
    1LY0     CD   13   5.404   5.831   2.370
    1LY0    HD1   14   5.434   5.848   2.473
    1LY0    HD2   15   5.455   5.749   2.319
    1LY0     CE   16   5.259   5.797   2.359
    1LY0    HE1   17   5.251   5.689   2.373
    1LY0    HE2   18   5.218   5.819   2.260
    1LY0     NZ   19   5.182   5.874   2.459
    1LY0    HZ1   20   5.085   5.875   2.432
    1LY0    HZ2   21   5.187   5.831   2.551
    1LY0    HZ3   22   5.209   5.969   2.477
    1LY0      C   23   5.608   6.144   2.086
    1LY0      O   24   5.719   6.134   2.037
    2LER      N   25   5.499   6.143   2.007
    2LER      H   26   5.410   6.148   2.055
    2LER     CA   27   5.495   6.183   1.864
    2LER     HA   28   5.535   6.284   1.862
    2LER     CB   29   5.343   6.203   1.825
    2LER    HB1   30   5.304   6.275   1.896
    2LER    HB2   31   5.306   6.102   1.842
    2LER     CG   32   5.310   6.246   1.677
    2LER     HG   33   5.348   6.175   1.604
    2LER    CD1   34   5.158   6.251   1.662
    2LER   HD11   35   5.116   6.151   1.672
    2LER   HD12   36   5.106   6.317   1.731
    2LER   HD13   37   5.136   6.290   1.563
    2LER    CD2   38   5.361   6.391   1.653
    2LER   HD21   39   5.336   6.418   1.550
    2LER   HD22   40   5.313   6.466   1.716
    2LER   HD23   41   5.469   6.401   1.639
    2LER      C   42   5.564   6.102   1.764
    2LER      O   43   5.616   6.155   1.670
    3LYR      N   44   5.580   5.972   1.791
    3LYR      H   45   5.538   5.932   1.874
    3LYR     CA   46   5.667   5.874   1.719
    3LYR     HA   47   5.633   5.851   1.619
    3LYR     CB   48   5.662   5.744   1.797
    3LYR    HB1   49   5.563   5.701   1.779
    3LYR    HB2   50   5.682   5.768   1.901
    3LYR     CG   51   5.765   5.642   1.749
    3LYR    HG1   52   5.860   5.690   1.772
    3LYR    HG2   53   5.757   5.633   1.641
    3LYR     CD   54   5.758   5.507   1.820
    3LYR    HD1   55   5.663   5.457   1.797
    3LYR    HD2   56   5.767   5.514   1.929
    3LYR     CE   57   5.874   5.417   1.785
    3LYR    HE1   58   5.970   5.445   1.827
    3LYR    HE2   59   5.882   5.410   1.677
    3LYR     NZ   60   5.841   5.277   1.834
    3LYR    HZ1   61   5.799   5.214   1.766
    3LYR      C   62   5.809   5.934   1.696
    3LYR      O   63   5.864   5.927   1.585
    4LY0      N   64   5.874   5.996   1.798
    4LY0      H   65   5.822   5.992   1.884
    4LY0     CA   66   6.005   6.059   1.782
    4LY0     HA   67   6.067   5.992   1.723
    4LY0     CB   68   6.067   6.081   1.924
    4LY0    HB1   69   6.016   6.161   1.977
    4LY0    HB2   70   6.161   6.131   1.902
    4LY0     CG   71   6.102   5.952   2.003
    4LY0    HG1   72   6.157   5.886   1.937
    4LY0    HG2   73   6.015   5.893   2.031
    4LY0     CD   74   6.197   5.975   2.122
    4LY0    HD1   75   6.149   6.047   2.187
    4LY0    HD2   76   6.294   6.009   2.085
    4LY0     CE   77   6.220   5.841   2.195
    4LY0    HE1   78   6.300   5.858   2.267
    4LY0    HE2   79   6.255   5.768   2.122
    4LY0     NZ   80   6.104   5.787   2.278
    4LY0    HZ1   81   6.091   5.853   2.354
    4LY0    HZ2   82   6.023   5.769   2.220
    4LY0    HZ3   83   6.138   5.701   2.318
    4LY0      C   84   6.000   6.179   1.688
    4LY0      O   85   6.106   6.222   1.643
    5LER      N   86   5.885   6.237   1.645
    5LER      H   87   5.796   6.206   1.682
    5LER     CA   88   5.877   6.340   1.534
    5LER     HA   89   5.975   6.388   1.533
    5LER     CB   90   5.780   6.447   1.573
    5LER    HB1   91   5.679   6.408   1.566
    5LER    HB2   92   5.789   6.522   1.494
    5LER     CG   93   5.809   6.513   1.703
    5LER     HG   94   5.811   6.439   1.782
    5LER    CD1   95   5.936   6.593   1.699
    5LER   HD11   96   5.940   6.665   1.781
    5LER   HD12   97   6.016   6.520   1.708
    5LER   HD13   98   5.931   6.652   1.607
    5LER    CD2   99   5.691   6.615   1.729
    5LER   HD21  100   5.686   6.649   1.832
    5LER   HD22  101   5.696   6.702   1.664
    5LER   HD23  102   5.598   6.561   1.711
    5LER      C  103   5.846   6.281   1.397
    5LER      O  104   5.857   6.343   1.291
    6LYR      N  105   5.799   6.157   1.398
    6LYR      H  106   5.801   6.106   1.485
    6LYR     CA  107   5.767   6.080   1.272
    6LYR     HA  108   5.736   6.147   1.193
    6LYR     CB  109   5.650   5.986   1.307
    6LYR    HB1  110   5.685   5.929   1.393
    6LYR    HB2  111   5.636   5.911   1.228
    6LYR     CG  112   5.518   6.066   1.333
    6LYR    HG1  113   5.500   6.129   1.246
    6LYR    HG2  114   5.524   6.138   1.415
    6LYR     CD  115   5.394   5.969   1.346
    6LYR    HD1  116   5.380   5.923   1.248
    6LYR    HD2  117   5.308   6.034   1.359
    6LYR     CE  118   5.411   5.878   1.465
    6LYR    HE1  119   5.436   5.949   1.543
    6LYR    HE2  120   5.502   5.825   1.437
    6LYR     NZ  121   5.294   5.792   1.488
    6LYR    HZ1  122   5.251   5.759   1.403
    6LYR      C  123   5.895   6.009   1.218
    6LYR      O  124   5.916   5.996   1.099
    7LER      N  125   5.968   5.949   1.314
    7LER      H  126   5.947   5.970   1.410
    7LER     CA  127   6.103   5.903   1.282
    7LER     HA  128   6.102   5.847   1.189
    7LER     CB  129   6.158   5.809   1.394
    7LER    HB1  130   6.156   5.870   1.484
    7LER    HB2  131   6.258   5.772   1.372
    7LER     CG  132   6.061   5.691   1.427
    7LER     HG  133   5.959   5.728   1.431
    7LER    CD1  134   6.082   5.582   1.328
    7LER   HD11  135   6.009   5.506   1.356
    7LER   HD12  136   6.056   5.619   1.229
    7LER   HD13  137   6.188   5.560   1.324
    7LER    CD2  138   6.093   5.650   1.565
    7LER   HD21  139   6.201   5.633   1.567
    7LER   HD22  140   6.076   5.723   1.644
    7LER   HD23  141   6.039   5.563   1.603
    7LER      C  142   6.199   6.016   1.258
    7LER      O  143   6.187   6.128   1.321
    8LER      N  144   6.304   5.993   1.181
    8LER      H  145   6.317   5.899   1.146
    8LER     CA  146   6.413   6.092   1.160
    8LER     HA  147   6.376   6.193   1.139
    8LER     CB  148   6.507   6.063   1.042
    8LER    HB1  149   6.582   5.989   1.069
    8LER    HB2  150   6.576   6.145   1.024
    8LER     CG  151   6.433   6.022   0.914
    8LER     HG  152   6.375   5.932   0.939
    8LER    CD1  153   6.356   6.145   0.857
    8LER   HD11  154   6.317   6.213   0.932
    8LER   HD12  155   6.432   6.200   0.802
    8LER   HD13  156   6.276   6.118   0.787
    8LER    CD2  157   6.541   5.964   0.811
    8LER   HD21  158   6.569   5.862   0.837
    8LER   HD22  159   6.494   5.960   0.713
    8LER   HD23  160   6.635   6.020   0.810
    8LER      C  161   6.492   6.098   1.290
    8LER      O  162   6.525   5.999   1.351
    9LYR      N  163   6.521   6.218   1.334
    9LYR      H  164   6.484   6.299   1.287
    9LYR     CA  165   6.589   6.237   1.461
    9LYR     HA  166   6.542   6.187   1.546
    9LYR     CB  167   6.594   6.386   1.473
    9LYR    HB1  168   6.495   6.431   1.458
    9LYR    HB2  169   6.642   6.439   1.391
    9LYR     CG  170   6.642   6.444   1.612
    9LYR    HG1  171   6.618   6.551   1.613
    9LYR    HG2  172   6.749   6.445   1.629
    9LYR     CD  173   6.573   6.388   1.743
    9LYR    HD1  174   6.613   6.452   1.822
    9LYR    HD2  175   6.608   6.286   1.761
    9LYR     CE  176   6.422   6.376   1.739
    9LYR    HE1  177   6.386   6.320   1.825
    9LYR    HE2  178   6.401   6.322   1.646
    9LYR     NZ  179   6.372   6.508   1.730
    9LYR    HZ1  180   6.372   6.562   1.645
    9LYR      C  181   6.735   6.185   1.468
    9LYR      O  182   6.780   6.154   1.575
   10LER      N  183   6.798   6.165   1.351
   10LER      H  184   6.750   6.204   1.271
   10LER     CA  185   6.931   6.108   1.340
   10LER     HA  186   6.992   6.166   1.409
   10LER     CB  187   6.983   6.124   1.193
   10LER    HB1  188   6.985   6.226   1.156
   10LER    HB2  189   6.917   6.067   1.128
   10LER     CG  190   7.122   6.064   1.164
   10LER     HG  191   7.134   5.963   1.201
   10LER    CD1  192   7.136   6.065   1.010
   10LER   HD11  193   7.057   6.118   0.956
   10LER   HD12  194   7.239   6.087   0.985
   10LER   HD13  195   7.122   5.961   0.982
   10LER    CD2  196   7.233   6.140   1.227
   10LER   HD21  197   7.325   6.082   1.226
   10LER   HD22  198   7.242   6.236   1.175
   10LER   HD23  199   7.216   6.147   1.334
   10LER      C  200   6.930   5.958   1.380
   10LER      O  201   7.029   5.913   1.430
   11LER      N  202   6.813   5.887   1.373
   11LER      H  203   6.729   5.930   1.338
   11LER     CA  204   6.809   5.742   1.410
   11LER     HA  205   6.896   5.686   1.375
   11LER     CB  206   6.687   5.683   1.329
   11LER    HB1  207   6.598   5.735   1.364
   11LER    HB2  208   6.692   5.576   1.347
   11LER     CG  209   6.695   5.695   1.177
   11LER     HG  210   6.691   5.801   1.150
   11LER    CD1  211   6.820   5.650   1.110
   11LER   HD11  212   6.832   5.669   1.003
   11LER   HD12  213   6.907   5.693   1.160
   11LER   HD13  214   6.831   5.542   1.122
   11LER    CD2  215   6.569   5.638   1.119
   11LER   HD21  216   6.482   5.632   1.184
   11LER   HD22  217   6.549   5.694   1.028
   11LER   HD23  218   6.584   5.535   1.088
   11LER      C  219   6.795   5.711   1.561
   11LER      O  220   6.804   5.591   1.598
   12LER      N  221   6.763   5.811   1.647
   12LER      H  222   6.763   5.905   1.611
   12LER     CA  223   6.709   5.790   1.782
   12LER     HA  224   6.654   5.696   1.785
   12LER     CB  225   6.606   5.901   1.804
   12LER    HB1  226   6.650   5.999   1.821
   12LER    HB2  227   6.547   5.875   1.892
   12LER     CG  228   6.489   5.900   1.695
   12LER     HG  229   6.540   5.911   1.599
   12LER    CD1  230   6.422   5.764   1.688
   12LER   HD11  231   6.480   5.688   1.635
   12LER   HD12  232   6.380   5.736   1.784
   12LER   HD13  233   6.333   5.799   1.635
   12LER    CD2  234   6.382   6.009   1.723
   12LER   HD21  235   6.325   5.963   1.804
   12LER   HD22  236   6.428   6.094   1.773
   12LER   HD23  237   6.343   6.032   1.624
   12LER      C  238   6.817   5.785   1.894
   12LER      O  239   6.782   5.798   2.015
   13LER      N  240   6.941   5.751   1.865
   13LER      H  241   6.962   5.735   1.768
   13LER     CA  242   7.046   5.719   1.965
   13LER     HA  243   7.064   5.808   2.026
   13LER     CB  244   7.175   5.701   1.882
   13LER    HB1  245   7.147   5.634   1.800
   13LER    HB2  246   7.248   5.643   1.938
   13LER     CG  247   7.231   5.831   1.826
   13LER     HG  248   7.150   5.884   1.778
   13LER    CD1  249   7.316   5.916   1.926
   13LER   HD11  250   7.364   5.998   1.872
   13LER   HD12  251   7.261   5.942   2.016
   13LER   HD13  252   7.393   5.850   1.966
   13LER    CD2  253   7.329   5.801   1.713
   13LER   HD21  254   7.421   5.767   1.759
   13LER   HD22  255   7.294   5.720   1.650
   13LER   HD23  256   7.325   5.891   1.652
   13LER      C  257   7.005   5.604   2.060
   13LER      O  258   6.956   5.498   2.023
   14NH2      N  259   7.041   5.625   2.183
   14NH2     H1  260   7.105   5.698   2.211
   14NH2     H2  261   7.007   5.563   2.255
   15LY0      N  262   5.770   4.913   2.438
   15LY0     H1  263   5.719   4.826   2.432
   15LY0     H2  264   5.866   4.895   2.411
   15LY0     H3  265   5.760   4.944   2.533
   15LY0     CA  266   5.696   5.002   2.346
   15LY0     HA  267   5.725   5.101   2.379
   15LY0     CB  268   5.541   4.974   2.352
   15LY0    HB1  269   5.511   4.967   2.457
   15LY0    HB2  270   5.510   4.889   2.292
   15LY0     CG  271   5.474   5.101   2.293
   15LY0    HG1  272   5.519   5.138   2.200
   15LY0    HG2  273   5.492   5.185   2.359
   15LY0     CD  274   5.319   5.083   2.286
   15LY0    HD1  275   5.293   4.990   2.235
   15LY0    HD2  276   5.275   5.160   2.223
   15LY0     CE  277   5.256   5.067   2.428
   15LY0    HE1  278   5.340   5.063   2.497
   15LY0    HE2  279   5.198   4.975   2.437
   15LY0     NZ  280   5.174   5.186   2.466
   15LY0    HZ1  281   5.097   5.200   2.402
   15LY0    HZ2  282   5.146   5.182   2.563
   15LY0    HZ3  283   5.234   5.265   2.447
   15LY0      C  284   5.754   4.988   2.206
   15LY0      O  285   5.735   4.883   2.144
   16LER      N  286   5.809   5.096   2.145
   16LER      H  287   5.834   5.177   2.200
   16LER     CA  288   5.853   5.099   2.006
   16LER     HA  289   5.777   5.049   1.946
   16LER     CB  290   5.986   5.030   1.993
   16LER    HB1  291   5.985   4.932   2.042
   16LER    HB2  292   6.057   5.087   2.052
   16LER     CG  293   6.052   5.003   1.855
   16LER     HG  294   6.046   5.098   1.801
   16LER    CD1  295   6.192   4.957   1.873
   16LER   HD11  296   6.247   5.044   1.911
   16LER   HD12  297   6.205   4.870   1.938
   16LER   HD13  298   6.233   4.935   1.775
   16LER    CD2  299   5.974   4.910   1.766
   16LER   HD21  300   6.016   4.917   1.666
   16LER   HD22  301   5.986   4.806   1.794
   16LER   HD23  302   5.868   4.936   1.757
   16LER      C  303   5.871   5.248   1.959
   16LER      O  304   5.944   5.317   2.027
   17LY0      N  305   4.553   4.696   1.413
   17LY0     H1  306   4.519   4.613   1.461
   17LY0     H2  307   4.643   4.671   1.375
   17LY0     H3  308   4.489   4.724   1.340
   17LY0     CA  309   4.579   4.801   1.513
   17LY0     HA  310   4.637   4.752   1.591
   17LY0     CB  311   4.449   4.848   1.584
   17LY0    HB1  312   4.392   4.901   1.507
   17LY0    HB2  313   4.476   4.908   1.671
   17LY0     CG  314   4.363   4.740   1.644
   17LY0    HG1  315   4.399   4.715   1.744
   17LY0    HG2  316   4.368   4.656   1.574
   17LY0     CD  317   4.228   4.801   1.669
   17LY0    HD1  318   4.190   4.832   1.572
   17LY0    HD2  319   4.233   4.891   1.731
   17LY0     CE  320   4.131   4.702   1.730
   17LY0    HE1  321   4.173   4.664   1.822
   17LY0    HE2  322   4.133   4.614   1.666
   17LY0     NZ  323   4.000   4.761   1.751
   17LY0    HZ1  324   3.930   4.690   1.771
   17LY0    HZ2  325   3.998   4.829   1.826
   17LY0    HZ3  326   3.967   4.810   1.670
   17LY0      C  327   4.668   4.920   1.465
   17LY0      O  328   4.685   4.935   1.341
   18LER      N  329   4.717   5.015   1.549
   18LER      H  330   4.698   5.003   1.647
   18LER     CA  331   4.784   5.140   1.519
   18LER     HA  332   4.809   5.137   1.413
   18LER     CB  333   4.918   5.165   1.592
   18LER    HB1  334   4.895   5.156   1.698
   18LER    HB2  335   4.958   5.266   1.585
   18LER     CG  336   5.032   5.064   1.566
   18LER     HG  337   4.995   4.964   1.587
   18LER    CD1  338   5.072   5.063   1.416
   18LER   HD11  339   5.114   5.161   1.393
   18LER   HD12  340   5.151   4.991   1.392
   18LER   HD13  341   4.986   5.037   1.354
   18LER    CD2  342   5.156   5.078   1.658
   18LER   HD21  343   5.203   5.173   1.632
   18LER   HD22  344   5.133   5.069   1.764
   18LER   HD23  345   5.228   4.999   1.640
   18LER      C  346   4.688   5.258   1.521
   18LER      O  347   4.593   5.270   1.599
   19LYR      N  348   4.707   5.350   1.422
   19LYR      H  349   4.783   5.330   1.358
   19LYR     CA  350   4.630   5.475   1.398
   19LYR     HA  351   4.551   5.478   1.474
   19LYR     CB  352   4.566   5.469   1.263
   19LYR    HB1  353   4.531   5.366   1.257
   19LYR    HB2  354   4.641   5.470   1.184
   19LYR     CG  355   4.459   5.572   1.226
   19LYR    HG1  356   4.496   5.673   1.241
   19LYR    HG2  357   4.374   5.562   1.294
   19LYR     CD  358   4.393   5.543   1.083
   19LYR    HD1  359   4.297   5.595   1.076
   19LYR    HD2  360   4.385   5.435   1.075
   19LYR     CE  361   4.489   5.590   0.968
   19LYR    HE1  362   4.458   5.545   0.874
   19LYR    HE2  363   4.595   5.566   0.974
   19LYR     NZ  364   4.479   5.733   0.958
   19LYR    HZ1  365   4.495   5.786   1.042
   19LYR      C  366   4.716   5.601   1.416
   19LYR      O  367   4.819   5.603   1.343
   20LY0      N  368   4.687   5.702   1.497
   20LY0      H  369   4.593   5.697   1.534
   20LY0     CA  370   4.777   5.821   1.527
   20LY0     HA  371   4.770   5.834   1.635
   20LY0     CB  372   4.731   5.958   1.463
   20LY0    HB1  373   4.622   5.956   1.460
   20LY0    HB2  374   4.771   5.978   1.364
   20LY0     CG  375   4.768   6.075   1.558
   20LY0    HG1  376   4.876   6.081   1.564
   20LY0    HG2  377   4.716   6.060   1.653
   20LY0     CD  378   4.720   6.206   1.502
   20LY0    HD1  379   4.628   6.238   1.551
   20LY0    HD2  380   4.693   6.201   1.396
   20LY0     CE  381   4.828   6.319   1.519
   20LY0    HE1  382   4.916   6.299   1.458
   20LY0    HE2  383   4.863   6.301   1.621
   20LY0     NZ  384   4.781   6.454   1.487
   20LY0    HZ1  385   4.693   6.478   1.531
   20LY0    HZ2  386   4.845   6.530   1.506
   20LY0    HZ3  387   4.763   6.465   1.389
   20LY0      C  388   4.925   5.790   1.510
   20LY0      O  389   4.984   5.845   1.416
   21LER      N  390   4.981   5.712   1.603
   21LER      H  391   4.930   5.671   1.680
   21LER     CA  392   5.117   5.666   1.592
   21LER     HA  393   5.123   5.607   1.500
   21LER     CB  394   5.130   5.558   1.706
   21LER    HB1  395   5.053   5.482   1.693
   21LER    HB2  396   5.110   5.594   1.807
   21LER     CG  397   5.270   5.492   1.703
   21LER     HG  398   5.341   5.573   1.720
   21LER    CD1  399   5.276   5.387   1.810
   21LER   HD11  400   5.375   5.340   1.813
   21LER   HD12  401   5.269   5.446   1.901
   21LER   HD13  402   5.197   5.312   1.808
   21LER    CD2  403   5.295   5.424   1.568
   21LER   HD21  404   5.327   5.495   1.492
   21LER   HD22  405   5.369   5.345   1.582
   21LER   HD23  406   5.203   5.378   1.531
   21LER      C  407   5.222   5.773   1.598
   21LER      O  408   5.269   5.819   1.703
   22LY0      N  409   3.935   6.126   0.874
   22LY0     H1  410   3.976   6.214   0.900
   22LY0     H2  411   3.853   6.149   0.818
   22LY0     H3  412   3.906   6.076   0.956
   22LY0     CA  413   4.033   6.044   0.788
   22LY0     HA  414   4.064   6.110   0.708
   22LY0     CB  415   3.966   5.923   0.714
   22LY0    HB1  416   3.914   5.861   0.786
   22LY0    HB2  417   4.042   5.857   0.671
   22LY0     CG  418   3.866   5.977   0.605
   22LY0    HG1  419   3.917   6.043   0.535
   22LY0    HG2  420   3.776   6.020   0.648
   22LY0     CD  421   3.818   5.858   0.514
   22LY0    HD1  422   3.776   5.774   0.568
   22LY0    HD2  423   3.900   5.811   0.461
   22LY0     CE  424   3.708   5.915   0.429
   22LY0    HE1  425   3.756   5.979   0.356
   22LY0    HE2  426   3.627   5.967   0.481
   22LY0     NZ  427   3.635   5.809   0.356
   22LY0    HZ1  428   3.563   5.846   0.296
   22LY0    HZ2  429   3.699   5.752   0.304
   22LY0    HZ3  430   3.600   5.740   0.420
   22LY0      C  431   4.156   5.998   0.870
   22LY0      O  432   4.138   5.962   0.985
   23LER      N  433   4.282   6.001   0.819
   23LER      H  434   4.288   6.038   0.725
   23LER     CA  435   4.405   5.946   0.881
   23LER     HA  436   4.401   5.964   0.988
   23LER     CB  437   4.526   6.017   0.822
   23LER    HB1  438   4.519   5.992   0.716
   23LER    HB2  439   4.617   5.980   0.869
   23LER     CG  440   4.515   6.169   0.838
   23LER     HG  441   4.430   6.213   0.787
   23LER    CD1  442   4.510   6.212   0.986
   23LER   HD11  443   4.414   6.188   1.031
   23LER   HD12  444   4.592   6.153   1.027
   23LER   HD13  445   4.533   6.319   0.981
   23LER    CD2  446   4.645   6.232   0.781
   23LER   HD21  447   4.738   6.192   0.821
   23LER   HD22  448   4.644   6.212   0.674
   23LER   HD23  449   4.647   6.339   0.801
   23LER      C  450   4.403   5.798   0.861
   23LER      O  451   4.346   5.744   0.764
   24LY0      N  452   7.980   6.434   1.373
   24LY0     H1  453   7.924   6.454   1.291
   24LY0     H2  454   8.073   6.411   1.343
   24LY0     H3  455   7.986   6.513   1.437
   24LY0     CA  456   7.920   6.318   1.443
   24LY0     HA  457   7.992   6.283   1.518
   24LY0     CB  458   7.893   6.209   1.331
   24LY0    HB1  459   7.859   6.259   1.240
   24LY0    HB2  460   7.816   6.139   1.364
   24LY0     CG  461   8.028   6.138   1.308
   24LY0    HG1  462   8.040   6.074   1.396
   24LY0    HG2  463   8.110   6.210   1.300
   24LY0     CD  464   8.010   6.048   1.190
   24LY0    HD1  465   7.921   5.987   1.201
   24LY0    HD2  466   8.093   5.977   1.190
   24LY0     CE  467   7.998   6.117   1.052
   24LY0    HE1  468   8.065   6.204   1.049
   24LY0    HE2  469   7.898   6.160   1.051
   24LY0     NZ  470   8.020   6.024   0.938
   24LY0    HZ1  471   8.108   5.973   0.943
   24LY0    HZ2  472   7.956   5.946   0.941
   24LY0    HZ3  473   8.007   6.065   0.847
   24LY0      C  474   7.790   6.362   1.504
   24LY0      O  475   7.733   6.469   1.470
   25LER      N  476   7.733   6.289   1.602
   25LER      H  477   7.776   6.202   1.630
   25LER     CA  478   7.606   6.321   1.677
   25LER     HA  479   7.619   6.424   1.710
   25LER     CB  480   7.602   6.231   1.805
   25LER    HB1  481   7.613   6.126   1.777
   25LER    HB2  482   7.504   6.233   1.852
   25LER     CG  483   7.704   6.254   1.913
   25LER     HG  484   7.807   6.272   1.882
   25LER    CD1  485   7.675   6.388   1.985
   25LER   HD11  486   7.703   6.468   1.916
   25LER   HD12  487   7.569   6.391   2.009
   25LER   HD13  488   7.737   6.390   2.075
   25LER    CD2  489   7.695   6.138   2.011
   25LER   HD21  490   7.591   6.133   2.043
   25LER   HD22  491   7.724   6.041   1.971
   25LER   HD23  492   7.751   6.174   2.097
   25LER      C  493   7.470   6.312   1.604
   25LER      O  494   7.457   6.238   1.505
   26LYR      N  495   7.363   6.372   1.656
   26LYR      H  496   7.374   6.436   1.734
   26LYR     CA  497   7.223   6.381   1.597
   26LYR     HA  498   7.181   6.468   1.647
   26LYR     CB  499   7.146   6.262   1.642
   26LYR    HB1  500   7.196   6.173   1.600
   26LYR    HB2  501   7.050   6.269   1.590
   26LYR     CG  502   7.130   6.244   1.790
   26LYR    HG1  503   7.122   6.343   1.836
   26LYR    HG2  504   7.222   6.198   1.825
   26LYR     CD  505   7.003   6.163   1.830
   26LYR    HD1  506   6.987   6.068   1.779
   26LYR    HD2  507   6.914   6.226   1.826
   26LYR     CE  508   7.020   6.139   1.978
   26LYR    HE1  509   7.060   6.233   2.017
   26LYR    HE2  510   7.091   6.060   2.005
   26LYR     NZ  511   6.887   6.119   2.036
   26LYR    HZ1  512   6.847   6.026   2.037
   26LYR      C  513   7.221   6.421   1.452
   26LYR      O  514   7.111   6.413   1.397
   27LY0      N  515   7.332   6.462   1.388
   27LY0      H  516   7.413   6.452   1.447
   27LY0     CA  517   7.343   6.515   1.249
   27LY0     HA  518   7.304   6.432   1.190
   27LY0     CB  519   7.493   6.541   1.202
   27LY0    HB1  520   7.554   6.590   1.278
   27LY0    HB2  521   7.487   6.598   1.109
   27LY0     CG  522   7.561   6.406   1.164
   27LY0    HG1  523   7.557   6.340   1.250
   27LY0    HG2  524   7.667   6.428   1.167
   27LY0     CD  525   7.518   6.342   1.030
   27LY0    HD1  526   7.412   6.322   1.041
   27LY0    HD2  527   7.565   6.245   1.013
   27LY0     CE  528   7.540   6.434   0.911
   27LY0    HE1  529   7.639   6.480   0.921
   27LY0    HE2  530   7.469   6.517   0.913
   27LY0     NZ  531   7.523   6.360   0.787
   27LY0    HZ1  532   7.585   6.280   0.784
   27LY0    HZ2  533   7.432   6.319   0.772
   27LY0    HZ3  534   7.545   6.418   0.708
   27LY0      C  535   7.253   6.638   1.230
   27LY0      O  536   7.216   6.657   1.117
   28LER      N  537   7.227   6.715   1.340
   28LER      H  538   7.258   6.695   1.434
   28LER     CA  539   7.177   6.855   1.327
   28LER     HA  540   7.141   6.886   1.229
   28LER     CB  541   7.292   6.947   1.362
   28LER    HB1  542   7.312   6.929   1.467
   28LER    HB2  543   7.257   7.049   1.347
   28LER     CG  544   7.424   6.929   1.287
   28LER     HG  545   7.463   6.832   1.315
   28LER    CD1  546   7.392   6.947   1.137
   28LER   HD11  547   7.481   6.944   1.074
   28LER   HD12  548   7.333   6.862   1.101
   28LER   HD13  549   7.334   7.037   1.120
   28LER    CD2  550   7.516   7.043   1.320
   28LER   HD21  551   7.475   7.135   1.276
   28LER   HD22  552   7.519   7.069   1.426
   28LER   HD23  553   7.618   7.034   1.284
   28LER      C  554   7.051   6.881   1.422
   28LER      O  555   6.982   6.979   1.397
   29LYR      N  556   7.030   6.811   1.531
   29LYR      H  557   7.096   6.737   1.550
   29LYR     CA  558   6.911   6.820   1.625
   29LYR     HA  559   6.925   6.908   1.688
   29LYR     CB  560   6.936   6.702   1.721
   29LYR    HB1  561   7.042   6.676   1.716
   29LYR    HB2  562   6.869   6.625   1.682
   29LYR     CG  563   6.915   6.739   1.877
   29LYR    HG1  564   6.811   6.766   1.895
   29LYR    HG2  565   6.979   6.823   1.904
   29LYR     CD  566   6.958   6.626   1.966
   29LYR    HD1  567   7.067   6.614   1.958
   29LYR    HD2  568   6.893   6.540   1.951
   29LYR     CE  569   6.937   6.687   2.108
   29LYR    HE1  570   6.833   6.713   2.125
   29LYR    HE2  571   6.999   6.774   2.130
   29LYR     NZ  572   6.968   6.583   2.198
   29LYR    HZ1  573   6.948   6.491   2.163
   29LYR      C  574   6.773   6.832   1.570
   29LYR      O  575   6.728   6.767   1.471
   30LER      N  576   6.699   6.920   1.638
   30LER      H  577   6.748   6.965   1.714
   30LER     CA  578   6.552   6.925   1.626
   30LER     HA  579   6.529   6.906   1.521
   30LER     CB  580   6.490   7.061   1.659
   30LER    HB1  581   6.489   7.071   1.768
   30LER    HB2  582   6.384   7.057   1.632
   30LER     CG  583   6.555   7.184   1.595
   30LER     HG  584   6.659   7.181   1.628
   30LER    CD1  585   6.564   7.188   1.439
   30LER   HD11  586   6.598   7.283   1.398
   30LER   HD12  587   6.635   7.114   1.401
   30LER   HD13  588   6.463   7.168   1.403
   30LER    CD2  589   6.491   7.307   1.657
   30LER   HD21  590   6.486   7.309   1.766
   30LER   HD22  591   6.552   7.393   1.630
   30LER   HD23  592   6.388   7.319   1.624
   30LER      C  593   6.481   6.812   1.711
   30LER      O  594   6.548   6.763   1.799
   31LER      N  595   6.354   6.787   1.698
   31LER      H  596   6.311   6.834   1.620
   31LER     CA  597   6.258   6.714   1.788
   31LER     HA  598   6.164   6.693   1.738
   31LER     CB  599   6.208   6.790   1.912
   31LER    HB1  600   6.300   6.803   1.969
   31LER    HB2  601   6.137   6.728   1.966
   31LER     CG  602   6.143   6.931   1.884
   31LER     HG  603   6.159   6.968   1.783
   31LER    CD1  604   5.998   6.936   1.921
   31LER   HD11  605   5.946   6.862   1.861
   31LER   HD12  606   5.983   6.902   2.024
   31LER   HD13  607   5.951   7.033   1.907
   31LER    CD2  608   6.210   7.032   1.979
   31LER   HD21  609   6.171   7.134   1.974
   31LER   HD22  610   6.200   7.010   2.086
   31LER   HD23  611   6.315   7.038   1.953
   31LER      C  612   6.308   6.573   1.820
   31LER      O  613   6.284   6.526   1.929
   32LY0      N  614   6.338   6.472   2.197
   32LY0     H1  615   6.320   6.482   2.098
   32LY0     H2  616   6.305   6.384   2.233
   32LY0     H3  617   6.296   6.555   2.237
   32LY0     CA  618   6.479   6.477   2.223
   32LY0     HA  619   6.492   6.490   2.330
   32LY0     CB  620   6.570   6.595   2.166
   32LY0    HB1  621   6.589   6.582   2.060
   32LY0    HB2  622   6.663   6.583   2.222
   32LY0     CG  623   6.507   6.731   2.192
   32LY0    HG1  624   6.479   6.739   2.297
   32LY0    HG2  625   6.421   6.746   2.128
   32LY0     CD  626   6.608   6.835   2.155
   32LY0    HD1  627   6.633   6.829   2.049
   32LY0    HD2  628   6.691   6.826   2.224
   32LY0     CE  629   6.543   6.975   2.166
   32LY0    HE1  630   6.506   6.976   2.268
   32LY0    HE2  631   6.457   6.968   2.099
   32LY0     NZ  632   6.619   7.093   2.125
   32LY0    HZ1  633   6.672   7.118   2.207
   32LY0    HZ2  634   6.670   7.066   2.043
   32LY0    HZ3  635   6.569   7.176   2.096
   32LY0      C  636   6.548   6.357   2.162
   32LY0      O  637   6.519   6.318   2.053
   33LER      N  638   6.631   6.292   2.243
   33LER      H  639   6.666   6.342   2.324
   33LER     CA  640   6.715   6.173   2.212
   33LER     HA  641   6.659   6.099   2.155
   33LER     CB  642   6.763   6.123   2.351
   33LER    HB1  643   6.824   6.206   2.386
   33LER    HB2  644   6.819   6.031   2.335
   33LER     CG  645   6.652   6.087   2.453
   33LER     HG  646   6.575   6.164   2.468
   33LER    CD1  647   6.575   5.956   2.418
   33LER   HD11  648   6.534   5.960   2.317
   33LER   HD12  649   6.639   5.867   2.421
   33LER   HD13  650   6.496   5.938   2.491
   33LER    CD2  651   6.723   6.064   2.589
   33LER   HD21  652   6.778   6.157   2.604
   33LER   HD22  653   6.652   6.050   2.671
   33LER   HD23  654   6.788   5.977   2.598
   33LER      C  655   6.830   6.210   2.120
   33LER      O  656   6.887   6.319   2.133
   34LY0      N  657   7.692   5.876   3.409
   34LY0     H1  658   7.736   5.906   3.323
   34LY0     H2  659   7.680   5.776   3.407
   34LY0     H3  660   7.754   5.902   3.485
   34LY0     CA  661   7.557   5.927   3.420
   34LY0     HA  662   7.567   6.035   3.422
   34LY0     CB  663   7.476   5.868   3.544
   34LY0    HB1  664   7.438   5.769   3.519
   34LY0    HB2  665   7.390   5.935   3.542
   34LY0     CG  666   7.549   5.858   3.678
   34LY0    HG1  667   7.597   5.952   3.704
   34LY0    HG2  668   7.626   5.782   3.664
   34LY0     CD  669   7.446   5.816   3.786
   34LY0    HD1  670   7.500   5.792   3.877
   34LY0    HD2  671   7.388   5.729   3.753
   34LY0     CE  672   7.341   5.927   3.804
   34LY0    HE1  673   7.292   5.940   3.707
   34LY0    HE2  674   7.389   6.017   3.842
   34LY0     NZ  675   7.226   5.897   3.888
   34LY0    HZ1  676   7.161   5.973   3.887
   34LY0    HZ2  677   7.189   5.805   3.866
   34LY0    HZ3  678   7.253   5.892   3.985
   34LY0      C  679   7.469   5.897   3.295
   34LY0      O  680   7.441   5.780   3.256
   35LER      N  681   7.419   5.993   3.223
   35LER      H  682   7.432   6.087   3.258
   35LER     CA  683   7.352   5.979   3.092
   35LER     HA  684   7.295   5.888   3.083
   35LER     CB  685   7.452   5.980   2.972
   35LER    HB1  686   7.516   6.068   2.975
   35LER    HB2  687   7.388   5.980   2.883
   35LER     CG  688   7.536   5.845   2.964
   35LER     HG  689   7.598   5.843   3.053
   35LER    CD1  690   7.461   5.723   2.938
   35LER   HD11  691   7.400   5.690   3.023
   35LER   HD12  692   7.392   5.750   2.858
   35LER   HD13  693   7.530   5.644   2.908
   35LER    CD2  694   7.637   5.866   2.853
   35LER   HD21  695   7.587   5.854   2.757
   35LER   HD22  696   7.688   5.962   2.861
   35LER   HD23  697   7.709   5.785   2.865
   35LER      C  698   7.247   6.094   3.076
   35LER      O  699   7.265   6.213   3.116
   36LYR      N  700   7.129   6.063   3.020
   36LYR      H  701   7.090   5.971   3.005
   36LYR     CA  702   7.037   6.174   2.971
   36LYR     HA  703   7.010   6.245   3.049
   36LYR     CB  704   6.904   6.112   2.931
   36LYR    HB1  705   6.934   6.024   2.873
   36LYR    HB2  706   6.856   6.180   2.861
   36LYR     CG  707   6.819   6.049   3.043
   36LYR    HG1  708   6.759   6.131   3.082
   36LYR    HG2  709   6.885   5.998   3.113
   36LYR     CD  710   6.721   5.947   2.982
   36LYR    HD1  711   6.788   5.871   2.943
   36LYR    HD2  712   6.666   6.003   2.907
   36LYR     CE  713   6.630   5.887   3.090
   36LYR    HE1  714   6.590   5.971   3.148
   36LYR    HE2  715   6.701   5.831   3.150
   36LYR     NZ  716   6.539   5.789   3.032
   36LYR    HZ1  717   6.444   5.822   3.018
   36LYR      C  718   7.095   6.263   2.861
   36LYR      O  719   7.184   6.215   2.791
   37LY0      N  720   7.046   6.384   2.839
   37LY0      H  721   6.963   6.411   2.891
   37LY0     CA  722   7.108   6.479   2.742
   37LY0     HA  723   7.216   6.467   2.741
   37LY0     CB  724   7.084   6.620   2.793
   37LY0    HB1  725   6.978   6.642   2.802
   37LY0    HB2  726   7.132   6.694   2.730
   37LY0     CG  727   7.147   6.644   2.928
   37LY0    HG1  728   7.251   6.612   2.921
   37LY0    HG2  729   7.102   6.577   3.002
   37LY0     CD  730   7.144   6.782   2.984
   37LY0    HD1  731   7.044   6.820   3.001
   37LY0    HD2  732   7.198   6.846   2.914
   37LY0     CE  733   7.218   6.785   3.117
   37LY0    HE1  734   7.319   6.749   3.098
   37LY0    HE2  735   7.187   6.708   3.188
   37LY0     NZ  736   7.225   6.919   3.181
   37LY0    HZ1  737   7.275   6.982   3.120
   37LY0    HZ2  738   7.136   6.960   3.203
   37LY0    HZ3  739   7.272   6.909   3.270
   37LY0      C  740   7.054   6.464   2.602
   37LY0      O  741   6.938   6.418   2.587
   38LER      N  742   7.140   6.475   2.501
   38LER      H  743   7.230   6.518   2.517
   38LER     CA  744   7.088   6.457   2.367
   38LER     HA  745   7.012   6.379   2.378
   38LER     CB  746   7.199   6.395   2.281
   38LER    HB1  747   7.289   6.456   2.285
   38LER    HB2  748   7.167   6.381   2.177
   38LER     CG  749   7.252   6.249   2.326
   38LER     HG  750   7.318   6.260   2.412
   38LER    CD1  751   7.141   6.142   2.356
   38LER   HD11  752   7.197   6.049   2.349
   38LER   HD12  753   7.078   6.151   2.445
   38LER   HD13  754   7.067   6.150   2.277
   38LER    CD2  755   7.348   6.200   2.210
   38LER   HD21  756   7.385   6.101   2.235
   38LER   HD22  757   7.289   6.199   2.118
   38LER   HD23  758   7.432   6.269   2.200
   38LER      C  759   7.038   6.594   2.305
   38LER      O  760   7.077   6.703   2.349
   39LY0      N  761   6.155   5.457   3.363
   39LY0     H1  762   6.103   5.393   3.420
   39LY0     H2  763   6.101   5.481   3.281
   39LY0     H3  764   6.181   5.536   3.420
   39LY0     CA  765   6.284   5.404   3.307
   39LY0     HA  766   6.261   5.320   3.241
   39LY0     CB  767   6.376   5.353   3.413
   39LY0    HB1  768   6.325   5.275   3.469
   39LY0    HB2  769   6.397   5.441   3.474
   39LY0     CG  770   6.521   5.302   3.374
   39LY0    HG1  771   6.582   5.381   3.331
   39LY0    HG2  772   6.511   5.225   3.298
   39LY0     CD  773   6.588   5.230   3.495
   39LY0    HD1  774   6.509   5.187   3.557
   39LY0    HD2  775   6.646   5.306   3.548
   39LY0     CE  776   6.689   5.125   3.449
   39LY0    HE1  777   6.651   5.053   3.377
   39LY0    HE2  778   6.710   5.064   3.537
   39LY0     NZ  779   6.823   5.178   3.415
   39LY0    HZ1  780   6.878   5.102   3.379
   39LY0    HZ2  781   6.816   5.264   3.362
   39LY0    HZ3  782   6.881   5.200   3.495
   39LY0      C  783   6.354   5.515   3.224
   39LY0      O  784   6.355   5.632   3.264
   40LER      N  785   6.404   5.473   3.103
   40LER      H  786   6.408   5.377   3.074
   40LER     CA  787   6.438   5.566   2.994
   40LER     HA  788   6.346   5.624   2.980
   40LER     CB  789   6.457   5.484   2.872
   40LER    HB1  790   6.376   5.412   2.861
   40LER    HB2  791   6.539   5.419   2.902
   40LER     CG  792   6.513   5.547   2.744
   40LER     HG  793   6.609   5.588   2.774
   40LER    CD1  794   6.537   5.436   2.642
   40LER   HD11  795   6.578   5.476   2.549
   40LER   HD12  796   6.603   5.358   2.677
   40LER   HD13  797   6.444   5.383   2.621
   40LER    CD2  798   6.434   5.665   2.692
   40LER   HD21  799   6.340   5.630   2.650
   40LER   HD22  800   6.419   5.736   2.773
   40LER   HD23  801   6.485   5.718   2.611
   40LER      C  802   6.557   5.656   3.034
   40LER      O  803   6.655   5.597   3.083
   41U      O5'  804   6.450   6.646   5.377
   41U      H5T  805   6.399   6.690   5.308
   41U      C5'  806   6.421   6.689   5.504
   41U     H5'1  807   6.462   6.610   5.566
   41U     H5'2  808   6.312   6.694   5.516
   41U      C4'  809   6.475   6.827   5.552
   41U      H4'  810   6.429   6.843   5.649
   41U      O4'  811   6.614   6.841   5.576
   41U      C1'  812   6.669   6.946   5.501
   41U      H1'  813   6.746   6.998   5.559
   41U       N1  814   6.731   6.905   5.369
   41U       C6  815   6.746   6.774   5.332
   41U       H6  816   6.697   6.700   5.394
   41U       C5  817   6.811   6.737   5.221
   41U       H5  818   6.815   6.631   5.200
   41U       C4  819   6.866   6.832   5.129
   41U       O4  820   6.921   6.795   5.027
   41U       N3  821   6.848   6.960   5.169
   41U       H3  822   6.887   7.034   5.113
   41U       C2  823   6.798   6.999   5.292
   41U       O2  824   6.806   7.118   5.320
   41U      C3'  825   6.431   6.937   5.453
   41U      H3'  826   6.432   6.904   5.349
   41U      C2'  827   6.548   7.036   5.475
   41U     H2'1  828   6.568   7.093   5.384
   41U      O2'  829   6.531   7.119   5.590
   41U     HO'2  830   6.443   7.158   5.582
   41U      O3'  831   6.314   7.003   5.489
   42U        P  832   6.193   7.014   5.386
   42U      O1P  833   6.088   7.078   5.466
   42U      O2P  834   6.166   6.886   5.311
   42U      O5'  835   6.249   7.118   5.280
   42U      C5'  836   6.262   7.262   5.303
   42U     H5'1  837   6.295   7.286   5.404
   42U     H5'2  838   6.164   7.307   5.290
   42U      C4'  839   6.351   7.325   5.197
   42U      H4'  840   6.357   7.429   5.230
   42U      O4'  841   6.477   7.265   5.177
   42U      C1'  842   6.529   7.300   5.051
   42U      H1'  843   6.579   7.396   5.068
   42U       N1  844   6.606   7.202   4.984
   42U       C6  845   6.587   7.069   5.011
   42U       H6  846   6.517   7.043   5.089
   42U       C5  847   6.637   6.967   4.937
   42U       H5  848   6.619   6.863   4.958
   42U       C4  849   6.709   7.003   4.810
   42U       O4  850   6.763   6.923   4.732
   42U       N3  851   6.730   7.137   4.787
   42U       H3  852   6.795   7.169   4.717
   42U       C2  853   6.689   7.233   4.874
   42U       O2  854   6.726   7.350   4.850
   42U      C3'  855   6.284   7.315   5.063
   42U      H3'  856   6.235   7.219   5.044
   42U      C2'  857   6.406   7.345   4.967
   42U     H2'1  858   6.399   7.285   4.877
   42U      O2'  859   6.421   7.485   4.939
   42U     HO'2  860   6.358   7.509   4.870
   42U      O3'  861   6.196   7.424   5.057
   43A        P  862   6.081   7.422   4.951
   43A      O1P  863   5.999   7.547   4.975
   43A      O2P  864   6.006   7.297   4.944
   43A      O5'  865   6.165   7.437   4.817
   43A      C5'  866   6.176   7.552   4.738
   43A     H5'1  867   6.218   7.639   4.790
   43A     H5'2  868   6.075   7.582   4.711
   43A      C4'  869   6.251   7.535   4.606
   43A      H4'  870   6.249   7.631   4.555
   43A      O4'  871   6.383   7.476   4.626
   43A      C1'  872   6.435   7.426   4.496
   43A      H1'  873   6.515   7.491   4.459
   43A       N9  874   6.484   7.286   4.508
   43A       C8  875   6.446   7.185   4.594
   43A       H8  876   6.376   7.197   4.676
   43A       N7  877   6.506   7.067   4.572
   43A       C5  878   6.581   7.092   4.460
   43A       C6  879   6.669   7.010   4.388
   43A       N6  880   6.697   6.882   4.411
   43A      H61  881   6.660   6.855   4.501
   43A      H62  882   6.753   6.825   4.350
   43A       N1  883   6.741   7.051   4.287
   43A       C2  884   6.713   7.177   4.252
   43A       H2  885   6.757   7.209   4.158
   43A       N3  886   6.639   7.268   4.311
   43A       C4  887   6.572   7.220   4.418
   43A      C3'  888   6.194   7.435   4.503
   43A      H3'  889   6.184   7.332   4.537
   43A      C2'  890   6.314   7.430   4.406
   43A     H2'1  891   6.308   7.335   4.353
   43A      O2'  892   6.327   7.532   4.316
   43A     HO'2  893   6.290   7.510   4.231
   43A      O3'  894   6.075   7.477   4.440
   44A        P  895   5.992   7.382   4.344
   44A      O1P  896   5.863   7.453   4.333
   44A      O2P  897   5.995   7.245   4.390
   44A      O5'  898   6.075   7.386   4.205
   44A      C5'  899   6.055   7.487   4.104
   44A     H5'1  900   6.061   7.587   4.145
   44A     H5'2  901   5.962   7.473   4.049
   44A      C4'  902   6.167   7.463   3.999
   44A      H4'  903   6.171   7.559   3.946
   44A      O4'  904   6.297   7.437   4.065
   44A      C1'  905   6.368   7.341   3.988
   44A      H1'  906   6.467   7.380   3.967
   44A       N9  907   6.376   7.204   4.045
   44A       C8  908   6.301   7.139   4.143
   44A       H8  909   6.228   7.201   4.193
   44A       N7  910   6.344   7.014   4.175
   44A       C5  911   6.455   6.999   4.087
   44A       C6  912   6.555   6.902   4.070
   44A       N6  913   6.568   6.781   4.134
   44A      H61  914   6.493   6.763   4.198
   44A      H62  915   6.645   6.720   4.110
   44A       N1  916   6.643   6.907   3.974
   44A       C2  917   6.653   7.018   3.910
   44A       H2  918   6.733   7.022   3.838
   44A       N3  919   6.576   7.123   3.915
   44A       C4  920   6.466   7.111   4.005
   44A      C3'  921   6.138   7.354   3.897
   44A      H3'  922   6.082   7.274   3.946
   44A      C2'  923   6.285   7.324   3.855
   44A     H2'1  924   6.291   7.221   3.822
   44A      O2'  925   6.340   7.412   3.756
   44A     HO'2  926   6.285   7.415   3.677
   44A      O3'  927   6.062   7.402   3.786
   45U        P  928   5.989   7.298   3.685
   45U      O1P  929   5.897   7.383   3.602
   45U      O2P  930   5.932   7.185   3.761
   45U      O5'  931   6.109   7.253   3.593
   45U      C5'  932   6.146   7.340   3.486
   45U     H5'1  933   6.161   7.439   3.527
   45U     H5'2  934   6.065   7.348   3.414
   45U      C4'  935   6.273   7.275   3.416
   45U      H4'  936   6.325   7.342   3.348
   45U      O4'  937   6.363   7.229   3.517
   45U      C1'  938   6.418   7.106   3.483
   45U      H1'  939   6.527   7.117   3.486
   45U       N1  940   6.389   7.000   3.586
   45U       C6  941   6.271   6.977   3.652
   45U       H6  942   6.188   7.039   3.621
   45U       C5  943   6.245   6.880   3.746
   45U       H5  944   6.146   6.874   3.789
   45U       C4  945   6.350   6.784   3.783
   45U       O4  946   6.335   6.696   3.864
   45U       N3  947   6.468   6.802   3.707
   45U       H3  948   6.542   6.736   3.722
   45U       C2  949   6.488   6.901   3.610
   45U       O2  950   6.593   6.900   3.547
   45U      C3'  951   6.243   7.146   3.337
   45U      H3'  952   6.170   7.081   3.384
   45U      C2'  953   6.378   7.078   3.344
   45U     H2'1  954   6.368   6.969   3.340
   45U      O2'  955   6.483   7.119   3.256
   45U     HO'2  956   6.512   7.208   3.276
   45U      O3'  957   6.207   7.183   3.205
   46U        P  958   6.129   7.081   3.111
   46U      O1P  959   6.091   7.159   2.993
   46U      O2P  960   6.025   7.019   3.194
   46U      O5'  961   6.232   6.969   3.069
   46U      C5'  962   6.326   6.988   2.969
   46U     H5'1  963   6.385   7.076   2.993
   46U     H5'2  964   6.276   6.996   2.873
   46U      C4'  965   6.426   6.870   2.967
   46U      H4'  966   6.493   6.860   2.882
   46U      O4'  967   6.497   6.844   3.094
   46U      C1'  968   6.500   6.707   3.120
   46U      H1'  969   6.602   6.675   3.141
   46U       N1  970   6.426   6.661   3.243
   46U       C6  971   6.315   6.718   3.293
   46U       H6  972   6.268   6.806   3.251
   46U       C5  973   6.262   6.671   3.410
   46U       H5  974   6.176   6.718   3.454
   46U       C4  975   6.306   6.553   3.471
   46U       O4  976   6.263   6.512   3.574
   46U       N3  977   6.406   6.487   3.405
   46U       H3  978   6.444   6.405   3.449
   46U       C2  979   6.474   6.538   3.298
   46U       O2  980   6.569   6.474   3.256
   46U      C3'  981   6.348   6.742   2.947
   46U      H3'  982   6.267   6.739   3.020
   46U      C2'  983   6.440   6.636   3.001
   46U     H2'1  984   6.392   6.544   3.034
   46U      O2'  985   6.550   6.605   2.917
   46U     HO'2  986   6.512   6.592   2.830
   46U      O3'  987   6.296   6.723   2.819
   47A        P  988   6.188   6.603   2.799
   47A      O1P  989   6.135   6.609   2.662
   47A      O2P  990   6.094   6.613   2.914
   47A      O5'  991   6.265   6.467   2.819
   47A      C5'  992   6.358   6.419   2.723
   47A     H5'1  993   6.441   6.490   2.722
   47A     H5'2  994   6.310   6.415   2.625
   47A      C4'  995   6.404   6.280   2.777
   47A      H4'  996   6.489   6.249   2.716
   47A      O4'  997   6.451   6.281   2.910
   47A      C1'  998   6.403   6.169   2.982
   47A      H1'  999   6.490   6.110   3.009
   47A       N9 1000   6.320   6.205   3.095
   47A       C8 1001   6.243   6.321   3.115
   47A       H8 1002   6.251   6.403   3.046
   47A       N7 1003   6.166   6.314   3.217
   47A       C5 1004   6.197   6.188   3.272
   47A       C6 1005   6.156   6.116   3.393
   47A       N6 1006   6.071   6.163   3.482
   47A      H61 1007   6.051   6.262   3.482
   47A      H62 1008   6.071   6.124   3.575
   47A       N1 1009   6.201   5.994   3.421
   47A       C2 1010   6.290   5.947   3.331
   47A       H2 1011   6.329   5.849   3.356
   47A       N3 1012   6.327   5.996   3.213
   47A       C4 1013   6.277   6.120   3.192
   47A      C3' 1014   6.282   6.179   2.769
   47A      H3' 1015   6.188   6.230   2.788
   47A      C2' 1016   6.322   6.085   2.881
   47A     H2'1 1017   6.230   6.039   2.918
   47A      O2' 1018   6.399   5.979   2.832
   47A     HO'2 1019   6.350   5.921   2.773
   47A      O3' 1020   6.276   6.114   2.642
   48U        P 1021   6.144   6.024   2.607
   48U      O1P 1022   6.150   5.995   2.457
   48U      O2P 1023   6.032   6.095   2.661
   48U      O5' 1024   6.170   5.888   2.700
   48U      C5' 1025   6.053   5.805   2.724
   48U     H5'1 1026   6.021   5.747   2.638
   48U     H5'2 1027   5.968   5.859   2.766
   48U      C4' 1028   6.099   5.707   2.838
   48U      H4' 1029   6.168   5.632   2.797
   48U      O4' 1030   6.144   5.784   2.951
   48U      C1' 1031   6.092   5.734   3.076
   48U      H1' 1032   6.176   5.718   3.144
   48U       N1 1033   6.004   5.824   3.151
   48U       C6 1034   5.989   5.958   3.117
   48U       H6 1035   6.038   5.987   3.026
   48U       C5 1036   5.908   6.043   3.182
   48U       H5 1037   5.887   6.141   3.144
   48U       C4 1038   5.850   5.999   3.310
   48U       O4 1039   5.775   6.069   3.377
   48U       N3 1040   5.888   5.871   3.351
   48U       H3 1041   5.856   5.850   3.444
   48U       C2 1042   5.967   5.786   3.286
   48U       O2 1043   5.986   5.681   3.336
   48U      C3' 1044   5.988   5.617   2.896
   48U      H3' 1045   5.900   5.681   2.892
   48U      C2' 1046   6.025   5.602   3.041
   48U     H2'1 1047   5.933   5.591   3.100
   48U      O2' 1048   6.105   5.486   3.058
   48U     HO'2 1049   6.059   5.420   3.005
   48U      O3' 1050   5.973   5.494   2.832
   49C        P 1051   5.831   5.428   2.804
   49C      O1P 1052   5.845   5.315   2.705
   49C      O2P 1053   5.740   5.538   2.784
   49C      O5' 1054   5.799   5.372   2.950
   49C      C5' 1055   5.821   5.241   2.980
   49C     H5'1 1056   5.928   5.222   2.980
   49C     H5'2 1057   5.775   5.183   2.900
   49C      C4' 1058   5.760   5.200   3.117
   49C      H4' 1059   5.806   5.107   3.149
   49C      O4' 1060   5.807   5.298   3.209
   49C      C1' 1061   5.712   5.324   3.312
   49C      H1' 1062   5.760   5.308   3.409
   49C       N1 1063   5.661   5.463   3.323
   49C       C6 1064   5.657   5.545   3.214
   49C       H6 1065   5.691   5.525   3.114
   49C       C5 1066   5.616   5.673   3.229
   49C       H5 1067   5.623   5.747   3.151
   49C       C4 1068   5.558   5.710   3.356
   49C       N4 1069   5.523   5.840   3.371
   49C      H41 1070   5.516   5.904   3.293
   49C      H42 1071   5.491   5.861   3.465
   49C       N3 1072   5.544   5.626   3.454
   49C       C2 1073   5.599   5.504   3.444
   49C       O2 1074   5.575   5.432   3.541
   49C      C3' 1075   5.612   5.211   3.134
   49C      H3' 1076   5.582   5.304   3.087
   49C      C2' 1077   5.600   5.228   3.286
   49C     H2'1 1078   5.500   5.266   3.310
   49C      O2' 1079   5.626   5.108   3.350
   49C     HO'2 1080   5.620   5.123   3.445
   49C      O3' 1081   5.541   5.099   3.073
   50U        P 1082   5.389   5.122   3.028
   50U      O1P 1083   5.338   4.993   2.981
   50U      O2P 1084   5.374   5.239   2.940
   50U      O5' 1085   5.301   5.161   3.160
   50U      C5' 1086   5.282   5.066   3.269
   50U     H5'1 1087   5.380   5.026   3.295
   50U     H5'2 1088   5.214   4.997   3.219
   50U      C4' 1089   5.206   5.128   3.387
   50U      H4' 1090   5.202   5.062   3.474
   50U      O4' 1091   5.280   5.246   3.431
   50U      C1' 1092   5.199   5.335   3.511
   50U      H1' 1093   5.228   5.329   3.616
   50U       N1 1094   5.205   5.482   3.466
   50U       C6 1095   5.234   5.510   3.337
   50U       H6 1096   5.258   5.430   3.269
   50U       C5 1097   5.252   5.641   3.296
   50U       H5 1098   5.290   5.668   3.198
   50U       C4 1099   5.220   5.754   3.385
   50U       O4 1100   5.222   5.872   3.360
   50U       N3 1101   5.191   5.716   3.518
   50U       H3 1102   5.156   5.794   3.571
   50U       C2 1103   5.184   5.582   3.567
   50U       O2 1104   5.146   5.561   3.679
   50U      C3' 1105   5.071   5.185   3.371
   50U      H3' 1106   5.061   5.250   3.285
   50U      C2' 1107   5.058   5.275   3.497
   50U     H2'1 1108   4.980   5.351   3.492
   50U      O2' 1109   5.048   5.196   3.614
   50U     HO'2 1110   5.003   5.114   3.593
   50U      O3' 1111   4.970   5.077   3.372
   51A        P 1112   4.826   5.109   3.329
   51A      O1P 1113   4.747   4.990   3.351
   51A      O2P 1114   4.830   5.164   3.192
   51A      O5' 1115   4.766   5.221   3.421
   51A      C5' 1116   4.710   5.191   3.547
   51A     H5'1 1117   4.783   5.138   3.607
   51A     H5'2 1118   4.632   5.116   3.534
   51A      C4' 1119   4.662   5.316   3.625
   51A      H4' 1120   4.636   5.278   3.723
   51A      O4' 1121   4.766   5.412   3.631
   51A      C1' 1122   4.704   5.541   3.629
   51A      H1' 1123   4.733   5.599   3.717
   51A       N9 1124   4.747   5.616   3.504
   51A       C8 1125   4.812   5.567   3.394
   51A       H8 1126   4.823   5.462   3.369
   51A       N7 1127   4.859   5.660   3.318
   51A       C5 1128   4.841   5.780   3.386
   51A       C6 1129   4.870   5.921   3.374
   51A       N6 1130   4.932   5.975   3.271
   51A      H61 1131   4.958   5.915   3.194
   51A      H62 1132   4.919   6.075   3.260
   51A       N1 1133   4.828   6.012   3.458
   51A       C2 1134   4.762   5.964   3.562
   51A       H2 1135   4.729   6.035   3.636
   51A       N3 1136   4.729   5.836   3.594
   51A       C4 1137   4.775   5.755   3.504
   51A      C3' 1138   4.542   5.386   3.561
   51A      H3' 1139   4.560   5.391   3.454
   51A      C2' 1140   4.551   5.525   3.623
   51A     H2'1 1141   4.503   5.604   3.564
   51A      O2' 1142   4.496   5.525   3.749
   51A     HO'2 1143   4.446   5.604   3.768
   51A      O3' 1144   4.419   5.323   3.585
   52U        P 1145   4.287   5.373   3.496
   52U      O1P 1146   4.178   5.292   3.544
   52U      O2P 1147   4.319   5.366   3.352
   52U      O5' 1148   4.253   5.527   3.532
   52U      C5' 1149   4.167   5.562   3.644
   52U     H5'1 1150   4.193   5.512   3.737
   52U     H5'2 1151   4.071   5.520   3.617
   52U      C4' 1152   4.148   5.715   3.663
   52U      H4' 1153   4.080   5.746   3.743
   52U      O4' 1154   4.276   5.775   3.680
   52U      C1' 1155   4.277   5.897   3.603
   52U      H1' 1156   4.311   5.975   3.671
   52U       N1 1157   4.360   5.900   3.483
   52U       C6 1158   4.376   5.798   3.399
   52U       H6 1159   4.322   5.706   3.416
   52U       C5 1160   4.446   5.810   3.286
   52U       H5 1161   4.462   5.728   3.217
   52U       C4 1162   4.528   5.931   3.260
   52U       O4 1163   4.614   5.947   3.177
   52U       N3 1164   4.507   6.031   3.349
   52U       H3 1165   4.561   6.116   3.346
   52U       C2 1166   4.418   6.028   3.456
   52U       O2 1167   4.408   6.128   3.535
   52U      C3' 1168   4.079   5.787   3.545
   52U      H3' 1169   4.116   5.741   3.453
   52U      C2' 1170   4.135   5.930   3.561
   52U     H2'1 1171   4.134   5.991   3.470
   52U      O2' 1172   4.079   6.005   3.658
   52U     HO'2 1173   3.985   6.004   3.639
   52U      O3' 1174   3.937   5.793   3.558
   53U        P 1175   3.833   5.799   3.431
   53U      O1P 1176   3.703   5.763   3.496
   53U      O2P 1177   3.899   5.706   3.337
   53U      O5' 1178   3.825   5.953   3.381
   53U      C5' 1179   3.761   6.052   3.458
   53U     H5'1 1180   3.798   6.048   3.561
   53U     H5'2 1181   3.652   6.042   3.452
   53U      C4' 1182   3.793   6.200   3.420
   53U      H4' 1183   3.735   6.266   3.485
   53U      O4' 1184   3.931   6.224   3.439
   53U      C1' 1185   3.975   6.312   3.340
   53U      H1' 1186   4.016   6.405   3.380
   53U       N1 1187   4.080   6.252   3.255
   53U       C6 1188   4.087   6.115   3.241
   53U       H6 1189   4.010   6.046   3.273
   53U       C5 1190   4.182   6.067   3.161
   53U       H5 1191   4.182   5.962   3.139
   53U       C4 1192   4.294   6.150   3.112
   53U       O4 1193   4.383   6.109   3.041
   53U       N3 1194   4.287   6.283   3.149
   53U       H3 1195   4.346   6.347   3.097
   53U       C2 1196   4.181   6.339   3.207
   53U       O2 1197   4.169   6.460   3.212
   53U      C3' 1198   3.766   6.235   3.276
   53U      H3' 1199   3.801   6.154   3.212
   53U      C2' 1200   3.862   6.359   3.253
   53U     H2'1 1201   3.897   6.382   3.152
   53U      O2' 1202   3.812   6.471   3.319
   53U     HO'2 1203   3.716   6.460   3.319
   53U      O3' 1204   3.635   6.271   3.242
   54C        P 1205   3.576   6.274   3.094
   54C      O1P 1206   3.430   6.308   3.117
   54C      O2P 1207   3.615   6.152   3.029
   54C      O5' 1208   3.642   6.398   3.018
   54C      C5' 1209   3.613   6.536   3.042
   54C     H5'1 1210   3.629   6.558   3.148
   54C     H5'2 1211   3.508   6.556   3.021
   54C      C4' 1212   3.707   6.621   2.962
   54C      H4' 1213   3.681   6.726   2.977
   54C      O4' 1214   3.847   6.612   2.995
   54C      C1' 1215   3.923   6.636   2.878
   54C      H1' 1216   3.993   6.719   2.888
   54C       N1 1217   3.993   6.515   2.848
   54C       C6 1218   3.942   6.387   2.862
   54C       H6 1219   3.836   6.376   2.882
   54C       C5 1220   4.024   6.284   2.854
   54C       H5 1221   3.991   6.185   2.881
   54C       C4 1222   4.156   6.308   2.813
   54C       N4 1223   4.241   6.213   2.784
   54C      H41 1224   4.209   6.118   2.781
   54C      H42 1225   4.321   6.240   2.728
   54C       N3 1226   4.200   6.426   2.777
   54C       C2 1227   4.120   6.529   2.790
   54C       O2 1228   4.157   6.636   2.746
   54C      C3' 1229   3.691   6.605   2.805
   54C      H3' 1230   3.699   6.499   2.779
   54C      C2' 1231   3.821   6.685   2.774
   54C     H2'1 1232   3.863   6.660   2.676
   54C      O2' 1233   3.794   6.827   2.794
   54C     HO'2 1234   3.720   6.852   2.737
   54C      O3' 1235   3.572   6.656   2.745
   55C        P 1236   3.536   6.603   2.606
   55C      O1P 1237   3.423   6.684   2.559
   55C      O2P 1238   3.522   6.457   2.613
   55C      O5' 1239   3.656   6.638   2.515
   55C      C5' 1240   3.698   6.773   2.486
   55C     H5'1 1241   3.714   6.830   2.577
   55C     H5'2 1242   3.611   6.822   2.441
   55C      C4' 1243   3.819   6.777   2.393
   55C      H4' 1244   3.825   6.881   2.361
   55C      O4' 1245   3.942   6.722   2.452
   55C      C1' 1246   4.011   6.646   2.348
   55C      H1' 1247   4.111   6.686   2.330
   55C       N1 1248   4.019   6.495   2.382
   55C       C6 1249   3.939   6.432   2.469
   55C       H6 1250   3.854   6.485   2.509
   55C       C5 1251   3.972   6.310   2.514
   55C       H5 1252   3.906   6.262   2.585
   55C       C4 1253   4.089   6.248   2.456
   55C       N4 1254   4.118   6.123   2.487
   55C      H41 1255   4.062   6.080   2.558
   55C      H42 1256   4.189   6.074   2.434
   55C       N3 1257   4.173   6.308   2.376
   55C       C2 1258   4.135   6.426   2.326
   55C       O2 1259   4.199   6.485   2.238
   55C      C3' 1260   3.789   6.687   2.270
   55C      H3' 1261   3.754   6.592   2.311
   55C      C2' 1262   3.926   6.668   2.222
   55C     H2'1 1263   3.944   6.585   2.154
   55C      O2' 1264   3.989   6.791   2.173
   55C     HO'2 1265   3.945   6.817   2.092
   55C      O3' 1266   3.703   6.744   2.168
   56G        P 1267   3.616   6.642   2.081
   56G      O1P 1268   3.527   6.712   1.995
   56G      O2P 1269   3.563   6.534   2.168
   56G      O5' 1270   3.728   6.570   1.993
   56G      C5' 1271   3.783   6.639   1.888
   56G     H5'1 1272   3.830   6.733   1.916
   56G     H5'2 1273   3.701   6.667   1.821
   56G      C4' 1274   3.893   6.562   1.818
   56G      H4' 1275   3.950   6.617   1.743
   56G      O4' 1276   3.986   6.505   1.911
   56G      C1' 1277   4.032   6.384   1.867
   56G      H1' 1278   4.138   6.385   1.840
   56G       N9 1279   4.016   6.276   1.977
   56G       C8 1280   3.931   6.263   2.082
   56G       H8 1281   3.852   6.332   2.109
   56G       N7 1282   3.956   6.160   2.156
   56G       C5 1283   4.062   6.095   2.096
   56G       C6 1284   4.121   5.965   2.122
   56G       O6 1285   4.098   5.881   2.211
   56G       N1 1286   4.202   5.923   2.016
   56G       H1 1287   4.234   5.827   2.019
   56G       C2 1288   4.235   5.992   1.904
   56G       N2 1289   4.328   5.953   1.832
   56G      H21 1290   4.376   5.865   1.846
   56G      H22 1291   4.338   6.000   1.744
   56G       N3 1292   4.187   6.115   1.885
   56G       C4 1293   4.098   6.161   1.982
   56G      C3' 1294   3.834   6.444   1.747
   56G      H3' 1295   3.754   6.405   1.809
   56G      C2' 1296   3.949   6.342   1.747
   56G     H2'1 1297   3.911   6.240   1.758
   56G      O2' 1298   4.023   6.368   1.632
   56G     HO'2 1299   3.983   6.319   1.559
   56G      O3' 1300   3.774   6.482   1.622
   57U        P 1301   3.681   6.381   1.544
   57U      O1P 1302   3.629   6.455   1.420
   57U      O2P 1303   3.583   6.318   1.629
   57U      O5' 1304   3.785   6.273   1.493
   57U      C5' 1305   3.867   6.292   1.381
   57U     H5'1 1306   3.937   6.375   1.392
   57U     H5'2 1307   3.808   6.312   1.292
   57U      C4' 1308   3.964   6.178   1.349
   57U      H4' 1309   4.021   6.214   1.264
   57U      O4' 1310   4.041   6.147   1.466
   57U      C1' 1311   4.070   6.006   1.480
   57U      H1' 1312   4.177   5.993   1.496
   57U       N1 1313   3.997   5.938   1.591
   57U       C6 1314   3.888   5.991   1.650
   57U       H6 1315   3.850   6.079   1.599
   57U       C5 1316   3.845   5.943   1.770
   57U       H5 1317   3.764   5.994   1.820
   57U       C4 1318   3.909   5.829   1.833
   57U       O4 1319   3.883   5.784   1.945
   57U       N3 1320   4.015   5.773   1.766
   57U       H3 1321   4.057   5.688   1.800
   57U       C2 1322   4.067   5.824   1.648
   57U       O2 1323   4.159   5.768   1.595
   57U      C3' 1324   3.904   6.045   1.313
   57U      H3' 1325   3.816   6.035   1.376
   57U      C2' 1326   4.019   5.943   1.347
   57U     H2'1 1327   3.984   5.841   1.363
   57U      O2' 1328   4.129   5.938   1.258
   57U     HO'2 1329   4.101   5.935   1.166
   57U      O3' 1330   3.869   6.031   1.180
   58A        P 1331   3.754   5.934   1.127
   58A      O1P 1332   3.749   5.963   0.982
   58A      O2P 1333   3.639   5.964   1.212
   58A      O5' 1334   3.807   5.780   1.149
   58A      C5' 1335   3.903   5.718   1.068
   58A     H5'1 1336   3.982   5.791   1.052
   58A     H5'2 1337   3.862   5.700   0.969
   58A      C4' 1338   3.957   5.584   1.116
   58A      H4' 1339   4.028   5.544   1.043
   58A      O4' 1340   4.029   5.597   1.236
   58A      C1' 1341   4.007   5.480   1.314
   58A      H1' 1342   4.098   5.431   1.348
   58A       N9 1343   3.939   5.511   1.442
   58A       C8 1344   3.853   5.608   1.466
   58A       H8 1345   3.829   5.695   1.407
   58A       N7 1346   3.812   5.604   1.590
   58A       C5 1347   3.858   5.486   1.641
   58A       C6 1348   3.835   5.410   1.760
   58A       N6 1349   3.766   5.462   1.861
   58A      H61 1350   3.710   5.546   1.848
   58A      H62 1351   3.754   5.408   1.945
   58A       N1 1352   3.890   5.291   1.775
   58A       C2 1353   3.973   5.250   1.681
   58A       H2 1354   4.015   5.152   1.693
   58A       N3 1355   4.010   5.309   1.571
   58A       C4 1356   3.941   5.426   1.553
   58A      C3' 1357   3.854   5.472   1.143
   58A      H3' 1358   3.771   5.525   1.190
   58A      C2' 1359   3.932   5.384   1.238
   58A     H2'1 1360   3.872   5.314   1.296
   58A      O2' 1361   4.027   5.307   1.162
   58A     HO'2 1362   3.992   5.282   1.077
   58A      O3' 1363   3.805   5.403   1.026
   59C        P 1364   3.673   5.320   1.014
   59C      O1P 1365   3.694   5.221   0.904
   59C      O2P 1366   3.554   5.408   1.020
   59C      O5' 1367   3.654   5.234   1.147
   59C      C5' 1368   3.732   5.116   1.167
   59C     H5'1 1369   3.838   5.130   1.150
   59C     H5'2 1370   3.700   5.046   1.089
   59C      C4' 1371   3.701   5.050   1.299
   59C      H4' 1372   3.754   4.956   1.292
   59C      O4' 1373   3.743   5.116   1.420
   59C      C1' 1374   3.671   5.064   1.531
   59C      H1' 1375   3.736   5.008   1.598
   59C       N1 1376   3.596   5.161   1.622
   59C       C6 1377   3.586   5.296   1.593
   59C       H6 1378   3.623   5.336   1.500
   59C       C5 1379   3.532   5.381   1.685
   59C       H5 1380   3.530   5.488   1.668
   59C       C4 1381   3.490   5.322   1.811
   59C       N4 1382   3.432   5.401   1.901
   59C      H41 1383   3.452   5.500   1.898
   59C      H42 1384   3.395   5.351   1.981
   59C       N3 1385   3.509   5.195   1.842
   59C       C2 1386   3.554   5.106   1.741
   59C       O2 1387   3.556   4.982   1.762
   59C      C3' 1388   3.553   5.022   1.337
   59C      H3' 1389   3.495   5.114   1.343
   59C      C2' 1390   3.568   4.963   1.474
   59C     H2'1 1391   3.475   4.969   1.531
   59C      O2' 1392   3.630   4.828   1.473
   59C     HO'2 1393   3.568   4.762   1.443
   59C      O3' 1394   3.491   4.936   1.243
   60U        P 1395   3.341   4.874   1.266
   60U      O1P 1396   3.296   4.818   1.136
   60U      O2P 1397   3.265   4.974   1.341
   60U      O5' 1398   3.372   4.751   1.355
   60U      C5' 1399   3.427   4.631   1.297
   60U     H5'1 1400   3.518   4.653   1.242
   60U     H5'2 1401   3.349   4.601   1.228
   60U      C4' 1402   3.446   4.522   1.405
   60U      H4' 1403   3.516   4.453   1.357
   60U      O4' 1404   3.502   4.593   1.513
   60U      C1' 1405   3.467   4.522   1.632
   60U      H1' 1406   3.552   4.481   1.687
   60U       N1 1407   3.404   4.612   1.723
   60U       C6 1408   3.349   4.734   1.687
   60U       H6 1409   3.359   4.760   1.583
   60U       C5 1410   3.294   4.819   1.775
   60U       H5 1411   3.254   4.915   1.746
   60U       C4 1412   3.274   4.771   1.914
   60U       O4 1413   3.231   4.840   2.012
   60U       N3 1414   3.313   4.641   1.942
   60U       H3 1415   3.327   4.615   2.038
   60U       C2 1416   3.384   4.565   1.856
   60U       O2 1417   3.425   4.462   1.894
   60U      C3' 1418   3.318   4.455   1.467
   60U      H3' 1419   3.250   4.538   1.488
   60U      C2' 1420   3.383   4.403   1.598
   60U     H2'1 1421   3.315   4.376   1.679
   60U      O2' 1422   3.463   4.288   1.559
   60U     HO'2 1423   3.416   4.226   1.503
   60U      O3' 1424   3.261   4.344   1.394
   61U        P 1425   3.107   4.315   1.401
   61U      O1P 1426   3.089   4.188   1.326
   61U      O2P 1427   3.045   4.437   1.348
   61U      O5' 1428   3.067   4.290   1.556
   61U      C5' 1429   3.101   4.191   1.649
   61U     H5'1 1430   3.210   4.184   1.656
   61U     H5'2 1431   3.070   4.092   1.614
   61U      C4' 1432   3.048   4.209   1.788
   61U      H4' 1433   3.082   4.121   1.843
   61U      O4' 1434   3.094   4.336   1.835
   61U      C1' 1435   2.978   4.416   1.862
   61U      H1' 1436   2.953   4.413   1.968
   61U       N1 1437   2.985   4.561   1.818
   61U       C6 1438   3.034   4.597   1.694
   61U       H6 1439   3.086   4.528   1.629
   61U       C5 1440   3.010   4.723   1.648
   61U       H5 1441   3.045   4.745   1.548
   61U       C4 1442   2.952   4.826   1.728
   61U       O4 1443   2.942   4.944   1.684
   61U       N3 1444   2.918   4.782   1.849
   61U       H3 1445   2.872   4.846   1.913
   61U       C2 1446   2.934   4.660   1.900
   61U       O2 1447   2.909   4.642   2.018
   61U      C3' 1448   2.897   4.207   1.795
   61U      H3' 1449   2.869   4.150   1.706
   61U      C2' 1450   2.855   4.355   1.795
   61U     H2'1 1451   2.843   4.386   1.691
   61U      O2' 1452   2.734   4.355   1.872
   61U     HO'2 1453   2.674   4.426   1.848
   61U      O3' 1454   2.855   4.148   1.918
   61U      H3T 1455   2.779   4.200   1.943
   62G      O5' 1456   3.528   5.001   2.856
   62G      H5T 1457   3.620   5.027   2.864
   62G      C5' 1458   3.504   4.864   2.880
   62G     H5'1 1459   3.406   4.851   2.927
   62G     H5'2 1460   3.585   4.828   2.945
   62G      C4' 1461   3.518   4.788   2.748
   62G      H4' 1462   3.527   4.682   2.770
   62G      O4' 1463   3.414   4.813   2.659
   62G      C1' 1464   3.472   4.813   2.530
   62G      H1' 1465   3.415   4.751   2.461
   62G       N9 1466   3.464   4.949   2.470
   62G       C8 1467   3.410   5.065   2.524
   62G       H8 1468   3.380   5.073   2.628
   62G       N7 1469   3.399   5.164   2.448
   62G       C5 1470   3.450   5.113   2.328
   62G       C6 1471   3.454   5.172   2.198
   62G       O6 1472   3.432   5.289   2.159
   62G       N1 1473   3.503   5.088   2.101
   62G       H1 1474   3.508   5.126   2.007
   62G       C2 1475   3.540   4.961   2.125
   62G       N2 1476   3.579   4.891   2.026
   62G      H21 1477   3.576   4.932   1.934
   62G      H22 1478   3.596   4.795   2.050
   62G       N3 1479   3.541   4.904   2.249
   62G       C4 1480   3.489   4.984   2.344
   62G      C3' 1481   3.650   4.823   2.680
   62G      H3' 1482   3.663   4.930   2.662
   62G      C2' 1483   3.619   4.776   2.539
   62G     H2'1 1484   3.686   4.824   2.468
   62G      O2' 1485   3.604   4.634   2.515
   62G     HO'2 1486   3.682   4.583   2.536
   62G      O3' 1487   3.774   4.776   2.734
   63U        P 1488   3.920   4.841   2.689
   63U      O1P 1489   4.029   4.763   2.763
   63U      O2P 1490   3.922   4.989   2.704
   63U      O5' 1491   3.936   4.815   2.532
   63U      C5' 1492   3.957   4.689   2.484
   63U     H5'1 1493   3.869   4.629   2.506
   63U     H5'2 1494   4.042   4.651   2.541
   63U      C4' 1495   3.983   4.697   2.338
   63U      H4' 1496   3.986   4.596   2.297
   63U      O4' 1497   3.877   4.756   2.270
   63U      C1' 1498   3.929   4.821   2.146
   63U      H1' 1499   3.893   4.775   2.054
   63U       N1 1500   3.897   4.966   2.148
   63U       C6 1501   3.870   5.035   2.262
   63U       H6 1502   3.891   4.993   2.359
   63U       C5 1503   3.822   5.160   2.259
   63U       H5 1504   3.783   5.205   2.350
   63U       C4 1505   3.800   5.229   2.134
   63U       O4 1506   3.760   5.341   2.114
   63U       N3 1507   3.835   5.152   2.027
   63U       H3 1508   3.844   5.205   1.942
   63U       C2 1509   3.873   5.022   2.027
   63U       O2 1510   3.886   4.968   1.918
   63U      C3' 1511   4.104   4.770   2.296
   63U      H3' 1512   4.102   4.868   2.344
   63U      C2' 1513   4.080   4.794   2.143
   63U     H2'1 1514   4.137   4.882   2.114
   63U      O2' 1515   4.105   4.684   2.060
   63U     HO'2 1516   4.182   4.638   2.094
   63U      O3' 1517   4.221   4.697   2.326
   64A        P 1518   4.341   4.782   2.384
   64A      O1P 1519   4.447   4.683   2.412
   64A      O2P 1520   4.298   4.873   2.491
   64A      O5' 1521   4.373   4.867   2.259
   64A      C5' 1522   4.416   4.800   2.137
   64A     H5'1 1523   4.342   4.726   2.106
   64A     H5'2 1524   4.506   4.744   2.161
   64A      C4' 1525   4.445   4.896   2.023
   64A      H4' 1526   4.495   4.843   1.942
   64A      O4' 1527   4.326   4.950   1.974
   64A      C1' 1528   4.355   5.077   1.923
   64A      H1' 1529   4.339   5.074   1.815
   64A       N9 1530   4.258   5.172   1.980
   64A       C8 1531   4.219   5.182   2.114
   64A       H8 1532   4.238   5.109   2.192
   64A       N7 1533   4.135   5.276   2.137
   64A       C5 1534   4.143   5.353   2.021
   64A       C6 1535   4.092   5.480   1.985
   64A       N6 1536   4.009   5.548   2.063
   64A      H61 1537   3.985   5.520   2.157
   64A      H62 1538   3.976   5.633   2.020
   64A       N1 1539   4.119   5.535   1.865
   64A       C2 1540   4.196   5.465   1.778
   64A       H2 1541   4.222   5.499   1.679
   64A       N3 1542   4.244   5.335   1.798
   64A       C4 1543   4.216   5.293   1.924
   64A      C3' 1544   4.531   5.018   2.061
   64A      H3' 1545   4.487   5.065   2.149
   64A      C2' 1546   4.500   5.122   1.945
   64A     H2'1 1547   4.504   5.225   1.979
   64A      O2' 1548   4.582   5.103   1.831
   64A     HO'2 1549   4.564   5.179   1.775
   64A      O3' 1550   4.664   4.980   2.072
   65C        P 1551   4.768   5.068   2.156
   65C      O1P 1552   4.897   4.997   2.149
   65C      O2P 1553   4.705   5.082   2.285
   65C      O5' 1554   4.789   5.213   2.100
   65C      C5' 1555   4.873   5.233   1.987
   65C     H5'1 1556   4.861   5.157   1.910
   65C     H5'2 1557   4.970   5.238   2.036
   65C      C4' 1558   4.835   5.370   1.928
   65C      H4' 1559   4.902   5.378   1.842
   65C      O4' 1560   4.700   5.370   1.883
   65C      C1' 1561   4.661   5.505   1.881
   65C      H1' 1562   4.652   5.541   1.779
   65C       N1 1563   4.543   5.531   1.974
   65C       C6 1564   4.522   5.451   2.088
   65C       H6 1565   4.594   5.372   2.104
   65C       C5 1566   4.436   5.492   2.187
   65C       H5 1567   4.440   5.442   2.283
   65C       C4 1568   4.355   5.605   2.155
   65C       N4 1569   4.270   5.657   2.238
   65C      H41 1570   4.268   5.616   2.331
   65C      H42 1571   4.222   5.745   2.223
   65C       N3 1572   4.371   5.674   2.040
   65C       C2 1573   4.468   5.643   1.950
   65C       O2 1574   4.475   5.710   1.843
   65C      C3' 1575   4.858   5.492   2.016
   65C      H3' 1576   4.815   5.487   2.115
   65C      C2' 1577   4.761   5.597   1.945
   65C     H2'1 1578   4.718   5.664   2.019
   65C      O2' 1579   4.826   5.674   1.848
   65C     HO'2 1580   4.874   5.742   1.896
   65C      O3' 1581   4.996   5.532   2.020
   66G        P 1582   5.039   5.660   2.115
   66G      O1P 1583   5.188   5.654   2.105
   66G      O2P 1584   4.971   5.650   2.242
   66G      O5' 1585   4.995   5.788   2.032
   66G      C5' 1586   5.084   5.876   1.971
   66G     H5'1 1587   5.112   5.835   1.874
   66G     H5'2 1588   5.169   5.890   2.039
   66G      C4' 1589   5.010   6.000   1.947
   66G      H4' 1590   5.050   6.059   1.864
   66G      O4' 1591   4.875   5.979   1.911
   66G      C1' 1592   4.786   6.070   1.965
   66G      H1' 1593   4.731   6.123   1.886
   66G       N9 1594   4.685   6.017   2.061
   66G       C8 1595   4.697   5.913   2.143
   66G       H8 1596   4.782   5.847   2.145
   66G       N7 1597   4.601   5.901   2.233
   66G       C5 1598   4.526   6.011   2.207
   66G       C6 1599   4.406   6.054   2.269
   66G       O6 1600   4.345   6.006   2.366
   66G       N1 1601   4.364   6.173   2.214
   66G       H1 1602   4.284   6.220   2.253
   66G       C2 1603   4.425   6.239   2.108
   66G       N2 1604   4.372   6.352   2.075
   66G      H21 1605   4.300   6.392   2.135
   66G      H22 1606   4.427   6.412   2.014
   66G       N3 1607   4.524   6.195   2.036
   66G       C4 1608   4.574   6.083   2.096
   66G      C3' 1609   5.003   6.094   2.070
   66G      H3' 1610   4.984   6.026   2.153
   66G      C2' 1611   4.878   6.170   2.030
   66G     H2'1 1612   4.840   6.213   2.123
   66G      O2' 1613   4.904   6.272   1.934
   66G     HO'2 1614   4.967   6.325   1.982
   66G      O3' 1615   5.115   6.175   2.075
   67G        P 1616   5.160   6.236   2.207
   67G      O1P 1617   5.303   6.278   2.195
   67G      O2P 1618   5.122   6.162   2.326
   67G      O5' 1619   5.067   6.369   2.192
   67G      C5' 1620   5.104   6.484   2.119
   67G     H5'1 1621   5.113   6.454   2.015
   67G     H5'2 1622   5.199   6.524   2.152
   67G      C4' 1623   4.988   6.580   2.135
   67G      H4' 1624   5.009   6.673   2.083
   67G      O4' 1625   4.852   6.542   2.101
   67G      C1' 1626   4.764   6.606   2.199
   67G      H1' 1627   4.680   6.660   2.154
   67G       N9 1628   4.694   6.503   2.285
   67G       C8 1629   4.746   6.379   2.312
   67G       H8 1630   4.843   6.345   2.278
   67G       N7 1631   4.670   6.315   2.395
   67G       C5 1632   4.575   6.403   2.433
   67G       C6 1633   4.471   6.393   2.527
   67G       O6 1634   4.431   6.296   2.587
   67G       N1 1635   4.392   6.504   2.540
   67G       H1 1636   4.342   6.505   2.628
   67G       C2 1637   4.421   6.621   2.478
   67G       N2 1638   4.346   6.724   2.502
   67G      H21 1639   4.271   6.704   2.567
   67G      H22 1640   4.365   6.815   2.463
   67G       N3 1641   4.521   6.643   2.390
   67G       C4 1642   4.591   6.525   2.372
   67G      C3' 1643   4.980   6.620   2.282
   67G      H3' 1644   4.974   6.533   2.348
   67G      C2' 1645   4.849   6.697   2.285
   67G     H2'1 1646   4.809   6.692   2.386
   67G      O2' 1647   4.847   6.833   2.232
   67G     HO'2 1648   4.761   6.875   2.238
   67G      O3' 1649   5.086   6.701   2.321
   68A        P 1650   5.127   6.708   2.475
   68A      O1P 1651   5.238   6.802   2.488
   68A      O2P 1652   5.149   6.571   2.531
   68A      O5' 1653   5.008   6.778   2.560
   68A      C5' 1654   4.972   6.907   2.539
   68A     H5'1 1655   4.953   6.935   2.436
   68A     H5'2 1656   5.061   6.960   2.575
   68A      C4' 1657   4.847   6.939   2.622
   68A      H4' 1658   4.835   7.045   2.600
   68A      O4' 1659   4.731   6.859   2.587
   68A      C1' 1660   4.652   6.853   2.699
   68A      H1' 1661   4.548   6.885   2.694
   68A       N9 1662   4.653   6.704   2.720
   68A       C8 1663   4.735   6.605   2.664
   68A       H8 1664   4.805   6.631   2.586
   68A       N7 1665   4.720   6.482   2.713
   68A       C5 1666   4.623   6.506   2.812
   68A       C6 1667   4.552   6.418   2.898
   68A       N6 1668   4.560   6.290   2.896
   68A      H61 1669   4.625   6.234   2.842
   68A      H62 1670   4.502   6.231   2.954
   68A       N1 1671   4.469   6.461   2.990
   68A       C2 1672   4.445   6.591   2.984
   68A       H2 1673   4.375   6.618   3.062
   68A       N3 1674   4.491   6.687   2.904
   68A       C4 1675   4.588   6.635   2.818
   68A      C3' 1676   4.864   6.920   2.772
   68A      H3' 1677   4.905   6.820   2.789
   68A      C2' 1678   4.716   6.928   2.818
   68A     H2'1 1679   4.705   6.879   2.915
   68A      O2' 1680   4.666   7.056   2.834
   68A     HO'2 1681   4.742   7.113   2.837
   68A      O3' 1682   4.940   7.020   2.833
   69A        P 1683   5.019   6.989   2.963
   69A      O1P 1684   5.093   7.115   2.998
   69A      O2P 1685   5.101   6.864   2.946
   69A      O5' 1686   4.900   6.960   3.064
   69A      C5' 1687   4.826   7.072   3.124
   69A     H5'1 1688   4.789   7.141   3.048
   69A     H5'2 1689   4.891   7.119   3.197
   69A      C4' 1690   4.708   7.012   3.200
   69A      H4' 1691   4.638   7.094   3.215
   69A      O4' 1692   4.643   6.906   3.142
   69A      C1' 1693   4.629   6.801   3.244
   69A      H1' 1694   4.522   6.779   3.248
   69A       N9 1695   4.694   6.669   3.210
   69A       C8 1696   4.783   6.646   3.111
   69A       H8 1697   4.839   6.723   3.060
   69A       N7 1698   4.808   6.520   3.086
   69A       C5 1699   4.726   6.453   3.177
   69A       C6 1700   4.696   6.316   3.199
   69A       N6 1701   4.768   6.226   3.132
   69A      H61 1702   4.845   6.255   3.074
   69A      H62 1703   4.727   6.134   3.124
   69A       N1 1704   4.603   6.284   3.284
   69A       C2 1705   4.527   6.378   3.343
   69A       H2 1706   4.442   6.343   3.400
   69A       N3 1707   4.547   6.507   3.325
   69A       C4 1708   4.654   6.541   3.247
   69A      C3' 1709   4.759   6.968   3.341
   69A      H3' 1710   4.854   6.917   3.329
   69A      C2' 1711   4.665   6.859   3.380
   69A     H2'1 1712   4.721   6.787   3.440
   69A      O2' 1713   4.545   6.899   3.455
   69A     HO'2 1714   4.486   6.947   3.397
   69A      O3' 1715   4.756   7.063   3.441
   70U        P 1716   4.860   7.065   3.563
   70U      O1P 1717   4.820   7.168   3.657
   70U      O2P 1718   4.991   7.073   3.492
   70U      O5' 1719   4.843   6.918   3.630
   70U      C5' 1720   4.736   6.895   3.718
   70U     H5'1 1721   4.636   6.915   3.678
   70U     H5'2 1722   4.759   6.950   3.809
   70U      C4' 1723   4.729   6.751   3.763
   70U      H4' 1724   4.641   6.737   3.825
   70U      O4' 1725   4.713   6.664   3.656
   70U      C1' 1726   4.765   6.538   3.699
   70U      H1' 1727   4.687   6.472   3.737
   70U       N1 1728   4.849   6.471   3.599
   70U       C6 1729   4.926   6.548   3.512
   70U       H6 1730   4.909   6.652   3.533
   70U       C5 1731   4.995   6.490   3.409
   70U       H5 1732   5.054   6.543   3.336
   70U       C4 1733   4.994   6.341   3.399
   70U       O4 1734   5.038   6.280   3.301
   70U       N3 1735   4.935   6.272   3.497
   70U       H3 1736   4.913   6.176   3.474
   70U       C2 1737   4.859   6.328   3.598
   70U       O2 1738   4.810   6.252   3.683
   70U      C3' 1739   4.866   6.713   3.828
   70U      H3' 1740   4.943   6.749   3.760
   70U      C2' 1741   4.849   6.562   3.823
   70U     H2'1 1742   4.948   6.517   3.815
   70U      O2' 1743   4.780   6.518   3.939
   70U     HO'2 1744   4.840   6.541   4.011
   70U      O3' 1745   4.882   6.770   3.959
   71A        P 1746   5.016   6.750   4.039
   71A      O1P 1747   5.005   6.837   4.158
   71A      O2P 1748   5.127   6.771   3.948
   71A      O5' 1749   5.012   6.592   4.084
   71A      C5' 1750   4.972   6.558   4.218
   71A     H5'1 1751   4.872   6.598   4.237
   71A     H5'2 1752   5.037   6.607   4.289
   71A      C4' 1753   4.962   6.405   4.234
   71A      H4' 1754   4.908   6.385   4.326
   71A      O4' 1755   4.901   6.328   4.120
   71A      C1' 1756   4.960   6.195   4.107
   71A      H1' 1757   4.881   6.120   4.109
   71A       N9 1758   5.034   6.197   3.975
   71A       C8 1759   5.102   6.301   3.913
   71A       H8 1760   5.108   6.400   3.957
   71A       N7 1761   5.146   6.279   3.798
   71A       C5 1762   5.112   6.143   3.775
   71A       C6 1763   5.124   6.047   3.675
   71A       N6 1764   5.163   6.067   3.551
   71A      H61 1765   5.195   6.156   3.516
   71A      H62 1766   5.140   5.993   3.486
   71A       N1 1767   5.080   5.921   3.685
   71A       C2 1768   5.017   5.887   3.793
   71A       H2 1769   4.975   5.787   3.798
   71A       N3 1770   4.997   5.966   3.902
   71A       C4 1771   5.040   6.098   3.882
   71A      C3' 1772   5.095   6.330   4.252
   71A      H3' 1773   5.158   6.378   4.177
   71A      C2' 1774   5.054   6.181   4.218
   71A     H2'1 1775   5.138   6.126   4.175
   71A      O2' 1776   4.991   6.114   4.318
   71A     HO'2 1777   4.924   6.162   4.367
   71A      O3' 1778   5.148   6.354   4.386
   72G        P 1779   5.298   6.329   4.422
   72G      O1P 1780   5.305   6.341   4.570
   72G      O2P 1781   5.378   6.420   4.339
   72G      O5' 1782   5.331   6.179   4.380
   72G      C5' 1783   5.316   6.070   4.471
   72G     H5'1 1784   5.220   6.075   4.521
   72G     H5'2 1785   5.389   6.085   4.551
   72G      C4' 1786   5.320   5.930   4.411
   72G      H4' 1787   5.275   5.860   4.481
   72G      O4' 1788   5.250   5.915   4.293
   72G      C1' 1789   5.315   5.824   4.204
   72G      H1' 1790   5.262   5.732   4.181
   72G       N9 1791   5.349   5.881   4.074
   72G       C8 1792   5.339   6.015   4.034
   72G       H8 1793   5.316   6.098   4.099
   72G       N7 1794   5.366   6.031   3.910
   72G       C5 1795   5.392   5.903   3.861
   72G       C6 1796   5.437   5.855   3.733
   72G       O6 1797   5.472   5.911   3.630
   72G       N1 1798   5.460   5.720   3.723
   72G       H1 1799   5.490   5.683   3.634
   72G       C2 1800   5.429   5.628   3.816
   72G       N2 1801   5.460   5.497   3.794
   72G      H21 1802   5.498   5.473   3.703
   72G      H22 1803   5.463   5.433   3.872
   72G       N3 1804   5.391   5.665   3.938
   72G       C4 1805   5.378   5.804   3.955
   72G      C3' 1806   5.462   5.901   4.368
   72G      H3' 1807   5.491   5.988   4.311
   72G      C2' 1808   5.438   5.780   4.282
   72G     H2'1 1809   5.530   5.768   4.225
   72G      O2' 1810   5.407   5.658   4.359
   72G     HO'2 1811   5.482   5.668   4.418
   72G      O3' 1812   5.550   5.874   4.480
   73A        P 1813   5.706   5.893   4.464
   73A      O1P 1814   5.773   5.889   4.595
   73A      O2P 1815   5.734   6.004   4.372
   73A      O5' 1816   5.757   5.771   4.377
   73A      C5' 1817   5.736   5.630   4.423
   73A     H5'1 1818   5.635   5.612   4.461
   73A     H5'2 1819   5.802   5.622   4.509
   73A      C4' 1820   5.766   5.536   4.309
   73A      H4' 1821   5.752   5.431   4.334
   73A      O4' 1822   5.682   5.565   4.198
   73A      C1' 1823   5.757   5.555   4.079
   73A      H1' 1824   5.704   5.495   4.005
   73A       N9 1825   5.774   5.688   4.006
   73A       C8 1826   5.736   5.809   4.053
   73A       H8 1827   5.702   5.826   4.154
   73A       N7 1828   5.739   5.904   3.965
   73A       C5 1829   5.763   5.837   3.845
   73A       C6 1830   5.770   5.881   3.709
   73A       N6 1831   5.787   6.006   3.674
   73A      H61 1832   5.754   6.084   3.728
   73A      H62 1833   5.786   6.022   3.574
   73A       N1 1834   5.789   5.790   3.613
   73A       C2 1835   5.808   5.666   3.651
   73A       H2 1836   5.811   5.594   3.570
   73A       N3 1837   5.811   5.615   3.769
   73A       C4 1838   5.793   5.706   3.864
   73A      C3' 1839   5.914   5.558   4.259
   73A      H3' 1840   5.929   5.665   4.248
   73A      C2' 1841   5.903   5.502   4.116
   73A     H2'1 1842   5.988   5.554   4.070
   73A      O2' 1843   5.913   5.361   4.106
   73A     HO'2 1844   5.992   5.336   4.155
   73A      O3' 1845   6.016   5.508   4.346
   74U        P 1846   6.157   5.578   4.335
   74U      O1P 1847   6.241   5.510   4.436
   74U      O2P 1848   6.144   5.731   4.349
   74U      O5' 1849   6.211   5.546   4.190
   74U      C5' 1850   6.256   5.415   4.169
   74U     H5'1 1851   6.196   5.337   4.214
   74U     H5'2 1852   6.351   5.399   4.222
   74U      C4' 1853   6.269   5.399   4.014
   74U      H4' 1854   6.291   5.296   3.985
   74U      O4' 1855   6.160   5.443   3.941
   74U      C1' 1856   6.204   5.486   3.810
   74U      H1' 1857   6.144   5.438   3.732
   74U       N1 1858   6.169   5.632   3.805
   74U       C6 1859   6.143   5.710   3.918
   74U       H6 1860   6.152   5.673   4.019
   74U       C5 1861   6.112   5.847   3.905
   74U       H5 1862   6.113   5.909   3.994
   74U       C4 1863   6.108   5.906   3.767
   74U       O4 1864   6.105   6.027   3.744
   74U       N3 1865   6.122   5.818   3.664
   74U       H3 1866   6.133   5.863   3.574
   74U       C2 1867   6.163   5.688   3.681
   74U       O2 1868   6.195   5.623   3.583
   74U      C3' 1869   6.380   5.484   3.953
   74U      H3' 1870   6.366   5.589   3.976
   74U      C2' 1871   6.352   5.458   3.805
   74U     H2'1 1872   6.406   5.533   3.747
   74U      O2' 1873   6.370   5.330   3.752
   74U     HO'2 1874   6.464   5.310   3.759
   74U      O3' 1875   6.512   5.429   3.981
   75A        P 1876   6.639   5.526   3.995
   75A      O1P 1877   6.754   5.459   4.054
   75A      O2P 1878   6.581   5.650   4.056
   75A      O5' 1879   6.665   5.560   3.844
   75A      C5' 1880   6.720   5.471   3.751
   75A     H5'1 1881   6.662   5.379   3.744
   75A     H5'2 1882   6.820   5.446   3.786
   75A      C4' 1883   6.714   5.545   3.612
   75A      H4' 1884   6.740   5.478   3.530
   75A      O4' 1885   6.587   5.596   3.584
   75A      C1' 1886   6.599   5.722   3.510
   75A      H1' 1887   6.563   5.713   3.407
   75A       N9 1888   6.533   5.836   3.583
   75A       C8 1889   6.473   5.833   3.705
   75A       H8 1890   6.491   5.745   3.766
   75A       N7 1891   6.427   5.941   3.749
   75A       C5 1892   6.446   6.028   3.636
   75A       C6 1893   6.409   6.164   3.614
   75A       N6 1894   6.322   6.232   3.690
   75A      H61 1895   6.263   6.177   3.750
   75A      H62 1896   6.293   6.323   3.658
   75A       N1 1897   6.443   6.221   3.499
   75A       C2 1898   6.516   6.146   3.410
   75A       H2 1899   6.539   6.194   3.316
   75A       N3 1900   6.554   6.023   3.423
   75A       C4 1901   6.515   5.964   3.537
   75A      C3' 1902   6.818   5.660   3.612
   75A      H3' 1903   6.821   5.704   3.711
   75A      C2' 1904   6.751   5.743   3.504
   75A     H2'1 1905   6.779   5.847   3.514
   75A      O2' 1906   6.791   5.696   3.380
   75A     HO'2 1907   6.884   5.675   3.389
   75A      O3' 1908   6.950   5.615   3.578
   76A        P 1909   7.084   5.692   3.625
   76A      O1P 1910   7.192   5.631   3.557
   76A      O2P 1911   7.088   5.698   3.774
   76A      O5' 1912   7.063   5.840   3.562
   76A      C5' 1913   7.084   5.870   3.434
   76A     H5'1 1914   7.040   5.789   3.375
   76A     H5'2 1915   7.190   5.857   3.410
   76A      C4' 1916   7.036   6.010   3.395
   76A      H4' 1917   7.063   6.026   3.290
   76A      O4' 1918   6.903   6.030   3.408
   76A      C1' 1919   6.875   6.176   3.411
   76A      H1' 1920   6.817   6.216   3.328
   76A       N9 1921   6.800   6.212   3.539
   76A       C8 1922   6.776   6.132   3.645
   76A       H8 1923   6.800   6.027   3.659
   76A       N7 1924   6.705   6.194   3.735
   76A       C5 1925   6.688   6.328   3.687
   76A       C6 1926   6.612   6.447   3.716
   76A       N6 1927   6.525   6.459   3.802
   76A      H61 1928   6.496   6.380   3.858
   76A      H62 1929   6.474   6.546   3.807
   76A       N1 1930   6.619   6.563   3.648
   76A       C2 1931   6.699   6.559   3.542
   76A       H2 1932   6.695   6.645   3.476
   76A       N3 1933   6.758   6.454   3.492
   76A       C4 1934   6.756   6.341   3.570
   76A      C3' 1935   7.101   6.127   3.467
   76A      H3' 1936   7.085   6.103   3.572
   76A      C2' 1937   7.008   6.241   3.422
   76A     H2'1 1938   7.017   6.328   3.487
   76A      O2' 1939   7.040   6.278   3.287
   76A     HO'2 1940   7.135   6.292   3.291
   76A      O3' 1941   7.233   6.155   3.429
   77U        P 1942   7.346   6.232   3.507
   77U      O1P 1943   7.472   6.222   3.427
   77U      O2P 1944   7.352   6.184   3.648
   77U      O5' 1945   7.290   6.383   3.505
   77U      C5' 1946   7.305   6.473   3.397
   77U     H5'1 1947   7.262   6.432   3.306
   77U     H5'2 1948   7.411   6.492   3.380
   77U      C4' 1949   7.222   6.598   3.428
   77U      H4' 1950   7.238   6.671   3.349
   77U      O4' 1951   7.084   6.590   3.450
   77U      C1' 1952   7.042   6.699   3.540
   77U      H1' 1953   6.969   6.766   3.495
   77U       N1 1954   6.977   6.655   3.667
   77U       C6 1955   6.992   6.530   3.726
   77U       H6 1956   7.067   6.463   3.685
   77U       C5 1957   6.922   6.492   3.834
   77U       H5 1958   6.945   6.390   3.863
   77U       C4 1959   6.824   6.580   3.898
   77U       O4 1960   6.757   6.555   4.001
   77U       N3 1961   6.818   6.703   3.843
   77U       H3 1962   6.755   6.769   3.886
   77U       C2 1963   6.888   6.743   3.736
   77U       O2 1964   6.877   6.864   3.697
   77U      C3' 1965   7.282   6.660   3.557
   77U      H3' 1966   7.282   6.577   3.628
   77U      C2' 1967   7.175   6.769   3.587
   77U     H2'1 1968   7.176   6.801   3.691
   77U      O2' 1969   7.193   6.881   3.495
   77U     HO'2 1970   7.148   6.960   3.527
   77U      O3' 1971   7.415   6.709   3.541
   78U        P 1972   7.527   6.713   3.661
   78U      O1P 1973   7.652   6.744   3.598
   78U      O2P 1974   7.517   6.596   3.756
   78U      O5' 1975   7.470   6.832   3.746
   78U      C5' 1976   7.484   6.965   3.699
   78U     H5'1 1977   7.448   6.965   3.596
   78U     H5'2 1978   7.590   6.992   3.703
   78U      C4' 1979   7.401   7.061   3.783
   78U      H4' 1980   7.395   7.162   3.741
   78U      O4' 1981   7.262   7.020   3.788
   78U      C1' 1982   7.202   7.095   3.895
   78U      H1' 1983   7.141   7.179   3.864
   78U       N1 1984   7.126   6.996   3.974
   78U       C6 1985   7.158   6.859   3.982
   78U       H6 1986   7.244   6.821   3.928
   78U       C5 1987   7.072   6.771   4.046
   78U       H5 1988   7.088   6.666   4.026
   78U       C4 1989   6.955   6.822   4.119
   78U       O4 1990   6.884   6.750   4.189
   78U       N3 1991   6.939   6.957   4.114
   78U       H3 1992   6.872   6.997   4.178
   78U       C2 1993   7.014   7.046   4.043
   78U       O2 1994   6.993   7.165   4.060
   78U      C3' 1995   7.444   7.073   3.927
   78U      H3' 1996   7.441   6.974   3.973
   78U      C2' 1997   7.325   7.158   3.968
   78U     H2'1 1998   7.308   7.154   4.076
   78U      O2' 1999   7.332   7.291   3.928
   78U     HO'2 2000   7.380   7.340   3.995
   78U      O3' 2001   7.573   7.136   3.937
   79A        P 2002   7.661   7.139   4.070
   79A      O1P 2003   7.799   7.177   4.027
   79A      O2P 2004   7.640   7.015   4.141
   79A      O5' 2005   7.584   7.251   4.155
   79A      C5' 2006   7.604   7.389   4.129
   79A     H5'1 2007   7.593   7.406   4.022
   79A     H5'2 2008   7.708   7.406   4.154
   79A      C4' 2009   7.503   7.471   4.208
   79A      H4' 2010   7.509   7.571   4.164
   79A      O4' 2011   7.368   7.423   4.187
   79A      C1' 2012   7.287   7.438   4.301
   79A      H1' 2013   7.202   7.502   4.277
   79A       N9 2014   7.234   7.305   4.346
   79A       C8 2015   7.296   7.183   4.338
   79A       H8 2016   7.394   7.179   4.293
   79A       N7 2017   7.237   7.081   4.395
   79A       C5 2018   7.121   7.147   4.443
   79A       C6 2019   7.007   7.098   4.508
   79A       N6 2020   6.984   6.978   4.547
   79A      H61 2021   7.050   6.904   4.528
   79A      H62 2022   6.899   6.958   4.598
   79A       N1 2023   6.913   7.182   4.554
   79A       C2 2024   6.929   7.310   4.523
   79A       H2 2025   6.850   7.366   4.570
   79A       N3 2026   7.023   7.371   4.453
   79A       C4 2027   7.120   7.282   4.415
   79A      C3' 2028   7.521   7.481   4.356
   79A      H3' 2029   7.554   7.380   4.382
   79A      C2' 2030   7.375   7.513   4.405
   79A     H2'1 2031   7.366   7.475   4.507
   79A      O2' 2032   7.338   7.647   4.392
   79A     HO'2 2033   7.404   7.684   4.451
   79A      O3' 2034   7.612   7.588   4.388
   80A        P 2035   7.696   7.611   4.526
   80A      O1P 2036   7.758   7.742   4.510
   80A      O2P 2037   7.774   7.487   4.562
   80A      O5' 2038   7.584   7.622   4.635
   80A      C5' 2039   7.529   7.744   4.685
   80A     H5'1 2040   7.498   7.799   4.597
   80A     H5'2 2041   7.608   7.801   4.734
   80A      C4' 2042   7.414   7.722   4.781
   80A      H4' 2043   7.363   7.818   4.794
   80A      O4' 2044   7.318   7.642   4.720
   80A      C1' 2045   7.236   7.593   4.828
   80A      H1' 2046   7.134   7.632   4.830
   80A       N9 2047   7.232   7.448   4.808
   80A       C8 2048   7.313   7.361   4.741
   80A       H8 2049   7.406   7.393   4.697
   80A       N7 2050   7.258   7.237   4.736
   80A       C5 2051   7.146   7.242   4.815
   80A       C6 2052   7.059   7.143   4.869
   80A       N6 2053   7.060   7.017   4.850
   80A      H61 2054   7.117   6.985   4.773
   80A      H62 2055   6.993   6.957   4.896
   80A       N1 2056   6.975   7.183   4.962
   80A       C2 2057   6.968   7.311   4.994
   80A       H2 2058   6.899   7.344   5.071
   80A       N3 2059   7.035   7.413   4.949
   80A       C4 2060   7.129   7.372   4.859
   80A      C3' 2061   7.451   7.654   4.911
   80A      H3' 2062   7.501   7.561   4.885
   80A      C2' 2063   7.308   7.625   4.959
   80A     H2'1 2064   7.309   7.532   5.015
   80A      O2' 2065   7.246   7.727   5.031
   80A     HO'2 2066   7.306   7.795   5.062
   80A      O3' 2067   7.516   7.740   5.007
   81U        P 2068   7.598   7.683   5.133
   81U      O1P 2069   7.636   7.799   5.221
   81U      O2P 2070   7.703   7.599   5.074
   81U      O5' 2071   7.503   7.593   5.223
   81U      C5' 2072   7.415   7.636   5.331
   81U     H5'1 2073   7.334   7.701   5.299
   81U     H5'2 2074   7.474   7.688   5.406
   81U      C4' 2075   7.339   7.512   5.393
   81U      H4' 2076   7.285   7.547   5.481
   81U      O4' 2077   7.246   7.453   5.304
   81U      C1' 2078   7.233   7.312   5.328
   81U      H1' 2079   7.137   7.265   5.349
   81U       N1 2080   7.289   7.237   5.211
   81U       C6 2081   7.379   7.296   5.124
   81U       H6 2082   7.419   7.395   5.139
   81U       C5 2083   7.447   7.220   5.027
   81U       H5 2084   7.528   7.256   4.965
   81U       C4 2085   7.398   7.086   5.011
   81U       O4 2086   7.432   7.023   4.915
   81U       N3 2087   7.301   7.036   5.087
   81U       H3 2088   7.256   6.956   5.045
   81U       C2 2089   7.244   7.104   5.191
   81U       O2 2090   7.157   7.043   5.257
   81U      C3' 2091   7.442   7.397   5.421
   81U      H3' 2092   7.497   7.374   5.329
   81U      C2' 2093   7.335   7.291   5.445
   81U     H2'1 2094   7.388   7.196   5.432
   81U      O2' 2095   7.269   7.297   5.570
   81U     HO'2 2096   7.331   7.328   5.636
   81U      O3' 2097   7.526   7.418   5.532
   82U        P 2098   7.673   7.349   5.535
   82U      O1P 2099   7.736   7.404   5.653
   82U      O2P 2100   7.743   7.370   5.407
   82U      O5' 2101   7.647   7.189   5.558
   82U      C5' 2102   7.569   7.139   5.670
   82U     H5'1 2103   7.481   7.203   5.674
   82U     H5'2 2104   7.618   7.163   5.764
   82U      C4' 2105   7.517   6.997   5.660
   82U      H4' 2106   7.453   6.982   5.747
   82U      O4' 2107   7.435   6.974   5.548
   82U      C1' 2108   7.453   6.840   5.507
   82U      H1' 2109   7.354   6.795   5.517
   82U       N1 2110   7.514   6.831   5.370
   82U       C6 2111   7.583   6.936   5.314
   82U       H6 2112   7.582   7.029   5.369
   82U       C5 2113   7.634   6.931   5.187
   82U       H5 2114   7.686   7.015   5.144
   82U       C4 2115   7.636   6.806   5.106
   82U       O4 2116   7.695   6.780   5.002
   82U       N3 2117   7.565   6.710   5.168
   82U       H3 2118   7.574   6.617   5.128
   82U       C2 2119   7.500   6.718   5.292
   82U       O2 2120   7.435   6.620   5.327
   82U      C3' 2121   7.629   6.895   5.655
   82U      H3' 2122   7.714   6.911   5.589
   82U      C2' 2123   7.543   6.779   5.614
   82U     H2'1 2124   7.599   6.697   5.569
   82U      O2' 2125   7.455   6.738   5.718
   82U     HO'2 2126   7.415   6.652   5.699
   82U      O3' 2127   7.669   6.876   5.787
   82U      H3T 2128   7.591   6.831   5.822
   8.65243   8.65243   6.11790   0.00000   0.00000   0.00000   0.00000   4.32589   4.32589
