# Supplementary material for: Constant-pH Molecular Dynamics of Cationic Peptide Dendrimers Binding to siRNA
Source: J Chem Inf Model. 2026 Feb 5;66(8):4734–43. doi: 10.1021/acs.jcim.5c02636 (PMC13126635; doi:10.1021/acs.jcim.5c02636)
Supplement: Supplementary file 2 [file ci5c02636_si_002.zip › zip/DMH18_05_out_5.gro]

Protein t= 150000.00000 step= 10000
 2128
    1LY0      N    1   9.583   7.233   2.763
    1LY0     H1    2   9.539   7.254   2.674
    1LY0     H2    3   9.566   7.135   2.781
    1LY0     H3    4   9.680   7.256   2.752
    1LY0     CA    5   9.526   7.313   2.868
    1LY0     HA    6   9.549   7.419   2.851
    1LY0     CB    7   9.585   7.275   2.998
    1LY0    HB1    8   9.694   7.273   2.986
    1LY0    HB2    9   9.567   7.171   3.027
    1LY0     CG   10   9.540   7.368   3.105
    1LY0    HG1   11   9.434   7.372   3.126
    1LY0    HG2   12   9.569   7.468   3.072
    1LY0     CD   13   9.622   7.348   3.244
    1LY0    HD1   14   9.586   7.421   3.317
    1LY0    HD2   15   9.726   7.374   3.224
    1LY0     CE   16   9.592   7.221   3.311
    1LY0    HE1   17   9.596   7.142   3.235
    1LY0    HE2   18   9.491   7.221   3.351
    1LY0     NZ   19   9.687   7.187   3.414
    1LY0    HZ1   20   9.712   7.275   3.457
    1LY0    HZ2   21   9.654   7.119   3.482
    1LY0    HZ3   22   9.779   7.158   3.383
    1LY0      C   23   9.378   7.289   2.863
    1LY0      O   24   9.332   7.177   2.824
    2LER      N   25   9.299   7.398   2.884
    2LER      H   26   9.331   7.493   2.900
    2LER     CA   27   9.153   7.369   2.867
    2LER     HA   28   9.141   7.297   2.786
    2LER     CB   29   9.086   7.500   2.824
    2LER    HB1   30   8.996   7.462   2.777
    2LER    HB2   31   9.140   7.557   2.748
    2LER     CG   32   9.030   7.594   2.937
    2LER     HG   33   8.956   7.542   2.997
    2LER    CD1   34   9.138   7.652   3.019
    2LER   HD11   35   9.190   7.570   3.067
    2LER   HD12   36   9.212   7.714   2.968
    2LER   HD13   37   9.095   7.717   3.095
    2LER    CD2   38   8.960   7.708   2.869
    2LER   HD21   39   9.036   7.758   2.809
    2LER   HD22   40   8.877   7.670   2.809
    2LER   HD23   41   8.907   7.772   2.940
    2LER      C   42   9.084   7.299   2.989
    2LER      O   43   9.132   7.297   3.103
    3LYR      N   44   8.962   7.243   2.963
    3LYR      H   45   8.937   7.237   2.865
    3LYR     CA   46   8.889   7.155   3.049
    3LYR     HA   47   8.963   7.083   3.084
    3LYR     CB   48   8.781   7.070   2.979
    3LYR    HB1   49   8.826   7.035   2.886
    3LYR    HB2   50   8.703   7.143   2.959
    3LYR     CG   51   8.723   6.948   3.058
    3LYR    HG1   52   8.641   6.900   3.005
    3LYR    HG2   53   8.690   6.982   3.156
    3LYR     CD   54   8.819   6.833   3.081
    3LYR    HD1   55   8.772   6.748   3.131
    3LYR    HD2   56   8.897   6.864   3.151
    3LYR     CE   57   8.889   6.771   2.960
    3LYR    HE1   58   8.976   6.712   2.987
    3LYR    HE2   59   8.909   6.852   2.890
    3LYR     NZ   60   8.804   6.683   2.878
    3LYR    HZ1   61   8.800   6.589   2.915
    3LYR      C   62   8.837   7.233   3.176
    3LYR      O   63   8.817   7.173   3.279
    4LY0      N   64   8.825   7.362   3.170
    4LY0      H   65   8.832   7.401   3.077
    4LY0     CA   66   8.788   7.456   3.282
    4LY0     HA   67   8.701   7.416   3.334
    4LY0     CB   68   8.763   7.600   3.224
    4LY0    HB1   69   8.856   7.634   3.178
    4LY0    HB2   70   8.740   7.668   3.305
    4LY0     CG   71   8.664   7.591   3.112
    4LY0    HG1   72   8.567   7.551   3.142
    4LY0    HG2   73   8.704   7.542   3.024
    4LY0     CD   74   8.623   7.734   3.074
    4LY0    HD1   75   8.707   7.798   3.050
    4LY0    HD2   76   8.567   7.779   3.156
    4LY0     CE   77   8.532   7.719   2.948
    4LY0    HE1   78   8.432   7.685   2.978
    4LY0    HE2   79   8.567   7.649   2.872
    4LY0     NZ   80   8.515   7.851   2.880
    4LY0    HZ1   81   8.493   7.923   2.948
    4LY0    HZ2   82   8.597   7.873   2.826
    4LY0    HZ3   83   8.437   7.848   2.817
    4LY0      C   84   8.898   7.466   3.386
    4LY0      O   85   8.880   7.528   3.491
    5LER      N   86   9.021   7.423   3.348
    5LER      H   87   9.027   7.368   3.264
    5LER     CA   88   9.146   7.442   3.431
    5LER     HA   89   9.126   7.481   3.531
    5LER     CB   90   9.231   7.549   3.359
    5LER    HB1   91   9.177   7.642   3.343
    5LER    HB2   92   9.242   7.507   3.259
    5LER     CG   93   9.368   7.570   3.423
    5LER     HG   94   9.419   7.477   3.449
    5LER    CD1   95   9.457   7.651   3.328
    5LER   HD11   96   9.442   7.626   3.223
    5LER   HD12   97   9.439   7.758   3.326
    5LER   HD13   98   9.564   7.641   3.348
    5LER    CD2   99   9.348   7.649   3.555
    5LER   HD21  100   9.316   7.569   3.621
    5LER   HD22  101   9.429   7.710   3.594
    5LER   HD23  102   9.268   7.724   3.553
    5LER      C  103   9.222   7.312   3.458
    5LER      O  104   9.283   7.303   3.562
    6LYR      N  105   9.205   7.205   3.373
    6LYR      H  106   9.161   7.226   3.285
    6LYR     CA  107   9.239   7.062   3.413
    6LYR     HA  108   9.340   7.058   3.453
    6LYR     CB  109   9.237   6.972   3.291
    6LYR    HB1  110   9.140   6.983   3.243
    6LYR    HB2  111   9.255   6.870   3.324
    6LYR     CG  112   9.345   7.018   3.185
    6LYR    HG1  113   9.444   7.018   3.231
    6LYR    HG2  114   9.326   7.118   3.146
    6LYR     CD  115   9.356   6.925   3.064
    6LYR    HD1  116   9.401   6.832   3.097
    6LYR    HD2  117   9.430   6.958   2.991
    6LYR     CE  118   9.219   6.895   2.999
    6LYR    HE1  119   9.173   6.985   2.959
    6LYR    HE2  120   9.157   6.849   3.076
    6LYR     NZ  121   9.225   6.789   2.895
    6LYR    HZ1  122   9.213   6.816   2.798
    6LYR      C  123   9.166   6.994   3.525
    6LYR      O  124   9.202   6.887   3.567
    7LER      N  125   9.061   7.055   3.586
    7LER      H  126   9.051   7.155   3.573
    7LER     CA  127   8.980   6.993   3.682
    7LER     HA  128   9.015   6.891   3.691
    7LER     CB  129   8.839   6.972   3.620
    7LER    HB1  130   8.807   7.071   3.588
    7LER    HB2  131   8.771   6.943   3.700
    7LER     CG  132   8.831   6.868   3.509
    7LER     HG  133   8.883   6.893   3.417
    7LER    CD1  134   8.863   6.722   3.539
    7LER   HD11  135   8.969   6.722   3.560
    7LER   HD12  136   8.810   6.697   3.631
    7LER   HD13  137   8.843   6.644   3.465
    7LER    CD2  138   8.683   6.866   3.462
    7LER   HD21  139   8.610   6.823   3.531
    7LER   HD22  140   8.653   6.970   3.445
    7LER   HD23  141   8.684   6.806   3.371
    7LER      C  142   8.978   7.070   3.817
    7LER      O  143   8.966   7.189   3.818
    8LER      N  144   8.969   6.996   3.925
    8LER      H  145   8.959   6.898   3.904
    8LER     CA  146   8.911   7.046   4.048
    8LER     HA  147   8.951   7.147   4.060
    8LER     CB  148   8.964   6.970   4.178
    8LER    HB1  149   8.900   6.883   4.183
    8LER    HB2  150   8.933   7.037   4.258
    8LER     CG  151   9.113   6.933   4.200
    8LER     HG  152   9.141   6.865   4.120
    8LER    CD1  153   9.200   7.058   4.211
    8LER   HD11  154   9.231   7.095   4.113
    8LER   HD12  155   9.169   7.144   4.271
    8LER   HD13  156   9.291   7.026   4.262
    8LER    CD2  157   9.134   6.857   4.329
    8LER   HD21  158   9.237   6.822   4.333
    8LER   HD22  159   9.100   6.925   4.408
    8LER   HD23  160   9.068   6.771   4.331
    8LER      C  161   8.758   7.049   4.041
    8LER      O  162   8.696   6.951   4.004
    9LYR      N  163   8.693   7.155   4.091
    9LYR      H  164   8.748   7.228   4.133
    9LYR     CA  165   8.551   7.150   4.129
    9LYR     HA  166   8.486   7.121   4.046
    9LYR     CB  167   8.503   7.297   4.167
    9LYR    HB1  168   8.394   7.300   4.163
    9LYR    HB2  169   8.532   7.368   4.089
    9LYR     CG  170   8.554   7.347   4.299
    9LYR    HG1  171   8.663   7.342   4.302
    9LYR    HG2  172   8.513   7.282   4.376
    9LYR     CD  173   8.539   7.500   4.328
    9LYR    HD1  174   8.436   7.534   4.317
    9LYR    HD2  175   8.598   7.553   4.254
    9LYR     CE  176   8.589   7.531   4.470
    9LYR    HE1  177   8.542   7.468   4.546
    9LYR    HE2  178   8.557   7.631   4.499
    9LYR     NZ  179   8.740   7.521   4.479
    9LYR    HZ1  180   8.791   7.608   4.467
    9LYR      C  181   8.521   7.052   4.242
    9LYR      O  182   8.402   7.035   4.280
   10LER      N  183   8.623   6.986   4.305
   10LER      H  184   8.716   7.024   4.296
   10LER     CA  185   8.594   6.872   4.398
   10LER     HA  186   8.502   6.897   4.450
   10LER     CB  187   8.710   6.861   4.497
   10LER    HB1  188   8.804   6.833   4.449
   10LER    HB2  189   8.686   6.777   4.562
   10LER     CG  190   8.740   6.976   4.581
   10LER     HG  191   8.773   7.060   4.521
   10LER    CD1  192   8.638   7.024   4.683
   10LER   HD11  193   8.552   7.058   4.626
   10LER   HD12  194   8.604   6.943   4.748
   10LER   HD13  195   8.692   7.091   4.750
   10LER    CD2  196   8.866   6.929   4.664
   10LER   HD21  197   8.839   6.846   4.730
   10LER   HD22  198   8.951   6.903   4.602
   10LER   HD23  199   8.898   7.014   4.726
   10LER      C  200   8.572   6.744   4.320
   10LER      O  201   8.495   6.658   4.366
   11LER      N  202   8.619   6.727   4.192
   11LER      H  203   8.683   6.794   4.152
   11LER     CA  204   8.564   6.624   4.099
   11LER     HA  205   8.568   6.533   4.159
   11LER     CB  206   8.667   6.604   3.982
   11LER    HB1  207   8.657   6.700   3.932
   11LER    HB2  208   8.637   6.526   3.912
   11LER     CG  209   8.813   6.584   4.014
   11LER     HG  210   8.846   6.646   4.097
   11LER    CD1  211   8.843   6.440   4.041
   11LER   HD11  212   8.787   6.409   4.129
   11LER   HD12  213   8.805   6.380   3.958
   11LER   HD13  214   8.951   6.422   4.045
   11LER    CD2  215   8.905   6.625   3.892
   11LER   HD21  216   8.876   6.564   3.806
   11LER   HD22  217   8.891   6.731   3.873
   11LER   HD23  218   9.011   6.616   3.912
   11LER      C  219   8.422   6.662   4.058
   11LER      O  220   8.347   6.575   4.018
   12LER      N  221   8.381   6.789   4.073
   12LER      H  222   8.442   6.855   4.119
   12LER     CA  223   8.251   6.836   4.019
   12LER     HA  224   8.220   6.760   3.948
   12LER     CB  225   8.252   6.972   3.957
   12LER    HB1  226   8.284   7.043   4.033
   12LER    HB2  227   8.154   6.998   3.917
   12LER     CG  228   8.361   6.971   3.841
   12LER     HG  229   8.456   6.933   3.878
   12LER    CD1  230   8.317   6.894   3.719
   12LER   HD11  231   8.304   6.786   3.732
   12LER   HD12  232   8.220   6.931   3.688
   12LER   HD13  233   8.389   6.900   3.637
   12LER    CD2  234   8.370   7.119   3.794
   12LER   HD21  235   8.270   7.160   3.779
   12LER   HD22  236   8.429   7.190   3.852
   12LER   HD23  237   8.421   7.107   3.699
   12LER      C  238   8.137   6.816   4.119
   12LER      O  239   8.023   6.851   4.079
   13LER      N  240   8.172   6.764   4.235
   13LER      H  241   8.270   6.757   4.257
   13LER     CA  242   8.069   6.736   4.340
   13LER     HA  243   7.996   6.817   4.342
   13LER     CB  244   8.135   6.718   4.476
   13LER    HB1  245   8.191   6.624   4.472
   13LER    HB2  246   8.052   6.720   4.547
   13LER     CG  247   8.229   6.836   4.524
   13LER     HG  248   8.293   6.868   4.442
   13LER    CD1  249   8.144   6.960   4.556
   13LER   HD11  250   8.211   7.026   4.611
   13LER   HD12  251   8.096   7.015   4.476
   13LER   HD13  252   8.067   6.927   4.626
   13LER    CD2  253   8.316   6.791   4.641
   13LER   HD21  254   8.250   6.761   4.723
   13LER   HD22  255   8.385   6.711   4.612
   13LER   HD23  256   8.378   6.873   4.677
   13LER      C  257   7.990   6.604   4.314
   13LER      O  258   8.045   6.504   4.266
   14NH2      N  259   7.858   6.592   4.341
   14NH2     H1  260   7.811   6.677   4.368
   14NH2     H2  261   7.810   6.504   4.332
   15LY0      N  262   8.590   6.479   2.295
   15LY0     H1  263   8.603   6.478   2.195
   15LY0     H2  264   8.561   6.570   2.326
   15LY0     H3  265   8.532   6.404   2.330
   15LY0     CA  266   8.723   6.466   2.349
   15LY0     HA  267   8.765   6.555   2.304
   15LY0     CB  268   8.792   6.347   2.285
   15LY0    HB1  269   8.775   6.344   2.177
   15LY0    HB2  270   8.759   6.248   2.318
   15LY0     CG  271   8.945   6.359   2.301
   15LY0    HG1  272   8.956   6.363   2.409
   15LY0    HG2  273   8.990   6.445   2.251
   15LY0     CD  274   9.006   6.230   2.242
   15LY0    HD1  275   8.960   6.145   2.294
   15LY0    HD2  276   9.112   6.230   2.266
   15LY0     CE  277   8.992   6.232   2.089
   15LY0    HE1  278   9.009   6.335   2.058
   15LY0    HE2  279   8.889   6.211   2.059
   15LY0     NZ  280   9.078   6.133   2.016
   15LY0    HZ1  281   9.078   6.038   2.052
   15LY0    HZ2  282   9.050   6.124   1.919
   15LY0    HZ3  283   9.175   6.158   2.030
   15LY0      C  284   8.720   6.472   2.500
   15LY0      O  285   8.728   6.369   2.562
   16LER      N  286   8.695   6.590   2.557
   16LER      H  287   8.697   6.670   2.496
   16LER     CA  288   8.657   6.601   2.700
   16LER     HA  289   8.691   6.512   2.753
   16LER     CB  290   8.504   6.631   2.711
   16LER    HB1  291   8.460   6.535   2.683
   16LER    HB2  292   8.482   6.707   2.637
   16LER     CG  293   8.447   6.661   2.856
   16LER     HG  294   8.484   6.755   2.895
   16LER    CD1  295   8.300   6.690   2.820
   16LER   HD11  296   8.289   6.786   2.769
   16LER   HD12  297   8.256   6.603   2.772
   16LER   HD13  298   8.251   6.704   2.916
   16LER    CD2  299   8.464   6.543   2.944
   16LER   HD21  300   8.396   6.551   3.029
   16LER   HD22  301   8.445   6.447   2.897
   16LER   HD23  302   8.565   6.524   2.979
   16LER      C  303   8.735   6.718   2.770
   16LER      O  304   8.727   6.837   2.731
   17LY0      N  305   8.360   5.875   3.457
   17LY0     H1  306   8.283   5.811   3.445
   17LY0     H2  307   8.436   5.827   3.503
   17LY0     H3  308   8.321   5.942   3.521
   17LY0     CA  309   8.415   5.934   3.342
   17LY0     HA  310   8.327   5.980   3.297
   17LY0     CB  311   8.452   5.829   3.229
   17LY0    HB1  312   8.387   5.742   3.227
   17LY0    HB2  313   8.553   5.796   3.250
   17LY0     CG  314   8.456   5.885   3.086
   17LY0    HG1  315   8.527   5.967   3.073
   17LY0    HG2  316   8.356   5.921   3.065
   17LY0     CD  317   8.508   5.775   2.984
   17LY0    HD1  318   8.443   5.688   2.979
   17LY0    HD2  319   8.607   5.734   3.008
   17LY0     CE  320   8.512   5.846   2.846
   17LY0    HE1  321   8.577   5.933   2.847
   17LY0    HE2  322   8.419   5.900   2.828
   17LY0     NZ  323   8.556   5.758   2.731
   17LY0    HZ1  324   8.502   5.673   2.726
   17LY0    HZ2  325   8.544   5.813   2.647
   17LY0    HZ3  326   8.652   5.734   2.747
   17LY0      C  327   8.520   6.042   3.364
   17LY0      O  328   8.620   6.013   3.429
   18LER      N  329   8.498   6.171   3.330
   18LER      H  330   8.404   6.188   3.298
   18LER     CA  331   8.593   6.281   3.336
   18LER     HA  332   8.632   6.284   3.437
   18LER     CB  333   8.532   6.420   3.313
   18LER    HB1  334   8.492   6.412   3.212
   18LER    HB2  335   8.610   6.496   3.308
   18LER     CG  336   8.430   6.460   3.414
   18LER     HG  337   8.345   6.393   3.426
   18LER    CD1  338   8.493   6.500   3.544
   18LER   HD11  339   8.420   6.545   3.612
   18LER   HD12  340   8.539   6.407   3.577
   18LER   HD13  341   8.568   6.577   3.526
   18LER    CD2  342   8.368   6.582   3.349
   18LER   HD21  343   8.438   6.664   3.332
   18LER   HD22  344   8.306   6.559   3.263
   18LER   HD23  345   8.304   6.612   3.432
   18LER      C  346   8.715   6.263   3.258
   18LER      O  347   8.715   6.182   3.163
   19LYR      N  348   8.821   6.339   3.299
   19LYR      H  349   8.820   6.385   3.388
   19LYR     CA  350   8.938   6.356   3.215
   19LYR     HA  351   9.003   6.272   3.240
   19LYR     CB  352   9.010   6.478   3.260
   19LYR    HB1  353   8.938   6.560   3.257
   19LYR    HB2  354   9.092   6.505   3.193
   19LYR     CG  355   9.050   6.448   3.409
   19LYR    HG1  356   9.082   6.345   3.425
   19LYR    HG2  357   8.968   6.472   3.478
   19LYR     CD  358   9.162   6.540   3.449
   19LYR    HD1  359   9.140   6.643   3.420
   19LYR    HD2  360   9.251   6.505   3.397
   19LYR     CE  361   9.178   6.536   3.598
   19LYR    HE1  362   9.194   6.439   3.643
   19LYR    HE2  363   9.084   6.579   3.634
   19LYR     NZ  364   9.280   6.624   3.641
   19LYR    HZ1  365   9.259   6.723   3.634
   19LYR      C  366   8.914   6.356   3.064
   19LYR      O  367   8.841   6.442   3.014
   20LY0      N  368   8.984   6.263   2.993
   20LY0      H  369   9.056   6.205   3.034
   20LY0     CA  370   8.989   6.262   2.842
   20LY0     HA  371   8.889   6.271   2.800
   20LY0     CB  372   9.048   6.126   2.787
   20LY0    HB1  373   9.021   6.041   2.849
   20LY0    HB2  374   9.156   6.139   2.792
   20LY0     CG  375   9.008   6.105   2.640
   20LY0    HG1  376   9.027   6.195   2.582
   20LY0    HG2  377   8.903   6.074   2.639
   20LY0     CD  378   9.077   5.988   2.562
   20LY0    HD1  379   9.185   5.997   2.574
   20LY0    HD2  380   9.058   5.994   2.455
   20LY0     CE  381   9.037   5.847   2.609
   20LY0    HE1  382   8.929   5.838   2.597
   20LY0    HE2  383   9.070   5.830   2.711
   20LY0     NZ  384   9.088   5.731   2.534
   20LY0    HZ1  385   9.187   5.715   2.528
   20LY0    HZ2  386   9.063   5.649   2.587
   20LY0    HZ3  387   9.036   5.717   2.449
   20LY0      C  388   9.061   6.386   2.775
   20LY0      O  389   9.020   6.437   2.668
   21LER      N  390   9.161   6.437   2.843
   21LER      H  391   9.193   6.392   2.928
   21LER     CA  392   9.228   6.563   2.806
   21LER     HA  393   9.193   6.616   2.717
   21LER     CB  394   9.380   6.530   2.768
   21LER    HB1  395   9.437   6.496   2.855
   21LER    HB2  396   9.431   6.622   2.738
   21LER     CG  397   9.382   6.429   2.648
   21LER     HG  398   9.333   6.336   2.676
   21LER    CD1  399   9.306   6.469   2.521
   21LER   HD11  400   9.198   6.474   2.520
   21LER   HD12  401   9.338   6.557   2.465
   21LER   HD13  402   9.317   6.386   2.451
   21LER    CD2  403   9.530   6.401   2.608
   21LER   HD21  404   9.589   6.350   2.685
   21LER   HD22  405   9.532   6.345   2.515
   21LER   HD23  406   9.586   6.490   2.579
   21LER      C  407   9.225   6.662   2.922
   21LER      O  408   9.232   6.627   3.036
   22LY0      N  409   9.853   6.589   3.431
   22LY0     H1  410   9.875   6.685   3.409
   22LY0     H2  411   9.777   6.581   3.364
   22LY0     H3  412   9.927   6.523   3.413
   22LY0     CA  413   9.802   6.570   3.572
   22LY0     HA  414   9.880   6.606   3.639
   22LY0     CB  415   9.790   6.427   3.604
   22LY0    HB1  416   9.777   6.405   3.710
   22LY0    HB2  417   9.891   6.389   3.590
   22LY0     CG  418   9.688   6.352   3.512
   22LY0    HG1  419   9.695   6.388   3.409
   22LY0    HG2  420   9.584   6.367   3.539
   22LY0     CD  421   9.705   6.198   3.524
   22LY0    HD1  422   9.613   6.162   3.571
   22LY0    HD2  423   9.787   6.183   3.594
   22LY0     CE  424   9.738   6.125   3.397
   22LY0    HE1  425   9.834   6.156   3.356
   22LY0    HE2  426   9.653   6.131   3.329
   22LY0     NZ  427   9.757   5.984   3.426
   22LY0    HZ1  428   9.817   5.975   3.507
   22LY0    HZ2  429   9.666   5.957   3.459
   22LY0    HZ3  430   9.788   5.924   3.352
   22LY0      C  431   9.669   6.637   3.582
   22LY0      O  432   9.602   6.678   3.485
   23LER      N  433   9.629   6.655   3.704
   23LER      H  434   9.692   6.635   3.781
   23LER     CA  435   9.497   6.700   3.736
   23LER     HA  436   9.478   6.792   3.682
   23LER     CB  437   9.490   6.736   3.887
   23LER    HB1  438   9.545   6.657   3.939
   23LER    HB2  439   9.388   6.719   3.922
   23LER     CG  440   9.551   6.875   3.924
   23LER     HG  441   9.643   6.892   3.867
   23LER    CD1  442   9.445   6.983   3.898
   23LER   HD11  443   9.468   7.079   3.943
   23LER   HD12  444   9.424   6.996   3.792
   23LER   HD13  445   9.355   6.942   3.946
   23LER    CD2  446   9.598   6.888   4.067
   23LER   HD21  447   9.509   6.892   4.130
   23LER   HD22  448   9.663   6.807   4.100
   23LER   HD23  449   9.646   6.986   4.077
   23LER      C  450   9.397   6.584   3.697
   23LER      O  451   9.422   6.466   3.715
   24LY0      N  452   8.031   8.310   4.178
   24LY0     H1  453   7.955   8.343   4.235
   24LY0     H2  454   8.034   8.363   4.093
   24LY0     H3  455   8.121   8.320   4.223
   24LY0     CA  456   8.008   8.163   4.160
   24LY0     HA  457   7.909   8.138   4.123
   24LY0     CB  458   8.020   8.088   4.291
   24LY0    HB1  459   8.115   8.111   4.339
   24LY0    HB2  460   8.024   7.980   4.273
   24LY0     CG  461   7.911   8.129   4.392
   24LY0    HG1  462   7.813   8.145   4.347
   24LY0    HG2  463   7.945   8.228   4.423
   24LY0     CD  464   7.887   8.029   4.507
   24LY0    HD1  465   7.969   8.038   4.578
   24LY0    HD2  466   7.870   7.932   4.460
   24LY0     CE  467   7.763   8.066   4.588
   24LY0    HE1  468   7.685   8.109   4.524
   24LY0    HE2  469   7.795   8.147   4.654
   24LY0     NZ  470   7.719   7.954   4.673
   24LY0    HZ1  471   7.796   7.903   4.715
   24LY0    HZ2  472   7.658   7.986   4.747
   24LY0    HZ3  473   7.666   7.895   4.610
   24LY0      C  474   8.102   8.110   4.049
   24LY0      O  475   8.222   8.094   4.060
   25LER      N  476   8.039   8.100   3.931
   25LER      H  477   7.938   8.104   3.931
   25LER     CA  478   8.094   8.036   3.813
   25LER     HA  479   8.173   8.100   3.774
   25LER     CB  480   7.981   8.027   3.711
   25LER    HB1  481   7.904   7.954   3.737
   25LER    HB2  482   8.024   8.004   3.614
   25LER     CG  483   7.896   8.157   3.680
   25LER     HG  484   7.849   8.195   3.771
   25LER    CD1  485   7.987   8.265   3.615
   25LER   HD11  486   8.066   8.291   3.686
   25LER   HD12  487   8.037   8.230   3.525
   25LER   HD13  488   7.913   8.342   3.598
   25LER    CD2  489   7.790   8.115   3.586
   25LER   HD21  490   7.827   8.061   3.498
   25LER   HD22  491   7.709   8.061   3.635
   25LER   HD23  492   7.763   8.208   3.537
   25LER      C  493   8.157   7.895   3.838
   25LER      O  494   8.267   7.876   3.792
   26LYR      N  495   8.100   7.801   3.911
   26LYR      H  496   8.019   7.835   3.961
   26LYR     CA  497   8.153   7.674   3.932
   26LYR     HA  498   8.182   7.625   3.838
   26LYR     CB  499   8.042   7.592   3.992
   26LYR    HB1  500   7.956   7.614   3.928
   26LYR    HB2  501   8.006   7.637   4.085
   26LYR     CG  502   8.077   7.440   4.006
   26LYR    HG1  503   7.984   7.399   4.046
   26LYR    HG2  504   8.155   7.448   4.081
   26LYR     CD  505   8.113   7.357   3.891
   26LYR    HD1  506   8.110   7.252   3.922
   26LYR    HD2  507   8.207   7.394   3.850
   26LYR     CE  508   8.005   7.373   3.784
   26LYR    HE1  509   7.981   7.479   3.779
   26LYR    HE2  510   7.915   7.321   3.818
   26LYR     NZ  511   8.047   7.328   3.646
   26LYR    HZ1  512   8.105   7.391   3.593
   26LYR      C  513   8.283   7.685   4.022
   26LYR      O  514   8.364   7.595   4.009
   27LY0      N  515   8.299   7.789   4.102
   27LY0      H  516   8.236   7.867   4.091
   27LY0     CA  517   8.415   7.820   4.184
   27LY0     HA  518   8.449   7.721   4.214
   27LY0     CB  519   8.369   7.902   4.308
   27LY0    HB1  520   8.287   7.844   4.351
   27LY0    HB2  521   8.326   7.996   4.274
   27LY0     CG  522   8.469   7.924   4.424
   27LY0    HG1  523   8.567   7.900   4.381
   27LY0    HG2  524   8.462   7.850   4.504
   27LY0     CD  525   8.474   8.060   4.484
   27LY0    HD1  526   8.376   8.099   4.511
   27LY0    HD2  527   8.506   8.132   4.408
   27LY0     CE  528   8.577   8.057   4.598
   27LY0    HE1  529   8.670   8.054   4.542
   27LY0    HE2  530   8.583   7.971   4.664
   27LY0     NZ  531   8.592   8.180   4.679
   27LY0    HZ1  532   8.684   8.179   4.721
   27LY0    HZ2  533   8.603   8.264   4.625
   27LY0    HZ3  534   8.533   8.203   4.757
   27LY0      C  535   8.526   7.883   4.092
   27LY0      O  536   8.637   7.902   4.137
   28LER      N  537   8.511   7.905   3.963
   28LER      H  538   8.412   7.907   3.942
   28LER     CA  539   8.614   7.948   3.866
   28LER     HA  540   8.680   8.020   3.914
   28LER     CB  541   8.566   8.001   3.729
   28LER    HB1  542   8.488   7.940   3.684
   28LER    HB2  543   8.650   8.010   3.660
   28LER     CG  544   8.501   8.139   3.751
   28LER     HG  545   8.423   8.127   3.827
   28LER    CD1  546   8.596   8.256   3.800
   28LER   HD11  547   8.538   8.348   3.806
   28LER   HD12  548   8.632   8.234   3.900
   28LER   HD13  549   8.677   8.279   3.732
   28LER    CD2  550   8.421   8.184   3.629
   28LER   HD21  551   8.480   8.167   3.539
   28LER   HD22  552   8.333   8.123   3.613
   28LER   HD23  553   8.380   8.285   3.623
   28LER      C  554   8.706   7.824   3.838
   28LER      O  555   8.824   7.845   3.801
   29LYR      N  556   8.658   7.702   3.872
   29LYR      H  557   8.561   7.698   3.898
   29LYR     CA  558   8.744   7.581   3.873
   29LYR     HA  559   8.826   7.591   3.802
   29LYR     CB  560   8.656   7.453   3.845
   29LYR    HB1  561   8.568   7.456   3.909
   29LYR    HB2  562   8.710   7.362   3.873
   29LYR     CG  563   8.614   7.436   3.699
   29LYR    HG1  564   8.552   7.347   3.702
   29LYR    HG2  565   8.701   7.412   3.637
   29LYR     CD  566   8.522   7.539   3.632
   29LYR    HD1  567   8.502   7.500   3.532
   29LYR    HD2  568   8.583   7.628   3.614
   29LYR     CE  569   8.393   7.564   3.712
   29LYR    HE1  570   8.423   7.612   3.805
   29LYR    HE2  571   8.332   7.476   3.732
   29LYR     NZ  572   8.322   7.661   3.627
   29LYR    HZ1  573   8.336   7.757   3.655
   29LYR      C  574   8.819   7.562   4.008
   29LYR      O  575   8.783   7.628   4.108
   30LER      N  576   8.928   7.481   4.011
   30LER      H  577   8.956   7.439   3.923
   30LER     CA  578   9.026   7.480   4.115
   30LER     HA  579   9.051   7.583   4.141
   30LER     CB  580   9.147   7.406   4.067
   30LER    HB1  581   9.116   7.303   4.052
   30LER    HB2  582   9.216   7.418   4.150
   30LER     CG  583   9.204   7.454   3.934
   30LER     HG  584   9.126   7.432   3.861
   30LER    CD1  585   9.239   7.605   3.923
   30LER   HD11  586   9.149   7.659   3.953
   30LER   HD12  587   9.323   7.629   3.988
   30LER   HD13  588   9.264   7.617   3.818
   30LER    CD2  589   9.322   7.366   3.914
   30LER   HD21  590   9.352   7.386   3.811
   30LER   HD22  591   9.397   7.398   3.986
   30LER   HD23  592   9.293   7.261   3.920
   30LER      C  593   8.968   7.411   4.242
   30LER      O  594   8.892   7.316   4.237
   31LER      N  595   9.009   7.470   4.354
   31LER      H  596   9.078   7.544   4.352
   31LER     CA  597   8.972   7.428   4.490
   31LER     HA  598   9.004   7.508   4.556
   31LER     CB  599   9.056   7.304   4.542
   31LER    HB1  600   9.014   7.219   4.489
   31LER    HB2  601   9.033   7.284   4.647
   31LER     CG  602   9.206   7.314   4.528
   31LER     HG  603   9.226   7.354   4.428
   31LER    CD1  604   9.268   7.395   4.636
   31LER   HD11  605   9.225   7.495   4.632
   31LER   HD12  606   9.238   7.351   4.731
   31LER   HD13  607   9.377   7.396   4.625
   31LER    CD2  608   9.273   7.179   4.556
   31LER   HD21  609   9.254   7.142   4.656
   31LER   HD22  610   9.222   7.109   4.490
   31LER   HD23  611   9.379   7.183   4.528
   31LER      C  612   8.819   7.421   4.514
   31LER      O  613   8.765   7.318   4.562
   32LY0      N  614   7.965   6.913   3.093
   32LY0     H1  615   8.066   6.905   3.088
   32LY0     H2  616   7.927   6.825   3.060
   32LY0     H3  617   7.942   6.990   3.030
   32LY0     CA  618   7.907   6.942   3.231
   32LY0     HA  619   7.947   6.870   3.302
   32LY0     CB  620   7.757   6.946   3.237
   32LY0    HB1  621   7.735   6.846   3.199
   32LY0    HB2  622   7.720   7.011   3.157
   32LY0     CG  623   7.691   6.979   3.381
   32LY0    HG1  624   7.585   6.986   3.355
   32LY0    HG2  625   7.737   7.068   3.424
   32LY0     CD  626   7.691   6.865   3.476
   32LY0    HD1  627   7.797   6.851   3.501
   32LY0    HD2  628   7.643   6.787   3.417
   32LY0     CE  629   7.614   6.891   3.605
   32LY0    HE1  630   7.507   6.881   3.586
   32LY0    HE2  631   7.638   6.989   3.647
   32LY0     NZ  632   7.638   6.780   3.705
   32LY0    HZ1  633   7.737   6.768   3.722
   32LY0    HZ2  634   7.604   6.806   3.796
   32LY0    HZ3  635   7.592   6.692   3.686
   32LY0      C  636   7.971   7.067   3.272
   32LY0      O  637   7.958   7.169   3.201
   33LER      N  638   8.038   7.061   3.388
   33LER      H  639   8.058   6.975   3.437
   33LER     CA  640   8.086   7.186   3.456
   33LER     HA  641   8.044   7.267   3.398
   33LER     CB  642   8.237   7.181   3.467
   33LER    HB1  643   8.258   7.084   3.513
   33LER    HB2  644   8.283   7.256   3.531
   33LER     CG  645   8.313   7.172   3.328
   33LER     HG  646   8.270   7.094   3.267
   33LER    CD1  647   8.274   7.293   3.241
   33LER   HD11  648   8.332   7.272   3.151
   33LER   HD12  649   8.167   7.292   3.218
   33LER   HD13  650   8.321   7.377   3.291
   33LER    CD2  651   8.468   7.160   3.341
   33LER   HD21  652   8.509   7.240   3.402
   33LER   HD22  653   8.468   7.061   3.387
   33LER   HD23  654   8.505   7.158   3.239
   33LER      C  655   8.024   7.210   3.600
   33LER      O  656   7.979   7.120   3.667
   34LY0      N  657   7.316   7.608   2.594
   34LY0     H1  658   7.264   7.595   2.509
   34LY0     H2  659   7.276   7.569   2.678
   34LY0     H3  660   7.312   7.707   2.616
   34LY0     CA  661   7.457   7.566   2.593
   34LY0     HA  662   7.511   7.650   2.550
   34LY0     CB  663   7.481   7.438   2.511
   34LY0    HB1  664   7.584   7.405   2.525
   34LY0    HB2  665   7.475   7.457   2.404
   34LY0     CG  666   7.385   7.314   2.536
   34LY0    HG1  667   7.294   7.332   2.477
   34LY0    HG2  668   7.365   7.301   2.642
   34LY0     CD  669   7.443   7.183   2.479
   34LY0    HD1  670   7.540   7.165   2.525
   34LY0    HD2  671   7.468   7.194   2.373
   34LY0     CE  672   7.347   7.064   2.505
   34LY0    HE1  673   7.263   7.088   2.440
   34LY0    HE2  674   7.312   7.059   2.608
   34LY0     NZ  675   7.398   6.934   2.459
   34LY0    HZ1  676   7.326   6.864   2.474
   34LY0    HZ2  677   7.405   6.933   2.359
   34LY0    HZ3  678   7.490   6.920   2.497
   34LY0      C  679   7.507   7.556   2.738
   34LY0      O  680   7.446   7.499   2.827
   35LER      N  681   7.626   7.610   2.760
   35LER      H  682   7.671   7.656   2.682
   35LER     CA  683   7.688   7.618   2.891
   35LER     HA  684   7.618   7.682   2.945
   35LER     CB  685   7.820   7.691   2.871
   35LER    HB1  686   7.874   7.637   2.793
   35LER    HB2  687   7.882   7.679   2.960
   35LER     CG  688   7.819   7.841   2.837
   35LER     HG  689   7.750   7.856   2.754
   35LER    CD1  690   7.778   7.927   2.957
   35LER   HD11  691   7.857   7.929   3.031
   35LER   HD12  692   7.756   8.024   2.912
   35LER   HD13  693   7.689   7.888   3.006
   35LER    CD2  694   7.962   7.872   2.793
   35LER   HD21  695   8.034   7.837   2.867
   35LER   HD22  696   7.977   7.819   2.698
   35LER   HD23  697   7.967   7.979   2.776
   35LER      C  698   7.704   7.474   2.957
   35LER      O  699   7.749   7.374   2.897
   36LYR      N  700   7.674   7.480   3.092
   36LYR      H  701   7.632   7.566   3.123
   36LYR     CA  702   7.678   7.359   3.183
   36LYR     HA  703   7.742   7.279   3.146
   36LYR     CB  704   7.545   7.289   3.187
   36LYR    HB1  705   7.473   7.370   3.201
   36LYR    HB2  706   7.537   7.225   3.275
   36LYR     CG  707   7.516   7.213   3.056
   36LYR    HG1  708   7.596   7.147   3.024
   36LYR    HG2  709   7.495   7.283   2.975
   36LYR     CD  710   7.388   7.139   3.076
   36LYR    HD1  711   7.304   7.205   3.101
   36LYR    HD2  712   7.392   7.057   3.147
   36LYR     CE  713   7.368   7.072   2.943
   36LYR    HE1  714   7.442   6.992   2.943
   36LYR    HE2  715   7.378   7.147   2.865
   36LYR     NZ  716   7.242   6.997   2.939
   36LYR    HZ1  717   7.244   6.910   2.990
   36LYR      C  718   7.720   7.406   3.323
   36LYR      O  719   7.698   7.333   3.417
   37LY0      N  720   7.778   7.525   3.345
   37LY0      H  721   7.809   7.578   3.264
   37LY0     CA  722   7.776   7.586   3.482
   37LY0     HA  723   7.751   7.506   3.551
   37LY0     CB  724   7.663   7.696   3.495
   37LY0    HB1  725   7.654   7.754   3.402
   37LY0    HB2  726   7.688   7.766   3.575
   37LY0     CG  727   7.520   7.646   3.517
   37LY0    HG1  728   7.530   7.586   3.608
   37LY0    HG2  729   7.481   7.585   3.435
   37LY0     CD  730   7.439   7.772   3.544
   37LY0    HD1  731   7.442   7.840   3.459
   37LY0    HD2  732   7.475   7.826   3.632
   37LY0     CE  733   7.297   7.723   3.583
   37LY0    HE1  734   7.305   7.669   3.677
   37LY0    HE2  735   7.256   7.662   3.503
   37LY0     NZ  736   7.207   7.835   3.607
   37LY0    HZ1  737   7.202   7.897   3.527
   37LY0    HZ2  738   7.112   7.801   3.609
   37LY0    HZ3  739   7.223   7.897   3.685
   37LY0      C  740   7.919   7.647   3.523
   37LY0      O  741   7.935   7.688   3.641
   38LER      N  742   8.013   7.674   3.429
   38LER      H  743   8.001   7.620   3.344
   38LER     CA  744   8.149   7.725   3.461
   38LER     HA  745   8.125   7.807   3.528
   38LER     CB  746   8.219   7.781   3.336
   38LER    HB1  747   8.273   7.703   3.282
   38LER    HB2  748   8.296   7.852   3.367
   38LER     CG  749   8.128   7.853   3.230
   38LER     HG  750   8.059   7.784   3.181
   38LER    CD1  751   8.056   7.975   3.291
   38LER   HD11  752   8.126   8.052   3.324
   38LER   HD12  753   7.981   8.018   3.224
   38LER   HD13  754   7.998   7.944   3.379
   38LER    CD2  755   8.223   7.907   3.124
   38LER   HD21  756   8.271   7.816   3.088
   38LER   HD22  757   8.160   7.955   3.049
   38LER   HD23  758   8.288   7.983   3.169
   38LER      C  759   8.240   7.622   3.532
   38LER      O  760   8.218   7.509   3.497
   39LY0      N  761   6.832   6.881   2.404
   39LY0     H1  762   6.798   6.794   2.443
   39LY0     H2  763   6.928   6.869   2.375
   39LY0     H3  764   6.773   6.917   2.329
   39LY0     CA  765   6.835   6.982   2.516
   39LY0     HA  766   6.740   6.976   2.569
   39LY0     CB  767   6.847   7.123   2.464
   39LY0    HB1  768   6.831   7.194   2.545
   39LY0    HB2  769   6.770   7.141   2.389
   39LY0     CG  770   6.984   7.157   2.403
   39LY0    HG1  771   7.018   7.063   2.358
   39LY0    HG2  772   7.053   7.166   2.488
   39LY0     CD  773   6.982   7.273   2.305
   39LY0    HD1  774   6.926   7.237   2.219
   39LY0    HD2  775   7.085   7.296   2.276
   39LY0     CE  776   6.917   7.400   2.357
   39LY0    HE1  777   6.976   7.446   2.436
   39LY0    HE2  778   6.824   7.367   2.403
   39LY0     NZ  779   6.872   7.489   2.259
   39LY0    HZ1  780   6.825   7.570   2.297
   39LY0    HZ2  781   6.946   7.502   2.192
   39LY0    HZ3  782   6.801   7.443   2.203
   39LY0      C  783   6.947   6.940   2.614
   39LY0      O  784   7.041   6.871   2.572
   40LER      N  785   6.928   6.968   2.740
   40LER      H  786   6.870   7.049   2.756
   40LER     CA  787   7.017   6.936   2.854
   40LER     HA  788   7.067   6.839   2.845
   40LER     CB  789   6.941   6.953   2.980
   40LER    HB1  790   6.897   7.052   2.991
   40LER    HB2  791   6.995   6.931   3.071
   40LER     CG  792   6.822   6.863   2.995
   40LER     HG  793   6.752   6.885   2.915
   40LER    CD1  794   6.855   6.718   2.997
   40LER   HD11  795   6.934   6.703   3.070
   40LER   HD12  796   6.771   6.664   3.041
   40LER   HD13  797   6.877   6.681   2.896
   40LER    CD2  798   6.758   6.911   3.130
   40LER   HD21  799   6.662   6.859   3.135
   40LER   HD22  800   6.811   6.887   3.222
   40LER   HD23  801   6.729   7.016   3.124
   40LER      C  802   7.146   7.027   2.852
   40LER      O  803   7.150   7.119   2.774
   41U      O5'  804   4.703   5.434   5.162
   41U      H5T  805   4.734   5.376   5.233
   41U      C5'  806   4.646   5.344   5.069
   41U     H5'1  807   4.571   5.283   5.119
   41U     H5'2  808   4.719   5.268   5.041
   41U      C4'  809   4.586   5.419   4.944
   41U      H4'  810   4.541   5.345   4.878
   41U      O4'  811   4.485   5.510   4.980
   41U      C1'  812   4.452   5.590   4.873
   41U      H1'  813   4.370   5.546   4.816
   41U       N1  814   4.412   5.717   4.918
   41U       C6  815   4.488   5.790   5.011
   41U       H6  816   4.561   5.732   5.067
   41U       C5  817   4.469   5.924   5.031
   41U       H5  818   4.517   5.981   5.109
   41U       C4  819   4.357   5.994   4.961
   41U       O4  820   4.325   6.116   4.975
   41U       N3  821   4.279   5.915   4.892
   41U       H3  822   4.191   5.957   4.865
   41U       C2  823   4.295   5.777   4.871
   41U       O2  824   4.207   5.711   4.803
   41U      C3'  825   4.673   5.503   4.853
   41U      H3'  826   4.745   5.557   4.915
   41U      C2'  827   4.567   5.585   4.778
   41U     H2'1  828   4.615   5.679   4.751
   41U      O2'  829   4.515   5.516   4.663
   41U     HO'2  830   4.580   5.511   4.593
   41U      O3'  831   4.764   5.417   4.781
   42U        P  832   4.877   5.478   4.689
   42U      O1P  833   4.985   5.385   4.708
   42U      O2P  834   4.903   5.624   4.736
   42U      O5'  835   4.822   5.474   4.543
   42U      C5'  836   4.805   5.358   4.474
   42U     H5'1  837   4.770   5.284   4.546
   42U     H5'2  838   4.899   5.321   4.433
   42U      C4'  839   4.699   5.387   4.366
   42U      H4'  840   4.651   5.294   4.334
   42U      O4'  841   4.598   5.481   4.409
   42U      C1'  842   4.572   5.569   4.299
   42U      H1'  843   4.465   5.558   4.280
   42U       N1  844   4.600   5.711   4.330
   42U       C6  845   4.718   5.743   4.394
   42U       H6  846   4.786   5.666   4.426
   42U       C5  847   4.753   5.874   4.406
   42U       H5  848   4.848   5.905   4.447
   42U       C4  849   4.673   5.980   4.357
   42U       O4  850   4.689   6.098   4.362
   42U       N3  851   4.562   5.935   4.292
   42U       H3  852   4.523   6.008   4.233
   42U       C2  853   4.529   5.808   4.258
   42U       O2  854   4.438   5.785   4.181
   42U      C3'  855   4.760   5.445   4.243
   42U      H3'  856   4.818   5.533   4.273
   42U      C2'  857   4.643   5.513   4.177
   42U     H2'1  858   4.657   5.598   4.110
   42U      O2'  859   4.562   5.413   4.107
   42U     HO'2  860   4.616   5.363   4.045
   42U      O3'  861   4.835   5.352   4.169
   43A        P  862   4.926   5.410   4.051
   43A      O1P  863   4.996   5.291   3.996
   43A      O2P  864   5.010   5.516   4.105
   43A      O5'  865   4.826   5.472   3.951
   43A      C5'  866   4.782   5.402   3.835
   43A     H5'1  867   4.719   5.319   3.868
   43A     H5'2  868   4.861   5.363   3.771
   43A      C4'  869   4.701   5.491   3.746
   43A      H4'  870   4.652   5.430   3.670
   43A      O4'  871   4.603   5.565   3.818
   43A      C1'  872   4.594   5.697   3.784
   43A      H1'  873   4.492   5.727   3.762
   43A       N9  874   4.656   5.793   3.878
   43A       C8  875   4.747   5.777   3.982
   43A       H8  876   4.804   5.687   4.002
   43A       N7  877   4.784   5.887   4.044
   43A       C5  878   4.704   5.981   3.984
   43A       C6  879   4.682   6.120   4.002
   43A       N6  880   4.730   6.202   4.098
   43A      H61  881   4.772   6.160   4.179
   43A      H62  882   4.701   6.298   4.107
   43A       N1  883   4.601   6.190   3.922
   43A       C2  884   4.542   6.128   3.826
   43A       H2  885   4.477   6.183   3.759
   43A       N3  886   4.541   5.995   3.801
   43A       C4  887   4.623   5.925   3.885
   43A      C3'  888   4.783   5.597   3.682
   43A      H3'  889   4.855   5.635   3.755
   43A      C2'  890   4.669   5.705   3.660
   43A     H2'1  891   4.712   5.802   3.633
   43A      O2'  892   4.572   5.667   3.553
   43A     HO'2  893   4.510   5.740   3.546
   43A      O3'  894   4.849   5.546   3.569
   44A        P  895   4.968   5.631   3.500
   44A      O1P  896   5.028   5.540   3.399
   44A      O2P  897   5.061   5.666   3.608
   44A      O5'  898   4.915   5.762   3.427
   44A      C5'  899   4.817   5.741   3.324
   44A     H5'1  900   4.732   5.679   3.353
   44A     H5'2  901   4.858   5.705   3.230
   44A      C4'  902   4.746   5.873   3.288
   44A      H4'  903   4.672   5.837   3.216
   44A      O4'  904   4.670   5.917   3.404
   44A      C1'  905   4.666   6.059   3.403
   44A      H1'  906   4.562   6.089   3.406
   44A       N9  907   4.752   6.111   3.514
   44A       C8  908   4.845   6.054   3.598
   44A       H8  909   4.873   5.950   3.591
   44A       N7  910   4.878   6.131   3.706
   44A       C5  911   4.806   6.250   3.680
   44A       C6  912   4.806   6.379   3.738
   44A       N6  913   4.884   6.421   3.836
   44A      H61  914   4.950   6.362   3.884
   44A      H62  915   4.870   6.515   3.868
   44A       N1  916   4.718   6.474   3.690
   44A       C2  917   4.640   6.436   3.590
   44A       H2  918   4.573   6.518   3.568
   44A       N3  919   4.634   6.326   3.522
   44A       C4  920   4.724   6.235   3.568
   44A      C3'  921   4.820   5.998   3.239
   44A      H3'  922   4.909   6.019   3.299
   44A      C2'  923   4.724   6.103   3.266
   44A     H2'1  924   4.769   6.202   3.270
   44A      O2'  925   4.609   6.095   3.186
   44A     HO'2  926   4.640   6.055   3.104
   44A      O3'  927   4.840   5.993   3.100
   45U        P  928   4.959   6.087   3.043
   45U      O1P  929   4.979   6.069   2.897
   45U      O2P  930   5.076   6.070   3.126
   45U      O5'  931   4.915   6.234   3.054
   45U      C5'  932   4.819   6.292   2.970
   45U     H5'1  933   4.724   6.239   2.981
   45U     H5'2  934   4.844   6.286   2.864
   45U      C4'  935   4.794   6.432   3.017
   45U      H4'  936   4.712   6.461   2.952
   45U      O4'  937   4.753   6.428   3.155
   45U      C1'  938   4.792   6.556   3.214
   45U      H1'  939   4.709   6.621   3.243
   45U       N1  940   4.879   6.540   3.338
   45U       C6  941   4.972   6.433   3.343
   45U       H6  942   4.975   6.360   3.264
   45U       C5  943   5.049   6.418   3.453
   45U       H5  944   5.113   6.331   3.462
   45U       C4  945   5.052   6.516   3.557
   45U       O4  946   5.114   6.521   3.663
   45U       N3  947   4.976   6.628   3.522
   45U       H3  948   4.974   6.693   3.600
   45U       C2  949   4.888   6.645   3.422
   45U       O2  950   4.824   6.747   3.412
   45U      C3'  951   4.910   6.531   3.004
   45U      H3'  952   5.003   6.488   3.043
   45U      C2'  953   4.862   6.639   3.104
   45U     H2'1  954   4.950   6.696   3.131
   45U      O2'  955   4.757   6.715   3.042
   45U     HO'2  956   4.759   6.676   2.954
   45U      O3'  957   4.927   6.582   2.869
   46U        P  958   5.068   6.624   2.829
   46U      O1P  959   5.048   6.689   2.700
   46U      O2P  960   5.161   6.504   2.848
   46U      O5'  961   5.110   6.735   2.941
   46U      C5'  962   5.051   6.861   2.919
   46U     H5'1  963   4.943   6.851   2.913
   46U     H5'2  964   5.085   6.900   2.823
   46U      C4'  965   5.078   6.971   3.024
   46U      H4'  966   5.027   7.060   2.988
   46U      O4'  967   5.019   6.930   3.155
   46U      C1'  968   5.098   7.005   3.245
   46U      H1'  969   5.038   7.069   3.310
   46U       N1  970   5.170   6.909   3.331
   46U       C6  971   5.209   6.782   3.300
   46U       H6  972   5.195   6.742   3.201
   46U       C5  973   5.283   6.710   3.387
   46U       H5  974   5.317   6.612   3.359
   46U       C4  975   5.320   6.754   3.520
   46U       O4  976   5.394   6.697   3.607
   46U       N3  977   5.270   6.883   3.544
   46U       H3  978   5.299   6.926   3.630
   46U       C2  979   5.197   6.961   3.461
   46U       O2  980   5.146   7.062   3.507
   46U      C3'  981   5.220   7.012   3.035
   46U      H3'  982   5.283   6.923   3.047
   46U      C2'  983   5.216   7.076   3.179
   46U     H2'1  984   5.311   7.057   3.229
   46U      O2'  985   5.182   7.213   3.168
   46U     HO'2  986   5.164   7.256   3.251
   46U      O3'  987   5.270   7.087   2.926
   47A        P  988   5.428   7.083   2.895
   47A      O1P  989   5.449   7.147   2.767
   47A      O2P  990   5.471   6.937   2.898
   47A      O5'  991   5.512   7.164   3.006
   47A      C5'  992   5.502   7.304   3.026
   47A     H5'1  993   5.398   7.330   3.005
   47A     H5'2  994   5.551   7.361   2.947
   47A      C4'  995   5.538   7.351   3.164
   47A      H4'  996   5.497   7.450   3.185
   47A      O4'  997   5.480   7.264   3.262
   47A      C1'  998   5.574   7.256   3.372
   47A      H1'  999   5.540   7.312   3.459
   47A       N9 1000   5.593   7.113   3.401
   47A       C8 1001   5.565   7.000   3.328
   47A       H8 1002   5.525   7.000   3.228
   47A       N7 1003   5.600   6.889   3.388
   47A       C5 1004   5.650   6.931   3.512
   47A       C6 1005   5.700   6.866   3.637
   47A       N6 1006   5.728   6.739   3.653
   47A      H61 1007   5.706   6.667   3.585
   47A      H62 1008   5.766   6.719   3.745
   47A       N1 1009   5.756   6.942   3.732
   47A       C2 1010   5.752   7.073   3.713
   47A       H2 1011   5.792   7.133   3.793
   47A       N3 1012   5.702   7.145   3.614
   47A       C4 1013   5.652   7.066   3.515
   47A      C3' 1014   5.687   7.336   3.185
   47A      H3' 1015   5.712   7.242   3.137
   47A      C2' 1016   5.707   7.321   3.334
   47A     H2'1 1017   5.785   7.246   3.351
   47A      O2' 1018   5.713   7.441   3.410
   47A     HO'2 1019   5.804   7.432   3.440
   47A      O3' 1020   5.755   7.437   3.128
   48U        P 1021   5.912   7.424   3.103
   48U      O1P 1022   5.951   7.529   3.007
   48U      O2P 1023   5.939   7.279   3.069
   48U      O5' 1024   5.977   7.446   3.246
   48U      C5' 1025   5.984   7.571   3.310
   48U     H5'1 1026   5.883   7.610   3.314
   48U     H5'2 1027   6.054   7.643   3.267
   48U      C4' 1028   6.042   7.543   3.449
   48U      H4' 1029   6.026   7.627   3.516
   48U      O4' 1030   5.966   7.435   3.515
   48U      C1' 1031   6.061   7.369   3.593
   48U      H1' 1032   6.024   7.373   3.695
   48U       N1 1033   6.057   7.223   3.562
   48U       C6 1034   6.042   7.173   3.432
   48U       H6 1035   6.033   7.237   3.346
   48U       C5 1036   6.020   7.039   3.407
   48U       H5 1037   5.998   7.000   3.309
   48U       C4 1038   6.020   6.938   3.514
   48U       O4 1039   5.996   6.816   3.497
   48U       N3 1040   6.042   6.994   3.642
   48U       H3 1041   6.043   6.933   3.723
   48U       C2 1042   6.067   7.134   3.669
   48U       O2 1043   6.076   7.172   3.789
   48U      C3' 1044   6.185   7.507   3.442
   48U      H3' 1045   6.201   7.444   3.354
   48U      C2' 1046   6.199   7.428   3.568
   48U     H2'1 1047   6.277   7.352   3.556
   48U      O2' 1048   6.220   7.506   3.687
   48U     HO'2 1049   6.296   7.463   3.728
   48U      O3' 1050   6.276   7.621   3.431
   49C        P 1051   6.424   7.603   3.388
   49C      O1P 1052   6.479   7.741   3.388
   49C      O2P 1053   6.427   7.524   3.265
   49C      O5' 1054   6.481   7.515   3.512
   49C      C5' 1055   6.537   7.577   3.624
   49C     H5'1 1056   6.464   7.651   3.659
   49C     H5'2 1057   6.628   7.630   3.598
   49C      C4' 1058   6.569   7.485   3.742
   49C      H4' 1059   6.586   7.562   3.817
   49C      O4' 1060   6.452   7.399   3.777
   49C      C1' 1061   6.507   7.276   3.828
   49C      H1' 1062   6.475   7.255   3.930
   49C       N1 1063   6.467   7.154   3.754
   49C       C6 1064   6.451   7.160   3.620
   49C       H6 1065   6.487   7.244   3.562
   49C       C5 1066   6.407   7.051   3.549
   49C       H5 1067   6.397   7.063   3.443
   49C       C4 1068   6.376   6.935   3.619
   49C       N4 1069   6.345   6.825   3.552
   49C      H41 1070   6.325   6.833   3.453
   49C      H42 1071   6.327   6.744   3.609
   49C       N3 1072   6.407   6.925   3.746
   49C       C2 1073   6.446   7.031   3.816
   49C       O2 1074   6.473   7.009   3.936
   49C      C3' 1075   6.688   7.387   3.719
   49C      H3' 1076   6.672   7.340   3.622
   49C      C2' 1077   6.661   7.276   3.821
   49C     H2'1 1078   6.697   7.183   3.776
   49C      O2' 1079   6.704   7.318   3.949
   49C     HO'2 1080   6.799   7.310   3.959
   49C      O3' 1081   6.816   7.446   3.726
   50U        P 1082   6.954   7.377   3.676
   50U      O1P 1083   7.061   7.471   3.717
   50U      O2P 1084   6.944   7.358   3.531
   50U      O5' 1085   6.975   7.229   3.737
   50U      C5' 1086   7.011   7.213   3.876
   50U     H5'1 1087   6.956   7.275   3.947
   50U     H5'2 1088   7.113   7.249   3.893
   50U      C4' 1089   6.986   7.067   3.923
   50U      H4' 1090   7.020   7.067   4.026
   50U      O4' 1091   6.851   7.029   3.902
   50U      C1' 1092   6.848   6.881   3.887
   50U      H1' 1093   6.800   6.829   3.969
   50U       N1 1094   6.791   6.834   3.754
   50U       C6 1095   6.789   6.921   3.648
   50U       H6 1096   6.830   7.019   3.669
   50U       C5 1097   6.749   6.885   3.520
   50U       H5 1098   6.759   6.956   3.440
   50U       C4 1099   6.707   6.744   3.496
   50U       O4 1100   6.681   6.691   3.392
   50U       N3 1101   6.705   6.665   3.608
   50U       H3 1102   6.705   6.567   3.583
   50U       C2 1103   6.752   6.703   3.732
   50U       O2 1104   6.762   6.616   3.819
   50U      C3' 1105   7.066   6.965   3.847
   50U      H3' 1106   7.056   6.994   3.743
   50U      C2' 1107   6.993   6.836   3.890
   50U     H2'1 1108   7.006   6.751   3.822
   50U      O2' 1109   7.018   6.806   4.024
   50U     HO'2 1110   7.113   6.802   4.034
   50U      O3' 1111   7.204   6.965   3.884
   51A        P 1112   7.311   6.887   3.790
   51A      O1P 1113   7.444   6.903   3.858
   51A      O2P 1114   7.294   6.935   3.649
   51A      O5' 1115   7.274   6.741   3.800
   51A      C5' 1116   7.335   6.657   3.889
   51A     H5'1 1117   7.302   6.688   3.988
   51A     H5'2 1118   7.443   6.663   3.875
   51A      C4' 1119   7.293   6.513   3.861
   51A      H4' 1120   7.337   6.450   3.938
   51A      O4' 1121   7.161   6.487   3.854
   51A      C1' 1122   7.135   6.381   3.758
   51A      H1' 1123   7.074   6.300   3.797
   51A       N9 1124   7.067   6.436   3.638
   51A       C8 1125   7.052   6.564   3.599
   51A       H8 1126   7.093   6.647   3.655
   51A       N7 1127   6.986   6.581   3.494
   51A       C5 1128   6.955   6.450   3.449
   51A       C6 1129   6.885   6.392   3.341
   51A       N6 1130   6.816   6.455   3.249
   51A      H61 1131   6.801   6.551   3.277
   51A      H62 1132   6.767   6.403   3.177
   51A       N1 1133   6.874   6.257   3.332
   51A       C2 1134   6.933   6.181   3.427
   51A       H2 1135   6.929   6.075   3.406
   51A       N3 1136   7.009   6.223   3.532
   51A       C4 1137   7.005   6.359   3.538
   51A      C3' 1138   7.347   6.466   3.729
   51A      H3' 1139   7.307   6.542   3.661
   51A      C2' 1140   7.279   6.329   3.713
   51A     H2'1 1141   7.282   6.303   3.607
   51A      O2' 1142   7.313   6.215   3.793
   51A     HO'2 1143   7.282   6.135   3.750
   51A      O3' 1144   7.492   6.467   3.731
   52U        P 1145   7.569   6.472   3.593
   52U      O1P 1146   7.709   6.456   3.633
   52U      O2P 1147   7.520   6.586   3.513
   52U      O5' 1148   7.530   6.347   3.508
   52U      C5' 1149   7.573   6.219   3.545
   52U     H5'1 1150   7.538   6.204   3.647
   52U     H5'2 1151   7.681   6.203   3.535
   52U      C4' 1152   7.500   6.111   3.469
   52U      H4' 1153   7.511   6.015   3.519
   52U      O4' 1154   7.367   6.141   3.459
   52U      C1' 1155   7.319   6.092   3.331
   52U      H1' 1156   7.238   6.022   3.348
   52U       N1 1157   7.259   6.200   3.242
   52U       C6 1158   7.277   6.331   3.279
   52U       H6 1159   7.330   6.348   3.372
   52U       C5 1160   7.225   6.433   3.212
   52U       H5 1161   7.230   6.539   3.231
   52U       C4 1162   7.143   6.403   3.093
   52U       O4 1163   7.094   6.489   3.027
   52U       N3 1164   7.120   6.272   3.063
   52U       H3 1165   7.061   6.252   2.984
   52U       C2 1166   7.184   6.167   3.132
   52U       O2 1167   7.160   6.051   3.086
   52U      C3' 1168   7.551   6.089   3.326
   52U      H3' 1169   7.564   6.185   3.275
   52U      C2' 1170   7.434   6.017   3.258
   52U     H2'1 1171   7.434   6.029   3.150
   52U      O2' 1172   7.429   5.871   3.286
   52U     HO'2 1173   7.518   5.849   3.315
   52U      O3' 1174   7.668   6.004   3.319
   53U        P 1175   7.777   6.020   3.208
   53U      O1P 1176   7.883   5.920   3.220
   53U      O2P 1177   7.813   6.164   3.210
   53U      O5' 1178   7.694   5.995   3.070
   53U      C5' 1179   7.661   5.861   3.027
   53U     H5'1 1180   7.609   5.810   3.109
   53U     H5'2 1181   7.746   5.797   3.007
   53U      C4' 1182   7.578   5.862   2.901
   53U      H4' 1183   7.568   5.760   2.864
   53U      O4' 1184   7.455   5.929   2.922
   53U      C1' 1185   7.395   5.963   2.798
   53U      H1' 1186   7.305   5.905   2.775
   53U       N1 1187   7.358   6.104   2.791
   53U       C6 1188   7.410   6.192   2.888
   53U       H6 1189   7.471   6.152   2.968
   53U       C5 1190   7.392   6.327   2.875
   53U       H5 1191   7.427   6.397   2.949
   53U       C4 1192   7.318   6.383   2.763
   53U       O4 1193   7.296   6.504   2.748
   53U       N3 1194   7.260   6.294   2.674
   53U       H3 1195   7.194   6.324   2.605
   53U       C2 1196   7.276   6.157   2.687
   53U       O2 1197   7.222   6.079   2.607
   53U      C3' 1198   7.635   5.928   2.778
   53U      H3' 1199   7.661   6.032   2.801
   53U      C2' 1200   7.502   5.927   2.694
   53U     H2'1 1201   7.507   6.006   2.619
   53U      O2' 1202   7.472   5.797   2.641
   53U     HO'2 1203   7.506   5.798   2.551
   53U      O3' 1204   7.741   5.854   2.721
   54C        P 1205   7.830   5.907   2.599
   54C      O1P 1206   7.945   5.812   2.585
   54C      O2P 1207   7.867   6.044   2.626
   54C      O5' 1208   7.743   5.904   2.472
   54C      C5' 1209   7.695   5.787   2.412
   54C     H5'1 1210   7.659   5.725   2.494
   54C     H5'2 1211   7.769   5.733   2.353
   54C      C4' 1212   7.575   5.825   2.320
   54C      H4' 1213   7.538   5.731   2.278
   54C      O4' 1214   7.470   5.896   2.379
   54C      C1' 1215   7.409   5.980   2.290
   54C      H1' 1216   7.303   5.961   2.276
   54C       N1 1217   7.420   6.121   2.338
   54C       C6 1218   7.531   6.174   2.399
   54C       H6 1219   7.613   6.113   2.432
   54C       C5 1220   7.529   6.302   2.443
   54C       H5 1221   7.605   6.337   2.511
   54C       C4 1222   7.420   6.385   2.414
   54C       N4 1223   7.403   6.501   2.469
   54C      H41 1224   7.473   6.539   2.531
   54C      H42 1225   7.315   6.548   2.451
   54C       N3 1226   7.322   6.336   2.332
   54C       C2 1227   7.325   6.208   2.302
   54C       O2 1228   7.241   6.176   2.220
   54C      C3' 1229   7.615   5.904   2.193
   54C      H3' 1230   7.679   5.982   2.233
   54C      C2' 1231   7.481   5.956   2.151
   54C     H2'1 1232   7.494   6.043   2.087
   54C      O2' 1233   7.398   5.863   2.087
   54C     HO'2 1234   7.440   5.776   2.083
   54C      O3' 1235   7.682   5.827   2.101
   55C        P 1236   7.788   5.891   2.011
   55C      O1P 1237   7.823   5.779   1.918
   55C      O2P 1238   7.889   5.967   2.087
   55C      O5' 1239   7.694   5.995   1.934
   55C      C5' 1240   7.603   5.946   1.840
   55C     H5'1 1241   7.537   5.868   1.877
   55C     H5'2 1242   7.657   5.898   1.757
   55C      C4' 1243   7.514   6.051   1.772
   55C      H4' 1244   7.437   6.014   1.704
   55C      O4' 1245   7.434   6.126   1.874
   55C      C1' 1246   7.424   6.263   1.835
   55C      H1' 1247   7.319   6.289   1.819
   55C       N1 1248   7.478   6.356   1.933
   55C       C6 1249   7.576   6.319   2.022
   55C       H6 1250   7.611   6.217   2.032
   55C       C5 1251   7.615   6.406   2.119
   55C       H5 1252   7.676   6.377   2.203
   55C       C4 1253   7.556   6.539   2.114
   55C       N4 1254   7.585   6.629   2.205
   55C      H41 1255   7.651   6.609   2.279
   55C      H42 1256   7.513   6.700   2.210
   55C       N3 1257   7.475   6.574   2.021
   55C       C2 1258   7.438   6.489   1.923
   55C       O2 1259   7.361   6.527   1.836
   55C      C3' 1260   7.599   6.158   1.701
   55C      H3' 1261   7.686   6.184   1.762
   55C      C2' 1262   7.496   6.279   1.699
   55C     H2'1 1263   7.551   6.373   1.694
   55C      O2' 1264   7.408   6.263   1.595
   55C     HO'2 1265   7.453   6.203   1.536
   55C      O3' 1266   7.629   6.114   1.563
   56G        P 1267   7.735   6.192   1.470
   56G      O1P 1268   7.760   6.109   1.354
   56G      O2P 1269   7.841   6.233   1.566
   56G      O5' 1270   7.653   6.322   1.432
   56G      C5' 1271   7.555   6.329   1.336
   56G     H5'1 1272   7.473   6.258   1.350
   56G     H5'2 1273   7.590   6.293   1.240
   56G      C4' 1274   7.492   6.465   1.307
   56G      H4' 1275   7.422   6.454   1.224
   56G      O4' 1276   7.426   6.516   1.421
   56G      C1' 1277   7.447   6.657   1.421
   56G      H1' 1278   7.356   6.716   1.437
   56G       N9 1279   7.546   6.699   1.525
   56G       C8 1280   7.634   6.621   1.597
   56G       H8 1281   7.656   6.521   1.563
   56G       N7 1282   7.700   6.679   1.697
   56G       C5 1283   7.632   6.798   1.703
   56G       C6 1284   7.650   6.897   1.797
   56G       O6 1285   7.696   6.882   1.910
   56G       N1 1286   7.600   7.020   1.767
   56G       H1 1287   7.609   7.089   1.840
   56G       C2 1288   7.526   7.042   1.654
   56G       N2 1289   7.481   7.161   1.631
   56G      H21 1290   7.508   7.239   1.691
   56G      H22 1291   7.443   7.171   1.538
   56G       N3 1292   7.511   6.946   1.560
   56G       C4 1293   7.565   6.823   1.588
   56G      C3' 1294   7.587   6.571   1.250
   56G      H3' 1295   7.677   6.550   1.308
   56G      C2' 1296   7.515   6.701   1.282
   56G     H2'1 1297   7.586   6.782   1.296
   56G      O2' 1298   7.405   6.724   1.193
   56G     HO'2 1299   7.441   6.702   1.106
   56G      O3' 1300   7.602   6.564   1.109
   57U        P 1301   7.739   6.596   1.040
   57U      O1P 1302   7.725   6.555   0.899
   57U      O2P 1303   7.839   6.533   1.122
   57U      O5' 1304   7.759   6.752   1.060
   57U      C5' 1305   7.695   6.850   0.974
   57U     H5'1 1306   7.592   6.820   0.957
   57U     H5'2 1307   7.748   6.860   0.879
   57U      C4' 1308   7.692   6.992   1.045
   57U      H4' 1309   7.619   7.052   0.990
   57U      O4' 1310   7.635   6.994   1.176
   57U      C1' 1311   7.699   7.101   1.253
   57U      H1' 1312   7.622   7.163   1.298
   57U       N1 1313   7.782   7.040   1.365
   57U       C6 1314   7.832   6.912   1.361
   57U       H6 1315   7.803   6.842   1.284
   57U       C5 1316   7.903   6.872   1.467
   57U       H5 1317   7.932   6.768   1.475
   57U       C4 1318   7.937   6.952   1.582
   57U       O4 1319   7.986   6.918   1.685
   57U       N3 1320   7.879   7.074   1.580
   57U       H3 1321   7.902   7.133   1.658
   57U       C2 1322   7.824   7.133   1.468
   57U       O2 1323   7.800   7.255   1.477
   57U      C3' 1324   7.824   7.058   1.063
   57U      H3' 1325   7.892   6.988   1.112
   57U      C2' 1326   7.791   7.174   1.159
   57U     H2'1 1327   7.881   7.208   1.212
   57U      O2' 1328   7.737   7.295   1.103
   57U     HO'2 1329   7.745   7.361   1.172
   57U      O3' 1330   7.872   7.084   0.931
   58A        P 1331   8.023   7.104   0.901
   58A      O1P 1332   8.041   7.139   0.754
   58A      O2P 1333   8.100   6.990   0.957
   58A      O5' 1334   8.065   7.223   0.994
   58A      C5' 1335   8.039   7.353   0.953
   58A     H5'1 1336   7.935   7.370   0.925
   58A     H5'2 1337   8.101   7.379   0.868
   58A      C4' 1338   8.075   7.459   1.056
   58A      H4' 1339   8.052   7.553   1.007
   58A      O4' 1340   8.000   7.434   1.175
   58A      C1' 1341   8.080   7.467   1.293
   58A      H1' 1342   8.018   7.524   1.362
   58A       N9 1343   8.119   7.350   1.371
   58A       C8 1344   8.107   7.222   1.331
   58A       H8 1345   8.084   7.190   1.231
   58A       N7 1346   8.149   7.141   1.428
   58A       C5 1347   8.177   7.224   1.540
   58A       C6 1348   8.217   7.208   1.675
   58A       N6 1349   8.232   7.087   1.726
   58A      H61 1350   8.231   7.009   1.662
   58A      H62 1351   8.241   7.083   1.826
   58A       N1 1352   8.241   7.316   1.752
   58A       C2 1353   8.214   7.432   1.702
   58A       H2 1354   8.229   7.511   1.774
   58A       N3 1355   8.169   7.466   1.582
   58A       C4 1356   8.158   7.355   1.502
   58A      C3' 1357   8.220   7.461   1.101
   58A      H3' 1358   8.262   7.361   1.108
   58A      C2' 1359   8.206   7.531   1.240
   58A     H2'1 1360   8.290   7.504   1.305
   58A      O2' 1361   8.191   7.670   1.232
   58A     HO'2 1362   8.227   7.701   1.149
   58A      O3' 1363   8.310   7.543   1.013
   59C        P 1364   8.469   7.546   1.013
   59C      O1P 1365   8.520   7.656   0.927
   59C      O2P 1366   8.516   7.412   0.984
   59C      O5' 1367   8.510   7.581   1.159
   59C      C5' 1368   8.512   7.717   1.208
   59C     H5'1 1369   8.413   7.759   1.193
   59C     H5'2 1370   8.579   7.785   1.156
   59C      C4' 1371   8.553   7.722   1.354
   59C      H4' 1372   8.535   7.827   1.376
   59C      O4' 1373   8.463   7.650   1.440
   59C      C1' 1374   8.529   7.600   1.558
   59C      H1' 1375   8.486   7.636   1.651
   59C       N1 1376   8.535   7.448   1.569
   59C       C6 1377   8.499   7.360   1.468
   59C       H6 1378   8.474   7.397   1.369
   59C       C5 1379   8.500   7.228   1.494
   59C       H5 1380   8.455   7.162   1.421
   59C       C4 1381   8.542   7.188   1.622
   59C       N4 1382   8.538   7.064   1.654
   59C      H41 1383   8.516   6.992   1.587
   59C      H42 1384   8.582   7.038   1.741
   59C       N3 1385   8.589   7.265   1.713
   59C       C2 1386   8.581   7.399   1.692
   59C       O2 1387   8.623   7.479   1.776
   59C      C3' 1388   8.694   7.687   1.399
   59C      H3' 1389   8.730   7.602   1.343
   59C      C2' 1390   8.673   7.662   1.549
   59C     H2'1 1391   8.748   7.594   1.590
   59C      O2' 1392   8.660   7.773   1.634
   59C     HO'2 1393   8.653   7.740   1.724
   59C      O3' 1394   8.791   7.794   1.384
   60U        P 1395   8.948   7.771   1.369
   60U      O1P 1396   9.020   7.903   1.388
   60U      O2P 1397   8.958   7.696   1.245
   60U      O5' 1398   8.993   7.679   1.492
   60U      C5' 1399   9.001   7.717   1.629
   60U     H5'1 1400   8.913   7.756   1.680
   60U     H5'2 1401   9.078   7.794   1.635
   60U      C4' 1402   9.063   7.603   1.720
   60U      H4' 1403   9.073   7.639   1.822
   60U      O4' 1404   8.976   7.489   1.722
   60U      C1' 1405   9.053   7.370   1.727
   60U      H1' 1406   9.044   7.329   1.828
   60U       N1 1407   9.018   7.273   1.626
   60U       C6 1408   8.997   7.316   1.497
   60U       H6 1409   8.993   7.422   1.476
   60U       C5 1410   8.985   7.220   1.399
   60U       H5 1411   8.971   7.258   1.299
   60U       C4 1412   8.981   7.075   1.426
   60U       O4 1413   8.968   6.983   1.343
   60U       N3 1414   8.994   7.046   1.561
   60U       H3 1415   8.980   6.948   1.580
   60U       C2 1416   9.014   7.137   1.666
   60U       O2 1417   9.038   7.099   1.783
   60U      C3' 1418   9.200   7.556   1.671
   60U      H3' 1419   9.183   7.555   1.564
   60U      C2' 1420   9.199   7.409   1.709
   60U     H2'1 1421   9.249   7.342   1.638
   60U      O2' 1422   9.259   7.417   1.840
   60U     HO'2 1423   9.351   7.443   1.827
   60U      O3' 1424   9.316   7.641   1.700
   61U        P 1425   9.460   7.587   1.662
   61U      O1P 1426   9.490   7.473   1.741
   61U      O2P 1427   9.552   7.707   1.686
   61U      O5' 1428   9.449   7.536   1.505
   61U      C5' 1429   9.463   7.629   1.408
   61U     H5'1 1430   9.566   7.664   1.408
   61U     H5'2 1431   9.411   7.718   1.444
   61U      C4' 1432   9.417   7.606   1.262
   61U      H4' 1433   9.477   7.676   1.203
   61U      O4' 1434   9.448   7.474   1.226
   61U      C1' 1435   9.333   7.400   1.187
   61U      H1' 1436   9.319   7.390   1.079
   61U       N1 1437   9.339   7.262   1.238
   61U       C6 1438   9.400   7.231   1.361
   61U       H6 1439   9.454   7.302   1.421
   61U       C5 1440   9.396   7.097   1.406
   61U       H5 1441   9.438   7.071   1.502
   61U       C4 1442   9.321   6.992   1.328
   61U       O4 1443   9.299   6.876   1.366
   61U       N3 1444   9.290   7.031   1.203
   61U       H3 1445   9.280   6.954   1.138
   61U       C2 1446   9.285   7.162   1.160
   61U       O2 1447   9.245   7.185   1.048
   61U      C3' 1448   9.267   7.623   1.245
   61U      H3' 1449   9.234   7.685   1.328
   61U      C2' 1450   9.214   7.482   1.248
   61U     H2'1 1451   9.218   7.451   1.352
   61U      O2' 1452   9.086   7.472   1.194
   61U     HO'2 1453   9.038   7.554   1.207
   61U      O3' 1454   9.242   7.689   1.122
   61U      H3T 1455   9.153   7.723   1.128
   62G      O5' 1456   9.005   6.869   2.666
   62G      H5T 1457   8.911   6.884   2.666
   62G      C5' 1458   9.064   6.998   2.707
   62G     H5'1 1459   9.170   6.980   2.726
   62G     H5'2 1460   9.015   7.032   2.798
   62G      C4' 1461   9.060   7.098   2.600
   62G      H4' 1462   9.134   7.178   2.609
   62G      O4' 1463   9.067   7.031   2.468
   62G      C1' 1464   9.011   7.126   2.374
   62G      H1' 1465   9.094   7.179   2.327
   62G       N9 1466   8.938   7.059   2.266
   62G       C8 1467   8.920   6.924   2.243
   62G       H8 1468   8.954   6.846   2.309
   62G       N7 1469   8.859   6.887   2.137
   62G       C5 1470   8.842   7.014   2.073
   62G       C6 1471   8.781   7.047   1.951
   62G       O6 1472   8.744   6.973   1.857
   62G       N1 1473   8.769   7.180   1.924
   62G       H1 1474   8.721   7.196   1.837
   62G       C2 1475   8.833   7.268   2.005
   62G       N2 1476   8.829   7.394   1.968
   62G      H21 1477   8.773   7.420   1.888
   62G      H22 1478   8.864   7.467   2.029
   62G       N3 1479   8.893   7.251   2.122
   62G       C4 1480   8.885   7.116   2.152
   62G      C3' 1481   8.921   7.161   2.596
   62G      H3' 1482   8.848   7.084   2.570
   62G      C2' 1483   8.937   7.234   2.458
   62G     H2'1 1484   8.838   7.265   2.424
   62G      O2' 1485   9.008   7.356   2.467
   62G     HO'2 1486   8.997   7.384   2.559
   62G      O3' 1487   8.865   7.232   2.706
   63U        P 1488   8.708   7.279   2.706
   63U      O1P 1489   8.691   7.355   2.829
   63U      O2P 1490   8.625   7.159   2.691
   63U      O5' 1491   8.673   7.374   2.582
   63U      C5' 1492   8.709   7.514   2.583
   63U     H5'1 1493   8.817   7.526   2.585
   63U     H5'2 1494   8.670   7.564   2.671
   63U      C4' 1495   8.657   7.579   2.455
   63U      H4' 1496   8.708   7.675   2.457
   63U      O4' 1497   8.694   7.520   2.335
   63U      C1' 1498   8.597   7.558   2.232
   63U      H1' 1499   8.649   7.628   2.166
   63U       N1 1500   8.541   7.432   2.164
   63U       C6 1501   8.548   7.309   2.225
   63U       H6 1502   8.589   7.298   2.324
   63U       C5 1503   8.489   7.195   2.171
   63U       H5 1504   8.483   7.102   2.225
   63U       C4 1505   8.417   7.203   2.049
   63U       O4 1506   8.376   7.095   2.002
   63U       N3 1507   8.417   7.328   1.988
   63U       H3 1508   8.375   7.335   1.897
   63U       C2 1509   8.478   7.443   2.044
   63U       O2 1510   8.465   7.548   1.988
   63U      C3' 1511   8.504   7.580   2.447
   63U      H3' 1512   8.467   7.478   2.455
   63U      C2' 1513   8.483   7.628   2.300
   63U     H2'1 1514   8.389   7.576   2.281
   63U      O2' 1515   8.494   7.766   2.276
   63U     HO'2 1516   8.444   7.804   2.349
   63U      O3' 1517   8.444   7.658   2.552
   64A        P 1518   8.307   7.622   2.620
   64A      O1P 1519   8.284   7.713   2.732
   64A      O2P 1520   8.306   7.477   2.647
   64A      O5' 1521   8.206   7.642   2.507
   64A      C5' 1522   8.173   7.770   2.459
   64A     H5'1 1523   8.262   7.833   2.451
   64A     H5'2 1524   8.121   7.823   2.538
   64A      C4' 1525   8.104   7.763   2.320
   64A      H4' 1526   8.119   7.859   2.270
   64A      O4' 1527   8.155   7.660   2.237
   64A      C1' 1528   8.062   7.630   2.136
   64A      H1' 1529   8.102   7.677   2.047
   64A       N9 1530   8.052   7.488   2.123
   64A       C8 1531   8.094   7.385   2.203
   64A       H8 1532   8.147   7.397   2.297
   64A       N7 1533   8.086   7.266   2.154
   64A       C5 1534   8.027   7.286   2.027
   64A       C6 1535   7.976   7.203   1.924
   64A       N6 1536   7.976   7.073   1.916
   64A      H61 1537   8.005   7.017   1.995
   64A      H62 1538   7.973   7.025   1.827
   64A       N1 1539   7.910   7.261   1.819
   64A       C2 1540   7.899   7.392   1.818
   64A       H2 1541   7.860   7.441   1.730
   64A       N3 1542   7.952   7.479   1.900
   64A       C4 1543   8.012   7.423   2.008
   64A      C3' 1544   7.956   7.733   2.319
   64A      H3' 1545   7.935   7.640   2.372
   64A      C2' 1546   7.932   7.697   2.162
   64A     H2'1 1547   7.852   7.624   2.145
   64A      O2' 1548   7.915   7.807   2.080
   64A     HO'2 1549   7.848   7.859   2.125
   64A      O3' 1550   7.871   7.832   2.366
   65C        P 1551   7.725   7.788   2.427
   65C      O1P 1552   7.665   7.910   2.491
   65C      O2P 1553   7.743   7.663   2.503
   65C      O5' 1554   7.645   7.750   2.303
   65C      C5' 1555   7.572   7.849   2.230
   65C     H5'1 1556   7.641   7.930   2.207
   65C     H5'2 1557   7.487   7.881   2.290
   65C      C4' 1558   7.538   7.774   2.100
   65C      H4' 1559   7.510   7.853   2.030
   65C      O4' 1560   7.647   7.696   2.046
   65C      C1' 1561   7.592   7.588   1.980
   65C      H1' 1562   7.625   7.592   1.876
   65C       N1 1563   7.628   7.456   2.037
   65C       C6 1564   7.652   7.438   2.177
   65C       H6 1565   7.654   7.526   2.239
   65C       C5 1566   7.680   7.313   2.225
   65C       H5 1567   7.705   7.297   2.329
   65C       C4 1568   7.656   7.202   2.136
   65C       N4 1569   7.683   7.083   2.178
   65C      H41 1570   7.724   7.075   2.270
   65C      H42 1571   7.683   7.015   2.104
   65C       N3 1572   7.633   7.219   2.006
   65C       C2 1573   7.618   7.342   1.949
   65C       O2 1574   7.589   7.356   1.827
   65C      C3' 1575   7.423   7.677   2.124
   65C      H3' 1576   7.452   7.619   2.212
   65C      C2' 1577   7.434   7.592   1.998
   65C     H2'1 1578   7.399   7.491   2.024
   65C      O2' 1579   7.377   7.639   1.881
   65C     HO'2 1580   7.285   7.615   1.880
   65C      O3' 1581   7.295   7.738   2.142
   66G        P 1582   7.176   7.660   2.212
   66G      O1P 1583   7.061   7.749   2.241
   66G      O2P 1584   7.230   7.583   2.326
   66G      O5' 1585   7.118   7.560   2.107
   66G      C5' 1586   7.068   7.611   1.979
   66G     H5'1 1587   7.128   7.696   1.946
   66G     H5'2 1588   6.969   7.645   2.007
   66G      C4' 1589   7.060   7.494   1.873
   66G      H4' 1590   7.024   7.541   1.781
   66G      O4' 1591   7.191   7.438   1.844
   66G      C1' 1592   7.182   7.300   1.836
   66G      H1' 1593   7.223   7.264   1.741
   66G       N9 1594   7.245   7.224   1.951
   66G       C8 1595   7.252   7.262   2.079
   66G       H8 1596   7.235   7.364   2.110
   66G       N7 1597   7.303   7.169   2.156
   66G       C5 1598   7.333   7.058   2.068
   66G       C6 1599   7.380   6.926   2.088
   66G       O6 1600   7.428   6.873   2.189
   66G       N1 1601   7.371   6.842   1.978
   66G       H1 1602   7.379   6.742   1.981
   66G       C2 1603   7.304   6.877   1.874
   66G       N2 1604   7.296   6.797   1.775
   66G      H21 1605   7.326   6.701   1.785
   66G      H22 1606   7.241   6.824   1.695
   66G       N3 1607   7.259   6.999   1.846
   66G       C4 1608   7.274   7.089   1.947
   66G      C3' 1609   6.971   7.383   1.914
   66G      H3' 1610   6.983   7.348   2.017
   66G      C2' 1611   7.036   7.270   1.831
   66G     H2'1 1612   7.014   7.172   1.872
   66G      O2' 1613   6.997   7.281   1.693
   66G     HO'2 1614   7.045   7.206   1.656
   66G      O3' 1615   6.833   7.400   1.893
   67G        P 1616   6.721   7.308   1.960
   67G      O1P 1617   6.589   7.348   1.906
   67G      O2P 1618   6.728   7.309   2.105
   67G      O5' 1619   6.751   7.154   1.907
   67G      C5' 1620   6.712   7.102   1.780
   67G     H5'1 1621   6.757   7.155   1.696
   67G     H5'2 1622   6.604   7.116   1.781
   67G      C4' 1623   6.754   6.951   1.773
   67G      H4' 1624   6.734   6.911   1.674
   67G      O4' 1625   6.893   6.929   1.802
   67G      C1' 1626   6.911   6.798   1.852
   67G      H1' 1627   6.978   6.742   1.788
   67G       N9 1628   6.979   6.803   1.980
   67G       C8 1629   6.984   6.901   2.069
   67G       H8 1630   6.940   6.995   2.040
   67G       N7 1631   7.034   6.874   2.185
   67G       C5 1632   7.076   6.743   2.166
   67G       C6 1633   7.149   6.654   2.253
   67G       O6 1634   7.200   6.680   2.358
   67G       N1 1635   7.168   6.529   2.199
   67G       H1 1636   7.190   6.452   2.261
   67G       C2 1637   7.118   6.489   2.078
   67G       N2 1638   7.109   6.361   2.051
   67G      H21 1639   7.134   6.297   2.125
   67G      H22 1640   7.045   6.328   1.980
   67G       N3 1641   7.065   6.571   1.991
   67G       C4 1642   7.046   6.697   2.042
   67G      C3' 1643   6.684   6.846   1.866
   67G      H3' 1644   6.687   6.896   1.963
   67G      C2' 1645   6.770   6.723   1.855
   67G     H2'1 1646   6.748   6.667   1.946
   67G      O2' 1647   6.752   6.646   1.737
   67G     HO'2 1648   6.764   6.554   1.759
   67G      O3' 1649   6.547   6.821   1.835
   68A        P 1650   6.449   6.789   1.952
   68A      O1P 1651   6.307   6.779   1.906
   68A      O2P 1652   6.470   6.877   2.069
   68A      O5' 1653   6.496   6.645   2.001
   68A      C5' 1654   6.481   6.525   1.922
   68A     H5'1 1655   6.515   6.545   1.820
   68A     H5'2 1656   6.375   6.496   1.919
   68A      C4' 1657   6.557   6.410   1.975
   68A      H4' 1658   6.568   6.328   1.904
   68A      O4' 1659   6.686   6.438   2.011
   68A      C1' 1660   6.727   6.346   2.102
   68A      H1' 1661   6.810   6.282   2.071
   68A       N9 1662   6.785   6.429   2.208
   68A       C8 1663   6.770   6.564   2.241
   68A       H8 1664   6.695   6.624   2.191
   68A       N7 1665   6.843   6.606   2.344
   68A       C5 1666   6.906   6.493   2.389
   68A       C6 1667   6.994   6.471   2.496
   68A       N6 1668   7.016   6.563   2.589
   68A      H61 1669   6.995   6.659   2.566
   68A      H62 1670   7.066   6.531   2.671
   68A       N1 1671   7.041   6.347   2.510
   68A       C2 1672   7.004   6.249   2.422
   68A       H2 1673   7.058   6.156   2.437
   68A       N3 1674   6.922   6.258   2.319
   68A       C4 1675   6.870   6.383   2.310
   68A      C3' 1676   6.507   6.366   2.109
   68A      H3' 1677   6.508   6.458   2.167
   68A      C2' 1678   6.615   6.268   2.156
   68A     H2'1 1679   6.617   6.257   2.264
   68A      O2' 1680   6.613   6.143   2.099
   68A     HO'2 1681   6.630   6.075   2.165
   68A      O3' 1682   6.382   6.289   2.110
   69A        P 1683   6.311   6.261   2.251
   69A      O1P 1684   6.177   6.219   2.219
   69A      O2P 1685   6.325   6.385   2.332
   69A      O5' 1686   6.374   6.139   2.340
   69A      C5' 1687   6.371   6.004   2.294
   69A     H5'1 1688   6.406   6.004   2.191
   69A     H5'2 1689   6.269   5.966   2.288
   69A      C4' 1690   6.477   5.914   2.369
   69A      H4' 1691   6.473   5.824   2.307
   69A      O4' 1692   6.604   5.973   2.371
   69A      C1' 1693   6.663   5.965   2.497
   69A      H1' 1694   6.754   5.905   2.485
   69A       N9 1695   6.689   6.098   2.559
   69A       C8 1696   6.634   6.215   2.525
   69A       H8 1697   6.553   6.232   2.456
   69A       N7 1698   6.691   6.311   2.589
   69A       C5 1699   6.787   6.252   2.673
   69A       C6 1700   6.870   6.296   2.782
   69A       N6 1701   6.881   6.417   2.826
   69A      H61 1702   6.804   6.480   2.810
   69A      H62 1703   6.959   6.428   2.889
   69A       N1 1704   6.958   6.204   2.838
   69A       C2 1705   6.942   6.079   2.800
   69A       H2 1706   7.021   6.014   2.836
   69A       N3 1707   6.862   6.026   2.707
   69A       C4 1708   6.783   6.114   2.653
   69A      C3' 1709   6.443   5.897   2.521
   69A      H3' 1710   6.408   5.999   2.535
   69A      C2' 1711   6.578   5.872   2.585
   69A     H2'1 1712   6.566   5.911   2.686
   69A      O2' 1713   6.620   5.730   2.570
   69A     HO'2 1714   6.712   5.725   2.596
   69A      O3' 1715   6.340   5.795   2.550
   70U        P 1716   6.246   5.809   2.675
   70U      O1P 1717   6.133   5.712   2.671
   70U      O2P 1718   6.199   5.952   2.690
   70U      O5' 1719   6.333   5.771   2.792
   70U      C5' 1720   6.377   5.634   2.814
   70U     H5'1 1721   6.428   5.590   2.729
   70U     H5'2 1722   6.289   5.576   2.841
   70U      C4' 1723   6.482   5.632   2.932
   70U      H4' 1724   6.522   5.534   2.959
   70U      O4' 1725   6.592   5.714   2.895
   70U      C1' 1726   6.638   5.774   3.016
   70U      H1' 1727   6.742   5.746   3.032
   70U       N1 1728   6.634   5.921   3.021
   70U       C6 1729   6.559   5.999   2.933
   70U       H6 1730   6.483   5.952   2.873
   70U       C5 1731   6.575   6.135   2.936
   70U       H5 1732   6.523   6.210   2.877
   70U       C4 1733   6.661   6.196   3.039
   70U       O4 1734   6.665   6.313   3.058
   70U       N3 1735   6.731   6.108   3.118
   70U       H3 1736   6.802   6.153   3.174
   70U       C2 1737   6.719   5.973   3.115
   70U       O2 1738   6.774   5.909   3.207
   70U      C3' 1739   6.425   5.672   3.072
   70U      H3' 1740   6.360   5.759   3.063
   70U      C2' 1741   6.553   5.716   3.136
   70U     H2'1 1742   6.542   5.792   3.214
   70U      O2' 1743   6.631   5.607   3.181
   70U     HO'2 1744   6.584   5.545   3.238
   70U      O3' 1745   6.364   5.567   3.145
   71A        P 1746   6.265   5.596   3.268
   71A      O1P 1747   6.220   5.464   3.318
   71A      O2P 1748   6.168   5.695   3.232
   71A      O5' 1749   6.354   5.653   3.395
   71A      C5' 1750   6.444   5.575   3.473
   71A     H5'1 1751   6.512   5.531   3.399
   71A     H5'2 1752   6.390   5.497   3.527
   71A      C4' 1753   6.509   5.667   3.572
   71A      H4' 1754   6.560   5.605   3.646
   71A      O4' 1755   6.609   5.755   3.514
   71A      C1' 1756   6.633   5.870   3.591
   71A      H1' 1757   6.737   5.881   3.623
   71A       N9 1758   6.576   5.993   3.529
   71A       C8 1759   6.514   6.002   3.411
   71A       H8 1760   6.473   5.914   3.363
   71A       N7 1761   6.489   6.122   3.362
   71A       C5 1762   6.541   6.201   3.469
   71A       C6 1763   6.562   6.340   3.489
   71A       N6 1764   6.532   6.447   3.421
   71A      H61 1765   6.480   6.437   3.335
   71A      H62 1766   6.554   6.535   3.465
   71A       N1 1767   6.649   6.378   3.585
   71A       C2 1768   6.700   6.289   3.671
   71A       H2 1769   6.777   6.314   3.742
   71A       N3 1770   6.679   6.158   3.676
   71A       C4 1771   6.599   6.125   3.567
   71A      C3' 1772   6.427   5.756   3.659
   71A      H3' 1773   6.367   5.813   3.588
   71A      C2' 1774   6.545   5.844   3.712
   71A     H2'1 1775   6.502   5.940   3.743
   71A      O2' 1776   6.614   5.781   3.821
   71A     HO'2 1777   6.553   5.730   3.874
   71A      O3' 1778   6.350   5.686   3.758
   72G        P 1779   6.224   5.758   3.810
   72G      O1P 1780   6.154   5.666   3.889
   72G      O2P 1781   6.160   5.811   3.690
   72G      O5' 1782   6.274   5.873   3.896
   72G      C5' 1783   6.310   5.846   4.031
   72G     H5'1 1784   6.347   5.744   4.048
   72G     H5'2 1785   6.216   5.866   4.083
   72G      C4' 1786   6.399   5.962   4.085
   72G      H4' 1787   6.458   5.923   4.167
   72G      O4' 1788   6.477   6.033   3.989
   72G      C1' 1789   6.470   6.177   4.012
   72G      H1' 1790   6.569   6.223   4.008
   72G       N9 1791   6.391   6.246   3.908
   72G       C8 1792   6.329   6.196   3.802
   72G       H8 1793   6.305   6.092   3.785
   72G       N7 1794   6.293   6.281   3.710
   72G       C5 1795   6.329   6.401   3.767
   72G       C6 1796   6.320   6.537   3.712
   72G       O6 1797   6.274   6.572   3.608
   72G       N1 1798   6.386   6.627   3.795
   72G       H1 1799   6.392   6.721   3.758
   72G       C2 1800   6.452   6.595   3.904
   72G       N2 1801   6.506   6.699   3.965
   72G      H21 1802   6.493   6.791   3.926
   72G      H22 1803   6.564   6.682   4.046
   72G       N3 1804   6.474   6.475   3.951
   72G       C4 1805   6.403   6.381   3.878
   72G      C3' 1806   6.307   6.069   4.138
   72G      H3' 1807   6.227   6.078   4.065
   72G      C2' 1808   6.387   6.197   4.136
   72G     H2'1 1809   6.316   6.279   4.137
   72G      O2' 1810   6.478   6.187   4.251
   72G     HO'2 1811   6.435   6.132   4.317
   72G      O3' 1812   6.257   6.023   4.270
   73A        P 1813   6.121   6.084   4.327
   73A      O1P 1814   6.094   6.006   4.448
   73A      O2P 1815   6.023   6.095   4.211
   73A      O5' 1816   6.124   6.238   4.362
   73A      C5' 1817   6.203   6.281   4.480
   73A     H5'1 1818   6.294   6.221   4.481
   73A     H5'2 1819   6.155   6.261   4.575
   73A      C4' 1820   6.249   6.424   4.465
   73A      H4' 1821   6.327   6.447   4.537
   73A      O4' 1822   6.306   6.451   4.331
   73A      C1' 1823   6.264   6.572   4.271
   73A      H1' 1824   6.349   6.632   4.238
   73A       N9 1825   6.166   6.561   4.158
   73A       C8 1826   6.119   6.447   4.103
   73A       H8 1827   6.117   6.356   4.161
   73A       N7 1828   6.051   6.459   3.992
   73A       C5 1829   6.072   6.599   3.965
   73A       C6 1830   6.049   6.687   3.855
   73A       N6 1831   5.998   6.655   3.734
   73A      H61 1832   5.984   6.557   3.713
   73A      H62 1833   5.997   6.721   3.658
   73A       N1 1834   6.080   6.813   3.859
   73A       C2 1835   6.147   6.857   3.964
   73A       H2 1836   6.184   6.959   3.957
   73A       N3 1837   6.189   6.790   4.069
   73A       C4 1838   6.143   6.661   4.067
   73A      C3' 1839   6.133   6.526   4.475
   73A      H3' 1840   6.038   6.487   4.439
   73A      C2' 1841   6.188   6.641   4.384
   73A     H2'1 1842   6.106   6.701   4.345
   73A      O2' 1843   6.294   6.716   4.448
   73A     HO'2 1844   6.350   6.748   4.377
   73A      O3' 1845   6.108   6.563   4.615
   74U        P 1846   5.964   6.600   4.663
   74U      O1P 1847   5.962   6.608   4.807
   74U      O2P 1848   5.864   6.507   4.604
   74U      O5' 1849   5.939   6.745   4.604
   74U      C5' 1850   6.031   6.847   4.626
   74U     H5'1 1851   6.132   6.809   4.615
   74U     H5'2 1852   6.020   6.879   4.730
   74U      C4' 1853   6.007   6.967   4.540
   74U      H4' 1854   6.069   7.047   4.581
   74U      O4' 1855   6.045   6.946   4.402
   74U      C1' 1856   5.952   7.009   4.306
   74U      H1' 1857   6.015   7.070   4.242
   74U       N1 1858   5.882   6.919   4.216
   74U       C6 1859   5.875   6.793   4.252
   74U       H6 1860   5.913   6.764   4.349
   74U       C5 1861   5.819   6.701   4.163
   74U       H5 1862   5.818   6.596   4.189
   74U       C4 1863   5.772   6.739   4.034
   74U       O4 1864   5.743   6.657   3.947
   74U       N3 1865   5.779   6.873   4.013
   74U       H3 1866   5.740   6.917   3.930
   74U       C2 1867   5.829   6.967   4.097
   74U       O2 1868   5.816   7.085   4.063
   74U      C3' 1869   5.859   7.015   4.532
   74U      H3' 1870   5.789   6.931   4.528
   74U      C2' 1871   5.863   7.091   4.396
   74U     H2'1 1872   5.761   7.111   4.361
   74U      O2' 1873   5.937   7.223   4.395
   74U     HO'2 1874   5.910   7.275   4.320
   74U      O3' 1875   5.822   7.096   4.638
   75A        P 1876   5.671   7.132   4.664
   75A      O1P 1877   5.673   7.226   4.786
   75A      O2P 1878   5.597   7.006   4.674
   75A      O5' 1879   5.619   7.202   4.530
   75A      C5' 1880   5.634   7.339   4.505
   75A     H5'1 1881   5.739   7.363   4.489
   75A     H5'2 1882   5.596   7.392   4.593
   75A      C4' 1883   5.545   7.382   4.382
   75A      H4' 1884   5.559   7.490   4.387
   75A      O4' 1885   5.596   7.338   4.258
   75A      C1' 1886   5.499   7.319   4.160
   75A      H1' 1887   5.524   7.373   4.069
   75A       N9 1888   5.501   7.177   4.125
   75A       C8 1889   5.528   7.064   4.204
   75A       H8 1890   5.557   7.071   4.308
   75A       N7 1891   5.514   6.952   4.138
   75A       C5 1892   5.483   6.997   4.004
   75A       C6 1893   5.459   6.933   3.886
   75A       N6 1894   5.475   6.808   3.855
   75A      H61 1895   5.522   6.751   3.924
   75A      H62 1896   5.444   6.764   3.770
   75A       N1 1897   5.402   6.997   3.780
   75A       C2 1898   5.402   7.130   3.790
   75A       H2 1899   5.365   7.184   3.704
   75A       N3 1900   5.425   7.214   3.896
   75A       C4 1901   5.464   7.135   4.002
   75A      C3' 1902   5.394   7.359   4.372
   75A      H3' 1903   5.378   7.255   4.398
   75A      C2' 1904   5.368   7.371   4.217
   75A     H2'1 1905   5.289   7.306   4.179
   75A      O2' 1906   5.342   7.503   4.178
   75A     HO'2 1907   5.336   7.564   4.251
   75A      O3' 1908   5.323   7.443   4.464
   76A        P 1909   5.195   7.382   4.529
   76A      O1P 1910   5.140   7.478   4.629
   76A      O2P 1911   5.226   7.248   4.577
   76A      O5' 1912   5.096   7.365   4.410
   76A      C5' 1913   5.024   7.472   4.347
   76A     H5'1 1914   5.084   7.546   4.294
   76A     H5'2 1915   4.955   7.518   4.418
   76A      C4' 1916   4.946   7.403   4.238
   76A      H4' 1917   4.899   7.483   4.180
   76A      O4' 1918   5.036   7.324   4.156
   76A      C1' 1919   4.970   7.234   4.079
   76A      H1' 1920   4.953   7.270   3.977
   76A       N9 1921   5.036   7.103   4.057
   76A       C8 1922   5.127   7.038   4.137
   76A       H8 1923   5.167   7.074   4.231
   76A       N7 1924   5.166   6.919   4.088
   76A       C5 1925   5.102   6.921   3.963
   76A       C6 1926   5.096   6.820   3.867
   76A       N6 1927   5.170   6.711   3.880
   76A      H61 1928   5.251   6.720   3.939
   76A      H62 1929   5.154   6.633   3.817
   76A       N1 1930   5.014   6.825   3.762
   76A       C2 1931   4.940   6.932   3.748
   76A       H2 1932   4.880   6.943   3.658
   76A       N3 1933   4.937   7.033   3.833
   76A       C4 1934   5.020   7.023   3.941
   76A      C3' 1935   4.841   7.305   4.275
   76A      H3' 1936   4.890   7.240   4.348
   76A      C2' 1937   4.827   7.228   4.142
   76A     H2'1 1938   4.795   7.127   4.168
   76A      O2' 1939   4.732   7.291   4.062
   76A     HO'2 1940   4.646   7.288   4.103
   76A      O3' 1941   4.709   7.356   4.322
   77U        P 1942   4.588   7.259   4.358
   77U      O1P 1943   4.487   7.346   4.430
   77U      O2P 1944   4.640   7.136   4.415
   77U      O5' 1945   4.529   7.210   4.218
   77U      C5' 1946   4.429   7.278   4.146
   77U     H5'1 1947   4.485   7.357   4.095
   77U     H5'2 1948   4.348   7.308   4.212
   77U      C4' 1949   4.371   7.184   4.044
   77U      H4' 1950   4.308   7.248   3.983
   77U      O4' 1951   4.471   7.131   3.958
   77U      C1' 1952   4.443   6.996   3.925
   77U      H1' 1953   4.423   6.984   3.818
   77U       N1 1954   4.550   6.902   3.959
   77U       C6 1955   4.599   6.877   4.085
   77U       H6 1956   4.555   6.937   4.163
   77U       C5 1957   4.699   6.787   4.105
   77U       H5 1958   4.725   6.769   4.208
   77U       C4 1959   4.758   6.715   4.001
   77U       O4 1960   4.854   6.635   4.013
   77U       N3 1961   4.705   6.737   3.879
   77U       H3 1962   4.724   6.671   3.805
   77U       C2 1963   4.611   6.833   3.850
   77U       O2 1964   4.579   6.846   3.733
   77U      C3' 1965   4.301   7.063   4.098
   77U      H3' 1966   4.359   7.036   4.186
   77U      C2' 1967   4.310   6.960   3.983
   77U     H2'1 1968   4.308   6.860   4.026
   77U      O2' 1969   4.216   6.971   3.881
   77U     HO'2 1970   4.141   7.025   3.908
   77U      O3' 1971   4.165   7.092   4.130
   78U        P 1972   4.090   7.004   4.244
   78U      O1P 1973   3.963   7.076   4.284
   78U      O2P 1974   4.195   6.978   4.354
   78U      O5' 1975   4.057   6.861   4.180
   78U      C5' 1976   3.949   6.842   4.097
   78U     H5'1 1977   3.951   6.913   4.015
   78U     H5'2 1978   3.855   6.858   4.150
   78U      C4' 1979   3.953   6.703   4.040
   78U      H4' 1980   3.879   6.685   3.962
   78U      O4' 1981   4.084   6.687   3.983
   78U      C1' 1982   4.115   6.550   3.985
   78U      H1' 1983   4.093   6.512   3.885
   78U       N1 1984   4.258   6.538   4.024
   78U       C6 1985   4.300   6.617   4.131
   78U       H6 1986   4.234   6.693   4.172
   78U       C5 1987   4.423   6.594   4.185
   78U       H5 1988   4.465   6.650   4.268
   78U       C4 1989   4.517   6.492   4.127
   78U       O4 1990   4.632   6.468   4.156
   78U       N3 1991   4.454   6.419   4.033
   78U       H3 1992   4.508   6.341   3.997
   78U       C2 1993   4.333   6.434   3.974
   78U       O2 1994   4.296   6.357   3.881
   78U      C3' 1995   3.936   6.594   4.147
   78U      H3' 1996   3.977   6.613   4.247
   78U      C2' 1997   4.010   6.482   4.074
   78U     H2'1 1998   4.045   6.413   4.151
   78U      O2' 1999   3.929   6.410   3.984
   78U     HO'2 2000   3.850   6.384   4.033
   78U      O3' 2001   3.794   6.571   4.162
   79A        P 2002   3.727   6.484   4.271
   79A      O1P 2003   3.593   6.540   4.290
   79A      O2P 2004   3.818   6.472   4.390
   79A      O5' 2005   3.724   6.341   4.196
   79A      C5' 2006   3.619   6.297   4.115
   79A     H5'1 2007   3.602   6.368   4.034
   79A     H5'2 2008   3.531   6.294   4.179
   79A      C4' 2009   3.653   6.149   4.078
   79A      H4' 2010   3.586   6.117   3.999
   79A      O4' 2011   3.784   6.157   4.018
   79A      C1' 2012   3.863   6.065   4.086
   79A      H1' 2013   3.907   5.992   4.018
   79A       N9 2014   3.965   6.122   4.170
   79A       C8 2015   3.959   6.191   4.288
   79A       H8 2016   3.860   6.214   4.326
   79A       N7 2017   4.076   6.230   4.340
   79A       C5 2018   4.164   6.179   4.249
   79A       C6 2019   4.304   6.164   4.242
   79A       N6 2020   4.390   6.227   4.323
   79A      H61 2021   4.357   6.269   4.409
   79A      H62 2022   4.488   6.229   4.297
   79A       N1 2023   4.364   6.100   4.144
   79A       C2 2024   4.296   6.039   4.052
   79A       H2 2025   4.345   5.973   3.982
   79A       N3 2026   4.163   6.041   4.051
   79A       C4 2027   4.105   6.110   4.149
   79A      C3' 2028   3.645   6.059   4.194
   79A      H3' 2029   3.659   6.114   4.287
   79A      C2' 2030   3.770   5.976   4.163
   79A     H2'1 2031   3.808   5.923   4.250
   79A      O2' 2032   3.730   5.872   4.073
   79A     HO'2 2033   3.634   5.880   4.073
   79A      O3' 2034   3.526   5.985   4.191
   80A        P 2035   3.434   5.971   4.315
   80A      O1P 2036   3.309   5.901   4.289
   80A      O2P 2037   3.438   6.101   4.383
   80A      O5' 2038   3.531   5.875   4.396
   80A      C5' 2039   3.505   5.733   4.402
   80A     H5'1 2040   3.465   5.694   4.309
   80A     H5'2 2041   3.432   5.710   4.481
   80A      C4' 2042   3.629   5.647   4.433
   80A      H4' 2043   3.607   5.543   4.411
   80A      O4' 2044   3.749   5.695   4.369
   80A      C1' 2045   3.856   5.689   4.461
   80A      H1' 2046   3.937   5.626   4.425
   80A       N9 2047   3.909   5.819   4.506
   80A       C8 2048   3.845   5.939   4.536
   80A       H8 2049   3.738   5.952   4.543
   80A       N7 2050   3.926   6.029   4.578
   80A       C5 2051   4.058   5.982   4.547
   80A       C6 2052   4.190   6.023   4.569
   80A       N6 2053   4.233   6.131   4.632
   80A      H61 2054   4.168   6.206   4.650
   80A      H62 2055   4.332   6.142   4.651
   80A       N1 2056   4.293   5.948   4.525
   80A       C2 2057   4.265   5.828   4.478
   80A       H2 2058   4.343   5.767   4.435
   80A       N3 2059   4.145   5.767   4.469
   80A       C4 2060   4.046   5.852   4.500
   80A      C3' 2061   3.654   5.661   4.577
   80A      H3' 2062   3.642   5.766   4.600
   80A      C2' 2063   3.801   5.620   4.586
   80A     H2'1 2064   3.856   5.673   4.663
   80A      O2' 2065   3.836   5.478   4.564
   80A     HO'2 2066   3.847   5.440   4.652
   80A      O3' 2067   3.577   5.572   4.650
   81U        P 2068   3.589   5.580   4.808
   81U      O1P 2069   3.477   5.499   4.865
   81U      O2P 2070   3.590   5.725   4.848
   81U      O5' 2071   3.725   5.517   4.857
   81U      C5' 2072   3.744   5.394   4.915
   81U     H5'1 2073   3.692   5.324   4.849
   81U     H5'2 2074   3.710   5.404   5.018
   81U      C4' 2075   3.892   5.347   4.919
   81U      H4' 2076   3.904   5.252   4.971
   81U      O4' 2077   3.953   5.332   4.792
   81U      C1' 2078   4.096   5.311   4.816
   81U      H1' 2079   4.114   5.211   4.855
   81U       N1 2080   4.189   5.331   4.699
   81U       C6 2081   4.164   5.439   4.616
   81U       H6 2082   4.105   5.518   4.662
   81U       C5 2083   4.217   5.448   4.496
   81U       H5 2084   4.207   5.536   4.434
   81U       C4 2085   4.305   5.340   4.445
   81U       O4 2086   4.357   5.339   4.335
   81U       N3 2087   4.326   5.234   4.534
   81U       H3 2088   4.393   5.161   4.515
   81U       C2 2089   4.267   5.223   4.650
   81U       O2 2090   4.279   5.119   4.717
   81U      C3' 2091   3.986   5.449   4.983
   81U      H3' 2092   3.956   5.550   4.955
   81U      C2' 2093   4.122   5.409   4.929
   81U     H2'1 2094   4.169   5.498   4.886
   81U      O2' 2095   4.219   5.346   5.025
   81U     HO'2 2096   4.230   5.412   5.094
   81U      O3' 2097   3.967   5.425   5.125
   82U        P 2098   4.036   5.529   5.218
   82U      O1P 2099   4.186   5.534   5.197
   82U      O2P 2100   3.983   5.501   5.352
   82U      O5' 2101   3.958   5.662   5.167
   82U      C5' 2102   3.821   5.700   5.195
   82U     H5'1 2103   3.798   5.708   5.301
   82U     H5'2 2104   3.759   5.621   5.152
   82U      C4' 2105   3.802   5.835   5.124
   82U      H4' 2106   3.694   5.851   5.122
   82U      O4' 2107   3.862   5.946   5.192
   82U      C1' 2108   3.947   6.011   5.104
   82U      H1' 2109   3.889   6.093   5.062
   82U       N1 2110   4.066   6.059   5.169
   82U       C6 2111   4.153   5.968   5.229
   82U       H6 2112   4.129   5.863   5.237
   82U       C5 2113   4.260   6.011   5.304
   82U       H5 2114   4.314   5.936   5.361
   82U       C4 2115   4.290   6.154   5.310
   82U       O4 2116   4.381   6.204   5.373
   82U       N3 2117   4.201   6.236   5.246
   82U       H3 2118   4.227   6.333   5.252
   82U       C2 2119   4.091   6.197   5.175
   82U       O2 2120   4.016   6.276   5.121
   82U      C3' 2121   3.844   5.841   4.976
   82U      H3' 2122   3.865   5.739   4.943
   82U      C2' 2123   3.976   5.920   4.986
   82U     H2'1 2124   4.057   5.851   5.008
   82U      O2' 2125   4.003   6.001   4.874
   82U     HO'2 2126   3.936   5.986   4.807
   82U      O3' 2127   3.758   5.903   4.891
   82U      H3T 2128   3.689   5.836   4.885
   8.66396   8.66396   6.12656   0.00000   0.00000   0.00000   0.00000   4.33168   4.33168
