# Supplementary material for: Constant-pH Molecular Dynamics of Cationic Peptide Dendrimers Binding to siRNA
Source: J Chem Inf Model. 2026 Feb 5;66(8):4734–43. doi: 10.1021/acs.jcim.5c02636 (PMC13126635; doi:10.1021/acs.jcim.5c02636)
Supplement: Supplementary file 2 [file ci5c02636_si_002.zip › zip/DMH18_05_out_6.gro]

Protein t= 150000.00000 step= 10000
 2128
    1LY0      N    1   7.275   4.803   2.902
    1LY0     H1    2   7.291   4.704   2.910
    1LY0     H2    3   7.197   4.835   2.848
    1LY0     H3    4   7.359   4.829   2.852
    1LY0     CA    5   7.282   4.875   3.029
    1LY0     HA    6   7.276   4.981   3.004
    1LY0     CB    7   7.412   4.836   3.105
    1LY0    HB1    8   7.484   4.869   3.029
    1LY0    HB2    9   7.418   4.731   3.135
    1LY0     CG   10   7.432   4.922   3.229
    1LY0    HG1   11   7.360   4.899   3.308
    1LY0    HG2   12   7.422   5.028   3.205
    1LY0     CD   13   7.579   4.904   3.283
    1LY0    HD1   14   7.605   4.798   3.282
    1LY0    HD2   15   7.586   4.954   3.380
    1LY0     CE   16   7.673   4.974   3.183
    1LY0    HE1   17   7.653   5.079   3.165
    1LY0    HE2   18   7.663   4.925   3.086
    1LY0     NZ   19   7.814   4.972   3.230
    1LY0    HZ1   20   7.826   5.015   3.321
    1LY0    HZ2   21   7.853   4.879   3.229
    1LY0    HZ3   22   7.867   5.027   3.165
    1LY0      C   23   7.159   4.847   3.116
    1LY0      O   24   7.120   4.727   3.121
    2LER      N   25   7.100   4.946   3.178
    2LER      H   26   7.133   5.040   3.162
    2LER     CA   27   6.978   4.924   3.265
    2LER     HA   28   6.902   4.875   3.205
    2LER     CB   29   6.929   5.060   3.311
    2LER    HB1   30   7.011   5.101   3.370
    2LER    HB2   31   6.855   5.039   3.389
    2LER     CG   32   6.870   5.164   3.213
    2LER     HG   33   6.911   5.152   3.113
    2LER    CD1   34   6.724   5.152   3.205
    2LER   HD11   35   6.681   5.213   3.126
    2LER   HD12   36   6.697   5.048   3.189
    2LER   HD13   37   6.684   5.174   3.304
    2LER    CD2   38   6.901   5.300   3.259
    2LER   HD21   39   6.855   5.374   3.194
    2LER   HD22   40   6.876   5.315   3.364
    2LER   HD23   41   7.008   5.322   3.265
    2LER      C   42   7.006   4.830   3.384
    2LER      O   43   7.115   4.843   3.440
    3LYR      N   44   6.913   4.737   3.421
    3LYR      H   45   6.828   4.733   3.366
    3LYR     CA   46   6.925   4.648   3.539
    3LYR     HA   47   7.011   4.581   3.526
    3LYR     CB   48   6.788   4.568   3.550
    3LYR    HB1   49   6.776   4.512   3.457
    3LYR    HB2   50   6.704   4.637   3.558
    3LYR     CG   51   6.785   4.478   3.670
    3LYR    HG1   52   6.782   4.543   3.758
    3LYR    HG2   53   6.875   4.417   3.679
    3LYR     CD   54   6.656   4.389   3.669
    3LYR    HD1   55   6.644   4.334   3.576
    3LYR    HD2   56   6.576   4.463   3.673
    3LYR     CE   57   6.657   4.300   3.796
    3LYR    HE1   58   6.714   4.353   3.872
    3LYR    HE2   59   6.711   4.207   3.775
    3LYR     NZ   60   6.524   4.273   3.852
    3LYR    HZ1   61   6.482   4.181   3.858
    3LYR      C   62   6.960   4.726   3.668
    3LYR      O   63   7.042   4.681   3.752
    4LY0      N   64   6.889   4.836   3.693
    4LY0      H   65   6.817   4.859   3.626
    4LY0     CA   66   6.901   4.916   3.811
    4LY0     HA   67   6.866   4.866   3.901
    4LY0     CB   68   6.802   5.041   3.796
    4LY0    HB1   69   6.798   5.092   3.892
    4LY0    HB2   70   6.703   5.009   3.764
    4LY0     CG   71   6.841   5.144   3.691
    4LY0    HG1   72   6.866   5.103   3.593
    4LY0    HG2   73   6.931   5.197   3.721
    4LY0     CD   74   6.725   5.246   3.683
    4LY0    HD1   75   6.706   5.287   3.782
    4LY0    HD2   76   6.630   5.196   3.668
    4LY0     CE   77   6.726   5.361   3.584
    4LY0    HE1   78   6.685   5.330   3.488
    4LY0    HE2   79   6.832   5.383   3.571
    4LY0     NZ   80   6.645   5.476   3.639
    4LY0    HZ1   81   6.683   5.532   3.714
    4LY0    HZ2   82   6.613   5.536   3.565
    4LY0    HZ3   83   6.559   5.447   3.682
    4LY0      C   84   7.045   4.963   3.840
    4LY0      O   85   7.075   4.968   3.956
    5LER      N   86   7.135   4.982   3.745
    5LER      H   87   7.086   4.972   3.657
    5LER     CA   88   7.275   5.016   3.754
    5LER     HA   89   7.303   5.097   3.821
    5LER     CB   90   7.323   5.070   3.613
    5LER    HB1   91   7.334   4.982   3.548
    5LER    HB2   92   7.424   5.105   3.633
    5LER     CG   93   7.233   5.187   3.563
    5LER     HG   94   7.136   5.140   3.551
    5LER    CD1   95   7.228   5.306   3.654
    5LER   HD11   96   7.169   5.292   3.744
    5LER   HD12   97   7.323   5.343   3.693
    5LER   HD13   98   7.196   5.394   3.597
    5LER    CD2   99   7.297   5.221   3.422
    5LER   HD21  100   7.275   5.144   3.348
    5LER   HD22  101   7.239   5.305   3.383
    5LER   HD23  102   7.406   5.228   3.427
    5LER      C  103   7.363   4.895   3.799
    5LER      O  104   7.471   4.929   3.843
    6LYR      N  105   7.326   4.771   3.769
    6LYR      H  106   7.235   4.750   3.730
    6LYR     CA  107   7.409   4.652   3.797
    6LYR     HA  108   7.501   4.692   3.838
    6LYR     CB  109   7.453   4.581   3.663
    6LYR    HB1  110   7.494   4.482   3.684
    6LYR    HB2  111   7.531   4.640   3.613
    6LYR     CG  112   7.335   4.572   3.564
    6LYR    HG1  113   7.254   4.645   3.572
    6LYR    HG2  114   7.281   4.479   3.586
    6LYR     CD  115   7.396   4.570   3.423
    6LYR    HD1  116   7.443   4.666   3.402
    6LYR    HD2  117   7.310   4.560   3.357
    6LYR     CE  118   7.486   4.451   3.403
    6LYR    HE1  119   7.451   4.353   3.433
    6LYR    HE2  120   7.583   4.472   3.448
    6LYR     NZ  121   7.508   4.429   3.259
    6LYR    HZ1  122   7.439   4.375   3.209
    6LYR      C  123   7.366   4.549   3.905
    6LYR      O  124   7.435   4.453   3.934
    7LER      N  125   7.256   4.587   3.967
    7LER      H  126   7.206   4.669   3.936
    7LER     CA  127   7.238   4.548   4.103
    7LER     HA  128   7.240   4.439   4.097
    7LER     CB  129   7.106   4.600   4.161
    7LER    HB1  130   7.117   4.709   4.166
    7LER    HB2  131   7.102   4.567   4.265
    7LER     CG  132   6.969   4.564   4.088
    7LER     HG  133   6.956   4.618   3.995
    7LER    CD1  134   6.973   4.415   4.041
    7LER   HD11  135   6.997   4.349   4.125
    7LER   HD12  136   6.874   4.401   3.997
    7LER   HD13  137   7.058   4.386   3.979
    7LER    CD2  138   6.858   4.594   4.186
    7LER   HD21  139   6.852   4.701   4.202
    7LER   HD22  140   6.762   4.568   4.143
    7LER   HD23  141   6.870   4.524   4.269
    7LER      C  142   7.357   4.593   4.195
    7LER      O  143   7.404   4.711   4.201
    8LER      N  144   7.415   4.493   4.267
    8LER      H  145   7.373   4.402   4.259
    8LER     CA  146   7.523   4.520   4.369
    8LER     HA  147   7.595   4.591   4.330
    8LER     CB  148   7.604   4.392   4.400
    8LER    HB1  149   7.525   4.327   4.436
    8LER    HB2  150   7.667   4.399   4.488
    8LER     CG  151   7.685   4.347   4.276
    8LER     HG  152   7.638   4.374   4.181
    8LER    CD1  153   7.832   4.396   4.275
    8LER   HD11  154   7.876   4.334   4.197
    8LER   HD12  155   7.829   4.504   4.259
    8LER   HD13  156   7.877   4.370   4.370
    8LER    CD2  157   7.685   4.194   4.281
    8LER   HD21  158   7.738   4.158   4.370
    8LER   HD22  159   7.585   4.150   4.284
    8LER   HD23  160   7.747   4.158   4.199
    8LER      C  161   7.478   4.590   4.502
    8LER      O  162   7.403   4.526   4.573
    9LYR      N  163   7.520   4.712   4.535
    9LYR      H  164   7.582   4.755   4.469
    9LYR     CA  165   7.497   4.780   4.666
    9LYR     HA  166   7.389   4.782   4.675
    9LYR     CB  167   7.551   4.925   4.653
    9LYR    HB1  168   7.530   4.975   4.748
    9LYR    HB2  169   7.495   4.979   4.577
    9LYR     CG  170   7.705   4.937   4.621
    9LYR    HG1  171   7.740   4.859   4.553
    9LYR    HG2  172   7.765   4.921   4.710
    9LYR     CD  173   7.736   5.079   4.559
    9LYR    HD1  174   7.708   5.149   4.637
    9LYR    HD2  175   7.672   5.090   4.471
    9LYR     CE  176   7.876   5.098   4.521
    9LYR    HE1  177   7.923   5.086   4.618
    9LYR    HE2  178   7.884   5.196   4.474
    9LYR     NZ  179   7.929   5.006   4.425
    9LYR    HZ1  180   7.886   5.002   4.333
    9LYR      C  181   7.552   4.711   4.787
    9LYR      O  182   7.500   4.720   4.898
   10LER      N  183   7.661   4.634   4.769
   10LER      H  184   7.699   4.633   4.676
   10LER     CA  185   7.724   4.555   4.879
   10LER     HA  186   7.725   4.624   4.963
   10LER     CB  187   7.862   4.515   4.844
   10LER    HB1  188   7.856   4.477   4.742
   10LER    HB2  189   7.895   4.431   4.906
   10LER     CG  190   7.969   4.618   4.843
   10LER     HG  191   7.930   4.713   4.805
   10LER    CD1  192   8.002   4.656   4.984
   10LER   HD11  193   8.006   4.563   5.040
   10LER   HD12  194   8.092   4.717   4.989
   10LER   HD13  195   7.919   4.721   5.013
   10LER    CD2  196   8.094   4.570   4.768
   10LER   HD21  197   8.077   4.526   4.670
   10LER   HD22  198   8.170   4.647   4.764
   10LER   HD23  199   8.129   4.487   4.829
   10LER      C  200   7.632   4.442   4.930
   10LER      O  201   7.641   4.399   5.048
   11LER      N  202   7.535   4.398   4.849
   11LER      H  203   7.520   4.438   4.758
   11LER     CA  204   7.436   4.301   4.896
   11LER     HA  205   7.479   4.232   4.968
   11LER     CB  206   7.373   4.225   4.772
   11LER    HB1  207   7.311   4.298   4.720
   11LER    HB2  208   7.304   4.148   4.805
   11LER     CG  209   7.464   4.141   4.675
   11LER     HG  210   7.533   4.204   4.617
   11LER    CD1  211   7.561   4.045   4.744
   11LER   HD11  212   7.512   3.987   4.822
   11LER   HD12  213   7.601   3.968   4.678
   11LER   HD13  214   7.648   4.100   4.780
   11LER    CD2  215   7.373   4.065   4.569
   11LER   HD21  216   7.426   4.011   4.491
   11LER   HD22  217   7.310   4.004   4.634
   11LER   HD23  218   7.306   4.144   4.535
   11LER      C  219   7.310   4.372   4.969
   11LER      O  220   7.241   4.304   5.044
   12LER      N  221   7.287   4.502   4.943
   12LER      H  222   7.343   4.544   4.870
   12LER     CA  223   7.173   4.586   4.988
   12LER     HA  224   7.092   4.518   5.012
   12LER     CB  225   7.129   4.679   4.864
   12LER    HB1  226   7.212   4.742   4.832
   12LER    HB2  227   7.042   4.738   4.890
   12LER     CG  228   7.079   4.597   4.742
   12LER     HG  229   7.162   4.536   4.708
   12LER    CD1  230   6.965   4.504   4.770
   12LER   HD11  231   6.893   4.562   4.827
   12LER   HD12  232   6.915   4.474   4.678
   12LER   HD13  233   6.992   4.416   4.828
   12LER    CD2  234   7.043   4.697   4.625
   12LER   HD21  235   7.130   4.756   4.596
   12LER   HD22  236   7.001   4.648   4.537
   12LER   HD23  237   6.966   4.764   4.663
   12LER      C  238   7.189   4.662   5.125
   12LER      O  239   7.104   4.749   5.148
   13LER      N  240   7.303   4.646   5.198
   13LER      H  241   7.360   4.563   5.184
   13LER     CA  242   7.340   4.729   5.315
   13LER     HA  243   7.343   4.828   5.270
   13LER     CB  244   7.476   4.693   5.363
   13LER    HB1  245   7.469   4.591   5.399
   13LER    HB2  246   7.501   4.748   5.454
   13LER     CG  247   7.587   4.703   5.259
   13LER     HG  248   7.552   4.646   5.174
   13LER    CD1  249   7.616   4.847   5.213
   13LER   HD11  250   7.607   4.919   5.295
   13LER   HD12  251   7.715   4.848   5.169
   13LER   HD13  252   7.549   4.881   5.134
   13LER    CD2  253   7.717   4.635   5.313
   13LER   HD21  254   7.728   4.671   5.415
   13LER   HD22  255   7.706   4.527   5.314
   13LER   HD23  256   7.805   4.666   5.257
   13LER      C  257   7.239   4.718   5.434
   13LER      O  258   7.213   4.818   5.497
   14NH2      N  259   7.181   4.600   5.468
   14NH2     H1  260   7.208   4.521   5.410
   14NH2     H2  261   7.116   4.598   5.545
   15LY0      N  262   5.950   4.452   3.928
   15LY0     H1  263   5.917   4.409   3.842
   15LY0     H2  264   5.876   4.506   3.971
   15LY0     H3  265   5.987   4.380   3.988
   15LY0     CA  266   6.060   4.544   3.916
   15LY0     HA  267   6.078   4.605   4.004
   15LY0     CB  268   6.044   4.633   3.793
   15LY0    HB1  269   5.952   4.689   3.808
   15LY0    HB2  270   6.036   4.574   3.701
   15LY0     CG  271   6.149   4.738   3.779
   15LY0    HG1  272   6.246   4.690   3.768
   15LY0    HG2  273   6.156   4.800   3.868
   15LY0     CD  274   6.127   4.822   3.658
   15LY0    HD1  275   6.119   4.751   3.577
   15LY0    HD2  276   6.208   4.893   3.641
   15LY0     CE  277   5.997   4.907   3.652
   15LY0    HE1  278   6.023   5.004   3.695
   15LY0    HE2  279   5.921   4.865   3.718
   15LY0     NZ  280   5.944   4.927   3.511
   15LY0    HZ1  281   5.913   4.838   3.473
   15LY0    HZ2  282   5.861   4.984   3.522
   15LY0    HZ3  283   6.010   4.968   3.446
   15LY0      C  284   6.184   4.454   3.911
   15LY0      O  285   6.212   4.399   3.808
   16LER      N  286   6.247   4.421   4.024
   16LER      H  287   6.249   4.480   4.106
   16LER     CA  288   6.352   4.318   4.015
   16LER     HA  289   6.295   4.238   3.967
   16LER     CB  290   6.388   4.275   4.154
   16LER    HB1  291   6.297   4.226   4.190
   16LER    HB2  292   6.400   4.358   4.224
   16LER     CG  293   6.516   4.191   4.181
   16LER     HG  294   6.527   4.123   4.097
   16LER    CD1  295   6.644   4.281   4.184
   16LER   HD11  296   6.725   4.236   4.242
   16LER   HD12  297   6.691   4.299   4.087
   16LER   HD13  298   6.617   4.378   4.226
   16LER    CD2  299   6.522   4.098   4.294
   16LER   HD21  300   6.457   4.012   4.276
   16LER   HD22  301   6.622   4.059   4.311
   16LER   HD23  302   6.498   4.153   4.384
   16LER      C  303   6.466   4.365   3.927
   16LER      O  304   6.516   4.476   3.938
   17LY0      N  305   7.428   3.584   3.739
   17LY0     H1  306   7.328   3.581   3.732
   17LY0     H2  307   7.466   3.558   3.649
   17LY0     H3  308   7.473   3.512   3.795
   17LY0     CA  309   7.476   3.716   3.782
   17LY0     HA  310   7.584   3.712   3.766
   17LY0     CB  311   7.430   3.749   3.924
   17LY0    HB1  312   7.323   3.767   3.926
   17LY0    HB2  313   7.479   3.843   3.950
   17LY0     CG  314   7.472   3.630   4.023
   17LY0    HG1  315   7.574   3.600   4.002
   17LY0    HG2  316   7.402   3.547   4.016
   17LY0     CD  317   7.460   3.692   4.163
   17LY0    HD1  318   7.358   3.719   4.188
   17LY0    HD2  319   7.518   3.784   4.161
   17LY0     CE  320   7.512   3.594   4.267
   17LY0    HE1  321   7.620   3.587   4.257
   17LY0    HE2  322   7.459   3.501   4.250
   17LY0     NZ  323   7.484   3.637   4.405
   17LY0    HZ1  324   7.528   3.726   4.424
   17LY0    HZ2  325   7.388   3.645   4.435
   17LY0    HZ3  326   7.543   3.588   4.472
   17LY0      C  327   7.431   3.832   3.694
   17LY0      O  328   7.512   3.915   3.661
   18LER      N  329   7.306   3.848   3.658
   18LER      H  330   7.240   3.778   3.690
   18LER     CA  331   7.251   3.964   3.583
   18LER     HA  332   7.308   4.057   3.590
   18LER     CB  333   7.104   4.001   3.624
   18LER    HB1  334   7.038   3.914   3.620
   18LER    HB2  335   7.070   4.083   3.561
   18LER     CG  336   7.102   4.053   3.770
   18LER     HG  337   7.134   3.975   3.839
   18LER    CD1  338   7.180   4.195   3.789
   18LER   HD11  339   7.187   4.222   3.895
   18LER   HD12  340   7.283   4.177   3.758
   18LER   HD13  341   7.147   4.279   3.728
   18LER    CD2  342   6.958   4.078   3.801
   18LER   HD21  343   6.955   4.103   3.907
   18LER   HD22  344   6.917   4.167   3.752
   18LER   HD23  345   6.887   3.997   3.786
   18LER      C  346   7.244   3.938   3.430
   18LER      O  347   7.216   3.826   3.384
   19LYR      N  348   7.290   4.030   3.341
   19LYR      H  349   7.290   4.123   3.380
   19LYR     CA  350   7.329   4.023   3.197
   19LYR     HA  351   7.255   3.961   3.146
   19LYR     CB  352   7.467   3.957   3.201
   19LYR    HB1  353   7.490   3.930   3.098
   19LYR    HB2  354   7.471   3.865   3.261
   19LYR     CG  355   7.585   4.045   3.246
   19LYR    HG1  356   7.553   4.094   3.338
   19LYR    HG2  357   7.595   4.121   3.168
   19LYR     CD  358   7.710   3.956   3.259
   19LYR    HD1  359   7.738   3.920   3.160
   19LYR    HD2  360   7.678   3.871   3.320
   19LYR     CE  361   7.829   4.022   3.328
   19LYR    HE1  362   7.791   4.081   3.411
   19LYR    HE2  363   7.886   4.080   3.254
   19LYR     NZ  364   7.914   3.914   3.385
   19LYR    HZ1  365   7.889   3.884   3.478
   19LYR      C  366   7.309   4.156   3.125
   19LYR      O  367   7.286   4.254   3.197
   20LY0      N  368   7.311   4.164   2.994
   20LY0      H  369   7.296   4.077   2.945
   20LY0     CA  370   7.297   4.285   2.916
   20LY0     HA  371   7.202   4.330   2.943
   20LY0     CB  372   7.305   4.255   2.766
   20LY0    HB1  373   7.244   4.166   2.752
   20LY0    HB2  374   7.405   4.225   2.734
   20LY0     CG  375   7.240   4.370   2.683
   20LY0    HG1  376   7.289   4.465   2.703
   20LY0    HG2  377   7.136   4.385   2.713
   20LY0     CD  378   7.251   4.334   2.539
   20LY0    HD1  379   7.237   4.227   2.524
   20LY0    HD2  380   7.354   4.357   2.510
   20LY0     CE  381   7.147   4.412   2.457
   20LY0    HE1  382   7.193   4.442   2.362
   20LY0    HE2  383   7.126   4.507   2.505
   20LY0     NZ  384   7.018   4.343   2.430
   20LY0    HZ1  385   7.029   4.248   2.397
   20LY0    HZ2  386   6.969   4.340   2.518
   20LY0    HZ3  387   6.965   4.400   2.366
   20LY0      C  388   7.389   4.400   2.956
   20LY0      O  389   7.344   4.515   2.979
   21LER      N  390   7.514   4.364   2.988
   21LER      H  391   7.556   4.274   2.971
   21LER     CA  392   7.612   4.456   3.041
   21LER     HA  393   7.595   4.559   3.008
   21LER     CB  394   7.750   4.407   2.988
   21LER    HB1  395   7.763   4.310   3.037
   21LER    HB2  396   7.834   4.464   3.027
   21LER     CG  397   7.765   4.412   2.833
   21LER     HG  398   7.706   4.329   2.793
   21LER    CD1  399   7.713   4.544   2.766
   21LER   HD11  400   7.720   4.533   2.658
   21LER   HD12  401   7.606   4.564   2.771
   21LER   HD13  402   7.771   4.630   2.799
   21LER    CD2  403   7.922   4.397   2.800
   21LER   HD21  404   7.973   4.313   2.846
   21LER   HD22  405   7.949   4.399   2.694
   21LER   HD23  406   7.976   4.481   2.843
   21LER      C  407   7.611   4.471   3.192
   21LER      O  408   7.705   4.518   3.257
   22LY0      N  409   8.553   3.687   3.511
   22LY0     H1  410   8.496   3.636   3.578
   22LY0     H2  411   8.583   3.775   3.549
   22LY0     H3  412   8.635   3.631   3.492
   22LY0     CA  413   8.461   3.704   3.389
   22LY0     HA  414   8.457   3.604   3.348
   22LY0     CB  415   8.522   3.795   3.279
   22LY0    HB1  416   8.617   3.749   3.252
   22LY0    HB2  417   8.558   3.889   3.321
   22LY0     CG  418   8.444   3.816   3.147
   22LY0    HG1  419   8.338   3.828   3.169
   22LY0    HG2  420   8.456   3.732   3.078
   22LY0     CD  421   8.492   3.938   3.072
   22LY0    HD1  422   8.601   3.934   3.067
   22LY0    HD2  423   8.461   4.036   3.109
   22LY0     CE  424   8.436   3.941   2.926
   22LY0    HE1  425   8.336   3.897   2.935
   22LY0    HE2  426   8.498   3.887   2.855
   22LY0     NZ  427   8.419   4.073   2.862
   22LY0    HZ1  428   8.368   4.139   2.918
   22LY0    HZ2  429   8.505   4.123   2.844
   22LY0    HZ3  430   8.378   4.068   2.770
   22LY0      C  431   8.322   3.752   3.429
   22LY0      O  432   8.313   3.831   3.522
   23LER      N  433   8.218   3.711   3.363
   23LER      H  434   8.244   3.656   3.282
   23LER     CA  435   8.080   3.748   3.404
   23LER     HA  436   8.079   3.782   3.508
   23LER     CB  437   7.991   3.622   3.380
   23LER    HB1  438   7.998   3.598   3.274
   23LER    HB2  439   7.889   3.650   3.404
   23LER     CG  440   8.032   3.498   3.466
   23LER     HG  441   8.125   3.456   3.429
   23LER    CD1  442   8.055   3.527   3.612
   23LER   HD11  443   8.096   3.437   3.658
   23LER   HD12  444   8.132   3.604   3.615
   23LER   HD13  445   7.967   3.573   3.657
   23LER    CD2  446   7.913   3.405   3.440
   23LER   HD21  447   7.821   3.450   3.479
   23LER   HD22  448   7.930   3.366   3.340
   23LER   HD23  449   7.935   3.317   3.500
   23LER      C  450   8.028   3.869   3.330
   23LER      O  451   8.091   3.924   3.240
   24LY0      N  452   7.375   6.108   4.696
   24LY0     H1  453   7.337   6.162   4.619
   24LY0     H2  454   7.462   6.070   4.661
   24LY0     H3  455   7.381   6.168   4.777
   24LY0     CA  456   7.282   5.995   4.723
   24LY0     HA  457   7.181   6.034   4.733
   24LY0     CB  458   7.318   5.929   4.857
   24LY0    HB1  459   7.419   5.890   4.849
   24LY0    HB2  460   7.251   5.844   4.873
   24LY0     CG  461   7.316   6.020   4.976
   24LY0    HG1  462   7.212   6.022   5.008
   24LY0    HG2  463   7.353   6.119   4.949
   24LY0     CD  464   7.403   5.966   5.090
   24LY0    HD1  465   7.504   5.982   5.052
   24LY0    HD2  466   7.369   5.868   5.122
   24LY0     CE  467   7.410   6.055   5.220
   24LY0    HE1  468   7.312   6.068   5.265
   24LY0    HE2  469   7.454   6.151   5.191
   24LY0     NZ  470   7.502   6.006   5.325
   24LY0    HZ1  471   7.512   6.059   5.411
   24LY0    HZ2  472   7.472   5.918   5.365
   24LY0    HZ3  473   7.595   5.993   5.290
   24LY0      C  474   7.272   5.897   4.605
   24LY0      O  475   7.361   5.812   4.588
   25LER      N  476   7.166   5.902   4.528
   25LER      H  477   7.096   5.972   4.544
   25LER     CA  478   7.141   5.796   4.417
   25LER     HA  479   7.211   5.814   4.335
   25LER     CB  480   6.996   5.832   4.366
   25LER    HB1  481   6.926   5.838   4.450
   25LER    HB2  482   6.962   5.744   4.312
   25LER     CG  483   6.975   5.958   4.275
   25LER     HG  484   7.007   6.042   4.337
   25LER    CD1  485   7.065   5.955   4.153
   25LER   HD11  486   7.024   5.877   4.089
   25LER   HD12  487   7.069   6.050   4.099
   25LER   HD13  488   7.163   5.926   4.190
   25LER    CD2  489   6.825   5.969   4.226
   25LER   HD21  490   6.808   6.055   4.162
   25LER   HD22  491   6.795   5.882   4.169
   25LER   HD23  492   6.758   5.975   4.312
   25LER      C  493   7.150   5.643   4.446
   25LER      O  494   7.188   5.569   4.359
   26LYR      N  495   7.134   5.602   4.572
   26LYR      H  496   7.106   5.674   4.636
   26LYR     CA  497   7.138   5.460   4.612
   26LYR     HA  498   7.070   5.411   4.542
   26LYR     CB  499   7.080   5.453   4.751
   26LYR    HB1  500   6.975   5.481   4.747
   26LYR    HB2  501   7.136   5.514   4.821
   26LYR     CG  502   7.072   5.313   4.814
   26LYR    HG1  503   7.023   5.326   4.911
   26LYR    HG2  504   7.172   5.276   4.837
   26LYR     CD  505   6.982   5.226   4.721
   26LYR    HD1  506   7.020   5.200   4.622
   26LYR    HD2  507   6.886   5.276   4.709
   26LYR     CE  508   6.948   5.096   4.793
   26LYR    HE1  509   6.950   5.108   4.902
   26LYR    HE2  510   7.029   5.024   4.778
   26LYR     NZ  511   6.821   5.047   4.741
   26LYR    HZ1  512   6.820   5.047   4.640
   26LYR      C  513   7.281   5.406   4.610
   26LYR      O  514   7.295   5.289   4.599
   27LY0      N  515   7.383   5.492   4.621
   27LY0      H  516   7.367   5.591   4.613
   27LY0     CA  517   7.522   5.449   4.610
   27LY0     HA  518   7.525   5.356   4.665
   27LY0     CB  519   7.621   5.550   4.673
   27LY0    HB1  520   7.568   5.602   4.753
   27LY0    HB2  521   7.640   5.628   4.598
   27LY0     CG  522   7.745   5.473   4.720
   27LY0    HG1  523   7.775   5.399   4.647
   27LY0    HG2  524   7.719   5.423   4.813
   27LY0     CD  525   7.866   5.569   4.720
   27LY0    HD1  526   7.854   5.647   4.795
   27LY0    HD2  527   7.866   5.627   4.628
   27LY0     CE  528   7.998   5.494   4.730
   27LY0    HE1  529   8.014   5.424   4.648
   27LY0    HE2  530   7.991   5.437   4.823
   27LY0     NZ  531   8.116   5.577   4.731
   27LY0    HZ1  532   8.132   5.618   4.822
   27LY0    HZ2  533   8.199   5.537   4.689
   27LY0    HZ3  534   8.095   5.654   4.670
   27LY0      C  535   7.554   5.421   4.463
   27LY0      O  536   7.656   5.359   4.438
   28LER      N  537   7.482   5.469   4.362
   28LER      H  538   7.398   5.517   4.392
   28LER     CA  539   7.512   5.458   4.217
   28LER     HA  540   7.620   5.472   4.209
   28LER     CB  541   7.450   5.575   4.142
   28LER    HB1  542   7.348   5.563   4.106
   28LER    HB2  543   7.505   5.577   4.048
   28LER     CG  544   7.463   5.713   4.214
   28LER     HG  545   7.387   5.709   4.292
   28LER    CD1  546   7.600   5.745   4.273
   28LER   HD11  547   7.681   5.730   4.201
   28LER   HD12  548   7.601   5.849   4.307
   28LER   HD13  549   7.625   5.680   4.356
   28LER    CD2  550   7.434   5.810   4.106
   28LER   HD21  551   7.513   5.833   4.035
   28LER   HD22  552   7.351   5.773   4.046
   28LER   HD23  553   7.398   5.906   4.143
   28LER      C  554   7.476   5.325   4.154
   28LER      O  555   7.446   5.316   4.034
   29LYR      N  556   7.487   5.218   4.234
   29LYR      H  557   7.525   5.238   4.326
   29LYR     CA  558   7.475   5.079   4.192
   29LYR     HA  559   7.413   5.069   4.102
   29LYR     CB  560   7.387   5.012   4.298
   29LYR    HB1  561   7.386   5.071   4.390
   29LYR    HB2  562   7.420   4.912   4.323
   29LYR     CG  563   7.240   5.007   4.253
   29LYR    HG1  564   7.240   4.949   4.160
   29LYR    HG2  565   7.208   5.109   4.233
   29LYR     CD  566   7.151   4.946   4.357
   29LYR    HD1  567   7.166   4.994   4.453
   29LYR    HD2  568   7.173   4.840   4.366
   29LYR     CE  569   7.001   4.938   4.319
   29LYR    HE1  570   6.961   4.909   4.416
   29LYR    HE2  571   6.997   4.860   4.243
   29LYR     NZ  572   6.934   5.065   4.279
   29LYR    HZ1  573   6.953   5.107   4.189
   29LYR      C  574   7.613   5.008   4.166
   29LYR      O  575   7.712   5.069   4.214
   30LER      N  576   7.626   4.891   4.119
   30LER      H  577   7.539   4.840   4.110
   30LER     CA  578   7.756   4.827   4.092
   30LER     HA  579   7.821   4.900   4.043
   30LER     CB  580   7.725   4.708   4.000
   30LER    HB1  581   7.681   4.756   3.913
   30LER    HB2  582   7.651   4.648   4.054
   30LER     CG  583   7.846   4.630   3.958
   30LER     HG  584   7.897   4.599   4.049
   30LER    CD1  585   7.804   4.510   3.881
   30LER   HD11  586   7.889   4.453   3.845
   30LER   HD12  587   7.740   4.454   3.949
   30LER   HD13  588   7.759   4.547   3.788
   30LER    CD2  589   7.937   4.709   3.859
   30LER   HD21  590   8.010   4.646   3.808
   30LER   HD22  591   7.881   4.762   3.783
   30LER   HD23  592   7.986   4.792   3.910
   30LER      C  593   7.835   4.791   4.220
   30LER      O  594   7.773   4.751   4.316
   31LER      N  595   7.965   4.811   4.219
   31LER      H  596   8.006   4.838   4.131
   31LER     CA  597   8.052   4.811   4.334
   31LER     HA  598   8.138   4.872   4.305
   31LER     CB  599   8.107   4.671   4.360
   31LER    HB1  600   8.019   4.608   4.369
   31LER    HB2  601   8.169   4.669   4.449
   31LER     CG  602   8.208   4.612   4.259
   31LER     HG  603   8.169   4.610   4.157
   31LER    CD1  604   8.352   4.672   4.252
   31LER   HD11  605   8.396   4.663   4.351
   31LER   HD12  606   8.409   4.629   4.170
   31LER   HD13  607   8.350   4.779   4.230
   31LER    CD2  608   8.232   4.466   4.302
   31LER   HD21  609   8.269   4.454   4.404
   31LER   HD22  610   8.136   4.414   4.307
   31LER   HD23  611   8.306   4.413   4.243
   31LER      C  612   8.012   4.901   4.447
   31LER      O  613   8.036   4.870   4.563
   32LY0      N  614   6.168   5.123   4.886
   32LY0     H1  615   6.170   5.165   4.795
   32LY0     H2  616   6.075   5.087   4.901
   32LY0     H3  617   6.172   5.203   4.948
   32LY0     CA  618   6.271   5.014   4.903
   32LY0     HA  619   6.230   4.925   4.855
   32LY0     CB  620   6.298   4.971   5.043
   32LY0    HB1  621   6.379   4.897   5.044
   32LY0    HB2  622   6.200   4.932   5.070
   32LY0     CG  623   6.352   5.078   5.139
   32LY0    HG1  624   6.276   5.149   5.172
   32LY0    HG2  625   6.423   5.134   5.078
   32LY0     CD  626   6.422   5.013   5.267
   32LY0    HD1  627   6.452   5.092   5.335
   32LY0    HD2  628   6.511   4.957   5.239
   32LY0     CE  629   6.325   4.918   5.332
   32LY0    HE1  630   6.311   4.825   5.277
   32LY0    HE2  631   6.226   4.965   5.331
   32LY0     NZ  632   6.360   4.891   5.468
   32LY0    HZ1  633   6.276   4.848   5.505
   32LY0    HZ2  634   6.426   4.815   5.469
   32LY0    HZ3  635   6.387   4.973   5.521
   32LY0      C  636   6.399   5.040   4.826
   32LY0      O  637   6.435   5.152   4.799
   33LER      N  638   6.476   4.936   4.797
   33LER      H  639   6.443   4.845   4.828
   33LER     CA  640   6.607   4.937   4.728
   33LER     HA  641   6.606   4.989   4.632
   33LER     CB  642   6.641   4.794   4.695
   33LER    HB1  643   6.627   4.737   4.787
   33LER    HB2  644   6.747   4.787   4.673
   33LER     CG  645   6.550   4.729   4.591
   33LER     HG  646   6.449   4.766   4.608
   33LER    CD1  647   6.597   4.770   4.447
   33LER   HD11  648   6.511   4.766   4.381
   33LER   HD12  649   6.631   4.874   4.443
   33LER   HD13  650   6.679   4.708   4.411
   33LER    CD2  651   6.532   4.576   4.596
   33LER   HD21  652   6.491   4.537   4.689
   33LER   HD22  653   6.470   4.539   4.515
   33LER   HD23  654   6.624   4.521   4.574
   33LER      C  655   6.725   4.992   4.807
   33LER      O  656   6.728   4.962   4.926
   34LY0      N  657   5.919   5.357   5.152
   34LY0     H1  658   5.827   5.316   5.145
   34LY0     H2  659   5.928   5.402   5.242
   34LY0     H3  660   5.986   5.282   5.158
   34LY0     CA  661   5.949   5.462   5.058
   34LY0     HA  662   5.902   5.554   5.093
   34LY0     CB  663   5.903   5.426   4.915
   34LY0    HB1  664   5.934   5.324   4.895
   34LY0    HB2  665   5.958   5.489   4.845
   34LY0     CG  666   5.747   5.443   4.886
   34LY0    HG1  667   5.695   5.535   4.915
   34LY0    HG2  668   5.702   5.364   4.947
   34LY0     CD  669   5.729   5.417   4.737
   34LY0    HD1  670   5.720   5.311   4.712
   34LY0    HD2  671   5.812   5.455   4.677
   34LY0     CE  672   5.608   5.479   4.674
   34LY0    HE1  673   5.613   5.586   4.697
   34LY0    HE2  674   5.519   5.444   4.726
   34LY0     NZ  675   5.596   5.473   4.528
   34LY0    HZ1  676   5.679   5.490   4.473
   34LY0    HZ2  677   5.577   5.378   4.501
   34LY0    HZ3  678   5.518   5.528   4.494
   34LY0      C  679   6.103   5.480   5.056
   34LY0      O  680   6.172   5.379   5.072
   35LER      N  681   6.144   5.604   5.042
   35LER      H  682   6.076   5.675   5.018
   35LER     CA  683   6.287   5.644   5.038
   35LER     HA  684   6.338   5.613   5.129
   35LER     CB  685   6.299   5.796   5.043
   35LER    HB1  686   6.241   5.832   4.958
   35LER    HB2  687   6.404   5.820   5.032
   35LER     CG  688   6.239   5.867   5.167
   35LER     HG  689   6.138   5.825   5.173
   35LER    CD1  690   6.308   5.829   5.297
   35LER   HD11  691   6.417   5.832   5.289
   35LER   HD12  692   6.279   5.894   5.380
   35LER   HD13  693   6.264   5.731   5.311
   35LER    CD2  694   6.235   6.019   5.149
   35LER   HD21  695   6.192   6.063   5.239
   35LER   HD22  696   6.341   6.039   5.137
   35LER   HD23  697   6.167   6.052   5.070
   35LER      C  698   6.363   5.584   4.916
   35LER      O  699   6.302   5.563   4.811
   36LYR      N  700   6.495   5.559   4.935
   36LYR      H  701   6.540   5.595   5.019
   36LYR     CA  702   6.590   5.481   4.852
   36LYR     HA  703   6.527   5.401   4.813
   36LYR     CB  704   6.701   5.427   4.940
   36LYR    HB1  705   6.770   5.503   4.976
   36LYR    HB2  706   6.754   5.352   4.881
   36LYR     CG  707   6.646   5.353   5.061
   36LYR    HG1  708   6.560   5.288   5.043
   36LYR    HG2  709   6.615   5.419   5.142
   36LYR     CD  710   6.749   5.252   5.116
   36LYR    HD1  711   6.784   5.189   5.034
   36LYR    HD2  712   6.708   5.178   5.185
   36LYR     CE  713   6.869   5.323   5.169
   36LYR    HE1  714   6.842   5.375   5.262
   36LYR    HE2  715   6.900   5.400   5.099
   36LYR     NZ  716   6.983   5.236   5.192
   36LYR    HZ1  717   6.964   5.139   5.170
   36LYR      C  718   6.655   5.560   4.733
   36LYR      O  719   6.716   5.665   4.761
   37LY0      N  720   6.642   5.510   4.609
   37LY0      H  721   6.572   5.438   4.598
   37LY0     CA  722   6.726   5.561   4.498
   37LY0     HA  723   6.816   5.606   4.540
   37LY0     CB  724   6.652   5.671   4.426
   37LY0    HB1  725   6.715   5.732   4.361
   37LY0    HB2  726   6.614   5.735   4.505
   37LY0     CG  727   6.538   5.639   4.336
   37LY0    HG1  728   6.475   5.555   4.365
   37LY0    HG2  729   6.583   5.615   4.240
   37LY0     CD  730   6.450   5.766   4.302
   37LY0    HD1  731   6.485   5.812   4.210
   37LY0    HD2  732   6.444   5.842   4.380
   37LY0     CE  733   6.311   5.716   4.262
   37LY0    HE1  734   6.255   5.678   4.347
   37LY0    HE2  735   6.320   5.635   4.190
   37LY0     NZ  736   6.232   5.822   4.194
   37LY0    HZ1  737   6.205   5.895   4.259
   37LY0    HZ2  738   6.280   5.855   4.112
   37LY0    HZ3  739   6.151   5.780   4.151
   37LY0      C  740   6.780   5.458   4.396
   37LY0      O  741   6.878   5.486   4.325
   38LER      N  742   6.727   5.342   4.389
   38LER      H  743   6.658   5.318   4.459
   38LER     CA  744   6.755   5.236   4.289
   38LER     HA  745   6.816   5.275   4.207
   38LER     CB  746   6.633   5.182   4.212
   38LER    HB1  747   6.571   5.118   4.276
   38LER    HB2  748   6.670   5.122   4.129
   38LER     CG  749   6.538   5.284   4.143
   38LER     HG  750   6.486   5.336   4.223
   38LER    CD1  751   6.606   5.382   4.056
   38LER   HD11  752   6.679   5.333   3.993
   38LER   HD12  753   6.531   5.443   4.005
   38LER   HD13  754   6.667   5.444   4.122
   38LER    CD2  755   6.441   5.203   4.059
   38LER   HD21  756   6.503   5.160   3.981
   38LER   HD22  757   6.382   5.131   4.115
   38LER   HD23  758   6.375   5.279   4.016
   38LER      C  759   6.841   5.124   4.356
   38LER      O  760   6.831   5.100   4.476
   39LY0      N  761   7.086   5.008   5.734
   39LY0     H1  762   7.054   5.057   5.816
   39LY0     H2  763   7.139   4.927   5.762
   39LY0     H3  764   6.998   4.993   5.687
   39LY0     CA  765   7.178   5.091   5.655
   39LY0     HA  766   7.264   5.027   5.635
   39LY0     CB  767   7.226   5.220   5.735
   39LY0    HB1  768   7.143   5.286   5.761
   39LY0    HB2  769   7.286   5.276   5.663
   39LY0     CG  770   7.312   5.186   5.859
   39LY0    HG1  771   7.408   5.144   5.827
   39LY0    HG2  772   7.268   5.121   5.935
   39LY0     CD  773   7.351   5.311   5.931
   39LY0    HD1  774   7.399   5.276   6.022
   39LY0    HD2  775   7.261   5.364   5.963
   39LY0     CE  776   7.446   5.396   5.853
   39LY0    HE1  777   7.385   5.430   5.770
   39LY0    HE2  778   7.530   5.331   5.829
   39LY0     NZ  779   7.495   5.516   5.927
   39LY0    HZ1  780   7.416   5.569   5.959
   39LY0    HZ2  781   7.542   5.488   6.012
   39LY0    HZ3  782   7.549   5.577   5.867
   39LY0      C  783   7.128   5.121   5.515
   39LY0      O  784   7.010   5.141   5.495
   40LER      N  785   7.226   5.125   5.422
   40LER      H  786   7.322   5.129   5.451
   40LER     CA  787   7.188   5.141   5.280
   40LER     HA  788   7.139   5.050   5.246
   40LER     CB  789   7.325   5.141   5.200
   40LER    HB1  790   7.378   5.048   5.224
   40LER    HB2  791   7.383   5.222   5.244
   40LER     CG  792   7.311   5.144   5.044
   40LER     HG  793   7.241   5.224   5.017
   40LER    CD1  794   7.454   5.167   4.994
   40LER   HD11  795   7.448   5.147   4.887
   40LER   HD12  796   7.482   5.272   5.001
   40LER   HD13  797   7.528   5.106   5.044
   40LER    CD2  798   7.272   5.007   4.994
   40LER   HD21  799   7.340   4.930   5.029
   40LER   HD22  800   7.177   4.977   5.038
   40LER   HD23  801   7.263   4.998   4.886
   40LER      C  802   7.103   5.264   5.250
   40LER      O  803   7.128   5.374   5.298
   41U      O5'  804   6.243   7.820   0.769
   41U      H5T  805   6.284   7.733   0.774
   41U      C5'  806   6.286   7.898   0.884
   41U     H5'1  807   6.346   7.981   0.847
   41U     H5'2  808   6.347   7.835   0.949
   41U      C4'  809   6.162   7.944   0.970
   41U      H4'  810   6.195   8.000   1.057
   41U      O4'  811   6.072   8.031   0.900
   41U      C1'  812   5.939   8.007   0.945
   41U      H1'  813   5.893   8.102   0.971
   41U       N1  814   5.848   7.936   0.844
   41U       C6  815   5.900   7.871   0.743
   41U       H6  816   6.004   7.882   0.715
   41U       C5  817   5.826   7.793   0.658
   41U       H5  818   5.862   7.761   0.562
   41U       C4  819   5.682   7.772   0.680
   41U       O4  820   5.601   7.696   0.622
   41U       N3  821   5.635   7.833   0.789
   41U       H3  822   5.539   7.822   0.819
   41U       C2  823   5.713   7.919   0.867
   41U       O2  824   5.654   7.979   0.954
   41U      C3'  825   6.072   7.826   1.028
   41U      H3'  826   6.057   7.764   0.940
   41U      C2'  827   5.940   7.904   1.063
   41U     H2'1  828   5.857   7.835   1.064
   41U      O2'  829   5.943   7.972   1.186
   41U     HO'2  830   5.865   7.950   1.238
   41U      O3'  831   6.132   7.752   1.133
   42U        P  832   6.045   7.631   1.197
   42U      O1P  833   6.139   7.540   1.275
   42U      O2P  834   5.974   7.566   1.083
   42U      O5'  835   5.935   7.688   1.296
   42U      C5'  836   5.961   7.765   1.410
   42U     H5'1  837   6.020   7.850   1.376
   42U     H5'2  838   6.026   7.707   1.476
   42U      C4'  839   5.818   7.804   1.460
   42U      H4'  840   5.824   7.883   1.535
   42U      O4'  841   5.745   7.854   1.355
   42U      C1'  842   5.608   7.812   1.374
   42U      H1'  843   5.559   7.908   1.390
   42U       N1  844   5.548   7.735   1.261
   42U       C6  845   5.619   7.637   1.211
   42U       H6  846   5.723   7.632   1.240
   42U       C5  847   5.574   7.554   1.111
   42U       H5  848   5.640   7.488   1.056
   42U       C4  849   5.444   7.557   1.057
   42U       O4  850   5.403   7.489   0.966
   42U       N3  851   5.372   7.655   1.121
   42U       H3  852   5.274   7.658   1.098
   42U       C2  853   5.414   7.741   1.220
   42U       O2  854   5.334   7.802   1.289
   42U      C3'  855   5.743   7.685   1.528
   42U      H3'  856   5.742   7.592   1.472
   42U      C2'  857   5.600   7.734   1.503
   42U     H2'1  858   5.529   7.652   1.499
   42U      O2'  859   5.557   7.833   1.599
   42U     HO'2  860   5.479   7.797   1.643
   42U      O3'  861   5.778   7.676   1.664
   43A        P  862   5.743   7.542   1.753
   43A      O1P  863   5.785   7.569   1.894
   43A      O2P  864   5.794   7.423   1.676
   43A      O5'  865   5.584   7.538   1.755
   43A      C5'  866   5.512   7.618   1.848
   43A     H5'1  867   5.543   7.722   1.848
   43A     H5'2  868   5.535   7.578   1.947
   43A      C4'  869   5.363   7.622   1.805
   43A      H4'  870   5.308   7.693   1.866
   43A      O4'  871   5.338   7.668   1.669
   43A      C1'  872   5.223   7.591   1.632
   43A      H1'  873   5.137   7.657   1.618
   43A       N9  874   5.231   7.507   1.511
   43A       C8  875   5.340   7.454   1.446
   43A       H8  876   5.442   7.464   1.480
   43A       N7  877   5.311   7.405   1.329
   43A       C5  878   5.175   7.416   1.318
   43A       C6  879   5.080   7.382   1.223
   43A       N6  880   5.098   7.305   1.123
   43A      H61  881   5.193   7.275   1.107
   43A      H62  882   5.027   7.266   1.063
   43A       N1  883   4.948   7.414   1.242
   43A       C2  884   4.917   7.488   1.350
   43A       H2  885   4.810   7.498   1.365
   43A       N3  886   4.997   7.530   1.442
   43A       C4  887   5.127   7.489   1.427
   43A      C3'  888   5.312   7.480   1.819
   43A      H3'  889   5.378   7.410   1.767
   43A      C2'  890   5.183   7.495   1.744
   43A     H2'1  891   5.152   7.399   1.704
   43A      O2'  892   5.082   7.566   1.819
   43A     HO'2  893   5.011   7.503   1.829
   43A      O3'  894   5.300   7.429   1.950
   44A        P  895   5.269   7.280   1.984
   44A      O1P  896   5.266   7.258   2.129
   44A      O2P  897   5.350   7.194   1.896
   44A      O5'  898   5.117   7.260   1.941
   44A      C5'  899   5.014   7.323   2.007
   44A     H5'1  900   5.040   7.428   2.020
   44A     H5'2  901   5.002   7.279   2.106
   44A      C4'  902   4.883   7.316   1.924
   44A      H4'  903   4.800   7.366   1.974
   44A      O4'  904   4.895   7.357   1.792
   44A      C1'  905   4.807   7.284   1.709
   44A      H1'  906   4.728   7.347   1.668
   44A       N9  907   4.887   7.203   1.612
   44A       C8  908   5.019   7.158   1.618
   44A       H8  909   5.082   7.174   1.705
   44A       N7  910   5.058   7.100   1.509
   44A       C5  911   4.953   7.104   1.423
   44A       C6  912   4.920   7.062   1.291
   44A       N6  913   5.007   7.006   1.206
   44A      H61  914   5.102   6.989   1.235
   44A      H62  915   4.994   7.007   1.105
   44A       N1  916   4.797   7.087   1.240
   44A       C2  917   4.703   7.143   1.315
   44A       H2  918   4.606   7.151   1.269
   44A       N3  919   4.717   7.177   1.443
   44A       C4  920   4.849   7.164   1.487
   44A      C3'  921   4.835   7.171   1.930
   44A      H3'  922   4.918   7.103   1.909
   44A      C2'  923   4.737   7.187   1.809
   44A     H2'1  924   4.719   7.093   1.757
   44A      O2'  925   4.614   7.239   1.854
   44A     HO'2  926   4.585   7.187   1.929
   44A      O3'  927   4.773   7.133   2.054
   45U        P  928   4.765   6.979   2.097
   45U      O1P  929   4.674   6.972   2.218
   45U      O2P  930   4.899   6.931   2.122
   45U      O5'  931   4.703   6.896   1.974
   45U      C5'  932   4.567   6.895   1.925
   45U     H5'1  933   4.539   6.997   1.899
   45U     H5'2  934   4.502   6.850   2.000
   45U      C4'  935   4.562   6.817   1.798
   45U      H4'  936   4.459   6.812   1.761
   45U      O4'  937   4.656   6.868   1.707
   45U      C1'  938   4.676   6.776   1.608
   45U      H1'  939   4.604   6.797   1.529
   45U       N1  940   4.823   6.772   1.554
   45U       C6  941   4.935   6.781   1.634
   45U       H6  942   4.916   6.780   1.740
   45U       C5  943   5.058   6.776   1.573
   45U       H5  944   5.151   6.768   1.627
   45U       C4  945   5.073   6.764   1.431
   45U       O4  946   5.183   6.769   1.372
   45U       N3  947   4.952   6.741   1.361
   45U       H3  948   4.963   6.701   1.269
   45U       C2  949   4.829   6.749   1.419
   45U       O2  950   4.732   6.746   1.344
   45U      C3'  951   4.611   6.673   1.819
   45U      H3'  952   4.713   6.666   1.856
   45U      C2'  953   4.636   6.639   1.668
   45U     H2'1  954   4.723   6.576   1.654
   45U      O2'  955   4.517   6.592   1.611
   45U     HO'2  956   4.502   6.498   1.625
   45U      O3'  957   4.526   6.581   1.892
   46U        P  958   4.577   6.435   1.929
   46U      O1P  959   4.473   6.374   2.004
   46U      O2P  960   4.703   6.443   2.000
   46U      O5'  961   4.588   6.360   1.792
   46U      C5'  962   4.500   6.256   1.755
   46U     H5'1  963   4.397   6.292   1.745
   46U     H5'2  964   4.494   6.179   1.832
   46U      C4'  965   4.527   6.195   1.623
   46U      H4'  966   4.438   6.147   1.581
   46U      O4'  967   4.560   6.298   1.531
   46U      C1'  968   4.651   6.240   1.432
   46U      H1'  969   4.611   6.258   1.332
   46U       N1  970   4.781   6.305   1.432
   46U       C6  971   4.840   6.361   1.543
   46U       H6  972   4.789   6.371   1.637
   46U       C5  973   4.963   6.410   1.540
   46U       H5  974   5.017   6.460   1.619
   46U       C4  975   5.048   6.398   1.421
   46U       O4  976   5.167   6.435   1.410
   46U       N3  977   4.982   6.347   1.311
   46U       H3  978   5.023   6.338   1.219
   46U       C2  979   4.851   6.296   1.311
   46U       O2  980   4.800   6.254   1.204
   46U      C3'  981   4.642   6.096   1.614
   46U      H3'  982   4.728   6.141   1.664
   46U      C2'  983   4.669   6.089   1.464
   46U     H2'1  984   4.772   6.060   1.446
   46U      O2'  985   4.582   6.003   1.392
   46U     HO'2  986   4.513   5.981   1.455
   46U      O3'  987   4.599   5.972   1.673
   47A        P  988   4.697   5.875   1.733
   47A      O1P  989   4.621   5.758   1.786
   47A      O2P  990   4.788   5.946   1.823
   47A      O5'  991   4.773   5.829   1.602
   47A      C5'  992   4.715   5.730   1.515
   47A     H5'1  993   4.617   5.770   1.487
   47A     H5'2  994   4.703   5.634   1.564
   47A      C4'  995   4.799   5.712   1.392
   47A      H4'  996   4.741   5.650   1.323
   47A      O4'  997   4.826   5.845   1.333
   47A      C1'  998   4.952   5.832   1.268
   47A      H1'  999   4.950   5.851   1.161
   47A       N9 1000   5.042   5.930   1.333
   47A       C8 1001   5.032   6.000   1.455
   47A       H8 1002   4.951   5.979   1.523
   47A       N7 1003   5.128   6.081   1.475
   47A       C5 1004   5.205   6.064   1.365
   47A       C6 1005   5.322   6.132   1.320
   47A       N6 1006   5.376   6.236   1.387
   47A      H61 1007   5.329   6.291   1.458
   47A      H62 1008   5.458   6.270   1.339
   47A       N1 1009   5.388   6.099   1.209
   47A       C2 1010   5.332   5.999   1.142
   47A       H2 1011   5.388   5.963   1.057
   47A       N3 1012   5.217   5.931   1.164
   47A       C4 1013   5.158   5.971   1.279
   47A      C3' 1014   4.938   5.657   1.423
   47A      H3' 1015   4.978   5.719   1.503
   47A      C2' 1016   5.005   5.686   1.286
   47A     H2'1 1017   5.112   5.668   1.280
   47A      O2' 1018   4.945   5.618   1.176
   47A     HO'2 1019   4.898   5.542   1.213
   47A      O3' 1020   4.946   5.521   1.465
   48U        P 1021   5.061   5.471   1.553
   48U      O1P 1022   5.047   5.329   1.587
   48U      O2P 1023   5.080   5.561   1.666
   48U      O5' 1024   5.184   5.482   1.456
   48U      C5' 1025   5.203   5.406   1.336
   48U     H5'1 1026   5.115   5.429   1.275
   48U     H5'2 1027   5.194   5.298   1.351
   48U      C4' 1028   5.327   5.428   1.247
   48U      H4' 1029   5.322   5.368   1.156
   48U      O4' 1030   5.342   5.566   1.218
   48U      C1' 1031   5.480   5.612   1.215
   48U      H1' 1032   5.515   5.653   1.120
   48U       N1 1033   5.500   5.727   1.309
   48U       C6 1034   5.407   5.754   1.413
   48U       H6 1035   5.314   5.699   1.423
   48U       C5 1036   5.434   5.856   1.498
   48U       H5 1037   5.370   5.886   1.580
   48U       C4 1038   5.557   5.940   1.480
   48U       O4 1039   5.589   6.034   1.556
   48U       N3 1040   5.644   5.910   1.377
   48U       H3 1041   5.729   5.964   1.376
   48U       C2 1042   5.618   5.810   1.291
   48U       O2 1043   5.696   5.789   1.200
   48U      C3' 1044   5.461   5.404   1.330
   48U      H3' 1045   5.449   5.451   1.427
   48U      C2' 1046   5.561   5.487   1.256
   48U     H2'1 1047   5.647   5.518   1.316
   48U      O2' 1048   5.605   5.413   1.138
   48U     HO'2 1049   5.607   5.321   1.167
   48U      O3' 1050   5.506   5.273   1.342
   49C        P 1051   5.598   5.230   1.467
   49C      O1P 1052   5.631   5.088   1.440
   49C      O2P 1053   5.530   5.263   1.596
   49C      O5' 1054   5.729   5.317   1.455
   49C      C5' 1055   5.824   5.290   1.353
   49C     H5'1 1056   5.783   5.311   1.254
   49C     H5'2 1057   5.856   5.186   1.353
   49C      C4' 1058   5.952   5.384   1.356
   49C      H4' 1059   6.016   5.364   1.270
   49C      O4' 1060   5.914   5.519   1.344
   49C      C1' 1061   6.007   5.601   1.413
   49C      H1' 1062   6.063   5.671   1.351
   49C       N1 1063   5.942   5.679   1.526
   49C       C6 1064   5.823   5.648   1.581
   49C       H6 1065   5.778   5.554   1.552
   49C       C5 1066   5.756   5.745   1.647
   49C       H5 1067   5.653   5.724   1.673
   49C       C4 1068   5.821   5.861   1.688
   49C       N4 1069   5.771   5.946   1.772
   49C      H41 1070   5.677   5.936   1.807
   49C      H42 1071   5.805   6.038   1.746
   49C       N3 1072   5.938   5.889   1.633
   49C       C2 1073   5.996   5.800   1.553
   49C       O2 1074   6.112   5.826   1.508
   49C      C3' 1075   6.035   5.374   1.480
   49C      H3' 1076   5.975   5.370   1.571
   49C      C2' 1077   6.106   5.504   1.474
   49C     H2'1 1078   6.142   5.544   1.569
   49C      O2' 1079   6.213   5.507   1.370
   49C     HO'2 1080   6.298   5.506   1.413
   49C      O3' 1081   6.116   5.265   1.475
   50U        P 1082   6.192   5.206   1.600
   50U      O1P 1083   6.265   5.097   1.538
   50U      O2P 1084   6.094   5.185   1.708
   50U      O5' 1085   6.297   5.321   1.648
   50U      C5' 1086   6.437   5.333   1.609
   50U     H5'1 1087   6.442   5.313   1.502
   50U     H5'2 1088   6.490   5.259   1.669
   50U      C4' 1089   6.513   5.467   1.643
   50U      H4' 1090   6.599   5.478   1.577
   50U      O4' 1091   6.431   5.575   1.614
   50U      C1' 1092   6.473   5.690   1.695
   50U      H1' 1093   6.517   5.776   1.645
   50U       N1 1094   6.358   5.737   1.776
   50U       C6 1095   6.248   5.652   1.796
   50U       H6 1096   6.259   5.548   1.767
   50U       C5 1097   6.138   5.697   1.864
   50U       H5 1098   6.062   5.625   1.890
   50U       C4 1099   6.131   5.832   1.913
   50U       O4 1100   6.035   5.871   1.974
   50U       N3 1101   6.238   5.912   1.880
   50U       H3 1102   6.235   6.009   1.908
   50U       C2 1103   6.354   5.869   1.818
   50U       O2 1104   6.453   5.935   1.813
   50U      C3' 1105   6.542   5.491   1.791
   50U      H3' 1106   6.452   5.473   1.851
   50U      C2' 1107   6.576   5.641   1.795
   50U     H2'1 1108   6.555   5.680   1.894
   50U      O2' 1109   6.705   5.681   1.747
   50U     HO'2 1110   6.738   5.762   1.787
   50U      O3' 1111   6.642   5.405   1.847
   51A        P 1112   6.634   5.373   2.007
   51A      O1P 1113   6.739   5.271   2.035
   51A      O2P 1114   6.497   5.340   2.045
   51A      O5' 1115   6.675   5.517   2.064
   51A      C5' 1116   6.800   5.574   2.042
   51A     H5'1 1117   6.812   5.582   1.934
   51A     H5'2 1118   6.874   5.496   2.057
   51A      C4' 1119   6.831   5.702   2.116
   51A      H4' 1120   6.933   5.734   2.100
   51A      O4' 1121   6.743   5.800   2.069
   51A      C1' 1122   6.709   5.884   2.180
   51A      H1' 1123   6.733   5.988   2.157
   51A       N9 1124   6.560   5.871   2.201
   51A       C8 1125   6.479   5.775   2.141
   51A       H8 1126   6.517   5.692   2.082
   51A       N7 1127   6.351   5.803   2.144
   51A       C5 1128   6.350   5.920   2.229
   51A       C6 1129   6.251   6.001   2.286
   51A       N6 1130   6.125   5.981   2.257
   51A      H61 1131   6.087   5.905   2.202
   51A      H62 1132   6.063   6.053   2.291
   51A       N1 1133   6.281   6.102   2.368
   51A       C2 1134   6.407   6.135   2.391
   51A       H2 1135   6.413   6.215   2.463
   51A       N3 1136   6.513   6.073   2.338
   51A       C4 1137   6.476   5.968   2.257
   51A      C3' 1138   6.813   5.688   2.266
   51A      H3' 1139   6.716   5.643   2.284
   51A      C2' 1140   6.788   5.834   2.299
   51A     H2'1 1141   6.728   5.843   2.390
   51A      O2' 1142   6.912   5.906   2.306
   51A     HO'2 1143   6.987   5.854   2.277
   51A      O3' 1144   6.916   5.614   2.331
   52U        P 1145   6.885   5.553   2.476
   52U      O1P 1146   7.012   5.490   2.513
   52U      O2P 1147   6.775   5.459   2.452
   52U      O5' 1148   6.842   5.662   2.585
   52U      C5' 1149   6.931   5.769   2.623
   52U     H5'1 1150   6.976   5.810   2.533
   52U     H5'2 1151   7.014   5.720   2.674
   52U      C4' 1152   6.855   5.872   2.707
   52U      H4' 1153   6.928   5.945   2.742
   52U      O4' 1154   6.751   5.934   2.637
   52U      C1' 1155   6.639   5.967   2.718
   52U      H1' 1156   6.607   6.071   2.718
   52U       N1 1157   6.520   5.893   2.682
   52U       C6 1158   6.526   5.765   2.625
   52U       H6 1159   6.617   5.708   2.613
   52U       C5 1160   6.414   5.708   2.578
   52U       H5 1161   6.417   5.604   2.550
   52U       C4 1162   6.291   5.778   2.581
   52U       O4 1163   6.185   5.737   2.528
   52U       N3 1164   6.290   5.894   2.649
   52U       H3 1165   6.203   5.946   2.653
   52U       C2 1166   6.399   5.958   2.706
   52U       O2 1167   6.392   6.069   2.759
   52U      C3' 1168   6.787   5.820   2.835
   52U      H3' 1169   6.722   5.733   2.825
   52U      C2' 1170   6.688   5.940   2.858
   52U     H2'1 1171   6.605   5.911   2.923
   52U      O2' 1172   6.751   6.063   2.909
   52U     HO'2 1173   6.689   6.135   2.926
   52U      O3' 1174   6.868   5.810   2.948
   53U        P 1175   6.811   5.730   3.076
   53U      O1P 1176   6.914   5.733   3.182
   53U      O2P 1177   6.757   5.601   3.036
   53U      O5' 1178   6.688   5.814   3.130
   53U      C5' 1179   6.703   5.937   3.206
   53U     H5'1 1180   6.765   6.005   3.147
   53U     H5'2 1181   6.758   5.917   3.298
   53U      C4' 1182   6.574   6.014   3.240
   53U      H4' 1183   6.598   6.105   3.294
   53U      O4' 1184   6.496   6.039   3.122
   53U      C1' 1185   6.361   6.046   3.167
   53U      H1' 1186   6.316   6.143   3.146
   53U       N1 1187   6.284   5.942   3.084
   53U       C6 1188   6.344   5.831   3.021
   53U       H6 1189   6.449   5.814   3.039
   53U       C5 1190   6.276   5.741   2.949
   53U       H5 1191   6.323   5.656   2.903
   53U       C4 1192   6.138   5.753   2.934
   53U       O4 1193   6.071   5.680   2.864
   53U       N3 1194   6.078   5.865   2.999
   53U       H3 1195   5.978   5.867   2.989
   53U       C2 1196   6.144   5.951   3.085
   53U       O2 1197   6.085   6.027   3.159
   53U      C3' 1198   6.492   5.925   3.335
   53U      H3' 1199   6.466   5.823   3.306
   53U      C2' 1200   6.360   6.009   3.310
   53U     H2'1 1201   6.271   5.951   3.332
   53U      O2' 1202   6.367   6.141   3.381
   53U     HO'2 1203   6.445   6.136   3.437
   53U      O3' 1204   6.536   5.933   3.470
   54C        P 1205   6.520   5.815   3.571
   54C      O1P 1206   6.582   5.850   3.698
   54C      O2P 1207   6.551   5.685   3.509
   54C      O5' 1208   6.361   5.814   3.592
   54C      C5' 1209   6.305   5.924   3.664
   54C     H5'1 1210   6.338   6.020   3.624
   54C     H5'2 1211   6.330   5.916   3.770
   54C      C4' 1212   6.155   5.912   3.650
   54C      H4' 1213   6.106   5.992   3.705
   54C      O4' 1214   6.107   5.922   3.516
   54C      C1' 1215   5.979   5.865   3.508
   54C      H1' 1216   5.895   5.927   3.478
   54C       N1 1217   5.974   5.760   3.405
   54C       C6 1218   6.090   5.699   3.365
   54C       H6 1219   6.188   5.723   3.404
   54C       C5 1220   6.092   5.598   3.280
   54C       H5 1221   6.185   5.545   3.269
   54C       C4 1222   5.967   5.561   3.222
   54C       N4 1223   5.965   5.474   3.125
   54C      H41 1224   6.057   5.449   3.092
   54C      H42 1225   5.879   5.463   3.073
   54C       N3 1226   5.858   5.626   3.247
   54C       C2 1227   5.855   5.723   3.343
   54C       O2 1228   5.746   5.776   3.376
   54C      C3' 1229   6.091   5.782   3.701
   54C      H3' 1230   6.147   5.700   3.656
   54C      C2' 1231   5.956   5.789   3.640
   54C     H2'1 1232   5.906   5.693   3.634
   54C      O2' 1233   5.867   5.885   3.707
   54C     HO'2 1234   5.875   5.887   3.802
   54C      O3' 1235   6.073   5.767   3.836
   55C        P 1236   6.061   5.621   3.903
   55C      O1P 1237   6.059   5.639   4.053
   55C      O2P 1238   6.165   5.538   3.845
   55C      O5' 1239   5.919   5.563   3.865
   55C      C5' 1240   5.803   5.629   3.902
   55C     H5'1 1241   5.791   5.734   3.875
   55C     H5'2 1242   5.801   5.628   4.011
   55C      C4' 1243   5.680   5.564   3.843
   55C      H4' 1244   5.586   5.619   3.857
   55C      O4' 1245   5.695   5.574   3.701
   55C      C1' 1246   5.598   5.485   3.642
   55C      H1' 1247   5.513   5.542   3.603
   55C       N1 1248   5.664   5.389   3.548
   55C       C6 1249   5.798   5.392   3.524
   55C       H6 1250   5.854   5.469   3.575
   55C       C5 1251   5.854   5.306   3.439
   55C       H5 1252   5.960   5.313   3.420
   55C       C4 1253   5.774   5.219   3.366
   55C       N4 1254   5.825   5.130   3.288
   55C      H41 1255   5.925   5.137   3.277
   55C      H42 1256   5.763   5.074   3.230
   55C       N3 1257   5.641   5.223   3.381
   55C       C2 1258   5.588   5.300   3.474
   55C       O2 1259   5.467   5.287   3.492
   55C      C3' 1260   5.664   5.415   3.865
   55C      H3' 1261   5.760   5.377   3.831
   55C      C2' 1262   5.557   5.396   3.762
   55C     H2'1 1263   5.537   5.292   3.737
   55C      O2' 1264   5.433   5.441   3.801
   55C     HO'2 1265   5.375   5.377   3.760
   55C      O3' 1266   5.643   5.374   4.003
   56G        P 1267   5.678   5.221   4.060
   56G      O1P 1268   5.657   5.208   4.207
   56G      O2P 1269   5.807   5.171   4.004
   56G      O5' 1270   5.558   5.138   3.981
   56G      C5' 1271   5.428   5.138   4.033
   56G     H5'1 1272   5.387   5.239   4.034
   56G     H5'2 1273   5.448   5.105   4.135
   56G      C4' 1274   5.332   5.051   3.944
   56G      H4' 1275   5.233   5.066   3.987
   56G      O4' 1276   5.338   5.093   3.808
   56G      C1' 1277   5.323   4.981   3.731
   56G      H1' 1278   5.234   4.999   3.670
   56G       N9 1279   5.447   4.950   3.659
   56G       C8 1280   5.577   4.991   3.673
   56G       H8 1281   5.596   5.058   3.755
   56G       N7 1282   5.655   4.954   3.578
   56G       C5 1283   5.576   4.880   3.489
   56G       C6 1284   5.605   4.817   3.362
   56G       O6 1285   5.718   4.823   3.300
   56G       N1 1286   5.497   4.750   3.308
   56G       H1 1287   5.510   4.703   3.219
   56G       C2 1288   5.377   4.745   3.375
   56G       N2 1289   5.279   4.684   3.311
   56G      H21 1290   5.305   4.614   3.242
   56G      H22 1291   5.182   4.698   3.337
   56G       N3 1292   5.343   4.812   3.485
   56G       C4 1293   5.445   4.883   3.538
   56G      C3' 1294   5.372   4.902   3.949
   56G      H3' 1295   5.478   4.882   3.930
   56G      C2' 1296   5.290   4.857   3.828
   56G     H2'1 1297   5.330   4.765   3.785
   56G      O2' 1298   5.147   4.842   3.846
   56G     HO'2 1299   5.116   4.818   3.758
   56G      O3' 1300   5.330   4.848   4.079
   57U        P 1301   5.424   4.751   4.157
   57U      O1P 1302   5.355   4.705   4.282
   57U      O2P 1303   5.567   4.794   4.164
   57U      O5' 1304   5.420   4.636   4.049
   57U      C5' 1305   5.302   4.563   4.030
   57U     H5'1 1306   5.210   4.620   4.023
   57U     H5'2 1307   5.300   4.506   4.123
   57U      C4' 1308   5.312   4.460   3.918
   57U      H4' 1309   5.226   4.393   3.923
   57U      O4' 1310   5.325   4.520   3.784
   57U      C1' 1311   5.403   4.438   3.703
   57U      H1' 1312   5.352   4.404   3.612
   57U       N1 1313   5.517   4.516   3.650
   57U       C6 1314   5.579   4.613   3.724
   57U       H6 1315   5.535   4.647   3.816
   57U       C5 1316   5.699   4.663   3.683
   57U       H5 1317   5.748   4.740   3.742
   57U       C4 1318   5.760   4.622   3.557
   57U       O4 1319   5.875   4.656   3.518
   57U       N3 1320   5.687   4.533   3.484
   57U       H3 1321   5.727   4.486   3.404
   57U       C2 1322   5.581   4.463   3.537
   57U       O2 1323   5.546   4.358   3.483
   57U      C3' 1324   5.445   4.391   3.914
   57U      H3' 1325   5.531   4.454   3.937
   57U      C2' 1326   5.451   4.322   3.783
   57U     H2'1 1327   5.555   4.300   3.756
   57U      O2' 1328   5.365   4.207   3.767
   57U     HO'2 1329   5.422   4.132   3.783
   57U      O3' 1330   5.456   4.285   4.015
   58A        P 1331   5.606   4.235   4.058
   58A      O1P 1332   5.595   4.179   4.195
   58A      O2P 1333   5.703   4.344   4.037
   58A      O5' 1334   5.648   4.122   3.950
   58A      C5' 1335   5.573   4.009   3.928
   58A     H5'1 1336   5.469   4.041   3.937
   58A     H5'2 1337   5.597   3.933   4.003
   58A      C4' 1338   5.615   3.951   3.801
   58A      H4' 1339   5.569   3.852   3.795
   58A      O4' 1340   5.591   4.024   3.683
   58A      C1' 1341   5.711   4.022   3.605
   58A      H1' 1342   5.687   3.992   3.503
   58A       N9 1343   5.788   4.148   3.606
   58A       C8 1344   5.803   4.250   3.692
   58A       H8 1345   5.753   4.249   3.788
   58A       N7 1346   5.886   4.344   3.655
   58A       C5 1347   5.935   4.298   3.530
   58A       C6 1348   6.037   4.334   3.444
   58A       N6 1349   6.097   4.458   3.444
   58A      H61 1350   6.051   4.533   3.494
   58A      H62 1351   6.164   4.482   3.372
   58A       N1 1352   6.070   4.259   3.345
   58A       C2 1353   6.014   4.140   3.327
   58A       H2 1354   6.032   4.084   3.237
   58A       N3 1355   5.916   4.086   3.405
   58A       C4 1356   5.886   4.171   3.507
   58A      C3' 1357   5.765   3.914   3.809
   58A      H3' 1358   5.814   3.994   3.865
   58A      C2' 1359   5.798   3.912   3.660
   58A     H2'1 1360   5.905   3.926   3.646
   58A      O2' 1361   5.761   3.796   3.591
   58A     HO'2 1362   5.765   3.727   3.657
   58A      O3' 1363   5.801   3.791   3.868
   59C        P 1364   5.944   3.771   3.935
   59C      O1P 1365   5.935   3.644   4.009
   59C      O2P 1366   5.977   3.889   4.010
   59C      O5' 1367   6.042   3.752   3.809
   59C      C5' 1368   6.040   3.633   3.736
   59C     H5'1 1369   5.937   3.616   3.706
   59C     H5'2 1370   6.060   3.552   3.806
   59C      C4' 1371   6.143   3.622   3.630
   59C      H4' 1372   6.135   3.532   3.570
   59C      O4' 1373   6.140   3.735   3.537
   59C      C1' 1374   6.268   3.774   3.485
   59C      H1' 1375   6.268   3.754   3.378
   59C       N1 1376   6.295   3.920   3.519
   59C       C6 1377   6.231   3.983   3.625
   59C       H6 1378   6.184   3.917   3.696
   59C       C5 1379   6.243   4.118   3.641
   59C       H5 1380   6.198   4.172   3.723
   59C       C4 1381   6.318   4.184   3.545
   59C       N4 1382   6.333   4.312   3.562
   59C      H41 1383   6.298   4.341   3.652
   59C      H42 1384   6.379   4.363   3.489
   59C       N3 1385   6.393   4.128   3.450
   59C       C2 1386   6.378   3.995   3.436
   59C       O2 1387   6.449   3.942   3.349
   59C      C3' 1388   6.286   3.646   3.684
   59C      H3' 1389   6.283   3.732   3.750
   59C      C2' 1390   6.367   3.683   3.561
   59C     H2'1 1391   6.460   3.731   3.588
   59C      O2' 1392   6.403   3.576   3.482
   59C     HO'2 1393   6.487   3.545   3.516
   59C      O3' 1394   6.344   3.547   3.758
   60U        P 1395   6.461   3.572   3.863
   60U      O1P 1396   6.467   3.451   3.949
   60U      O2P 1397   6.441   3.699   3.935
   60U      O5' 1398   6.593   3.575   3.764
   60U      C5' 1399   6.651   3.460   3.710
   60U     H5'1 1400   6.582   3.420   3.636
   60U     H5'2 1401   6.682   3.389   3.787
   60U      C4' 1402   6.776   3.498   3.620
   60U      H4' 1403   6.811   3.404   3.576
   60U      O4' 1404   6.730   3.577   3.501
   60U      C1' 1405   6.847   3.628   3.462
   60U      H1' 1406   6.871   3.582   3.366
   60U       N1 1407   6.820   3.779   3.448
   60U       C6 1408   6.742   3.845   3.544
   60U       H6 1409   6.689   3.785   3.616
   60U       C5 1410   6.741   3.983   3.543
   60U       H5 1411   6.668   4.036   3.602
   60U       C4 1412   6.826   4.061   3.453
   60U       O4 1413   6.847   4.180   3.464
   60U       N3 1414   6.902   3.988   3.367
   60U       H3 1415   6.960   4.037   3.300
   60U       C2 1416   6.903   3.852   3.361
   60U       O2 1417   6.964   3.804   3.271
   60U      C3' 1418   6.892   3.565   3.689
   60U      H3' 1419   6.852   3.651   3.742
   60U      C2' 1420   6.963   3.608   3.565
   60U     H2'1 1421   7.020   3.700   3.577
   60U      O2' 1422   7.042   3.503   3.507
   60U     HO'2 1423   7.133   3.527   3.524
   60U      O3' 1424   6.966   3.474   3.765
   61U        P 1425   7.078   3.536   3.866
   61U      O1P 1426   7.162   3.631   3.785
   61U      O2P 1427   7.149   3.424   3.935
   61U      O5' 1428   6.981   3.619   3.972
   61U      C5' 1429   6.901   3.549   4.063
   61U     H5'1 1430   6.957   3.492   4.137
   61U     H5'2 1431   6.836   3.478   4.013
   61U      C4' 1432   6.815   3.639   4.141
   61U      H4' 1433   6.755   3.579   4.209
   61U      O4' 1434   6.894   3.721   4.227
   61U      C1' 1435   6.887   3.861   4.190
   61U      H1' 1436   6.812   3.914   4.249
   61U       N1 1437   7.006   3.939   4.194
   61U       C6 1438   7.114   3.900   4.118
   61U       H6 1439   7.114   3.805   4.067
   61U       C5 1440   7.230   3.973   4.125
   61U       H5 1441   7.321   3.945   4.076
   61U       C4 1442   7.232   4.109   4.190
   61U       O4 1443   7.329   4.179   4.199
   61U       N3 1444   7.114   4.144   4.247
   61U       H3 1445   7.113   4.232   4.296
   61U       C2 1446   6.997   4.063   4.261
   61U       O2 1447   6.903   4.106   4.332
   61U      C3' 1448   6.739   3.739   4.049
   61U      H3' 1449   6.724   3.700   3.948
   61U      C2' 1450   6.828   3.862   4.050
   61U     H2'1 1451   6.908   3.858   3.976
   61U      O2' 1452   6.736   3.966   4.024
   61U     HO'2 1453   6.660   3.947   4.080
   61U      O3' 1454   6.605   3.769   4.104
   61U      H3T 1455   6.545   3.735   4.037
   62G      O5' 1456   6.805   4.843   2.794
   62G      H5T 1457   6.802   4.936   2.770
   62G      C5' 1458   6.909   4.772   2.719
   62G     H5'1 1459   7.005   4.813   2.748
   62G     H5'2 1460   6.897   4.785   2.611
   62G      C4' 1461   6.910   4.622   2.749
   62G      H4' 1462   6.976   4.575   2.675
   62G      O4' 1463   6.968   4.585   2.878
   62G      C1' 1464   6.892   4.470   2.927
   62G      H1' 1465   6.951   4.383   2.958
   62G       N9 1466   6.804   4.505   3.045
   62G       C8 1467   6.799   4.620   3.116
   62G       H8 1468   6.858   4.708   3.094
   62G       N7 1469   6.713   4.618   3.211
   62G       C5 1470   6.664   4.491   3.213
   62G       C6 1471   6.580   4.421   3.302
   62G       O6 1472   6.520   4.468   3.404
   62G       N1 1473   6.566   4.284   3.273
   62G       H1 1474   6.506   4.229   3.333
   62G       C2 1475   6.621   4.222   3.168
   62G       N2 1476   6.590   4.104   3.147
   62G      H21 1477   6.523   4.059   3.208
   62G      H22 1478   6.636   4.065   3.066
   62G       N3 1479   6.706   4.283   3.088
   62G       C4 1480   6.727   4.416   3.113
   62G      C3' 1481   6.787   4.545   2.725
   62G      H3' 1482   6.700   4.595   2.769
   62G      C2' 1483   6.816   4.419   2.802
   62G     H2'1 1484   6.723   4.365   2.819
   62G      O2' 1485   6.901   4.326   2.726
   62G     HO'2 1486   6.910   4.241   2.768
   62G      O3' 1487   6.760   4.533   2.583
   63U        P 1488   6.613   4.508   2.529
   63U      O1P 1489   6.628   4.465   2.386
   63U      O2P 1490   6.531   4.621   2.570
   63U      O5' 1491   6.562   4.381   2.615
   63U      C5' 1492   6.586   4.246   2.573
   63U     H5'1 1493   6.691   4.222   2.583
   63U     H5'2 1494   6.555   4.246   2.469
   63U      C4' 1495   6.503   4.140   2.645
   63U      H4' 1496   6.520   4.037   2.613
   63U      O4' 1497   6.534   4.149   2.784
   63U      C1' 1498   6.413   4.116   2.856
   63U      H1' 1499   6.433   4.038   2.929
   63U       N1 1500   6.373   4.233   2.945
   63U       C6 1501   6.422   4.358   2.930
   63U       H6 1502   6.492   4.367   2.848
   63U       C5 1503   6.385   4.464   3.008
   63U       H5 1504   6.437   4.558   3.004
   63U       C4 1505   6.298   4.445   3.118
   63U       O4 1506   6.261   4.534   3.197
   63U       N3 1507   6.249   4.319   3.130
   63U       H3 1508   6.168   4.314   3.189
   63U       C2 1509   6.273   4.210   3.049
   63U       O2 1510   6.215   4.102   3.073
   63U      C3' 1511   6.352   4.171   2.636
   63U      H3' 1512   6.341   4.277   2.659
   63U      C2' 1513   6.306   4.083   2.749
   63U     H2'1 1514   6.208   4.123   2.774
   63U      O2' 1515   6.298   3.946   2.716
   63U     HO'2 1516   6.290   3.929   2.622
   63U      O3' 1517   6.297   4.136   2.513
   64A        P 1518   6.200   4.224   2.440
   64A      O1P 1519   6.193   4.184   2.302
   64A      O2P 1520   6.230   4.361   2.470
   64A      O5' 1521   6.061   4.195   2.516
   64A      C5' 1522   5.995   4.071   2.501
   64A     H5'1 1523   6.069   3.992   2.493
   64A     H5'2 1524   5.933   4.058   2.412
   64A      C4' 1525   5.903   4.049   2.619
   64A      H4' 1526   5.863   3.949   2.605
   64A      O4' 1527   5.951   4.040   2.746
   64A      C1' 1528   5.857   4.087   2.842
   64A      H1' 1529   5.855   4.009   2.918
   64A       N9 1530   5.896   4.222   2.905
   64A       C8 1531   5.998   4.312   2.867
   64A       H8 1532   6.066   4.304   2.783
   64A       N7 1533   6.008   4.411   2.951
   64A       C5 1534   5.913   4.384   3.047
   64A       C6 1535   5.880   4.451   3.163
   64A       N6 1536   5.937   4.558   3.210
   64A      H61 1537   6.012   4.596   3.154
   64A      H62 1538   5.905   4.594   3.298
   64A       N1 1539   5.778   4.408   3.238
   64A       C2 1540   5.712   4.298   3.198
   64A       H2 1541   5.633   4.262   3.262
   64A       N3 1542   5.732   4.220   3.086
   64A       C4 1543   5.835   4.275   3.014
   64A      C3' 1544   5.776   4.139   2.620
   64A      H3' 1545   5.802   4.245   2.614
   64A      C2' 1546   5.726   4.100   2.760
   64A     H2'1 1547   5.672   4.183   2.805
   64A      O2' 1548   5.651   3.975   2.768
   64A     HO'2 1549   5.561   3.990   2.738
   64A      O3' 1550   5.694   4.091   2.519
   65C        P 1551   5.634   4.186   2.422
   65C      O1P 1552   5.570   4.107   2.319
   65C      O2P 1553   5.731   4.290   2.382
   65C      O5' 1554   5.515   4.265   2.497
   65C      C5' 1555   5.393   4.197   2.524
   65C     H5'1 1556   5.417   4.096   2.556
   65C     H5'2 1557   5.320   4.193   2.442
   65C      C4' 1558   5.328   4.278   2.633
   65C      H4' 1559   5.226   4.241   2.644
   65C      O4' 1560   5.396   4.251   2.754
   65C      C1' 1561   5.366   4.360   2.844
   65C      H1' 1562   5.309   4.320   2.927
   65C       N1 1563   5.487   4.435   2.892
   65C       C6 1564   5.587   4.460   2.805
   65C       H6 1565   5.600   4.401   2.715
   65C       C5 1566   5.666   4.566   2.835
   65C       H5 1567   5.741   4.603   2.767
   65C       C4 1568   5.654   4.627   2.959
   65C       N4 1569   5.738   4.723   2.993
   65C      H41 1570   5.818   4.744   2.936
   65C      H42 1571   5.737   4.737   3.093
   65C       N3 1572   5.563   4.594   3.049
   65C       C2 1573   5.478   4.493   3.016
   65C       O2 1574   5.383   4.469   3.094
   65C      C3' 1575   5.318   4.426   2.610
   65C      H3' 1576   5.414   4.472   2.585
   65C      C2' 1577   5.283   4.456   2.754
   65C     H2'1 1578   5.307   4.554   2.794
   65C      O2' 1579   5.146   4.435   2.795
   65C     HO'2 1580   5.103   4.521   2.794
   65C      O3' 1581   5.214   4.456   2.517
   66G        P 1582   5.213   4.592   2.443
   66G      O1P 1583   5.098   4.595   2.349
   66G      O2P 1584   5.350   4.613   2.396
   66G      O5' 1585   5.182   4.672   2.574
   66G      C5' 1586   5.045   4.685   2.612
   66G     H5'1 1587   4.998   4.586   2.609
   66G     H5'2 1588   4.990   4.737   2.533
   66G      C4' 1589   5.018   4.753   2.744
   66G      H4' 1590   4.911   4.741   2.764
   66G      O4' 1591   5.094   4.696   2.848
   66G      C1' 1592   5.128   4.810   2.936
   66G      H1' 1593   5.095   4.786   3.037
   66G       N9 1594   5.275   4.843   2.924
   66G       C8 1595   5.353   4.836   2.807
   66G       H8 1596   5.314   4.793   2.717
   66G       N7 1597   5.470   4.890   2.831
   66G       C5 1598   5.473   4.942   2.962
   66G       C6 1599   5.570   5.022   3.033
   66G       O6 1600   5.687   5.047   3.008
   66G       N1 1601   5.513   5.071   3.151
   66G       H1 1602   5.566   5.125   3.218
   66G       C2 1603   5.386   5.053   3.200
   66G       N2 1604   5.367   5.097   3.319
   66G      H21 1605   5.438   5.144   3.374
   66G      H22 1606   5.287   5.067   3.373
   66G       N3 1607   5.301   4.968   3.139
   66G       C4 1608   5.347   4.914   3.018
   66G      C3' 1609   5.047   4.902   2.735
   66G      H3' 1610   5.140   4.910   2.679
   66G      C2' 1611   5.062   4.935   2.886
   66G     H2'1 1612   5.113   5.031   2.895
   66G      O2' 1613   4.931   4.936   2.950
   66G     HO'2 1614   4.865   4.956   2.884
   66G      O3' 1615   4.948   4.971   2.669
   67G        P 1616   4.957   5.124   2.634
   67G      O1P 1617   4.831   5.167   2.569
   67G      O2P 1618   5.086   5.133   2.561
   67G      O5' 1619   4.965   5.207   2.768
   67G      C5' 1620   4.852   5.236   2.845
   67G     H5'1 1621   4.800   5.145   2.874
   67G     H5'2 1622   4.782   5.302   2.793
   67G      C4' 1623   4.899   5.322   2.968
   67G      H4' 1624   4.811   5.345   3.028
   67G      O4' 1625   4.997   5.261   3.046
   67G      C1' 1626   5.095   5.348   3.084
   67G      H1' 1627   5.107   5.331   3.192
   67G       N9 1628   5.234   5.338   3.027
   67G       C8 1629   5.279   5.283   2.913
   67G       H8 1630   5.218   5.241   2.835
   67G       N7 1631   5.410   5.290   2.895
   67G       C5 1632   5.457   5.358   3.006
   67G       C6 1633   5.587   5.403   3.042
   67G       O6 1634   5.690   5.376   2.989
   67G       N1 1635   5.586   5.480   3.158
   67G       H1 1636   5.675   5.510   3.195
   67G       C2 1637   5.480   5.506   3.230
   67G       N2 1638   5.504   5.566   3.343
   67G      H21 1639   5.599   5.593   3.364
   67G      H22 1640   5.427   5.587   3.406
   67G       N3 1641   5.356   5.465   3.201
   67G       C4 1642   5.348   5.388   3.086
   67G      C3' 1643   4.960   5.454   2.925
   67G      H3' 1644   5.030   5.428   2.846
   67G      C2' 1645   5.042   5.487   3.050
   67G     H2'1 1646   5.116   5.562   3.025
   67G      O2' 1647   4.964   5.517   3.164
   67G     HO'2 1648   4.885   5.562   3.133
   67G      O3' 1649   4.870   5.554   2.881
   68A        P 1650   4.912   5.677   2.793
   68A      O1P 1651   4.788   5.748   2.769
   68A      O2P 1652   4.986   5.625   2.673
   68A      O5' 1653   5.013   5.763   2.876
   68A      C5' 1654   4.973   5.823   2.996
   68A     H5'1 1655   4.923   5.755   3.065
   68A     H5'2 1656   4.902   5.904   2.980
   68A      C4' 1657   5.084   5.879   3.090
   68A      H4' 1658   5.034   5.934   3.170
   68A      O4' 1659   5.172   5.778   3.140
   68A      C1' 1660   5.302   5.838   3.147
   68A      H1' 1661   5.353   5.834   3.243
   68A       N9 1662   5.394   5.772   3.041
   68A       C8 1663   5.364   5.684   2.940
   68A       H8 1664   5.264   5.653   2.914
   68A       N7 1665   5.471   5.652   2.866
   68A       C5 1666   5.575   5.726   2.928
   68A       C6 1667   5.712   5.754   2.900
   68A       N6 1668   5.785   5.694   2.806
   68A      H61 1669   5.744   5.631   2.740
   68A      H62 1670   5.874   5.737   2.786
   68A       N1 1671   5.775   5.856   2.956
   68A       C2 1672   5.717   5.925   3.052
   68A       H2 1673   5.776   6.000   3.102
   68A       N3 1674   5.590   5.906   3.095
   68A       C4 1675   5.528   5.802   3.026
   68A      C3' 1676   5.173   5.980   3.014
   68A      H3' 1677   5.202   5.940   2.918
   68A      C2' 1678   5.295   5.982   3.113
   68A     H2'1 1679   5.385   6.024   3.068
   68A      O2' 1680   5.273   6.041   3.244
   68A     HO'2 1681   5.357   6.039   3.289
   68A      O3' 1682   5.118   6.112   2.996
   69A        P 1683   5.176   6.209   2.885
   69A      O1P 1684   5.080   6.318   2.879
   69A      O2P 1685   5.194   6.139   2.756
   69A      O5' 1686   5.328   6.263   2.922
   69A      C5' 1687   5.350   6.361   3.014
   69A     H5'1 1688   5.328   6.314   3.109
   69A     H5'2 1689   5.288   6.449   2.997
   69A      C4' 1690   5.493   6.410   3.014
   69A      H4' 1691   5.501   6.481   3.096
   69A      O4' 1692   5.582   6.307   3.046
   69A      C1' 1693   5.699   6.318   2.963
   69A      H1' 1694   5.785   6.318   3.030
   69A       N9 1695   5.720   6.211   2.866
   69A       C8 1696   5.627   6.149   2.785
   69A       H8 1697   5.522   6.173   2.785
   69A       N7 1698   5.683   6.063   2.701
   69A       C5 1699   5.818   6.063   2.737
   69A       C6 1700   5.933   5.996   2.693
   69A       N6 1701   5.933   5.898   2.605
   69A      H61 1702   5.849   5.853   2.572
   69A      H62 1703   6.024   5.879   2.566
   69A       N1 1704   6.051   6.042   2.724
   69A       C2 1705   6.062   6.142   2.813
   69A       H2 1706   6.161   6.178   2.839
   69A       N3 1707   5.959   6.206   2.872
   69A       C4 1708   5.841   6.158   2.832
   69A      C3' 1709   5.546   6.475   2.883
   69A      H3' 1710   5.498   6.424   2.800
   69A      C2' 1711   5.693   6.447   2.882
   69A     H2'1 1712   5.736   6.439   2.782
   69A      O2' 1713   5.766   6.541   2.960
   69A     HO'2 1714   5.819   6.582   2.891
   69A      O3' 1715   5.504   6.616   2.888
   70U        P 1716   5.482   6.700   2.760
   70U      O1P 1717   5.451   6.838   2.802
   70U      O2P 1718   5.384   6.628   2.669
   70U      O5' 1719   5.630   6.694   2.709
   70U      C5' 1720   5.720   6.792   2.763
   70U     H5'1 1721   5.716   6.801   2.871
   70U     H5'2 1722   5.685   6.890   2.731
   70U      C4' 1723   5.865   6.773   2.728
   70U      H4' 1724   5.927   6.845   2.781
   70U      O4' 1725   5.908   6.636   2.749
   70U      C1' 1726   6.010   6.606   2.665
   70U      H1' 1727   6.113   6.601   2.700
   70U       N1 1728   5.976   6.477   2.601
   70U       C6 1729   5.844   6.453   2.561
   70U       H6 1730   5.761   6.519   2.584
   70U       C5 1731   5.820   6.345   2.485
   70U       H5 1732   5.721   6.324   2.448
   70U       C4 1733   5.924   6.241   2.454
   70U       O4 1734   5.902   6.127   2.413
   70U       N3 1735   6.052   6.283   2.493
   70U       H3 1736   6.123   6.216   2.467
   70U       C2 1737   6.085   6.397   2.557
   70U       O2 1738   6.204   6.427   2.571
   70U      C3' 1739   5.884   6.794   2.578
   70U      H3' 1740   5.799   6.754   2.522
   70U      C2' 1741   6.012   6.719   2.561
   70U     H2'1 1742   6.027   6.674   2.462
   70U      O2' 1743   6.121   6.792   2.593
   70U     HO'2 1744   6.150   6.840   2.515
   70U      O3' 1745   5.895   6.935   2.552
   71A        P 1746   5.891   6.989   2.414
   71A      O1P 1747   5.910   7.127   2.424
   71A      O2P 1748   5.767   6.939   2.348
   71A      O5' 1749   6.018   6.916   2.346
   71A      C5' 1750   6.149   6.977   2.337
   71A     H5'1 1751   6.174   6.999   2.441
   71A     H5'2 1752   6.139   7.066   2.275
   71A      C4' 1753   6.255   6.886   2.282
   71A      H4' 1754   6.352   6.925   2.313
   71A      O4' 1755   6.240   6.754   2.333
   71A      C1' 1756   6.300   6.660   2.241
   71A      H1' 1757   6.390   6.624   2.290
   71A       N9 1758   6.208   6.552   2.197
   71A       C8 1759   6.071   6.543   2.227
   71A       H8 1760   6.014   6.617   2.281
   71A       N7 1761   6.011   6.435   2.185
   71A       C5 1762   6.114   6.367   2.119
   71A       C6 1763   6.128   6.243   2.051
   71A       N6 1764   6.022   6.163   2.027
   71A      H61 1765   5.930   6.192   2.057
   71A      H62 1766   6.041   6.078   1.976
   71A       N1 1767   6.246   6.195   2.016
   71A       C2 1768   6.350   6.268   2.031
   71A       H2 1769   6.439   6.215   2.000
   71A       N3 1770   6.358   6.382   2.090
   71A       C4 1771   6.235   6.435   2.127
   71A      C3' 1772   6.255   6.865   2.128
   71A      H3' 1773   6.153   6.838   2.102
   71A      C2' 1774   6.343   6.737   2.115
   71A     H2'1 1775   6.318   6.692   2.019
   71A      O2' 1776   6.477   6.766   2.125
   71A     HO'2 1777   6.480   6.845   2.070
   71A      O3' 1778   6.287   6.975   2.041
   72G        P 1779   6.229   6.978   1.895
   72G      O1P 1780   6.260   7.113   1.842
   72G      O2P 1781   6.087   6.939   1.910
   72G      O5' 1782   6.296   6.867   1.811
   72G      C5' 1783   6.433   6.867   1.778
   72G     H5'1 1784   6.488   6.862   1.872
   72G     H5'2 1785   6.447   6.954   1.714
   72G      C4' 1786   6.469   6.745   1.696
   72G      H4' 1787   6.575   6.758   1.673
   72G      O4' 1788   6.452   6.627   1.772
   72G      C1' 1789   6.419   6.525   1.676
   72G      H1' 1790   6.489   6.441   1.676
   72G       N9 1791   6.281   6.482   1.715
   72G       C8 1792   6.187   6.538   1.793
   72G       H8 1793   6.194   6.637   1.835
   72G       N7 1794   6.073   6.469   1.801
   72G       C5 1795   6.099   6.354   1.725
   72G       C6 1796   6.029   6.231   1.698
   72G       O6 1797   5.921   6.189   1.735
   72G       N1 1798   6.099   6.133   1.627
   72G       H1 1799   6.060   6.043   1.602
   72G       C2 1800   6.233   6.151   1.591
   72G       N2 1801   6.283   6.057   1.518
   72G      H21 1802   6.222   5.978   1.499
   72G      H22 1803   6.383   6.047   1.508
   72G       N3 1804   6.305   6.266   1.610
   72G       C4 1805   6.229   6.363   1.671
   72G      C3' 1806   6.394   6.727   1.561
   72G      H3' 1807   6.287   6.737   1.581
   72G      C2' 1808   6.422   6.581   1.536
   72G     H2'1 1809   6.347   6.537   1.470
   72G      O2' 1810   6.548   6.558   1.470
   72G     HO'2 1811   6.550   6.632   1.408
   72G      O3' 1812   6.432   6.809   1.449
   73A        P 1813   6.337   6.834   1.319
   73A      O1P 1814   6.403   6.934   1.231
   73A      O2P 1815   6.202   6.852   1.369
   73A      O5' 1816   6.334   6.698   1.249
   73A      C5' 1817   6.436   6.639   1.173
   73A     H5'1 1818   6.533   6.648   1.222
   73A     H5'2 1819   6.450   6.697   1.082
   73A      C4' 1820   6.412   6.496   1.126
   73A      H4' 1821   6.499   6.462   1.070
   73A      O4' 1822   6.396   6.406   1.232
   73A      C1' 1823   6.296   6.313   1.190
   73A      H1' 1824   6.330   6.210   1.197
   73A       N9 1825   6.169   6.323   1.256
   73A       C8 1826   6.116   6.432   1.327
   73A       H8 1827   6.166   6.527   1.339
   73A       N7 1828   6.006   6.404   1.394
   73A       C5 1829   5.983   6.267   1.350
   73A       C6 1830   5.884   6.175   1.386
   73A       N6 1831   5.774   6.208   1.447
   73A      H61 1832   5.779   6.300   1.489
   73A      H62 1833   5.698   6.143   1.457
   73A       N1 1834   5.890   6.051   1.349
   73A       C2 1835   5.990   6.012   1.267
   73A       H2 1836   5.978   5.909   1.239
   73A       N3 1837   6.084   6.097   1.216
   73A       C4 1838   6.082   6.224   1.266
   73A      C3' 1839   6.297   6.483   1.020
   73A      H3' 1840   6.210   6.538   1.055
   73A      C2' 1841   6.261   6.334   1.044
   73A     H2'1 1842   6.158   6.305   1.023
   73A      O2' 1843   6.356   6.254   0.979
   73A     HO'2 1844   6.315   6.167   0.977
   73A      O3' 1845   6.343   6.508   0.887
   74U        P 1846   6.243   6.562   0.778
   74U      O1P 1847   6.306   6.575   0.648
   74U      O2P 1848   6.172   6.679   0.840
   74U      O5' 1849   6.137   6.454   0.750
   74U      C5' 1850   6.157   6.328   0.678
   74U     H5'1 1851   6.248   6.288   0.724
   74U     H5'2 1852   6.171   6.348   0.572
   74U      C4' 1853   6.036   6.239   0.695
   74U      H4' 1854   6.051   6.148   0.638
   74U      O4' 1855   6.001   6.206   0.828
   74U      C1' 1856   5.865   6.170   0.832
   74U      H1' 1857   5.854   6.062   0.843
   74U       N1 1858   5.790   6.231   0.943
   74U       C6 1859   5.834   6.352   0.987
   74U       H6 1860   5.912   6.406   0.937
   74U       C5 1861   5.768   6.408   1.091
   74U       H5 1862   5.785   6.510   1.122
   74U       C4 1863   5.651   6.349   1.151
   74U       O4 1864   5.586   6.394   1.242
   74U       N3 1865   5.608   6.236   1.096
   74U       H3 1866   5.535   6.187   1.147
   74U       C2 1867   5.678   6.165   1.001
   74U       O2 1868   5.648   6.047   0.980
   74U      C3' 1869   5.912   6.320   0.650
   74U      H3' 1870   5.910   6.416   0.701
   74U      C2' 1871   5.798   6.229   0.707
   74U     H2'1 1872   5.710   6.290   0.727
   74U      O2' 1873   5.758   6.118   0.626
   74U     HO'2 1874   5.733   6.141   0.536
   74U      O3' 1875   5.903   6.344   0.509
   75A        P 1876   5.804   6.460   0.464
   75A      O1P 1877   5.836   6.481   0.319
   75A      O2P 1878   5.832   6.566   0.564
   75A      O5' 1879   5.649   6.421   0.478
   75A      C5' 1880   5.597   6.322   0.390
   75A     H5'1 1881   5.672   6.248   0.364
   75A     H5'2 1882   5.582   6.372   0.295
   75A      C4' 1883   5.475   6.241   0.435
   75A      H4' 1884   5.467   6.161   0.361
   75A      O4' 1885   5.481   6.178   0.563
   75A      C1' 1886   5.359   6.201   0.633
   75A      H1' 1887   5.322   6.113   0.686
   75A       N9 1888   5.371   6.295   0.747
   75A       C8 1889   5.463   6.392   0.764
   75A       H8 1890   5.526   6.429   0.683
   75A       N7 1891   5.460   6.443   0.891
   75A       C5 1892   5.349   6.379   0.944
   75A       C6 1893   5.276   6.395   1.065
   75A       N6 1894   5.308   6.460   1.171
   75A      H61 1895   5.404   6.490   1.175
   75A      H62 1896   5.259   6.441   1.257
   75A       N1 1897   5.167   6.326   1.085
   75A       C2 1898   5.127   6.229   0.999
   75A       H2 1899   5.047   6.161   1.025
   75A       N3 1900   5.188   6.205   0.877
   75A       C4 1901   5.294   6.290   0.860
   75A      C3' 1902   5.347   6.334   0.428
   75A      H3' 1903   5.363   6.434   0.470
   75A      C2' 1904   5.262   6.249   0.527
   75A     H2'1 1905   5.186   6.308   0.578
   75A      O2' 1906   5.213   6.134   0.458
   75A     HO'2 1907   5.179   6.161   0.373
   75A      O3' 1908   5.281   6.324   0.298
   76A        P 1909   5.182   6.435   0.239
   76A      O1P 1910   5.128   6.389   0.110
   76A      O2P 1911   5.248   6.565   0.249
   76A      O5' 1912   5.059   6.439   0.348
   76A      C5' 1913   4.953   6.347   0.338
   76A     H5'1 1914   4.992   6.247   0.357
   76A     H5'2 1915   4.911   6.345   0.237
   76A      C4' 1916   4.840   6.373   0.435
   76A      H4' 1917   4.759   6.304   0.413
   76A      O4' 1918   4.880   6.333   0.572
   76A      C1' 1919   4.822   6.430   0.661
   76A      H1' 1920   4.760   6.374   0.731
   76A       N9 1921   4.921   6.508   0.738
   76A       C8 1922   5.042   6.544   0.688
   76A       H8 1923   5.065   6.531   0.583
   76A       N7 1924   5.128   6.588   0.779
   76A       C5 1925   5.044   6.604   0.892
   76A       C6 1926   5.047   6.662   1.017
   76A       N6 1927   5.163   6.709   1.069
   76A      H61 1928   5.246   6.697   1.013
   76A      H62 1929   5.171   6.731   1.167
   76A       N1 1930   4.950   6.653   1.103
   76A       C2 1931   4.842   6.594   1.060
   76A       H2 1932   4.756   6.595   1.126
   76A       N3 1933   4.810   6.535   0.942
   76A       C4 1934   4.919   6.545   0.867
   76A      C3' 1935   4.773   6.512   0.437
   76A      H3' 1936   4.849   6.588   0.416
   76A      C2' 1937   4.726   6.524   0.584
   76A     H2'1 1938   4.736   6.623   0.627
   76A      O2' 1939   4.595   6.479   0.595
   76A     HO'2 1940   4.551   6.532   0.528
   76A      O3' 1941   4.671   6.521   0.336
   77U        P 1942   4.619   6.668   0.282
   77U      O1P 1943   4.517   6.651   0.173
   77U      O2P 1944   4.734   6.744   0.249
   77U      O5' 1945   4.545   6.750   0.406
   77U      C5' 1946   4.412   6.722   0.444
   77U     H5'1 1947   4.399   6.617   0.471
   77U     H5'2 1948   4.347   6.741   0.359
   77U      C4' 1949   4.375   6.806   0.569
   77U      H4' 1950   4.266   6.805   0.581
   77U      O4' 1951   4.437   6.767   0.688
   77U      C1' 1952   4.457   6.877   0.772
   77U      H1' 1953   4.388   6.866   0.856
   77U       N1 1954   4.595   6.887   0.826
   77U       C6 1955   4.697   6.873   0.735
   77U       H6 1956   4.677   6.857   0.630
   77U       C5 1957   4.822   6.894   0.769
   77U       H5 1958   4.905   6.879   0.702
   77U       C4 1959   4.854   6.937   0.898
   77U       O4 1960   4.969   6.950   0.925
   77U       N3 1961   4.753   6.948   0.987
   77U       H3 1962   4.777   6.975   1.081
   77U       C2 1963   4.621   6.926   0.953
   77U       O2 1964   4.540   6.924   1.048
   77U      C3' 1965   4.427   6.950   0.557
   77U      H3' 1966   4.528   6.944   0.516
   77U      C2' 1967   4.420   7.007   0.702
   77U     H2'1 1968   4.496   7.083   0.721
   77U      O2' 1969   4.288   7.041   0.751
   77U     HO'2 1970   4.278   7.133   0.726
   77U      O3' 1971   4.343   7.027   0.471
   78U        P 1972   4.373   7.177   0.427
   78U      O1P 1973   4.271   7.221   0.331
   78U      O2P 1974   4.511   7.178   0.387
   78U      O5' 1975   4.359   7.263   0.559
   78U      C5' 1976   4.233   7.317   0.601
   78U     H5'1 1977   4.173   7.228   0.619
   78U     H5'2 1978   4.182   7.370   0.519
   78U      C4' 1979   4.252   7.420   0.715
   78U      H4' 1980   4.152   7.447   0.750
   78U      O4' 1981   4.313   7.343   0.822
   78U      C1' 1982   4.403   7.429   0.885
   78U      H1' 1983   4.380   7.444   0.991
   78U       N1 1984   4.547   7.385   0.878
   78U       C6 1985   4.614   7.344   0.764
   78U       H6 1986   4.553   7.314   0.680
   78U       C5 1987   4.745   7.303   0.768
   78U       H5 1988   4.804   7.263   0.687
   78U       C4 1989   4.823   7.313   0.891
   78U       O4 1990   4.941   7.277   0.902
   78U       N3 1991   4.753   7.375   0.997
   78U       H3 1992   4.810   7.408   1.075
   78U       C2 1993   4.621   7.412   0.993
   78U       O2 1994   4.587   7.467   1.097
   78U      C3' 1995   4.333   7.545   0.681
   78U      H3' 1996   4.414   7.516   0.615
   78U      C2' 1997   4.390   7.562   0.825
   78U     H2'1 1998   4.484   7.616   0.815
   78U      O2' 1999   4.295   7.643   0.889
   78U     HO'2 2000   4.294   7.733   0.856
   78U      O3' 2001   4.269   7.662   0.631
   79A        P 2002   4.354   7.784   0.579
   79A      O1P 2003   4.259   7.890   0.533
   79A      O2P 2004   4.452   7.729   0.479
   79A      O5' 2005   4.423   7.849   0.700
   79A      C5' 2006   4.359   7.930   0.799
   79A     H5'1 2007   4.263   7.888   0.828
   79A     H5'2 2008   4.330   8.025   0.755
   79A      C4' 2009   4.440   7.961   0.924
   79A      H4' 2010   4.377   8.015   0.994
   79A      O4' 2011   4.498   7.839   0.965
   79A      C1' 2012   4.627   7.852   1.037
   79A      H1' 2013   4.626   7.831   1.144
   79A       N9 2014   4.732   7.775   0.956
   79A       C8 2015   4.734   7.725   0.824
   79A       H8 2016   4.640   7.732   0.770
   79A       N7 2017   4.840   7.653   0.792
   79A       C5 2018   4.921   7.661   0.908
   79A       C6 2019   5.053   7.614   0.942
   79A       N6 2020   5.136   7.556   0.858
   79A      H61 2021   5.107   7.556   0.761
   79A      H62 2022   5.231   7.544   0.889
   79A       N1 2023   5.102   7.639   1.063
   79A       C2 2024   5.033   7.714   1.147
   79A       H2 2025   5.079   7.730   1.243
   79A       N3 2026   4.913   7.763   1.126
   79A       C4 2027   4.855   7.725   1.010
   79A      C3' 2028   4.567   8.043   0.909
   79A      H3' 2029   4.620   8.017   0.818
   79A      C2' 2030   4.656   7.995   1.030
   79A     H2'1 2031   4.763   8.009   1.014
   79A      O2' 2032   4.606   8.048   1.148
   79A     HO'2 2033   4.616   8.144   1.155
   79A      O3' 2034   4.524   8.171   0.916
   80A        P 2035   4.554   8.289   0.815
   80A      O1P 2036   4.470   8.402   0.858
   80A      O2P 2037   4.542   8.241   0.677
   80A      O5' 2038   4.708   8.330   0.845
   80A      C5' 2039   4.729   8.397   0.968
   80A     H5'1 2040   4.646   8.377   1.036
   80A     H5'2 2041   4.724   8.506   0.964
   80A      C4' 2042   4.854   8.357   1.049
   80A      H4' 2043   4.854   8.407   1.146
   80A      O4' 2044   4.852   8.221   1.078
   80A      C1' 2045   4.988   8.178   1.080
   80A      H1' 2046   5.014   8.127   1.173
   80A       N9 2047   5.022   8.078   0.979
   80A       C8 2048   4.960   8.061   0.856
   80A       H8 2049   4.865   8.103   0.828
   80A       N7 2050   5.021   7.976   0.777
   80A       C5 2051   5.142   7.947   0.846
   80A       C6 2052   5.262   7.882   0.812
   80A       N6 2053   5.289   7.811   0.699
   80A      H61 2054   5.211   7.789   0.638
   80A      H62 2055   5.377   7.763   0.691
   80A       N1 2056   5.364   7.887   0.896
   80A       C2 2057   5.350   7.947   1.009
   80A       H2 2058   5.429   7.946   1.083
   80A       N3 2059   5.243   8.014   1.055
   80A       C4 2060   5.142   8.006   0.968
   80A      C3' 2061   4.984   8.383   0.975
   80A      H3' 2062   4.976   8.342   0.874
   80A      C2' 2063   5.074   8.307   1.063
   80A     H2'1 2064   5.170   8.292   1.014
   80A      O2' 2065   5.096   8.366   1.190
   80A     HO'2 2066   5.139   8.306   1.252
   80A      O3' 2067   5.007   8.524   0.977
   81U        P 2068   5.087   8.599   0.873
   81U      O1P 2069   5.103   8.732   0.918
   81U      O2P 2070   5.013   8.583   0.746
   81U      O5' 2071   5.229   8.532   0.853
   81U      C5' 2072   5.322   8.536   0.958
   81U     H5'1 2073   5.274   8.508   1.052
   81U     H5'2 2074   5.369   8.634   0.970
   81U      C4' 2075   5.436   8.437   0.936
   81U      H4' 2076   5.495   8.425   1.026
   81U      O4' 2077   5.382   8.309   0.906
   81U      C1' 2078   5.469   8.234   0.817
   81U      H1' 2079   5.511   8.141   0.855
   81U       N1 2080   5.401   8.190   0.691
   81U       C6 2081   5.268   8.212   0.668
   81U       H6 2082   5.212   8.268   0.741
   81U       C5 2083   5.205   8.160   0.559
   81U       H5 2084   5.098   8.173   0.553
   81U       C4 2085   5.277   8.073   0.466
   81U       O4 2086   5.235   8.015   0.366
   81U       N3 2087   5.407   8.056   0.498
   81U       H3 2088   5.454   7.992   0.435
   81U       C2 2089   5.477   8.115   0.600
   81U       O2 2090   5.598   8.100   0.606
   81U      C3' 2091   5.524   8.472   0.819
   81U      H3' 2092   5.463   8.514   0.739
   81U      C2' 2093   5.587   8.333   0.795
   81U     H2'1 2094   5.626   8.323   0.693
   81U      O2' 2095   5.700   8.295   0.881
   81U     HO'2 2096   5.752   8.373   0.898
   81U      O3' 2097   5.624   8.561   0.857
   82U        P 2098   5.707   8.638   0.744
   82U      O1P 2099   5.779   8.750   0.813
   82U      O2P 2100   5.614   8.673   0.633
   82U      O5' 2101   5.809   8.527   0.694
   82U      C5' 2102   5.846   8.525   0.555
   82U     H5'1 2103   5.891   8.622   0.531
   82U     H5'2 2104   5.767   8.502   0.484
   82U      C4' 2105   5.950   8.421   0.525
   82U      H4' 2106   5.956   8.403   0.418
   82U      O4' 2107   6.081   8.462   0.578
   82U      C1' 2108   6.158   8.347   0.622
   82U      H1' 2109   6.255   8.347   0.572
   82U       N1 2110   6.185   8.357   0.768
   82U       C6 2111   6.100   8.424   0.855
   82U       H6 2112   6.010   8.466   0.814
   82U       C5 2113   6.119   8.422   0.992
   82U       H5 2114   6.051   8.463   1.065
   82U       C4 2115   6.228   8.342   1.045
   82U       O4 2116   6.256   8.339   1.163
   82U       N3 2117   6.306   8.273   0.961
   82U       H3 2118   6.393   8.236   0.995
   82U       C2 2119   6.293   8.279   0.819
   82U       O2 2120   6.369   8.214   0.758
   82U      C3' 2121   5.929   8.281   0.588
   82U      H3' 2122   5.883   8.277   0.687
   82U      C2' 2123   6.071   8.228   0.590
   82U     H2'1 2124   6.084   8.150   0.665
   82U      O2' 2125   6.103   8.179   0.464
   82U     HO'2 2126   6.020   8.158   0.422
   82U      O3' 2127   5.848   8.194   0.502
   82U      H3T 2128   5.782   8.149   0.556
   8.67193   8.67193   6.13222   0.00000   0.00000   0.00000   0.00000   4.33593   4.33593
