# Supplementary material for: Constant-pH Molecular Dynamics of Cationic Peptide Dendrimers Binding to siRNA
Source: J Chem Inf Model. 2026 Feb 5;66(8):4734–43. doi: 10.1021/acs.jcim.5c02636 (PMC13126635; doi:10.1021/acs.jcim.5c02636)
Supplement: Supplementary file 2 [file ci5c02636_si_002.zip › zip/DMH18_05_out_7.gro]

Protein t= 150000.00000 step= 10000
 2128
    1LY0      N    1   6.857   7.357   3.321
    1LY0     H1    2   6.940   7.402   3.359
    1LY0     H2    3   6.886   7.318   3.233
    1LY0     H3    4   6.840   7.283   3.387
    1LY0     CA    5   6.731   7.434   3.301
    1LY0     HA    6   6.704   7.443   3.406
    1LY0     CB    7   6.613   7.371   3.225
    1LY0    HB1    8   6.628   7.363   3.118
    1LY0    HB2    9   6.526   7.432   3.248
    1LY0     CG   10   6.569   7.228   3.278
    1LY0    HG1   11   6.550   7.249   3.383
    1LY0    HG2   12   6.650   7.155   3.271
    1LY0     CD   13   6.442   7.171   3.221
    1LY0    HD1   14   6.367   7.250   3.215
    1LY0    HD2   15   6.401   7.102   3.294
    1LY0     CE   16   6.468   7.094   3.094
    1LY0    HE1   17   6.535   7.010   3.114
    1LY0    HE2   18   6.524   7.159   3.027
    1LY0     NZ   19   6.344   7.052   3.027
    1LY0    HZ1   20   6.280   7.128   3.006
    1LY0    HZ2   21   6.352   7.004   2.939
    1LY0    HZ3   22   6.287   6.991   3.084
    1LY0      C   23   6.763   7.569   3.256
    1LY0      O   24   6.869   7.587   3.202
    2LER      N   25   6.677   7.665   3.285
    2LER      H   26   6.616   7.637   3.360
    2LER     CA   27   6.685   7.810   3.249
    2LER     HA   28   6.781   7.853   3.277
    2LER     CB   29   6.594   7.886   3.355
    2LER    HB1   30   6.618   7.838   3.449
    2LER    HB2   31   6.490   7.871   3.323
    2LER     CG   32   6.622   8.036   3.370
    2LER     HG   33   6.608   8.090   3.276
    2LER    CD1   34   6.532   8.076   3.486
    2LER   HD11   35   6.425   8.056   3.476
    2LER   HD12   36   6.561   8.013   3.570
    2LER   HD13   37   6.540   8.182   3.513
    2LER    CD2   38   6.756   8.071   3.425
    2LER   HD21   39   6.749   8.178   3.445
    2LER   HD22   40   6.785   8.022   3.517
    2LER   HD23   41   6.829   8.049   3.347
    2LER      C   42   6.667   7.841   3.100
    2LER      O   43   6.592   7.939   3.065
    3LYR      N   44   6.720   7.764   3.012
    3LYR      H   45   6.780   7.687   3.036
    3LYR     CA   46   6.712   7.782   2.867
    3LYR     HA   47   6.607   7.787   2.836
    3LYR     CB   48   6.772   7.656   2.792
    3LYR    HB1   49   6.864   7.629   2.844
    3LYR    HB2   50   6.788   7.681   2.687
    3LYR     CG   51   6.680   7.535   2.807
    3LYR    HG1   52   6.589   7.543   2.747
    3LYR    HG2   53   6.642   7.543   2.909
    3LYR     CD   54   6.744   7.395   2.779
    3LYR    HD1   55   6.840   7.390   2.830
    3LYR    HD2   56   6.783   7.393   2.677
    3LYR     CE   57   6.667   7.264   2.808
    3LYR    HE1   58   6.633   7.263   2.911
    3LYR    HE2   59   6.724   7.174   2.787
    3LYR     NZ   60   6.544   7.259   2.727
    3LYR    HZ1   61   6.465   7.303   2.772
    3LYR      C   62   6.782   7.916   2.822
    3LYR      O   63   6.752   7.962   2.714
    4LY0      N   64   6.864   7.984   2.905
    4LY0      H   65   6.895   7.929   2.983
    4LY0     CA   66   6.915   8.116   2.870
    4LY0     HA   67   6.945   8.108   2.766
    4LY0     CB   68   7.029   8.157   2.969
    4LY0    HB1   69   7.066   8.257   2.947
    4LY0    HB2   70   7.110   8.087   2.951
    4LY0     CG   71   7.000   8.161   3.121
    4LY0    HG1   72   6.999   8.061   3.163
    4LY0    HG2   73   6.907   8.215   3.141
    4LY0     CD   74   7.122   8.231   3.207
    4LY0    HD1   75   7.084   8.248   3.308
    4LY0    HD2   76   7.143   8.325   3.155
    4LY0     CE   77   7.244   8.137   3.211
    4LY0    HE1   78   7.291   8.121   3.114
    4LY0    HE2   79   7.209   8.040   3.244
    4LY0     NZ   80   7.342   8.192   3.302
    4LY0    HZ1   81   7.377   8.284   3.279
    4LY0    HZ2   82   7.304   8.199   3.395
    4LY0    HZ3   83   7.425   8.135   3.297
    4LY0      C   84   6.804   8.227   2.864
    4LY0      O   85   6.802   8.317   2.783
    5LER      N   86   6.703   8.207   2.942
    5LER      H   87   6.707   8.134   3.012
    5LER     CA   88   6.588   8.295   2.943
    5LER     HA   89   6.619   8.396   2.918
    5LER     CB   90   6.541   8.295   3.090
    5LER    HB1   91   6.626   8.314   3.156
    5LER    HB2   92   6.515   8.192   3.111
    5LER     CG   93   6.422   8.390   3.121
    5LER     HG   94   6.343   8.401   3.047
    5LER    CD1   95   6.351   8.348   3.249
    5LER   HD11   96   6.418   8.340   3.334
    5LER   HD12   97   6.274   8.420   3.274
    5LER   HD13   98   6.316   8.246   3.232
    5LER    CD2   99   6.482   8.533   3.132
    5LER   HD21  100   6.410   8.594   3.187
    5LER   HD22  101   6.569   8.531   3.197
    5LER   HD23  102   6.496   8.580   3.034
    5LER      C  103   6.476   8.254   2.849
    5LER      O  104   6.399   8.344   2.812
    6LYR      N  105   6.469   8.128   2.808
    6LYR      H  106   6.526   8.051   2.842
    6LYR     CA  107   6.386   8.093   2.693
    6LYR     HA  108   6.293   8.147   2.712
    6LYR     CB  109   6.358   7.941   2.697
    6LYR    HB1  110   6.325   7.936   2.800
    6LYR    HB2  111   6.448   7.882   2.675
    6LYR     CG  112   6.243   7.889   2.608
    6LYR    HG1  113   6.147   7.934   2.635
    6LYR    HG2  114   6.227   7.787   2.645
    6LYR     CD  115   6.258   7.887   2.458
    6LYR    HD1  116   6.351   7.832   2.437
    6LYR    HD2  117   6.270   7.990   2.423
    6LYR     CE  118   6.132   7.815   2.396
    6LYR    HE1  119   6.043   7.876   2.414
    6LYR    HE2  120   6.130   7.711   2.428
    6LYR     NZ  121   6.161   7.816   2.256
    6LYR    HZ1  122   6.185   7.907   2.218
    6LYR      C  123   6.457   8.155   2.566
    6LYR      O  124   6.379   8.200   2.484
    7LER      N  125   6.590   8.182   2.567
    7LER      H  126   6.650   8.136   2.634
    7LER     CA  127   6.659   8.240   2.450
    7LER     HA  128   6.602   8.231   2.358
    7LER     CB  129   6.782   8.152   2.419
    7LER    HB1  130   6.845   8.138   2.507
    7LER    HB2  131   6.837   8.197   2.337
    7LER     CG  132   6.745   8.006   2.383
    7LER     HG  133   6.677   7.970   2.461
    7LER    CD1  134   6.649   7.990   2.261
    7LER   HD11  135   6.649   7.886   2.229
    7LER   HD12  136   6.551   8.022   2.298
    7LER   HD13  137   6.677   8.053   2.176
    7LER    CD2  138   6.863   7.912   2.373
    7LER   HD21  139   6.832   7.808   2.382
    7LER   HD22  140   6.927   7.921   2.286
    7LER   HD23  141   6.930   7.920   2.459
    7LER      C  142   6.690   8.384   2.463
    7LER      O  143   6.796   8.429   2.414
    8LER      N  144   6.616   8.457   2.548
    8LER      H  145   6.532   8.409   2.577
    8LER     CA  146   6.628   8.595   2.589
    8LER     HA  147   6.729   8.611   2.629
    8LER     CB  148   6.516   8.623   2.690
    8LER    HB1  149   6.533   8.557   2.776
    8LER    HB2  150   6.423   8.597   2.641
    8LER     CG  151   6.505   8.769   2.727
    8LER     HG  152   6.493   8.816   2.629
    8LER    CD1  153   6.384   8.800   2.806
    8LER   HD11  154   6.365   8.907   2.799
    8LER   HD12  155   6.302   8.749   2.755
    8LER   HD13  156   6.391   8.756   2.906
    8LER    CD2  157   6.613   8.828   2.810
    8LER   HD21  158   6.701   8.839   2.746
    8LER   HD22  159   6.578   8.923   2.852
    8LER   HD23  160   6.629   8.759   2.893
    8LER      C  161   6.620   8.676   2.460
    8LER      O  162   6.516   8.679   2.393
    9LYR      N  163   6.732   8.737   2.426
    9LYR      H  164   6.818   8.709   2.473
    9LYR     CA  165   6.748   8.809   2.300
    9LYR     HA  166   6.752   8.738   2.217
    9LYR     CB  167   6.886   8.874   2.301
    9LYR    HB1  168   6.883   8.936   2.390
    9LYR    HB2  169   6.903   8.941   2.216
    9LYR     CG  170   7.005   8.771   2.291
    9LYR    HG1  171   6.982   8.696   2.215
    9LYR    HG2  172   7.009   8.720   2.387
    9LYR     CD  173   7.148   8.813   2.273
    9LYR    HD1  174   7.170   8.817   2.166
    9LYR    HD2  175   7.212   8.731   2.305
    9LYR     CE  176   7.188   8.950   2.336
    9LYR    HE1  177   7.106   9.017   2.312
    9LYR    HE2  178   7.288   8.976   2.301
    9LYR     NZ  179   7.186   8.936   2.479
    9LYR    HZ1  180   7.222   8.852   2.523
    9LYR      C  181   6.637   8.903   2.269
    9LYR      O  182   6.596   8.916   2.151
   10LER      N  183   6.583   8.965   2.378
   10LER      H  184   6.605   8.929   2.469
   10LER     CA  185   6.483   9.077   2.367
   10LER     HA  186   6.511   9.144   2.285
   10LER     CB  187   6.461   9.160   2.500
   10LER    HB1  188   6.424   9.086   2.571
   10LER    HB2  189   6.377   9.228   2.485
   10LER     CG  190   6.575   9.245   2.568
   10LER     HG  191   6.650   9.186   2.620
   10LER    CD1  192   6.658   9.332   2.469
   10LER   HD11  193   6.716   9.261   2.410
   10LER   HD12  194   6.589   9.394   2.413
   10LER   HD13  195   6.725   9.402   2.520
   10LER    CD2  196   6.524   9.344   2.673
   10LER   HD21  197   6.489   9.288   2.760
   10LER   HD22  198   6.603   9.407   2.713
   10LER   HD23  199   6.442   9.405   2.636
   10LER      C  200   6.344   9.027   2.314
   10LER      O  201   6.264   9.111   2.276
   11LER      N  202   6.317   8.901   2.301
   11LER      H  203   6.384   8.830   2.330
   11LER     CA  204   6.187   8.848   2.257
   11LER     HA  205   6.121   8.929   2.226
   11LER     CB  206   6.132   8.768   2.373
   11LER    HB1  207   6.191   8.682   2.404
   11LER    HB2  208   6.030   8.739   2.348
   11LER     CG  209   6.116   8.851   2.505
   11LER     HG  210   6.213   8.891   2.535
   11LER    CD1  211   6.014   8.968   2.485
   11LER   HD11  212   6.001   9.016   2.582
   11LER   HD12  213   6.066   9.041   2.422
   11LER   HD13  214   5.924   8.938   2.431
   11LER    CD2  215   6.065   8.763   2.608
   11LER   HD21  216   5.964   8.729   2.586
   11LER   HD22  217   6.124   8.671   2.604
   11LER   HD23  218   6.070   8.813   2.705
   11LER      C  219   6.224   8.753   2.142
   11LER      O  220   6.148   8.743   2.046
   12LER      N  221   6.331   8.671   2.155
   12LER      H  222   6.383   8.675   2.242
   12LER     CA  223   6.391   8.587   2.047
   12LER     HA  224   6.318   8.508   2.030
   12LER     CB  225   6.522   8.530   2.097
   12LER    HB1  226   6.513   8.489   2.198
   12LER    HB2  227   6.586   8.618   2.105
   12LER     CG  228   6.607   8.435   2.009
   12LER     HG  229   6.632   8.481   1.913
   12LER    CD1  230   6.738   8.399   2.082
   12LER   HD11  231   6.723   8.325   2.160
   12LER   HD12  232   6.803   8.353   2.007
   12LER   HD13  233   6.786   8.487   2.124
   12LER    CD2  234   6.527   8.314   1.977
   12LER   HD21  235   6.579   8.229   1.933
   12LER   HD22  236   6.479   8.277   2.068
   12LER   HD23  237   6.436   8.337   1.921
   12LER      C  238   6.419   8.667   1.915
   12LER      O  239   6.425   8.604   1.809
   13LER      N  240   6.442   8.802   1.914
   13LER      H  241   6.450   8.837   2.008
   13LER     CA  242   6.461   8.885   1.796
   13LER     HA  243   6.475   8.828   1.705
   13LER     CB  244   6.589   8.979   1.809
   13LER    HB1  245   6.566   9.061   1.877
   13LER    HB2  246   6.595   9.030   1.713
   13LER     CG  247   6.732   8.920   1.834
   13LER     HG  248   6.722   8.851   1.917
   13LER    CD1  249   6.778   8.849   1.710
   13LER   HD11  250   6.784   8.917   1.624
   13LER   HD12  251   6.876   8.805   1.725
   13LER   HD13  252   6.704   8.779   1.670
   13LER    CD2  253   6.832   9.027   1.865
   13LER   HD21  254   6.932   8.988   1.881
   13LER   HD22  255   6.829   9.103   1.788
   13LER   HD23  256   6.796   9.084   1.951
   13LER      C  257   6.332   8.976   1.775
   13LER      O  258   6.335   9.055   1.686
   14NH2      N  259   6.230   8.979   1.863
   14NH2     H1  260   6.220   8.900   1.925
   14NH2     H2  261   6.173   9.062   1.870
   15LY0      N  262   6.092   6.881   2.691
   15LY0     H1  263   6.038   6.805   2.653
   15LY0     H2  264   6.109   6.867   2.789
   15LY0     H3  265   6.041   6.967   2.673
   15LY0     CA  266   6.220   6.881   2.612
   15LY0     HA  267   6.214   6.871   2.504
   15LY0     CB  268   6.309   6.763   2.659
   15LY0    HB1  269   6.253   6.675   2.690
   15LY0    HB2  270   6.378   6.791   2.739
   15LY0     CG  271   6.404   6.740   2.546
   15LY0    HG1  272   6.469   6.827   2.536
   15LY0    HG2  273   6.345   6.716   2.457
   15LY0     CD  274   6.492   6.623   2.591
   15LY0    HD1  275   6.427   6.539   2.615
   15LY0    HD2  276   6.552   6.656   2.675
   15LY0     CE  277   6.584   6.582   2.480
   15LY0    HE1  278   6.648   6.669   2.463
   15LY0    HE2  279   6.519   6.552   2.397
   15LY0     NZ  280   6.675   6.468   2.519
   15LY0    HZ1  281   6.625   6.382   2.530
   15LY0    HZ2  282   6.751   6.440   2.458
   15LY0    HZ3  283   6.720   6.484   2.609
   15LY0      C  284   6.284   7.014   2.637
   15LY0      O  285   6.313   7.050   2.749
   16LER      N  286   6.324   7.087   2.532
   16LER      H  287   6.302   7.054   2.439
   16LER     CA  288   6.387   7.220   2.550
   16LER     HA  289   6.326   7.266   2.628
   16LER     CB  290   6.397   7.298   2.419
   16LER    HB1  291   6.294   7.303   2.383
   16LER    HB2  292   6.455   7.227   2.359
   16LER     CG  293   6.455   7.440   2.426
   16LER     HG  294   6.555   7.435   2.467
   16LER    CD1  295   6.465   7.504   2.288
   16LER   HD11  296   6.496   7.608   2.296
   16LER   HD12  297   6.538   7.455   2.224
   16LER   HD13  298   6.364   7.504   2.247
   16LER    CD2  299   6.378   7.538   2.516
   16LER   HD21  300   6.419   7.638   2.506
   16LER   HD22  301   6.275   7.550   2.485
   16LER   HD23  302   6.391   7.512   2.621
   16LER      C  303   6.527   7.202   2.615
   16LER      O  304   6.615   7.142   2.548
   17LY0      N  305   5.089   7.202   2.315
   17LY0     H1  306   5.046   7.274   2.371
   17LY0     H2  307   5.026   7.124   2.314
   17LY0     H3  308   5.176   7.171   2.357
   17LY0     CA  309   5.136   7.247   2.179
   17LY0     HA  310   5.045   7.268   2.122
   17LY0     CB  311   5.206   7.130   2.098
   17LY0    HB1  312   5.211   7.158   1.993
   17LY0    HB2  313   5.130   7.052   2.101
   17LY0     CG  314   5.344   7.085   2.161
   17LY0    HG1  315   5.330   7.068   2.268
   17LY0    HG2  316   5.410   7.171   2.160
   17LY0     CD  317   5.401   6.958   2.108
   17LY0    HD1  318   5.333   6.878   2.138
   17LY0    HD2  319   5.495   6.944   2.161
   17LY0     CE  320   5.423   6.924   1.958
   17LY0    HE1  321   5.488   7.004   1.921
   17LY0    HE2  322   5.328   6.911   1.907
   17LY0     NZ  323   5.484   6.791   1.950
   17LY0    HZ1  324   5.525   6.784   1.859
   17LY0    HZ2  325   5.563   6.782   2.012
   17LY0    HZ3  326   5.418   6.718   1.973
   17LY0      C  327   5.223   7.373   2.173
   17LY0      O  328   5.269   7.416   2.279
   18LER      N  329   5.226   7.442   2.059
   18LER      H  330   5.173   7.405   1.981
   18LER     CA  331   5.304   7.566   2.034
   18LER     HA  332   5.275   7.646   2.102
   18LER     CB  333   5.280   7.613   1.894
   18LER    HB1  334   5.173   7.616   1.870
   18LER    HB2  335   5.328   7.543   1.827
   18LER     CG  336   5.335   7.757   1.875
   18LER     HG  337   5.437   7.774   1.909
   18LER    CD1  338   5.327   7.764   1.728
   18LER   HD11  339   5.226   7.766   1.689
   18LER   HD12  340   5.380   7.859   1.715
   18LER   HD13  341   5.390   7.696   1.671
   18LER    CD2  342   5.237   7.854   1.928
   18LER   HD21  343   5.139   7.832   1.887
   18LER   HD22  344   5.234   7.866   2.037
   18LER   HD23  345   5.264   7.955   1.900
   18LER      C  346   5.450   7.545   2.072
   18LER      O  347   5.518   7.469   2.003
   19LYR      N  348   5.500   7.622   2.170
   19LYR      H  349   5.441   7.678   2.230
   19LYR     CA  350   5.645   7.640   2.197
   19LYR     HA  351   5.705   7.551   2.216
   19LYR     CB  352   5.659   7.729   2.322
   19LYR    HB1  353   5.610   7.682   2.407
   19LYR    HB2  354   5.609   7.826   2.315
   19LYR     CG  355   5.806   7.760   2.375
   19LYR    HG1  356   5.852   7.830   2.305
   19LYR    HG2  357   5.869   7.671   2.384
   19LYR     CD  358   5.802   7.830   2.512
   19LYR    HD1  359   5.899   7.857   2.551
   19LYR    HD2  360   5.774   7.757   2.588
   19LYR     CE  361   5.710   7.950   2.534
   19LYR    HE1  362   5.606   7.918   2.539
   19LYR    HE2  363   5.735   8.019   2.453
   19LYR     NZ  364   5.732   8.008   2.665
   19LYR    HZ1  365   5.725   7.950   2.747
   19LYR      C  366   5.715   7.706   2.074
   19LYR      O  367   5.745   7.822   2.068
   20LY0      N  368   5.745   7.621   1.975
   20LY0      H  369   5.734   7.524   2.000
   20LY0     CA  370   5.803   7.653   1.849
   20LY0     HA  371   5.763   7.746   1.809
   20LY0     CB  372   5.780   7.534   1.753
   20LY0    HB1  373   5.676   7.501   1.757
   20LY0    HB2  374   5.847   7.453   1.784
   20LY0     CG  375   5.804   7.575   1.611
   20LY0    HG1  376   5.910   7.594   1.592
   20LY0    HG2  377   5.747   7.668   1.612
   20LY0     CD  378   5.745   7.482   1.510
   20LY0    HD1  379   5.780   7.380   1.525
   20LY0    HD2  380   5.770   7.531   1.416
   20LY0     CE  381   5.592   7.481   1.497
   20LY0    HE1  382   5.543   7.579   1.504
   20LY0    HE2  383   5.564   7.418   1.582
   20LY0     NZ  384   5.549   7.422   1.371
   20LY0    HZ1  385   5.588   7.334   1.341
   20LY0    HZ2  386   5.448   7.419   1.383
   20LY0    HZ3  387   5.565   7.484   1.293
   20LY0      C  388   5.953   7.685   1.865
   20LY0      O  389   6.017   7.740   1.777
   21LER      N  390   6.014   7.659   1.979
   21LER      H  391   5.952   7.610   2.042
   21LER     CA  392   6.133   7.725   2.032
   21LER     HA  393   6.127   7.832   2.013
   21LER     CB  394   6.263   7.668   1.957
   21LER    HB1  395   6.248   7.684   1.850
   21LER    HB2  396   6.272   7.561   1.971
   21LER     CG  397   6.383   7.756   1.995
   21LER     HG  398   6.414   7.750   2.100
   21LER    CD1  399   6.511   7.708   1.930
   21LER   HD11  400   6.590   7.755   1.989
   21LER   HD12  401   6.526   7.600   1.934
   21LER   HD13  402   6.506   7.748   1.829
   21LER    CD2  403   6.372   7.904   1.967
   21LER   HD21  404   6.364   7.930   1.861
   21LER   HD22  405   6.299   7.956   2.029
   21LER   HD23  406   6.468   7.949   1.993
   21LER      C  407   6.148   7.706   2.185
   21LER      O  408   6.121   7.601   2.236
   22LY0      N  409   5.658   8.567   3.007
   22LY0     H1  410   5.646   8.668   3.005
   22LY0     H2  411   5.568   8.524   2.995
   22LY0     H3  412   5.694   8.542   3.098
   22LY0     CA  413   5.759   8.526   2.908
   22LY0     HA  414   5.855   8.543   2.957
   22LY0     CB  415   5.766   8.611   2.778
   22LY0    HB1  416   5.856   8.579   2.725
   22LY0    HB2  417   5.792   8.714   2.803
   22LY0     CG  418   5.640   8.603   2.694
   22LY0    HG1  419   5.560   8.639   2.759
   22LY0    HG2  420   5.623   8.500   2.660
   22LY0     CD  421   5.659   8.692   2.574
   22LY0    HD1  422   5.736   8.637   2.519
   22LY0    HD2  423   5.685   8.790   2.614
   22LY0     CE  424   5.527   8.694   2.483
   22LY0    HE1  425   5.441   8.718   2.546
   22LY0    HE2  426   5.507   8.594   2.445
   22LY0     NZ  427   5.540   8.795   2.376
   22LY0    HZ1  428   5.522   8.887   2.414
   22LY0    HZ2  429   5.630   8.793   2.331
   22LY0    HZ3  430   5.475   8.774   2.301
   22LY0      C  431   5.745   8.373   2.893
   22LY0      O  432   5.634   8.319   2.919
   23LER      N  433   5.846   8.304   2.846
   23LER      H  434   5.930   8.355   2.824
   23LER     CA  435   5.844   8.160   2.820
   23LER     HA  436   5.770   8.117   2.888
   23LER     CB  437   5.987   8.105   2.849
   23LER    HB1  438   6.051   8.153   2.775
   23LER    HB2  439   6.005   8.001   2.824
   23LER     CG  440   6.038   8.133   2.985
   23LER     HG  441   6.028   8.238   3.013
   23LER    CD1  442   5.945   8.060   3.085
   23LER   HD11  443   5.989   8.075   3.184
   23LER   HD12  444   5.854   8.119   3.092
   23LER   HD13  445   5.918   7.957   3.063
   23LER    CD2  446   6.178   8.085   3.008
   23LER   HD21  447   6.244   8.139   2.940
   23LER   HD22  448   6.225   8.107   3.104
   23LER   HD23  449   6.189   7.978   2.988
   23LER      C  450   5.785   8.131   2.682
   23LER      O  451   5.811   8.202   2.585
   24LY0      N  452   7.459   7.400   2.225
   24LY0     H1  453   7.529   7.439   2.286
   24LY0     H2  454   7.367   7.400   2.266
   24LY0     H3  455   7.488   7.304   2.210
   24LY0     CA  456   7.460   7.475   2.102
   24LY0     HA  457   7.399   7.421   2.031
   24LY0     CB  458   7.600   7.492   2.049
   24LY0    HB1  459   7.648   7.396   2.031
   24LY0    HB2  460   7.652   7.551   2.123
   24LY0     CG  461   7.608   7.558   1.909
   24LY0    HG1  462   7.579   7.661   1.927
   24LY0    HG2  463   7.534   7.516   1.842
   24LY0     CD  464   7.745   7.542   1.838
   24LY0    HD1  465   7.767   7.435   1.830
   24LY0    HD2  466   7.826   7.588   1.894
   24LY0     CE  467   7.741   7.606   1.696
   24LY0    HE1  468   7.836   7.625   1.647
   24LY0    HE2  469   7.690   7.700   1.714
   24LY0     NZ  470   7.672   7.517   1.602
   24LY0    HZ1  471   7.643   7.558   1.515
   24LY0    HZ2  472   7.730   7.436   1.583
   24LY0    HZ3  473   7.595   7.483   1.658
   24LY0      C  474   7.386   7.609   2.117
   24LY0      O  475   7.450   7.706   2.159
   25LER      N  476   7.258   7.617   2.095
   25LER      H  477   7.220   7.539   2.044
   25LER     CA  478   7.160   7.719   2.138
   25LER     HA  479   7.150   7.710   2.246
   25LER     CB  480   7.017   7.691   2.084
   25LER    HB1  481   7.024   7.687   1.976
   25LER    HB2  482   6.950   7.775   2.102
   25LER     CG  483   6.950   7.555   2.118
   25LER     HG  484   7.001   7.482   2.055
   25LER    CD1  485   6.949   7.522   2.272
   25LER   HD11  486   6.911   7.422   2.292
   25LER   HD12  487   7.055   7.522   2.297
   25LER   HD13  488   6.899   7.593   2.337
   25LER    CD2  489   6.801   7.554   2.083
   25LER   HD21  490   6.744   7.625   2.143
   25LER   HD22  491   6.797   7.582   1.978
   25LER   HD23  492   6.757   7.457   2.106
   25LER      C  493   7.200   7.865   2.112
   25LER      O  494   7.175   7.955   2.192
   26LYR      N  495   7.269   7.888   2.001
   26LYR      H  496   7.285   7.808   1.942
   26LYR     CA  497   7.330   8.018   1.974
   26LYR     HA  498   7.245   8.085   1.964
   26LYR     CB  499   7.418   8.004   1.851
   26LYR    HB1  500   7.458   7.902   1.849
   26LYR    HB2  501   7.507   8.064   1.870
   26LYR     CG  502   7.362   8.050   1.718
   26LYR    HG1  503   7.267   7.999   1.706
   26LYR    HG2  504   7.424   8.026   1.631
   26LYR     CD  505   7.337   8.202   1.727
   26LYR    HD1  506   7.429   8.255   1.753
   26LYR    HD2  507   7.269   8.224   1.809
   26LYR     CE  508   7.288   8.264   1.595
   26LYR    HE1  509   7.337   8.231   1.504
   26LYR    HE2  510   7.293   8.373   1.602
   26LYR     NZ  511   7.152   8.222   1.571
   26LYR    HZ1  512   7.141   8.133   1.525
   26LYR      C  513   7.424   8.073   2.091
   26LYR      O  514   7.435   8.192   2.096
   27LY0      N  515   7.491   7.986   2.170
   27LY0      H  516   7.480   7.887   2.157
   27LY0     CA  517   7.598   8.014   2.261
   27LY0     HA  518   7.646   8.106   2.231
   27LY0     CB  519   7.699   7.900   2.263
   27LY0    HB1  520   7.662   7.808   2.308
   27LY0    HB2  521   7.779   7.931   2.331
   27LY0     CG  522   7.768   7.873   2.131
   27LY0    HG1  523   7.690   7.861   2.055
   27LY0    HG2  524   7.816   7.775   2.130
   27LY0     CD  525   7.867   7.975   2.076
   27LY0    HD1  526   7.825   8.076   2.083
   27LY0    HD2  527   7.892   7.952   1.972
   27LY0     CE  528   7.999   7.967   2.161
   27LY0    HE1  529   8.030   7.863   2.173
   27LY0    HE2  530   7.984   8.002   2.263
   27LY0     NZ  531   8.116   8.031   2.094
   27LY0    HZ1  532   8.200   8.020   2.149
   27LY0    HZ2  533   8.138   7.996   2.002
   27LY0    HZ3  534   8.092   8.129   2.085
   27LY0      C  535   7.533   8.035   2.399
   27LY0      O  536   7.608   8.043   2.496
   28LER      N  537   7.401   8.031   2.418
   28LER      H  538   7.350   8.002   2.335
   28LER     CA  539   7.328   8.040   2.545
   28LER     HA  540   7.407   8.050   2.620
   28LER     CB  541   7.254   7.906   2.566
   28LER    HB1  542   7.322   7.821   2.554
   28LER    HB2  543   7.169   7.902   2.498
   28LER     CG  544   7.208   7.878   2.711
   28LER     HG  545   7.142   7.955   2.751
   28LER    CD1  546   7.135   7.735   2.717
   28LER   HD11  547   7.210   7.664   2.684
   28LER   HD12  548   7.123   7.708   2.822
   28LER   HD13  549   7.036   7.732   2.671
   28LER    CD2  550   7.316   7.869   2.817
   28LER   HD21  551   7.371   7.961   2.835
   28LER   HD22  552   7.276   7.844   2.915
   28LER   HD23  553   7.378   7.784   2.788
   28LER      C  554   7.228   8.161   2.558
   28LER      O  555   7.183   8.181   2.671
   29LYR      N  556   7.201   8.237   2.455
   29LYR      H  557   7.224   8.192   2.367
   29LYR     CA  558   7.115   8.363   2.468
   29LYR     HA  559   7.013   8.331   2.486
   29LYR     CB  560   7.117   8.428   2.329
   29LYR    HB1  561   7.215   8.475   2.314
   29LYR    HB2  562   7.045   8.508   2.320
   29LYR     CG  563   7.088   8.333   2.215
   29LYR    HG1  564   6.983   8.312   2.195
   29LYR    HG2  565   7.131   8.233   2.223
   29LYR     CD  566   7.145   8.382   2.082
   29LYR    HD1  567   7.137   8.292   2.021
   29LYR    HD2  568   7.250   8.409   2.090
   29LYR     CE  569   7.068   8.499   2.018
   29LYR    HE1  570   7.065   8.590   2.078
   29LYR    HE2  571   6.967   8.475   1.984
   29LYR     NZ  572   7.134   8.530   1.894
   29LYR    HZ1  573   7.093   8.496   1.807
   29LYR      C  574   7.156   8.461   2.583
   29LYR      O  575   7.274   8.479   2.616
   30LER      N  576   7.053   8.521   2.639
   30LER      H  577   6.962   8.490   2.610
   30LER     CA  578   7.056   8.617   2.748
   30LER     HA  579   7.155   8.610   2.793
   30LER     CB  580   6.960   8.568   2.862
   30LER    HB1  581   6.981   8.464   2.884
   30LER    HB2  582   6.857   8.571   2.825
   30LER     CG  583   6.972   8.635   2.996
   30LER     HG  584   6.948   8.741   2.991
   30LER    CD1  585   6.872   8.581   3.094
   30LER   HD11  586   6.770   8.606   3.065
   30LER   HD12  587   6.880   8.472   3.093
   30LER   HD13  588   6.896   8.634   3.187
   30LER    CD2  589   7.108   8.627   3.052
   30LER   HD21  590   7.132   8.523   3.076
   30LER   HD22  591   7.187   8.655   2.983
   30LER   HD23  592   7.115   8.684   3.144
   30LER      C  593   7.032   8.755   2.695
   30LER      O  594   6.934   8.775   2.622
   31LER      N  595   7.112   8.855   2.741
   31LER      H  596   7.184   8.833   2.808
   31LER     CA  597   7.108   8.996   2.707
   31LER     HA  598   7.194   9.038   2.760
   31LER     CB  599   6.985   9.066   2.762
   31LER    HB1  600   6.897   9.022   2.716
   31LER    HB2  601   6.998   9.173   2.749
   31LER     CG  602   6.961   9.051   2.913
   31LER     HG  603   6.954   8.946   2.941
   31LER    CD1  604   7.081   9.110   2.990
   31LER   HD11  605   7.102   9.214   2.968
   31LER   HD12  606   7.069   9.104   3.098
   31LER   HD13  607   7.172   9.053   2.970
   31LER    CD2  608   6.835   9.122   2.962
   31LER   HD21  609   6.834   9.225   2.926
   31LER   HD22  610   6.747   9.062   2.937
   31LER   HD23  611   6.829   9.117   3.070
   31LER      C  612   7.127   9.025   2.555
   31LER      O  613   7.062   9.121   2.510
   32LY0      N  614   6.707   8.497   1.188
   32LY0     H1  615   6.769   8.576   1.175
   32LY0     H2  616   6.746   8.413   1.146
   32LY0     H3  617   6.612   8.517   1.161
   32LY0     CA  618   6.702   8.469   1.331
   32LY0     HA  619   6.609   8.419   1.362
   32LY0     CB  620   6.695   8.599   1.408
   32LY0    HB1  621   6.789   8.654   1.405
   32LY0    HB2  622   6.685   8.573   1.514
   32LY0     CG  623   6.578   8.686   1.362
   32LY0    HG1  624   6.568   8.685   1.253
   32LY0    HG2  625   6.602   8.788   1.392
   32LY0     CD  626   6.445   8.633   1.413
   32LY0    HD1  627   6.426   8.635   1.521
   32LY0    HD2  628   6.443   8.534   1.368
   32LY0     CE  629   6.333   8.713   1.350
   32LY0    HE1  630   6.322   8.685   1.246
   32LY0    HE2  631   6.364   8.818   1.353
   32LY0     NZ  632   6.202   8.700   1.422
   32LY0    HZ1  633   6.157   8.610   1.425
   32LY0    HZ2  634   6.211   8.734   1.517
   32LY0    HZ3  635   6.139   8.761   1.373
   32LY0      C  636   6.814   8.371   1.378
   32LY0      O  637   6.903   8.339   1.302
   33LER      N  638   6.806   8.326   1.502
   33LER      H  639   6.735   8.361   1.566
   33LER     CA  640   6.901   8.232   1.569
   33LER     HA  641   6.900   8.139   1.513
   33LER     CB  642   6.824   8.200   1.703
   33LER    HB1  643   6.718   8.184   1.686
   33LER    HB2  644   6.818   8.290   1.765
   33LER     CG  645   6.878   8.081   1.787
   33LER     HG  646   6.926   8.009   1.720
   33LER    CD1  647   6.983   8.124   1.892
   33LER   HD11  648   6.931   8.170   1.976
   33LER   HD12  649   7.027   8.034   1.935
   33LER   HD13  650   7.049   8.195   1.842
   33LER    CD2  651   6.759   8.012   1.863
   33LER   HD21  652   6.682   7.985   1.791
   33LER   HD22  653   6.792   7.918   1.907
   33LER   HD23  654   6.728   8.064   1.954
   33LER      C  655   7.043   8.299   1.581
   33LER      O  656   7.048   8.419   1.618
   34LY0      N  657   8.212   9.001   2.656
   34LY0     H1  658   8.197   9.093   2.694
   34LY0     H2  659   8.304   8.962   2.668
   34LY0     H3  660   8.153   8.949   2.720
   34LY0     CA  661   8.180   9.003   2.509
   34LY0     HA  662   8.219   8.906   2.477
   34LY0     CB  663   8.239   9.110   2.416
   34LY0    HB1  664   8.200   9.094   2.315
   34LY0    HB2  665   8.348   9.109   2.407
   34LY0     CG  666   8.206   9.246   2.470
   34LY0    HG1  667   8.253   9.248   2.568
   34LY0    HG2  668   8.102   9.264   2.494
   34LY0     CD  669   8.266   9.377   2.402
   34LY0    HD1  670   8.374   9.385   2.408
   34LY0    HD2  671   8.208   9.455   2.450
   34LY0     CE  672   8.218   9.380   2.255
   34LY0    HE1  673   8.119   9.337   2.270
   34LY0    HE2  674   8.278   9.311   2.197
   34LY0     NZ  675   8.214   9.514   2.184
   34LY0    HZ1  676   8.302   9.541   2.142
   34LY0    HZ2  677   8.161   9.504   2.099
   34LY0    HZ3  678   8.185   9.589   2.245
   34LY0      C  679   8.035   8.990   2.491
   34LY0      O  680   7.958   9.025   2.580
   35LER      N  681   7.990   8.928   2.389
   35LER      H  682   8.058   8.885   2.329
   35LER     CA  683   7.848   8.876   2.371
   35LER     HA  684   7.788   8.946   2.430
   35LER     CB  685   7.826   8.726   2.419
   35LER    HB1  686   7.898   8.663   2.368
   35LER    HB2  687   7.731   8.684   2.386
   35LER     CG  688   7.837   8.722   2.568
   35LER     HG  689   7.934   8.760   2.602
   35LER    CD1  690   7.728   8.802   2.642
   35LER   HD11  691   7.756   8.797   2.747
   35LER   HD12  692   7.709   8.902   2.602
   35LER   HD13  693   7.631   8.753   2.632
   35LER    CD2  694   7.837   8.575   2.609
   35LER   HD21  695   7.868   8.572   2.713
   35LER   HD22  696   7.734   8.544   2.590
   35LER   HD23  697   7.920   8.528   2.556
   35LER      C  698   7.817   8.891   2.223
   35LER      O  699   7.904   8.853   2.146
   36LYR      N  700   7.702   8.954   2.186
   36LYR      H  701   7.641   8.977   2.263
   36LYR     CA  702   7.653   8.967   2.048
   36LYR     HA  703   7.715   9.050   2.013
   36LYR     CB  704   7.502   9.007   2.054
   36LYR    HB1  705   7.455   8.940   2.125
   36LYR    HB2  706   7.455   8.998   1.956
   36LYR     CG  707   7.485   9.154   2.101
   36LYR    HG1  708   7.557   9.220   2.055
   36LYR    HG2  709   7.496   9.151   2.210
   36LYR     CD  710   7.344   9.218   2.074
   36LYR    HD1  711   7.274   9.194   2.154
   36LYR    HD2  712   7.304   9.186   1.978
   36LYR     CE  713   7.358   9.369   2.074
   36LYR    HE1  714   7.426   9.410   2.000
   36LYR    HE2  715   7.386   9.402   2.174
   36LYR     NZ  716   7.223   9.435   2.054
   36LYR    HZ1  717   7.155   9.401   2.120
   36LYR      C  718   7.667   8.837   1.974
   36LYR      O  719   7.666   8.730   2.034
   37LY0      N  720   7.675   8.846   1.842
   37LY0      H  721   7.674   8.938   1.802
   37LY0     CA  722   7.672   8.729   1.749
   37LY0     HA  723   7.746   8.657   1.783
   37LY0     CB  724   7.710   8.780   1.603
   37LY0    HB1  725   7.802   8.838   1.607
   37LY0    HB2  726   7.624   8.841   1.577
   37LY0     CG  727   7.739   8.667   1.509
   37LY0    HG1  728   7.649   8.606   1.517
   37LY0    HG2  729   7.824   8.616   1.556
   37LY0     CD  730   7.766   8.698   1.360
   37LY0    HD1  731   7.867   8.739   1.351
   37LY0    HD2  732   7.693   8.770   1.323
   37LY0     CE  733   7.747   8.574   1.273
   37LY0    HE1  734   7.642   8.545   1.266
   37LY0    HE2  735   7.810   8.501   1.324
   37LY0     NZ  736   7.801   8.599   1.138
   37LY0    HZ1  737   7.749   8.669   1.088
   37LY0    HZ2  738   7.899   8.622   1.152
   37LY0    HZ3  739   7.813   8.515   1.084
   37LY0      C  740   7.541   8.644   1.755
   37LY0      O  741   7.547   8.521   1.752
   38LER      N  742   7.429   8.712   1.756
   38LER      H  743   7.433   8.811   1.775
   38LER     CA  744   7.295   8.651   1.746
   38LER     HA  745   7.303   8.563   1.682
   38LER     CB  746   7.189   8.748   1.680
   38LER    HB1  747   7.177   8.837   1.742
   38LER    HB2  748   7.089   8.704   1.683
   38LER     CG  749   7.211   8.797   1.534
   38LER     HG  750   7.298   8.862   1.543
   38LER    CD1  751   7.229   8.675   1.439
   38LER   HD11  752   7.286   8.591   1.480
   38LER   HD12  753   7.129   8.639   1.415
   38LER   HD13  754   7.268   8.699   1.340
   38LER    CD2  755   7.097   8.873   1.471
   38LER   HD21  756   7.062   8.949   1.541
   38LER   HD22  757   7.139   8.920   1.382
   38LER   HD23  758   7.007   8.816   1.450
   38LER      C  759   7.243   8.612   1.889
   38LER      O  760   7.299   8.653   1.997
   39LY0      N  761   6.967   9.861   1.622
   39LY0     H1  762   6.991   9.779   1.567
   39LY0     H2  763   6.967   9.942   1.561
   39LY0     H3  764   6.869   9.848   1.645
   39LY0     CA  765   7.047   9.878   1.738
   39LY0     HA  766   7.005   9.944   1.813
   39LY0     CB  767   7.186   9.942   1.703
   39LY0    HB1  768   7.174  10.034   1.646
   39LY0    HB2  769   7.234   9.871   1.634
   39LY0     CG  770   7.255   9.982   1.837
   39LY0    HG1  771   7.270   9.898   1.904
   39LY0    HG2  772   7.202  10.062   1.888
   39LY0     CD  773   7.389  10.040   1.800
   39LY0    HD1  774   7.378  10.135   1.747
   39LY0    HD2  775   7.435   9.979   1.723
   39LY0     CE  776   7.482  10.047   1.917
   39LY0    HE1  777   7.481   9.944   1.953
   39LY0    HE2  778   7.459  10.127   1.986
   39LY0     NZ  779   7.622  10.069   1.860
   39LY0    HZ1  780   7.628  10.151   1.802
   39LY0    HZ2  781   7.682  10.095   1.936
   39LY0    HZ3  782   7.663   9.986   1.820
   39LY0      C  783   7.045   9.739   1.802
   39LY0      O  784   7.045   9.640   1.733
   40LER      N  785   7.047   9.737   1.932
   40LER      H  786   7.066   9.826   1.976
   40LER     CA  787   7.071   9.616   2.019
   40LER     HA  788   7.008   9.532   1.990
   40LER     CB  789   7.043   9.661   2.160
   40LER    HB1  790   7.112   9.740   2.191
   40LER    HB2  791   7.086   9.589   2.230
   40LER     CG  792   6.895   9.701   2.193
   40LER     HG  793   6.867   9.782   2.127
   40LER    CD1  794   6.808   9.574   2.173
   40LER   HD11  795   6.709   9.619   2.179
   40LER   HD12  796   6.818   9.539   2.071
   40LER   HD13  797   6.818   9.493   2.246
   40LER    CD2  798   6.891   9.743   2.339
   40LER   HD21  799   6.795   9.792   2.358
   40LER   HD22  800   6.879   9.659   2.408
   40LER   HD23  801   6.969   9.810   2.373
   40LER      C  802   7.210   9.554   2.000
   40LER      O  803   7.299   9.606   1.936
   41U      O5'  804   5.177   4.240   3.644
   41U      H5T  805   5.142   4.211   3.559
   41U      C5'  806   5.060   4.264   3.720
   41U     H5'1  807   4.973   4.225   3.667
   41U     H5'2  808   5.046   4.371   3.732
   41U      C4'  809   5.059   4.205   3.861
   41U      H4'  810   4.954   4.190   3.886
   41U      O4'  811   5.115   4.079   3.852
   41U      C1'  812   5.181   4.063   3.985
   41U      H1'  813   5.146   3.970   4.031
   41U       N1  814   5.334   4.050   3.958
   41U       C6  815   5.401   4.133   3.868
   41U       H6  816   5.348   4.190   3.793
   41U       C5  817   5.535   4.145   3.878
   41U       H5  818   5.587   4.208   3.808
   41U       C4  819   5.614   4.059   3.965
   41U       O4  820   5.732   4.069   3.975
   41U       N3  821   5.537   3.976   4.039
   41U       H3  822   5.592   3.924   4.106
   41U       C2  823   5.403   3.961   4.044
   41U       O2  824   5.353   3.872   4.112
   41U      C3'  825   5.124   4.291   3.965
   41U      H3'  826   5.217   4.334   3.925
   41U      C2'  827   5.144   4.188   4.067
   41U     H2'1  828   5.227   4.220   4.130
   41U      O2'  829   5.026   4.158   4.138
   41U     HO'2  830   4.976   4.239   4.148
   41U      O3'  831   5.040   4.396   3.995
   42U        P  832   5.099   4.524   4.065
   42U      O1P  833   4.980   4.606   4.104
   42U      O2P  834   5.200   4.585   3.978
   42U      O5'  835   5.169   4.457   4.194
   42U      C5'  836   5.087   4.441   4.310
   42U     H5'1  837   5.029   4.350   4.294
   42U     H5'2  838   5.005   4.510   4.332
   42U      C4'  839   5.171   4.436   4.437
   42U      H4'  840   5.105   4.440   4.524
   42U      O4'  841   5.262   4.322   4.445
   42U      C1'  842   5.385   4.359   4.501
   42U      H1'  843   5.399   4.291   4.586
   42U       N1  844   5.500   4.345   4.411
   42U       C6  845   5.476   4.345   4.272
   42U       H6  846   5.378   4.359   4.229
   42U       C5  847   5.582   4.323   4.183
   42U       H5  848   5.571   4.315   4.076
   42U       C4  849   5.717   4.295   4.235
   42U       O4  850   5.817   4.285   4.165
   42U       N3  851   5.723   4.297   4.372
   42U       H3  852   5.816   4.300   4.413
   42U       C2  853   5.623   4.311   4.463
   42U       O2  854   5.643   4.304   4.585
   42U      C3'  855   5.257   4.558   4.447
   42U      H3'  856   5.294   4.579   4.347
   42U      C2'  857   5.374   4.508   4.528
   42U     H2'1  858   5.470   4.554   4.504
   42U      O2'  859   5.341   4.526   4.662
   42U     HO'2  860   5.352   4.621   4.671
   42U      O3'  861   5.189   4.670   4.511
   43A        P  862   5.244   4.811   4.490
   43A      O1P  863   5.149   4.906   4.555
   43A      O2P  864   5.266   4.829   4.341
   43A      O5'  865   5.391   4.823   4.558
   43A      C5'  866   5.413   4.856   4.688
   43A     H5'1  867   5.343   4.809   4.757
   43A     H5'2  868   5.396   4.963   4.706
   43A      C4'  869   5.553   4.820   4.737
   43A      H4'  870   5.545   4.831   4.845
   43A      O4'  871   5.585   4.689   4.710
   43A      C1'  872   5.722   4.665   4.720
   43A      H1'  873   5.751   4.594   4.798
   43A       N9  874   5.775   4.626   4.585
   43A       C8  875   5.731   4.656   4.460
   43A       H8  876   5.640   4.713   4.451
   43A       N7  877   5.804   4.610   4.364
   43A       C5  878   5.922   4.564   4.429
   43A       C6  879   6.049   4.521   4.388
   43A       N6  880   6.094   4.496   4.266
   43A      H61  881   6.026   4.497   4.192
   43A      H62  882   6.191   4.472   4.257
   43A       N1  883   6.143   4.497   4.479
   43A       C2  884   6.113   4.527   4.606
   43A       H2  885   6.185   4.499   4.680
   43A       N3  886   6.001   4.564   4.659
   43A       C4  887   5.898   4.578   4.568
   43A      C3'  888   5.677   4.900   4.701
   43A      H3'  889   5.679   4.909   4.592
   43A      C2'  890   5.786   4.803   4.750
   43A     H2'1  891   5.876   4.824   4.692
   43A      O2'  892   5.808   4.804   4.892
   43A     HO'2  893   5.895   4.839   4.915
   43A      O3'  894   5.664   5.024   4.763
   44A        P  895   5.739   5.156   4.718
   44A      O1P  896   5.685   5.256   4.810
   44A      O2P  897   5.723   5.173   4.571
   44A      O5'  898   5.895   5.136   4.758
   44A      C5'  899   5.930   5.138   4.897
   44A     H5'1  900   5.860   5.080   4.956
   44A     H5'2  901   5.929   5.238   4.940
   44A      C4'  902   6.068   5.086   4.932
   44A      H4'  903   6.069   5.074   5.040
   44A      O4'  904   6.082   4.950   4.874
   44A      C1'  905   6.212   4.940   4.815
   44A      H1'  906   6.272   4.859   4.856
   44A       N9  907   6.195   4.913   4.669
   44A       C8  908   6.094   4.953   4.585
   44A       H8  909   6.009   5.005   4.625
   44A       N7  910   6.106   4.906   4.462
   44A       C5  911   6.228   4.835   4.463
   44A       C6  912   6.305   4.764   4.371
   44A       N6  913   6.264   4.742   4.248
   44A      H61  914   6.180   4.787   4.217
   44A      H62  915   6.323   4.684   4.190
   44A       N1  916   6.423   4.716   4.401
   44A       C2  917   6.467   4.737   4.523
   44A       H2  918   6.561   4.692   4.548
   44A       N3  919   6.407   4.804   4.622
   44A       C4  920   6.282   4.843   4.586
   44A      C3'  921   6.178   5.168   4.866
   44A      H3'  922   6.146   5.195   4.765
   44A      C2'  923   6.286   5.068   4.847
   44A     H2'1  924   6.354   5.096   4.766
   44A      O2'  925   6.349   5.060   4.972
   44A     HO'2  926   6.312   5.129   5.027
   44A      O3'  927   6.210   5.290   4.937
   45U        P  928   6.273   5.411   4.867
   45U      O1P  929   6.305   5.511   4.963
   45U      O2P  930   6.180   5.444   4.755
   45U      O5'  931   6.407   5.360   4.796
   45U      C5'  932   6.527   5.357   4.874
   45U     H5'1  933   6.515   5.314   4.973
   45U     H5'2  934   6.548   5.462   4.898
   45U      C4'  935   6.647   5.295   4.809
   45U      H4'  936   6.723   5.283   4.886
   45U      O4'  937   6.613   5.168   4.749
   45U      C1'  938   6.691   5.153   4.636
   45U      H1'  939   6.757   5.066   4.643
   45U       N1  940   6.596   5.136   4.524
   45U       C6  941   6.471   5.195   4.514
   45U       H6  942   6.428   5.252   4.595
   45U       C5  943   6.387   5.168   4.411
   45U       H5  944   6.290   5.215   4.406
   45U       C4  945   6.428   5.077   4.312
   45U       O4  946   6.365   5.045   4.210
   45U       N3  947   6.553   5.033   4.319
   45U       H3  948   6.592   4.989   4.237
   45U       C2  949   6.653   5.072   4.408
   45U       O2  950   6.769   5.043   4.397
   45U      C3'  951   6.704   5.384   4.701
   45U      H3'  952   6.623   5.432   4.646
   45U      C2'  953   6.777   5.274   4.617
   45U     H2'1  954   6.779   5.322   4.519
   45U      O2'  955   6.909   5.251   4.666
   45U     HO'2  956   6.959   5.331   4.648
   45U      O3'  957   6.786   5.485   4.738
   46U        P  958   6.800   5.611   4.648
   46U      O1P  959   6.901   5.689   4.724
   46U      O2P  960   6.667   5.668   4.615
   46U      O5'  961   6.861   5.562   4.513
   46U      C5'  962   7.001   5.555   4.484
   46U     H5'1  963   7.054   5.494   4.558
   46U     H5'2  964   7.044   5.653   4.500
   46U      C4'  965   7.019   5.500   4.337
   46U      H4'  966   7.125   5.481   4.326
   46U      O4'  967   6.940   5.389   4.301
   46U      C1'  968   6.934   5.390   4.163
   46U      H1'  969   6.998   5.311   4.124
   46U       N1  970   6.791   5.346   4.124
   46U       C6  971   6.680   5.388   4.190
   46U       H6  972   6.686   5.441   4.284
   46U       C5  973   6.558   5.358   4.139
   46U       H5  974   6.473   5.395   4.194
   46U       C4  975   6.539   5.286   4.017
   46U       O4  976   6.435   5.242   3.973
   46U       N3  977   6.655   5.255   3.954
   46U       H3  978   6.652   5.201   3.869
   46U       C2  979   6.780   5.275   4.006
   46U       O2  980   6.877   5.223   3.956
   46U      C3'  981   6.965   5.605   4.243
   46U      H3'  982   6.863   5.613   4.281
   46U      C2'  983   6.971   5.530   4.105
   46U     H2'1  984   6.893   5.565   4.038
   46U      O2'  985   7.106   5.522   4.059
   46U     HO'2  986   7.152   5.599   4.094
   46U      O3'  987   7.031   5.731   4.242
   47A        P  988   6.946   5.861   4.186
   47A      O1P  989   7.018   5.979   4.235
   47A      O2P  990   6.806   5.844   4.231
   47A      O5'  991   6.944   5.853   4.029
   47A      C5'  992   7.062   5.859   3.946
   47A     H5'1  993   7.145   5.813   4.000
   47A     H5'2  994   7.093   5.963   3.943
   47A      C4'  995   7.032   5.810   3.809
   47A      H4'  996   7.128   5.810   3.756
   47A      O4'  997   6.981   5.680   3.818
   47A      C1'  998   6.898   5.667   3.700
   47A      H1'  999   6.939   5.585   3.641
   47A       N9 1000   6.759   5.627   3.734
   47A       C8 1001   6.670   5.665   3.835
   47A       H8 1002   6.687   5.742   3.909
   47A       N7 1003   6.555   5.599   3.830
   47A       C5 1004   6.566   5.525   3.713
   47A       C6 1005   6.480   5.442   3.640
   47A       N6 1006   6.362   5.410   3.691
   47A      H61 1007   6.330   5.454   3.776
   47A      H62 1008   6.303   5.350   3.636
   47A       N1 1009   6.509   5.396   3.521
   47A       C2 1010   6.632   5.416   3.480
   47A       H2 1011   6.660   5.359   3.393
   47A       N3 1012   6.730   5.479   3.539
   47A       C4 1013   6.690   5.538   3.656
   47A      C3' 1014   6.936   5.892   3.727
   47A      H3' 1015   6.844   5.917   3.780
   47A      C2' 1016   6.902   5.787   3.619
   47A     H2'1 1017   6.801   5.806   3.582
   47A      O2' 1018   6.998   5.767   3.523
   47A     HO'2 1019   6.985   5.845   3.470
   47A      O3' 1020   6.996   6.009   3.666
   48U        P 1021   6.910   6.121   3.582
   48U      O1P 1022   6.999   6.239   3.557
   48U      O2P 1023   6.786   6.139   3.663
   48U      O5' 1024   6.880   6.044   3.449
   48U      C5' 1025   6.978   6.036   3.351
   48U     H5'1 1026   7.066   5.981   3.384
   48U     H5'2 1027   7.009   6.135   3.319
   48U      C4' 1028   6.917   5.964   3.236
   48U      H4' 1029   6.992   5.944   3.159
   48U      O4' 1030   6.873   5.832   3.263
   48U      C1' 1031   6.758   5.796   3.192
   48U      H1' 1032   6.787   5.707   3.135
   48U       N1 1033   6.642   5.762   3.279
   48U       C6 1034   6.617   5.835   3.390
   48U       H6 1035   6.679   5.917   3.421
   48U       C5 1036   6.512   5.809   3.470
   48U       H5 1037   6.495   5.872   3.556
   48U       C4 1038   6.417   5.702   3.447
   48U       O4 1039   6.320   5.685   3.519
   48U       N3 1040   6.445   5.640   3.329
   48U       H3 1041   6.380   5.569   3.301
   48U       C2 1042   6.552   5.663   3.241
   48U       O2 1043   6.560   5.605   3.137
   48U      C3' 1044   6.795   6.024   3.175
   48U      H3' 1045   6.722   6.049   3.252
   48U      C2' 1046   6.727   5.912   3.102
   48U     H2'1 1047   6.622   5.931   3.081
   48U      O2' 1048   6.791   5.889   2.974
   48U     HO'2 1049   6.794   5.978   2.938
   48U      O3' 1050   6.812   6.140   3.085
   49C        P 1051   6.707   6.258   3.084
   49C      O1P 1052   6.771   6.371   3.013
   49C      O2P 1053   6.644   6.277   3.215
   49C      O5' 1054   6.588   6.202   2.998
   49C      C5' 1055   6.595   6.175   2.860
   49C     H5'1 1056   6.689   6.125   2.837
   49C     H5'2 1057   6.602   6.269   2.804
   49C      C4' 1058   6.494   6.077   2.807
   49C      H4' 1059   6.531   6.053   2.708
   49C      O4' 1060   6.488   5.972   2.901
   49C      C1' 1061   6.357   5.917   2.902
   49C      H1' 1062   6.365   5.812   2.873
   49C       N1 1063   6.303   5.922   3.043
   49C       C6 1064   6.348   6.015   3.136
   49C       H6 1065   6.424   6.088   3.111
   49C       C5 1066   6.294   6.015   3.262
   49C       H5 1067   6.340   6.093   3.321
   49C       C4 1068   6.186   5.929   3.289
   49C       N4 1069   6.114   5.938   3.397
   49C      H41 1070   6.152   6.000   3.467
   49C      H42 1071   6.039   5.871   3.410
   49C       N3 1072   6.139   5.849   3.195
   49C       C2 1073   6.199   5.831   3.077
   49C       O2 1074   6.167   5.746   3.003
   49C      C3' 1075   6.352   6.128   2.794
   49C      H3' 1076   6.332   6.195   2.879
   49C      C2' 1077   6.277   5.999   2.804
   49C     H2'1 1078   6.178   6.015   2.846
   49C      O2' 1079   6.271   5.935   2.681
   49C     HO'2 1080   6.179   5.941   2.657
   49C      O3' 1081   6.329   6.196   2.672
   50U        P 1082   6.222   6.321   2.666
   50U      O1P 1083   6.225   6.375   2.526
   50U      O2P 1084   6.238   6.414   2.778
   50U      O5' 1085   6.081   6.256   2.673
   50U      C5' 1086   6.028   6.177   2.569
   50U     H5'1 1087   6.113   6.125   2.524
   50U     H5'2 1088   5.989   6.234   2.485
   50U      C4' 1089   5.914   6.088   2.617
   50U      H4' 1090   5.885   6.022   2.536
   50U      O4' 1091   5.957   6.016   2.731
   50U      C1' 1092   5.848   5.988   2.811
   50U      H1' 1093   5.814   5.885   2.819
   50U       N1 1094   5.878   6.036   2.949
   50U       C6 1095   5.975   6.136   2.969
   50U       H6 1096   6.019   6.175   2.878
   50U       C5 1097   5.988   6.196   3.087
   50U       H5 1098   6.058   6.277   3.104
   50U       C4 1099   5.909   6.151   3.197
   50U       O4 1100   5.922   6.203   3.314
   50U       N3 1101   5.817   6.056   3.174
   50U       H3 1102   5.775   6.011   3.254
   50U       C2 1103   5.790   6.000   3.048
   50U       O2 1104   5.706   5.910   3.028
   50U      C3' 1105   5.783   6.165   2.665
   50U      H3' 1106   5.824   6.250   2.720
   50U      C2' 1107   5.727   6.072   2.761
   50U     H2'1 1108   5.679   6.119   2.847
   50U      O2' 1109   5.636   5.978   2.703
   50U     HO'2 1110   5.551   6.021   2.717
   50U      O3' 1111   5.693   6.204   2.553
   51A        P 1112   5.567   6.315   2.585
   51A      O1P 1113   5.505   6.341   2.456
   51A      O2P 1114   5.616   6.434   2.657
   51A      O5' 1115   5.465   6.236   2.680
   51A      C5' 1116   5.354   6.163   2.636
   51A     H5'1 1117   5.370   6.087   2.559
   51A     H5'2 1118   5.281   6.237   2.603
   51A      C4' 1119   5.292   6.094   2.756
   51A      H4' 1120   5.211   6.028   2.726
   51A      O4' 1121   5.384   6.049   2.850
   51A      C1' 1122   5.339   6.080   2.979
   51A      H1' 1123   5.329   5.985   3.032
   51A       N9 1124   5.432   6.156   3.057
   51A       C8 1125   5.540   6.232   3.023
   51A       H8 1126   5.569   6.255   2.922
   51A       N7 1127   5.608   6.281   3.118
   51A       C5 1128   5.534   6.246   3.231
   51A       C6 1129   5.546   6.268   3.367
   51A       N6 1130   5.647   6.326   3.429
   51A      H61 1131   5.729   6.343   3.373
   51A      H62 1132   5.659   6.329   3.530
   51A       N1 1133   5.455   6.229   3.453
   51A       C2 1134   5.349   6.168   3.406
   51A       H2 1135   5.286   6.134   3.487
   51A       N3 1136   5.329   6.121   3.277
   51A       C4 1137   5.424   6.171   3.194
   51A      C3' 1138   5.218   6.207   2.829
   51A      H3' 1139   5.284   6.294   2.830
   51A      C2' 1140   5.204   6.153   2.967
   51A     H2'1 1141   5.187   6.236   3.035
   51A      O2' 1142   5.099   6.059   2.990
   51A     HO'2 1143   5.033   6.098   3.047
   51A      O3' 1144   5.091   6.235   2.770
   52U        P 1145   5.032   6.380   2.752
   52U      O1P 1146   4.923   6.387   2.649
   52U      O2P 1147   5.156   6.465   2.749
   52U      O5' 1148   4.967   6.403   2.894
   52U      C5' 1149   4.862   6.332   2.943
   52U     H5'1 1150   4.885   6.225   2.945
   52U     H5'2 1151   4.770   6.346   2.886
   52U      C4' 1152   4.835   6.366   3.088
   52U      H4' 1153   4.738   6.328   3.121
   52U      O4' 1154   4.936   6.294   3.161
   52U      C1' 1155   4.968   6.359   3.282
   52U      H1' 1156   4.941   6.287   3.359
   52U       N1 1157   5.106   6.415   3.303
   52U       C6 1158   5.183   6.464   3.196
   52U       H6 1159   5.154   6.455   3.093
   52U       C5 1160   5.301   6.530   3.221
   52U       H5 1161   5.365   6.563   3.140
   52U       C4 1162   5.347   6.545   3.361
   52U       O4 1163   5.455   6.602   3.392
   52U       N3 1164   5.267   6.499   3.458
   52U       H3 1165   5.302   6.515   3.552
   52U       C2 1166   5.147   6.429   3.436
   52U       O2 1167   5.079   6.401   3.532
   52U      C3' 1168   4.841   6.510   3.134
   52U      H3' 1169   4.924   6.561   3.084
   52U      C2' 1170   4.869   6.477   3.283
   52U     H2'1 1171   4.924   6.557   3.332
   52U      O2' 1172   4.759   6.430   3.356
   52U     HO'2 1173   4.730   6.513   3.395
   52U      O3' 1174   4.722   6.575   3.114
   53U        P 1175   4.710   6.732   3.128
   53U      O1P 1176   4.581   6.769   3.067
   53U      O2P 1177   4.844   6.792   3.093
   53U      O5' 1178   4.706   6.753   3.285
   53U      C5' 1179   4.583   6.728   3.352
   53U     H5'1 1180   4.550   6.625   3.344
   53U     H5'2 1181   4.510   6.799   3.314
   53U      C4' 1182   4.603   6.752   3.501
   53U      H4' 1183   4.516   6.715   3.555
   53U      O4' 1184   4.714   6.675   3.554
   53U      C1' 1185   4.778   6.737   3.652
   53U      H1' 1186   4.779   6.665   3.734
   53U       N1 1187   4.917   6.782   3.622
   53U       C6 1188   4.962   6.796   3.492
   53U       H6 1189   4.898   6.777   3.407
   53U       C5 1190   5.098   6.817   3.478
   53U       H5 1191   5.137   6.829   3.378
   53U       C4 1192   5.190   6.845   3.584
   53U       O4 1193   5.311   6.874   3.567
   53U       N3 1194   5.140   6.831   3.708
   53U       H3 1195   5.198   6.861   3.784
   53U       C2 1196   5.003   6.817   3.730
   53U       O2 1197   4.965   6.837   3.842
   53U      C3' 1198   4.626   6.893   3.554
   53U      H3' 1199   4.714   6.933   3.503
   53U      C2' 1200   4.694   6.860   3.685
   53U     H2'1 1201   4.758   6.941   3.720
   53U      O2' 1202   4.604   6.807   3.784
   53U     HO'2 1203   4.524   6.858   3.765
   53U      O3' 1204   4.503   6.966   3.565
   54C        P 1205   4.516   7.126   3.572
   54C      O1P 1206   4.377   7.185   3.566
   54C      O2P 1207   4.618   7.171   3.484
   54C      O5' 1208   4.574   7.146   3.716
   54C      C5' 1209   4.501   7.157   3.837
   54C     H5'1 1210   4.435   7.075   3.866
   54C     H5'2 1211   4.433   7.242   3.831
   54C      C4' 1212   4.600   7.201   3.953
   54C      H4' 1213   4.547   7.193   4.048
   54C      O4' 1214   4.708   7.118   3.960
   54C      C1' 1215   4.822   7.195   4.004
   54C      H1' 1216   4.852   7.153   4.100
   54C       N1 1217   4.942   7.185   3.912
   54C       C6 1218   4.931   7.147   3.777
   54C       H6 1219   4.831   7.134   3.739
   54C       C5 1220   5.040   7.130   3.700
   54C       H5 1221   5.025   7.097   3.598
   54C       C4 1222   5.161   7.171   3.754
   54C       N4 1223   5.268   7.158   3.683
   54C      H41 1224   5.254   7.126   3.588
   54C      H42 1225   5.354   7.144   3.734
   54C       N3 1226   5.181   7.209   3.878
   54C       C2 1227   5.071   7.210   3.963
   54C       O2 1228   5.090   7.230   4.085
   54C      C3' 1229   4.649   7.348   3.941
   54C      H3' 1230   4.685   7.371   3.841
   54C      C2' 1231   4.774   7.341   4.024
   54C     H2'1 1232   4.851   7.417   4.010
   54C      O2' 1233   4.744   7.352   4.161
   54C     HO'2 1234   4.676   7.420   4.170
   54C      O3' 1235   4.546   7.431   3.990
   55C        P 1236   4.546   7.587   3.965
   55C      O1P 1237   4.435   7.644   4.039
   55C      O2P 1238   4.557   7.611   3.818
   55C      O5' 1239   4.685   7.636   4.028
   55C      C5' 1240   4.693   7.679   4.164
   55C     H5'1 1241   4.674   7.601   4.238
   55C     H5'2 1242   4.624   7.758   4.192
   55C      C4' 1243   4.831   7.729   4.204
   55C      H4' 1244   4.818   7.754   4.309
   55C      O4' 1245   4.943   7.646   4.191
   55C      C1' 1246   5.059   7.720   4.153
   55C      H1' 1247   5.135   7.699   4.228
   55C       N1 1248   5.110   7.674   4.020
   55C       C6 1249   5.034   7.597   3.935
   55C       H6 1250   4.929   7.586   3.956
   55C       C5 1251   5.087   7.541   3.824
   55C       H5 1252   5.025   7.488   3.753
   55C       C4 1253   5.225   7.556   3.803
   55C       N4 1254   5.275   7.503   3.703
   55C      H41 1255   5.220   7.449   3.637
   55C      H42 1256   5.376   7.496   3.709
   55C       N3 1257   5.305   7.617   3.890
   55C       C2 1258   5.242   7.683   3.992
   55C       O2 1259   5.313   7.752   4.064
   55C      C3' 1260   4.866   7.853   4.114
   55C      H3' 1261   4.858   7.832   4.007
   55C      C2' 1262   5.015   7.865   4.151
   55C     H2'1 1263   5.074   7.917   4.075
   55C      O2' 1264   5.039   7.920   4.281
   55C     HO'2 1265   4.979   7.874   4.339
   55C      O3' 1266   4.797   7.977   4.146
   56G        P 1267   4.772   8.088   4.045
   56G      O1P 1268   4.699   8.206   4.102
   56G      O2P 1269   4.712   8.037   3.915
   56G      O5' 1270   4.928   8.129   4.000
   56G      C5' 1271   5.013   8.208   4.086
   56G     H5'1 1272   5.047   8.154   4.174
   56G     H5'2 1273   4.968   8.305   4.106
   56G      C4' 1274   5.149   8.222   4.008
   56G      H4' 1275   5.203   8.295   4.068
   56G      O4' 1276   5.230   8.106   3.994
   56G      C1' 1277   5.306   8.122   3.879
   56G      H1' 1278   5.412   8.137   3.897
   56G       N9 1279   5.276   8.015   3.778
   56G       C8 1280   5.156   7.961   3.750
   56G       H8 1281   5.064   7.992   3.797
   56G       N7 1282   5.172   7.848   3.679
   56G       C5 1283   5.314   7.857   3.637
   56G       C6 1284   5.389   7.777   3.547
   56G       O6 1285   5.351   7.690   3.475
   56G       N1 1286   5.516   7.813   3.528
   56G       H1 1287   5.559   7.770   3.447
   56G       C2 1288   5.570   7.926   3.587
   56G       N2 1289   5.696   7.948   3.579
   56G      H21 1290   5.758   7.896   3.519
   56G      H22 1291   5.722   8.020   3.645
   56G       N3 1292   5.500   7.998   3.680
   56G       C4 1293   5.369   7.964   3.695
   56G      C3' 1294   5.127   8.275   3.874
   56G      H3' 1295   5.055   8.217   3.816
   56G      C2' 1296   5.271   8.258   3.819
   56G     H2'1 1297   5.267   8.251   3.710
   56G      O2' 1298   5.366   8.349   3.863
   56G     HO'2 1299   5.325   8.436   3.860
   56G      O3' 1300   5.098   8.413   3.865
   57U        P 1301   5.032   8.473   3.735
   57U      O1P 1302   5.002   8.612   3.765
   57U      O2P 1303   4.929   8.388   3.691
   57U      O5' 1304   5.143   8.464   3.616
   57U      C5' 1305   5.250   8.555   3.595
   57U     H5'1 1306   5.321   8.536   3.675
   57U     H5'2 1307   5.213   8.657   3.589
   57U      C4' 1308   5.327   8.530   3.464
   57U      H4' 1309   5.396   8.613   3.447
   57U      O4' 1310   5.404   8.413   3.474
   57U      C1' 1311   5.414   8.350   3.348
   57U      H1' 1312   5.514   8.360   3.308
   57U       N1 1313   5.359   8.214   3.352
   57U       C6 1314   5.242   8.177   3.427
   57U       H6 1315   5.196   8.246   3.496
   57U       C5 1316   5.186   8.052   3.417
   57U       H5 1317   5.104   8.020   3.480
   57U       C4 1318   5.241   7.959   3.321
   57U       O4 1319   5.189   7.853   3.281
   57U       N3 1320   5.357   7.997   3.264
   57U       H3 1321   5.396   7.932   3.198
   57U       C2 1322   5.420   8.118   3.265
   57U       O2 1323   5.518   8.143   3.192
   57U      C3' 1324   5.233   8.512   3.343
   57U      H3' 1325   5.156   8.445   3.381
   57U      C2' 1326   5.337   8.435   3.254
   57U     H2'1 1327   5.289   8.378   3.174
   57U      O2' 1328   5.428   8.517   3.178
   57U     HO'2 1329   5.397   8.607   3.189
   57U      O3' 1330   5.189   8.635   3.288
   58A        P 1331   5.076   8.627   3.176
   58A      O1P 1332   5.046   8.775   3.156
   58A      O2P 1333   4.970   8.530   3.213
   58A      O5' 1334   5.146   8.577   3.040
   58A      C5' 1335   5.185   8.661   2.936
   58A     H5'1 1336   5.256   8.737   2.969
   58A     H5'2 1337   5.096   8.707   2.892
   58A      C4' 1338   5.258   8.573   2.830
   58A      H4' 1339   5.310   8.648   2.771
   58A      O4' 1340   5.343   8.473   2.879
   58A      C1' 1341   5.341   8.365   2.787
   58A      H1' 1342   5.439   8.334   2.752
   58A       N9 1343   5.275   8.249   2.855
   58A       C8 1344   5.199   8.249   2.969
   58A       H8 1345   5.161   8.341   3.009
   58A       N7 1346   5.172   8.127   3.013
   58A       C5 1347   5.226   8.044   2.921
   58A       C6 1348   5.237   7.903   2.905
   58A       N6 1349   5.179   7.822   2.990
   58A      H61 1350   5.126   7.866   3.064
   58A      H62 1351   5.203   7.725   2.980
   58A       N1 1352   5.315   7.847   2.810
   58A       C2 1353   5.366   7.925   2.720
   58A       H2 1354   5.433   7.877   2.650
   58A       N3 1355   5.348   8.059   2.709
   58A       C4 1356   5.285   8.112   2.817
   58A      C3' 1357   5.164   8.505   2.736
   58A      H3' 1358   5.080   8.454   2.781
   58A      C2' 1359   5.254   8.406   2.669
   58A     H2'1 1360   5.205   8.315   2.637
   58A      O2' 1361   5.350   8.459   2.575
   58A     HO'2 1362   5.324   8.416   2.494
   58A      O3' 1363   5.109   8.597   2.637
   59C        P 1364   4.968   8.570   2.583
   59C      O1P 1365   4.941   8.691   2.506
   59C      O2P 1366   4.876   8.538   2.685
   59C      O5' 1367   4.971   8.446   2.484
   59C      C5' 1368   5.035   8.442   2.355
   59C     H5'1 1369   5.139   8.471   2.371
   59C     H5'2 1370   4.996   8.508   2.278
   59C      C4' 1371   5.041   8.293   2.317
   59C      H4' 1372   5.091   8.282   2.221
   59C      O4' 1373   5.113   8.223   2.416
   59C      C1' 1374   5.082   8.090   2.416
   59C      H1' 1375   5.168   8.027   2.393
   59C       N1 1376   5.030   8.039   2.542
   59C       C6 1377   4.981   8.119   2.650
   59C       H6 1378   4.979   8.226   2.635
   59C       C5 1379   4.928   8.064   2.761
   59C       H5 1380   4.886   8.124   2.841
   59C       C4 1381   4.918   7.925   2.771
   59C       N4 1382   4.870   7.870   2.880
   59C      H41 1383   4.799   7.924   2.929
   59C      H42 1384   4.875   7.770   2.871
   59C       N3 1385   4.967   7.851   2.677
   59C       C2 1386   5.023   7.900   2.567
   59C       O2 1387   5.075   7.811   2.492
   59C      C3' 1388   4.910   8.207   2.309
   59C      H3' 1389   4.858   8.217   2.404
   59C      C2' 1390   4.974   8.069   2.312
   59C     H2'1 1391   4.901   8.004   2.359
   59C      O2' 1392   5.034   8.030   2.187
   59C     HO'2 1393   4.978   7.968   2.139
   59C      O3' 1394   4.820   8.241   2.205
   60U        P 1395   4.672   8.178   2.197
   60U      O1P 1396   4.596   8.264   2.104
   60U      O2P 1397   4.626   8.168   2.333
   60U      O5' 1398   4.697   8.028   2.134
   60U      C5' 1399   4.736   8.013   2.002
   60U     H5'1 1400   4.809   8.089   1.975
   60U     H5'2 1401   4.659   8.042   1.930
   60U      C4' 1402   4.788   7.875   1.969
   60U      H4' 1403   4.828   7.870   1.868
   60U      O4' 1404   4.888   7.817   2.067
   60U      C1' 1405   4.856   7.681   2.085
   60U      H1' 1406   4.934   7.611   2.055
   60U       N1 1407   4.819   7.652   2.232
   60U       C6 1408   4.743   7.744   2.309
   60U       H6 1409   4.716   7.840   2.270
   60U       C5 1410   4.699   7.700   2.426
   60U       H5 1411   4.635   7.765   2.483
   60U       C4 1412   4.706   7.565   2.468
   60U       O4 1413   4.652   7.518   2.568
   60U       N3 1414   4.789   7.481   2.397
   60U       H3 1415   4.797   7.388   2.434
   60U       C2 1416   4.853   7.528   2.284
   60U       O2 1417   4.933   7.453   2.231
   60U      C3' 1418   4.667   7.783   1.974
   60U      H3' 1419   4.593   7.808   2.049
   60U      C2' 1420   4.732   7.648   2.002
   60U     H2'1 1421   4.670   7.581   2.063
   60U      O2' 1422   4.778   7.574   1.895
   60U     HO'2 1423   4.716   7.586   1.823
   60U      O3' 1424   4.599   7.760   1.848
   61U        P 1425   4.453   7.696   1.850
   61U      O1P 1426   4.435   7.610   1.967
   61U      O2P 1427   4.416   7.655   1.713
   61U      O5' 1428   4.373   7.819   1.889
   61U      C5' 1429   4.334   7.919   1.792
   61U     H5'1 1430   4.274   7.865   1.718
   61U     H5'2 1431   4.424   7.954   1.741
   61U      C4' 1432   4.260   8.037   1.845
   61U      H4' 1433   4.223   8.101   1.765
   61U      O4' 1434   4.143   7.997   1.920
   61U      C1' 1435   4.110   8.101   2.009
   61U      H1' 1436   4.037   8.169   1.965
   61U       N1 1437   4.050   8.060   2.143
   61U       C6 1438   4.114   7.962   2.212
   61U       H6 1439   4.184   7.895   2.164
   61U       C5 1440   4.082   7.934   2.337
   61U       H5 1441   4.126   7.853   2.394
   61U       C4 1442   3.971   8.006   2.405
   61U       O4 1443   3.919   7.973   2.514
   61U       N3 1444   3.918   8.103   2.328
   61U       H3 1445   3.840   8.154   2.367
   61U       C2 1446   3.949   8.141   2.194
   61U       O2 1447   3.887   8.224   2.127
   61U      C3' 1448   4.343   8.117   1.951
   61U      H3' 1449   4.400   8.044   2.008
   61U      C2' 1450   4.237   8.177   2.045
   61U     H2'1 1451   4.262   8.164   2.150
   61U      O2' 1452   4.205   8.309   2.020
   61U     HO'2 1453   4.260   8.371   2.069
   61U      O3' 1454   4.440   8.207   1.894
   61U      H3T 1455   4.485   8.248   1.968
   62G      O5' 1456   5.061   6.815   2.969
   62G      H5T 1457   4.981   6.793   3.017
   62G      C5' 1458   5.077   6.732   2.861
   62G     H5'1 1459   4.993   6.663   2.855
   62G     H5'2 1460   5.172   6.680   2.871
   62G      C4' 1461   5.077   6.825   2.727
   62G      H4' 1462   5.070   6.750   2.648
   62G      O4' 1463   4.960   6.908   2.705
   62G      C1' 1464   5.011   7.024   2.639
   62G      H1' 1465   4.952   7.037   2.549
   62G       N9 1466   4.993   7.148   2.727
   62G       C8 1467   4.926   7.146   2.853
   62G       H8 1468   4.902   7.057   2.910
   62G       N7 1469   4.889   7.265   2.889
   62G       C5 1470   4.938   7.352   2.790
   62G       C6 1471   4.918   7.491   2.780
   62G       O6 1472   4.854   7.568   2.854
   62G       N1 1473   4.985   7.554   2.671
   62G       H1 1474   4.979   7.654   2.665
   62G       C2 1475   5.048   7.481   2.574
   62G       N2 1476   5.119   7.542   2.484
   62G      H21 1477   5.118   7.643   2.478
   62G      H22 1478   5.177   7.481   2.428
   62G       N3 1479   5.053   7.346   2.572
   62G       C4 1480   4.993   7.284   2.688
   62G      C3' 1481   5.209   6.905   2.707
   62G      H3' 1482   5.244   6.954   2.797
   62G      C2' 1483   5.166   7.007   2.602
   62G     H2'1 1484   5.223   7.100   2.603
   62G      O2' 1485   5.168   6.966   2.471
   62G     HO'2 1486   5.135   6.876   2.474
   62G      O3' 1487   5.314   6.828   2.651
   63U        P 1488   5.461   6.847   2.683
   63U      O1P 1489   5.531   6.737   2.607
   63U      O2P 1490   5.477   6.854   2.824
   63U      O5' 1491   5.507   6.990   2.622
   63U      C5' 1492   5.521   6.999   2.485
   63U     H5'1 1493   5.431   6.971   2.431
   63U     H5'2 1494   5.600   6.928   2.461
   63U      C4' 1495   5.560   7.143   2.451
   63U      H4' 1496   5.593   7.146   2.347
   63U      O4' 1497   5.443   7.225   2.451
   63U      C1' 1498   5.487   7.352   2.494
   63U      H1' 1499   5.476   7.422   2.411
   63U       N1 1500   5.407   7.398   2.609
   63U       C6 1501   5.361   7.313   2.708
   63U       H6 1502   5.388   7.210   2.692
   63U       C5 1503   5.301   7.355   2.825
   63U       H5 1504   5.278   7.283   2.901
   63U       C4 1505   5.279   7.493   2.844
   63U       O4 1506   5.217   7.545   2.941
   63U       N3 1507   5.331   7.572   2.749
   63U       H3 1508   5.317   7.672   2.752
   63U       C2 1509   5.398   7.535   2.632
   63U       O2 1510   5.421   7.621   2.549
   63U      C3' 1511   5.665   7.203   2.540
   63U      H3' 1512   5.649   7.174   2.644
   63U      C2' 1513   5.636   7.347   2.518
   63U     H2'1 1514   5.660   7.409   2.604
   63U      O2' 1515   5.704   7.389   2.395
   63U     HO'2 1516   5.779   7.331   2.381
   63U      O3' 1517   5.795   7.165   2.491
   64A        P 1518   5.909   7.129   2.590
   64A      O1P 1519   6.020   7.087   2.509
   64A      O2P 1520   5.845   7.036   2.685
   64A      O5' 1521   5.948   7.265   2.663
   64A      C5' 1522   6.016   7.366   2.587
   64A     H5'1 1523   5.952   7.378   2.499
   64A     H5'2 1524   6.117   7.336   2.561
   64A      C4' 1525   6.014   7.493   2.667
   64A      H4' 1526   6.080   7.564   2.617
   64A      O4' 1527   5.877   7.534   2.679
   64A      C1' 1528   5.864   7.618   2.791
   64A      H1' 1529   5.862   7.723   2.761
   64A       N9 1530   5.739   7.596   2.864
   64A       C8 1531   5.692   7.476   2.904
   64A       H8 1532   5.739   7.386   2.866
   64A       N7 1533   5.594   7.482   2.988
   64A       C5 1534   5.583   7.618   3.012
   64A       C6 1535   5.492   7.698   3.088
   64A       N6 1536   5.396   7.653   3.161
   64A      H61 1537   5.391   7.554   3.180
   64A      H62 1538   5.335   7.727   3.193
   64A       N1 1539   5.508   7.832   3.096
   64A       C2 1540   5.609   7.880   3.020
   64A       H2 1541   5.627   7.986   3.028
   64A       N3 1542   5.683   7.821   2.929
   64A       C4 1543   5.665   7.685   2.933
   64A      C3' 1544   6.064   7.476   2.809
   64A      H3' 1545   6.013   7.393   2.857
   64A      C2' 1546   5.994   7.606   2.867
   64A     H2'1 1547   5.985   7.583   2.973
   64A      O2' 1548   6.077   7.721   2.858
   64A     HO'2 1549   6.154   7.696   2.909
   64A      O3' 1550   6.204   7.461   2.823
   65C        P 1551   6.282   7.402   2.947
   65C      O1P 1552   6.427   7.398   2.936
   65C      O2P 1553   6.203   7.283   2.991
   65C      O5' 1554   6.246   7.521   3.045
   65C      C5' 1555   6.345   7.616   3.079
   65C     H5'1 1556   6.371   7.676   2.993
   65C     H5'2 1557   6.434   7.564   3.115
   65C      C4' 1558   6.282   7.709   3.181
   65C      H4' 1559   6.346   7.798   3.179
   65C      O4' 1560   6.144   7.744   3.153
   65C      C1' 1561   6.087   7.769   3.275
   65C      H1' 1562   6.068   7.876   3.283
   65C       N1 1563   5.958   7.694   3.291
   65C       C6 1564   5.950   7.556   3.288
   65C       H6 1565   6.037   7.501   3.256
   65C       C5 1566   5.830   7.490   3.305
   65C       H5 1567   5.823   7.382   3.305
   65C       C4 1568   5.721   7.573   3.345
   65C       N4 1569   5.602   7.518   3.362
   65C      H41 1570   5.587   7.421   3.339
   65C      H42 1571   5.522   7.572   3.390
   65C       N3 1572   5.723   7.702   3.360
   65C       C2 1573   5.845   7.763   3.336
   65C       O2 1574   5.853   7.886   3.356
   65C      C3' 1575   6.277   7.639   3.313
   65C      H3' 1576   6.245   7.537   3.289
   65C      C2' 1577   6.179   7.725   3.389
   65C     H2'1 1578   6.125   7.667   3.464
   65C      O2' 1579   6.240   7.838   3.448
   65C     HO'2 1580   6.309   7.809   3.509
   65C      O3' 1581   6.401   7.639   3.386
   66G        P 1582   6.413   7.547   3.520
   66G      O1P 1583   6.558   7.540   3.548
   66G      O2P 1584   6.345   7.416   3.507
   66G      O5' 1585   6.341   7.633   3.639
   66G      C5' 1586   6.409   7.735   3.720
   66G     H5'1 1587   6.442   7.813   3.651
   66G     H5'2 1588   6.494   7.683   3.764
   66G      C4' 1589   6.312   7.793   3.822
   66G      H4' 1590   6.360   7.880   3.867
   66G      O4' 1591   6.191   7.842   3.757
   66G      C1' 1592   6.075   7.817   3.841
   66G      H1' 1593   6.029   7.914   3.862
   66G       N9 1594   5.972   7.723   3.788
   66G       C8 1595   5.984   7.629   3.692
   66G       H8 1596   6.078   7.605   3.645
   66G       N7 1597   5.871   7.576   3.650
   66G       C5 1598   5.778   7.631   3.733
   66G       C6 1599   5.639   7.606   3.740
   66G       O6 1600   5.572   7.518   3.683
   66G       N1 1601   5.579   7.685   3.827
   66G       H1 1602   5.478   7.683   3.832
   66G       C2 1603   5.638   7.774   3.915
   66G       N2 1604   5.572   7.826   4.013
   66G      H21 1605   5.476   7.801   4.032
   66G      H22 1606   5.629   7.856   4.091
   66G       N3 1607   5.769   7.802   3.910
   66G       C4 1608   5.839   7.726   3.814
   66G      C3' 1609   6.258   7.685   3.912
   66G      H3' 1610   6.231   7.603   3.846
   66G      C2' 1611   6.137   7.756   3.969
   66G     H2'1 1612   6.070   7.681   4.012
   66G      O2' 1613   6.171   7.863   4.060
   66G     HO'2 1614   6.089   7.893   4.101
   66G      O3' 1615   6.351   7.652   4.011
   67G        P 1616   6.336   7.519   4.094
   67G      O1P 1617   6.437   7.520   4.198
   67G      O2P 1618   6.343   7.405   3.996
   67G      O5' 1619   6.189   7.513   4.160
   67G      C5' 1620   6.163   7.587   4.281
   67G     H5'1 1621   6.170   7.693   4.259
   67G     H5'2 1622   6.223   7.553   4.366
   67G      C4' 1623   6.021   7.566   4.333
   67G      H4' 1624   6.011   7.613   4.431
   67G      O4' 1625   5.933   7.636   4.251
   67G      C1' 1626   5.808   7.571   4.254
   67G      H1' 1627   5.727   7.629   4.299
   67G       N9 1628   5.774   7.518   4.120
   67G       C8 1629   5.867   7.469   4.027
   67G       H8 1630   5.974   7.483   4.031
   67G       N7 1631   5.807   7.383   3.949
   67G       C5 1632   5.673   7.387   3.981
   67G       C6 1633   5.556   7.317   3.934
   67G       O6 1634   5.548   7.238   3.838
   67G       N1 1635   5.435   7.334   4.003
   67G       H1 1636   5.351   7.289   3.969
   67G       C2 1637   5.428   7.419   4.110
   67G       N2 1638   5.314   7.414   4.179
   67G      H21 1639   5.239   7.350   4.155
   67G      H22 1640   5.302   7.478   4.257
   67G       N3 1641   5.535   7.481   4.163
   67G       C4 1642   5.651   7.466   4.091
   67G      C3' 1643   5.977   7.416   4.341
   67G      H3' 1644   6.008   7.386   4.241
   67G      C2' 1645   5.823   7.448   4.345
   67G     H2'1 1646   5.763   7.365   4.308
   67G      O2' 1647   5.785   7.496   4.476
   67G     HO'2 1648   5.689   7.506   4.485
   67G      O3' 1649   6.011   7.341   4.453
   68A        P 1650   6.026   7.184   4.431
   68A      O1P 1651   6.088   7.117   4.547
   68A      O2P 1652   6.077   7.160   4.294
   68A      O5' 1653   5.879   7.139   4.429
   68A      C5' 1654   5.797   7.154   4.542
   68A     H5'1 1655   5.795   7.257   4.577
   68A     H5'2 1656   5.842   7.093   4.621
   68A      C4' 1657   5.654   7.115   4.521
   68A      H4' 1658   5.597   7.146   4.608
   68A      O4' 1659   5.608   7.190   4.410
   68A      C1' 1660   5.508   7.120   4.343
   68A      H1' 1661   5.423   7.184   4.319
   68A       N9 1662   5.548   7.072   4.210
   68A       C8 1663   5.676   7.072   4.147
   68A       H8 1664   5.769   7.111   4.183
   68A       N7 1665   5.670   7.015   4.029
   68A       C5 1666   5.531   6.993   4.009
   68A       C6 1667   5.448   6.944   3.899
   68A       N6 1668   5.491   6.916   3.781
   68A      H61 1669   5.591   6.916   3.768
   68A      H62 1670   5.429   6.877   3.711
   68A       N1 1671   5.323   6.927   3.914
   68A       C2 1672   5.268   6.953   4.032
   68A       H2 1673   5.162   6.935   4.030
   68A       N3 1674   5.320   7.009   4.139
   68A       C4 1675   5.458   7.016   4.125
   68A      C3' 1676   5.616   6.973   4.488
   68A      H3' 1677   5.680   6.939   4.407
   68A      C2' 1678   5.477   6.999   4.436
   68A     H2'1 1679   5.432   6.921   4.375
   68A      O2' 1680   5.376   7.039   4.536
   68A     HO'2 1681   5.287   7.043   4.501
   68A      O3' 1682   5.634   6.884   4.597
   69A        P 1683   5.645   6.722   4.574
   69A      O1P 1684   5.661   6.647   4.702
   69A      O2P 1685   5.765   6.710   4.486
   69A      O5' 1686   5.515   6.682   4.499
   69A      C5' 1687   5.383   6.678   4.563
   69A     H5'1 1688   5.352   6.779   4.590
   69A     H5'2 1689   5.384   6.610   4.649
   69A      C4' 1690   5.266   6.632   4.473
   69A      H4' 1691   5.181   6.631   4.542
   69A      O4' 1692   5.258   6.714   4.360
   69A      C1' 1693   5.201   6.640   4.249
   69A      H1' 1694   5.108   6.685   4.217
   69A       N9 1695   5.308   6.627   4.143
   69A       C8 1696   5.435   6.660   4.155
   69A       H8 1697   5.480   6.690   4.248
   69A       N7 1698   5.501   6.659   4.042
   69A       C5 1699   5.398   6.619   3.953
   69A       C6 1700   5.397   6.588   3.809
   69A       N6 1701   5.499   6.609   3.728
   69A      H61 1702   5.580   6.659   3.760
   69A      H62 1703   5.480   6.576   3.635
   69A       N1 1704   5.288   6.536   3.752
   69A       C2 1705   5.176   6.533   3.826
   69A       H2 1706   5.084   6.499   3.780
   69A       N3 1707   5.167   6.554   3.960
   69A       C4 1708   5.286   6.587   4.017
   69A      C3' 1709   5.283   6.492   4.418
   69A      H3' 1710   5.375   6.487   4.359
   69A      C2' 1711   5.173   6.499   4.306
   69A     H2'1 1712   5.198   6.422   4.232
   69A      O2' 1713   5.042   6.496   4.353
   69A     HO'2 1714   5.029   6.413   4.401
   69A      O3' 1715   5.255   6.390   4.505
   70U        P 1716   5.349   6.262   4.500
   70U      O1P 1717   5.304   6.176   4.611
   70U      O2P 1718   5.492   6.306   4.498
   70U      O5' 1719   5.320   6.180   4.363
   70U      C5' 1720   5.211   6.094   4.351
   70U     H5'1 1721   5.127   6.117   4.416
   70U     H5'2 1722   5.239   5.994   4.384
   70U      C4' 1723   5.132   6.089   4.220
   70U      H4' 1724   5.026   6.076   4.244
   70U      O4' 1725   5.157   6.211   4.155
   70U      C1' 1726   5.154   6.196   4.010
   70U      H1' 1727   5.076   6.261   3.970
   70U       N1 1728   5.283   6.226   3.945
   70U       C6 1729   5.399   6.257   4.017
   70U       H6 1730   5.391   6.275   4.123
   70U       C5 1731   5.520   6.280   3.955
   70U       H5 1732   5.602   6.316   4.015
   70U       C4 1733   5.527   6.267   3.806
   70U       O4 1734   5.625   6.294   3.734
   70U       N3 1735   5.411   6.218   3.748
   70U       H3 1736   5.424   6.219   3.648
   70U       C2 1737   5.290   6.203   3.806
   70U       O2 1738   5.196   6.162   3.740
   70U      C3' 1739   5.168   5.987   4.117
   70U      H3' 1740   5.277   5.989   4.119
   70U      C2' 1741   5.103   6.052   3.999
   70U     H2'1 1742   5.131   6.010   3.903
   70U      O2' 1743   4.958   6.041   4.006
   70U     HO'2 1744   4.937   5.974   4.072
   70U      O3' 1745   5.122   5.860   4.164
   71A        P 1746   5.212   5.732   4.140
   71A      O1P 1747   5.135   5.621   4.198
   71A      O2P 1748   5.351   5.764   4.181
   71A      O5' 1749   5.217   5.713   3.986
   71A      C5' 1750   5.095   5.687   3.919
   71A     H5'1 1751   5.016   5.758   3.945
   71A     H5'2 1752   5.067   5.586   3.950
   71A      C4' 1753   5.098   5.689   3.772
   71A      H4' 1754   5.001   5.656   3.736
   71A      O4' 1755   5.142   5.818   3.721
   71A      C1' 1756   5.236   5.793   3.618
   71A      H1' 1757   5.218   5.854   3.530
   71A       N9 1758   5.376   5.831   3.648
   71A       C8 1759   5.436   5.863   3.768
   71A       H8 1760   5.394   5.849   3.866
   71A       N7 1761   5.553   5.919   3.751
   71A       C5 1762   5.569   5.922   3.611
   71A       C6 1763   5.674   5.964   3.520
   71A       N6 1764   5.796   6.007   3.552
   71A      H61 1765   5.807   6.047   3.644
   71A      H62 1766   5.864   6.038   3.484
   71A       N1 1767   5.659   5.950   3.387
   71A       C2 1768   5.547   5.902   3.345
   71A       H2 1769   5.537   5.897   3.237
   71A       N3 1770   5.442   5.859   3.414
   71A       C4 1771   5.463   5.864   3.547
   71A      C3' 1772   5.196   5.584   3.714
   71A      H3' 1773   5.287   5.585   3.775
   71A      C2' 1774   5.221   5.647   3.579
   71A     H2'1 1775   5.315   5.615   3.533
   71A      O2' 1776   5.121   5.645   3.479
   71A     HO'2 1777   5.120   5.559   3.435
   71A      O3' 1778   5.136   5.458   3.699
   72G        P 1779   5.230   5.336   3.662
   72G      O1P 1780   5.169   5.210   3.713
   72G      O2P 1781   5.365   5.365   3.717
   72G      O5' 1782   5.238   5.341   3.507
   72G      C5' 1783   5.332   5.260   3.436
   72G     H5'1 1784   5.302   5.156   3.447
   72G     H5'2 1785   5.427   5.296   3.476
   72G      C4' 1786   5.312   5.297   3.289
   72G      H4' 1787   5.213   5.263   3.258
   72G      O4' 1788   5.315   5.439   3.271
   72G      C1' 1789   5.425   5.468   3.191
   72G      H1' 1790   5.399   5.549   3.122
   72G       N9 1791   5.536   5.522   3.291
   72G       C8 1792   5.538   5.542   3.428
   72G       H8 1793   5.462   5.513   3.499
   72G       N7 1794   5.654   5.589   3.473
   72G       C5 1795   5.725   5.617   3.351
   72G       C6 1796   5.854   5.668   3.337
   72G       O6 1797   5.930   5.716   3.422
   72G       N1 1798   5.894   5.678   3.202
   72G       H1 1799   5.990   5.709   3.194
   72G       C2 1800   5.817   5.636   3.102
   72G       N2 1801   5.874   5.643   2.986
   72G      H21 1802   5.968   5.680   2.984
   72G      H22 1803   5.821   5.617   2.903
   72G       N3 1804   5.693   5.583   3.114
   72G       C4 1805   5.655   5.574   3.244
   72G      C3' 1806   5.420   5.223   3.214
   72G      H3' 1807   5.501   5.191   3.280
   72G      C2' 1808   5.462   5.342   3.122
   72G     H2'1 1809   5.566   5.344   3.090
   72G      O2' 1810   5.385   5.339   3.001
   72G     HO'2 1811   5.338   5.256   3.015
   72G      O3' 1812   5.377   5.116   3.132
   73A        P 1813   5.450   4.976   3.129
   73A      O1P 1814   5.369   4.891   3.047
   73A      O2P 1815   5.487   4.935   3.265
   73A      O5' 1816   5.580   5.024   3.059
   73A      C5' 1817   5.586   5.060   2.925
   73A     H5'1 1818   5.512   5.134   2.897
   73A     H5'2 1819   5.571   4.979   2.853
   73A      C4' 1820   5.722   5.124   2.869
   73A      H4' 1821   5.729   5.112   2.761
   73A      O4' 1822   5.739   5.261   2.901
   73A      C1' 1823   5.876   5.282   2.928
   73A      H1' 1824   5.919   5.351   2.855
   73A       N9 1825   5.907   5.312   3.076
   73A       C8 1826   5.835   5.274   3.191
   73A       H8 1827   5.747   5.213   3.179
   73A       N7 1828   5.894   5.312   3.303
   73A       C5 1829   6.010   5.379   3.258
   73A       C6 1830   6.103   5.463   3.315
   73A       N6 1831   6.119   5.492   3.439
   73A      H61 1832   6.049   5.472   3.509
   73A      H62 1833   6.183   5.563   3.471
   73A       N1 1834   6.211   5.505   3.253
   73A       C2 1835   6.211   5.494   3.123
   73A       H2 1836   6.301   5.529   3.074
   73A       N3 1837   6.117   5.438   3.046
   73A       C4 1838   6.018   5.371   3.118
   73A      C3' 1839   5.843   5.052   2.932
   73A      H3' 1840   5.833   5.048   3.041
   73A      C2' 1841   5.945   5.159   2.882
   73A     H2'1 1842   6.042   5.144   2.929
   73A      O2' 1843   5.969   5.147   2.744
   73A     HO'2 1844   5.939   5.063   2.709
   73A      O3' 1845   5.869   4.915   2.890
   74U        P 1846   5.944   4.813   2.985
   74U      O1P 1847   5.929   4.682   2.923
   74U      O2P 1848   5.908   4.829   3.131
   74U      O5' 1849   6.084   4.865   2.975
   74U      C5' 1850   6.150   4.876   2.849
   74U     H5'1 1851   6.084   4.927   2.778
   74U     H5'2 1852   6.164   4.774   2.814
   74U      C4' 1853   6.282   4.954   2.854
   74U      H4' 1854   6.327   4.941   2.756
   74U      O4' 1855   6.284   5.093   2.893
   74U      C1' 1856   6.388   5.117   2.994
   74U      H1' 1857   6.451   5.203   2.973
   74U       N1 1858   6.328   5.134   3.131
   74U       C6 1859   6.209   5.083   3.176
   74U       H6 1860   6.137   5.031   3.115
   74U       C5 1861   6.164   5.102   3.301
   74U       H5 1862   6.060   5.080   3.323
   74U       C4 1863   6.243   5.173   3.396
   74U       O4 1864   6.222   5.176   3.518
   74U       N3 1865   6.355   5.227   3.344
   74U       H3 1866   6.418   5.269   3.411
   74U       C2 1867   6.398   5.220   3.218
   74U       O2 1868   6.501   5.283   3.184
   74U      C3' 1869   6.382   4.885   2.954
   74U      H3' 1870   6.334   4.857   3.047
   74U      C2' 1871   6.475   4.993   2.986
   74U     H2'1 1872   6.535   4.969   3.074
   74U      O2' 1873   6.558   5.005   2.865
   74U     HO'2 1874   6.580   4.913   2.847
   74U      O3' 1875   6.446   4.781   2.893
   75A        P 1876   6.493   4.662   2.970
   75A      O1P 1877   6.534   4.549   2.881
   75A      O2P 1878   6.399   4.628   3.082
   75A      O5' 1879   6.618   4.715   3.046
   75A      C5' 1880   6.736   4.738   2.969
   75A     H5'1 1881   6.727   4.792   2.874
   75A     H5'2 1882   6.785   4.644   2.943
   75A      C4' 1883   6.830   4.812   3.063
   75A      H4' 1884   6.918   4.831   3.003
   75A      O4' 1885   6.789   4.937   3.118
   75A      C1' 1886   6.843   4.943   3.255
   75A      H1' 1887   6.894   5.037   3.273
   75A       N9 1888   6.727   4.952   3.355
   75A       C8 1889   6.601   4.889   3.337
   75A       H8 1890   6.576   4.832   3.249
   75A       N7 1891   6.518   4.935   3.429
   75A       C5 1892   6.595   5.020   3.514
   75A       C6 1893   6.575   5.100   3.626
   75A       N6 1894   6.457   5.110   3.680
   75A      H61 1895   6.385   5.052   3.641
   75A      H62 1896   6.449   5.172   3.760
   75A       N1 1897   6.679   5.162   3.685
   75A       C2 1898   6.801   5.155   3.632
   75A       H2 1899   6.882   5.185   3.697
   75A       N3 1900   6.832   5.084   3.523
   75A       C4 1901   6.723   5.028   3.467
   75A      C3' 1902   6.876   4.730   3.185
   75A      H3' 1903   6.782   4.700   3.230
   75A      C2' 1904   6.933   4.828   3.279
   75A     H2'1 1905   6.926   4.790   3.381
   75A      O2' 1906   7.072   4.867   3.247
   75A     HO'2 1907   7.102   4.932   3.310
   75A      O3' 1908   6.948   4.609   3.167
   76A        P 1909   6.932   4.500   3.279
   76A      O1P 1910   7.036   4.402   3.251
   76A      O2P 1911   6.791   4.457   3.283
   76A      O5' 1912   6.977   4.570   3.410
   76A      C5' 1913   7.121   4.609   3.427
   76A     H5'1 1914   7.153   4.674   3.346
   76A     H5'2 1915   7.187   4.523   3.431
   76A      C4' 1916   7.158   4.676   3.563
   76A      H4' 1917   7.264   4.699   3.567
   76A      O4' 1918   7.076   4.794   3.596
   76A      C1' 1919   7.050   4.800   3.733
   76A      H1' 1920   7.090   4.888   3.783
   76A       N9 1921   6.909   4.810   3.755
   76A       C8 1922   6.795   4.782   3.670
   76A       H8 1923   6.815   4.729   3.579
   76A       N7 1924   6.674   4.805   3.720
   76A       C5 1925   6.713   4.866   3.843
   76A       C6 1926   6.642   4.910   3.955
   76A       N6 1927   6.510   4.921   3.957
   76A      H61 1928   6.451   4.888   3.882
   76A      H62 1929   6.469   4.978   4.030
   76A       N1 1930   6.701   4.950   4.069
   76A       C2 1931   6.835   4.955   4.071
   76A       H2 1932   6.878   4.987   4.165
   76A       N3 1933   6.915   4.919   3.972
   76A       C4 1934   6.851   4.866   3.862
   76A      C3' 1935   7.115   4.581   3.674
   76A      H3' 1936   7.012   4.553   3.653
   76A      C2' 1937   7.111   4.679   3.786
   76A     H2'1 1938   7.052   4.634   3.865
   76A      O2' 1939   7.235   4.698   3.840
   76A     HO'2 1940   7.227   4.717   3.934
   76A      O3' 1941   7.192   4.459   3.687
   77U        P 1942   7.134   4.331   3.747
   77U      O1P 1943   7.248   4.233   3.750
   77U      O2P 1944   7.006   4.299   3.681
   77U      O5' 1945   7.109   4.383   3.899
   77U      C5' 1946   7.225   4.391   3.992
   77U     H5'1 1947   7.307   4.454   3.958
   77U     H5'2 1948   7.263   4.290   4.007
   77U      C4' 1949   7.181   4.448   4.123
   77U      H4' 1950   7.273   4.463   4.181
   77U      O4' 1951   7.108   4.571   4.117
   77U      C1' 1952   7.014   4.594   4.217
   77U      H1' 1953   7.045   4.680   4.277
   77U       N1 1954   6.871   4.598   4.167
   77U       C6 1955   6.825   4.547   4.048
   77U       H6 1956   6.895   4.501   3.979
   77U       C5 1957   6.693   4.552   4.018
   77U       H5 1958   6.663   4.509   3.923
   77U       C4 1959   6.594   4.616   4.102
   77U       O4 1960   6.472   4.626   4.075
   77U       N3 1961   6.648   4.664   4.218
   77U       H3 1962   6.581   4.696   4.287
   77U       C2 1963   6.779   4.648   4.263
   77U       O2 1964   6.815   4.683   4.376
   77U      C3' 1965   7.091   4.363   4.208
   77U      H3' 1966   7.019   4.332   4.133
   77U      C2' 1967   7.028   4.467   4.305
   77U     H2'1 1968   6.934   4.428   4.344
   77U      O2' 1969   7.115   4.507   4.411
   77U     HO'2 1970   7.050   4.535   4.476
   77U      O3' 1971   7.145   4.251   4.266
   78U        P 1972   7.061   4.122   4.296
   78U      O1P 1973   7.161   4.020   4.339
   78U      O2P 1974   6.978   4.097   4.178
   78U      O5' 1975   6.973   4.165   4.417
   78U      C5' 1976   7.020   4.198   4.546
   78U     H5'1 1977   7.102   4.268   4.531
   78U     H5'2 1978   7.063   4.113   4.598
   78U      C4' 1979   6.911   4.264   4.636
   78U      H4' 1980   6.960   4.295   4.729
   78U      O4' 1981   6.855   4.374   4.573
   78U      C1' 1982   6.720   4.372   4.615
   78U      H1' 1983   6.699   4.452   4.687
   78U       N1 1984   6.627   4.376   4.501
   78U       C6 1985   6.668   4.343   4.376
   78U       H6 1986   6.771   4.312   4.361
   78U       C5 1987   6.575   4.346   4.276
   78U       H5 1988   6.605   4.320   4.175
   78U       C4 1989   6.438   4.382   4.299
   78U       O4 1990   6.351   4.382   4.208
   78U       N3 1991   6.405   4.420   4.424
   78U       H3 1992   6.310   4.450   4.436
   78U       C2 1993   6.495   4.417   4.532
   78U       O2 1994   6.462   4.458   4.638
   78U      C3' 1995   6.800   4.153   4.644
   78U      H3' 1996   6.758   4.116   4.550
   78U      C2' 1997   6.695   4.244   4.704
   78U     H2'1 1998   6.595   4.205   4.684
   78U      O2' 1999   6.712   4.277   4.846
   78U     HO'2 2000   6.745   4.199   4.891
   78U      O3' 2001   6.847   4.053   4.727
   79A        P 2002   6.807   3.897   4.716
   79A      O1P 2003   6.869   3.810   4.817
   79A      O2P 2004   6.808   3.866   4.573
   79A      O5' 2005   6.656   3.894   4.758
   79A      C5' 2006   6.612   3.906   4.898
   79A     H5'1 2007   6.669   3.979   4.956
   79A     H5'2 2008   6.611   3.812   4.952
   79A      C4' 2009   6.472   3.947   4.916
   79A      H4' 2010   6.444   3.937   5.021
   79A      O4' 2011   6.444   4.083   4.874
   79A      C1' 2012   6.306   4.082   4.831
   79A      H1' 2013   6.244   4.161   4.875
   79A       N9 2014   6.292   4.102   4.686
   79A       C8 2015   6.377   4.058   4.587
   79A       H8 2016   6.471   4.008   4.605
   79A       N7 2017   6.332   4.081   4.465
   79A       C5 2018   6.203   4.133   4.494
   79A       C6 2019   6.098   4.190   4.414
   79A       N6 2020   6.091   4.198   4.284
   79A      H61 2021   6.157   4.155   4.221
   79A      H62 2022   6.006   4.234   4.245
   79A       N1 2023   5.987   4.230   4.476
   79A       C2 2024   5.976   4.220   4.611
   79A       H2 2025   5.897   4.277   4.658
   79A       N3 2026   6.066   4.168   4.693
   79A       C4 2027   6.178   4.135   4.625
   79A      C3' 2028   6.367   3.856   4.850
   79A      H3' 2029   6.396   3.843   4.746
   79A      C2' 2030   6.242   3.941   4.864
   79A     H2'1 2031   6.161   3.919   4.794
   79A      O2' 2032   6.192   3.936   5.000
   79A     HO'2 2033   6.110   3.985   4.999
   79A      O3' 2034   6.357   3.735   4.922
   80A        P 2035   6.274   3.614   4.867
   80A      O1P 2036   6.295   3.516   4.977
   80A      O2P 2037   6.325   3.579   4.732
   80A      O5' 2038   6.119   3.646   4.855
   80A      C5' 2039   6.034   3.658   4.966
   80A     H5'1 2040   6.080   3.728   5.035
   80A     H5'2 2041   6.034   3.563   5.019
   80A      C4' 2042   5.885   3.699   4.935
   80A      H4' 2043   5.834   3.689   5.030
   80A      O4' 2044   5.886   3.821   4.868
   80A      C1' 2045   5.778   3.837   4.775
   80A      H1' 2046   5.705   3.916   4.797
   80A       N9 2047   5.831   3.858   4.640
   80A       C8 2048   5.957   3.849   4.601
   80A       H8 2049   6.036   3.812   4.665
   80A       N7 2050   5.978   3.887   4.474
   80A       C5 2051   5.849   3.905   4.429
   80A       C6 2052   5.787   3.939   4.305
   80A       N6 2053   5.852   3.970   4.196
   80A      H61 2054   5.953   3.967   4.199
   80A      H62 2055   5.801   4.015   4.122
   80A       N1 2056   5.659   3.940   4.290
   80A       C2 2057   5.585   3.916   4.401
   80A       H2 2058   5.480   3.904   4.381
   80A       N3 2059   5.619   3.892   4.524
   80A       C4 2060   5.757   3.883   4.529
   80A      C3' 2061   5.812   3.607   4.831
   80A      H3' 2062   5.881   3.579   4.751
   80A      C2' 2063   5.706   3.699   4.777
   80A     H2'1 2064   5.670   3.672   4.677
   80A      O2' 2065   5.601   3.709   4.874
   80A     HO'2 2066   5.524   3.654   4.860
   80A      O3' 2067   5.761   3.482   4.882
   81U        P 2068   5.744   3.350   4.783
   81U      O1P 2069   5.668   3.240   4.834
   81U      O2P 2070   5.885   3.312   4.744
   81U      O5' 2071   5.668   3.410   4.658
   81U      C5' 2072   5.528   3.430   4.654
   81U     H5'1 2073   5.493   3.502   4.727
   81U     H5'2 2074   5.477   3.335   4.673
   81U      C4' 2075   5.487   3.458   4.509
   81U      H4' 2076   5.380   3.478   4.503
   81U      O4' 2077   5.553   3.579   4.472
   81U      C1' 2078   5.569   3.571   4.329
   81U      H1' 2079   5.505   3.649   4.286
   81U       N1 2080   5.716   3.597   4.294
   81U       C6 2081   5.829   3.567   4.374
   81U       H6 2082   5.815   3.532   4.476
   81U       C5 2083   5.950   3.596   4.323
   81U       H5 2084   6.038   3.580   4.383
   81U       C4 2085   5.968   3.658   4.193
   81U       O4 2086   6.080   3.686   4.145
   81U       N3 2087   5.853   3.688   4.124
   81U       H3 2088   5.867   3.737   4.037
   81U       C2 2089   5.733   3.648   4.168
   81U       O2 2090   5.639   3.667   4.089
   81U      C3' 2091   5.536   3.343   4.410
   81U      H3' 2092   5.639   3.320   4.438
   81U      C2' 2093   5.527   3.427   4.284
   81U     H2'1 2094   5.590   3.387   4.205
   81U      O2' 2095   5.386   3.433   4.249
   81U     HO'2 2096   5.359   3.342   4.265
   81U      O3' 2097   5.450   3.230   4.406
   82U        P 2098   5.491   3.100   4.338
   82U      O1P 2099   5.466   3.128   4.198
   82U      O2P 2100   5.428   2.987   4.414
   82U      O5' 2101   5.651   3.094   4.352
   82U      C5' 2102   5.721   2.978   4.384
   82U     H5'1 2103   5.716   2.907   4.301
   82U     H5'2 2104   5.678   2.922   4.467
   82U      C4' 2105   5.870   3.007   4.415
   82U      H4' 2106   5.913   2.911   4.441
   82U      O4' 2107   5.925   3.059   4.290
   82U      C1' 2108   5.984   3.182   4.322
   82U      H1' 2109   6.088   3.174   4.354
   82U       N1 2110   5.971   3.269   4.206
   82U       C6 2111   5.848   3.288   4.142
   82U       H6 2112   5.753   3.253   4.179
   82U       C5 2113   5.845   3.369   4.032
   82U       H5 2114   5.752   3.407   3.994
   82U       C4 2115   5.957   3.436   3.975
   82U       O4 2116   5.956   3.518   3.885
   82U       N3 2117   6.076   3.416   4.047
   82U       H3 2118   6.161   3.454   4.008
   82U       C2 2119   6.093   3.333   4.163
   82U       O2 2120   6.200   3.319   4.215
   82U      C3' 2121   5.875   3.108   4.526
   82U      H3' 2122   5.790   3.131   4.590
   82U      C2' 2123   5.914   3.238   4.445
   82U     H2'1 2124   5.826   3.299   4.425
   82U      O2' 2125   6.006   3.318   4.518
   82U     HO'2 2126   5.966   3.331   4.604
   82U      O3' 2127   5.982   3.068   4.610
   82U      H3T 2128   5.986   3.131   4.682
   8.66213   8.66213   6.12483   0.00000   0.00000   0.00000   0.00000   4.33117   4.33117
