# Supplementary material for: Constant-pH Molecular Dynamics of Cationic Peptide Dendrimers Binding to siRNA
Source: J Chem Inf Model. 2026 Feb 5;66(8):4734–43. doi: 10.1021/acs.jcim.5c02636 (PMC13126635; doi:10.1021/acs.jcim.5c02636)
Supplement: Supplementary file 2 [file ci5c02636_si_002.zip › zip/DMH18_05_out_8.gro]

Protein t= 150000.00000 step= 10000
 2128
    1LY0      N    1   7.215   6.425   2.708
    1LY0     H1    2   7.231   6.339   2.759
    1LY0     H2    3   7.270   6.413   2.625
    1LY0     H3    4   7.116   6.426   2.685
    1LY0     CA    5   7.253   6.552   2.777
    1LY0     HA    6   7.333   6.517   2.842
    1LY0     CB    7   7.138   6.603   2.856
    1LY0    HB1    8   7.053   6.626   2.791
    1LY0    HB2    9   7.167   6.692   2.911
    1LY0     CG   10   7.103   6.501   2.964
    1LY0    HG1   11   7.197   6.474   3.013
    1LY0    HG2   12   7.060   6.410   2.920
    1LY0     CD   13   7.009   6.561   3.065
    1LY0    HD1   14   6.922   6.608   3.018
    1LY0    HD2   15   7.059   6.647   3.110
    1LY0     CE   16   6.953   6.472   3.181
    1LY0    HE1   17   7.035   6.442   3.246
    1LY0    HE2   18   6.912   6.381   3.137
    1LY0     NZ   19   6.844   6.542   3.243
    1LY0    HZ1   20   6.779   6.573   3.171
    1LY0    HZ2   21   6.804   6.478   3.310
    1LY0    HZ3   22   6.871   6.629   3.287
    1LY0      C   23   7.309   6.644   2.669
    1LY0      O   24   7.228   6.704   2.596
    2LER      N   25   7.440   6.663   2.666
    2LER      H   26   7.491   6.599   2.725
    2LER     CA   27   7.514   6.740   2.560
    2LER     HA   28   7.453   6.730   2.470
    2LER     CB   29   7.650   6.675   2.533
    2LER    HB1   30   7.640   6.568   2.520
    2LER    HB2   31   7.707   6.688   2.625
    2LER     CG   32   7.730   6.748   2.423
    2LER     HG   33   7.740   6.855   2.443
    2LER    CD1   34   7.870   6.681   2.404
    2LER   HD11   35   7.927   6.725   2.322
    2LER   HD12   36   7.931   6.683   2.494
    2LER   HD13   37   7.851   6.579   2.373
    2LER    CD2   38   7.672   6.754   2.282
    2LER   HD21   39   7.642   6.652   2.260
    2LER   HD22   40   7.585   6.820   2.282
    2LER   HD23   41   7.732   6.807   2.208
    2LER      C   42   7.524   6.897   2.583
    2LER      O   43   7.535   6.974   2.490
    3LYR      N   44   7.534   6.941   2.706
    3LYR      H   45   7.518   6.870   2.776
    3LYR     CA   46   7.590   7.071   2.741
    3LYR     HA   47   7.683   7.085   2.686
    3LYR     CB   48   7.613   7.067   2.894
    3LYR    HB1   49   7.675   6.980   2.914
    3LYR    HB2   50   7.518   7.049   2.946
    3LYR     CG   51   7.693   7.189   2.944
    3LYR    HG1   52   7.717   7.177   3.050
    3LYR    HG2   53   7.632   7.277   2.927
    3LYR     CD   54   7.825   7.226   2.879
    3LYR    HD1   55   7.813   7.231   2.771
    3LYR    HD2   56   7.910   7.161   2.902
    3LYR     CE   57   7.859   7.367   2.921
    3LYR    HE1   58   7.782   7.441   2.899
    3LYR    HE2   59   7.938   7.406   2.856
    3LYR     NZ   60   7.918   7.369   3.061
    3LYR    HZ1   61   7.857   7.401   3.135
    3LYR      C   62   7.500   7.182   2.698
    3LYR      O   63   7.549   7.287   2.662
    4LY0      N   64   7.371   7.161   2.711
    4LY0      H   65   7.344   7.077   2.761
    4LY0     CA   66   7.257   7.240   2.659
    4LY0     HA   67   7.255   7.339   2.705
    4LY0     CB   68   7.117   7.174   2.690
    4LY0    HB1   69   7.105   7.070   2.660
    4LY0    HB2   70   7.042   7.240   2.648
    4LY0     CG   71   7.083   7.179   2.839
    4LY0    HG1   72   7.102   7.279   2.878
    4LY0    HG2   73   7.150   7.111   2.894
    4LY0     CD   74   6.938   7.133   2.864
    4LY0    HD1   75   6.869   7.189   2.801
    4LY0    HD2   76   6.930   7.154   2.971
    4LY0     CE   77   6.923   6.980   2.845
    4LY0    HE1   78   7.006   6.928   2.894
    4LY0    HE2   79   6.918   6.944   2.742
    4LY0     NZ   80   6.802   6.926   2.911
    4LY0    HZ1   81   6.723   6.974   2.871
    4LY0    HZ2   82   6.793   6.828   2.889
    4LY0    HZ3   83   6.806   6.929   3.012
    4LY0      C   84   7.264   7.276   2.511
    4LY0      O   85   7.188   7.356   2.463
    5LER      N   86   7.350   7.209   2.436
    5LER      H   87   7.403   7.135   2.480
    5LER     CA   88   7.392   7.250   2.293
    5LER     HA   89   7.316   7.321   2.259
    5LER     CB   90   7.405   7.118   2.202
    5LER    HB1   91   7.486   7.052   2.233
    5LER    HB2   92   7.430   7.165   2.107
    5LER     CG   93   7.275   7.044   2.167
    5LER     HG   94   7.240   6.980   2.248
    5LER    CD1   95   7.161   7.139   2.118
    5LER   HD11   96   7.071   7.080   2.100
    5LER   HD12   97   7.147   7.213   2.197
    5LER   HD13   98   7.182   7.192   2.025
    5LER    CD2   99   7.299   6.946   2.054
    5LER   HD21  100   7.395   6.898   2.074
    5LER   HD22  101   7.216   6.877   2.043
    5LER   HD23  102   7.329   6.993   1.960
    5LER      C  103   7.519   7.327   2.291
    5LER      O  104   7.534   7.409   2.200
    6LYR      N  105   7.615   7.297   2.383
    6LYR      H  106   7.601   7.236   2.462
    6LYR     CA  107   7.745   7.358   2.383
    6LYR     HA  108   7.783   7.369   2.281
    6LYR     CB  109   7.849   7.275   2.467
    6LYR    HB1  110   7.805   7.241   2.560
    6LYR    HB2  111   7.935   7.342   2.471
    6LYR     CG  112   7.893   7.156   2.376
    6LYR    HG1  113   7.911   7.197   2.277
    6LYR    HG2  114   7.809   7.088   2.364
    6LYR     CD  115   8.011   7.079   2.448
    6LYR    HD1  116   8.096   7.147   2.438
    6LYR    HD2  117   8.027   6.991   2.386
    6LYR     CE  118   7.982   7.054   2.592
    6LYR    HE1  119   7.880   7.020   2.612
    6LYR    HE2  120   8.010   7.141   2.652
    6LYR     NZ  121   8.060   6.946   2.644
    6LYR    HZ1  122   8.155   6.930   2.612
    6LYR      C  123   7.742   7.506   2.422
    6LYR      O  124   7.828   7.582   2.381
    7LER      N  125   7.639   7.547   2.498
    7LER      H  126   7.575   7.481   2.540
    7LER     CA  127   7.634   7.677   2.567
    7LER     HA  128   7.729   7.705   2.612
    7LER     CB  129   7.529   7.674   2.677
    7LER    HB1  130   7.435   7.644   2.632
    7LER    HB2  131   7.514   7.778   2.707
    7LER     CG  132   7.564   7.588   2.792
    7LER     HG  133   7.623   7.502   2.761
    7LER    CD1  134   7.651   7.657   2.892
    7LER   HD11  135   7.744   7.687   2.843
    7LER   HD12  136   7.600   7.745   2.932
    7LER   HD13  137   7.666   7.591   2.978
    7LER    CD2  138   7.437   7.537   2.853
    7LER   HD21  139   7.462   7.463   2.930
    7LER   HD22  140   7.395   7.626   2.899
    7LER   HD23  141   7.366   7.500   2.779
    7LER      C  142   7.597   7.803   2.483
    7LER      O  143   7.495   7.800   2.413
    8LER      N  144   7.674   7.906   2.499
    8LER      H  145   7.761   7.901   2.549
    8LER     CA  146   7.645   8.035   2.422
    8LER     HA  147   7.621   8.014   2.318
    8LER     CB  148   7.773   8.121   2.407
    8LER    HB1  149   7.814   8.145   2.505
    8LER    HB2  150   7.753   8.217   2.358
    8LER     CG  151   7.889   8.057   2.329
    8LER     HG  152   7.901   7.953   2.359
    8LER    CD1  153   7.861   8.062   2.183
    8LER   HD11  154   7.841   8.163   2.149
    8LER   HD12  155   7.938   8.021   2.118
    8LER   HD13  156   7.773   8.000   2.164
    8LER    CD2  157   8.022   8.127   2.357
    8LER   HD21  158   8.042   8.097   2.460
    8LER   HD22  159   8.094   8.091   2.284
    8LER   HD23  160   7.993   8.231   2.342
    8LER      C  161   7.528   8.118   2.491
    8LER      O  162   7.506   8.089   2.608
    9LYR      N  163   7.459   8.214   2.433
    9LYR      H  164   7.479   8.228   2.335
    9LYR     CA  165   7.337   8.279   2.492
    9LYR     HA  166   7.254   8.209   2.505
    9LYR     CB  167   7.286   8.381   2.386
    9LYR    HB1  168   7.268   8.333   2.290
    9LYR    HB2  169   7.371   8.446   2.368
    9LYR     CG  170   7.165   8.464   2.429
    9LYR    HG1  171   7.196   8.534   2.507
    9LYR    HG2  172   7.080   8.398   2.445
    9LYR     CD  173   7.127   8.551   2.313
    9LYR    HD1  174   7.024   8.581   2.328
    9LYR    HD2  175   7.131   8.493   2.221
    9LYR     CE  176   7.205   8.686   2.305
    9LYR    HE1  177   7.217   8.731   2.403
    9LYR    HE2  178   7.141   8.760   2.258
    9LYR     NZ  179   7.323   8.654   2.230
    9LYR    HZ1  180   7.315   8.611   2.140
    9LYR      C  181   7.372   8.352   2.630
    9LYR      O  182   7.284   8.352   2.723
   10LER      N  183   7.495   8.402   2.654
   10LER      H  184   7.549   8.401   2.569
   10LER     CA  185   7.533   8.486   2.768
   10LER     HA  186   7.465   8.571   2.763
   10LER     CB  187   7.685   8.521   2.750
   10LER    HB1  188   7.735   8.426   2.728
   10LER    HB2  189   7.730   8.547   2.846
   10LER     CG  190   7.717   8.628   2.639
   10LER     HG  191   7.662   8.612   2.546
   10LER    CD1  192   7.685   8.773   2.685
   10LER   HD11  193   7.744   8.813   2.768
   10LER   HD12  194   7.699   8.829   2.593
   10LER   HD13  195   7.577   8.779   2.702
   10LER    CD2  196   7.864   8.622   2.600
   10LER   HD21  197   7.917   8.623   2.695
   10LER   HD22  198   7.879   8.523   2.555
   10LER   HD23  199   7.902   8.688   2.522
   10LER      C  200   7.521   8.411   2.901
   10LER      O  201   7.476   8.470   2.997
   11LER      N  202   7.558   8.281   2.909
   11LER      H  203   7.597   8.243   2.824
   11LER     CA  204   7.526   8.183   3.011
   11LER     HA  205   7.571   8.206   3.107
   11LER     CB  206   7.578   8.044   2.963
   11LER    HB1  207   7.558   8.029   2.857
   11LER    HB2  208   7.514   7.971   3.012
   11LER     CG  209   7.725   8.018   3.008
   11LER     HG  210   7.764   7.923   2.970
   11LER    CD1  211   7.825   8.113   2.948
   11LER   HD11  212   7.924   8.074   2.970
   11LER   HD12  213   7.811   8.129   2.842
   11LER   HD13  214   7.812   8.213   2.989
   11LER    CD2  215   7.740   8.019   3.161
   11LER   HD21  216   7.658   7.975   3.218
   11LER   HD22  217   7.836   7.971   3.179
   11LER   HD23  218   7.742   8.120   3.202
   11LER      C  219   7.373   8.170   3.040
   11LER      O  220   7.332   8.182   3.157
   12LER      N  221   7.294   8.151   2.931
   12LER      H  222   7.334   8.133   2.840
   12LER     CA  223   7.145   8.143   2.946
   12LER     HA  224   7.129   8.061   3.016
   12LER     CB  225   7.065   8.114   2.816
   12LER    HB1  226   7.049   8.209   2.766
   12LER    HB2  227   6.967   8.077   2.847
   12LER     CG  228   7.134   8.013   2.713
   12LER     HG  229   7.225   8.061   2.677
   12LER    CD1  230   7.180   7.880   2.772
   12LER   HD11  231   7.272   7.900   2.827
   12LER   HD12  232   7.108   7.824   2.833
   12LER   HD13  233   7.209   7.812   2.692
   12LER    CD2  234   7.034   7.993   2.590
   12LER   HD21  235   7.072   7.917   2.522
   12LER   HD22  236   6.934   7.961   2.619
   12LER   HD23  237   7.031   8.082   2.527
   12LER      C  238   7.081   8.280   3.012
   12LER      O  239   6.991   8.283   3.093
   13LER      N  240   7.136   8.395   2.968
   13LER      H  241   7.212   8.382   2.902
   13LER     CA  242   7.108   8.531   3.016
   13LER     HA  243   7.007   8.540   3.055
   13LER     CB  244   7.130   8.629   2.902
   13LER    HB1  245   7.235   8.629   2.873
   13LER    HB2  246   7.113   8.730   2.939
   13LER     CG  247   7.046   8.597   2.775
   13LER     HG  248   7.061   8.497   2.733
   13LER    CD1  249   6.898   8.598   2.805
   13LER   HD11  250   6.829   8.583   2.722
   13LER   HD12  251   6.884   8.503   2.857
   13LER   HD13  252   6.876   8.689   2.860
   13LER    CD2  253   7.075   8.702   2.678
   13LER   HD21  254   7.052   8.799   2.721
   13LER   HD22  255   7.178   8.710   2.642
   13LER   HD23  256   7.018   8.680   2.588
   13LER      C  257   7.186   8.581   3.144
   13LER      O  258   7.168   8.694   3.187
   14NH2      N  259   7.269   8.497   3.198
   14NH2     H1  260   7.292   8.415   3.144
   14NH2     H2  261   7.327   8.519   3.278
   15LY0      N  262   8.445   7.667   3.281
   15LY0     H1  263   8.403   7.680   3.373
   15LY0     H2  264   8.404   7.726   3.211
   15LY0     H3  265   8.543   7.687   3.285
   15LY0     CA  266   8.426   7.525   3.244
   15LY0     HA  267   8.465   7.461   3.323
   15LY0     CB  268   8.505   7.498   3.114
   15LY0    HB1  269   8.596   7.558   3.108
   15LY0    HB2  270   8.450   7.526   3.024
   15LY0     CG  271   8.557   7.353   3.100
   15LY0    HG1  272   8.474   7.284   3.116
   15LY0    HG2  273   8.625   7.341   3.184
   15LY0     CD  274   8.641   7.315   2.976
   15LY0    HD1  275   8.741   7.359   2.973
   15LY0    HD2  276   8.591   7.352   2.886
   15LY0     CE  277   8.650   7.162   2.968
   15LY0    HE1  278   8.666   7.131   2.865
   15LY0    HE2  279   8.550   7.119   2.976
   15LY0     NZ  280   8.740   7.093   3.052
   15LY0    HZ1  281   8.833   7.109   3.016
   15LY0    HZ2  282   8.741   7.118   3.150
   15LY0    HZ3  283   8.729   6.992   3.058
   15LY0      C  284   8.277   7.497   3.228
   15LY0      O  285   8.216   7.561   3.143
   16LER      N  286   8.213   7.406   3.297
   16LER      H  287   8.267   7.357   3.367
   16LER     CA  288   8.076   7.354   3.260
   16LER     HA  289   8.009   7.432   3.297
   16LER     CB  290   8.049   7.222   3.331
   16LER    HB1  291   8.040   7.241   3.438
   16LER    HB2  292   8.133   7.155   3.312
   16LER     CG  293   7.917   7.144   3.308
   16LER     HG  294   7.905   7.115   3.204
   16LER    CD1  295   7.911   7.025   3.404
   16LER   HD11  296   7.958   7.052   3.499
   16LER   HD12  297   7.807   7.000   3.424
   16LER   HD13  298   7.964   6.938   3.366
   16LER    CD2  299   7.792   7.228   3.332
   16LER   HD21  300   7.788   7.325   3.281
   16LER   HD22  301   7.701   7.180   3.295
   16LER   HD23  302   7.785   7.239   3.440
   16LER      C  303   8.044   7.340   3.105
   16LER      O  304   8.133   7.310   3.033
   17LY0      N  305   8.243   6.475   3.929
   17LY0     H1  306   8.314   6.445   3.864
   17LY0     H2  307   8.183   6.398   3.953
   17LY0     H3  308   8.296   6.496   4.013
   17LY0     CA  309   8.167   6.594   3.889
   17LY0     HA  310   8.241   6.674   3.876
   17LY0     CB  311   8.064   6.638   4.001
   17LY0    HB1  312   8.002   6.551   4.024
   17LY0    HB2  313   7.992   6.702   3.950
   17LY0     CG  314   8.137   6.691   4.125
   17LY0    HG1  315   8.194   6.784   4.114
   17LY0    HG2  316   8.226   6.633   4.150
   17LY0     CD  317   8.044   6.707   4.249
   17LY0    HD1  318   7.982   6.619   4.267
   17LY0    HD2  319   7.977   6.790   4.225
   17LY0     CE  320   8.124   6.751   4.379
   17LY0    HE1  321   8.190   6.831   4.345
   17LY0    HE2  322   8.178   6.661   4.406
   17LY0     NZ  323   8.038   6.784   4.493
   17LY0    HZ1  324   8.096   6.832   4.561
   17LY0    HZ2  325   7.960   6.840   4.462
   17LY0    HZ3  326   7.991   6.704   4.534
   17LY0      C  327   8.112   6.578   3.745
   17LY0      O  328   8.020   6.498   3.735
   18LER      N  329   8.149   6.665   3.650
   18LER      H  330   8.226   6.725   3.673
   18LER     CA  331   8.130   6.667   3.506
   18LER     HA  332   8.182   6.574   3.481
   18LER     CB  333   8.196   6.790   3.443
   18LER    HB1  334   8.144   6.878   3.483
   18LER    HB2  335   8.178   6.788   3.336
   18LER     CG  336   8.352   6.812   3.467
   18LER     HG  337   8.386   6.792   3.569
   18LER    CD1  338   8.442   6.729   3.383
   18LER   HD11  339   8.439   6.761   3.279
   18LER   HD12  340   8.539   6.742   3.431
   18LER   HD13  341   8.411   6.626   3.398
   18LER    CD2  342   8.378   6.957   3.449
   18LER   HD21  343   8.302   7.024   3.489
   18LER   HD22  344   8.474   6.983   3.495
   18LER   HD23  345   8.399   6.978   3.344
   18LER      C  346   7.976   6.664   3.471
   18LER      O  347   7.878   6.700   3.544
   19LYR      N  348   7.949   6.612   3.352
   19LYR      H  349   8.028   6.572   3.301
   19LYR     CA  350   7.823   6.555   3.316
   19LYR     HA  351   7.744   6.624   3.346
   19LYR     CB  352   7.794   6.416   3.369
   19LYR    HB1  353   7.809   6.419   3.477
   19LYR    HB2  354   7.871   6.348   3.330
   19LYR     CG  355   7.659   6.352   3.340
   19LYR    HG1  356   7.642   6.325   3.236
   19LYR    HG2  357   7.579   6.420   3.371
   19LYR     CD  358   7.656   6.218   3.415
   19LYR    HD1  359   7.677   6.242   3.520
   19LYR    HD2  360   7.730   6.147   3.377
   19LYR     CE  361   7.511   6.159   3.400
   19LYR    HE1  362   7.489   6.119   3.302
   19LYR    HE2  363   7.438   6.235   3.425
   19LYR     NZ  364   7.492   6.054   3.491
   19LYR    HZ1  365   7.466   6.087   3.583
   19LYR      C  366   7.793   6.549   3.163
   19LYR      O  367   7.702   6.608   3.111
   20LY0      N  368   7.887   6.503   3.076
   20LY0      H  369   7.977   6.478   3.114
   20LY0     CA  370   7.875   6.478   2.933
   20LY0     HA  371   7.775   6.512   2.904
   20LY0     CB  372   7.856   6.325   2.919
   20LY0    HB1  373   7.810   6.303   2.823
   20LY0    HB2  374   7.797   6.280   2.999
   20LY0     CG  375   7.995   6.260   2.923
   20LY0    HG1  376   8.037   6.270   3.023
   20LY0    HG2  377   8.065   6.309   2.855
   20LY0     CD  378   7.994   6.112   2.887
   20LY0    HD1  379   7.977   6.101   2.780
   20LY0    HD2  380   7.907   6.061   2.928
   20LY0     CE  381   8.139   6.044   2.925
   20LY0    HE1  382   8.130   6.031   3.033
   20LY0    HE2  383   8.221   6.110   2.899
   20LY0     NZ  384   8.156   5.907   2.866
   20LY0    HZ1  385   8.086   5.842   2.899
   20LY0    HZ2  386   8.151   5.906   2.765
   20LY0    HZ3  387   8.241   5.860   2.893
   20LY0      C  388   7.969   6.544   2.825
   20LY0      O  389   7.967   6.506   2.714
   21LER      N  390   8.040   6.647   2.865
   21LER      H  391   8.023   6.672   2.961
   21LER     CA  392   8.109   6.744   2.779
   21LER     HA  393   8.158   6.699   2.693
   21LER     CB  394   8.219   6.804   2.867
   21LER    HB1  395   8.294   6.843   2.799
   21LER    HB2  396   8.273   6.727   2.922
   21LER     CG  397   8.178   6.920   2.968
   21LER     HG  398   8.141   7.007   2.914
   21LER    CD1  399   8.082   6.873   3.072
   21LER   HD11  400   8.073   6.961   3.135
   21LER   HD12  401   7.992   6.845   3.017
   21LER   HD13  402   8.135   6.790   3.119
   21LER    CD2  403   8.311   6.965   3.045
   21LER   HD21  404   8.360   6.877   3.088
   21LER   HD22  405   8.386   7.006   2.976
   21LER   HD23  406   8.278   7.034   3.122
   21LER      C  407   8.006   6.851   2.724
   21LER      O  408   7.886   6.843   2.757
   22LY0      N  409   6.950   5.981   3.585
   22LY0     H1  410   6.921   6.009   3.492
   22LY0     H2  411   6.884   6.014   3.654
   22LY0     H3  412   6.950   5.881   3.592
   22LY0     CA  413   7.086   6.027   3.620
   22LY0     HA  414   7.100   6.018   3.727
   22LY0     CB  415   7.109   6.176   3.585
   22LY0    HB1  416   7.078   6.193   3.482
   22LY0    HB2  417   7.213   6.207   3.590
   22LY0     CG  418   7.023   6.267   3.676
   22LY0    HG1  419   7.046   6.244   3.780
   22LY0    HG2  420   6.917   6.245   3.665
   22LY0     CD  421   7.045   6.410   3.625
   22LY0    HD1  422   7.004   6.413   3.523
   22LY0    HD2  423   7.151   6.432   3.614
   22LY0     CE  424   6.963   6.504   3.718
   22LY0    HE1  425   6.987   6.500   3.824
   22LY0    HE2  426   6.857   6.482   3.711
   22LY0     NZ  427   6.978   6.648   3.678
   22LY0    HZ1  428   7.075   6.675   3.682
   22LY0    HZ2  429   6.946   6.671   3.585
   22LY0    HZ3  430   6.926   6.709   3.740
   22LY0      C  431   7.192   5.948   3.552
   22LY0      O  432   7.193   5.935   3.427
   23LER      N  433   7.299   5.906   3.624
   23LER      H  434   7.310   5.918   3.723
   23LER     CA  435   7.414   5.834   3.566
   23LER     HA  436   7.373   5.749   3.511
   23LER     CB  437   7.509   5.779   3.679
   23LER    HB1  438   7.445   5.721   3.745
   23LER    HB2  439   7.537   5.868   3.735
   23LER     CG  440   7.636   5.699   3.647
   23LER     HG  441   7.673   5.653   3.738
   23LER    CD1  442   7.603   5.586   3.551
   23LER   HD11  443   7.695   5.526   3.548
   23LER   HD12  444   7.530   5.522   3.602
   23LER   HD13  445   7.589   5.625   3.451
   23LER    CD2  446   7.763   5.787   3.611
   23LER   HD21  447   7.851   5.724   3.626
   23LER   HD22  448   7.763   5.835   3.513
   23LER   HD23  449   7.781   5.865   3.685
   23LER      C  450   7.488   5.926   3.463
   23LER      O  451   7.515   5.884   3.350
   24LY0      N  452   6.502   7.780   1.786
   24LY0     H1  453   6.401   7.782   1.773
   24LY0     H2  454   6.537   7.743   1.873
   24LY0     H3  455   6.536   7.717   1.714
   24LY0     CA  456   6.555   7.914   1.757
   24LY0     HA  457   6.497   7.955   1.674
   24LY0     CB  458   6.703   7.922   1.715
   24LY0    HB1  459   6.729   7.832   1.659
   24LY0    HB2  460   6.770   7.926   1.802
   24LY0     CG  461   6.734   8.043   1.623
   24LY0    HG1  462   6.688   8.132   1.667
   24LY0    HG2  463   6.687   8.016   1.528
   24LY0     CD  464   6.885   8.049   1.608
   24LY0    HD1  465   6.902   7.962   1.545
   24LY0    HD2  466   6.940   8.032   1.701
   24LY0     CE  467   6.946   8.183   1.555
   24LY0    HE1  468   7.055   8.181   1.565
   24LY0    HE2  469   6.909   8.272   1.605
   24LY0     NZ  470   6.923   8.182   1.409
   24LY0    HZ1  471   6.954   8.096   1.366
   24LY0    HZ2  472   6.823   8.187   1.393
   24LY0    HZ3  473   6.968   8.263   1.368
   24LY0      C  474   6.520   7.998   1.880
   24LY0      O  475   6.558   7.953   1.989
   25LER      N  476   6.461   8.117   1.870
   25LER      H  477   6.453   8.156   1.778
   25LER     CA  478   6.416   8.197   1.992
   25LER     HA  479   6.350   8.133   2.051
   25LER     CB  480   6.326   8.318   1.947
   25LER    HB1  481   6.403   8.389   1.915
   25LER    HB2  482   6.277   8.370   2.030
   25LER     CG  483   6.225   8.306   1.838
   25LER     HG  484   6.272   8.290   1.740
   25LER    CD1  485   6.130   8.189   1.860
   25LER   HD11  486   6.180   8.093   1.857
   25LER   HD12  487   6.076   8.187   1.955
   25LER   HD13  488   6.052   8.178   1.785
   25LER    CD2  489   6.129   8.426   1.845
   25LER   HD21  490   6.070   8.423   1.936
   25LER   HD22  491   6.187   8.518   1.836
   25LER   HD23  492   6.063   8.418   1.759
   25LER      C  493   6.529   8.253   2.075
   25LER      O  494   6.622   8.304   2.015
   26LYR      N  495   6.533   8.241   2.211
   26LYR      H  496   6.462   8.184   2.255
   26LYR     CA  497   6.659   8.256   2.277
   26LYR     HA  498   6.732   8.180   2.249
   26LYR     CB  499   6.629   8.239   2.433
   26LYR    HB1  500   6.542   8.173   2.444
   26LYR    HB2  501   6.600   8.335   2.477
   26LYR     CG  502   6.751   8.189   2.508
   26LYR    HG1  503   6.838   8.248   2.478
   26LYR    HG2  504   6.773   8.084   2.487
   26LYR     CD  505   6.714   8.212   2.661
   26LYR    HD1  506   6.687   8.317   2.672
   26LYR    HD2  507   6.801   8.182   2.721
   26LYR     CE  508   6.592   8.134   2.716
   26LYR    HE1  509   6.516   8.154   2.640
   26LYR    HE2  510   6.562   8.177   2.811
   26LYR     NZ  511   6.617   7.994   2.730
   26LYR    HZ1  512   6.608   7.934   2.650
   26LYR      C  513   6.739   8.392   2.257
   26LYR      O  514   6.859   8.389   2.245
   27LY0      N  515   6.672   8.505   2.232
   27LY0      H  516   6.574   8.511   2.256
   27LY0     CA  517   6.739   8.635   2.201
   27LY0     HA  518   6.815   8.653   2.277
   27LY0     CB  519   6.636   8.746   2.194
   27LY0    HB1  520   6.683   8.844   2.197
   27LY0    HB2  521   6.586   8.731   2.290
   27LY0     CG  522   6.544   8.731   2.074
   27LY0    HG1  523   6.496   8.634   2.088
   27LY0    HG2  524   6.586   8.729   1.973
   27LY0     CD  525   6.437   8.844   2.072
   27LY0    HD1  526   6.481   8.940   2.100
   27LY0    HD2  527   6.358   8.830   2.146
   27LY0     CE  528   6.376   8.851   1.926
   27LY0    HE1  529   6.335   8.751   1.909
   27LY0    HE2  530   6.455   8.882   1.858
   27LY0     NZ  531   6.261   8.951   1.925
   27LY0    HZ1  532   6.214   8.964   1.837
   27LY0    HZ2  533   6.201   8.925   2.001
   27LY0    HZ3  534   6.300   9.041   1.951
   27LY0      C  535   6.820   8.626   2.065
   27LY0      O  536   6.903   8.710   2.031
   28LER      N  537   6.800   8.522   1.974
   28LER      H  538   6.724   8.461   2.000
   28LER     CA  539   6.857   8.522   1.833
   28LER     HA  540   6.894   8.621   1.806
   28LER     CB  541   6.747   8.476   1.734
   28LER    HB1  542   6.705   8.385   1.777
   28LER    HB2  543   6.791   8.448   1.639
   28LER     CG  544   6.624   8.565   1.709
   28LER     HG  545   6.569   8.587   1.801
   28LER    CD1  546   6.658   8.705   1.654
   28LER   HD11  547   6.746   8.735   1.710
   28LER   HD12  548   6.675   8.690   1.547
   28LER   HD13  549   6.582   8.780   1.678
   28LER    CD2  550   6.516   8.495   1.621
   28LER   HD21  551   6.425   8.554   1.613
   28LER   HD22  552   6.551   8.473   1.520
   28LER   HD23  553   6.494   8.399   1.667
   28LER      C  554   6.981   8.430   1.823
   28LER      O  555   7.042   8.423   1.718
   29LYR      N  556   7.000   8.351   1.927
   29LYR      H  557   6.933   8.363   2.002
   29LYR     CA  558   7.123   8.278   1.945
   29LYR     HA  559   7.139   8.210   1.861
   29LYR     CB  560   7.092   8.189   2.068
   29LYR    HB1  561   7.085   8.253   2.155
   29LYR    HB2  562   7.171   8.116   2.082
   29LYR     CG  563   6.965   8.106   2.040
   29LYR    HG1  564   6.977   8.081   1.935
   29LYR    HG2  565   6.876   8.155   2.079
   29LYR     CD  566   6.973   7.969   2.110
   29LYR    HD1  567   6.989   7.974   2.217
   29LYR    HD2  568   7.054   7.910   2.066
   29LYR     CE  569   6.844   7.895   2.084
   29LYR    HE1  570   6.840   7.894   1.975
   29LYR    HE2  571   6.766   7.948   2.139
   29LYR     NZ  572   6.850   7.760   2.135
   29LYR    HZ1  573   6.905   7.735   2.216
   29LYR      C  574   7.247   8.370   1.965
   29LYR      O  575   7.242   8.488   1.988
   30LER      N  576   7.359   8.302   1.942
   30LER      H  577   7.351   8.206   1.910
   30LER     CA  578   7.489   8.362   1.938
   30LER     HA  579   7.480   8.437   1.860
   30LER     CB  580   7.591   8.262   1.888
   30LER    HB1  581   7.559   8.222   1.792
   30LER    HB2  582   7.582   8.179   1.959
   30LER     CG  583   7.737   8.305   1.881
   30LER     HG  584   7.779   8.322   1.981
   30LER    CD1  585   7.819   8.184   1.829
   30LER   HD11  586   7.792   8.094   1.885
   30LER   HD12  587   7.782   8.170   1.727
   30LER   HD13  588   7.927   8.198   1.830
   30LER    CD2  589   7.767   8.428   1.794
   30LER   HD21  590   7.725   8.521   1.832
   30LER   HD22  591   7.872   8.436   1.768
   30LER   HD23  592   7.719   8.421   1.696
   30LER      C  593   7.526   8.427   2.071
   30LER      O  594   7.546   8.358   2.173
   31LER      N  595   7.539   8.559   2.070
   31LER      H  596   7.528   8.606   1.981
   31LER     CA  597   7.571   8.647   2.187
   31LER     HA  598   7.570   8.748   2.147
   31LER     CB  599   7.704   8.619   2.240
   31LER    HB1  600   7.698   8.518   2.281
   31LER    HB2  601   7.715   8.690   2.322
   31LER     CG  602   7.823   8.623   2.149
   31LER     HG  603   7.785   8.626   2.047
   31LER    CD1  604   7.905   8.756   2.151
   31LER   HD11  605   7.970   8.756   2.239
   31LER   HD12  606   7.966   8.765   2.061
   31LER   HD13  607   7.825   8.829   2.157
   31LER    CD2  608   7.913   8.501   2.157
   31LER   HD21  609   7.856   8.408   2.165
   31LER   HD22  610   7.972   8.495   2.066
   31LER   HD23  611   7.974   8.505   2.247
   31LER      C  612   7.451   8.671   2.279
   31LER      O  613   7.475   8.694   2.397
   32LY0      N  614   6.342   7.586   3.134
   32LY0     H1  615   6.271   7.655   3.117
   32LY0     H2  616   6.315   7.540   3.220
   32LY0     H3  617   6.339   7.517   3.061
   32LY0     CA  618   6.480   7.642   3.131
   32LY0     HA  619   6.549   7.564   3.161
   32LY0     CB  620   6.497   7.749   3.234
   32LY0    HB1  621   6.451   7.841   3.197
   32LY0    HB2  622   6.604   7.769   3.238
   32LY0     CG  623   6.450   7.711   3.371
   32LY0    HG1  624   6.474   7.608   3.399
   32LY0    HG2  625   6.342   7.719   3.364
   32LY0     CD  626   6.504   7.806   3.488
   32LY0    HD1  627   6.453   7.794   3.584
   32LY0    HD2  628   6.491   7.911   3.461
   32LY0     CE  629   6.651   7.771   3.521
   32LY0    HE1  630   6.710   7.798   3.433
   32LY0    HE2  631   6.661   7.665   3.543
   32LY0     NZ  632   6.696   7.837   3.640
   32LY0    HZ1  633   6.640   7.800   3.716
   32LY0    HZ2  634   6.795   7.824   3.657
   32LY0    HZ3  635   6.680   7.936   3.635
   32LY0      C  636   6.511   7.689   2.992
   32LY0      O  637   6.429   7.744   2.926
   33LER      N  638   6.641   7.703   2.954
   33LER      H  639   6.718   7.665   3.007
   33LER     CA  640   6.677   7.773   2.830
   33LER     HA  641   6.607   7.748   2.750
   33LER     CB  642   6.820   7.729   2.794
   33LER    HB1  643   6.886   7.714   2.880
   33LER    HB2  644   6.867   7.816   2.749
   33LER     CG  645   6.839   7.604   2.697
   33LER     HG  646   6.788   7.619   2.602
   33LER    CD1  647   6.984   7.572   2.669
   33LER   HD11  648   7.041   7.664   2.657
   33LER   HD12  649   7.030   7.519   2.752
   33LER   HD13  650   6.988   7.524   2.571
   33LER    CD2  651   6.779   7.489   2.773
   33LER   HD21  652   6.800   7.495   2.880
   33LER   HD22  653   6.671   7.500   2.771
   33LER   HD23  654   6.799   7.394   2.723
   33LER      C  655   6.664   7.924   2.840
   33LER      O  656   6.694   7.981   2.945
   34LY0      N  657   5.999   7.512   2.488
   34LY0     H1  658   5.970   7.554   2.401
   34LY0     H2  659   5.976   7.564   2.571
   34LY0     H3  660   5.937   7.432   2.487
   34LY0     CA  661   6.139   7.473   2.485
   34LY0     HA  662   6.161   7.397   2.560
   34LY0     CB  663   6.235   7.588   2.490
   34LY0    HB1  664   6.241   7.639   2.394
   34LY0    HB2  665   6.338   7.557   2.509
   34LY0     CG  666   6.191   7.696   2.589
   34LY0    HG1  667   6.164   7.643   2.680
   34LY0    HG2  668   6.101   7.744   2.549
   34LY0     CD  669   6.297   7.802   2.606
   34LY0    HD1  670   6.318   7.817   2.501
   34LY0    HD2  671   6.371   7.746   2.663
   34LY0     CE  672   6.253   7.929   2.683
   34LY0    HE1  673   6.161   7.972   2.642
   34LY0    HE2  674   6.327   8.009   2.679
   34LY0     NZ  675   6.220   7.912   2.828
   34LY0    HZ1  676   6.234   7.992   2.888
   34LY0    HZ2  677   6.120   7.905   2.837
   34LY0    HZ3  678   6.269   7.834   2.868
   34LY0      C  679   6.161   7.407   2.354
   34LY0      O  680   6.085   7.428   2.254
   35LER      N  681   6.257   7.312   2.348
   35LER      H  682   6.297   7.285   2.437
   35LER     CA  683   6.275   7.224   2.238
   35LER     HA  684   6.181   7.173   2.219
   35LER     CB  685   6.367   7.113   2.280
   35LER    HB1  686   6.445   7.170   2.331
   35LER    HB2  687   6.412   7.067   2.192
   35LER     CG  688   6.312   7.005   2.382
   35LER     HG  689   6.257   7.062   2.456
   35LER    CD1  690   6.217   6.906   2.309
   35LER   HD11  691   6.179   6.829   2.377
   35LER   HD12  692   6.128   6.953   2.267
   35LER   HD13  693   6.266   6.856   2.227
   35LER    CD2  694   6.416   6.924   2.453
   35LER   HD21  695   6.482   6.862   2.392
   35LER   HD22  696   6.465   6.982   2.531
   35LER   HD23  697   6.364   6.851   2.515
   35LER      C  698   6.323   7.316   2.126
   35LER      O  699   6.431   7.373   2.144
   36LYR      N  700   6.268   7.311   2.005
   36LYR      H  701   6.182   7.263   1.988
   36LYR     CA  702   6.314   7.393   1.883
   36LYR     HA  703   6.324   7.496   1.915
   36LYR     CB  704   6.205   7.388   1.772
   36LYR    HB1  705   6.117   7.427   1.823
   36LYR    HB2  706   6.186   7.288   1.734
   36LYR     CG  707   6.243   7.486   1.655
   36LYR    HG1  708   6.334   7.454   1.605
   36LYR    HG2  709   6.244   7.591   1.687
   36LYR     CD  710   6.138   7.497   1.550
   36LYR    HD1  711   6.122   7.396   1.515
   36LYR    HD2  712   6.177   7.564   1.474
   36LYR     CE  713   5.997   7.556   1.596
   36LYR    HE1  714   6.018   7.658   1.627
   36LYR    HE2  715   5.958   7.503   1.683
   36LYR     NZ  716   5.899   7.546   1.490
   36LYR    HZ1  717   5.880   7.629   1.435
   36LYR      C  718   6.466   7.367   1.841
   36LYR      O  719   6.520   7.463   1.783
   37LY0      N  720   6.525   7.252   1.873
   37LY0      H  721   6.462   7.185   1.914
   37LY0     CA  722   6.673   7.230   1.863
   37LY0     HA  723   6.696   7.239   1.757
   37LY0     CB  724   6.710   7.083   1.897
   37LY0    HB1  725   6.813   7.056   1.878
   37LY0    HB2  726   6.652   7.014   1.835
   37LY0     CG  727   6.683   7.058   2.047
   37LY0    HG1  728   6.586   7.102   2.071
   37LY0    HG2  729   6.759   7.104   2.110
   37LY0     CD  730   6.687   6.909   2.085
   37LY0    HD1  731   6.701   6.909   2.194
   37LY0    HD2  732   6.775   6.871   2.033
   37LY0     CE  733   6.556   6.841   2.057
   37LY0    HE1  734   6.524   6.877   1.959
   37LY0    HE2  735   6.486   6.875   2.133
   37LY0     NZ  736   6.564   6.698   2.038
   37LY0    HZ1  737   6.575   6.678   1.940
   37LY0    HZ2  738   6.639   6.650   2.084
   37LY0    HZ3  739   6.474   6.663   2.068
   37LY0      C  740   6.776   7.328   1.941
   37LY0      O  741   6.897   7.310   1.925
   38LER      N  742   6.721   7.417   2.027
   38LER      H  743   6.622   7.407   2.043
   38LER     CA  744   6.797   7.516   2.111
   38LER     HA  745   6.903   7.493   2.117
   38LER     CB  746   6.742   7.506   2.262
   38LER    HB1  747   6.642   7.550   2.254
   38LER    HB2  748   6.807   7.565   2.327
   38LER     CG  749   6.738   7.364   2.322
   38LER     HG  750   6.701   7.294   2.246
   38LER    CD1  751   6.876   7.315   2.371
   38LER   HD11  752   6.874   7.218   2.420
   38LER   HD12  753   6.944   7.321   2.287
   38LER   HD13  754   6.923   7.385   2.441
   38LER    CD2  755   6.638   7.352   2.441
   38LER   HD21  756   6.619   7.247   2.462
   38LER   HD22  757   6.673   7.406   2.529
   38LER   HD23  758   6.546   7.407   2.418
   38LER      C  759   6.783   7.668   2.066
   38LER      O  760   6.724   7.690   1.967
   39LY0      N  761   5.267   7.470   1.519
   39LY0     H1  762   5.290   7.565   1.492
   39LY0     H2  763   5.286   7.476   1.618
   39LY0     H3  764   5.169   7.448   1.507
   39LY0     CA  765   5.361   7.387   1.442
   39LY0     HA  766   5.326   7.388   1.339
   39LY0     CB  767   5.360   7.248   1.500
   39LY0    HB1  768   5.424   7.188   1.435
   39LY0    HB2  769   5.260   7.204   1.509
   39LY0     CG  770   5.421   7.254   1.644
   39LY0    HG1  771   5.391   7.340   1.703
   39LY0    HG2  772   5.526   7.279   1.631
   39LY0     CD  773   5.407   7.125   1.715
   39LY0    HD1  774   5.448   7.046   1.651
   39LY0    HD2  775   5.305   7.085   1.720
   39LY0     CE  776   5.459   7.122   1.865
   39LY0    HE1  777   5.381   7.160   1.931
   39LY0    HE2  778   5.548   7.186   1.870
   39LY0     NZ  779   5.492   6.979   1.890
   39LY0    HZ1  780   5.435   6.932   1.820
   39LY0    HZ2  781   5.588   6.951   1.876
   39LY0    HZ3  782   5.466   6.949   1.983
   39LY0      C  783   5.500   7.459   1.426
   39LY0      O  784   5.518   7.568   1.476
   40LER      N  785   5.597   7.398   1.355
   40LER      H  786   5.568   7.307   1.322
   40LER     CA  787   5.733   7.454   1.338
   40LER     HA  788   5.734   7.556   1.302
   40LER     CB  789   5.796   7.372   1.225
   40LER    HB1  790   5.711   7.356   1.158
   40LER    HB2  791   5.816   7.268   1.252
   40LER     CG  792   5.909   7.431   1.144
   40LER     HG  793   5.915   7.540   1.151
   40LER    CD1  794   6.036   7.369   1.205
   40LER   HD11  795   6.052   7.264   1.181
   40LER   HD12  796   6.121   7.428   1.172
   40LER   HD13  797   6.029   7.374   1.313
   40LER    CD2  798   5.893   7.394   0.999
   40LER   HD21  799   5.807   7.440   0.951
   40LER   HD22  800   5.981   7.437   0.950
   40LER   HD23  801   5.898   7.288   0.976
   40LER      C  802   5.813   7.449   1.467
   40LER      O  803   5.813   7.351   1.534
   41U      O5'  804   4.752   5.142   2.980
   41U      H5T  805   4.814   5.191   3.035
   41U      C5'  806   4.621   5.178   3.014
   41U     H5'1  807   4.547   5.177   2.934
   41U     H5'2  808   4.616   5.282   3.044
   41U      C4'  809   4.553   5.079   3.118
   41U      H4'  810   4.466   5.131   3.158
   41U      O4'  811   4.504   4.960   3.056
   41U      C1'  812   4.518   4.856   3.151
   41U      H1'  813   4.430   4.792   3.158
   41U       N1  814   4.629   4.764   3.115
   41U       C6  815   4.736   4.817   3.040
   41U       H6  816   4.725   4.910   2.987
   41U       C5  817   4.843   4.743   3.009
   41U       H5  818   4.909   4.786   2.936
   41U       C4  819   4.861   4.613   3.064
   41U       O4  820   4.960   4.539   3.041
   41U       N3  821   4.754   4.567   3.141
   41U       H3  822   4.758   4.475   3.183
   41U       C2  823   4.637   4.636   3.165
   41U       O2  824   4.537   4.576   3.215
   41U      C3'  825   4.628   5.043   3.239
   41U      H3'  826   4.731   5.019   3.213
   41U      C2'  827   4.553   4.920   3.286
   41U     H2'1  828   4.604   4.853   3.355
   41U      O2'  829   4.430   4.958   3.350
   41U     HO'2  830   4.439   5.042   3.397
   41U      O3'  831   4.625   5.143   3.337
   42U        P  832   4.738   5.148   3.444
   42U      O1P  833   4.696   5.256   3.537
   42U      O2P  834   4.872   5.167   3.385
   42U      O5'  835   4.744   5.016   3.522
   42U      C5'  836   4.642   4.976   3.617
   42U     H5'1  837   4.538   4.967   3.585
   42U     H5'2  838   4.642   5.050   3.697
   42U      C4'  839   4.693   4.850   3.680
   42U      H4'  840   4.626   4.819   3.760
   42U      O4'  841   4.704   4.739   3.593
   42U      C1'  842   4.817   4.654   3.634
   42U      H1'  843   4.788   4.550   3.648
   42U       N1  844   4.924   4.664   3.533
   42U       C6  845   4.909   4.755   3.420
   42U       H6  846   4.822   4.818   3.407
   42U       C5  847   5.010   4.756   3.332
   42U       H5  848   4.996   4.823   3.249
   42U       C4  849   5.128   4.670   3.332
   42U       O4  850   5.219   4.678   3.257
   42U       N3  851   5.130   4.586   3.443
   42U       H3  852   5.206   4.519   3.447
   42U       C2  853   5.039   4.582   3.543
   42U       O2  854   5.061   4.501   3.627
   42U      C3'  855   4.826   4.864   3.747
   42U      H3'  856   4.893   4.916   3.679
   42U      C2'  857   4.868   4.718   3.757
   42U     H2'1  858   4.976   4.714   3.774
   42U      O2'  859   4.807   4.658   3.875
   42U     HO'2  860   4.815   4.727   3.942
   42U      O3'  861   4.823   4.929   3.872
   43A        P  862   4.930   5.039   3.917
   43A      O1P  863   4.880   5.105   4.043
   43A      O2P  864   4.973   5.116   3.796
   43A      O5'  865   5.058   4.941   3.967
   43A      C5'  866   5.056   4.871   4.087
   43A     H5'1  867   4.954   4.832   4.090
   43A     H5'2  868   5.053   4.945   4.167
   43A      C4'  869   5.169   4.767   4.088
   43A      H4'  870   5.168   4.703   4.176
   43A      O4'  871   5.168   4.683   3.975
   43A      C1'  872   5.299   4.646   3.937
   43A      H1'  873   5.318   4.539   3.938
   43A       N9  874   5.333   4.713   3.808
   43A       C8  875   5.254   4.795   3.728
   43A       H8  876   5.164   4.844   3.763
   43A       N7  877   5.294   4.805   3.603
   43A       C5  878   5.412   4.735   3.601
   43A       C6  879   5.513   4.714   3.503
   43A       N6  880   5.507   4.761   3.377
   43A      H61  881   5.420   4.807   3.354
   43A      H62  882   5.569   4.727   3.305
   43A       N1  883   5.614   4.631   3.532
   43A       C2  884   5.621   4.578   3.651
   43A       H2  885   5.707   4.514   3.665
   43A       N3  886   5.541   4.597   3.758
   43A       C4  887   5.442   4.685   3.727
   43A      C3'  888   5.308   4.833   4.088
   43A      H3'  889   5.310   4.902   4.003
   43A      C2'  890   5.392   4.709   4.042
   43A     H2'1  891   5.485   4.752   4.005
   43A      O2'  892   5.417   4.607   4.138
   43A     HO'2  893   5.497   4.559   4.114
   43A      O3'  894   5.341   4.904   4.206
   44A        P  895   5.461   5.006   4.207
   44A      O1P  896   5.450   5.072   4.338
   44A      O2P  897   5.459   5.090   4.087
   44A      O5'  898   5.606   4.935   4.181
   44A      C5'  899   5.679   4.848   4.270
   44A     H5'1  900   5.605   4.786   4.320
   44A     H5'2  901   5.731   4.913   4.341
   44A      C4'  902   5.799   4.769   4.208
   44A      H4'  903   5.847   4.709   4.285
   44A      O4'  904   5.752   4.695   4.099
   44A      C1'  905   5.847   4.721   3.981
   44A      H1'  906   5.866   4.631   3.923
   44A       N9  907   5.799   4.810   3.872
   44A       C8  908   5.717   4.917   3.869
   44A       H8  909   5.668   4.943   3.962
   44A       N7  910   5.674   4.956   3.753
   44A       C5  911   5.766   4.896   3.665
   44A       C6  912   5.802   4.910   3.532
   44A       N6  913   5.737   4.990   3.448
   44A      H61  914   5.651   5.036   3.472
   44A      H62  915   5.758   4.985   3.349
   44A       N1  916   5.905   4.840   3.481
   44A       C2  917   5.975   4.766   3.566
   44A       H2  918   6.048   4.700   3.521
   44A       N3  919   5.960   4.744   3.698
   44A       C4  920   5.850   4.814   3.742
   44A      C3'  921   5.910   4.856   4.154
   44A      H3'  922   5.862   4.939   4.101
   44A      C2'  923   5.969   4.776   4.044
   44A     H2'1  924   6.028   4.838   3.976
   44A      O2'  925   6.058   4.668   4.082
   44A     HO'2  926   6.114   4.643   4.009
   44A      O3'  927   6.012   4.896   4.239
   45U        P  928   6.085   5.033   4.204
   45U      O1P  929   6.171   5.076   4.316
   45U      O2P  930   5.976   5.129   4.170
   45U      O5'  931   6.184   5.011   4.083
   45U      C5'  932   6.294   4.915   4.096
   45U     H5'1  933   6.273   4.816   4.137
   45U     H5'2  934   6.375   4.959   4.155
   45U      C4'  935   6.369   4.905   3.959
   45U      H4'  936   6.452   4.835   3.973
   45U      O4'  937   6.282   4.871   3.850
   45U      C1'  938   6.331   4.919   3.729
   45U      H1'  939   6.356   4.833   3.666
   45U       N1  940   6.228   5.008   3.661
   45U       C6  941   6.139   5.089   3.730
   45U       H6  942   6.127   5.081   3.837
   45U       C5  943   6.055   5.173   3.674
   45U       H5  944   5.995   5.233   3.740
   45U       C4  945   6.049   5.184   3.530
   45U       O4  946   5.977   5.254   3.466
   45U       N3  947   6.147   5.110   3.465
   45U       H3  948   6.164   5.128   3.367
   45U       C2  949   6.236   5.023   3.521
   45U       O2  950   6.332   4.985   3.458
   45U      C3'  951   6.424   5.040   3.912
   45U      H3'  952   6.347   5.116   3.920
   45U      C2'  953   6.452   4.994   3.770
   45U     H2'1  954   6.469   5.079   3.703
   45U      O2'  955   6.567   4.908   3.762
   45U     HO'2  956   6.633   4.946   3.821
   45U      O3'  957   6.546   5.081   3.977
   46U        P  958   6.613   5.224   3.955
   46U      O1P  959   6.746   5.212   4.017
   46U      O2P  960   6.529   5.336   4.006
   46U      O5'  961   6.625   5.252   3.800
   46U      C5'  962   6.738   5.215   3.719
   46U     H5'1  963   6.741   5.106   3.718
   46U     H5'2  964   6.828   5.259   3.763
   46U      C4'  965   6.734   5.259   3.569
   46U      H4'  966   6.818   5.219   3.511
   46U      O4'  967   6.608   5.219   3.506
   46U      C1'  968   6.578   5.318   3.408
   46U      H1'  969   6.585   5.271   3.311
   46U       N1  970   6.447   5.380   3.432
   46U       C6  971   6.404   5.400   3.559
   46U       H6  972   6.463   5.360   3.641
   46U       C5  973   6.291   5.469   3.585
   46U       H5  974   6.259   5.486   3.687
   46U       C4  975   6.202   5.507   3.479
   46U       O4  976   6.095   5.560   3.488
   46U       N3  977   6.244   5.471   3.354
   46U       H3  978   6.188   5.494   3.273
   46U       C2  979   6.366   5.409   3.322
   46U       O2  980   6.386   5.385   3.202
   46U      C3'  981   6.736   5.410   3.557
   46U      H3'  982   6.668   5.452   3.631
   46U      C2'  983   6.685   5.424   3.407
   46U     H2'1  984   6.647   5.524   3.387
   46U      O2'  985   6.786   5.392   3.312
   46U     HO'2  986   6.772   5.459   3.245
   46U      O3'  987   6.866   5.471   3.573
   47A        P  988   6.878   5.626   3.600
   47A      O1P  989   7.022   5.660   3.621
   47A      O2P  990   6.777   5.666   3.703
   47A      O5'  991   6.833   5.693   3.463
   47A      C5'  992   6.914   5.671   3.347
   47A     H5'1  993   6.950   5.568   3.345
   47A     H5'2  994   7.001   5.736   3.362
   47A      C4'  995   6.848   5.711   3.216
   47A      H4'  996   6.912   5.694   3.129
   47A      O4'  997   6.726   5.638   3.201
   47A      C1'  998   6.632   5.727   3.142
   47A      H1'  999   6.588   5.685   3.051
   47A       N9 1000   6.513   5.740   3.225
   47A       C8 1001   6.500   5.753   3.365
   47A       H8 1002   6.583   5.744   3.433
   47A       N7 1003   6.375   5.780   3.402
   47A       C5 1004   6.312   5.795   3.276
   47A       C6 1005   6.186   5.842   3.235
   47A       N6 1006   6.080   5.872   3.309
   47A      H61 1007   6.076   5.840   3.405
   47A      H62 1008   5.993   5.888   3.261
   47A       N1 1009   6.153   5.871   3.112
   47A       C2 1010   6.250   5.847   3.018
   47A       H2 1011   6.224   5.869   2.915
   47A       N3 1012   6.369   5.804   3.041
   47A       C4 1013   6.393   5.776   3.173
   47A      C3' 1014   6.806   5.860   3.222
   47A      H3' 1015   6.778   5.888   3.324
   47A      C2' 1016   6.696   5.856   3.113
   47A     H2'1 1017   6.624   5.935   3.136
   47A      O2' 1018   6.764   5.849   2.989
   47A     HO'2 1019   6.844   5.901   2.992
   47A      O3' 1020   6.916   5.939   3.175
   48U        P 1021   6.919   6.098   3.200
   48U      O1P 1022   7.038   6.152   3.133
   48U      O2P 1023   6.902   6.121   3.343
   48U      O5' 1024   6.791   6.159   3.121
   48U      C5' 1025   6.794   6.171   2.976
   48U     H5'1 1026   6.823   6.072   2.940
   48U     H5'2 1027   6.860   6.245   2.933
   48U      C4' 1028   6.659   6.205   2.931
   48U      H4' 1029   6.651   6.194   2.823
   48U      O4' 1030   6.567   6.124   2.992
   48U      C1' 1031   6.441   6.195   3.008
   48U      H1' 1032   6.367   6.149   2.943
   48U       N1 1033   6.397   6.190   3.152
   48U       C6 1034   6.470   6.138   3.261
   48U       H6 1035   6.577   6.128   3.260
   48U       C5 1036   6.413   6.115   3.382
   48U       H5 1037   6.471   6.078   3.465
   48U       C4 1038   6.267   6.131   3.400
   48U       O4 1039   6.196   6.111   3.501
   48U       N3 1040   6.198   6.171   3.283
   48U       H3 1041   6.098   6.160   3.286
   48U       C2 1042   6.259   6.205   3.162
   48U       O2 1043   6.187   6.247   3.071
   48U      C3' 1044   6.612   6.351   2.965
   48U      H3' 1045   6.642   6.376   3.067
   48U      C2' 1046   6.459   6.334   2.950
   48U     H2'1 1047   6.412   6.412   3.009
   48U      O2' 1048   6.407   6.326   2.812
   48U     HO'2 1049   6.349   6.401   2.799
   48U      O3' 1050   6.660   6.459   2.882
   49C        P 1051   6.642   6.621   2.902
   49C      O1P 1052   6.719   6.690   2.804
   49C      O2P 1053   6.678   6.645   3.043
   49C      O5' 1054   6.489   6.654   2.884
   49C      C5' 1055   6.429   6.675   2.754
   49C     H5'1 1056   6.457   6.600   2.680
   49C     H5'2 1057   6.469   6.770   2.719
   49C      C4' 1058   6.276   6.684   2.761
   49C      H4' 1059   6.245   6.679   2.657
   49C      O4' 1060   6.241   6.568   2.842
   49C      C1' 1061   6.114   6.597   2.907
   49C      H1' 1062   6.027   6.537   2.881
   49C       N1 1063   6.134   6.571   3.059
   49C       C6 1064   6.260   6.571   3.124
   49C       H6 1065   6.351   6.601   3.075
   49C       C5 1066   6.271   6.542   3.256
   49C       H5 1067   6.367   6.555   3.304
   49C       C4 1068   6.152   6.505   3.317
   49C       N4 1069   6.162   6.470   3.438
   49C      H41 1070   6.254   6.460   3.477
   49C      H42 1071   6.089   6.421   3.489
   49C       N3 1072   6.031   6.518   3.267
   49C       C2 1073   6.021   6.556   3.138
   49C       O2 1074   5.908   6.576   3.100
   49C      C3' 1075   6.211   6.803   2.832
   49C      H3' 1076   6.267   6.823   2.923
   49C      C2' 1077   6.080   6.745   2.874
   49C     H2'1 1078   6.036   6.805   2.954
   49C      O2' 1079   5.991   6.742   2.764
   49C     HO'2 1080   5.971   6.834   2.748
   49C      O3' 1081   6.198   6.919   2.750
   50U        P 1082   6.205   7.058   2.823
   50U      O1P 1083   6.184   7.161   2.720
   50U      O2P 1084   6.327   7.066   2.909
   50U      O5' 1085   6.084   7.061   2.931
   50U      C5' 1086   5.950   7.062   2.892
   50U     H5'1 1087   5.930   6.977   2.827
   50U     H5'2 1088   5.929   7.157   2.842
   50U      C4' 1089   5.861   7.069   3.015
   50U      H4' 1090   5.757   7.083   2.985
   50U      O4' 1091   5.867   6.945   3.083
   50U      C1' 1092   5.826   6.973   3.210
   50U      H1' 1093   5.725   6.941   3.234
   50U       N1 1094   5.921   6.906   3.303
   50U       C6 1095   6.053   6.879   3.274
   50U       H6 1096   6.099   6.908   3.180
   50U       C5 1097   6.137   6.832   3.376
   50U       H5 1098   6.243   6.822   3.357
   50U       C4 1099   6.093   6.802   3.510
   50U       O4 1100   6.170   6.767   3.603
   50U       N3 1101   5.961   6.826   3.528
   50U       H3 1102   5.921   6.787   3.613
   50U       C2 1103   5.870   6.881   3.436
   50U       O2 1104   5.756   6.905   3.465
   50U      C3' 1105   5.902   7.171   3.124
   50U      H3' 1106   6.009   7.150   3.132
   50U      C2' 1107   5.826   7.121   3.243
   50U     H2'1 1108   5.882   7.133   3.336
   50U      O2' 1109   5.697   7.170   3.262
   50U     HO'2 1110   5.703   7.232   3.336
   50U      O3' 1111   5.875   7.308   3.100
   51A        P 1112   5.966   7.423   3.155
   51A      O1P 1113   5.943   7.547   3.084
   51A      O2P 1114   6.106   7.368   3.149
   51A      O5' 1115   5.917   7.433   3.301
   51A      C5' 1116   5.786   7.491   3.328
   51A     H5'1 1117   5.710   7.456   3.258
   51A     H5'2 1118   5.801   7.599   3.321
   51A      C4' 1119   5.741   7.463   3.462
   51A      H4' 1120   5.642   7.507   3.473
   51A      O4' 1121   5.746   7.327   3.491
   51A      C1' 1122   5.755   7.311   3.630
   51A      H1' 1123   5.664   7.278   3.679
   51A       N9 1124   5.858   7.216   3.673
   51A       C8 1125   5.978   7.194   3.610
   51A       H8 1126   6.008   7.250   3.523
   51A       N7 1127   6.053   7.100   3.670
   51A       C5 1128   5.969   7.058   3.775
   51A       C6 1129   5.987   6.984   3.893
   51A       N6 1130   6.095   6.911   3.917
   51A      H61 1131   6.157   6.895   3.839
   51A      H62 1132   6.093   6.856   4.002
   51A       N1 1133   5.905   6.982   3.992
   51A       C2 1134   5.791   7.051   3.973
   51A       H2 1135   5.715   7.037   4.048
   51A       N3 1136   5.755   7.132   3.868
   51A       C4 1137   5.855   7.137   3.782
   51A      C3' 1138   5.819   7.532   3.577
   51A      H3' 1139   5.926   7.528   3.556
   51A      C2' 1140   5.782   7.444   3.702
   51A     H2'1 1141   5.857   7.446   3.781
   51A      O2' 1142   5.656   7.482   3.758
   51A     HO'2 1143   5.647   7.444   3.846
   51A      O3' 1144   5.794   7.668   3.594
   52U        P 1145   5.889   7.764   3.683
   52U      O1P 1146   5.816   7.892   3.704
   52U      O2P 1147   6.019   7.765   3.617
   52U      O5' 1148   5.900   7.691   3.828
   52U      C5' 1149   5.810   7.706   3.929
   52U     H5'1 1150   5.713   7.678   3.888
   52U     H5'2 1151   5.799   7.812   3.952
   52U      C4' 1152   5.858   7.619   4.054
   52U      H4' 1153   5.775   7.628   4.125
   52U      O4' 1154   5.885   7.479   4.035
   52U      C1' 1155   5.974   7.437   4.135
   52U      H1' 1156   5.923   7.394   4.221
   52U       N1 1157   6.079   7.336   4.096
   52U       C6 1158   6.140   7.341   3.970
   52U       H6 1159   6.104   7.405   3.891
   52U       C5 1160   6.245   7.258   3.943
   52U       H5 1161   6.287   7.251   3.844
   52U       C4 1162   6.287   7.151   4.032
   52U       O4 1163   6.369   7.059   4.007
   52U       N3 1164   6.223   7.156   4.157
   52U       H3 1165   6.249   7.083   4.223
   52U       C2 1166   6.119   7.240   4.187
   52U       O2 1167   6.072   7.238   4.298
   52U      C3' 1168   5.988   7.674   4.113
   52U      H3' 1169   6.066   7.690   4.039
   52U      C2' 1170   6.051   7.556   4.192
   52U     H2'1 1171   6.158   7.543   4.182
   52U      O2' 1172   6.011   7.548   4.332
   52U     HO'2 1173   6.064   7.600   4.393
   52U      O3' 1174   5.986   7.798   4.185
   53U        P 1175   6.113   7.871   4.223
   53U      O1P 1176   6.060   8.000   4.274
   53U      O2P 1177   6.217   7.861   4.116
   53U      O5' 1178   6.173   7.792   4.343
   53U      C5' 1179   6.135   7.820   4.477
   53U     H5'1 1180   6.026   7.818   4.482
   53U     H5'2 1181   6.170   7.921   4.502
   53U      C4' 1182   6.203   7.729   4.573
   53U      H4' 1183   6.159   7.750   4.670
   53U      O4' 1184   6.177   7.595   4.542
   53U      C1' 1185   6.297   7.523   4.573
   53U      H1' 1186   6.255   7.453   4.646
   53U       N1 1187   6.353   7.441   4.470
   53U       C6 1188   6.372   7.494   4.347
   53U       H6 1189   6.329   7.591   4.326
   53U       C5 1190   6.430   7.417   4.250
   53U       H5 1191   6.441   7.453   4.149
   53U       C4 1192   6.488   7.289   4.285
   53U       O4 1193   6.546   7.216   4.204
   53U       N3 1194   6.482   7.249   4.418
   53U       H3 1195   6.521   7.160   4.447
   53U       C2 1196   6.416   7.320   4.507
   53U       O2 1197   6.423   7.278   4.625
   53U      C3' 1198   6.353   7.748   4.588
   53U      H3' 1199   6.395   7.757   4.488
   53U      C2' 1200   6.398   7.609   4.643
   53U     H2'1 1201   6.496   7.589   4.600
   53U      O2' 1202   6.391   7.584   4.783
   53U     HO'2 1203   6.477   7.605   4.821
   53U      O3' 1204   6.392   7.863   4.667
   54C        P 1205   6.539   7.917   4.666
   54C      O1P 1206   6.531   8.046   4.746
   54C      O2P 1207   6.593   7.926   4.533
   54C      O5' 1208   6.604   7.796   4.745
   54C      C5' 1209   6.631   7.811   4.889
   54C     H5'1 1210   6.540   7.827   4.947
   54C     H5'2 1211   6.694   7.899   4.901
   54C      C4' 1212   6.699   7.684   4.946
   54C      H4' 1213   6.697   7.677   5.055
   54C      O4' 1214   6.644   7.567   4.883
   54C      C1' 1215   6.755   7.473   4.868
   54C      H1' 1216   6.742   7.388   4.935
   54C       N1 1217   6.769   7.416   4.730
   54C       C6 1218   6.741   7.500   4.624
   54C       H6 1219   6.697   7.598   4.628
   54C       C5 1220   6.774   7.460   4.498
   54C       H5 1221   6.765   7.520   4.409
   54C       C4 1222   6.820   7.328   4.478
   54C       N4 1223   6.860   7.286   4.361
   54C      H41 1224   6.865   7.347   4.281
   54C      H42 1225   6.902   7.194   4.360
   54C       N3 1226   6.859   7.251   4.578
   54C       C2 1227   6.839   7.297   4.704
   54C       O2 1228   6.895   7.238   4.800
   54C      C3' 1229   6.849   7.690   4.916
   54C      H3' 1230   6.855   7.740   4.819
   54C      C2' 1231   6.886   7.542   4.905
   54C     H2'1 1232   6.962   7.532   4.827
   54C      O2' 1233   6.922   7.495   5.030
   54C     HO'2 1234   6.969   7.563   5.078
   54C      O3' 1235   6.936   7.757   5.003
   55C        P 1236   7.086   7.780   4.958
   55C      O1P 1237   7.141   7.880   5.056
   55C      O2P 1238   7.092   7.819   4.815
   55C      O5' 1239   7.168   7.648   4.977
   55C      C5' 1240   7.239   7.611   5.093
   55C     H5'1 1241   7.172   7.598   5.178
   55C     H5'2 1242   7.303   7.695   5.119
   55C      C4' 1243   7.321   7.487   5.065
   55C      H4' 1244   7.377   7.465   5.156
   55C      O4' 1245   7.253   7.365   5.016
   55C      C1' 1246   7.340   7.290   4.926
   55C      H1' 1247   7.356   7.187   4.958
   55C       N1 1248   7.295   7.302   4.783
   55C       C6 1249   7.205   7.400   4.748
   55C       H6 1250   7.165   7.467   4.822
   55C       C5 1251   7.150   7.398   4.620
   55C       H5 1252   7.070   7.467   4.597
   55C       C4 1253   7.207   7.311   4.522
   55C       N4 1254   7.163   7.310   4.403
   55C      H41 1255   7.095   7.381   4.380
   55C      H42 1256   7.201   7.242   4.339
   55C       N3 1257   7.292   7.219   4.554
   55C       C2 1258   7.337   7.205   4.683
   55C       O2 1259   7.418   7.121   4.711
   55C      C3' 1260   7.429   7.510   4.962
   55C      H3' 1261   7.381   7.550   4.873
   55C      C2' 1262   7.474   7.362   4.933
   55C     H2'1 1263   7.536   7.350   4.844
   55C      O2' 1264   7.532   7.298   5.041
   55C     HO'2 1265   7.543   7.363   5.111
   55C      O3' 1266   7.538   7.588   5.005
   56G        P 1267   7.603   7.694   4.911
   56G      O1P 1268   7.689   7.772   5.004
   56G      O2P 1269   7.502   7.761   4.824
   56G      O5' 1270   7.701   7.603   4.816
   56G      C5' 1271   7.796   7.510   4.869
   56G     H5'1 1272   7.756   7.467   4.961
   56G     H5'2 1273   7.878   7.578   4.891
   56G      C4' 1274   7.838   7.397   4.771
   56G      H4' 1275   7.914   7.333   4.815
   56G      O4' 1276   7.729   7.305   4.741
   56G      C1' 1277   7.749   7.273   4.607
   56G      H1' 1278   7.746   7.165   4.591
   56G       N9 1279   7.655   7.343   4.520
   56G       C8 1280   7.560   7.440   4.562
   56G       H8 1281   7.552   7.481   4.661
   56G       N7 1282   7.487   7.486   4.460
   56G       C5 1283   7.538   7.417   4.352
   56G       C6 1284   7.509   7.441   4.210
   56G       O6 1285   7.439   7.528   4.157
   56G       N1 1286   7.569   7.350   4.127
   56G       H1 1287   7.547   7.369   4.030
   56G       C2 1288   7.668   7.263   4.171
   56G       N2 1289   7.726   7.195   4.076
   56G      H21 1290   7.698   7.183   3.979
   56G      H22 1291   7.805   7.138   4.102
   56G       N3 1292   7.708   7.247   4.301
   56G       C4 1293   7.635   7.321   4.387
   56G      C3' 1294   7.906   7.453   4.646
   56G      H3' 1295   7.845   7.534   4.606
   56G      C2' 1296   7.890   7.330   4.558
   56G     H2'1 1297   7.874   7.358   4.454
   56G      O2' 1298   7.990   7.234   4.579
   56G     HO'2 1299   8.068   7.288   4.592
   56G      O3' 1300   8.041   7.490   4.675
   57U        P 1301   8.112   7.610   4.603
   57U      O1P 1302   8.253   7.606   4.657
   57U      O2P 1303   8.033   7.737   4.609
   57U      O5' 1304   8.126   7.576   4.451
   57U      C5' 1305   8.215   7.477   4.399
   57U     H5'1 1306   8.208   7.388   4.461
   57U     H5'2 1307   8.314   7.520   4.410
   57U      C4' 1308   8.194   7.430   4.258
   57U      H4' 1309   8.267   7.351   4.241
   57U      O4' 1310   8.068   7.378   4.226
   57U      C1' 1311   8.026   7.408   4.096
   57U      H1' 1312   7.990   7.317   4.049
   57U       N1 1313   7.916   7.511   4.091
   57U       C6 1314   7.883   7.589   4.206
   57U       H6 1315   7.933   7.587   4.302
   57U       C5 1316   7.778   7.676   4.195
   57U       H5 1317   7.756   7.741   4.278
   57U       C4 1318   7.697   7.688   4.079
   57U       O4 1319   7.598   7.761   4.063
   57U       N3 1320   7.736   7.615   3.971
   57U       H3 1321   7.691   7.631   3.882
   57U       C2 1322   7.834   7.517   3.972
   57U       O2 1323   7.845   7.449   3.866
   57U      C3' 1324   8.210   7.534   4.151
   57U      H3' 1325   8.144   7.615   4.184
   57U      C2' 1326   8.149   7.467   4.032
   57U     H2'1 1327   8.119   7.535   3.952
   57U      O2' 1328   8.234   7.364   3.984
   57U     HO'2 1329   8.322   7.391   4.013
   57U      O3' 1330   8.353   7.556   4.131
   58A        P 1331   8.395   7.692   4.062
   58A      O1P 1332   8.544   7.688   4.053
   58A      O2P 1333   8.338   7.807   4.133
   58A      O5' 1334   8.325   7.686   3.922
   58A      C5' 1335   8.390   7.613   3.822
   58A     H5'1 1336   8.397   7.508   3.851
   58A     H5'2 1337   8.491   7.647   3.799
   58A      C4' 1338   8.309   7.625   3.695
   58A      H4' 1339   8.339   7.562   3.611
   58A      O4' 1340   8.171   7.587   3.708
   58A      C1' 1341   8.090   7.685   3.635
   58A      H1' 1342   8.035   7.626   3.561
   58A       N9 1343   8.004   7.773   3.722
   58A       C8 1344   8.002   7.797   3.857
   58A       H8 1345   8.084   7.770   3.922
   58A       N7 1346   7.902   7.869   3.898
   58A       C5 1347   7.821   7.882   3.789
   58A       C6 1348   7.693   7.939   3.762
   58A       N6 1349   7.625   8.004   3.852
   58A      H61 1350   7.660   8.003   3.947
   58A      H62 1351   7.550   8.067   3.828
   58A       N1 1352   7.645   7.944   3.634
   58A       C2 1353   7.721   7.895   3.541
   58A       H2 1354   7.685   7.912   3.440
   58A       N3 1355   7.837   7.835   3.551
   58A       C4 1356   7.888   7.833   3.679
   58A      C3' 1357   8.315   7.768   3.637
   58A      H3' 1358   8.301   7.842   3.716
   58A      C2' 1359   8.183   7.779   3.562
   58A     H2'1 1360   8.140   7.878   3.552
   58A      O2' 1361   8.200   7.723   3.431
   58A     HO'2 1362   8.129   7.754   3.374
   58A      O3' 1363   8.423   7.794   3.556
   59C        P 1364   8.472   7.943   3.551
   59C      O1P 1365   8.570   7.937   3.441
   59C      O2P 1366   8.511   7.990   3.689
   59C      O5' 1367   8.350   8.028   3.502
   59C      C5' 1368   8.322   8.046   3.363
   59C     H5'1 1369   8.314   7.943   3.330
   59C     H5'2 1370   8.401   8.101   3.311
   59C      C4' 1371   8.187   8.113   3.336
   59C      H4' 1372   8.172   8.114   3.228
   59C      O4' 1373   8.082   8.062   3.410
   59C      C1' 1374   7.984   8.162   3.417
   59C      H1' 1375   7.906   8.127   3.350
   59C       N1 1376   7.927   8.169   3.560
   59C       C6 1377   8.009   8.178   3.667
   59C       H6 1378   8.105   8.132   3.648
   59C       C5 1379   7.966   8.231   3.788
   59C       H5 1380   8.029   8.239   3.875
   59C       C4 1381   7.828   8.271   3.791
   59C       N4 1382   7.776   8.316   3.899
   59C      H41 1383   7.825   8.303   3.986
   59C      H42 1384   7.685   8.358   3.893
   59C       N3 1385   7.747   8.268   3.687
   59C       C2 1386   7.794   8.216   3.571
   59C       O2 1387   7.712   8.204   3.475
   59C      C3' 1388   8.195   8.265   3.369
   59C      H3' 1389   8.226   8.278   3.473
   59C      C2' 1390   8.040   8.292   3.358
   59C     H2'1 1391   8.015   8.389   3.399
   59C      O2' 1392   7.988   8.296   3.225
   59C     HO'2 1393   7.919   8.362   3.224
   59C      O3' 1394   8.274   8.336   3.279
   60U        P 1395   8.294   8.503   3.293
   60U      O1P 1396   8.382   8.546   3.182
   60U      O2P 1397   8.345   8.526   3.425
   60U      O5' 1398   8.153   8.574   3.275
   60U      C5' 1399   8.093   8.594   3.141
   60U     H5'1 1400   8.116   8.511   3.073
   60U     H5'2 1401   8.145   8.678   3.097
   60U      C4' 1402   7.943   8.625   3.125
   60U      H4' 1403   7.908   8.611   3.023
   60U      O4' 1404   7.864   8.542   3.213
   60U      C1' 1405   7.742   8.613   3.234
   60U      H1' 1406   7.666   8.571   3.169
   60U       N1 1407   7.716   8.595   3.385
   60U       C6 1408   7.814   8.617   3.479
   60U       H6 1409   7.915   8.642   3.451
   60U       C5 1410   7.779   8.626   3.611
   60U       H5 1411   7.850   8.645   3.690
   60U       C4 1412   7.645   8.593   3.655
   60U       O4 1413   7.606   8.578   3.766
   60U       N3 1414   7.558   8.580   3.554
   60U       H3 1415   7.463   8.598   3.583
   60U       C2 1416   7.585   8.588   3.421
   60U       O2 1417   7.497   8.599   3.340
   60U      C3' 1418   7.913   8.773   3.171
   60U      H3' 1419   7.969   8.799   3.260
   60U      C2' 1420   7.767   8.761   3.207
   60U     H2'1 1421   7.735   8.827   3.287
   60U      O2' 1422   7.694   8.798   3.091
   60U     HO'2 1423   7.746   8.865   3.045
   60U      O3' 1424   7.943   8.868   3.074
   61U        P 1425   7.962   9.018   3.120
   61U      O1P 1426   8.103   9.060   3.114
   61U      O2P 1427   7.885   9.040   3.244
   61U      O5' 1428   7.879   9.089   3.007
   61U      C5' 1429   7.853   9.224   3.020
   61U     H5'1 1430   7.949   9.275   3.030
   61U     H5'2 1431   7.780   9.231   3.100
   61U      C4' 1432   7.792   9.275   2.887
   61U      H4' 1433   7.770   9.381   2.897
   61U      O4' 1434   7.880   9.252   2.776
   61U      C1' 1435   7.811   9.207   2.659
   61U      H1' 1436   7.759   9.276   2.593
   61U       N1 1437   7.897   9.114   2.586
   61U       C6 1438   7.986   9.029   2.650
   61U       H6 1439   7.986   9.025   2.758
   61U       C5 1440   8.076   8.951   2.580
   61U       H5 1441   8.144   8.887   2.635
   61U       C4 1442   8.085   8.964   2.438
   61U       O4 1443   8.167   8.911   2.357
   61U       N3 1444   7.980   9.038   2.387
   61U       H3 1445   7.985   9.063   2.289
   61U       C2 1446   7.885   9.111   2.452
   61U       O2 1447   7.801   9.178   2.396
   61U      C3' 1448   7.663   9.196   2.850
   61U      H3' 1449   7.641   9.126   2.930
   61U      C2' 1450   7.694   9.127   2.714
   61U     H2'1 1451   7.725   9.026   2.741
   61U      O2' 1452   7.581   9.106   2.626
   61U     HO'2 1453   7.503   9.101   2.683
   61U      O3' 1454   7.551   9.280   2.834
   61U      H3T 1455   7.515   9.291   2.922
   62G      O5' 1456   6.785   8.384   3.802
   62G      H5T 1457   6.729   8.410   3.875
   62G      C5' 1458   6.715   8.431   3.685
   62G     H5'1 1459   6.664   8.526   3.704
   62G     H5'2 1460   6.641   8.353   3.667
   62G      C4' 1461   6.792   8.454   3.557
   62G      H4' 1462   6.732   8.501   3.478
   62G      O4' 1463   6.894   8.549   3.583
   62G      C1' 1464   7.013   8.492   3.530
   62G      H1' 1465   7.065   8.575   3.483
   62G       N9 1466   7.094   8.428   3.639
   62G       C8 1467   7.079   8.434   3.773
   62G       H8 1468   6.998   8.487   3.820
   62G       N7 1469   7.179   8.381   3.844
   62G       C5 1470   7.272   8.343   3.746
   62G       C6 1471   7.398   8.278   3.760
   62G       O6 1472   7.458   8.241   3.855
   62G       N1 1473   7.465   8.267   3.639
   62G       H1 1474   7.566   8.260   3.638
   62G       C2 1475   7.403   8.299   3.521
   62G       N2 1476   7.454   8.245   3.415
   62G      H21 1477   7.545   8.203   3.431
   62G      H22 1478   7.411   8.243   3.324
   62G       N3 1479   7.283   8.345   3.503
   62G       C4 1480   7.224   8.379   3.619
   62G      C3' 1481   6.852   8.324   3.492
   62G      H3' 1482   6.873   8.251   3.570
   62G      C2' 1483   6.977   8.382   3.435
   62G     H2'1 1484   7.052   8.303   3.430
   62G      O2' 1485   6.963   8.439   3.305
   62G     HO'2 1486   6.993   8.378   3.237
   62G      O3' 1487   6.751   8.287   3.410
   63U        P 1488   6.687   8.141   3.422
   63U      O1P 1489   6.565   8.146   3.335
   63U      O2P 1490   6.665   8.110   3.565
   63U      O5' 1491   6.797   8.038   3.363
   63U      C5' 1492   6.809   8.022   3.229
   63U     H5'1 1493   6.800   8.120   3.182
   63U     H5'2 1494   6.726   7.962   3.192
   63U      C4' 1495   6.941   7.958   3.195
   63U      H4' 1496   6.943   7.946   3.086
   63U      O4' 1497   7.046   8.042   3.238
   63U      C1' 1498   7.144   7.953   3.286
   63U      H1' 1499   7.231   7.977   3.224
   63U       N1 1500   7.179   7.968   3.431
   63U       C6 1501   7.093   8.039   3.516
   63U       H6 1502   7.006   8.079   3.468
   63U       C5 1503   7.115   8.044   3.646
   63U       H5 1504   7.037   8.088   3.706
   63U       C4 1505   7.244   7.996   3.704
   63U       O4 1506   7.274   7.995   3.820
   63U       N3 1507   7.333   7.946   3.612
   63U       H3 1508   7.430   7.923   3.630
   63U       C2 1509   7.302   7.923   3.479
   63U       O2 1510   7.383   7.878   3.402
   63U      C3' 1511   6.957   7.817   3.261
   63U      H3' 1512   6.924   7.829   3.364
   63U      C2' 1513   7.108   7.806   3.246
   63U     H2'1 1514   7.141   7.732   3.320
   63U      O2' 1515   7.161   7.767   3.123
   63U     HO'2 1516   7.166   7.671   3.120
   63U      O3' 1517   6.886   7.722   3.183
   64A        P 1518   6.859   7.573   3.236
   64A      O1P 1519   6.754   7.524   3.141
   64A      O2P 1520   6.828   7.575   3.374
   64A      O5' 1521   6.996   7.510   3.216
   64A      C5' 1522   7.041   7.461   3.093
   64A     H5'1 1523   7.036   7.527   3.006
   64A     H5'2 1524   6.982   7.374   3.063
   64A      C4' 1525   7.186   7.413   3.118
   64A      H4' 1526   7.219   7.383   3.018
   64A      O4' 1527   7.264   7.518   3.179
   64A      C1' 1528   7.361   7.465   3.271
   64A      H1' 1529   7.453   7.491   3.219
   64A       N9 1530   7.345   7.526   3.404
   64A       C8 1531   7.228   7.541   3.473
   64A       H8 1532   7.130   7.522   3.430
   64A       N7 1533   7.237   7.601   3.586
   64A       C5 1534   7.375   7.611   3.605
   64A       C6 1535   7.461   7.653   3.714
   64A       N6 1536   7.420   7.706   3.827
   64A      H61 1537   7.324   7.730   3.850
   64A      H62 1538   7.497   7.746   3.878
   64A       N1 1539   7.590   7.637   3.705
   64A       C2 1540   7.637   7.583   3.594
   64A       H2 1541   7.744   7.570   3.587
   64A       N3 1542   7.571   7.540   3.490
   64A       C4 1543   7.436   7.561   3.497
   64A      C3' 1544   7.203   7.297   3.217
   64A      H3' 1545   7.134   7.321   3.298
   64A      C2' 1546   7.348   7.315   3.260
   64A     H2'1 1547   7.367   7.273   3.359
   64A      O2' 1548   7.432   7.265   3.154
   64A     HO'2 1549   7.404   7.173   3.156
   64A      O3' 1550   7.186   7.172   3.160
   65C        P 1551   7.131   7.051   3.243
   65C      O1P 1552   7.108   6.942   3.144
   65C      O2P 1553   7.017   7.090   3.324
   65C      O5' 1554   7.250   7.004   3.344
   65C      C5' 1555   7.371   6.953   3.289
   65C     H5'1 1556   7.405   7.004   3.199
   65C     H5'2 1557   7.341   6.855   3.253
   65C      C4' 1558   7.488   6.943   3.395
   65C      H4' 1559   7.582   6.908   3.354
   65C      O4' 1560   7.501   7.072   3.458
   65C      C1' 1561   7.562   7.078   3.584
   65C      H1' 1562   7.667   7.110   3.586
   65C       N1 1563   7.489   7.164   3.675
   65C       C6 1564   7.362   7.209   3.631
   65C       H6 1565   7.310   7.166   3.547
   65C       C5 1566   7.298   7.297   3.711
   65C       H5 1567   7.196   7.323   3.688
   65C       C4 1568   7.366   7.355   3.820
   65C       N4 1569   7.313   7.439   3.903
   65C      H41 1570   7.216   7.465   3.898
   65C      H42 1571   7.376   7.468   3.976
   65C       N3 1572   7.492   7.319   3.852
   65C       C2 1573   7.555   7.218   3.786
   65C       O2 1574   7.674   7.191   3.810
   65C      C3' 1575   7.458   6.860   3.519
   65C      H3' 1576   7.352   6.876   3.538
   65C      C2' 1577   7.541   6.934   3.629
   65C     H2'1 1578   7.487   6.931   3.723
   65C      O2' 1579   7.670   6.881   3.661
   65C     HO'2 1580   7.677   6.806   3.601
   65C      O3' 1581   7.467   6.722   3.505
   66G        P 1582   7.412   6.622   3.619
   66G      O1P 1583   7.412   6.490   3.570
   66G      O2P 1584   7.278   6.681   3.652
   66G      O5' 1585   7.504   6.635   3.753
   66G      C5' 1586   7.627   6.553   3.774
   66G     H5'1 1587   7.700   6.572   3.695
   66G     H5'2 1588   7.596   6.452   3.747
   66G      C4' 1589   7.684   6.561   3.915
   66G      H4' 1590   7.766   6.490   3.927
   66G      O4' 1591   7.726   6.691   3.938
   66G      C1' 1592   7.696   6.719   4.071
   66G      H1' 1593   7.791   6.746   4.118
   66G       N9 1594   7.608   6.841   4.081
   66G       C8 1595   7.534   6.891   3.977
   66G       H8 1596   7.548   6.856   3.875
   66G       N7 1597   7.450   6.985   4.010
   66G       C5 1598   7.473   6.996   4.150
   66G       C6 1599   7.403   7.069   4.247
   66G       O6 1600   7.311   7.146   4.229
   66G       N1 1601   7.448   7.049   4.371
   66G       H1 1602   7.381   7.088   4.436
   66G       C2 1603   7.538   6.959   4.407
   66G       N2 1604   7.558   6.947   4.537
   66G      H21 1605   7.499   7.002   4.598
   66G      H22 1606   7.635   6.895   4.577
   66G       N3 1607   7.612   6.887   4.319
   66G       C4 1608   7.568   6.907   4.188
   66G      C3' 1609   7.585   6.525   4.028
   66G      H3' 1610   7.485   6.566   4.013
   66G      C2' 1611   7.642   6.596   4.147
   66G     H2'1 1612   7.567   6.627   4.219
   66G      O2' 1613   7.756   6.545   4.217
   66G     HO'2 1614   7.785   6.466   4.170
   66G      O3' 1615   7.585   6.385   4.044
   67G        P 1616   7.452   6.318   4.091
   67G      O1P 1617   7.468   6.179   4.123
   67G      O2P 1618   7.352   6.354   3.987
   67G      O5' 1619   7.422   6.391   4.229
   67G      C5' 1620   7.481   6.344   4.350
   67G     H5'1 1621   7.588   6.359   4.336
   67G     H5'2 1622   7.472   6.236   4.365
   67G      C4' 1623   7.443   6.419   4.479
   67G      H4' 1624   7.500   6.373   4.559
   67G      O4' 1625   7.465   6.562   4.464
   67G      C1' 1626   7.363   6.625   4.544
   67G      H1' 1627   7.397   6.698   4.618
   67G       N9 1628   7.292   6.715   4.447
   67G       C8 1629   7.294   6.714   4.308
   67G       H8 1630   7.344   6.643   4.244
   67G       N7 1631   7.212   6.804   4.258
   67G       C5 1632   7.160   6.869   4.367
   67G       C6 1633   7.070   6.981   4.373
   67G       O6 1634   7.014   7.043   4.282
   67G       N1 1635   7.040   7.010   4.506
   67G       H1 1636   6.988   7.094   4.527
   67G       C2 1637   7.102   6.957   4.618
   67G       N2 1638   7.050   6.993   4.736
   67G      H21 1639   6.977   7.063   4.737
   67G      H22 1640   7.090   6.955   4.821
   67G       N3 1641   7.183   6.852   4.611
   67G       C4 1642   7.212   6.816   4.484
   67G      C3' 1643   7.300   6.403   4.516
   67G      H3' 1644   7.244   6.433   4.428
   67G      C2' 1645   7.278   6.517   4.617
   67G     H2'1 1646   7.172   6.540   4.625
   67G      O2' 1647   7.344   6.477   4.743
   67G     HO'2 1648   7.318   6.543   4.808
   67G      O3' 1649   7.264   6.268   4.563
   68A        P 1650   7.121   6.210   4.537
   68A      O1P 1651   7.109   6.078   4.599
   68A      O2P 1652   7.095   6.220   4.390
   68A      O5' 1653   7.023   6.311   4.609
   68A      C5' 1654   7.023   6.320   4.750
   68A     H5'1 1655   7.130   6.332   4.769
   68A     H5'2 1656   6.985   6.225   4.790
   68A      C4' 1657   6.936   6.422   4.801
   68A      H4' 1658   6.952   6.427   4.909
   68A      O4' 1659   6.975   6.556   4.763
   68A      C1' 1660   6.858   6.637   4.759
   68A      H1' 1661   6.869   6.713   4.836
   68A       N9 1662   6.842   6.696   4.625
   68A       C8 1663   6.899   6.663   4.509
   68A       H8 1664   6.959   6.574   4.497
   68A       N7 1665   6.870   6.745   4.410
   68A       C5 1666   6.780   6.829   4.472
   68A       C6 1667   6.704   6.939   4.423
   68A       N6 1668   6.701   6.979   4.296
   68A      H61 1669   6.749   6.930   4.222
   68A      H62 1670   6.658   7.069   4.285
   68A       N1 1671   6.632   7.007   4.510
   68A       C2 1672   6.629   6.979   4.640
   68A       H2 1673   6.567   7.037   4.707
   68A       N3 1674   6.699   6.883   4.702
   68A       C4 1675   6.768   6.811   4.608
   68A      C3' 1676   6.796   6.411   4.745
   68A      H3' 1677   6.803   6.407   4.636
   68A      C2' 1678   6.737   6.548   4.785
   68A     H2'1 1679   6.656   6.576   4.717
   68A      O2' 1680   6.704   6.574   4.915
   68A     HO'2 1681   6.653   6.655   4.912
   68A      O3' 1682   6.720   6.304   4.806
   69A        P 1683   6.604   6.234   4.723
   69A      O1P 1684   6.579   6.102   4.786
   69A      O2P 1685   6.636   6.232   4.581
   69A      O5' 1686   6.487   6.332   4.744
   69A      C5' 1687   6.432   6.355   4.875
   69A     H5'1 1688   6.514   6.367   4.945
   69A     H5'2 1689   6.375   6.267   4.904
   69A      C4' 1690   6.341   6.481   4.888
   69A      H4' 1691   6.331   6.491   4.996
   69A      O4' 1692   6.416   6.597   4.856
   69A      C1' 1693   6.334   6.684   4.773
   69A      H1' 1694   6.344   6.786   4.811
   69A       N9 1695   6.383   6.694   4.630
   69A       C8 1696   6.458   6.601   4.554
   69A       H8 1697   6.496   6.506   4.589
   69A       N7 1698   6.470   6.635   4.426
   69A       C5 1699   6.404   6.759   4.421
   69A       C6 1700   6.381   6.853   4.324
   69A       N6 1701   6.436   6.859   4.205
   69A      H61 1702   6.504   6.789   4.179
   69A      H62 1703   6.423   6.944   4.152
   69A       N1 1704   6.319   6.968   4.349
   69A       C2 1705   6.284   6.994   4.475
   69A       H2 1706   6.221   7.080   4.490
   69A       N3 1707   6.290   6.912   4.577
   69A       C4 1708   6.361   6.799   4.543
   69A      C3' 1709   6.214   6.482   4.808
   69A      H3' 1710   6.239   6.437   4.711
   69A      C2' 1711   6.194   6.629   4.783
   69A     H2'1 1712   6.134   6.643   4.693
   69A      O2' 1713   6.146   6.696   4.894
   69A     HO'2 1714   6.084   6.638   4.939
   69A      O3' 1715   6.105   6.423   4.875
   70U        P 1716   5.965   6.384   4.798
   70U      O1P 1717   5.878   6.299   4.881
   70U      O2P 1718   6.003   6.337   4.664
   70U      O5' 1719   5.896   6.519   4.759
   70U      C5' 1720   5.819   6.594   4.855
   70U     H5'1 1721   5.888   6.632   4.930
   70U     H5'2 1722   5.739   6.530   4.893
   70U      C4' 1723   5.759   6.713   4.780
   70U      H4' 1724   5.710   6.772   4.856
   70U      O4' 1725   5.863   6.782   4.720
   70U      C1' 1726   5.812   6.856   4.609
   70U      H1' 1727   5.824   6.960   4.639
   70U       N1 1728   5.892   6.824   4.489
   70U       C6 1729   5.957   6.701   4.475
   70U       H6 1730   5.952   6.625   4.551
   70U       C5 1731   6.027   6.676   4.365
   70U       H5 1732   6.089   6.588   4.356
   70U       C4 1733   6.042   6.773   4.261
   70U       O4 1734   6.099   6.748   4.158
   70U       N3 1735   5.964   6.890   4.275
   70U       H3 1736   5.955   6.949   4.193
   70U       C2 1737   5.901   6.922   4.393
   70U       O2 1738   5.874   7.042   4.415
   70U      C3' 1739   5.668   6.688   4.664
   70U      H3' 1740   5.711   6.616   4.595
   70U      C2' 1741   5.669   6.818   4.593
   70U     H2'1 1742   5.636   6.800   4.491
   70U      O2' 1743   5.581   6.910   4.648
   70U     HO'2 1744   5.506   6.868   4.690
   70U      O3' 1745   5.540   6.637   4.697
   71A        P 1746   5.472   6.520   4.617
   71A      O1P 1747   5.347   6.480   4.686
   71A      O2P 1748   5.563   6.407   4.594
   71A      O5' 1749   5.432   6.592   4.477
   71A      C5' 1750   5.335   6.696   4.470
   71A     H5'1 1751   5.358   6.777   4.539
   71A     H5'2 1752   5.240   6.648   4.495
   71A      C4' 1753   5.325   6.749   4.326
   71A      H4' 1754   5.241   6.818   4.323
   71A      O4' 1755   5.443   6.816   4.284
   71A      C1' 1756   5.456   6.800   4.140
   71A      H1' 1757   5.443   6.895   4.090
   71A       N9 1758   5.590   6.742   4.106
   71A       C8 1759   5.677   6.662   4.178
   71A       H8 1760   5.663   6.632   4.281
   71A       N7 1761   5.791   6.629   4.113
   71A       C5 1762   5.775   6.686   3.987
   71A       C6 1763   5.854   6.685   3.866
   71A       N6 1764   5.962   6.616   3.844
   71A      H61 1765   5.994   6.560   3.921
   71A      H62 1766   6.002   6.617   3.751
   71A       N1 1767   5.804   6.753   3.763
   71A       C2 1768   5.689   6.820   3.772
   71A       H2 1769   5.664   6.879   3.685
   71A       N3 1770   5.603   6.826   3.874
   71A       C4 1771   5.652   6.753   3.980
   71A      C3' 1772   5.301   6.639   4.223
   71A      H3' 1773   5.366   6.554   4.245
   71A      C2' 1774   5.344   6.713   4.096
   71A     H2'1 1775   5.378   6.652   4.013
   71A      O2' 1776   5.236   6.791   4.051
   71A     HO'2 1777   5.171   6.728   4.018
   71A      O3' 1778   5.166   6.591   4.219
   72G        P 1779   5.120   6.475   4.133
   72G      O1P 1780   4.974   6.458   4.169
   72G      O2P 1781   5.212   6.366   4.149
   72G      O5' 1782   5.128   6.533   3.986
   72G      C5' 1783   5.164   6.452   3.875
   72G     H5'1 1784   5.087   6.376   3.864
   72G     H5'2 1785   5.259   6.400   3.889
   72G      C4' 1786   5.167   6.543   3.749
   72G      H4' 1787   5.068   6.587   3.741
   72G      O4' 1788   5.276   6.639   3.761
   72G      C1' 1789   5.342   6.656   3.638
   72G      H1' 1790   5.357   6.760   3.606
   72G       N9 1791   5.468   6.581   3.648
   72G       C8 1792   5.516   6.500   3.753
   72G       H8 1793   5.467   6.480   3.848
   72G       N7 1794   5.637   6.449   3.727
   72G       C5 1795   5.667   6.505   3.601
   72G       C6 1796   5.781   6.485   3.519
   72G       O6 1797   5.881   6.417   3.551
   72G       N1 1798   5.778   6.550   3.395
   72G       H1 1799   5.857   6.529   3.337
   72G       C2 1800   5.672   6.625   3.357
   72G       N2 1801   5.684   6.676   3.240
   72G      H21 1802   5.776   6.677   3.197
   72G      H22 1803   5.616   6.734   3.192
   72G       N3 1804   5.564   6.646   3.429
   72G       C4 1805   5.571   6.588   3.555
   72G      C3' 1806   5.187   6.467   3.627
   72G      H3' 1807   5.251   6.381   3.647
   72G      C2' 1808   5.253   6.580   3.541
   72G     H2'1 1809   5.316   6.526   3.471
   72G      O2' 1810   5.164   6.672   3.482
   72G     HO'2 1811   5.085   6.632   3.446
   72G      O3' 1812   5.064   6.413   3.575
   73A        P 1813   5.068   6.281   3.492
   73A      O1P 1814   4.931   6.268   3.445
   73A      O2P 1815   5.133   6.175   3.569
   73A      O5' 1816   5.162   6.317   3.376
   73A      C5' 1817   5.124   6.399   3.267
   73A     H5'1 1818   5.107   6.502   3.298
   73A     H5'2 1819   5.043   6.344   3.219
   73A      C4' 1820   5.237   6.404   3.158
   73A      H4' 1821   5.204   6.462   3.072
   73A      O4' 1822   5.351   6.458   3.211
   73A      C1' 1823   5.464   6.406   3.157
   73A      H1' 1824   5.531   6.482   3.117
   73A       N9 1825   5.540   6.322   3.263
   73A       C8 1826   5.499   6.279   3.388
   73A       H8 1827   5.404   6.312   3.427
   73A       N7 1828   5.584   6.202   3.452
   73A       C5 1829   5.693   6.198   3.364
   73A       C6 1830   5.824   6.149   3.367
   73A       N6 1831   5.880   6.074   3.463
   73A      H61 1832   5.816   6.035   3.530
   73A      H62 1833   5.979   6.051   3.458
   73A       N1 1834   5.910   6.156   3.272
   73A       C2 1835   5.868   6.227   3.163
   73A       H2 1836   5.942   6.243   3.086
   73A       N3 1837   5.750   6.276   3.136
   73A       C4 1838   5.664   6.261   3.242
   73A      C3' 1839   5.280   6.266   3.104
   73A      H3' 1840   5.284   6.191   3.183
   73A      C2' 1841   5.423   6.295   3.057
   73A     H2'1 1842   5.488   6.209   3.069
   73A      O2' 1843   5.429   6.355   2.924
   73A     HO'2 1844   5.494   6.304   2.875
   73A      O3' 1845   5.200   6.222   3.001
   74U        P 1846   5.203   6.072   2.948
   74U      O1P 1847   5.081   6.054   2.867
   74U      O2P 1848   5.228   5.977   3.060
   74U      O5' 1849   5.325   6.062   2.849
   74U      C5' 1850   5.330   6.128   2.725
   74U     H5'1 1851   5.302   6.233   2.728
   74U     H5'2 1852   5.251   6.081   2.665
   74U      C4' 1853   5.461   6.109   2.657
   74U      H4' 1854   5.450   6.153   2.558
   74U      O4' 1855   5.557   6.170   2.748
   74U      C1' 1856   5.674   6.097   2.749
   74U      H1' 1857   5.756   6.163   2.723
   74U       N1 1858   5.705   6.025   2.877
   74U       C6 1859   5.610   5.979   2.961
   74U       H6 1860   5.509   5.990   2.923
   74U       C5 1861   5.638   5.922   3.082
   74U       H5 1862   5.561   5.900   3.154
   74U       C4 1863   5.778   5.907   3.121
   74U       O4 1864   5.813   5.856   3.226
   74U       N3 1865   5.873   5.953   3.029
   74U       H3 1866   5.972   5.941   3.041
   74U       C2 1867   5.838   6.000   2.900
   74U       O2 1868   5.928   6.027   2.816
   74U      C3' 1869   5.507   5.965   2.642
   74U      H3' 1870   5.486   5.901   2.728
   74U      C2' 1871   5.660   5.993   2.640
   74U     H2'1 1872   5.712   5.899   2.660
   74U      O2' 1873   5.713   6.054   2.523
   74U     HO'2 1874   5.652   6.040   2.451
   74U      O3' 1875   5.469   5.895   2.520
   75A        P 1876   5.435   5.738   2.515
   75A      O1P 1877   5.369   5.716   2.387
   75A      O2P 1878   5.361   5.703   2.636
   75A      O5' 1879   5.577   5.673   2.518
   75A      C5' 1880   5.665   5.702   2.410
   75A     H5'1 1881   5.673   5.802   2.367
   75A     H5'2 1882   5.621   5.643   2.329
   75A      C4' 1883   5.805   5.655   2.448
   75A      H4' 1884   5.876   5.666   2.366
   75A      O4' 1885   5.849   5.720   2.564
   75A      C1' 1886   5.937   5.641   2.642
   75A      H1' 1887   6.038   5.681   2.644
   75A       N9 1888   5.896   5.625   2.778
   75A       C8 1889   5.771   5.638   2.825
   75A       H8 1890   5.689   5.654   2.757
   75A       N7 1891   5.762   5.624   2.959
   75A       C5 1892   5.894   5.597   2.998
   75A       C6 1893   5.963   5.572   3.122
   75A       N6 1894   5.906   5.555   3.238
   75A      H61 1895   5.806   5.556   3.251
   75A      H62 1896   5.966   5.522   3.312
   75A       N1 1897   6.095   5.549   3.127
   75A       C2 1898   6.159   5.538   3.003
   75A       H2 1899   6.263   5.509   3.006
   75A       N3 1900   6.102   5.560   2.883
   75A       C4 1901   5.971   5.585   2.885
   75A      C3' 1902   5.814   5.507   2.481
   75A      H3' 1903   5.732   5.491   2.551
   75A      C2' 1904   5.944   5.505   2.567
   75A     H2'1 1905   5.949   5.424   2.640
   75A      O2' 1906   6.063   5.505   2.496
   75A     HO'2 1907   6.126   5.456   2.550
   75A      O3' 1908   5.820   5.414   2.372
   76A        P 1909   5.808   5.249   2.372
   76A      O1P 1910   5.771   5.206   2.238
   76A      O2P 1911   5.716   5.222   2.478
   76A      O5' 1912   5.939   5.185   2.433
   76A      C5' 1913   6.065   5.173   2.363
   76A     H5'1 1914   6.089   5.270   2.320
   76A     H5'2 1915   6.053   5.103   2.281
   76A      C4' 1916   6.178   5.130   2.459
   76A      H4' 1917   6.277   5.132   2.413
   76A      O4' 1918   6.188   5.228   2.564
   76A      C1' 1919   6.220   5.159   2.687
   76A      H1' 1920   6.305   5.199   2.742
   76A       N9 1921   6.108   5.164   2.783
   76A       C8 1922   5.974   5.174   2.762
   76A       H8 1923   5.924   5.163   2.667
   76A       N7 1924   5.905   5.205   2.868
   76A       C5 1925   6.001   5.195   2.971
   76A       C6 1926   5.998   5.203   3.110
   76A       N6 1927   5.901   5.226   3.191
   76A      H61 1928   5.829   5.280   3.144
   76A      H62 1929   5.919   5.248   3.288
   76A       N1 1930   6.108   5.171   3.176
   76A       C2 1931   6.216   5.135   3.112
   76A       H2 1932   6.305   5.117   3.170
   76A       N3 1933   6.240   5.130   2.982
   76A       C4 1934   6.121   5.162   2.917
   76A      C3' 1935   6.144   4.999   2.528
   76A      H3' 1936   6.040   5.003   2.559
   76A      C2' 1937   6.233   5.010   2.653
   76A     H2'1 1938   6.217   4.937   2.732
   76A      O2' 1939   6.368   4.990   2.618
   76A     HO'2 1940   6.415   5.005   2.700
   76A      O3' 1941   6.157   4.887   2.447
   77U        P 1942   6.068   4.759   2.468
   77U      O1P 1943   6.090   4.672   2.353
   77U      O2P 1944   5.927   4.803   2.490
   77U      O5' 1945   6.120   4.689   2.602
   77U      C5' 1946   6.260   4.647   2.613
   77U     H5'1 1947   6.319   4.733   2.582
   77U     H5'2 1948   6.277   4.568   2.541
   77U      C4' 1949   6.304   4.621   2.752
   77U      H4' 1950   6.404   4.581   2.763
   77U      O4' 1951   6.304   4.732   2.851
   77U      C1' 1952   6.256   4.693   2.983
   77U      H1' 1953   6.332   4.706   3.060
   77U       N1 1954   6.142   4.780   3.032
   77U       C6 1955   6.048   4.820   2.944
   77U       H6 1956   6.064   4.816   2.837
   77U       C5 1957   5.926   4.872   2.986
   77U       H5 1958   5.842   4.903   2.925
   77U       C4 1959   5.900   4.887   3.128
   77U       O4 1960   5.797   4.945   3.173
   77U       N3 1961   6.003   4.840   3.210
   77U       H3 1962   5.987   4.839   3.309
   77U       C2 1963   6.132   4.803   3.167
   77U       O2 1964   6.223   4.779   3.249
   77U      C3' 1965   6.211   4.526   2.821
   77U      H3' 1966   6.107   4.551   2.800
   77U      C2' 1967   6.230   4.543   2.972
   77U     H2'1 1968   6.133   4.528   3.021
   77U      O2' 1969   6.335   4.468   3.028
   77U     HO'2 1970   6.306   4.464   3.120
   77U      O3' 1971   6.245   4.394   2.778
   78U        P 1972   6.134   4.277   2.790
   78U      O1P 1973   6.173   4.170   2.700
   78U      O2P 1974   5.995   4.333   2.779
   78U      O5' 1975   6.135   4.220   2.937
   78U      C5' 1976   6.243   4.154   3.001
   78U     H5'1 1977   6.341   4.201   2.992
   78U     H5'2 1978   6.250   4.051   2.965
   78U      C4' 1979   6.217   4.141   3.157
   78U      H4' 1980   6.303   4.092   3.203
   78U      O4' 1981   6.196   4.274   3.221
   78U      C1' 1982   6.088   4.274   3.308
   78U      H1' 1983   6.125   4.315   3.402
   78U       N1 1984   5.976   4.362   3.273
   78U       C6 1985   5.966   4.405   3.147
   78U       H6 1986   6.036   4.378   3.069
   78U       C5 1987   5.860   4.478   3.109
   78U       H5 1988   5.846   4.506   3.005
   78U       C4 1989   5.766   4.538   3.202
   78U       O4 1990   5.673   4.616   3.172
   78U       N3 1991   5.791   4.507   3.331
   78U       H3 1992   5.741   4.554   3.405
   78U       C2 1993   5.893   4.418   3.373
   78U       O2 1994   5.892   4.396   3.494
   78U      C3' 1995   6.088   4.069   3.190
   78U      H3' 1996   6.004   4.096   3.125
   78U      C2' 1997   6.058   4.123   3.333
   78U     H2'1 1998   5.953   4.107   3.358
   78U      O2' 1999   6.148   4.064   3.429
   78U     HO'2 2000   6.103   4.057   3.514
   78U      O3' 2001   6.116   3.929   3.185
   79A        P 2002   5.990   3.832   3.165
   79A      O1P 2003   6.030   3.692   3.160
   79A      O2P 2004   5.904   3.888   3.054
   79A      O5' 2005   5.904   3.854   3.295
   79A      C5' 2006   5.914   3.766   3.407
   79A     H5'1 2007   6.003   3.782   3.468
   79A     H5'2 2008   5.910   3.661   3.378
   79A      C4' 2009   5.788   3.815   3.493
   79A      H4' 2010   5.788   3.749   3.579
   79A      O4' 2011   5.802   3.959   3.522
   79A      C1' 2012   5.664   4.007   3.534
   79A      H1' 2013   5.637   4.033   3.637
   79A       N9 2014   5.642   4.121   3.436
   79A       C8 2015   5.668   4.123   3.304
   79A       H8 2016   5.721   4.047   3.250
   79A       N7 2017   5.615   4.222   3.241
   79A       C5 2018   5.540   4.287   3.339
   79A       C6 2019   5.443   4.397   3.339
   79A       N6 2020   5.406   4.467   3.235
   79A      H61 2021   5.447   4.448   3.144
   79A      H62 2022   5.342   4.543   3.254
   79A       N1 2023   5.375   4.424   3.454
   79A       C2 2024   5.402   4.353   3.560
   79A       H2 2025   5.341   4.373   3.647
   79A       N3 2026   5.494   4.257   3.579
   79A       C4 2027   5.560   4.229   3.466
   79A      C3' 2028   5.655   3.790   3.421
   79A      H3' 2029   5.666   3.816   3.316
   79A      C2' 2030   5.570   3.890   3.494
   79A     H2'1 2031   5.488   3.926   3.433
   79A      O2' 2032   5.517   3.857   3.624
   79A     HO'2 2033   5.451   3.788   3.617
   79A      O3' 2034   5.607   3.661   3.442
   80A        P 2035   5.484   3.597   3.361
   80A      O1P 2036   5.483   3.449   3.378
   80A      O2P 2037   5.486   3.649   3.223
   80A      O5' 2038   5.354   3.653   3.420
   80A      C5' 2039   5.298   3.601   3.541
   80A     H5'1 2040   5.383   3.586   3.609
   80A     H5'2 2041   5.265   3.498   3.530
   80A      C4' 2042   5.181   3.688   3.600
   80A      H4' 2043   5.150   3.649   3.697
   80A      O4' 2044   5.220   3.821   3.617
   80A      C1' 2045   5.113   3.911   3.606
   80A      H1' 2046   5.106   3.973   3.696
   80A       N9 2047   5.135   3.995   3.485
   80A       C8 2048   5.220   3.980   3.381
   80A       H8 2049   5.280   3.891   3.369
   80A       N7 2050   5.209   4.072   3.287
   80A       C5 2051   5.104   4.150   3.335
   80A       C6 2052   5.038   4.267   3.293
   80A       N6 2053   5.075   4.338   3.193
   80A      H61 2054   5.165   4.312   3.155
   80A      H62 2055   5.022   4.418   3.160
   80A       N1 2056   4.938   4.320   3.354
   80A       C2 2057   4.901   4.262   3.470
   80A       H2 2058   4.816   4.309   3.516
   80A       N3 2059   4.953   4.152   3.528
   80A       C4 2060   5.052   4.099   3.450
   80A      C3' 2061   5.063   3.700   3.509
   80A      H3' 2062   5.078   3.707   3.401
   80A      C2' 2063   4.990   3.825   3.573
   80A     H2'1 2064   4.918   3.869   3.504
   80A      O2' 2065   4.923   3.795   3.701
   80A     HO'2 2066   4.855   3.862   3.708
   80A      O3' 2067   4.971   3.594   3.520
   81U        P 2068   4.893   3.543   3.393
   81U      O1P 2069   4.798   3.436   3.432
   81U      O2P 2070   4.998   3.502   3.294
   81U      O5' 2071   4.815   3.681   3.350
   81U      C5' 2072   4.701   3.718   3.426
   81U     H5'1 2073   4.735   3.736   3.528
   81U     H5'2 2074   4.625   3.640   3.425
   81U      C4' 2075   4.647   3.852   3.374
   81U      H4' 2076   4.562   3.865   3.441
   81U      O4' 2077   4.729   3.972   3.373
   81U      C1' 2078   4.674   4.060   3.273
   81U      H1' 2079   4.629   4.141   3.331
   81U       N1 2080   4.782   4.094   3.173
   81U       C6 2081   4.889   4.010   3.161
   81U       H6 2082   4.905   3.925   3.225
   81U       C5 2083   4.978   4.051   3.063
   81U       H5 2084   5.071   4.002   3.037
   81U       C4 2085   4.959   4.163   2.977
   81U       O4 2086   5.027   4.201   2.886
   81U       N3 2087   4.849   4.233   3.004
   81U       H3 2088   4.839   4.318   2.950
   81U       C2 2089   4.755   4.206   3.089
   81U       O2 2090   4.660   4.281   3.104
   81U      C3' 2091   4.585   3.847   3.234
   81U      H3' 2092   4.666   3.809   3.171
   81U      C2' 2093   4.552   3.992   3.212
   81U     H2'1 2094   4.548   4.005   3.104
   81U      O2' 2095   4.428   4.040   3.252
   81U     HO'2 2096   4.372   4.006   3.182
   81U      O3' 2097   4.474   3.762   3.233
   82U        P 2098   4.404   3.724   3.097
   82U      O1P 2099   4.407   3.844   3.011
   82U      O2P 2100   4.277   3.668   3.133
   82U      O5' 2101   4.495   3.616   3.019
   82U      C5' 2102   4.527   3.499   3.081
   82U     H5'1 2103   4.440   3.434   3.080
   82U     H5'2 2104   4.560   3.521   3.183
   82U      C4' 2105   4.656   3.435   3.023
   82U      H4' 2106   4.669   3.341   3.076
   82U      O4' 2107   4.637   3.417   2.886
   82U      C1' 2108   4.734   3.484   2.815
   82U      H1' 2109   4.821   3.420   2.801
   82U       N1 2110   4.676   3.541   2.688
   82U       C6 2111   4.574   3.637   2.697
   82U       H6 2112   4.532   3.660   2.794
   82U       C5 2113   4.521   3.686   2.583
   82U       H5 2114   4.441   3.759   2.590
   82U       C4 2115   4.573   3.646   2.454
   82U       O4 2116   4.524   3.677   2.347
   82U       N3 2117   4.683   3.570   2.455
   82U       H3 2118   4.719   3.535   2.367
   82U       C2 2119   4.727   3.500   2.567
   82U       O2 2120   4.797   3.396   2.557
   82U      C3' 2121   4.773   3.523   3.039
   82U      H3' 2122   4.759   3.584   3.129
   82U      C2' 2123   4.778   3.599   2.908
   82U     H2'1 2124   4.710   3.684   2.910
   82U      O2' 2125   4.910   3.651   2.872
   82U     HO'2 2126   4.981   3.587   2.860
   82U      O3' 2127   4.892   3.445   3.059
   82U      H3T 2128   4.940   3.483   3.133
   8.66697   8.66697   6.12864   0.00000   0.00000   0.00000   0.00000   4.33342   4.33342
