# Supplementary material for: Constant-pH Molecular Dynamics of Cationic Peptide Dendrimers Binding to siRNA
Source: J Chem Inf Model. 2026 Feb 5;66(8):4734–43. doi: 10.1021/acs.jcim.5c02636 (PMC13126635; doi:10.1021/acs.jcim.5c02636)
Supplement: Supplementary file 2 [file ci5c02636_si_002.zip › zip/DMH18_05_out_9.gro]

Protein t= 150000.00000 step= 10000
 2128
    1LY0      N    1   6.599   4.886   1.466
    1LY0     H1    2   6.656   4.803   1.472
    1LY0     H2    3   6.654   4.951   1.411
    1LY0     H3    4   6.505   4.882   1.430
    1LY0     CA    5   6.591   4.933   1.609
    1LY0     HA    6   6.683   4.977   1.647
    1LY0     CB    7   6.547   4.818   1.706
    1LY0    HB1    8   6.445   4.787   1.684
    1LY0    HB2    9   6.557   4.859   1.806
    1LY0     CG   10   6.648   4.700   1.710
    1LY0    HG1   11   6.741   4.737   1.753
    1LY0    HG2   12   6.669   4.672   1.607
    1LY0     CD   13   6.595   4.585   1.791
    1LY0    HD1   14   6.502   4.553   1.745
    1LY0    HD2   15   6.572   4.613   1.894
    1LY0     CE   16   6.685   4.460   1.794
    1LY0    HE1   17   6.775   4.484   1.851
    1LY0    HE2   18   6.720   4.432   1.695
    1LY0     NZ   19   6.615   4.348   1.864
    1LY0    HZ1   20   6.579   4.365   1.957
    1LY0    HZ2   21   6.540   4.314   1.805
    1LY0    HZ3   22   6.681   4.274   1.881
    1LY0      C   23   6.494   5.049   1.610
    1LY0      O   24   6.384   5.043   1.565
    2LER      N   25   6.539   5.157   1.668
    2LER      H   26   6.631   5.152   1.710
    2LER     CA   27   6.468   5.286   1.672
    2LER     HA   28   6.414   5.302   1.579
    2LER     CB   29   6.578   5.400   1.676
    2LER    HB1   30   6.643   5.388   1.763
    2LER    HB2   31   6.539   5.499   1.699
    2LER     CG   32   6.684   5.408   1.561
    2LER     HG   33   6.746   5.318   1.560
    2LER    CD1   34   6.620   5.437   1.431
    2LER   HD11   35   6.691   5.433   1.349
    2LER   HD12   36   6.541   5.365   1.411
    2LER   HD13   37   6.592   5.542   1.420
    2LER    CD2   38   6.782   5.520   1.604
    2LER   HD21   39   6.863   5.519   1.531
    2LER   HD22   40   6.740   5.620   1.593
    2LER   HD23   41   6.811   5.514   1.709
    2LER      C   42   6.365   5.296   1.787
    2LER      O   43   6.275   5.383   1.793
    3LYR      N   44   6.370   5.203   1.880
    3LYR      H   45   6.444   5.135   1.868
    3LYR     CA   46   6.272   5.190   1.985
    3LYR     HA   47   6.284   5.278   2.049
    3LYR     CB   48   6.321   5.055   2.047
    3LYR    HB1   49   6.422   5.072   2.086
    3LYR    HB2   50   6.338   4.983   1.966
    3LYR     CG   51   6.234   4.996   2.150
    3LYR    HG1   52   6.140   4.980   2.098
    3LYR    HG2   53   6.211   5.072   2.225
    3LYR     CD   54   6.293   4.861   2.211
    3LYR    HD1   55   6.314   4.790   2.130
    3LYR    HD2   56   6.215   4.814   2.271
    3LYR     CE   57   6.436   4.875   2.288
    3LYR    HE1   58   6.405   4.943   2.368
    3LYR    HE2   59   6.511   4.915   2.220
    3LYR     NZ   60   6.479   4.746   2.338
    3LYR    HZ1   61   6.546   4.702   2.278
    3LYR      C   62   6.124   5.182   1.939
    3LYR      O   63   6.035   5.247   2.002
    4LY0      N   64   6.094   5.126   1.821
    4LY0      H   65   6.168   5.089   1.763
    4LY0     CA   66   5.968   5.147   1.752
    4LY0     HA   67   5.896   5.183   1.825
    4LY0     CB   68   5.904   5.025   1.699
    4LY0    HB1   69   5.974   4.969   1.636
    4LY0    HB2   70   5.814   5.042   1.640
    4LY0     CG   71   5.868   4.933   1.814
    4LY0    HG1   72   5.798   4.988   1.876
    4LY0    HG2   73   5.960   4.904   1.865
    4LY0     CD   74   5.797   4.803   1.766
    4LY0    HD1   75   5.869   4.728   1.734
    4LY0    HD2   76   5.735   4.820   1.678
    4LY0     CE   77   5.705   4.751   1.880
    4LY0    HE1   78   5.666   4.651   1.858
    4LY0    HE2   79   5.622   4.818   1.899
    4LY0     NZ   80   5.779   4.724   2.002
    4LY0    HZ1   81   5.855   4.665   1.970
    4LY0    HZ2   82   5.818   4.807   2.045
    4LY0    HZ3   83   5.721   4.679   2.071
    4LY0      C   84   5.973   5.254   1.645
    4LY0      O   85   6.002   5.216   1.532
    5LER      N   86   5.935   5.373   1.684
    5LER      H   87   5.914   5.399   1.779
    5LER     CA   88   5.913   5.483   1.586
    5LER     HA   89   5.873   5.437   1.496
    5LER     CB   90   6.047   5.548   1.541
    5LER    HB1   91   6.116   5.475   1.500
    5LER    HB2   92   6.102   5.594   1.623
    5LER     CG   93   6.027   5.644   1.420
    5LER     HG   94   5.931   5.619   1.377
    5LER    CD1   95   6.006   5.793   1.462
    5LER   HD11   96   6.080   5.825   1.535
    5LER   HD12   97   6.018   5.858   1.375
    5LER   HD13   98   5.910   5.804   1.513
    5LER    CD2   99   6.150   5.631   1.328
    5LER   HD21  100   6.238   5.650   1.389
    5LER   HD22  101   6.148   5.526   1.298
    5LER   HD23  102   6.140   5.700   1.244
    5LER      C  103   5.812   5.593   1.639
    5LER      O  104   5.714   5.624   1.572
    6LYR      N  105   5.832   5.648   1.756
    6LYR      H  106   5.906   5.607   1.811
    6LYR     CA  107   5.773   5.764   1.814
    6LYR     HA  108   5.760   5.840   1.736
    6LYR     CB  109   5.861   5.824   1.924
    6LYR    HB1  110   5.885   5.750   2.000
    6LYR    HB2  111   5.805   5.907   1.968
    6LYR     CG  112   5.993   5.872   1.868
    6LYR    HG1  113   5.980   5.934   1.779
    6LYR    HG2  114   6.047   5.780   1.848
    6LYR     CD  115   6.075   5.950   1.977
    6LYR    HD1  116   6.013   6.023   2.028
    6LYR    HD2  117   6.162   5.995   1.928
    6LYR     CE  118   6.127   5.865   2.092
    6LYR    HE1  119   6.037   5.815   2.128
    6LYR    HE2  120   6.154   5.933   2.174
    6LYR     NZ  121   6.238   5.780   2.049
    6LYR    HZ1  122   6.214   5.691   2.008
    6LYR      C  123   5.633   5.727   1.853
    6LYR      O  124   5.607   5.630   1.928
    7LER      N  125   5.537   5.813   1.808
    7LER      H  126   5.565   5.903   1.772
    7LER     CA  127   5.396   5.787   1.806
    7LER     HA  128   5.392   5.681   1.780
    7LER     CB  129   5.324   5.871   1.692
    7LER    HB1  130   5.323   5.973   1.728
    7LER    HB2  131   5.220   5.840   1.703
    7LER     CG  132   5.371   5.837   1.546
    7LER     HG  133   5.478   5.818   1.544
    7LER    CD1  134   5.300   5.715   1.491
    7LER   HD11  135   5.330   5.700   1.388
    7LER   HD12  136   5.323   5.632   1.558
    7LER   HD13  137   5.197   5.749   1.502
    7LER    CD2  138   5.317   5.961   1.463
    7LER   HD21  139   5.344   5.953   1.359
    7LER   HD22  140   5.209   5.975   1.471
    7LER   HD23  141   5.368   6.048   1.505
    7LER      C  142   5.325   5.814   1.940
    7LER      O  143   5.315   5.924   1.990
    8LER      N  144   5.251   5.715   1.995
    8LER      H  145   5.252   5.626   1.948
    8LER     CA  146   5.190   5.726   2.120
    8LER     HA  147   5.267   5.760   2.189
    8LER     CB  148   5.156   5.590   2.175
    8LER    HB1  149   5.244   5.530   2.197
    8LER    HB2  150   5.106   5.541   2.092
    8LER     CG  151   5.064   5.587   2.302
    8LER     HG  152   4.985   5.663   2.300
    8LER    CD1  153   5.001   5.451   2.324
    8LER   HD11  154   4.952   5.418   2.232
    8LER   HD12  155   5.080   5.378   2.339
    8LER   HD13  156   4.930   5.461   2.407
    8LER    CD2  157   5.157   5.615   2.421
    8LER   HD21  158   5.098   5.607   2.511
    8LER   HD22  159   5.245   5.551   2.414
    8LER   HD23  160   5.196   5.716   2.403
    8LER      C  161   5.078   5.833   2.119
    8LER      O  162   4.972   5.814   2.053
    9LYR      N  163   5.096   5.936   2.198
    9LYR      H  164   5.177   5.927   2.258
    9LYR     CA  165   5.008   6.059   2.199
    9LYR     HA  166   4.994   6.097   2.098
    9LYR     CB  167   5.072   6.166   2.284
    9LYR    HB1  168   5.042   6.265   2.250
    9LYR    HB2  169   5.177   6.166   2.254
    9LYR     CG  170   5.052   6.155   2.436
    9LYR    HG1  171   5.079   6.056   2.472
    9LYR    HG2  172   4.945   6.153   2.456
    9LYR     CD  173   5.113   6.273   2.519
    9LYR    HD1  174   5.069   6.268   2.618
    9LYR    HD2  175   5.072   6.365   2.478
    9LYR     CE  176   5.263   6.290   2.532
    9LYR    HE1  177   5.287   6.353   2.617
    9LYR    HE2  178   5.304   6.338   2.444
    9LYR     NZ  179   5.328   6.153   2.535
    9LYR    HZ1  180   5.365   6.113   2.450
    9LYR      C  181   4.862   6.035   2.235
    9LYR      O  182   4.775   6.098   2.180
   10LER      N  183   4.830   5.939   2.321
   10LER      H  184   4.904   5.878   2.352
   10LER     CA  185   4.694   5.898   2.352
   10LER     HA  186   4.632   5.986   2.370
   10LER     CB  187   4.699   5.818   2.479
   10LER    HB1  188   4.786   5.754   2.472
   10LER    HB2  189   4.603   5.769   2.494
   10LER     CG  190   4.722   5.912   2.601
   10LER     HG  191   4.805   5.982   2.586
   10LER    CD1  192   4.600   6.005   2.630
   10LER   HD11  193   4.536   6.029   2.545
   10LER   HD12  194   4.536   5.964   2.708
   10LER   HD13  195   4.635   6.100   2.671
   10LER    CD2  196   4.765   5.829   2.718
   10LER   HD21  197   4.797   5.888   2.804
   10LER   HD22  198   4.673   5.786   2.756
   10LER   HD23  199   4.845   5.760   2.690
   10LER      C  200   4.612   5.824   2.245
   10LER      O  201   4.497   5.800   2.272
   11LER      N  202   4.675   5.800   2.128
   11LER      H  203   4.774   5.816   2.115
   11LER     CA  204   4.603   5.777   2.003
   11LER     HA  205   4.506   5.731   2.021
   11LER     CB  206   4.674   5.674   1.918
   11LER    HB1  207   4.781   5.692   1.908
   11LER    HB2  208   4.636   5.681   1.817
   11LER     CG  209   4.660   5.532   1.968
   11LER     HG  210   4.562   5.513   2.014
   11LER    CD1  211   4.680   5.429   1.854
   11LER   HD11  212   4.655   5.333   1.901
   11LER   HD12  213   4.602   5.435   1.777
   11LER   HD13  214   4.776   5.428   1.803
   11LER    CD2  215   4.759   5.497   2.080
   11LER   HD21  216   4.784   5.391   2.079
   11LER   HD22  217   4.856   5.545   2.070
   11LER   HD23  218   4.723   5.535   2.175
   11LER      C  219   4.568   5.904   1.928
   11LER      O  220   4.459   5.904   1.862
   12LER      N  221   4.651   6.010   1.934
   12LER      H  222   4.733   5.989   1.989
   12LER     CA  223   4.647   6.135   1.861
   12LER     HA  224   4.600   6.114   1.764
   12LER     CB  225   4.787   6.193   1.841
   12LER    HB1  226   4.840   6.191   1.936
   12LER    HB2  227   4.779   6.298   1.815
   12LER     CG  228   4.882   6.121   1.742
   12LER     HG  229   4.870   6.155   1.639
   12LER    CD1  230   5.023   6.154   1.779
   12LER   HD11  231   5.043   6.260   1.766
   12LER   HD12  232   5.053   6.125   1.880
   12LER   HD13  233   5.095   6.117   1.707
   12LER    CD2  234   4.856   5.968   1.721
   12LER   HD21  235   4.940   5.940   1.658
   12LER   HD22  236   4.869   5.917   1.816
   12LER   HD23  237   4.768   5.951   1.659
   12LER      C  238   4.553   6.241   1.923
   12LER      O  239   4.477   6.308   1.852
   13LER      N  240   4.545   6.234   2.050
   13LER      H  241   4.601   6.161   2.092
   13LER     CA  242   4.438   6.288   2.129
   13LER     HA  243   4.437   6.395   2.107
   13LER     CB  244   4.477   6.271   2.277
   13LER    HB1  245   4.500   6.166   2.293
   13LER    HB2  246   4.387   6.294   2.334
   13LER     CG  247   4.596   6.350   2.327
   13LER     HG  248   4.673   6.341   2.250
   13LER    CD1  249   4.563   6.500   2.336
   13LER   HD11  250   4.499   6.522   2.422
   13LER   HD12  251   4.653   6.558   2.357
   13LER   HD13  252   4.509   6.541   2.250
   13LER    CD2  253   4.669   6.309   2.453
   13LER   HD21  254   4.764   6.359   2.470
   13LER   HD22  255   4.611   6.321   2.545
   13LER   HD23  256   4.677   6.200   2.448
   13LER      C  257   4.307   6.218   2.113
   13LER      O  258   4.297   6.096   2.128
   14NH2      N  259   4.194   6.285   2.100
   14NH2     H1  260   4.191   6.386   2.104
   14NH2     H2  261   4.109   6.233   2.109
   15LY0      N  262   6.372   4.151   2.549
   15LY0     H1  263   6.358   4.074   2.613
   15LY0     H2  264   6.308   4.143   2.472
   15LY0     H3  265   6.469   4.142   2.521
   15LY0     CA  266   6.361   4.276   2.625
   15LY0     HA  267   6.431   4.269   2.709
   15LY0     CB  268   6.215   4.293   2.685
   15LY0    HB1  269   6.138   4.272   2.611
   15LY0    HB2  270   6.199   4.398   2.706
   15LY0     CG  271   6.187   4.215   2.817
   15LY0    HG1  272   6.271   4.238   2.884
   15LY0    HG2  273   6.177   4.109   2.796
   15LY0     CD  274   6.062   4.277   2.886
   15LY0    HD1  275   5.979   4.277   2.816
   15LY0    HD2  276   6.089   4.381   2.908
   15LY0     CE  277   6.007   4.203   3.011
   15LY0    HE1  278   6.089   4.194   3.083
   15LY0    HE2  279   5.974   4.104   2.978
   15LY0     NZ  280   5.899   4.279   3.078
   15LY0    HZ1  281   5.869   4.249   3.170
   15LY0    HZ2  282   5.919   4.377   3.080
   15LY0    HZ3  283   5.816   4.270   3.021
   15LY0      C  284   6.398   4.389   2.538
   15LY0      O  285   6.354   4.400   2.424
   16LER      N  286   6.480   4.484   2.585
   16LER      H  287   6.506   4.483   2.683
   16LER     CA  288   6.554   4.579   2.502
   16LER     HA  289   6.581   4.526   2.410
   16LER     CB  290   6.687   4.629   2.562
   16LER    HB1  291   6.661   4.698   2.642
   16LER    HB2  292   6.745   4.689   2.492
   16LER     CG  293   6.781   4.526   2.620
   16LER     HG  294   6.731   4.463   2.694
   16LER    CD1  295   6.839   4.441   2.506
   16LER   HD11  296   6.755   4.398   2.453
   16LER   HD12  297   6.902   4.502   2.440
   16LER   HD13  298   6.902   4.362   2.546
   16LER    CD2  299   6.894   4.590   2.685
   16LER   HD21  300   6.950   4.502   2.716
   16LER   HD22  301   6.959   4.640   2.613
   16LER   HD23  302   6.867   4.647   2.774
   16LER      C  303   6.463   4.698   2.459
   16LER      O  304   6.397   4.754   2.545
   17LY0      N  305   7.628   5.340   2.503
   17LY0     H1  306   7.691   5.273   2.462
   17LY0     H2  307   7.649   5.357   2.600
   17LY0     H3  308   7.644   5.422   2.446
   17LY0     CA  309   7.486   5.292   2.474
   17LY0     HA  310   7.476   5.201   2.533
   17LY0     CB  311   7.457   5.259   2.328
   17LY0    HB1  312   7.349   5.242   2.322
   17LY0    HB2  313   7.514   5.176   2.289
   17LY0     CG  314   7.485   5.373   2.221
   17LY0    HG1  315   7.593   5.385   2.217
   17LY0    HG2  316   7.446   5.471   2.247
   17LY0     CD  317   7.445   5.331   2.077
   17LY0    HD1  318   7.337   5.317   2.075
   17LY0    HD2  319   7.501   5.240   2.056
   17LY0     CE  320   7.481   5.440   1.971
   17LY0    HE1  321   7.415   5.525   1.986
   17LY0    HE2  322   7.473   5.391   1.874
   17LY0     NZ  323   7.625   5.486   1.967
   17LY0    HZ1  324   7.649   5.543   1.887
   17LY0    HZ2  325   7.655   5.538   2.048
   17LY0    HZ3  326   7.683   5.405   1.953
   17LY0      C  327   7.384   5.387   2.538
   17LY0      O  328   7.405   5.509   2.554
   18LER      N  329   7.261   5.337   2.567
   18LER      H  330   7.239   5.239   2.572
   18LER     CA  331   7.144   5.414   2.594
   18LER     HA  332   7.171   5.510   2.637
   18LER     CB  333   7.051   5.338   2.691
   18LER    HB1  334   7.026   5.241   2.649
   18LER    HB2  335   6.962   5.397   2.715
   18LER     CG  336   7.113   5.305   2.825
   18LER     HG  337   7.194   5.232   2.815
   18LER    CD1  338   7.181   5.433   2.884
   18LER   HD11  339   7.275   5.457   2.834
   18LER   HD12  340   7.117   5.522   2.880
   18LER   HD13  341   7.190   5.421   2.992
   18LER    CD2  342   7.007   5.257   2.919
   18LER   HD21  343   6.945   5.182   2.870
   18LER   HD22  344   7.055   5.216   3.008
   18LER   HD23  345   6.942   5.341   2.944
   18LER      C  346   7.081   5.444   2.459
   18LER      O  347   7.095   5.365   2.365
   19LYR      N  348   7.020   5.560   2.445
   19LYR      H  349   7.006   5.613   2.529
   19LYR     CA  350   6.927   5.601   2.332
   19LYR     HA  351   6.968   5.565   2.237
   19LYR     CB  352   6.903   5.754   2.325
   19LYR    HB1  353   6.994   5.805   2.292
   19LYR    HB2  354   6.881   5.788   2.426
   19LYR     CG  355   6.789   5.804   2.233
   19LYR    HG1  356   6.692   5.779   2.277
   19LYR    HG2  357   6.794   5.765   2.132
   19LYR     CD  358   6.814   5.957   2.225
   19LYR    HD1  359   6.911   5.993   2.192
   19LYR    HD2  360   6.801   5.996   2.327
   19LYR     CE  361   6.706   6.027   2.143
   19LYR    HE1  362   6.610   5.991   2.177
   19LYR    HE2  363   6.712   6.001   2.037
   19LYR     NZ  364   6.708   6.170   2.162
   19LYR    HZ1  365   6.689   6.214   2.251
   19LYR      C  366   6.795   5.529   2.361
   19LYR      O  367   6.750   5.530   2.479
   20LY0      N  368   6.734   5.474   2.255
   20LY0      H  369   6.785   5.477   2.168
   20LY0     CA  370   6.590   5.425   2.257
   20LY0     HA  371   6.546   5.434   2.356
   20LY0     CB  372   6.582   5.273   2.233
   20LY0    HB1  373   6.634   5.238   2.144
   20LY0    HB2  374   6.477   5.242   2.234
   20LY0     CG  375   6.658   5.196   2.338
   20LY0    HG1  376   6.766   5.214   2.335
   20LY0    HG2  377   6.647   5.092   2.308
   20LY0     CD  378   6.587   5.194   2.477
   20LY0    HD1  379   6.481   5.171   2.464
   20LY0    HD2  380   6.595   5.294   2.522
   20LY0     CE  381   6.650   5.079   2.557
   20LY0    HE1  382   6.758   5.075   2.543
   20LY0    HE2  383   6.614   4.980   2.531
   20LY0     NZ  384   6.616   5.116   2.702
   20LY0    HZ1  385   6.653   5.206   2.726
   20LY0    HZ2  386   6.516   5.127   2.709
   20LY0    HZ3  387   6.646   5.048   2.770
   20LY0      C  388   6.494   5.510   2.181
   20LY0      O  389   6.379   5.507   2.212
   21LER      N  390   6.541   5.595   2.087
   21LER      H  391   6.638   5.586   2.061
   21LER     CA  392   6.451   5.676   2.001
   21LER     HA  393   6.385   5.610   1.945
   21LER     CB  394   6.551   5.763   1.911
   21LER    HB1  395   6.611   5.694   1.852
   21LER    HB2  396   6.618   5.827   1.968
   21LER     CG  397   6.476   5.858   1.821
   21LER     HG  398   6.423   5.935   1.877
   21LER    CD1  399   6.559   5.930   1.718
   21LER   HD11  400   6.652   5.952   1.771
   21LER   HD12  401   6.573   5.874   1.625
   21LER   HD13  402   6.518   6.030   1.702
   21LER    CD2  403   6.363   5.795   1.729
   21LER   HD21  404   6.333   5.864   1.651
   21LER   HD22  405   6.390   5.700   1.684
   21LER   HD23  406   6.275   5.790   1.794
   21LER      C  407   6.368   5.776   2.084
   21LER      O  408   6.416   5.848   2.172
   22LY0      N  409   6.314   6.447   2.276
   22LY0     H1  410   6.292   6.492   2.188
   22LY0     H2  411   6.326   6.349   2.255
   22LY0     H3  412   6.246   6.469   2.346
   22LY0     CA  413   6.449   6.499   2.309
   22LY0     HA  414   6.469   6.446   2.402
   22LY0     CB  415   6.453   6.649   2.338
   22LY0    HB1  416   6.416   6.711   2.256
   22LY0    HB2  417   6.560   6.665   2.352
   22LY0     CG  418   6.368   6.686   2.463
   22LY0    HG1  419   6.384   6.619   2.548
   22LY0    HG2  420   6.261   6.679   2.443
   22LY0     CD  421   6.407   6.833   2.498
   22LY0    HD1  422   6.329   6.873   2.563
   22LY0    HD2  423   6.423   6.890   2.407
   22LY0     CE  424   6.532   6.823   2.584
   22LY0    HE1  425   6.605   6.766   2.527
   22LY0    HE2  426   6.504   6.761   2.669
   22LY0     NZ  427   6.574   6.956   2.624
   22LY0    HZ1  428   6.597   7.020   2.549
   22LY0    HZ2  429   6.506   7.006   2.679
   22LY0    HZ3  430   6.659   6.950   2.678
   22LY0      C  431   6.556   6.440   2.211
   22LY0      O  432   6.518   6.416   2.092
   23LER      N  433   6.685   6.437   2.247
   23LER      H  434   6.709   6.421   2.344
   23LER     CA  435   6.787   6.394   2.148
   23LER     HA  436   6.873   6.383   2.214
   23LER     CB  437   6.819   6.514   2.050
   23LER    HB1  438   6.723   6.557   2.021
   23LER    HB2  439   6.874   6.461   1.972
   23LER     CG  440   6.895   6.630   2.112
   23LER     HG  441   6.851   6.661   2.207
   23LER    CD1  442   7.043   6.589   2.142
   23LER   HD11  443   7.097   6.671   2.191
   23LER   HD12  444   7.052   6.500   2.205
   23LER   HD13  445   7.102   6.579   2.051
   23LER    CD2  446   6.900   6.757   2.017
   23LER   HD21  447   6.929   6.725   1.917
   23LER   HD22  448   6.802   6.804   2.003
   23LER   HD23  449   6.969   6.827   2.063
   23LER      C  450   6.771   6.258   2.080
   23LER      O  451   6.847   6.227   1.990
   24LY0      N  452   5.731   6.902   2.331
   24LY0     H1  453   5.644   6.880   2.285
   24LY0     H2  454   5.801   6.833   2.305
   24LY0     H3  455   5.711   6.906   2.430
   24LY0     CA  456   5.796   7.029   2.286
   24LY0     HA  457   5.896   7.038   2.326
   24LY0     CB  458   5.706   7.157   2.316
   24LY0    HB1  459   5.605   7.141   2.278
   24LY0    HB2  460   5.746   7.250   2.276
   24LY0     CG  461   5.698   7.181   2.470
   24LY0    HG1  462   5.797   7.193   2.514
   24LY0    HG2  463   5.643   7.100   2.517
   24LY0     CD  464   5.633   7.311   2.515
   24LY0    HD1  465   5.534   7.314   2.470
   24LY0    HD2  466   5.698   7.392   2.481
   24LY0     CE  467   5.617   7.327   2.670
   24LY0    HE1  468   5.564   7.421   2.686
   24LY0    HE2  469   5.717   7.345   2.709
   24LY0     NZ  470   5.540   7.210   2.729
   24LY0    HZ1  471   5.451   7.192   2.684
   24LY0    HZ2  472   5.586   7.120   2.726
   24LY0    HZ3  473   5.516   7.223   2.826
   24LY0      C  474   5.814   7.024   2.130
   24LY0      O  475   5.712   7.007   2.061
   25LER      N  476   5.934   7.062   2.077
   25LER      H  477   6.008   7.086   2.141
   25LER     CA  478   5.978   7.080   1.937
   25LER     HA  479   6.086   7.086   1.938
   25LER     CB  480   5.917   7.215   1.886
   25LER    HB1  481   5.920   7.297   1.958
   25LER    HB2  482   5.810   7.215   1.870
   25LER     CG  483   5.975   7.268   1.757
   25LER     HG  484   5.994   7.192   1.681
   25LER    CD1  485   5.888   7.387   1.710
   25LER   HD11  486   5.855   7.446   1.796
   25LER   HD12  487   5.932   7.442   1.627
   25LER   HD13  488   5.795   7.351   1.667
   25LER    CD2  489   6.107   7.334   1.792
   25LER   HD21  490   6.143   7.376   1.698
   25LER   HD22  491   6.088   7.423   1.853
   25LER   HD23  492   6.179   7.272   1.844
   25LER      C  493   5.952   6.965   1.835
   25LER      O  494   6.034   6.929   1.754
   26LYR      N  495   5.832   6.906   1.831
   26LYR      H  496   5.763   6.949   1.892
   26LYR     CA  497   5.792   6.778   1.781
   26LYR     HA  498   5.785   6.780   1.672
   26LYR     CB  499   5.648   6.748   1.840
   26LYR    HB1  500   5.653   6.776   1.945
   26LYR    HB2  501   5.620   6.643   1.840
   26LYR     CG  502   5.540   6.843   1.775
   26LYR    HG1  503   5.531   6.834   1.667
   26LYR    HG2  504   5.552   6.950   1.794
   26LYR     CD  505   5.406   6.819   1.841
   26LYR    HD1  506   5.415   6.796   1.947
   26LYR    HD2  507   5.359   6.733   1.794
   26LYR     CE  508   5.307   6.932   1.819
   26LYR    HE1  509   5.285   6.935   1.713
   26LYR    HE2  510   5.346   7.026   1.858
   26LYR     NZ  511   5.176   6.907   1.881
   26LYR    HZ1  512   5.109   6.874   1.813
   26LYR      C  513   5.901   6.673   1.823
   26LYR      O  514   5.965   6.678   1.932
   27LY0      N  515   5.912   6.574   1.734
   27LY0      H  516   5.846   6.574   1.658
   27LY0     CA  517   6.018   6.466   1.747
   27LY0     HA  518   6.062   6.466   1.847
   27LY0     CB  519   6.127   6.499   1.647
   27LY0    HB1  520   6.131   6.608   1.642
   27LY0    HB2  521   6.096   6.466   1.548
   27LY0     CG  522   6.266   6.440   1.688
   27LY0    HG1  523   6.253   6.333   1.703
   27LY0    HG2  524   6.294   6.492   1.780
   27LY0     CD  525   6.371   6.468   1.579
   27LY0    HD1  526   6.345   6.560   1.526
   27LY0    HD2  527   6.360   6.385   1.509
   27LY0     CE  528   6.511   6.473   1.641
   27LY0    HE1  529   6.541   6.374   1.676
   27LY0    HE2  530   6.509   6.534   1.731
   27LY0     NZ  531   6.604   6.532   1.542
   27LY0    HZ1  532   6.608   6.480   1.456
   27LY0    HZ2  533   6.571   6.624   1.517
   27LY0    HZ3  534   6.699   6.537   1.577
   27LY0      C  535   5.967   6.321   1.708
   27LY0      O  536   6.032   6.230   1.742
   28LER      N  537   5.852   6.308   1.647
   28LER      H  538   5.808   6.396   1.622
   28LER     CA  539   5.789   6.182   1.612
   28LER     HA  540   5.858   6.099   1.599
   28LER     CB  541   5.725   6.201   1.468
   28LER    HB1  542   5.638   6.265   1.480
   28LER    HB2  543   5.679   6.106   1.440
   28LER     CG  544   5.813   6.249   1.356
   28LER     HG  545   5.815   6.357   1.343
   28LER    CD1  546   5.957   6.203   1.361
   28LER   HD11  547   6.018   6.245   1.441
   28LER   HD12  548   5.969   6.094   1.365
   28LER   HD13  549   6.013   6.237   1.274
   28LER    CD2  550   5.759   6.200   1.223
   28LER   HD21  551   5.653   6.218   1.205
   28LER   HD22  552   5.810   6.248   1.139
   28LER   HD23  553   5.785   6.094   1.220
   28LER      C  554   5.683   6.139   1.709
   28LER      O  555   5.612   6.042   1.675
   29LYR      N  556   5.659   6.210   1.825
   29LYR      H  557   5.722   6.287   1.844
   29LYR     CA  558   5.564   6.166   1.934
   29LYR     HA  559   5.494   6.092   1.896
   29LYR     CB  560   5.466   6.286   1.964
   29LYR    HB1  561   5.518   6.381   1.978
   29LYR    HB2  562   5.418   6.269   2.060
   29LYR     CG  563   5.347   6.300   1.868
   29LYR    HG1  564   5.283   6.378   1.909
   29LYR    HG2  565   5.292   6.206   1.868
   29LYR     CD  566   5.379   6.326   1.717
   29LYR    HD1  567   5.279   6.341   1.675
   29LYR    HD2  568   5.424   6.237   1.673
   29LYR     CE  569   5.470   6.456   1.706
   29LYR    HE1  570   5.568   6.417   1.733
   29LYR    HE2  571   5.444   6.536   1.775
   29LYR     NZ  572   5.478   6.493   1.568
   29LYR    HZ1  573   5.392   6.492   1.515
   29LYR      C  574   5.621   6.108   2.065
   29LYR      O  575   5.735   6.143   2.101
   30LER      N  576   5.541   6.017   2.129
   30LER      H  577   5.457   5.997   2.077
   30LER     CA  578   5.577   5.931   2.243
   30LER     HA  579   5.677   5.950   2.282
   30LER     CB  580   5.592   5.778   2.205
   30LER    HB1  581   5.684   5.766   2.148
   30LER    HB2  582   5.509   5.753   2.139
   30LER     CG  583   5.604   5.676   2.320
   30LER     HG  584   5.524   5.684   2.393
   30LER    CD1  585   5.593   5.528   2.273
   30LER   HD11  586   5.664   5.512   2.193
   30LER   HD12  587   5.605   5.457   2.356
   30LER   HD13  588   5.493   5.512   2.232
   30LER    CD2  589   5.741   5.709   2.384
   30LER   HD21  590   5.763   5.633   2.458
   30LER   HD22  591   5.816   5.716   2.305
   30LER   HD23  592   5.743   5.805   2.435
   30LER      C  593   5.478   5.929   2.362
   30LER      O  594   5.354   5.915   2.336
   31LER      N  595   5.528   5.955   2.483
   31LER      H  596   5.626   5.978   2.486
   31LER     CA  597   5.455   5.961   2.613
   31LER     HA  598   5.537   5.986   2.680
   31LER     CB  599   5.401   5.823   2.644
   31LER    HB1  600   5.477   5.745   2.646
   31LER    HB2  601   5.342   5.789   2.560
   31LER     CG  602   5.323   5.807   2.775
   31LER     HG  603   5.241   5.880   2.772
   31LER    CD1  604   5.259   5.668   2.788
   31LER   HD11  605   5.201   5.659   2.696
   31LER   HD12  606   5.329   5.586   2.802
   31LER   HD13  607   5.186   5.657   2.869
   31LER    CD2  608   5.411   5.832   2.902
   31LER   HD21  609   5.498   5.767   2.896
   31LER   HD22  610   5.434   5.938   2.909
   31LER   HD23  611   5.345   5.812   2.987
   31LER      C  612   5.347   6.073   2.635
   31LER      O  613   5.333   6.111   2.748
   32LY0      N  614   4.738   7.153   2.355
   32LY0     H1  615   4.726   7.185   2.450
   32LY0     H2  616   4.665   7.090   2.325
   32LY0     H3  617   4.724   7.238   2.302
   32LY0     CA  618   4.877   7.100   2.334
   32LY0     HA  619   4.890   7.023   2.410
   32LY0     CB  620   4.980   7.213   2.349
   32LY0    HB1  621   4.939   7.291   2.285
   32LY0    HB2  622   5.078   7.186   2.309
   32LY0     CG  623   4.998   7.260   2.492
   32LY0    HG1  624   5.034   7.174   2.548
   32LY0    HG2  625   4.900   7.280   2.536
   32LY0     CD  626   5.095   7.382   2.503
   32LY0    HD1  627   5.193   7.355   2.464
   32LY0    HD2  628   5.098   7.418   2.606
   32LY0     CE  629   5.044   7.511   2.428
   32LY0    HE1  630   4.950   7.532   2.479
   32LY0    HE2  631   5.016   7.505   2.323
   32LY0     NZ  632   5.130   7.621   2.454
   32LY0    HZ1  633   5.222   7.589   2.428
   32LY0    HZ2  634   5.104   7.713   2.421
   32LY0    HZ3  635   5.145   7.633   2.553
   32LY0      C  636   4.881   7.042   2.189
   32LY0      O  637   4.833   7.102   2.092
   33LER      N  638   4.945   6.926   2.176
   33LER      H  639   4.986   6.888   2.261
   33LER     CA  640   4.997   6.869   2.045
   33LER     HA  641   4.931   6.902   1.965
   33LER     CB  642   5.016   6.716   2.059
   33LER    HB1  643   5.075   6.695   2.148
   33LER    HB2  644   5.068   6.657   1.984
   33LER     CG  645   4.879   6.643   2.076
   33LER     HG  646   4.820   6.689   2.155
   33LER    CD1  647   4.790   6.660   1.959
   33LER   HD11  648   4.694   6.610   1.977
   33LER   HD12  649   4.772   6.766   1.942
   33LER   HD13  650   4.841   6.628   1.869
   33LER    CD2  651   4.911   6.494   2.093
   33LER   HD21  652   4.968   6.486   2.186
   33LER   HD22  653   4.822   6.432   2.098
   33LER   HD23  654   4.978   6.471   2.010
   33LER      C  655   5.134   6.925   2.008
   33LER      O  656   5.221   6.946   2.103
   34LY0      N  657   6.567   7.393   1.656
   34LY0     H1  658   6.546   7.399   1.755
   34LY0     H2  659   6.477   7.421   1.619
   34LY0     H3  660   6.639   7.461   1.638
   34LY0     CA  661   6.600   7.256   1.607
   34LY0     HA  662   6.670   7.208   1.675
   34LY0     CB  663   6.661   7.256   1.471
   34LY0    HB1  664   6.641   7.340   1.404
   34LY0    HB2  665   6.621   7.167   1.422
   34LY0     CG  666   6.809   7.250   1.497
   34LY0    HG1  667   6.833   7.159   1.552
   34LY0    HG2  668   6.841   7.331   1.563
   34LY0     CD  669   6.898   7.268   1.368
   34LY0    HD1  670   6.893   7.183   1.299
   34LY0    HD2  671   7.004   7.277   1.392
   34LY0     CE  672   6.884   7.404   1.292
   34LY0    HE1  673   6.907   7.486   1.361
   34LY0    HE2  674   6.782   7.405   1.254
   34LY0     NZ  675   6.968   7.409   1.173
   34LY0    HZ1  676   6.955   7.318   1.130
   34LY0    HZ2  677   6.935   7.482   1.111
   34LY0    HZ3  678   7.067   7.428   1.182
   34LY0      C  679   6.470   7.178   1.608
   34LY0      O  680   6.357   7.231   1.612
   35LER      N  681   6.475   7.046   1.618
   35LER      H  682   6.567   7.004   1.613
   35LER     CA  683   6.364   6.959   1.633
   35LER     HA  684   6.291   7.003   1.701
   35LER     CB  685   6.396   6.825   1.705
   35LER    HB1  686   6.492   6.792   1.666
   35LER    HB2  687   6.318   6.753   1.679
   35LER     CG  688   6.409   6.841   1.850
   35LER     HG  689   6.441   6.943   1.874
   35LER    CD1  690   6.275   6.809   1.930
   35LER   HD11  691   6.301   6.783   2.033
   35LER   HD12  692   6.193   6.880   1.928
   35LER   HD13  693   6.250   6.712   1.888
   35LER    CD2  694   6.517   6.751   1.904
   35LER   HD21  695   6.481   6.648   1.902
   35LER   HD22  696   6.606   6.761   1.841
   35LER   HD23  697   6.552   6.788   2.001
   35LER      C  698   6.287   6.935   1.495
   35LER      O  699   6.355   6.951   1.399
   36LYR      N  700   6.157   6.898   1.498
   36LYR      H  701   6.115   6.897   1.589
   36LYR     CA  702   6.066   6.894   1.379
   36LYR     HA  703   6.131   6.906   1.292
   36LYR     CB  704   5.960   7.007   1.378
   36LYR    HB1  705   5.936   7.024   1.273
   36LYR    HB2  706   6.017   7.097   1.402
   36LYR     CG  707   5.833   6.996   1.463
   36LYR    HG1  708   5.858   6.994   1.569
   36LYR    HG2  709   5.771   6.917   1.421
   36LYR     CD  710   5.754   7.128   1.451
   36LYR    HD1  711   5.701   7.134   1.356
   36LYR    HD2  712   5.809   7.222   1.461
   36LYR     CE  713   5.647   7.122   1.567
   36LYR    HE1  714   5.694   7.137   1.664
   36LYR    HE2  715   5.611   7.020   1.571
   36LYR     NZ  716   5.541   7.223   1.538
   36LYR    HZ1  717   5.554   7.323   1.544
   36LYR      C  718   6.008   6.754   1.367
   36LYR      O  719   5.956   6.693   1.466
   37LY0      N  720   6.008   6.697   1.244
   37LY0      H  721   6.033   6.757   1.166
   37LY0     CA  722   5.950   6.565   1.209
   37LY0     HA  723   5.972   6.498   1.292
   37LY0     CB  724   6.013   6.509   1.082
   37LY0    HB1  725   6.011   6.591   1.011
   37LY0    HB2  726   5.955   6.419   1.059
   37LY0     CG  727   6.158   6.461   1.107
   37LY0    HG1  728   6.153   6.392   1.191
   37LY0    HG2  729   6.221   6.546   1.136
   37LY0     CD  730   6.222   6.393   0.978
   37LY0    HD1  731   6.176   6.296   0.958
   37LY0    HD2  732   6.326   6.376   1.008
   37LY0     CE  733   6.214   6.477   0.845
   37LY0    HE1  734   6.292   6.554   0.849
   37LY0    HE2  735   6.115   6.522   0.847
   37LY0     NZ  736   6.239   6.400   0.727
   37LY0    HZ1  737   6.335   6.370   0.714
   37LY0    HZ2  738   6.183   6.317   0.739
   37LY0    HZ3  739   6.219   6.449   0.641
   37LY0      C  740   5.800   6.567   1.210
   37LY0      O  741   5.738   6.525   1.116
   38LER      N  742   5.737   6.601   1.325
   38LER      H  743   5.798   6.624   1.401
   38LER     CA  744   5.595   6.587   1.366
   38LER     HA  745   5.540   6.519   1.302
   38LER     CB  746   5.524   6.726   1.354
   38LER    HB1  747   5.573   6.795   1.421
   38LER    HB2  748   5.423   6.712   1.395
   38LER     CG  749   5.507   6.783   1.209
   38LER     HG  750   5.605   6.805   1.168
   38LER    CD1  751   5.414   6.692   1.125
   38LER   HD11  752   5.320   6.687   1.180
   38LER   HD12  753   5.405   6.743   1.030
   38LER   HD13  754   5.452   6.591   1.110
   38LER    CD2  755   5.428   6.918   1.225
   38LER   HD21  756   5.328   6.903   1.264
   38LER   HD22  757   5.486   6.981   1.292
   38LER   HD23  758   5.418   6.967   1.128
   38LER      C  759   5.595   6.524   1.507
   38LER      O  760   5.700   6.517   1.564
   39LY0      N  761   5.004   7.412   1.811
   39LY0     H1  762   5.079   7.479   1.805
   39LY0     H2  763   5.033   7.343   1.879
   39LY0     H3  764   4.918   7.464   1.817
   39LY0     CA  765   5.007   7.330   1.682
   39LY0     HA  766   4.951   7.385   1.606
   39LY0     CB  767   4.946   7.187   1.688
   39LY0    HB1  768   4.989   7.137   1.774
   39LY0    HB2  769   4.974   7.136   1.595
   39LY0     CG  770   4.793   7.200   1.686
   39LY0    HG1  771   4.762   7.278   1.755
   39LY0    HG2  772   4.753   7.101   1.710
   39LY0     CD  773   4.733   7.238   1.544
   39LY0    HD1  774   4.785   7.172   1.474
   39LY0    HD2  775   4.749   7.341   1.513
   39LY0     CE  776   4.582   7.205   1.541
   39LY0    HE1  777   4.533   7.242   1.630
   39LY0    HE2  778   4.569   7.097   1.545
   39LY0     NZ  779   4.517   7.261   1.418
   39LY0    HZ1  780   4.571   7.217   1.345
   39LY0    HZ2  781   4.418   7.249   1.407
   39LY0    HZ3  782   4.545   7.358   1.409
   39LY0      C  783   5.151   7.327   1.639
   39LY0      O  784   5.241   7.358   1.721
   40LER      N  785   5.185   7.293   1.511
   40LER      H  786   5.121   7.262   1.439
   40LER     CA  787   5.325   7.303   1.466
   40LER     HA  788   5.374   7.394   1.502
   40LER     CB  789   5.334   7.311   1.307
   40LER    HB1  790   5.276   7.226   1.270
   40LER    HB2  791   5.440   7.303   1.285
   40LER     CG  792   5.277   7.446   1.253
   40LER     HG  793   5.183   7.466   1.304
   40LER    CD1  794   5.364   7.572   1.277
   40LER   HD11  795   5.371   7.596   1.383
   40LER   HD12  796   5.466   7.565   1.238
   40LER   HD13  797   5.319   7.658   1.228
   40LER    CD2  798   5.254   7.444   1.100
   40LER   HD21  799   5.204   7.350   1.075
   40LER   HD22  800   5.216   7.533   1.052
   40LER   HD23  801   5.349   7.448   1.048
   40LER      C  802   5.413   7.189   1.523
   40LER      O  803   5.372   7.072   1.516
   41U      O5'  804   5.946   4.716   4.945
   41U      H5T  805   5.926   4.794   4.893
   41U      C5'  806   6.042   4.752   5.048
   41U     H5'1  807   6.048   4.674   5.124
   41U     H5'2  808   6.011   4.847   5.091
   41U      C4'  809   6.187   4.770   4.997
   41U      H4'  810   6.241   4.793   5.088
   41U      O4'  811   6.237   4.656   4.917
   41U      C1'  812   6.326   4.714   4.815
   41U      H1'  813   6.427   4.679   4.834
   41U       N1  814   6.284   4.680   4.676
   41U       C6  815   6.149   4.644   4.645
   41U       H6  816   6.077   4.625   4.723
   41U       C5  817   6.123   4.609   4.518
   41U       H5  818   6.028   4.561   4.499
   41U       C4  819   6.218   4.625   4.409
   41U       O4  820   6.205   4.597   4.291
   41U       N3  821   6.340   4.669   4.453
   41U       H3  822   6.411   4.682   4.382
   41U       C2  823   6.381   4.691   4.578
   41U       O2  824   6.498   4.717   4.597
   41U      C3'  825   6.200   4.896   4.902
   41U      H3'  826   6.117   4.907   4.832
   41U      C2'  827   6.331   4.863   4.838
   41U     H2'1  828   6.337   4.915   4.743
   41U      O2'  829   6.447   4.908   4.916
   41U     HO'2  830   6.467   4.997   4.889
   41U      O3'  831   6.194   5.007   4.988
   42U        P  832   6.169   5.156   4.928
   42U      O1P  833   6.175   5.255   5.034
   42U      O2P  834   6.042   5.162   4.847
   42U      O5'  835   6.287   5.186   4.828
   42U      C5'  836   6.411   5.243   4.885
   42U     H5'1  837   6.446   5.185   4.970
   42U     H5'2  838   6.391   5.344   4.922
   42U      C4'  839   6.521   5.242   4.782
   42U      H4'  840   6.617   5.264   4.827
   42U      O4'  841   6.531   5.110   4.729
   42U      C1'  842   6.574   5.118   4.594
   42U      H1'  843   6.671   5.073   4.573
   42U       N1  844   6.480   5.064   4.488
   42U       C6  845   6.346   5.049   4.512
   42U       H6  846   6.309   5.087   4.606
   42U       C5  847   6.259   5.010   4.418
   42U       H5  848   6.151   5.007   4.431
   42U       C4  849   6.313   4.970   4.288
   42U       O4  850   6.246   4.937   4.191
   42U       N3  851   6.445   4.976   4.284
   42U       H3  852   6.468   4.954   4.188
   42U       C2  853   6.539   5.023   4.373
   42U       O2  854   6.652   5.049   4.340
   42U      C3'  855   6.511   5.332   4.669
   42U      H3'  856   6.413   5.308   4.628
   42U      C2'  857   6.603   5.263   4.567
   42U     H2'1  858   6.575   5.289   4.465
   42U      O2'  859   6.737   5.286   4.603
   42U     HO'2  860   6.758   5.379   4.593
   42U      O3'  861   6.540   5.470   4.696
   43A        P  862   6.484   5.579   4.595
   43A      O1P  863   6.504   5.706   4.666
   43A      O2P  864   6.347   5.546   4.561
   43A      O5'  865   6.573   5.576   4.460
   43A      C5'  866   6.701   5.632   4.443
   43A     H5'1  867   6.761   5.629   4.535
   43A     H5'2  868   6.696   5.738   4.418
   43A      C4'  869   6.783   5.557   4.330
   43A      H4'  870   6.886   5.575   4.362
   43A      O4'  871   6.753   5.412   4.312
   43A      C1'  872   6.765   5.383   4.173
   43A      H1'  873   6.844   5.310   4.154
   43A       N9  874   6.642   5.314   4.130
   43A       C8  875   6.518   5.321   4.183
   43A       H8  876   6.504   5.372   4.277
   43A       N7  877   6.419   5.275   4.108
   43A       C5  878   6.484   5.231   3.986
   43A       C6  879   6.443   5.170   3.863
   43A       N6  880   6.319   5.141   3.826
   43A      H61  881   6.251   5.122   3.899
   43A      H62  882   6.304   5.101   3.735
   43A       N1  883   6.537   5.130   3.777
   43A       C2  884   6.664   5.156   3.803
   43A       H2  885   6.740   5.119   3.736
   43A       N3  886   6.706   5.235   3.906
   43A       C4  887   6.615   5.260   4.001
   43A      C3'  888   6.752   5.621   4.199
   43A      H3'  889   6.644   5.626   4.190
   43A      C2'  890   6.798   5.513   4.102
   43A     H2'1  891   6.747   5.522   4.006
   43A      O2'  892   6.936   5.508   4.082
   43A     HO'2  893   6.957   5.554   4.000
   43A      O3'  894   6.806   5.755   4.176
   44A        P  895   6.733   5.852   4.075
   44A      O1P  896   6.815   5.979   4.070
   44A      O2P  897   6.587   5.857   4.108
   44A      O5'  898   6.751   5.778   3.929
   44A      C5'  899   6.880   5.770   3.864
   44A     H5'1  900   6.953   5.741   3.940
   44A     H5'2  901   6.904   5.869   3.825
   44A      C4'  902   6.901   5.672   3.746
   44A      H4'  903   7.008   5.650   3.741
   44A      O4'  904   6.840   5.548   3.781
   44A      C1'  905   6.783   5.497   3.658
   44A      H1'  906   6.834   5.401   3.646
   44A       N9  907   6.637   5.471   3.670
   44A       C8  908   6.550   5.518   3.764
   44A       H8  909   6.581   5.573   3.851
   44A       N7  910   6.426   5.474   3.743
   44A       C5  911   6.436   5.400   3.625
   44A       C6  912   6.339   5.338   3.535
   44A       N6  913   6.208   5.318   3.560
   44A      H61  914   6.177   5.364   3.644
   44A      H62  915   6.155   5.254   3.503
   44A       N1  916   6.381   5.275   3.428
   44A       C2  917   6.509   5.280   3.401
   44A       H2  918   6.542   5.225   3.314
   44A       N3  919   6.607   5.333   3.471
   44A       C4  920   6.568   5.389   3.588
   44A      C3'  921   6.852   5.731   3.616
   44A      H3'  922   6.754   5.778   3.632
   44A      C2'  923   6.819   5.599   3.546
   44A     H2'1  924   6.738   5.610   3.473
   44A      O2'  925   6.930   5.559   3.472
   44A     HO'2  926   6.950   5.630   3.411
   44A      O3'  927   6.952   5.819   3.562
   45U        P  928   6.919   5.940   3.471
   45U      O1P  929   7.034   6.031   3.468
   45U      O2P  930   6.790   5.991   3.517
   45U      O5'  931   6.892   5.870   3.334
   45U      C5'  932   6.993   5.826   3.240
   45U     H5'1  933   7.074   5.776   3.294
   45U     H5'2  934   7.041   5.915   3.199
   45U      C4'  935   6.939   5.728   3.130
   45U      H4'  936   7.023   5.684   3.077
   45U      O4'  937   6.850   5.635   3.186
   45U      C1'  938   6.755   5.589   3.102
   45U      H1'  939   6.764   5.485   3.071
   45U       N1  940   6.618   5.596   3.166
   45U       C6  941   6.593   5.689   3.264
   45U       H6  942   6.679   5.743   3.301
   45U       C5  943   6.477   5.685   3.335
   45U       H5  944   6.461   5.745   3.424
   45U       C4  945   6.363   5.602   3.298
   45U       O4  946   6.252   5.599   3.345
   45U       N3  947   6.389   5.521   3.189
   45U       H3  948   6.312   5.459   3.170
   45U       C2  949   6.513   5.514   3.122
   45U       O2  950   6.530   5.435   3.029
   45U      C3'  951   6.846   5.801   3.037
   45U      H3'  952   6.798   5.874   3.103
   45U      C2'  953   6.757   5.683   2.984
   45U     H2'1  954   6.657   5.716   2.955
   45U      O2'  955   6.815   5.615   2.882
   45U     HO'2  956   6.867   5.678   2.832
   45U      O3'  957   6.915   5.868   2.935
   46U        P  958   6.855   5.994   2.884
   46U      O1P  959   6.954   6.054   2.796
   46U      O2P  960   6.811   6.076   3.002
   46U      O5'  961   6.726   5.949   2.799
   46U      C5'  962   6.743   5.882   2.675
   46U     H5'1  963   6.815   5.802   2.688
   46U     H5'2  964   6.781   5.947   2.596
   46U      C4'  965   6.614   5.824   2.617
   46U      H4'  966   6.637   5.788   2.517
   46U      O4'  967   6.562   5.711   2.695
   46U      C1'  968   6.422   5.720   2.701
   46U      H1'  969   6.365   5.633   2.670
   46U       N1  970   6.378   5.753   2.838
   46U       C6  971   6.428   5.864   2.905
   46U       H6  972   6.516   5.923   2.881
   46U       C5  973   6.379   5.896   3.030
   46U       H5  974   6.435   5.972   3.083
   46U       C4  975   6.263   5.827   3.089
   46U       O4  976   6.202   5.849   3.196
   46U       N3  977   6.214   5.723   3.009
   46U       H3  978   6.133   5.672   3.041
   46U       C2  979   6.262   5.688   2.884
   46U       O2  980   6.192   5.615   2.817
   46U      C3'  981   6.504   5.925   2.596
   46U      H3'  982   6.507   5.990   2.684
   46U      C2'  983   6.375   5.839   2.608
   46U     H2'1  984   6.288   5.889   2.651
   46U      O2'  985   6.346   5.786   2.483
   46U     HO'2  986   6.416   5.817   2.425
   46U      O3'  987   6.511   5.997   2.474
   47A        P  988   6.436   6.140   2.465
   47A      O1P  989   6.461   6.211   2.336
   47A      O2P  990   6.470   6.212   2.590
   47A      O5'  991   6.283   6.108   2.480
   47A      C5'  992   6.213   6.061   2.372
   47A     H5'1  993   6.250   5.968   2.329
   47A     H5'2  994   6.216   6.137   2.294
   47A      C4'  995   6.066   6.037   2.411
   47A      H4'  996   6.012   6.000   2.323
   47A      O4'  997   6.058   5.944   2.524
   47A      C1'  998   5.947   5.991   2.601
   47A      H1'  999   5.868   5.916   2.600
   47A       N9 1000   5.989   6.022   2.740
   47A       C8 1001   6.113   6.062   2.781
   47A       H8 1002   6.190   6.074   2.706
   47A       N7 1003   6.124   6.066   2.911
   47A       C5 1004   5.991   6.038   2.952
   47A       C6 1005   5.919   6.025   3.078
   47A       N6 1006   5.972   6.054   3.195
   47A      H61 1007   6.068   6.084   3.202
   47A      H62 1008   5.909   6.060   3.273
   47A       N1 1009   5.787   6.003   3.084
   47A       C2 1010   5.716   5.986   2.970
   47A       H2 1011   5.614   5.957   2.985
   47A       N3 1012   5.770   5.998   2.848
   47A       C4 1013   5.906   6.021   2.852
   47A      C3' 1014   6.006   6.171   2.467
   47A      H3' 1015   6.078   6.227   2.527
   47A      C2' 1016   5.886   6.118   2.538
   47A     H2'1 1017   5.855   6.193   2.610
   47A      O2' 1018   5.781   6.093   2.445
   47A     HO'2 1019   5.781   6.169   2.386
   47A      O3' 1020   5.963   6.261   2.361
   48U        P 1021   5.965   6.421   2.383
   48U      O1P 1022   5.939   6.475   2.248
   48U      O2P 1023   6.094   6.445   2.445
   48U      O5' 1024   5.839   6.455   2.481
   48U      C5' 1025   5.706   6.430   2.433
   48U     H5'1 1026   5.709   6.344   2.367
   48U     H5'2 1027   5.669   6.504   2.362
   48U      C4' 1028   5.606   6.413   2.547
   48U      H4' 1029   5.508   6.391   2.505
   48U      O4' 1030   5.640   6.317   2.632
   48U      C1' 1031   5.606   6.349   2.765
   48U      H1' 1032   5.520   6.290   2.796
   48U       N1 1033   5.719   6.349   2.861
   48U       C6 1034   5.847   6.382   2.827
   48U       H6 1035   5.877   6.397   2.725
   48U       C5 1036   5.950   6.382   2.918
   48U       H5 1037   6.052   6.400   2.886
   48U       C4 1038   5.920   6.364   3.058
   48U       O4 1039   6.007   6.363   3.142
   48U       N3 1040   5.790   6.325   3.083
   48U       H3 1041   5.768   6.291   3.175
   48U       C2 1042   5.684   6.313   2.990
   48U       O2 1043   5.574   6.276   3.028
   48U      C3' 1044   5.589   6.544   2.628
   48U      H3' 1045   5.688   6.588   2.632
   48U      C2' 1046   5.541   6.492   2.765
   48U     H2'1 1047   5.571   6.564   2.841
   48U      O2' 1048   5.399   6.473   2.757
   48U     HO'2 1049   5.374   6.435   2.842
   48U      O3' 1050   5.508   6.632   2.564
   49C        P 1051   5.501   6.785   2.604
   49C      O1P 1052   5.387   6.849   2.534
   49C      O2P 1053   5.631   6.852   2.587
   49C      O5' 1054   5.471   6.789   2.758
   49C      C5' 1055   5.342   6.788   2.814
   49C     H5'1 1056   5.276   6.711   2.774
   49C     H5'2 1057   5.294   6.886   2.803
   49C      C4' 1058   5.346   6.774   2.964
   49C      H4' 1059   5.241   6.765   2.992
   49C      O4' 1060   5.432   6.670   3.016
   49C      C1' 1061   5.457   6.702   3.157
   49C      H1' 1062   5.392   6.650   3.228
   49C       N1 1063   5.602   6.685   3.200
   49C       C6 1064   5.705   6.677   3.107
   49C       H6 1065   5.679   6.712   3.008
   49C       C5 1066   5.831   6.663   3.143
   49C       H5 1067   5.908   6.668   3.066
   49C       C4 1068   5.855   6.659   3.282
   49C       N4 1069   5.975   6.661   3.326
   49C      H41 1070   6.056   6.647   3.268
   49C      H42 1071   5.982   6.671   3.427
   49C       N3 1072   5.763   6.658   3.378
   49C       C2 1073   5.635   6.669   3.338
   49C       O2 1074   5.548   6.656   3.422
   49C      C3' 1075   5.393   6.901   3.033
   49C      H3' 1076   5.489   6.927   2.986
   49C      C2' 1077   5.424   6.851   3.174
   49C     H2'1 1078   5.501   6.910   3.223
   49C      O2' 1079   5.319   6.864   3.264
   49C     HO'2 1080   5.320   6.954   3.299
   49C      O3' 1081   5.306   7.020   3.019
   50U        P 1082   5.356   7.163   3.054
   50U      O1P 1083   5.251   7.254   3.006
   50U      O2P 1084   5.496   7.181   3.007
   50U      O5' 1085   5.347   7.170   3.208
   50U      C5' 1086   5.225   7.167   3.287
   50U     H5'1 1087   5.167   7.076   3.269
   50U     H5'2 1088   5.164   7.253   3.260
   50U      C4' 1089   5.265   7.181   3.433
   50U      H4' 1090   5.175   7.188   3.494
   50U      O4' 1091   5.332   7.064   3.470
   50U      C1' 1092   5.439   7.097   3.561
   50U      H1' 1093   5.417   7.037   3.649
   50U       N1 1094   5.577   7.052   3.521
   50U       C6 1095   5.623   7.073   3.392
   50U       H6 1096   5.560   7.119   3.317
   50U       C5 1097   5.748   7.025   3.360
   50U       H5 1098   5.778   7.026   3.256
   50U       C4 1099   5.834   6.968   3.458
   50U       O4 1100   5.951   6.936   3.434
   50U       N3 1101   5.779   6.964   3.580
   50U       H3 1102   5.840   6.941   3.657
   50U       C2 1103   5.661   7.009   3.621
   50U       O2 1104   5.634   7.021   3.740
   50U      C3' 1105   5.353   7.304   3.472
   50U      H3' 1106   5.425   7.324   3.392
   50U      C2' 1107   5.421   7.245   3.595
   50U     H2'1 1108   5.517   7.294   3.616
   50U      O2' 1109   5.345   7.258   3.717
   50U     HO'2 1110   5.336   7.353   3.725
   50U      O3' 1111   5.280   7.425   3.508
   51A        P 1112   5.356   7.560   3.507
   51A      O1P 1113   5.255   7.667   3.493
   51A      O2P 1114   5.462   7.555   3.407
   51A      O5' 1115   5.412   7.566   3.660
   51A      C5' 1116   5.330   7.595   3.768
   51A     H5'1 1117   5.248   7.528   3.791
   51A     H5'2 1118   5.292   7.697   3.773
   51A      C4' 1119   5.426   7.579   3.892
   51A      H4' 1120   5.366   7.584   3.983
   51A      O4' 1121   5.496   7.447   3.886
   51A      C1' 1122   5.635   7.462   3.929
   51A      H1' 1123   5.652   7.392   4.010
   51A       N9 1124   5.721   7.423   3.815
   51A       C8 1125   5.709   7.447   3.679
   51A       H8 1126   5.636   7.515   3.637
   51A       N7 1127   5.785   7.371   3.608
   51A       C5 1128   5.869   7.310   3.699
   51A       C6 1129   5.991   7.236   3.680
   51A       N6 1130   6.041   7.196   3.564
   51A      H61 1131   6.002   7.221   3.474
   51A      H62 1132   6.125   7.139   3.564
   51A       N1 1133   6.061   7.202   3.787
   51A       C2 1134   6.011   7.235   3.906
   51A       H2 1135   6.074   7.198   3.985
   51A       N3 1136   5.898   7.303   3.937
   51A       C4 1137   5.832   7.336   3.829
   51A      C3' 1138   5.541   7.684   3.908
   51A      H3' 1139   5.568   7.711   3.805
   51A      C2' 1140   5.652   7.602   3.981
   51A     H2'1 1141   5.753   7.635   3.957
   51A      O2' 1142   5.635   7.593   4.123
   51A     HO'2 1143   5.717   7.559   4.160
   51A      O3' 1144   5.497   7.798   3.978
   52U        P 1145   5.568   7.941   3.966
   52U      O1P 1146   5.486   8.033   4.048
   52U      O2P 1147   5.597   7.972   3.824
   52U      O5' 1148   5.696   7.909   4.040
   52U      C5' 1149   5.708   7.917   4.187
   52U     H5'1 1150   5.632   7.853   4.232
   52U     H5'2 1151   5.675   8.013   4.228
   52U      C4' 1152   5.847   7.886   4.243
   52U      H4' 1153   5.828   7.888   4.350
   52U      O4' 1154   5.883   7.749   4.215
   52U      C1' 1155   6.025   7.743   4.190
   52U      H1' 1156   6.076   7.680   4.263
   52U       N1 1157   6.048   7.684   4.052
   52U       C6 1158   5.984   7.718   3.938
   52U       H6 1159   5.913   7.799   3.951
   52U       C5 1160   6.005   7.667   3.817
   52U       H5 1161   5.953   7.714   3.735
   52U       C4 1162   6.096   7.562   3.808
   52U       O4 1163   6.131   7.511   3.700
   52U       N3 1164   6.154   7.517   3.923
   52U       H3 1165   6.227   7.450   3.907
   52U       C2 1166   6.132   7.572   4.050
   52U       O2 1167   6.194   7.530   4.152
   52U      C3' 1168   5.965   7.971   4.188
   52U      H3' 1169   5.945   7.992   4.083
   52U      C2' 1170   6.090   7.883   4.199
   52U     H2'1 1171   6.155   7.915   4.118
   52U      O2' 1172   6.153   7.899   4.324
   52U     HO'2 1173   6.105   7.972   4.365
   52U      O3' 1174   5.970   8.085   4.269
   53U        P 1175   6.010   8.237   4.216
   53U      O1P 1176   6.048   8.310   4.335
   53U      O2P 1177   5.903   8.292   4.132
   53U      O5' 1178   6.134   8.214   4.127
   53U      C5' 1179   6.268   8.200   4.182
   53U     H5'1 1180   6.255   8.118   4.253
   53U     H5'2 1181   6.291   8.296   4.227
   53U      C4' 1182   6.374   8.169   4.073
   53U      H4' 1183   6.468   8.174   4.127
   53U      O4' 1184   6.351   8.031   4.028
   53U      C1' 1185   6.435   8.019   3.913
   53U      H1' 1186   6.526   7.962   3.934
   53U       N1 1187   6.379   7.943   3.800
   53U       C6 1188   6.238   7.933   3.784
   53U       H6 1189   6.171   7.985   3.850
   53U       C5 1190   6.193   7.885   3.667
   53U       H5 1191   6.087   7.887   3.645
   53U       C4 1192   6.277   7.825   3.562
   53U       O4 1193   6.235   7.766   3.463
   53U       N3 1194   6.404   7.837   3.592
   53U       H3 1195   6.464   7.786   3.528
   53U       C2 1196   6.462   7.888   3.703
   53U       O2 1197   6.584   7.883   3.716
   53U      C3' 1198   6.383   8.255   3.944
   53U      H3' 1199   6.287   8.272   3.896
   53U      C2' 1200   6.469   8.161   3.856
   53U     H2'1 1201   6.444   8.159   3.750
   53U      O2' 1202   6.608   8.168   3.875
   53U     HO'2 1203   6.636   8.253   3.841
   53U      O3' 1204   6.444   8.376   3.979
   54C        P 1205   6.441   8.498   3.873
   54C      O1P 1206   6.468   8.627   3.943
   54C      O2P 1207   6.315   8.491   3.801
   54C      O5' 1208   6.559   8.465   3.770
   54C      C5' 1209   6.695   8.486   3.808
   54C     H5'1 1210   6.693   8.430   3.901
   54C     H5'2 1211   6.724   8.590   3.819
   54C      C4' 1212   6.799   8.433   3.709
   54C      H4' 1213   6.904   8.454   3.729
   54C      O4' 1214   6.777   8.296   3.695
   54C      C1' 1215   6.800   8.256   3.564
   54C      H1' 1216   6.881   8.184   3.553
   54C       N1 1217   6.676   8.195   3.488
   54C       C6 1218   6.551   8.231   3.512
   54C       H6 1219   6.542   8.313   3.582
   54C       C5 1220   6.447   8.176   3.444
   54C       H5 1221   6.351   8.221   3.463
   54C       C4 1222   6.482   8.077   3.351
   54C       N4 1223   6.385   8.003   3.297
   54C      H41 1224   6.290   8.024   3.326
   54C      H42 1225   6.414   7.935   3.229
   54C       N3 1226   6.605   8.041   3.319
   54C       C2 1227   6.703   8.098   3.389
   54C       O2 1228   6.814   8.073   3.348
   54C      C3' 1229   6.772   8.499   3.571
   54C      H3' 1230   6.664   8.499   3.557
   54C      C2' 1231   6.836   8.385   3.486
   54C     H2'1 1232   6.791   8.374   3.387
   54C      O2' 1233   6.974   8.394   3.476
   54C     HO'2 1234   6.982   8.489   3.459
   54C      O3' 1235   6.838   8.620   3.553
   55C        P 1236   6.786   8.715   3.437
   55C      O1P 1237   6.874   8.836   3.439
   55C      O2P 1238   6.637   8.716   3.453
   55C      O5' 1239   6.819   8.639   3.291
   55C      C5' 1240   6.948   8.630   3.238
   55C     H5'1 1241   7.007   8.583   3.316
   55C     H5'2 1242   6.983   8.732   3.222
   55C      C4' 1243   6.958   8.550   3.109
   55C      H4' 1244   7.064   8.535   3.086
   55C      O4' 1245   6.906   8.426   3.143
   55C      C1' 1246   6.867   8.350   3.028
   55C      H1' 1247   6.946   8.277   3.011
   55C       N1 1248   6.734   8.288   3.020
   55C       C6 1249   6.634   8.345   3.095
   55C       H6 1250   6.660   8.425   3.163
   55C       C5 1251   6.505   8.296   3.098
   55C       H5 1252   6.428   8.329   3.166
   55C       C4 1253   6.482   8.185   3.007
   55C       N4 1254   6.361   8.137   2.985
   55C      H41 1255   6.287   8.166   3.047
   55C      H42 1256   6.352   8.055   2.927
   55C       N3 1257   6.571   8.139   2.925
   55C       C2 1258   6.694   8.180   2.934
   55C       O2 1259   6.772   8.116   2.860
   55C      C3' 1260   6.876   8.594   2.987
   55C      H3' 1261   6.774   8.613   3.021
   55C      C2' 1262   6.872   8.457   2.913
   55C     H2'1 1263   6.777   8.461   2.859
   55C      O2' 1264   6.982   8.434   2.828
   55C     HO'2 1265   6.954   8.441   2.737
   55C      O3' 1266   6.930   8.709   2.922
   56G        P 1267   6.845   8.783   2.814
   56G      O1P 1268   6.930   8.891   2.765
   56G      O2P 1269   6.712   8.807   2.874
   56G      O5' 1270   6.817   8.681   2.684
   56G      C5' 1271   6.920   8.653   2.597
   56G     H5'1 1272   7.013   8.625   2.646
   56G     H5'2 1273   6.944   8.746   2.546
   56G      C4' 1274   6.878   8.539   2.506
   56G      H4' 1275   6.963   8.500   2.449
   56G      O4' 1276   6.834   8.425   2.577
   56G      C1' 1277   6.734   8.363   2.501
   56G      H1' 1278   6.770   8.265   2.469
   56G       N9 1279   6.600   8.360   2.576
   56G       C8 1280   6.561   8.418   2.692
   56G       H8 1281   6.623   8.493   2.738
   56G       N7 1282   6.438   8.396   2.732
   56G       C5 1283   6.389   8.304   2.631
   56G       C6 1284   6.261   8.238   2.613
   56G       O6 1285   6.166   8.233   2.692
   56G       N1 1286   6.249   8.167   2.492
   56G       H1 1287   6.169   8.106   2.482
   56G       C2 1288   6.356   8.144   2.411
   56G       N2 1289   6.336   8.075   2.297
   56G      H21 1290   6.240   8.051   2.278
   56G      H22 1291   6.410   8.083   2.230
   56G       N3 1292   6.482   8.202   2.426
   56G       C4 1293   6.489   8.284   2.537
   56G      C3' 1294   6.763   8.574   2.413
   56G      H3' 1295   6.691   8.628   2.476
   56G      C2' 1296   6.720   8.437   2.370
   56G     H2'1 1297   6.619   8.434   2.328
   56G      O2' 1298   6.814   8.382   2.278
   56G     HO'2 1299   6.853   8.460   2.237
   56G      O3' 1300   6.798   8.650   2.298
   57U        P 1301   6.684   8.713   2.210
   57U      O1P 1302   6.745   8.790   2.105
   57U      O2P 1303   6.588   8.784   2.295
   57U      O5' 1304   6.603   8.591   2.147
   57U      C5' 1305   6.642   8.508   2.037
   57U     H5'1 1306   6.723   8.440   2.062
   57U     H5'2 1307   6.689   8.555   1.950
   57U      C4' 1308   6.518   8.435   1.990
   57U      H4' 1309   6.561   8.374   1.911
   57U      O4' 1310   6.458   8.343   2.084
   57U      C1' 1311   6.318   8.336   2.047
   57U      H1' 1312   6.302   8.238   2.000
   57U       N1 1313   6.219   8.350   2.158
   57U       C6 1314   6.243   8.439   2.262
   57U       H6 1315   6.330   8.503   2.264
   57U       C5 1316   6.146   8.455   2.357
   57U       H5 1317   6.157   8.521   2.442
   57U       C4 1318   6.027   8.372   2.356
   57U       O4 1319   5.948   8.366   2.454
   57U       N3 1320   6.021   8.275   2.256
   57U       H3 1321   5.934   8.224   2.251
   57U       C2 1322   6.105   8.272   2.144
   57U       O2 1323   6.083   8.203   2.049
   57U      C3' 1324   6.407   8.515   1.927
   57U      H3' 1325   6.394   8.606   1.987
   57U      C2' 1326   6.285   8.427   1.926
   57U     H2'1 1327   6.195   8.488   1.940
   57U      O2' 1328   6.289   8.345   1.806
   57U     HO'2 1329   6.285   8.411   1.736
   57U      O3' 1330   6.447   8.559   1.791
   58A        P 1331   6.391   8.686   1.722
   58A      O1P 1332   6.473   8.699   1.598
   58A      O2P 1333   6.387   8.792   1.818
   58A      O5' 1334   6.249   8.647   1.666
   58A      C5' 1335   6.234   8.569   1.552
   58A     H5'1 1336   6.313   8.494   1.551
   58A     H5'2 1337   6.249   8.626   1.461
   58A      C4' 1338   6.099   8.505   1.529
   58A      H4' 1339   6.107   8.463   1.429
   58A      O4' 1340   6.071   8.400   1.628
   58A      C1' 1341   5.934   8.414   1.668
   58A      H1' 1342   5.885   8.317   1.674
   58A       N9 1343   5.917   8.476   1.807
   58A       C8 1344   5.981   8.582   1.869
   58A       H8 1345   6.071   8.628   1.830
   58A       N7 1346   5.948   8.607   1.993
   58A       C5 1347   5.833   8.522   2.009
   58A       C6 1348   5.739   8.500   2.115
   58A       N6 1349   5.747   8.531   2.244
   58A      H61 1350   5.822   8.589   2.278
   58A      H62 1351   5.672   8.495   2.300
   58A       N1 1352   5.631   8.422   2.094
   58A       C2 1353   5.618   8.369   1.978
   58A       H2 1354   5.527   8.310   1.978
   58A       N3 1355   5.696   8.375   1.868
   58A       C4 1356   5.806   8.454   1.891
   58A      C3' 1357   5.984   8.602   1.541
   58A      H3' 1358   5.995   8.676   1.620
   58A      C2' 1359   5.866   8.505   1.564
   58A     H2'1 1360   5.774   8.552   1.600
   58A      O2' 1361   5.818   8.428   1.452
   58A     HO'2 1362   5.850   8.473   1.373
   58A      O3' 1363   5.969   8.668   1.417
   59C        P 1364   5.882   8.804   1.411
   59C      O1P 1365   5.894   8.858   1.274
   59C      O2P 1366   5.919   8.890   1.527
   59C      O5' 1367   5.726   8.773   1.431
   59C      C5' 1368   5.645   8.710   1.337
   59C     H5'1 1369   5.697   8.621   1.302
   59C     H5'2 1370   5.622   8.777   1.255
   59C      C4' 1371   5.520   8.678   1.422
   59C      H4' 1372   5.460   8.626   1.347
   59C      O4' 1373   5.543   8.584   1.526
   59C      C1' 1374   5.439   8.602   1.625
   59C      H1' 1375   5.390   8.506   1.645
   59C       N1 1376   5.494   8.653   1.754
   59C       C6 1377   5.615   8.714   1.758
   59C       H6 1378   5.675   8.723   1.668
   59C       C5 1379   5.668   8.758   1.875
   59C       H5 1380   5.769   8.796   1.875
   59C       C4 1381   5.584   8.748   1.988
   59C       N4 1382   5.622   8.802   2.103
   59C      H41 1383   5.701   8.864   2.116
   59C      H42 1384   5.558   8.795   2.181
   59C       N3 1385   5.460   8.688   1.979
   59C       C2 1386   5.414   8.638   1.864
   59C       O2 1387   5.305   8.583   1.865
   59C      C3' 1388   5.434   8.791   1.477
   59C      H3' 1389   5.502   8.845   1.544
   59C      C2' 1390   5.339   8.705   1.562
   59C     H2'1 1391   5.294   8.756   1.647
   59C      O2' 1392   5.242   8.637   1.485
   59C     HO'2 1393   5.176   8.601   1.544
   59C      O3' 1394   5.389   8.869   1.374
   60U        P 1395   5.372   9.027   1.396
   60U      O1P 1396   5.299   9.083   1.280
   60U      O2P 1397   5.495   9.090   1.447
   60U      O5' 1398   5.276   9.032   1.520
   60U      C5' 1399   5.143   8.984   1.508
   60U     H5'1 1400   5.127   8.890   1.456
   60U     H5'2 1401   5.077   9.054   1.455
   60U      C4' 1402   5.079   8.976   1.647
   60U      H4' 1403   4.982   8.927   1.643
   60U      O4' 1404   5.147   8.901   1.743
   60U      C1' 1405   5.135   8.972   1.869
   60U      H1' 1406   5.096   8.905   1.946
   60U       N1 1407   5.267   9.029   1.918
   60U       C6 1408   5.379   9.029   1.836
   60U       H6 1409   5.369   8.986   1.737
   60U       C5 1410   5.498   9.077   1.882
   60U       H5 1411   5.585   9.083   1.819
   60U       C4 1412   5.511   9.119   2.022
   60U       O4 1413   5.609   9.179   2.065
   60U       N3 1414   5.404   9.107   2.102
   60U       H3 1415   5.410   9.134   2.199
   60U       C2 1416   5.285   9.065   2.050
   60U       O2 1417   5.191   9.062   2.129
   60U      C3' 1418   5.054   9.115   1.713
   60U      H3' 1419   5.142   9.179   1.702
   60U      C2' 1420   5.024   9.077   1.860
   60U     H2'1 1421   5.041   9.161   1.928
   60U      O2' 1422   4.900   9.016   1.885
   60U     HO'2 1423   4.839   9.073   1.837
   60U      O3' 1424   4.946   9.180   1.656
   61U        P 1425   4.916   9.334   1.661
   61U      O1P 1426   4.886   9.371   1.799
   61U      O2P 1427   4.807   9.351   1.562
   61U      O5' 1428   5.054   9.399   1.623
   61U      C5' 1429   5.100   9.382   1.492
   61U     H5'1 1430   5.035   9.434   1.422
   61U     H5'2 1431   5.097   9.279   1.459
   61U      C4' 1432   5.242   9.440   1.481
   61U      H4' 1433   5.282   9.426   1.381
   61U      O4' 1434   5.242   9.576   1.514
   61U      C1' 1435   5.333   9.592   1.630
   61U      H1' 1436   5.433   9.609   1.592
   61U       N1 1437   5.281   9.698   1.723
   61U       C6 1438   5.141   9.725   1.735
   61U       H6 1439   5.072   9.655   1.689
   61U       C5 1440   5.099   9.827   1.810
   61U       H5 1441   4.995   9.850   1.827
   61U       C4 1442   5.196   9.914   1.883
   61U       O4 1443   5.168  10.016   1.948
   61U       N3 1444   5.327   9.871   1.877
   61U       H3 1445   5.383   9.921   1.946
   61U       C2 1446   5.379   9.774   1.791
   61U       O2 1447   5.499   9.755   1.776
   61U      C3' 1448   5.337   9.371   1.574
   61U      H3' 1449   5.303   9.270   1.595
   61U      C2' 1450   5.333   9.454   1.701
   61U     H2'1 1451   5.242   9.426   1.753
   61U      O2' 1452   5.440   9.442   1.800
   61U     HO'2 1453   5.512   9.385   1.775
   61U      O3' 1454   5.464   9.361   1.513
   61U      H3T 1455   5.473   9.271   1.481
   62G      O5' 1456   4.962   8.654   2.826
   62G      H5T 1457   4.996   8.570   2.795
   62G      C5' 1458   4.818   8.659   2.823
   62G     H5'1 1459   4.788   8.752   2.872
   62G     H5'2 1460   4.766   8.575   2.868
   62G      C4' 1461   4.772   8.658   2.675
   62G      H4' 1462   4.666   8.643   2.694
   62G      O4' 1463   4.803   8.779   2.600
   62G      C1' 1464   4.860   8.755   2.475
   62G      H1' 1465   4.805   8.809   2.398
   62G       N9 1466   5.003   8.787   2.465
   62G       C8 1467   5.086   8.835   2.570
   62G       H8 1468   5.045   8.851   2.668
   62G       N7 1469   5.205   8.816   2.534
   62G       C5 1470   5.209   8.791   2.400
   62G       C6 1471   5.313   8.766   2.306
   62G       O6 1472   5.431   8.794   2.312
   62G       N1 1473   5.276   8.725   2.182
   62G       H1 1474   5.344   8.690   2.116
   62G       C2 1475   5.145   8.702   2.146
   62G       N2 1476   5.118   8.659   2.030
   62G      H21 1477   5.188   8.612   1.975
   62G      H22 1478   5.021   8.650   2.004
   62G       N3 1479   5.044   8.727   2.230
   62G       C4 1480   5.082   8.762   2.356
   62G      C3' 1481   4.836   8.544   2.590
   62G      H3' 1482   4.934   8.516   2.628
   62G      C2' 1483   4.844   8.604   2.449
   62G     H2'1 1484   4.927   8.555   2.397
   62G      O2' 1485   4.730   8.576   2.358
   62G     HO'2 1486   4.660   8.549   2.418
   62G      O3' 1487   4.750   8.433   2.614
   63U        P 1488   4.808   8.286   2.644
   63U      O1P 1489   4.701   8.195   2.681
   63U      O2P 1490   4.925   8.309   2.731
   63U      O5' 1491   4.862   8.244   2.501
   63U      C5' 1492   4.772   8.220   2.391
   63U     H5'1 1493   4.695   8.296   2.384
   63U     H5'2 1494   4.724   8.124   2.410
   63U      C4' 1495   4.844   8.210   2.260
   63U      H4' 1496   4.772   8.192   2.180
   63U      O4' 1497   4.905   8.333   2.216
   63U      C1' 1498   5.024   8.302   2.146
   63U      H1' 1499   5.019   8.354   2.050
   63U       N1 1500   5.144   8.334   2.220
   63U       C6 1501   5.135   8.362   2.352
   63U       H6 1502   5.041   8.355   2.404
   63U       C5 1503   5.244   8.408   2.421
   63U       H5 1504   5.245   8.425   2.528
   63U       C4 1505   5.371   8.435   2.356
   63U       O4 1506   5.475   8.464   2.414
   63U       N3 1507   5.366   8.417   2.218
   63U       H3 1508   5.454   8.435   2.172
   63U       C2 1509   5.262   8.363   2.145
   63U       O2 1510   5.269   8.338   2.030
   63U      C3' 1511   4.944   8.099   2.250
   63U      H3' 1512   5.013   8.106   2.334
   63U      C2' 1513   5.020   8.147   2.123
   63U     H2'1 1514   5.119   8.104   2.105
   63U      O2' 1515   4.950   8.120   2.006
   63U     HO'2 1516   4.954   8.027   1.980
   63U      O3' 1517   4.885   7.966   2.232
   64A        P 1518   4.927   7.841   2.320
   64A      O1P 1519   4.823   7.734   2.307
   64A      O2P 1520   4.952   7.879   2.462
   64A      O5' 1521   5.053   7.786   2.250
   64A      C5' 1522   5.056   7.732   2.116
   64A     H5'1 1523   4.978   7.774   2.054
   64A     H5'2 1524   5.034   7.626   2.113
   64A      C4' 1525   5.190   7.748   2.051
   64A      H4' 1526   5.169   7.706   1.952
   64A      O4' 1527   5.222   7.882   2.031
   64A      C1' 1528   5.361   7.898   2.032
   64A      H1' 1529   5.400   7.934   1.937
   64A       N9 1530   5.398   7.980   2.148
   64A       C8 1531   5.331   8.007   2.267
   64A       H8 1532   5.230   7.975   2.288
   64A       N7 1533   5.397   8.088   2.346
   64A       C5 1534   5.522   8.109   2.281
   64A       C6 1535   5.648   8.173   2.311
   64A       N6 1536   5.680   8.237   2.421
   64A      H61 1537   5.614   8.264   2.492
   64A      H62 1538   5.775   8.268   2.433
   64A       N1 1539   5.750   8.157   2.234
   64A       C2 1540   5.728   8.094   2.121
   64A       H2 1541   5.814   8.084   2.057
   64A       N3 1542   5.622   8.031   2.072
   64A       C4 1543   5.519   8.046   2.158
   64A      C3' 1544   5.305   7.683   2.119
   64A      H3' 1545   5.302   7.716   2.223
   64A      C2' 1546   5.414   7.761   2.056
   64A     H2'1 1547   5.498   7.757   2.126
   64A      O2' 1548   5.453   7.700   1.935
   64A     HO'2 1549   5.424   7.609   1.947
   64A      O3' 1550   5.333   7.548   2.112
   65C        P 1551   5.419   7.473   2.227
   65C      O1P 1552   5.419   7.326   2.195
   65C      O2P 1553   5.367   7.512   2.356
   65C      O5' 1554   5.566   7.529   2.216
   65C      C5' 1555   5.653   7.494   2.111
   65C     H5'1 1556   5.602   7.512   2.016
   65C     H5'2 1557   5.674   7.387   2.121
   65C      C4' 1558   5.783   7.572   2.113
   65C      H4' 1559   5.829   7.550   2.017
   65C      O4' 1560   5.761   7.713   2.135
   65C      C1' 1561   5.891   7.765   2.178
   65C      H1' 1562   5.929   7.828   2.097
   65C       N1 1563   5.888   7.850   2.303
   65C       C6 1564   5.781   7.847   2.390
   65C       H6 1565   5.700   7.777   2.380
   65C       C5 1566   5.789   7.921   2.502
   65C       H5 1567   5.711   7.916   2.576
   65C       C4 1568   5.902   8.004   2.516
   65C       N4 1569   5.908   8.087   2.617
   65C      H41 1570   5.838   8.085   2.689
   65C      H42 1571   5.991   8.145   2.621
   65C       N3 1572   5.998   8.019   2.433
   65C       C2 1573   5.999   7.938   2.322
   65C       O2 1574   6.091   7.938   2.246
   65C      C3' 1575   5.883   7.535   2.225
   65C      H3' 1576   5.831   7.547   2.320
   65C      C2' 1577   5.981   7.648   2.212
   65C     H2'1 1578   6.026   7.670   2.309
   65C      O2' 1579   6.079   7.639   2.110
   65C     HO'2 1580   6.140   7.573   2.145
   65C      O3' 1581   5.953   7.407   2.208
   66G        P 1582   6.056   7.350   2.307
   66G      O1P 1583   6.073   7.208   2.283
   66G      O2P 1584   6.024   7.390   2.445
   66G      O5' 1585   6.197   7.422   2.277
   66G      C5' 1586   6.281   7.384   2.171
   66G     H5'1 1587   6.236   7.415   2.077
   66G     H5'2 1588   6.311   7.279   2.171
   66G      C4' 1589   6.418   7.457   2.185
   66G      H4' 1590   6.475   7.432   2.096
   66G      O4' 1591   6.389   7.600   2.181
   66G      C1' 1592   6.477   7.670   2.274
   66G      H1' 1593   6.525   7.754   2.224
   66G       N9 1594   6.401   7.727   2.391
   66G       C8 1595   6.268   7.718   2.434
   66G       H8 1596   6.193   7.653   2.390
   66G       N7 1597   6.237   7.794   2.535
   66G       C5 1598   6.357   7.845   2.573
   66G       C6 1599   6.389   7.925   2.687
   66G       O6 1600   6.321   7.962   2.782
   66G       N1 1601   6.524   7.956   2.692
   66G       H1 1602   6.540   8.018   2.769
   66G       C2 1603   6.618   7.919   2.597
   66G       N2 1604   6.738   7.979   2.603
   66G      H21 1605   6.766   8.029   2.686
   66G      H22 1606   6.811   7.944   2.543
   66G       N3 1607   6.592   7.839   2.490
   66G       C4 1608   6.458   7.807   2.487
   66G      C3' 1609   6.494   7.431   2.308
   66G      H3' 1610   6.421   7.435   2.389
   66G      C2' 1611   6.577   7.560   2.315
   66G     H2'1 1612   6.620   7.569   2.414
   66G      O2' 1613   6.685   7.570   2.227
   66G     HO'2 1614   6.704   7.664   2.222
   66G      O3' 1615   6.561   7.317   2.305
   67G        P 1616   6.571   7.225   2.438
   67G      O1P 1617   6.617   7.092   2.391
   67G      O2P 1618   6.442   7.224   2.516
   67G      O5' 1619   6.685   7.300   2.529
   67G      C5' 1620   6.816   7.333   2.478
   67G     H5'1 1621   6.792   7.364   2.377
   67G     H5'2 1622   6.882   7.248   2.460
   67G      C4' 1623   6.896   7.448   2.545
   67G      H4' 1624   6.984   7.455   2.481
   67G      O4' 1625   6.828   7.572   2.545
   67G      C1' 1626   6.870   7.644   2.657
   67G      H1' 1627   6.907   7.742   2.626
   67G       N9 1628   6.752   7.651   2.748
   67G       C8 1629   6.621   7.602   2.729
   67G       H8 1630   6.585   7.529   2.658
   67G       N7 1631   6.534   7.638   2.822
   67G       C5 1632   6.604   7.727   2.908
   67G       C6 1633   6.569   7.806   3.016
   67G       O6 1634   6.459   7.828   3.067
   67G       N1 1635   6.676   7.861   3.082
   67G       H1 1636   6.661   7.908   3.170
   67G       C2 1637   6.803   7.863   3.028
   67G       N2 1638   6.889   7.921   3.098
   67G      H21 1639   6.863   7.957   3.189
   67G      H22 1640   6.986   7.898   3.082
   67G       N3 1641   6.840   7.795   2.921
   67G       C4 1642   6.739   7.732   2.867
   67G      C3' 1643   6.940   7.412   2.686
   67G      H3' 1644   6.852   7.374   2.738
   67G      C2' 1645   6.982   7.557   2.715
   67G     H2'1 1646   6.991   7.571   2.823
   67G      O2' 1647   7.111   7.588   2.663
   67G     HO'2 1648   7.177   7.521   2.678
   67G      O3' 1649   7.047   7.325   2.704
   68A        P 1650   7.061   7.251   2.838
   68A      O1P 1651   7.182   7.169   2.832
   68A      O2P 1652   6.934   7.183   2.873
   68A      O5' 1653   7.084   7.368   2.953
   68A      C5' 1654   7.219   7.417   2.974
   68A     H5'1 1655   7.259   7.467   2.887
   68A     H5'2 1656   7.285   7.330   2.985
   68A      C4' 1657   7.211   7.496   3.108
   68A      H4' 1658   7.310   7.529   3.141
   68A      O4' 1659   7.120   7.604   3.100
   68A      C1' 1660   7.043   7.616   3.219
   68A      H1' 1661   7.045   7.716   3.263
   68A       N9 1662   6.891   7.591   3.204
   68A       C8 1663   6.830   7.496   3.128
   68A       H8 1664   6.878   7.444   3.046
   68A       N7 1665   6.704   7.482   3.154
   68A       C5 1666   6.684   7.578   3.252
   68A       C6 1667   6.570   7.621   3.324
   68A       N6 1668   6.440   7.592   3.302
   68A      H61 1669   6.420   7.520   3.234
   68A      H62 1670   6.365   7.640   3.352
   68A       N1 1671   6.583   7.712   3.418
   68A       C2 1672   6.708   7.752   3.451
   68A       H2 1673   6.724   7.815   3.537
   68A       N3 1674   6.821   7.720   3.392
   68A       C4 1675   6.797   7.636   3.287
   68A      C3' 1676   7.158   7.408   3.226
   68A      H3' 1677   7.080   7.339   3.192
   68A      C2' 1678   7.103   7.518   3.324
   68A     H2'1 1679   7.025   7.475   3.386
   68A      O2' 1680   7.204   7.574   3.403
   68A     HO'2 1681   7.165   7.561   3.490
   68A      O3' 1682   7.260   7.333   3.284
   69A        P 1683   7.242   7.201   3.369
   69A      O1P 1684   7.375   7.151   3.375
   69A      O2P 1685   7.139   7.124   3.299
   69A      O5' 1686   7.189   7.229   3.517
   69A      C5' 1687   7.267   7.299   3.616
   69A     H5'1 1688   7.326   7.371   3.560
   69A     H5'2 1689   7.334   7.225   3.661
   69A      C4' 1690   7.173   7.377   3.709
   69A      H4' 1691   7.226   7.441   3.779
   69A      O4' 1692   7.080   7.459   3.648
   69A      C1' 1693   6.970   7.486   3.740
   69A      H1' 1694   6.969   7.588   3.779
   69A       N9 1695   6.839   7.467   3.673
   69A       C8 1696   6.817   7.387   3.567
   69A       H8 1697   6.897   7.337   3.514
   69A       N7 1698   6.691   7.375   3.534
   69A       C5 1699   6.626   7.449   3.637
   69A       C6 1700   6.495   7.489   3.668
   69A       N6 1701   6.385   7.472   3.598
   69A      H61 1702   6.399   7.421   3.512
   69A      H62 1703   6.297   7.501   3.638
   69A       N1 1704   6.467   7.563   3.781
   69A       C2 1705   6.564   7.587   3.867
   69A       H2 1706   6.528   7.637   3.956
   69A       N3 1707   6.693   7.564   3.846
   69A       C4 1708   6.716   7.499   3.726
   69A      C3' 1709   7.088   7.285   3.800
   69A      H3' 1710   7.027   7.213   3.747
   69A      C2' 1711   6.991   7.390   3.861
   69A     H2'1 1712   6.900   7.332   3.879
   69A      O2' 1713   7.033   7.459   3.975
   69A     HO'2 1714   6.952   7.475   4.024
   69A      O3' 1715   7.162   7.227   3.905
   70U        P 1716   7.132   7.078   3.950
   70U      O1P 1717   7.215   7.051   4.064
   70U      O2P 1718   7.137   6.992   3.831
   70U      O5' 1719   6.981   7.087   3.997
   70U      C5' 1720   6.947   7.122   4.135
   70U     H5'1 1721   6.997   7.219   4.147
   70U     H5'2 1722   7.000   7.053   4.200
   70U      C4' 1723   6.798   7.137   4.158
   70U      H4' 1724   6.784   7.169   4.261
   70U      O4' 1725   6.749   7.224   4.059
   70U      C1' 1726   6.605   7.217   4.047
   70U      H1' 1727   6.566   7.313   4.079
   70U       N1 1728   6.559   7.204   3.904
   70U       C6 1729   6.639   7.130   3.818
   70U       H6 1730   6.741   7.108   3.844
   70U       C5 1731   6.583   7.085   3.703
   70U       H5 1732   6.642   7.022   3.639
   70U       C4 1733   6.438   7.105   3.670
   70U       O4 1734   6.378   7.050   3.581
   70U       N3 1735   6.369   7.176   3.767
   70U       H3 1736   6.269   7.193   3.765
   70U       C2 1737   6.423   7.232   3.878
   70U       O2 1738   6.353   7.291   3.961
   70U      C3' 1739   6.702   7.022   4.137
   70U      H3' 1740   6.710   6.966   4.044
   70U      C2' 1741   6.566   7.095   4.132
   70U     H2'1 1742   6.498   7.031   4.076
   70U      O2' 1743   6.514   7.129   4.259
   70U     HO'2 1744   6.490   7.052   4.311
   70U      O3' 1745   6.713   6.941   4.255
   71A        P 1746   6.690   6.778   4.247
   71A      O1P 1747   6.770   6.708   4.354
   71A      O2P 1748   6.705   6.728   4.108
   71A      O5' 1749   6.531   6.766   4.284
   71A      C5' 1750   6.477   6.787   4.416
   71A     H5'1 1751   6.537   6.868   4.457
   71A     H5'2 1752   6.482   6.699   4.481
   71A      C4' 1753   6.327   6.818   4.397
   71A      H4' 1754   6.285   6.844   4.494
   71A      O4' 1755   6.296   6.923   4.305
   71A      C1' 1756   6.202   6.877   4.213
   71A      H1' 1757   6.115   6.943   4.211
   71A       N9 1758   6.233   6.867   4.073
   71A       C8 1759   6.353   6.835   4.013
   71A       H8 1760   6.449   6.809   4.055
   71A       N7 1761   6.342   6.840   3.878
   71A       C5 1762   6.210   6.869   3.854
   71A       C6 1763   6.125   6.868   3.746
   71A       N6 1764   6.163   6.857   3.616
   71A      H61 1765   6.260   6.870   3.591
   71A      H62 1766   6.089   6.873   3.549
   71A       N1 1767   5.990   6.882   3.755
   71A       C2 1768   5.940   6.896   3.877
   71A       H2 1769   5.832   6.889   3.885
   71A       N3 1770   6.002   6.895   3.991
   71A       C4 1771   6.139   6.881   3.971
   71A      C3' 1772   6.258   6.689   4.343
   71A      H3' 1773   6.326   6.633   4.278
   71A      C2' 1774   6.140   6.757   4.273
   71A     H2'1 1775   6.103   6.697   4.190
   71A      O2' 1776   6.040   6.796   4.359
   71A     HO'2 1777   5.955   6.753   4.344
   71A      O3' 1778   6.214   6.604   4.450
   72G        P 1779   6.150   6.457   4.410
   72G      O1P 1780   6.150   6.380   4.531
   72G      O2P 1781   6.238   6.411   4.297
   72G      O5' 1782   6.002   6.457   4.362
   72G      C5' 1783   5.893   6.431   4.450
   72G     H5'1 1784   5.911   6.479   4.547
   72G     H5'2 1785   5.887   6.324   4.465
   72G      C4' 1786   5.759   6.477   4.381
   72G      H4' 1787   5.680   6.482   4.457
   72G      O4' 1788   5.780   6.601   4.312
   72G      C1' 1789   5.712   6.592   4.184
   72G      H1' 1790   5.639   6.672   4.180
   72G       N9 1791   5.808   6.596   4.072
   72G       C8 1792   5.934   6.544   4.060
   72G       H8 1793   5.987   6.503   4.145
   72G       N7 1794   5.985   6.551   3.940
   72G       C5 1795   5.881   6.596   3.859
   72G       C6 1796   5.872   6.594   3.716
   72G       O6 1797   5.962   6.558   3.632
   72G       N1 1798   5.746   6.628   3.670
   72G       H1 1799   5.729   6.647   3.572
   72G       C2 1800   5.643   6.632   3.759
   72G       N2 1801   5.530   6.663   3.703
   72G      H21 1802   5.516   6.656   3.604
   72G      H22 1803   5.454   6.692   3.763
   72G       N3 1804   5.652   6.627   3.895
   72G       C4 1805   5.775   6.606   3.939
   72G      C3' 1806   5.715   6.370   4.276
   72G      H3' 1807   5.805   6.341   4.221
   72G      C2' 1808   5.639   6.454   4.182
   72G     H2'1 1809   5.633   6.405   4.084
   72G      O2' 1810   5.505   6.494   4.231
   72G     HO'2 1811   5.465   6.411   4.256
   72G      O3' 1812   5.643   6.262   4.322
   73A        P 1813   5.637   6.131   4.233
   73A      O1P 1814   5.566   6.034   4.308
   73A      O2P 1815   5.770   6.104   4.182
   73A      O5' 1816   5.549   6.162   4.103
   73A      C5' 1817   5.405   6.202   4.112
   73A     H5'1 1818   5.384   6.283   4.181
   73A     H5'2 1819   5.355   6.112   4.150
   73A      C4' 1820   5.361   6.220   3.966
   73A      H4' 1821   5.253   6.239   3.973
   73A      O4' 1822   5.426   6.318   3.896
   73A      C1' 1823   5.432   6.287   3.761
   73A      H1' 1824   5.387   6.361   3.695
   73A       N9 1825   5.576   6.288   3.712
   73A       C8 1826   5.689   6.272   3.780
   73A       H8 1827   5.696   6.243   3.884
   73A       N7 1828   5.793   6.280   3.704
   73A       C5 1829   5.740   6.297   3.573
   73A       C6 1830   5.796   6.320   3.443
   73A       N6 1831   5.923   6.348   3.416
   73A      H61 1832   5.978   6.378   3.495
   73A      H62 1833   5.943   6.373   3.320
   73A       N1 1834   5.715   6.328   3.340
   73A       C2 1835   5.583   6.339   3.359
   73A       H2 1836   5.521   6.379   3.280
   73A       N3 1837   5.523   6.334   3.478
   73A       C4 1838   5.609   6.304   3.582
   73A      C3' 1839   5.377   6.096   3.872
   73A      H3' 1840   5.480   6.061   3.877
   73A      C2' 1841   5.369   6.149   3.734
   73A     H2'1 1842   5.426   6.090   3.662
   73A      O2' 1843   5.231   6.172   3.697
   73A     HO'2 1844   5.211   6.137   3.610
   73A      O3' 1845   5.278   6.006   3.906
   74U        P 1846   5.297   5.853   3.928
   74U      O1P 1847   5.189   5.809   4.020
   74U      O2P 1848   5.435   5.817   3.959
   74U      O5' 1849   5.276   5.804   3.778
   74U      C5' 1850   5.156   5.815   3.702
   74U     H5'1 1851   5.121   5.914   3.728
   74U     H5'2 1852   5.081   5.755   3.754
   74U      C4' 1853   5.166   5.802   3.548
   74U      H4' 1854   5.063   5.807   3.513
   74U      O4' 1855   5.242   5.909   3.506
   74U      C1' 1856   5.323   5.866   3.399
   74U      H1' 1857   5.310   5.930   3.312
   74U       N1 1858   5.469   5.884   3.430
   74U       C6 1859   5.516   5.900   3.555
   74U       H6 1860   5.448   5.897   3.639
   74U       C5 1861   5.649   5.944   3.568
   74U       H5 1862   5.678   5.976   3.667
   74U       C4 1863   5.736   5.957   3.455
   74U       O4 1864   5.854   5.997   3.467
   74U       N3 1865   5.690   5.914   3.339
   74U       H3 1866   5.750   5.918   3.258
   74U       C2 1867   5.558   5.881   3.320
   74U       O2 1868   5.522   5.854   3.201
   74U      C3' 1869   5.226   5.669   3.500
   74U      H3' 1870   5.307   5.641   3.566
   74U      C2' 1871   5.288   5.716   3.368
   74U     H2'1 1872   5.381   5.662   3.351
   74U      O2' 1873   5.195   5.709   3.256
   74U     HO'2 1874   5.199   5.622   3.217
   74U      O3' 1875   5.133   5.566   3.496
   75A        P 1876   5.187   5.419   3.506
   75A      O1P 1877   5.072   5.327   3.531
   75A      O2P 1878   5.296   5.408   3.606
   75A      O5' 1879   5.247   5.389   3.362
   75A      C5' 1880   5.170   5.370   3.244
   75A     H5'1 1881   5.113   5.460   3.223
   75A     H5'2 1882   5.103   5.285   3.254
   75A      C4' 1883   5.254   5.368   3.115
   75A      H4' 1884   5.196   5.362   3.023
   75A      O4' 1885   5.343   5.483   3.101
   75A      C1' 1886   5.469   5.443   3.044
   75A      H1' 1887   5.490   5.504   2.956
   75A       N9 1888   5.582   5.458   3.145
   75A       C8 1889   5.575   5.469   3.284
   75A       H8 1890   5.487   5.435   3.335
   75A       N7 1891   5.676   5.535   3.339
   75A       C5 1892   5.758   5.566   3.233
   75A       C6 1893   5.877   5.642   3.216
   75A       N6 1894   5.941   5.701   3.310
   75A      H61 1895   5.917   5.694   3.408
   75A      H62 1896   6.025   5.748   3.279
   75A       N1 1897   5.926   5.671   3.096
   75A       C2 1898   5.855   5.628   2.990
   75A       H2 1899   5.881   5.661   2.890
   75A       N3 1900   5.750   5.546   2.994
   75A       C4 1901   5.700   5.524   3.115
   75A      C3' 1902   5.349   5.248   3.106
   75A      H3' 1903   5.403   5.246   3.200
   75A      C2' 1904   5.445   5.299   2.998
   75A     H2'1 1905   5.540   5.246   3.003
   75A      O2' 1906   5.393   5.291   2.866
   75A     HO'2 1907   5.351   5.207   2.851
   75A      O3' 1908   5.297   5.124   3.068
   76A        P 1909   5.368   4.992   3.107
   76A      O1P 1910   5.273   4.885   3.080
   76A      O2P 1911   5.418   5.008   3.241
   76A      O5' 1912   5.494   4.979   3.011
   76A      C5' 1913   5.492   4.955   2.867
   76A     H5'1 1914   5.429   5.025   2.813
   76A     H5'2 1915   5.440   4.861   2.847
   76A      C4' 1916   5.628   4.963   2.804
   76A      H4' 1917   5.616   4.944   2.698
   76A      O4' 1918   5.672   5.095   2.821
   76A      C1' 1919   5.811   5.103   2.834
   76A      H1' 1920   5.846   5.168   2.755
   76A       N9 1921   5.848   5.155   2.974
   76A       C8 1922   5.784   5.138   3.093
   76A       H8 1923   5.696   5.076   3.096
   76A       N7 1924   5.841   5.192   3.200
   76A       C5 1925   5.947   5.261   3.141
   76A       C6 1926   6.051   5.348   3.186
   76A       N6 1927   6.060   5.381   3.317
   76A      H61 1928   5.996   5.335   3.379
   76A      H62 1929   6.122   5.457   3.339
   76A       N1 1930   6.142   5.403   3.100
   76A       C2 1931   6.132   5.356   2.977
   76A       H2 1932   6.211   5.388   2.910
   76A       N3 1933   6.036   5.291   2.917
   76A       C4 1934   5.948   5.244   3.004
   76A      C3' 1935   5.741   4.877   2.866
   76A      H3' 1936   5.750   4.887   2.974
   76A      C2' 1937   5.851   4.957   2.813
   76A     H2'1 1938   5.931   4.937   2.884
   76A      O2' 1939   5.884   4.931   2.676
   76A     HO'2 1940   5.831   4.853   2.656
   76A      O3' 1941   5.755   4.738   2.827
   77U        P 1942   5.827   4.636   2.922
   77U      O1P 1943   5.804   4.504   2.863
   77U      O2P 1944   5.791   4.663   3.059
   77U      O5' 1945   5.984   4.676   2.907
   77U      C5' 1946   6.050   4.671   2.784
   77U     H5'1 1947   5.991   4.716   2.704
   77U     H5'2 1948   6.077   4.571   2.750
   77U      C4' 1949   6.179   4.753   2.799
   77U      H4' 1950   6.236   4.764   2.707
   77U      O4' 1951   6.155   4.896   2.840
   77U      C1' 1952   6.255   4.946   2.924
   77U      H1' 1953   6.297   5.038   2.884
   77U       N1 1954   6.205   4.975   3.055
   77U       C6 1955   6.100   4.905   3.116
   77U       H6 1956   6.051   4.819   3.073
   77U       C5 1957   6.069   4.924   3.245
   77U       H5 1958   6.000   4.857   3.292
   77U       C4 1959   6.124   5.036   3.325
   77U       O4 1960   6.080   5.081   3.428
   77U       N3 1961   6.221   5.100   3.257
   77U       H3 1962   6.267   5.173   3.310
   77U       C2 1963   6.268   5.073   3.129
   77U       O2 1964   6.362   5.145   3.090
   77U      C3' 1965   6.280   4.693   2.902
   77U      H3' 1966   6.228   4.655   2.989
   77U      C2' 1967   6.354   4.828   2.936
   77U     H2'1 1968   6.396   4.825   3.036
   77U      O2' 1969   6.460   4.854   2.852
   77U     HO'2 1970   6.486   4.779   2.798
   77U      O3' 1971   6.369   4.594   2.849
   78U        P 1972   6.435   4.485   2.945
   78U      O1P 1973   6.510   4.395   2.861
   78U      O2P 1974   6.329   4.432   3.032
   78U      O5' 1975   6.529   4.574   3.033
   78U      C5' 1976   6.648   4.610   2.988
   78U     H5'1 1977   6.631   4.664   2.895
   78U     H5'2 1978   6.715   4.525   2.976
   78U      C4' 1979   6.710   4.702   3.094
   78U      H4' 1980   6.803   4.732   3.044
   78U      O4' 1981   6.620   4.813   3.138
   78U      C1' 1982   6.668   4.844   3.265
   78U      H1' 1983   6.717   4.941   3.270
   78U       N1 1984   6.555   4.857   3.359
   78U       C6 1985   6.440   4.780   3.350
   78U       H6 1986   6.438   4.702   3.276
   78U       C5 1987   6.335   4.791   3.434
   78U       H5 1988   6.244   4.733   3.436
   78U       C4 1989   6.342   4.889   3.542
   78U       O4 1990   6.253   4.897   3.623
   78U       N3 1991   6.460   4.964   3.547
   78U       H3 1992   6.480   5.033   3.619
   78U       C2 1993   6.568   4.948   3.463
   78U       O2 1994   6.675   5.008   3.483
   78U      C3' 1995   6.755   4.620   3.219
   78U      H3' 1996   6.672   4.559   3.253
   78U      C2' 1997   6.771   4.735   3.316
   78U     H2'1 1998   6.731   4.708   3.414
   78U      O2' 1999   6.903   4.782   3.300
   78U     HO'2 2000   6.956   4.703   3.283
   78U      O3' 2001   6.865   4.525   3.207
   79A        P 2002   6.875   4.407   3.317
   79A      O1P 2003   6.976   4.303   3.280
   79A      O2P 2004   6.737   4.353   3.347
   79A      O5' 2005   6.922   4.481   3.447
   79A      C5' 2006   7.051   4.522   3.455
   79A     H5'1 2007   7.079   4.604   3.390
   79A     H5'2 2008   7.110   4.430   3.451
   79A      C4' 2009   7.075   4.583   3.590
   79A      H4' 2010   7.172   4.632   3.581
   79A      O4' 2011   6.985   4.691   3.614
   79A      C1' 2012   6.936   4.694   3.751
   79A      H1' 2013   6.974   4.784   3.799
   79A       N9 2014   6.787   4.692   3.755
   79A       C8 2015   6.688   4.629   3.684
   79A       H8 2016   6.718   4.556   3.610
   79A       N7 2017   6.566   4.653   3.724
   79A       C5 2018   6.585   4.742   3.832
   79A       C6 2019   6.502   4.807   3.924
   79A       N6 2020   6.371   4.800   3.937
   79A      H61 2021   6.321   4.731   3.884
   79A      H62 2022   6.343   4.852   4.019
   79A       N1 2023   6.558   4.887   4.016
   79A       C2 2024   6.693   4.895   4.023
   79A       H2 2025   6.727   4.959   4.103
   79A       N3 2026   6.781   4.841   3.944
   79A       C4 2027   6.720   4.766   3.848
   79A      C3' 2028   7.044   4.488   3.703
   79A      H3' 2029   6.966   4.422   3.666
   79A      C2' 2030   6.996   4.573   3.817
   79A     H2'1 2031   6.921   4.522   3.878
   79A      O2' 2032   7.104   4.624   3.894
   79A     HO'2 2033   7.142   4.551   3.943
   79A      O3' 2034   7.167   4.411   3.732
   80A        P 2035   7.174   4.282   3.821
   80A      O1P 2036   7.296   4.206   3.795
   80A      O2P 2037   7.040   4.220   3.802
   80A      O5' 2038   7.180   4.334   3.964
   80A      C5' 2039   7.289   4.403   4.010
   80A     H5'1 2040   7.316   4.492   3.952
   80A     H5'2 2041   7.369   4.330   4.010
   80A      C4' 2042   7.254   4.442   4.153
   80A      H4' 2043   7.337   4.492   4.204
   80A      O4' 2044   7.157   4.540   4.159
   80A      C1' 2045   7.050   4.514   4.257
   80A      H1' 2046   7.049   4.606   4.316
   80A       N9 2047   6.924   4.490   4.200
   80A       C8 2048   6.889   4.399   4.109
   80A       H8 2049   6.961   4.333   4.063
   80A       N7 2050   6.759   4.409   4.077
   80A       C5 2051   6.711   4.506   4.161
   80A       C6 2052   6.592   4.580   4.183
   80A       N6 2053   6.476   4.569   4.117
   80A      H61 2054   6.469   4.500   4.043
   80A      H62 2055   6.409   4.641   4.138
   80A       N1 2056   6.579   4.680   4.268
   80A       C2 2057   6.687   4.717   4.332
   80A       H2 2058   6.669   4.788   4.411
   80A       N3 2059   6.810   4.660   4.327
   80A       C4 2060   6.816   4.562   4.233
   80A      C3' 2061   7.210   4.328   4.248
   80A      H3' 2062   7.158   4.258   4.183
   80A      C2' 2063   7.104   4.398   4.339
   80A     H2'1 2064   7.027   4.325   4.367
   80A      O2' 2065   7.164   4.455   4.452
   80A     HO'2 2066   7.198   4.385   4.508
   80A      O3' 2067   7.325   4.282   4.313
   81U        P 2068   7.321   4.148   4.398
   81U      O1P 2069   7.455   4.110   4.443
   81U      O2P 2070   7.254   4.051   4.315
   81U      O5' 2071   7.222   4.170   4.519
   81U      C5' 2072   7.280   4.197   4.649
   81U     H5'1 2073   7.354   4.276   4.640
   81U     H5'2 2074   7.336   4.112   4.689
   81U      C4' 2075   7.184   4.252   4.758
   81U      H4' 2076   7.234   4.293   4.845
   81U      O4' 2077   7.097   4.362   4.719
   81U      C1' 2078   6.977   4.354   4.788
   81U      H1' 2079   6.973   4.442   4.852
   81U       N1 2080   6.877   4.362   4.678
   81U       C6 2081   6.887   4.284   4.564
   81U       H6 2082   6.961   4.206   4.556
   81U       C5 2083   6.794   4.289   4.461
   81U       H5 2084   6.789   4.213   4.384
   81U       C4 2085   6.685   4.382   4.475
   81U       O4 2086   6.583   4.389   4.407
   81U       N3 2087   6.701   4.480   4.575
   81U       H3 2088   6.638   4.559   4.575
   81U       C2 2089   6.782   4.462   4.682
   81U       O2 2090   6.776   4.553   4.767
   81U      C3' 2091   7.088   4.145   4.807
   81U      H3' 2092   7.058   4.083   4.723
   81U      C2' 2093   6.974   4.226   4.870
   81U     H2'1 2094   6.879   4.175   4.854
   81U      O2' 2095   6.987   4.269   5.007
   81U     HO'2 2096   6.957   4.197   5.062
   81U      O3' 2097   7.161   4.049   4.896
   82U        P 2098   7.073   3.919   4.935
   82U      O1P 2099   7.167   3.825   5.000
   82U      O2P 2100   6.996   3.879   4.818
   82U      O5' 2101   6.975   3.972   5.051
   82U      C5' 2102   7.013   3.970   5.187
   82U     H5'1 2103   7.103   4.031   5.189
   82U     H5'2 2104   7.043   3.869   5.213
   82U      C4' 2105   6.908   4.031   5.281
   82U      H4' 2106   6.944   4.037   5.384
   82U      O4' 2107   6.882   4.165   5.249
   82U      C1' 2108   6.742   4.194   5.254
   82U      H1' 2109   6.736   4.267   5.335
   82U       N1 2110   6.677   4.256   5.130
   82U       C6 2111   6.652   4.390   5.126
   82U       H6 2112   6.691   4.457   5.201
   82U       C5 2113   6.586   4.452   5.021
   82U       H5 2114   6.565   4.558   5.033
   82U       C4 2115   6.542   4.378   4.902
   82U       O4 2116   6.477   4.415   4.804
   82U       N3 2117   6.581   4.248   4.909
   82U       H3 2118   6.571   4.199   4.821
   82U       C2 2119   6.645   4.181   5.013
   82U       O2 2120   6.684   4.064   4.998
   82U      C3' 2121   6.773   3.957   5.276
   82U      H3' 2122   6.764   3.926   5.172
   82U      C2' 2123   6.670   4.066   5.309
   82U     H2'1 2124   6.583   4.026   5.255
   82U      O2' 2125   6.645   4.082   5.450
   82U     HO'2 2126   6.556   4.065   5.483
   82U      O3' 2127   6.771   3.846   5.360
   82U      H3T 2128   6.735   3.775   5.306
   8.66177   8.66177   6.12423   0.00000   0.00000   0.00000   0.00000   4.33006   4.33006
