# Supplementary material for: Constant-pH Molecular Dynamics of Cationic Peptide Dendrimers Binding to siRNA
Source: J Chem Inf Model. 2026 Feb 5;66(8):4734–43. doi: 10.1021/acs.jcim.5c02636 (PMC13126635; doi:10.1021/acs.jcim.5c02636)
Supplement: Supplementary file 2 [file ci5c02636_si_002.zip › zip/DMH18_07_in_1.gro]

Protein t=   0.00000
 2128
    1LY0      N    1   8.019   8.422   4.749 -0.3728 -0.2987  0.1961
    1LY0     H1    2   8.089   8.366   4.795 -1.0005  0.0625  1.6602
    1LY0     H2    3   7.934   8.406   4.802 -0.0744  0.3945  0.9007
    1LY0     H3    4   8.050   8.517   4.764  1.7032 -1.0295  0.7940
    1LY0     CA    5   8.006   8.386   4.611 -0.0212  0.4484  0.0929
    1LY0     HA    6   8.095   8.392   4.548  0.1512 -0.0131  0.2911
    1LY0     CB    7   7.967   8.242   4.601  0.0969  0.1849 -0.0809
    1LY0    HB1    8   7.876   8.229   4.658  1.4187 -1.4786  1.8088
    1LY0    HB2    9   8.038   8.178   4.654  1.3447  1.4757 -0.1382
    1LY0     CG   10   7.953   8.193   4.456  0.0987 -0.2218 -0.4332
    1LY0    HG1   11   7.899   8.263   4.392 -1.8268 -2.5527 -1.5168
    1LY0    HG2   12   7.899   8.099   4.467  0.5766 -0.3009  1.7748
    1LY0     CD   13   8.078   8.165   4.380 -0.8856  0.9985 -0.6645
    1LY0    HD1   14   8.048   8.132   4.280  2.0707 -0.2436 -1.2440
    1LY0    HD2   15   8.131   8.088   4.436 -0.8086 -0.5355 -2.7177
    1LY0     CE   16   8.189   8.269   4.353  0.9778 -0.2095  0.6670
    1LY0    HE1   17   8.258   8.245   4.272 -1.0582  0.6594 -1.4295
    1LY0    HE2   18   8.250   8.288   4.441  0.9728  1.2672  0.3777
    1LY0     NZ   19   8.128   8.401   4.323 -0.3201  0.3621 -0.5234
    1LY0    HZ1   20   8.048   8.418   4.382 -0.2258  0.0660 -0.3084
    1LY0    HZ2   21   8.204   8.467   4.332 -0.6137  0.7737 -1.0557
    1LY0    HZ3   22   8.093   8.404   4.229  0.0152 -0.3283 -0.6798
    1LY0      C   23   7.896   8.471   4.558  0.6558  0.3071 -0.0018
    1LY0      O   24   7.795   8.496   4.629  0.0995 -0.7013 -0.0289
    2LER      N   25   7.913   8.535   4.447 -0.7937  0.4474 -0.4507
    2LER      H   26   8.007   8.518   4.414 -0.7885 -1.9744  0.5881
    2LER     CA   27   7.815   8.611   4.372 -0.7676 -0.3514 -0.6085
    2LER     HA   28   7.774   8.686   4.440  2.1432  5.1370 -4.1555
    2LER     CB   29   7.902   8.695   4.274  0.4332 -0.0492  0.6030
    2LER    HB1   30   7.966   8.621   4.225  0.4333 -0.3188  1.0072
    2LER    HB2   31   7.959   8.771   4.326 -0.8664  0.5870  1.1182
    2LER     CG   32   7.822   8.771   4.169 -0.1452 -0.4979  1.0393
    2LER     HG   33   7.755   8.708   4.110 -0.9889  1.2027  0.1080
    2LER    CD1   34   7.732   8.877   4.238 -0.2814 -0.0627  0.0549
    2LER   HD11   35   7.785   8.939   4.310  0.2248 -1.3755  0.8503
    2LER   HD12   36   7.696   8.947   4.162  1.2354 -1.9741 -2.6211
    2LER   HD13   37   7.642   8.835   4.282 -0.6114 -0.0662 -0.6171
    2LER    CD2   38   7.908   8.846   4.069 -0.2363  0.2220 -0.2638
    2LER   HD21   39   7.992   8.784   4.039 -0.5476  0.4631 -1.7336
    2LER   HD22   40   7.851   8.874   3.980 -0.2908 -2.4021 -1.1408
    2LER   HD23   41   7.940   8.939   4.116 -2.7632  1.3622 -0.6202
    2LER      C   42   7.700   8.524   4.307  0.1043  0.0071  1.0975
    2LER      O   43   7.727   8.421   4.242  0.0666 -0.2428  0.2687
    3LYR      N   44   7.571   8.566   4.316  0.2791  0.3331 -0.1588
    3LYR      H   45   7.548   8.654   4.361  0.5097 -0.1758  0.9917
    3LYR     CA   46   7.458   8.496   4.250 -0.6828  0.0548  0.0751
    3LYR     HA   47   7.507   8.453   4.162  2.8317  0.8770  1.4449
    3LYR     CB   48   7.398   8.391   4.343  0.6749 -0.6666  0.6221
    3LYR    HB1   49   7.367   8.433   4.439 -3.5991 -2.2349  0.1305
    3LYR    HB2   50   7.475   8.319   4.370  0.4867 -0.5471  1.5179
    3LYR     CG   51   7.277   8.321   4.268 -0.0021 -0.0577  0.4973
    3LYR    HG1   52   7.296   8.306   4.161 -3.3136 -0.4910 -0.1504
    3LYR    HG2   53   7.196   8.394   4.262  1.6970  1.8043 -1.4744
    3LYR     CD   54   7.237   8.188   4.337 -0.7260 -0.1966  0.1347
    3LYR    HD1   55   7.157   8.138   4.282  1.2428 -1.6771 -1.5277
    3LYR    HD2   56   7.215   8.223   4.438 -0.5586 -1.7935  0.7542
    3LYR     CE   57   7.350   8.082   4.354 -0.1750  0.1821  0.4503
    3LYR    HE1   58   7.430   8.123   4.416  0.1790  0.1293  0.0337
    3LYR    HE2   59   7.393   8.070   4.254 -0.3302  0.5319  0.3398
    3LYR     NZ   60   7.304   7.952   4.403  0.6109  0.3150 -0.5273
    3LYR    HZ1   61   7.244   7.899   4.342  0.2352  1.5634 -1.2882
    3LYR      C   62   7.352   8.590   4.198  0.3028  0.5438 -0.1260
    3LYR      O   63   7.298   8.673   4.275  0.0119  0.9930 -0.3910
    4LY0      N   64   7.317   8.585   4.071 -0.1201 -0.2700  0.2650
    4LY0      H   65   7.346   8.506   4.015  0.4102  0.0752  0.0412
    4LY0     CA   66   7.229   8.675   4.003  0.6853 -0.8035  0.4687
    4LY0     HA   67   7.186   8.750   4.070 -2.3048  0.9502 -3.0425
    4LY0     CB   68   7.294   8.759   3.885  0.1155 -0.6117  0.1695
    4LY0    HB1   69   7.229   8.841   3.856  1.5439  0.5632  0.1714
    4LY0    HB2   70   7.310   8.692   3.800  1.7546  0.9171 -0.8071
    4LY0     CG   71   7.433   8.816   3.915  0.7004  0.7445 -0.1346
    4LY0    HG1   72   7.496   8.739   3.961  0.3188  0.3477 -0.2753
    4LY0    HG2   73   7.423   8.899   3.984  1.9133  0.4000  0.4951
    4LY0     CD   74   7.498   8.893   3.799  0.4674  0.4706 -0.2082
    4LY0    HD1   75   7.578   8.960   3.830 -0.0604 -0.3002  3.2397
    4LY0    HD2   76   7.421   8.943   3.740 -0.3368  0.4557  0.8121
    4LY0     CE   77   7.558   8.787   3.705  0.6942 -0.0597  0.2213
    4LY0    HE1   78   7.477   8.720   3.677  0.8358 -1.7370  3.3673
    4LY0    HE2   79   7.642   8.744   3.760  0.1715 -2.1782 -0.5502
    4LY0     NZ   80   7.608   8.854   3.589 -0.4118  0.0286 -0.4527
    4LY0    HZ1   81   7.532   8.903   3.544 -0.4343 -0.7135 -1.2511
    4LY0    HZ2   82   7.692   8.909   3.604 -0.2777  0.8291 -3.3619
    4LY0    HZ3   83   7.638   8.787   3.519  1.1318  0.8806 -0.6652
    4LY0      C   84   7.109   8.598   3.955 -0.4097 -0.0481  0.8273
    4LY0      O   85   7.117   8.486   3.915 -0.7045  0.9491 -0.1826
    5LER      N   86   6.995   8.665   3.952 -0.1189  0.6954  0.3288
    5LER      H   87   7.004   8.757   3.994 -1.0793  0.2954  1.4828
    5LER     CA   88   6.864   8.610   3.946  1.4401  0.4188 -0.5709
    5LER     HA   89   6.863   8.505   3.916 -0.0592 -1.0788  3.9455
    5LER     CB   90   6.811   8.595   4.097 -0.0980  0.4913  0.0586
    5LER    HB1   91   6.814   8.699   4.130 -2.9661  1.6807 -2.8626
    5LER    HB2   92   6.867   8.523   4.157  1.1298  0.1693 -1.4126
    5LER     CG   93   6.670   8.537   4.108  0.2332 -0.1496 -0.2365
    5LER     HG   94   6.597   8.607   4.067 -0.3707 -0.3685  0.4341
    5LER    CD1   95   6.656   8.403   4.033 -0.6430 -0.3639  0.3678
    5LER   HD11   96   6.744   8.342   4.057  0.2318  1.0785  0.9124
    5LER   HD12   97   6.564   8.359   4.069 -0.4596  1.2884  3.0789
    5LER   HD13   98   6.658   8.417   3.925  1.7192 -0.7376  0.2964
    5LER    CD2   99   6.639   8.534   4.254  0.4327 -0.0240 -0.3072
    5LER   HD21  100   6.655   8.635   4.289 -0.0181 -0.9322  2.8459
    5LER   HD22  101   6.535   8.503   4.264  0.6066 -1.2707 -1.8639
    5LER   HD23  102   6.702   8.469   4.316 -0.9615 -1.7546 -0.5940
    5LER      C  103   6.769   8.690   3.866 -0.4127  0.2996  1.0454
    5LER      O  104   6.752   8.807   3.892  0.3777 -0.3758 -0.6573
    6LYR      N  105   6.721   8.625   3.761 -0.5219 -0.0118  0.5174
    6LYR      H  106   6.765   8.538   3.733 -0.9712  0.0813 -0.5023
    6LYR     CA  107   6.612   8.684   3.679 -0.0086  0.7884  1.0233
    6LYR     HA  108   6.644   8.787   3.665 -1.1801  1.0787  0.4147
    6LYR     CB  109   6.591   8.616   3.541  0.9761  0.7595  0.5344
    6LYR    HB1  110   6.519   8.664   3.476  0.5416 -0.2935  0.2177
    6LYR    HB2  111   6.570   8.510   3.557 -2.5200  0.9843 -1.6324
    6LYR     CG  112   6.723   8.622   3.462  1.3164  0.2642 -0.1592
    6LYR    HG1  113   6.781   8.538   3.503  0.7569  0.4257  1.0194
    6LYR    HG2  114   6.765   8.722   3.472 -0.3202  0.7785  2.8952
    6LYR     CD  115   6.693   8.592   3.318  0.1856 -0.0098  0.0937
    6LYR    HD1  116   6.645   8.683   3.282 -0.1103  0.3797  1.4245
    6LYR    HD2  117   6.619   8.511   3.313 -0.7006  0.7733  0.2519
    6LYR     CE  118   6.819   8.569   3.233  0.3379  0.1526 -0.3275
    6LYR    HE1  119   6.908   8.619   3.273  1.6207  1.4746 -4.3332
    6LYR    HE2  120   6.805   8.618   3.137 -0.5782  2.4317  0.9069
    6LYR     NZ  121   6.856   8.424   3.219 -0.7296  0.0306 -0.3928
    6LYR    HZ1  122   6.784   8.367   3.178  0.2018  0.3724 -2.6368
    6LYR      C  123   6.476   8.698   3.750 -0.1891 -0.4449 -0.0781
    6LYR      O  124   6.426   8.615   3.831  0.5036 -0.4709  0.5011
    7LER      N  125   6.396   8.793   3.699  0.1207  0.8197 -0.0019
    7LER      H  126   6.410   8.833   3.608 -2.5912 -0.3683 -1.0634
    7LER     CA  127   6.265   8.827   3.762 -0.1220  0.3320  0.6415
    7LER     HA  128   6.295   8.845   3.865 -1.1609  0.5573  0.9170
    7LER     CB  129   6.206   8.956   3.698  0.7204  0.0578 -0.3659
    7LER    HB1  130   6.103   8.975   3.729 -0.0977 -2.5988 -1.1674
    7LER    HB2  131   6.198   8.953   3.589 -2.6829 -2.6168 -0.2018
    7LER     CG  132   6.280   9.081   3.748 -0.0598  0.1465  0.2862
    7LER     HG  133   6.380   9.053   3.780 -0.3133 -2.4711 -0.9592
    7LER    CD1  134   6.289   9.180   3.640 -0.3750  0.2208  0.0239
    7LER   HD11  135   6.196   9.207   3.590  0.0438 -1.0734 -1.5425
    7LER   HD12  136   6.335   9.275   3.668  0.9948  0.0520 -1.4679
    7LER   HD13  137   6.362   9.149   3.564  0.3963  2.1824 -0.1159
    7LER    CD2  138   6.208   9.143   3.866  0.4531 -0.6765 -0.2035
    7LER   HD21  139   6.122   9.199   3.828  0.6159  1.4044  2.2055
    7LER   HD22  140   6.181   9.074   3.946  1.0068 -0.7856 -0.1040
    7LER   HD23  141   6.256   9.233   3.905 -2.8211  1.0930  0.1439
    7LER      C  142   6.169   8.710   3.755 -0.2839  0.2374 -0.5447
    7LER      O  143   6.134   8.660   3.645 -0.2966  0.1587  0.0790
    8LER      N  144   6.119   8.668   3.871 -0.5596 -0.9471  0.1082
    8LER      H  145   6.164   8.710   3.951  1.4059 -0.8258 -1.0057
    8LER     CA  146   6.024   8.567   3.892  0.0822  0.3609 -0.2826
    8LER     HA  147   6.029   8.558   4.001  2.4238  2.5302 -0.1101
    8LER     CB  148   5.879   8.616   3.869  0.2528  0.3214 -0.0703
    8LER    HB1  149   5.873   8.619   3.760 -3.9440 -2.9934 -0.2000
    8LER    HB2  150   5.874   8.719   3.903  4.6074 -0.3237  3.3571
    8LER     CG  151   5.759   8.536   3.920  0.5439 -0.5454  0.1417
    8LER     HG  152   5.775   8.430   3.936 -0.2974 -0.9609 -1.5317
    8LER    CD1  153   5.716   8.592   4.056 -0.1286  0.4128  0.2949
    8LER   HD11  154   5.619   8.548   4.084 -0.1963  0.1119 -0.3757
    8LER   HD12  155   5.792   8.559   4.126 -1.0175 -0.5898  0.8300
    8LER   HD13  156   5.708   8.700   4.056  0.2247  0.5122 -2.4526
    8LER    CD2  157   5.641   8.548   3.820 -0.2053 -0.5235  0.4422
    8LER   HD21  158   5.616   8.653   3.805 -2.1608 -1.0819 -0.5998
    8LER   HD22  159   5.675   8.509   3.724  1.9428 -1.0033  1.3411
    8LER   HD23  160   5.549   8.497   3.849 -0.4192 -0.6062 -0.3569
    8LER      C  161   6.066   8.429   3.836  0.8389 -0.3501 -0.2146
    8LER      O  162   5.979   8.341   3.827 -0.8788 -0.0406  0.1030
    9LYR      N  163   6.191   8.414   3.793  1.1756  0.3180 -0.0753
    9LYR      H  164   6.254   8.491   3.811  1.5309  0.4823 -1.7963
    9LYR     CA  165   6.243   8.278   3.765 -0.1576 -0.1366  0.6292
    9LYR     HA  166   6.162   8.228   3.711  1.3187 -1.1929 -0.7060
    9LYR     CB  167   6.356   8.286   3.667 -0.1344 -0.0716  0.2364
    9LYR    HB1  168   6.387   8.187   3.633  1.3287 -0.6632  2.9366
    9LYR    HB2  169   6.445   8.324   3.717  0.9948  0.6065 -2.1309
    9LYR     CG  170   6.329   8.381   3.546  0.3060 -0.0425  0.5033
    9LYR    HG1  171   6.419   8.386   3.484 -1.4036 -0.3345 -2.1428
    9LYR    HG2  172   6.306   8.478   3.590 -0.1170 -0.2988  0.8513
    9LYR     CD  173   6.214   8.332   3.462 -0.5083  0.2402  0.0630
    9LYR    HD1  174   6.119   8.344   3.515 -3.3011 -1.3346 -4.0702
    9LYR    HD2  175   6.232   8.229   3.432  0.5551  0.7259 -0.9877
    9LYR     CE  176   6.196   8.415   3.332 -0.1045 -0.3463  1.0088
    9LYR    HE1  177   6.111   8.364   3.286  1.8417 -3.3734  0.5453
    9LYR    HE2  178   6.289   8.401   3.277  0.3643 -0.4920  1.8248
    9LYR     NZ  179   6.183   8.560   3.353 -0.6786 -0.5717  0.0451
    9LYR    HZ1  180   6.104   8.597   3.404 -1.3154 -0.5344 -0.9359
    9LYR      C  181   6.288   8.186   3.880  0.1462  0.0433  0.9817
    9LYR      O  182   6.321   8.236   3.986 -0.9147  0.0736  0.5040
   10LER      N  183   6.312   8.058   3.853  0.3298 -0.0846 -0.6039
   10LER      H  184   6.288   8.025   3.761  2.0255 -0.1558 -1.0545
   10LER     CA  185   6.382   7.967   3.940  0.3912 -0.1905 -0.1418
   10LER     HA  186   6.327   7.958   4.034  0.6233  1.2751  0.1603
   10LER     CB  187   6.381   7.823   3.876  0.3296 -0.2581  0.1101
   10LER    HB1  188   6.455   7.765   3.932  1.1532 -0.0021 -0.6893
   10LER    HB2  189   6.419   7.830   3.774  0.0269 -0.8352 -0.0444
   10LER     CG  190   6.242   7.756   3.875 -0.8705 -0.7086  0.2736
   10LER     HG  191   6.175   7.827   3.827  2.4453  0.9453 -2.3070
   10LER    CD1  192   6.246   7.636   3.783  0.5948  0.1609  0.2913
   10LER   HD11  193   6.148   7.588   3.786  0.5448  0.2430  0.0064
   10LER   HD12  194   6.267   7.669   3.682 -2.4003  0.1227 -0.4442
   10LER   HD13  195   6.329   7.574   3.820 -0.0357 -0.3266  0.9276
   10LER    CD2  196   6.191   7.704   4.001 -0.7911 -0.4066  0.1120
   10LER   HD21  197   6.260   7.636   4.050 -0.1450  1.5321  2.0778
   10LER   HD22  198   6.180   7.786   4.072 -1.3939  0.1722 -0.6285
   10LER   HD23  199   6.088   7.669   3.993 -0.7593 -0.8347  1.4231
   10LER      C  200   6.532   8.012   3.965 -0.0675 -0.0164  0.1472
   10LER      O  201   6.601   8.061   3.870  0.1523  0.1198  0.0253
   11LER      N  202   6.586   7.992   4.091  0.5523 -0.4787 -0.4603
   11LER      H  203   6.522   7.962   4.163 -0.4840  0.1396 -1.0853
   11LER     CA  204   6.722   8.011   4.129 -0.0949 -0.1278 -0.2414
   11LER     HA  205   6.749   8.107   4.086 -0.7804 -0.5360 -1.6633
   11LER     CB  206   6.734   8.020   4.287 -0.0451  0.0851 -0.1268
   11LER    HB1  207   6.839   8.007   4.313 -0.5235 -0.0123  1.8753
   11LER    HB2  208   6.693   7.935   4.340 -0.0524 -0.5865 -1.1837
   11LER     CG  209   6.682   8.160   4.342  0.2353 -0.2651 -0.5575
   11LER     HG  210   6.734   8.231   4.277 -1.1228 -0.0941 -1.5192
   11LER    CD1  211   6.536   8.189   4.328  1.4035 -0.4708  0.3334
   11LER   HD11  212   6.505   8.210   4.225 -1.5122  1.4258  1.4738
   11LER   HD12  213   6.475   8.107   4.366 -0.3282  0.7233  0.2484
   11LER   HD13  214   6.502   8.281   4.375 -1.6320  0.5404 -3.3489
   11LER    CD2  215   6.725   8.181   4.488 -0.1114 -0.0532  0.6214
   11LER   HD21  216   6.834   8.172   4.491  0.0382  0.6533 -1.2755
   11LER   HD22  217   6.703   8.278   4.532 -0.4380 -0.2593  0.9114
   11LER   HD23  218   6.676   8.112   4.556 -0.6075 -0.2711  0.0488
   11LER      C  219   6.815   7.904   4.075 -0.2069 -0.3481 -0.8490
   11LER      O  220   6.787   7.786   4.086  0.3491  0.2276  0.1490
   12LER      N  221   6.934   7.941   4.030 -0.3146  0.0135 -0.4981
   12LER      H  222   6.958   8.038   4.043  5.3509 -1.1870  1.2171
   12LER     CA  223   7.048   7.848   4.009 -0.5001  0.0129 -0.4062
   12LER     HA  224   7.021   7.776   3.932  0.1244  0.5151 -1.1125
   12LER     CB  225   7.164   7.940   3.959 -0.0275  0.6895  0.2555
   12LER    HB1  226   7.257   7.884   3.973 -0.6201  0.0581  1.8918
   12LER    HB2  227   7.174   8.036   4.011  0.2205  0.2854  0.9686
   12LER     CG  228   7.165   7.972   3.811  0.1765 -0.3249 -0.6077
   12LER     HG  229   7.065   8.011   3.791  0.3536  1.2271  1.2697
   12LER    CD1  230   7.269   8.083   3.776 -0.4308  0.0906  0.5193
   12LER   HD11  231   7.264   8.116   3.672 -0.7184  1.1753  0.8697
   12LER   HD12  232   7.250   8.170   3.838 -1.9856 -0.6848  1.1703
   12LER   HD13  233   7.368   8.038   3.790 -0.5248 -1.0379 -1.9292
   12LER    CD2  234   7.196   7.850   3.723  0.1573  0.3399  0.3297
   12LER   HD21  235   7.168   7.863   3.619 -1.6018 -0.6227  0.6337
   12LER   HD22  236   7.302   7.825   3.726 -0.3255 -1.9857 -0.0119
   12LER   HD23  237   7.144   7.761   3.757 -0.4109  0.0384 -1.2516
   12LER      C  238   7.082   7.758   4.135  0.2691  0.2501  0.2851
   12LER      O  239   7.103   7.811   4.243  1.0034 -0.2593 -0.5679
   13LER      N  240   7.094   7.630   4.113 -0.2399  0.5156  0.2980
   13LER      H  241   7.059   7.593   4.026 -0.3260  0.2311  0.4538
   13LER     CA  242   7.146   7.540   4.210  0.1734  0.3344 -0.3340
   13LER     HA  243   7.136   7.593   4.305  1.1289  2.0358 -1.1401
   13LER     CB  244   7.046   7.421   4.224  0.3374  0.4206  0.4093
   13LER    HB1  245   7.079   7.353   4.303 -0.5643 -1.8689 -1.0909
   13LER    HB2  246   7.052   7.368   4.130 -0.6540 -2.0553  1.6713
   13LER     CG  247   6.899   7.461   4.266  0.6210  0.0561  0.4155
   13LER     HG  248   6.864   7.522   4.183  3.3031 -0.0017 -0.8614
   13LER    CD1  249   6.812   7.333   4.266 -0.2096  0.6364  0.1651
   13LER   HD11  250   6.839   7.270   4.351 -2.9757 -2.5261 -1.0874
   13LER   HD12  251   6.706   7.347   4.288 -0.8833 -1.9943 -0.9996
   13LER   HD13  252   6.825   7.276   4.175 -1.0254  1.2773 -0.3718
   13LER    CD2  253   6.878   7.541   4.399  0.1674  0.1739  0.2999
   13LER   HD21  254   6.907   7.478   4.483  0.1517  0.0619  0.2216
   13LER   HD22  255   6.943   7.628   4.395 -0.0021  0.4923  2.8393
   13LER   HD23  256   6.777   7.582   4.403 -0.5638 -1.5597  0.4296
   13LER      C  257   7.293   7.505   4.197 -0.0951 -0.2372  0.2831
   13LER      O  258   7.357   7.511   4.090 -0.0589  0.1056  0.1647
   14NH2      N  259   7.359   7.471   4.306  0.6264  0.3909  0.1684
   14NH2     H1  260   7.309   7.477   4.394 -0.5966 -1.6271 -0.3315
   14NH2     H2  261   7.458   7.450   4.302  0.1777 -2.3543  1.2034
   15LY0      N  262   7.527   7.424   4.762  0.6801  0.0347  0.0874
   15LY0     H1  263   7.582   7.391   4.684  1.7616  0.4629  0.6391
   15LY0     H2  264   7.562   7.386   4.849 -0.0094  0.3119  0.4896
   15LY0     H3  265   7.437   7.381   4.752 -0.5594  2.4977 -0.0934
   15LY0     CA  266   7.533   7.572   4.770 -0.1339  0.4526  0.3146
   15LY0     HA  267   7.476   7.595   4.860 -0.4390 -0.6737  0.4208
   15LY0     CB  268   7.676   7.627   4.787  0.7281 -0.7620  0.1871
   15LY0    HB1  269   7.730   7.620   4.692  1.2506 -0.0062  0.4164
   15LY0    HB2  270   7.725   7.574   4.869  0.0472 -1.9740 -0.1787
   15LY0     CG  271   7.675   7.778   4.813 -1.0451 -0.1169  0.1605
   15LY0    HG1  272   7.609   7.812   4.892  0.7506  2.8310  0.5697
   15LY0    HG2  273   7.644   7.831   4.722 -3.0057 -0.0412  0.8461
   15LY0     CD  274   7.818   7.826   4.844 -0.6899 -0.1504  0.0580
   15LY0    HD1  275   7.883   7.798   4.761 -1.5518 -1.0946 -0.3174
   15LY0    HD2  276   7.849   7.780   4.937  0.6077  2.7433  1.1811
   15LY0     CE  277   7.818   7.980   4.869 -0.1426  0.9750  0.1200
   15LY0    HE1  278   7.743   8.005   4.944  0.1673  1.8004  0.1681
   15LY0    HE2  279   7.798   8.031   4.775 -0.0410  0.5359 -0.1452
   15LY0     NZ  280   7.946   8.027   4.930 -0.1874  0.1732 -0.1855
   15LY0    HZ1  281   8.020   8.039   4.862 -0.4423 -0.3700 -0.5616
   15LY0    HZ2  282   7.931   8.109   4.987 -1.6695  0.0067 -0.2914
   15LY0    HZ3  283   7.968   7.955   4.996 -3.3302 -0.8271 -0.0751
   15LY0      C  284   7.460   7.644   4.647  0.5526  0.0786 -0.4783
   15LY0      O  285   7.511   7.650   4.537  0.8223 -0.0980 -0.2720
   16LER      N  286   7.336   7.693   4.663 -0.5867  0.7899 -0.7497
   16LER      H  287   7.291   7.692   4.753 -0.3184 -0.0375 -0.6173
   16LER     CA  288   7.266   7.767   4.560 -0.1413 -0.0208  0.1613
   16LER     HA  289   7.244   7.699   4.477 -1.0730  0.3642  0.0812
   16LER     CB  290   7.119   7.780   4.614 -0.3783 -0.1823  0.2810
   16LER    HB1  291   7.088   7.688   4.665  0.3041  0.7141  2.4429
   16LER    HB2  292   7.058   7.802   4.527 -0.1351 -1.3096 -0.1953
   16LER     CG  293   7.100   7.896   4.716  0.0687  0.7905 -1.1396
   16LER     HG  294   7.197   7.913   4.763 -0.7728 -0.7358  1.3908
   16LER    CD1  295   7.051   8.022   4.647 -0.2534 -0.7439  0.1729
   16LER   HD11  296   7.094   8.112   4.691 -0.4177 -0.3919 -0.3795
   16LER   HD12  297   7.081   8.019   4.542  0.0777  2.3494  0.1032
   16LER   HD13  298   6.943   8.021   4.659 -0.3264  1.2042 -0.0058
   16LER    CD2  299   6.998   7.851   4.827 -0.2425  0.1127  0.5558
   16LER   HD21  300   6.903   7.821   4.781 -0.2081  0.9374 -0.0835
   16LER   HD22  301   7.048   7.777   4.888 -0.5467  0.3123  1.0506
   16LER   HD23  302   6.983   7.935   4.895 -0.2247  0.6669 -0.1157
   16LER      C  303   7.335   7.897   4.522  0.3682 -0.3891  0.1314
   16LER      O  304   7.410   7.964   4.596  0.3758 -0.2146 -0.1479
   17LY0      N  305   6.925   7.567   2.587  0.3936  0.4411  0.0745
   17LY0     H1  306   6.861   7.505   2.635  0.7987  0.7622  1.0437
   17LY0     H2  307   6.883   7.601   2.502 -2.6401 -2.2258  0.2871
   17LY0     H3  308   7.002   7.507   2.560  0.0451  0.2635 -0.5442
   17LY0     CA  309   6.970   7.667   2.686 -0.9211  0.0703  0.3745
   17LY0     HA  310   7.043   7.617   2.751 -1.4239  0.7205  1.4715
   17LY0     CB  311   7.060   7.776   2.618  0.1728  0.6650 -0.3339
   17LY0    HB1  312   6.990   7.840   2.564 -1.3327  0.7044  1.5370
   17LY0    HB2  313   7.131   7.727   2.552  0.4858 -1.1906  1.3043
   17LY0     CG  314   7.133   7.872   2.718 -0.0729  0.2585  0.0955
   17LY0    HG1  315   7.205   7.827   2.786 -3.1980 -0.4931  3.1781
   17LY0    HG2  316   7.056   7.918   2.779 -0.7773 -0.3429 -0.3225
   17LY0     CD  317   7.195   7.990   2.641  0.3342 -0.3040 -0.7407
   17LY0    HD1  318   7.109   8.045   2.603 -1.1932 -1.8405  0.3574
   17LY0    HD2  319   7.265   7.962   2.563  1.6947  2.0599 -0.4898
   17LY0     CE  320   7.268   8.078   2.741 -0.0963  0.1212  0.0943
   17LY0    HE1  321   7.297   8.019   2.827 -0.1707  0.4780  0.3650
   17LY0    HE2  322   7.213   8.168   2.770  0.3242  0.2132  0.6060
   17LY0     NZ  323   7.395   8.123   2.687 -0.3284 -0.1145 -0.0983
   17LY0    HZ1  324   7.448   8.041   2.662 -2.0918 -0.9728 -1.2245
   17LY0    HZ2  325   7.379   8.175   2.602 -1.6667  0.8448  0.6992
   17LY0    HZ3  326   7.447   8.180   2.753  1.0760 -2.7467  1.2161
   17LY0      C  327   6.859   7.726   2.769  0.1368  0.8445 -0.4626
   17LY0      O  328   6.767   7.787   2.717  0.3643 -0.1913 -0.4078
   18LER      N  329   6.871   7.727   2.904 -0.1050 -0.3950 -0.3196
   18LER      H  330   6.955   7.694   2.949  0.5754  2.1603  0.4411
   18LER     CA  331   6.760   7.755   2.997 -0.3177 -1.1981 -0.0325
   18LER     HA  332   6.673   7.700   2.961 -0.2773 -1.5309  0.3738
   18LER     CB  333   6.785   7.707   3.144  0.1555  0.1244 -0.0501
   18LER    HB1  334   6.710   7.749   3.211  0.2569 -0.0231  0.1582
   18LER    HB2  335   6.874   7.756   3.182  0.4805 -0.4988  0.0067
   18LER     CG  336   6.796   7.558   3.174 -0.5721 -0.0023  0.2623
   18LER     HG  337   6.844   7.507   3.091 -1.7832 -2.3940  0.9474
   18LER    CD1  338   6.874   7.523   3.297 -0.5487 -0.6930 -0.0778
   18LER   HD11  339   6.823   7.569   3.381 -1.0104  2.6096 -1.9885
   18LER   HD12  340   6.897   7.416   3.305  3.4808 -0.1924 -2.0137
   18LER   HD13  341   6.966   7.582   3.291 -0.3267 -0.9934  0.3010
   18LER    CD2  342   6.665   7.497   3.169  0.7122 -0.5473  0.5339
   18LER   HD21  343   6.613   7.537   3.082  0.0819  0.0115  1.1694
   18LER   HD22  344   6.661   7.388   3.167  1.9901 -0.6138 -0.4063
   18LER   HD23  345   6.607   7.534   3.253  0.9601  1.3238 -0.0797
   18LER      C  346   6.711   7.901   3.006 -0.2842  0.1902  0.2103
   18LER      O  347   6.786   7.995   3.024  0.0032 -0.5150  0.2493
   19LYR      N  348   6.580   7.917   3.021 -0.4477 -0.0147  0.3206
   19LYR      H  349   6.512   7.841   3.021 -0.0764 -0.3915 -1.0888
   19LYR     CA  350   6.509   8.046   3.037 -0.2093 -0.9133  0.4273
   19LYR     HA  351   6.553   8.125   2.976  0.3382  0.2293  2.1905
   19LYR     CB  352   6.355   8.033   3.025 -0.7410 -0.1154 -0.4671
   19LYR    HB1  353   6.336   7.959   3.103  1.4903  0.6973  0.9372
   19LYR    HB2  354   6.334   7.999   2.923 -1.1164 -0.0910 -0.3984
   19LYR     CG  355   6.269   8.155   3.055  0.7944 -0.7238 -0.4067
   19LYR    HG1  356   6.298   8.234   2.986  1.0230  0.7426  1.2850
   19LYR    HG2  357   6.302   8.191   3.152  0.4051 -0.2329 -0.4535
   19LYR     CD  358   6.117   8.138   3.073 -0.6631 -0.2061 -0.0648
   19LYR    HD1  359   6.084   8.097   2.978  3.1003  0.4556 -1.8428
   19LYR    HD2  360   6.072   8.233   3.103 -0.1242 -0.1755  0.6657
   19LYR     CE  361   6.085   8.037   3.185  0.9348  0.3356  0.2712
   19LYR    HE1  362   6.136   8.055   3.279  1.2025 -1.1295  0.4318
   19LYR    HE2  363   6.108   7.935   3.154 -1.6109 -1.2488  3.0187
   19LYR     NZ  364   5.941   8.046   3.208  0.0856  0.0303  0.6267
   19LYR    HZ1  365   5.883   8.008   3.134  1.2658 -3.0477  1.1376
   19LYR      C  366   6.535   8.113   3.178  0.5293 -0.1422  0.7096
   19LYR      O  367   6.558   8.235   3.177  0.1346  0.3343 -0.0735
   20LY0      N  368   6.554   8.032   3.283  0.7446  0.3482  0.6964
   20LY0      H  369   6.539   7.933   3.269  2.2818  0.2653 -0.5714
   20LY0     CA  370   6.586   8.077   3.423  0.2450 -0.6023  0.1029
   20LY0     HA  371   6.499   8.136   3.454  1.3494  1.9378 -1.3439
   20LY0     CB  372   6.595   7.962   3.519 -0.0942 -0.3274 -0.4367
   20LY0    HB1  373   6.526   7.885   3.486 -0.2257  0.9815 -3.5431
   20LY0    HB2  374   6.567   8.010   3.613 -2.0780  0.3384 -1.3283
   20LY0     CG  375   6.732   7.902   3.540 -0.0825  0.7677 -0.0034
   20LY0    HG1  376   6.802   7.974   3.582  1.8174 -0.2847 -1.2556
   20LY0    HG2  377   6.770   7.853   3.450 -0.9565  2.2251 -1.2299
   20LY0     CD  378   6.724   7.794   3.642 -0.2424  0.7239  0.0425
   20LY0    HD1  379   6.647   7.719   3.621  0.1009  0.1674  0.6954
   20LY0    HD2  380   6.691   7.832   3.738 -2.1475 -1.2530  0.2552
   20LY0     CE  381   6.852   7.710   3.648  0.4835 -0.0699  0.3335
   20LY0    HE1  382   6.936   7.772   3.680  0.4292 -0.9408  2.3296
   20LY0    HE2  383   6.881   7.666   3.553 -2.4713  1.2759 -1.3254
   20LY0     NZ  384   6.839   7.608   3.754  0.2717 -0.9053  0.3145
   20LY0    HZ1  385   6.927   7.562   3.770  1.5405  1.6424  1.2581
   20LY0    HZ2  386   6.819   7.650   3.844 -0.5007 -2.0891  0.7195
   20LY0    HZ3  387   6.765   7.543   3.730  0.9032 -1.5279  0.0414
   20LY0      C  388   6.718   8.166   3.421 -0.2223  0.4364 -0.0714
   20LY0      O  389   6.738   8.241   3.512 -0.0536 -0.2223  0.1575
   21LER      N  390   6.813   8.153   3.326  0.0213 -0.3847 -0.2347
   21LER      H  391   6.781   8.101   3.246 -0.4656 -0.7272  0.1768
   21LER     CA  392   6.947   8.217   3.319 -0.1585 -0.0938 -0.5011
   21LER     HA  393   6.992   8.209   3.418  1.1303  0.4282 -1.0288
   21LER     CB  394   7.028   8.141   3.210  0.1202  0.3369  0.8704
   21LER    HB1  395   7.121   8.192   3.189 -0.7872  1.9264  0.5499
   21LER    HB2  396   6.982   8.151   3.112  0.2978 -1.1244  0.6063
   21LER     CG  397   7.054   7.991   3.235  0.3616 -0.7193  0.5261
   21LER     HG  398   6.958   7.940   3.237  0.0033 -0.0504  2.0503
   21LER    CD1  399   7.128   7.928   3.117 -1.0985 -0.1469  0.0840
   21LER   HD11  400   7.138   7.821   3.134 -4.5334 -0.4550  0.9625
   21LER   HD12  401   7.072   7.938   3.024  1.7073  0.1544 -1.6956
   21LER   HD13  402   7.219   7.979   3.087 -0.2318 -0.7001  1.6809
   21LER    CD2  403   7.138   7.951   3.368  1.2194 -0.6123 -0.5568
   21LER   HD21  404   7.098   7.998   3.458  1.0391  1.1188 -1.4984
   21LER   HD22  405   7.143   7.844   3.384 -0.7337 -0.7273 -0.3918
   21LER   HD23  406   7.238   7.993   3.361  0.3887  1.4609 -0.7181
   21LER      C  407   6.953   8.370   3.298  0.0516  0.0686  0.6064
   21LER      O  408   7.050   8.432   3.345 -0.1080 -0.0764  0.6499
   22LY0      N  409   5.543   7.825   3.709  0.3863  0.7079  0.0295
   22LY0     H1  410   5.526   7.820   3.808  1.8806  0.5274  0.3097
   22LY0     H2  411   5.454   7.856   3.673  0.1661 -1.0324 -1.0279
   22LY0     H3  412   5.573   7.737   3.670  0.4110  0.0709  1.4191
   22LY0     CA  413   5.643   7.926   3.680 -0.1490  0.1627  0.3179
   22LY0     HA  414   5.604   8.026   3.703 -2.4567 -1.0575  2.2082
   22LY0     CB  415   5.775   7.916   3.761 -0.4502  0.2530  0.2749
   22LY0    HB1  416   5.854   7.963   3.703 -0.0178 -1.5671 -0.7189
   22LY0    HB2  417   5.799   7.813   3.787  0.9835 -0.0318 -1.8775
   22LY0     CG  418   5.773   8.001   3.888  0.5190  0.0772 -0.6141
   22LY0    HG1  419   5.713   7.942   3.958  0.5780 -1.8574 -2.0859
   22LY0    HG2  420   5.732   8.099   3.864 -0.5208 -0.4419 -1.0525
   22LY0     CD  421   5.908   8.010   3.956 -0.3538  0.1460 -0.1073
   22LY0    HD1  422   5.975   8.054   3.882 -0.8494  0.6885 -0.2429
   22LY0    HD2  423   5.960   7.917   3.979  2.0319  1.5232  0.4091
   22LY0     CE  424   5.888   8.093   4.087  0.6397 -0.7005  0.0019
   22LY0    HE1  425   5.988   8.110   4.128  1.0098  0.4092 -1.2952
   22LY0    HE2  426   5.818   8.044   4.155  0.4876  2.4231  2.3513
   22LY0     NZ  427   5.849   8.235   4.065 -0.4603 -0.1495 -0.4469
   22LY0    HZ1  428   5.750   8.251   4.054 -0.7515 -1.1495  0.5107
   22LY0    HZ2  429   5.875   8.283   4.150 -0.8635 -3.1048  1.4714
   22LY0    HZ3  430   5.892   8.261   3.978 -0.1820  0.3483 -0.1636
   22LY0      C  431   5.656   7.928   3.523 -0.0132 -0.4963  0.1686
   22LY0      O  432   5.651   7.831   3.456 -0.1968  0.4188 -0.0020
   23LER      N  433   5.691   8.049   3.473  0.0984 -0.0492 -0.1404
   23LER      H  434   5.671   8.129   3.531 -2.5895 -1.3694  0.9419
   23LER     CA  435   5.739   8.073   3.338  0.9456  0.3227 -0.4643
   23LER     HA  436   5.694   7.994   3.278  0.9306 -0.5292  0.6385
   23LER     CB  437   5.678   8.206   3.284  0.3901 -0.1646  0.3908
   23LER    HB1  438   5.712   8.230   3.183  0.7948  2.1418  1.0089
   23LER    HB2  439   5.716   8.289   3.343  2.1419  0.1679 -1.1385
   23LER     CG  440   5.521   8.213   3.287  0.3378 -0.3109  0.7585
   23LER     HG  441   5.483   8.197   3.389  0.0432 -0.9293  0.5564
   23LER    CD1  442   5.479   8.349   3.239 -0.0442 -0.0607  0.3003
   23LER   HD11  443   5.516   8.421   3.312 -0.8064 -0.5291  1.1726
   23LER   HD12  444   5.509   8.377   3.138 -4.3727  0.8987 -0.9279
   23LER   HD13  445   5.371   8.358   3.254  0.3116  0.4680  3.1614
   23LER    CD2  446   5.458   8.101   3.202  0.0665 -0.1790  0.4148
   23LER   HD21  447   5.499   8.002   3.223  0.5846  0.0017  0.2426
   23LER   HD22  448   5.349   8.100   3.189  0.3723 -1.6202 -2.8353
   23LER   HD23  449   5.485   8.122   3.099  0.4794  1.0292  0.7546
   23LER      C  450   5.890   8.072   3.326 -0.1546  0.3093  0.5455
   23LER      O  451   5.963   8.101   3.425  0.5332  0.1639  0.9030
   24LY0      N  452   7.695   8.782   4.725 -0.5259  0.5331  0.2047
   24LY0     H1  453   7.702   8.682   4.721  2.3288  0.6765 -2.2596
   24LY0     H2  454   7.715   8.810   4.630  1.3630 -0.7127  0.1777
   24LY0     H3  455   7.776   8.817   4.774  0.2331  0.4889 -0.9862
   24LY0     CA  456   7.568   8.838   4.767 -0.5340 -0.6605 -0.4051
   24LY0     HA  457   7.532   8.788   4.857 -0.9691 -3.2421 -1.9052
   24LY0     CB  458   7.568   8.992   4.781  0.8970 -0.2739  0.4097
   24LY0    HB1  459   7.464   9.010   4.805  0.0691 -1.9781 -1.6509
   24LY0    HB2  460   7.582   9.044   4.686 -3.1074 -0.3662 -0.4033
   24LY0     CG  461   7.663   9.059   4.879  0.1980  0.4242  0.2539
   24LY0    HG1  462   7.764   9.045   4.841  0.4561 -1.8150  1.6143
   24LY0    HG2  463   7.671   8.991   4.963  0.2888  1.5361  1.1709
   24LY0     CD  464   7.633   9.206   4.923  0.1919 -0.2713 -0.0524
   24LY0    HD1  465   7.709   9.235   4.996  0.5327  1.0021 -0.8865
   24LY0    HD2  466   7.533   9.217   4.963  0.0981  0.0752 -0.3798
   24LY0     CE  467   7.649   9.303   4.810 -0.7284 -0.0966  0.4607
   24LY0    HE1  468   7.561   9.291   4.747  0.4462 -2.5724 -0.8282
   24LY0    HE2  469   7.738   9.272   4.756  0.2146  0.2014  1.8112
   24LY0     NZ  470   7.651   9.445   4.857 -0.4078  0.6211  0.5009
   24LY0    HZ1  471   7.562   9.480   4.889 -0.3039  2.1450 -0.7836
   24LY0    HZ2  472   7.715   9.454   4.935  0.4397 -0.0577 -0.0932
   24LY0    HZ3  473   7.680   9.504   4.780 -1.8835 -0.2015 -0.7555
   24LY0      C  474   7.474   8.782   4.661  0.5254 -0.4860  0.6244
   24LY0      O  475   7.520   8.737   4.556 -0.2397 -0.2358 -0.3323
   25LER      N  476   7.344   8.779   4.691 -0.1384  0.2044  0.1861
   25LER      H  477   7.318   8.810   4.784  1.7001  2.5634 -0.0084
   25LER     CA  478   7.230   8.732   4.599 -0.0092 -0.3742 -0.8989
   25LER     HA  479   7.265   8.679   4.510 -1.2132  0.5789 -1.9756
   25LER     CB  480   7.139   8.645   4.681 -0.0810  0.0847 -0.4115
   25LER    HB1  481   7.097   8.703   4.762  0.8043 -0.1092  0.2056
   25LER    HB2  482   7.201   8.562   4.717 -0.1588 -0.5522 -1.7018
   25LER     CG  483   7.016   8.598   4.598 -0.2259  0.9926  0.1449
   25LER     HG  484   6.957   8.684   4.568  0.5416  1.8018  0.9079
   25LER    CD1  485   7.041   8.504   4.475  0.1588 -0.0496  0.0808
   25LER   HD11  486   7.091   8.568   4.403 -0.1483  1.3381  1.0691
   25LER   HD12  487   7.099   8.414   4.496  2.6009  1.9657  2.7983
   25LER   HD13  488   6.944   8.478   4.433  0.5197  1.6928 -1.9620
   25LER    CD2  489   6.929   8.509   4.688 -0.1698  0.2223 -0.2922
   25LER   HD21  490   6.912   8.554   4.786  1.0853  1.3098 -0.5517
   25LER   HD22  491   6.826   8.497   4.655 -0.5474  1.7121  0.2529
   25LER   HD23  492   6.977   8.414   4.711 -1.2968  0.0901  1.7720
   25LER      C  493   7.171   8.868   4.541  0.4620  0.3333 -0.4620
   25LER      O  494   7.140   8.963   4.609  0.4349 -0.0507 -0.2316
   26LYR      N  495   7.147   8.878   4.412  0.1440 -0.0346  0.2146
   26LYR      H  496   7.162   8.791   4.362  1.1643 -0.9782  2.0384
   26LYR     CA  497   7.119   9.004   4.342 -0.1521 -0.0609 -0.2515
   26LYR     HA  498   7.085   9.081   4.412  0.5078  0.3462 -0.3697
   26LYR     CB  499   7.252   9.054   4.278 -0.3443 -0.4709 -1.0146
   26LYR    HB1  500   7.232   9.143   4.218 -2.2094 -0.7362 -0.8671
   26LYR    HB2  501   7.304   8.976   4.224  1.9345  0.1681  0.1285
   26LYR     CG  502   7.358   9.082   4.389 -0.5664  0.3421 -0.1603
   26LYR    HG1  503   7.395   8.987   4.428 -1.0987  0.1336 -0.1570
   26LYR    HG2  504   7.303   9.132   4.469  0.7719 -0.3489  1.2350
   26LYR     CD  505   7.478   9.165   4.332  0.3558 -0.0269 -0.7244
   26LYR    HD1  506   7.435   9.245   4.271  0.3594 -0.6070 -1.5074
   26LYR    HD2  507   7.539   9.104   4.265  1.3618  0.3885 -0.1857
   26LYR     CE  508   7.558   9.222   4.452  0.5236 -0.4334 -0.0954
   26LYR    HE1  509   7.622   9.146   4.497 -0.9129 -0.7190  1.5777
   26LYR    HE2  510   7.486   9.250   4.528  0.5514  1.2514 -0.6534
   26LYR     NZ  511   7.640   9.331   4.413  0.2812  0.3405 -0.2842
   26LYR    HZ1  512   7.599   9.419   4.384 -0.5966  0.5164  1.3781
   26LYR      C  513   7.015   8.990   4.230  0.2277  0.6689 -0.2846
   26LYR      O  514   7.027   8.901   4.148  0.3132  0.6163 -0.3022
   27LY0      N  515   6.923   9.083   4.210  0.5428 -1.2108 -0.1633
   27LY0      H  516   6.912   9.154   4.281 -0.2625 -2.6773  1.2494
   27LY0     CA  517   6.816   9.077   4.112  0.4475 -0.4047 -0.2665
   27LY0     HA  518   6.791   8.973   4.094 -1.8138 -0.6196  3.1440
   27LY0     CB  519   6.693   9.146   4.175 -0.9054 -0.2073 -0.5658
   27LY0    HB1  520   6.703   9.253   4.155  2.0411  0.1234  1.9377
   27LY0    HB2  521   6.700   9.140   4.283  1.8312  1.4943 -0.5708
   27LY0     CG  522   6.558   9.108   4.117 -0.3416 -0.8255 -0.2909
   27LY0    HG1  523   6.560   9.128   4.010 -0.0248  2.9246  0.2677
   27LY0    HG2  524   6.486   9.177   4.163 -1.3480 -1.2464 -1.1871
   27LY0     CD  525   6.527   8.963   4.146  0.1939 -0.3346  0.0548
   27LY0    HD1  526   6.521   8.941   4.253  0.1574  2.3287  0.6700
   27LY0    HD2  527   6.592   8.899   4.088 -0.7873 -2.4172  1.1363
   27LY0     CE  528   6.378   8.955   4.101  0.4053  1.2973  0.4461
   27LY0    HE1  529   6.373   8.971   3.993 -0.7564  2.6623  0.6708
   27LY0    HE2  530   6.313   9.027   4.150 -0.9413 -0.6512  1.6770
   27LY0     NZ  531   6.323   8.821   4.119 -0.4250  0.5040  0.2207
   27LY0    HZ1  532   6.242   8.803   4.062 -0.2238 -0.1637  0.1386
   27LY0    HZ2  533   6.391   8.748   4.101 -1.8353 -1.1945  1.4681
   27LY0    HZ3  534   6.291   8.813   4.214 -0.4029 -0.7189  0.1484
   27LY0      C  535   6.863   9.140   3.983 -0.3090 -0.8713  0.6717
   27LY0      O  536   6.885   9.260   3.976 -0.4309 -0.0667  0.1362
   28LER      N  537   6.863   9.065   3.872  0.3810 -0.8577  0.3523
   28LER      H  538   6.830   8.970   3.886 -2.8810  0.4064  2.5722
   28LER     CA  539   6.868   9.124   3.740 -0.1962  0.2463  0.2707
   28LER     HA  540   6.949   9.197   3.740 -0.4984  0.7064 -2.4541
   28LER     CB  541   6.900   9.007   3.640  0.4164 -0.4941 -0.8094
   28LER    HB1  542   6.896   9.045   3.539 -2.2491  1.1277 -0.1748
   28LER    HB2  543   6.814   8.940   3.644 -0.4546  0.6467  1.3052
   28LER     CG  544   7.020   8.921   3.668 -0.4780 -0.1975  0.8666
   28LER     HG  545   7.032   8.900   3.775  1.0245  0.8268  0.9471
   28LER    CD1  546   7.033   8.792   3.591 -0.1392  0.7839  0.3582
   28LER   HD11  547   6.948   8.729   3.619  0.8384 -0.0877  1.4904
   28LER   HD12  548   7.043   8.803   3.483  0.0917 -2.7883 -0.1151
   28LER   HD13  549   7.122   8.744   3.632 -0.1001  0.4476 -0.1155
   28LER    CD2  550   7.144   9.000   3.628  0.6296  0.0101  0.1196
   28LER   HD21  551   7.234   8.941   3.643  0.4530 -0.5732 -1.0541
   28LER   HD22  552   7.132   9.013   3.521 -2.1372 -2.1965  0.0498
   28LER   HD23  553   7.143   9.097   3.679 -1.5007  0.5231 -0.7687
   28LER      C  554   6.737   9.196   3.699  0.0585  0.1935 -0.2176
   28LER      O  555   6.632   9.176   3.761 -0.4402 -0.1467 -0.4745
   29LYR      N  556   6.742   9.265   3.585 -0.2985  0.6783  0.8827
   29LYR      H  557   6.828   9.292   3.541 -0.6329  0.2696 -0.0638
   29LYR     CA  558   6.625   9.326   3.527  0.0054  0.3097  0.0051
   29LYR     HA  559   6.544   9.333   3.600  0.5257 -0.3638  0.6676
   29LYR     CB  560   6.663   9.471   3.488 -0.5880 -0.2060 -0.0941
   29LYR    HB1  561   6.580   9.502   3.424 -0.7030 -0.6328 -0.1524
   29LYR    HB2  562   6.750   9.485   3.423 -0.4648 -0.6142 -0.0137
   29LYR     CG  563   6.662   9.571   3.604  0.3669  0.0325  0.5866
   29LYR    HG1  564   6.561   9.581   3.643  0.7140  1.3228  1.2420
   29LYR    HG2  565   6.679   9.671   3.562  0.3735 -0.7961 -1.4839
   29LYR     CD  566   6.774   9.547   3.715 -0.4210  0.0622  0.1233
   29LYR    HD1  567   6.739   9.461   3.771 -1.7585  0.5265  0.0426
   29LYR    HD2  568   6.766   9.633   3.782 -0.7861 -1.5421  2.2184
   29LYR     CE  569   6.921   9.528   3.668 -0.1247 -0.0765 -0.9234
   29LYR    HE1  570   6.952   9.618   3.616 -0.5544  0.2920 -0.5533
   29LYR    HE2  571   6.930   9.445   3.598 -1.9936 -0.7732 -0.3968
   29LYR     NZ  572   6.998   9.479   3.785 -0.2867 -0.4706 -0.0985
   29LYR    HZ1  573   6.965   9.402   3.842  1.3549 -0.4722  0.9181
   29LYR      C  574   6.560   9.250   3.406  0.0629  0.6302 -0.7079
   29LYR      O  575   6.469   9.304   3.352  0.0974  0.1077  0.0492
   30LER      N  576   6.610   9.135   3.357 -0.0754  0.4076  0.0100
   30LER      H  577   6.696   9.099   3.395  0.1551  0.1119 -0.7791
   30LER     CA  578   6.538   9.043   3.267 -0.3909 -0.4616 -0.1221
   30LER     HA  579   6.480   9.100   3.194  1.5329  1.0659 -0.5256
   30LER     CB  580   6.637   8.961   3.186 -0.4214  0.0585 -0.3567
   30LER    HB1  581   6.588   8.882   3.129 -0.5145 -1.6637  1.9235
   30LER    HB2  582   6.702   8.908   3.256 -0.7960  0.2242  0.1224
   30LER     CG  583   6.728   9.052   3.095  0.2919  0.0013  0.4214
   30LER     HG  584   6.783   9.124   3.156 -0.1658  0.2461  0.5496
   30LER    CD1  585   6.824   8.953   3.034 -0.3191  0.2011  0.2454
   30LER   HD11  586   6.776   8.894   2.956  3.0471 -1.1549 -1.0095
   30LER   HD12  587   6.908   9.005   2.989  0.0030 -0.5648 -0.0598
   30LER   HD13  588   6.857   8.878   3.107  1.7525  0.3449 -0.4953
   30LER    CD2  589   6.653   9.112   2.978  0.5311 -0.6321 -0.4440
   30LER   HD21  590   6.607   9.046   2.905  1.0144 -0.4976 -0.8804
   30LER   HD22  591   6.577   9.185   3.007 -0.5341 -1.6917 -0.5262
   30LER   HD23  592   6.723   9.172   2.919  0.9744 -2.1987 -1.5660
   30LER      C  593   6.441   8.948   3.343 -0.0987  0.7372  0.5902
   30LER      O  594   6.463   8.913   3.460  0.1490 -0.0321 -0.3070
   31LER      N  595   6.338   8.899   3.271 -0.0784  0.3750  0.5903
   31LER      H  596   6.339   8.918   3.171  2.6078 -0.2573  0.4451
   31LER     CA  597   6.233   8.807   3.329 -0.8073  0.1654  0.7167
   31LER     HA  598   6.222   8.826   3.436  0.7779 -0.5698  1.0390
   31LER     CB  599   6.097   8.841   3.256 -0.1526 -0.4851  0.7048
   31LER    HB1  600   6.035   8.752   3.249 -0.1268 -0.3897 -1.2542
   31LER    HB2  601   6.118   8.880   3.156  1.5644  0.8162  1.5224
   31LER     CG  602   6.012   8.942   3.342 -0.1009 -1.5922  0.4167
   31LER     HG  603   6.002   8.901   3.443 -0.7363 -0.3606  0.8827
   31LER    CD1  604   6.076   9.084   3.344 -0.9740  0.4976  0.5309
   31LER   HD11  605   6.072   9.128   3.244 -1.4218 -2.5620 -0.9324
   31LER   HD12  606   6.021   9.148   3.413 -0.1842  2.1307 -0.3010
   31LER   HD13  607   6.180   9.078   3.378 -1.3805 -3.0258  1.5125
   31LER    CD2  608   5.874   8.954   3.292 -0.2887 -0.6127 -0.1307
   31LER   HD21  609   5.834   8.853   3.298  0.0092 -0.7854 -0.9031
   31LER   HD22  610   5.811   9.017   3.354  0.0301  1.1424 -1.5232
   31LER   HD23  611   5.885   8.976   3.186 -0.7495 -1.1473 -0.2932
   31LER      C  612   6.266   8.657   3.301  0.5016  0.3090  0.1642
   31LER      O  613   6.349   8.624   3.216 -0.2747  0.1892 -0.1250
   32LY0      N  614   8.150   9.652   4.707  0.0381  0.0737  0.1697
   32LY0     H1  615   8.086   9.700   4.769 -0.5734 -1.9319  1.1728
   32LY0     H2  616   8.236   9.644   4.759  0.3915  1.1724 -0.2156
   32LY0     H3  617   8.172   9.716   4.633  0.6026 -0.3692 -0.0502
   32LY0     CA  618   8.118   9.520   4.655 -0.2837 -0.0666  0.5925
   32LY0     HA  619   8.197   9.491   4.586 -0.7532  2.3130 -1.0818
   32LY0     CB  620   8.121   9.432   4.786  0.3136  0.0061  1.0882
   32LY0    HB1  621   8.059   9.477   4.864  0.2037  3.3698 -0.7471
   32LY0    HB2  622   8.223   9.423   4.822  0.9596 -0.0285 -0.6912
   32LY0     CG  623   8.078   9.287   4.757  0.1206 -0.4900 -0.0375
   32LY0    HG1  624   8.161   9.252   4.696  1.1631  0.7907  0.5773
   32LY0    HG2  625   7.976   9.283   4.718 -0.6418  0.1264  1.8026
   32LY0     CD  626   8.079   9.207   4.887  0.8535  0.1545  0.0573
   32LY0    HD1  627   8.005   9.246   4.957  0.1286 -2.5210  0.8726
   32LY0    HD2  628   8.179   9.211   4.930  0.0695  0.9082  1.9046
   32LY0     CE  629   8.053   9.068   4.852  0.3956  0.5926 -0.6483
   32LY0    HE1  630   8.135   9.042   4.785 -0.1748  1.9131 -1.9126
   32LY0    HE2  631   7.956   9.073   4.803  0.0064  1.0951  0.1503
   32LY0     NZ  632   8.045   8.981   4.965  0.5277  0.4767  0.0888
   32LY0    HZ1  633   8.020   8.887   4.938 -4.3168  1.1626  1.2664
   32LY0    HZ2  634   8.133   8.991   5.015  1.2318  0.1302 -1.0381
   32LY0    HZ3  635   7.980   9.008   5.037 -0.4603  0.7108 -0.8776
   32LY0      C  636   7.974   9.507   4.583 -0.0141 -0.9865 -0.3686
   32LY0      O  637   7.874   9.542   4.641 -0.7172 -0.2186  0.0860
   33LER      N  638   7.980   9.464   4.457  0.1624  1.1037 -0.3680
   33LER      H  639   8.065   9.411   4.439  0.2763  1.0089  0.4319
   33LER     CA  640   7.858   9.447   4.368 -0.5437  0.2284 -0.1069
   33LER     HA  641   7.794   9.534   4.381  1.2431  1.5509  0.2104
   33LER     CB  642   7.905   9.447   4.225  0.0096  0.4710 -0.4254
   33LER    HB1  643   7.987   9.379   4.203 -0.8893 -0.8233  0.1674
   33LER    HB2  644   7.947   9.548   4.224  1.0125  0.0710 -2.1184
   33LER     CG  645   7.792   9.435   4.120 -0.0542 -0.2234 -0.2614
   33LER     HG  646   7.701   9.485   4.151 -0.7971 -0.1934 -2.3312
   33LER    CD1  647   7.841   9.479   3.971  0.3056 -0.0626 -0.1458
   33LER   HD11  648   7.766   9.468   3.893  0.0600 -2.2247  0.3460
   33LER   HD12  649   7.872   9.584   3.979  0.6170 -0.2103  0.7216
   33LER   HD13  650   7.926   9.421   3.935  1.6047  1.0766  0.9461
   33LER    CD2  651   7.770   9.288   4.089  0.1102  0.9603 -0.1087
   33LER   HD21  652   7.716   9.278   3.995  1.3111 -0.4485 -0.6948
   33LER   HD22  653   7.864   9.233   4.080  0.5282  1.2463  1.9723
   33LER   HD23  654   7.719   9.242   4.173 -0.9776  0.6051 -0.9407
   33LER      C  655   7.776   9.323   4.413 -0.1152 -0.1045 -0.5956
   33LER      O  656   7.843   9.228   4.443 -0.4314  0.6903 -0.3161
   34LY0      N  657   6.492   9.219   5.139  0.7991  0.2514 -0.0559
   34LY0     H1  658   6.528   9.126   5.152  0.6039  0.2581  0.5446
   34LY0     H2  659   6.540   9.288   5.195  1.8995 -2.2837  2.3766
   34LY0     H3  660   6.401   9.220   5.182 -0.3750  0.1991 -2.3446
   34LY0     CA  661   6.488   9.258   4.997 -0.5588  0.2088  0.0646
   34LY0     HA  662   6.414   9.203   4.939  0.7452  0.0982 -1.5563
   34LY0     CB  663   6.457   9.404   4.979  0.2539 -0.2837 -0.3227
   34LY0    HB1  664   6.547   9.465   4.978  0.1381 -0.0733  0.6412
   34LY0    HB2  665   6.386   9.441   5.054 -1.7107  1.5537 -2.9169
   34LY0     CG  666   6.382   9.423   4.845  0.3483  0.2679  0.1033
   34LY0    HG1  667   6.296   9.356   4.845 -0.4087  1.2042  0.0820
   34LY0    HG2  668   6.449   9.393   4.765 -0.0571  0.9163 -0.4839
   34LY0     CD  669   6.341   9.573   4.826  0.2352  0.0354  0.2106
   34LY0    HD1  670   6.428   9.638   4.828  0.0795  0.2368  0.3729
   34LY0    HD2  671   6.273   9.601   4.907 -0.1202 -0.4742  0.0974
   34LY0     CE  672   6.263   9.598   4.689  0.0363 -0.5789 -0.1037
   34LY0    HE1  673   6.212   9.694   4.692 -0.3332 -0.7284 -1.1896
   34LY0    HE2  674   6.187   9.520   4.676 -1.0436 -0.1119  2.7002
   34LY0     NZ  675   6.360   9.601   4.579 -0.8209  1.2279  0.6066
   34LY0    HZ1  676   6.457   9.618   4.601 -0.0335  0.8141 -2.1353
   34LY0    HZ2  677   6.355   9.512   4.531 -1.3843  2.4628 -1.7893
   34LY0    HZ3  678   6.329   9.669   4.512 -0.8085  0.5283 -0.1296
   34LY0      C  679   6.624   9.223   4.929 -0.0456  0.6046 -0.3054
   34LY0      O  680   6.729   9.257   4.978 -0.2153  0.8772 -0.4397
   35LER      N  681   6.623   9.163   4.806  0.1842  0.6004  0.0504
   35LER      H  682   6.532   9.147   4.763  0.3067  0.7846 -0.2863
   35LER     CA  683   6.741   9.140   4.724  0.4414  0.0555 -0.0311
   35LER     HA  684   6.814   9.084   4.782 -1.7970 -3.5594 -0.4259
   35LER     CB  685   6.703   9.030   4.617  0.1720  0.2773  0.2238
   35LER    HB1  686   6.782   9.015   4.544  1.0604  3.8684  0.2603
   35LER    HB2  687   6.625   9.067   4.550 -0.1093 -1.2037 -0.3124
   35LER     CG  688   6.657   8.895   4.669 -0.4478  0.3650 -0.0443
   35LER     HG  689   6.560   8.910   4.717  0.4374 -2.0493  2.7255
   35LER    CD1  690   6.623   8.799   4.557 -0.0693  0.0255  1.1467
   35LER   HD11  691   6.624   8.694   4.587  0.7385 -0.3583 -0.1377
   35LER   HD12  692   6.525   8.827   4.518  0.0096 -1.2936 -0.1193
   35LER   HD13  693   6.698   8.797   4.478  0.0726 -4.0415  1.1798
   35LER    CD2  694   6.756   8.825   4.764 -0.0130  0.4938 -0.0813
   35LER   HD21  695   6.725   8.723   4.788  1.3906  0.0454 -0.0558
   35LER   HD22  696   6.858   8.830   4.725  1.1458  1.5911  2.8435
   35LER   HD23  697   6.757   8.880   4.858  3.1176 -1.9428  1.5178
   35LER      C  698   6.794   9.263   4.650  0.6748 -0.8403 -0.2045
   35LER      O  699   6.718   9.324   4.573  0.5050  0.7785  0.3220
   36LYR      N  700   6.916   9.306   4.668 -0.2478 -0.0413  0.0951
   36LYR      H  701   6.969   9.253   4.736 -1.4360  0.3186  1.3535
   36LYR     CA  702   6.992   9.410   4.588 -0.4329 -0.6007 -0.0623
   36LYR     HA  703   6.969   9.511   4.621 -0.9778  0.1264 -2.4588
   36LYR     CB  704   7.140   9.405   4.628  0.8468  0.7480  0.8268
   36LYR    HB1  705   7.186   9.324   4.571  0.5516  0.7678  0.5520
   36LYR    HB2  706   7.139   9.364   4.728  1.2204 -0.4752  0.3432
   36LYR     CG  707   7.215   9.538   4.639  0.2796  1.0243 -0.0781
   36LYR    HG1  708   7.309   9.520   4.690 -0.6864 -0.4212  1.2795
   36LYR    HG2  709   7.160   9.603   4.707 -2.5226 -1.4292  0.2317
   36LYR     CD  710   7.237   9.621   4.510  0.1626  0.2998 -0.1200
   36LYR    HD1  711   7.294   9.710   4.536  1.7005 -0.6819  0.0014
   36LYR    HD2  712   7.145   9.655   4.463  0.6936  2.5365  0.3721
   36LYR     CE  713   7.321   9.535   4.404 -0.3919 -0.9728 -0.1557
   36LYR    HE1  714   7.257   9.453   4.371 -1.9874  0.2560 -0.2555
   36LYR    HE2  715   7.414   9.495   4.444 -0.0469 -0.5907 -0.5631
   36LYR     NZ  716   7.362   9.617   4.295 -0.9761  0.8068  0.0658
   36LYR    HZ1  717   7.287   9.650   4.235 -2.8736 -2.2784  0.5196
   36LYR      C  718   6.968   9.406   4.438 -0.5702 -0.0731 -0.1084
   36LYR      O  719   6.999   9.302   4.380  0.1395  0.0318 -0.1846
   37LY0      N  720   6.923   9.517   4.376  0.2248  0.0232 -0.1230
   37LY0      H  721   6.939   9.604   4.424  2.4640  0.0683 -0.8007
   37LY0     CA  722   6.884   9.526   4.230  0.1866  0.3598 -0.4694
   37LY0     HA  723   6.854   9.423   4.209  0.1707  0.3115 -0.2123
   37LY0     CB  724   6.772   9.626   4.216 -0.4576 -0.0861  0.3211
   37LY0    HB1  725   6.766   9.662   4.114 -2.0503 -2.3343 -0.4623
   37LY0    HB2  726   6.794   9.712   4.280  0.5260  0.7977 -1.1612
   37LY0     CG  727   6.642   9.554   4.264 -0.0493 -0.4308 -0.0472
   37LY0    HG1  728   6.647   9.519   4.367  1.8147 -0.3952 -0.0967
   37LY0    HG2  729   6.622   9.468   4.201 -0.2553  0.2331 -0.9001
   37LY0     CD  730   6.527   9.656   4.250 -0.4513  0.1873 -0.0775
   37LY0    HD1  731   6.547   9.741   4.315  2.4625 -1.2743  1.1403
   37LY0    HD2  732   6.440   9.602   4.289  0.6603 -1.0895  0.7482
   37LY0     CE  733   6.513   9.678   4.097 -0.3483 -0.5453  0.8192
   37LY0    HE1  734   6.530   9.584   4.043 -0.1472 -1.3167  2.1731
   37LY0    HE2  735   6.588   9.750   4.064  1.0804 -2.3892 -0.1613
   37LY0     NZ  736   6.386   9.725   4.061  0.3782  0.4274 -0.1124
   37LY0    HZ1  737   6.398   9.765   3.969  1.4691  0.1472 -0.1130
   37LY0    HZ2  738   6.321   9.647   4.065  1.0029 -0.1917 -1.5191
   37LY0    HZ3  739   6.348   9.795   4.123 -1.3373 -0.5607  0.0227
   37LY0      C  740   7.003   9.561   4.150  0.4974 -0.1940 -0.3470
   37LY0      O  741   7.060   9.664   4.175 -0.2928 -0.1722  0.0115
   38LER      N  742   7.041   9.478   4.058  0.1707 -0.0629 -0.7806
   38LER      H  743   6.979   9.399   4.048 -0.0106  0.1501 -1.3965
   38LER     CA  744   7.159   9.489   3.965  0.7781  0.1964  0.7370
   38LER     HA  745   7.230   9.567   3.993 -0.2129  1.4486 -0.0980
   38LER     CB  746   7.232   9.354   3.960 -0.7934 -0.1250  0.0996
   38LER    HB1  747   7.174   9.282   3.903  0.6241 -0.3597 -1.1094
   38LER    HB2  748   7.219   9.308   4.058 -0.2772 -1.4978 -0.4576
   38LER     CG  749   7.377   9.354   3.918 -0.3708 -0.0273 -0.3191
   38LER     HG  750   7.449   9.401   3.985  1.8238 -2.0564 -1.0946
   38LER    CD1  751   7.431   9.213   3.925 -0.1122  0.8407 -0.3642
   38LER   HD11  752   7.531   9.216   3.882  0.8701 -3.5179  1.0864
   38LER   HD12  753   7.435   9.168   4.025 -2.1110  1.1794 -0.1013
   38LER   HD13  754   7.368   9.147   3.866  0.0197  0.6028 -0.2406
   38LER    CD2  755   7.408   9.410   3.775 -0.5092 -0.0769  0.5795
   38LER   HD21  756   7.393   9.518   3.770  3.3431  0.5643 -0.2995
   38LER   HD22  757   7.508   9.394   3.734 -0.9382  0.4035 -0.6962
   38LER   HD23  758   7.338   9.358   3.710 -0.7902 -1.4740  1.9337
   38LER      C  759   7.109   9.531   3.823 -0.5953  0.6340  0.2409
   38LER      O  760   7.167   9.631   3.784  0.1308 -0.0575  0.6854
   39LY0      N  761   7.492  10.180   4.513  0.4714  0.3483  0.5939
   39LY0     H1  762   7.531  10.270   4.537 -1.1110  1.0985  0.5411
   39LY0     H2  763   7.397  10.191   4.481 -0.0979 -2.7751  0.8735
   39LY0     H3  764   7.492  10.124   4.597  0.3026 -1.7129 -0.6983
   39LY0     CA  765   7.575  10.116   4.412  0.2697  0.6910  0.1136
   39LY0     HA  766   7.578  10.179   4.323 -0.6339 -0.6187 -0.8744
   39LY0     CB  767   7.715  10.083   4.464  0.1326  0.2514  0.1968
   39LY0    HB1  768   7.757  10.178   4.497  0.3529  0.1160  0.3095
   39LY0    HB2  769   7.777  10.032   4.389 -0.4567  0.4770 -0.4517
   39LY0     CG  770   7.721  10.003   4.594  0.6100 -0.0058 -0.0010
   39LY0    HG1  771   7.659   9.914   4.584 -0.6323  0.8940 -0.5216
   39LY0    HG2  772   7.670  10.060   4.671  1.7988  2.0725 -0.6689
   39LY0     CD  773   7.864   9.959   4.636 -0.1198  0.2185  0.2202
   39LY0    HD1  774   7.937  10.041   4.633 -0.7573  0.8405  1.1510
   39LY0    HD2  775   7.896   9.883   4.565 -0.2703  2.0050 -1.8401
   39LY0     CE  776   7.860   9.893   4.777 -0.3139 -0.4854  0.7051
   39LY0    HE1  777   7.818   9.794   4.755  0.6251 -0.1956 -3.1337
   39LY0    HE2  778   7.803   9.945   4.854 -0.5915 -1.1220  0.9392
   39LY0     NZ  779   7.996   9.884   4.825  0.0875 -0.6385 -0.2400
   39LY0    HZ1  780   8.055   9.841   4.756  1.2150  2.4683 -1.4221
   39LY0    HZ2  781   8.035   9.967   4.868  1.1756  0.2484 -2.7524
   39LY0    HZ3  782   7.985   9.823   4.905 -0.2019 -1.6957 -1.0656
   39LY0      C  783   7.504   9.991   4.359 -0.5011 -0.2660  0.2460
   39LY0      O  784   7.394   9.969   4.406 -0.2076 -0.3887 -0.3691
   40LER      N  785   7.564   9.920   4.260 -0.2495 -0.3446 -0.8606
   40LER      H  786   7.657   9.921   4.223  0.2360 -0.3740  0.3163
   40LER     CA  787   7.487   9.808   4.201 -0.4684  0.1778 -0.4445
   40LER     HA  788   7.383   9.827   4.175 -1.4633 -2.9791  0.8365
   40LER     CB  789   7.559   9.771   4.067  0.1619 -0.8074  0.2168
   40LER    HB1  790   7.530   9.676   4.022 -1.1033  0.2194 -1.1898
   40LER    HB2  791   7.662   9.747   4.096  0.0069  0.2866  1.7998
   40LER     CG  792   7.555   9.877   3.952 -0.9562  0.0284  0.1535
   40LER     HG  793   7.582   9.975   3.992  0.3845 -0.2818  0.0782
   40LER    CD1  794   7.653   9.840   3.844 -0.3889 -0.3735  0.3271
   40LER   HD11  795   7.648   9.913   3.763 -1.1357 -0.0227  0.6833
   40LER   HD12  796   7.754   9.842   3.885 -1.3814  0.5930  2.9171
   40LER   HD13  797   7.638   9.740   3.802 -0.8112 -0.2100  0.0855
   40LER    CD2  798   7.419   9.877   3.889  1.0764 -0.6145 -0.7069
   40LER   HD21  799   7.389   9.775   3.865 -0.9619 -0.5276  1.1349
   40LER   HD22  800   7.345   9.911   3.962 -0.1123 -0.4180 -1.9686
   40LER   HD23  801   7.412   9.955   3.813 -0.6787 -0.6356 -0.6104
   40LER      C  802   7.474   9.683   4.290 -0.2028  0.1984 -1.1135
   40LER      O  803   7.571   9.646   4.362 -0.1420 -0.0778  0.2654
   41U      O5'  804   7.605   4.982   0.933 -0.5491 -0.1098  0.0738
   41U      H5T  805   7.559   5.008   0.852  1.3102  3.2288 -0.0985
   41U      C5'  806   7.717   4.917   0.892 -0.2750  0.5688 -0.8527
   41U     H5'1  807   7.700   4.861   0.801 -1.4660 -2.3476  1.0183
   41U     H5'2  808   7.743   4.844   0.968  0.4500 -0.1000 -1.7289
   41U      C4'  809   7.835   5.019   0.871 -0.2771 -0.2010 -0.2959
   41U      H4'  810   7.924   4.962   0.842 -1.7560 -2.3985 -0.7744
   41U      O4'  811   7.808   5.119   0.775  0.2536 -0.1879  0.5739
   41U      C1'  812   7.900   5.226   0.788 -0.3891 -0.0300 -0.4635
   41U      H1'  813   7.984   5.211   0.720  1.5259  2.2395  1.2446
   41U       N1  814   7.827   5.352   0.754  0.5343 -0.1231 -0.5291
   41U       C6  815   7.699   5.382   0.801 -0.1796  0.1731  0.1507
   41U       H6  816   7.657   5.310   0.870  1.3472 -1.1918 -0.2829
   41U       C5  817   7.636   5.496   0.770  0.6073 -0.6876 -0.4317
   41U       H5  818   7.539   5.522   0.810  1.0854 -0.8984  0.9495
   41U       C4  819   7.697   5.591   0.680  0.4162  0.9818  0.6906
   41U       O4  820   7.647   5.688   0.645  0.3707 -0.9370  0.2033
   41U       N3  821   7.820   5.553   0.629 -0.3503 -0.5850  0.0990
   41U       H3  822   7.865   5.611   0.560 -2.0698  1.6191  0.7037
   41U       C2  823   7.886   5.441   0.667 -0.6852  0.4218  0.7662
   41U       O2  824   8.000   5.428   0.620 -0.2659  0.1315 -0.1233
   41U      C3'  825   7.856   5.102   0.999  0.3884 -0.3363  0.2944
   41U      H3'  826   7.759   5.143   1.030 -0.7414 -2.9671  0.5553
   41U      C2'  827   7.941   5.223   0.943 -0.5919  0.1983 -0.3088
   41U     H2'1  828   7.903   5.308   1.000  0.2639  1.0665 -0.9911
   41U      O2'  829   8.085   5.204   0.967  0.6219 -0.2202 -0.0251
   41U     HO'2  830   8.097   5.227   1.059 -1.1748  2.6258 -0.3761
   41U      O3'  831   7.912   5.027   1.102 -0.6074 -0.7692  0.2882
   42U        P  832   7.939   5.083   1.252 -0.0196  0.3246 -0.3760
   42U      O1P  833   8.010   4.974   1.327  0.3172 -0.3775 -0.0376
   42U      O2P  834   7.808   5.128   1.291 -0.1737 -0.0269 -0.3020
   42U      O5'  835   8.019   5.211   1.249 -0.1984 -0.0268  0.4019
   42U      C5'  836   8.158   5.218   1.290 -0.5011 -0.0981  0.0518
   42U     H5'1  837   8.219   5.152   1.228 -0.8156  0.4631 -0.8818
   42U     H5'2  838   8.167   5.191   1.395 -0.2648 -2.2971 -0.4794
   42U      C4'  839   8.215   5.354   1.279 -0.2262  0.0361 -0.1427
   42U      H4'  840   8.323   5.342   1.279 -0.1944  0.3143 -0.5044
   42U      O4'  841   8.172   5.411   1.156  0.1176 -0.0863  0.3801
   42U      C1'  842   8.186   5.552   1.178 -0.9025  0.2236  0.1615
   42U      H1'  843   8.276   5.579   1.122 -0.9081  0.7967  0.4257
   42U       N1  844   8.072   5.638   1.140 -0.6702 -0.3187  0.3714
   42U       C6  845   7.949   5.581   1.129 -0.8462 -0.5483 -0.4089
   42U       H6  846   7.944   5.475   1.147  1.1603 -1.0174 -2.1720
   42U       C5  847   7.845   5.643   1.076  0.0329  0.0064 -0.3758
   42U       H5  848   7.747   5.597   1.073 -1.1997  2.4852 -1.0090
   42U       C4  849   7.857   5.783   1.040  0.4523  0.2299 -0.6759
   42U       O4  850   7.764   5.859   1.005 -0.0694 -0.7433  0.2169
   42U       N3  851   7.981   5.842   1.058 -0.0247 -0.0220  0.8417
   42U       H3  852   7.999   5.936   1.026  0.0587 -0.0805  0.7149
   42U       C2  853   8.091   5.772   1.108 -0.0789 -0.1295 -0.3154
   42U       O2  854   8.205   5.818   1.110  0.1573 -0.1898  0.0841
   42U      C3'  855   8.166   5.446   1.389 -0.6988  0.3189 -0.4645
   42U      H3'  856   8.057   5.442   1.380 -0.6585  1.7544 -2.0978
   42U      C2'  857   8.211   5.578   1.334 -0.5994  0.2189  0.3431
   42U     H2'1  858   8.153   5.661   1.376 -1.9880 -2.2018  3.6240
   42U      O2'  859   8.351   5.592   1.347 -0.0135 -0.6358 -0.4477
   42U     HO'2  860   8.378   5.676   1.386 -1.6020 -0.7850  1.0765
   42U      O3'  861   8.219   5.423   1.514  0.2443  0.4063 -0.6547
   43A        P  862   8.153   5.494   1.641  0.0492 -0.1380  0.1314
   43A      O1P  863   8.235   5.445   1.753 -0.0681  0.0170  0.6046
   43A      O2P  864   8.006   5.476   1.646  0.4676 -0.5859  0.2150
   43A      O5'  865   8.186   5.647   1.628 -0.3084  0.1036  0.2022
   43A      C5'  866   8.318   5.696   1.655  0.3149  0.3516 -0.5606
   43A     H5'1  867   8.395   5.639   1.602 -1.0201 -0.6356 -1.5241
   43A     H5'2  868   8.333   5.692   1.763 -0.2178 -0.9618 -0.5203
   43A      C4'  869   8.334   5.839   1.611 -0.0271 -0.3981 -0.1065
   43A      H4'  870   8.440   5.860   1.605 -0.0086 -0.4759 -0.0375
   43A      O4'  871   8.275   5.856   1.483 -0.0206 -0.7485  0.1750
   43A      C1'  872   8.245   5.994   1.467  0.1973  0.6377  0.6911
   43A      H1'  873   8.314   6.050   1.406 -1.0125 -0.7278 -2.0952
   43A       N9  874   8.107   5.993   1.402  0.0564 -0.2602 -0.0893
   43A       C8  875   8.005   5.906   1.410 -0.1999  0.3800  0.3640
   43A       H8  876   8.012   5.804   1.444 -0.8446 -0.4582 -1.8448
   43A       N7  877   7.893   5.947   1.353 -0.0316  0.1658  0.1546
   43A       C5  878   7.928   6.074   1.310 -0.1199 -0.5572  0.0271
   43A       C6  879   7.866   6.178   1.238  0.1398  0.4121  0.2455
   43A       N6  880   7.745   6.170   1.192 -0.1557 -0.2735 -0.1285
   43A      H61  881   7.690   6.086   1.197  0.7453 -0.8105  1.2996
   43A      H62  882   7.717   6.259   1.152  0.9433 -0.1232 -0.5925
   43A       N1  883   7.921   6.293   1.217 -0.7313  0.6502 -0.1124
   43A       C2  884   8.045   6.315   1.261 -0.5678  0.0135 -0.9824
   43A       H2  885   8.092   6.410   1.239 -1.0897  0.3785 -0.5692
   43A       N3  886   8.123   6.219   1.320 -0.2266  0.2254 -0.4609
   43A       C4  887   8.057   6.105   1.343 -0.2607 -0.4520 -0.3064
   43A      C3'  888   8.248   5.942   1.699 -0.4841  0.0120 -0.1783
   43A      H3'  889   8.148   5.904   1.716  0.2000 -1.4144  0.9018
   43A      C2'  890   8.245   6.065   1.607 -0.1052  0.0230 -0.0046
   43A     H2'1  891   8.157   6.123   1.636 -2.1565 -0.6144 -4.1929
   43A      O2'  892   8.351   6.155   1.601 -0.0740  0.2126  0.1059
   43A     HO'2  893   8.334   6.231   1.656  0.3859  1.4618 -1.4023
   43A      O3'  894   8.320   5.974   1.815  0.7045  0.1663 -0.3248
   44A        P  895   8.230   6.020   1.936 -0.0341  0.0482 -0.0870
   44A      O1P  896   8.315   6.007   2.054  0.3689  0.2902 -0.5283
   44A      O2P  897   8.095   5.948   1.932 -0.1494 -0.2470 -0.0724
   44A      O5'  898   8.192   6.171   1.907  0.0283 -0.2313 -0.0998
   44A      C5'  899   8.279   6.277   1.939 -0.0578  0.3142 -0.1496
   44A     H5'1  900   8.375   6.253   1.893 -0.2307 -1.2730  0.2570
   44A     H5'2  901   8.301   6.289   2.045 -1.3366  1.0091  0.0627
   44A      C4'  902   8.245   6.408   1.873 -0.3426  0.1611 -0.1048
   44A      H4'  903   8.326   6.478   1.897  0.8168 -0.2773 -2.4803
   44A      O4'  904   8.234   6.395   1.731  0.6425 -0.8984 -0.5946
   44A      C1'  905   8.132   6.472   1.677  0.2743  0.0326  0.3171
   44A      H1'  906   8.170   6.548   1.609 -1.8795  1.5099  0.6590
   44A       N9  907   8.018   6.401   1.608  1.0043 -0.3674 -0.2431
   44A       C8  908   7.952   6.289   1.640 -0.6856 -0.2363 -0.2376
   44A       H8  909   7.991   6.224   1.716  1.1196 -1.9190 -2.4741
   44A       N7  910   7.838   6.283   1.585  0.1651 -0.1869  0.6022
   44A       C5  911   7.828   6.392   1.500 -0.6436  0.1445 -0.8842
   44A       C6  912   7.730   6.442   1.411  0.0774  0.0477  0.3878
   44A       N6  913   7.614   6.385   1.377  0.2922  0.7857 -0.1950
   44A      H61  914   7.589   6.291   1.401 -1.8719  1.8117  2.0213
   44A      H62  915   7.566   6.421   1.295  0.6697 -1.0235 -1.2678
   44A       N1  916   7.755   6.557   1.343 -0.1443 -0.3485  0.1387
   44A       C2  917   7.871   6.611   1.368  0.1391 -0.0656  0.6505
   44A       H2  918   7.888   6.701   1.311  0.8233 -1.3470 -1.2808
   44A       N3  919   7.971   6.582   1.449 -0.4490  0.0551  0.3498
   44A       C4  920   7.943   6.465   1.514 -0.6088  0.1968  0.0130
   44A      C3'  921   8.110   6.467   1.917  0.3979  0.0436 -0.2458
   44A      H3'  922   8.036   6.388   1.932  2.3169 -1.4352  2.3013
   44A      C2'  923   8.068   6.553   1.790  0.7298  0.2381 -0.7550
   44A     H2'1  924   7.962   6.565   1.766  0.8704  1.1815 -0.9685
   44A      O2'  925   8.119   6.686   1.792  0.1678  0.0255  0.5249
   44A     HO'2  926   8.045   6.746   1.793  0.7505  0.8257 -1.0185
   44A      O3'  927   8.123   6.535   2.037 -0.3747 -1.0514 -0.0009
   45U        P  928   7.995   6.585   2.126  0.1519 -0.4624 -0.0766
   45U      O1P  929   8.051   6.656   2.244 -0.2421  0.1398 -0.1642
   45U      O2P  930   7.914   6.460   2.142 -0.2063  0.1235  0.0170
   45U      O5'  931   7.911   6.691   2.045 -0.3033 -0.1132  0.5760
   45U      C5'  932   7.957   6.827   2.043 -0.1144  0.3504  0.5514
   45U     H5'1  933   8.054   6.851   2.001  0.4446 -0.4583  1.3389
   45U     H5'2  934   7.957   6.871   2.142  0.6039 -1.8500  1.5948
   45U      C4'  935   7.859   6.902   1.953  0.0906 -0.2308 -0.5503
   45U      H4'  936   7.888   7.007   1.949 -2.2068  0.4832 -0.2074
   45U      O4'  937   7.841   6.844   1.831  0.0792  0.2727  0.2586
   45U      C1'  938   7.709   6.850   1.778 -0.5448  0.1178 -0.5412
   45U      H1'  939   7.711   6.918   1.693  1.6408 -1.3768 -1.7944
   45U       N1  940   7.655   6.721   1.747  0.3490 -0.5742  0.0995
   45U       C6  941   7.666   6.614   1.827 -0.6683  0.3994  0.3462
   45U       H6  942   7.720   6.618   1.921  1.3386  0.2760 -0.7572
   45U       C5  943   7.601   6.497   1.799 -0.9442  0.4011  0.2592
   45U       H5  944   7.607   6.410   1.863 -1.9927  0.4452  0.4227
   45U       C4  945   7.510   6.484   1.684 -0.2785 -0.6061 -0.0010
   45U       O4  946   7.454   6.384   1.643 -0.7145 -0.1236  0.1896
   45U       N3  947   7.494   6.603   1.612  0.0996  0.9891 -0.8186
   45U       H3  948   7.430   6.591   1.536 -1.7926 -0.3999  0.8711
   45U       C2  949   7.576   6.712   1.630  0.5322 -1.0005 -0.1292
   45U       O2  950   7.566   6.806   1.551 -0.8869  0.6512 -0.3708
   45U      C3'  951   7.711   6.899   2.007 -0.1474 -0.4395 -0.3939
   45U      H3'  952   7.687   6.802   2.051 -0.3703 -0.3844 -0.3943
   45U      C2'  953   7.624   6.920   1.885 -0.3907 -0.5787  0.0918
   45U     H2'1  954   7.526   6.876   1.907 -0.9236  0.8154  0.6135
   45U      O2'  955   7.617   7.058   1.844  0.2630 -0.8631 -0.5845
   45U     HO'2  956   7.638   7.109   1.923  0.0940 -1.5037 -0.1162
   45U      O3'  957   7.684   7.005   2.101 -0.0242 -0.4712  0.1540
   46U        P  958   7.613   6.978   2.240  0.2193 -0.0690 -0.2024
   46U      O1P  959   7.623   7.106   2.320  0.3363  0.2776  0.1176
   46U      O2P  960   7.658   6.851   2.296  0.1134 -0.2563 -0.3978
   46U      O5'  961   7.467   6.965   2.181  0.3295  0.0597  0.1137
   46U      C5'  962   7.407   7.081   2.120 -0.0433 -0.2507  0.4319
   46U     H5'1  963   7.469   7.142   2.054 -3.0178  1.2243 -1.2301
   46U     H5'2  964   7.372   7.140   2.205  0.3319 -2.0842  1.9165
   46U      C4'  965   7.280   7.055   2.042 -0.2572 -0.3080  0.9649
   46U      H4'  966   7.241   7.149   2.004 -1.3874 -1.4629 -0.8669
   46U      O4'  967   7.292   6.959   1.936  0.2888 -0.5178 -1.4353
   46U      C1'  968   7.166   6.904   1.908 -1.0650  0.3133 -0.8700
   46U      H1'  969   7.124   6.964   1.827 -2.0265 -1.3947 -1.6928
   46U       N1  970   7.160   6.767   1.859  0.1994  0.8653 -0.1949
   46U       C6  971   7.247   6.664   1.906  0.0694 -0.5581  0.1234
   46U       H6  972   7.329   6.680   1.975  2.0940 -2.8681 -1.5831
   46U       C5  973   7.221   6.533   1.884 -0.8447  0.4521  0.3068
   46U       H5  974   7.288   6.460   1.928  0.2577  0.4967 -1.1807
   46U       C4  975   7.097   6.491   1.819 -0.1243  0.5102 -0.0317
   46U       O4  976   7.066   6.376   1.796 -0.7174  0.4523  0.6251
   46U       N3  977   7.017   6.591   1.769 -0.2227  0.0348 -0.0626
   46U       H3  978   6.938   6.560   1.714  0.8230  0.3986 -1.8540
   46U       C2  979   7.048   6.726   1.776  0.3687 -0.1925  0.0149
   46U       O2  980   6.970   6.801   1.725  0.0799  0.5792  0.5856
   46U      C3'  981   7.169   7.005   2.131  0.3803 -0.2084  0.2260
   46U      H3'  982   7.198   6.925   2.199 -1.6413 -1.0899  0.1263
   46U      C2'  983   7.079   6.939   2.028 -0.7191 -0.2910  0.1463
   46U     H2'1  984   7.039   6.845   2.067 -0.5640 -0.3210  0.2359
   46U      O2'  985   6.968   7.021   1.990  0.5997  0.1638  0.3342
   46U     HO'2  986   6.908   7.032   2.064  0.6068 -1.3157  0.5984
   46U      O3'  987   7.095   7.099   2.206  0.3620  0.5507  0.2395
   47A        P  988   6.998   7.056   2.318  0.1203 -0.0738 -0.0315
   47A      O1P  989   6.954   7.183   2.379  0.0342 -0.1555  0.5460
   47A      O2P  990   7.062   6.950   2.396  0.1861 -0.0073  0.1621
   47A      O5'  991   6.871   6.998   2.234  0.5429 -0.0605  0.0796
   47A      C5'  992   6.759   7.080   2.196  0.2657  0.1699 -0.0416
   47A     H5'1  993   6.781   7.170   2.138 -1.7648 -0.4679 -1.9563
   47A     H5'2  994   6.723   7.125   2.288  0.7566 -0.8723  0.6804
   47A      C4'  995   6.633   7.028   2.141 -0.2349  0.2232 -0.3374
   47A      H4'  996   6.563   7.108   2.119  0.8101  0.9183 -1.2107
   47A      O4'  997   6.663   6.963   2.022  0.0671 -0.3549  0.2124
   47A      C1'  998   6.592   6.842   2.012  0.4189  0.2817 -0.3595
   47A      H1'  999   6.539   6.839   1.917 -1.9733  0.0397  0.9105
   47A       N9 1000   6.680   6.718   2.012 -0.7744 -0.1480 -0.3303
   47A       C8 1001   6.802   6.697   2.076 -0.5574 -0.3232  0.4857
   47A       H8 1002   6.844   6.771   2.143 -1.2476 -0.3107  0.9093
   47A       N7 1003   6.863   6.582   2.052 -0.7857 -0.3115 -0.0301
   47A       C5 1004   6.761   6.522   1.975 -0.5494  0.1144 -0.2318
   47A       C6 1005   6.745   6.396   1.911 -0.2202  0.3082 -0.2680
   47A       N6 1006   6.829   6.292   1.910  0.1321 -0.4647 -0.5913
   47A      H61 1007   6.923   6.312   1.940 -0.9520  1.5504  1.7990
   47A      H62 1008   6.804   6.208   1.859  0.1082 -1.7488  1.4351
   47A       N1 1009   6.638   6.352   1.860  0.2870 -0.2466  0.2539
   47A       C2 1010   6.539   6.442   1.848  0.4040 -0.3098 -0.2464
   47A       H2 1011   6.440   6.415   1.816  0.9485 -0.3569 -1.9894
   47A       N3 1012   6.537   6.571   1.884 -0.0146  0.4141 -0.1726
   47A       C4 1013   6.654   6.599   1.952  1.6342  0.0962  0.0953
   47A      C3' 1014   6.556   6.924   2.226 -0.3969  0.1821 -0.1175
   47A      H3' 1015   6.633   6.871   2.282  1.5689  0.9525 -1.9641
   47A      C2' 1016   6.482   6.837   2.120  0.0103  0.0650 -0.1623
   47A     H2'1 1017   6.460   6.738   2.158 -0.1038 -0.2477 -1.0230
   47A      O2' 1018   6.369   6.903   2.064 -0.0063  0.1149  0.1558
   47A     HO'2 1019   6.300   6.837   2.057  1.3268 -1.4771  1.0039
   47A      O3' 1020   6.465   6.995   2.317 -0.3326  0.4235  0.4266
   48U        P 1021   6.428   6.934   2.459  0.0895  0.1739  0.5118
   48U      O1P 1022   6.380   7.046   2.539 -0.3939  0.2825  0.8689
   48U      O2P 1023   6.542   6.858   2.509  0.1248  0.3466 -0.0423
   48U      O5' 1024   6.306   6.826   2.445 -0.2148 -0.4331  0.1262
   48U      C5' 1025   6.185   6.865   2.370  0.4641 -0.0618 -0.0620
   48U     H5'1 1026   6.202   6.947   2.300  0.7439 -0.8806 -0.9731
   48U     H5'2 1027   6.113   6.895   2.447  0.3277 -1.4376  0.3731
   48U      C4' 1028   6.120   6.745   2.300  0.0789 -0.0840  0.3891
   48U      H4' 1029   6.028   6.789   2.261  1.2959  0.7263 -1.7177
   48U      O4' 1030   6.197   6.698   2.193  0.8946 -0.5360  0.1089
   48U      C1' 1031   6.165   6.562   2.160  0.1680  0.5503  0.3512
   48U      H1' 1032   6.122   6.564   2.059  1.0009  2.0695 -0.0038
   48U       N1 1033   6.277   6.470   2.177  0.4570  0.9249  0.4389
   48U       C6 1034   6.379   6.483   2.275  0.1952  0.0294  0.2383
   48U       H6 1035   6.382   6.573   2.335 -1.7966 -0.9642  1.9834
   48U       C5 1036   6.478   6.391   2.281 -0.1012 -0.2755 -0.8644
   48U       H5 1037   6.565   6.415   2.341 -2.0512  1.7371  1.3704
   48U       C4 1038   6.485   6.272   2.199 -0.2325 -0.3508 -0.8138
   48U       O4 1039   6.573   6.186   2.203  0.4174 -0.2817  0.1071
   48U       N3 1040   6.385   6.268   2.107  0.1841  0.2713  0.0975
   48U       H3 1041   6.389   6.198   2.034  2.2883  0.6128 -0.1878
   48U       C2 1042   6.274   6.350   2.095  1.0045 -0.5761  0.4387
   48U       O2 1043   6.195   6.338   2.006  0.2931  0.1619 -0.5079
   48U      C3' 1044   6.074   6.618   2.373 -0.2809  0.0557  0.6115
   48U      H3' 1045   6.155   6.574   2.431  0.4142  0.5487  0.0239
   48U      C2' 1046   6.057   6.523   2.257  0.4814  0.5228 -0.3155
   48U     H2'1 1047   6.060   6.418   2.285 -0.5278  0.6159  0.1766
   48U      O2' 1048   5.928   6.544   2.192  0.2145 -0.1208 -0.8642
   48U     HO'2 1049   5.865   6.575   2.257  1.0123  0.4939 -0.3726
   48U      O3' 1050   5.954   6.619   2.446 -0.3641  0.9272  0.0335
   49C        P 1051   5.919   6.505   2.558 -0.1292 -0.1721 -0.5759
   49C      O1P 1052   5.796   6.550   2.628  0.2287 -0.0191  0.1960
   49C      O2P 1053   6.041   6.478   2.631 -0.2581 -0.3050 -0.2949
   49C      O5' 1054   5.889   6.375   2.480  0.1333  0.3407  0.4013
   49C      C5' 1055   5.770   6.357   2.407 -0.2749  0.6174 -0.5407
   49C     H5'1 1056   5.758   6.447   2.347  2.9151  1.9630  0.5884
   49C     H5'2 1057   5.689   6.345   2.478  0.4708 -0.1350  0.2072
   49C      C4' 1058   5.786   6.233   2.317 -0.5136  0.6107 -0.2382
   49C      H4' 1059   5.708   6.232   2.241  1.3901  0.6869 -2.2950
   49C      O4' 1060   5.915   6.230   2.250 -0.1103  0.2097 -0.0863
   49C      C1' 1061   5.953   6.097   2.232  1.0386 -1.0549  0.1668
   49C      H1' 1062   5.945   6.075   2.126 -2.4520  1.1419 -0.2006
   49C       N1 1063   6.087   6.076   2.273 -0.2803  0.5427 -0.8534
   49C       C6 1064   6.143   6.152   2.372 -0.3249  0.1767  0.1842
   49C       H6 1065   6.083   6.235   2.407 -2.8332 -2.1022  1.7099
   49C       C5 1066   6.266   6.133   2.417  0.2696  0.0276  0.1723
   49C       H5 1067   6.300   6.195   2.499 -0.1190 -0.6828  0.8857
   49C       C4 1068   6.340   6.020   2.362  0.0154 -0.5278 -0.3247
   49C       N4 1069   6.459   5.989   2.398  0.4121 -0.9375 -0.5012
   49C      H41 1070   6.500   6.052   2.466 -1.5677  0.0514 -0.1228
   49C      H42 1071   6.499   5.912   2.347  0.9284  0.6647 -2.6422
   49C       N3 1072   6.291   5.949   2.263 -0.0830 -0.4045 -0.0347
   49C       C2 1073   6.163   5.973   2.219  0.3088  0.2518  0.0663
   49C       O2 1074   6.116   5.901   2.125 -0.2043  0.0882  0.2086
   49C      C3' 1075   5.775   6.100   2.399  0.4887 -0.2954  0.1433
   49C      H3' 1076   5.833   6.110   2.491  1.8792 -1.6921 -0.5247
   49C      C2' 1077   5.854   6.006   2.305  0.6649 -0.2093 -0.1141
   49C     H2'1 1078   5.910   5.929   2.358 -0.5079 -2.0274 -1.4126
   49C      O2' 1079   5.760   5.949   2.211 -0.4562 -0.1180 -1.0920
   49C     HO'2 1080   5.683   5.933   2.265 -0.2141  2.2866  0.1024
   49C      O3' 1081   5.641   6.048   2.417  0.6022 -0.3208 -0.5294
   50U        P 1082   5.594   5.973   2.547 -0.0900 -0.2016  0.4350
   50U      O1P 1083   5.450   5.949   2.529 -0.2874  0.2409 -0.5092
   50U      O2P 1084   5.639   6.046   2.670  0.4325  0.0938 -0.0941
   50U      O5' 1085   5.676   5.836   2.534  0.3381 -0.3174 -0.1639
   50U      C5' 1086   5.632   5.731   2.447 -0.0894 -0.2436  0.3850
   50U     H5'1 1087   5.597   5.766   2.350 -2.3205 -2.9865  0.0730
   50U     H5'2 1088   5.545   5.681   2.491  1.0291 -1.3033  1.4403
   50U      C4' 1089   5.737   5.624   2.431  0.2589  0.1654 -0.9714
   50U      H4' 1090   5.695   5.546   2.366  0.8928 -3.2596  2.3599
   50U      O4' 1091   5.865   5.659   2.370  0.2147  0.1892 -0.2994
   50U      C1' 1092   5.962   5.568   2.413  0.6658  0.1740 -0.9668
   50U      H1' 1093   5.995   5.509   2.328  2.0995 -0.2842 -0.1188
   50U       N1 1094   6.080   5.634   2.467 -0.0025  0.5258 -0.6270
   50U       C6 1095   6.060   5.742   2.551  0.9831 -0.5089  0.3736
   50U       H6 1096   5.961   5.785   2.561 -0.5854 -3.7051 -0.0344
   50U       C5 1097   6.168   5.807   2.600 -0.3189 -0.0611  0.0881
   50U       H5 1098   6.159   5.892   2.665  3.6988 -0.9399  2.1690
   50U       C4 1099   6.301   5.755   2.583  0.0144 -0.1853  0.0799
   50U       O4 1100   6.395   5.815   2.635 -0.4375  0.8274  0.8335
   50U       N3 1101   6.318   5.640   2.510  0.4327 -0.6409  0.2977
   50U       H3 1102   6.398   5.578   2.516  2.2026  1.2541 -1.7473
   50U       C2 1103   6.206   5.577   2.453 -0.9016  0.5225 -0.2092
   50U       O2 1104   6.227   5.471   2.393 -0.0368 -0.0926  0.4544
   50U      C3' 1105   5.771   5.543   2.558 -0.2292 -0.1756  0.4348
   50U      H3' 1106   5.802   5.619   2.630 -0.1226 -0.7972  1.0569
   50U      C2' 1107   5.893   5.467   2.510  0.4755  0.6946 -0.7896
   50U     H2'1 1108   5.955   5.430   2.592  1.4171  1.2377 -1.2344
   50U      O2' 1109   5.857   5.352   2.430 -0.1719 -0.4697  0.4306
   50U     HO'2 1110   5.832   5.283   2.492 -1.9089  0.9249  1.3835
   50U      O3' 1111   5.670   5.466   2.605 -0.0465  0.2270 -0.0219
   51A        P 1112   5.676   5.419   2.761 -0.2159  0.1327  0.0330
   51A      O1P 1113   5.546   5.349   2.792 -0.1034 -0.5100 -0.1290
   51A      O2P 1114   5.721   5.532   2.838  0.1224 -0.3713  0.3963
   51A      O5' 1115   5.797   5.318   2.761  0.3265  0.4556  0.7493
   51A      C5' 1116   5.778   5.183   2.720 -0.1507 -0.0169  0.0827
   51A     H5'1 1117   5.733   5.179   2.621 -1.6195  1.4724  0.6362
   51A     H5'2 1118   5.710   5.142   2.795 -0.3112 -0.0626 -0.0885
   51A      C4' 1119   5.915   5.113   2.715 -1.2390  0.5337  0.1994
   51A      H4' 1120   5.911   5.020   2.658  0.3851  0.8708 -0.4990
   51A      O4' 1121   6.017   5.202   2.665  0.2300  0.2271 -0.4547
   51A      C1' 1122   6.143   5.168   2.727  0.3347 -0.1852  0.2819
   51A      H1' 1123   6.215   5.119   2.661  0.6865  1.3039 -0.4855
   51A       N9 1124   6.205   5.291   2.775  0.1081 -0.5638 -0.0388
   51A       C8 1125   6.145   5.407   2.812  0.7951 -0.1460  0.3493
   51A       H8 1126   6.038   5.422   2.809  0.7176 -0.6585  0.5712
   51A       N7 1127   6.220   5.503   2.855 -0.4642 -0.3285 -0.1757
   51A       C5 1128   6.355   5.443   2.838 -0.2464 -0.3798  0.0264
   51A       C6 1129   6.491   5.488   2.856 -0.2728  0.0449 -0.6225
   51A       N6 1130   6.538   5.605   2.900 -0.1256 -0.0619  0.3110
   51A      H61 1131   6.472   5.681   2.907 -0.9759 -0.1179 -4.0282
   51A      H62 1132   6.634   5.623   2.927  0.5551  0.0286 -1.9147
   51A       N1 1133   6.592   5.408   2.827 -0.1925  0.1951 -0.3016
   51A       C2 1134   6.571   5.284   2.785 -0.6254 -0.0424 -0.2355
   51A       H2 1135   6.651   5.218   2.758  0.2356  1.1834 -0.7955
   51A       N3 1136   6.447   5.233   2.759  0.6476 -0.0751 -0.2210
   51A       C4 1137   6.341   5.321   2.785 -0.5956 -0.2079  0.1169
   51A      C3' 1138   5.959   5.076   2.854 -0.3696 -0.4778  0.6962
   51A      H3' 1139   5.928   5.158   2.918  0.6134  0.4417  0.0380
   51A      C2' 1140   6.114   5.064   2.835  0.0934 -0.0130 -0.4880
   51A     H2'1 1141   6.156   5.092   2.931  0.9534  1.0885 -1.1570
   51A      O2' 1142   6.173   4.943   2.795  0.6875  0.5674  0.3713
   51A     HO'2 1143   6.205   4.896   2.873  0.3202  0.1458  0.2686
   51A      O3' 1144   5.903   4.960   2.906  0.4048  0.3375  0.1086
   52U        P 1145   5.911   4.934   3.065  0.1273 -0.4160 -0.4785
   52U      O1P 1146   5.847   4.810   3.103 -0.5561  0.5618 -0.5057
   52U      O2P 1147   5.878   5.062   3.137 -0.4104 -0.1355  0.1151
   52U      O5' 1148   6.070   4.905   3.092 -0.1339 -0.0376  0.6372
   52U      C5' 1149   6.132   4.777   3.061  0.4418 -0.4526 -0.2204
   52U     H5'1 1150   6.108   4.757   2.956 -1.9684  0.0388  0.1685
   52U     H5'2 1151   6.099   4.705   3.136  0.3392  0.3829  0.5513
   52U      C4' 1152   6.282   4.786   3.091 -0.0795  1.1604  0.2689
   52U      H4' 1153   6.319   4.688   3.062 -2.3127 -0.0346  1.2265
   52U      O4' 1154   6.342   4.898   3.040  0.5534  0.7594 -0.0227
   52U      C1' 1155   6.458   4.932   3.120  0.1061 -0.1609  0.0805
   52U      H1' 1156   6.540   4.885   3.066  0.9760  0.9604  0.3819
   52U       N1 1157   6.475   5.076   3.141 -0.1077 -0.1189  0.0069
   52U       C6 1158   6.368   5.171   3.134 -0.2435  1.0744 -0.0857
   52U       H6 1159   6.264   5.140   3.131  0.4203 -1.6973  1.9003
   52U       C5 1160   6.391   5.301   3.149  0.0305 -0.2050  0.5500
   52U       H5 1161   6.312   5.374   3.138  1.3210  1.2715  0.6487
   52U       C4 1162   6.525   5.347   3.170  0.5113 -0.4083 -0.7790
   52U       O4 1163   6.553   5.465   3.195  0.1656  0.0500 -0.6317
   52U       N3 1164   6.623   5.257   3.162 -0.0263 -0.0338  0.2370
   52U       H3 1165   6.717   5.288   3.182 -0.5623  2.5573 -0.8397
   52U       C2 1166   6.602   5.124   3.151 -0.6461  0.1392 -0.0474
   52U       O2 1167   6.698   5.045   3.143  0.0534 -0.1263  0.3625
   52U      C3' 1168   6.303   4.796   3.241  0.7918  0.2385  0.4116
   52U      H3' 1169   6.230   4.869   3.276 -0.2446 -0.3216 -0.5245
   52U      C2' 1170   6.443   4.856   3.253 -0.7245 -0.1851 -0.4648
   52U     H2'1 1171   6.462   4.912   3.344 -0.3821 -0.0933 -0.5908
   52U      O2' 1172   6.535   4.750   3.244  0.7618  0.0325  0.5181
   52U     HO'2 1173   6.511   4.688   3.313  2.3165 -2.7009 -1.1977
   52U      O3' 1174   6.287   4.676   3.318 -0.2274 -0.3494 -0.3217
   53U        P 1175   6.253   4.687   3.471 -0.3415  0.1071  0.1967
   53U      O1P 1176   6.220   4.551   3.511  0.5251  0.0031  0.2828
   53U      O2P 1177   6.154   4.790   3.493  0.0555 -0.2696 -0.1570
   53U      O5' 1178   6.394   4.731   3.533  0.9294 -0.5074  0.1625
   53U      C5' 1179   6.497   4.638   3.552 -0.0177 -0.1001 -0.5481
   53U     H5'1 1180   6.512   4.574   3.464 -1.2743 -1.3398  0.0929
   53U     H5'2 1181   6.473   4.571   3.635 -0.1607 -0.7335 -1.0850
   53U      C4' 1182   6.629   4.703   3.590 -0.1552  0.4329  0.8614
   53U      H4' 1183   6.715   4.638   3.578 -1.5688 -1.7577  2.0041
   53U      O4' 1184   6.649   4.818   3.511 -0.2226  0.0101  0.2919
   53U      C1' 1185   6.729   4.918   3.571 -0.3970  0.4761  0.4074
   53U      H1' 1186   6.830   4.922   3.531 -1.6991  0.0501 -3.3840
   53U       N1 1187   6.665   5.052   3.574 -0.1606 -0.2780 -0.6085
   53U       C6 1188   6.530   5.068   3.574  0.1600 -0.4653  0.8584
   53U       H6 1189   6.465   4.982   3.567 -0.6769  0.1632  0.7299
   53U       C5 1190   6.476   5.197   3.575 -0.6770  0.4601  0.6997
   53U       H5 1191   6.368   5.202   3.571 -0.6276  0.5178 -1.1976
   53U       C4 1192   6.557   5.311   3.586 -0.1524 -0.6557  0.6661
   53U       O4 1193   6.519   5.429   3.571  0.8036  0.0288  0.2763
   53U       N3 1194   6.689   5.291   3.594 -0.2759 -0.5352 -0.1097
   53U       H3 1195   6.755   5.368   3.589 -0.5168 -0.3884 -2.8401
   53U       C2 1196   6.751   5.164   3.592  0.3990  0.1661 -0.5304
   53U       O2 1197   6.877   5.150   3.589  0.4679  0.4177 -0.4280
   53U      C3' 1198   6.633   4.765   3.725  0.0230  0.5612 -0.8817
   53U      H3' 1199   6.535   4.809   3.746 -1.0554 -2.5620  1.3627
   53U      C2' 1200   6.746   4.866   3.706 -0.4062  0.1860  0.1735
   53U     H2'1 1201   6.742   4.941   3.785  1.4675  1.6240 -1.0055
   53U      O2' 1202   6.877   4.805   3.711  0.3490 -0.9201  0.4974
   53U     HO'2 1203   6.879   4.710   3.707  2.2760 -0.9775  1.8469
   53U      O3' 1204   6.659   4.665   3.821  0.7021 -0.2551 -0.7184
   54C        P 1205   6.627   4.696   3.973 -0.5646 -0.2682  0.1361
   54C      O1P 1206   6.649   4.572   4.054  0.0968 -0.0264  0.2279
   54C      O2P 1207   6.498   4.768   3.978  0.0575  0.2612  0.4643
   54C      O5' 1208   6.724   4.812   4.021 -0.5089 -0.5638  0.1173
   54C      C5' 1209   6.861   4.795   4.050  0.6130 -0.7359  0.2781
   54C     H5'1 1210   6.921   4.763   3.964 -0.6353 -1.2818 -0.4145
   54C     H5'2 1211   6.866   4.731   4.137  0.2032 -2.8551 -1.1750
   54C      C4' 1212   6.928   4.929   4.087 -0.1314 -0.7028 -0.0994
   54C      H4' 1213   7.036   4.918   4.101  0.1975  2.4098  0.3166
   54C      O4' 1214   6.909   5.029   3.986  0.2713  0.3100  0.0920
   54C      C1' 1215   6.923   5.156   4.046  0.9706  0.0120  0.6980
   54C      H1' 1216   7.010   5.209   4.005  0.5246  0.0803 -0.1943
   54C       N1 1217   6.808   5.241   4.003 -0.2318 -0.0714  0.1246
   54C       C6 1218   6.682   5.186   3.979  0.6035  0.4341 -0.7547
   54C       H6 1219   6.677   5.078   3.983  1.2987  0.4388  1.5896
   54C       C5 1220   6.572   5.267   3.965  0.0428  0.5916 -0.1544
   54C       H5 1221   6.475   5.224   3.945  0.4406 -0.6182  0.4019
   54C       C4 1222   6.596   5.405   3.965  0.2114  0.4427  0.6376
   54C       N4 1223   6.502   5.491   3.943 -0.4134  0.0226 -0.3666
   54C      H41 1224   6.409   5.453   3.943 -0.4346 -0.0588  1.9877
   54C      H42 1225   6.532   5.587   3.934  0.4160 -0.0491  1.2340
   54C       N3 1226   6.715   5.459   3.974 -0.1690  0.7205 -0.0217
   54C       C2 1227   6.825   5.379   4.000  0.0886 -0.2787 -0.4267
   54C       O2 1228   6.933   5.429   4.028  0.1288 -0.1316 -0.4063
   54C      C3' 1229   6.881   4.997   4.215 -0.6654 -0.7082  0.3496
   54C      H3' 1230   6.772   5.004   4.220 -0.5482  1.0087  1.5290
   54C      C2' 1231   6.941   5.139   4.196 -0.8270 -0.6029  0.0936
   54C     H2'1 1232   6.891   5.214   4.257  0.0351  0.1982 -0.1701
   54C      O2' 1233   7.081   5.149   4.232  0.3911 -0.6982 -0.1405
   54C     HO'2 1234   7.099   5.093   4.307 -0.7620  0.6041  1.1527
   54C      O3' 1235   6.928   4.944   4.334  0.4469 -0.6200  0.4283
   55C        P 1236   6.860   4.984   4.471  0.3334 -0.3909  0.1530
   55C      O1P 1237   6.933   4.927   4.584 -0.1807 -0.2492  0.1325
   55C      O2P 1238   6.713   4.947   4.468  0.2872  0.2565 -0.1084
   55C      O5' 1239   6.868   5.143   4.493  0.2297  0.0677  0.4982
   55C      C5' 1240   6.987   5.215   4.528  0.3547 -0.1216 -0.4348
   55C     H5'1 1241   7.063   5.201   4.452  1.0427  0.4593  0.1288
   55C     H5'2 1242   7.026   5.175   4.622  3.7553 -0.0532 -1.6827
   55C      C4' 1243   6.959   5.367   4.532  0.3010  0.2303  0.2367
   55C      H4' 1244   7.054   5.419   4.549  1.4785 -0.5224 -3.2595
   55C      O4' 1245   6.907   5.420   4.414 -0.6734  0.0821 -0.0655
   55C      C1' 1246   6.849   5.541   4.442 -0.2735  0.2950  0.5465
   55C      H1' 1247   6.913   5.624   4.412 -0.4345 -0.1675 -1.2124
   55C       N1 1248   6.721   5.570   4.359 -0.6886 -0.5281  0.4537
   55C       C6 1249   6.640   5.469   4.331 -0.4212 -0.3001 -0.5445
   55C       H6 1250   6.679   5.375   4.367  0.0096  1.1504  3.3129
   55C       C5 1251   6.523   5.498   4.271  0.0718 -0.5529  0.4230
   55C       H5 1252   6.462   5.416   4.235  1.9532 -1.9604  0.2754
   55C       C4 1253   6.486   5.634   4.245 -0.3659 -0.5580  0.7241
   55C       N4 1254   6.366   5.677   4.217  0.2886  0.3784  0.1610
   55C      H41 1255   6.291   5.612   4.204 -0.0591  0.7640  0.2166
   55C      H42 1256   6.355   5.778   4.209 -2.0091  0.0482 -2.6734
   55C       N3 1257   6.568   5.731   4.277  0.0920 -0.1762  0.1006
   55C       C2 1258   6.689   5.703   4.339 -0.0464 -0.4171  0.7952
   55C       O2 1259   6.761   5.794   4.367 -0.2215 -0.5339 -0.2098
   55C      C3' 1260   6.857   5.408   4.645 -0.3623 -0.0711 -0.0090
   55C      H3' 1261   6.766   5.348   4.643  1.5536 -3.2332 -0.8392
   55C      C2' 1262   6.828   5.549   4.592 -0.0037 -0.4024 -0.1053
   55C     H2'1 1263   6.727   5.574   4.623 -0.1734 -1.5164  0.2833
   55C      O2' 1264   6.925   5.639   4.640  0.1965  0.2126  0.0009
   55C     HO'2 1265   6.927   5.614   4.733 -0.0828 -3.0968 -0.7702
   55C      O3' 1266   6.932   5.418   4.772  0.1182  0.4678 -0.7370
   56G        P 1267   6.858   5.453   4.902  0.1602  0.0974  0.0408
   56G      O1P 1268   6.948   5.420   5.011 -0.1756 -0.2147 -0.2291
   56G      O2P 1269   6.720   5.397   4.885 -0.4087  0.1245 -0.4507
   56G      O5' 1270   6.849   5.612   4.886 -0.6869  0.4399  0.0511
   56G      C5' 1271   6.953   5.694   4.945  0.5276 -0.3925 -0.2091
   56G     H5'1 1272   7.048   5.665   4.900  0.4881  0.2722 -0.7347
   56G     H5'2 1273   6.969   5.666   5.049  0.8619  0.9666  0.1275
   56G      C4' 1274   6.917   5.844   4.929  0.2916 -0.0894  0.0505
   56G      H4' 1275   7.006   5.902   4.953  0.3455 -0.1155 -0.0844
   56G      O4' 1276   6.874   5.883   4.798  0.8330 -0.2058  0.3769
   56G      C1' 1277   6.773   5.987   4.806 -0.1048  0.8132  0.0137
   56G      H1' 1278   6.816   6.076   4.759  1.2322 -0.9459 -2.3364
   56G       N9 1279   6.646   5.953   4.741  0.0678  0.0468 -0.4979
   56G       C8 1280   6.585   5.830   4.712  0.2352 -0.6894 -0.4688
   56G       H8 1281   6.619   5.731   4.738 -3.5866 -1.6958  1.3110
   56G       N7 1282   6.473   5.839   4.656 -0.0086 -0.1363  0.0997
   56G       C5 1283   6.443   5.973   4.649 -0.0028  0.2109  0.1346
   56G       C6 1284   6.331   6.046   4.592 -0.3303  0.1684 -0.9936
   56G       O6 1285   6.239   6.007   4.533 -0.5189 -0.4492  0.1244
   56G       N1 1286   6.343   6.181   4.621  0.5847 -0.2232  0.5246
   56G       H1 1287   6.267   6.243   4.599 -0.6013 -1.2575  1.5225
   56G       C2 1288   6.458   6.240   4.669 -0.0531 -0.0522  0.1659
   56G       N2 1289   6.451   6.366   4.682  0.7771  0.5208  0.1057
   56G      H21 1290   6.378   6.415   4.632 -0.8781 -1.9220 -0.0659
   56G      H22 1291   6.530   6.415   4.721 -0.1223  0.7873  1.6704
   56G       N3 1292   6.559   6.177   4.721  0.6636 -0.0584  0.1496
   56G       C4 1293   6.544   6.041   4.717 -0.0546 -0.4729 -0.3035
   56G      C3' 1294   6.798   5.876   5.017  0.6945  0.1028  0.4182
   56G      H3' 1295   6.721   5.799   5.009  0.0864  0.8369 -1.2113
   56G      C2' 1296   6.755   6.002   4.954  0.1874  0.1958 -0.4513
   56G     H2'1 1297   6.656   6.026   4.990  0.5274  0.2816  0.4429
   56G      O2' 1298   6.846   6.108   4.989  0.6781 -0.2725  0.3572
   56G     HO'2 1299   6.889   6.095   5.074 -0.1144  1.0073  0.9921
   56G      O3' 1300   6.836   5.895   5.152  0.0946  0.2099  0.4756
   57U        P 1301   6.734   5.886   5.276 -0.0258  0.5556 -0.0210
   57U      O1P 1302   6.803   5.918   5.401 -0.7040 -0.1889 -0.1162
   57U      O2P 1303   6.657   5.760   5.268 -0.3754  0.3000  0.7381
   57U      O5' 1304   6.630   6.000   5.250  0.3977 -0.9664  0.2054
   57U      C5' 1305   6.658   6.136   5.276 -0.1988 -0.7683  0.1028
   57U     H5'1 1306   6.750   6.165   5.226 -0.1969 -0.4144  0.3056
   57U     H5'2 1307   6.666   6.149   5.384 -0.1875  1.0538 -0.0839
   57U      C4' 1308   6.553   6.239   5.223  0.5903  0.4858 -0.6734
   57U      H4' 1309   6.582   6.341   5.245  1.9853  0.1716 -0.9651
   57U      O4' 1310   6.519   6.220   5.084  0.2899 -0.4579 -0.4600
   57U      C1' 1311   6.390   6.285   5.070 -0.2714  0.0798  0.4833
   57U      H1' 1312   6.413   6.372   5.009  1.6667 -0.4891  0.3311
   57U       N1 1313   6.296   6.189   4.993  0.2657  0.0942 -0.0637
   57U       C6 1314   6.299   6.052   5.012  0.7778  0.1831  0.1080
   57U       H6 1315   6.387   6.015   5.063  1.4401  0.1357 -1.0488
   57U       C5 1316   6.210   5.976   4.944 -0.0471  0.0408 -0.8880
   57U       H5 1317   6.227   5.870   4.957  1.4901  0.3951  0.3271
   57U       C4 1318   6.107   6.026   4.860 -0.3642 -0.0326  0.0269
   57U       O4 1319   6.028   5.957   4.788  0.0236  0.1290  0.0112
   57U       N3 1320   6.112   6.162   4.846 -0.2713  0.8228  0.3919
   57U       H3 1321   6.042   6.196   4.782  0.3160  0.8077 -0.2729
   57U       C2 1322   6.188   6.246   4.924  0.5074  0.2041 -0.1163
   57U       O2 1323   6.172   6.366   4.936  0.7431  0.5408 -0.1612
   57U      C3' 1324   6.421   6.219   5.289  0.0006 -0.0620  0.1044
   57U      H3' 1325   6.377   6.120   5.272 -1.9773  0.7545  0.2139
   57U      C2' 1326   6.332   6.316   5.207  1.0119  0.5173  0.0694
   57U     H2'1 1327   6.225   6.297   5.216  1.2685 -0.5610  1.0869
   57U      O2' 1328   6.350   6.451   5.238 -0.0075 -0.4600 -0.0731
   57U     HO'2 1329   6.267   6.486   5.270  0.5820  0.7107  0.2433
   57U      O3' 1330   6.419   6.246   5.433  0.0626  0.4661  0.2140
   58A        P 1331   6.300   6.202   5.527 -0.1232 -0.1478 -0.0507
   58A      O1P 1332   6.331   6.245   5.663 -0.4871 -0.2346  0.0434
   58A      O2P 1333   6.269   6.056   5.503 -0.0396  0.2878  0.0746
   58A      O5' 1334   6.168   6.278   5.468  0.3142 -0.9006  0.3486
   58A      C5' 1335   6.146   6.418   5.503  0.6283 -0.1555  0.0168
   58A     H5'1 1336   6.235   6.474   5.475  1.5925 -1.4490  0.3661
   58A     H5'2 1337   6.140   6.433   5.611  1.0920 -0.3773  0.0772
   58A      C4' 1338   6.026   6.485   5.434  0.1095 -0.2365  0.1515
   58A      H4' 1339   6.024   6.589   5.468 -2.5499 -0.1276 -0.1298
   58A      O4' 1340   6.037   6.466   5.294 -0.3506 -0.5466 -0.0055
   58A      C1' 1341   5.908   6.439   5.237 -0.6474  0.0317  0.1273
   58A      H1' 1342   5.887   6.502   5.150  0.6926 -1.3121 -1.2196
   58A       N9 1343   5.888   6.291   5.204  0.3546  0.7388  0.7181
   58A       C8 1344   5.965   6.181   5.222 -0.0622 -0.1089 -0.3010
   58A       H8 1345   6.061   6.193   5.271 -0.5500  0.1061  0.6081
   58A       N7 1346   5.923   6.064   5.171  0.1551  0.2490  0.4381
   58A       C5 1347   5.802   6.111   5.112  0.1529  0.5481 -0.7193
   58A       C6 1348   5.701   6.045   5.033 -0.2369  0.1507 -0.0846
   58A       N6 1349   5.692   5.919   4.986  0.1143  0.0597 -0.3800
   58A      H61 1350   5.742   5.838   5.020 -2.2258 -0.9349  0.9724
   58A      H62 1351   5.610   5.904   4.928 -1.3358 -1.0696  1.8031
   58A       N1 1352   5.594   6.109   4.990 -0.3160 -0.5619 -0.0240
   58A       C2 1353   5.581   6.237   5.024  0.0524  0.1607 -0.3677
   58A       H2 1354   5.480   6.269   5.002 -0.5012 -1.1287  0.1868
   58A       N3 1355   5.672   6.309   5.090 -0.2032  0.1081 -0.4710
   58A       C4 1356   5.779   6.244   5.130 -0.1007  0.6678  0.6592
   58A      C3' 1357   5.892   6.424   5.478 -0.5059  0.9776  1.0443
   58A      H3' 1358   5.913   6.317   5.473  0.1543  1.1517 -2.2833
   58A      C2' 1359   5.807   6.474   5.350  0.1840  0.0765 -0.1226
   58A     H2'1 1360   5.710   6.424   5.343 -0.2648  0.7630  1.0177
   58A      O2' 1361   5.783   6.612   5.349  0.3036 -0.5211 -0.4365
   58A     HO'2 1362   5.791   6.638   5.441  1.9457 -2.0544 -0.0954
   58A      O3' 1363   5.855   6.480   5.597 -0.1823 -0.2904  0.2949
   59C        P 1364   5.767   6.413   5.713 -0.2353  0.0132 -0.2587
   59C      O1P 1365   5.783   6.503   5.832  0.3421 -0.0189 -0.0063
   59C      O2P 1366   5.807   6.271   5.723  0.0864  0.0980 -0.5279
   59C      O5' 1367   5.625   6.424   5.638 -0.1232 -0.0691 -1.2293
   59C      C5' 1368   5.569   6.549   5.616  0.1933  0.1080 -0.0374
   59C     H5'1 1369   5.641   6.621   5.577 -0.2307  0.2551 -0.5526
   59C     H5'2 1370   5.528   6.579   5.712  0.6181  0.3079  0.0862
   59C      C4' 1371   5.450   6.542   5.523 -0.2391  0.1007  0.5365
   59C      H4' 1372   5.427   6.647   5.503 -1.2829 -0.0075  1.1035
   59C      O4' 1373   5.482   6.473   5.406  0.0733  0.0164 -0.2086
   59C      C1' 1374   5.369   6.402   5.354 -0.0300 -0.3002  0.3390
   59C      H1' 1375   5.340   6.436   5.254 -1.2036  1.0159  1.1047
   59C       N1 1376   5.397   6.256   5.358  0.2549 -0.4878  0.0416
   59C       C6 1377   5.524   6.203   5.398  0.5748 -0.4653 -0.2103
   59C       H6 1378   5.594   6.268   5.447 -1.6563  0.6852  1.6756
   59C       C5 1379   5.557   6.076   5.371 -0.3634 -0.9132 -0.4254
   59C       H5 1380   5.653   6.036   5.399  1.0091  1.6063 -1.1948
   59C       C4 1381   5.462   5.998   5.304  0.1440  0.4939 -0.7104
   59C       N4 1382   5.491   5.869   5.274  0.3129 -0.6192 -0.1863
   59C      H41 1383   5.587   5.841   5.278  0.8870  1.3030  0.9526
   59C      H42 1384   5.429   5.827   5.206  0.0278  0.1890 -0.4468
   59C       N3 1385   5.342   6.037   5.276  0.1503  0.0946  0.1438
   59C       C2 1386   5.307   6.165   5.305 -0.5337  0.0436 -0.2762
   59C       O2 1387   5.194   6.204   5.280 -0.5066  0.3185  0.1371
   59C      C3' 1388   5.326   6.467   5.578 -0.4861  0.0783 -0.0078
   59C      H3' 1389   5.352   6.379   5.637  0.0319 -0.3513 -0.8603
   59C      C2' 1390   5.251   6.433   5.446  0.7656 -0.4483  0.9133
   59C     H2'1 1391   5.178   6.353   5.459  0.7026 -0.3845  0.9589
   59C      O2' 1392   5.177   6.548   5.379  0.1794  0.5092 -0.5611
   59C     HO'2 1393   5.163   6.618   5.443  0.1800  1.3160 -1.4225
   59C      O3' 1394   5.254   6.556   5.646  0.1387  0.2154  0.3555
   60U        P 1395   5.208   6.518   5.794 -0.0577 -0.1289 -0.1630
   60U      O1P 1396   5.146   6.634   5.856  0.3367  0.0712 -0.2788
   60U      O2P 1397   5.322   6.448   5.853  0.0567 -0.2032  0.1675
   60U      O5' 1398   5.089   6.410   5.753  0.2018 -0.6627 -0.7496
   60U      C5' 1399   4.964   6.453   5.700  0.3729  0.1420 -0.5798
   60U     H5'1 1400   4.981   6.526   5.620  0.5568  2.7176  1.6606
   60U     H5'2 1401   4.904   6.507   5.772  1.5332  1.8170 -0.8135
   60U      C4' 1402   4.892   6.328   5.647 -0.6895  0.4196 -0.3101
   60U      H4' 1403   4.793   6.348   5.607  0.3789  1.0454 -2.8161
   60U      O4' 1404   4.965   6.278   5.543 -0.4087 -0.2603  0.4782
   60U      C1' 1405   4.950   6.138   5.536 -0.5723 -0.3578  0.1255
   60U      H1' 1406   4.900   6.108   5.444 -1.6316 -1.7514  1.1161
   60U       N1 1407   5.085   6.067   5.550 -0.6876 -0.4501 -0.0205
   60U       C6 1408   5.190   6.118   5.622 -0.0637  0.1224 -0.7766
   60U       H6 1409   5.185   6.207   5.681 -0.8185  0.5266 -1.4288
   60U       C5 1410   5.297   6.042   5.637 -0.0341  0.7816  0.3699
   60U       H5 1411   5.382   6.078   5.694  0.4116  1.8917 -0.9441
   60U       C4 1412   5.311   5.912   5.575 -0.0492 -0.2675  0.1502
   60U       O4 1413   5.414   5.848   5.592 -0.3215  0.0273  0.5343
   60U       N3 1414   5.201   5.868   5.510  0.3634 -0.4269 -0.0585
   60U       H3 1415   5.191   5.778   5.466 -1.3433  0.2205 -1.0570
   60U       C2 1416   5.088   5.940   5.497  0.1323  0.3037 -0.3943
   60U       O2 1417   4.990   5.887   5.439 -0.5594 -0.2314  0.2299
   60U      C3' 1418   4.876   6.209   5.749 -0.6152 -1.0820  0.3912
   60U      H3' 1419   4.971   6.198   5.802  0.6214  1.3538 -1.1277
   60U      C2' 1420   4.860   6.096   5.647  0.6133  0.5462  0.1078
   60U     H2'1 1421   4.889   5.996   5.679 -1.5986 -0.8387 -1.8851
   60U      O2' 1422   4.731   6.084   5.587 -0.1248 -0.2348  0.1570
   60U     HO'2 1423   4.669   6.059   5.656 -0.7331 -1.1756 -0.7150
   60U      O3' 1424   4.770   6.226   5.835  0.1997 -0.1542  0.4672
   61U        P 1425   4.742   6.113   5.939  0.0369 -0.0082  0.1269
   61U      O1P 1426   4.685   6.167   6.066  0.4697  0.2152  0.2760
   61U      O2P 1427   4.856   6.027   5.948 -0.4567 -0.4018  0.1202
   61U      O5' 1428   4.631   6.030   5.864 -0.3347  0.0110  0.5847
   61U      C5' 1429   4.504   6.083   5.825 -0.0221 -0.2755 -0.1372
   61U     H5'1 1430   4.510   6.158   5.746  0.5245 -0.2620 -0.0885
   61U     H5'2 1431   4.472   6.126   5.920 -1.8209 -2.7827  0.4952
   61U      C4' 1432   4.404   5.972   5.793  0.0103 -0.1519 -0.5645
   61U      H4' 1433   4.303   6.009   5.775  0.2609  0.2822 -1.1207
   61U      O4' 1434   4.455   5.902   5.681  0.0681  0.0585  0.7659
   61U      C1' 1435   4.467   5.767   5.702  0.4618 -0.0805  0.0016
   61U      H1' 1436   4.371   5.720   5.679  0.4385 -0.4688  0.8775
   61U       N1 1437   4.577   5.708   5.627 -0.0323 -0.4115 -0.0235
   61U       C6 1438   4.712   5.745   5.642 -0.4957  0.0052  0.0684
   61U       H6 1439   4.735   5.829   5.706  1.2985  0.5756 -1.2266
   61U       C5 1440   4.807   5.683   5.577 -0.5818 -0.3754 -0.3115
   61U       H5 1441   4.907   5.717   5.599 -0.7488  0.6868 -1.1237
   61U       C4 1442   4.785   5.578   5.485  0.6025 -0.9499  0.0599
   61U       O4 1443   4.869   5.523   5.419  0.2105  0.7706 -1.0825
   61U       N3 1444   4.654   5.549   5.468  0.2377  0.9838  0.7281
   61U       H3 1445   4.635   5.481   5.395 -2.0805  0.3786  1.7968
   61U       C2 1446   4.547   5.607   5.538  0.2746 -0.1152 -0.2071
   61U       O2 1447   4.435   5.576   5.504 -0.0762  0.4092 -0.1808
   61U      C3' 1448   4.396   5.868   5.906  0.5524 -1.3701 -0.3188
   61U      H3' 1449   4.425   5.923   5.996 -1.9603  2.9170 -1.8156
   61U      C2' 1450   4.478   5.754   5.856  0.2026 -0.1448  0.0459
   61U     H2'1 1451   4.581   5.763   5.891  0.2615 -0.1691 -0.1182
   61U      O2' 1452   4.423   5.626   5.898 -0.5251 -0.4653  0.0292
   61U     HO'2 1453   4.382   5.640   5.984 -2.6686  2.0813 -1.2221
   61U      O3' 1454   4.262   5.835   5.922 -0.6383  0.6162 -0.1922
   61U      H3T 1455   4.228   5.788   5.846 -0.3052  0.5058 -0.2762
   62G      O5' 1456   4.990   5.594   4.536 -0.5874  0.1259  0.3748
   62G      H5T 1457   5.028   5.663   4.481  2.7172 -2.0554 -0.3885
   62G      C5' 1458   4.857   5.568   4.494 -0.1041  0.2088 -0.4124
   62G     H5'1 1459   4.845   5.460   4.498 -0.4139  0.2053 -1.2043
   62G     H5'2 1460   4.839   5.612   4.396  3.1116 -0.1912 -1.2981
   62G      C4' 1461   4.754   5.633   4.591 -0.1057  0.3302  0.1231
   62G      H4' 1462   4.650   5.617   4.563 -1.6106  3.8541  2.9618
   62G      O4' 1463   4.765   5.576   4.719 -0.1231  0.2745 -0.6128
   62G      C1' 1464   4.789   5.675   4.809  0.0078  0.1271 -1.1516
   62G      H1' 1465   4.718   5.659   4.891  0.4352  0.9552 -0.6033
   62G       N9 1466   4.927   5.656   4.866 -0.0982  0.3433  0.0807
   62G       C8 1467   5.018   5.549   4.850  0.4300  0.0169  0.0082
   62G       H8 1468   4.991   5.458   4.798  1.5719 -0.5948  0.4604
   62G       N7 1469   5.136   5.567   4.903  0.2831 -0.0569 -0.1497
   62G       C5 1470   5.121   5.691   4.968 -0.4540  0.2890 -0.4442
   62G       C6 1471   5.212   5.764   5.054 -0.0366 -0.4102  0.4329
   62G       O6 1472   5.325   5.738   5.094  0.5921 -0.0080  0.0045
   62G       N1 1473   5.172   5.896   5.081 -0.6410 -0.1299 -0.0133
   62G       H1 1474   5.230   5.949   5.145  0.8287 -2.2000  0.4685
   62G       C2 1475   5.044   5.942   5.056 -0.6306 -0.7294 -0.6602
   62G       N2 1476   5.017   6.065   5.096  0.2915 -0.0320 -0.2722
   62G      H21 1477   5.096   6.112   5.136  1.2579 -2.3183  0.7119
   62G      H22 1478   4.920   6.093   5.094  0.4920  0.7638  0.5637
   62G       N3 1479   4.958   5.869   4.982  0.1079 -0.2159  0.1100
   62G       C4 1480   5.000   5.750   4.938 -0.4897 -0.0788  0.0526
   62G      C3' 1481   4.765   5.782   4.600  0.6072  0.1449  0.1046
   62G      H3' 1482   4.867   5.814   4.581  0.2616  1.7864  0.8694
   62G      C2' 1483   4.744   5.811   4.749  0.8151  0.8546  0.0571
   62G     H2'1 1484   4.805   5.896   4.782 -0.1690  1.2928  0.7827
   62G      O2' 1485   4.610   5.841   4.789  0.1826 -0.0383 -0.2483
   62G     HO'2 1486   4.587   5.928   4.755  0.2174  0.6837  1.4437
   62G      O3' 1487   4.676   5.854   4.516 -0.4572 -0.2721  0.0280
   63U        P 1488   4.723   5.930   4.385  0.0817  0.2034 -0.5064
   63U      O1P 1489   4.610   6.007   4.322  0.6123  0.0901 -0.1078
   63U      O2P 1490   4.816   5.848   4.313 -0.1391  0.2620 -0.9942
   63U      O5' 1491   4.822   6.043   4.456  0.0027 -0.1517 -0.4796
   63U      C5' 1492   4.765   6.156   4.523  0.4007  0.5371  0.1815
   63U     H5'1 1493   4.684   6.121   4.588  0.7947  1.8889  1.4588
   63U     H5'2 1494   4.734   6.229   4.448 -0.0760 -0.5145 -0.6637
   63U      C4' 1495   4.866   6.229   4.612  0.9391 -1.1099 -0.6977
   63U      H4' 1496   4.818   6.320   4.646 -1.1022 -1.5167 -2.2631
   63U      O4' 1497   4.907   6.147   4.719 -0.1331  0.1252 -0.4938
   63U      C1' 1498   5.026   6.191   4.768  0.1212 -0.5008 -0.2325
   63U      H1' 1499   5.016   6.230   4.869 -1.3395  0.6531 -0.7760
   63U       N1 1500   5.131   6.085   4.764  0.0991 -0.4377 -0.0164
   63U       C6 1501   5.128   5.979   4.673  0.0801  0.2944 -0.6712
   63U       H6 1502   5.039   5.965   4.613 -0.8454  0.5401  0.6179
   63U       C5 1503   5.226   5.886   4.668 -0.0402  0.4456  0.0613
   63U       H5 1504   5.216   5.801   4.602 -2.8742  0.7875 -0.0800
   63U       C4 1505   5.345   5.895   4.746  0.3423  0.0675 -0.4203
   63U       O4 1506   5.441   5.821   4.745  0.5505  0.6551 -0.8385
   63U       N3 1507   5.348   6.007   4.828 -0.8855  0.3095  0.3815
   63U       H3 1508   5.434   6.027   4.877 -0.9481 -2.8808  2.1042
   63U       C2 1509   5.251   6.104   4.835 -0.0122 -0.3432 -0.2556
   63U       O2 1510   5.260   6.192   4.916  0.1028 -0.1641 -0.9094
   63U      C3' 1511   4.988   6.290   4.542 -0.9473  0.2552  0.1032
   63U      H3' 1512   5.040   6.224   4.472 -0.4115  1.5832 -0.7903
   63U      C2' 1513   5.068   6.310   4.673  0.2146  0.1184  0.3810
   63U     H2'1 1514   5.175   6.306   4.652  0.0111 -1.2465 -0.5545
   63U      O2' 1515   5.030   6.434   4.732  0.7424 -0.3373  0.2430
   63U     HO'2 1516   4.982   6.487   4.668 -0.5529 -0.3455  1.1710
   63U      O3' 1517   4.958   6.413   4.484 -0.7660  0.1146  0.2234
   64A        P 1518   5.040   6.463   4.352 -0.1401 -0.0105  0.3082
   64A      O1P 1519   4.962   6.577   4.293 -0.0360  0.3683 -0.7911
   64A      O2P 1520   5.073   6.347   4.264  0.3882  0.5086  0.1017
   64A      O5' 1521   5.180   6.520   4.409  0.8187 -0.0339  0.5298
   64A      C5' 1522   5.176   6.648   4.471 -0.4204  0.3647  0.2389
   64A     H5'1 1523   5.093   6.669   4.538 -1.1389 -0.2560 -0.4458
   64A     H5'2 1524   5.173   6.738   4.409 -2.0840  0.9873  1.1564
   64A      C4' 1525   5.303   6.665   4.555 -0.4254  0.6485 -0.0131
   64A      H4' 1526   5.304   6.759   4.610  2.0883  0.6524  0.0287
   64A      O4' 1527   5.334   6.558   4.639 -0.1154  0.5990  0.3583
   64A      C1' 1528   5.473   6.552   4.668  0.1555 -0.4031 -0.2170
   64A      H1' 1529   5.489   6.576   4.773 -2.0336  1.6519 -0.2794
   64A       N9 1530   5.529   6.418   4.635 -0.0208  0.0750 -0.0997
   64A       C8 1531   5.478   6.320   4.543 -0.1731 -1.0249 -0.3852
   64A       H8 1532   5.389   6.329   4.483 -1.0796  1.1661  1.1668
   64A       N7 1533   5.549   6.213   4.548  0.6572 -0.1026  0.7184
   64A       C5 1534   5.648   6.238   4.648  0.5094  0.1316  0.6454
   64A       C6 1535   5.750   6.160   4.710 -0.0665 -0.6265 -0.1406
   64A       N6 1536   5.780   6.038   4.687 -0.2791 -0.0101 -0.0886
   64A      H61 1537   5.721   5.985   4.625 -0.7704 -0.7990  1.0258
   64A      H62 1538   5.856   5.996   4.738 -0.9506 -1.4487 -0.2337
   64A       N1 1539   5.831   6.216   4.796  0.1119  0.3225 -0.0985
   64A       C2 1540   5.811   6.343   4.824  0.7208 -0.0747 -0.6903
   64A       H2 1541   5.872   6.387   4.902 -1.1119 -0.4102  0.9927
   64A       N3 1542   5.714   6.422   4.784 -0.3799 -0.0112  0.0881
   64A       C4 1543   5.638   6.365   4.693  0.8815 -0.4222 -0.5503
   64A      C3' 1544   5.434   6.671   4.468 -0.0504  0.1684 -0.0299
   64A      H3' 1545   5.439   6.586   4.399 -2.3599 -0.3894  0.4024
   64A      C2' 1546   5.544   6.652   4.573 -0.3508  0.5747 -0.4924
   64A     H2'1 1547   5.641   6.622   4.534  1.1805  2.0603  1.9084
   64A      O2' 1548   5.560   6.767   4.647  0.9683  0.1553  0.3520
   64A     HO'2 1549   5.649   6.775   4.682  0.9894 -1.3223  0.7123
   64A      O3' 1550   5.450   6.799   4.404  0.1022 -0.4035  0.9463
   65C        P 1551   5.532   6.811   4.270 -0.1036  0.5059 -0.5590
   65C      O1P 1552   5.516   6.948   4.228 -0.1814  0.0955 -0.4295
   65C      O2P 1553   5.513   6.705   4.172 -0.6407 -0.2757 -0.5848
   65C      O5' 1554   5.683   6.793   4.314 -0.0927 -0.1167  0.6159
   65C      C5' 1555   5.753   6.894   4.384  0.6453 -0.4971  0.5459
   65C     H5'1 1556   5.686   6.912   4.468 -0.9485 -5.0371  0.5536
   65C     H5'2 1557   5.776   6.982   4.324 -0.2407 -0.1563  0.6871
   65C      C4' 1558   5.886   6.841   4.442  0.0212 -0.0253  0.5760
   65C      H4' 1559   5.934   6.917   4.505 -0.6042 -1.5634  3.0525
   65C      O4' 1560   5.863   6.727   4.529 -0.1211 -0.6540  0.1444
   65C      C1' 1561   5.989   6.673   4.553 -0.7166  0.0691  0.4027
   65C      H1' 1562   6.023   6.690   4.655 -0.7840  1.0078  0.2774
   65C       N1 1563   5.981   6.518   4.527  0.7498  0.0052 -0.1909
   65C       C6 1564   5.876   6.463   4.459  0.5801  0.6495 -0.6271
   65C       H6 1565   5.798   6.525   4.419 -0.2564 -2.1443 -3.7205
   65C       C5 1566   5.887   6.327   4.422  0.3257 -0.4592  0.1078
   65C       H5 1567   5.811   6.290   4.355 -0.0945 -2.1929  1.4747
   65C       C4 1568   5.993   6.252   4.480 -0.1453  0.6315  0.6077
   65C       N4 1569   5.999   6.126   4.446 -0.0663 -0.0045 -0.4859
   65C      H41 1570   5.916   6.077   4.416 -1.3325  0.3640  2.0815
   65C      H42 1571   6.070   6.068   4.489  1.8630  0.5296 -2.7699
   65C       N3 1572   6.095   6.307   4.542  0.2753  0.4126  0.5134
   65C       C2 1573   6.089   6.439   4.565 -0.1489  0.2356  0.4163
   65C       O2 1574   6.179   6.496   4.626  0.7728 -0.1053  0.0053
   65C      C3' 1575   5.987   6.792   4.341 -0.0187 -0.1600 -0.4592
   65C      H3' 1576   5.950   6.706   4.286  0.5366 -0.7660  0.0866
   65C      C2' 1577   6.087   6.730   4.448 -0.3492  0.1796  1.2313
   65C     H2'1 1578   6.153   6.653   4.408 -1.1630 -0.5823  1.3282
   65C      O2' 1579   6.164   6.826   4.512 -0.4618 -0.7007 -0.1031
   65C     HO'2 1580   6.199   6.884   4.444  0.1493 -1.5682 -0.5552
   65C      O3' 1581   6.053   6.900   4.279  0.0339 -0.0213 -0.1456
   66G        P 1582   6.135   6.879   4.142  0.2064 -0.3386  0.4876
   66G      O1P 1583   6.179   7.010   4.096 -0.5457  0.1763  0.0352
   66G      O2P 1584   6.046   6.800   4.054 -0.1271 -0.4469  0.3404
   66G      O5' 1585   6.270   6.799   4.181  0.1933  0.2877  0.6075
   66G      C5' 1586   6.379   6.856   4.246 -0.1501  0.3385  0.3459
   66G     H5'1 1587   6.350   6.906   4.338 -1.1695  3.1018 -1.3448
   66G     H5'2 1588   6.425   6.919   4.170 -0.9588 -0.0337 -0.4700
   66G      C4' 1589   6.482   6.745   4.290  0.7673 -0.7486  0.3962
   66G      H4' 1590   6.562   6.802   4.336  0.0629  0.2637  0.3997
   66G      O4' 1591   6.420   6.638   4.367 -0.4832  0.0832 -0.2545
   66G      C1' 1592   6.504   6.525   4.354  0.3543 -0.0610 -0.2627
   66G      H1' 1593   6.552   6.497   4.448  0.4436 -1.5377 -0.7255
   66G       N9 1594   6.428   6.405   4.311  0.5015 -1.0130  0.4716
   66G       C8 1595   6.300   6.401   4.256  0.2702 -0.1719 -0.0472
   66G       H8 1596   6.247   6.488   4.221 -1.2713 -1.1630 -0.2471
   66G       N7 1597   6.263   6.281   4.220  0.9064 -0.0917  0.3651
   66G       C5 1598   6.368   6.201   4.265  0.2969  0.1027 -0.6243
   66G       C6 1599   6.388   6.060   4.263  0.8214  0.2436  0.5736
   66G       O6 1600   6.323   5.971   4.207  0.1785  0.2989  0.2134
   66G       N1 1601   6.506   6.017   4.322 -0.6836  1.1844  0.6963
   66G       H1 1602   6.519   5.917   4.328 -1.2422  1.0564 -0.0677
   66G       C2 1603   6.603   6.108   4.364  0.4097 -0.0487 -0.2712
   66G       N2 1604   6.710   6.056   4.418 -0.4717  0.2432 -0.0520
   66G      H21 1605   6.725   5.957   4.422  0.4246  0.3679  0.0414
   66G      H22 1606   6.779   6.123   4.452  0.4241  0.0783 -1.4729
   66G       N3 1607   6.596   6.240   4.359 -0.1741  0.2705  0.0514
   66G       C4 1608   6.471   6.274   4.317 -0.0746 -0.0954  0.2399
   66G      C3' 1609   6.545   6.667   4.174  0.0432  0.0647  1.0066
   66G      H3' 1610   6.462   6.638   4.109 -2.0285  2.1458  2.5026
   66G      C2' 1611   6.614   6.558   4.252  0.0787  0.3602  0.0890
   66G     H2'1 1612   6.628   6.470   4.188 -2.2317 -0.5141  0.6701
   66G      O2' 1613   6.731   6.594   4.317 -0.1565  0.2429 -0.2622
   66G     HO'2 1614   6.746   6.682   4.283 -2.4837  0.1061 -1.9187
   66G      O3' 1615   6.640   6.745   4.102  0.2861  0.0477 -0.3271
   67G        P 1616   6.694   6.694   3.958  0.0176 -0.2113  0.1088
   67G      O1P 1617   6.779   6.800   3.892  0.3559  0.3055 -0.4063
   67G      O2P 1618   6.581   6.627   3.889 -0.0613 -0.4157 -0.1072
   67G      O5' 1619   6.789   6.564   3.999  0.0087 -0.1955  0.1549
   67G      C5' 1620   6.921   6.571   4.056  0.3080  0.0246  0.5891
   67G     H5'1 1621   6.916   6.621   4.153 -2.4098  0.1594  0.4572
   67G     H5'2 1622   6.993   6.629   3.998 -1.5653  1.1365 -0.7241
   67G      C4' 1623   6.983   6.429   4.069 -0.2650  0.2501  0.3943
   67G      H4' 1624   7.078   6.436   4.122 -0.0979  0.9472  0.0201
   67G      O4' 1625   6.899   6.350   4.154  0.0415 -0.0914  0.2077
   67G      C1' 1626   6.932   6.215   4.122 -0.1041 -0.5073  0.1534
   67G      H1' 1627   6.959   6.162   4.213 -1.2205 -0.1859  0.6996
   67G       N9 1628   6.814   6.143   4.063 -0.0375 -0.3546  0.1963
   67G       C8 1629   6.689   6.188   4.034 -0.4174  0.6916 -0.0240
   67G       H8 1630   6.658   6.291   4.042  0.5525  0.8707  2.3901
   67G       N7 1631   6.603   6.093   4.003  0.4733 -0.4097  0.6089
   67G       C5 1632   6.680   5.976   4.013  0.2301  0.2765  0.1846
   67G       C6 1633   6.647   5.841   3.984  0.0370  0.2521  0.9313
   67G       O6 1634   6.540   5.789   3.951 -0.0698 -0.4509 -0.1232
   67G       N1 1635   6.757   5.757   4.002  0.6316  0.2637  0.1690
   67G       H1 1636   6.738   5.659   3.986 -1.6061  0.3160  1.9670
   67G       C2 1637   6.884   5.792   4.031  0.0428 -0.5529 -0.1800
   67G       N2 1638   6.987   5.711   4.035  0.0957 -0.2203 -0.3478
   67G      H21 1639   6.967   5.612   4.026 -1.8332  0.1814 -0.8156
   67G      H22 1640   7.068   5.749   4.082  0.7102  1.0277 -2.3427
   67G       N3 1641   6.914   5.921   4.064  0.6570  0.1737  0.5090
   67G       C4 1642   6.810   6.006   4.047 -0.1493 -0.2806  0.3100
   67G      C3' 1643   7.019   6.339   3.949  0.3624 -0.0850  0.4885
   67G      H3' 1644   6.932   6.314   3.889 -1.2471  1.1142  2.2153
   67G      C2' 1645   7.051   6.211   4.025  0.7401  0.2009 -0.4718
   67G     H2'1 1646   7.046   6.121   3.964 -1.6026 -1.2353  1.6969
   67G      O2' 1647   7.176   6.217   4.098  0.3745 -0.2223 -0.4643
   67G     HO'2 1648   7.229   6.289   4.062  1.7883 -1.7476 -1.6077
   67G      O3' 1649   7.131   6.380   3.874 -0.5516 -0.3925 -0.1190
   68A        P 1650   7.157   6.330   3.717  0.4780 -0.4330 -0.0723
   68A      O1P 1651   7.248   6.424   3.648 -0.5562 -0.0812 -0.0958
   68A      O2P 1652   7.026   6.316   3.658 -0.3736  0.5785 -0.6637
   68A      O5' 1653   7.220   6.195   3.738  0.7561  0.0065 -0.3852
   68A      C5' 1654   7.349   6.168   3.785 -0.5798 -0.3017  0.3210
   68A     H5'1 1655   7.349   6.216   3.883 -0.3642  0.3800 -0.0051
   68A     H5'2 1656   7.433   6.212   3.730 -0.7229  1.3156  1.3242
   68A      C4' 1657   7.366   6.016   3.800 -0.2803 -0.8377  0.1423
   68A      H4' 1658   7.461   6.005   3.852 -1.4123 -0.5340  2.4009
   68A      O4' 1659   7.264   5.948   3.870  0.3764 -0.2736  0.0119
   68A      C1' 1660   7.238   5.824   3.806  0.4092  0.1857 -0.3319
   68A      H1' 1661   7.244   5.749   3.885  0.4412  2.6203  2.1434
   68A       N9 1662   7.107   5.823   3.748  0.4737 -0.0245  0.4738
   68A       C8 1663   7.024   5.927   3.708 -0.3435  0.7169  0.1805
   68A       H8 1664   7.050   6.032   3.720  0.7790  0.2205  2.6217
   68A       N7 1665   6.908   5.886   3.651 -0.8842 -0.2916 -1.0032
   68A       C5 1666   6.922   5.743   3.664 -0.0061 -0.1621  0.1541
   68A       C6 1667   6.842   5.634   3.625  0.2652  0.6130  0.4349
   68A       N6 1668   6.721   5.638   3.575  0.2395  0.7759 -0.2141
   68A      H61 1669   6.672   5.725   3.558  0.3194  0.7055 -0.8065
   68A      H62 1670   6.668   5.553   3.564 -1.5280  1.6841  0.7804
   68A       N1 1671   6.887   5.508   3.626  0.5432 -0.5705  0.4915
   68A       C2 1672   7.007   5.492   3.677  0.0595  0.3320  0.2456
   68A       H2 1673   7.039   5.389   3.672 -1.6935 -0.1945 -2.2316
   68A       N3 1674   7.089   5.586   3.723 -0.4317  0.3044  0.0286
   68A       C4 1675   7.041   5.710   3.716  0.0838  0.5215  0.1951
   68A      C3' 1676   7.378   5.949   3.669  0.5272 -0.5753 -0.4880
   68A      H3' 1677   7.302   5.998   3.608  0.4406  1.7352  1.3187
   68A      C2' 1678   7.349   5.805   3.705  0.1231  0.0481  0.1027
   68A     H2'1 1679   7.307   5.756   3.617  0.2252  0.6455 -0.2900
   68A      O2' 1680   7.456   5.741   3.772 -0.0003 -0.1331  0.4702
   68A     HO'2 1681   7.536   5.785   3.740 -0.6615 -0.5722 -1.9636
   68A      O3' 1682   7.501   5.977   3.603 -0.0982  0.0952  0.2612
   69A        P 1683   7.516   5.950   3.450 -0.0099 -0.1469 -0.1567
   69A      O1P 1684   7.653   6.000   3.420  0.6177  0.5910  0.0113
   69A      O2P 1685   7.400   6.010   3.386 -0.0869  0.1978  0.5371
   69A      O5' 1686   7.506   5.791   3.420  0.1801  0.1953 -0.2978
   69A      C5' 1687   7.613   5.703   3.441 -0.1194 -0.1356  0.8781
   69A     H5'1 1688   7.657   5.726   3.537 -0.7287  0.4707  1.0175
   69A     H5'2 1689   7.692   5.733   3.372 -0.3874  0.8284  0.9762
   69A      C4' 1690   7.583   5.552   3.439 -0.1571 -1.0816 -0.5956
   69A      H4' 1691   7.661   5.492   3.485  0.0355 -0.3771  0.0155
   69A      O4' 1692   7.461   5.524   3.513  0.5811 -0.7460  0.5452
   69A      C1' 1693   7.376   5.432   3.442 -0.3920  0.1009  0.2161
   69A      H1' 1694   7.352   5.345   3.503  2.3783 -2.1701 -1.6544
   69A       N9 1695   7.255   5.496   3.378 -0.5234  0.3162  0.6425
   69A       C8 1696   7.221   5.631   3.355 -0.5464  0.3015 -0.5284
   69A       H8 1697   7.288   5.708   3.389  0.0842 -1.2335  1.9921
   69A       N7 1698   7.097   5.649   3.333  0.4556  0.1069  0.9585
   69A       C5 1699   7.044   5.525   3.314  0.0910  0.3083 -0.1934
   69A       C6 1700   6.915   5.476   3.277 -0.0121 -0.1404 -0.3749
   69A       N6 1701   6.814   5.556   3.252 -0.1858  0.5207  0.3096
   69A      H61 1702   6.829   5.656   3.257 -4.2780  1.2613  1.5965
   69A      H62 1703   6.730   5.508   3.223 -0.6681  1.0346  0.8403
   69A       N1 1704   6.885   5.346   3.265  0.7286 -0.1804 -0.0970
   69A       C2 1705   6.984   5.264   3.301  0.1180  0.0620 -0.2083
   69A       H2 1706   6.959   5.159   3.296 -2.6667  0.7064 -1.5438
   69A       N3 1707   7.114   5.296   3.337 -0.4983 -0.0480 -0.7823
   69A       C4 1708   7.141   5.431   3.342  0.3154  0.4095 -0.3288
   69A      C3' 1709   7.557   5.493   3.302 -0.9162 -0.2042 -0.2832
   69A      H3' 1710   7.498   5.569   3.250 -0.6316  0.0175 -0.2814
   69A      C2' 1711   7.464   5.375   3.328 -0.2417  0.8363 -0.1865
   69A     H2'1 1712   7.417   5.359   3.231  1.6054 -0.2921 -0.9501
   69A      O2' 1713   7.537   5.257   3.369 -0.2550  0.7333  0.5649
   69A     HO'2 1714   7.496   5.179   3.330 -0.5687  1.0754  0.2030
   69A      O3' 1715   7.676   5.473   3.223 -0.7127 -0.2600 -0.6406
   70U        P 1716   7.674   5.503   3.072  0.3821 -0.1831  0.1675
   70U      O1P 1717   7.798   5.454   3.010  0.1277  0.3522  0.0947
   70U      O2P 1718   7.632   5.645   3.052 -0.1996  0.5237 -0.6367
   70U      O5' 1719   7.555   5.421   3.011 -0.1391  0.6919  0.0061
   70U      C5' 1720   7.556   5.278   3.010  0.2264  0.8169  0.9886
   70U     H5'1 1721   7.573   5.220   3.100  0.1478 -1.6675 -0.5185
   70U     H5'2 1722   7.634   5.246   2.941 -0.7532  1.1074 -0.3117
   70U      C4' 1723   7.426   5.225   2.952  0.1212  0.1445 -0.2562
   70U      H4' 1724   7.437   5.118   2.967  1.1206  0.3814  0.9579
   70U      O4' 1725   7.312   5.259   3.030  0.0628  0.0813  0.5838
   70U      C1' 1726   7.198   5.222   2.950 -0.2948  0.3650 -0.2908
   70U      H1' 1727   7.167   5.128   2.994  0.6038 -0.0421 -0.5070
   70U       N1 1728   7.101   5.335   2.949 -0.2565  0.9069 -0.6198
   70U       C6 1729   7.138   5.463   2.972 -0.2956  0.8362  0.2835
   70U       H6 1730   7.244   5.480   2.988  0.6044  0.5518 -4.2629
   70U       C5 1731   7.056   5.568   2.966  0.1633  0.3310  0.6624
   70U       H5 1732   7.089   5.671   2.976 -1.4002  1.0751 -1.1460
   70U       C4 1733   6.912   5.550   2.934 -0.1854 -0.1795  0.1673
   70U       O4 1734   6.824   5.635   2.933 -0.0377 -0.4164 -0.3309
   70U       N3 1735   6.880   5.418   2.907  0.2456 -0.0847  0.1462
   70U       H3 1736   6.786   5.406   2.870  0.6708 -0.5930 -0.8161
   70U       C2 1737   6.970   5.311   2.903  0.2023  0.0615  0.3651
   70U       O2 1738   6.930   5.203   2.864 -0.7818 -0.0999  0.5356
   70U      C3' 1739   7.400   5.248   2.808 -0.1990 -0.3183  0.1114
   70U      H3' 1740   7.392   5.353   2.777  1.2377 -0.3473 -0.4181
   70U      C2' 1741   7.260   5.185   2.813  0.2029 -0.1496  0.2246
   70U     H2'1 1742   7.203   5.232   2.733 -0.2909 -0.0576  0.6246
   70U      O2' 1743   7.262   5.043   2.801  0.0153 -0.0963 -0.0306
   70U     HO'2 1744   7.309   5.030   2.718  1.3801  4.2247 -0.2056
   70U      O3' 1745   7.478   5.169   2.718  0.2772  0.0981  0.3739
   71A        P 1746   7.468   5.167   2.559  0.3933  0.3828  0.1830
   71A      O1P 1747   7.569   5.069   2.505 -0.0758 -0.2671 -0.1970
   71A      O2P 1748   7.484   5.309   2.515  0.0607  0.5033  0.5157
   71A      O5' 1749   7.327   5.111   2.517 -0.5222  0.0363  0.9516
   71A      C5' 1750   7.273   5.139   2.390  0.0920  0.5969 -0.8026
   71A     H5'1 1751   7.348   5.104   2.318  0.2661  1.1551 -0.8991
   71A     H5'2 1752   7.254   5.245   2.375 -0.7986  0.4671 -0.6076
   71A      C4' 1753   7.136   5.063   2.387  0.3487 -0.7664 -0.1474
   71A      H4' 1754   7.157   4.957   2.372 -1.4067 -1.0898 -0.5018
   71A      O4' 1755   7.058   5.072   2.509  0.0323  0.4812  0.1360
   71A      C1' 1756   6.922   5.112   2.475 -0.4463 -0.2125  0.3861
   71A      H1' 1757   6.847   5.050   2.525 -0.7148 -1.1278 -1.0744
   71A       N9 1758   6.890   5.254   2.509 -0.1544 -0.1209  0.7566
   71A       C8 1759   6.970   5.354   2.554 -0.6709 -0.0874 -0.8819
   71A       H8 1760   7.069   5.345   2.595  0.4557  1.2665 -3.1248
   71A       N7 1761   6.904   5.463   2.569  0.2381  0.0877 -0.5009
   71A       C5 1762   6.777   5.439   2.530 -0.2472 -0.1902  0.8974
   71A       C6 1763   6.657   5.510   2.535 -0.4389 -0.0226  0.7210
   71A       N6 1764   6.646   5.635   2.564 -0.0724  0.3029  0.2204
   71A      H61 1765   6.724   5.690   2.597  0.5937  0.2078 -1.1085
   71A      H62 1766   6.553   5.675   2.565 -1.0770 -1.7026 -2.3127
   71A       N1 1767   6.543   5.457   2.489 -0.2062 -0.3047 -0.3406
   71A       C2 1768   6.552   5.332   2.446 -0.3639  0.8482 -0.2084
   71A       H2 1769   6.462   5.283   2.411 -1.0693  0.3519  2.1418
   71A       N3 1770   6.655   5.250   2.443 -0.9795  0.1378 -0.5732
   71A       C4 1771   6.766   5.309   2.490  0.5006 -0.5148  0.0422
   71A      C3' 1772   7.037   5.107   2.274 -0.3040 -0.1516  0.0427
   71A      H3' 1773   7.050   5.215   2.266 -3.0367  0.1193 -2.5754
   71A      C2' 1774   6.902   5.082   2.326  0.8643 -0.1640 -0.3729
   71A     H2'1 1775   6.845   5.155   2.269  3.9933  3.6283  0.8938
   71A      O2' 1776   6.843   4.944   2.305 -0.2438 -0.0680  0.0477
   71A     HO'2 1777   6.893   4.904   2.234  0.0982  0.8147 -0.2219
   71A      O3' 1778   7.042   5.043   2.146 -0.6265 -0.0922 -0.3008
   72G        P 1779   7.016   5.113   2.007  0.0594  0.0913 -0.1381
   72G      O1P 1780   7.062   5.029   1.900 -0.2309 -0.6094 -0.0506
   72G      O2P 1781   7.069   5.251   2.017  0.2635 -0.1381  0.1814
   72G      O5' 1782   6.854   5.123   1.998 -0.2886 -0.2464  0.3738
   72G      C5' 1783   6.777   5.011   1.971 -0.3091  0.8308 -0.4244
   72G     H5'1 1784   6.797   4.935   2.047 -0.0499  0.5892 -0.7304
   72G     H5'2 1785   6.810   4.958   1.882 -0.4906  0.5169 -0.3119
   72G      C4' 1786   6.630   5.043   1.958  0.1602  0.2338 -0.4774
   72G      H4' 1787   6.574   4.951   1.947 -0.0518  0.4293 -1.0737
   72G      O4' 1788   6.582   5.105   2.078 -0.3345  0.0482  0.2902
   72G      C1' 1789   6.499   5.214   2.050 -0.3753 -0.1645 -0.2269
   72G      H1' 1790   6.410   5.208   2.113  2.1339  1.7101  3.8848
   72G       N9 1791   6.558   5.346   2.087  0.7717 -0.2191  0.4038
   72G       C8 1792   6.684   5.377   2.124 -0.5892 -0.4825 -0.2517
   72G       H8 1793   6.763   5.305   2.106  0.4194 -0.1835  2.4646
   72G       N7 1794   6.699   5.499   2.168  0.2397 -0.4222  0.2923
   72G       C5 1795   6.568   5.545   2.176  0.3647 -0.3051  0.0074
   72G       C6 1796   6.518   5.671   2.209 -0.0287 -1.1823 -0.2519
   72G       O6 1797   6.577   5.765   2.265  0.1149 -0.2784  0.4602
   72G       N1 1798   6.385   5.689   2.179 -0.2145  0.4236  0.1101
   72G       H1 1799   6.344   5.780   2.191 -0.8167  0.4638 -1.8027
   72G       C2 1800   6.306   5.593   2.116 -0.8118  0.3307  0.4870
   72G       N2 1801   6.183   5.623   2.098  0.3076 -0.1869 -0.0796
   72G      H21 1802   6.140   5.713   2.118  1.0010  0.2969 -0.7210
   72G      H22 1803   6.129   5.554   2.047  2.1827 -1.4521 -0.4324
   72G       N3 1804   6.348   5.472   2.083  0.2865  0.4055  0.3877
   72G       C4 1805   6.482   5.457   2.118 -0.0611  0.2354  0.6157
   72G      C3' 1806   6.604   5.136   1.840  0.4383 -0.2769 -0.6666
   72G      H3' 1807   6.686   5.207   1.829  0.8913 -0.5799  0.6077
   72G      C2' 1808   6.480   5.209   1.896  0.8452  0.3484  0.1057
   72G     H2'1 1809   6.468   5.307   1.849 -0.0179  1.1749  1.9414
   72G      O2' 1810   6.354   5.138   1.878 -0.2363 -0.2966  0.1438
   72G     HO'2 1811   6.353   5.093   1.793  3.0816  0.0139 -0.2033
   72G      O3' 1812   6.570   5.078   1.723  0.7349 -0.3037  0.1209
   73A        P 1813   6.605   5.137   1.581 -0.0174  0.3439 -0.0945
   73A      O1P 1814   6.564   5.039   1.480  0.4045 -0.2290 -0.2939
   73A      O2P 1815   6.745   5.178   1.583  0.3677  0.0962  0.4500
   73A      O5' 1816   6.524   5.269   1.594  0.1514 -0.3452 -0.0716
   73A      C5' 1817   6.387   5.275   1.556  0.2054  0.4251 -0.1433
   73A     H5'1 1818   6.335   5.207   1.624  0.4952 -0.7613 -1.0705
   73A     H5'2 1819   6.370   5.240   1.454 -1.7484  1.1656 -0.1055
   73A      C4' 1820   6.316   5.414   1.564 -0.3197 -0.0571  0.0502
   73A      H4' 1821   6.212   5.401   1.535 -0.3002 -0.0364 -0.0299
   73A      O4' 1822   6.327   5.470   1.696 -0.4353  0.0842  0.1978
   73A      C1' 1823   6.313   5.609   1.692  0.3480  0.4710  0.9501
   73A      H1' 1824   6.216   5.639   1.730 -1.2451 -1.1132 -1.5207
   73A       N9 1825   6.416   5.678   1.763 -0.5886  0.1163 -0.8186
   73A       C8 1826   6.546   5.644   1.780 -0.6295 -0.7627 -0.2761
   73A       H8 1827   6.578   5.549   1.737 -0.0414 -0.4481 -0.5486
   73A       N7 1828   6.614   5.724   1.858  0.4394  0.0392 -0.3275
   73A       C5 1829   6.519   5.827   1.880 -0.5092  0.2091  0.0624
   73A       C6 1830   6.526   5.949   1.944  0.2946 -0.2150 -0.4472
   73A       N6 1831   6.633   6.005   1.999 -0.3542  0.3188  0.1981
   73A      H61 1832   6.723   5.964   1.979 -0.7609 -2.1134  2.7847
   73A      H62 1833   6.632   6.099   2.036  2.3226  0.5891 -0.2332
   73A       N1 1834   6.417   6.026   1.954 -0.1423 -0.1977  0.0112
   73A       C2 1835   6.304   5.989   1.887 -0.7845  0.6191  0.3178
   73A       H2 1836   6.215   6.049   1.904 -1.2729 -0.0325  0.1050
   73A       N3 1837   6.286   5.873   1.821 -0.4692  0.0760  0.7521
   73A       C4 1838   6.397   5.798   1.820 -0.0183  0.5928  0.6635
   73A      C3' 1839   6.381   5.520   1.471  0.4096  0.3698 -0.5599
   73A      H3' 1840   6.490   5.526   1.477  0.4535 -1.5498  2.8522
   73A      C2' 1841   6.325   5.645   1.541  0.1960 -0.0953  0.0697
   73A     H2'1 1842   6.397   5.726   1.530 -1.2919  1.5420  1.6897
   73A      O2' 1843   6.200   5.674   1.481 -0.0832 -0.2207  0.1701
   73A     HO'2 1844   6.205   5.634   1.394  2.6537  0.4220 -0.0632
   73A      O3' 1845   6.335   5.502   1.338  0.0857  0.1565 -0.3914
   74U        P 1846   6.408   5.586   1.218 -0.0082  0.2581  0.2705
   74U      O1P 1847   6.345   5.535   1.092  0.1589  0.5897  0.1415
   74U      O2P 1848   6.555   5.579   1.234  0.6716 -0.1823 -0.2495
   74U      O5' 1849   6.359   5.739   1.244 -0.1963 -0.1072  0.6052
   74U      C5' 1850   6.236   5.791   1.190  0.1082 -0.4877 -0.1150
   74U     H5'1 1851   6.153   5.736   1.234 -0.1341  0.8456  1.1862
   74U     H5'2 1852   6.248   5.769   1.084  1.4284 -0.3648 -0.0073
   74U      C4' 1853   6.223   5.948   1.229 -0.1302  0.2130  0.3965
   74U      H4' 1854   6.123   5.990   1.213 -0.1700  1.0292  2.4896
   74U      O4' 1855   6.252   5.963   1.362 -0.8278 -0.6725  0.2664
   74U      C1' 1856   6.323   6.086   1.385  0.5557  0.6468  0.4884
   74U      H1' 1857   6.256   6.160   1.427  0.7300  1.0401  0.0790
   74U       N1 1858   6.443   6.077   1.475  0.4199  0.5035 -0.4099
   74U       C6 1859   6.542   5.974   1.463  0.0255 -0.1478 -0.3438
   74U       H6 1860   6.538   5.912   1.374 -0.5566 -0.7357  0.0801
   74U       C5 1861   6.647   5.963   1.554  0.8510  0.6111  0.3223
   74U       H5 1862   6.724   5.894   1.524  0.8838  1.2108 -1.0403
   74U       C4 1863   6.658   6.057   1.659 -1.0807  0.2785 -0.4482
   74U       O4 1864   6.749   6.058   1.744 -0.4973  0.1230  0.1222
   74U       N3 1865   6.567   6.159   1.660  0.3330  0.0257 -0.4796
   74U       H3 1866   6.591   6.219   1.737  1.8751  0.6922 -1.4385
   74U       C2 1867   6.463   6.176   1.571  0.1864  0.5189  0.0814
   74U       O2 1868   6.393   6.277   1.586 -0.0936  0.3611  0.0367
   74U      C3' 1869   6.338   6.020   1.161 -0.8617 -0.0395  0.0804
   74U      H3' 1870   6.433   5.967   1.169 -0.4849  0.5102 -0.5474
   74U      C2' 1871   6.359   6.142   1.246 -0.3674  0.2406 -0.1913
   74U     H2'1 1872   6.459   6.184   1.251  0.1378 -0.9642  0.2125
   74U      O2' 1873   6.262   6.245   1.217 -0.0347  0.1120 -0.3285
   74U     HO'2 1874   6.302   6.316   1.166  0.6582 -0.7203 -0.9625
   74U      O3' 1875   6.300   6.048   1.030 -0.1990 -0.9875  0.0350
   75A        P 1876   6.409   6.117   0.930 -0.3242  0.1893 -0.1536
   75A      O1P 1877   6.364   6.112   0.789  0.1015 -0.1041  0.4374
   75A      O2P 1878   6.548   6.065   0.962 -0.5685  0.4297  0.2038
   75A      O5' 1879   6.426   6.271   0.977  0.3997 -0.0862  0.4262
   75A      C5' 1880   6.334   6.365   0.942 -0.0889 -0.4595 -0.6970
   75A     H5'1 1881   6.237   6.324   0.972  0.2385 -3.3565 -3.1335
   75A     H5'2 1882   6.333   6.387   0.835  0.6661 -1.2164 -0.8622
   75A      C4' 1883   6.365   6.499   1.014  0.1838 -0.2870  0.4467
   75A      H4' 1884   6.283   6.569   0.994  0.3678  0.2191  1.4319
   75A      O4' 1885   6.359   6.472   1.154 -0.5645  0.5226  0.2081
   75A      C1' 1886   6.457   6.543   1.228 -0.0897 -0.0129  0.8132
   75A      H1' 1887   6.404   6.590   1.310 -1.0973 -1.7911  1.2265
   75A       N9 1888   6.577   6.461   1.275  0.3077 -0.0673  0.1935
   75A       C8 1889   6.656   6.365   1.208  0.7019  0.4424 -0.9192
   75A       H8 1890   6.627   6.325   1.112  1.2738  0.3914 -1.0748
   75A       N7 1891   6.739   6.304   1.285 -0.3574  0.1806  0.1263
   75A       C5 1892   6.735   6.380   1.405  0.1996 -0.2997  0.2905
   75A       C6 1893   6.811   6.388   1.525 -1.0223 -0.0649  0.0892
   75A       N6 1894   6.901   6.299   1.565  0.1983 -0.4941  0.2813
   75A      H61 1895   6.945   6.236   1.499  2.5558 -0.6238  1.8524
   75A      H62 1896   6.928   6.312   1.661  0.0727 -0.9528  0.3802
   75A       N1 1897   6.784   6.477   1.618  0.1377  0.5600 -0.6179
   75A       C2 1898   6.687   6.561   1.592  0.3594 -0.1148 -0.2839
   75A       H2 1899   6.657   6.629   1.671  0.5568  1.5343 -1.5895
   75A       N3 1900   6.607   6.564   1.488  0.3453 -0.6947  0.2207
   75A       C4 1901   6.642   6.480   1.394  0.3454  0.4664 -0.0489
   75A      C3' 1902   6.494   6.565   0.992 -0.1626 -0.1784 -0.7601
   75A      H3' 1903   6.572   6.489   0.984 -1.4837 -1.8928  1.4081
   75A      C2' 1904   6.500   6.651   1.125 -0.0421 -0.7346  0.1897
   75A     H2'1 1905   6.603   6.687   1.138 -0.6349  1.3491 -0.4301
   75A      O2' 1906   6.411   6.757   1.130 -0.0958  0.0495 -0.2913
   75A     HO'2 1907   6.356   6.745   1.052 -0.4115  0.6088 -0.1557
   75A      O3' 1908   6.498   6.644   0.873  0.9646 -0.4161 -0.2399
   76A        P 1909   6.635   6.703   0.815  0.0944  0.6271  0.5355
   76A      O1P 1910   6.603   6.793   0.701  0.4120  0.1083  0.3537
   76A      O2P 1911   6.718   6.580   0.792 -0.0201  0.0368 -0.2262
   76A      O5' 1912   6.695   6.779   0.934  0.8244 -0.5963 -0.5023
   76A      C5' 1913   6.675   6.918   0.958 -0.4833  0.7189 -0.7834
   76A     H5'1 1914   6.574   6.931   0.997 -0.1199  1.8433 -0.1754
   76A     H5'2 1915   6.676   6.965   0.859  0.9481  2.1977 -0.1229
   76A      C4' 1916   6.780   6.986   1.047 -0.2679 -0.3012 -0.3849
   76A      H4' 1917   6.774   7.095   1.047  1.2877 -0.1976  0.2226
   76A      O4' 1918   6.778   6.940   1.173  0.2282 -0.3443  0.1372
   76A      C1' 1919   6.909   6.944   1.229  0.2273 -0.1530  0.4166
   76A      H1' 1920   6.897   7.004   1.319 -1.6209 -0.3111  0.3300
   76A       N9 1921   6.955   6.814   1.263  0.4880  0.4220 -0.0610
   76A       C8 1922   6.905   6.690   1.218 -0.3077 -0.4643 -0.3983
   76A       H8 1923   6.820   6.673   1.154 -1.1009 -2.2892  1.0660
   76A       N7 1924   6.953   6.585   1.272 -0.4167  0.0454 -0.1539
   76A       C5 1925   7.056   6.644   1.351 -0.2644 -0.4041  0.8702
   76A       C6 1926   7.152   6.594   1.437 -0.1054  0.2549 -0.7051
   76A       N6 1927   7.166   6.467   1.472  0.1626  0.1710 -0.3174
   76A      H61 1928   7.093   6.399   1.456  1.0762 -1.3190  1.4806
   76A      H62 1929   7.236   6.450   1.543 -0.5372  1.1434  0.6460
   76A       N1 1930   7.242   6.672   1.499  0.3393  0.1095 -0.4653
   76A       C2 1931   7.233   6.799   1.473 -0.3001 -0.2970 -0.2139
   76A       H2 1932   7.303   6.863   1.525  1.1876 -0.1740 -2.2244
   76A       N3 1933   7.148   6.863   1.399 -1.0492  0.1677 -0.7003
   76A       C4 1934   7.058   6.776   1.344 -0.6348 -0.3941  0.3559
   76A      C3' 1935   6.925   6.976   0.995  0.1557  0.2870  0.2942
   76A      H3' 1936   6.937   6.870   0.974 -0.2527  0.4290 -0.7305
   76A      C2' 1937   6.996   7.012   1.121 -0.1259 -0.8408 -0.1034
   76A     H2'1 1938   7.092   6.960   1.116  0.2977 -0.3510  1.9834
   76A      O2' 1939   7.007   7.159   1.138 -0.3872 -0.1919  0.0078
   76A     HO'2 1940   7.087   7.170   1.191 -0.9486  0.0874  0.8189
   76A      O3' 1941   6.946   7.060   0.883 -0.0143  0.3222 -0.1938
   77U        P 1942   7.049   7.021   0.779  0.5274  0.0183  0.1121
   77U      O1P 1943   7.038   7.121   0.667  0.0127  0.3829 -0.0335
   77U      O2P 1944   7.027   6.882   0.735 -0.1198  0.6906 -0.4518
   77U      O5' 1945   7.196   7.032   0.841  0.4525  0.0819  0.0589
   77U      C5' 1946   7.251   7.158   0.861 -0.7383 -0.2336 -0.5003
   77U     H5'1 1947   7.178   7.210   0.923 -1.0123 -1.2783  0.0721
   77U     H5'2 1948   7.258   7.215   0.768 -1.6417 -0.4429 -0.7089
   77U      C4' 1949   7.387   7.163   0.925 -0.0273  0.4564  0.2444
   77U      H4' 1950   7.428   7.264   0.927  2.2695 -0.4208  1.3539
   77U      O4' 1951   7.384   7.124   1.057  0.6172  0.1575  0.1725
   77U      C1' 1952   7.502   7.044   1.089 -0.2793  0.8891 -0.6429
   77U      H1' 1953   7.537   7.078   1.186  1.0237 -2.0525  0.0258
   77U       N1 1954   7.472   6.900   1.120 -0.1643  0.1741  0.2260
   77U       C6 1955   7.344   6.843   1.093  0.2289  0.5766 -0.5515
   77U       H6 1956   7.264   6.891   1.038  0.0442  0.2338 -0.5847
   77U       C5 1957   7.329   6.710   1.106 -0.1031  0.4435  0.2626
   77U       H5 1958   7.237   6.666   1.072  0.6337 -0.2397 -0.9298
   77U       C4 1959   7.429   6.627   1.171  0.5411 -0.1089 -0.5653
   77U       O4 1960   7.423   6.508   1.199  0.0183  0.1418 -0.0236
   77U       N3 1961   7.540   6.697   1.217  0.5147 -0.6574 -0.1697
   77U       H3 1962   7.614   6.651   1.268  2.1580  2.9003  1.0367
   77U       C2 1963   7.576   6.830   1.183  0.0075 -0.0676  0.3997
   77U       O2 1964   7.690   6.870   1.195 -0.0222 -0.4443 -0.0823
   77U      C3' 1965   7.495   7.082   0.853  0.6127 -0.5460  0.1553
   77U      H3' 1966   7.445   6.994   0.812  0.2391 -0.1668 -0.2143
   77U      C2' 1967   7.597   7.047   0.968 -0.1331  0.0397  0.2853
   77U     H2'1 1968   7.643   6.950   0.950 -0.7121  0.2410 -2.7777
   77U      O2' 1969   7.691   7.155   0.983  0.8475 -0.4777 -0.1549
   77U     HO'2 1970   7.703   7.198   0.898  0.1524  0.3943  0.1755
   77U      O3' 1971   7.543   7.154   0.738  0.4129  0.6914  0.0025
   78U        P 1972   7.578   7.078   0.605 -0.3771  0.3931 -0.0685
   78U      O1P 1973   7.610   7.187   0.506 -0.0352 -0.4426 -0.1211
   78U      O2P 1974   7.471   6.984   0.576 -0.7086  0.3030 -0.2030
   78U      O5' 1975   7.711   7.005   0.654  0.1574 -0.0000 -0.0508
   78U      C5' 1976   7.827   7.081   0.678 -0.1339  0.2737 -0.0740
   78U     H5'1 1977   7.808   7.171   0.735 -1.2733 -0.6696  1.0999
   78U     H5'2 1978   7.860   7.101   0.576 -0.4154  0.4061 -0.1385
   78U      C4' 1979   7.940   6.999   0.752 -0.4963  0.2949 -0.3693
   78U      H4' 1980   8.027   7.064   0.766 -2.4253  2.4939  2.6296
   78U      O4' 1981   7.878   6.947   0.868 -0.4176 -0.2892  0.5932
   78U      C1' 1982   7.963   6.836   0.903 -0.5233  0.3823  0.3060
   78U      H1' 1983   8.024   6.851   0.992 -0.0394  1.4593 -0.1853
   78U       N1 1984   7.877   6.713   0.923 -0.6901  0.2817 -0.0571
   78U       C6 1985   7.748   6.703   0.875  0.2249  0.2121 -0.7240
   78U       H6 1986   7.700   6.784   0.821 -0.4627  0.2544 -0.0803
   78U       C5 1987   7.667   6.601   0.909 -0.5399  0.0270 -0.0787
   78U       H5 1988   7.569   6.603   0.864 -0.0509  1.6655 -1.1692
   78U       C4 1989   7.713   6.488   0.989  0.2759  0.7385 -0.1461
   78U       O4 1990   7.639   6.394   1.020 -0.1902 -0.2079 -0.0077
   78U       N3 1991   7.851   6.494   1.024 -0.0247  0.9572  0.5493
   78U       H3 1992   7.887   6.425   1.087 -0.5055  1.6673  1.6247
   78U       C2 1993   7.933   6.602   0.989 -0.5583  0.7561 -0.0588
   78U       O2 1994   8.051   6.590   1.021 -0.5727  0.3836 -0.1183
   78U      C3' 1995   7.987   6.881   0.670 -0.3822  0.4556 -0.0455
   78U      H3' 1996   7.895   6.838   0.631 -0.9776  0.1588  1.6067
   78U      C2' 1997   8.050   6.800   0.779 -0.9017 -0.2800  0.0474
   78U     H2'1 1998   8.047   6.693   0.761  0.2184 -0.1397 -1.0524
   78U      O2' 1999   8.187   6.840   0.813  0.1741 -0.3314 -0.3637
   78U     HO'2 2000   8.247   6.792   0.755 -1.0900 -1.4078 -0.8386
   78U      O3' 2001   8.072   6.913   0.562  0.2329  0.0408 -0.1190
   79A        P 2002   8.080   6.825   0.431 -0.0934 -0.1656 -0.1676
   79A      O1P 2003   8.142   6.907   0.332 -0.1827  0.4059  0.2228
   79A      O2P 2004   7.954   6.765   0.399  0.1901  0.1933 -0.0179
   79A      O5' 2005   8.188   6.708   0.468 -0.4354  0.0084  0.2055
   79A      C5' 2006   8.315   6.745   0.508 -0.5675  0.2954  0.1786
   79A     H5'1 2007   8.316   6.837   0.566  1.6868 -0.4479  1.4685
   79A     H5'2 2008   8.363   6.771   0.414 -0.1058  1.4564  0.7161
   79A      C4' 2009   8.393   6.637   0.586  0.1041  0.7451  0.4185
   79A      H4' 2010   8.495   6.674   0.580  1.1078 -1.8330  0.0990
   79A      O4' 2011   8.336   6.621   0.710 -0.0300  0.4421 -0.5657
   79A      C1' 2012   8.351   6.485   0.752 -0.6465  0.6438 -0.6275
   79A      H1' 2013   8.396   6.480   0.851 -4.3982  1.7412  1.3490
   79A       N9 2014   8.219   6.424   0.764 -0.0056  0.5949  0.4871
   79A       C8 2015   8.103   6.457   0.694  0.1961 -1.0142  0.1146
   79A       H8 2016   8.099   6.535   0.619  2.5083 -1.6361 -0.7496
   79A       N7 2017   7.996   6.392   0.724 -0.0840 -0.2351  0.1984
   79A       C5 2018   8.044   6.294   0.815  0.3373 -0.6073 -1.0006
   79A       C6 2019   7.996   6.183   0.886  0.1614 -0.2419  0.2032
   79A       N6 2020   7.870   6.152   0.886  0.0107 -0.3449  0.1864
   79A      H61 2021   7.802   6.216   0.848 -0.4411 -0.0095  1.5170
   79A      H62 2022   7.844   6.070   0.939 -3.3404  0.5073  0.0988
   79A       N1 2023   8.070   6.103   0.957  0.7236  0.4480 -0.4710
   79A       C2 2024   8.199   6.137   0.980  0.0664  0.2805  1.0308
   79A       H2 2025   8.266   6.085   1.046  0.0672  0.7365  1.3925
   79A       N3 2026   8.260   6.237   0.916  0.1626  0.7133  0.2344
   79A       C4 2027   8.180   6.313   0.838 -0.4710  0.3034 -0.0843
   79A      C3' 2028   8.407   6.499   0.528  0.2544 -0.1019  0.9370
   79A      H3' 2029   8.305   6.481   0.493  0.4558 -0.0189  0.3014
   79A      C2' 2030   8.446   6.421   0.650 -0.5179 -0.3539  0.2955
   79A     H2'1 2031   8.442   6.313   0.636  1.0032 -0.3969  0.0172
   79A      O2' 2032   8.572   6.443   0.706  0.3301 -0.3635 -0.7461
   79A     HO'2 2033   8.630   6.463   0.633  0.3124  2.4295 -0.1334
   79A      O3' 2034   8.493   6.480   0.421 -0.4979  0.3314 -0.2971
   80A        P 2035   8.491   6.357   0.323 -0.0717  0.4833 -0.1780
   80A      O1P 2036   8.608   6.372   0.241  0.1402  0.5386  0.3512
   80A      O2P 2037   8.355   6.352   0.260 -0.3596 -0.0619 -0.1261
   80A      O5' 2038   8.508   6.225   0.416 -0.9024  0.4930  0.8960
   80A      C5' 2039   8.638   6.188   0.467 -0.3977 -0.7078  0.4795
   80A     H5'1 2040   8.692   6.261   0.529 -0.0334 -0.1252 -0.5013
   80A     H5'2 2041   8.710   6.176   0.387 -0.0270 -2.1077  1.0051
   80A      C4' 2042   8.641   6.055   0.540  0.0225  0.6340  0.1750
   80A      H4' 2043   8.742   6.041   0.579  0.1266  1.1803  0.1126
   80A      O4' 2044   8.550   6.077   0.641  0.3435 -0.1813  0.2933
   80A      C1' 2045   8.498   5.956   0.684  0.5788 -0.3237  0.1492
   80A      H1' 2046   8.540   5.924   0.779  3.2082  0.7782 -0.5295
   80A       N9 2047   8.348   5.971   0.676 -0.1791  0.5561 -0.9164
   80A       C8 2048   8.272   6.070   0.612  0.4202  0.3929 -0.5452
   80A       H8 2049   8.304   6.163   0.567 -0.5751  0.6513 -0.7530
   80A       N7 2050   8.142   6.045   0.616  0.4914 -0.6732 -0.9874
   80A       C5 2051   8.139   5.917   0.680 -0.0560 -0.6441 -0.0131
   80A       C6 2052   8.033   5.831   0.724 -0.5236 -0.5533  0.1180
   80A       N6 2053   7.903   5.849   0.708 -0.1602  0.0108  0.3326
   80A      H61 2054   7.862   5.922   0.652  1.0905  0.2533 -0.3023
   80A      H62 2055   7.840   5.791   0.762  0.0721 -0.5212  0.0410
   80A       N1 2056   8.061   5.718   0.778 -0.0214 -0.8153 -0.7832
   80A       C2 2057   8.191   5.688   0.806 -0.0009  0.2492  0.0584
   80A       H2 2058   8.211   5.591   0.847  0.4616 -0.1329 -1.0403
   80A       N3 2059   8.297   5.761   0.776 -0.3145 -0.5410 -0.3390
   80A       C4 2060   8.260   5.874   0.716  0.3633 -0.0488  0.4903
   80A      C3' 2061   8.577   5.941   0.464 -0.4649 -0.0220  0.1744
   80A      H3' 2062   8.486   5.970   0.412  0.2285  0.2877 -0.9026
   80A      C2' 2063   8.538   5.852   0.575  0.7183 -1.0094 -0.5149
   80A     H2'1 2064   8.450   5.798   0.542 -1.8632  3.3830 -1.6362
   80A      O2' 2065   8.650   5.778   0.619  0.3493  0.4861  0.6742
   80A     HO'2 2066   8.709   5.784   0.543  0.0039  0.9253  0.4353
   80A      O3' 2067   8.670   5.866   0.385  0.3456 -0.5742 -0.3030
   81U        P 2068   8.633   5.800   0.247  0.0192 -0.2535 -0.0397
   81U      O1P 2069   8.745   5.715   0.215  0.9279  0.6724 -0.7102
   81U      O2P 2070   8.591   5.903   0.149 -0.2100 -0.5927 -0.3932
   81U      O5' 2071   8.504   5.711   0.278 -0.1484  0.3171 -0.1460
   81U      C5' 2072   8.515   5.583   0.342  0.3711  0.8633 -0.6343
   81U     H5'1 2073   8.569   5.586   0.437  0.4641 -0.2235 -0.6390
   81U     H5'2 2074   8.576   5.520   0.279  1.2224  0.1659  0.8308
   81U      C4' 2075   8.383   5.515   0.371 -0.3588 -0.8444 -0.1005
   81U      H4' 2076   8.408   5.433   0.439  0.6753  0.7105  1.4681
   81U      O4' 2077   8.294   5.602   0.435 -0.2485  0.3700  0.8795
   81U      C1' 2078   8.184   5.626   0.342 -0.8297  0.0459 -0.7752
   81U      H1' 2079   8.103   5.563   0.379 -0.1531  0.3953  1.4531
   81U       N1 2080   8.136   5.767   0.341 -0.2696  0.4197 -0.0612
   81U       C6 2081   8.222   5.868   0.307 -0.2112 -0.1206  0.0930
   81U       H6 2082   8.327   5.844   0.294 -0.2390 -1.0729  1.3880
   81U       C5 2083   8.176   5.998   0.293  0.3752  0.0328 -0.3230
   81U       H5 2084   8.252   6.070   0.268 -0.1142  1.3284  1.7220
   81U       C4 2085   8.036   6.027   0.311 -0.6346 -0.0742 -0.2125
   81U       O4 2086   7.986   6.132   0.291  0.9333  0.4471  0.2048
   81U       N3 2087   7.961   5.925   0.355  0.3468  0.5620 -0.2003
   81U       H3 2088   7.861   5.935   0.371  0.6255  1.4034  1.2400
   81U       C2 2089   8.000   5.793   0.373  0.0641  0.0334 -0.4521
   81U       O2 2090   7.914   5.713   0.412  0.3302  0.0560 -0.4119
   81U      C3' 2091   8.307   5.460   0.255 -1.3165  0.6359  0.0613
   81U      H3' 2092   8.378   5.438   0.175  0.5139  0.7872  1.5527
   81U      C2' 2093   8.226   5.576   0.207 -0.1999  0.0739 -1.0748
   81U     H2'1 2094   8.292   5.647   0.159  2.2966  0.3885  2.4590
   81U      O2' 2095   8.119   5.534   0.134  0.8389 -0.3870  0.2760
   81U     HO'2 2096   8.139   5.452   0.087 -0.4474 -0.7525  0.3283
   81U      O3' 2097   8.235   5.345   0.292  0.1966  0.0612  0.8389
   82U        P 2098   8.204   5.222   0.191 -0.3629  0.2985 -0.2699
   82U      O1P 2099   8.325   5.138   0.197 -0.6271  0.5561  0.4935
   82U      O2P 2100   8.156   5.280   0.064  0.2756  0.2330  1.0498
   82U      O5' 2101   8.090   5.148   0.268  0.2721 -0.2697 -0.0823
   82U      C5' 2102   8.109   5.076   0.396  0.2892  0.1508 -0.3836
   82U     H5'1 2103   8.160   5.133   0.473  1.8242 -0.1763 -1.1103
   82U     H5'2 2104   8.161   4.983   0.372 -1.5629 -0.5118 -2.2209
   82U      C4' 2105   7.972   5.037   0.463  0.1649 -0.2169 -0.2999
   82U      H4' 2106   7.990   4.992   0.561 -2.1431  1.2584  0.8899
   82U      O4' 2107   7.894   5.157   0.491  0.2198  0.5500 -0.0088
   82U      C1' 2108   7.768   5.138   0.437  0.0857  0.2523  0.5121
   82U      H1' 2109   7.704   5.096   0.514  0.1867  0.7273  0.8605
   82U       N1 2110   7.713   5.272   0.401  0.1066  0.2100  0.5948
   82U       C6 2111   7.799   5.357   0.334  0.5496  0.2602  0.3882
   82U       H6 2112   7.903   5.332   0.317  0.4881 -0.2329  0.7291
   82U       C5 2113   7.759   5.480   0.300 -0.1708 -0.1631 -0.0982
   82U       H5 2114   7.822   5.551   0.248 -0.1044 -0.9439 -1.1103
   82U       C4 2115   7.625   5.523   0.335  0.1571 -0.3926 -0.1638
   82U       O4 2116   7.580   5.631   0.302  0.3285 -1.3163 -0.0719
   82U       N3 2117   7.543   5.434   0.397 -0.3553  0.2594  0.3310
   82U       H3 2118   7.453   5.467   0.429 -0.1221  1.5735 -0.3098
   82U       C2 2119   7.590   5.310   0.440  0.7931  0.1774  0.1658
   82U       O2 2120   7.517   5.228   0.498  0.4455 -0.1019 -0.3634
   82U      C3' 2121   7.887   4.942   0.375  0.6536 -0.8340 -0.4022
   82U      H3' 2122   7.951   4.898   0.299  1.1736 -0.9838  0.1219
   82U      C2' 2123   7.777   5.038   0.325  0.2960 -0.3988  0.2661
   82U     H2'1 2124   7.814   5.102   0.245 -0.1962  0.2419  0.5357
   82U      O2' 2125   7.654   4.987   0.277 -0.3387  0.3993  0.5510
   82U     HO'2 2126   7.604   5.051   0.226  1.1924  1.0586 -0.1875
   82U      O3' 2127   7.844   4.835   0.454 -0.3752 -0.3836 -0.2143
   82U      H3T 2128   7.756   4.817   0.421  0.6719 -0.4847 -3.1725
   8.66841   8.66841   6.12949   0.00000   0.00000   0.00000   0.00000   4.33420   4.33420
