# Supplementary material for: Constant-pH Molecular Dynamics of Cationic Peptide Dendrimers Binding to siRNA
Source: J Chem Inf Model. 2026 Feb 5;66(8):4734–43. doi: 10.1021/acs.jcim.5c02636 (PMC13126635; doi:10.1021/acs.jcim.5c02636)
Supplement: Supplementary file 2 [file ci5c02636_si_002.zip › zip/DMH18_07_in_10.gro]

Protein t=   0.00000
 2128
    1LY0      N    1   5.358   3.109   1.755  0.5222  0.3827  0.0857
    1LY0     H1    2   5.261   3.135   1.765  0.0759 -1.3703  0.7293
    1LY0     H2    3   5.404   3.111   1.846 -0.3108  0.1356  0.5238
    1LY0     H3    4   5.361   3.016   1.715  1.3502  1.1076 -1.6077
    1LY0     CA    5   5.420   3.207   1.664 -0.0803 -0.6336 -0.0967
    1LY0     HA    6   5.347   3.211   1.583 -2.2964 -0.9886  1.7756
    1LY0     CB    7   5.562   3.157   1.615  0.4043 -0.2118 -0.1852
    1LY0    HB1    8   5.558   3.067   1.553  1.8361 -1.0327  0.8167
    1LY0    HB2    9   5.640   3.140   1.690  0.0326  1.2160  0.5422
    1LY0     CG   10   5.621   3.264   1.513  0.3375 -0.1677 -1.2056
    1LY0    HG1   11   5.636   3.356   1.570 -0.9863 -0.7196  0.1169
    1LY0    HG2   12   5.550   3.278   1.432 -2.3856  0.3753  1.1074
    1LY0     CD   13   5.755   3.223   1.450  0.3514  0.0532 -0.1775
    1LY0    HD1   14   5.825   3.203   1.531 -1.1524  1.1149  1.4645
    1LY0    HD2   15   5.792   3.313   1.403 -0.2977  0.3005 -0.2241
    1LY0     CE   16   5.739   3.111   1.356 -0.2710 -0.9138  0.1478
    1LY0    HE1   17   5.673   3.148   1.278 -0.3800 -0.8956  0.2472
    1LY0    HE2   18   5.697   3.019   1.398  0.4822 -0.9978  0.7493
    1LY0     NZ   19   5.870   3.085   1.302  0.1805  0.0547  0.0984
    1LY0    HZ1   20   5.937   3.056   1.372  0.9624  1.2498 -0.1319
    1LY0    HZ2   21   5.864   3.006   1.239  0.6369 -0.3017  0.4975
    1LY0    HZ3   22   5.895   3.167   1.250 -0.7601  0.1340 -0.2539
    1LY0      C   23   5.416   3.351   1.734 -0.4971 -0.1395 -0.0329
    1LY0      O   24   5.513   3.387   1.803 -0.6301  0.0478  0.3537
    2LER      N   25   5.321   3.434   1.692 -0.2796 -0.4753 -0.9251
    2LER      H   26   5.260   3.404   1.618  1.7482 -0.8347 -2.5639
    2LER     CA   27   5.291   3.566   1.759 -0.4355  0.4671  0.6299
    2LER     HA   28   5.276   3.553   1.866  1.1921 -2.7141  0.6087
    2LER     CB   29   5.159   3.618   1.703  0.9335  0.7131  0.5930
    2LER    HB1   30   5.088   3.535   1.704 -1.7895  2.9128  0.3154
    2LER    HB2   31   5.168   3.647   1.598  0.3301 -0.3699  0.2298
    2LER     CG   32   5.084   3.733   1.780 -0.1760 -0.8327 -0.8420
    2LER     HG   33   5.140   3.827   1.773 -0.8255 -0.3504  0.1275
    2LER    CD1   34   4.941   3.743   1.724  0.2029 -0.1154  0.1875
    2LER   HD11   35   4.871   3.662   1.742 -2.0806  1.3376 -1.6353
    2LER   HD12   36   4.894   3.835   1.758  1.6631  0.3641  1.0530
    2LER   HD13   37   4.958   3.743   1.617  0.9238  0.0697  0.2915
    2LER    CD2   38   5.060   3.711   1.928  0.3178  0.4431 -0.2430
    2LER   HD21   39   4.996   3.786   1.972 -1.4639 -1.1777  0.0652
    2LER   HD22   40   5.015   3.612   1.941  0.4524  0.4999  0.6970
    2LER   HD23   41   5.163   3.705   1.964  0.7428  0.2591 -1.4524
    2LER      C   42   5.406   3.663   1.742  0.0806 -0.5607 -0.0536
    2LER      O   43   5.422   3.744   1.836 -0.2300 -0.3393 -0.2806
    3LYR      N   44   5.495   3.649   1.643  0.1936  0.1941 -0.5018
    3LYR      H   45   5.472   3.573   1.581 -1.0943  1.0030 -1.0485
    3LYR     CA   46   5.611   3.732   1.618 -0.6685  0.0141  0.0188
    3LYR     HA   47   5.575   3.833   1.603 -1.5240 -0.0399  1.5303
    3LYR     CB   48   5.685   3.681   1.486  0.3516 -1.0257  0.4528
    3LYR    HB1   49   5.722   3.583   1.517  0.6246 -0.4312  2.1043
    3LYR    HB2   50   5.769   3.745   1.458  1.2428 -0.7515  3.4017
    3LYR     CG   51   5.587   3.666   1.371 -0.1411 -0.4216 -0.6568
    3LYR    HG1   52   5.523   3.753   1.357  0.8362  0.2051 -1.3642
    3LYR    HG2   53   5.529   3.575   1.383 -0.7428  0.2021  1.6168
    3LYR     CD   54   5.668   3.659   1.242 -1.1748 -0.2284  0.2418
    3LYR    HD1   55   5.759   3.719   1.245  0.2798 -2.3074  0.2285
    3LYR    HD2   56   5.603   3.681   1.158 -0.3419  0.8693 -0.1356
    3LYR     CE   57   5.731   3.521   1.228 -0.4928  0.5016  0.9500
    3LYR    HE1   58   5.652   3.448   1.211 -1.4232  1.8424 -0.8545
    3LYR    HE2   59   5.780   3.481   1.316 -0.0382 -0.6781  0.1770
    3LYR     NZ   60   5.819   3.509   1.112 -0.5550 -0.2458 -0.1820
    3LYR    HZ1   61   5.789   3.480   1.020  2.9815  2.4915 -2.4737
    3LYR      C   62   5.698   3.732   1.750 -0.3760  0.8402  0.4421
    3LYR      O   63   5.758   3.833   1.783 -0.3666  0.1144 -0.6952
    4LY0      N   64   5.708   3.616   1.825 -0.0291 -0.6019  0.4471
    4LY0      H   65   5.644   3.542   1.799 -2.2853  0.8679  1.5321
    4LY0     CA   66   5.787   3.608   1.948 -0.3742  0.6840 -0.1223
    4LY0     HA   67   5.886   3.652   1.935 -0.2021  0.0451 -1.0345
    4LY0     CB   68   5.810   3.461   1.989 -0.0263 -0.0820  0.1659
    4LY0    HB1   69   5.850   3.414   1.899 -1.0280  1.8277 -1.3410
    4LY0    HB2   70   5.713   3.419   2.015  0.0168  1.6392  3.6106
    4LY0     CG   71   5.896   3.443   2.114  0.5221 -0.0756  0.6373
    4LY0    HG1   72   5.905   3.336   2.133  0.4604 -0.1097  0.4804
    4LY0    HG2   73   5.856   3.486   2.205  0.3283 -0.4758  0.7451
    4LY0     CD   74   6.044   3.496   2.098  0.3127  0.5416 -0.0870
    4LY0    HD1   75   6.111   3.460   2.176 -1.0647  2.0699  1.8980
    4LY0    HD2   76   6.054   3.603   2.115 -1.7368  1.3840 -3.1508
    4LY0     CE   77   6.095   3.466   1.956  0.4970 -0.1832  0.4209
    4LY0    HE1   78   6.067   3.554   1.898 -0.4472 -0.0028  1.1265
    4LY0    HE2   79   6.042   3.380   1.914  0.9691 -0.0349 -0.5102
    4LY0     NZ   80   6.235   3.419   1.955  0.0121 -0.4430 -1.2177
    4LY0    HZ1   81   6.251   3.332   2.003  0.0098  0.1137 -0.1760
    4LY0    HZ2   82   6.264   3.395   1.861 -1.2131 -1.3881 -1.3794
    4LY0    HZ3   83   6.302   3.489   1.983  0.7681 -1.7949  0.4871
    4LY0      C   84   5.727   3.680   2.064  0.3884  0.4651 -0.2220
    4LY0      O   85   5.802   3.737   2.143 -0.1113 -0.2447 -0.3332
    5LER      N   86   5.598   3.702   2.074  0.7357 -1.1084  0.0058
    5LER      H   87   5.539   3.643   2.016  0.0465  0.4011 -0.8737
    5LER     CA   88   5.526   3.787   2.172 -1.2899 -0.7393 -0.3534
    5LER     HA   89   5.562   3.766   2.273 -0.8194 -1.0248 -0.5763
    5LER     CB   90   5.378   3.745   2.175 -0.4899  0.3830  0.6696
    5LER    HB1   91   5.340   3.762   2.074  0.1751  2.0217  0.6479
    5LER    HB2   92   5.330   3.822   2.236 -1.0562  1.7911 -1.4412
    5LER     CG   93   5.331   3.611   2.231 -0.0774 -0.2829  0.3675
    5LER     HG   94   5.227   3.605   2.201 -0.3179 -0.1041  1.1497
    5LER    CD1   95   5.395   3.490   2.167  0.0625 -0.1969  0.3202
    5LER   HD11   96   5.372   3.489   2.060  2.4184  0.8212 -0.2642
    5LER   HD12   97   5.502   3.479   2.183 -0.0195 -1.9473 -0.0363
    5LER   HD13   98   5.354   3.398   2.209 -3.5992  1.7526  1.4148
    5LER    CD2   99   5.353   3.601   2.384 -0.9722  0.2415  0.3963
    5LER   HD21  100   5.310   3.690   2.430  0.3183  0.8047  0.5592
    5LER   HD22  101   5.296   3.518   2.426 -1.1043 -0.3060 -0.8270
    5LER   HD23  102   5.459   3.584   2.401 -0.5754  1.2287 -0.9360
    5LER      C  103   5.535   3.935   2.143 -0.2312  0.3897 -0.0079
    5LER      O  104   5.558   4.014   2.241  0.3659  0.3404  0.5169
    6LYR      N  105   5.521   3.972   2.013 -0.0026 -0.4073  0.0549
    6LYR      H  106   5.493   3.907   1.942  0.7876 -0.8282  0.1142
    6LYR     CA  107   5.538   4.113   1.973  0.8414 -0.1375 -0.8243
    6LYR     HA  108   5.485   4.174   2.045  4.0196  1.5972  0.2173
    6LYR     CB  109   5.469   4.124   1.835 -0.3009  0.5180 -0.1894
    6LYR    HB1  110   5.531   4.065   1.767  0.3368  1.3010 -0.2963
    6LYR    HB2  111   5.486   4.225   1.798 -0.3338  0.3975 -0.5380
    6LYR     CG  112   5.319   4.082   1.819 -0.0033 -0.0963  0.3456
    6LYR    HG1  113   5.273   4.175   1.853  1.4846  1.1739 -0.9093
    6LYR    HG2  114   5.285   3.996   1.876  1.1703 -0.3842  0.6434
    6LYR     CD  115   5.287   4.075   1.672  0.5445 -0.2165  0.4989
    6LYR    HD1  116   5.338   4.159   1.623 -0.9094  0.0155 -0.6866
    6LYR    HD2  117   5.180   4.080   1.656  0.4424 -0.8203  0.9453
    6LYR     CE  118   5.322   3.943   1.602 -0.3719 -0.7154 -0.5494
    6LYR    HE1  119   5.245   3.872   1.633 -2.3014  1.3248 -0.4395
    6LYR    HE2  120   5.418   3.902   1.634  0.2107  1.9305  1.4754
    6LYR     NZ  121   5.318   3.966   1.462  0.6223 -0.5612 -0.2090
    6LYR    HZ1  122   5.390   4.022   1.418 -0.4312  0.3858 -0.7911
    6LYR      C  123   5.689   4.154   1.969 -0.2537  0.1001 -0.4793
    6LYR      O  124   5.736   4.203   1.864  0.3534  0.0524 -0.4157
    7LER      N  125   5.774   4.125   2.075  0.3074 -0.4238  0.0212
    7LER      H  126   5.739   4.087   2.162  1.7157 -1.9999 -0.0583
    7LER     CA  127   5.913   4.147   2.071  0.0165 -0.0776  0.1960
    7LER     HA  128   5.937   4.181   1.971 -1.2613 -1.4531 -0.6152
    7LER     CB  129   5.987   4.010   2.094  0.7071 -0.4393 -0.0571
    7LER    HB1  130   5.973   3.949   2.005 -1.0541 -2.5448  1.5270
    7LER    HB2  131   5.942   3.966   2.183  2.5455  1.1059  1.7568
    7LER     CG  132   6.137   4.020   2.129  0.0284 -0.1939  0.2017
    7LER     HG  133   6.156   4.098   2.202 -0.1066  1.3335 -1.3221
    7LER    CD1  134   6.210   3.899   2.187 -0.6180 -0.3111 -0.0128
    7LER   HD11  135   6.153   3.845   2.264  2.4223 -1.3260  1.6966
    7LER   HD12  136   6.225   3.817   2.117 -0.9381  0.2934 -0.8017
    7LER   HD13  137   6.308   3.927   2.223 -0.7080  0.8906 -0.6543
    7LER    CD2  138   6.217   4.070   2.015 -0.0899  0.2534 -0.4454
    7LER   HD21  139   6.176   4.159   1.967  2.4038  0.3936 -2.4963
    7LER   HD22  140   6.323   4.086   2.035 -0.1274 -1.4547  1.3623
    7LER   HD23  141   6.203   3.986   1.948 -0.0645 -0.4622  0.4246
    7LER      C  142   5.955   4.253   2.173 -0.1009  0.8357  0.5469
    7LER      O  143   5.920   4.242   2.290  0.1735  0.3364  0.2962
    8LER      N  144   6.025   4.354   2.127  0.2655  0.4329 -0.4400
    8LER      H  145   6.030   4.365   2.027 -0.9348 -1.2173 -0.7152
    8LER     CA  146   6.084   4.461   2.214  0.8423  0.3168  0.3364
    8LER     HA  147   6.006   4.501   2.279  1.4721 -0.6187  1.7233
    8LER     CB  148   6.144   4.583   2.134 -0.2341  0.3747 -0.1980
    8LER    HB1  149   6.210   4.539   2.058 -1.7560 -2.5440  0.0385
    8LER    HB2  150   6.200   4.653   2.195  0.2183  2.3276 -2.7060
    8LER     CG  151   6.050   4.670   2.055  0.4594  0.5503 -0.6840
    8LER     HG  152   5.967   4.610   2.019  0.4922  0.3213 -0.3796
    8LER    CD1  153   5.990   4.782   2.148 -0.6718  0.1925 -0.1300
    8LER   HD11  154   5.949   4.731   2.235 -0.4817 -2.4433 -1.4879
    8LER   HD12  155   6.064   4.856   2.179  0.4548 -0.5490 -0.9779
    8LER   HD13  156   5.907   4.827   2.092 -0.9902 -1.7829 -1.3322
    8LER    CD2  157   6.103   4.731   1.926  0.3655 -0.1243 -0.2757
    8LER   HD21  158   6.020   4.757   1.861  0.7259 -0.8476 -1.0528
    8LER   HD22  159   6.162   4.819   1.952 -2.3691  1.4637  0.9859
    8LER   HD23  160   6.168   4.657   1.878 -0.4152 -0.3689 -0.9736
    8LER      C  161   6.194   4.402   2.310 -0.0246 -0.2902 -0.3404
    8LER      O  162   6.292   4.357   2.260 -0.0079  0.0663  0.2472
    9LYR      N  163   6.182   4.411   2.444 -0.1738  0.6916  0.1073
    9LYR      H  164   6.105   4.464   2.480  1.1297  2.2432  0.7230
    9LYR     CA  165   6.279   4.371   2.547  0.4074 -0.3981 -0.0804
    9LYR     HA  166   6.302   4.267   2.523 -1.0927 -1.1116  1.4026
    9LYR     CB  167   6.208   4.387   2.685  0.5351  0.3276 -0.4243
    9LYR    HB1  168   6.289   4.388   2.758  0.7404  0.2165 -0.6498
    9LYR    HB2  169   6.133   4.310   2.700 -1.4169  2.3122  0.5049
    9LYR     CG  170   6.145   4.523   2.720 -0.2367  0.0995  0.1041
    9LYR    HG1  171   6.103   4.580   2.637 -0.2870  1.4046  0.9878
    9LYR    HG2  172   6.224   4.590   2.755 -0.2016  0.2404 -0.2394
    9LYR     CD  173   6.040   4.509   2.831 -0.1740 -0.2089  0.0241
    9LYR    HD1  174   6.074   4.458   2.920  0.7184  1.7728  0.8766
    9LYR    HD2  175   5.960   4.451   2.784  1.0415 -1.3631 -0.6948
    9LYR     CE  176   5.988   4.646   2.876  0.4489  0.2379  0.0692
    9LYR    HE1  177   6.062   4.724   2.895 -0.6377  1.5963 -1.0770
    9LYR    HE2  178   5.930   4.626   2.966  1.0761 -2.3560 -0.0318
    9LYR     NZ  179   5.896   4.703   2.781  0.3977  0.2668 -0.4413
    9LYR    HZ1  180   5.799   4.677   2.797  0.9201 -1.3038  0.4830
    9LYR      C  181   6.409   4.455   2.543  0.2993  0.1598  1.0162
    9LYR      O  182   6.521   4.411   2.581  0.3174  0.5246 -0.3739
   10LER      N  183   6.407   4.577   2.488 -0.3470  0.4401  0.3648
   10LER      H  184   6.316   4.619   2.480 -1.5171 -2.0636 -0.3679
   10LER     CA  185   6.523   4.657   2.447 -0.2642  0.2080  0.4689
   10LER     HA  186   6.584   4.669   2.537  0.0762 -0.2993  0.3153
   10LER     CB  187   6.479   4.792   2.385  0.0518 -0.5141 -0.7023
   10LER    HB1  188   6.453   4.766   2.282  0.9442  0.5549 -1.2154
   10LER    HB2  189   6.559   4.864   2.372  0.8491 -1.3470 -0.5405
   10LER     CG  190   6.371   4.870   2.456  0.6810  0.2074 -0.5165
   10LER     HG  191   6.284   4.807   2.442  1.2373 -0.6012 -0.4092
   10LER    CD1  192   6.393   4.899   2.609  0.8225  1.3650  0.1370
   10LER   HD11  193   6.299   4.943   2.642 -1.1755 -1.5265 -1.3354
   10LER   HD12  194   6.412   4.806   2.662  2.2393  2.4242  1.6153
   10LER   HD13  195   6.474   4.971   2.621  2.0023  0.0254  0.4094
   10LER    CD2  196   6.345   4.997   2.380  0.4822  0.0965  0.3872
   10LER   HD21  197   6.428   5.066   2.388  2.2171 -1.6957 -1.0411
   10LER   HD22  198   6.334   4.973   2.274  0.3070 -0.2681  0.4870
   10LER   HD23  199   6.251   5.038   2.418  0.2363  0.3883 -0.4951
   10LER      C  200   6.633   4.577   2.360 -0.5137  0.0912  0.1330
   10LER      O  201   6.750   4.622   2.359  0.2223 -0.3989 -0.1027
   11LER      N  202   6.579   4.482   2.280 -0.2422  0.0234  0.9861
   11LER      H  203   6.481   4.458   2.285  0.1115 -1.3443  1.8143
   11LER     CA  204   6.664   4.403   2.189  0.2117  0.1067  0.4453
   11LER     HA  205   6.729   4.476   2.140 -1.1077  1.6849  0.9303
   11LER     CB  206   6.575   4.338   2.081  0.4277  0.3347 -0.4266
   11LER    HB1  207   6.492   4.296   2.138  0.5583  2.4804  1.5302
   11LER    HB2  208   6.629   4.253   2.038  1.8486  0.9895 -0.0045
   11LER     CG  209   6.519   4.433   1.975 -0.4721 -0.1854  0.3732
   11LER     HG  210   6.483   4.519   2.031  1.2084  0.3790  0.6407
   11LER    CD1  211   6.642   4.480   1.890  0.0869  0.2610 -0.3743
   11LER   HD11  212   6.713   4.546   1.941  0.7654 -1.4378  0.9486
   11LER   HD12  213   6.697   4.395   1.851 -1.2200 -0.3727 -0.8805
   11LER   HD13  214   6.594   4.527   1.804 -0.6736 -0.5766 -0.4126
   11LER    CD2  215   6.401   4.364   1.899 -0.5933 -0.5444 -0.2915
   11LER   HD21  216   6.324   4.336   1.971  0.5177 -1.5315  0.5509
   11LER   HD22  217   6.349   4.430   1.830 -2.7182 -0.4578  1.2787
   11LER   HD23  218   6.438   4.284   1.836  1.2165  1.0575 -1.3873
   11LER      C  219   6.750   4.300   2.272  0.6631  0.5590  0.2837
   11LER      O  220   6.851   4.259   2.224  0.0806  0.0005  0.7989
   12LER      N  221   6.709   4.268   2.397  0.0482 -0.1666  0.2664
   12LER      H  222   6.626   4.304   2.441 -0.5225 -0.9171 -0.1776
   12LER     CA  223   6.790   4.186   2.480  0.1948 -0.4586  0.4876
   12LER     HA  224   6.826   4.100   2.423  0.4641 -1.5271  2.1975
   12LER     CB  225   6.703   4.130   2.589 -0.6180  0.0571 -0.2188
   12LER    HB1  226   6.698   4.206   2.667 -1.3924  0.7725 -0.9508
   12LER    HB2  227   6.751   4.042   2.630 -1.8608 -0.7305 -0.3748
   12LER     CG  228   6.555   4.083   2.554 -0.6891  0.0135 -0.4329
   12LER     HG  229   6.486   4.159   2.517 -2.9748 -1.0837  1.3480
   12LER    CD1  230   6.564   3.973   2.444  0.7937 -0.1218 -0.0974
   12LER   HD11  231   6.463   3.947   2.410  0.8248  1.8573 -1.9180
   12LER   HD12  232   6.606   4.011   2.351  0.8383  0.9486  0.3519
   12LER   HD13  233   6.625   3.890   2.480 -0.4936 -1.0882 -0.0817
   12LER    CD2  234   6.491   4.021   2.676 -0.0699 -0.2608  0.1272
   12LER   HD21  235   6.402   3.966   2.648 -0.0353  0.9902 -2.8218
   12LER   HD22  236   6.564   3.950   2.717  1.2752 -0.1799 -1.9554
   12LER   HD23  237   6.479   4.106   2.743  0.1185  0.5281 -0.8257
   12LER      C  238   6.921   4.253   2.524  0.8097 -0.5475 -0.4290
   12LER      O  239   7.019   4.183   2.565 -0.3498 -0.3205 -0.2438
   13LER      N  240   6.931   4.385   2.520 -0.3893 -0.3053  0.3291
   13LER      H  241   6.847   4.433   2.491 -1.8539 -3.1753 -0.5998
   13LER     CA  242   7.043   4.473   2.563 -0.5211 -0.0561  0.4410
   13LER     HA  243   7.094   4.438   2.652  0.4777  0.5587  0.1176
   13LER     CB  244   6.981   4.612   2.590 -0.6677 -0.5689 -0.0939
   13LER    HB1  245   6.959   4.671   2.502 -0.4233 -0.6464 -0.2071
   13LER    HB2  246   7.063   4.669   2.634 -0.5374 -1.9712  1.6172
   13LER     CG  247   6.857   4.622   2.685 -0.2930  0.4344  0.8527
   13LER     HG  248   6.765   4.583   2.639  0.2760  0.2726 -0.1768
   13LER    CD1  249   6.884   4.556   2.823  0.3396 -0.0635 -0.0316
   13LER   HD11  250   6.816   4.598   2.897 -1.1603 -1.4507 -0.5516
   13LER   HD12  251   6.848   4.453   2.831  0.6365 -0.0694  1.5284
   13LER   HD13  252   6.990   4.565   2.845  0.1054  1.8508  0.5057
   13LER    CD2  253   6.828   4.769   2.706  0.1977  0.0641  0.0451
   13LER   HD21  254   6.900   4.798   2.782  0.9031 -3.7687  1.0268
   13LER   HD22  255   6.842   4.842   2.625 -1.1370  2.3227  1.7455
   13LER   HD23  256   6.729   4.781   2.748  0.1779 -0.1000  0.0454
   13LER      C  257   7.151   4.488   2.464 -0.3483  0.9089 -0.4083
   13LER      O  258   7.120   4.493   2.348  0.2608  0.8893  0.1200
   14NH2      N  259   7.272   4.506   2.502 -0.4717  0.4782 -0.6552
   14NH2     H1  260   7.300   4.498   2.599  1.6271 -0.4629 -1.2696
   14NH2     H2  261   7.341   4.548   2.441 -0.3598  0.7051 -0.3740
   15LY0      N  262   6.332   3.245   1.160  0.2407 -0.0947  0.0322
   15LY0     H1  263   6.275   3.267   1.240  2.3628  3.1043  0.8460
   15LY0     H2  264   6.390   3.319   1.123 -0.6079 -0.2589 -1.7687
   15LY0     H3  265   6.402   3.176   1.184 -0.2041  0.1269  2.1535
   15LY0     CA  266   6.246   3.194   1.052  0.0600 -0.2095  0.7325
   15LY0     HA  267   6.210   3.098   1.088 -0.4876 -0.7929 -1.2295
   15LY0     CB  268   6.321   3.160   0.917  0.0283  0.2202  0.2460
   15LY0    HB1  269   6.406   3.092   0.928  1.0174  1.4609  0.4811
   15LY0    HB2  270   6.355   3.256   0.880 -0.1216  0.7821  1.4866
   15LY0     CG  271   6.233   3.094   0.818  0.0807  0.8698 -0.6292
   15LY0    HG1  272   6.290   3.079   0.727 -2.6429  1.3044 -2.4969
   15LY0    HG2  273   6.153   3.159   0.785  0.6352  1.2924 -1.1466
   15LY0     CD  274   6.182   2.956   0.858 -0.3420 -1.2569 -0.2715
   15LY0    HD1  275   6.122   2.979   0.946  2.4575  0.4823  1.3373
   15LY0    HD2  276   6.262   2.889   0.891 -0.2367 -0.5205  1.0173
   15LY0     CE  277   6.102   2.881   0.751  0.1321 -0.1204 -0.5260
   15LY0    HE1  278   6.160   2.797   0.713 -0.2704 -0.6448  0.0083
   15LY0    HE2  279   6.084   2.949   0.668  0.9578 -1.5716 -1.9404
   15LY0     NZ  280   5.972   2.848   0.800  0.0225  0.3479  0.1316
   15LY0    HZ1  281   5.924   2.795   0.728  0.0290  0.2367  0.2079
   15LY0    HZ2  282   5.971   2.780   0.876 -1.5998  0.4721  0.2739
   15LY0    HZ3  283   5.927   2.934   0.827  2.4659  1.3889  1.1577
   15LY0      C  284   6.122   3.292   1.036  0.5826  0.7637 -0.1560
   15LY0      O  285   6.009   3.250   1.044 -0.9946 -0.1002 -0.0717
   16LER      N  286   6.141   3.418   1.000  0.6692 -0.4416 -0.8301
   16LER      H  287   6.236   3.450   0.994  0.7512 -0.2116  1.0510
   16LER     CA  288   6.030   3.518   0.992  0.1988  0.6693  0.0522
   16LER     HA  289   5.966   3.477   0.914 -1.0455 -0.1906  1.4743
   16LER     CB  290   6.094   3.655   0.954  0.9231 -0.6506 -0.2519
   16LER    HB1  291   6.145   3.640   0.859  1.8536 -0.6256  0.2326
   16LER    HB2  292   6.179   3.680   1.017  1.8816 -1.2784 -1.2411
   16LER     CG  293   5.997   3.773   0.950 -0.1412  1.1666  0.0120
   16LER     HG  294   5.963   3.781   1.053 -0.5182 -1.6163  0.1673
   16LER    CD1  295   6.059   3.895   0.884 -0.0340 -0.4365 -0.6742
   16LER   HD11  296   6.144   3.927   0.944  0.3811 -2.9354  0.1873
   16LER   HD12  297   6.090   3.861   0.785 -1.3352 -1.6678 -0.6919
   16LER   HD13  298   5.986   3.976   0.879  2.1257  1.5433 -2.0530
   16LER    CD2  299   5.871   3.743   0.868  0.3464 -0.1267  0.5681
   16LER   HD21  300   5.797   3.820   0.892 -0.6191 -0.4449 -1.2486
   16LER   HD22  301   5.893   3.738   0.762 -2.6378  1.8093 -0.2731
   16LER   HD23  302   5.833   3.644   0.894  1.5725 -0.1895  2.3750
   16LER      C  303   5.947   3.526   1.124 -0.0090  0.7677 -0.9142
   16LER      O  304   6.006   3.556   1.233  0.0528 -0.5127  0.7365
   17LY0      N  305   6.533   4.096   1.278  0.5638 -0.0171  0.1382
   17LY0     H1  306   6.609   4.098   1.210  2.0450  2.1240  1.7285
   17LY0     H2  307   6.573   4.088   1.370  0.6239  2.4897  0.3926
   17LY0     H3  308   6.486   4.185   1.279 -0.4428 -0.5453  0.4175
   17LY0     CA  309   6.430   3.996   1.258  1.1786  0.2287 -0.1159
   17LY0     HA  310   6.460   3.893   1.277  1.4721 -0.0050 -1.7395
   17LY0     CB  311   6.378   4.000   1.115  0.5889  0.4440 -0.1773
   17LY0    HB1  312   6.358   4.103   1.083  1.3840  0.7794  0.3604
   17LY0    HB2  313   6.279   3.954   1.117 -0.2446  2.1803  0.9542
   17LY0     CG  314   6.479   3.931   1.024 -0.0253 -0.4314 -0.1905
   17LY0    HG1  315   6.518   3.844   1.076  1.2923 -0.4464 -1.1623
   17LY0    HG2  316   6.556   4.007   1.014 -2.7585  3.0562  2.2113
   17LY0     CD  317   6.438   3.877   0.889  0.3021  0.3669 -0.0055
   17LY0    HD1  318   6.391   3.956   0.831  2.0894  2.0578  0.7488
   17LY0    HD2  319   6.386   3.782   0.904  1.0222  0.1363  1.1833
   17LY0     CE  320   6.571   3.832   0.818  0.6289  0.0034  0.1039
   17LY0    HE1  321   6.601   3.732   0.852  1.4955 -0.0320 -0.7197
   17LY0    HE2  322   6.649   3.902   0.846  1.5105 -1.5836  1.8344
   17LY0     NZ  323   6.545   3.816   0.676  0.0871 -0.2334 -0.4822
   17LY0    HZ1  324   6.492   3.731   0.660 -3.4874  1.9401 -1.2468
   17LY0    HZ2  325   6.496   3.900   0.650 -2.1758 -0.5623  2.1499
   17LY0    HZ3  326   6.631   3.812   0.624  1.5125 -3.3528  1.7989
   17LY0      C  327   6.314   4.017   1.362  0.2680 -0.2271 -0.1869
   17LY0      O  328   6.309   4.128   1.426  0.4381  0.0668 -0.1996
   18LER      N  329   6.220   3.924   1.380 -0.1665  0.3571  0.5196
   18LER      H  330   6.231   3.837   1.330  0.2519  2.6812 -3.9135
   18LER     CA  331   6.101   3.946   1.455 -0.4773 -0.0961 -0.5901
   18LER     HA  332   6.119   4.009   1.542  0.2862  0.1414 -0.9114
   18LER     CB  333   6.039   3.815   1.503 -0.0155  0.4205  0.2426
   18LER    HB1  334   6.030   3.744   1.421  0.0016 -2.4291  2.5446
   18LER    HB2  335   5.943   3.827   1.553  0.1789 -0.9228  0.9936
   18LER     CG  336   6.123   3.727   1.594 -0.0041 -0.2186  0.4904
   18LER     HG  337   6.216   3.697   1.546 -1.0413 -1.9385 -0.5594
   18LER    CD1  338   6.149   3.793   1.729 -0.0039 -0.3216 -0.2424
   18LER   HD11  339   6.201   3.717   1.787 -0.9953 -1.1667 -0.4335
   18LER   HD12  340   6.198   3.889   1.717 -0.6801  0.0164 -0.3218
   18LER   HD13  341   6.057   3.819   1.782 -0.2483 -1.7375  0.0894
   18LER    CD2  342   6.049   3.597   1.621  0.6662  0.4725  0.2888
   18LER   HD21  343   6.077   3.538   1.709  0.0942 -0.2372  0.0046
   18LER   HD22  344   5.942   3.615   1.635  0.4138 -0.3148 -0.5676
   18LER   HD23  345   6.059   3.543   1.527  0.1012 -0.1934  0.6004
   18LER      C  346   6.001   4.024   1.373 -0.0805 -0.2354 -0.3085
   18LER      O  347   6.005   4.021   1.251 -0.3125 -0.1662  0.1034
   19LYR      N  348   5.901   4.091   1.437  0.3203  0.1843  0.5544
   19LYR      H  349   5.890   4.072   1.536 -1.3985 -0.5527  0.2503
   19LYR     CA  350   5.784   4.144   1.366 -0.0866 -0.7358  0.6195
   19LYR     HA  351   5.811   4.217   1.290 -1.3935 -0.0226  0.8126
   19LYR     CB  352   5.709   4.227   1.474 -0.7116  0.5698 -0.2679
   19LYR    HB1  353   5.691   4.167   1.563 -2.8551 -0.0253 -1.0327
   19LYR    HB2  354   5.607   4.250   1.442 -2.1118 -1.0488  2.5731
   19LYR     CG  355   5.785   4.355   1.523  0.9415 -0.1412 -0.1712
   19LYR    HG1  356   5.817   4.412   1.435  0.5839  0.4144  0.0483
   19LYR    HG2  357   5.883   4.328   1.561  1.2498  2.1052  0.8268
   19LYR     CD  358   5.693   4.427   1.618 -0.1196 -0.2259 -0.0989
   19LYR    HD1  359   5.673   4.365   1.705  0.6726 -0.6987 -0.2452
   19LYR    HD2  360   5.598   4.454   1.573 -0.5010 -1.4855 -0.0700
   19LYR     CE  361   5.766   4.559   1.670  0.2951 -0.7581 -0.0287
   19LYR    HE1  362   5.816   4.608   1.586  0.5003  0.8894  0.9977
   19LYR    HE2  363   5.843   4.521   1.737  1.3252  0.2020 -0.6302
   19LYR     NZ  364   5.663   4.642   1.732 -0.0096 -0.0502  0.3860
   19LYR    HZ1  365   5.593   4.589   1.782 -0.0371 -0.3391  0.0470
   19LYR      C  366   5.690   4.052   1.293  0.3908 -0.1266 -0.5951
   19LYR      O  367   5.649   3.952   1.356  0.2317 -0.0135  0.3392
   20LY0      N  368   5.641   4.095   1.176 -0.4122  0.1223 -0.0292
   20LY0      H  369   5.663   4.186   1.139 -2.9676  0.4600 -0.8787
   20LY0     CA  370   5.572   4.011   1.080  0.7057  1.5546 -0.5425
   20LY0     HA  371   5.628   3.920   1.061  0.8580  1.4797  0.2089
   20LY0     CB  372   5.560   4.097   0.945 -0.1665  0.6429 -0.4260
   20LY0    HB1  373   5.658   4.145   0.934  0.0144  0.4689  0.3774
   20LY0    HB2  374   5.476   4.162   0.966 -1.4917 -1.5899  1.6802
   20LY0     CG  375   5.535   4.009   0.817 -0.0082 -0.0734 -0.3926
   20LY0    HG1  376   5.448   3.945   0.830  0.4234 -0.3922  1.1246
   20LY0    HG2  377   5.616   3.942   0.790  0.6654  0.4734  0.2378
   20LY0     CD  378   5.516   4.103   0.697  0.2997 -0.5341 -0.7481
   20LY0    HD1  379   5.510   4.039   0.609  0.6233 -1.6243 -0.0031
   20LY0    HD2  380   5.608   4.161   0.690 -1.3066  2.0946 -1.9645
   20LY0     CE  381   5.398   4.194   0.695 -0.0409 -0.1086 -1.0014
   20LY0    HE1  382   5.394   4.254   0.787 -0.0604 -2.4350  0.6046
   20LY0    HE2  383   5.302   4.142   0.693  0.1557 -0.5077 -0.3288
   20LY0     NZ  384   5.398   4.286   0.583  0.7851 -0.3335  0.6785
   20LY0    HZ1  385   5.404   4.229   0.500 -0.4425 -0.7487  0.8517
   20LY0    HZ2  386   5.316   4.346   0.582 -0.3739 -1.7657  2.6537
   20LY0    HZ3  387   5.470   4.354   0.601  0.6765 -0.1227  0.3296
   20LY0      C  388   5.432   3.961   1.118 -0.2620  0.0759  0.1220
   20LY0      O  389   5.401   3.849   1.079  0.2141  0.0243 -0.0814
   21LER      N  390   5.360   4.039   1.199  0.5283 -0.4087 -0.6939
   21LER      H  391   5.396   4.133   1.215 -0.0221 -0.2012 -0.6472
   21LER     CA  392   5.224   4.007   1.242 -0.7345 -0.5755  0.0850
   21LER     HA  393   5.191   3.921   1.183 -0.3675 -0.6273 -0.0472
   21LER     CB  394   5.139   4.132   1.233 -0.2614 -0.5148  0.5305
   21LER    HB1  395   5.173   4.219   1.289 -1.5699  1.3183 -1.3586
   21LER    HB2  396   5.042   4.111   1.279 -0.5697  1.6029  0.9958
   21LER     CG  397   5.114   4.182   1.090 -0.1012  0.7128  0.5363
   21LER     HG  398   5.207   4.195   1.036  0.1630  2.9958  1.4390
   21LER    CD1  399   5.042   4.080   1.000  0.0981 -0.3814  0.0045
   21LER   HD11  400   5.052   4.107   0.895  0.6399 -0.0131  0.1481
   21LER   HD12  401   5.087   3.980   1.003  1.1451 -0.0738 -2.5406
   21LER   HD13  402   4.939   4.065   1.033  0.0182 -0.3093 -0.2114
   21LER    CD2  403   5.031   4.311   1.078 -0.4208 -0.1130  0.6680
   21LER   HD21  404   5.089   4.392   1.123  0.5843 -0.7782  0.5828
   21LER   HD22  405   5.031   4.341   0.973  1.0453 -1.3285  0.2904
   21LER   HD23  406   4.930   4.314   1.120 -0.6001  0.5852  0.2123
   21LER      C  407   5.214   3.936   1.383 -0.6751 -0.1654  0.6640
   21LER      O  408   5.108   3.888   1.428  0.1429  0.0742  0.1445
   22LY0      N  409   5.254   5.077   1.466 -0.5416 -0.5885  0.2306
   22LY0     H1  410   5.205   5.162   1.442  1.1897 -0.2081 -2.3639
   22LY0     H2  411   5.245   5.015   1.386 -0.0649  2.2691 -2.2203
   22LY0     H3  412   5.196   5.040   1.541 -0.6268 -0.1209  0.3954
   22LY0     CA  413   5.397   5.090   1.510 -0.2318  0.1287 -1.1569
   22LY0     HA  414   5.386   5.161   1.593 -2.3038 -0.1578 -1.1336
   22LY0     CB  415   5.487   5.150   1.405  0.2381 -0.4385 -0.1621
   22LY0    HB1  416   5.439   5.230   1.349  0.3520  0.5250  1.0766
   22LY0    HB2  417   5.502   5.070   1.332  0.2403 -1.0691  0.5241
   22LY0     CG  418   5.623   5.200   1.455  0.4254 -0.7661  0.0286
   22LY0    HG1  419   5.687   5.236   1.374  2.5216  1.8822  2.6367
   22LY0    HG2  420   5.662   5.124   1.524  0.1348  0.3474  1.4825
   22LY0     CD  421   5.601   5.333   1.535 -0.2031  0.0164 -0.2631
   22LY0    HD1  422   5.518   5.331   1.606 -0.3022  1.9885 -0.2648
   22LY0    HD2  423   5.580   5.420   1.473  0.4159 -0.0535 -0.5747
   22LY0     CE  424   5.737   5.347   1.612  0.0183 -0.4583 -0.4576
   22LY0    HE1  425   5.812   5.309   1.542 -1.3698 -1.1941 -1.5957
   22LY0    HE2  426   5.731   5.284   1.701 -0.0474 -2.1378 -1.6060
   22LY0     NZ  427   5.759   5.487   1.635  0.5037 -0.4933 -0.0140
   22LY0    HZ1  428   5.835   5.500   1.700  0.2126  1.5563 -0.0239
   22LY0    HZ2  429   5.771   5.541   1.551  0.7279  1.8603  1.4224
   22LY0    HZ3  430   5.683   5.521   1.693  0.1726 -0.3079 -0.5562
   22LY0      C  431   5.449   4.958   1.565  0.3820 -0.8830  0.2107
   22LY0      O  432   5.449   4.853   1.508  0.3214 -0.5767 -0.1279
   23LER      N  433   5.489   4.962   1.691 -0.0617 -0.7432 -0.1830
   23LER      H  434   5.496   5.049   1.741 -0.4777 -1.1843  0.6714
   23LER     CA  435   5.530   4.845   1.770 -0.8498  0.3644 -0.0064
   23LER     HA  436   5.451   4.771   1.775  0.6875 -1.2957  0.5334
   23LER     CB  437   5.575   4.873   1.917  0.6424  0.2830  0.1240
   23LER    HB1  438   5.661   4.940   1.918  0.2962  0.7893  2.3258
   23LER    HB2  439   5.599   4.775   1.958 -2.7689 -1.7434 -2.2054
   23LER     CG  440   5.465   4.935   2.010  0.1941 -0.0580  0.1361
   23LER     HG  441   5.462   5.042   1.989  1.3536 -0.2261 -0.9902
   23LER    CD1  442   5.329   4.875   2.018 -0.2249  0.0880  0.3527
   23LER   HD11  443   5.284   4.874   1.918  1.9880 -3.5269 -0.8003
   23LER   HD12  444   5.344   4.771   2.045 -0.6136  0.1654  0.8689
   23LER   HD13  445   5.267   4.925   2.092  0.0038  0.7298  0.1189
   23LER    CD2  446   5.534   4.945   2.154  0.1102 -0.0030  0.1624
   23LER   HD21  447   5.531   4.849   2.205  0.3333 -0.3725 -0.4954
   23LER   HD22  448   5.638   4.978   2.146 -0.4275  1.5259 -1.0177
   23LER   HD23  449   5.474   5.015   2.212 -2.0431 -1.1879 -0.5247
   23LER      C  450   5.643   4.769   1.700 -0.5393  0.5134  0.1178
   23LER      O  451   5.735   4.827   1.647  0.4322  0.0960 -0.5547
   24LY0      N  452   6.030   4.586   3.258 -0.2141 -0.0331  0.1029
   24LY0     H1  453   5.972   4.510   3.290 -0.9595  0.3444 -0.3062
   24LY0     H2  454   5.996   4.670   3.304 -0.9503  0.5075 -1.3602
   24LY0     H3  455   6.001   4.600   3.162 -4.0813 -1.2472  0.8885
   24LY0     CA  456   6.172   4.561   3.267 -0.6138  0.4684  0.9310
   24LY0     HA  457   6.194   4.564   3.374 -0.5999  0.8359  0.9184
   24LY0     CB  458   6.253   4.679   3.192 -0.2623  1.2317 -0.1581
   24LY0    HB1  459   6.259   4.768   3.256 -0.6451  1.3099 -0.2320
   24LY0    HB2  460   6.198   4.706   3.103  1.8726 -0.3641 -2.0913
   24LY0     CG  461   6.396   4.628   3.156  0.3500 -0.3096 -0.2514
   24LY0    HG1  462   6.392   4.549   3.081  2.0702  0.2417 -0.9663
   24LY0    HG2  463   6.444   4.586   3.245 -0.2856  0.4834  0.4886
   24LY0     CD  464   6.477   4.747   3.093 -0.7224  0.2237  0.0139
   24LY0    HD1  465   6.466   4.829   3.165 -0.9516 -2.2757  3.0310
   24LY0    HD2  466   6.439   4.752   2.991  1.6340  0.2413 -0.9055
   24LY0     CE  467   6.628   4.703   3.095  0.6881 -0.5210 -0.0975
   24LY0    HE1  468   6.684   4.779   3.041  0.6227 -0.0989  0.4222
   24LY0    HE2  469   6.652   4.606   3.052  0.6944 -0.1773 -0.8771
   24LY0     NZ  470   6.686   4.724   3.224 -0.7919 -0.2541  0.3979
   24LY0    HZ1  471   6.646   4.797   3.281  0.0169 -0.1947  0.9059
   24LY0    HZ2  472   6.681   4.637   3.274  1.4237 -1.7637 -1.7369
   24LY0    HZ3  473   6.786   4.736   3.224 -0.9365  1.1628  0.2113
   24LY0      C  474   6.203   4.420   3.223 -0.4150  0.5159 -0.2342
   24LY0      O  475   6.192   4.393   3.106 -0.0234  0.5291  0.2251
   25LER      N  476   6.288   4.351   3.301  1.1060 -0.3627 -0.2934
   25LER      H  477   6.298   4.388   3.394 -0.0720  0.3844 -0.4354
   25LER     CA  478   6.352   4.223   3.277  0.1227  0.0338 -0.2079
   25LER     HA  479   6.406   4.189   3.365  0.1294 -0.6096 -0.4551
   25LER     CB  480   6.462   4.241   3.162  0.7198 -1.1879 -0.2464
   25LER    HB1  481   6.509   4.338   3.181  1.0220 -1.4526  0.3605
   25LER    HB2  482   6.413   4.256   3.066 -0.0172  0.6482  0.3536
   25LER     CG  483   6.573   4.138   3.141 -0.1978  0.5861 -0.8198
   25LER     HG  484   6.534   4.038   3.125 -0.0022  0.2676  0.5434
   25LER    CD1  485   6.665   4.187   3.029 -0.1846 -0.3101 -1.2708
   25LER   HD11  486   6.602   4.200   2.940 -1.4774 -0.4223 -0.3997
   25LER   HD12  487   6.709   4.285   3.044 -1.1465  0.0588 -0.7736
   25LER   HD13  488   6.747   4.123   2.997  0.1233 -0.7371  0.3217
   25LER    CD2  489   6.662   4.143   3.265 -0.2183  0.6345 -0.5701
   25LER   HD21  490   6.614   4.096   3.352  0.4365 -2.1499 -1.5999
   25LER   HD22  491   6.754   4.087   3.250 -0.2415  0.7856 -1.2827
   25LER   HD23  492   6.694   4.243   3.295  1.7755 -0.4807  1.3011
   25LER      C  493   6.270   4.104   3.239  0.6748 -0.0061  0.3520
   25LER      O  494   6.279   4.007   3.309 -0.1542  0.2601 -0.5629
   26LYR      N  495   6.189   4.107   3.129  0.0689  0.0771 -0.1950
   26LYR      H  496   6.161   4.196   3.091  0.3107  0.6606  0.9403
   26LYR     CA  497   6.108   3.995   3.082 -0.0898 -0.2349  0.0893
   26LYR     HA  498   6.114   3.916   3.157  0.7420 -1.1266 -0.8802
   26LYR     CB  499   6.164   3.940   2.952 -0.6126 -0.1167 -0.0180
   26LYR    HB1  500   6.177   4.026   2.886  0.8200  0.6526  1.2001
   26LYR    HB2  501   6.088   3.868   2.921  0.3582 -1.8142  1.3893
   26LYR     CG  502   6.296   3.867   2.966 -0.7294 -0.1533  0.8655
   26LYR    HG1  503   6.363   3.938   3.014 -0.3839 -1.3832  2.2726
   26LYR    HG2  504   6.329   3.843   2.865 -0.8648 -1.2891  1.0823
   26LYR     CD  505   6.300   3.738   3.043 -0.0394 -0.3224  0.5360
   26LYR    HD1  506   6.208   3.687   3.014  1.0629 -1.1074 -1.8955
   26LYR    HD2  507   6.290   3.762   3.149 -0.4688  0.5765  0.2999
   26LYR     CE  508   6.422   3.653   3.005 -0.0258 -0.0310 -0.0401
   26LYR    HE1  509   6.427   3.555   3.051  1.0076 -0.2132 -0.4921
   26LYR    HE2  510   6.518   3.703   3.019  0.2499 -0.1120 -1.4789
   26LYR     NZ  511   6.409   3.610   2.863  0.8541 -0.4062 -0.2808
   26LYR    HZ1  512   6.325   3.637   2.815  0.7368 -0.5002 -0.1268
   26LYR      C  513   5.961   4.039   3.084 -0.0171 -0.2454  0.3996
   26LYR      O  514   5.931   4.148   3.032 -0.7167 -0.0062 -0.2388
   27LY0      N  515   5.873   3.951   3.135 -0.1809 -0.5060  0.7564
   27LY0      H  516   5.914   3.870   3.180  4.0915  0.9912  0.0075
   27LY0     CA  517   5.732   3.987   3.155  0.2179  0.0041 -0.1054
   27LY0     HA  518   5.732   4.084   3.204 -1.7151  0.1523 -0.3433
   27LY0     CB  519   5.678   3.879   3.247 -0.3773 -0.0976 -0.2431
   27LY0    HB1  520   5.732   3.885   3.342  0.4444 -0.1013 -0.7035
   27LY0    HB2  521   5.697   3.779   3.208  0.7168 -0.5281  1.3222
   27LY0     CG  522   5.528   3.898   3.284  0.7939 -0.6335  0.8824
   27LY0    HG1  523   5.472   3.912   3.191  1.7643  1.2491  0.5357
   27LY0    HG2  524   5.512   3.984   3.349  1.7049 -1.4169  2.1922
   27LY0     CD  525   5.471   3.769   3.343  0.6328 -0.3497  0.0610
   27LY0    HD1  526   5.377   3.800   3.388  0.3867 -0.0129 -0.6807
   27LY0    HD2  527   5.551   3.736   3.410  0.1305 -2.5185 -0.3138
   27LY0     CE  528   5.439   3.668   3.239  1.3906 -0.0746  0.3658
   27LY0    HE1  529   5.529   3.626   3.194  1.0069  0.4789 -0.9559
   27LY0    HE2  530   5.390   3.721   3.157 -0.9603 -1.7280  0.5893
   27LY0     NZ  531   5.346   3.564   3.286  0.5161  0.0833 -0.3887
   27LY0    HZ1  532   5.265   3.543   3.228 -0.9293  1.3608  1.0448
   27LY0    HZ2  533   5.405   3.484   3.300  1.3695  0.3461 -2.1532
   27LY0    HZ3  534   5.316   3.600   3.375 -0.3798 -1.0008 -0.2330
   27LY0      C  535   5.645   4.005   3.026 -0.7917 -0.0916  0.2757
   27LY0      O  536   5.568   4.098   3.016  0.1350 -0.2112  0.1849
   28LER      N  537   5.670   3.919   2.924 -0.7675  1.0014  0.3315
   28LER      H  538   5.742   3.849   2.938  1.0999  2.3275 -1.8896
   28LER     CA  539   5.585   3.910   2.800 -0.0526  0.3581  0.1413
   28LER     HA  540   5.500   3.972   2.828 -0.3027 -0.2436  0.7380
   28LER     CB  541   5.537   3.765   2.773  0.2043 -0.1404  0.1323
   28LER    HB1  542   5.623   3.714   2.730 -0.0832  0.8376 -1.7282
   28LER    HB2  543   5.464   3.768   2.692 -1.4250 -2.0810  1.4318
   28LER     CG  544   5.471   3.686   2.883  0.6958 -0.4506  0.0969
   28LER     HG  545   5.543   3.693   2.966  3.2131  1.5392 -2.0464
   28LER    CD1  546   5.345   3.760   2.916  0.6059  0.0350 -0.0891
   28LER   HD11  547   5.276   3.761   2.832 -0.1308  1.1889  0.4968
   28LER   HD12  548   5.287   3.712   2.995  0.9122  1.3450  0.9670
   28LER   HD13  549   5.362   3.861   2.954 -1.1350 -0.3013  1.7553
   28LER    CD2  550   5.437   3.547   2.850 -0.1000  0.6411  1.0565
   28LER   HD21  551   5.410   3.490   2.939  0.1410  2.4991  2.3824
   28LER   HD22  552   5.364   3.542   2.770  0.0659  1.0421  0.8763
   28LER   HD23  553   5.529   3.501   2.813  0.4976  3.1276 -0.8428
   28LER      C  554   5.646   3.978   2.676  0.6386 -0.7794 -0.4466
   28LER      O  555   5.673   3.917   2.572  0.1602  0.3027 -1.0279
   29LYR      N  556   5.671   4.110   2.698  0.6007  0.1762  0.6540
   29LYR      H  557   5.645   4.156   2.784 -0.0762 -0.2260  0.6755
   29LYR     CA  558   5.758   4.186   2.611 -0.2333 -0.1074 -0.2577
   29LYR     HA  559   5.759   4.134   2.515  0.4353 -3.0849  1.2535
   29LYR     CB  560   5.897   4.189   2.676 -0.2836  0.1436 -0.0833
   29LYR    HB1  561   5.900   4.222   2.780  2.8115  1.8149 -0.5737
   29LYR    HB2  562   5.949   4.266   2.619  0.9184 -1.5438 -1.3592
   29LYR     CG  563   5.981   4.056   2.672  0.2426  0.4053 -0.9221
   29LYR    HG1  564   5.926   3.978   2.723 -0.9238  0.6466 -1.7735
   29LYR    HG2  565   6.076   4.087   2.717 -0.0874  0.2347 -0.0820
   29LYR     CD  566   6.021   4.012   2.532 -0.2040  0.4021 -0.2699
   29LYR    HD1  567   6.080   4.092   2.488  0.2885 -1.4279 -3.2195
   29LYR    HD2  568   5.936   3.976   2.474  0.6467 -2.3406  0.0139
   29LYR     CE  569   6.121   3.897   2.533 -0.4776 -0.1397  0.4089
   29LYR    HE1  570   6.205   3.912   2.601  0.0379 -0.1130 -0.2236
   29LYR    HE2  571   6.159   3.886   2.432 -0.0702 -0.4181  0.5845
   29LYR     NZ  572   6.055   3.774   2.570  0.1215  0.1047 -0.6184
   29LYR    HZ1  573   5.963   3.764   2.529 -0.5803  0.4611  0.8083
   29LYR      C  574   5.699   4.325   2.587  0.5743  0.1959 -0.7666
   29LYR      O  575   5.619   4.379   2.665 -0.1375  0.0423  0.2590
   30LER      N  576   5.736   4.392   2.479 -0.0650  1.1793  0.6923
   30LER      H  577   5.799   4.342   2.417 -1.5883  0.2466 -0.1747
   30LER     CA  578   5.691   4.520   2.431 -0.4817 -0.6950 -0.0780
   30LER     HA  579   5.598   4.541   2.484  0.6844 -0.1590  1.8632
   30LER     CB  580   5.678   4.535   2.282  0.4296 -0.7076 -0.1826
   30LER    HB1  581   5.777   4.528   2.236  0.4235  1.6692 -0.6646
   30LER    HB2  582   5.643   4.637   2.274 -2.0895 -1.6736 -3.9680
   30LER     CG  583   5.575   4.440   2.223 -0.5710 -0.0645 -0.2626
   30LER     HG  584   5.614   4.339   2.233  0.5642  0.4410  0.7137
   30LER    CD1  585   5.430   4.445   2.273  0.0317  0.7250  0.2009
   30LER   HD11  586   5.423   4.424   2.380 -2.3877  1.1938  0.1796
   30LER   HD12  587   5.389   4.541   2.241  0.9620 -0.2703 -4.6479
   30LER   HD13  588   5.372   4.367   2.225  0.2408 -0.4777  1.7793
   30LER    CD2  589   5.575   4.478   2.080 -0.3653  0.2370 -0.1908
   30LER   HD21  590   5.659   4.438   2.024  0.0462  0.0335  0.5678
   30LER   HD22  591   5.498   4.425   2.023  2.3361 -2.6922 -1.3994
   30LER   HD23  592   5.560   4.585   2.061  0.6569  0.6906  1.4401
   30LER      C  593   5.792   4.625   2.484 -0.3646  0.0222 -0.1374
   30LER      O  594   5.914   4.621   2.459  0.2354 -0.0986 -0.6837
   31LER      N  595   5.744   4.731   2.541 -0.7013  0.5100  0.0819
   31LER      H  596   5.645   4.735   2.560 -0.6783  0.3230  0.2398
   31LER     CA  597   5.820   4.841   2.592 -0.6660 -0.7366 -0.4434
   31LER     HA  598   5.754   4.894   2.661  0.9515 -1.1878  1.5390
   31LER     CB  599   5.857   4.940   2.481 -0.6472 -0.1921  0.3307
   31LER    HB1  600   5.766   4.952   2.422 -0.8217  0.2286  0.6867
   31LER    HB2  601   5.923   4.896   2.405  0.3992  2.5197 -0.4464
   31LER     CG  602   5.896   5.087   2.513  0.3285  0.0934  0.2716
   31LER     HG  603   5.984   5.091   2.577 -0.0230  0.2006  0.7583
   31LER    CD1  604   5.935   5.158   2.380  0.2822 -0.2414 -0.6619
   31LER   HD11  605   5.855   5.171   2.307  1.6374  0.7273 -2.0358
   31LER   HD12  606   5.973   5.256   2.407 -0.9097 -0.0079  0.2445
   31LER   HD13  607   6.011   5.094   2.335 -0.2166 -0.4274 -1.2610
   31LER    CD2  608   5.787   5.161   2.586 -0.0877 -0.2517  0.5057
   31LER   HD21  609   5.792   5.141   2.693  0.7971  1.4235  0.8148
   31LER   HD22  610   5.820   5.265   2.586  0.5429 -0.4361 -0.5326
   31LER   HD23  611   5.687   5.159   2.544  0.2815  0.7529 -0.4883
   31LER      C  612   5.927   4.798   2.699  0.1119  0.0718  0.1198
   31LER      O  613   6.044   4.840   2.696 -0.5930  0.4568  0.4403
   32LY0      N  614   6.504   3.009   2.601  0.0419  0.1515  0.3130
   32LY0     H1  615   6.474   3.041   2.510 -2.0567  0.5702  1.0888
   32LY0     H2  616   6.419   2.979   2.648 -1.0145 -2.6377 -2.9823
   32LY0     H3  617   6.563   2.928   2.589  1.4781  1.1072  0.7081
   32LY0     CA  618   6.567   3.121   2.667  1.2789 -0.0668 -0.0239
   32LY0     HA  619   6.652   3.153   2.606  0.7993  0.2189 -0.5490
   32LY0     CB  620   6.615   3.087   2.808  0.2561 -0.1398  0.5317
   32LY0    HB1  621   6.537   3.039   2.866  1.7982 -0.5994  2.3051
   32LY0    HB2  622   6.644   3.186   2.845  0.9044 -0.4577  0.8906
   32LY0     CG  623   6.745   3.011   2.808  0.3076 -0.0522 -0.6967
   32LY0    HG1  624   6.812   3.073   2.748 -0.2987 -0.5314 -1.9018
   32LY0    HG2  625   6.730   2.911   2.768  0.1877 -0.0468 -0.6655
   32LY0     CD  626   6.796   2.998   2.952  0.7971 -0.1260  0.1295
   32LY0    HD1  627   6.731   2.956   3.028  0.2159  1.7956  0.7420
   32LY0    HD2  628   6.828   3.095   2.989 -0.0575 -0.0133  0.5927
   32LY0     CE  629   6.927   2.919   2.948 -0.0429 -0.4081  0.7929
   32LY0    HE1  630   6.990   2.954   3.030 -1.6823  0.2462  1.8220
   32LY0    HE2  631   6.983   2.950   2.860 -1.3573  1.8470  0.6677
   32LY0     NZ  632   6.902   2.770   2.948 -0.0731 -0.6355  0.7025
   32LY0    HZ1  633   6.847   2.751   3.030 -2.7423  1.5616 -0.4062
   32LY0    HZ2  634   6.861   2.744   2.859  1.2085 -1.2355  0.2606
   32LY0    HZ3  635   6.985   2.714   2.947  0.5026  0.1914  0.3148
   32LY0      C  636   6.470   3.238   2.666 -0.1546 -0.2264 -0.4427
   32LY0      O  637   6.351   3.226   2.685 -0.1202  0.1294 -0.2390
   33LER      N  638   6.523   3.356   2.636 -0.0218  0.1740  1.1727
   33LER      H  639   6.621   3.355   2.614 -0.5670 -1.8579 -1.7752
   33LER     CA  640   6.458   3.484   2.659 -0.4048  0.3619  0.2774
   33LER     HA  641   6.350   3.472   2.649 -0.4403  1.4205 -0.8885
   33LER     CB  642   6.500   3.588   2.552  0.4006 -1.0616 -0.4587
   33LER    HB1  643   6.602   3.616   2.576 -0.2447  1.5342 -0.4102
   33LER    HB2  644   6.437   3.675   2.572  1.2550 -0.8360  1.5869
   33LER     CG  645   6.470   3.540   2.411 -0.3323 -0.3164  0.5308
   33LER     HG  646   6.509   3.439   2.395 -2.1567 -1.0804  0.6145
   33LER    CD1  647   6.323   3.542   2.366 -0.0207  1.2112  0.1493
   33LER   HD11  648   6.277   3.640   2.379 -2.3576  0.2133 -0.0115
   33LER   HD12  649   6.313   3.515   2.261 -3.7472  1.9342  0.1541
   33LER   HD13  650   6.261   3.465   2.412 -0.5815  0.1375 -2.2454
   33LER    CD2  651   6.546   3.629   2.316  0.0572 -0.7030  0.1492
   33LER   HD21  652   6.637   3.669   2.360 -1.5632  2.2512  1.0848
   33LER   HD22  653   6.565   3.573   2.224  0.6652  0.3790 -0.4044
   33LER   HD23  654   6.489   3.708   2.267  0.8028 -0.4046 -0.2651
   33LER      C  655   6.486   3.523   2.801  0.3046 -0.4295 -0.5590
   33LER      O  656   6.576   3.467   2.871 -0.1677  0.4659  0.1840
   34LY0      N  657   5.799   2.549   3.270 -0.2555 -0.1062 -0.2322
   34LY0     H1  658   5.756   2.474   3.219 -1.5090  1.3153 -1.3718
   34LY0     H2  659   5.734   2.588   3.337  1.9501  1.1016  1.3657
   34LY0     H3  660   5.882   2.516   3.318 -0.6221 -1.9213 -0.7792
   34LY0     CA  661   5.820   2.664   3.182 -0.4908  0.5277 -0.2291
   34LY0     HA  662   5.731   2.726   3.188 -1.0983 -0.0649 -2.4624
   34LY0     CB  663   5.835   2.635   3.031 -0.1094 -0.1594  0.1854
   34LY0    HB1  664   5.912   2.562   3.005 -1.1304 -0.2247 -3.0575
   34LY0    HB2  665   5.873   2.727   2.986 -1.5868 -0.5203 -1.9329
   34LY0     CG  666   5.700   2.593   2.971 -0.1811  0.0515  0.1173
   34LY0    HG1  667   5.624   2.660   3.011  0.5364  0.4734  0.8022
   34LY0    HG2  668   5.682   2.488   2.995 -1.6264  0.7251  2.2021
   34LY0     CD  669   5.714   2.593   2.820 -0.3758  0.2776 -0.4468
   34LY0    HD1  670   5.783   2.520   2.779  0.4285  0.7759 -0.0107
   34LY0    HD2  671   5.738   2.697   2.799 -1.0670  0.0309 -2.6056
   34LY0     CE  672   5.584   2.583   2.741 -0.2116  0.0428 -0.3150
   34LY0    HE1  673   5.595   2.628   2.642 -0.2374  0.3747 -0.1668
   34LY0    HE2  674   5.521   2.649   2.801  0.1163 -1.1914  1.4726
   34LY0     NZ  675   5.534   2.445   2.736 -0.2367  0.0935 -0.0670
   34LY0    HZ1  676   5.593   2.389   2.676 -1.1809 -0.6701 -0.3316
   34LY0    HZ2  677   5.522   2.410   2.830  0.0682  0.2017  0.0105
   34LY0    HZ3  678   5.441   2.447   2.695 -0.2313  1.9318 -0.0719
   34LY0      C  679   5.927   2.761   3.242 -0.2495  0.0180 -0.2671
   34LY0      O  680   6.036   2.713   3.277  0.2004  0.1383 -0.4805
   35LER      N  681   5.897   2.887   3.265 -0.0131  0.1008 -0.0749
   35LER      H  682   5.820   2.924   3.212  0.6438 -1.7747 -2.5254
   35LER     CA  683   5.985   2.989   3.332  0.4165 -0.5630  0.0641
   35LER     HA  684   6.074   2.947   3.378  2.5000  1.0895 -2.2109
   35LER     CB  685   5.905   3.063   3.439 -0.7010  0.2412 -0.1216
   35LER    HB1  686   5.883   2.982   3.509 -0.4766  0.2721 -0.0142
   35LER    HB2  687   5.810   3.093   3.396 -1.3823 -1.7927 -0.1859
   35LER     CG  688   5.968   3.190   3.514 -0.2114  0.3369  0.4300
   35LER     HG  689   5.994   3.267   3.441  1.0873 -0.1125  0.4011
   35LER    CD1  690   5.852   3.241   3.595  0.6173 -0.0835  0.1163
   35LER   HD11  691   5.754   3.223   3.552 -0.8849  3.4537  1.6330
   35LER   HD12  692   5.855   3.205   3.698 -0.8752  2.1899  1.0521
   35LER   HD13  693   5.862   3.350   3.597  0.1715  0.0197 -1.8255
   35LER    CD2  694   6.087   3.165   3.604  0.4207  0.0362 -0.3425
   35LER   HD21  695   6.180   3.180   3.549 -0.6386 -0.0981 -2.2840
   35LER   HD22  696   6.087   3.242   3.682 -0.9149  0.9371 -1.1833
   35LER   HD23  697   6.073   3.072   3.659  0.7781  0.3722  0.3213
   35LER      C  698   6.036   3.086   3.224  0.0397  0.3306  0.3699
   35LER      O  699   5.972   3.112   3.129 -0.4004  0.3949  0.5491
   36LYR      N  700   6.156   3.144   3.248  0.4278  0.2140  0.0755
   36LYR      H  701   6.215   3.115   3.324 -0.0459  0.2609  0.4695
   36LYR     CA  702   6.206   3.252   3.159 -0.5114 -0.7040  0.1867
   36LYR     HA  703   6.206   3.222   3.054 -1.3913  1.4339 -0.4897
   36LYR     CB  704   6.349   3.286   3.200 -0.1174  0.1581  0.5943
   36LYR    HB1  705   6.343   3.276   3.308 -0.0176 -0.1227  0.5736
   36LYR    HB2  706   6.369   3.391   3.177  0.9847 -0.7185 -3.2435
   36LYR     CG  707   6.465   3.194   3.140  0.3906  0.0524  0.2448
   36LYR    HG1  708   6.489   3.230   3.040 -0.8585 -0.7233 -0.3748
   36LYR    HG2  709   6.431   3.091   3.129 -1.1862  0.7471 -2.3097
   36LYR     CD  710   6.593   3.202   3.225  0.1818  0.2859 -0.0529
   36LYR    HD1  711   6.667   3.131   3.188 -0.2316  0.4518 -1.2566
   36LYR    HD2  712   6.571   3.163   3.324  0.2988  0.4207  0.0264
   36LYR     CE  713   6.667   3.337   3.238  0.7998  0.4136  0.4049
   36LYR    HE1  714   6.754   3.323   3.303  3.0008  0.0498 -2.4488
   36LYR    HE2  715   6.599   3.409   3.284  0.3060 -0.6371  1.3626
   36LYR     NZ  716   6.713   3.395   3.110  0.7665  0.0270  0.1186
   36LYR    HZ1  717   6.645   3.439   3.050  2.0339  2.3376  0.2744
   36LYR      C  718   6.112   3.374   3.173  0.3958 -0.2916  0.3245
   36LYR      O  719   6.118   3.442   3.275  0.0652  0.1009  0.6153
   37LY0      N  720   6.034   3.402   3.066  0.3503 -0.0075  0.2245
   37LY0      H  721   6.024   3.315   3.015  0.6369 -1.1924  2.1147
   37LY0     CA  722   5.933   3.508   3.061  0.4976  0.3113  0.0585
   37LY0     HA  723   5.972   3.583   3.130  0.9972 -2.0356  2.4861
   37LY0     CB  724   5.801   3.449   3.123  0.0321 -0.1667  0.4611
   37LY0    HB1  725   5.735   3.533   3.142 -1.2775 -1.3661  1.4279
   37LY0    HB2  726   5.833   3.411   3.220 -1.0647  0.8696  1.2629
   37LY0     CG  727   5.743   3.339   3.037 -0.0442 -0.3551  0.0316
   37LY0    HG1  728   5.805   3.251   3.020  1.8994  0.9654 -0.0613
   37LY0    HG2  729   5.715   3.385   2.942 -1.8035 -0.4510  0.4848
   37LY0     CD  730   5.608   3.289   3.092 -0.8619 -0.5958  0.6634
   37LY0    HD1  731   5.568   3.229   3.011 -0.4330  1.5037 -1.1855
   37LY0    HD2  732   5.544   3.373   3.116 -1.0409 -0.0081 -1.6652
   37LY0     CE  733   5.628   3.200   3.213  0.0931  0.4620  1.3348
   37LY0    HE1  734   5.659   3.260   3.299  1.3576 -1.2923  2.1672
   37LY0    HE2  735   5.701   3.121   3.195 -0.5011  0.0955  0.5296
   37LY0     NZ  736   5.508   3.127   3.244 -0.8586  0.3101  0.6652
   37LY0    HZ1  737   5.478   3.073   3.164  0.4924  2.9034 -1.7826
   37LY0    HZ2  738   5.536   3.069   3.321  1.0403 -0.7660 -0.7567
   37LY0    HZ3  739   5.439   3.198   3.262 -1.0721  0.2233  0.2137
   37LY0      C  740   5.909   3.571   2.922  0.1841  0.3856 -0.8502
   37LY0      O  741   5.852   3.677   2.915 -0.0837 -0.7999  0.2222
   38LER      N  742   5.961   3.511   2.815 -0.2678  0.0802 -0.7573
   38LER      H  743   6.022   3.433   2.834 -0.3966  0.5151  1.7781
   38LER     CA  744   5.967   3.574   2.682 -0.9687 -0.1729 -0.1878
   38LER     HA  745   5.874   3.626   2.658 -1.0515  0.0047  0.4936
   38LER     CB  746   6.011   3.466   2.583  0.5493  0.0918  0.6065
   38LER    HB1  747   6.108   3.426   2.615  0.0003 -2.6173 -0.7866
   38LER    HB2  748   6.014   3.498   2.478 -0.6842 -1.2134  0.1468
   38LER     CG  749   5.918   3.344   2.568  0.7210 -1.0154 -0.3738
   38LER     HG  750   5.898   3.282   2.655 -1.6242 -3.5968 -2.5407
   38LER    CD1  751   5.780   3.393   2.506 -0.6609  0.5377 -0.3819
   38LER   HD11  752   5.719   3.440   2.583 -0.5459  3.0891 -1.7658
   38LER   HD12  753   5.797   3.480   2.442  1.6011 -0.5572 -1.3880
   38LER   HD13  754   5.721   3.319   2.452 -1.1007  0.5671  0.0462
   38LER    CD2  755   5.984   3.236   2.475 -0.4699  0.1339 -0.1110
   38LER   HD21  756   6.077   3.201   2.521 -0.4582  1.5170  0.9830
   38LER   HD22  757   5.908   3.159   2.465 -1.2886  1.1175 -1.9878
   38LER   HD23  758   6.003   3.270   2.373 -0.4989  0.8814  0.1209
   38LER      C  759   6.070   3.688   2.671  0.7789 -0.2241 -0.4797
   38LER      O  760   6.171   3.695   2.741 -0.2095 -0.4270 -0.5469
   39LY0      N  761   7.328   3.392   2.780 -0.2207 -0.0737  0.8846
   39LY0     H1  762   7.424   3.361   2.782  0.8140  2.8033  2.3011
   39LY0     H2  763   7.277   3.350   2.704 -3.2876  0.0192  2.7151
   39LY0     H3  764   7.322   3.489   2.753  1.4419 -0.2221 -0.1658
   39LY0     CA  765   7.239   3.355   2.896  0.0234 -0.0211  0.2618
   39LY0     HA  766   7.275   3.419   2.976  0.4337  0.9987 -0.6967
   39LY0     CB  767   7.257   3.212   2.923 -0.9458  0.0181 -0.4467
   39LY0    HB1  768   7.364   3.193   2.922 -0.8565  0.2848  1.2212
   39LY0    HB2  769   7.211   3.144   2.851  1.7646 -2.3762 -0.0654
   39LY0     CG  770   7.207   3.180   3.068  0.1820  0.9529 -0.0080
   39LY0    HG1  771   7.102   3.209   3.074 -0.1755 -0.5103  2.8102
   39LY0    HG2  772   7.267   3.239   3.137  0.6909 -0.9557  1.2735
   39LY0     CD  773   7.225   3.033   3.101 -0.0843  0.4535 -0.0382
   39LY0    HD1  774   7.332   3.027   3.121 -0.3323 -0.4330  1.0897
   39LY0    HD2  775   7.199   2.965   3.020  1.4956  0.9538 -1.0236
   39LY0     CE  776   7.140   2.999   3.226  0.0841  0.4898  0.1785
   39LY0    HE1  777   7.035   3.026   3.214 -0.7162 -1.5435  2.0407
   39LY0    HE2  778   7.170   3.050   3.318  0.2656  2.9800 -1.1553
   39LY0     NZ  779   7.143   2.855   3.247  0.0282  0.0589  0.4840
   39LY0    HZ1  780   7.093   2.803   3.176 -0.4527  0.2988  0.6409
   39LY0    HZ2  781   7.243   2.843   3.251  0.2846  1.7957  0.2162
   39LY0    HZ3  782   7.118   2.821   3.339 -2.0840 -0.8283 -0.3444
   39LY0      C  783   7.087   3.383   2.868 -0.2909  0.2512 -0.7681
   39LY0      O  784   7.023   3.308   2.797  0.1650  0.1586  0.1227
   40LER      N  785   7.024   3.481   2.932  0.6651 -0.5668  0.5100
   40LER      H  786   7.082   3.545   2.984 -1.3182  3.2014 -1.5494
   40LER     CA  787   6.878   3.490   2.950  0.3212  1.0629 -0.8564
   40LER     HA  788   6.818   3.452   2.868 -0.5901  1.5711 -0.4444
   40LER     CB  789   6.840   3.636   2.978 -0.7195 -0.4827 -0.4617
   40LER    HB1  790   6.896   3.653   3.070  0.0249 -0.4182 -0.9097
   40LER    HB2  791   6.733   3.645   2.997 -0.3675  2.1775  0.6993
   40LER     CG  792   6.874   3.736   2.866 -0.1351 -0.3606  0.2197
   40LER     HG  793   6.982   3.731   2.852 -0.1448  0.1177 -0.0726
   40LER    CD1  794   6.802   3.698   2.734 -0.6087 -0.4659  0.0814
   40LER   HD11  795   6.856   3.754   2.658 -0.3514  2.5895  2.3036
   40LER   HD12  796   6.798   3.590   2.721  1.7632 -0.2403 -4.0195
   40LER   HD13  797   6.704   3.746   2.742 -0.7786 -0.2434 -2.6208
   40LER    CD2  798   6.838   3.880   2.912 -0.0966  0.1258  0.3671
   40LER   HD21  799   6.902   3.911   2.995  1.8494 -0.4446 -0.8558
   40LER   HD22  800   6.849   3.957   2.836 -2.7312  1.2786  1.0621
   40LER   HD23  801   6.737   3.882   2.951 -0.3658 -1.0217 -0.2159
   40LER      C  802   6.840   3.413   3.080 -0.4012 -0.0449 -0.0661
   40LER      O  803   6.923   3.371   3.163 -0.0145 -0.1710  0.5044
   41U      O5'  804   6.689   8.588   1.776  0.1738 -0.5961  0.0254
   41U      H5T  805   6.680   8.500   1.814  0.5059 -0.4701  0.3988
   41U      C5'  806   6.682   8.693   1.866 -0.1248  0.1367 -0.6872
   41U     H5'1  807   6.701   8.784   1.810  2.1174 -0.2862 -0.7074
   41U     H5'2  808   6.766   8.680   1.934 -1.9667 -0.2352  1.6332
   41U      C4'  809   6.550   8.700   1.953  0.5695  0.2350 -0.0374
   41U      H4'  810   6.563   8.793   2.009 -0.0287  0.6229 -0.5217
   41U      O4'  811   6.442   8.705   1.863  0.3381 -0.2602  0.2313
   41U      C1'  812   6.329   8.664   1.938  0.3554  0.7120  0.4387
   41U      H1'  813   6.256   8.744   1.946 -0.1456  0.6110 -2.0844
   41U       N1  814   6.263   8.548   1.869  0.2752  0.4403 -0.1613
   41U       C6  815   6.334   8.444   1.800 -0.3660 -0.4496 -0.2920
   41U       H6  816   6.440   8.448   1.777 -0.4667  5.0789 -1.0362
   41U       C5  817   6.269   8.342   1.737 -0.3836 -0.0783 -0.2536
   41U       H5  818   6.319   8.266   1.679 -0.9665 -1.1062  0.5474
   41U       C4  819   6.130   8.330   1.748  0.0729  0.0837  0.1331
   41U       O4  820   6.062   8.237   1.704 -0.0645  0.0283 -0.6057
   41U       N3  821   6.065   8.431   1.823  0.0260  0.5954  0.0519
   41U       H3  822   5.968   8.406   1.838  0.2371 -0.8857 -0.8234
   41U       C2  823   6.122   8.544   1.876 -0.8474  0.0409  0.6361
   41U       O2  824   6.049   8.630   1.926 -0.3529  0.1299  0.1488
   41U      C3'  825   6.517   8.581   2.051  0.6532  0.2553  0.1431
   41U      H3'  826   6.531   8.486   2.000  2.2059 -0.8889  2.5168
   41U      C2'  827   6.371   8.619   2.077 -0.5475 -0.5229 -0.8906
   41U     H2'1  828   6.330   8.524   2.110  0.5634  0.1616  2.9819
   41U      O2'  829   6.356   8.724   2.173 -0.3355 -0.0658  0.0584
   41U     HO'2  830   6.418   8.717   2.246 -1.0636 -0.9205  0.6271
   41U      O3'  831   6.599   8.585   2.172  0.0753 -0.4152 -0.4163
   42U        P  832   6.671   8.453   2.217  0.1378  0.1437  0.1237
   42U      O1P  833   6.786   8.481   2.308 -0.0386 -0.4047  0.1789
   42U      O2P  834   6.688   8.357   2.101 -0.1640 -0.0528 -0.4659
   42U      O5'  835   6.554   8.399   2.299  0.4780  0.5770  0.1934
   42U      C5'  836   6.513   8.456   2.425 -0.1245  0.2424 -0.7411
   42U     H5'1  837   6.541   8.562   2.420  2.0635 -0.2493 -0.3147
   42U     H5'2  838   6.569   8.406   2.505  0.1819 -1.1392 -1.7898
   42U      C4'  839   6.366   8.432   2.452 -0.3644  0.3680 -0.1230
   42U      H4'  840   6.340   8.502   2.532  0.0005  0.5483 -0.1595
   42U      O4'  841   6.281   8.451   2.346  0.1698 -0.0451  0.5352
   42U      C1'  842   6.164   8.363   2.353 -0.3473  0.2850  0.4883
   42U      H1'  843   6.079   8.432   2.360  1.7924  3.0234  1.2560
   42U       N1  844   6.150   8.275   2.231 -0.5975  0.6143  0.7322
   42U       C6  845   6.263   8.247   2.151 -0.2010 -0.2342  0.2673
   42U       H6  846   6.356   8.301   2.154 -0.5173  0.4880 -1.6789
   42U       C5  847   6.254   8.170   2.042 -0.5654  0.1634  0.0948
   42U       H5  848   6.337   8.157   1.974  0.6318  0.0674  1.5449
   42U       C4  849   6.123   8.111   2.002 -0.7496  0.3693 -0.3750
   42U       O4  850   6.100   8.038   1.905  0.2107  0.1648 -0.1939
   42U       N3  851   6.021   8.134   2.090 -0.1977 -0.6096  0.2009
   42U       H3  852   5.934   8.086   2.076  0.2052 -2.2023  2.5529
   42U       C2  853   6.029   8.204   2.208  0.0104 -0.6387  0.0519
   42U       O2  854   5.933   8.209   2.288  0.1795  0.8411  0.3866
   42U      C3'  855   6.335   8.289   2.503 -0.7748 -0.2228  0.0463
   42U      H3'  856   6.386   8.216   2.440  2.6486  2.7168 -0.9280
   42U      C2'  857   6.187   8.275   2.483 -0.4727  0.0505  0.2088
   42U     H2'1  858   6.168   8.172   2.453  2.7930 -0.2776 -1.0723
   42U      O2'  859   6.112   8.327   2.591  0.0599 -0.8942  0.4507
   42U     HO'2  860   6.135   8.276   2.670 -1.2745  0.3282  1.6877
   42U      O3'  861   6.380   8.269   2.636  0.4452  1.0140  0.2467
   43A        P  862   6.388   8.117   2.697  0.3588 -0.2461  0.1590
   43A      O1P  863   6.443   8.111   2.833  0.3130  0.0047 -0.5619
   43A      O2P  864   6.456   8.037   2.594 -0.4331 -0.2196  0.2528
   43A      O5'  865   6.236   8.056   2.707 -1.1343  0.0075  0.2285
   43A      C5'  866   6.149   8.084   2.813 -0.1240 -0.0487  0.0427
   43A     H5'1  867   6.144   8.192   2.827  1.8433 -0.0644  1.2316
   43A     H5'2  868   6.194   8.030   2.897 -0.8909 -0.6119  0.1027
   43A      C4'  869   6.009   8.027   2.797 -0.3674  0.0886 -0.4144
   43A      H4'  870   5.954   8.066   2.883 -1.0891  1.2475 -1.3610
   43A      O4'  871   5.954   8.063   2.672  0.2057 -0.4206  0.7239
   43A      C1'  872   5.879   7.956   2.622  0.7973 -0.6083  0.3821
   43A      H1'  873   5.785   8.000   2.591  2.2962  1.9305 -0.8811
   43A       N9  874   5.943   7.898   2.497  0.4114  0.3921  0.4965
   43A       C8  875   6.070   7.917   2.463  0.4009 -0.1113  0.9491
   43A       H8  876   6.134   7.973   2.529 -0.9954  1.7531  0.7931
   43A       N7  877   6.101   7.877   2.341 -0.3905  0.3184 -0.3237
   43A       C5  878   5.982   7.822   2.298 -0.3387  0.0150  0.5050
   43A       C6  879   5.936   7.763   2.175 -0.5725 -0.3320 -0.4575
   43A       N6  880   6.004   7.738   2.070 -0.1326  0.0228  0.0054
   43A      H61  881   6.100   7.770   2.064 -0.2217  0.1221 -1.0343
   43A      H62  882   5.963   7.691   1.991 -1.0569  0.4799  0.2023
   43A       N1  883   5.813   7.721   2.167  0.3349 -0.2361  0.6886
   43A       C2  884   5.728   7.743   2.262 -0.6288  0.0015 -0.2469
   43A       H2  885   5.631   7.700   2.246 -0.5029 -0.4425  0.1770
   43A       N3  886   5.746   7.808   2.377 -0.3399  0.2991  0.2265
   43A       C4  887   5.879   7.848   2.386  0.5396 -0.3653  0.3454
   43A      C3'  888   5.998   7.877   2.806 -0.6557  0.5286  0.4671
   43A      H3'  889   6.083   7.836   2.752 -0.3487 -0.0246  1.3543
   43A      C2'  890   5.869   7.852   2.732 -0.1070 -0.7686 -0.0300
   43A     H2'1  891   5.856   7.751   2.695 -1.5982 -1.9125  3.1894
   43A      O2'  892   5.757   7.893   2.805 -0.0250  0.2169 -0.2714
   43A     HO'2  893   5.774   7.870   2.897  2.7621 -0.1843 -0.7874
   43A      O3'  894   6.004   7.828   2.945 -0.3889  0.1186  0.4307
   44A        P  895   6.043   7.675   2.982 -0.0725 -0.2230 -0.0296
   44A      O1P  896   6.040   7.659   3.130 -0.1230  0.4722 -0.2465
   44A      O2P  897   6.165   7.645   2.905 -0.1639  0.7468 -0.0033
   44A      O5'  898   5.933   7.576   2.922 -0.4269  0.2339  0.2850
   44A      C5'  899   5.799   7.584   2.961 -0.1518 -0.1833 -0.0336
   44A     H5'1  900   5.766   7.687   2.977 -1.5737 -0.6052 -0.0817
   44A     H5'2  901   5.797   7.528   3.054 -1.4559  1.4853  1.0204
   44A      C4'  902   5.693   7.529   2.866 -0.0603 -0.6102 -0.0116
   44A      H4'  903   5.597   7.549   2.914  0.3668 -0.0667  0.6380
   44A      O4'  904   5.696   7.589   2.736  0.0900 -0.0984  0.3172
   44A      C1'  905   5.677   7.484   2.646 -0.6027  0.5591 -0.0985
   44A      H1'  906   5.596   7.513   2.579 -0.9135  1.2107  0.5490
   44A       N9  907   5.800   7.477   2.561  0.4941  0.6338  0.0670
   44A       C8  908   5.934   7.493   2.594 -0.4522 -0.1926  0.0563
   44A       H8  909   5.973   7.520   2.691 -1.0214 -2.1563  0.8799
   44A       N7  910   6.003   7.491   2.484 -0.1480  0.0978  0.0194
   44A       C5  911   5.922   7.439   2.383 -0.5495  0.3630 -0.1968
   44A       C6  912   5.938   7.404   2.249  0.9923  0.2754 -0.1102
   44A       N6  913   6.048   7.411   2.180  1.0952 -0.7915 -0.3505
   44A      H61  914   6.130   7.450   2.223  1.3972 -1.6641 -0.1176
   44A      H62  915   6.041   7.381   2.083 -0.4270  0.5088 -0.6852
   44A       N1  916   5.830   7.369   2.176 -0.2819 -0.4185 -0.5125
   44A       C2  917   5.710   7.384   2.234  0.7664  0.2559 -0.2646
   44A       H2  918   5.630   7.336   2.179 -1.0814 -0.6931  2.9749
   44A       N3  919   5.682   7.416   2.365  0.1709 -0.1153  0.2935
   44A       C4  920   5.797   7.442   2.430  0.4356 -0.9419 -0.8710
   44A      C3'  921   5.716   7.380   2.848  0.5145 -0.4463  0.7303
   44A      H3'  922   5.824   7.372   2.837  0.6528 -0.6998  2.1206
   44A      C2'  923   5.637   7.353   2.716  0.0880  0.2226  0.2381
   44A     H2'1  924   5.680   7.268   2.663 -0.6870  1.0142 -1.7614
   44A      O2'  925   5.499   7.349   2.734 -0.0783  0.0029  0.6074
   44A     HO'2  926   5.464   7.357   2.823 -2.3014 -2.1146  0.0489
   44A      O3'  927   5.669   7.311   2.958 -0.1642 -0.4780 -0.2280
   45U        P  928   5.715   7.163   2.990  0.2190  0.1051 -0.2247
   45U      O1P  929   5.639   7.108   3.106  0.5604 -0.5957 -0.4192
   45U      O2P  930   5.863   7.174   3.005  0.8096 -0.8572 -0.3797
   45U      O5'  931   5.686   7.066   2.865  0.2530 -0.5712  0.4043
   45U      C5'  932   5.548   7.033   2.830 -0.7023  0.6241  0.5384
   45U     H5'1  933   5.475   7.113   2.839 -0.4940  1.0283 -1.0635
   45U     H5'2  934   5.524   6.958   2.905  1.9526  1.4024  2.3219
   45U      C4'  935   5.539   6.971   2.687 -0.2196  0.1205  0.2551
   45U      H4'  936   5.434   6.950   2.666  0.2779 -3.0812  0.3754
   45U      O4'  937   5.603   7.052   2.585 -0.3235  0.2670 -0.2693
   45U      C1'  938   5.677   6.961   2.503 -0.3955 -0.6146  0.1234
   45U      H1'  939   5.619   6.962   2.411 -0.1985 -1.4304 -0.0175
   45U       N1  940   5.811   7.002   2.471  0.9557  0.1005 -0.4624
   45U       C6  941   5.891   7.070   2.561 -0.1198 -0.4981 -0.2367
   45U       H6  942   5.857   7.085   2.662  1.4033 -3.2366  0.7889
   45U       C5  943   6.023   7.097   2.532 -0.1592  0.1200  0.6152
   45U       H5  944   6.087   7.138   2.609  0.7521 -1.8907  1.0072
   45U       C4  945   6.085   7.065   2.403 -0.4618 -0.0603  0.0800
   45U       O4  946   6.195   7.098   2.362 -0.7008 -0.2636  0.7374
   45U       N3  947   5.996   7.017   2.317 -0.0212 -0.6500  0.4175
   45U       H3  948   6.046   6.979   2.238  0.5246  1.5396 -0.3631
   45U       C2  949   5.869   6.967   2.347  0.3141  0.3641  0.9825
   45U       O2  950   5.814   6.878   2.268 -0.0467 -0.8653 -0.4669
   45U      C3'  951   5.605   6.831   2.685 -0.9957  0.2310 -0.2262
   45U      H3'  952   5.674   6.835   2.769 -0.8478  2.1850 -0.3961
   45U      C2'  953   5.683   6.819   2.558 -0.1780 -0.3245  0.1916
   45U     H2'1  954   5.787   6.790   2.575 -0.5423 -1.1773  1.1152
   45U      O2'  955   5.631   6.739   2.455  0.0671 -0.5161 -0.5813
   45U     HO'2  956   5.614   6.660   2.507  1.0878 -0.8138 -0.6771
   45U      O3'  957   5.512   6.725   2.701 -0.4789  0.2245 -0.2496
   46U        P  958   5.558   6.588   2.760  0.3343  0.1509 -0.0614
   46U      O1P  959   5.425   6.529   2.798 -0.0539  0.4414 -0.0326
   46U      O2P  960   5.667   6.613   2.858 -0.2853  0.0604  0.1466
   46U      O5'  961   5.613   6.505   2.635  0.0248  0.3291 -0.2490
   46U      C5'  962   5.526   6.411   2.570 -0.6214  0.7101 -0.1831
   46U     H5'1  963   5.440   6.466   2.530 -1.7165  0.5297  1.7908
   46U     H5'2  964   5.501   6.336   2.645 -2.1449  0.0285 -1.3020
   46U      C4'  965   5.595   6.335   2.461 -0.6205 -0.2702 -0.1528
   46U      H4'  966   5.523   6.264   2.420 -0.0660 -2.4719  2.3436
   46U      O4'  967   5.637   6.435   2.366  0.1295  0.0929  0.1275
   46U      C1'  968   5.759   6.383   2.314 -0.3346 -0.0639 -0.3758
   46U      H1'  969   5.750   6.384   2.205  0.2622  1.2409 -0.4380
   46U       N1  970   5.865   6.487   2.338 -0.0239  0.6990  0.4847
   46U       C6  971   5.885   6.536   2.467 -0.3349  0.0442 -0.2517
   46U       H6  972   5.825   6.513   2.553 -0.1759  0.9660  0.1236
   46U       C5  973   5.987   6.623   2.488  0.4059 -0.2639  0.5493
   46U       H5  974   6.003   6.666   2.585  0.0310  0.3929  0.3254
   46U       C4  975   6.072   6.665   2.381  0.0864  0.5055  0.3911
   46U       O4  976   6.161   6.748   2.401  0.4687 -0.3218  0.3850
   46U       N3  977   6.047   6.611   2.256 -0.2064 -0.3235  0.1544
   46U       H3  978   6.115   6.637   2.187 -2.4829  2.2368 -1.3222
   46U       C2  979   5.953   6.515   2.232  0.0637  0.1179  0.5245
   46U       O2  980   5.951   6.463   2.120  0.0165  0.0781 -0.2285
   46U      C3'  981   5.712   6.247   2.501 -0.7212 -1.0814 -0.5251
   46U      H3'  982   5.764   6.306   2.577 -0.9625  0.4965 -1.5253
   46U      C2'  983   5.800   6.245   2.371  0.4087 -0.3487  0.4095
   46U     H2'1  984   5.907   6.235   2.390  0.4801  0.7265  0.6454
   46U      O2'  985   5.761   6.139   2.284 -0.1055 -0.3024  0.7983
   46U     HO'2  986   5.804   6.059   2.317 -0.9812 -0.2985  2.0357
   46U      O3'  987   5.672   6.122   2.552 -0.1313  0.7900  0.5469
   47A        P  988   5.773   6.026   2.628 -0.1391 -0.2021 -0.2787
   47A      O1P  989   5.704   5.898   2.661 -0.6201  0.0524 -0.3834
   47A      O2P  990   5.826   6.101   2.745  0.3809  0.1271  0.5238
   47A      O5'  991   5.907   5.993   2.538  0.4757 -0.1974 -0.0762
   47A      C5'  992   5.912   5.876   2.451  0.0586 -0.1056  0.6113
   47A     H5'1  993   5.817   5.876   2.399  0.5635 -1.4781 -0.3690
   47A     H5'2  994   5.913   5.784   2.510 -0.4507 -0.3687  0.2148
   47A      C4'  995   6.030   5.878   2.354  0.2347 -0.3263  0.5329
   47A      H4'  996   6.016   5.798   2.281  2.0656 -0.4057  0.2220
   47A      O4'  997   6.033   6.001   2.277 -0.3171  0.2939  0.0357
   47A      C1'  998   6.166   6.031   2.255 -0.3834 -1.0148  0.2052
   47A      H1'  999   6.194   6.049   2.152  0.6678  4.5726  1.1759
   47A       N9 1000   6.197   6.154   2.330 -0.0989 -0.5282 -0.3950
   47A       C8 1001   6.154   6.199   2.453  0.4535  0.3896 -0.4004
   47A       H8 1002   6.086   6.147   2.520  1.7768 -0.0877  0.6158
   47A       N7 1003   6.200   6.325   2.478 -0.3513 -0.6058 -0.0875
   47A       C5 1004   6.286   6.352   2.378  0.4422 -0.6967 -0.4983
   47A       C6 1005   6.374   6.453   2.347 -0.5093 -0.8916 -0.3928
   47A       N6 1006   6.400   6.565   2.410  0.1027 -0.1315  0.5900
   47A      H61 1007   6.370   6.571   2.507 -2.0595 -0.2150 -0.0308
   47A      H62 1008   6.438   6.647   2.366  0.2052  1.8239  3.9458
   47A       N1 1009   6.447   6.448   2.235 -0.3333  0.6782 -0.4579
   47A       C2 1010   6.450   6.342   2.153  0.4588  0.3263  0.4710
   47A       H2 1011   6.524   6.345   2.075  0.9657 -0.8533  0.8903
   47A       N3 1012   6.369   6.237   2.173 -0.6216  0.2558  0.7329
   47A       C4 1013   6.287   6.248   2.290  0.2431  0.5812  0.1338
   47A      C3' 1014   6.168   5.855   2.416  0.4695  0.1161 -0.1023
   47A      H3' 1015   6.180   5.910   2.509 -0.2580  0.3399 -0.1370
   47A      C2' 1016   6.251   5.917   2.304  0.3135  0.7077 -0.6230
   47A     H2'1 1017   6.342   5.968   2.337  1.8319 -0.2358 -3.0860
   47A      O2' 1018   6.270   5.834   2.197  1.0315 -0.6593 -0.6445
   47A     HO'2 1019   6.358   5.801   2.218  0.0780 -2.0841  1.5585
   47A      O3' 1020   6.197   5.722   2.433 -0.1539 -0.5351  0.2951
   48U        P 1021   6.303   5.665   2.537 -0.3038 -0.0349 -0.5792
   48U      O1P 1022   6.319   5.520   2.512  0.1028  0.5185 -0.7566
   48U      O2P 1023   6.257   5.709   2.672  0.5910 -0.2523 -0.1941
   48U      O5' 1024   6.445   5.727   2.500  0.1464  0.0899 -0.2122
   48U      C5' 1025   6.525   5.667   2.395 -0.6279 -0.1084 -0.3374
   48U     H5'1 1026   6.455   5.661   2.312 -0.8004  1.7861 -0.3815
   48U     H5'2 1027   6.548   5.566   2.428 -1.4706 -0.6232 -1.2767
   48U      C4' 1028   6.637   5.754   2.347  0.2503  0.2469  0.5361
   48U      H4' 1029   6.681   5.716   2.255  0.6722  3.6578 -0.8503
   48U      O4' 1030   6.585   5.878   2.312  0.2767 -0.5213  0.0392
   48U      C1' 1031   6.682   5.973   2.333 -0.8111 -0.5791 -0.1153
   48U      H1' 1032   6.728   6.007   2.240  2.1359 -0.8729  1.1171
   48U       N1 1033   6.651   6.092   2.418  0.7475 -0.6940  0.2332
   48U       C6 1034   6.558   6.082   2.521  0.3276  0.0533 -0.0848
   48U       H6 1035   6.514   5.985   2.537 -1.3275  0.8287  0.2460
   48U       C5 1036   6.525   6.184   2.602 -0.6429  0.1459  0.3560
   48U       H5 1037   6.440   6.171   2.668  0.1378  0.4839  1.4671
   48U       C4 1038   6.596   6.314   2.593  0.3345  0.3393 -0.5672
   48U       O4 1039   6.568   6.414   2.657  0.4381 -0.6677 -0.2811
   48U       N3 1040   6.693   6.314   2.492  0.5452 -0.2040 -0.5024
   48U       H3 1041   6.761   6.389   2.484  0.7342 -0.2526  0.4990
   48U       C2 1042   6.727   6.208   2.410 -0.1045  0.7291 -0.2593
   48U       O2 1043   6.815   6.229   2.329 -0.2096  0.1248 -0.3037
   48U      C3' 1044   6.739   5.763   2.454  0.0382 -0.7178 -0.0530
   48U      H3' 1045   6.697   5.781   2.553  0.3544  1.1013 -0.2242
   48U      C2' 1046   6.801   5.901   2.408 -0.0715  0.4866 -0.4927
   48U     H2'1 1047   6.842   5.952   2.495  1.7695  0.0599 -1.0752
   48U      O2' 1048   6.910   5.871   2.320  0.0007  0.7551  0.4571
   48U     HO'2 1049   6.983   5.866   2.382 -1.2869 -0.3939  1.9571
   48U      O3' 1050   6.822   5.651   2.441  0.5342 -0.2618  0.4277
   49C        P 1051   6.906   5.586   2.565 -0.2832  0.0464  0.0160
   49C      O1P 1052   6.960   5.450   2.536 -0.3795 -0.4680  0.6331
   49C      O2P 1053   6.827   5.594   2.689  0.1369 -0.3339  0.3381
   49C      O5' 1054   7.031   5.681   2.570 -0.1741 -0.4232  0.0125
   49C      C5' 1055   7.144   5.674   2.477  0.5162 -0.2429 -0.3383
   49C     H5'1 1056   7.098   5.663   2.379  0.4853  0.0325 -0.3542
   49C     H5'2 1057   7.216   5.596   2.501  0.7896  0.7878  2.5103
   49C      C4' 1058   7.216   5.807   2.475 -0.1970 -1.0020  0.3132
   49C      H4' 1059   7.304   5.803   2.411  1.6634  1.0991  2.5425
   49C      O4' 1060   7.138   5.922   2.446  0.2147 -0.0631  0.6529
   49C      C1' 1061   7.187   6.032   2.529 -0.2837  0.0896 -0.0996
   49C      H1' 1062   7.222   6.108   2.458 -1.1352 -0.6243 -1.3336
   49C       N1 1063   7.091   6.090   2.628 -0.1414  0.3573 -0.0502
   49C       C6 1064   6.991   6.021   2.688 -0.0029 -0.3614 -0.0685
   49C       H6 1065   6.987   5.914   2.677  1.9856 -0.5836  0.9749
   49C       C5 1066   6.898   6.092   2.756  0.2792 -0.5509 -0.6485
   49C       H5 1067   6.816   6.034   2.797 -0.1685  0.9428  0.6482
   49C       C4 1068   6.917   6.234   2.775  0.0611 -0.0369 -0.1036
   49C       N4 1069   6.825   6.307   2.831  0.3478  0.1079  0.3925
   49C      H41 1070   6.736   6.275   2.866 -1.9114  4.0643 -1.0218
   49C      H42 1071   6.845   6.406   2.841  3.5548 -0.2211 -1.3749
   49C       N3 1072   7.015   6.297   2.731  0.0052 -0.4530 -0.7268
   49C       C2 1073   7.105   6.231   2.659 -0.1314  0.3143  0.7593
   49C       O2 1074   7.199   6.292   2.609 -0.3636  0.0093  0.0011
   49C      C3' 1075   7.277   5.826   2.613  0.2537 -0.3041 -0.0081
   49C      H3' 1076   7.199   5.803   2.685 -1.0662 -1.5935 -1.7782
   49C      C2' 1077   7.306   5.974   2.613 -0.1641  0.0871  0.1377
   49C     H2'1 1078   7.306   6.021   2.711  1.3477  1.2052 -0.3599
   49C      O2' 1079   7.411   6.015   2.530  0.2764  0.3326  0.4615
   49C     HO'2 1080   7.451   6.097   2.558  0.0284 -0.4100  3.3292
   49C      O3' 1081   7.390   5.735   2.629  0.4681 -0.9736 -0.1869
   50U        P 1082   7.442   5.689   2.763 -0.0692 -0.0412  0.0426
   50U      O1P 1083   7.574   5.624   2.736  0.3081 -0.0781  0.4525
   50U      O2P 1084   7.327   5.616   2.821 -0.1534 -0.2022 -0.2896
   50U      O5' 1085   7.473   5.826   2.850  0.7513  0.5378  0.3469
   50U      C5' 1086   7.583   5.900   2.824  0.0220  0.3503  0.4426
   50U     H5'1 1087   7.572   5.924   2.718 -0.6822 -1.5554  0.0416
   50U     H5'2 1088   7.675   5.844   2.837  0.7610  1.2902 -0.5571
   50U      C4' 1089   7.586   6.033   2.903 -0.1953  0.4856  0.2224
   50U      H4' 1090   7.687   6.069   2.884 -0.2007  0.4593  0.1460
   50U      O4' 1091   7.489   6.127   2.860 -0.3527  0.2230  0.4669
   50U      C1' 1092   7.462   6.218   2.964 -0.0372 -0.1939  0.2316
   50U      H1' 1093   7.495   6.318   2.937  0.8140 -0.6687 -0.5372
   50U       N1 1094   7.317   6.223   2.995 -0.4961 -0.2616 -0.5788
   50U       C6 1095   7.238   6.112   2.985  1.0961  0.0937  0.4798
   50U       H6 1096   7.279   6.028   2.931  1.6472  0.2237  0.6856
   50U       C5 1097   7.112   6.119   3.033  0.7001  0.1471 -0.0935
   50U       H5 1098   7.050   6.034   3.008  0.1408  0.1537  1.2197
   50U       C4 1099   7.059   6.233   3.104  0.7323  0.4887  0.1882
   50U       O4 1100   6.943   6.254   3.139 -0.2301  0.1017  0.8425
   50U       N3 1101   7.151   6.335   3.121  0.0594 -0.0465 -0.4137
   50U       H3 1102   7.116   6.424   3.152 -0.4587 -0.1729 -0.6180
   50U       C2 1103   7.281   6.331   3.072  0.3066 -0.1365  0.1738
   50U       O2 1104   7.352   6.430   3.093  0.1303  0.2036  0.0691
   50U      C3' 1105   7.577   6.033   3.053  0.4376 -0.2669  0.4634
   50U      H3' 1106   7.496   5.963   3.074  1.9981 -2.6466 -0.8816
   50U      C2' 1107   7.535   6.170   3.097  0.1779 -0.5304  0.2466
   50U     H2'1 1108   7.478   6.161   3.190  1.2952 -1.3901  0.8618
   50U      O2' 1109   7.651   6.255   3.116 -0.5347  0.3634  0.8396
   50U     HO'2 1110   7.714   6.212   3.174 -0.3721 -0.2989  0.1872
   50U      O3' 1111   7.697   5.984   3.104 -0.3307 -0.6210 -0.0766
   51A        P 1112   7.713   5.942   3.258 -0.0688 -0.0536 -0.0974
   51A      O1P 1113   7.857   5.905   3.272  0.5512 -0.1273  0.3239
   51A      O2P 1114   7.610   5.841   3.286 -0.4374 -0.1555  0.2231
   51A      O5' 1115   7.696   6.060   3.368  0.1086  0.3594 -0.1671
   51A      C5' 1116   7.811   6.135   3.416  0.1481  0.7468  0.6878
   51A     H5'1 1117   7.880   6.147   3.332  0.7003  1.4423  1.2213
   51A     H5'2 1118   7.867   6.080   3.492  0.4310 -0.7877 -0.6014
   51A      C4' 1119   7.771   6.273   3.463  0.1317  0.3850  0.6469
   51A      H4' 1120   7.868   6.322   3.462  1.7585 -2.4223 -3.3017
   51A      O4' 1121   7.656   6.333   3.393 -0.0519  0.1345  0.7491
   51A      C1' 1122   7.571   6.400   3.484 -0.3806 -0.2902 -0.7109
   51A      H1' 1123   7.569   6.505   3.456 -2.2096 -0.8922 -3.2233
   51A       N9 1124   7.429   6.356   3.470 -0.1339  0.1962  0.1847
   51A       C8 1125   7.377   6.237   3.420  0.4586 -0.3342  0.0634
   51A       H8 1126   7.444   6.158   3.391  0.7993  0.4362 -1.4023
   51A       N7 1127   7.251   6.223   3.436 -0.3027  0.3493  0.1380
   51A       C5 1128   7.211   6.348   3.477 -0.0599  0.3486 -0.4371
   51A       C6 1129   7.087   6.416   3.506 -0.1971  0.1035 -0.4882
   51A       N6 1130   6.965   6.374   3.482  0.7098 -0.2390  0.0562
   51A      H61 1131   6.950   6.279   3.451  0.9526  0.3310 -1.9334
   51A      H62 1132   6.893   6.433   3.521  0.3113  0.8325 -2.1661
   51A       N1 1133   7.079   6.536   3.565 -0.0906  0.6458 -0.2653
   51A       C2 1134   7.192   6.596   3.590 -0.0093  0.1862 -0.1890
   51A       H2 1135   7.191   6.691   3.641 -1.7117 -0.9000  2.0153
   51A       N3 1136   7.314   6.550   3.557  0.0104 -0.6428 -0.1920
   51A       C4 1137   7.318   6.426   3.500 -0.0174 -0.3600  0.9042
   51A      C3' 1138   7.714   6.248   3.605 -0.1479  0.2748  0.3282
   51A      H3' 1139   7.659   6.153   3.599  2.4032 -1.3279  0.6561
   51A      C2' 1140   7.626   6.378   3.624 -0.0917 -0.1487 -0.6843
   51A     H2'1 1141   7.549   6.357   3.698 -0.4851 -0.4228 -1.1581
   51A      O2' 1142   7.707   6.491   3.645 -0.3910  0.4921 -0.0932
   51A     HO'2 1143   7.721   6.484   3.740 -1.0363 -0.4280 -0.0593
   51A      O3' 1144   7.815   6.240   3.703 -0.1400  0.7764  0.1061
   52U        P 1145   7.773   6.199   3.847 -0.2494 -0.4495  0.5404
   52U      O1P 1146   7.900   6.200   3.928 -0.3623  0.3316  0.4566
   52U      O2P 1147   7.689   6.073   3.852  0.0017  0.1805  0.4149
   52U      O5' 1148   7.681   6.317   3.904  0.9788  0.1103  0.0563
   52U      C5' 1149   7.741   6.437   3.953 -0.1554  0.4417 -0.5070
   52U     H5'1 1150   7.797   6.485   3.873 -0.9146  0.8219 -0.8204
   52U     H5'2 1151   7.803   6.413   4.040 -0.2727 -0.4076 -0.6473
   52U      C4' 1152   7.623   6.532   3.988 -0.1700  0.2487 -0.2988
   52U      H4' 1153   7.653   6.636   3.981 -1.6303  0.6420 -1.1462
   52U      O4' 1154   7.523   6.524   3.890  0.0979 -0.0042  0.9371
   52U      C1' 1155   7.403   6.573   3.942 -0.5804  0.3243 -0.4793
   52U      H1' 1156   7.387   6.673   3.901 -1.9652  0.4498  0.3042
   52U       N1 1157   7.295   6.477   3.908 -0.8605 -0.8590  1.0578
   52U       C6 1158   7.313   6.342   3.891 -0.2543 -0.3039  0.0472
   52U       H6 1159   7.409   6.298   3.915 -0.1622  0.6257  1.5665
   52U       C5 1160   7.213   6.265   3.851 -0.2261 -0.7193  0.3976
   52U       H5 1161   7.226   6.159   3.836 -0.2253 -0.7195  0.3975
   52U       C4 1162   7.079   6.317   3.833  0.0353 -0.2766 -0.4200
   52U       O4 1163   6.982   6.259   3.789  0.2803  0.3619  0.2412
   52U       N3 1164   7.065   6.450   3.863  0.6745  0.1415 -0.1955
   52U       H3 1165   6.969   6.479   3.875  0.4119 -0.5419 -0.5947
   52U       C2 1166   7.166   6.530   3.906  0.0782 -0.1785  0.3986
   52U       O2 1167   7.143   6.647   3.935 -0.3311 -0.1937 -0.1874
   52U      C3' 1168   7.557   6.496   4.117 -0.6629  0.7317  0.0745
   52U      H3' 1169   7.548   6.388   4.112  0.0811  0.6541  0.1839
   52U      C2' 1170   7.421   6.569   4.101 -0.0926 -0.0079  0.7289
   52U     H2'1 1171   7.338   6.518   4.148 -0.6317 -0.3293 -0.5349
   52U      O2' 1172   7.439   6.704   4.120 -0.1605  0.5492 -0.0384
   52U     HO'2 1173   7.450   6.716   4.215  3.1214 -0.3624 -0.1546
   52U      O3' 1174   7.640   6.531   4.231  0.7531 -0.4225  0.0794
   53U        P 1175   7.600   6.482   4.376 -0.5947  0.1228 -0.4553
   53U      O1P 1176   7.715   6.531   4.457 -0.1719 -0.0882 -0.1510
   53U      O2P 1177   7.569   6.334   4.381 -0.1954  0.4111  0.4255
   53U      O5' 1178   7.466   6.557   4.417 -0.0842 -0.6910 -0.1415
   53U      C5' 1179   7.456   6.690   4.475  0.4850  0.0743  0.2076
   53U     H5'1 1180   7.504   6.755   4.402  1.1351 -0.8883 -0.2402
   53U     H5'2 1181   7.517   6.693   4.566  0.7459  1.7593  0.0116
   53U      C4' 1182   7.310   6.738   4.488  0.7765  0.2458  0.3022
   53U      H4' 1183   7.303   6.842   4.521  0.3198  0.2732  0.1265
   53U      O4' 1184   7.241   6.717   4.366  0.2624 -0.3869  0.0261
   53U      C1' 1185   7.107   6.665   4.384  0.2250 -0.1708  0.0375
   53U      H1' 1186   7.033   6.741   4.356 -0.4443 -2.2380 -4.9179
   53U       N1 1187   7.076   6.547   4.305 -0.4511  0.1848 -0.2451
   53U       C6 1188   7.168   6.446   4.301  0.2601 -0.4213 -0.0355
   53U       H6 1189   7.259   6.463   4.357 -1.5528 -0.8291  3.2538
   53U       C5 1190   7.138   6.331   4.229 -0.2950  0.1380 -0.8789
   53U       H5 1191   7.212   6.253   4.224  0.5695  0.8697  0.0345
   53U       C4 1192   7.012   6.307   4.168 -0.0070 -0.1897 -0.0154
   53U       O4 1193   6.980   6.210   4.097  0.0716  0.4129  0.3176
   53U       N3 1194   6.917   6.403   4.194  0.0883  0.5055  0.5367
   53U       H3 1195   6.828   6.402   4.147  0.7473  0.6388 -0.7720
   53U       C2 1196   6.942   6.520   4.266 -0.4145  0.0859 -0.4351
   53U       O2 1197   6.851   6.599   4.278 -0.4166 -0.5913 -0.1478
   53U      C3' 1198   7.233   6.645   4.586 -0.3205  0.4283  0.4155
   53U      H3' 1199   7.270   6.544   4.571 -1.4778  0.2981 -1.9811
   53U      C2' 1200   7.087   6.643   4.532 -0.1928  0.0983  0.6269
   53U     H2'1 1201   7.035   6.553   4.565 -0.2275  0.5419  1.8076
   53U      O2' 1202   7.008   6.745   4.578  0.7187 -0.1029 -0.1701
   53U     HO'2 1203   6.972   6.727   4.665 -0.4424  1.4624 -0.3061
   53U      O3' 1204   7.250   6.697   4.710 -0.1819  0.1727  0.0796
   54C        P 1205   7.224   6.616   4.840 -0.1849 -0.5153  0.3666
   54C      O1P 1206   7.273   6.693   4.954  1.2453 -1.0715 -0.1409
   54C      O2P 1207   7.286   6.488   4.816  0.3818 -0.3433 -0.4365
   54C      O5' 1208   7.072   6.582   4.855  0.1530 -0.1979 -0.1230
   54C      C5' 1209   6.976   6.667   4.913 -0.0866 -0.2873 -0.7994
   54C     H5'1 1210   6.993   6.771   4.884 -2.9084  0.4376 -0.1328
   54C     H5'2 1211   6.981   6.675   5.021  0.3571 -0.1378 -0.8296
   54C      C4' 1212   6.833   6.619   4.881 -0.2048  0.2312  0.2673
   54C      H4' 1213   6.770   6.698   4.922 -0.7382 -0.6143  1.0921
   54C      O4' 1214   6.815   6.603   4.742 -0.2538 -0.0732 -0.1441
   54C      C1' 1215   6.722   6.493   4.735 -0.5284  0.0879 -0.8531
   54C      H1' 1216   6.632   6.532   4.686 -0.6788 -0.6059 -1.1328
   54C       N1 1217   6.772   6.371   4.663  0.0450 -0.4294 -0.5772
   54C       C6 1218   6.909   6.340   4.662 -0.1416 -0.7102  0.0041
   54C       H6 1219   6.978   6.401   4.719 -1.2405  2.3825 -1.7309
   54C       C5 1220   6.957   6.238   4.586  0.1741 -0.5682  1.0404
   54C       H5 1221   7.063   6.217   4.588  0.9660  2.3190 -1.7906
   54C       C4 1222   6.868   6.177   4.493  0.2923  0.0151  0.3692
   54C       N4 1223   6.907   6.082   4.408  0.1474  0.0735  0.8554
   54C      H41 1224   7.002   6.049   4.420 -0.0219 -1.9330 -2.2261
   54C      H42 1225   6.838   6.040   4.348  0.0096  0.2541  0.8872
   54C       N3 1226   6.738   6.206   4.485  0.1597 -0.0252 -0.6163
   54C       C2 1227   6.691   6.300   4.570 -0.0728 -0.1269  0.2905
   54C       O2 1228   6.570   6.328   4.570  0.3352  0.8921  0.1937
   54C      C3' 1229   6.795   6.492   4.957  0.1880  0.3638 -0.2190
   54C      H3' 1230   6.874   6.417   4.952  1.9916  2.2405 -1.7152
   54C      C2' 1231   6.676   6.455   4.880 -0.1272 -0.3539  0.6336
   54C     H2'1 1232   6.644   6.351   4.890  1.1051 -0.9424 -1.0588
   54C      O2' 1233   6.565   6.542   4.912  0.2727  1.3032  0.1864
   54C     HO'2 1234   6.490   6.512   4.861  1.3290  0.9527 -1.2364
   54C      O3' 1235   6.753   6.518   5.090 -0.1537 -0.1308 -0.8986
   55C        P 1236   6.748   6.396   5.185  0.1717  0.4451 -0.2486
   55C      O1P 1237   6.698   6.445   5.318 -0.3666  0.7201  0.4807
   55C      O2P 1238   6.883   6.339   5.183  0.5620  0.0392 -0.6623
   55C      O5' 1239   6.638   6.292   5.122  0.0269  0.2360 -0.4347
   55C      C5' 1240   6.502   6.311   5.147 -0.0553  0.2896 -0.0056
   55C     H5'1 1241   6.482   6.416   5.127  2.0627  0.6816 -0.3493
   55C     H5'2 1242   6.489   6.287   5.252 -2.0204 -0.9210 -0.4743
   55C      C4' 1243   6.405   6.222   5.066 -0.9688 -0.9003 -0.4783
   55C      H4' 1244   6.300   6.247   5.080 -0.5707  0.7892 -0.2863
   55C      O4' 1245   6.429   6.222   4.927  0.2117  0.0500  0.9224
   55C      C1' 1246   6.396   6.086   4.881  0.6928 -0.6543  0.8439
   55C      H1' 1247   6.311   6.091   4.814  0.6483  1.3098  0.9704
   55C       N1 1248   6.511   6.024   4.812 -0.3521 -0.2394  0.5009
   55C       C6 1249   6.643   6.060   4.840 -0.2004  1.3105 -0.2259
   55C       H6 1250   6.658   6.139   4.911 -3.5105  0.6195  1.4197
   55C       C5 1251   6.745   5.998   4.773  0.2512  0.6023  0.6317
   55C       H5 1252   6.851   6.017   4.787  1.0462 -1.1289 -2.2135
   55C       C4 1253   6.705   5.903   4.671  0.3873 -0.3404  0.3325
   55C       N4 1254   6.803   5.856   4.603  0.2628  1.0662  0.1862
   55C      H41 1255   6.894   5.874   4.644 -1.0652  0.8633  3.5020
   55C      H42 1256   6.781   5.791   4.528  2.2847 -2.2041  2.1730
   55C       N3 1257   6.585   5.866   4.649 -0.0832 -0.1721 -0.1062
   55C       C2 1258   6.486   5.917   4.726  0.3738 -0.5168 -0.0647
   55C       O2 1259   6.368   5.887   4.695 -0.0032 -0.3336  0.2004
   55C      C3' 1260   6.428   6.075   5.105  0.2514  0.6374  0.1597
   55C      H3' 1261   6.535   6.054   5.102 -0.0021 -0.7544 -0.1827
   55C      C2' 1262   6.355   5.995   4.994  0.5045  0.3537 -0.0262
   55C     H2'1 1263   6.402   5.897   4.987 -0.1515 -0.0098  0.5476
   55C      O2' 1264   6.209   5.993   5.001 -0.1800 -0.1274  0.5511
   55C     HO'2 1265   6.167   5.966   5.083 -1.6708 -0.8448 -0.3846
   55C      O3' 1266   6.370   6.038   5.233  0.2328 -0.1809 -0.0167
   56G        P 1267   6.430   5.924   5.316  0.3770  0.4435  0.0903
   56G      O1P 1268   6.341   5.901   5.437 -0.2332  0.4196  0.3195
   56G      O2P 1269   6.573   5.931   5.331  0.3049  0.5729  0.2808
   56G      O5' 1270   6.414   5.797   5.223  0.5260 -0.1314  0.2895
   56G      C5' 1271   6.289   5.741   5.188 -0.2759  0.6088  0.3918
   56G     H5'1 1272   6.218   5.809   5.141 -3.0122 -2.4955 -0.4387
   56G     H5'2 1273   6.240   5.704   5.278 -2.1296  1.0913 -0.3567
   56G      C4' 1274   6.303   5.624   5.094  0.2406  0.2055 -0.3591
   56G      H4' 1275   6.204   5.584   5.073  0.3297 -0.6220  0.6606
   56G      O4' 1276   6.353   5.662   4.968 -0.0616 -0.0627  0.0034
   56G      C1' 1277   6.410   5.544   4.915  0.0811 -0.8436 -0.4644
   56G      H1' 1278   6.351   5.505   4.831 -1.1558 -0.9054  0.4075
   56G       N9 1279   6.551   5.551   4.872 -0.3903  0.4036 -0.7224
   56G       C8 1280   6.646   5.632   4.923  0.1794  0.0935 -0.6991
   56G       H8 1281   6.624   5.698   5.006  1.2144 -0.3896 -0.0200
   56G       N7 1282   6.766   5.613   4.871 -0.0578  0.0145  0.2657
   56G       C5 1283   6.747   5.512   4.770 -0.3834  0.1448  0.1662
   56G       C6 1284   6.836   5.453   4.673 -0.1858  0.1300  0.2475
   56G       O6 1285   6.954   5.480   4.647 -0.5015  0.1971 -0.1791
   56G       N1 1286   6.775   5.341   4.613  0.6530  0.3236  0.4617
   56G       H1 1287   6.814   5.287   4.537  1.1628  0.3520  0.6968
   56G       C2 1288   6.641   5.312   4.621 -0.5519 -0.0403  0.0300
   56G       N2 1289   6.601   5.210   4.543 -0.2530 -0.6875 -0.6503
   56G      H21 1290   6.670   5.172   4.480  1.4437  1.7300 -0.4098
   56G      H22 1291   6.507   5.177   4.560 -0.2113 -0.6448 -0.3334
   56G       N3 1292   6.557   5.372   4.710  0.3516 -0.0702  0.1867
   56G       C4 1293   6.614   5.464   4.786  0.0317 -0.1572 -0.2520
   56G      C3' 1294   6.384   5.508   5.156 -0.5539 -0.0619 -0.6075
   56G      H3' 1295   6.476   5.553   5.193 -2.2369  1.8450  1.5329
   56G      C2' 1296   6.403   5.430   5.024  0.3096  0.3300  0.9666
   56G     H2'1 1297   6.500   5.381   5.031  1.4415  2.4207  0.7447
   56G      O2' 1298   6.294   5.336   5.005 -0.0267  0.2503  0.8863
   56G     HO'2 1299   6.322   5.256   5.051 -1.6212 -0.7180  0.2591
   56G      O3' 1300   6.331   5.418   5.258  0.4397  0.1295 -0.1448
   57U        P 1301   6.422   5.312   5.328 -0.0872  0.4156 -0.1001
   57U      O1P 1302   6.358   5.262   5.448  0.5049  0.4719 -0.0628
   57U      O2P 1303   6.556   5.362   5.336  0.1127  0.2164  0.0835
   57U      O5' 1304   6.424   5.186   5.233  0.0569 -0.1701  0.1588
   57U      C5' 1305   6.330   5.085   5.233 -0.1514  0.1040 -0.0806
   57U     H5'1 1306   6.230   5.128   5.230 -0.1194  0.1367 -0.6586
   57U     H5'2 1307   6.342   5.038   5.331  1.0255  0.5958  0.0297
   57U      C4' 1308   6.339   4.974   5.125 -0.4179  0.4944 -0.4604
   57U      H4' 1309   6.246   4.919   5.125 -0.6170  0.8199  0.2967
   57U      O4' 1310   6.366   5.037   5.003 -0.3564 -0.4390  0.2610
   57U      C1' 1311   6.469   4.956   4.949  1.2976 -0.4287 -0.8605
   57U      H1' 1312   6.436   4.925   4.850 -0.4500 -1.8065  0.0973
   57U       N1 1313   6.596   5.036   4.918 -0.3479  0.4884 -0.3735
   57U       C6 1314   6.633   5.148   4.989 -0.3350  0.1843  0.1302
   57U       H6 1315   6.565   5.188   5.063 -0.2401  2.1724 -0.8010
   57U       C5 1316   6.747   5.212   4.967  0.2251  0.2489  0.5999
   57U       H5 1317   6.770   5.297   5.029  1.9784  0.7533 -0.6756
   57U       C4 1318   6.843   5.166   4.867 -0.1401 -0.1309  0.2428
   57U       O4 1319   6.945   5.226   4.837  0.0763  0.2099  0.2554
   57U       N3 1320   6.801   5.053   4.801  0.3743  0.1612 -0.1471
   57U       H3 1321   6.862   5.018   4.728 -1.4157  1.2567 -2.3113
   57U       C2 1322   6.679   4.989   4.813  0.2244  0.2768 -0.7724
   57U       O2 1323   6.646   4.897   4.740  0.0708 -0.3067  0.3800
   57U      C3' 1324   6.456   4.886   5.164 -0.8489 -0.0721 -0.2827
   57U      H3' 1325   6.529   4.962   5.192 -0.1304 -1.0654  0.6021
   57U      C2' 1326   6.491   4.834   5.032  0.3595  0.4917  0.2775
   57U     H2'1 1327   6.598   4.813   5.030  0.3371  0.4032 -0.6613
   57U      O2' 1328   6.407   4.726   4.984 -0.6767  0.0524 -0.0475
   57U     HO'2 1329   6.368   4.674   5.054 -0.8463 -1.5802 -1.3086
   57U      O3' 1330   6.438   4.784   5.260 -1.0048 -1.1532  0.4564
   58A        P 1331   6.559   4.739   5.357  0.1588 -0.0396 -0.1591
   58A      O1P 1332   6.504   4.663   5.474  0.0358  0.8678  0.5454
   58A      O2P 1333   6.635   4.862   5.385  0.7273 -0.4059 -0.3798
   58A      O5' 1334   6.651   4.647   5.260 -0.3945  0.9410  0.6232
   58A      C5' 1335   6.611   4.523   5.206  0.3136 -0.2886 -0.5185
   58A     H5'1 1336   6.505   4.528   5.180  0.0270  3.0648  0.7812
   58A     H5'2 1337   6.598   4.450   5.286 -1.3927 -0.9219 -1.3241
   58A      C4' 1338   6.701   4.474   5.095 -0.2642  0.0519  0.2847
   58A      H4' 1339   6.655   4.386   5.049 -1.8812 -0.0997  2.1054
   58A      O4' 1340   6.732   4.572   4.997  0.3108 -0.3113 -0.6037
   58A      C1' 1341   6.866   4.558   4.947  0.5309 -0.1042  0.4960
   58A      H1' 1342   6.871   4.529   4.842 -1.2671 -2.3466  0.9317
   58A       N9 1343   6.949   4.675   4.987  0.2392  0.4004 -0.1737
   58A       C8 1344   6.929   4.769   5.083  0.4309  0.1602  0.7253
   58A       H8 1345   6.844   4.766   5.150  2.0538 -2.2805  2.8531
   58A       N7 1346   6.994   4.875   5.068 -0.0973 -0.5901 -0.0048
   58A       C5 1347   7.080   4.850   4.967  0.1803 -0.1853  0.1939
   58A       C6 1348   7.183   4.925   4.901  0.2508  0.1526 -0.0520
   58A       N6 1349   7.228   5.043   4.939  1.0482 -0.1977  1.1087
   58A      H61 1350   7.169   5.096   5.002  0.9716  1.8082 -0.5434
   58A      H62 1351   7.302   5.086   4.886  0.2936 -0.0370  0.1613
   58A       N1 1352   7.246   4.873   4.792 -0.0400  0.2705 -0.5006
   58A       C2 1353   7.223   4.742   4.769  0.0319 -0.2055  0.1956
   58A       H2 1354   7.285   4.700   4.692 -1.0131 -0.1855 -0.6808
   58A       N3 1355   7.126   4.666   4.819 -0.3717 -0.1762 -0.0338
   58A       C4 1356   7.053   4.724   4.917 -0.2010 -0.9606 -0.2508
   58A      C3' 1357   6.834   4.426   5.146 -0.2428 -0.6002  0.2677
   58A      H3' 1358   6.876   4.491   5.222  0.8123  0.2831 -1.0031
   58A      C2' 1359   6.918   4.431   5.012  0.9775  0.3158  0.9319
   58A     H2'1 1360   7.023   4.440   5.038  1.2086  1.7356 -0.3717
   58A      O2' 1361   6.872   4.313   4.947  0.1791  0.0885  0.1415
   58A     HO'2 1362   6.828   4.264   5.017  2.0430  0.1650  1.4237
   58A      O3' 1363   6.825   4.294   5.191  0.0244  0.0163 -0.2158
   59C        P 1364   6.917   4.232   5.312 -0.1462  0.5113  0.3278
   59C      O1P 1365   6.895   4.084   5.318  0.2644  0.0013 -0.2932
   59C      O2P 1366   6.913   4.317   5.433 -0.2049  0.2497  0.5914
   59C      O5' 1367   7.060   4.256   5.241  0.3753 -0.1006  0.5163
   59C      C5' 1368   7.113   4.152   5.160 -0.1727 -0.0026 -0.4827
   59C     H5'1 1369   7.046   4.135   5.076  1.0802  0.0784 -1.5243
   59C     H5'2 1370   7.127   4.067   5.227 -2.0158 -1.1838 -1.5034
   59C      C4' 1371   7.251   4.190   5.105  0.1888 -0.0115 -0.5070
   59C      H4' 1372   7.282   4.115   5.032  1.0128  1.6375 -1.9114
   59C      O4' 1373   7.248   4.312   5.036  0.1909 -0.4142 -0.0816
   59C      C1' 1374   7.374   4.375   5.040 -0.2927  0.0147  0.0526
   59C      H1' 1375   7.412   4.373   4.938 -1.5757 -1.3707 -0.4345
   59C       N1 1376   7.361   4.509   5.100 -0.0293  0.2284 -0.1302
   59C       C6 1377   7.257   4.544   5.182  0.4133 -0.4439  0.0478
   59C       H6 1378   7.177   4.478   5.212  1.1258 -0.2233  2.7577
   59C       C5 1379   7.251   4.671   5.225  0.6272 -0.2908  0.1262
   59C       H5 1380   7.160   4.690   5.280  0.1473  3.1396 -1.5830
   59C       C4 1381   7.336   4.768   5.168  0.0355  0.4586 -0.1064
   59C       N4 1382   7.324   4.894   5.200  0.1648 -0.4893 -0.0376
   59C      H41 1383   7.256   4.923   5.268  0.7085  0.1633  0.2367
   59C      H42 1384   7.383   4.960   5.152  1.1426  0.3877  2.2177
   59C       N3 1385   7.426   4.737   5.082 -0.5208 -0.3473 -0.4029
   59C       C2 1386   7.446   4.607   5.044  0.3143 -0.3153  0.2118
   59C       O2 1387   7.537   4.581   4.967 -0.8427  0.0251  0.1793
   59C      C3' 1388   7.354   4.210   5.211 -0.6320  0.3289  0.1541
   59C      H3' 1389   7.301   4.268   5.287  0.2522 -0.8863  1.7543
   59C      C2' 1390   7.461   4.281   5.127  0.6859 -0.2923 -0.7270
   59C     H2'1 1391   7.529   4.344   5.184  2.1775  2.0125 -4.6308
   59C      O2' 1392   7.553   4.198   5.053  0.2360  0.3369 -0.5824
   59C     HO'2 1393   7.607   4.151   5.117 -2.7059  1.3189  2.9590
   59C      O3' 1394   7.397   4.079   5.263 -0.4660  0.1469 -0.1058
   60U        P 1395   7.500   4.061   5.385 -0.2747 -0.1488 -0.3386
   60U      O1P 1396   7.495   3.920   5.421  0.5284  0.4188 -0.1941
   60U      O2P 1397   7.461   4.162   5.483 -0.1992  0.5607 -0.6111
   60U      O5' 1398   7.638   4.108   5.313  0.4756 -0.1475 -0.4960
   60U      C5' 1399   7.735   4.019   5.266 -0.1864  0.1429  0.0764
   60U     H5'1 1400   7.693   3.955   5.188  0.6970 -0.3863  0.0255
   60U     H5'2 1401   7.751   3.947   5.347 -1.0639  1.1878  1.2215
   60U      C4' 1402   7.864   4.093   5.221  0.7863 -0.1606 -0.6845
   60U      H4' 1403   7.934   4.021   5.179  1.0798 -1.0001  1.1212
   60U      O4' 1404   7.832   4.202   5.132 -0.1759 -0.3581 -0.1300
   60U      C1' 1405   7.938   4.293   5.144  0.2968 -0.0711 -0.8949
   60U      H1' 1406   8.002   4.288   5.056  2.5405 -0.5666  0.6951
   60U       N1 1407   7.897   4.436   5.153 -0.0619 -0.4436  0.0040
   60U       C6 1408   7.782   4.472   5.222 -0.3316  0.5280  0.0203
   60U       H6 1409   7.722   4.392   5.263 -0.0419  1.5012  2.4951
   60U       C5 1410   7.747   4.601   5.253 -0.0774 -0.0061  0.2461
   60U       H5 1411   7.655   4.618   5.307 -0.3625  1.0402 -0.5285
   60U       C4 1412   7.832   4.707   5.201 -0.0167  0.6197  0.3464
   60U       O4 1413   7.818   4.829   5.217 -0.5257 -0.3429 -0.9228
   60U       N3 1414   7.939   4.662   5.123 -0.8110 -0.0875 -1.1224
   60U       H3 1415   7.998   4.733   5.084  1.2172 -0.7833  0.4851
   60U       C2 1416   7.980   4.533   5.101  0.6289 -0.8536 -0.6184
   60U       O2 1417   8.082   4.511   5.035  0.6952  0.0896 -0.7925
   60U      C3' 1418   7.933   4.159   5.338 -0.0719 -0.4393 -0.6714
   60U      H3' 1419   7.855   4.218   5.387 -1.1446 -1.1200 -1.4999
   60U      C2' 1420   8.028   4.248   5.259  0.0828  0.0887 -0.0516
   60U     H2'1 1421   8.056   4.335   5.320 -1.3782 -0.6177  1.7400
   60U      O2' 1422   8.143   4.192   5.206  1.0329  1.3206  0.0503
   60U     HO'2 1423   8.200   4.169   5.280  1.2022  3.0902  0.5007
   60U      O3' 1424   8.007   4.071   5.425 -0.9063  0.1083 -0.2167
   61U        P 1425   8.081   4.123   5.556 -0.2242 -0.0778  0.2548
   61U      O1P 1426   8.106   4.006   5.643 -0.2730  0.4644 -0.1333
   61U      O2P 1427   8.010   4.239   5.607 -0.4078 -0.5393 -0.4130
   61U      O5' 1428   8.212   4.175   5.498  0.2522  0.3501 -0.5632
   61U      C5' 1429   8.320   4.087   5.475 -0.0482  0.7189 -0.0007
   61U     H5'1 1430   8.307   4.007   5.401 -0.0097  1.1694 -0.5009
   61U     H5'2 1431   8.346   4.032   5.565  0.5924  0.6898 -0.1989
   61U      C4' 1432   8.451   4.153   5.429 -0.3553 -0.1782 -0.2001
   61U      H4' 1433   8.534   4.090   5.396 -0.2736  0.7102 -1.8375
   61U      O4' 1434   8.428   4.232   5.309 -0.2554  0.0904  0.8438
   61U      C1' 1435   8.505   4.350   5.314  0.7810  0.6145 -0.7413
   61U      H1' 1436   8.571   4.346   5.227  1.3568  0.2586 -0.3041
   61U       N1 1437   8.414   4.473   5.300 -0.5423  0.4362  0.6953
   61U       C6 1438   8.303   4.497   5.379  0.0965  0.7335  0.4694
   61U       H6 1439   8.268   4.423   5.449  1.1058  0.0791  0.3044
   61U       C5 1440   8.224   4.609   5.363  0.4118  0.7115 -0.3420
   61U       H5 1441   8.131   4.624   5.416  0.2759  2.4594 -1.0074
   61U       C4 1442   8.258   4.710   5.265  0.0332  0.0760 -0.6894
   61U       O4 1443   8.200   4.815   5.250  0.2648 -0.0219  0.1546
   61U       N3 1444   8.375   4.686   5.195 -0.0890  0.1382  0.7481
   61U       H3 1445   8.391   4.746   5.116 -1.7304  1.7482  1.5518
   61U       C2 1446   8.445   4.564   5.201 -0.3053 -0.3669  0.0627
   61U       O2 1447   8.539   4.545   5.118 -0.1212 -0.2901 -0.4202
   61U      C3' 1448   8.504   4.245   5.534 -0.6590 -0.2011  0.7641
   61U      H3' 1449   8.421   4.288   5.591 -1.2390 -1.3051  0.7822
   61U      C2' 1450   8.580   4.348   5.452  0.8840  0.1420 -0.7218
   61U     H2'1 1451   8.572   4.450   5.488 -0.4550 -0.8089  1.9492
   61U      O2' 1452   8.715   4.315   5.427  0.1032 -0.2290  0.6838
   61U     HO'2 1453   8.773   4.392   5.430  0.9886 -0.8905  1.0069
   61U      O3' 1454   8.586   4.192   5.634  0.1845  0.5226 -0.4457
   61U      H3T 1455   8.675   4.207   5.600  0.4316 -0.0269 -0.0390
   62G      O5' 1456   8.085   5.542   4.726 -0.2865 -0.5303  0.5421
   62G      H5T 1457   8.054   5.574   4.641  1.0163 -2.5978 -0.7922
   62G      C5' 1458   8.216   5.487   4.705  0.0153 -0.3675  0.2617
   62G     H5'1 1459   8.290   5.523   4.776  0.3184 -1.2151  0.3839
   62G     H5'2 1460   8.249   5.496   4.602 -0.7032 -1.0103 -0.0336
   62G      C4' 1461   8.201   5.336   4.723  0.8291  1.0133  0.4203
   62G      H4' 1462   8.299   5.291   4.712  0.1594 -0.2209 -0.8748
   62G      O4' 1463   8.139   5.295   4.838  0.2775  0.1375 -0.3473
   62G      C1' 1464   8.073   5.169   4.825 -0.1192 -0.1899 -0.6157
   62G      H1' 1465   8.121   5.094   4.888 -0.1527  2.8082  3.4385
   62G       N9 1466   7.933   5.194   4.873  0.3511 -0.3257  0.5070
   62G       C8 1467   7.877   5.311   4.914 -0.3233  0.0225 -0.8748
   62G       H8 1468   7.926   5.407   4.906 -0.8279  0.2894 -0.7547
   62G       N7 1469   7.762   5.291   4.975 -0.0357 -0.6194  0.8356
   62G       C5 1470   7.730   5.156   4.960  0.0220  0.3812 -0.1461
   62G       C6 1471   7.630   5.072   5.016 -0.3798  0.5100 -0.3408
   62G       O6 1472   7.539   5.094   5.088 -0.1020  0.0120 -0.1509
   62G       N1 1473   7.648   4.938   4.982 -0.5032 -0.1899 -0.5818
   62G       H1 1474   7.595   4.878   5.044  0.5098 -1.0018 -0.4793
   62G       C2 1475   7.747   4.886   4.906  0.2525  0.2004  0.1840
   62G       N2 1476   7.740   4.757   4.870 -0.0995 -1.1185 -0.4224
   62G      H21 1477   7.665   4.700   4.904  0.1757 -0.3063  1.6727
   62G      H22 1478   7.804   4.729   4.797 -1.3258  0.1892 -2.0784
   62G       N3 1479   7.849   4.960   4.867  0.6313 -0.3665 -0.0523
   62G       C4 1480   7.835   5.092   4.900  0.7010  0.3204 -0.1785
   62G      C3' 1481   8.112   5.277   4.607 -0.0944 -0.0967 -1.0257
   62G      H3' 1482   8.019   5.330   4.586 -0.6010 -0.8757 -0.7905
   62G      C2' 1483   8.080   5.137   4.676 -0.3834  0.1843  0.4806
   62G     H2'1 1484   7.984   5.096   4.643 -1.0252 -0.3065  2.7364
   62G      O2' 1485   8.182   5.037   4.660  1.1203  0.4062  0.2720
   62G     HO'2 1486   8.219   5.048   4.573  1.4420  1.9991  0.5852
   62G      O3' 1487   8.174   5.244   4.493 -0.7287 -0.8856 -0.5160
   63U        P 1488   8.112   5.277   4.354 -0.0387 -0.1036  0.2548
   63U      O1P 1489   8.228   5.257   4.265  0.2177  0.6986 -0.6379
   63U      O2P 1490   8.045   5.403   4.347  0.4751 -0.0660 -0.0231
   63U      O5' 1491   8.011   5.165   4.337  0.6157  0.0766  0.1905
   63U      C5' 1492   8.054   5.032   4.302  0.1724  0.3852  0.2072
   63U     H5'1 1493   8.128   5.000   4.375  1.1543  0.4663 -0.7257
   63U     H5'2 1494   8.097   5.045   4.203  0.7367  0.6275  0.4755
   63U      C4' 1495   7.936   4.932   4.305  0.0331  0.2058  0.0148
   63U      H4' 1496   7.973   4.832   4.282  1.6580  1.1583 -1.8334
   63U      O4' 1497   7.896   4.923   4.441 -0.2859  0.6321  0.0340
   63U      C1' 1498   7.757   4.882   4.440  0.4429 -0.3048  0.8983
   63U      H1' 1499   7.734   4.780   4.470  0.0658 -1.2314 -2.1605
   63U       N1 1500   7.679   4.965   4.533  0.2104 -0.7064 -0.3263
   63U       C6 1501   7.700   5.105   4.543 -0.2489 -0.4842  0.1549
   63U       H6 1502   7.780   5.148   4.485 -1.4257  0.3803 -0.8833
   63U       C5 1503   7.618   5.182   4.612 -0.5146 -0.9363 -0.4264
   63U       H5 1504   7.633   5.288   4.616 -1.0693 -0.7267 -2.7742
   63U       C4 1505   7.508   5.121   4.686 -0.0625  0.1217  0.0724
   63U       O4 1506   7.422   5.184   4.750 -0.3169  0.2527 -0.3824
   63U       N3 1507   7.495   4.990   4.677 -0.7337 -0.0546  0.7201
   63U       H3 1508   7.417   4.955   4.731 -0.4673  0.6560  1.5958
   63U       C2 1509   7.574   4.910   4.593  0.0485  0.0169  0.1784
   63U       O2 1510   7.535   4.798   4.576 -0.0298  0.0257  0.1886
   63U      C3' 1511   7.819   4.975   4.213  0.0863  0.8820 -0.3338
   63U      H3' 1512   7.792   5.079   4.231  0.4777  0.9593 -0.1693
   63U      C2' 1513   7.709   4.893   4.289 -0.7804  0.1796 -0.0998
   63U     H2'1 1514   7.608   4.934   4.286 -0.2130  1.6256 -0.2538
   63U      O2' 1515   7.696   4.764   4.235  0.1080  0.3538 -0.0562
   63U     HO'2 1516   7.651   4.776   4.151 -1.5444 -1.5829  0.4521
   63U      O3' 1517   7.824   4.945   4.072 -0.1643  0.2746  0.1800
   64A        P 1518   7.712   4.999   3.972 -0.1582 -0.1716  0.1507
   64A      O1P 1519   7.748   4.958   3.835  0.1950  0.4890 -0.0702
   64A      O2P 1520   7.690   5.139   4.005  0.1190  0.3012 -0.0773
   64A      O5' 1521   7.585   4.920   4.022 -0.3945  0.4759  0.0920
   64A      C5' 1522   7.539   4.800   3.965 -0.4856  1.0548  0.0934
   64A     H5'1 1523   7.604   4.715   3.988 -2.0946 -0.7427 -1.5873
   64A     H5'2 1524   7.533   4.805   3.856 -0.0031 -1.6823 -0.1303
   64A      C4' 1525   7.408   4.761   4.031  1.1203  0.2655 -0.0212
   64A      H4' 1526   7.405   4.655   4.008  0.9642 -0.1698  1.7871
   64A      O4' 1527   7.415   4.790   4.165  0.1574  0.1935 -0.1988
   64A      C1' 1528   7.282   4.803   4.212 -0.1198  0.0934 -0.0759
   64A      H1' 1529   7.252   4.713   4.266 -1.1479  0.9469  0.8050
   64A       N9 1530   7.271   4.925   4.291 -0.0205 -0.2487  0.7815
   64A       C8 1531   7.348   5.041   4.284  0.3331 -0.1073  0.1788
   64A       H8 1532   7.427   5.060   4.213 -0.6181  0.5229 -0.7455
   64A       N7 1533   7.317   5.126   4.383  0.1094  0.1652 -0.2556
   64A       C5 1534   7.208   5.068   4.450  1.0984  0.3213 -0.2442
   64A       C6 1535   7.128   5.105   4.565 -0.4331  0.0268  0.2821
   64A       N6 1536   7.139   5.217   4.633  0.0998  1.0721  0.1589
   64A      H61 1537   7.198   5.292   4.598 -1.5051  1.8469 -1.0062
   64A      H62 1538   7.075   5.226   4.711 -2.8888 -0.1304 -1.9702
   64A       N1 1539   7.032   5.023   4.600 -0.0752  0.4539  0.6506
   64A       C2 1540   7.019   4.907   4.536  0.1051 -0.2626  0.5894
   64A       H2 1541   6.930   4.852   4.564 -0.2893 -0.2842 -0.6455
   64A       N3 1542   7.094   4.862   4.437 -0.0147  0.0193  0.1732
   64A       C4 1543   7.186   4.946   4.394 -0.3973 -0.2434 -0.7699
   64A      C3' 1544   7.291   4.841   3.968 -0.2604  0.5276  0.4360
   64A      H3' 1545   7.324   4.944   3.955 -0.4594  0.4283 -1.0200
   64A      C2' 1546   7.193   4.825   4.087 -1.1688  0.4153 -0.0048
   64A     H2'1 1547   7.127   4.912   4.078  0.1546  1.4797  0.3588
   64A      O2' 1548   7.121   4.701   4.072  0.4640 -0.4940 -0.3557
   64A     HO'2 1549   7.037   4.717   4.028  0.8083 -0.9644 -1.2299
   64A      O3' 1550   7.244   4.785   3.850 -0.3790  0.1155 -0.4086
   65C        P 1551   7.141   4.855   3.757  0.0806 -0.1389  0.1809
   65C      O1P 1552   7.113   4.762   3.644  0.3599  0.4962 -0.2657
   65C      O2P 1553   7.197   4.989   3.734  0.9543 -0.8661  0.0068
   65C      O5' 1554   6.998   4.876   3.840  0.3115  0.7183 -0.2176
   65C      C5' 1555   6.913   4.765   3.851  0.8394 -0.1788 -0.2267
   65C     H5'1 1556   6.966   4.671   3.866 -1.9149 -1.6673  1.0134
   65C     H5'2 1557   6.873   4.741   3.752  1.6422  1.0704 -0.8721
   65C      C4' 1558   6.806   4.792   3.957 -0.4765  0.0160  0.0452
   65C      H4' 1559   6.752   4.702   3.983 -0.1940  0.0536  0.7891
   65C      O4' 1560   6.871   4.834   4.077 -0.1951  0.0370 -0.1099
   65C      C1' 1561   6.783   4.900   4.165 -0.4255 -0.1542  0.0677
   65C      H1' 1562   6.768   4.839   4.254  1.5193  0.7368  1.0754
   65C       N1 1563   6.831   5.042   4.198 -0.5522 -0.2738 -0.2286
   65C       C6 1564   6.926   5.107   4.119 -0.1782 -0.0967 -0.2102
   65C       H6 1565   6.959   5.074   4.021  1.2372  2.4908 -0.6993
   65C       C5 1566   6.991   5.212   4.175 -0.2522 -0.1680  0.3101
   65C       H5 1567   7.075   5.252   4.121  0.0966  1.1838  1.7733
   65C       C4 1568   6.956   5.256   4.308 -0.5089  0.1556 -0.5370
   65C       N4 1569   7.013   5.362   4.354 -0.0192  0.4011 -0.6538
   65C      H41 1570   7.065   5.407   4.280 -1.0649 -0.7840 -2.1707
   65C      H42 1571   6.981   5.403   4.440  1.3286 -1.7648  0.9950
   65C       N3 1572   6.864   5.196   4.381  0.3049 -0.1081 -0.2568
   65C       C2 1573   6.804   5.082   4.331  0.2002 -0.2466  1.0908
   65C       O2 1574   6.733   5.021   4.410  0.9158 -0.5360 -0.4627
   65C      C3' 1575   6.702   4.902   3.942  0.8138  0.4251 -0.0329
   65C      H3' 1576   6.759   4.987   3.903  0.1588 -0.2981 -2.7805
   65C      C2' 1577   6.656   4.915   4.089  0.7323  0.0068 -0.0363
   65C     H2'1 1578   6.597   5.005   4.102 -0.2423 -0.4475 -1.1323
   65C      O2' 1579   6.572   4.802   4.136  0.0398  0.4032 -0.0962
   65C     HO'2 1580   6.559   4.815   4.231  1.1382  0.1757  0.0985
   65C      O3' 1581   6.596   4.869   3.856  0.3532 -0.0815 -0.1906
   66G        P 1582   6.520   4.983   3.773 -0.0219 -0.3430  0.3358
   66G      O1P 1583   6.425   4.912   3.683  0.2267 -1.0108  0.1037
   66G      O2P 1584   6.617   5.077   3.714  0.8494  0.8483  0.6887
   66G      O5' 1585   6.424   5.062   3.880 -0.2729  0.0791  0.2322
   66G      C5' 1586   6.314   5.008   3.944  0.3542 -0.7040 -0.8290
   66G     H5'1 1587   6.346   4.917   3.995 -0.7421  0.4360  2.1703
   66G     H5'2 1588   6.228   4.994   3.879  0.4387 -2.3734 -0.6122
   66G      C4' 1589   6.274   5.103   4.055  0.0579  0.5622 -0.5130
   66G      H4' 1590   6.194   5.059   4.114  2.1764 -1.9671  0.6831
   66G      O4' 1591   6.374   5.128   4.152  0.2453  0.5452 -0.2896
   66G      C1' 1592   6.345   5.247   4.219 -0.1926 -0.2974 -0.8599
   66G      H1' 1593   6.311   5.221   4.320  0.0239  2.0939 -0.1083
   66G       N9 1594   6.466   5.323   4.241 -0.0819 -0.0629  0.0679
   66G       C8 1595   6.586   5.317   4.174 -0.1173 -0.5060 -0.2096
   66G       H8 1596   6.603   5.247   4.093  0.4659  1.2489 -1.6717
   66G       N7 1597   6.672   5.404   4.206 -1.0322  0.4482 -0.4342
   66G       C5 1598   6.611   5.477   4.306  0.4087  0.5237 -0.5326
   66G       C6 1599   6.648   5.586   4.389  0.0747  0.2334 -0.3698
   66G       O6 1600   6.760   5.640   4.393  0.0373  0.4086 -0.1864
   66G       N1 1601   6.551   5.635   4.479 -0.4061  0.6413 -0.4141
   66G       H1 1602   6.567   5.724   4.524  1.1394 -0.1412  0.6966
   66G       C2 1603   6.431   5.574   4.488 -1.1592 -0.4335 -0.5267
   66G       N2 1604   6.345   5.635   4.568 -0.0621 -0.7290  0.1399
   66G      H21 1605   6.362   5.730   4.600 -0.9226  0.0074 -1.4848
   66G      H22 1606   6.253   5.602   4.593  0.3248 -2.5152 -0.6761
   66G       N3 1607   6.388   5.475   4.408 -0.1320 -0.9124 -0.6695
   66G       C4 1608   6.483   5.427   4.324 -0.4286 -0.4403  0.1632
   66G      C3' 1609   6.234   5.246   4.012  0.3545 -0.0705  0.2766
   66G      H3' 1610   6.307   5.283   3.941 -0.9188 -0.6932 -1.4264
   66G      C2' 1611   6.237   5.327   4.145 -0.6920  0.4162 -0.0347
   66G     H2'1 1612   6.264   5.431   4.129 -0.7407  0.4000 -0.2209
   66G      O2' 1613   6.125   5.318   4.234 -0.3483  0.6160 -0.3056
   66G     HO'2 1614   6.059   5.376   4.196 -0.7104 -0.0856 -0.7541
   66G      O3' 1615   6.104   5.257   3.959  0.3335  0.2823 -0.3414
   67G        P 1616   6.059   5.384   3.881  0.2276 -0.3948 -0.0135
   67G      O1P 1617   5.918   5.354   3.836 -0.3004  0.1588 -0.1226
   67G      O2P 1618   6.159   5.424   3.777  0.8847  0.3212 -0.0251
   67G      O5' 1619   6.047   5.504   3.981 -0.2520  0.3765  0.3505
   67G      C5' 1620   5.936   5.534   4.061 -0.2011  0.5073  0.1311
   67G     H5'1 1621   5.903   5.446   4.116 -1.5841  1.3069  0.6279
   67G     H5'2 1622   5.855   5.563   3.995 -1.5817  0.0164  1.5594
   67G      C4' 1623   5.948   5.650   4.159 -0.0562 -0.0612  0.1797
   67G      H4' 1624   5.859   5.662   4.221  0.3700 -0.8175  0.9454
   67G      O4' 1625   6.058   5.633   4.246 -0.7803 -0.3975  0.2878
   67G      C1' 1626   6.115   5.764   4.272  0.3969 -0.1678 -0.0064
   67G      H1' 1627   6.104   5.785   4.378  0.4746 -2.1699  0.4335
   67G       N9 1628   6.261   5.776   4.243 -0.4597 -0.2048 -0.3191
   67G       C8 1629   6.348   5.706   4.165  0.4635 -0.0453 -0.2159
   67G       H8 1630   6.313   5.630   4.097 -0.0149  1.0748 -1.2333
   67G       N7 1631   6.470   5.745   4.164  0.5296  0.6363 -0.2921
   67G       C5 1632   6.470   5.858   4.244 -0.5122 -0.7930  0.0246
   67G       C6 1633   6.577   5.948   4.284  0.4347  0.1861 -0.0159
   67G       O6 1634   6.692   5.950   4.256 -0.8256  0.1107  0.4672
   67G       N1 1635   6.525   6.052   4.360  0.4330 -0.1102  0.1953
   67G       H1 1636   6.595   6.117   4.391 -1.7507  1.5713  1.9720
   67G       C2 1637   6.396   6.054   4.413 -0.2017 -0.3429 -0.9891
   67G       N2 1638   6.364   6.147   4.497 -0.2045  0.1321 -0.3417
   67G      H21 1639   6.429   6.217   4.531  2.2727 -2.4548  0.6271
   67G      H22 1640   6.268   6.139   4.527  0.2721 -1.7537  0.8462
   67G       N3 1641   6.302   5.976   4.376 -0.0657  0.6578  0.5634
   67G       C4 1642   6.343   5.878   4.294  0.2116  0.0829  1.5902
   67G      C3' 1643   5.971   5.786   4.080  0.8376  0.4947  0.1999
   67G      H3' 1644   6.046   5.771   4.003  0.8315 -0.6205  0.3931
   67G      C2' 1645   6.043   5.875   4.187 -0.0059  0.4051  0.1989
   67G     H2'1 1646   6.112   5.944   4.137  1.5829 -1.8688 -0.9278
   67G      O2' 1647   5.951   5.947   4.267 -0.4595  0.0031 -0.3351
   67G     HO'2 1648   5.928   6.021   4.210  0.5032  0.5388 -0.0512
   67G      O3' 1649   5.848   5.852   4.032 -0.0006  0.4285  0.1494
   68A        P 1650   5.845   5.980   3.937  0.3708  0.1935 -0.1203
   68A      O1P 1651   5.707   6.006   3.900 -0.3447 -0.3604 -0.1624
   68A      O2P 1652   5.951   5.959   3.838 -0.0092 -0.1380 -0.3344
   68A      O5' 1653   5.904   6.108   4.018  0.1586 -0.0380  0.0482
   68A      C5' 1654   5.823   6.187   4.104  0.2587 -0.1491  0.4689
   68A     H5'1 1655   5.770   6.126   4.176  0.8553 -0.4115  0.6875
   68A     H5'2 1656   5.744   6.239   4.048 -0.8169 -1.7251  0.4707
   68A      C4' 1657   5.905   6.294   4.182  0.2010  0.1946 -0.2336
   68A      H4' 1658   5.847   6.337   4.263 -2.8440 -2.0852 -1.0358
   68A      O4' 1659   6.022   6.230   4.235  0.5720 -0.1295  0.0859
   68A      C1' 1660   6.131   6.323   4.237  0.1704 -0.0145 -0.1582
   68A      H1' 1661   6.162   6.345   4.339 -0.9334  1.8772 -0.1832
   68A       N9 1662   6.246   6.261   4.166 -0.1128  0.0526 -0.1173
   68A       C8 1663   6.247   6.156   4.074  0.0764  0.0352  0.1391
   68A       H8 1664   6.158   6.101   4.050 -0.1128 -0.2915  1.4813
   68A       N7 1665   6.367   6.126   4.025 -0.3776  0.0534  0.9097
   68A       C5 1666   6.446   6.217   4.093 -0.4430 -0.6317  0.2504
   68A       C6 1667   6.586   6.241   4.101  0.4353 -0.5198 -0.6458
   68A       N6 1668   6.679   6.179   4.043 -0.3037 -0.2589  0.1699
   68A      H61 1669   6.653   6.115   3.969 -1.4648 -0.9380  1.1327
   68A      H62 1670   6.775   6.212   4.047 -0.6728  1.8448 -3.3604
   68A       N1 1671   6.636   6.346   4.164  0.0452  0.2218 -0.5709
   68A       C2 1672   6.555   6.426   4.233  0.2774 -0.2077 -0.1729
   68A       H2 1673   6.606   6.505   4.285 -2.9894  1.1556  1.2228
   68A       N3 1674   6.424   6.415   4.236  0.8140  0.2812 -0.0743
   68A       C4 1675   6.375   6.307   4.167  0.4470  0.5887  0.2362
   68A      C3' 1676   5.964   6.402   4.095 -0.0673 -0.6599  0.3651
   68A      H3' 1677   5.991   6.353   4.002 -1.7257 -2.5320  0.7859
   68A      C2' 1678   6.081   6.455   4.183 -0.4151 -0.2695  0.1289
   68A     H2'1 1679   6.153   6.505   4.119  0.9005 -1.3839  0.6811
   68A      O2' 1680   6.049   6.543   4.288  0.2687  0.5266 -0.3000
   68A     HO'2 1681   6.001   6.611   4.241  2.3747  1.4757 -1.1997
   68A      O3' 1682   5.862   6.496   4.076  0.5027  0.0806 -0.2976
   69A        P 1683   5.872   6.623   3.985  0.4916 -0.0236 -0.4821
   69A      O1P 1684   5.766   6.720   4.022 -0.4025 -0.2680 -0.1009
   69A      O2P 1685   5.885   6.588   3.842 -0.5494 -0.2142  0.2197
   69A      O5' 1686   6.014   6.692   4.031 -0.4119  0.0773 -0.0073
   69A      C5' 1687   6.025   6.812   4.112 -0.2486  0.3800  0.2421
   69A     H5'1 1688   5.984   6.777   4.207  0.3742 -1.9898 -0.2808
   69A     H5'2 1689   5.960   6.891   4.074 -2.4272 -1.5634 -0.3389
   69A      C4' 1690   6.165   6.855   4.121 -0.1562  0.7257  0.1206
   69A      H4' 1691   6.190   6.924   4.202  0.3479 -0.0915  0.6788
   69A      O4' 1692   6.249   6.738   4.147 -0.8514  0.0636 -0.0971
   69A      C1' 1693   6.373   6.774   4.097 -0.2797  0.4630  0.4444
   69A      H1' 1694   6.417   6.785   4.196  2.3285 -1.7029 -0.3642
   69A       N9 1695   6.427   6.662   4.012 -0.3936  0.1675  0.4011
   69A       C8 1696   6.361   6.571   3.937 -0.0023  0.1555 -0.1225
   69A       H8 1697   6.253   6.574   3.934  0.0187  1.1724 -2.4025
   69A       N7 1698   6.434   6.491   3.866  0.0633 -0.1152 -0.2683
   69A       C5 1699   6.562   6.531   3.905 -0.0146 -0.4892  0.0893
   69A       C6 1700   6.690   6.483   3.877  0.1956 -0.2396 -0.1260
   69A       N6 1701   6.709   6.369   3.810 -0.4220  0.0765  0.6694
   69A      H61 1702   6.633   6.309   3.779 -0.5824 -0.5366  2.1897
   69A      H62 1703   6.802   6.335   3.795 -0.8041 -1.0837  0.8215
   69A       N1 1704   6.798   6.549   3.923  0.3408  0.5801 -0.6128
   69A       C2 1705   6.777   6.656   3.995  0.2045 -0.3370  0.1072
   69A       H2 1706   6.863   6.709   4.033 -1.0133  1.1321  0.9657
   69A       N3 1707   6.663   6.718   4.029 -0.3499 -0.3247 -0.4980
   69A       C4 1708   6.559   6.645   3.982  0.6168  0.4204  0.2384
   69A      C3' 1709   6.210   6.927   3.990  0.1800 -0.4785 -0.1619
   69A      H3' 1710   6.180   6.883   3.895  0.7389 -0.2441 -0.4551
   69A      C2' 1711   6.364   6.904   4.020 -0.5270 -0.4560  0.5603
   69A     H2'1 1712   6.418   6.906   3.925  1.0159  1.9359  1.4081
   69A      O2' 1713   6.412   7.006   4.104  0.2024  0.4325 -0.0669
   69A     HO'2 1714   6.423   7.080   4.044  0.2040 -0.6461 -1.4342
   69A      O3' 1715   6.179   7.072   3.997  0.1089 -0.7034  0.3359
   70U        P 1716   6.224   7.171   3.870  0.3210  0.4855  0.6520
   70U      O1P 1717   6.169   7.308   3.904 -0.3140 -0.3482 -0.1146
   70U      O2P 1718   6.187   7.103   3.741  0.2981  0.5425 -0.2217
   70U      O5' 1719   6.378   7.171   3.892 -0.5797  0.3107  0.2935
   70U      C5' 1720   6.478   7.197   3.792  0.1958  0.6857 -0.1924
   70U     H5'1 1721   6.464   7.299   3.754  1.1057  0.7508 -0.3769
   70U     H5'2 1722   6.456   7.126   3.713  1.2144  0.6563 -0.4652
   70U      C4' 1723   6.622   7.180   3.843  0.1367 -0.0990 -0.0267
   70U      H4' 1724   6.640   7.262   3.913 -0.7516  0.9170 -0.9565
   70U      O4' 1725   6.644   7.050   3.883 -0.7591  0.5551 -0.2539
   70U      C1' 1726   6.771   6.997   3.839  0.8453  0.5183 -0.4921
   70U      H1' 1727   6.833   6.960   3.922  2.2085  0.5863 -1.4457
   70U       N1 1728   6.757   6.891   3.735 -0.3222  0.6344 -0.6021
   70U       C6 1729   6.634   6.847   3.687 -0.9411 -0.6186  0.4507
   70U       H6 1730   6.541   6.894   3.717 -0.8225  0.6351 -1.0442
   70U       C5 1731   6.622   6.730   3.622  0.6297  0.0546  0.5083
   70U       H5 1732   6.530   6.686   3.590  0.4034  1.0795 -0.3114
   70U       C4 1733   6.734   6.653   3.590 -0.0301  0.1539  0.0674
   70U       O4 1734   6.728   6.541   3.535  0.3503 -0.3436 -0.4764
   70U       N3 1735   6.855   6.707   3.625  0.1431 -0.8885  0.3565
   70U       H3 1736   6.931   6.664   3.576  1.7057 -0.0157  1.9127
   70U       C2 1737   6.878   6.824   3.697 -0.2236  0.4722  0.3343
   70U       O2 1738   6.993   6.861   3.721 -0.3895  0.4584  0.1544
   70U      C3' 1739   6.727   7.205   3.739  1.3350  0.7513 -0.2520
   70U      H3' 1740   6.698   7.166   3.641 -1.3989  0.5856  0.5175
   70U      C2' 1741   6.843   7.118   3.780 -0.0145  0.0694 -0.8911
   70U     H2'1 1742   6.909   7.091   3.697 -1.0149 -1.2369 -1.2942
   70U      O2' 1743   6.919   7.181   3.883  0.0777 -0.3822  0.1326
   70U     HO'2 1744   6.907   7.277   3.881  2.1713  0.0626  2.9335
   70U      O3' 1745   6.772   7.342   3.734 -0.3808  0.0690 -0.5486
   71A        P 1746   6.790   7.422   3.590 -0.1557 -0.2767 -0.2675
   71A      O1P 1747   6.820   7.565   3.619 -0.0539 -0.7828  0.1209
   71A      O2P 1748   6.681   7.384   3.504  0.5241  0.1406  0.1105
   71A      O5' 1749   6.918   7.350   3.533  0.6055 -0.2714  0.1239
   71A      C5' 1750   7.049   7.357   3.589 -0.0536 -0.3903  0.2665
   71A     H5'1 1751   7.047   7.319   3.691  3.2552 -1.1584  0.1618
   71A     H5'2 1752   7.097   7.455   3.591  1.3422 -1.0324  0.0565
   71A      C4' 1753   7.148   7.260   3.514  0.1876 -0.1979 -0.3210
   71A      H4' 1754   7.249   7.284   3.545  0.5287 -2.2796  0.3331
   71A      O4' 1755   7.135   7.126   3.541 -0.1714  0.2618  0.3044
   71A      C1' 1756   7.183   7.043   3.435 -1.3391 -0.9322  0.1482
   71A      H1' 1757   7.263   6.976   3.464  1.0452  0.4568 -2.6895
   71A       N9 1758   7.073   6.959   3.388  0.0832  0.2095  0.4564
   71A       C8 1759   6.943   6.952   3.423 -0.8561 -0.1416 -0.5447
   71A       H8 1760   6.911   7.026   3.496  2.2497  0.2385  0.5882
   71A       N7 1761   6.872   6.855   3.369 -0.0738  0.6673 -0.2157
   71A       C5 1762   6.969   6.783   3.299  0.4530  0.1309 -0.4244
   71A       C6 1763   6.979   6.659   3.236  0.8672  1.3408  0.8513
   71A       N6 1764   6.887   6.560   3.225 -0.1008  0.3516 -1.0202
   71A      H61 1765   6.792   6.579   3.251 -0.0658 -0.5975 -0.1744
   71A      H62 1766   6.915   6.474   3.181  1.6842 -0.1189  0.8638
   71A       N1 1767   7.095   6.621   3.178 -0.0190  0.0865 -0.3016
   71A       C2 1768   7.205   6.694   3.188 -0.3061 -0.0048 -0.2931
   71A       H2 1769   7.291   6.655   3.135 -0.3354  1.4359 -1.4779
   71A       N3 1770   7.212   6.810   3.257  0.5978  0.1982  0.3686
   71A       C4 1771   7.091   6.850   3.304  0.7122 -0.1112 -0.5368
   71A      C3' 1772   7.150   7.266   3.363 -0.1120 -0.5001 -0.2447
   71A      H3' 1773   7.049   7.262   3.323  0.6398  2.4480 -2.7836
   71A      C2' 1774   7.222   7.140   3.321 -0.7083 -0.0980  0.1892
   71A     H2'1 1775   7.182   7.101   3.228 -2.6409 -1.1502  1.4013
   71A      O2' 1776   7.360   7.135   3.325 -0.4024  0.1672 -0.3933
   71A     HO'2 1777   7.389   7.224   3.305  0.0839  0.0929 -0.0317
   71A      O3' 1778   7.209   7.389   3.322  0.2574  0.2515 -0.2173
   72G        P 1779   7.182   7.458   3.182  0.3855  0.0393  0.3335
   72G      O1P 1780   7.264   7.571   3.169  0.6404 -0.1070 -0.1647
   72G      O2P 1781   7.034   7.482   3.177  0.6050  0.4729  0.0319
   72G      O5' 1782   7.230   7.357   3.065  0.8721 -0.1944  0.2935
   72G      C5' 1783   7.366   7.344   3.035 -0.3511  0.3017  0.3663
   72G     H5'1 1784   7.410   7.308   3.128 -0.6878 -2.7924 -0.5706
   72G     H5'2 1785   7.411   7.438   3.003  0.8377  0.4204  2.2095
   72G      C4' 1786   7.402   7.225   2.947 -0.9995  0.0401  0.2387
   72G      H4' 1787   7.509   7.237   2.930 -0.9342  0.0034  0.6152
   72G      O4' 1788   7.374   7.108   3.019 -0.2559 -0.1961  0.3185
   72G      C1' 1789   7.355   7.003   2.930  0.5398  0.0205  0.9691
   72G      H1' 1790   7.434   6.928   2.939 -0.5945 -1.4579 -0.7315
   72G       N9 1791   7.226   6.937   2.931  0.5665 -0.4739 -0.5470
   72G       C8 1792   7.108   6.990   2.980  0.3584 -0.1335 -0.4402
   72G       H8 1793   7.099   7.089   3.022  1.0959 -0.1287 -0.2912
   72G       N7 1794   7.004   6.911   2.971  0.6667 -0.3625 -0.0165
   72G       C5 1795   7.057   6.800   2.910 -0.5373  0.1511 -0.0129
   72G       C6 1796   6.996   6.671   2.878  0.1753  0.5287  0.2102
   72G       O6 1797   6.883   6.627   2.887  0.3709  0.5372 -0.1957
   72G       N1 1798   7.077   6.582   2.819 -0.9401 -0.5237 -0.0492
   72G       H1 1799   7.039   6.495   2.785 -1.8094  0.4261 -1.6182
   72G       C2 1800   7.213   6.610   2.798 -0.4506  0.0065 -0.3022
   72G       N2 1801   7.287   6.525   2.733 -0.0174  0.1406  0.2053
   72G      H21 1802   7.251   6.437   2.701  0.5548 -0.8103  2.0486
   72G      H22 1803   7.385   6.550   2.731  0.5270 -1.8221  0.5770
   72G       N3 1804   7.276   6.724   2.830  0.3114  0.7125  0.3706
   72G       C4 1805   7.192   6.814   2.883 -0.0908  0.7391 -0.1085
   72G      C3' 1806   7.337   7.212   2.813  0.6812 -0.3067 -0.1704
   72G      H3' 1807   7.230   7.226   2.828  1.0317  2.3971  0.4599
   72G      C2' 1808   7.369   7.068   2.792 -0.1861  0.0601 -0.2151
   72G     H2'1 1809   7.298   7.026   2.720 -0.2558 -0.1328 -0.0354
   72G      O2' 1810   7.496   7.053   2.746 -0.2942  0.2248  0.4337
   72G     HO'2 1811   7.499   7.045   2.650  3.8168 -2.8296  0.5366
   72G      O3' 1812   7.380   7.302   2.721 -0.1274 -0.1948  0.1588
   73A        P 1813   7.301   7.332   2.584  0.1971  0.1018  0.2322
   73A      O1P 1814   7.378   7.439   2.516  0.3197 -0.7488  0.2118
   73A      O2P 1815   7.159   7.346   2.618 -0.3009  0.4700  0.0212
   73A      O5' 1816   7.321   7.192   2.509  0.5436  0.2354 -0.3505
   73A      C5' 1817   7.441   7.149   2.444 -0.2136  0.5537  0.0130
   73A     H5'1 1818   7.530   7.173   2.502  1.3816 -0.8876 -1.7259
   73A     H5'2 1819   7.454   7.214   2.358  0.8909 -0.6510 -0.7652
   73A      C4' 1820   7.442   6.998   2.412  0.7204  0.1070  0.7146
   73A      H4' 1821   7.540   6.959   2.384  0.6468 -0.1282  0.7812
   73A      O4' 1822   7.378   6.917   2.513 -0.2974  0.6754  0.3015
   73A      C1' 1823   7.303   6.809   2.458 -0.6706 -0.4525 -0.5104
   73A      H1' 1824   7.347   6.716   2.493  1.9647  0.4728 -1.1296
   73A       N9 1825   7.167   6.816   2.507  0.2143  0.3759  0.4170
   73A       C8 1826   7.098   6.910   2.571 -0.0813 -1.1124 -0.4575
   73A       H8 1827   7.136   7.010   2.582 -0.1285 -1.1670  0.2425
   73A       N7 1828   6.976   6.869   2.610  0.0368 -0.4797  1.0857
   73A       C5 1829   6.969   6.740   2.558  0.3371 -0.7918 -0.8830
   73A       C6 1830   6.867   6.645   2.544  0.4350  0.6313  0.3285
   73A       N6 1831   6.752   6.647   2.606  0.2676 -0.0089 -0.6278
   73A      H61 1832   6.722   6.722   2.666 -1.6774 -0.4248 -1.0191
   73A      H62 1833   6.693   6.567   2.588 -0.1990  0.5591 -1.7165
   73A       N1 1834   6.886   6.528   2.491  0.4264 -0.3821  0.2121
   73A       C2 1835   7.010   6.508   2.436  0.1231  0.9433  0.0182
   73A       H2 1836   7.023   6.418   2.379 -3.5408 -1.7196  2.9110
   73A       N3 1837   7.114   6.589   2.439  0.4831 -0.7977  0.6970
   73A       C4 1838   7.081   6.707   2.495 -0.7775 -0.9080 -0.2520
   73A      C3' 1839   7.355   6.973   2.283  0.3997 -0.0387  0.0012
   73A      H3' 1840   7.262   7.029   2.295  1.2625  1.5420 -0.3223
   73A      C2' 1841   7.316   6.822   2.306  0.0951 -0.7212  0.0161
   73A     H2'1 1842   7.229   6.795   2.246 -0.8026  0.1049  0.9149
   73A      O2' 1843   7.416   6.733   2.277 -0.6190  0.6987  0.0866
   73A     HO'2 1844   7.391   6.642   2.295 -0.4172  0.7545  0.6675
   73A      O3' 1845   7.414   7.012   2.163  0.4788 -0.6230  0.1661
   74U        P 1846   7.322   7.056   2.042 -0.0960 -0.2363  0.7192
   74U      O1P 1847   7.408   7.090   1.928 -0.2228 -0.3958  0.1743
   74U      O2P 1848   7.228   7.161   2.086  0.5954  0.7076  0.4988
   74U      O5' 1849   7.246   6.921   1.997  0.2165 -0.1379 -0.0793
   74U      C5' 1850   7.316   6.805   1.957 -0.4309  0.5702  0.0561
   74U     H5'1 1851   7.387   6.783   2.036 -0.3648  1.8881  0.3880
   74U     H5'2 1852   7.369   6.831   1.865 -1.1270  0.0667 -0.5089
   74U      C4' 1853   7.226   6.687   1.925 -0.1481  0.0473 -0.1976
   74U      H4' 1854   7.284   6.602   1.889 -0.1104 -0.0759  0.1533
   74U      O4' 1855   7.164   6.654   2.044 -1.0719  0.3513  0.3539
   74U      C1' 1856   7.048   6.586   2.014  0.3739  0.5467 -0.3877
   74U      H1' 1857   7.057   6.478   2.023 -0.2189  0.3067 -2.2954
   74U       N1 1858   6.938   6.647   2.106  0.6625 -0.1116  0.3467
   74U       C6 1859   6.939   6.771   2.154 -0.4128 -0.0021 -0.0356
   74U       H6 1860   7.024   6.834   2.131 -0.9993  0.0155 -2.3769
   74U       C5 1861   6.841   6.823   2.236 -0.0252 -0.5297  0.4067
   74U       H5 1862   6.845   6.917   2.288 -0.3676 -0.1448 -0.2422
   74U       C4 1863   6.722   6.746   2.269  0.4770 -0.4034 -0.2345
   74U       O4 1864   6.615   6.787   2.327  0.1635  0.3482  0.3629
   74U       N3 1865   6.720   6.621   2.209 -0.1761 -0.4220 -0.4094
   74U       H3 1866   6.638   6.566   2.230  0.5260 -0.3658  2.9852
   74U       C2 1867   6.820   6.574   2.129 -0.0701  0.0987  0.2975
   74U       O2 1868   6.801   6.470   2.067 -0.4575  0.0909 -0.5280
   74U      C3' 1869   7.120   6.722   1.829 -0.5423  0.2197  0.0576
   74U      H3' 1870   7.071   6.814   1.858  0.0096  0.7758 -0.7330
   74U      C2' 1871   7.016   6.607   1.859 -0.3188  0.2329  0.2146
   74U     H2'1 1872   6.912   6.635   1.847 -0.4872 -0.1817  0.6739
   74U      O2' 1873   7.050   6.491   1.792 -0.3099 -0.0415  0.1021
   74U     HO'2 1874   7.045   6.510   1.698 -2.5319  0.0883  0.1966
   74U      O3' 1875   7.165   6.735   1.690  0.1293  0.0901  0.0941
   75A        P 1876   7.075   6.815   1.583  0.1233  0.4450  0.1332
   75A      O1P 1877   7.127   6.801   1.450  0.0470  0.3305 -0.2743
   75A      O2P 1878   7.044   6.947   1.631  0.0450 -0.6702 -0.5874
   75A      O5' 1879   6.929   6.747   1.590  0.5832  0.6091  1.0074
   75A      C5' 1880   6.911   6.617   1.531 -0.0546  0.1823  1.2235
   75A     H5'1 1881   6.982   6.536   1.551 -0.8196  0.0532  3.7276
   75A     H5'2 1882   6.928   6.641   1.426 -0.7573  0.1990  1.1146
   75A      C4' 1883   6.765   6.569   1.540  0.0896 -0.6122 -1.0307
   75A      H4' 1884   6.753   6.473   1.490  0.8418 -0.4368 -1.5586
   75A      O4' 1885   6.738   6.559   1.678  0.0648 -0.0973 -0.0590
   75A      C1' 1886   6.599   6.569   1.705 -0.4554 -0.1463 -0.3049
   75A      H1' 1887   6.558   6.473   1.737  1.1188 -1.2587 -1.4695
   75A       N9 1888   6.578   6.668   1.814  0.1182  0.2785 -0.8005
   75A       C8 1889   6.656   6.773   1.854 -0.3969  0.2631 -0.4031
   75A       H8 1890   6.754   6.791   1.812 -0.6585 -0.9873 -1.6424
   75A       N7 1891   6.597   6.844   1.949  1.0199  0.5210 -0.4090
   75A       C5 1892   6.474   6.780   1.970 -0.3099  0.1182 -0.0119
   75A       C6 1893   6.360   6.792   2.056  0.5370  0.2670 -0.1839
   75A       N6 1894   6.345   6.887   2.142  0.2316  0.4901  0.1628
   75A      H61 1895   6.425   6.948   2.153  1.0843 -0.6619  0.5959
   75A      H62 1896   6.257   6.907   2.187  0.6432  0.9666  0.7924
   75A       N1 1897   6.267   6.697   2.058  0.2010 -0.2557 -0.8952
   75A       C2 1898   6.273   6.588   1.982  0.3343  0.3631 -0.2899
   75A       H2 1899   6.187   6.523   1.984  0.7093 -0.2555 -2.4597
   75A       N3 1900   6.372   6.564   1.893  0.6340  0.3310  0.2780
   75A       C4 1901   6.466   6.666   1.894 -0.1318  0.6770  0.1946
   75A      C3' 1902   6.659   6.669   1.507 -0.5209 -0.0844 -0.1049
   75A      H3' 1903   6.677   6.767   1.552 -0.2020  1.0044 -2.3912
   75A      C2' 1904   6.531   6.607   1.580 -0.3220  0.1115 -0.1842
   75A     H2'1 1905   6.458   6.688   1.582  1.2321  1.5665 -0.4134
   75A      O2' 1906   6.492   6.487   1.512 -0.2601 -0.4776 -0.1945
   75A     HO'2 1907   6.475   6.502   1.419 -0.3742 -2.6820 -0.5809
   75A      O3' 1908   6.637   6.681   1.368  0.0173  0.2298  0.1633
   76A        P 1909   6.570   6.805   1.299 -0.0571  0.0456  0.3934
   76A      O1P 1910   6.588   6.784   1.155  0.1960  0.2365  0.2091
   76A      O2P 1911   6.625   6.931   1.362 -0.2486 -0.0805 -0.7924
   76A      O5' 1912   6.409   6.802   1.331 -0.5752  0.3687 -0.3365
   76A      C5' 1913   6.319   6.702   1.288 -0.4961  0.0200  0.1008
   76A     H5'1 1914   6.374   6.608   1.295  0.8407  0.8013  0.5192
   76A     H5'2 1915   6.282   6.703   1.186 -1.9916 -0.1237  0.6239
   76A      C4' 1916   6.199   6.689   1.376 -0.5112 -0.9965 -0.6568
   76A      H4' 1917   6.138   6.607   1.338  0.0467 -0.3751 -3.0693
   76A      O4' 1918   6.239   6.670   1.510 -0.0013 -0.0430 -0.2290
   76A      C1' 1919   6.145   6.732   1.595  0.3582 -0.5075 -0.2907
   76A      H1' 1920   6.100   6.655   1.658 -1.3782  0.3903 -0.3557
   76A       N9 1921   6.214   6.846   1.681  0.1639  0.5356  0.1936
   76A       C8 1922   6.331   6.915   1.676 -0.1584 -0.2115 -0.0727
   76A       H8 1923   6.408   6.894   1.603 -0.9006 -0.8503 -0.6940
   76A       N7 1924   6.338   7.018   1.765 -0.2689  0.0096 -0.5552
   76A       C5 1925   6.226   6.997   1.846 -0.8657 -0.1453 -0.0744
   76A       C6 1926   6.175   7.057   1.963  0.1170  0.3948  0.2503
   76A       N6 1927   6.218   7.165   2.023 -0.4182 -0.1415  0.4707
   76A      H61 1928   6.306   7.207   1.999  0.0511 -0.4640  1.5533
   76A      H62 1929   6.175   7.191   2.111  1.2283  0.0173  1.2618
   76A       N1 1930   6.064   7.015   2.022 -0.4872  0.5002 -0.2563
   76A       C2 1931   6.004   6.910   1.960  0.0056  0.8717 -0.0104
   76A       H2 1932   5.916   6.869   2.007  0.8408 -0.5504  0.3558
   76A       N3 1933   6.034   6.848   1.846 -0.8521  0.0467 -0.6421
   76A       C4 1934   6.148   6.895   1.791 -0.3506 -1.1603  0.0775
   76A      C3' 1935   6.113   6.810   1.384 -0.7050 -0.3953 -0.4460
   76A      H3' 1936   6.173   6.902   1.390 -1.6283  0.1439  0.9220
   76A      C2' 1937   6.031   6.788   1.509 -0.4355  0.1602  0.2240
   76A     H2'1 1938   5.989   6.881   1.549  2.5180  1.4628  0.5670
   76A      O2' 1939   5.934   6.681   1.491 -0.1750 -0.2979  0.0065
   76A     HO'2 1940   5.907   6.692   1.399  0.0442  0.7852  0.0605
   76A      O3' 1941   6.023   6.811   1.278  0.0841  0.1552  0.6057
   77U        P 1942   5.942   6.939   1.213 -0.3749 -0.1067  0.0834
   77U      O1P 1943   5.885   6.902   1.086  0.4903  0.5045  0.0874
   77U      O2P 1944   6.037   7.054   1.201 -0.0738 -0.3518 -0.2909
   77U      O5' 1945   5.830   6.975   1.316  0.3573  0.0816 -0.1615
   77U      C5' 1946   5.706   6.909   1.336 -1.0420 -0.7028  0.1542
   77U     H5'1 1947   5.718   6.800   1.338 -1.3538 -0.7444 -0.0740
   77U     H5'2 1948   5.641   6.932   1.252 -0.1977 -0.6963 -0.5187
   77U      C4' 1949   5.637   6.950   1.463  0.3072 -1.1385  0.4808
   77U      H4' 1950   5.561   6.877   1.491 -0.0805 -0.5582  0.9623
   77U      O4' 1951   5.730   6.952   1.576  0.5271  0.1695  0.0148
   77U      C1' 1952   5.670   7.038   1.673 -0.4649 -0.4710 -0.0723
   77U      H1' 1953   5.641   6.975   1.757  1.4378 -0.7991  0.3839
   77U       N1 1954   5.777   7.131   1.726 -0.2960  0.1990 -1.0618
   77U       C6 1955   5.896   7.143   1.662 -0.2238  0.0616 -0.3239
   77U       H6 1956   5.917   7.093   1.568  0.5079 -0.8590  0.3088
   77U       C5 1957   5.988   7.225   1.715  0.0791  0.5004  0.0439
   77U       H5 1958   6.078   7.241   1.657 -1.4883  0.7224 -2.5017
   77U       C4 1959   5.978   7.295   1.839  0.0824  0.6792  0.1693
   77U       O4 1960   6.053   7.373   1.892  0.3997 -0.1838 -0.1196
   77U       N3 1961   5.856   7.273   1.901  0.0047 -0.1342 -0.5170
   77U       H3 1962   5.843   7.303   1.996 -2.3822 -0.2587 -0.7396
   77U       C2 1963   5.750   7.199   1.850  0.4556  0.0153  0.2547
   77U       O2 1964   5.642   7.204   1.907 -0.3680  0.6653 -0.3993
   77U      C3' 1965   5.583   7.091   1.463 -0.0808  0.3745  0.6389
   77U      H3' 1966   5.656   7.158   1.418  0.6805 -1.9113 -1.7652
   77U      C2' 1967   5.551   7.099   1.613  0.5212  0.0344 -0.3170
   77U     H2'1 1968   5.540   7.201   1.648  3.2573  0.4409 -0.3990
   77U      O2' 1969   5.428   7.026   1.640  0.3772 -0.0051  0.2177
   77U     HO'2 1970   5.378   7.018   1.559 -0.1662  0.8878  0.4550
   77U      O3' 1971   5.457   7.095   1.388 -0.5690  0.3100 -0.3445
   78U        P 1972   5.401   7.238   1.353  0.2796  0.1870 -0.0134
   78U      O1P 1973   5.284   7.222   1.262 -0.0444  0.4148 -0.7793
   78U      O2P 1974   5.517   7.316   1.307  0.2970 -0.4084 -0.1827
   78U      O5' 1975   5.353   7.308   1.488  0.0541 -0.8048  0.1085
   78U      C5' 1976   5.234   7.279   1.554  0.5880  0.2587  0.6768
   78U     H5'1 1977   5.207   7.174   1.563 -1.6319  0.6382 -0.8166
   78U     H5'2 1978   5.150   7.312   1.494 -0.9777  0.3537  2.8121
   78U      C4' 1979   5.229   7.355   1.690 -0.0045  0.4572 -0.2407
   78U      H4' 1980   5.147   7.325   1.755  0.0114  0.0026 -0.4258
   78U      O4' 1981   5.349   7.336   1.763  0.1338  0.2983 -0.1464
   78U      C1' 1982   5.377   7.460   1.834 -0.1700  0.0784  0.3112
   78U      H1' 1983   5.354   7.440   1.939  1.6170  1.8103  1.1131
   78U       N1 1984   5.517   7.504   1.823  0.1756  0.3439 -0.2883
   78U       C6 1985   5.586   7.493   1.707 -0.0497 -0.1310  0.3184
   78U       H6 1986   5.533   7.452   1.623  1.9725  1.4217 -1.8498
   78U       C5 1987   5.720   7.531   1.695  0.0701 -0.2846 -0.2295
   78U       H5 1988   5.770   7.518   1.600 -0.4257 -0.2875 -0.4942
   78U       C4 1989   5.781   7.599   1.806  0.2349  0.6337 -0.5204
   78U       O4 1990   5.896   7.642   1.810 -0.0918  0.1454  0.3854
   78U       N3 1991   5.707   7.604   1.918  1.0179  0.1872 -0.0997
   78U       H3 1992   5.735   7.659   1.998  0.1092 -0.7977  0.9175
   78U       C2 1993   5.579   7.551   1.933 -0.0594 -0.1512 -0.8472
   78U       O2 1994   5.527   7.565   2.041 -0.0901 -0.4129  0.2824
   78U      C3' 1995   5.224   7.507   1.656  0.2573  0.4466 -0.5210
   78U      H3' 1996   5.296   7.524   1.576  1.2450  1.5377  0.5611
   78U      C2' 1997   5.277   7.568   1.788  0.5864 -0.6306  0.0968
   78U     H2'1 1998   5.326   7.665   1.776 -0.7334 -0.2314 -3.5118
   78U      O2' 1999   5.189   7.572   1.896  0.7490 -0.3447  0.2431
   78U     HO'2 2000   5.197   7.661   1.932  1.7617 -0.0993 -0.5511
   78U      O3' 2001   5.090   7.548   1.619 -0.5034  0.2879  0.7053
   79A        P 2002   5.074   7.682   1.546  0.5640 -0.2796  0.1347
   79A      O1P 2003   4.927   7.704   1.509 -0.8473 -0.0797 -0.5025
   79A      O2P 2004   5.168   7.694   1.429  0.0151  0.1582 -0.7625
   79A      O5' 2005   5.099   7.802   1.659 -0.2791 -0.0768  0.5821
   79A      C5' 2006   5.004   7.827   1.761 -0.8017 -0.1097 -1.2625
   79A     H5'1 2007   4.986   7.731   1.809 -2.7131  1.1821  0.8027
   79A     H5'2 2008   4.906   7.851   1.720 -2.2391 -0.1394  1.9028
   79A      C4' 2009   5.059   7.931   1.867 -0.3398 -0.4882  0.0105
   79A      H4' 2010   4.986   7.948   1.946 -1.8049 -0.2869 -1.3506
   79A      O4' 2011   5.184   7.882   1.926  0.7135  0.2317  0.6295
   79A      C1' 2012   5.254   8.004   1.965 -0.6299  0.3077  0.6544
   79A      H1' 2013   5.261   8.005   2.074 -2.3302 -0.8788  0.8048
   79A       N9 2014   5.386   7.979   1.891 -0.0309 -1.0552  0.0798
   79A       C8 2015   5.415   7.927   1.764  0.2150  0.3100 -0.2603
   79A       H8 2016   5.344   7.895   1.689  2.8630 -2.3644 -1.8471
   79A       N7 2017   5.539   7.910   1.732 -0.2128  0.0469 -0.2213
   79A       C5 2018   5.597   7.951   1.849 -0.1129 -0.2627 -0.3876
   79A       C6 2019   5.732   7.961   1.895 -0.1798 -0.0286 -0.1206
   79A       N6 2020   5.830   7.929   1.814 -0.5685 -0.6647 -0.7028
   79A      H61 2021   5.814   7.890   1.723  0.8250 -2.7547 -0.1266
   79A      H62 2022   5.924   7.944   1.849 -0.8682  0.3401 -0.2699
   79A       N1 2023   5.769   8.010   2.014  0.3440 -0.8379  0.1917
   79A       C2 2024   5.673   8.032   2.101 -0.1846  0.3173 -0.0937
   79A       H2 2025   5.711   8.067   2.196  0.7039 -1.1828  0.1254
   79A       N3 2026   5.541   8.021   2.078 -0.8029  0.2771  0.2304
   79A       C4 2027   5.512   7.981   1.950  0.7446  1.1141  0.4639
   79A      C3' 2028   5.089   8.067   1.813 -0.0128 -0.3589 -0.5999
   79A      H3' 2029   5.144   8.058   1.720 -0.5582 -1.5227 -0.8197
   79A      C2' 2030   5.186   8.131   1.917 -0.7682  0.0093 -0.2239
   79A     H2'1 2031   5.259   8.202   1.878 -3.4554  1.5120 -3.0253
   79A      O2' 2032   5.116   8.176   2.034  0.5570 -0.1493 -0.6411
   79A     HO'2 2033   5.068   8.258   2.020 -2.7542 -1.4397  1.9318
   79A      O3' 2034   4.977   8.149   1.787 -0.0585  0.0603  0.0579
   80A        P 2035   4.987   8.272   1.704 -0.2557 -0.1102  0.3988
   80A      O1P 2036   4.851   8.331   1.681 -0.2383  0.5605 -0.2414
   80A      O2P 2037   5.064   8.245   1.581 -0.2553 -0.0519  0.2871
   80A      O5' 2038   5.069   8.376   1.783  0.2856 -0.3297 -0.5358
   80A      C5' 2039   5.004   8.441   1.896 -0.1561  0.3784  0.7862
   80A     H5'1 2040   4.965   8.366   1.965 -1.9195  0.7340  0.2472
   80A     H5'2 2041   4.917   8.499   1.864  0.2613  1.1705  1.0504
   80A      C4' 2042   5.097   8.543   1.967 -0.1063  0.3069 -0.2570
   80A      H4' 2043   5.045   8.584   2.054  0.2778 -0.7875  0.5104
   80A      O4' 2044   5.211   8.470   2.017 -0.2433  0.3418 -0.1110
   80A      C1' 2045   5.333   8.550   1.992 -0.5412  0.4261  0.4587
   80A      H1' 2046   5.388   8.560   2.085  1.6480 -1.8189 -0.4431
   80A       N9 2047   5.419   8.480   1.899 -0.0300 -0.0665 -0.3159
   80A       C8 2048   5.384   8.429   1.778 -0.0150  0.3714  0.8028
   80A       H8 2049   5.287   8.450   1.734 -0.5434 -0.8473  1.3088
   80A       N7 2050   5.481   8.362   1.723 -0.1361 -0.2361  0.0298
   80A       C5 2051   5.586   8.370   1.820 -0.4428 -0.0509  0.6370
   80A       C6 2052   5.719   8.329   1.828  0.5566  0.2679  0.5264
   80A       N6 2053   5.777   8.264   1.731 -0.8803 -0.1117 -0.6241
   80A      H61 2054   5.722   8.229   1.654 -0.5874 -1.1395 -0.3821
   80A      H62 2055   5.859   8.213   1.760 -0.2231  1.0842 -0.2719
   80A       N1 2056   5.793   8.361   1.929 -0.5771 -0.4659  0.0085
   80A       C2 2057   5.736   8.431   2.028 -0.4702  0.0178 -0.0285
   80A       H2 2058   5.804   8.463   2.106  0.7308  1.0065 -1.4361
   80A       N3 2059   5.612   8.485   2.030 -0.4223 -0.6473 -0.8399
   80A       C4 2060   5.545   8.449   1.924 -0.0917 -1.1584 -0.2631
   80A      C3' 2061   5.151   8.655   1.878 -0.1244 -0.1072 -0.2136
   80A      H3' 2062   5.155   8.616   1.776 -0.1826 -0.2893 -0.1470
   80A      C2' 2063   5.289   8.681   1.934 -0.1709 -0.0590 -0.0548
   80A     H2'1 2064   5.360   8.712   1.857  0.0766 -0.8994 -0.1679
   80A      O2' 2065   5.298   8.770   2.048  0.6723  0.4788  0.6114
   80A     HO'2 2066   5.283   8.857   2.012  2.6728  0.9991  0.8957
   80A      O3' 2067   5.066   8.768   1.888 -0.3900 -0.4538 -0.4748
   81U        P 2068   5.074   8.886   1.782 -0.3012 -0.2476  0.4201
   81U      O1P 2069   4.960   8.983   1.789 -0.2716 -0.0074 -0.4507
   81U      O2P 2070   5.088   8.807   1.659  0.3377  0.3108 -0.2311
   81U      O5' 2071   5.214   8.958   1.804 -0.0878  0.1001  0.1551
   81U      C5' 2072   5.224   9.079   1.872  0.2684  0.0553 -0.6617
   81U     H5'1 2073   5.186   9.066   1.973  0.5231  0.4931 -0.5059
   81U     H5'2 2074   5.175   9.162   1.821 -2.2485  0.9373  2.8193
   81U      C4' 2075   5.368   9.112   1.892  0.8128  0.4138 -0.5642
   81U      H4' 2076   5.367   9.204   1.950 -0.6106 -0.0084  0.1095
   81U      O4' 2077   5.449   9.015   1.962  0.3860  0.2176 -0.1121
   81U      C1' 2078   5.576   9.017   1.917 -0.7642 -0.1655  0.3765
   81U      H1' 2079   5.646   9.046   1.996  0.0890 -3.3257  0.9279
   81U       N1 2080   5.614   8.880   1.875 -0.7776  0.3129 -0.1546
   81U       C6 2081   5.555   8.813   1.768  0.2397 -0.1571 -1.5145
   81U       H6 2082   5.459   8.845   1.731  0.7098  0.3709 -2.3035
   81U       C5 2083   5.620   8.718   1.692  0.0596  0.3125 -0.0327
   81U       H5 2084   5.566   8.679   1.607 -0.1062 -0.8845  0.6029
   81U       C4 2085   5.751   8.670   1.735 -0.0814  0.3402 -0.0180
   81U       O4 2086   5.826   8.584   1.683  0.1149 -0.4970  0.2098
   81U       N3 2087   5.806   8.731   1.847  0.6278 -1.1340  0.0135
   81U       H3 2088   5.903   8.723   1.874  1.0635  2.8686  0.1477
   81U       C2 2089   5.739   8.832   1.920  0.0879 -0.3311 -0.0132
   81U       O2 2090   5.803   8.879   2.014  0.4969 -0.4369 -0.3129
   81U      C3' 2091   5.439   9.139   1.751  0.0078 -0.3049 -0.3320
   81U      H3' 2092   5.420   9.052   1.689  0.0820 -1.2946  0.9887
   81U      C2' 2093   5.587   9.132   1.809  0.2100  0.5596  0.1385
   81U     H2'1 2094   5.654   9.111   1.726 -2.7389  2.7370 -3.0639
   81U      O2' 2095   5.627   9.248   1.882 -0.1765 -0.5453  0.3427
   81U     HO'2 2096   5.635   9.319   1.818 -2.0120 -0.0651  0.5901
   81U      O3' 2097   5.397   9.266   1.693  0.1874 -0.2908  0.4620
   82U        P 2098   5.471   9.323   1.563  0.2499 -0.2517  0.0002
   82U      O1P 2099   5.390   9.431   1.510 -0.3730  0.1565  0.5755
   82U      O2P 2100   5.522   9.227   1.471  0.4125  0.2170 -0.1027
   82U      O5' 2101   5.599   9.403   1.611 -0.1290 -0.2697 -0.3441
   82U      C5' 2102   5.602   9.544   1.644 -0.1844 -0.2876 -0.1005
   82U     H5'1 2103   5.527   9.560   1.722 -0.0133  0.0653 -0.0041
   82U     H5'2 2104   5.578   9.607   1.558  2.3841 -0.9109 -1.3788
   82U      C4' 2105   5.739   9.587   1.700 -0.2106  0.3839  0.1390
   82U      H4' 2106   5.743   9.688   1.739  0.3529  0.3100  0.2772
   82U      O4' 2107   5.776   9.493   1.800  0.0178  0.0405 -0.5267
   82U      C1' 2108   5.910   9.466   1.800 -0.3238 -0.0470  0.8170
   82U      H1' 2109   5.963   9.520   1.878  2.1080 -0.2050 -0.6229
   82U       N1 2110   5.936   9.320   1.820  0.6788  0.6669  0.3352
   82U       C6 2111   5.893   9.234   1.721  0.8047  0.4784 -0.2204
   82U       H6 2112   5.823   9.279   1.653 -0.4416 -0.7777  0.1765
   82U       C5 2113   5.943   9.105   1.710 -0.1666 -0.4606 -0.2194
   82U       H5 2114   5.915   9.039   1.630 -0.3286 -3.0720  1.8434
   82U       C4 2115   6.033   9.056   1.811  0.1677  0.2821 -0.3376
   82U       O4 2116   6.092   8.952   1.808  0.0688  0.0158  0.5984
   82U       N3 2117   6.058   9.145   1.914 -0.8655 -0.2490  0.2827
   82U       H3 2118   6.116   9.114   1.991 -1.5077 -1.7795  0.1902
   82U       C2 2119   6.016   9.273   1.922 -0.5617  0.1568  0.7181
   82U       O2 2120   6.058   9.348   2.011  0.2849  0.2991  0.2713
   82U      C3' 2121   5.841   9.573   1.588  0.2276  0.1889 -0.3635
   82U      H3' 2122   5.809   9.496   1.519 -2.5914 -0.1480  1.1727
   82U      C2' 2123   5.964   9.528   1.670  0.1537  0.2587  0.3515
   82U     H2'1 2124   6.024   9.467   1.602 -0.2858  1.1008 -0.8170
   82U      O2' 2125   6.044   9.638   1.708 -0.2820 -0.4551  0.2193
   82U     HO'2 2126   6.028   9.697   1.633  1.6599 -2.5654 -2.0527
   82U      O3' 2127   5.878   9.691   1.517  0.0718  0.0363 -0.0139
   82U      H3T 2128   5.882   9.676   1.422  1.6904  3.5858 -0.6564
   8.68655   8.68655   6.14233   0.00000   0.00000   0.00000   0.00000   4.34327   4.34327
