# Supplementary material for: Constant-pH Molecular Dynamics of Cationic Peptide Dendrimers Binding to siRNA
Source: J Chem Inf Model. 2026 Feb 5;66(8):4734–43. doi: 10.1021/acs.jcim.5c02636 (PMC13126635; doi:10.1021/acs.jcim.5c02636)
Supplement: Supplementary file 2 [file ci5c02636_si_002.zip › zip/DMH18_07_in_2.gro]

Protein t=   0.00000
 2128
    1LY0      N    1   8.078   8.261   2.509  0.2744 -0.3629 -0.4010
    1LY0     H1    2   8.078   8.162   2.491 -0.7058 -0.1562 -1.6322
    1LY0     H2    3   8.000   8.313   2.471  1.7124  2.4017  0.1184
    1LY0     H3    4   8.152   8.299   2.451 -0.6100  2.4692  0.1769
    1LY0     CA    5   8.082   8.282   2.659  0.4758  0.2889 -0.2890
    1LY0     HA    6   8.180   8.257   2.701  1.5539  2.2540 -1.4726
    1LY0     CB    7   8.067   8.437   2.687 -0.4067  0.3361 -0.3053
    1LY0    HB1    8   8.052   8.453   2.794 -0.9414 -0.1711 -0.3005
    1LY0    HB2    9   7.980   8.481   2.639  0.0597  3.6009  1.5841
    1LY0     CG   10   8.196   8.513   2.656 -0.3321 -1.1778  0.0021
    1LY0    HG1   11   8.225   8.528   2.552  0.4314  2.8752  0.6653
    1LY0    HG2   12   8.281   8.456   2.693 -0.0197 -0.8815 -0.2624
    1LY0     CD   13   8.184   8.656   2.727 -0.5013 -0.0985 -0.1033
    1LY0    HD1   14   8.179   8.634   2.833 -1.5154 -2.0850 -0.5075
    1LY0    HD2   15   8.092   8.707   2.698 -0.4531 -0.1272 -0.3092
    1LY0     CE   16   8.301   8.743   2.693  0.3027 -0.2383  0.6306
    1LY0    HE1   17   8.304   8.760   2.586  3.0224  1.3864  0.8552
    1LY0    HE2   18   8.393   8.693   2.724  0.0504 -3.5148 -3.1262
    1LY0     NZ   19   8.297   8.871   2.754 -0.2456 -0.3240 -0.3083
    1LY0    HZ1   20   8.265   8.874   2.850 -1.2046 -2.1087 -0.5419
    1LY0    HZ2   21   8.386   8.919   2.749 -0.0420 -0.5617  0.7255
    1LY0    HZ3   22   8.245   8.936   2.697  1.0479 -0.2048 -1.3993
    1LY0      C   23   7.971   8.197   2.717  0.1677 -0.6981 -0.5034
    1LY0      O   24   7.864   8.189   2.655 -0.0358 -0.5925  0.0505
    2LER      N   25   7.994   8.133   2.826  0.1423 -0.0464 -0.2599
    2LER      H   26   8.089   8.126   2.860 -0.1784 -1.2794  0.4413
    2LER     CA   27   7.886   8.057   2.892 -0.0427 -0.2474  0.5202
    2LER     HA   28   7.819   8.022   2.814  0.1892  0.7545 -0.1520
    2LER     CB   29   7.949   7.929   2.953 -0.4395 -0.5357 -0.2935
    2LER    HB1   30   7.878   7.878   3.018 -0.0306  0.0588  0.6535
    2LER    HB2   31   8.039   7.957   3.008  0.2197  0.2687 -1.7231
    2LER     CG   32   8.001   7.822   2.851 -0.4950 -0.5088 -0.6248
    2LER     HG   33   8.073   7.867   2.784  1.1927  0.3988  1.6784
    2LER    CD1   34   8.075   7.709   2.922  0.1784  0.2313  0.7648
    2LER   HD11   35   8.133   7.653   2.849 -1.6679 -1.0240  0.2053
    2LER   HD12   36   8.144   7.749   2.997  1.1294 -0.8584  0.5070
    2LER   HD13   37   8.005   7.638   2.964  0.0620  0.3736  0.8144
    2LER    CD2   38   7.885   7.786   2.763  0.4265 -0.3733 -0.2261
    2LER   HD21   39   7.881   7.861   2.683 -0.8024  0.6262  0.7279
    2LER   HD22   40   7.897   7.686   2.722 -0.3052 -0.5170 -0.0940
    2LER   HD23   41   7.796   7.782   2.825  1.7165  0.8830  1.8234
    2LER      C   42   7.822   8.135   3.007 -0.5210 -0.3604 -0.0836
    2LER      O   43   7.894   8.190   3.085 -0.2283  0.2174 -0.5588
    3LYR      N   44   7.693   8.140   3.021 -0.5435  0.3537 -0.6660
    3LYR      H   45   7.632   8.085   2.963 -1.9463  0.5500  0.5762
    3LYR     CA   46   7.626   8.219   3.120 -0.3030 -0.8579  0.7048
    3LYR     HA   47   7.685   8.209   3.211  1.6742  1.0228 -0.2968
    3LYR     CB   48   7.632   8.365   3.071  0.0802 -0.4460 -0.7948
    3LYR    HB1   49   7.740   8.378   3.077  0.1554 -1.4057  0.4535
    3LYR    HB2   50   7.593   8.430   3.149  0.9109  1.7218 -2.1055
    3LYR     CG   51   7.562   8.408   2.945 -1.2221  0.0580  0.2669
    3LYR    HG1   52   7.461   8.367   2.941 -0.2511 -2.4433 -0.9413
    3LYR    HG2   53   7.613   8.378   2.853  2.4525  2.3345  1.3531
    3LYR     CD   54   7.553   8.562   2.943 -0.2460  0.0916  0.0865
    3LYR    HD1   55   7.650   8.610   2.950  0.0307 -0.2118 -1.3025
    3LYR    HD2   56   7.503   8.592   3.035 -0.9323  1.0338 -0.5734
    3LYR     CE   57   7.470   8.623   2.825 -0.1111  0.1278 -0.2333
    3LYR    HE1   58   7.365   8.593   2.831 -1.2723  3.8666  0.4970
    3LYR    HE2   59   7.518   8.597   2.730  0.8980 -0.8677  0.5192
    3LYR     NZ   60   7.479   8.766   2.841  1.2118  0.8522 -0.3538
    3LYR    HZ1   61   7.466   8.793   2.938 -2.7546 -1.3675 -0.0751
    3LYR      C   62   7.481   8.175   3.144  0.1289 -0.5729 -0.7866
    3LYR      O   63   7.413   8.113   3.061 -0.4821  0.2370  0.1815
    4LY0      N   64   7.419   8.205   3.257 -0.2468  0.5020 -0.1496
    4LY0      H   65   7.466   8.263   3.324 -1.1544  0.1499  0.8105
    4LY0     CA   66   7.311   8.122   3.317 -0.1942 -0.3439  0.1529
    4LY0     HA   67   7.271   8.059   3.238  0.2384 -1.8725  1.1148
    4LY0     CB   68   7.371   8.023   3.422  0.3311 -0.2478  0.1794
    4LY0    HB1   69   7.289   7.960   3.455  0.2938  0.4682  1.5323
    4LY0    HB2   70   7.396   8.082   3.510 -2.3723  0.7972  0.3433
    4LY0     CG   71   7.478   7.930   3.357 -0.7446 -0.0112  0.1974
    4LY0    HG1   72   7.575   7.979   3.359  0.1009 -1.5193 -1.2651
    4LY0    HG2   73   7.449   7.915   3.253  2.1228  0.6715 -0.7846
    4LY0     CD   74   7.498   7.797   3.425  0.4835  0.2362 -0.5772
    4LY0    HD1   75   7.402   7.749   3.441 -0.6172  2.2125 -1.0175
    4LY0    HD2   76   7.534   7.827   3.524 -0.0882 -0.7401 -0.0552
    4LY0     CE   77   7.590   7.703   3.348 -0.4540 -0.7792 -0.1188
    4LY0    HE1   78   7.560   7.714   3.244 -1.4762  2.0365  0.3916
    4LY0    HE2   79   7.575   7.603   3.388 -1.7535 -0.4089  0.3798
    4LY0     NZ   80   7.730   7.741   3.378 -0.0932 -0.6127 -0.9954
    4LY0    HZ1   81   7.745   7.716   3.475  0.7442 -0.2646 -1.0367
    4LY0    HZ2   82   7.780   7.681   3.314  2.9184  0.2626  0.3534
    4LY0    HZ3   83   7.745   7.839   3.358  0.5778 -0.4559  0.1689
    4LY0      C   84   7.201   8.205   3.375  0.5577  0.1642  0.0132
    4LY0      O   85   7.230   8.304   3.448  0.6173  0.3871 -0.2131
    5LER      N   86   7.079   8.155   3.359 -0.1922  0.4794 -0.0395
    5LER      H   87   7.068   8.082   3.290 -1.5172  2.4348 -2.0797
    5LER     CA   88   6.956   8.192   3.436 -0.2777  0.4689 -0.3220
    5LER     HA   89   6.960   8.289   3.486  0.2785  1.5160 -2.3260
    5LER     CB   90   6.840   8.196   3.339 -0.5850  0.2658 -0.8528
    5LER    HB1   91   6.753   8.241   3.386  0.5135  1.2271  0.3621
    5LER    HB2   92   6.811   8.095   3.311 -1.4132  0.8225 -2.0906
    5LER     CG   93   6.860   8.278   3.209 -0.0929 -0.2826 -0.8242
    5LER     HG   94   6.950   8.245   3.158  2.5309  2.8119  1.3843
    5LER    CD1   95   6.739   8.252   3.122 -0.3205 -0.2173 -0.0125
    5LER   HD11   96   6.748   8.292   3.021  2.5946  2.8205  1.2580
    5LER   HD12   97   6.747   8.144   3.107  0.2965 -0.2448  0.4721
    5LER   HD13   98   6.642   8.283   3.160  0.1903  3.1405 -1.1739
    5LER    CD2   99   6.890   8.425   3.245 -0.5146  0.2061  0.1437
    5LER   HD21  100   6.981   8.426   3.305  1.4055  0.2025 -2.6185
    5LER   HD22  101   6.909   8.480   3.153  0.3898 -1.4710 -0.7158
    5LER   HD23  102   6.810   8.472   3.303  0.1633 -0.9514  2.1493
    5LER      C  103   6.919   8.092   3.544 -0.4477  0.0840 -0.5159
    5LER      O  104   6.977   7.986   3.558 -0.0916  0.3599 -0.9914
    6LYR      N  105   6.815   8.120   3.613 -1.1904 -0.0496  0.1556
    6LYR      H  106   6.765   8.200   3.577  0.0493  1.6241  1.9145
    6LYR     CA  107   6.772   8.051   3.736  0.0006 -0.5411 -0.0652
    6LYR     HA  108   6.816   7.952   3.722  3.9945  1.2190 -1.3505
    6LYR     CB  109   6.840   8.101   3.862  0.2128 -0.4312 -0.4176
    6LYR    HB1  110   6.798   8.058   3.952  1.1593 -0.8113 -0.1463
    6LYR    HB2  111   6.820   8.208   3.866  0.4897 -0.3376 -1.2831
    6LYR     CG  112   6.995   8.091   3.869 -0.3877  0.6815  0.3462
    6LYR    HG1  113   7.035   8.158   3.793  1.0673 -0.3955  0.1008
    6LYR    HG2  114   7.026   7.987   3.852  0.9814  0.5075  3.3186
    6LYR     CD  115   7.065   8.136   4.005  1.0343 -0.1051 -0.4232
    6LYR    HD1  116   7.013   8.226   4.039 -1.4685 -0.6326 -2.5420
    6LYR    HD2  117   7.168   8.159   3.982  1.1824 -1.0705 -0.7804
    6LYR     CE  118   7.057   8.012   4.097  0.4455  0.8561 -0.4241
    6LYR    HE1  119   7.081   7.923   4.037  0.5708  0.5493  0.0764
    6LYR    HE2  120   6.954   8.013   4.130  0.2017 -1.7395 -0.8653
    6LYR     NZ  121   7.144   8.022   4.213 -0.3043  0.5217  0.3921
    6LYR    HZ1  122   7.105   8.053   4.301 -0.8279  1.9568 -0.3095
    6LYR      C  123   6.618   8.046   3.756 -0.5717 -0.5885  0.4676
    6LYR      O  124   6.550   8.139   3.711  0.3169  0.6519 -0.6524
    7LER      N  125   6.563   7.936   3.816 -0.2353 -0.0208  0.9256
    7LER      H  126   6.626   7.869   3.859  2.5159  2.0424  0.3975
    7LER     CA  127   6.425   7.893   3.804  0.1594 -0.1115  0.5882
    7LER     HA  128   6.387   7.906   3.702 -1.8111 -1.7451  1.0451
    7LER     CB  129   6.424   7.744   3.824  0.1704 -0.5903 -0.4539
    7LER    HB1  130   6.458   7.731   3.927 -2.4678  1.2775  0.7650
    7LER    HB2  131   6.499   7.719   3.748  1.9980  0.9926  0.7087
    7LER     CG  132   6.288   7.671   3.802  0.2402  0.7182 -0.2740
    7LER     HG  133   6.212   7.695   3.877  0.8228  1.8036 -0.0056
    7LER    CD1  134   6.228   7.684   3.663 -0.1887 -0.0477  0.9713
    7LER   HD11  135   6.194   7.786   3.649 -1.3384 -0.4196  0.9292
    7LER   HD12  136   6.304   7.654   3.590 -0.1499  0.2222  0.9005
    7LER   HD13  137   6.145   7.614   3.660  0.9262 -1.5633  2.8641
    7LER    CD2  138   6.299   7.513   3.807  0.2820 -0.6294  0.0129
    7LER   HD21  139   6.202   7.473   3.778 -0.4809  0.9877  0.2612
    7LER   HD22  140   6.382   7.475   3.746  0.4728 -0.4671  0.1702
    7LER   HD23  141   6.320   7.494   3.912 -0.6544  0.8602  0.4969
    7LER      C  142   6.323   7.963   3.892  0.0281 -0.3408  0.0155
    7LER      O  143   6.352   7.975   4.013 -0.2148  0.2464 -0.1523
    8LER      N  144   6.208   8.006   3.842  0.4514  0.4913  0.5082
    8LER      H  145   6.188   8.005   3.743 -3.5054  1.1088  1.1438
    8LER     CA  146   6.108   8.080   3.913  0.5486  0.0816 -0.3672
    8LER     HA  147   6.039   8.103   3.831  0.9722 -2.6020 -1.5935
    8LER     CB  148   6.035   7.982   4.006 -0.2044 -0.0234 -0.1548
    8LER    HB1  149   5.969   8.037   4.074  0.9470  1.1498  0.0597
    8LER    HB2  150   6.106   7.931   4.071 -0.2664  1.4069  1.0900
    8LER     CG  151   5.962   7.864   3.940  0.8362  0.1128 -0.3848
    8LER     HG  152   6.024   7.800   3.878  0.0891 -0.9250 -0.0893
    8LER    CD1  153   5.882   7.779   4.042 -0.0215 -0.9735  0.6573
    8LER   HD11  154   5.961   7.722   4.091  0.5239 -0.4431  0.4042
    8LER   HD12  155   5.831   7.838   4.118  0.0418 -0.0025 -0.0358
    8LER   HD13  156   5.819   7.704   3.995 -0.1225  0.1424 -1.0907
    8LER    CD2  157   5.847   7.916   3.844  0.2612 -0.1128  0.4694
    8LER   HD21  158   5.767   7.850   3.810  0.4660 -0.1955  0.1430
    8LER   HD22  159   5.797   8.002   3.887 -0.4929  0.3306 -1.2177
    8LER   HD23  160   5.900   7.945   3.754  0.7634 -0.5421  0.6217
    8LER      C  161   6.142   8.217   3.973 -0.3811  0.1588 -0.2372
    8LER      O  162   6.061   8.284   4.045  0.2563  0.8080 -0.6904
    9LYR      N  163   6.264   8.276   3.950 -0.1974  0.7447 -0.3548
    9LYR      H  164   6.316   8.245   3.869  2.3645 -0.3874  1.5982
    9LYR     CA  165   6.316   8.397   4.008  0.9612 -0.5175 -0.3723
    9LYR     HA  166   6.294   8.395   4.115 -0.1023  0.0704 -0.5611
    9LYR     CB  167   6.472   8.404   3.977 -0.5752 -0.4550 -0.0234
    9LYR    HB1  168   6.514   8.502   4.001 -1.6772  0.0001  0.0827
    9LYR    HB2  169   6.495   8.390   3.871  4.8942  1.0368  0.6335
    9LYR     CG  170   6.550   8.296   4.053 -0.4322 -0.5471 -0.1324
    9LYR    HG1  171   6.655   8.321   4.044  0.4420 -2.9670  1.9201
    9LYR    HG2  172   6.538   8.198   4.006  0.4469 -0.8165  0.1900
    9LYR     CD  173   6.522   8.269   4.201 -0.1674 -0.0553  0.4171
    9LYR    HD1  174   6.422   8.227   4.208  0.0047 -1.2474 -2.7146
    9LYR    HD2  175   6.528   8.369   4.245  2.8407 -0.8846  2.1692
    9LYR     CE  176   6.622   8.172   4.269 -0.0238 -0.1027  0.0142
    9LYR    HE1  177   6.602   8.163   4.375 -1.3736 -1.2248 -0.3026
    9LYR    HE2  178   6.725   8.190   4.237 -0.1662  0.6833 -0.0062
    9LYR     NZ  179   6.596   8.042   4.220  0.8635  0.2867  0.9062
    9LYR    HZ1  180   6.515   8.033   4.161  4.6984 -1.2095 -5.0603
    9LYR      C  181   6.246   8.539   3.960 -0.1168 -0.4421  0.5964
    9LYR      O  182   6.263   8.632   4.037 -0.4025 -0.0412  0.2540
   10LER      N  183   6.165   8.534   3.853 -0.2361 -0.3760  0.4587
   10LER      H  184   6.161   8.453   3.794  0.2985  0.2213 -0.4236
   10LER     CA  185   6.081   8.645   3.806  0.0823  1.0811 -0.1286
   10LER     HA  186   6.136   8.738   3.817  0.1963  0.8260  1.8119
   10LER     CB  187   6.063   8.609   3.655  0.0204 -0.3170  0.1474
   10LER    HB1  188   5.990   8.682   3.622 -0.4310 -0.1817  1.4000
   10LER    HB2  189   6.035   8.504   3.645 -0.5530 -0.2675  1.0549
   10LER     CG  190   6.190   8.627   3.570  0.5331 -0.0908  0.3451
   10LER     HG  191   6.276   8.582   3.620  1.4558 -0.5462 -1.5749
   10LER    CD1  192   6.178   8.565   3.434 -0.4368 -0.5350 -0.0369
   10LER   HD11  193   6.169   8.456   3.437  1.1640 -0.7203 -0.8650
   10LER   HD12  194   6.088   8.612   3.395  0.8640  1.2594 -1.0349
   10LER   HD13  195   6.259   8.597   3.369 -1.3968 -0.2943 -1.1477
   10LER    CD2  196   6.216   8.780   3.553  0.2748  0.9247 -0.3658
   10LER   HD21  197   6.220   8.838   3.646 -0.7795 -0.3592  0.5179
   10LER   HD22  198   6.306   8.804   3.496  1.0342  0.8136  0.7532
   10LER   HD23  199   6.139   8.820   3.488  0.3564 -2.8783 -3.1385
   10LER      C  200   5.948   8.663   3.886 -0.4460  0.5792  0.9225
   10LER      O  201   5.884   8.761   3.849 -0.0549 -0.1248 -0.0154
   11LER      N  202   5.905   8.574   3.979  0.0820  0.1409  0.0106
   11LER      H  203   5.962   8.493   3.995  0.3491  0.4296  0.5488
   11LER     CA  204   5.792   8.590   4.081  0.4092 -0.8953 -0.0309
   11LER     HA  205   5.701   8.622   4.030  0.7435  0.0290 -0.0717
   11LER     CB  206   5.760   8.459   4.150  0.3099 -0.5812 -0.6545
   11LER    HB1  207   5.675   8.473   4.216  1.6656  0.9620  0.8526
   11LER    HB2  208   5.847   8.431   4.209  2.4003  1.1698 -2.7247
   11LER     CG  209   5.740   8.339   4.049 -0.4991  0.1598 -0.5109
   11LER     HG  210   5.830   8.332   3.989 -0.6797 -1.7000 -0.6234
   11LER    CD1  211   5.723   8.208   4.130  0.0487 -0.3208  0.3785
   11LER   HD11  212   5.647   8.225   4.206 -0.6090 -1.2268 -0.0618
   11LER   HD12  213   5.704   8.124   4.063 -0.0822  0.2362 -0.3047
   11LER   HD13  214   5.816   8.183   4.181  1.0131  1.6069 -0.3357
   11LER    CD2  215   5.624   8.364   3.956 -0.0936 -0.0742 -0.1358
   11LER   HD21  216   5.539   8.407   4.009 -1.7390  0.0045 -2.6583
   11LER   HD22  217   5.651   8.444   3.887  0.4751 -0.3935 -0.2861
   11LER   HD23  218   5.595   8.270   3.908  0.0752 -0.0835 -0.2166
   11LER      C  219   5.829   8.700   4.184 -0.3117  0.2488  0.2065
   11LER      O  220   5.821   8.677   4.304 -0.1361  0.3973 -0.0184
   12LER      N  221   5.870   8.815   4.134  0.1411 -1.0304  0.8712
   12LER      H  222   5.886   8.812   4.034  1.2502  0.4988  0.9702
   12LER     CA  223   5.895   8.940   4.205  0.8665 -0.2437 -0.2193
   12LER     HA  224   5.966   8.923   4.285  1.5872  1.3854 -0.4742
   12LER     CB  225   5.963   9.047   4.117  0.0538 -1.0708  0.2915
   12LER    HB1  226   5.980   9.138   4.175 -1.2844  0.2946 -1.3416
   12LER    HB2  227   5.897   9.074   4.035  0.5862 -1.6586 -0.3472
   12LER     CG  228   6.093   9.011   4.043  0.7313 -0.4696  0.2845
   12LER     HG  229   6.080   8.923   3.980 -0.3016 -1.3444  1.6757
   12LER    CD1  230   6.139   9.133   3.958 -0.0735 -0.1514 -0.0947
   12LER   HD11  231   6.073   9.169   3.880 -0.3513 -0.2554  0.0932
   12LER   HD12  232   6.157   9.224   4.015 -0.7738 -0.5522  0.7906
   12LER   HD13  233   6.233   9.103   3.911  0.1562  0.6097 -0.1336
   12LER    CD2  234   6.205   8.975   4.142  0.0924  0.2623  0.5447
   12LER   HD21  235   6.175   8.904   4.219 -0.2344  0.2774  0.4345
   12LER   HD22  236   6.288   8.929   4.089 -0.8199 -0.5725 -0.1864
   12LER   HD23  237   6.249   9.063   4.190  0.4661  0.4607 -0.1549
   12LER      C  238   5.763   8.992   4.268  0.2209 -0.3669  0.6634
   12LER      O  239   5.665   9.015   4.189  0.0889  0.1575 -0.5139
   13LER      N  240   5.752   9.016   4.398 -0.9154 -0.4494  0.3241
   13LER      H  241   5.835   8.988   4.448  0.7474 -0.5738 -2.3380
   13LER     CA  242   5.640   9.069   4.473 -0.6861 -0.5676  0.2790
   13LER     HA  243   5.565   9.109   4.406 -0.4511 -1.4112 -0.5060
   13LER     CB  244   5.572   8.960   4.556 -0.1116  0.6203 -0.4326
   13LER    HB1  245   5.512   9.003   4.636 -0.4491 -0.6833  0.0375
   13LER    HB2  246   5.649   8.898   4.603 -0.9750  0.1826  0.4414
   13LER     CG  247   5.470   8.862   4.481 -0.1610 -0.5801  0.1596
   13LER     HG  248   5.530   8.829   4.396  0.1149  1.0492 -0.3018
   13LER    CD1  249   5.433   8.739   4.571 -0.2831  0.0026  0.2453
   13LER   HD11  250   5.417   8.772   4.674 -1.4604  1.7031 -0.4366
   13LER   HD12  251   5.357   8.678   4.523  0.7915 -1.4837  0.3785
   13LER   HD13  252   5.520   8.674   4.564 -0.0471  0.4421 -1.1580
   13LER    CD2  253   5.348   8.949   4.446  0.8915  1.0473 -0.1264
   13LER   HD21  254   5.373   9.035   4.384  2.1773  0.8103  0.0512
   13LER   HD22  255   5.284   8.890   4.379  0.7243  0.6012  0.4225
   13LER   HD23  256   5.299   8.979   4.538  1.1891 -1.9187  1.1083
   13LER      C  257   5.680   9.194   4.563  0.2202 -0.3671 -0.1325
   13LER      O  258   5.792   9.207   4.610  0.3788 -0.3159 -0.2099
   14NH2      N  259   5.587   9.290   4.574 -0.2777  0.1190  0.3886
   14NH2     H1  260   5.492   9.271   4.549 -0.3562  1.9508 -0.8701
   14NH2     H2  261   5.604   9.378   4.621 -0.8685  0.5361 -0.1641
   15LY0      N  262   7.827   9.279   2.624 -0.0892  0.0917  0.1679
   15LY0     H1  263   7.865   9.353   2.567  0.0904 -1.7918 -2.3305
   15LY0     H2  264   7.783   9.322   2.705 -0.8535  0.6368 -0.5211
   15LY0     H3  265   7.904   9.221   2.652 -0.3129 -1.3506 -2.0101
   15LY0     CA  266   7.729   9.187   2.556 -0.3357 -0.2785 -0.5348
   15LY0     HA  267   7.653   9.254   2.515 -0.1544  0.2332 -0.0373
   15LY0     CB  268   7.797   9.101   2.450  0.5721 -0.4361 -0.1802
   15LY0    HB1  269   7.852   9.018   2.495  1.3228  0.4498  0.5847
   15LY0    HB2  270   7.871   9.162   2.396 -0.0055 -0.5482 -1.1240
   15LY0     CG  271   7.697   9.039   2.359  0.4725  0.5049 -0.5783
   15LY0    HG1  272   7.659   9.119   2.295  1.2495  0.8161 -0.6647
   15LY0    HG2  273   7.616   8.996   2.417  0.4612  1.1909 -0.0798
   15LY0     CD  274   7.767   8.935   2.265  1.3320 -0.3590 -0.0741
   15LY0    HD1  275   7.688   8.896   2.201  1.2805 -1.0789  0.4164
   15LY0    HD2  276   7.806   8.847   2.316 -0.2071 -2.3693 -2.1862
   15LY0     CE  277   7.869   9.002   2.175 -1.0107 -0.2418 -0.2412
   15LY0    HE1  278   7.965   9.017   2.224 -1.4975  2.3560  0.0677
   15LY0    HE2  279   7.828   9.095   2.136 -0.1206 -0.5429 -1.9628
   15LY0     NZ  280   7.887   8.922   2.053  0.6903  0.4060  0.2274
   15LY0    HZ1  281   7.801   8.912   2.003  0.5752 -0.9634  0.6539
   15LY0    HZ2  282   7.962   8.959   1.996  0.0062 -0.0256 -0.9915
   15LY0    HZ3  283   7.917   8.830   2.083  1.9645  1.1899  1.4992
   15LY0      C  284   7.666   9.096   2.664  0.5083 -0.0644 -0.9970
   15LY0      O  285   7.735   9.039   2.746  0.0158  0.5232 -0.0422
   16LER      N  286   7.532   9.084   2.666 -0.2563  0.4211  0.9893
   16LER      H  287   7.471   9.123   2.595 -0.2460  0.5044  1.0268
   16LER     CA  288   7.466   8.998   2.761  0.0691  0.1650  0.0707
   16LER     HA  289   7.502   9.019   2.861  2.5041 -4.0194  0.3030
   16LER     CB  290   7.313   9.026   2.765  0.2471 -0.4988 -0.6637
   16LER    HB1  291   7.274   8.952   2.836  1.1836 -0.5703 -0.2111
   16LER    HB2  292   7.272   9.006   2.666 -0.9727  0.5546 -0.4060
   16LER     CG  293   7.265   9.171   2.804 -0.2123  0.0799  0.4437
   16LER     HG  294   7.297   9.245   2.731  0.7560 -1.3983 -0.7147
   16LER    CD1  295   7.115   9.187   2.812  0.4270  1.0738 -0.1014
   16LER   HD11  296   7.084   9.128   2.898  2.2872 -0.2136 -0.2600
   16LER   HD12  297   7.095   9.293   2.821  0.4135  1.2390 -1.6984
   16LER   HD13  298   7.059   9.154   2.724  0.9560 -0.0247 -0.0509
   16LER    CD2  299   7.321   9.213   2.942  0.5448 -0.0844 -0.1435
   16LER   HD21  300   7.310   9.124   3.004  0.0578 -2.3355 -3.1941
   16LER   HD22  301   7.424   9.248   2.952  0.3248  0.2522  1.1144
   16LER   HD23  302   7.255   9.293   2.975 -1.7729 -1.6902 -0.5905
   16LER      C  303   7.493   8.845   2.739 -0.4692  0.1572 -0.0785
   16LER      O  304   7.499   8.796   2.620  0.0717 -0.7030 -0.0363
   17LY0      N  305   7.722   8.700   5.436 -0.0109 -0.2175 -0.7178
   17LY0     H1  306   7.687   8.762   5.508  0.3764 -3.1072  2.2030
   17LY0     H2  307   7.798   8.649   5.478  0.8346  0.9120 -0.8547
   17LY0     H3  308   7.766   8.751   5.361 -1.2183  0.8589 -0.7219
   17LY0     CA  309   7.613   8.616   5.385 -0.6149  1.0376 -0.2032
   17LY0     HA  310   7.562   8.556   5.460  0.2446 -0.8519 -1.0542
   17LY0     CB  311   7.500   8.683   5.312  0.2636  0.2926  0.5810
   17LY0    HB1  312   7.443   8.730   5.392  0.8515  1.2870  0.4250
   17LY0    HB2  313   7.451   8.606   5.251 -1.5506  0.6149  1.5751
   17LY0     CG  314   7.540   8.798   5.214  0.1337 -0.2495 -0.8308
   17LY0    HG1  315   7.582   8.761   5.120  0.7616  1.3566 -1.2128
   17LY0    HG2  316   7.604   8.868   5.266  1.1351 -0.3791 -1.8340
   17LY0     CD  317   7.415   8.873   5.162  0.0216 -0.6139 -0.2314
   17LY0    HD1  318   7.364   8.917   5.247 -0.0019 -0.2279 -0.4433
   17LY0    HD2  319   7.347   8.800   5.118  0.2534 -1.7715  1.2382
   17LY0     CE  320   7.450   8.974   5.057 -0.4746 -0.6222 -0.3700
   17LY0    HE1  321   7.510   8.923   4.982 -0.3940  1.4987 -1.8167
   17LY0    HE2  322   7.525   9.042   5.099  0.0034 -1.7595  0.6839
   17LY0     NZ  323   7.330   9.030   4.998  0.1482 -0.0266  0.1779
   17LY0    HZ1  324   7.281   8.960   4.945 -0.5310  0.7079 -0.1879
   17LY0    HZ2  325   7.269   9.070   5.068 -0.3053  1.9495 -1.2721
   17LY0    HZ3  326   7.361   9.101   4.934  0.6737 -0.4056  0.0070
   17LY0      C  327   7.666   8.511   5.289  0.1973 -0.3729  0.0622
   17LY0      O  328   7.766   8.538   5.223 -0.2504  0.1990 -0.1175
   18LER      N  329   7.608   8.390   5.276  0.5925 -0.7786 -0.3996
   18LER      H  330   7.531   8.368   5.337  0.2076  0.3765 -0.4339
   18LER     CA  331   7.633   8.299   5.165 -0.0616 -0.2800  0.6293
   18LER     HA  332   7.735   8.263   5.170  0.1790 -0.0145 -1.4136
   18LER     CB  333   7.547   8.170   5.182 -0.4967  0.0652 -0.8287
   18LER    HB1  334   7.575   8.108   5.097 -0.5688 -1.0930 -0.0195
   18LER    HB2  335   7.441   8.191   5.188 -0.7188 -0.9248 -1.1996
   18LER     CG  336   7.572   8.083   5.309 -0.6072 -0.0872  0.1526
   18LER     HG  337   7.536   8.150   5.388 -0.7622  0.2316 -0.1844
   18LER    CD1  338   7.475   7.958   5.313 -0.7670 -0.1741 -0.6258
   18LER   HD11  339   7.373   7.992   5.325 -0.7191  1.1178 -3.1155
   18LER   HD12  340   7.491   7.902   5.221  1.3645 -0.8528  0.0823
   18LER   HD13  341   7.509   7.895   5.395  1.2761  2.0418  0.3634
   18LER    CD2  342   7.716   8.040   5.330  0.5362 -0.2830 -0.0172
   18LER   HD21  343   7.781   8.126   5.347 -0.4106  0.3629  0.4188
   18LER   HD22  344   7.716   7.979   5.420 -0.4297  0.2469  0.3534
   18LER   HD23  345   7.755   7.979   5.249  0.7801  0.2419 -0.3073
   18LER      C  346   7.601   8.360   5.029 -0.6336  0.8034 -0.8067
   18LER      O  347   7.530   8.460   5.021 -0.1598 -0.0480  0.2194
   19LYR      N  348   7.653   8.301   4.926  0.1812 -0.7324  0.9072
   19LYR      H  349   7.709   8.220   4.947  3.1782  0.7300 -0.7521
   19LYR     CA  350   7.622   8.346   4.784 -0.2367  0.8256  0.2169
   19LYR     HA  351   7.606   8.454   4.782 -0.2825  0.8111 -0.3406
   19LYR     CB  352   7.742   8.318   4.692 -0.1809 -0.1779  0.4271
   19LYR    HB1  353   7.716   8.331   4.587  0.5120  1.2529  0.4106
   19LYR    HB2  354   7.766   8.213   4.711 -0.3037 -0.0139  1.5498
   19LYR     CG  355   7.855   8.412   4.728  0.3290 -0.7331  0.5066
   19LYR    HG1  356   7.870   8.407   4.836 -1.4447 -0.6859  0.7766
   19LYR    HG2  357   7.817   8.510   4.701  0.7901 -0.6526  0.1306
   19LYR     CD  358   7.993   8.393   4.660 -0.4098  0.1337  0.0994
   19LYR    HD1  359   7.967   8.379   4.555  1.2449 -0.4732 -0.2738
   19LYR    HD2  360   8.038   8.299   4.694  0.3270  0.6396  0.5524
   19LYR     CE  361   8.098   8.504   4.675 -0.0291 -0.4154 -0.3233
   19LYR    HE1  362   8.136   8.498   4.777 -1.5264  0.7327  0.3423
   19LYR    HE2  363   8.053   8.603   4.666 -0.7895 -0.5249  1.7951
   19LYR     NZ  364   8.197   8.484   4.568  0.0375 -0.0310 -1.0293
   19LYR    HZ1  365   8.224   8.387   4.561 -0.4993 -0.2761  0.1480
   19LYR      C  366   7.502   8.269   4.736 -0.6147  0.3989 -0.2618
   19LYR      O  367   7.473   8.157   4.779  0.1511  0.3994  0.8210
   20LY0      N  368   7.426   8.328   4.646 -0.1115 -0.0389  0.0756
   20LY0      H  369   7.456   8.420   4.615  0.7990  0.0605  1.1893
   20LY0     CA  370   7.306   8.260   4.585  0.3841  0.8903 -0.1936
   20LY0     HA  371   7.272   8.190   4.661 -1.1411 -0.4308 -1.9819
   20LY0     CB  372   7.199   8.358   4.542  0.0162  0.2580  0.3591
   20LY0    HB1  373   7.127   8.302   4.483 -0.3333  0.9826  0.0922
   20LY0    HB2  374   7.243   8.442   4.486 -1.0942 -0.4854 -1.7583
   20LY0     CG  375   7.136   8.414   4.671  0.6889 -0.0076 -0.2038
   20LY0    HG1  376   7.214   8.438   4.743  0.6339 -2.2246  0.6838
   20LY0    HG2  377   7.081   8.328   4.710  1.4174 -1.2811 -1.8921
   20LY0     CD  378   7.032   8.529   4.639  0.1365 -0.1729 -0.3495
   20LY0    HD1  379   6.959   8.480   4.575 -1.7782  3.1126 -0.8732
   20LY0    HD2  380   7.084   8.602   4.577 -2.1079  1.4350 -0.4436
   20LY0     CE  381   6.983   8.597   4.767  0.5079 -0.1606  0.2606
   20LY0    HE1  382   7.068   8.615   4.833  0.3018  1.1106  0.1881
   20LY0    HE2  383   6.902   8.540   4.813  0.1067  0.5149  0.3902
   20LY0     NZ  384   6.928   8.726   4.743  0.1234 -0.2469 -0.0181
   20LY0    HZ1  385   6.852   8.727   4.677  0.1378 -0.7840 -0.0414
   20LY0    HZ2  386   6.903   8.776   4.827 -2.7019 -0.5263 -0.6126
   20LY0    HZ3  387   7.003   8.780   4.702  0.2277 -0.5636 -0.2416
   20LY0      C  388   7.350   8.176   4.472 -0.2671  0.8919  1.3567
   20LY0      O  389   7.409   8.223   4.376 -0.6951 -0.5698 -0.4637
   21LER      N  390   7.297   8.052   4.454  0.9687  0.3564 -0.1710
   21LER      H  391   7.234   8.022   4.527  0.4385  0.1046 -0.7220
   21LER     CA  392   7.334   7.951   4.348 -0.1075  0.1193  0.2274
   21LER     HA  393   7.442   7.953   4.336  0.0263 -2.0803  0.6825
   21LER     CB  394   7.290   7.817   4.405 -0.5951 -0.7830  0.5327
   21LER    HB1  395   7.314   7.746   4.326 -0.9036  0.1751 -0.4525
   21LER    HB2  396   7.183   7.828   4.428 -1.0437 -1.6229 -1.0157
   21LER     CG  397   7.343   7.762   4.538 -0.7632 -0.5248 -0.1844
   21LER     HG  398   7.318   7.820   4.627  2.0576  1.1816 -0.3963
   21LER    CD1  399   7.289   7.615   4.544  0.2430 -0.5914  0.3665
   21LER   HD11  400   7.327   7.571   4.636  0.0284  2.1787  1.8846
   21LER   HD12  401   7.181   7.609   4.552  0.0019  1.2736 -0.8791
   21LER   HD13  402   7.322   7.552   4.461 -0.0879 -0.6891  0.3095
   21LER    CD2  403   7.496   7.759   4.532  0.2543 -0.0475  0.0139
   21LER   HD21  404   7.515   7.701   4.442  0.3969 -1.0115  0.6580
   21LER   HD22  405   7.536   7.860   4.530  0.4105 -0.0688  1.1455
   21LER   HD23  406   7.541   7.705   4.616  0.6310  1.2465  0.6740
   21LER      C  407   7.264   7.973   4.212  0.0861 -0.3785 -0.7523
   21LER      O  408   7.318   7.929   4.109  0.1388  0.4249 -0.7421
   22LY0      N  409   8.784   8.356   4.443  0.1241  0.1977  0.4105
   22LY0     H1  410   8.850   8.337   4.517 -0.6968 -3.6513  0.3819
   22LY0     H2  411   8.799   8.282   4.376 -0.8836 -0.5378  0.9647
   22LY0     H3  412   8.803   8.442   4.395  0.9890 -0.5394 -0.6041
   22LY0     CA  413   8.651   8.334   4.498  0.9057 -0.1845 -0.6735
   22LY0     HA  414   8.599   8.251   4.450  0.3611 -0.0091 -0.3926
   22LY0     CB  415   8.655   8.298   4.650 -0.5628 -0.2717  0.9466
   22LY0    HB1  416   8.696   8.381   4.707  0.8457 -1.6087  1.9553
   22LY0    HB2  417   8.729   8.219   4.668 -0.0019 -0.4410 -1.7341
   22LY0     CG  418   8.522   8.253   4.702 -0.2226 -0.0035  0.4928
   22LY0    HG1  419   8.443   8.300   4.643 -0.3332  1.5799  1.8287
   22LY0    HG2  420   8.514   8.278   4.808 -0.9348  0.4050  0.3485
   22LY0     CD  421   8.510   8.101   4.693  0.2044 -0.3000 -1.2683
   22LY0    HD1  422   8.596   8.061   4.746 -0.7756 -0.8238 -0.0279
   22LY0    HD2  423   8.514   8.068   4.589 -3.0320 -0.7093 -1.3574
   22LY0     CE  424   8.377   8.054   4.748 -0.4199 -0.6397  0.1687
   22LY0    HE1  425   8.303   8.108   4.688 -0.4266  0.9517  1.5377
   22LY0    HE2  426   8.375   8.084   4.853 -0.1225  0.9611 -0.2492
   22LY0     NZ  427   8.367   7.911   4.727  0.8377 -0.3773  0.3910
   22LY0    HZ1  428   8.457   7.874   4.754  0.6317 -0.2656  1.2374
   22LY0    HZ2  429   8.294   7.883   4.789  1.6721  0.6248  1.8941
   22LY0    HZ3  430   8.359   7.891   4.628 -2.8298 -0.6768  0.6409
   22LY0      C  431   8.568   8.459   4.471 -0.5446  0.6951  0.9317
   22LY0      O  432   8.614   8.570   4.485 -0.0052 -0.3066  0.2193
   23LER      N  433   8.447   8.442   4.434  0.7255  0.5090  0.6404
   23LER      H  434   8.414   8.348   4.417 -0.2782  0.9382  0.0972
   23LER     CA  435   8.355   8.550   4.389 -0.5423  0.0042 -0.5929
   23LER     HA  436   8.404   8.642   4.359 -1.7874  0.0374 -2.7144
   23LER     CB  437   8.290   8.496   4.266  0.2959  0.1417  0.1432
   23LER    HB1  438   8.221   8.418   4.299 -1.5083  1.1878 -0.9960
   23LER    HB2  439   8.364   8.456   4.198  1.8032  1.1265  1.1477
   23LER     CG  440   8.199   8.593   4.192 -0.6383 -0.2644  0.2208
   23LER     HG  441   8.124   8.631   4.261 -0.7861 -0.6825  0.2909
   23LER    CD1  442   8.266   8.717   4.130 -0.6526  0.4443 -0.7292
   23LER   HD11  443   8.197   8.786   4.081 -0.3104  1.6068  0.3645
   23LER   HD12  444   8.306   8.786   4.204 -0.2138  0.1195 -0.6586
   23LER   HD13  445   8.349   8.684   4.067 -1.2806  0.2527 -1.4649
   23LER    CD2  446   8.125   8.528   4.063 -0.5393  0.1390  0.2189
   23LER   HD21  447   8.059   8.603   4.019  1.4969  2.2934  0.6581
   23LER   HD22  448   8.182   8.480   3.984 -1.6124  2.0765 -1.8585
   23LER   HD23  449   8.065   8.448   4.108  1.3954 -0.7331  1.3683
   23LER      C  450   8.254   8.587   4.498  0.1144 -0.1611  0.5565
   23LER      O  451   8.242   8.711   4.515  0.7216 -0.0054 -0.2480
   24LY0      N  452   7.666   8.094   2.487  0.0260 -0.4710  0.0693
   24LY0     H1  453   7.726   8.086   2.568 -0.0889  0.4540  0.2546
   24LY0     H2  454   7.719   8.085   2.402  2.3097 -0.3030  1.4004
   24LY0     H3  455   7.643   8.192   2.482  0.0046 -0.4973 -0.4052
   24LY0     CA  456   7.555   8.007   2.496  0.1518  0.7068 -0.0707
   24LY0     HA  457   7.481   8.033   2.420 -0.4774  2.4029  1.0736
   24LY0     CB  458   7.606   7.861   2.477  0.2607  0.4901 -0.2009
   24LY0    HB1  459   7.672   7.828   2.558 -1.4959 -1.1939  0.6418
   24LY0    HB2  460   7.658   7.861   2.382  1.2344  0.7883  0.3238
   24LY0     CG  461   7.492   7.763   2.471  0.2947  0.8996  0.3190
   24LY0    HG1  462   7.415   7.786   2.397 -1.2428  0.2767  1.6511
   24LY0    HG2  463   7.435   7.765   2.564  0.1092  2.8892  0.1971
   24LY0     CD  464   7.554   7.621   2.459 -0.4234 -0.1030 -0.5687
   24LY0    HD1  465   7.619   7.601   2.544 -0.0314  0.4148 -0.7461
   24LY0    HD2  466   7.615   7.604   2.371  1.9287 -2.0253  1.2899
   24LY0     CE  467   7.443   7.516   2.469 -0.0780 -0.1080  0.2055
   24LY0    HE1  468   7.375   7.523   2.384  0.4398 -0.4630 -0.2424
   24LY0    HE2  469   7.382   7.529   2.559 -1.6103 -0.2832 -0.7665
   24LY0     NZ  470   7.507   7.380   2.468 -0.1025 -0.3661 -0.5086
   24LY0    HZ1  471   7.434   7.315   2.494  0.5820 -0.7194  0.6203
   24LY0    HZ2  472   7.549   7.364   2.378 -0.2443 -1.8710 -0.3307
   24LY0    HZ3  473   7.576   7.389   2.541 -1.1036 -2.8634  0.8754
   24LY0      C  474   7.487   8.030   2.629 -0.2542 -0.1569 -0.6603
   24LY0      O  475   7.552   8.017   2.735  0.0108 -0.2930  0.4097
   25LER      N  476   7.359   8.058   2.629 -0.4352 -0.2177 -0.0344
   25LER      H  477   7.320   8.090   2.542  1.5928  0.4174 -0.7728
   25LER     CA  478   7.278   8.077   2.747  0.0173  0.4280  0.1951
   25LER     HA  479   7.341   8.127   2.820  0.7060 -0.2590  0.0848
   25LER     CB  480   7.173   8.173   2.711  0.4334 -0.4151  0.3065
   25LER    HB1  481   7.103   8.123   2.643  0.6628 -0.8997  0.4259
   25LER    HB2  482   7.203   8.259   2.652 -1.0339 -1.2358 -1.7786
   25LER     CG  483   7.090   8.229   2.828 -0.1093 -0.0860 -0.5372
   25LER     HG  484   7.048   8.142   2.879 -1.5202  0.9332  0.0905
   25LER    CD1  485   7.169   8.320   2.927 -0.1531 -0.1159 -0.7652
   25LER   HD11  486   7.116   8.358   3.014  1.0626  1.2857 -0.6012
   25LER   HD12  487   7.249   8.251   2.956 -1.2862 -1.2879 -0.3576
   25LER   HD13  488   7.216   8.406   2.879  0.5655  0.4986  0.9554
   25LER    CD2  489   6.979   8.309   2.768  0.4381  0.7943 -0.0251
   25LER   HD21  490   7.014   8.401   2.720 -1.1536  2.2476  1.4938
   25LER   HD22  491   6.930   8.250   2.691  0.5974 -0.2315  0.6358
   25LER   HD23  492   6.904   8.324   2.845 -0.1223 -0.0562 -0.4002
   25LER      C  493   7.223   7.945   2.797 -1.0475  0.0087 -0.3476
   25LER      O  494   7.184   7.860   2.721  0.1216 -0.1883  0.2134
   26LYR      N  495   7.223   7.932   2.929 -0.1417  0.2762  0.0679
   26LYR      H  496   7.249   8.015   2.981  0.2526  0.2435 -0.0723
   26LYR     CA  497   7.154   7.816   2.994  0.4224 -0.0621  0.4162
   26LYR     HA  498   7.089   7.770   2.919  0.0453  0.5919  0.3328
   26LYR     CB  499   7.255   7.721   3.050  0.3364  0.6182 -0.3111
   26LYR    HB1  500   7.204   7.627   3.072 -0.2222  0.8450 -0.6149
   26LYR    HB2  501   7.293   7.766   3.141 -3.1458 -0.2817  1.7999
   26LYR     CG  502   7.375   7.686   2.960 -0.4480 -0.3891 -0.4511
   26LYR    HG1  503   7.440   7.773   2.949  0.8975 -1.1942  0.7548
   26LYR    HG2  504   7.347   7.652   2.860  0.6216  0.2859 -1.0012
   26LYR     CD  505   7.468   7.572   3.003  0.4428  0.3360 -0.6400
   26LYR    HD1  506   7.414   7.479   2.993 -1.1160  0.2931  4.9630
   26LYR    HD2  507   7.481   7.580   3.111 -3.0049  1.9506 -0.2241
   26LYR     CE  508   7.602   7.585   2.934  0.1301  0.2310 -0.4461
   26LYR    HE1  509   7.662   7.669   2.970  2.4673 -1.8693  0.9048
   26LYR    HE2  510   7.587   7.592   2.826  1.0344  0.7811 -0.5484
   26LYR     NZ  511   7.679   7.462   2.969 -0.6604 -0.2866  0.6137
   26LYR    HZ1  512   7.659   7.379   2.915  0.2404  0.1167 -0.3828
   26LYR      C  513   7.045   7.853   3.097  0.6786  0.6434  0.4802
   26LYR      O  514   7.042   7.974   3.132  0.6680  0.3718 -0.1480
   27LY0      N  515   6.959   7.763   3.154  0.2494 -0.5196 -0.0651
   27LY0      H  516   6.957   7.666   3.126 -1.4746 -0.7799  0.8678
   27LY0     CA  517   6.884   7.794   3.283 -0.6004 -0.3236  0.8107
   27LY0     HA  518   6.920   7.884   3.333  0.0109 -0.2922  0.3242
   27LY0     CB  519   6.740   7.819   3.245 -0.4286 -0.0681 -0.6705
   27LY0    HB1  520   6.706   7.725   3.201  3.3180 -1.9022 -0.0431
   27LY0    HB2  521   6.731   7.906   3.180 -0.1591  0.9314  0.5712
   27LY0     CG  522   6.655   7.837   3.370 -0.2106  0.2015  0.5902
   27LY0    HG1  523   6.692   7.920   3.431  1.4543  0.0999 -0.2388
   27LY0    HG2  524   6.650   7.743   3.426 -0.5630  0.3976  0.8879
   27LY0     CD  525   6.510   7.868   3.320  0.5840  0.2196  0.8307
   27LY0    HD1  526   6.460   7.785   3.270 -0.8857  1.6056 -0.1022
   27LY0    HD2  527   6.509   7.950   3.248  2.5742  0.7754  1.3815
   27LY0     CE  528   6.441   7.909   3.446  0.2447  0.1673  0.3342
   27LY0    HE1  529   6.480   8.003   3.485  2.6773  0.6948 -2.9827
   27LY0    HE2  530   6.450   7.835   3.526  1.1045 -0.1432 -0.0368
   27LY0     NZ  531   6.297   7.927   3.421  0.3603 -0.6571  0.5281
   27LY0    HZ1  532   6.248   7.956   3.505  0.0350  1.3148 -0.2925
   27LY0    HZ2  533   6.297   8.000   3.352  2.9882 -0.7466  0.3447
   27LY0    HZ3  534   6.260   7.848   3.371  2.0086 -0.7435 -0.6288
   27LY0      C  535   6.912   7.682   3.382  0.0960 -0.2654  0.0043
   27LY0      O  536   6.915   7.564   3.341 -0.0913  0.2902  0.1331
   28LER      N  537   6.936   7.712   3.509  0.3595 -0.1894 -0.4325
   28LER      H  538   6.937   7.812   3.526 -1.1272 -0.0105 -1.2989
   28LER     CA  539   6.948   7.614   3.622  0.5371  0.7587  0.3898
   28LER     HA  540   6.996   7.524   3.586 -1.6969 -1.6818  3.0335
   28LER     CB  541   7.027   7.676   3.739 -0.5524  0.2677  0.2926
   28LER    HB1  542   7.028   7.604   3.821  1.1925  0.2732  0.3134
   28LER    HB2  543   6.967   7.758   3.779 -1.3901 -1.3833  2.6223
   28LER     CG  544   7.169   7.722   3.713 -0.3346  0.3509  0.5477
   28LER     HG  545   7.157   7.817   3.661 -0.3287 -0.9822 -2.0346
   28LER    CD1  546   7.250   7.725   3.842 -1.2854 -0.3928 -0.0390
   28LER   HD11  547   7.349   7.769   3.827 -1.0642  0.2213  2.6662
   28LER   HD12  548   7.196   7.785   3.916 -3.0197 -2.6372  0.6022
   28LER   HD13  549   7.270   7.622   3.869 -1.9703 -0.6526 -0.5116
   28LER    CD2  550   7.245   7.618   3.633 -0.3667 -0.0955 -0.2546
   28LER   HD21  551   7.214   7.617   3.528  1.7750  3.0641 -1.0493
   28LER   HD22  552   7.350   7.644   3.628 -0.3327 -0.3168 -0.7217
   28LER   HD23  553   7.234   7.517   3.673 -1.4182  0.6699  1.4883
   28LER      C  554   6.811   7.558   3.673  0.0197 -0.1301 -0.8120
   28LER      O  555   6.711   7.629   3.665 -0.0383  0.5528  0.6135
   29LYR      N  556   6.803   7.430   3.717 -0.3619 -0.1606 -0.0408
   29LYR      H  557   6.881   7.367   3.710  0.1204  0.2324  1.3963
   29LYR     CA  558   6.691   7.380   3.793 -0.4778 -0.3146 -0.6898
   29LYR     HA  559   6.594   7.413   3.753 -1.5911 -1.1683  1.1812
   29LYR     CB  560   6.684   7.228   3.785 -0.2704  0.8996 -0.3750
   29LYR    HB1  561   6.597   7.199   3.844  0.5151 -1.9477 -0.4629
   29LYR    HB2  562   6.777   7.186   3.823 -0.2164  0.5338 -0.9031
   29LYR     CG  563   6.661   7.162   3.646 -0.9245  0.3116  0.1271
   29LYR    HG1  564   6.735   7.206   3.580  1.0319 -1.7367  0.8375
   29LYR    HG2  565   6.559   7.189   3.619 -0.7956  0.4121 -0.2633
   29LYR     CD  566   6.677   7.014   3.645  0.1783  0.4028  0.2572
   29LYR    HD1  567   6.618   6.970   3.564  1.3827  2.6798 -1.9816
   29LYR    HD2  568   6.644   6.975   3.741  0.7066 -0.5227  0.0811
   29LYR     CE  569   6.827   6.963   3.625 -0.4323 -0.1667 -0.5905
   29LYR    HE1  570   6.828   6.855   3.610  3.1818 -0.2385 -0.6222
   29LYR    HE2  571   6.885   6.987   3.713 -1.8138 -0.7977  0.5320
   29LYR     NZ  572   6.896   7.021   3.507 -0.5131  0.3858  0.1173
   29LYR    HZ1  573   6.885   6.978   3.416  1.9453 -1.3879  0.5632
   29LYR      C  574   6.702   7.444   3.937  0.0432 -0.3541  1.0978
   29LYR      O  575   6.599   7.468   4.004  0.4474 -0.0723  0.3147
   30LER      N  576   6.821   7.490   3.981  0.0818  0.5754  0.3773
   30LER      H  577   6.902   7.472   3.924  0.5380 -0.0953  1.2246
   30LER     CA  578   6.835   7.558   4.110  0.0048 -0.6532 -0.0953
   30LER     HA  579   6.793   7.484   4.179  0.9922 -2.5772 -1.4607
   30LER     CB  580   6.983   7.578   4.146 -0.5286  0.1815  0.6906
   30LER    HB1  581   6.996   7.641   4.234 -1.6578  0.4740  0.6723
   30LER    HB2  582   7.032   7.635   4.067 -0.1680 -0.0765  0.7262
   30LER     CG  583   7.064   7.451   4.164  0.5809  0.1798  0.0532
   30LER     HG  584   7.052   7.385   4.078 -1.2964 -1.3561  1.3995
   30LER    CD1  585   7.206   7.485   4.183 -0.6359  0.4699 -0.1077
   30LER   HD11  586   7.238   7.538   4.094  1.1907  1.2293  0.9437
   30LER   HD12  587   7.211   7.554   4.268 -1.5154  1.0972 -0.5515
   30LER   HD13  588   7.267   7.400   4.214  1.2081  1.8153  0.1092
   30LER    CD2  589   7.019   7.362   4.283  0.8187  0.4474 -0.5781
   30LER   HD21  590   7.090   7.280   4.292  0.5158  0.3358  1.0329
   30LER   HD22  591   7.018   7.414   4.379 -1.6381  3.1410 -1.9208
   30LER   HD23  592   6.920   7.324   4.258  0.5493  0.8390 -0.1269
   30LER      C  593   6.752   7.685   4.115 -0.1110  0.2814 -0.3834
   30LER      O  594   6.762   7.773   4.029 -0.2241 -0.0057 -0.1179
   31LER      N  595   6.661   7.689   4.207  0.2326  0.7539  0.0793
   31LER      H  596   6.663   7.612   4.273  0.1409  0.5363 -0.1688
   31LER     CA  597   6.567   7.800   4.234  0.2866  0.3131  0.6762
   31LER     HA  598   6.515   7.812   4.139 -0.4770 -0.3622  0.9985
   31LER     CB  599   6.465   7.750   4.341 -0.3305 -0.6578 -0.1778
   31LER    HB1  600   6.423   7.840   4.385  0.2398 -0.7911  0.6700
   31LER    HB2  601   6.517   7.695   4.420  0.5392  0.2045 -0.1309
   31LER     CG  602   6.365   7.649   4.296  0.2793  0.8084 -1.0293
   31LER     HG  603   6.416   7.564   4.252 -3.1468 -2.9002  1.4862
   31LER    CD1  604   6.285   7.583   4.409  0.0297 -0.4492 -0.4143
   31LER   HD11  605   6.235   7.656   4.472  2.0437 -1.0026  2.0015
   31LER   HD12  606   6.214   7.524   4.351  1.1223 -0.4036 -1.8422
   31LER   HD13  607   6.344   7.519   4.475  2.3569  1.6296 -0.3491
   31LER    CD2  608   6.267   7.719   4.200 -0.1949 -0.3060  0.0832
   31LER   HD21  609   6.216   7.803   4.247  1.4214  0.5786  0.3222
   31LER   HD22  610   6.318   7.745   4.108 -0.4820 -2.6466 -0.8024
   31LER   HD23  611   6.182   7.653   4.180 -1.3381  0.7654  1.1829
   31LER      C  612   6.648   7.928   4.268  0.2319 -0.5298  0.4317
   31LER      O  613   6.735   7.931   4.352  0.1875  0.5920 -0.7232
   32LY0      N  614   8.273   7.303   3.243 -0.2138 -0.1375 -0.6998
   32LY0     H1  615   8.337   7.331   3.316 -0.0502 -1.2963 -0.3780
   32LY0     H2  616   8.249   7.204   3.241 -0.2390 -0.1394 -0.3880
   32LY0     H3  617   8.312   7.326   3.153  0.8447  1.3319  0.0994
   32LY0     CA  618   8.151   7.383   3.266 -0.6023  0.0021 -0.4245
   32LY0     HA  619   8.108   7.352   3.361  0.1929 -1.3872 -0.4950
   32LY0     CB  620   8.201   7.533   3.275  0.8861 -0.4265  0.0302
   32LY0    HB1  621   8.228   7.569   3.175 -0.9575  0.5699 -0.1421
   32LY0    HB2  622   8.295   7.545   3.329  1.2060 -1.1812 -0.3270
   32LY0     CG  623   8.100   7.631   3.334 -0.4041 -0.1292 -1.0355
   32LY0    HG1  624   8.091   7.621   3.442 -0.0291  0.7802 -0.9138
   32LY0    HG2  625   8.007   7.617   3.279 -1.2082  0.3959  0.1563
   32LY0     CD  626   8.151   7.770   3.309  0.5986 -0.3078 -0.0448
   32LY0    HD1  627   8.186   7.788   3.207 -0.6808  0.2259 -0.4131
   32LY0    HD2  628   8.233   7.786   3.378  1.7600  0.6467 -1.5728
   32LY0     CE  629   8.028   7.856   3.357 -0.6261  0.0677 -0.6326
   32LY0    HE1  630   8.009   7.831   3.462  1.2234 -1.0498 -0.5344
   32LY0    HE2  631   7.941   7.830   3.296  0.4213 -3.1382 -0.9042
   32LY0     NZ  632   8.064   7.998   3.341  0.2748  0.2327 -0.3456
   32LY0    HZ1  633   8.155   8.007   3.383  1.0718  0.9070 -2.1326
   32LY0    HZ2  634   8.081   8.014   3.243  0.8698  0.9013 -0.1407
   32LY0    HZ3  635   7.991   8.061   3.371 -0.1964  0.2011 -1.3860
   32LY0      C  636   8.052   7.358   3.155 -0.0865  0.8947  0.3671
   32LY0      O  637   8.080   7.379   3.035  0.4777 -0.2750  0.4991
   33LER      N  638   7.929   7.321   3.194 -0.0964  0.0668 -1.0210
   33LER      H  639   7.908   7.316   3.293  2.3653 -1.7715 -0.5028
   33LER     CA  640   7.819   7.313   3.096 -0.8072  0.1938 -0.3450
   33LER     HA  641   7.858   7.280   3.000 -0.1925  2.1366 -0.8090
   33LER     CB  642   7.702   7.226   3.153 -0.5138  0.5502  0.7159
   33LER    HB1  643   7.616   7.227   3.087  0.5248  3.5224 -0.7857
   33LER    HB2  644   7.664   7.270   3.246  1.9512 -0.9109  2.5411
   33LER     CG  645   7.734   7.080   3.171 -0.0941  0.3542 -0.9940
   33LER     HG  646   7.831   7.073   3.219 -0.9111  0.1701  0.7365
   33LER    CD1  647   7.634   7.009   3.259  0.1514  0.5393 -0.5388
   33LER   HD11  648   7.678   6.911   3.278  1.1003  1.1271  0.3399
   33LER   HD12  649   7.613   7.059   3.353 -0.1798  2.1334 -1.4287
   33LER   HD13  650   7.540   6.987   3.208 -0.7010 -0.0717  1.2396
   33LER    CD2  651   7.750   7.010   3.031  0.3935  0.2705 -0.3707
   33LER   HD21  652   7.791   6.911   3.052  0.2008  0.6133  1.7743
   33LER   HD22  653   7.654   7.004   2.981 -0.4203  0.0100  1.1835
   33LER   HD23  654   7.827   7.052   2.965  2.2044 -2.2425  0.0157
   33LER      C  655   7.768   7.451   3.069  0.2445  0.1892 -0.0841
   33LER      O  656   7.801   7.548   3.141 -0.6557 -0.7734  0.0479
   34LY0      N  657   6.237   7.653   2.347 -0.0646  0.7330  0.0155
   34LY0     H1  658   6.288   7.735   2.317  1.0076  0.7119  1.6285
   34LY0     H2  659   6.268   7.582   2.283  2.0655 -1.4114  3.1397
   34LY0     H3  660   6.136   7.661   2.355 -0.1051  0.0833  0.1841
   34LY0     CA  661   6.295   7.617   2.482  0.4842  0.2427 -0.3021
   34LY0     HA  662   6.257   7.698   2.545  0.9054 -1.4208  2.2051
   34LY0     CB  663   6.247   7.483   2.543 -0.4204 -0.1461  0.2209
   34LY0    HB1  664   6.285   7.488   2.645 -0.2382 -2.2331  0.2964
   34LY0    HB2  665   6.278   7.399   2.481 -3.5871 -1.6086  0.4389
   34LY0     CG  666   6.098   7.461   2.561  0.5614 -0.0561 -0.5536
   34LY0    HG1  667   6.058   7.438   2.462  3.7038 -0.7246 -1.8188
   34LY0    HG2  668   6.056   7.553   2.601  0.9671 -0.5952  1.2032
   34LY0     CD  669   6.059   7.345   2.658 -0.0296 -0.0489  0.0502
   34LY0    HD1  670   5.952   7.328   2.672  0.1259 -0.4459  0.8722
   34LY0    HD2  671   6.091   7.363   2.761 -2.2906 -0.6758  0.9221
   34LY0     CE  672   6.140   7.222   2.616  0.0517 -0.3261  0.0489
   34LY0    HE1  673   6.247   7.234   2.630 -0.3417  1.3955  2.3619
   34LY0    HE2  674   6.121   7.191   2.513  0.4698  1.7962 -0.7134
   34LY0     NZ  675   6.108   7.112   2.707 -0.1258 -0.3956  0.3576
   34LY0    HZ1  676   6.172   7.123   2.785  0.2973  3.6724 -0.3747
   34LY0    HZ2  677   6.010   7.097   2.728 -0.7487 -1.7016 -2.9118
   34LY0    HZ3  678   6.140   7.035   2.650 -0.2334 -0.1651 -0.0207
   34LY0      C  679   6.450   7.622   2.482 -0.0311 -0.2181 -0.2844
   34LY0      O  680   6.513   7.578   2.391 -0.2145  0.0488  0.3076
   35LER      N  681   6.505   7.677   2.595 -0.6643  0.2110 -0.0249
   35LER      H  682   6.438   7.708   2.664  1.5336  0.6347  2.0375
   35LER     CA  683   6.652   7.681   2.621  0.4838  0.4016 -0.4269
   35LER     HA  684   6.703   7.709   2.529  0.3756 -2.1626 -1.3472
   35LER     CB  685   6.660   7.794   2.731 -0.0191 -0.1573  0.3094
   35LER    HB1  686   6.765   7.814   2.753 -0.2193  2.4227 -0.7035
   35LER    HB2  687   6.620   7.754   2.825  0.3120 -1.2657 -0.0108
   35LER     CG  688   6.594   7.936   2.698 -0.1999 -0.3564  0.1069
   35LER     HG  689   6.485   7.932   2.684 -0.1415  2.3094 -2.0456
   35LER    CD1  690   6.610   8.034   2.817 -0.4352  0.2792  0.4645
   35LER   HD11  691   6.571   7.993   2.910  0.7003  0.5425  1.0720
   35LER   HD12  692   6.714   8.061   2.833 -0.3028  3.8642 -4.2798
   35LER   HD13  693   6.553   8.124   2.793 -1.5803 -0.4080  0.5052
   35LER    CD2  694   6.658   8.006   2.576  0.2289  0.1168 -0.0069
   35LER   HD21  695   6.634   7.950   2.485  1.0997  2.0165 -1.4519
   35LER   HD22  696   6.608   8.102   2.576  1.1803  0.6503  1.4417
   35LER   HD23  697   6.765   8.007   2.598 -0.1506  1.3509  2.0322
   35LER      C  698   6.713   7.554   2.686 -0.3169 -0.2415  0.1190
   35LER      O  699   6.638   7.478   2.743  0.0996  0.3323 -0.6792
   36LYR      N  700   6.848   7.545   2.686  0.0552  0.1123  0.0900
   36LYR      H  701   6.902   7.617   2.641  0.7111 -0.4021  0.0401
   36LYR     CA  702   6.908   7.445   2.767 -0.4356  0.1846  0.0356
   36LYR     HA  703   6.880   7.350   2.724  0.5038  0.6050 -1.5682
   36LYR     CB  704   7.059   7.458   2.736  0.2282  0.3478  1.0024
   36LYR    HB1  705   7.090   7.556   2.774 -1.4750  0.1242  3.1111
   36LYR    HB2  706   7.070   7.445   2.628  1.2760  0.9880  1.0127
   36LYR     CG  707   7.129   7.340   2.800  0.6938  0.3017 -0.3865
   36LYR    HG1  708   7.064   7.253   2.801  2.8433 -1.4124  0.7912
   36LYR    HG2  709   7.155   7.368   2.903  1.6235 -2.1907  0.1129
   36LYR     CD  710   7.260   7.306   2.728  0.4321  0.1787 -0.4867
   36LYR    HD1  711   7.320   7.397   2.736  0.5852 -0.0261  1.0305
   36LYR    HD2  712   7.248   7.263   2.629  1.0893 -3.5023  0.8778
   36LYR     CE  713   7.343   7.197   2.806  0.1791 -0.2061 -0.3253
   36LYR    HE1  714   7.276   7.119   2.842  0.5305 -0.1535  0.4430
   36LYR    HE2  715   7.393   7.245   2.890  0.5263 -1.8593  0.4552
   36LYR     NZ  716   7.435   7.125   2.718  0.1056 -0.1503 -1.0267
   36LYR    HZ1  717   7.396   7.050   2.663 -2.0297 -0.1185  0.3422
   36LYR      C  718   6.890   7.460   2.921 -0.7151  0.3103  0.2309
   36LYR      O  719   6.943   7.550   2.979 -0.1491 -0.1592  0.2798
   37LY0      N  720   6.828   7.359   2.982 -0.2523 -0.5498 -0.0790
   37LY0      H  721   6.796   7.284   2.923 -1.2331 -1.7096  1.8214
   37LY0     CA  722   6.805   7.342   3.124  0.0177 -0.2210 -1.3564
   37LY0     HA  723   6.816   7.435   3.180 -0.3232 -1.6167  1.1685
   37LY0     CB  724   6.651   7.316   3.131 -0.3650 -1.0923  0.3995
   37LY0    HB1  725   6.627   7.218   3.087  0.1322 -0.8004 -0.5453
   37LY0    HB2  726   6.604   7.394   3.072 -0.2532 -0.0643  1.6221
   37LY0     CG  727   6.578   7.313   3.267 -0.0376  0.4876 -0.4168
   37LY0    HG1  728   6.626   7.239   3.331  0.4046  0.7362 -0.4546
   37LY0    HG2  729   6.478   7.272   3.254 -1.0838  2.0146  1.9734
   37LY0     CD  730   6.569   7.456   3.323 -0.1739  0.5725  0.0063
   37LY0    HD1  731   6.494   7.513   3.268  0.0215  0.3809 -0.4686
   37LY0    HD2  732   6.666   7.504   3.318 -0.7163  1.7126  0.0411
   37LY0     CE  733   6.522   7.451   3.469 -0.1654  0.3786  0.0607
   37LY0    HE1  734   6.520   7.550   3.515  1.1968 -0.2836  1.6549
   37LY0    HE2  735   6.585   7.383   3.526 -1.2790 -2.5514 -2.0048
   37LY0     NZ  736   6.384   7.403   3.478  0.1855 -0.3476 -0.4270
   37LY0    HZ1  737   6.322   7.456   3.417  0.3467 -1.8264 -1.9379
   37LY0    HZ2  738   6.389   7.304   3.458 -2.2292 -0.4024 -1.1072
   37LY0    HZ3  739   6.352   7.413   3.573 -0.3803 -1.6702 -0.4624
   37LY0      C  740   6.897   7.236   3.188 -0.0876 -0.6230 -0.5188
   37LY0      O  741   6.924   7.133   3.130  0.5067 -0.0047 -0.3837
   38LER      N  742   6.937   7.259   3.312 -0.1398 -0.4450 -0.7784
   38LER      H  743   6.907   7.347   3.352  2.0782  0.3588 -0.7382
   38LER     CA  744   7.034   7.177   3.386 -0.2035  0.2857 -0.6233
   38LER     HA  745   7.054   7.093   3.320 -2.7257  1.9579 -3.8217
   38LER     CB  746   7.161   7.259   3.410 -0.5189 -0.0003  0.2610
   38LER    HB1  747   7.233   7.195   3.462  0.0206  1.1257  0.9489
   38LER    HB2  748   7.144   7.340   3.482 -0.5323 -1.2963  1.7713
   38LER     CG  749   7.230   7.314   3.282 -0.1597 -0.4293 -0.2406
   38LER     HG  750   7.158   7.378   3.230 -0.2621 -0.2219  0.1558
   38LER    CD1  751   7.353   7.392   3.324  0.4782 -0.4289  1.2795
   38LER   HD11  752   7.404   7.429   3.235 -1.5634  0.5681  0.4506
   38LER   HD12  753   7.337   7.479   3.388  0.5130  1.1888 -0.7901
   38LER   HD13  754   7.419   7.322   3.374  0.6144 -1.5611 -0.4001
   38LER    CD2  755   7.287   7.217   3.186 -0.9848  0.8159  0.1257
   38LER   HD21  756   7.338   7.267   3.104 -2.2482  1.0995 -0.4978
   38LER   HD22  757   7.353   7.147   3.237 -0.6534  1.2035  0.2369
   38LER   HD23  758   7.198   7.166   3.152 -0.2031  0.5486 -1.6354
   38LER      C  759   6.983   7.125   3.518  0.7428  0.0791 -0.3448
   38LER      O  760   6.994   7.196   3.623  0.0257  0.1074  0.4968
   39LY0      N  761   7.580   6.536   2.756  0.9933 -0.2283  0.1682
   39LY0     H1  762   7.617   6.538   2.662  1.1059 -0.3263  0.2093
   39LY0     H2  763   7.656   6.522   2.822 -0.4016 -1.3422  1.6012
   39LY0     H3  764   7.509   6.465   2.759 -1.8718  2.4729  1.1213
   39LY0     CA  765   7.525   6.668   2.785 -0.1099 -0.5138 -0.0341
   39LY0     HA  766   7.438   6.675   2.720  0.7898 -0.4589 -1.2591
   39LY0     CB  767   7.457   6.679   2.921  0.2464  0.7093 -0.8006
   39LY0    HB1  768   7.537   6.692   2.994  1.5464  1.4862 -2.3008
   39LY0    HB2  769   7.401   6.587   2.936  0.0657  0.9586  0.1026
   39LY0     CG  770   7.360   6.793   2.926 -0.0012  0.0449 -0.3546
   39LY0    HG1  771   7.286   6.793   2.846 -0.3663 -0.3284 -0.0196
   39LY0    HG2  772   7.410   6.890   2.917  2.2605 -1.0625 -0.2759
   39LY0     CD  773   7.286   6.792   3.056 -1.2181 -0.0648  0.2952
   39LY0    HD1  774   7.352   6.810   3.141  1.1026  0.3334 -1.4849
   39LY0    HD2  775   7.244   6.693   3.068 -1.3770 -0.1443 -0.7733
   39LY0     CE  776   7.170   6.896   3.035  0.5270  0.2324 -0.0552
   39LY0    HE1  777   7.121   6.848   2.950  0.8003 -2.0456  0.9894
   39LY0    HE2  778   7.208   6.996   3.014 -0.0029 -0.0167 -2.4195
   39LY0     NZ  779   7.080   6.884   3.147  0.0740 -0.0708 -0.0350
   39LY0    HZ1  780   7.039   6.793   3.137 -0.4321  0.2210 -0.6273
   39LY0    HZ2  781   7.130   6.906   3.232 -0.5196 -1.2747  0.6439
   39LY0    HZ3  782   7.007   6.953   3.140  0.5813  0.3177 -2.2852
   39LY0      C  783   7.631   6.784   2.756 -0.0284 -0.3241  0.5020
   39LY0      O  784   7.736   6.781   2.818 -0.0224 -0.2828 -0.1694
   40LER      N  785   7.591   6.886   2.679  0.0883 -0.2678  0.2154
   40LER      H  786   7.505   6.870   2.631 -1.0699  0.0574  2.0659
   40LER     CA  787   7.649   7.014   2.652 -0.1518 -0.1081  0.0674
   40LER     HA  788   7.750   7.003   2.692 -0.0566  0.6294  0.0325
   40LER     CB  789   7.655   7.026   2.500 -0.3915 -0.9480  1.3190
   40LER    HB1  790   7.654   7.132   2.473 -0.4032 -0.8772  1.5952
   40LER    HB2  791   7.570   6.982   2.447  0.6714 -1.4162 -0.0807
   40LER     CG  792   7.783   6.969   2.438  0.0496  0.3198 -0.2818
   40LER     HG  793   7.789   6.863   2.462  0.7308  0.7248  1.5552
   40LER    CD1  794   7.770   6.988   2.288 -0.1972 -0.4728 -0.3282
   40LER   HD11  795   7.856   6.946   2.237  0.2687 -0.8728  0.7426
   40LER   HD12  796   7.686   6.928   2.253 -0.0148 -0.0545 -1.4973
   40LER   HD13  797   7.744   7.092   2.266 -0.9263 -0.7539 -0.8234
   40LER    CD2  798   7.910   7.038   2.474 -0.2011 -0.8712 -0.0043
   40LER   HD21  799   7.986   6.976   2.426  2.6646  2.4325 -0.1431
   40LER   HD22  800   7.922   7.132   2.419 -1.0560 -0.6344  0.2008
   40LER   HD23  801   7.927   7.051   2.581  0.1402 -0.6485 -0.0839
   40LER      C  802   7.569   7.133   2.726 -0.0202 -0.2832 -0.2597
   40LER      O  803   7.628   7.207   2.804  0.1256 -0.1339  0.0549
   41U      O5'  804   6.815   4.005   0.740 -0.0980  0.5135 -0.2903
   41U      H5T  805   6.851   4.079   0.691 -1.5407 -0.3490 -2.7925
   41U      C5'  806   6.866   3.869   0.714 -1.0237  0.4149  1.0831
   41U     H5'1  807   6.872   3.850   0.607  2.2215  0.7822  1.0943
   41U     H5'2  808   6.795   3.805   0.766 -4.8333  2.5218 -1.0765
   41U      C4'  809   7.013   3.854   0.760 -0.0912 -0.2434 -0.6979
   41U      H4'  810   7.037   3.751   0.786 -1.1221 -0.4466 -0.5189
   41U      O4'  811   7.106   3.920   0.673 -0.5108  0.3992 -0.2741
   41U      C1'  812   7.235   3.920   0.739  0.9608  0.6373  0.4371
   41U      H1'  813   7.268   3.820   0.710  1.3610  0.8155  0.2880
   41U       N1  814   7.330   4.019   0.677  0.0280 -0.0732 -0.0774
   41U       C6  815   7.307   4.053   0.546 -0.0607 -0.2753  0.0702
   41U       H6  816   7.214   4.023   0.501 -1.5487  0.9617  2.1430
   41U       C5  817   7.399   4.118   0.470 -0.2429 -0.3027 -0.2961
   41U       H5  818   7.390   4.127   0.363 -0.5104 -2.0631 -0.4490
   41U       C4  819   7.536   4.153   0.528  0.6253  0.2503 -0.1176
   41U       O4  820   7.631   4.202   0.464 -0.0742  0.0845 -0.0246
   41U       N3  821   7.555   4.115   0.662 -0.1215 -0.0965  0.2305
   41U       H3  822   7.637   4.155   0.706 -0.5883  1.0979  0.0435
   41U       C2  823   7.458   4.044   0.737  0.3615 -0.0015  0.9111
   41U       O2  824   7.489   4.003   0.844  0.1646  0.4889 -0.6954
   41U      C3'  825   7.037   3.933   0.892  0.3398  0.4070 -0.0970
   41U      H3'  826   7.004   4.037   0.888  2.8124  1.4558  2.7858
   41U      C2'  827   7.199   3.937   0.889 -0.4479 -0.0827  0.5927
   41U     H2'1  828   7.232   4.031   0.932 -0.2644 -0.2081  0.7298
   41U      O2'  829   7.256   3.822   0.951  0.1183 -0.0461 -1.0608
   41U     HO'2  830   7.281   3.835   1.042 -0.8402 -0.9791 -0.6390
   41U      O3'  831   6.972   3.859   0.996 -0.1033  0.3250 -0.3586
   42U        P  832   6.952   3.931   1.137  0.0635  0.1723 -0.3128
   42U      O1P  833   6.850   3.857   1.212  0.4514  0.1459 -0.2662
   42U      O2P  834   6.937   4.071   1.109  0.1912  0.0159  0.0309
   42U      O5'  835   7.093   3.905   1.198 -0.1206 -0.2088  0.0594
   42U      C5'  836   7.129   3.778   1.242 -0.8346  0.2060 -0.0221
   42U     H5'1  837   7.122   3.694   1.172  3.4332  0.2893 -0.8659
   42U     H5'2  838   7.063   3.736   1.318 -0.7552  0.5529  0.2400
   42U      C4'  839   7.273   3.781   1.304  0.5392 -0.2020  0.0301
   42U      H4'  840   7.304   3.681   1.335 -1.9281 -1.4602 -1.1984
   42U      O4'  841   7.368   3.833   1.209 -0.1459 -0.1145  0.4989
   42U      C1'  842   7.468   3.919   1.268  0.3925 -0.0442  0.4019
   42U      H1'  843   7.562   3.866   1.254 -0.4410 -2.0581  1.8984
   42U       N1  844   7.467   4.052   1.195 -0.2562  0.1446  0.5529
   42U       C6  845   7.350   4.122   1.166 -0.1736  0.1368  0.6195
   42U       H6  846   7.255   4.071   1.180  1.1799 -3.3616 -1.6710
   42U       C5  847   7.351   4.239   1.101  0.1363  0.3890 -0.3366
   42U       H5  848   7.253   4.282   1.082 -0.5461 -0.3069  1.3734
   42U       C4  849   7.477   4.302   1.068 -0.4002 -0.1644  0.1267
   42U       O4  850   7.485   4.411   1.012  0.7176  0.1907 -0.8352
   42U       N3  851   7.588   4.226   1.100  0.0951 -0.7424 -0.0149
   42U       H3  852   7.676   4.274   1.087  0.2743 -1.5365 -2.0888
   42U       C2  853   7.592   4.113   1.171  1.1298  0.4386 -0.2861
   42U       O2  854   7.694   4.067   1.206  0.3149  0.4961 -0.4919
   42U      C3'  855   7.286   3.873   1.426  0.1025 -0.0319 -0.1088
   42U      H3'  856   7.216   3.956   1.416 -0.2218 -0.4173 -1.1798
   42U      C2'  857   7.431   3.931   1.413  0.2727 -0.2367 -0.0538
   42U     H2'1  858   7.423   4.038   1.434 -0.3682 -0.5409  1.3169
   42U      O2'  859   7.538   3.878   1.500 -0.0191  0.2791 -0.3437
   42U     HO'2  860   7.511   3.883   1.592  0.6968 -0.7170 -0.0693
   42U      O3'  861   7.269   3.810   1.549  0.5502 -0.1878  0.1394
   43A        P  862   7.260   3.903   1.688 -0.3060 -0.0242  0.1167
   43A      O1P  863   7.228   3.812   1.802  0.6882 -0.1645  0.3574
   43A      O2P  864   7.178   4.021   1.659  0.5022 -0.1161  0.4286
   43A      O5'  865   7.414   3.946   1.714 -0.0086  0.1518  0.3848
   43A      C5'  866   7.452   4.029   1.820  0.4309 -0.3529  0.2333
   43A     H5'1  867   7.434   3.983   1.917 -0.0914 -1.7392 -0.4931
   43A     H5'2  868   7.381   4.111   1.813  0.3436 -0.5488 -1.9090
   43A      C4'  869   7.605   4.064   1.804 -0.1189 -0.4166  0.1925
   43A      H4'  870   7.659   3.978   1.842  1.1255 -0.3596 -1.3561
   43A      O4'  871   7.647   4.093   1.670 -0.2120  0.5156  0.5751
   43A      C1'  872   7.741   4.199   1.667  0.7773  0.2529  0.0019
   43A      H1'  873   7.831   4.153   1.624  0.1470 -0.0010 -1.0918
   43A       N9  874   7.690   4.311   1.576  0.6268  0.0104 -0.4254
   43A       C8  875   7.575   4.306   1.500 -0.5171 -0.6764 -0.0223
   43A       H8  876   7.503   4.226   1.500 -1.4898  0.1835  0.2161
   43A       N7  877   7.556   4.413   1.426  0.2021 -0.3332  0.1380
   43A       C5  878   7.677   4.481   1.444 -0.6879 -0.1143 -0.2668
   43A       C6  879   7.734   4.599   1.393  0.2396 -0.2935  0.6563
   43A       N6  880   7.681   4.667   1.294 -0.1818  0.0178 -0.5547
   43A      H61  881   7.597   4.639   1.246  0.3640 -0.5057 -1.2482
   43A      H62  882   7.723   4.754   1.264 -0.7530  0.7651  0.7484
   43A       N1  883   7.853   4.637   1.421 -0.8143 -0.3196 -0.6116
   43A       C2  884   7.916   4.574   1.522  0.6011  0.6454 -0.4095
   43A       H2  885   8.007   4.622   1.554  0.3116 -0.2682  1.9261
   43A       N3  886   7.881   4.465   1.584  0.5933 -0.2049  0.3539
   43A       C4  887   7.758   4.420   1.538 -0.3520 -0.0596 -0.1218
   43A      C3'  888   7.639   4.185   1.888 -0.6895 -0.4569 -0.1806
   43A      H3'  889   7.555   4.254   1.879 -0.8775 -0.6059  0.4052
   43A      C2'  890   7.763   4.244   1.816  0.1031 -0.3517  0.0183
   43A     H2'1  891   7.771   4.353   1.817  0.9503 -0.3242 -2.3522
   43A      O2'  892   7.888   4.183   1.862 -0.0088 -0.9539  0.1821
   43A     HO'2  893   7.892   4.193   1.957  1.7972  0.3369  0.0205
   43A      O3'  894   7.677   4.159   2.025  0.1036 -0.1218 -0.2566
   44A        P  895   7.617   4.244   2.140 -0.0074  0.2576 -0.4702
   44A      O1P  896   7.647   4.177   2.268 -0.3678  0.4032  0.1272
   44A      O2P  897   7.476   4.258   2.100  0.3124 -0.1871  0.1703
   44A      O5'  898   7.686   4.378   2.123 -0.2511  0.5209  0.6262
   44A      C5'  899   7.817   4.398   2.167  0.2884 -0.6932 -0.4035
   44A     H5'1  900   7.878   4.317   2.128  2.7039  0.1846  1.3125
   44A     H5'2  901   7.807   4.403   2.275  0.6154 -0.2149 -0.3929
   44A      C4'  902   7.882   4.534   2.118  0.0445 -0.3494  0.6473
   44A      H4'  903   7.985   4.535   2.154 -0.1569  1.6636  1.2554
   44A      O4'  904   7.893   4.545   1.972 -0.4481 -0.0103 -0.0397
   44A      C1'  905   7.852   4.677   1.942  0.2380 -0.2320  0.8254
   44A      H1'  906   7.938   4.722   1.893 -1.5485  3.4516  0.7195
   44A       N9  907   7.743   4.672   1.841  0.4781  0.1983  0.0109
   44A       C8  908   7.639   4.588   1.833  0.1556  0.4620  0.7278
   44A       H8  909   7.617   4.506   1.900  2.1404 -0.2077  0.6247
   44A       N7  910   7.557   4.613   1.736 -0.7489 -0.2390  0.0576
   44A       C5  911   7.609   4.733   1.681 -0.4686 -0.5046 -0.4960
   44A       C6  912   7.580   4.814   1.576 -0.0382 -0.8589  0.5579
   44A       N6  913   7.469   4.820   1.505  0.9154  0.9999  0.0083
   44A      H61  914   7.399   4.750   1.526 -0.6442  2.3692 -0.4193
   44A      H62  915   7.456   4.901   1.446  0.6244  0.6250 -0.4541
   44A       N1  916   7.662   4.909   1.536 -0.3310 -0.3242  0.4788
   44A       C2  917   7.775   4.925   1.604  0.6543 -0.2415  0.2627
   44A       H2  918   7.843   5.000   1.567 -0.4369  1.4584  1.5902
   44A       N3  919   7.816   4.866   1.718 -0.0104 -0.1416  0.2066
   44A       C4  920   7.727   4.763   1.746  0.1790 -0.4569  0.9360
   44A      C3'  921   7.803   4.652   2.168 -0.4809  0.1981 -0.7543
   44A      H3'  922   7.696   4.630   2.177 -0.3656 -0.9497 -1.8147
   44A      C2'  923   7.829   4.756   2.062 -1.1423 -0.7379 -0.0198
   44A     H2'1  924   7.743   4.823   2.053 -2.0284 -1.3164  2.9142
   44A      O2'  925   7.950   4.835   2.088 -0.0804 -0.3296  0.0156
   44A     HO'2  926   7.930   4.920   2.127  1.9086 -0.0364  0.5131
   44A      O3'  927   7.859   4.682   2.295 -0.3221 -0.1979 -0.6303
   45U        P  928   7.784   4.779   2.396 -0.5311 -0.4731  0.2522
   45U      O1P  929   7.869   4.782   2.519 -0.1131 -0.5274 -0.5799
   45U      O2P  930   7.639   4.736   2.414  0.0941  0.6273  0.3249
   45U      O5'  931   7.790   4.925   2.338  0.6653 -0.3466  0.7014
   45U      C5'  932   7.902   5.012   2.369  0.0772 -0.1945 -0.6448
   45U     H5'1  933   7.991   4.949   2.360  0.5992  0.6468 -1.5765
   45U     H5'2  934   7.911   5.048   2.471 -0.2405  0.1298 -0.7300
   45U      C4'  935   7.905   5.135   2.267  0.4249  0.6549 -0.0828
   45U      H4'  936   8.002   5.185   2.278  1.3384 -1.3997  2.3728
   45U      O4'  937   7.890   5.084   2.132  0.1863  0.0585 -0.3133
   45U      C1'  938   7.821   5.181   2.056 -0.3621  0.0732 -0.5583
   45U      H1'  939   7.896   5.208   1.981  1.2714 -1.2754  0.5237
   45U       N1  940   7.705   5.136   1.976  0.0633 -0.3291 -0.8288
   45U       C6  941   7.618   5.048   2.033 -0.2256 -0.3481 -0.2725
   45U       H6  942   7.639   4.997   2.126  0.2614  1.0212  0.4044
   45U       C5  943   7.504   5.008   1.967 -0.3768  0.0397 -0.3032
   45U       H5  944   7.438   4.938   2.015  2.3051 -0.7007  2.6781
   45U       C4  945   7.477   5.053   1.835 -1.0577 -0.9303  0.1437
   45U       O4  946   7.382   5.027   1.758 -0.2369 -0.0829 -0.1991
   45U       N3  947   7.569   5.143   1.784 -0.0141  0.3631  0.8064
   45U       H3  948   7.552   5.187   1.695  0.7285  0.9989  0.9681
   45U       C2  949   7.689   5.183   1.849  0.6231  0.0723 -0.5379
   45U       O2  950   7.776   5.252   1.791 -0.2754  0.1269 -0.4722
   45U      C3'  951   7.787   5.226   2.295 -0.2777 -0.2262  1.0470
   45U      H3'  952   7.700   5.162   2.311  0.3392 -1.6361 -0.9063
   45U      C2'  953   7.780   5.296   2.156 -0.2834 -0.6642 -0.3532
   45U     H2'1  954   7.679   5.335   2.140 -0.6385 -0.5372  1.8605
   45U      O2'  955   7.871   5.409   2.147 -0.5950  1.2226  0.0715
   45U     HO'2  956   7.832   5.473   2.207  0.7768  1.4127  0.7970
   45U      O3'  957   7.822   5.298   2.412  0.2624 -0.1352 -0.4338
   46U        P  958   7.722   5.409   2.466  0.2189 -0.2799  0.2954
   46U      O1P  959   7.778   5.486   2.574  0.0955 -0.1184 -0.5099
   46U      O2P  960   7.583   5.357   2.476  0.6577 -0.6167 -0.8191
   46U      O5'  961   7.707   5.506   2.336 -0.1243 -0.3203  0.1996
   46U      C5'  962   7.756   5.638   2.325  0.2228  0.0001  0.3544
   46U     H5'1  963   7.865   5.633   2.313  0.3559  2.5112 -0.2574
   46U     H5'2  964   7.724   5.691   2.415  0.1847 -0.3733  0.5597
   46U      C4'  965   7.687   5.708   2.205  0.1275 -0.3916  0.9010
   46U      H4'  966   7.748   5.789   2.165 -0.4363 -0.9797 -1.2412
   46U      O4'  967   7.648   5.603   2.108 -0.5680 -0.3709 -0.0034
   46U      C1'  968   7.539   5.649   2.034  0.5604  0.2389  0.0410
   46U      H1'  969   7.567   5.684   1.935  1.2317  0.4532  0.3024
   46U       N1  970   7.440   5.536   2.022  0.6876 -0.6763  0.1679
   46U       C6  971   7.432   5.436   2.116  0.2333  0.4395  0.6963
   46U       H6  972   7.495   5.442   2.204  0.6726  0.7486  0.3697
   46U       C5  973   7.351   5.330   2.094 -0.0861  0.1682 -0.2659
   46U       H5  974   7.345   5.247   2.162 -2.5451  0.5511  0.0606
   46U       C4  975   7.272   5.329   1.975  0.2625  0.2143  0.2734
   46U       O4  976   7.196   5.235   1.953  0.8331 -0.5662  0.1170
   46U       N3  977   7.280   5.433   1.886  0.1983 -0.3640  0.4257
   46U       H3  978   7.222   5.436   1.804  2.8671  0.4670 -1.5640
   46U       C2  979   7.360   5.538   1.905 -0.2763  0.2417 -0.3496
   46U       O2  980   7.369   5.631   1.825  0.4684 -0.3428 -0.1024
   46U      C3'  981   7.552   5.774   2.249  0.2705 -0.5193  0.8223
   46U      H3'  982   7.509   5.707   2.324 -1.0754  1.2527  1.7228
   46U      C2'  983   7.472   5.766   2.117  0.3326 -0.0933  0.1066
   46U     H2'1  984   7.367   5.741   2.132  0.7247 -1.1356  1.3343
   46U      O2'  985   7.483   5.880   2.036 -0.3187  0.3671 -0.1455
   46U     HO'2  986   7.432   5.949   2.078 -3.0123 -1.5892  0.0723
   46U      O3'  987   7.560   5.910   2.287 -0.0884  0.2566 -0.5992
   47A        P  988   7.452   5.969   2.384  0.0935 -0.1511 -0.2357
   47A      O1P  989   7.510   6.098   2.430 -0.0559  0.1164 -0.3003
   47A      O2P  990   7.413   5.870   2.484  0.0650  0.5150  0.4958
   47A      O5'  991   7.330   6.005   2.285 -0.1644  0.3579  0.4563
   47A      C5'  992   7.331   6.124   2.201  0.6275 -0.5660 -0.0719
   47A     H5'1  993   7.424   6.131   2.145  1.0717 -0.6409  0.6382
   47A     H5'2  994   7.327   6.211   2.267  2.5160 -0.7368  0.3369
   47A      C4'  995   7.221   6.135   2.102  0.4653  1.0244  1.1889
   47A      H4'  996   7.229   6.227   2.044 -0.1949 -0.1065 -0.7711
   47A      O4'  997   7.226   6.030   2.003 -0.4020  0.2152  0.1720
   47A      C1'  998   7.089   6.002   1.966  0.1108 -0.8499 -0.5730
   47A      H1'  999   7.067   6.011   1.860  1.9438 -1.0165 -0.9981
   47A       N9 1000   7.060   5.857   2.005 -0.0307 -0.2487  0.4464
   47A       C8 1001   7.108   5.778   2.113 -0.1658 -0.5718  0.5477
   47A       H8 1002   7.177   5.817   2.185  1.8592  0.5653 -1.8649
   47A       N7 1003   7.079   5.652   2.096  0.0194  0.0670 -0.2958
   47A       C5 1004   6.998   5.645   1.982 -0.0338 -0.5679  0.3501
   47A       C6 1005   6.920   5.544   1.921 -0.5209 -0.1253 -0.1027
   47A       N6 1006   6.930   5.420   1.953 -0.0070  0.1685 -0.2496
   47A      H61 1007   7.002   5.394   2.018  0.4136  1.2394 -0.2811
   47A      H62 1008   6.869   5.352   1.908  0.9670 -0.8494 -0.0858
   47A       N1 1009   6.838   5.572   1.821  0.2538 -0.4799 -0.4050
   47A       C2 1010   6.830   5.695   1.777  0.1034  0.2949 -0.8269
   47A       H2 1011   6.780   5.710   1.683 -1.1992  0.6353 -0.0988
   47A       N3 1012   6.891   5.803   1.827 -0.1032  0.6465  0.1782
   47A       C4 1013   6.979   5.770   1.929 -0.4387 -0.2420 -0.3934
   47A      C3' 1014   7.083   6.142   2.166  0.2512  0.8424 -0.5786
   47A      H3' 1015   7.077   6.066   2.244  0.4562  1.0034 -0.4053
   47A      C2' 1016   6.998   6.097   2.047  0.2030  0.5062  0.0094
   47A     H2'1 1017   6.912   6.042   2.085 -0.4962 -0.5702 -2.8729
   47A      O2' 1018   6.958   6.206   1.970 -0.2784  0.6561  0.1362
   47A     HO'2 1019   6.928   6.262   2.042 -0.4756 -0.1393  0.6812
   47A      O3' 1020   7.033   6.266   2.213 -0.1510 -0.3343 -0.6886
   48U        P 1021   6.943   6.281   2.347  0.1831 -0.0671  0.2434
   48U      O1P 1022   6.945   6.424   2.382 -0.0749  0.1858  0.2166
   48U      O2P 1023   6.999   6.185   2.443 -0.1991  0.1137  0.2802
   48U      O5' 1024   6.806   6.249   2.288 -0.4808  0.2294 -0.0755
   48U      C5' 1025   6.745   6.344   2.201  0.5352 -0.0174  0.4867
   48U     H5'1 1026   6.811   6.362   2.116 -1.6550  1.7012 -0.9464
   48U     H5'2 1027   6.707   6.435   2.247  0.3863 -0.9914  2.3857
   48U      C4' 1028   6.631   6.276   2.127 -0.0925  0.5043  0.2172
   48U      H4' 1029   6.576   6.343   2.060  2.1976 -0.0931 -2.4510
   48U      O4' 1030   6.679   6.155   2.061 -0.6136 -0.5918  0.1772
   48U      C1' 1031   6.579   6.060   2.051  0.3570  0.4746 -0.3153
   48U      H1' 1032   6.541   6.070   1.950  1.5625  1.9491 -0.6510
   48U       N1 1033   6.630   5.921   2.095 -0.0330 -0.1839  0.3254
   48U       C6 1034   6.702   5.901   2.212 -0.5802 -0.2495  0.1995
   48U       H6 1035   6.734   5.986   2.270  0.2660 -0.1082 -0.4484
   48U       C5 1036   6.750   5.778   2.242 -0.4420 -0.5033 -0.1034
   48U       H5 1037   6.807   5.769   2.333 -2.0229 -1.5218  0.8178
   48U       C4 1038   6.707   5.665   2.164 -0.5137 -0.2722 -1.1618
   48U       O4 1039   6.737   5.547   2.182  0.2677  0.2208 -0.1687
   48U       N3 1040   6.622   5.689   2.057 -0.4264  0.7267  0.6982
   48U       H3 1041   6.603   5.613   1.993  2.8680 -0.1802  0.6489
   48U       C2 1042   6.578   5.813   2.019 -0.3939  0.5452 -0.2612
   48U       O2 1043   6.500   5.827   1.926 -0.0634  0.4599  0.8124
   48U      C3' 1044   6.530   6.219   2.220 -0.2192  0.5303 -0.1685
   48U      H3' 1045   6.577   6.174   2.307  1.3577 -1.1197 -1.7924
   48U      C2' 1046   6.461   6.104   2.134 -0.2831 -0.1258 -0.4195
   48U     H2'1 1047   6.437   6.024   2.204  0.7725 -0.3679 -0.3098
   48U      O2' 1048   6.363   6.179   2.058  0.1880  0.0326 -0.2382
   48U     HO'2 1049   6.357   6.261   2.106 -0.2001 -0.3910  0.4554
   48U      O3' 1050   6.441   6.322   2.259  0.3836  0.0978 -0.2378
   49C        P 1051   6.328   6.312   2.377  0.1958  0.3842  0.0994
   49C      O1P 1052   6.251   6.440   2.369 -0.2356  0.5903 -0.2782
   49C      O2P 1053   6.400   6.288   2.498 -0.2859 -0.2325 -0.4742
   49C      O5' 1054   6.243   6.179   2.343 -0.2871 -0.6876  0.0222
   49C      C5' 1055   6.128   6.190   2.261 -0.6242 -0.0767 -0.5496
   49C     H5'1 1056   6.143   6.229   2.160 -0.9218 -1.2136 -1.0532
   49C     H5'2 1057   6.049   6.249   2.308 -0.7549 -1.1457  0.6125
   49C      C4' 1058   6.060   6.053   2.244  0.6073  0.1808  0.5823
   49C      H4' 1059   5.966   6.068   2.191  0.7486 -1.2510 -0.1330
   49C      O4' 1060   6.137   5.961   2.170  0.9645  0.4860 -0.1260
   49C      C1' 1061   6.091   5.825   2.189 -0.3306 -0.3270  0.3161
   49C      H1' 1062   6.032   5.789   2.105  1.3987 -0.0145 -1.1019
   49C       N1 1063   6.206   5.743   2.224 -0.1755  0.3095 -0.3677
   49C       C6 1064   6.310   5.789   2.304  0.4186 -0.0892  0.1218
   49C       H6 1065   6.315   5.892   2.336  2.1538  0.0693 -0.5687
   49C       C5 1066   6.402   5.696   2.349  0.4392 -0.0304  0.0097
   49C       H5 1067   6.485   5.727   2.410 -0.3856 -0.6098  1.4906
   49C       C4 1068   6.381   5.559   2.307 -0.5266 -0.2855  0.8013
   49C       N4 1069   6.471   5.474   2.347 -0.5685 -0.1856 -0.4564
   49C      H41 1070   6.547   5.511   2.402 -2.0239  2.0550  0.1846
   49C      H42 1071   6.457   5.376   2.327 -0.3958 -0.2939 -0.0652
   49C       N3 1072   6.280   5.512   2.239 -0.2405  0.1891 -0.1357
   49C       C2 1073   6.188   5.603   2.201 -0.9357 -0.6354 -0.3007
   49C       O2 1074   6.093   5.556   2.140  0.6885  0.3704 -0.0047
   49C      C3' 1075   6.021   5.972   2.365  0.4745 -0.5442 -0.1145
   49C      H3' 1076   6.111   5.979   2.427 -0.5597  1.1253  1.2949
   49C      C2' 1077   5.996   5.832   2.306  0.4596 -0.8186  0.2052
   49C     H2'1 1078   6.023   5.755   2.379  0.9555 -1.1340 -0.2986
   49C      O2' 1079   5.862   5.824   2.268 -0.2153  0.1779 -0.3462
   49C     HO'2 1080   5.812   5.807   2.348 -1.6578 -0.7585 -1.4040
   49C      O3' 1081   5.909   6.023   2.443 -0.6482  0.3909  0.3498
   50U        P 1082   5.887   5.984   2.593 -0.0518  0.0805  0.0574
   50U      O1P 1083   5.783   6.075   2.638  0.0786 -0.1010  0.3003
   50U      O2P 1084   6.021   5.986   2.653  0.0223 -0.0170  0.2022
   50U      O5' 1085   5.836   5.829   2.600 -1.0514 -0.4808  0.8221
   50U      C5' 1086   5.703   5.794   2.562 -0.4336  0.2584 -0.0579
   50U     H5'1 1087   5.676   5.846   2.470  0.2134 -0.6591 -0.7820
   50U     H5'2 1088   5.640   5.826   2.645 -2.6567 -2.0452 -0.7059
   50U      C4' 1089   5.685   5.642   2.536 -0.4972 -0.5135 -0.2149
   50U      H4' 1090   5.586   5.619   2.498 -1.2320 -0.4529  1.5872
   50U      O4' 1091   5.783   5.593   2.437 -0.0791 -0.0222  0.4442
   50U      C1' 1092   5.803   5.450   2.465 -0.5501  0.0791 -1.2391
   50U      H1' 1093   5.784   5.395   2.373  0.6755 -0.8461 -0.9624
   50U       N1 1094   5.944   5.423   2.511  0.0769 -0.3409 -0.2892
   50U       C6 1095   6.025   5.519   2.570  0.1791  0.0901 -0.4232
   50U       H6 1096   5.989   5.621   2.571 -1.8912 -0.5764 -1.1602
   50U       C5 1097   6.147   5.493   2.605 -1.3636 -0.1079 -0.4137
   50U       H5 1098   6.212   5.570   2.644 -1.7875  0.0598 -0.0341
   50U       C4 1099   6.206   5.362   2.595 -0.7377  0.3875 -0.7743
   50U       O4 1100   6.320   5.336   2.636 -0.0913 -0.1223  0.0628
   50U       N3 1101   6.119   5.262   2.561 -0.2109  0.2880 -0.1448
   50U       H3 1102   6.161   5.170   2.561 -0.6289  0.0957  0.1189
   50U       C2 1103   5.988   5.282   2.517 -0.4209 -0.1799  0.0106
   50U       O2 1104   5.912   5.192   2.486  0.3784 -0.5131 -0.7396
   50U      C3' 1105   5.697   5.551   2.652  0.0657  0.4374 -0.5434
   50U      H3' 1106   5.790   5.568   2.705  0.0737  0.6651 -0.6311
   50U      C2' 1107   5.709   5.416   2.583  0.7108 -0.1201 -0.0437
   50U     H2'1 1108   5.753   5.354   2.661  0.6914  1.2012  1.0422
   50U      O2' 1109   5.586   5.366   2.531 -0.1144 -0.3007 -0.1142
   50U     HO'2 1110   5.513   5.424   2.552 -0.0159  1.3154 -3.5550
   50U      O3' 1111   5.585   5.561   2.744 -0.1172  0.0659  0.5654
   51A        P 1112   5.591   5.508   2.893 -0.0155  0.3815 -0.2186
   51A      O1P 1113   5.469   5.535   2.966 -0.3174 -0.3460 -0.0508
   51A      O2P 1114   5.717   5.553   2.952 -0.3860 -0.5461  0.2983
   51A      O5' 1115   5.599   5.351   2.883 -0.8548 -0.1370 -0.1384
   51A      C5' 1116   5.493   5.277   2.845 -0.0520 -0.6076  1.1087
   51A     H5'1 1117   5.451   5.319   2.753 -0.4564 -3.0612  0.0809
   51A     H5'2 1118   5.420   5.270   2.926 -1.3086  0.2551  0.0890
   51A      C4' 1119   5.533   5.133   2.813 -0.0557  0.3419 -0.3943
   51A      H4' 1120   5.455   5.086   2.753 -0.4646  0.2483  0.2003
   51A      O4' 1121   5.657   5.126   2.740 -0.4030  0.1371 -0.5296
   51A      C1' 1122   5.742   5.024   2.794 -0.1184  0.1339  0.5283
   51A      H1' 1123   5.762   4.955   2.711  1.4219 -2.0456  2.5617
   51A       N9 1124   5.874   5.081   2.834 -0.2384  0.5482 -0.1040
   51A       C8 1125   5.909   5.213   2.856  0.3663  0.8010 -0.0229
   51A       H8 1126   5.843   5.299   2.846  0.1043  0.7152  0.8947
   51A       N7 1127   6.041   5.228   2.881  0.1046 -0.0160  0.5089
   51A       C5 1128   6.082   5.096   2.888 -0.3021 -1.1974 -0.4923
   51A       C6 1129   6.204   5.037   2.919  0.1544 -1.1434  0.0517
   51A       N6 1130   6.312   5.103   2.954 -0.0796 -0.3961 -0.0103
   51A      H61 1131   6.312   5.204   2.959 -0.9153 -0.1535 -2.9449
   51A      H62 1132   6.400   5.054   2.959  0.4691  0.6571  3.8998
   51A       N1 1133   6.221   4.906   2.917 -0.4516 -0.0823  0.4694
   51A       C2 1134   6.119   4.831   2.884 -0.0808  0.7884  0.2525
   51A       H2 1135   6.128   4.724   2.885  0.9375  0.8221  3.0748
   51A       N3 1136   5.996   4.871   2.853  0.9226 -0.1246  0.3784
   51A       C4 1137   5.985   5.008   2.853  0.1517 -1.0457  0.3853
   51A      C3' 1138   5.565   5.059   2.943  0.4087  0.0191 -0.0937
   51A      H3' 1139   5.603   5.127   3.019 -1.0840  2.5135 -1.4086
   51A      C2' 1140   5.659   4.950   2.896  0.8277  0.0929 -0.4655
   51A     H2'1 1141   5.727   4.937   2.980 -0.2432  3.2431  1.0282
   51A      O2' 1142   5.602   4.828   2.850 -0.8196 -0.0236  0.3228
   51A     HO'2 1143   5.517   4.815   2.893 -1.0410  1.0872  0.2505
   51A      O3' 1144   5.450   4.997   2.997 -0.7917 -0.2785  0.4706
   52U        P 1145   5.422   4.969   3.153 -0.2617 -0.3782  0.6263
   52U      O1P 1146   5.292   4.910   3.161  0.4852  0.3814  0.1047
   52U      O2P 1147   5.448   5.090   3.225  0.0791 -0.1825  0.2791
   52U      O5' 1148   5.529   4.865   3.193 -0.1310 -0.7706  0.3476
   52U      C5' 1149   5.517   4.726   3.153 -1.4662 -0.8377  0.1289
   52U     H5'1 1150   5.484   4.723   3.049  0.0902  3.4601 -0.7051
   52U     H5'2 1151   5.434   4.685   3.211 -1.2124 -2.2547 -0.4567
   52U      C4' 1152   5.647   4.649   3.170  0.6221  0.2736  0.0605
   52U      H4' 1153   5.633   4.557   3.114 -1.4816  1.2509 -1.1880
   52U      O4' 1154   5.752   4.728   3.114  0.0508 -0.3599 -0.0324
   52U      C1' 1155   5.869   4.693   3.184  0.0215  0.0714 -0.8065
   52U      H1' 1156   5.929   4.638   3.112  0.9486  1.0789 -0.8333
   52U       N1 1157   5.941   4.821   3.218 -0.0324 -0.1330 -0.5657
   52U       C6 1158   5.878   4.943   3.230  0.4083 -0.6231 -0.0500
   52U       H6 1159   5.772   4.949   3.211  0.1741 -1.4179  0.9270
   52U       C5 1160   5.952   5.056   3.243 -0.4318 -0.8342  0.8012
   52U       H5 1161   5.905   5.154   3.240  0.5728 -0.2317  2.8109
   52U       C4 1162   6.095   5.064   3.255  0.0307  0.7772  0.8937
   52U       O4 1163   6.167   5.170   3.272 -0.0142  0.0285  0.4196
   52U       N3 1164   6.149   4.941   3.272  0.0324 -0.3492 -1.1265
   52U       H3 1165   6.249   4.959   3.270 -0.2227  1.7016  1.0167
   52U       C2 1166   6.078   4.820   3.251  0.0590 -0.2558 -0.1030
   52U       O2 1167   6.139   4.711   3.274 -0.2304 -0.1191  0.4639
   52U      C3' 1168   5.682   4.635   3.320 -0.4079  0.3272  0.0179
   52U      H3' 1169   5.664   4.726   3.377  1.3329 -0.5011  2.0111
   52U      C2' 1170   5.833   4.599   3.302 -0.1343  0.1766 -0.2129
   52U     H2'1 1171   5.885   4.609   3.397 -1.4596 -2.9669  0.9804
   52U      O2' 1172   5.853   4.474   3.247 -0.0308  0.3709  0.0271
   52U     HO'2 1173   5.787   4.415   3.284 -2.2197  3.7468  2.0460
   52U      O3' 1174   5.606   4.531   3.374 -0.2023 -0.1055  0.2497
   53U        P 1175   5.569   4.527   3.530 -0.2500  0.0485  0.2315
   53U      O1P 1176   5.492   4.402   3.557 -0.1477 -0.5342  0.6116
   53U      O2P 1177   5.507   4.656   3.559  0.2380 -0.3073  0.3483
   53U      O5' 1178   5.718   4.525   3.595  0.1891  0.8464 -0.4599
   53U      C5' 1179   5.783   4.398   3.609 -0.0367  0.5548 -0.0412
   53U     H5'1 1180   5.786   4.340   3.517 -0.3810  2.1845 -1.1191
   53U     H5'2 1181   5.731   4.338   3.684  0.7499 -1.9033 -1.3386
   53U      C4' 1182   5.926   4.417   3.653 -0.1843 -0.1503  0.3292
   53U      H4' 1183   5.973   4.319   3.658 -0.8182 -0.4715  0.1299
   53U      O4' 1184   5.994   4.499   3.556 -0.5829 -0.1490  0.2990
   53U      C1' 1185   6.108   4.563   3.615  0.7003  0.2341  0.3824
   53U      H1' 1186   6.190   4.501   3.579 -0.9947 -3.9701  2.8990
   53U       N1 1187   6.117   4.705   3.591 -0.3841  0.4552  0.1280
   53U       C6 1188   6.010   4.790   3.595  0.1113  0.4664 -0.0508
   53U       H6 1189   5.915   4.745   3.620  0.3199  0.1333  0.1509
   53U       C5 1190   6.026   4.925   3.579 -0.2279 -0.0470  0.1365
   53U       H5 1191   5.943   4.993   3.572  0.0945  0.2345 -1.3738
   53U       C4 1192   6.163   4.978   3.579 -0.6399  0.1065 -0.2169
   53U       O4 1193   6.195   5.096   3.581  0.2784 -0.1192  0.0886
   53U       N3 1194   6.263   4.882   3.582 -0.7401 -0.1041 -0.2014
   53U       H3 1195   6.354   4.924   3.590 -0.6100 -0.6611  1.7351
   53U       C2 1196   6.246   4.749   3.584  0.1546 -0.8599 -0.6222
   53U       O2 1197   6.345   4.677   3.597 -0.0208 -0.2601  0.2226
   53U      C3' 1198   5.952   4.479   3.790 -0.3760  0.2402  0.7208
   53U      H3' 1199   5.891   4.568   3.804 -1.2092 -0.4918  2.0641
   53U      C2' 1200   6.097   4.533   3.761 -0.4881  0.2972 -0.1642
   53U     H2'1 1201   6.120   4.622   3.819  2.5146  0.8245 -1.9450
   53U      O2' 1202   6.190   4.428   3.786 -0.8201 -0.0567 -0.1095
   53U     HO'2 1203   6.168   4.381   3.866  0.8246 -1.9724 -0.6900
   53U      O3' 1204   5.950   4.383   3.897  0.3780  0.5031 -0.5430
   54C        P 1205   5.960   4.433   4.050  0.2763  0.2957 -0.1161
   54C      O1P 1206   5.902   4.328   4.134 -0.2193  0.1518 -0.0052
   54C      O2P 1207   5.918   4.574   4.058 -0.1243 -0.7199  0.4165
   54C      O5' 1208   6.119   4.435   4.071  0.2116  0.5968  0.3142
   54C      C5' 1209   6.202   4.317   4.088 -0.5880 -0.3194  0.3737
   54C     H5'1 1210   6.192   4.250   4.003  3.5287 -1.5377  0.6619
   54C     H5'2 1211   6.176   4.265   4.181 -0.4921 -0.8889  0.0877
   54C      C4' 1212   6.348   4.369   4.109  0.3286 -0.0430 -0.3260
   54C      H4' 1213   6.415   4.283   4.119 -0.6758 -0.9363 -1.0321
   54C      O4' 1214   6.398   4.443   3.996  0.5902  0.4477  0.3413
   54C      C1' 1215   6.480   4.551   4.040 -0.1683  0.0631 -0.7962
   54C      H1' 1216   6.578   4.543   3.992  0.3023 -0.5748  0.2284
   54C       N1 1217   6.425   4.683   4.014  0.3615  0.1739 -0.6236
   54C       C6 1218   6.293   4.694   3.985 -0.6758  0.2884 -0.4898
   54C       H6 1219   6.222   4.614   4.004 -2.1023  2.0349  2.1632
   54C       C5 1220   6.255   4.815   3.940  0.0384  0.6225  0.0034
   54C       H5 1221   6.153   4.828   3.907 -0.3486 -0.0836  0.8755
   54C       C4 1222   6.344   4.923   3.935 -0.1026 -0.0702  0.3058
   54C       N4 1223   6.304   5.041   3.905 -0.0929 -0.1026  0.6859
   54C      H41 1224   6.215   5.058   3.861 -0.2775  1.1961  1.4942
   54C      H42 1225   6.373   5.115   3.917 -0.3033 -0.0996  2.0102
   54C       N3 1226   6.470   4.918   3.966  0.1848  0.5242  0.3615
   54C       C2 1227   6.512   4.795   4.007  1.0616  0.4032  0.8300
   54C       O2 1228   6.631   4.785   4.037 -0.5351 -0.3827  0.0365
   54C      C3' 1229   6.365   4.455   4.233  0.0608 -0.0168  0.7615
   54C      H3' 1230   6.280   4.522   4.249  0.3464 -0.0218  2.4185
   54C      C2' 1231   6.492   4.533   4.193 -1.0246 -0.3428 -0.0484
   54C     H2'1 1232   6.496   4.624   4.253  2.1065 -0.0458 -0.5091
   54C      O2' 1233   6.613   4.455   4.223  0.6181  0.1357 -0.6654
   54C     HO'2 1234   6.595   4.394   4.295  1.1565  2.5260  1.6805
   54C      O3' 1235   6.389   4.381   4.349 -0.0798 -0.0425 -0.0628
   55C        P 1236   6.345   4.437   4.488 -0.3136 -0.5014  0.1728
   55C      O1P 1237   6.383   4.332   4.589  0.1757 -0.7345 -0.6585
   55C      O2P 1238   6.204   4.476   4.476 -0.7842 -0.1281  0.2644
   55C      O5' 1239   6.443   4.567   4.511  0.5252  0.1730  0.3322
   55C      C5' 1240   6.573   4.547   4.562  0.9726  0.5026  0.8033
   55C     H5'1 1241   6.627   4.473   4.503  0.2727  0.7484 -0.1681
   55C     H5'2 1242   6.564   4.502   4.661  0.5471  0.6950  0.8540
   55C      C4' 1243   6.663   4.670   4.561 -0.1296 -0.7497 -0.3700
   55C      H4' 1244   6.765   4.644   4.589  0.4362 -0.1187 -1.7467
   55C      O4' 1245   6.665   4.733   4.433 -0.2381  0.3893 -0.0415
   55C      C1' 1246   6.691   4.870   4.440 -0.4876  0.0757  0.3891
   55C      H1' 1247   6.787   4.897   4.397 -0.1396 -1.9081 -0.1771
   55C       N1 1248   6.573   4.955   4.385  0.2214 -0.1211  0.3593
   55C       C6 1249   6.452   4.894   4.345  0.1356 -0.5507  0.3910
   55C       H6 1250   6.437   4.791   4.374 -0.6307 -1.0053 -1.4596
   55C       C5 1251   6.356   4.972   4.283 -0.8858  0.3449  0.3521
   55C       H5 1252   6.269   4.921   4.245  0.8802 -2.3214 -0.3865
   55C       C4 1253   6.384   5.112   4.267  0.0856  0.1893 -0.3973
   55C       N4 1254   6.296   5.201   4.222  0.2323  0.9739 -0.1576
   55C      H41 1255   6.211   5.168   4.178  1.1401 -0.6502 -0.7855
   55C      H42 1256   6.324   5.297   4.235  0.6884  0.7876  0.2545
   55C       N3 1257   6.494   5.169   4.311  0.0319  0.7402 -0.1194
   55C       C2 1258   6.589   5.091   4.369 -0.4174  0.2259  0.3447
   55C       O2 1259   6.698   5.147   4.394 -0.1180 -0.2546 -0.2017
   55C      C3' 1260   6.628   4.786   4.653  0.2436 -0.3421  0.3794
   55C      H3' 1261   6.526   4.818   4.634  0.5091 -1.1427 -3.0276
   55C      C2' 1262   6.711   4.898   4.587  0.2179  0.2431 -0.2133
   55C     H2'1 1263   6.669   4.995   4.614 -0.0573 -0.1267  0.7177
   55C      O2' 1264   6.850   4.896   4.606 -0.4467 -0.1398  0.5656
   55C     HO'2 1265   6.878   4.977   4.648 -2.8350  0.6549  0.7726
   55C      O3' 1266   6.662   4.757   4.787 -0.5637  0.1968 -0.0105
   56G        P 1267   6.616   4.846   4.910  0.0131  0.0040 -0.1553
   56G      O1P 1268   6.673   4.786   5.035 -0.5760  0.7411  0.1309
   56G      O2P 1269   6.469   4.862   4.907  0.4799  0.3411 -0.0961
   56G      O5' 1270   6.687   4.987   4.893  0.3755  0.3655  0.3187
   56G      C5' 1271   6.820   5.012   4.926  0.1183 -0.1616  0.1154
   56G     H5'1 1272   6.873   4.943   4.860  1.1664  2.2951 -1.7942
   56G     H5'2 1273   6.829   4.987   5.031 -0.4945 -2.2894 -0.2819
   56G      C4' 1274   6.875   5.151   4.887  0.0013  0.1060  0.0021
   56G      H4' 1275   6.983   5.156   4.897  0.3558 -2.1526 -1.7704
   56G      O4' 1276   6.844   5.183   4.748  0.0453 -0.0289 -0.8158
   56G      C1' 1277   6.812   5.323   4.746  1.0257 -0.9907  0.0142
   56G      H1' 1278   6.876   5.383   4.682 -0.5335  0.8078  0.0445
   56G       N9 1279   6.669   5.356   4.709 -1.1544  0.2314 -0.4557
   56G       C8 1280   6.562   5.269   4.707 -0.0031  0.2099  0.3029
   56G       H8 1281   6.563   5.162   4.725 -0.8658  0.0744 -0.3595
   56G       N7 1282   6.446   5.322   4.664 -0.1859 -0.9830 -0.2865
   56G       C5 1283   6.485   5.459   4.647 -0.5901  0.1554  0.4785
   56G       C6 1284   6.407   5.574   4.616  0.4883 -0.0648  0.9203
   56G       O6 1285   6.290   5.583   4.581  0.1350  0.5570 -0.4128
   56G       N1 1286   6.478   5.693   4.615  0.2205  0.5672  0.3385
   56G       H1 1287   6.433   5.781   4.597  1.5087  0.9497 -1.1840
   56G       C2 1288   6.605   5.699   4.659 -0.7376  0.0605 -0.0174
   56G       N2 1289   6.645   5.816   4.697  0.7028  0.6557  0.0783
   56G      H21 1290   6.589   5.898   4.682  0.9834  0.7596 -0.4399
   56G      H22 1291   6.734   5.813   4.745  0.5270  2.4039  0.5833
   56G       N3 1292   6.683   5.597   4.691 -0.4001 -0.0738 -0.1367
   56G       C4 1293   6.620   5.480   4.675  0.4088  0.7230  0.2389
   56G      C3' 1294   6.814   5.257   4.970 -0.1708 -0.2453 -0.9706
   56G      H3' 1295   6.706   5.240   4.975 -0.0964 -0.9488 -1.6186
   56G      C2' 1296   6.833   5.385   4.883 -0.0239 -0.2677  0.2172
   56G     H2'1 1297   6.759   5.460   4.913  0.6083  0.3572  0.2554
   56G      O2' 1298   6.973   5.430   4.888  0.5212 -0.5208  0.2201
   56G     HO'2 1299   6.964   5.522   4.864 -1.5958 -1.2773 -2.4502
   56G      O3' 1300   6.868   5.268   5.096 -0.0455 -1.1168  0.7004
   57U        P 1301   6.790   5.287   5.229 -0.6087 -0.2115 -0.4346
   57U      O1P 1302   6.894   5.284   5.334 -0.3292 -0.0465  0.4623
   57U      O2P 1303   6.679   5.192   5.237 -0.0905  0.2533  0.1820
   57U      O5' 1304   6.731   5.430   5.205 -0.1524 -0.2901 -0.6868
   57U      C5' 1305   6.816   5.542   5.203  0.1066  0.1309  0.0744
   57U     H5'1 1306   6.900   5.524   5.135 -1.0157  0.3684 -1.4169
   57U     H5'2 1307   6.849   5.542   5.307  0.0144 -0.2715  0.1050
   57U      C4' 1308   6.740   5.668   5.180 -0.1694 -0.1744 -0.1296
   57U      H4' 1309   6.803   5.757   5.181 -0.5054  0.1506  3.1870
   57U      O4' 1310   6.669   5.648   5.059  0.2669  0.8083 -0.3315
   57U      C1' 1311   6.563   5.749   5.054 -0.0308 -0.4343  0.9775
   57U      H1' 1312   6.594   5.836   4.997  1.3456 -0.9783  0.8505
   57U       N1 1313   6.438   5.698   4.992 -0.5123  0.1153  0.0287
   57U       C6 1314   6.415   5.561   4.979 -0.1533  0.1337  0.0384
   57U       H6 1315   6.487   5.491   5.018  0.4533  1.7191  1.9074
   57U       C5 1316   6.294   5.518   4.931 -0.4833  0.3842 -0.8775
   57U       H5 1317   6.273   5.412   4.925  1.9215 -0.1930 -0.1428
   57U       C4 1318   6.199   5.616   4.884  0.4143 -0.0689  0.5351
   57U       O4 1319   6.084   5.591   4.849 -0.5532 -0.5265  0.4398
   57U       N3 1320   6.235   5.740   4.882 -0.6849 -0.4532  0.0996
   57U       H3 1321   6.162   5.799   4.844  0.2641  0.8966  0.3234
   57U       C2 1322   6.346   5.792   4.938 -1.0547 -0.2528  0.1845
   57U       O2 1323   6.364   5.910   4.953 -0.4481 -0.4795  0.2989
   57U      C3' 1324   6.630   5.696   5.286  0.1682  0.1950 -0.6542
   57U      H3' 1325   6.593   5.595   5.302 -0.0363  0.4415  0.5728
   57U      C2' 1326   6.541   5.788   5.199 -0.3732 -0.4848  0.5820
   57U     H2'1 1327   6.438   5.771   5.230  0.4819 -0.2879  3.9216
   57U      O2' 1328   6.581   5.921   5.211 -0.0236  0.4784 -0.6771
   57U     HO'2 1329   6.554   5.941   5.301  1.5830  0.2614 -0.1121
   57U      O3' 1330   6.670   5.752   5.406  0.0150  0.0210  0.2100
   58A        P 1331   6.568   5.756   5.525  0.1559  0.1892 -0.2894
   58A      O1P 1332   6.641   5.777   5.650 -0.3834  0.0955 -0.2555
   58A      O2P 1333   6.473   5.644   5.506  0.5856 -0.2616 -0.3783
   58A      O5' 1334   6.491   5.889   5.502  0.4159  0.7954 -0.6841
   58A      C5' 1335   6.544   6.009   5.537  0.2419  0.8512  0.1634
   58A     H5'1 1336   6.639   6.023   5.487  0.2522 -1.1379 -0.4662
   58A     H5'2 1337   6.556   6.030   5.644 -0.8020  2.7826 -0.0491
   58A      C4' 1338   6.451   6.118   5.487  0.2932 -0.3309  0.2689
   58A      H4' 1339   6.498   6.216   5.498  1.4845 -0.4142 -3.0788
   58A      O4' 1340   6.415   6.117   5.350 -0.0251  0.8021  0.0469
   58A      C1' 1341   6.285   6.162   5.335  1.2994 -0.1362 -0.3763
   58A      H1' 1342   6.296   6.240   5.259  0.1931  1.0834  0.6559
   58A       N9 1343   6.190   6.061   5.288 -0.9044 -0.1048  0.1315
   58A       C8 1344   6.189   5.932   5.321  0.0388  0.0243  0.6822
   58A       H8 1345   6.273   5.899   5.381  1.1647  0.9012 -0.3575
   58A       N7 1346   6.087   5.864   5.275  0.3937 -0.4129  0.7331
   58A       C5 1347   6.008   5.958   5.213 -0.2770  0.3311 -0.5889
   58A       C6 1348   5.893   5.957   5.135  0.5013 -0.2722 -0.5733
   58A       N6 1349   5.816   5.855   5.114  0.5678  0.2037  0.0354
   58A      H61 1350   5.834   5.761   5.148  2.3755  0.6830  0.4924
   58A      H62 1351   5.732   5.875   5.062  1.4660 -0.2138 -1.6419
   58A       N1 1352   5.846   6.066   5.076  0.5519  0.8206  0.3484
   58A       C2 1353   5.913   6.176   5.081  0.1526 -0.7818  0.8089
   58A       H2 1354   5.874   6.259   5.024  1.7776 -1.1825 -0.9657
   58A       N3 1355   6.031   6.196   5.153  0.1857  0.2891  0.2199
   58A       C4 1356   6.072   6.082   5.225 -0.3809 -0.3460  0.0909
   58A      C3' 1357   6.323   6.132   5.567  0.5034 -0.3559 -0.6309
   58A      H3' 1358   6.281   6.031   5.564  2.2686 -1.0991 -1.8219
   58A      C2' 1359   6.241   6.225   5.470  0.2334 -0.4288  0.0162
   58A     H2'1 1360   6.134   6.220   5.490  0.1058  1.6823  0.0761
   58A      O2' 1361   6.272   6.365   5.468  0.1546  0.1145 -0.0882
   58A     HO'2 1362   6.195   6.404   5.426  0.3029  1.2533  0.6598
   58A      O3' 1363   6.339   6.164   5.701  0.1669 -1.2115  0.0142
   59C        P 1364   6.218   6.133   5.801 -0.2413 -0.1082 -0.0625
   59C      O1P 1365   6.276   6.184   5.929  0.2764 -0.2667  0.1720
   59C      O2P 1366   6.182   5.994   5.786  0.7242 -0.0164 -0.1561
   59C      O5' 1367   6.102   6.228   5.757 -0.4636  0.2694 -0.4517
   59C      C5' 1368   6.118   6.368   5.769  0.1664 -0.0485 -0.0220
   59C     H5'1 1369   6.214   6.402   5.732  0.1570 -0.2529 -0.2408
   59C     H5'2 1370   6.114   6.399   5.873  1.0543  0.1382 -0.0391
   59C      C4' 1371   6.004   6.440   5.691  0.7044  0.3251  0.7169
   59C      H4' 1372   6.023   6.547   5.686 -0.5910  0.5791  0.9596
   59C      O4' 1373   5.986   6.389   5.558  0.1959  0.3301 -0.3925
   59C      C1' 1374   5.848   6.394   5.519 -0.8041  0.0231 -0.9099
   59C      H1' 1375   5.824   6.449   5.428  0.6479  0.7829 -0.8568
   59C       N1 1376   5.801   6.254   5.487  0.1909 -0.0068 -0.0886
   59C       C6 1377   5.870   6.137   5.511 -1.1039 -0.5229  0.0322
   59C       H6 1378   5.964   6.146   5.564  0.2581  0.6323 -2.4342
   59C       C5 1379   5.823   6.012   5.475 -0.2807  0.0716  0.5466
   59C       H5 1380   5.882   5.922   5.486  0.1804  0.2317 -0.4467
   59C       C4 1381   5.696   6.008   5.415 -0.8620 -0.1650 -0.3714
   59C       N4 1382   5.653   5.889   5.377  0.2133  0.0385 -0.4039
   59C      H41 1383   5.706   5.811   5.412  0.7573  1.3467  1.9055
   59C      H42 1384   5.560   5.884   5.338  0.5831 -0.4959 -1.2244
   59C       N3 1385   5.618   6.118   5.403  0.2893  0.1997 -0.5580
   59C       C2 1386   5.671   6.242   5.431  0.7724  0.2524  0.9256
   59C       O2 1387   5.596   6.333   5.406 -0.3355 -0.6236 -0.6366
   59C      C3' 1388   5.868   6.417   5.760 -0.8607  0.0176 -0.0554
   59C      H3' 1389   5.849   6.311   5.776  0.5894  0.1891  3.8764
   59C      C2' 1390   5.774   6.456   5.646 -0.8817 -0.1549  0.0694
   59C     H2'1 1391   5.673   6.416   5.652 -0.9665  0.0780  0.1753
   59C      O2' 1392   5.768   6.596   5.609 -0.9792  0.2327  0.4011
   59C     HO'2 1393   5.686   6.617   5.564 -1.4018  1.9263  1.8440
   59C      O3' 1394   5.843   6.489   5.881 -0.6594 -0.0529 -0.0911
   60U        P 1395   5.770   6.420   5.995 -0.1734  0.1805 -0.0068
   60U      O1P 1396   5.765   6.514   6.110 -0.4256  0.0035  0.2153
   60U      O2P 1397   5.819   6.287   6.015 -0.0328  0.7596 -0.1763
   60U      O5' 1398   5.619   6.403   5.938 -0.2635 -0.5507  0.2119
   60U      C5' 1399   5.530   6.515   5.912  0.6679  0.6512 -0.1892
   60U     H5'1 1400   5.579   6.584   5.843 -0.4276  0.7895 -0.8496
   60U     H5'2 1401   5.509   6.569   6.004  2.5695  0.5422  0.3677
   60U      C4' 1402   5.396   6.463   5.854  0.1415 -0.1795 -0.6206
   60U      H4' 1403   5.333   6.551   5.842  1.6736  1.0902  0.1372
   60U      O4' 1404   5.426   6.406   5.727  0.6055  0.3565 -0.0227
   60U      C1' 1405   5.313   6.317   5.700  0.3925 -0.1341 -0.2771
   60U      H1' 1406   5.242   6.350   5.623  0.7827 -0.4207 -0.7632
   60U       N1 1407   5.366   6.185   5.660  0.1978  0.3425 -0.1607
   60U       C6 1408   5.489   6.136   5.705  0.1302  0.1876  0.2743
   60U       H6 1409   5.560   6.199   5.757  1.4557  0.1134 -1.3600
   60U       C5 1410   5.525   6.007   5.687  0.4072 -0.4187  0.7698
   60U       H5 1411   5.621   5.970   5.720 -0.4501 -1.7343  1.9004
   60U       C4 1412   5.441   5.920   5.609  0.1468 -0.6127 -0.2663
   60U       O4 1413   5.467   5.804   5.594  0.5134 -0.0407  0.0800
   60U       N3 1414   5.327   5.980   5.566  0.3690  0.8025  0.4196
   60U       H3 1415   5.267   5.911   5.523 -1.3697  0.9064  2.5260
   60U       C2 1416   5.275   6.102   5.595 -0.5354  0.2957  0.3402
   60U       O2 1417   5.165   6.135   5.551  0.2019  0.2764  0.2306
   60U      C3' 1418   5.323   6.361   5.938 -0.8799  0.3007 -0.2596
   60U      H3' 1419   5.392   6.284   5.973  1.0637  1.6505 -0.9398
   60U      C2' 1420   5.231   6.311   5.827  0.0769 -0.0985 -0.2865
   60U     H2'1 1421   5.195   6.208   5.841  2.1695 -0.9568 -0.8946
   60U      O2' 1422   5.114   6.382   5.813 -0.1843 -0.2202  0.0396
   60U     HO'2 1423   5.066   6.332   5.746  0.4259  0.7768 -1.1668
   60U      O3' 1424   5.254   6.430   6.041  0.0050  0.2869  0.3247
   61U        P 1425   5.224   6.371   6.177 -0.2574  0.1776  0.1157
   61U      O1P 1426   5.127   6.464   6.241  0.2075 -0.5143 -0.2781
   61U      O2P 1427   5.356   6.355   6.240  0.2400 -0.0336  0.0493
   61U      O5' 1428   5.159   6.233   6.144 -0.1974  0.1543  0.4858
   61U      C5' 1429   5.024   6.221   6.118  0.7986  0.5091 -0.4265
   61U     H5'1 1430   4.982   6.278   6.035 -0.8214  3.0767  1.9622
   61U     H5'2 1431   4.968   6.247   6.208  1.6995 -0.9304  0.6016
   61U      C4' 1432   4.978   6.075   6.097 -1.0680 -0.1132 -0.4577
   61U      H4' 1433   4.869   6.082   6.093 -0.9774  4.4214 -0.3778
   61U      O4' 1434   5.032   6.024   5.978 -0.4398  0.1239 -0.2570
   61U      C1' 1435   5.067   5.886   5.989  0.2240 -0.3533 -0.4025
   61U      H1' 1436   5.011   5.826   5.916 -2.0308  1.3541 -0.1664
   61U       N1 1437   5.215   5.868   5.972 -0.0812 -0.3598  0.4649
   61U       C6 1438   5.306   5.959   6.013 -1.1957 -0.3607  0.4896
   61U       H6 1439   5.279   6.054   6.058  3.6395  1.0895  0.9242
   61U       C5 1440   5.441   5.933   6.009  0.5827  0.6828 -0.7330
   61U       H5 1441   5.518   6.001   6.041  2.9981 -1.5659 -1.4658
   61U       C4 1442   5.490   5.806   5.977  0.0870 -0.2707  0.4640
   61U       O4 1443   5.606   5.774   5.968 -0.3217  0.0700 -0.1813
   61U       N3 1444   5.397   5.714   5.936 -0.7412  0.2054 -1.1396
   61U       H3 1445   5.439   5.626   5.908  0.1365  1.4402 -4.1702
   61U       C2 1446   5.258   5.735   5.932  0.8329 -0.2514  0.1980
   61U       O2 1447   5.180   5.648   5.904 -0.3336  0.3646  0.5993
   61U      C3' 1448   5.016   5.978   6.206 -1.0620  0.2464 -0.1259
   61U      H3' 1449   5.113   5.992   6.252 -0.9804  0.0884 -0.2479
   61U      C2' 1450   5.009   5.839   6.127 -0.3895 -0.0752  0.2308
   61U     H2'1 1451   5.059   5.752   6.171 -2.5393 -1.0773  0.8118
   61U      O2' 1452   4.877   5.795   6.104  0.3465  0.1487  0.2583
   61U     HO'2 1453   4.835   5.777   6.189 -0.3404  0.4455 -0.0161
   61U      O3' 1454   4.915   5.985   6.312 -0.2063 -0.7158  0.1835
   61U      H3T 1455   4.892   5.898   6.347 -2.0990 -0.5086 -0.4696
   62G      O5' 1456   4.805   5.858   4.728  0.0586 -0.4026  0.3304
   62G      H5T 1457   4.779   5.798   4.799 -0.3563  1.3284  1.7103
   62G      C5' 1458   4.725   5.976   4.735  1.0066 -0.0936 -0.5991
   62G     H5'1 1459   4.629   5.941   4.773  0.1295  0.9057 -1.7883
   62G     H5'2 1460   4.699   6.012   4.635 -1.6190  0.0938  0.0901
   62G      C4' 1461   4.773   6.092   4.813 -0.3729 -0.4092 -0.8217
   62G      H4' 1462   4.699   6.170   4.823  1.8184  1.5331  2.3435
   62G      O4' 1463   4.804   6.055   4.948 -0.2546 -0.0669 -0.2969
   62G      C1' 1464   4.923   6.125   4.989  0.2796  0.0337  0.2622
   62G      H1' 1465   4.898   6.196   5.068 -0.0982  0.4334 -0.2104
   62G       N9 1466   5.032   6.033   5.026 -0.7300 -0.0305 -0.1583
   62G       C8 1467   5.045   5.894   5.001 -0.9718 -0.0243  0.3466
   62G       H8 1468   4.966   5.841   4.950 -1.9802  1.2863  0.4912
   62G       N7 1469   5.151   5.842   5.060 -0.0190  0.2124  0.0149
   62G       C5 1470   5.211   5.950   5.121 -1.4024 -1.1078  0.1615
   62G       C6 1471   5.333   5.959   5.196 -0.0986  0.2666  0.3170
   62G       O6 1472   5.407   5.864   5.228  0.5928 -0.1104 -0.5387
   62G       N1 1473   5.356   6.083   5.248 -0.4766  0.3332  0.4775
   62G       H1 1474   5.443   6.098   5.297 -0.3453 -1.4406  0.8717
   62G       C2 1475   5.278   6.192   5.224  0.0703  0.0775 -0.0447
   62G       N2 1476   5.333   6.305   5.265 -0.8186  0.1406  0.0505
   62G      H21 1477   5.413   6.304   5.327  0.5431  1.1830 -1.5903
   62G      H22 1478   5.284   6.392   5.250 -2.0269 -0.8784 -2.4170
   62G       N3 1479   5.161   6.186   5.157  0.1247 -0.7170  0.2446
   62G       C4 1480   5.139   6.062   5.101 -0.0624 -0.3683 -0.5490
   62G      C3' 1481   4.912   6.138   4.751 -0.0056 -0.3210  0.1666
   62G      H3' 1482   4.972   6.049   4.736  0.8959  0.5008 -1.2671
   62G      C2' 1483   4.967   6.210   4.870 -0.2088 -0.4125 -0.5733
   62G     H2'1 1484   5.076   6.220   4.860 -0.0972 -1.4637 -0.4920
   62G      O2' 1485   4.911   6.333   4.889  0.4389 -0.0401  0.3943
   62G     HO'2 1486   4.917   6.381   4.807 -0.2992 -0.3794  0.1262
   62G      O3' 1487   4.898   6.221   4.642  0.0675 -0.1118  0.1111
   63U        P 1488   5.010   6.228   4.531  0.1057  0.3551 -0.0101
   63U      O1P 1489   4.953   6.310   4.424  0.1498 -0.0041  0.0189
   63U      O2P 1490   5.057   6.094   4.500 -0.1686 -0.4034 -0.2325
   63U      O5' 1491   5.117   6.311   4.608  0.3454 -0.3391 -0.5613
   63U      C5' 1492   5.094   6.442   4.646 -0.8492  0.0850  0.0492
   63U     H5'1 1493   4.995   6.456   4.688 -0.9722  0.3242 -0.3124
   63U     H5'2 1494   5.093   6.493   4.550 -0.6701 -2.0345 -1.1433
   63U      C4' 1495   5.206   6.500   4.731 -0.0985  0.2382  0.1281
   63U      H4' 1496   5.174   6.602   4.751  0.0100  0.1267  0.8928
   63U      O4' 1497   5.222   6.439   4.861  0.1802  0.5064  0.1403
   63U      C1' 1498   5.362   6.415   4.897 -0.1388  1.0867  0.4517
   63U      H1' 1499   5.383   6.454   4.996  2.2411  1.4384 -0.1453
   63U       N1 1500   5.414   6.274   4.890 -0.0552  0.1152 -0.4068
   63U       C6 1501   5.360   6.172   4.817 -0.2641 -0.5015 -0.2779
   63U       H6 1502   5.267   6.188   4.763  0.2895  1.1817 -0.8192
   63U       C5 1503   5.412   6.048   4.819 -0.6914  0.1243 -0.3203
   63U       H5 1504   5.363   5.962   4.775  1.2201 -1.7649  1.0495
   63U       C4 1505   5.531   6.024   4.899  0.5144  0.1466  0.0195
   63U       O4 1506   5.585   5.917   4.904 -0.4905 -0.2981 -0.5155
   63U       N3 1507   5.587   6.132   4.969  0.4117  0.2491 -0.0491
   63U       H3 1508   5.670   6.123   5.025 -0.4913  1.0384  1.4862
   63U       C2 1509   5.529   6.260   4.971 -0.3857  0.6313  0.5132
   63U       O2 1510   5.586   6.353   5.024  0.4501 -0.4555  0.2071
   63U      C3' 1511   5.349   6.504   4.668  0.3978  0.2279 -0.6671
   63U      H3' 1512   5.382   6.417   4.610  0.7001 -0.1210  0.0201
   63U      C2' 1513   5.435   6.504   4.797  0.3308 -0.4437  0.1204
   63U     H2'1 1514   5.530   6.457   4.772  0.5437  0.6609 -1.2749
   63U      O2' 1515   5.450   6.639   4.843  0.1999  0.7242  0.1402
   63U     HO'2 1516   5.432   6.698   4.769 -1.8256 -2.3181 -2.0844
   63U      O3' 1517   5.373   6.632   4.595  0.5148  0.4704  0.1234
   64A        P 1518   5.474   6.633   4.473  0.3800  0.2032  0.0483
   64A      O1P 1519   5.493   6.765   4.414  0.5936 -0.4896 -0.0085
   64A      O2P 1520   5.437   6.522   4.393  0.1937  0.6148 -0.0200
   64A      O5' 1521   5.605   6.591   4.554  0.0944  0.5539 -0.3660
   64A      C5' 1522   5.693   6.689   4.618  0.4299 -0.0565  0.7127
   64A     H5'1 1523   5.642   6.742   4.699  3.4302  1.5263  1.7330
   64A     H5'2 1524   5.719   6.764   4.544 -0.6841 -1.6297 -1.3515
   64A      C4' 1525   5.826   6.630   4.673  0.6001 -0.1513  0.1788
   64A      H4' 1526   5.882   6.709   4.723  1.8201 -1.3500  0.7628
   64A      O4' 1527   5.796   6.527   4.762  0.5886  0.9767 -0.2309
   64A      C1' 1528   5.902   6.429   4.758  0.2858 -0.3540  0.0730
   64A      H1' 1529   5.955   6.436   4.853  0.5323  0.5028 -0.1130
   64A       N9 1530   5.853   6.296   4.728  0.8228 -0.1431 -0.2848
   64A       C8 1531   5.734   6.259   4.685  0.4278  0.8993 -0.3774
   64A       H8 1532   5.665   6.331   4.645  1.2741  2.6170  1.1216
   64A       N7 1533   5.725   6.127   4.670  0.1395 -0.1161 -0.7043
   64A       C5 1534   5.846   6.078   4.724  0.1924 -0.2648 -0.6937
   64A       C6 1535   5.905   5.946   4.738 -0.3509 -0.4058 -0.1689
   64A       N6 1536   5.841   5.837   4.693  0.1795  0.4257 -0.5001
   64A      H61 1537   5.749   5.840   4.652  0.7087 -0.4963 -1.8171
   64A      H62 1538   5.892   5.750   4.690 -1.2915 -0.4657 -0.9638
   64A       N1 1539   6.030   5.930   4.779  0.4078  0.6390 -0.3505
   64A       C2 1540   6.094   6.040   4.807  0.0474 -0.5278 -0.1477
   64A       H2 1541   6.197   6.037   4.839  0.1957  3.9656  0.3276
   64A       N3 1542   6.054   6.163   4.803  0.2691  0.8122  0.1668
   64A       C4 1543   5.929   6.182   4.755  0.2182 -0.4508  0.4348
   64A      C3' 1544   5.910   6.572   4.567  0.7021  0.4276 -0.3909
   64A      H3' 1545   5.838   6.511   4.512  0.4084  1.0425 -0.6958
   64A      C2' 1546   5.993   6.464   4.641 -0.2261 -0.4903  0.0785
   64A     H2'1 1547   6.011   6.380   4.575  0.2988 -1.4697  1.4340
   64A      O2' 1548   6.110   6.523   4.703 -0.1153  0.7589 -0.0287
   64A     HO'2 1549   6.193   6.502   4.658  0.3415  0.3324  0.9685
   64A      O3' 1550   5.976   6.660   4.479  0.0009 -0.1295 -0.3473
   65C        P 1551   6.040   6.614   4.340 -0.0850 -0.0995  0.4496
   65C      O1P 1552   6.078   6.740   4.276 -0.2016 -0.0140 -0.4440
   65C      O2P 1553   5.942   6.516   4.279 -0.0725  0.7890  0.3809
   65C      O5' 1554   6.178   6.538   4.379  0.0478 -0.4517  0.2506
   65C      C5' 1555   6.282   6.611   4.444  0.3633  0.1211  0.5356
   65C     H5'1 1556   6.236   6.668   4.525  0.2059  3.1894 -1.5376
   65C     H5'2 1557   6.322   6.690   4.380  0.7584  1.0006  1.8178
   65C      C4' 1558   6.389   6.517   4.494  0.6825  0.8217  0.1271
   65C      H4' 1559   6.457   6.578   4.554  0.4596  1.0941  0.1050
   65C      O4' 1560   6.333   6.414   4.577 -0.0858  0.1036  0.2185
   65C      C1' 1561   6.408   6.294   4.561 -0.1965 -0.1455 -0.0627
   65C      H1' 1562   6.466   6.282   4.653  0.0018  1.8602  0.1216
   65C       N1 1563   6.336   6.172   4.539  0.3046 -0.1329 -0.1540
   65C       C6 1564   6.203   6.170   4.496 -0.1342  0.4159  0.0418
   65C       H6 1565   6.157   6.258   4.453  2.3687  1.5677 -0.4663
   65C       C5 1566   6.141   6.051   4.483 -0.5515  0.0691  0.0025
   65C       H5 1567   6.046   6.056   4.432 -2.2542  0.0814  2.8937
   65C       C4 1568   6.207   5.934   4.520 -0.6166  0.5538  0.0591
   65C       N4 1569   6.149   5.815   4.506 -0.1557 -0.6670 -0.5759
   65C      H41 1570   6.067   5.821   4.447 -0.6205  1.0314  0.1726
   65C      H42 1571   6.204   5.732   4.522  1.1412 -0.2967 -2.7148
   65C       N3 1572   6.327   5.933   4.573  0.0324 -0.6563  0.2168
   65C       C2 1573   6.391   6.051   4.585 -0.5571 -0.1952 -0.3174
   65C       O2 1574   6.510   6.047   4.633  0.9322 -0.4367 -0.1360
   65C      C3' 1575   6.461   6.444   4.381 -0.1115  0.6937  0.2795
   65C      H3' 1576   6.384   6.404   4.314  0.5040  1.1174 -0.6963
   65C      C2' 1577   6.521   6.324   4.450 -0.2735 -0.4589 -0.9588
   65C     H2'1 1578   6.542   6.243   4.380 -0.1912  0.0974 -1.5861
   65C      O2' 1579   6.634   6.350   4.534 -0.0288  0.2054  0.9401
   65C     HO'2 1580   6.686   6.269   4.533 -0.8291 -0.4700 -3.0582
   65C      O3' 1581   6.555   6.508   4.302 -0.1831  0.3187  0.2750
   66G        P 1582   6.603   6.470   4.155 -0.0752  0.1053 -0.1308
   66G      O1P 1583   6.714   6.559   4.120  0.4439 -0.2385  0.1545
   66G      O2P 1584   6.488   6.462   4.063 -0.0196 -0.0372 -0.3284
   66G      O5' 1585   6.661   6.325   4.158  0.1173  0.3460 -0.1085
   66G      C5' 1586   6.788   6.293   4.216 -0.2699 -0.8412  0.2512
   66G     H5'1 1587   6.788   6.352   4.307 -1.6978  1.7638 -1.3002
   66G     H5'2 1588   6.875   6.332   4.163  0.5889  0.1218  2.2888
   66G      C4' 1589   6.809   6.144   4.240  0.5114  0.2096  0.1977
   66G      H4' 1590   6.905   6.131   4.290  0.5609  0.3405  0.1368
   66G      O4' 1591   6.715   6.076   4.318 -0.0547 -0.6070  0.1639
   66G      C1' 1592   6.730   5.940   4.300  0.1270  0.4556 -0.0522
   66G      H1' 1593   6.784   5.895   4.383 -1.8312 -1.1864  0.4385
   66G       N9 1594   6.604   5.865   4.295  0.2735  0.0671  0.2460
   66G       C8 1595   6.478   5.905   4.260 -0.3151  0.5242 -0.5451
   66G       H8 1596   6.457   6.009   4.239  0.1949  0.2642 -2.5883
   66G       N7 1597   6.394   5.808   4.240  0.6839  0.1162 -0.5060
   66G       C5 1598   6.470   5.691   4.276 -0.2604 -0.4218 -0.2488
   66G       C6 1599   6.445   5.548   4.289  0.4188  0.6105  0.1945
   66G       O6 1600   6.343   5.481   4.274 -0.2663  0.1485  0.3650
   66G       N1 1601   6.550   5.471   4.326 -0.0613 -0.1447  0.0760
   66G       H1 1602   6.528   5.373   4.339 -0.6643 -0.2857 -1.7212
   66G       C2 1603   6.674   5.520   4.335 -0.0599  0.8736  0.4371
   66G       N2 1604   6.764   5.428   4.365 -0.7541  0.5321 -0.0465
   66G      H21 1605   6.735   5.331   4.369 -0.5200  0.5027  1.3797
   66G      H22 1606   6.857   5.443   4.401 -0.8494 -0.1705  0.5305
   66G       N3 1607   6.703   5.646   4.336 -0.7741 -0.2237 -0.5591
   66G       C4 1608   6.600   5.730   4.305 -0.2994 -0.1293  0.0207
   66G      C3' 1609   6.813   6.061   4.114 -0.0238 -0.4673 -0.3202
   66G      H3' 1610   6.729   6.073   4.045  0.6190  0.2751 -1.0079
   66G      C2' 1611   6.811   5.924   4.177  0.8600  0.9693 -0.1664
   66G     H2'1 1612   6.753   5.857   4.114  1.5920 -1.9007  2.0296
   66G      O2' 1613   6.933   5.866   4.212 -0.8694  0.2251  0.2099
   66G     HO'2 1614   6.958   5.813   4.136 -3.2870 -0.7187 -0.0209
   66G      O3' 1615   6.932   6.090   4.036  0.3576  0.4122 -0.6884
   67G        P 1616   6.941   6.021   3.894  0.2617  0.3758 -0.1026
   67G      O1P 1617   7.041   6.113   3.820  0.9171  0.4314 -0.3065
   67G      O2P 1618   6.806   6.010   3.833 -0.0846  0.2298  0.0677
   67G      O5' 1619   6.987   5.866   3.920  0.1513  0.1932  0.9866
   67G      C5' 1620   7.124   5.831   3.942  0.8613 -0.2584  0.3772
   67G     H5'1 1621   7.166   5.882   4.029 -0.7774 -0.3453  1.2683
   67G     H5'2 1622   7.184   5.843   3.853 -0.9292  0.2927 -0.8207
   67G      C4' 1623   7.135   5.678   3.968 -0.0004 -0.2621 -0.2999
   67G      H4' 1624   7.236   5.658   4.003 -0.3979 -2.8248 -0.4248
   67G      O4' 1625   7.046   5.641   4.072  0.0974  0.2467  0.5618
   67G      C1' 1626   7.003   5.509   4.041  0.6291  0.1452 -0.3656
   67G      H1' 1627   7.020   5.447   4.130 -2.0895 -0.1337  0.0521
   67G       N9 1628   6.856   5.495   4.009  0.2405  0.2245  0.1313
   67G       C8 1629   6.763   5.588   3.975 -0.0388 -0.5179 -0.6488
   67G       H8 1630   6.783   5.693   3.968 -4.4151  0.7845  2.1262
   67G       N7 1631   6.644   5.545   3.942  0.0511 -0.7648  0.2678
   67G       C5 1632   6.657   5.407   3.965 -0.2795  0.6428 -0.1121
   67G       C6 1633   6.559   5.295   3.964 -0.6855 -0.7772  0.7470
   67G       O6 1634   6.440   5.304   3.932  0.5049 -0.7023  0.1033
   67G       N1 1635   6.612   5.175   3.991 -0.9251  0.3801 -0.0605
   67G       H1 1636   6.547   5.100   4.012 -0.6917  0.2842  0.3259
   67G       C2 1637   6.741   5.159   4.031 -0.0161  0.3630 -0.5864
   67G       N2 1638   6.784   5.036   4.042  0.6458 -0.3085  1.0472
   67G      H21 1639   6.727   4.958   4.011  0.9834 -0.1726  0.0589
   67G      H22 1640   6.872   5.017   4.088  1.4809 -1.9465 -1.0858
   67G       N3 1641   6.833   5.257   4.045 -0.0392 -0.1774  0.2017
   67G       C4 1642   6.783   5.380   4.011 -0.6509 -0.3260 -1.0201
   67G      C3' 1643   7.125   5.579   3.848  0.0049 -0.3679  0.7317
   67G      H3' 1644   7.044   5.609   3.782  0.0809 -1.5297  0.0835
   67G      C2' 1645   7.089   5.458   3.930 -0.0715  0.6951  0.6818
   67G     H2'1 1646   7.050   5.387   3.856 -1.5286  3.0188 -0.9110
   67G      O2' 1647   7.206   5.406   3.989 -0.3098  0.0170  0.4095
   67G     HO'2 1648   7.198   5.312   4.005 -4.4909  0.2456  0.6537
   67G      O3' 1649   7.250   5.576   3.783 -0.3728  0.2341 -0.0002
   68A        P 1650   7.250   5.515   3.639 -0.0647 -0.2828  0.0016
   68A      O1P 1651   7.389   5.520   3.593  0.2772 -0.3142 -0.0726
   68A      O2P 1652   7.136   5.577   3.561  0.5242 -0.1019  0.2079
   68A      O5' 1653   7.216   5.360   3.656  0.6083 -0.3568 -0.2842
   68A      C5' 1654   7.307   5.263   3.703  0.4360  1.2523  0.1601
   68A     H5'1 1655   7.340   5.283   3.805  0.1137 -1.7157  0.9536
   68A     H5'2 1656   7.387   5.270   3.629 -0.7511  2.4408 -1.0556
   68A      C4' 1657   7.248   5.121   3.704  0.2353  0.4393  0.5147
   68A      H4' 1658   7.318   5.044   3.736 -0.4436 -1.3184 -1.9387
   68A      O4' 1659   7.132   5.121   3.796  0.1008 -0.3826  0.4686
   68A      C1' 1660   7.029   5.031   3.750 -0.6820  0.8264 -0.4718
   68A      H1' 1661   7.001   4.970   3.836 -2.0849 -1.3402 -2.3524
   68A       N9 1662   6.901   5.100   3.699 -1.0673 -0.1802  0.0133
   68A       C8 1663   6.886   5.234   3.677 -0.5955  0.4074  0.1337
   68A       H8 1664   6.967   5.305   3.685  0.8728 -1.0707 -0.7429
   68A       N7 1665   6.771   5.272   3.626  0.0156  0.1710 -1.1072
   68A       C5 1666   6.698   5.149   3.631 -0.7205  0.0591  0.1252
   68A       C6 1667   6.572   5.105   3.590  0.1338  0.5560  0.1817
   68A       N6 1668   6.480   5.183   3.552  0.0273 -0.3530 -0.4373
   68A      H61 1669   6.489   5.283   3.549  1.9274 -0.4535  0.4736
   68A      H62 1670   6.387   5.144   3.550 -0.3750  0.5427  0.3665
   68A       N1 1671   6.538   4.976   3.604  0.2170 -1.1148  0.2332
   68A       C2 1672   6.624   4.888   3.647 -0.8597 -0.0304  0.1986
   68A       H2 1673   6.598   4.784   3.633 -0.5436  0.0025 -0.6824
   68A       N3 1674   6.747   4.911   3.680 -0.3467 -0.7798 -0.1056
   68A       C4 1675   6.778   5.044   3.677 -0.3361  0.1958 -0.6813
   68A      C3' 1676   7.202   5.051   3.577 -0.2912  0.2921  0.1758
   68A      H3' 1677   7.153   5.123   3.511 -0.5901 -0.0811 -0.0224
   68A      C2' 1678   7.101   4.949   3.638 -0.0404 -0.3409 -0.1544
   68A     H2'1 1679   7.018   4.923   3.572 -0.5535 -0.2902  0.4562
   68A      O2' 1680   7.170   4.832   3.695  0.4113  0.1810  0.1740
   68A     HO'2 1681   7.223   4.797   3.623 -0.1576  1.5586 -0.9688
   68A      O3' 1682   7.304   4.982   3.505  0.0548  0.2671 -0.4235
   69A        P 1683   7.288   4.950   3.349  0.1733  0.1733  0.1546
   69A      O1P 1684   7.420   4.903   3.300 -0.2914 -0.3971  0.0461
   69A      O2P 1685   7.225   5.069   3.290  0.1020 -0.3090  0.2754
   69A      O5' 1686   7.187   4.828   3.344  0.1520 -0.0245 -0.3607
   69A      C5' 1687   7.232   4.703   3.382  1.1423 -0.4145  0.0988
   69A     H5'1 1688   7.280   4.714   3.479  1.6857 -1.4404 -0.0367
   69A     H5'2 1689   7.305   4.662   3.312  0.2207 -0.7857 -0.6710
   69A      C4' 1690   7.101   4.622   3.375  0.3426  0.1269 -0.3296
   69A      H4' 1691   7.125   4.523   3.414  1.2470  0.2172 -0.6341
   69A      O4' 1692   6.994   4.688   3.439 -0.3676  0.3698  0.1077
   69A      C1' 1693   6.875   4.664   3.366  0.6028 -0.3336  0.5971
   69A      H1' 1694   6.803   4.611   3.429 -0.3707  0.9250  0.5939
   69A       N9 1695   6.816   4.799   3.319 -0.1365 -0.4262 -0.1296
   69A       C8 1696   6.872   4.927   3.320  0.9742  0.0833  0.7662
   69A       H8 1697   6.977   4.947   3.331  0.9147  0.5340  0.5416
   69A       N7 1698   6.784   5.021   3.282 -0.3293 -0.2781  0.5531
   69A       C5 1699   6.660   4.958   3.289 -0.0145  0.3452  0.1868
   69A       C6 1700   6.525   4.999   3.272  0.0032  0.4247  0.0979
   69A       N6 1701   6.469   5.119   3.251 -0.3847  0.8610  0.5536
   69A      H61 1702   6.525   5.199   3.278  1.6325 -0.5646  0.8654
   69A      H62 1703   6.369   5.128   3.240 -0.6217 -1.7583 -0.0680
   69A       N1 1704   6.434   4.905   3.280 -0.6555 -0.1476  0.5274
   69A       C2 1705   6.463   4.781   3.300  0.1350  0.0318  0.0666
   69A       H2 1706   6.383   4.709   3.309  1.9510 -1.9165  1.5841
   69A       N3 1707   6.582   4.730   3.317  0.9398 -0.0506  0.0557
   69A       C4 1708   6.679   4.827   3.310 -1.0251 -0.2017  0.5013
   69A      C3' 1709   7.066   4.595   3.231 -0.4413 -0.3029 -1.3964
   69A      H3' 1710   7.088   4.685   3.173  1.4638 -0.3551 -0.8135
   69A      C2' 1711   6.917   4.573   3.246  0.7794 -0.2449 -0.7431
   69A     H2'1 1712   6.865   4.603   3.156  1.4415 -0.9286 -1.3628
   69A      O2' 1713   6.883   4.445   3.291 -0.3338  0.7641 -0.0883
   69A     HO'2 1714   6.832   4.392   3.229 -0.0721 -0.7652  0.9522
   69A      O3' 1715   7.139   4.482   3.176 -0.2652  0.4612  0.5329
   70U        P 1716   7.136   4.471   3.017 -0.1912  0.4258  0.1590
   70U      O1P 1717   7.222   4.348   2.991  0.0577 -0.0511  0.0383
   70U      O2P 1718   7.165   4.601   2.957 -0.0180 -0.7560 -0.5008
   70U      O5' 1719   6.991   4.430   2.984  0.0898 -0.5359 -0.0461
   70U      C5' 1720   6.934   4.299   3.002 -0.4759 -0.0357  1.1207
   70U     H5'1 1721   6.937   4.271   3.108  0.3316 -0.9791  0.8621
   70U     H5'2 1722   6.989   4.219   2.953  0.9443  1.2530  0.5228
   70U      C4' 1723   6.788   4.295   2.956  0.4744  0.3890  0.4149
   70U      H4' 1724   6.745   4.196   2.970  2.0197 -0.2158  1.2198
   70U      O4' 1725   6.713   4.377   3.039  0.1685  0.2017 -0.4472
   70U      C1' 1726   6.603   4.429   2.966 -0.2321  0.4202 -0.5650
   70U      H1' 1727   6.512   4.390   3.013  0.1653  0.0903 -0.0611
   70U       N1 1728   6.594   4.577   2.972  0.0507  0.3074 -0.5108
   70U       C6 1729   6.707   4.654   2.937  0.8157  0.5905 -0.4117
   70U       H6 1730   6.807   4.614   2.945  0.9681  1.0046 -0.2374
   70U       C5 1731   6.703   4.786   2.930 -0.4168  0.6237 -0.1186
   70U       H5 1732   6.800   4.828   2.906 -0.0358 -0.2120 -0.0913
   70U       C4 1733   6.580   4.857   2.941  0.1909 -0.5547  0.5721
   70U       O4 1734   6.558   4.976   2.924 -0.4531  0.4207  0.4006
   70U       N3 1735   6.468   4.776   2.974  0.3497 -0.9061 -0.2043
   70U       H3 1736   6.377   4.820   2.971  1.4702  1.5705 -0.7779
   70U       C2 1737   6.469   4.644   2.984 -0.0732  0.1769  0.4328
   70U       O2 1738   6.366   4.578   2.978  0.6546  1.1051  0.2995
   70U      C3' 1739   6.755   4.338   2.811  0.1712 -0.1385 -0.8637
   70U      H3' 1740   6.815   4.425   2.786 -0.3361  0.7135  0.7959
   70U      C2' 1741   6.611   4.382   2.822  0.7256 -0.7112 -0.2904
   70U     H2'1 1742   6.588   4.462   2.751 -0.6628  0.5993  1.5307
   70U      O2' 1743   6.524   4.268   2.804 -0.0085 -0.3907  0.0540
   70U     HO'2 1744   6.454   4.308   2.753 -0.2537  0.5935  1.1430
   70U      O3' 1745   6.774   4.225   2.726 -0.5673 -0.3830  0.4480
   71A        P 1746   6.768   4.237   2.568  0.1922  0.1835  0.3650
   71A      O1P 1747   6.784   4.100   2.511 -0.4115 -0.1265  0.0846
   71A      O2P 1748   6.865   4.342   2.525 -0.8875 -0.5642  0.0002
   71A      O5' 1749   6.619   4.293   2.523  0.1765  0.0815 -0.2682
   71A      C5' 1750   6.511   4.207   2.489  0.3848  0.4053 -0.6279
   71A     H5'1 1751   6.503   4.125   2.560  0.5635 -0.2126 -1.3202
   71A     H5'2 1752   6.522   4.164   2.390 -0.9932  1.2613 -1.1780
   71A      C4' 1753   6.377   4.289   2.478  0.1256 -0.7250  0.0380
   71A      H4' 1754   6.285   4.230   2.470  1.4406 -3.3191  2.1920
   71A      O4' 1755   6.356   4.386   2.584  0.3729  0.3273 -0.0874
   71A      C1' 1756   6.272   4.491   2.528 -0.7048 -0.6967  0.1176
   71A      H1' 1757   6.172   4.497   2.572 -1.8183  0.3509 -2.3289
   71A       N9 1758   6.342   4.616   2.547  0.6637  0.2352  0.1749
   71A       C8 1759   6.476   4.634   2.555 -0.6356 -0.0648 -0.2731
   71A       H8 1760   6.546   4.552   2.541  0.5907  0.7049  1.0143
   71A       N7 1761   6.503   4.760   2.574 -0.6855 -0.4079 -0.0704
   71A       C5 1762   6.383   4.826   2.570  0.5694 -0.1710  0.2568
   71A       C6 1763   6.347   4.965   2.588  0.5753  0.5643  0.0251
   71A       N6 1764   6.430   5.062   2.612 -0.1601 -0.1289 -0.0885
   71A      H61 1765   6.518   5.030   2.648  0.6249  0.5099 -1.3715
   71A      H62 1766   6.388   5.154   2.611 -3.4681 -1.4775  0.1763
   71A       N1 1767   6.218   4.994   2.566  0.0664  0.2188  0.0055
   71A       C2 1768   6.121   4.900   2.552 -0.5566  0.2327  0.2442
   71A       H2 1769   6.017   4.929   2.544 -0.2455  1.0483 -1.3944
   71A       N3 1770   6.145   4.770   2.550 -0.1544 -0.3673  0.3536
   71A       C4 1771   6.279   4.741   2.548  0.3182 -0.1229 -0.1261
   71A      C3' 1772   6.373   4.369   2.347 -0.1033  0.8282  0.1733
   71A      H3' 1773   6.461   4.433   2.349  1.2249 -0.9200  0.4506
   71A      C2' 1774   6.255   4.465   2.380 -0.2606  0.3890  0.5080
   71A     H2'1 1775   6.263   4.563   2.334  0.4135  0.6976  1.2716
   71A      O2' 1776   6.134   4.408   2.353  0.4730  0.1056  0.3934
   71A     HO'2 1777   6.088   4.458   2.286 -1.2873  0.3758  1.7162
   71A      O3' 1778   6.371   4.296   2.221  0.4004  0.0484  0.7882
   72G        P 1779   6.395   4.382   2.086 -0.0492 -0.0351  0.3786
   72G      O1P 1780   6.400   4.286   1.977 -0.2768  0.0442 -0.0216
   72G      O2P 1781   6.509   4.472   2.112 -0.3055  0.0778  0.5494
   72G      O5' 1782   6.277   4.475   2.055 -0.3279 -0.2025  0.8623
   72G      C5' 1783   6.141   4.433   2.034 -0.4524  0.0315  0.0866
   72G     H5'1 1784   6.114   4.348   2.096  2.4189  1.0846  3.0825
   72G     H5'2 1785   6.129   4.387   1.935  2.1945 -0.1163 -0.2365
   72G      C4' 1786   6.045   4.555   2.048 -0.3852  0.4079 -0.0215
   72G      H4' 1787   5.941   4.521   2.042 -0.5094  0.8512 -0.5108
   72G      O4' 1788   6.071   4.623   2.165  0.3153 -0.0134 -0.3008
   72G      C1' 1789   6.051   4.764   2.140  0.3730 -0.6251 -0.4663
   72G      H1' 1790   5.973   4.785   2.213  0.4499 -2.1943  0.1216
   72G       N9 1791   6.175   4.838   2.160 -0.1850 -0.1049 -0.0186
   72G       C8 1792   6.301   4.796   2.188 -0.2463  0.4085  0.4043
   72G       H8 1793   6.322   4.690   2.188  0.0656  0.4689  0.0600
   72G       N7 1794   6.384   4.891   2.233  0.2449  0.8828  0.6577
   72G       C5 1795   6.304   5.007   2.229 -0.1721 -0.0815  0.0511
   72G       C6 1796   6.336   5.144   2.250 -0.3594 -0.2494 -0.1549
   72G       O6 1797   6.435   5.195   2.295 -0.2894  0.3858 -0.3256
   72G       N1 1798   6.234   5.229   2.234 -0.2133 -0.5240  0.2499
   72G       H1 1799   6.262   5.325   2.249  4.9457 -1.5718 -1.0599
   72G       C2 1800   6.115   5.189   2.195  0.3109  0.6043 -0.5750
   72G       N2 1801   6.032   5.281   2.181  0.9292 -0.3570  0.2430
   72G      H21 1802   6.060   5.378   2.186 -0.3527 -0.0309  1.3489
   72G      H22 1803   5.943   5.251   2.144  1.1115  1.7435 -2.1611
   72G       N3 1804   6.078   5.062   2.171  0.1276 -0.4695 -0.0074
   72G       C4 1805   6.179   4.975   2.189 -0.1623  0.3400 -0.3251
   72G      C3' 1806   6.050   4.652   1.932  0.3785  0.3462 -0.0595
   72G      H3' 1807   6.156   4.669   1.916  0.5631 -0.0287  0.7175
   72G      C2' 1808   5.998   4.780   1.997  0.5400 -0.4923 -0.4452
   72G     H2'1 1809   6.042   4.872   1.960 -0.2410  1.1705  2.4678
   72G      O2' 1810   5.856   4.787   1.993  0.2317 -0.6418  0.4356
   72G     HO'2 1811   5.825   4.788   1.902  0.0421  0.4578  0.5089
   72G      O3' 1812   5.982   4.600   1.824  0.0156 -0.4773  0.1293
   73A        P 1813   6.044   4.641   1.684 -0.1677  0.0323  0.1980
   73A      O1P 1814   5.957   4.591   1.572  0.1032  0.5827  0.0675
   73A      O2P 1815   6.179   4.575   1.684 -0.2547  0.3137 -0.7244
   73A      O5' 1816   6.064   4.803   1.668  0.0754 -0.2729 -0.3583
   73A      C5' 1817   5.949   4.875   1.633  0.0876 -0.2483 -1.0279
   73A     H5'1 1818   5.855   4.860   1.687 -0.6660  1.8481 -1.6332
   73A     H5'2 1819   5.931   4.852   1.528  1.1257  2.4043 -1.8805
   73A      C4' 1820   5.977   5.025   1.647  0.0044 -0.5380  0.3813
   73A      H4' 1821   5.878   5.072   1.643 -0.9208 -2.4437 -1.8974
   73A      O4' 1822   6.038   5.064   1.770 -0.4845 -0.3002  0.4366
   73A      C1' 1823   6.112   5.185   1.750 -0.3774 -0.2081 -0.0215
   73A      H1' 1824   6.068   5.273   1.795 -1.2028 -1.4292  1.6768
   73A       N9 1825   6.243   5.168   1.815 -0.3761  0.9936 -0.3686
   73A       C8 1826   6.293   5.057   1.873  0.0668 -0.5207  0.0651
   73A       H8 1827   6.253   4.958   1.857  0.1336 -0.5933  0.3458
   73A       N7 1828   6.398   5.077   1.948 -0.3387  0.5234  0.1873
   73A       C5 1829   6.415   5.219   1.940 -0.5238 -0.1927 -0.2828
   73A       C6 1830   6.517   5.318   1.989 -0.1567  0.1512 -0.4187
   73A       N6 1831   6.609   5.299   2.086  0.6640  0.1263  0.3646
   73A      H61 1832   6.591   5.223   2.150 -0.3293  0.3536  0.3757
   73A      H62 1833   6.658   5.385   2.105  0.3783  0.3487  0.1243
   73A       N1 1834   6.519   5.444   1.943  0.1187  0.1515  0.5940
   73A       C2 1835   6.414   5.479   1.868  0.5649  0.0161 -0.2085
   73A       H2 1836   6.399   5.582   1.840 -1.7825 -0.7228 -1.9659
   73A       N3 1837   6.320   5.400   1.817 -0.2075  0.2042  0.3126
   73A       C4 1838   6.323   5.272   1.855 -0.6746 -0.2501  0.4437
   73A      C3' 1839   6.077   5.076   1.540  0.4391  0.2016  0.0044
   73A      H3' 1840   6.162   5.007   1.542 -1.0446 -1.6973  0.8695
   73A      C2' 1841   6.120   5.208   1.600 -1.0050  0.6937  0.3154
   73A     H2'1 1842   6.217   5.240   1.562 -1.7381  1.1479 -1.2611
   73A      O2' 1843   6.027   5.315   1.577  0.1849  0.4279 -0.1019
   73A     HO'2 1844   6.037   5.343   1.486 -0.0404 -1.1176 -0.6341
   73A      O3' 1845   6.011   5.077   1.411 -0.2839  0.0644 -1.1123
   74U        P 1846   6.102   5.062   1.286 -0.2860  0.7573 -0.2718
   74U      O1P 1847   6.018   5.061   1.166 -0.8089 -0.2540  0.4575
   74U      O2P 1848   6.185   4.945   1.316 -0.3990 -0.4427 -0.4792
   74U      O5' 1849   6.196   5.189   1.282  0.0103 -0.1803 -0.4436
   74U      C5' 1850   6.150   5.306   1.216 -0.0181 -0.2922 -0.3354
   74U     H5'1 1851   6.049   5.331   1.250  0.2504 -1.6058  1.6075
   74U     H5'2 1852   6.125   5.283   1.112 -3.0014 -0.7906  0.4011
   74U      C4' 1853   6.236   5.429   1.237 -0.7720  0.3549 -0.0073
   74U      H4' 1854   6.184   5.507   1.181  0.3303  1.8012  0.9086
   74U      O4' 1855   6.254   5.475   1.377  0.0973 -0.1515  0.1642
   74U      C1' 1856   6.388   5.521   1.389 -0.6004  0.3927  0.8265
   74U      H1' 1857   6.388   5.628   1.414 -0.0864  0.8095 -0.8045
   74U       N1 1858   6.467   5.444   1.492  0.0241 -0.2413  0.8266
   74U       C6 1859   6.460   5.306   1.492 -0.0012  0.3245 -0.2875
   74U       H6 1860   6.397   5.245   1.429  0.6377  0.3473 -0.9620
   74U       C5 1861   6.544   5.236   1.576  0.2176  0.0728 -0.2351
   74U       H5 1862   6.546   5.128   1.568 -0.0817  0.1309 -1.1947
   74U       C4 1863   6.637   5.300   1.666  0.1745  0.1677 -0.6255
   74U       O4 1864   6.709   5.241   1.749 -0.4498 -0.5460  0.6093
   74U       N3 1865   6.636   5.437   1.650  0.2877  0.6165 -0.6130
   74U       H3 1866   6.697   5.493   1.708  0.4589  0.5972 -0.7717
   74U       C2 1867   6.559   5.512   1.570 -0.2678  1.3098  0.3103
   74U       O2 1868   6.568   5.634   1.585 -0.2356  0.2449  0.0676
   74U      C3' 1869   6.376   5.394   1.178  0.8738 -0.7760 -0.5830
   74U      H3' 1870   6.417   5.300   1.215  0.0018  0.5371  4.4736
   74U      C2' 1871   6.447   5.509   1.247 -0.3992  0.7885  0.0382
   74U     H2'1 1872   6.552   5.479   1.248 -0.5222 -0.0851 -3.1342
   74U      O2' 1873   6.431   5.630   1.183  0.2460  0.4277 -0.1124
   74U     HO'2 1874   6.425   5.601   1.091  2.0754  0.6829 -0.3589
   74U      O3' 1875   6.390   5.410   1.033  0.0167 -0.2051 -0.5325
   75A        P 1876   6.527   5.360   0.961  0.4391 -0.0950  0.0120
   75A      O1P 1877   6.516   5.387   0.812 -0.1014  0.2634 -0.2499
   75A      O2P 1878   6.557   5.217   1.004  0.2011  0.0130  0.2863
   75A      O5' 1879   6.649   5.452   1.002  0.1317 -0.2513 -0.5429
   75A      C5' 1880   6.653   5.588   0.962 -0.0280 -0.1697 -0.3019
   75A     H5'1 1881   6.553   5.631   0.963 -0.1148 -0.3806  0.0731
   75A     H5'2 1882   6.674   5.596   0.856 -2.8506  0.9822 -0.8449
   75A      C4' 1883   6.762   5.667   1.039  0.1918 -0.7259 -0.5131
   75A      H4' 1884   6.752   5.767   0.999 -0.3409 -0.8545 -0.7201
   75A      O4' 1885   6.737   5.664   1.182 -0.3454  0.1687  0.4221
   75A      C1' 1886   6.862   5.668   1.253  0.4216 -0.0007 -0.4018
   75A      H1' 1887   6.864   5.756   1.317 -1.3104 -0.4716  0.3345
   75A       N9 1888   6.890   5.541   1.320  0.1447  0.1096 -0.0319
   75A       C8 1889   6.823   5.420   1.312  0.1142 -0.0184  0.0442
   75A       H8 1890   6.746   5.409   1.237 -1.1249  0.7597  1.1713
   75A       N7 1891   6.855   5.334   1.406 -0.3715  0.6707 -0.1519
   75A       C5 1892   6.966   5.389   1.474  0.2989 -0.7604  0.2738
   75A       C6 1893   7.040   5.366   1.590 -1.2294  0.0059  0.3256
   75A       N6 1894   7.035   5.264   1.673  0.2402 -0.5526  0.1743
   75A      H61 1895   6.956   5.202   1.668 -0.1732 -0.2226  1.8135
   75A      H62 1896   7.095   5.266   1.755  0.6376  0.1372 -0.1245
   75A       N1 1897   7.136   5.452   1.633 -0.5055 -0.4864 -0.1429
   75A       C2 1898   7.162   5.560   1.561 -0.0229 -0.6602  0.4231
   75A       H2 1899   7.243   5.624   1.594 -1.1042  0.6701  0.5983
   75A       N3 1900   7.089   5.603   1.459 -0.1517  0.5412  0.0673
   75A       C4 1901   6.984   5.519   1.421 -0.6497 -0.1362 -0.0749
   75A      C3' 1902   6.903   5.622   1.017  0.4097 -0.1859  0.7327
   75A      H3' 1903   6.911   5.514   1.029  4.5959 -0.4465 -2.2830
   75A      C2' 1904   6.964   5.693   1.138 -0.2196 -0.1378 -0.5918
   75A     H2'1 1905   7.062   5.645   1.148 -0.2987 -0.1858 -0.0504
   75A      O2' 1906   6.984   5.836   1.125 -0.4085  0.1105 -0.0862
   75A     HO'2 1907   7.021   5.843   1.037  0.7221 -0.3182  0.3356
   75A      O3' 1908   6.959   5.667   0.892 -0.0522 -0.2993  0.0859
   76A        P 1909   7.089   5.609   0.826  0.5019  0.0992  0.4887
   76A      O1P 1910   7.108   5.681   0.692  0.1669  0.0829 -0.1966
   76A      O2P 1911   7.074   5.459   0.829 -0.1330  0.4195 -0.2190
   76A      O5' 1912   7.206   5.660   0.923 -0.1231  0.4366  0.1156
   76A      C5' 1913   7.257   5.793   0.923 -0.3054  0.7800  0.2237
   76A     H5'1 1914   7.173   5.861   0.935 -0.8256  0.7715 -2.7165
   76A     H5'2 1915   7.307   5.814   0.829 -3.2424  0.2206 -1.5898
   76A      C4' 1916   7.352   5.804   1.044  0.0628  0.4011 -0.2292
   76A      H4' 1917   7.380   5.909   1.060  0.1035  0.4393 -0.5447
   76A      O4' 1918   7.293   5.736   1.160 -0.2893  0.0161  0.0312
   76A      C1' 1919   7.391   5.676   1.238  0.1149  0.2583 -0.4790
   76A      H1' 1920   7.389   5.723   1.336  0.4401 -1.2964  0.3132
   76A       N9 1921   7.368   5.532   1.258 -0.5315  0.4394  0.4110
   76A       C8 1922   7.294   5.444   1.187 -0.3951 -0.1432  0.7709
   76A       H8 1923   7.233   5.470   1.101 -0.5565  1.1157  1.2519
   76A       N7 1924   7.283   5.326   1.243 -0.7971 -0.3510 -0.4425
   76A       C5 1925   7.353   5.343   1.365  0.0495  0.1493  0.1246
   76A       C6 1926   7.392   5.259   1.470 -0.0515  0.0009 -0.0455
   76A       N6 1927   7.360   5.130   1.478 -0.5236  0.1554 -0.2127
   76A      H61 1928   7.295   5.094   1.409  0.2877 -0.4639 -0.6766
   76A      H62 1929   7.375   5.078   1.563 -2.1259 -0.9856 -0.5725
   76A       N1 1930   7.461   5.308   1.577  0.2891 -0.3229  0.0990
   76A       C2 1931   7.499   5.431   1.573 -0.2212 -0.5055 -0.1349
   76A       H2 1932   7.558   5.464   1.657 -0.5525 -0.7945  0.2126
   76A       N3 1933   7.486   5.518   1.472  0.5051 -0.0048 -0.3167
   76A       C4 1934   7.408   5.466   1.372 -0.5851  0.0518 -0.4693
   76A      C3' 1935   7.473   5.720   1.025 -0.3127  0.3539  0.6670
   76A      H3' 1936   7.449   5.624   0.979 -1.0938  1.9452 -2.4880
   76A      C2' 1937   7.521   5.698   1.168 -0.3624 -0.1370 -0.5653
   76A     H2'1 1938   7.587   5.611   1.171 -1.5047 -1.0093 -0.1377
   76A      O2' 1939   7.587   5.812   1.227  0.0807  0.2593  0.0679
   76A     HO'2 1940   7.610   5.797   1.319 -1.1230  2.2143  0.7391
   76A      O3' 1941   7.560   5.785   0.936  0.4726 -0.4819 -0.1554
   77U        P 1942   7.685   5.718   0.862  0.1577 -0.1090 -0.2207
   77U      O1P 1943   7.772   5.817   0.786 -0.2299 -0.5269 -0.1939
   77U      O2P 1944   7.629   5.616   0.774  0.2558 -0.2058  0.8995
   77U      O5' 1945   7.780   5.636   0.975 -0.0377 -0.1717 -0.0651
   77U      C5' 1946   7.871   5.711   1.046 -0.3961 -0.0819  0.2260
   77U     H5'1 1947   7.820   5.799   1.084 -1.5680 -0.1083 -1.1587
   77U     H5'2 1948   7.953   5.745   0.983 -1.2689  1.1124 -0.3011
   77U      C4' 1949   7.927   5.630   1.161  0.1154  0.5861 -0.7584
   77U      H4' 1950   7.980   5.696   1.230 -0.1233 -0.4884  0.5049
   77U      O4' 1951   7.821   5.576   1.243  0.7800 -0.2870 -0.2625
   77U      C1' 1952   7.870   5.454   1.304 -0.2060 -0.0913  0.4068
   77U      H1' 1953   7.873   5.457   1.413  1.6515  2.2036  0.3628
   77U       N1 1954   7.787   5.337   1.270 -0.1878 -0.4778  0.1528
   77U       C6 1955   7.717   5.328   1.153  0.8526 -0.2038  0.1973
   77U       H6 1956   7.733   5.404   1.078  0.6930 -0.6676 -0.3093
   77U       C5 1957   7.615   5.240   1.137  0.2402 -0.6532  0.0074
   77U       H5 1958   7.561   5.243   1.043  0.3195 -1.3999 -0.0743
   77U       C4 1959   7.594   5.144   1.234  0.5850  0.0185  0.6006
   77U       O4 1960   7.519   5.045   1.221 -0.3464 -0.4051  0.2186
   77U       N3 1961   7.664   5.156   1.348  0.3199 -0.1023  0.2037
   77U       H3 1962   7.672   5.070   1.399  1.6758  0.3873  0.8572
   77U       C2 1963   7.764   5.238   1.369 -1.0170 -0.1331  0.7110
   77U       O2 1964   7.848   5.226   1.459 -0.1097  0.4617  0.3819
   77U      C3' 1965   8.019   5.507   1.121  0.9249  0.1119 -0.6770
   77U      H3' 1966   7.979   5.452   1.035  0.3379  1.2472 -1.1510
   77U      C2' 1967   8.011   5.426   1.246  0.3433 -0.2259 -0.8832
   77U     H2'1 1968   8.024   5.320   1.228  0.8710 -0.5261  0.9989
   77U      O2' 1969   8.105   5.482   1.348 -0.0695 -0.1899  0.1206
   77U     HO'2 1970   8.191   5.492   1.308 -0.4664  0.8654 -0.5119
   77U      O3' 1971   8.158   5.542   1.095  0.3076 -0.6646 -0.1805
   78U        P 1972   8.244   5.461   0.990  0.4816 -0.4070 -0.9895
   78U      O1P 1973   8.359   5.544   0.953 -0.7233 -0.1479 -0.3339
   78U      O2P 1974   8.154   5.419   0.883  0.1565  0.2348  0.7375
   78U      O5' 1975   8.297   5.336   1.074 -0.6017 -0.5702 -0.1632
   78U      C5' 1976   8.419   5.349   1.147 -0.3921 -0.3423 -0.8065
   78U     H5'1 1977   8.420   5.443   1.202  2.9913  0.0844 -1.4279
   78U     H5'2 1978   8.503   5.353   1.078 -0.6922  1.2789 -1.1066
   78U      C4' 1979   8.436   5.228   1.244  0.4964  0.0112 -0.3457
   78U      H4' 1980   8.526   5.236   1.304 -0.7729  0.3994  1.5880
   78U      O4' 1981   8.318   5.227   1.332 -0.5649  0.4146 -0.3252
   78U      C1' 1982   8.289   5.092   1.373 -0.0318 -0.0754 -0.3865
   78U      H1' 1983   8.277   5.088   1.481  1.9076 -0.1232 -0.1371
   78U       N1 1984   8.153   5.051   1.321 -0.3462  0.1984 -0.2452
   78U       C6 1985   8.107   5.098   1.201 -0.6609  0.4752  0.0988
   78U       H6 1986   8.168   5.160   1.137  0.5687  0.5088  1.2686
   78U       C5 1987   7.987   5.051   1.156 -0.0707 -0.2698 -0.1947
   78U       H5 1988   7.955   5.087   1.059  1.5817  0.3130 -0.5547
   78U       C4 1989   7.913   4.948   1.220  0.0100 -0.3868 -0.3778
   78U       O4 1990   7.803   4.907   1.181  0.1490 -0.6870 -0.0603
   78U       N3 1991   7.965   4.899   1.343 -0.2736  0.1683  0.3075
   78U       H3 1992   7.933   4.814   1.387  0.6837 -1.3322 -1.7347
   78U       C2 1993   8.084   4.947   1.392 -0.2309 -0.1320  0.0315
   78U       O2 1994   8.126   4.901   1.498  0.4075  0.2852 -0.5035
   78U      C3' 1995   8.444   5.084   1.185 -0.4142  0.0697  0.2127
   78U      H3' 1996   8.371   5.062   1.107  0.2092 -1.0281 -0.0819
   78U      C2' 1997   8.402   4.999   1.313 -0.2152 -0.1583  1.0630
   78U     H2'1 1998   8.384   4.897   1.281  1.0322  0.3195 -1.4453
   78U      O2' 1999   8.510   4.987   1.409  0.3459 -0.0043 -0.3380
   78U     HO'2 2000   8.591   4.993   1.357 -0.4463  2.0373 -1.4564
   78U      O3' 2001   8.582   5.042   1.151 -0.2412  0.4132 -0.2006
   79A        P 2002   8.611   4.918   1.054  0.4157 -0.0248  0.0155
   79A      O1P 2003   8.757   4.890   1.057  0.2886 -0.4619 -0.0820
   79A      O2P 2004   8.542   4.937   0.921  0.5030 -0.2535 -0.2554
   79A      O5' 2005   8.533   4.796   1.119  0.2111  1.0754  0.9562
   79A      C5' 2006   8.593   4.708   1.211 -0.9217 -0.4531  0.5023
   79A     H5'1 2007   8.627   4.770   1.293 -0.4272 -1.5790  1.1728
   79A     H5'2 2008   8.675   4.669   1.150 -1.9642 -1.1236 -0.5192
   79A      C4' 2009   8.510   4.590   1.270 -0.2272 -0.1357 -0.6245
   79A      H4' 2010   8.563   4.540   1.351  0.9200 -1.9861 -2.4203
   79A      O4' 2011   8.386   4.640   1.315  0.3763 -0.2962 -0.8281
   79A      C1' 2012   8.295   4.530   1.292 -0.4028  0.3267  0.3591
   79A      H1' 2013   8.247   4.500   1.386 -0.2903 -0.3161  0.2161
   79A       N9 2014   8.183   4.553   1.200 -0.3425  0.4506  0.1813
   79A       C8 2015   8.169   4.664   1.122 -0.1903  0.3560  0.0499
   79A       H8 2016   8.248   4.736   1.107  0.8246 -0.2326  2.1293
   79A       N7 2017   8.050   4.674   1.067 -0.4055  0.3069  0.4806
   79A       C5 2018   7.984   4.560   1.109  0.3746 -0.5011 -0.0310
   79A       C6 2019   7.855   4.507   1.083 -0.0016 -0.0559  0.3477
   79A       N6 2020   7.764   4.551   0.996 -0.5224 -0.7219  0.2826
   79A      H61 2021   7.790   4.636   0.948 -1.3105 -1.4702 -1.5275
   79A      H62 2022   7.687   4.491   0.970 -1.9542 -0.0101  2.5643
   79A       N1 2023   7.820   4.395   1.144  0.1995  0.0155 -0.0127
   79A       C2 2024   7.904   4.332   1.227  0.2805  0.0774  0.0027
   79A       H2 2025   7.871   4.239   1.271 -0.7485  0.5762  0.3350
   79A       N3 2026   8.025   4.372   1.256 -0.6351  0.1165 -0.5316
   79A       C4 2027   8.059   4.486   1.191  0.1143 -0.3931  0.2366
   79A      C3' 2028   8.492   4.487   1.162  0.1342  0.6324  0.2818
   79A      H3' 2029   8.455   4.544   1.076 -1.1043 -0.8450 -0.2111
   79A      C2' 2030   8.377   4.412   1.232 -0.3105  0.2923  0.0779
   79A     H2'1 2031   8.333   4.345   1.158  0.3448 -0.0263 -0.0308
   79A      O2' 2032   8.427   4.332   1.345 -0.1669  0.1496 -0.2349
   79A     HO'2 2033   8.361   4.282   1.394  1.4711 -0.6482  1.2443
   79A      O3' 2034   8.611   4.416   1.143 -0.5404 -0.3103  0.1921
   80A        P 2035   8.624   4.335   1.015  0.3885 -0.2786 -0.0880
   80A      O1P 2036   8.759   4.278   1.022  0.4442  0.2840  0.6411
   80A      O2P 2037   8.592   4.422   0.899  0.0586  0.3100  0.3391
   80A      O5' 2038   8.522   4.210   1.023  0.4596 -0.8175 -0.3443
   80A      C5' 2039   8.552   4.107   1.116 -0.1298  0.3331  0.8231
   80A     H5'1 2040   8.550   4.150   1.216 -2.9961  0.4231  0.8112
   80A     H5'2 2041   8.648   4.064   1.091  0.0848 -0.0075  2.1823
   80A      C4' 2042   8.446   3.997   1.103 -0.7893  0.5266  1.0642
   80A      H4' 2043   8.481   3.909   1.156 -2.9188 -0.2435  1.2752
   80A      O4' 2044   8.318   4.046   1.148 -0.6568 -0.0178  0.3504
   80A      C1' 2045   8.216   4.005   1.065  0.0923 -0.4018 -0.0518
   80A      H1' 2046   8.135   3.956   1.120  0.5508 -2.4527 -1.1054
   80A       N9 2047   8.160   4.103   0.970  0.2184  0.4267  0.4455
   80A       C8 2048   8.217   4.213   0.907 -0.0780  0.0484 -0.4627
   80A       H8 2049   8.321   4.235   0.923 -0.2072 -0.6530  1.5783
   80A       N7 2050   8.136   4.284   0.829  0.4203  0.9562 -0.1448
   80A       C5 2051   8.015   4.226   0.856 -0.7524  0.7822  1.1918
   80A       C6 2052   7.880   4.250   0.818 -0.1926  0.1486 -0.2012
   80A       N6 2053   7.839   4.343   0.730 -0.2748 -0.0924 -0.1061
   80A      H61 2054   7.901   4.421   0.717  1.1345 -1.5879 -3.9952
   80A      H62 2055   7.750   4.350   0.684 -0.4473  1.9807  0.4586
   80A       N1 2056   7.781   4.163   0.832  0.2534 -0.8984 -0.0708
   80A       C2 2057   7.810   4.057   0.909  0.3796 -0.9914  0.3585
   80A       H2 2058   7.726   3.993   0.932 -0.4995 -0.2978 -0.8064
   80A       N3 2059   7.926   4.033   0.972  0.3155  0.2037 -0.2452
   80A       C4 2060   8.026   4.114   0.935 -0.1892  0.2087  0.8943
   80A      C3' 2061   8.420   3.941   0.959 -1.2526 -0.6104  0.0731
   80A      H3' 2062   8.429   4.014   0.879  0.9394 -2.1014 -1.1603
   80A      C2' 2063   8.280   3.898   0.985 -0.1521  0.7127  0.0765
   80A     H2'1 2064   8.230   3.892   0.889  0.5442 -1.4471 -0.2068
   80A      O2' 2065   8.264   3.781   1.057 -0.0479  0.7206 -0.6584
   80A     HO'2 2066   8.318   3.776   1.136 -1.5793 -1.1879  0.3702
   80A      O3' 2067   8.508   3.827   0.934  0.3006 -0.0383 -0.2390
   81U        P 2068   8.508   3.766   0.788  0.3134  0.2369  0.0119
   81U      O1P 2069   8.587   3.639   0.782  0.5471  0.2897 -0.0137
   81U      O2P 2070   8.559   3.871   0.707  1.2801  0.0814 -0.3299
   81U      O5' 2071   8.364   3.730   0.735  1.0521  0.0875  0.2203
   81U      C5' 2072   8.287   3.613   0.767 -0.1244  0.4523 -0.5099
   81U     H5'1 2073   8.293   3.601   0.875  0.4025 -1.0927 -0.6961
   81U     H5'2 2074   8.328   3.529   0.711  1.0513  2.1371 -2.2886
   81U      C4' 2075   8.140   3.614   0.726  0.4634 -0.3759  0.1732
   81U      H4' 2076   8.092   3.524   0.764  2.8702 -0.6471  2.9762
   81U      O4' 2077   8.068   3.726   0.774  0.3145 -0.5070 -0.2628
   81U      C1' 2078   7.975   3.776   0.675 -0.7401  0.0368 -0.3243
   81U      H1' 2079   7.871   3.761   0.705 -0.8059 -1.0773 -1.0722
   81U       N1 2080   7.995   3.918   0.640  0.0800 -0.0978 -0.5300
   81U       C6 2081   8.121   3.977   0.640 -0.2513  0.9937 -0.7612
   81U       H6 2082   8.197   3.910   0.678 -0.5272  0.3396 -1.3492
   81U       C5 2083   8.147   4.090   0.579  0.5197 -0.1986 -0.4430
   81U       H5 2084   8.245   4.134   0.574 -0.0631  1.0281 -3.8008
   81U       C4 2085   8.040   4.169   0.526  0.5351 -0.3864 -0.2403
   81U       O4 2086   8.053   4.276   0.465 -0.4010 -0.0089 -0.0399
   81U       N3 2087   7.914   4.112   0.528 -0.2623 -0.1885 -0.6870
   81U       H3 2088   7.841   4.167   0.485  1.3497  3.2001  0.5543
   81U       C2 2089   7.887   3.984   0.581 -0.3662  0.1374 -0.1877
   81U       O2 2090   7.778   3.933   0.580  0.2277  0.3806 -0.1163
   81U      C3' 2091   8.134   3.622   0.570 -0.2594  0.3031  0.3176
   81U      H3' 2092   8.206   3.692   0.527 -1.1401  2.1109  1.6396
   81U      C2' 2093   7.997   3.694   0.553  0.0793  0.5754 -0.3014
   81U     H2'1 2094   7.988   3.752   0.461 -1.2003 -1.0803 -1.2879
   81U      O2' 2095   7.891   3.597   0.558 -0.0539 -0.1676 -0.5092
   81U     HO'2 2096   7.938   3.514   0.547  1.2924  0.1436  2.1090
   81U      O3' 2097   8.141   3.498   0.511  0.0760  0.4961  0.3193
   82U        P 2098   8.228   3.486   0.376  0.1752 -0.0301 -0.3217
   82U      O1P 2099   8.216   3.344   0.324 -0.2713 -0.1787 -0.1994
   82U      O2P 2100   8.360   3.538   0.415 -0.2998 -0.3206 -0.3630
   82U      O5' 2101   8.157   3.577   0.267 -0.1747  0.6889  0.3858
   82U      C5' 2102   8.036   3.549   0.204  0.2051  0.4147  0.1358
   82U     H5'1 2103   7.963   3.545   0.285 -1.9164  1.7017 -1.5982
   82U     H5'2 2104   8.043   3.454   0.151  0.2431 -0.3398  1.4474
   82U      C4' 2105   7.994   3.660   0.109  0.2773  0.0532  0.3014
   82U      H4' 2106   7.903   3.620   0.063 -0.2741  1.0136  0.5101
   82U      O4' 2107   7.967   3.783   0.182 -0.2288  0.5391  0.0467
   82U      C1' 2108   7.988   3.893   0.100 -0.1045  0.4430  0.2861
   82U      H1' 2109   7.887   3.927   0.075 -0.2623 -1.1544 -1.4172
   82U       N1 2110   8.075   3.994   0.171  0.1876 -0.2228  0.3221
   82U       C6 2111   8.185   3.957   0.245  0.0121 -0.0939 -0.9460
   82U       H6 2112   8.197   3.852   0.268 -1.8904 -0.2954 -0.7095
   82U       C5 2113   8.277   4.049   0.289 -0.0010 -0.1810  0.2246
   82U       H5 2114   8.363   4.016   0.346 -0.7639 -4.6565 -0.9034
   82U       C4 2115   8.258   4.190   0.257 -0.3045 -0.0077  0.7707
   82U       O4 2116   8.337   4.281   0.274 -0.3464  0.0295  0.1127
   82U       N3 2117   8.141   4.223   0.191 -0.4328  0.7726  0.1750
   82U       H3 2118   8.131   4.317   0.155  1.4901  1.7458  1.9677
   82U       C2 2119   8.051   4.128   0.142 -0.2780 -0.2517  0.4287
   82U       O2 2120   7.957   4.170   0.078 -0.2478 -0.0091 -0.2022
   82U      C3' 2121   8.094   3.696  -0.002  0.1648 -0.0442 -0.6779
   82U      H3' 2122   8.196   3.686   0.034 -0.3898 -1.1280  0.6985
   82U      C2' 2123   8.051   3.845  -0.030  0.2188  0.0630  0.3456
   82U     H2'1 2124   8.138   3.902  -0.061  0.2648  0.2513  0.8067
   82U      O2' 2125   7.949   3.852  -0.133 -0.2470 -0.2875 -0.1065
   82U     HO'2 2126   7.994   3.867  -0.217  0.9671  2.5366  0.9027
   82U      O3' 2127   8.071   3.609  -0.110 -0.0688  0.1987  0.2717
   82U      H3T 2128   8.146   3.605  -0.170  2.2418 -1.3479  3.0246
   8.67033   8.67033   6.13084   0.00000   0.00000   0.00000   0.00000   4.33516   4.33516
