# Supplementary material for: Constant-pH Molecular Dynamics of Cationic Peptide Dendrimers Binding to siRNA
Source: J Chem Inf Model. 2026 Feb 5;66(8):4734–43. doi: 10.1021/acs.jcim.5c02636 (PMC13126635; doi:10.1021/acs.jcim.5c02636)
Supplement: Supplementary file 2 [file ci5c02636_si_002.zip › zip/DMH18_07_in_3.gro]

Protein t=   0.00000
 2128
    1LY0      N    1   8.128   4.495   1.753  0.2942 -0.4340 -0.2732
    1LY0     H1    2   8.095   4.494   1.848  0.2960  1.6856 -0.2024
    1LY0     H2    3   8.221   4.455   1.759 -0.0462 -1.1418  0.4903
    1LY0     H3    4   8.129   4.593   1.729  0.9158 -0.0427  1.2486
    1LY0     CA    5   8.045   4.416   1.658  0.4864 -0.4857  0.8806
    1LY0     HA    6   8.107   4.425   1.569  0.2526 -0.0277  0.7595
    1LY0     CB    7   7.907   4.480   1.628  0.0031  0.3043  0.3250
    1LY0    HB1    8   7.911   4.589   1.632 -1.5840  0.3517  1.8893
    1LY0    HB2    9   7.841   4.434   1.702 -1.1305 -3.6648 -2.7577
    1LY0     CG   10   7.841   4.451   1.492  0.0500 -0.1075 -0.3455
    1LY0    HG1   11   7.864   4.344   1.490  0.7895  0.0575 -1.5904
    1LY0    HG2   12   7.896   4.492   1.408  0.3807  2.3686  0.9780
    1LY0     CD   13   7.692   4.469   1.475 -0.1608 -0.0132 -0.3977
    1LY0    HD1   14   7.654   4.403   1.396 -2.1711 -1.6608  1.7885
    1LY0    HD2   15   7.685   4.572   1.440  0.2153  0.0683 -0.2389
    1LY0     CE   16   7.601   4.441   1.594  0.0554  0.7541  0.3746
    1LY0    HE1   17   7.633   4.521   1.661  1.7884  1.3095 -1.0276
    1LY0    HE2   18   7.625   4.342   1.632  1.3712  1.2375  0.8444
    1LY0     NZ   19   7.465   4.459   1.559 -0.2333  0.2403  0.1843
    1LY0    HZ1   20   7.403   4.411   1.623  0.5545 -1.8141 -0.5111
    1LY0    HZ2   21   7.454   4.559   1.574 -0.5343  0.1413  0.6551
    1LY0    HZ3   22   7.463   4.440   1.460  3.6930  1.1066 -0.2336
    1LY0      C   23   8.044   4.266   1.683  0.4866 -0.3967 -0.0151
    1LY0      O   24   7.969   4.221   1.768 -0.1273  0.4256 -0.3054
    2LER      N   25   8.099   4.188   1.589 -0.1264 -0.0105 -0.4062
    2LER      H   26   8.152   4.228   1.513 -1.4950 -0.4472 -1.6394
    2LER     CA   27   8.108   4.036   1.601  0.1639  0.4362 -0.1274
    2LER     HA   28   8.166   4.002   1.687 -0.1475  2.3622  0.9081
    2LER     CB   29   8.185   3.987   1.482  0.1251  0.3751  0.6066
    2LER    HB1   30   8.287   4.027   1.490  0.3227  0.4520 -1.6596
    2LER    HB2   31   8.134   4.019   1.391 -1.9719  2.5083  2.3807
    2LER     CG   32   8.195   3.836   1.467 -0.5565 -0.1573  0.4021
    2LER     HG   33   8.100   3.789   1.492 -1.2075  2.1472  2.7567
    2LER    CD1   34   8.228   3.790   1.323 -0.2976  0.1723  0.1014
    2LER   HD11   35   8.185   3.692   1.305 -1.7413  0.8106 -0.1099
    2LER   HD12   36   8.174   3.849   1.248 -1.6831 -0.3233  0.6758
    2LER   HD13   37   8.335   3.791   1.302  0.3038  0.4014  2.8042
    2LER    CD2   38   8.293   3.767   1.563  0.3182 -0.1361 -0.4996
    2LER   HD21   39   8.275   3.660   1.549 -1.3646 -0.1278  1.1299
    2LER   HD22   40   8.397   3.799   1.558  0.3051 -0.0347 -0.1661
    2LER   HD23   41   8.250   3.776   1.663  1.4634  3.3366 -0.2062
    2LER      C   42   7.973   3.969   1.623  0.3488  0.7556  0.6285
    2LER      O   43   7.961   3.866   1.688 -0.2977  0.3723 -0.0952
    3LYR      N   44   7.868   4.021   1.564  0.3081  0.2858 -0.2542
    3LYR      H   45   7.889   4.101   1.508 -0.7747  2.2532  1.9530
    3LYR     CA   46   7.729   3.953   1.562  0.2216 -0.5635 -0.3898
    3LYR     HA   47   7.741   3.849   1.532 -2.2639 -1.6073  1.8537
    3LYR     CB   48   7.631   4.020   1.467  0.0978  0.0448 -0.5052
    3LYR    HB1   49   7.648   4.126   1.484  1.3103 -0.1829 -0.2718
    3LYR    HB2   50   7.532   3.991   1.505  0.4264  0.7424  0.9516
    3LYR     CG   51   7.645   3.975   1.314 -0.2844  0.5304 -0.2345
    3LYR    HG1   52   7.636   3.866   1.308  1.7468  0.0963  2.5808
    3LYR    HG2   53   7.747   3.993   1.283  0.7012 -0.2817  2.2585
    3LYR     CD   54   7.543   4.041   1.226 -0.3641 -0.7287  0.1780
    3LYR    HD1   55   7.443   4.027   1.268  0.3319  1.0768  2.6898
    3LYR    HD2   56   7.539   4.006   1.123 -2.7453  3.5247 -1.4487
    3LYR     CE   57   7.588   4.189   1.206  0.0125  0.4973 -0.3214
    3LYR    HE1   58   7.688   4.184   1.164  1.0739  0.6227  2.0530
    3LYR    HE2   59   7.589   4.231   1.307  0.3137  1.3127 -0.6494
    3LYR     NZ   60   7.501   4.270   1.119  0.3714  0.5839  0.8393
    3LYR    HZ1   61   7.525   4.274   1.021 -2.4065 -0.3691  0.0287
    3LYR      C   62   7.663   3.946   1.702  0.4980 -0.1862 -0.1633
    3LYR      O   63   7.593   3.847   1.734  0.4350 -0.3406 -0.2144
    4LY0      N   64   7.696   4.037   1.787  0.5456 -0.1618  0.3154
    4LY0      H   65   7.767   4.105   1.765 -0.4755  0.4863 -1.0578
    4LY0     CA   66   7.641   4.035   1.925 -0.0985  0.4034  0.0283
    4LY0     HA   67   7.533   4.040   1.922 -0.1448  0.5412  1.4283
    4LY0     CB   68   7.702   4.162   1.985  0.2862 -0.1770 -0.3994
    4LY0    HB1   69   7.719   4.234   1.906  2.8146 -0.5092 -0.2601
    4LY0    HB2   70   7.801   4.139   2.025  0.4512  0.8426 -0.2138
    4LY0     CG   71   7.619   4.215   2.102 -0.0474  1.1417  0.1612
    4LY0    HG1   72   7.625   4.148   2.187  0.0549 -1.2878 -1.6720
    4LY0    HG2   73   7.515   4.203   2.073 -0.0371 -1.7855  1.0226
    4LY0     CD   74   7.656   4.356   2.137  0.3315 -0.5838  0.0624
    4LY0    HD1   75   7.662   4.414   2.045  2.6476  1.3323  1.3340
    4LY0    HD2   76   7.751   4.356   2.189  0.0662 -0.8329  0.5548
    4LY0     CE   77   7.555   4.416   2.241 -1.3413 -0.8368 -0.0524
    4LY0    HE1   78   7.530   4.348   2.323 -0.0229  0.5290  1.5685
    4LY0    HE2   79   7.459   4.417   2.189 -0.9048 -3.2448 -1.0042
    4LY0     NZ   80   7.598   4.549   2.289  0.5313  0.5134 -0.1256
    4LY0    HZ1   81   7.618   4.610   2.211  2.3738 -1.1581 -1.0812
    4LY0    HZ2   82   7.531   4.584   2.355  1.2391  0.6405  0.5451
    4LY0    HZ3   83   7.681   4.537   2.346 -1.0166 -0.3852  2.0538
    4LY0      C   84   7.677   3.905   2.002 -0.2977  0.3781 -0.2251
    4LY0      O   85   7.609   3.872   2.101 -0.2774  0.2087  0.0886
    5LER      N   86   7.779   3.826   1.954 -0.5036 -0.1222  0.6564
    5LER      H   87   7.821   3.850   1.865  0.1771 -3.7270 -0.1775
    5LER     CA   88   7.823   3.697   2.007  0.2558 -0.1976  0.1407
    5LER     HA   89   7.800   3.705   2.113  1.2776 -3.2970  0.6801
    5LER     CB   90   7.972   3.664   1.991 -0.1508  0.2393 -0.4412
    5LER    HB1   91   8.001   3.671   1.886  1.1329 -0.1122 -0.1256
    5LER    HB2   92   7.983   3.559   2.016 -1.8781  0.8412  3.5488
    5LER     CG   93   8.066   3.747   2.087 -0.7086 -1.4435 -0.1023
    5LER     HG   94   8.165   3.700   2.080  0.2026  0.2795  0.6252
    5LER    CD1   95   8.072   3.896   2.045  0.1798  0.1242  0.6568
    5LER   HD11   96   8.086   3.897   1.937 -0.8975 -0.7297  0.4896
    5LER   HD12   97   7.980   3.950   2.066 -0.3453 -1.1817  1.8887
    5LER   HD13   98   8.149   3.958   2.091  1.4161 -0.8103 -0.0970
    5LER    CD2   99   8.031   3.756   2.232  0.1534 -0.1414  0.5342
    5LER   HD21  100   8.093   3.827   2.286  1.9554 -0.9175 -0.4529
    5LER   HD22  101   7.934   3.806   2.240 -0.5379 -1.4211  0.5062
    5LER   HD23  102   8.037   3.654   2.270 -0.9261 -1.0341 -1.5449
    5LER      C  103   7.727   3.584   1.975  1.3930  0.6389  0.2124
    5LER      O  104   7.750   3.468   2.003  0.4839 -0.1411 -0.3717
    6LYR      N  105   7.624   3.604   1.896  0.4779  0.0882 -0.0234
    6LYR      H  106   7.609   3.701   1.873  0.2777  0.1466  0.3511
    6LYR     CA  107   7.523   3.508   1.850  0.4497  0.6088 -0.2129
    6LYR     HA  108   7.548   3.407   1.882  1.5643  0.3044 -1.8985
    6LYR     CB  109   7.535   3.489   1.702  0.0969 -0.0093  0.2201
    6LYR    HB1  110   7.501   3.576   1.646 -1.7367 -0.8166  0.0456
    6LYR    HB2  111   7.458   3.421   1.667 -0.9023  1.3679 -0.3550
    6LYR     CG  112   7.676   3.436   1.649  0.6640 -0.9703 -0.3390
    6LYR    HG1  113   7.693   3.339   1.696  1.4660 -0.3235  0.7835
    6LYR    HG2  114   7.752   3.498   1.698 -1.7318  1.0430  1.0866
    6LYR     CD  115   7.691   3.439   1.495 -0.6902 -0.2100 -0.1379
    6LYR    HD1  116   7.637   3.356   1.449 -0.4303 -0.9221  0.7986
    6LYR    HD2  117   7.795   3.414   1.471 -0.6998  0.4606 -0.9158
    6LYR     CE  118   7.658   3.578   1.438 -0.1502  0.0000 -1.4421
    6LYR    HE1  119   7.701   3.648   1.510 -1.3300 -0.6930 -0.0225
    6LYR    HE2  120   7.550   3.587   1.440 -0.2735 -1.2303  0.9638
    6LYR     NZ  121   7.709   3.587   1.301 -0.0781  0.2468 -0.1395
    6LYR    HZ1  122   7.634   3.592   1.233 -0.6082 -0.1082  0.4079
    6LYR      C  123   7.381   3.534   1.906 -0.1843 -0.7466  0.3077
    6LYR      O  124   7.288   3.456   1.883 -0.2654  0.0973 -0.3510
    7LER      N  125   7.365   3.639   1.991 -0.0999 -0.2756  0.0021
    7LER      H  126   7.450   3.692   2.007  0.0498  0.3390 -2.4966
    7LER     CA  127   7.234   3.670   2.061 -0.2477  0.6422 -0.7075
    7LER     HA  128   7.152   3.672   1.989  0.2400 -1.5959 -1.3990
    7LER     CB  129   7.238   3.804   2.140  0.1913  0.1260  0.6038
    7LER    HB1  130   7.316   3.806   2.217 -2.4033  1.1123  3.3896
    7LER    HB2  131   7.150   3.812   2.203  0.3543 -1.0575  1.0134
    7LER     CG  132   7.246   3.931   2.048 -0.4274  0.7879 -0.6189
    7LER     HG  133   7.343   3.938   1.998  0.8469 -2.2641  1.0931
    7LER    CD1  134   7.126   3.932   1.948 -0.2670  0.9700 -0.0533
    7LER   HD11  135   7.124   4.032   1.906 -0.6043  1.3429  0.8355
    7LER   HD12  136   7.139   3.856   1.871  0.1004  1.1348 -0.1567
    7LER   HD13  137   7.040   3.910   2.011  1.0274  0.4569  1.6204
    7LER    CD2  138   7.226   4.046   2.140 -0.6725  0.4285  1.1921
    7LER   HD21  139   7.141   4.039   2.209  0.8438  3.1450  3.5273
    7LER   HD22  140   7.315   4.077   2.193 -0.0329  0.7958 -0.0655
    7LER   HD23  141   7.192   4.130   2.080 -0.0152 -0.0025  0.2022
    7LER      C  142   7.206   3.550   2.150 -0.2903 -0.1910  0.4665
    7LER      O  143   7.294   3.505   2.226  0.0295 -1.1993  0.1088
    8LER      N  144   7.086   3.504   2.136 -0.2674  0.7605 -0.2355
    8LER      H  145   7.022   3.553   2.075 -3.1333 -0.4210  1.6668
    8LER     CA  146   7.025   3.404   2.228 -0.0167 -0.1142 -0.6053
    8LER     HA  147   7.106   3.335   2.251 -0.9173 -1.2567 -0.7698
    8LER     CB  148   6.912   3.315   2.154 -0.8176  0.0662  0.1938
    8LER    HB1  149   6.832   3.384   2.127  0.1812  0.6677 -1.4055
    8LER    HB2  150   6.880   3.230   2.214 -0.3007 -1.3335 -1.4348
    8LER     CG  151   6.959   3.270   2.014 -0.1941  0.2113 -0.0396
    8LER     HG  152   6.971   3.351   1.943  0.3939 -1.1517 -1.5641
    8LER    CD1  153   7.088   3.185   2.020 -0.6453  0.7340  0.1155
    8LER   HD11  154   7.077   3.112   2.100 -0.8216  0.7622  0.1173
    8LER   HD12  155   7.102   3.136   1.924 -4.1879  0.3169 -0.3030
    8LER   HD13  156   7.170   3.253   2.045 -0.2239  0.1861  0.2469
    8LER    CD2  157   6.853   3.174   1.956 -0.7755 -0.2510  0.0403
    8LER   HD21  158   6.889   3.133   1.861  1.3311 -2.4717  1.6733
    8LER   HD22  159   6.825   3.091   2.021  0.0501 -0.1213  0.5810
    8LER   HD23  160   6.762   3.230   1.937  0.1838  1.1858 -0.5218
    8LER      C  161   6.986   3.477   2.361  0.1401  0.1376 -0.0436
    8LER      O  162   6.940   3.588   2.357  0.2987 -0.0439  0.2396
    9LYR      N  163   6.979   3.395   2.465 -0.2151  0.2528 -0.7600
    9LYR      H  164   7.036   3.312   2.471 -1.8472 -0.8609  0.0761
    9LYR     CA  165   6.907   3.417   2.586  0.1218 -0.4368  0.2763
    9LYR     HA  166   6.908   3.523   2.609 -2.3916 -0.0033 -1.1923
    9LYR     CB  167   6.973   3.349   2.708  0.1823  0.6375  0.0849
    9LYR    HB1  168   6.919   3.384   2.796 -1.5159  0.1146 -0.6851
    9LYR    HB2  169   7.077   3.380   2.719 -0.3722  1.8548  2.9477
    9LYR     CG  170   6.949   3.199   2.705 -0.3172  0.6596 -0.4857
    9LYR    HG1  171   6.981   3.182   2.602  1.6262  3.5993 -0.4637
    9LYR    HG2  172   6.843   3.175   2.718 -0.5633  1.5445 -0.8388
    9LYR     CD  173   7.037   3.123   2.805  0.2099  0.3385 -0.1859
    9LYR    HD1  174   6.994   3.139   2.904 -3.1201 -1.6259 -1.1723
    9LYR    HD2  175   7.143   3.147   2.800  0.7641 -1.7389  0.3743
    9LYR     CE  176   7.016   2.974   2.769  0.3822  0.2346 -0.3648
    9LYR    HE1  177   6.910   2.950   2.761  0.7098 -1.1133 -0.8127
    9LYR    HE2  178   7.057   2.917   2.852 -2.1641 -0.7549  0.3052
    9LYR     NZ  179   7.083   2.939   2.645  0.2363  0.6181  0.4548
    9LYR    HZ1  180   7.183   2.943   2.638  0.2066  2.5538  0.7013
    9LYR      C  181   6.755   3.392   2.583  0.1434 -0.4566 -0.1843
    9LYR      O  182   6.684   3.433   2.677 -0.6577  0.1089  0.2372
   10LER      N  183   6.703   3.334   2.474  1.2000  0.1655 -0.2861
   10LER      H  184   6.764   3.313   2.396  0.5657 -1.1254 -0.4730
   10LER     CA  185   6.565   3.301   2.448 -0.0961 -0.3039  0.6328
   10LER     HA  186   6.554   3.194   2.469  2.5767 -1.1236 -1.5401
   10LER     CB  187   6.552   3.296   2.294  0.0923 -0.1505 -0.2136
   10LER    HB1  188   6.614   3.220   2.247  2.7221  0.1937  2.4360
   10LER    HB2  189   6.592   3.387   2.248  0.8937 -0.8680 -0.9798
   10LER     CG  190   6.409   3.279   2.244  0.0032 -0.3835 -0.5091
   10LER     HG  191   6.342   3.351   2.291  1.4359  0.4580  0.3115
   10LER    CD1  192   6.402   3.316   2.102 -0.6840 -0.4947  0.3480
   10LER   HD11  193   6.450   3.236   2.045  0.9452  1.4242 -1.1429
   10LER   HD12  194   6.299   3.322   2.069 -0.2973  1.8353 -0.6575
   10LER   HD13  195   6.448   3.413   2.082 -0.5297 -0.6829 -0.2441
   10LER    CD2  196   6.366   3.135   2.283  0.3780 -0.4067  0.1464
   10LER   HD21  197   6.264   3.121   2.248  0.4989  2.6537 -1.7422
   10LER   HD22  198   6.432   3.065   2.231 -2.7236 -1.0977 -3.2578
   10LER   HD23  199   6.365   3.117   2.390 -0.4450  0.3570  0.2746
   10LER      C  200   6.457   3.377   2.523  0.1054 -0.2694  0.2861
   10LER      O  201   6.379   3.320   2.611 -0.7211  0.0243 -0.5135
   11LER      N  202   6.449   3.504   2.495 -0.1606 -0.2061  0.0411
   11LER      H  203   6.519   3.548   2.436  0.3295  0.2781  0.9587
   11LER     CA  204   6.336   3.590   2.541 -0.9280  0.1216 -0.3288
   11LER     HA  205   6.246   3.532   2.518 -0.6022  0.5709 -3.1204
   11LER     CB  206   6.330   3.720   2.458 -0.0773 -0.3118 -0.7195
   11LER    HB1  207   6.425   3.772   2.471 -0.2398  0.2686 -1.7284
   11LER    HB2  208   6.244   3.776   2.491  0.7604  0.5506  0.0488
   11LER     CG  209   6.322   3.690   2.305  0.3814 -0.6102 -0.3646
   11LER     HG  210   6.412   3.640   2.268 -0.3960 -2.3402 -0.0344
   11LER    CD1  211   6.198   3.604   2.263  0.5558  0.3512  0.0389
   11LER   HD11  212   6.190   3.515   2.326 -1.5985 -0.6777 -1.5564
   11LER   HD12  213   6.107   3.658   2.285  1.5371  1.2180  2.2700
   11LER   HD13  214   6.209   3.587   2.155  2.3782 -0.3720  0.3047
   11LER    CD2  215   6.318   3.821   2.225 -0.1353 -0.1822 -0.1317
   11LER   HD21  216   6.402   3.884   2.252 -0.4502  0.4963 -0.7163
   11LER   HD22  217   6.328   3.793   2.120 -1.4595 -2.0939  0.2019
   11LER   HD23  218   6.219   3.863   2.243  0.3184  0.2972  1.3927
   11LER      C  219   6.338   3.614   2.697  0.5855  1.3646 -0.5126
   11LER      O  220   6.233   3.660   2.749  0.5610  0.0633  0.6419
   12LER      N  221   6.442   3.566   2.767 -0.1600 -0.0352  0.2649
   12LER      H  222   6.514   3.526   2.709  0.7795  0.7196  0.8909
   12LER     CA  223   6.468   3.579   2.913 -0.3787 -0.8091 -0.3766
   12LER     HA  224   6.400   3.653   2.954 -1.5413 -2.0948  0.1075
   12LER     CB  225   6.610   3.633   2.942  0.5491 -0.6920 -0.2244
   12LER    HB1  226   6.683   3.580   2.881  0.4419 -1.7656  0.5633
   12LER    HB2  227   6.630   3.606   3.046  0.7079  0.5906  0.0990
   12LER     CG  228   6.624   3.787   2.923  0.6145  0.0863  0.3950
   12LER     HG  229   6.539   3.832   2.973 -1.4045 -0.1694 -2.5320
   12LER    CD1  230   6.752   3.835   2.989  0.3656  0.5650  0.0641
   12LER   HD11  231   6.836   3.769   2.969  0.8198  0.8846  0.8464
   12LER   HD12  232   6.772   3.940   2.964 -1.1295  1.0521  0.7516
   12LER   HD13  233   6.734   3.839   3.096 -0.2846 -1.1132  0.0398
   12LER    CD2  234   6.613   3.828   2.778  0.2914  0.1085  1.0519
   12LER   HD21  235   6.513   3.820   2.733  0.5652 -0.6995  0.5633
   12LER   HD22  236   6.645   3.930   2.759  1.2918 -0.0491  1.8574
   12LER   HD23  237   6.690   3.775   2.723  1.3627  1.1323  1.5399
   12LER      C  238   6.452   3.452   2.994  0.3448 -0.0654 -0.2004
   12LER      O  239   6.455   3.459   3.116 -0.0525  0.2309  0.6352
   13LER      N  240   6.438   3.343   2.923  0.2510  0.2790  0.0861
   13LER      H  241   6.441   3.346   2.822  1.5753 -1.8104 -0.0082
   13LER     CA  242   6.388   3.209   2.968 -0.6112 -0.3092 -0.1045
   13LER     HA  243   6.435   3.195   3.065 -0.9254 -0.2351  0.0611
   13LER     CB  244   6.420   3.099   2.867 -0.6381  0.0131 -0.2232
   13LER    HB1  245   6.354   3.111   2.782  1.0081  0.3557 -1.5014
   13LER    HB2  246   6.380   3.008   2.913  1.2885  0.1667  1.9638
   13LER     CG  247   6.573   3.095   2.833  0.9304 -0.6630 -0.0376
   13LER     HG  248   6.608   3.197   2.817  0.5425  0.3059  4.1224
   13LER    CD1  249   6.659   3.032   2.939 -0.5251  0.1885 -0.3342
   13LER   HD11  250   6.644   3.076   3.037 -0.8025  0.6082 -0.5614
   13LER   HD12  251   6.631   2.927   2.940  0.1753 -0.0169 -1.2351
   13LER   HD13  252   6.765   3.031   2.914 -0.0164 -1.4813  1.6408
   13LER    CD2  253   6.584   3.006   2.706 -0.0754  0.0543 -0.1686
   13LER   HD21  254   6.528   3.049   2.623 -1.1575 -2.0519 -0.5926
   13LER   HD22  255   6.686   2.983   2.673  0.4530  1.3959  0.4254
   13LER   HD23  256   6.529   2.916   2.731 -0.6282  0.7997  1.4495
   13LER      C  257   6.241   3.221   3.003  0.3402  0.3651  0.7935
   13LER      O  258   6.156   3.289   2.949  0.1260 -0.1799 -0.2557
   14NH2      N  259   6.195   3.139   3.087  0.4224  0.2623 -0.7234
   14NH2     H1  260   6.251   3.067   3.130 -0.1247  0.4811  0.3890
   14NH2     H2  261   6.095   3.139   3.101  0.7514  1.1592  2.1747
   15LY0      N  262   7.073   4.746   1.282  0.1645 -0.2098 -0.1250
   15LY0     H1  263   7.166   4.735   1.320 -0.0064 -1.8768 -0.0869
   15LY0     H2  264   7.028   4.829   1.318  0.8936 -0.5012  1.5606
   15LY0     H3  265   7.023   4.663   1.311  0.6214 -0.8759 -1.1769
   15LY0     CA  266   7.097   4.750   1.137  0.2075  0.0087 -0.1414
   15LY0     HA  267   7.123   4.851   1.106 -0.8541  0.8414  1.5455
   15LY0     CB  268   6.973   4.719   1.056  0.0135  0.1206  0.0426
   15LY0    HB1  269   6.930   4.623   1.086 -0.6259 -0.0918 -1.4717
   15LY0    HB2  270   7.003   4.712   0.951 -1.3270  0.4580 -0.3812
   15LY0     CG  271   6.868   4.828   1.073 -0.2542 -0.1952 -0.0715
   15LY0    HG1  272   6.837   4.832   1.178  1.6537 -1.7429  0.6003
   15LY0    HG2  273   6.785   4.790   1.014  1.1414 -0.7341 -1.7553
   15LY0     CD  274   6.912   4.963   1.017 -0.2787  0.5362  0.1177
   15LY0    HD1  275   6.991   5.012   1.075 -0.3368  1.5467 -0.6201
   15LY0    HD2  276   6.821   5.023   1.022 -1.0485 -0.6202  0.1116
   15LY0     CE  277   6.952   4.956   0.867 -0.3711  0.2014 -0.2422
   15LY0    HE1  278   6.874   4.912   0.805  0.9227 -0.8605 -1.1902
   15LY0    HE2  279   7.039   4.891   0.860 -0.1299  0.6426 -2.0445
   15LY0     NZ  280   6.988   5.083   0.806 -0.1553 -0.0088  0.7964
   15LY0    HZ1  281   6.899   5.129   0.792 -0.2512  0.9913  3.8638
   15LY0    HZ2  282   7.041   5.133   0.876 -0.8771  0.2803  1.1518
   15LY0    HZ3  283   7.038   5.063   0.721  0.4265 -1.1936  1.3866
   15LY0      C  284   7.223   4.665   1.100 -0.6589  0.0572 -0.7374
   15LY0      O  285   7.315   4.722   1.040 -0.0705  0.4210 -0.6781
   16LER      N  286   7.235   4.534   1.133  0.1359  0.3508  0.1940
   16LER      H  287   7.157   4.497   1.184 -1.2095  1.1907 -1.1515
   16LER     CA  288   7.321   4.434   1.070 -0.2592  0.7830  0.2913
   16LER     HA  289   7.397   4.470   1.000  0.3407 -2.8666 -1.1709
   16LER     CB  290   7.231   4.337   0.992  0.2372  1.2943 -0.5557
   16LER    HB1  291   7.144   4.311   1.053  0.5323  4.2630  1.3036
   16LER    HB2  292   7.280   4.240   0.978  0.8861  1.2746  1.4830
   16LER     CG  293   7.180   4.393   0.860  0.1258 -0.6910 -0.5175
   16LER     HG  294   7.112   4.475   0.883 -1.1094 -2.1169  1.2302
   16LER    CD1  295   7.296   4.438   0.764 -0.7935 -0.1773  0.7881
   16LER   HD11  296   7.332   4.534   0.800 -1.2385  0.4040 -0.2556
   16LER   HD12  297   7.378   4.366   0.764  0.1807  0.9012  1.0000
   16LER   HD13  298   7.259   4.474   0.668 -0.2986  0.2821  0.7651
   16LER    CD2  299   7.109   4.285   0.772  0.0117  0.5056  0.2828
   16LER   HD21  300   7.078   4.331   0.678  1.4026 -0.9873 -0.9592
   16LER   HD22  301   7.170   4.202   0.737 -1.1019  0.2183 -1.0915
   16LER   HD23  302   7.028   4.241   0.830  1.3676 -0.8708  1.1801
   16LER      C  303   7.420   4.369   1.168 -0.5801  0.2588  0.0005
   16LER      O  304   7.397   4.375   1.290 -0.7083  0.1647  0.1471
   17LY0      N  305   6.728   3.718   0.398  0.6579  0.0072 -0.3770
   17LY0     H1  306   6.710   3.759   0.307  1.1326  0.7865 -0.1294
   17LY0     H2  307   6.703   3.787   0.468  0.1209 -1.2302  0.6962
   17LY0     H3  308   6.673   3.635   0.414 -0.0094  0.5346  0.1371
   17LY0     CA  309   6.871   3.693   0.399  0.0285 -0.4061 -0.1367
   17LY0     HA  310   6.923   3.787   0.381  2.2603 -1.6502 -0.5759
   17LY0     CB  311   6.913   3.593   0.292  0.3253  0.3743  0.8864
   17LY0    HB1  312   6.879   3.646   0.203 -1.0994 -0.6073  0.8110
   17LY0    HB2  313   6.852   3.503   0.290  0.2427  0.4393 -0.2729
   17LY0     CG  314   7.060   3.558   0.279 -0.0153 -0.3980 -0.5099
   17LY0    HG1  315   7.086   3.514   0.376 -2.5632  2.0598  1.4347
   17LY0    HG2  316   7.117   3.647   0.255 -0.9570  0.3608  0.0062
   17LY0     CD  317   7.080   3.452   0.169  0.1971 -0.7816  0.8073
   17LY0    HD1  318   7.058   3.491   0.070  0.6120  1.5074  1.5739
   17LY0    HD2  319   7.011   3.369   0.189 -1.3715  0.1966 -0.3718
   17LY0     CE  320   7.231   3.411   0.185  0.6172  0.1836  0.5349
   17LY0    HE1  321   7.246   3.414   0.293 -1.2358 -3.3248  1.0186
   17LY0    HE2  322   7.292   3.490   0.140 -0.4569  1.1140  0.6637
   17LY0     NZ  323   7.269   3.287   0.116  0.1132 -0.3191 -0.3355
   17LY0    HZ1  324   7.368   3.264   0.119  0.5987  1.5782 -0.3518
   17LY0    HZ2  325   7.214   3.217   0.165 -3.0356  2.5020  0.4920
   17LY0    HZ3  326   7.234   3.298   0.023  0.1087 -0.5943 -0.3690
   17LY0      C  327   6.903   3.652   0.542 -0.3060 -0.6722 -0.9470
   17LY0      O  328   6.822   3.582   0.610 -0.5338 -0.2821 -0.0055
   18LER      N  329   7.023   3.684   0.591  0.4912  1.0366  0.1377
   18LER      H  330   7.088   3.739   0.537  1.9061 -0.3502  0.3406
   18LER     CA  331   7.067   3.657   0.729 -0.3250  0.3544  0.2816
   18LER     HA  332   7.004   3.584   0.780  0.8202 -1.1833 -0.4231
   18LER     CB  333   7.059   3.788   0.816  0.5012  0.5157  0.1628
   18LER    HB1  334   6.957   3.816   0.843  0.8042 -0.3630  2.4628
   18LER    HB2  335   7.107   3.868   0.759  1.2838  0.2437  0.4195
   18LER     CG  336   7.126   3.788   0.950  0.5516  0.4187  0.0563
   18LER     HG  337   7.233   3.766   0.944  1.2289  2.9503  1.3555
   18LER    CD1  338   7.115   3.928   1.014 -0.1436  0.2318 -0.0927
   18LER   HD11  339   7.180   3.932   1.102 -0.0470 -1.8953 -0.0205
   18LER   HD12  340   7.157   4.005   0.949  0.7932 -1.7164 -1.9530
   18LER   HD13  341   7.021   3.958   1.060  0.1669 -0.1574  0.8213
   18LER    CD2  342   7.063   3.690   1.049 -0.3492 -0.4175  0.1661
   18LER   HD21  343   7.131   3.671   1.132 -1.4296 -0.5897  1.0429
   18LER   HD22  344   6.984   3.735   1.109  1.6706 -0.3383  2.9411
   18LER   HD23  345   7.020   3.602   1.001 -0.7861 -0.5631  0.8126
   18LER      C  346   7.209   3.593   0.741  0.3052  0.0477 -0.0116
   18LER      O  347   7.300   3.616   0.655  0.3878 -0.5138 -0.3680
   19LYR      N  348   7.232   3.512   0.848  0.7194 -0.3173 -0.4467
   19LYR      H  349   7.162   3.502   0.920  1.5477  2.0338  0.8070
   19LYR     CA  350   7.365   3.456   0.871  0.5250  0.3864  0.7092
   19LYR     HA  351   7.406   3.425   0.776  0.9100  1.6881  0.4264
   19LYR     CB  352   7.346   3.330   0.966 -0.1260  0.1207  0.0403
   19LYR    HB1  353   7.276   3.261   0.918  1.6833 -0.0617 -2.5501
   19LYR    HB2  354   7.299   3.373   1.055 -0.1063  0.3008 -0.0361
   19LYR     CG  355   7.481   3.261   1.005  0.1914  0.2315 -0.4134
   19LYR    HG1  356   7.546   3.325   1.065 -1.3432 -0.3276  1.9837
   19LYR    HG2  357   7.518   3.217   0.912  1.0550 -0.1204  0.0755
   19LYR     CD  358   7.448   3.147   1.100  0.1690 -0.2745  0.3558
   19LYR    HD1  359   7.367   3.094   1.049  0.6829 -0.7640  0.0450
   19LYR    HD2  360   7.411   3.182   1.196 -0.2346  0.5056 -0.0751
   19LYR     CE  361   7.565   3.057   1.125 -0.6134  0.9687  0.0382
   19LYR    HE1  362   7.651   3.119   1.150  1.1662 -2.2249  2.4300
   19LYR    HE2  363   7.587   3.003   1.033  0.2435 -2.5832  2.1462
   19LYR     NZ  364   7.546   2.955   1.228  0.5284  0.8766  0.7407
   19LYR    HZ1  365   7.585   2.976   1.318 -0.0843 -0.5366  1.3695
   19LYR      C  366   7.460   3.549   0.942  0.1630  0.1189 -0.7225
   19LYR      O  367   7.458   3.554   1.070  0.1606 -0.7312 -0.2596
   20LY0      N  368   7.521   3.640   0.870 -0.0112  0.8555  0.6937
   20LY0      H  369   7.494   3.642   0.772 -0.1839 -1.3122  0.6520
   20LY0     CA  370   7.572   3.769   0.915 -0.4786 -0.5536 -0.2728
   20LY0     HA  371   7.492   3.811   0.975 -2.2963  0.7553 -3.3776
   20LY0     CB  372   7.585   3.866   0.798  0.1159  0.5005  0.4427
   20LY0    HB1  373   7.619   3.810   0.711 -0.9092 -1.1403  1.0417
   20LY0    HB2  374   7.653   3.944   0.831 -1.7849  1.8213  1.4455
   20LY0     CG  375   7.458   3.940   0.771  1.1096  0.6909 -0.7997
   20LY0    HG1  376   7.443   4.001   0.860  1.8019 -0.0292 -0.1694
   20LY0    HG2  377   7.378   3.867   0.766 -0.0148  1.9371 -1.6732
   20LY0     CD  378   7.468   4.023   0.644  0.0248  0.2144  0.1259
   20LY0    HD1  379   7.556   4.087   0.651 -0.1393  0.4311  0.1868
   20LY0    HD2  380   7.380   4.085   0.632 -0.8414 -0.4675  2.3692
   20LY0     CE  381   7.485   3.931   0.514  0.7786  0.2677  0.0573
   20LY0    HE1  382   7.574   3.869   0.520 -1.3426 -3.0021  0.1748
   20LY0    HE2  383   7.499   3.994   0.426 -0.5094 -3.4732 -3.1645
   20LY0     NZ  384   7.369   3.840   0.488  0.7377  0.6142 -0.5931
   20LY0    HZ1  385   7.283   3.881   0.456 -0.5568 -1.6418 -0.2438
   20LY0    HZ2  386   7.395   3.774   0.416 -2.1778  2.5841 -3.7712
   20LY0    HZ3  387   7.359   3.774   0.564  1.7132 -1.1738 -1.9198
   20LY0      C  388   7.702   3.758   1.004 -0.2834 -0.4098 -0.2739
   20LY0      O  389   7.735   3.858   1.068  0.3030  0.0021  0.3150
   21LER      N  390   7.757   3.634   1.024 -0.1863  0.1119 -1.0058
   21LER      H  391   7.720   3.561   0.964 -0.7065  0.3118 -0.9371
   21LER     CA  392   7.872   3.609   1.117  0.0826 -0.8684  0.0648
   21LER     HA  393   7.943   3.691   1.103 -0.2311 -0.4211  1.0565
   21LER     CB  394   7.933   3.473   1.091  0.3178 -0.1512  0.0861
   21LER    HB1  395   7.850   3.413   1.054  0.4154  0.3396 -0.9848
   21LER    HB2  396   7.970   3.418   1.177 -0.9013 -0.5293  0.3891
   21LER     CG  397   8.038   3.473   0.982  0.3136 -0.4309 -0.3186
   21LER     HG  398   8.004   3.532   0.896  0.3630 -1.6309 -1.1870
   21LER    CD1  399   8.173   3.545   1.024  0.0416  0.2083  0.2625
   21LER   HD11  400   8.157   3.645   1.064 -1.9440  0.8782 -1.8934
   21LER   HD12  401   8.215   3.477   1.097 -1.5171  1.4195  2.3992
   21LER   HD13  402   8.247   3.555   0.944 -1.6149  1.3313 -1.2272
   21LER    CD2  403   8.080   3.333   0.939 -0.3931 -0.1433  0.0686
   21LER   HD21  404   8.093   3.266   1.024 -1.6158 -1.5705 -0.8119
   21LER   HD22  405   8.008   3.281   0.876  0.8190  0.8228 -2.2290
   21LER   HD23  406   8.166   3.339   0.873 -0.5245  0.5957 -0.0475
   21LER      C  407   7.833   3.621   1.259  0.4405  0.1394  0.3483
   21LER      O  408   7.920   3.663   1.336  0.1276 -0.1714  0.0333
   22LY0      N  409   7.594   2.303   1.283 -0.2578  0.2968 -0.7137
   22LY0     H1  410   7.562   2.207   1.288  1.6562 -0.3288  1.0211
   22LY0     H2  411   7.616   2.332   1.377  1.8071 -0.8497 -0.7893
   22LY0     H3  412   7.684   2.307   1.237 -0.2085 -1.3046 -0.8042
   22LY0     CA  413   7.489   2.387   1.235  0.1925 -0.3222  0.2069
   22LY0     HA  414   7.401   2.359   1.292 -0.2929 -1.4497 -1.0388
   22LY0     CB  415   7.457   2.363   1.087  0.0197 -0.1559 -0.1737
   22LY0    HB1  416   7.443   2.256   1.071  0.0418 -0.2448  0.3878
   22LY0    HB2  417   7.550   2.393   1.038  0.7531 -1.7400  0.1953
   22LY0     CG  418   7.341   2.443   1.022  0.1700  0.1846  0.1621
   22LY0    HG1  419   7.349   2.545   1.060 -1.1947  0.2020  0.4880
   22LY0    HG2  420   7.248   2.398   1.059  1.1921 -1.8822  0.3624
   22LY0     CD  421   7.350   2.432   0.875 -0.5247 -0.6455  1.0375
   22LY0    HD1  422   7.362   2.329   0.843  1.0973  0.5715 -2.9019
   22LY0    HD2  423   7.424   2.496   0.826 -0.1703 -0.8142  1.3543
   22LY0     CE  424   7.210   2.479   0.826 -0.0375 -0.4911 -0.1264
   22LY0    HE1  425   7.182   2.581   0.852 -0.8536 -0.7357  0.0053
   22LY0    HE2  426   7.142   2.413   0.881  0.3502 -1.2457 -0.5448
   22LY0     NZ  427   7.199   2.454   0.682 -0.2554 -0.8366 -0.2616
   22LY0    HZ1  428   7.270   2.509   0.637 -1.7034 -0.1112 -1.7668
   22LY0    HZ2  429   7.209   2.356   0.659 -0.4148 -1.0989  0.7461
   22LY0    HZ3  430   7.104   2.475   0.653 -0.2118 -1.9471 -1.2951
   22LY0      C  431   7.523   2.532   1.266 -0.1123 -0.2675 -0.4192
   22LY0      O  432   7.639   2.576   1.246  0.5625  0.2093  0.8562
   23LER      N  433   7.429   2.610   1.321 -0.2778 -0.2458 -0.1110
   23LER      H  434   7.338   2.570   1.334  1.1702 -3.3993  1.4254
   23LER     CA  435   7.449   2.756   1.346 -0.3781 -0.1010  0.0730
   23LER     HA  436   7.535   2.775   1.410 -0.4117 -0.6844  0.3030
   23LER     CB  437   7.321   2.811   1.415 -0.3580  0.1785 -0.4870
   23LER    HB1  438   7.241   2.808   1.342 -0.3556 -1.4432 -0.4645
   23LER    HB2  439   7.342   2.914   1.443 -0.9219  0.1844 -0.0759
   23LER     CG  440   7.274   2.745   1.548  0.6961 -0.0135  0.4460
   23LER     HG  441   7.233   2.646   1.527 -0.7765  0.3141  1.5842
   23LER    CD1  442   7.379   2.746   1.653  0.0243  0.0023 -0.5161
   23LER   HD11  443   7.348   2.683   1.737 -0.5675 -1.2836 -1.6562
   23LER   HD12  444   7.473   2.706   1.615 -0.6182  0.1831 -2.4079
   23LER   HD13  445   7.389   2.849   1.686  1.3616 -0.5160  0.8098
   23LER    CD2  446   7.146   2.816   1.583 -0.5967 -1.1428 -0.0377
   23LER   HD21  447   7.101   2.779   1.676  1.4059  0.0117  1.4796
   23LER   HD22  448   7.162   2.920   1.611 -2.2941 -0.7761 -0.3238
   23LER   HD23  449   7.075   2.812   1.501 -1.6345 -1.8155  0.8583
   23LER      C  450   7.475   2.845   1.215  0.4196  0.5503  0.7920
   23LER      O  451   7.427   2.812   1.107  0.0444  0.2107 -0.0652
   24LY0      N  452   7.382   3.001   3.137 -0.4879 -0.1477 -0.5433
   24LY0     H1  453   7.463   3.050   3.173 -2.5016  2.6872  0.4526
   24LY0     H2  454   7.409   2.904   3.132  1.6669  0.3176  0.4979
   24LY0     H3  455   7.364   3.032   3.043 -1.1630 -2.6518 -1.3138
   24LY0     CA  456   7.277   3.041   3.236  0.0959  0.4828 -0.0457
   24LY0     HA  457   7.317   3.058   3.336 -0.8461 -0.2621  0.4731
   24LY0     CB  458   7.172   2.928   3.270 -0.3512 -0.3004  0.5332
   24LY0    HB1  459   7.116   2.952   3.361  1.6870 -1.0198  2.0824
   24LY0    HB2  460   7.228   2.837   3.290  0.0730  0.1613  1.5379
   24LY0     CG  461   7.077   2.910   3.149  0.8700  0.4470 -0.1198
   24LY0    HG1  462   7.131   2.917   3.055  2.3139  0.2487  0.6474
   24LY0    HG2  463   7.005   2.991   3.147 -0.4531 -0.6877 -2.8760
   24LY0     CD  464   6.994   2.774   3.152 -0.0588 -0.1499  0.0612
   24LY0    HD1  465   6.933   2.769   3.241  0.1276  2.0969  0.3594
   24LY0    HD2  466   7.066   2.692   3.147  2.9929  2.2597  1.0241
   24LY0     CE  467   6.911   2.777   3.017 -0.4400 -0.3183  0.0284
   24LY0    HE1  468   6.981   2.753   2.937  0.6870 -0.6535  1.0850
   24LY0    HE2  469   6.866   2.874   2.996  2.8091  1.0101 -1.4957
   24LY0     NZ  470   6.812   2.671   3.025  0.0190  0.1015 -0.0871
   24LY0    HZ1  471   6.723   2.694   3.066 -0.7145 -1.1800 -0.8750
   24LY0    HZ2  472   6.795   2.639   2.931  1.6328 -2.0988  0.2971
   24LY0    HZ3  473   6.857   2.596   3.074 -0.3133 -1.9263 -2.6372
   24LY0      C  474   7.204   3.166   3.196  0.3173  1.2156 -0.1206
   24LY0      O  475   7.186   3.182   3.072 -0.1009 -0.5031 -0.4193
   25LER      N  476   7.174   3.249   3.292  0.0451 -0.5857  0.4277
   25LER      H  477   7.188   3.213   3.385  1.8524 -0.4680  0.2382
   25LER     CA  478   7.121   3.389   3.281  0.7028  0.3313  0.3475
   25LER     HA  479   7.082   3.409   3.381 -0.4557 -2.7157  0.6243
   25LER     CB  480   6.999   3.393   3.184  0.3330  0.1263  0.3052
   25LER    HB1  481   7.031   3.369   3.083  1.0571 -0.2408  0.6136
   25LER    HB2  482   6.961   3.494   3.169  0.0881 -0.2120 -1.6097
   25LER     CG  483   6.874   3.308   3.218 -0.0679  0.2360 -0.0426
   25LER     HG  484   6.913   3.207   3.234 -0.2992  0.2558  0.7081
   25LER    CD1  485   6.791   3.341   3.346 -0.1941  0.3843  0.0613
   25LER   HD11  486   6.740   3.437   3.345 -2.7229 -0.8837 -0.7363
   25LER   HD12  487   6.718   3.260   3.352  0.6667 -0.3170  2.0145
   25LER   HD13  488   6.863   3.344   3.429 -0.6252  0.0552  0.4537
   25LER    CD2  489   6.779   3.322   3.105  0.9895 -0.3595  0.3048
   25LER   HD21  490   6.814   3.302   3.004 -0.2638 -2.1941  0.1775
   25LER   HD22  491   6.694   3.254   3.121 -0.0505  0.7058 -0.5233
   25LER   HD23  492   6.722   3.414   3.113 -2.1888 -2.0843 -0.5872
   25LER      C  493   7.228   3.493   3.253 -0.2779 -0.2229 -0.2046
   25LER      O  494   7.237   3.582   3.332  0.3929  0.1426 -0.9287
   26LYR      N  495   7.291   3.483   3.135 -0.1074 -0.4426  0.3638
   26LYR      H  496   7.276   3.399   3.081 -1.6025  0.6193 -0.9575
   26LYR     CA  497   7.397   3.576   3.088 -0.0491 -0.8720  0.8269
   26LYR     HA  498   7.431   3.627   3.178  0.1742  1.4001 -0.4730
   26LYR     CB  499   7.349   3.670   2.973 -0.3218  0.0382 -0.6699
   26LYR    HB1  500   7.318   3.606   2.891 -0.4957 -3.2422  1.7633
   26LYR    HB2  501   7.433   3.719   2.923 -0.3100 -0.9651 -1.6898
   26LYR     CG  502   7.234   3.764   3.014 -0.5306 -0.8167  0.1946
   26LYR    HG1  503   7.162   3.711   3.076 -2.8757  1.4413 -0.4051
   26LYR    HG2  504   7.184   3.798   2.923  0.6012  1.5691  0.3954
   26LYR     CD  505   7.266   3.887   3.102  0.1952  0.4930 -0.1083
   26LYR    HD1  506   7.360   3.938   3.081  1.5098 -2.1053 -1.0842
   26LYR    HD2  507   7.262   3.847   3.204  0.8056  0.0450 -0.2534
   26LYR     CE  508   7.150   3.986   3.094  0.4876  0.7035  0.0257
   26LYR    HE1  509   7.154   4.044   3.186 -0.8544  0.3707  0.3074
   26LYR    HE2  510   7.060   3.926   3.109 -0.3584  1.8258 -0.4336
   26LYR     NZ  511   7.153   4.068   2.968  0.3748  0.2163  0.2276
   26LYR    HZ1  512   7.233   4.047   2.909  0.4364  1.3009 -0.1078
   26LYR      C  513   7.511   3.489   3.026 -0.6609 -0.5351  0.3910
   26LYR      O  514   7.489   3.407   2.940  0.4898 -0.2904  0.1367
   27LY0      N  515   7.630   3.510   3.084 -1.3661 -0.2323  0.1169
   27LY0      H  516   7.642   3.591   3.142  0.5899 -0.5795  0.2572
   27LY0     CA  517   7.758   3.434   3.045  0.1571 -0.5955  0.0918
   27LY0     HA  518   7.742   3.333   3.083  1.6989 -1.0073 -0.2692
   27LY0     CB  519   7.878   3.500   3.115 -0.5110  0.3526  0.0299
   27LY0    HB1  520   7.841   3.513   3.217  0.5393  0.4966  0.4037
   27LY0    HB2  521   7.893   3.597   3.068 -0.6979  0.9100  1.0964
   27LY0     CG  522   8.013   3.418   3.106 -0.0750 -0.1581 -0.1921
   27LY0    HG1  523   8.023   3.398   3.000 -1.1187 -2.7944  0.1250
   27LY0    HG2  524   8.011   3.323   3.160  2.9372 -0.7946 -1.0286
   27LY0     CD  525   8.138   3.489   3.146 -0.1912 -0.0500 -0.2383
   27LY0    HD1  526   8.218   3.414   3.140  0.2322  0.4895 -1.9547
   27LY0    HD2  527   8.126   3.528   3.247  0.3820  2.4683 -1.0742
   27LY0     CE  528   8.169   3.610   3.058  1.5177  0.3999 -0.4585
   27LY0    HE1  529   8.095   3.687   3.078  0.2273 -1.4532  2.7133
   27LY0    HE2  530   8.163   3.586   2.952 -0.6927  0.5806 -0.4077
   27LY0     NZ  531   8.304   3.672   3.095  0.5868  0.8332 -0.0243
   27LY0    HZ1  532   8.314   3.759   3.044 -1.4567  0.3776 -1.3342
   27LY0    HZ2  533   8.305   3.694   3.193  1.3938 -2.6582  0.8843
   27LY0    HZ3  534   8.382   3.609   3.086 -0.2696 -0.2179 -0.3234
   27LY0      C  535   7.766   3.421   2.898 -0.2027  0.4215  0.1285
   27LY0      O  536   7.790   3.311   2.857  0.1672  0.3950  0.3919
   28LER      N  537   7.761   3.530   2.819  0.1931 -0.2093  0.0363
   28LER      H  538   7.737   3.619   2.859 -1.4908 -0.3251 -0.6353
   28LER     CA  539   7.797   3.533   2.674  0.7914  0.3545 -0.5287
   28LER     HA  540   7.867   3.451   2.657 -0.3883 -0.5051 -1.4025
   28LER     CB  541   7.876   3.667   2.641 -0.5368 -0.3180  0.5332
   28LER    HB1  542   7.801   3.745   2.654  1.4359  1.4558  1.6667
   28LER    HB2  543   7.900   3.661   2.535  2.2686  2.6092  0.8705
   28LER     CG  544   8.003   3.700   2.721 -0.0181  0.0183  0.8444
   28LER     HG  545   7.971   3.700   2.825 -1.0805  1.9924  0.5769
   28LER    CD1  546   8.107   3.592   2.716 -0.1481  0.7078  0.1074
   28LER   HD11  547   8.134   3.561   2.615 -1.1567  0.4522 -0.0988
   28LER   HD12  548   8.202   3.626   2.757  1.0834 -1.5006 -0.7456
   28LER   HD13  549   8.062   3.510   2.773 -0.2464  0.7673  0.1161
   28LER    CD2  550   8.059   3.832   2.675  0.2335 -0.1435  0.8487
   28LER   HD21  551   8.139   3.859   2.745 -0.0341 -1.2051  1.5884
   28LER   HD22  552   8.098   3.823   2.574  0.6624  0.5199  0.9503
   28LER   HD23  553   7.986   3.911   2.657 -0.0961 -1.1309 -2.9908
   28LER      C  554   7.680   3.510   2.578  0.1536  0.1199  0.0648
   28LER      O  555   7.698   3.520   2.454  0.0766  0.8702 -0.4653
   29LYR      N  556   7.558   3.490   2.628  0.2605  0.1105  0.5347
   29LYR      H  557   7.536   3.484   2.726 -0.7126  2.6725  0.5602
   29LYR     CA  558   7.448   3.450   2.537 -0.0904  0.1688  0.6968
   29LYR     HA  559   7.450   3.495   2.438 -0.4081 -0.0569  0.5872
   29LYR     CB  560   7.308   3.497   2.598  0.0662  0.5595  0.9613
   29LYR    HB1  561   7.286   3.449   2.693  1.1105 -1.8780  0.0482
   29LYR    HB2  562   7.234   3.467   2.524  0.9100  1.3359 -0.2593
   29LYR     CG  563   7.286   3.646   2.627 -0.2700 -0.5614 -0.6088
   29LYR    HG1  564   7.357   3.681   2.702 -2.3848  0.6764  0.9090
   29LYR    HG2  565   7.189   3.651   2.677  1.5796  0.7886  3.2548
   29LYR     CD  566   7.285   3.728   2.493 -0.3415  0.3679  0.3788
   29LYR    HD1  567   7.195   3.700   2.438 -0.7723  0.9607  0.7686
   29LYR    HD2  568   7.373   3.700   2.435 -0.0567  1.2502  0.3598
   29LYR     CE  569   7.286   3.875   2.530 -0.7192  0.1655  0.3475
   29LYR    HE1  570   7.225   3.889   2.620  0.6286  3.0085  0.9271
   29LYR    HE2  571   7.252   3.938   2.448  0.4922 -1.5826 -1.5881
   29LYR     NZ  572   7.421   3.914   2.565  0.0466  0.1911  0.0304
   29LYR    HZ1  573   7.487   3.904   2.489 -1.7159  0.7915 -1.6487
   29LYR      C  574   7.444   3.297   2.518  0.2472  0.1869 -0.3352
   29LYR      O  575   7.472   3.223   2.613 -0.2439  0.6161  0.6464
   30LER      N  576   7.405   3.256   2.399  0.2715 -0.3449  0.5599
   30LER      H  577   7.380   3.326   2.330 -1.4156 -0.9581  0.5139
   30LER     CA  578   7.376   3.119   2.351 -0.4766  0.6438  0.5205
   30LER     HA  579   7.448   3.047   2.390  1.2350 -0.2475 -3.7525
   30LER     CB  580   7.386   3.112   2.197 -0.9396 -0.5421 -0.8031
   30LER    HB1  581   7.337   3.200   2.155 -1.2491  0.5394  1.6260
   30LER    HB2  582   7.326   3.025   2.170  2.0140 -3.7191  1.8323
   30LER     CG  583   7.524   3.091   2.129 -0.8500 -0.0521 -0.2386
   30LER     HG  584   7.564   2.992   2.151 -1.3722 -0.3708 -0.6907
   30LER    CD1  585   7.501   3.100   1.979  0.0979 -0.1179  0.7471
   30LER   HD11  586   7.444   3.009   1.960 -3.2207  1.6614  1.4953
   30LER   HD12  587   7.441   3.189   1.962  1.2859  0.3450 -1.2639
   30LER   HD13  588   7.590   3.108   1.917 -0.5523 -0.6605 -0.2794
   30LER    CD2  589   7.613   3.205   2.169 -0.0719  0.1306 -0.5731
   30LER   HD21  590   7.702   3.200   2.107  1.7878 -0.8492  2.0147
   30LER   HD22  591   7.569   3.291   2.119  0.5987  0.4340 -0.6509
   30LER   HD23  592   7.632   3.222   2.275 -0.8109 -1.3930 -0.1570
   30LER      C  593   7.239   3.065   2.394 -0.0526  0.8570 -0.7345
   30LER      O  594   7.149   3.144   2.431 -0.7861  0.3024 -0.2406
   31LER      N  595   7.228   2.931   2.395  0.2726  0.0273 -0.3117
   31LER      H  596   7.310   2.873   2.388 -1.1490 -1.9153 -1.8527
   31LER     CA  597   7.104   2.851   2.414  0.9284  0.1072  0.2329
   31LER     HA  598   7.140   2.749   2.428 -0.4413 -0.5693 -0.9407
   31LER     CB  599   7.022   2.851   2.282  0.8752 -0.5217  0.6653
   31LER    HB1  600   6.977   2.949   2.269  0.4419 -1.0541 -3.1075
   31LER    HB2  601   6.943   2.777   2.296  0.1273 -0.4158 -2.2076
   31LER     CG  602   7.089   2.807   2.152 -0.7796 -0.3104 -0.4097
   31LER     HG  603   7.182   2.863   2.139 -1.1763  0.4370 -0.0799
   31LER    CD1  604   7.126   2.655   2.166  0.2572 -0.2103  0.2986
   31LER   HD11  605   7.194   2.621   2.244 -0.1371  0.1974  0.8295
   31LER   HD12  606   7.033   2.599   2.173 -0.4089  0.6776 -1.0165
   31LER   HD13  607   7.174   2.629   2.072  1.9310  0.9800  0.7704
   31LER    CD2  608   6.997   2.821   2.028 -0.3266 -0.0234  0.4234
   31LER   HD21  609   7.038   2.776   1.938  0.0097  1.4421 -0.1869
   31LER   HD22  610   6.898   2.784   2.051  0.3548 -1.3886  1.3080
   31LER   HD23  611   6.992   2.927   2.003 -0.0922 -0.1917 -0.3469
   31LER      C  612   7.020   2.887   2.537  0.3001  0.1348  0.4220
   31LER      O  613   6.897   2.876   2.534  0.0002 -0.0343 -0.5954
   32LY0      N  614   7.051   4.726   2.844 -0.0226  0.0616 -0.0547
   32LY0     H1  615   6.991   4.795   2.885  0.1075  0.2713 -0.2141
   32LY0     H2  616   7.082   4.752   2.751 -1.2374  0.0078 -0.4847
   32LY0     H3  617   7.129   4.723   2.909  0.9930  3.8424 -0.8276
   32LY0     CA  618   6.980   4.600   2.840 -0.6875  0.4280  0.0504
   32LY0     HA  619   6.931   4.599   2.743 -0.2679 -0.3403 -0.1609
   32LY0     CB  620   6.862   4.594   2.935 -0.1376  0.4513  0.6072
   32LY0    HB1  621   6.799   4.513   2.899  1.4701  0.0712 -1.5731
   32LY0    HB2  622   6.800   4.683   2.922 -1.6750 -0.7464 -0.5805
   32LY0     CG  623   6.899   4.566   3.084  0.6471  0.8995 -0.3724
   32LY0    HG1  624   6.978   4.638   3.108  1.1937 -0.0221  0.7038
   32LY0    HG2  625   6.938   4.465   3.092 -1.8787 -0.1633 -0.4638
   32LY0     CD  626   6.779   4.576   3.180 -0.4773  0.9744  0.1464
   32LY0    HD1  627   6.808   4.533   3.276 -0.9330 -0.5841 -0.3856
   32LY0    HD2  628   6.706   4.513   3.129  0.7047  0.3401 -0.8394
   32LY0     CE  629   6.739   4.722   3.215 -0.8871 -0.1430 -0.4513
   32LY0    HE1  630   6.732   4.777   3.121  3.5116  0.6179 -0.5374
   32LY0    HE2  631   6.817   4.758   3.281  0.1777 -1.1229 -1.1353
   32LY0     NZ  632   6.610   4.731   3.277  0.1737  0.4053 -0.4125
   32LY0    HZ1  633   6.535   4.730   3.209 -0.6390 -2.5799  0.4130
   32LY0    HZ2  634   6.596   4.663   3.350 -0.5351  1.1135  0.1381
   32LY0    HZ3  635   6.606   4.817   3.330 -0.1799  1.1185 -1.5618
   32LY0      C  636   7.074   4.484   2.852  0.1147  0.1031  0.2880
   32LY0      O  637   7.167   4.495   2.932 -0.2041  0.0045 -0.1132
   33LER      N  638   7.041   4.365   2.794 -0.1456 -0.5155  0.0219
   33LER      H  639   6.958   4.373   2.738  0.3545 -0.5717 -0.7455
   33LER     CA  640   7.108   4.233   2.804 -0.0661  0.3477  0.4859
   33LER     HA  641   7.216   4.245   2.811  0.0214 -0.4568  0.6850
   33LER     CB  642   7.073   4.142   2.687  0.3541 -0.2967  0.7325
   33LER    HB1  643   6.978   4.097   2.713 -0.1989 -0.6068 -1.6253
   33LER    HB2  644   7.144   4.059   2.686 -0.5535 -1.0906 -0.5323
   33LER     CG  645   7.072   4.202   2.544  0.1078  0.1060 -0.5266
   33LER     HG  646   7.013   4.294   2.541  0.0072  0.0253 -1.9097
   33LER    CD1  647   7.210   4.230   2.488 -0.1182 -0.0775 -0.1292
   33LER   HD11  648   7.264   4.138   2.465  1.7390  1.0386 -0.4623
   33LER   HD12  649   7.205   4.287   2.396 -4.0347  1.5238  0.8723
   33LER   HD13  650   7.261   4.285   2.568  0.8838  0.7300 -1.2914
   33LER    CD2  651   7.006   4.097   2.456 -0.4522  1.3524  0.4967
   33LER   HD21  652   7.050   3.998   2.473  0.5364  1.6917 -0.0197
   33LER   HD22  653   6.900   4.092   2.480 -0.6205 -0.4833 -0.4677
   33LER   HD23  654   7.011   4.133   2.354  1.2705  3.3222  1.2022
   33LER      C  655   7.068   4.165   2.941 -0.4247  0.1862  0.0415
   33LER      O  656   6.954   4.177   2.986 -0.7850 -0.2757  0.2498
   34LY0      N  657   7.717   4.587   3.873 -0.3380  0.6491  0.0622
   34LY0     H1  658   7.681   4.569   3.965 -0.6160 -3.0687 -0.5908
   34LY0     H2  659   7.639   4.620   3.817 -1.2965 -1.3380  0.1221
   34LY0     H3  660   7.786   4.660   3.877 -0.6533  1.0207 -0.8656
   34LY0     CA  661   7.781   4.467   3.805  0.5537  0.3674 -0.4072
   34LY0     HA  662   7.825   4.410   3.887  0.6862  0.6906 -0.2517
   34LY0     CB  663   7.884   4.508   3.696 -0.5633 -0.2585 -0.1030
   34LY0    HB1  664   7.951   4.583   3.740 -0.3327 -1.1247  1.0843
   34LY0    HB2  665   7.827   4.561   3.620  1.0271  3.9560  1.3392
   34LY0     CG  666   7.974   4.410   3.627 -0.8915  0.5046  0.1546
   34LY0    HG1  667   8.053   4.467   3.578  0.9141 -2.5292 -0.7989
   34LY0    HG2  668   7.925   4.353   3.548 -0.0769  0.8170 -0.5968
   34LY0     CD  669   8.038   4.316   3.730 -0.2268  0.3475  0.5095
   34LY0    HD1  670   7.967   4.268   3.797 -0.3609  1.1637  0.9600
   34LY0    HD2  671   8.097   4.379   3.796 -0.2073  1.7606 -0.7921
   34LY0     CE  672   8.128   4.212   3.669  0.6109 -0.0597 -0.1391
   34LY0    HE1  673   8.074   4.159   3.591  0.1939  2.7627 -1.9167
   34LY0    HE2  674   8.152   4.144   3.751 -0.4114  0.8703  0.9758
   34LY0     NZ  675   8.247   4.275   3.615  0.1114  0.4770 -0.5332
   34LY0    HZ1  676   8.316   4.208   3.583 -0.4082  0.3802 -1.4943
   34LY0    HZ2  677   8.220   4.338   3.540 -0.6435 -0.4180 -1.0366
   34LY0    HZ3  678   8.276   4.341   3.685 -0.0695  2.1600 -1.9621
   34LY0      C  679   7.671   4.384   3.739 -0.0717  0.4113 -0.1971
   34LY0      O  680   7.583   4.445   3.680 -0.4346  0.2765  0.0648
   35LER      N  681   7.674   4.251   3.753 -0.6474 -0.4302 -0.8063
   35LER      H  682   7.738   4.212   3.821  0.6764  0.8819 -1.2446
   35LER     CA  683   7.589   4.162   3.676 -0.4412  0.2497 -0.2822
   35LER     HA  684   7.486   4.198   3.682 -0.3086  0.6134 -0.2003
   35LER     CB  685   7.591   4.022   3.740 -0.5731 -0.7961  0.0679
   35LER    HB1  686   7.581   4.032   3.848  0.1178 -1.4166  0.2023
   35LER    HB2  687   7.687   3.976   3.715 -1.5660 -2.9116 -0.0684
   35LER     CG  688   7.487   3.931   3.679  0.2959  0.3091 -0.3214
   35LER     HG  689   7.491   3.947   3.571  0.1689 -1.4996 -0.6292
   35LER    CD1  690   7.527   3.784   3.691  0.5975 -0.3957 -0.9351
   35LER   HD11  691   7.626   3.772   3.648  1.1055  1.5162 -0.4070
   35LER   HD12  692   7.518   3.750   3.795  1.1308  1.0636 -0.3901
   35LER   HD13  693   7.465   3.721   3.628  0.5002 -2.1968  0.8358
   35LER    CD2  694   7.350   3.949   3.731  0.9464 -0.7957 -0.6343
   35LER   HD21  695   7.328   3.912   3.831  1.3002  0.2035 -0.1786
   35LER   HD22  696   7.320   4.053   3.726  0.3581 -1.0039 -1.8523
   35LER   HD23  697   7.269   3.904   3.673  0.2263  1.1565 -1.2197
   35LER      C  698   7.623   4.168   3.527  0.0389  0.0347 -0.6415
   35LER      O  699   7.742   4.173   3.489  0.9775  0.5049  0.1389
   36LYR      N  700   7.516   4.189   3.441 -0.4444 -0.1736 -0.5224
   36LYR      H  701   7.422   4.192   3.479 -0.4285  1.0224 -0.5280
   36LYR     CA  702   7.525   4.187   3.291  0.1499  0.1528 -0.7516
   36LYR     HA  703   7.587   4.261   3.241  0.1725  1.1016  0.6290
   36LYR     CB  704   7.385   4.217   3.246  0.6258 -0.2885 -0.4255
   36LYR    HB1  705   7.314   4.168   3.313  0.9406 -1.6736 -1.0775
   36LYR    HB2  706   7.368   4.183   3.144 -1.2690  0.7208 -0.4898
   36LYR     CG  707   7.357   4.366   3.253  0.4834  0.2556 -0.4979
   36LYR    HG1  708   7.424   4.421   3.187 -0.5105 -0.2332 -1.9660
   36LYR    HG2  709   7.381   4.399   3.354  0.1232  3.0507 -1.2319
   36LYR     CD  710   7.204   4.415   3.236 -0.5083 -0.0099  0.2665
   36LYR    HD1  711   7.171   4.354   3.152  0.2283  1.2953 -1.0230
   36LYR    HD2  712   7.201   4.517   3.197 -2.5660 -0.9233 -2.2454
   36LYR     CE  713   7.106   4.414   3.360  0.0647  0.0429 -0.4156
   36LYR    HE1  714   7.018   4.469   3.329  0.9153  1.5513 -0.2721
   36LYR    HE2  715   7.145   4.463   3.450  0.4068 -1.5730  0.3543
   36LYR     NZ  716   7.059   4.280   3.397 -0.4427  0.3161  0.7567
   36LYR    HZ1  717   6.966   4.260   3.362 -0.8052  1.7901  0.8107
   36LYR      C  718   7.573   4.051   3.248  0.6732  0.0309  0.3941
   36LYR      O  719   7.567   3.951   3.317  0.1805 -0.1504  0.2409
   37LY0      N  720   7.626   4.046   3.121  0.1647 -0.1913 -0.8250
   37LY0      H  721   7.630   4.129   3.064  0.4066  0.6543  0.3857
   37LY0     CA  722   7.689   3.923   3.064  0.8098 -0.0284 -0.1128
   37LY0     HA  723   7.640   3.836   3.107 -2.0808 -0.1535 -3.2559
   37LY0     CB  724   7.837   3.932   3.103  0.2892  0.5960  0.1950
   37LY0    HB1  725   7.883   3.842   3.063 -1.5477 -0.1897 -0.2128
   37LY0    HB2  726   7.838   3.927   3.212 -1.5482 -0.8170  0.1900
   37LY0     CG  727   7.920   4.051   3.043  0.2372  0.2156  0.2726
   37LY0    HG1  728   7.876   4.147   3.068 -3.6565 -1.1524 -0.6608
   37LY0    HG2  729   7.919   4.039   2.934  1.7773 -1.7093  0.4089
   37LY0     CD  730   8.069   4.050   3.069 -0.1033 -0.7524 -0.0666
   37LY0    HD1  731   8.117   4.132   3.016 -0.8406  0.6902  1.3932
   37LY0    HD2  732   8.109   3.956   3.032  1.8778  0.9062 -2.5330
   37LY0     CE  733   8.104   4.069   3.218 -0.1113 -0.0465 -0.5653
   37LY0    HE1  734   8.075   3.979   3.272  0.9297 -0.2514 -0.3226
   37LY0    HE2  735   8.044   4.142   3.272 -0.5279 -0.5901 -0.2807
   37LY0     NZ  736   8.248   4.080   3.243 -0.0219  0.0142 -0.4133
   37LY0    HZ1  737   8.289   4.168   3.213 -1.5180  1.5241  1.6957
   37LY0    HZ2  738   8.279   4.072   3.339  1.5002  2.0534 -0.6435
   37LY0    HZ3  739   8.278   3.996   3.196  0.0374  0.3762 -1.0480
   37LY0      C  740   7.666   3.898   2.911  0.3493 -0.5523  0.1478
   37LY0      O  741   7.662   3.784   2.868 -0.6979 -0.2992 -0.2420
   38LER      N  742   7.645   4.010   2.835  0.4750  0.3689  0.1831
   38LER      H  743   7.652   4.102   2.876 -2.3901 -0.2554  2.3605
   38LER     CA  744   7.599   4.005   2.695 -0.1020  0.1183 -0.0629
   38LER     HA  745   7.671   3.947   2.638 -0.4434 -0.5723  0.1964
   38LER     CB  746   7.602   4.153   2.648 -0.2643  0.4385 -0.3065
   38LER    HB1  747   7.553   4.222   2.717 -0.3158  0.5217 -0.4253
   38LER    HB2  748   7.544   4.150   2.556  0.9652 -1.1566 -1.0678
   38LER     CG  749   7.748   4.196   2.609 -0.1299 -0.3234  0.2219
   38LER     HG  750   7.820   4.154   2.679 -1.6692 -0.2446  1.9108
   38LER    CD1  751   7.785   4.140   2.475  0.1494  0.4436  0.1919
   38LER   HD11  752   7.803   4.032   2.478  1.7602  0.6872 -0.0257
   38LER   HD12  753   7.705   4.171   2.408 -3.8249 -0.5929  4.0243
   38LER   HD13  754   7.883   4.182   2.452  0.1205  0.8143  0.7468
   38LER    CD2  755   7.767   4.345   2.614 -0.2384 -0.1821  0.0300
   38LER   HD21  756   7.864   4.372   2.572 -0.1642 -0.9894 -0.3192
   38LER   HD22  757   7.690   4.395   2.554  1.8254  2.0571 -0.9584
   38LER   HD23  758   7.754   4.374   2.719  1.6109 -0.7945  0.4515
   38LER      C  759   7.457   3.952   2.690  0.3150 -0.4344  0.3166
   38LER      O  760   7.375   3.988   2.777 -0.3647  0.0706  0.0302
   39LY0      N  761   6.896   4.206   3.994  0.0644  0.5074 -0.5933
   39LY0     H1  762   6.919   4.304   4.006  0.6704  0.6259 -2.3804
   39LY0     H2  763   6.878   4.156   4.079  0.4515  1.4747  0.0770
   39LY0     H3  764   6.805   4.206   3.950 -0.7965  1.4121  1.0693
   39LY0     CA  765   6.998   4.130   3.920  0.5580 -0.3353  0.7193
   39LY0     HA  766   6.978   4.024   3.931 -1.6954  0.1569  1.8111
   39LY0     CB  767   7.136   4.145   3.995  0.0778 -0.5491  0.0708
   39LY0    HB1  768   7.208   4.066   3.973  0.0882 -0.9007  1.2944
   39LY0    HB2  769   7.120   4.129   4.102  0.2475 -0.5332  0.0981
   39LY0     CG  770   7.208   4.280   3.960 -0.6833  0.3015 -0.8224
   39LY0    HG1  771   7.148   4.356   4.010 -0.3896  0.1603 -0.2413
   39LY0    HG2  772   7.219   4.301   3.854 -2.7242  4.0005 -0.4755
   39LY0     CD  773   7.350   4.286   4.025  0.5645 -1.4134  0.1728
   39LY0    HD1  774   7.405   4.195   4.000  0.6315 -0.8752 -1.8446
   39LY0    HD2  775   7.316   4.295   4.128 -2.7229  0.3591 -0.9286
   39LY0     CE  776   7.436   4.413   3.978  0.3783  0.5649  0.1996
   39LY0    HE1  777   7.387   4.509   3.993 -2.7470 -0.3333 -2.8074
   39LY0    HE2  778   7.448   4.412   3.870 -0.6821  2.9082 -0.0050
   39LY0     NZ  779   7.567   4.421   4.043 -0.2753  0.0896  1.0201
   39LY0    HZ1  780   7.638   4.454   3.979 -1.9677  0.5807 -0.7098
   39LY0    HZ2  781   7.559   4.480   4.125  1.3959  0.5077  0.9012
   39LY0    HZ3  782   7.594   4.331   4.079  0.8558  0.1276  0.3142
   39LY0      C  783   6.998   4.166   3.774  0.5662  0.3575  0.2944
   39LY0      O  784   6.963   4.276   3.737 -0.2407 -0.2964  0.3331
   40LER      N  785   7.029   4.072   3.686  0.2234 -1.1032 -0.2710
   40LER      H  786   7.048   3.978   3.719 -1.0579 -2.3648 -2.8847
   40LER     CA  787   7.017   4.098   3.540 -0.1053  0.1655  0.1424
   40LER     HA  788   6.920   4.141   3.515 -0.1954  0.0789  0.3348
   40LER     CB  789   7.026   3.973   3.458 -0.6902  0.1461  0.6488
   40LER    HB1  790   7.124   3.930   3.475 -0.7872  0.0792  1.0615
   40LER    HB2  791   7.025   4.004   3.354  0.0718 -2.2145 -0.1056
   40LER     CG  792   6.909   3.875   3.477  0.0243  0.4282  0.7398
   40LER     HG  793   6.908   3.836   3.579 -1.8189  0.2450  0.6882
   40LER    CD1  794   6.766   3.933   3.454 -0.1277  0.2540 -0.0912
   40LER   HD11  795   6.700   3.847   3.439  0.9143 -0.3001 -1.8088
   40LER   HD12  796   6.749   3.986   3.547  0.1940  0.1795  0.0107
   40LER   HD13  797   6.757   3.996   3.365 -0.6222  1.0788  0.5304
   40LER    CD2  798   6.931   3.758   3.371  0.2055  0.3142 -0.7274
   40LER   HD21  799   6.972   3.793   3.276  2.4038  0.5880  0.2519
   40LER   HD22  800   7.008   3.690   3.408  0.3841  0.7739 -0.2460
   40LER   HD23  801   6.845   3.694   3.352  0.7868 -0.6757 -0.1031
   40LER      C  802   7.112   4.206   3.497  0.4892 -0.2918  0.3607
   40LER      O  803   7.216   4.238   3.548 -0.1209 -0.9568  0.0294
   41U      O5'  804   5.096   7.784   0.924 -0.9898 -0.1569  0.0627
   41U      H5T  805   5.158   7.820   0.861 -3.2218  2.4424 -0.8660
   41U      C5'  806   5.011   7.892   0.961  0.2368  0.3349  0.0074
   41U     H5'1  807   5.040   7.977   0.900  1.1877 -1.0560 -1.5969
   41U     H5'2  808   5.014   7.904   1.069  0.1210 -2.3652  0.3808
   41U      C4'  809   4.857   7.866   0.924 -0.0370 -0.2502 -0.4559
   41U      H4'  810   4.806   7.961   0.938 -0.1172 -0.4191  0.4745
   41U      O4'  811   4.843   7.812   0.793  0.7704 -0.0332 -0.4316
   41U      C1'  812   4.754   7.697   0.792  0.1156 -0.2958 -0.6230
   41U      H1'  813   4.676   7.720   0.720  0.4881  1.0189 -0.6336
   41U       N1  814   4.826   7.575   0.751  0.3636  0.7130 -0.6674
   41U       C6  815   4.957   7.575   0.712 -0.3726 -0.3927 -0.1641
   41U       H6  816   5.014   7.665   0.727 -1.5814  0.2896  0.4688
   41U       C5  817   5.014   7.462   0.655 -0.3215  0.0573 -0.3874
   41U       H5  818   5.115   7.467   0.617 -0.1277 -2.7841 -0.4825
   41U       C4  819   4.941   7.340   0.632 -0.4942  0.2714 -0.3184
   41U       O4  820   4.982   7.237   0.589  0.4784  0.4758  0.0096
   41U       N3  821   4.812   7.343   0.670  0.1035 -0.5953  0.1402
   41U       H3  822   4.760   7.257   0.674 -1.1262  0.0146 -1.5619
   41U       C2  823   4.750   7.453   0.727 -0.6304  0.2523  0.6117
   41U       O2  824   4.631   7.442   0.754  0.0334  0.3300 -0.6254
   41U      C3'  825   4.800   7.758   1.020 -0.1564 -0.0571  0.5562
   41U      H3'  826   4.880   7.685   1.026 -0.1365 -0.1278 -0.3495
   41U      C2'  827   4.696   7.692   0.934 -0.1797  0.2861 -0.7921
   41U     H2'1  828   4.683   7.588   0.966  0.9039  0.8875  1.8698
   41U      O2'  829   4.578   7.765   0.951 -0.2169  0.0431  0.2470
   41U     HO'2  830   4.580   7.826   1.026 -2.2344  1.6572 -0.8949
   41U      O3'  831   4.758   7.805   1.144  0.3679 -0.1292 -0.2565
   42U        P  832   4.777   7.712   1.278 -0.3089 -0.2243 -0.1509
   42U      O1P  833   4.738   7.786   1.400  0.1457  0.6506  0.4870
   42U      O2P  834   4.912   7.645   1.271  0.4584  0.1546 -0.1623
   42U      O5'  835   4.654   7.606   1.251  0.0721  0.1942  0.3938
   42U      C5'  836   4.517   7.644   1.266  0.3409  0.9845 -0.0268
   42U     H5'1  837   4.515   7.742   1.219  2.9064  2.1370  2.0098
   42U     H5'2  838   4.487   7.665   1.369 -2.1396 -1.2924 -0.1841
   42U      C4'  839   4.423   7.536   1.213  0.3003  0.1918 -0.1808
   42U      H4'  840   4.320   7.569   1.198  0.2603 -0.2764 -0.9815
   42U      O4'  841   4.463   7.489   1.082  0.8664  0.0059 -0.6907
   42U      C1'  842   4.461   7.347   1.083 -0.0735  0.4546 -0.8477
   42U      H1'  843   4.407   7.319   0.993 -1.2127  2.3231 -0.7952
   42U       N1  844   4.595   7.279   1.073  1.2687 -0.1472  0.4247
   42U       C6  845   4.716   7.345   1.082  0.0012 -0.4836 -0.3038
   42U       H6  846   4.727   7.436   1.140 -3.2308  0.2806 -0.6869
   42U       C5  847   4.824   7.287   1.028  0.1464  0.5817  0.2210
   42U       H5  848   4.925   7.321   1.044  0.4199 -0.9914  2.1765
   42U       C4  849   4.830   7.165   0.958  0.0868  0.1946  0.4636
   42U       O4  850   4.932   7.107   0.924  0.0415  0.4232 -0.5943
   42U       N3  851   4.713   7.104   0.945  0.1783 -0.0466  0.1021
   42U       H3  852   4.706   7.014   0.898 -1.2095 -0.2008  0.5448
   42U       C2  853   4.593   7.154   0.996  0.0084  0.1564 -0.1947
   42U       O2  854   4.498   7.082   0.979  0.1964 -0.1582  0.4378
   42U      C3'  855   4.426   7.416   1.306 -0.1840 -0.3272  0.2123
   42U      H3'  856   4.527   7.405   1.346  0.0599 -1.5453 -0.6994
   42U      C2'  857   4.390   7.303   1.210 -0.0980  0.0986  0.4521
   42U     H2'1  858   4.429   7.206   1.239  1.3699  0.2215 -0.9259
   42U      O2'  859   4.246   7.309   1.184 -0.5455 -0.1261 -0.3030
   42U     HO'2  860   4.218   7.239   1.124  0.6073 -1.1635  0.3313
   42U      O3'  861   4.340   7.442   1.412  0.4237 -0.3748 -0.3335
   43A        P  862   4.354   7.360   1.544  0.2320  0.2316  0.0877
   43A      O1P  863   4.244   7.399   1.628 -0.1903 -0.0748 -0.3256
   43A      O2P  864   4.488   7.373   1.590 -0.3762  0.0747 -0.0424
   43A      O5'  865   4.339   7.208   1.494  0.4314  0.0759  0.4255
   43A      C5'  866   4.211   7.146   1.476  0.8152  0.7681 -0.4894
   43A     H5'1  867   4.152   7.210   1.411  0.3895  1.1409  0.2560
   43A     H5'2  868   4.158   7.131   1.569  0.3132  1.7560 -0.6135
   43A      C4'  869   4.223   7.013   1.410  0.4674  0.3729  0.1675
   43A      H4'  870   4.123   6.972   1.406  0.7906 -0.4275  0.1383
   43A      O4'  871   4.293   7.008   1.280 -0.3827  0.1685 -0.1402
   43A      C1'  872   4.341   6.872   1.260  0.5084 -0.0268 -0.7663
   43A      H1'  873   4.276   6.824   1.187  1.5728 -2.4143 -0.2408
   43A       N9  874   4.485   6.881   1.228  0.9476  0.2533  0.1225
   43A       C8  875   4.589   6.955   1.282  1.1756 -0.6640  0.6665
   43A       H8  876   4.573   7.039   1.349  3.0681 -1.2663  1.9604
   43A       N7  877   4.704   6.941   1.219 -0.7453  0.3614 -0.9263
   43A       C5  878   4.675   6.826   1.142 -0.0411 -0.3382  0.0517
   43A       C6  879   4.760   6.736   1.072  0.1599 -0.2969 -0.3006
   43A       N6  880   4.886   6.753   1.045  0.2355  0.3024 -0.4202
   43A      H61  881   4.940   6.829   1.084 -0.1110 -0.0598  0.8100
   43A      H62  882   4.935   6.672   1.010  1.3960  1.0330 -0.5141
   43A       N1  883   4.709   6.624   1.020 -0.5396 -0.0921  0.1331
   43A       C2  884   4.579   6.602   1.033 -0.4564 -0.1247 -0.6238
   43A       H2  885   4.540   6.524   0.969 -1.0641  0.1397 -0.5811
   43A       N3  886   4.488   6.679   1.090  0.0990 -0.3504  0.3125
   43A       C4  887   4.546   6.791   1.147  0.4131  0.5851 -0.4263
   43A      C3'  888   4.305   6.910   1.495  0.0728  0.3511 -0.4810
   43A      H3'  889   4.403   6.955   1.513  0.5629 -0.5125 -0.9099
   43A      C2'  890   4.314   6.799   1.393 -0.2439 -1.2584  0.4344
   43A     H2'1  891   4.390   6.727   1.422  1.2536 -0.0708 -0.4223
   43A      O2'  892   4.192   6.727   1.379  0.3354  0.4068  0.2625
   43A     HO'2  893   4.155   6.698   1.463 -1.1744  1.9089  0.1773
   43A      O3'  894   4.240   6.876   1.619  0.2868  0.5018 -0.2980
   44A        P  895   4.313   6.787   1.730 -0.0312  0.3275  0.1592
   44A      O1P  896   4.225   6.784   1.849  0.4462 -0.1974 -0.3264
   44A      O2P  897   4.449   6.843   1.749  0.4549 -0.5757 -0.4016
   44A      O5'  898   4.317   6.640   1.660  0.1811  0.1265 -0.0552
   44A      C5'  899   4.212   6.539   1.667  0.3150  0.1088  0.0681
   44A     H5'1  900   4.125   6.574   1.610 -0.0905 -0.8463  0.0889
   44A     H5'2  901   4.171   6.529   1.768 -1.1445  0.7301 -0.4201
   44A      C4'  902   4.256   6.411   1.599 -0.2985  0.4360  0.1171
   44A      H4'  903   4.170   6.348   1.579  0.0438  0.7406 -2.7004
   44A      O4'  904   4.307   6.425   1.464  0.2698 -0.9000 -0.7556
   44A      C1'  905   4.416   6.340   1.451 -0.1296  0.1641  0.0522
   44A      H1'  906   4.409   6.271   1.367  2.0749 -1.1811  0.8949
   44A       N9  907   4.543   6.411   1.432 -0.4042  0.5246  0.5547
   44A       C8  908   4.580   6.539   1.466  0.0209  0.3263 -0.9744
   44A       H8  909   4.517   6.600   1.529 -0.7355 -0.6363 -0.7832
   44A       N7  910   4.692   6.583   1.411  0.2879  0.1033 -0.6735
   44A       C5  911   4.740   6.465   1.350  0.3672 -1.4843 -0.3655
   44A       C6  912   4.864   6.434   1.282 -0.3993 -0.1145  0.1024
   44A       N6  913   4.957   6.523   1.260  0.4768 -0.1957  0.5755
   44A      H61  914   4.946   6.620   1.285 -0.0009 -0.3630  1.0183
   44A      H62  915   5.050   6.490   1.239  0.2051 -0.9082  0.4752
   44A       N1  916   4.888   6.308   1.246  0.9481  0.5962 -0.5383
   44A       C2  917   4.793   6.216   1.273 -0.5346  0.3990  0.2562
   44A       H2  918   4.822   6.117   1.241  2.0883  1.3099 -0.4508
   44A       N3  919   4.675   6.227   1.334  0.5351 -0.5809 -0.9635
   44A       C4  920   4.657   6.361   1.369  0.1869  0.6772  0.0420
   44A      C3'  921   4.364   6.338   1.685 -0.0384 -0.4226 -0.0240
   44A      H3'  922   4.435   6.416   1.713  0.6145 -0.2970 -1.9328
   44A      C2'  923   4.413   6.242   1.571 -0.2358 -0.6996  0.1362
   44A     H2'1  924   4.511   6.202   1.598 -0.0611 -0.6650 -0.4253
   44A      O2'  925   4.323   6.145   1.543 -0.4722  0.5869 -0.4713
   44A     HO'2  926   4.282   6.124   1.627 -2.0692  1.3554 -1.0196
   44A      O3'  927   4.316   6.274   1.794  0.6237 -0.7508 -0.2427
   45U        P  928   4.399   6.260   1.924  0.3258 -0.7604  0.1325
   45U      O1P  929   4.330   6.160   2.010 -0.2829 -0.5517 -0.2938
   45U      O2P  930   4.418   6.396   1.975  0.2644 -0.0902  0.1470
   45U      O5'  931   4.542   6.197   1.880  0.1602  0.4766  0.0041
   45U      C5'  932   4.556   6.061   1.857  0.1739 -0.3803 -0.5059
   45U     H5'1  933   4.474   6.032   1.792 -0.4923 -2.1218  1.0450
   45U     H5'2  934   4.553   6.010   1.953 -0.1940  2.0721  0.8696
   45U      C4'  935   4.681   6.034   1.782 -0.2926 -0.0779  0.1858
   45U      H4'  936   4.677   5.942   1.724 -2.1647 -0.6313  1.1239
   45U      O4'  937   4.726   6.133   1.691 -0.0615  0.5316 -0.1196
   45U      C1'  938   4.863   6.108   1.664  0.0675  0.0654  0.0598
   45U      H1'  939   4.872   6.038   1.581 -1.2509  0.2277 -0.2518
   45U       N1  940   4.955   6.224   1.631  0.1852 -0.5029 -0.4443
   45U       C6  941   4.911   6.352   1.656 -0.2924  0.7679 -0.1047
   45U       H6  942   4.808   6.366   1.686 -0.8083  1.4334 -2.0356
   45U       C5  943   5.000   6.458   1.646  0.6356 -0.6738 -0.1965
   45U       H5  944   4.970   6.556   1.677 -0.0997 -1.2516  0.9872
   45U       C4  945   5.128   6.445   1.585  0.5537  1.0048 -0.1582
   45U       O4  946   5.210   6.532   1.576 -1.0649 -0.4600  0.0925
   45U       N3  947   5.153   6.316   1.537 -0.0763  0.0269  0.2704
   45U       H3  948   5.239   6.305   1.486  0.0873  1.3797  0.2287
   45U       C2  949   5.066   6.204   1.548 -0.4105 -0.2646 -0.5435
   45U       O2  950   5.092   6.105   1.486  0.5708 -0.0766 -0.5915
   45U      C3'  951   4.801   6.037   1.886  0.6545  0.6016  0.0112
   45U      H3'  952   4.793   6.135   1.933 -2.0174 -0.2707  1.5678
   45U      C2'  953   4.918   6.035   1.788 -0.3509  0.2742 -0.9184
   45U     H2'1  954   5.011   6.079   1.823 -1.1989  0.2991  1.5523
   45U      O2'  955   4.952   5.903   1.742  0.1672  0.0009  0.1454
   45U     HO'2  956   5.005   5.847   1.798  1.1006 -1.2922 -1.8925
   45U      O3'  957   4.808   5.933   1.975 -0.1604 -0.4685 -0.2947
   46U        P  958   4.882   5.937   2.115  0.0696  0.4770  0.1756
   46U      O1P  959   4.818   5.836   2.203 -0.4009 -0.0147 -0.2450
   46U      O2P  960   4.898   6.080   2.160 -0.6844 -0.1724 -0.1686
   46U      O5'  961   5.024   5.876   2.073  0.2276 -0.2810 -0.0651
   46U      C5'  962   5.051   5.739   2.054 -0.1182  0.6944 -0.6847
   46U     H5'1  963   4.966   5.686   2.010  0.4646 -0.2256 -0.7245
   46U     H5'2  964   5.068   5.696   2.153  1.2592 -0.1475 -1.2692
   46U      C4'  965   5.171   5.714   1.961  0.2770  0.2426  0.2097
   46U      H4'  966   5.167   5.606   1.945 -0.5911  0.3860 -0.6267
   46U      O4'  967   5.184   5.803   1.851 -0.0460  0.1456 -0.3861
   46U      C1'  968   5.320   5.839   1.821  0.0323 -0.5748 -0.0518
   46U      H1'  969   5.348   5.800   1.723 -0.3404  0.8560 -0.7491
   46U       N1  970   5.333   5.984   1.815 -0.6198 -0.4362  0.3741
   46U       C6  971   5.263   6.069   1.896  0.1095  0.0528 -0.1560
   46U       H6  972   5.193   6.034   1.971 -0.7994  0.1320 -0.9424
   46U       C5  973   5.273   6.210   1.872  0.4452  0.7838 -0.6417
   46U       H5  974   5.211   6.273   1.934  0.3314 -0.4667  0.5717
   46U       C4  975   5.378   6.271   1.795 -0.0695  0.3870 -0.3024
   46U       O4  976   5.408   6.391   1.785  0.2519  0.2425 -0.5171
   46U       N3  977   5.447   6.176   1.725 -0.3504 -0.1656  0.1653
   46U       H3  978   5.518   6.211   1.662 -1.1734 -0.2223 -0.8086
   46U       C2  979   5.435   6.038   1.730  0.4735  0.4449  0.1942
   46U       O2  980   5.509   5.964   1.667  0.3917  0.0496  0.2251
   46U      C3'  981   5.292   5.754   2.040  0.5154  0.7703 -0.2356
   46U      H3'  982   5.287   5.850   2.092  1.2191  0.6760  0.0257
   46U      C2'  983   5.403   5.774   1.934 -0.0637 -0.1318 -0.3421
   46U     H2'1  984   5.479   5.844   1.968  0.6816 -0.6130 -0.9644
   46U      O2'  985   5.475   5.665   1.883  0.2584  0.2129 -0.3035
   46U     HO'2  986   5.550   5.692   1.830 -1.1908  1.2289 -1.9722
   46U      O3'  987   5.323   5.645   2.132  0.2258 -0.2528 -0.5313
   47A        P  988   5.383   5.666   2.275  0.4875  0.2949 -0.2109
   47A      O1P  989   5.380   5.537   2.345  0.3382  0.3300  0.5198
   47A      O2P  990   5.327   5.785   2.344  0.0090 -0.3060 -0.1247
   47A      O5'  991   5.541   5.694   2.242 -0.0099  0.3798  0.1078
   47A      C5'  992   5.618   5.594   2.176  0.2374 -0.0011  0.8440
   47A     H5'1  993   5.557   5.552   2.096 -0.2199  2.0022  0.0903
   47A     H5'2  994   5.641   5.516   2.249 -2.0705 -1.6086 -0.0405
   47A      C4'  995   5.751   5.644   2.113  0.2490 -0.1496  0.2899
   47A      H4'  996   5.798   5.553   2.074 -0.5964 -2.8342  4.8220
   47A      O4'  997   5.722   5.737   2.015 -0.5483 -0.1284  0.6800
   47A      C1'  998   5.831   5.833   2.016  0.7066 -0.6296 -0.0289
   47A      H1'  999   5.871   5.852   1.917 -1.8401  1.6935 -0.7326
   47A       N9 1000   5.775   5.968   2.056  0.1676  0.8080  0.7613
   47A       C8 1001   5.674   6.001   2.141  0.5111 -0.1709 -0.4246
   47A       H8 1002   5.623   5.927   2.201 -4.1210  3.3182  0.4916
   47A       N7 1003   5.641   6.126   2.136  0.0732  0.2462 -0.0334
   47A       C5 1004   5.747   6.185   2.062 -0.1100 -0.2046 -0.1019
   47A       C6 1005   5.786   6.318   2.027 -0.4479  0.1283 -0.4435
   47A       N6 1006   5.721   6.429   2.051  0.8344 -0.1716 -0.3561
   47A      H61 1007   5.629   6.423   2.092  0.0489  0.4250 -1.9388
   47A      H62 1008   5.760   6.508   2.001  1.3868 -0.5621 -0.5541
   47A       N1 1009   5.898   6.340   1.964  0.3091 -0.2835  0.4974
   47A       C2 1010   5.978   6.240   1.941  0.2773  0.1236 -0.6289
   47A       H2 1011   6.068   6.269   1.890  1.8071 -3.8337 -0.4955
   47A       N3 1012   5.955   6.113   1.962  0.6106  0.5699 -0.2236
   47A       C4 1013   5.835   6.091   2.032 -0.3146 -0.4464 -0.7145
   47A      C3' 1014   5.845   5.710   2.215 -0.6566  0.6855 -0.4085
   47A      H3' 1015   5.781   5.781   2.266 -1.3464  0.2338 -0.6332
   47A      C2' 1016   5.935   5.785   2.113 -0.1400 -0.0313  0.4230
   47A     H2'1 1017   5.988   5.867   2.161  2.4618 -2.0483  1.3045
   47A      O2' 1018   6.028   5.697   2.052  0.2505  0.0105  0.4232
   47A     HO'2 1019   6.040   5.633   2.122  0.9097  0.8222  1.0737
   47A      O3' 1020   5.916   5.619   2.300 -0.4151 -0.2810 -0.1779
   48U        P 1021   5.980   5.667   2.441  0.0492  0.1183 -0.0823
   48U      O1P 1022   6.030   5.542   2.493  0.3778  0.1758 -0.6053
   48U      O2P 1023   5.875   5.740   2.511 -0.0014 -0.3696  0.5017
   48U      O5' 1024   6.104   5.767   2.401 -0.0125 -0.6130 -0.3325
   48U      C5' 1025   6.225   5.717   2.350 -0.1694 -0.1764 -0.6444
   48U     H5'1 1026   6.207   5.661   2.258 -1.9493 -0.1575 -0.3416
   48U     H5'2 1027   6.278   5.664   2.429 -3.2799 -0.5345  1.3486
   48U      C4' 1028   6.306   5.834   2.293 -0.3061  0.5581  0.3766
   48U      H4' 1029   6.398   5.804   2.244 -0.4598  0.0223  0.4105
   48U      O4' 1030   6.235   5.908   2.201  0.7067 -0.2519 -0.3475
   48U      C1' 1031   6.283   6.043   2.208  0.7135 -0.0470  0.3662
   48U      H1' 1032   6.339   6.073   2.119  0.4421 -0.8055 -0.0664
   48U       N1 1033   6.172   6.145   2.234  0.3938  0.0264  1.0653
   48U       C6 1034   6.056   6.106   2.303 -0.2212 -0.1304  0.1991
   48U       H6 1035   6.038   6.009   2.347  2.0031 -0.0679  1.3723
   48U       C5 1036   5.966   6.203   2.321  0.4379 -0.2722 -1.0505
   48U       H5 1037   5.872   6.175   2.367  0.3771  0.8172 -0.4558
   48U       C4 1038   5.983   6.339   2.283 -0.1199 -0.9941 -0.0553
   48U       O4 1039   5.900   6.430   2.296  0.4551  0.2176  0.2756
   48U       N3 1040   6.107   6.370   2.240 -0.3926 -0.4692 -0.3472
   48U       H3 1041   6.121   6.467   2.216 -1.7300 -0.5281 -1.5765
   48U       C2 1042   6.196   6.277   2.197  1.0317  0.0310  0.5856
   48U       O2 1043   6.302   6.311   2.137 -0.3942  0.4485 -0.1865
   48U      C3' 1044   6.355   5.924   2.404  0.3491  0.5164 -0.1208
   48U      H3' 1045   6.269   5.935   2.469 -0.6997 -3.8079 -0.4775
   48U      C2' 1046   6.383   6.046   2.325 -0.0265 -0.2931 -0.2498
   48U     H2'1 1047   6.365   6.136   2.384 -3.2087 -1.9111  1.5840
   48U      O2' 1048   6.515   6.028   2.264  0.2843 -0.3480  0.3605
   48U     HO'2 1049   6.550   5.951   2.311 -0.9918 -1.1383  0.0504
   48U      O3' 1050   6.464   5.872   2.479  0.6213 -0.5635 -0.1401
   49C        P 1051   6.488   5.913   2.633  0.1504 -0.0203 -0.0105
   49C      O1P 1052   6.604   5.836   2.686  0.2519  0.0816 -0.1295
   49C      O2P 1053   6.352   5.880   2.689 -0.4408 -0.4026 -0.2278
   49C      O5' 1054   6.518   6.070   2.619  0.3796 -0.1009  0.0357
   49C      C5' 1055   6.644   6.110   2.570 -0.4998 -0.2449  0.5352
   49C     H5'1 1056   6.656   6.061   2.473  0.0309 -1.3963  1.1643
   49C     H5'2 1057   6.715   6.082   2.647  0.2163 -0.3756 -0.1613
   49C      C4' 1058   6.651   6.258   2.539  0.5129 -0.4247  0.2240
   49C      H4' 1059   6.751   6.277   2.501  1.0210  0.2816  1.8536
   49C      O4' 1060   6.557   6.300   2.440  0.1733 -0.0450  1.2316
   49C      C1' 1061   6.523   6.432   2.468 -0.6324  0.5527 -0.3391
   49C      H1' 1062   6.543   6.491   2.379 -0.8165  1.8271  0.4399
   49C       N1 1063   6.379   6.449   2.512 -0.1841 -0.2130  0.8359
   49C       C6 1064   6.297   6.350   2.563  0.3896 -0.2281 -0.1565
   49C       H6 1065   6.336   6.249   2.567 -1.2243 -0.9605 -1.6687
   49C       C5 1066   6.166   6.374   2.604 -0.4034 -0.2831 -0.7999
   49C       H5 1067   6.113   6.287   2.640 -1.4347  0.1776 -1.1572
   49C       C4 1068   6.116   6.508   2.583 -0.6479 -0.4235  0.6247
   49C       N4 1069   5.992   6.539   2.604 -0.2602 -0.4203  0.2259
   49C      H41 1070   5.928   6.473   2.646 -1.2266 -0.7612 -1.6537
   49C      H42 1071   5.969   6.634   2.578  0.5193 -0.6221 -1.3322
   49C       N3 1072   6.188   6.600   2.527 -0.3989  0.1571 -0.4194
   49C       C2 1073   6.321   6.572   2.498 -0.1948 -0.4514 -0.5686
   49C       O2 1074   6.391   6.664   2.466  0.6560 -0.4266  0.0088
   49C      C3' 1075   6.637   6.355   2.659 -0.3808  0.6375 -0.5899
   49C      H3' 1076   6.554   6.321   2.721  0.9852  0.1434  1.0435
   49C      C2' 1077   6.605   6.484   2.589 -0.0792  0.0344  0.1500
   49C     H2'1 1078   6.549   6.551   2.653 -0.1886  0.1623 -0.0772
   49C      O2' 1079   6.722   6.548   2.535 -0.5332  0.2080 -0.3603
   49C     HO'2 1080   6.694   6.613   2.470  1.3206  0.8398 -0.6088
   49C      O3' 1081   6.761   6.354   2.731 -0.2374 -0.1040 -0.1281
   50U        P 1082   6.761   6.370   2.884  0.0317 -0.1151 -0.4211
   50U      O1P 1083   6.903   6.350   2.933  0.2334 -0.2477  0.3972
   50U      O2P 1084   6.658   6.269   2.924  0.0897 -0.2570  0.1296
   50U      O5' 1085   6.707   6.514   2.916  0.4133 -0.5554 -0.4855
   50U      C5' 1086   6.776   6.628   2.899 -0.1387 -0.7067 -0.1725
   50U     H5'1 1087   6.827   6.626   2.802  1.7906 -1.2611  0.8147
   50U     H5'2 1088   6.860   6.628   2.968  0.5976  4.2408 -0.6821
   50U      C4' 1089   6.680   6.747   2.905 -0.3920 -0.0454  0.6758
   50U      H4' 1090   6.741   6.832   2.874  0.0701 -0.0151  1.6031
   50U      O4' 1091   6.558   6.742   2.825  0.0838 -0.5105 -0.4314
   50U      C1' 1092   6.471   6.835   2.878  0.0849  0.1059 -0.3877
   50U      H1' 1093   6.466   6.911   2.801  0.0943 -0.1051 -0.5952
   50U       N1 1094   6.342   6.768   2.901  0.6187  0.1157  0.1275
   50U       C6 1095   6.320   6.636   2.875  0.3551 -0.1861 -0.5424
   50U       H6 1096   6.399   6.565   2.856 -0.2993 -0.6021 -1.7978
   50U       C5 1097   6.194   6.584   2.886 -0.0651  0.1413  0.1616
   50U       H5 1098   6.183   6.477   2.881  1.0015 -0.1131  2.2471
   50U       C4 1099   6.076   6.664   2.910 -0.0423 -0.1174 -0.5719
   50U       O4 1100   5.961   6.615   2.911 -0.4567 -0.3997 -0.1413
   50U       N3 1101   6.109   6.801   2.929  0.0730  0.5832 -0.0253
   50U       H3 1102   6.027   6.861   2.929 -1.5782 -1.5520  0.0112
   50U       C2 1103   6.235   6.854   2.928  0.2266  0.8946  0.0029
   50U       O2 1104   6.258   6.968   2.950 -0.2194 -0.1484 -0.5357
   50U      C3' 1105   6.639   6.791   3.046  0.7801  0.1323  0.4081
   50U      H3' 1106   6.588   6.708   3.094  1.3445 -0.1950  0.4570
   50U      C2' 1107   6.528   6.890   3.013  0.0563 -0.4549  0.5857
   50U     H2'1 1108   6.449   6.890   3.088  1.2902 -2.1538  1.9893
   50U      O2' 1109   6.585   7.013   2.990  0.0688  0.3631  0.3918
   50U     HO'2 1110   6.530   7.080   3.032 -0.7602 -0.8013  1.2443
   50U      O3' 1111   6.750   6.835   3.121 -0.7330 -0.3248  0.2476
   51A        P 1112   6.740   6.846   3.282 -0.0042  0.0201 -0.5991
   51A      O1P 1113   6.875   6.897   3.319 -0.1192  0.0525 -0.4465
   51A      O2P 1114   6.691   6.713   3.334  0.1487 -0.4158  0.4417
   51A      O5' 1115   6.634   6.965   3.316 -0.1337  0.3836  0.6187
   51A      C5' 1116   6.674   7.100   3.297  0.8093 -0.0479  0.4579
   51A     H5'1 1117   6.705   7.113   3.194 -0.7184 -1.2794 -0.1947
   51A     H5'2 1118   6.760   7.132   3.356  0.5166  1.9676 -0.1307
   51A      C4' 1119   6.552   7.193   3.334  0.3482  0.3572 -0.7829
   51A      H4' 1120   6.585   7.296   3.317  1.8597 -0.2480 -1.6571
   51A      O4' 1121   6.447   7.148   3.247 -0.8274 -0.2929  0.1836
   51A      C1' 1122   6.318   7.169   3.294  0.0324 -0.3037 -0.6997
   51A      H1' 1123   6.266   7.253   3.249 -0.2610 -0.0162  0.1598
   51A       N9 1124   6.240   7.042   3.288  0.2290 -0.1006  0.0335
   51A       C8 1125   6.277   6.911   3.277  0.1079 -0.5451 -0.4379
   51A       H8 1126   6.379   6.878   3.290 -0.0262 -0.6473  0.3881
   51A       N7 1127   6.178   6.820   3.273  0.2806 -0.3657 -0.4213
   51A       C5 1128   6.066   6.912   3.267  0.0299 -0.5797 -0.2210
   51A       C6 1129   5.927   6.897   3.263  0.5751 -0.1052 -0.8829
   51A       N6 1130   5.869   6.784   3.248 -0.0510 -0.3151  0.6699
   51A      H61 1131   5.926   6.701   3.260 -0.5225 -0.5035  1.7074
   51A      H62 1132   5.768   6.782   3.242 -0.1006 -0.6083  1.5357
   51A       N1 1133   5.846   7.000   3.274  0.2833 -0.3259  0.3417
   51A       C2 1134   5.902   7.115   3.298 -0.9012 -0.7264 -0.9902
   51A       H2 1135   5.833   7.196   3.316  1.5301  1.2309  0.2419
   51A       N3 1136   6.030   7.152   3.303 -0.6011  0.1947 -0.0518
   51A       C4 1137   6.106   7.040   3.290  0.4820 -0.0153  0.0981
   51A      C3' 1138   6.494   7.168   3.476 -0.2851 -1.1576 -0.0084
   51A      H3' 1139   6.498   7.064   3.508 -2.9669 -1.8439 -1.6084
   51A      C2' 1140   6.349   7.212   3.440 -0.9935  0.3089  0.0677
   51A     H2'1 1141   6.281   7.167   3.513 -2.8693  0.0853 -1.7039
   51A      O2' 1142   6.340   7.346   3.460  0.3824 -0.6014 -0.1401
   51A     HO'2 1143   6.356   7.371   3.551  1.6697  0.1765 -0.5568
   51A      O3' 1144   6.555   7.251   3.574  0.2938 -0.7648 -0.3525
   52U        P 1145   6.519   7.243   3.731  0.3614  0.5961 -0.2500
   52U      O1P 1146   6.618   7.328   3.799  0.2395 -0.0834 -0.0637
   52U      O2P 1147   6.507   7.101   3.766 -0.0448 -0.0746 -0.5698
   52U      O5' 1148   6.375   7.310   3.741 -0.4246 -0.0247  0.2896
   52U      C5' 1149   6.360   7.454   3.770 -0.1780  0.0077 -0.1306
   52U     H5'1 1150   6.421   7.508   3.697  0.2351 -0.7452 -0.3477
   52U     H5'2 1151   6.402   7.471   3.869  1.1774 -0.9930 -0.5090
   52U      C4' 1152   6.213   7.499   3.761  0.4896  0.4938  0.8382
   52U      H4' 1153   6.225   7.608   3.758  1.8043  0.3573  0.3627
   52U      O4' 1154   6.144   7.455   3.646  0.0438 -0.3283 -0.0906
   52U      C1' 1155   6.014   7.417   3.674  0.0301 -0.3044 -0.3156
   52U      H1' 1156   5.947   7.466   3.604 -2.3082 -1.1149  1.2215
   52U       N1 1157   5.977   7.271   3.660 -0.3119 -0.3990 -0.9804
   52U       C6 1158   6.073   7.176   3.682  0.1134  0.0330 -0.2361
   52U       H6 1159   6.168   7.203   3.725 -0.2450 -0.0173  0.6102
   52U       C5 1160   6.049   7.046   3.656  0.2958 -0.3322  0.2794
   52U       H5 1161   6.126   6.971   3.668 -1.1463 -2.1037 -0.9450
   52U       C4 1162   5.911   7.003   3.618 -0.8110  0.1158  0.7056
   52U       O4 1163   5.881   6.887   3.600  0.6374  0.0400  0.0869
   52U       N3 1164   5.817   7.105   3.615  0.2313 -0.3545 -0.8279
   52U       H3 1165   5.725   7.084   3.578 -0.2201  0.4512 -0.1890
   52U       C2 1166   5.844   7.238   3.627 -0.4908 -0.3890 -0.5237
   52U       O2 1167   5.749   7.317   3.607 -0.3925  0.3579  0.0376
   52U      C3' 1168   6.125   7.456   3.874  1.3050 -1.6172  1.0367
   52U      H3' 1169   6.133   7.349   3.893  0.8591 -1.8589 -0.0816
   52U      C2' 1170   5.986   7.467   3.814  0.2397  0.4299  0.5713
   52U     H2'1 1171   5.910   7.408   3.864 -0.3526  1.3187  0.7374
   52U      O2' 1172   5.942   7.604   3.815  0.2861  0.2478  0.3520
   52U     HO'2 1173   6.012   7.669   3.827 -0.0525  1.2452 -2.2916
   52U      O3' 1174   6.135   7.550   3.983  0.3748  0.3280  0.0395
   53U        P 1175   6.076   7.507   4.119 -0.0721 -0.3034 -0.0129
   53U      O1P 1176   6.089   7.627   4.201  0.1390 -0.0810 -0.1139
   53U      O2P 1177   6.160   7.396   4.162  0.0713  0.1951 -0.2067
   53U      O5' 1178   5.927   7.475   4.100 -0.1473  0.1774 -0.0672
   53U      C5' 1179   5.823   7.571   4.110 -0.2246  0.4635 -0.4362
   53U     H5'1 1180   5.842   7.642   4.029 -1.3978 -0.5293 -1.6303
   53U     H5'2 1181   5.826   7.624   4.206  1.5380 -1.2552  0.5138
   53U      C4' 1182   5.680   7.515   4.079  0.3128  0.4872 -0.8399
   53U      H4' 1183   5.616   7.601   4.060 -2.3094 -0.4781  2.5027
   53U      O4' 1184   5.679   7.420   3.973  0.0256 -0.2133  0.5694
   53U      C1' 1185   5.579   7.315   3.989 -0.2637 -0.0406  0.1426
   53U      H1' 1186   5.495   7.323   3.920 -1.9538 -0.8718  2.0089
   53U       N1 1187   5.635   7.178   3.981 -0.2815  0.2226 -1.2001
   53U       C6 1188   5.769   7.148   4.000 -0.1082  0.4677 -0.1785
   53U       H6 1189   5.839   7.231   4.000  0.7964 -0.2790 -0.0354
   53U       C5 1190   5.814   7.024   3.971  0.1236  0.8881 -0.0064
   53U       H5 1191   5.919   7.000   3.978 -0.2917 -1.6795 -1.4423
   53U       C4 1192   5.721   6.919   3.924 -0.3025  0.9893 -1.2990
   53U       O4 1193   5.756   6.807   3.914  0.6040  0.0086  0.1934
   53U       N3 1194   5.588   6.953   3.909  0.0966 -0.4081 -0.0665
   53U       H3 1195   5.519   6.881   3.891 -2.6863  2.0181 -0.0342
   53U       C2 1196   5.542   7.077   3.946 -0.1165 -0.9603 -0.2543
   53U       O2 1197   5.416   7.095   3.947 -0.2266  0.0900  0.2586
   53U      C3' 1198   5.634   7.434   4.196 -0.5935 -0.7023 -0.2222
   53U      H3' 1199   5.718   7.376   4.234 -1.1635 -1.5705 -0.2534
   53U      C2' 1200   5.528   7.346   4.131  0.5394  0.4219  0.6645
   53U     H2'1 1201   5.530   7.252   4.187  2.7653 -0.6193 -0.9834
   53U      O2' 1202   5.403   7.412   4.140 -0.6072  0.0856 -0.2951
   53U     HO'2 1203   5.396   7.438   4.232  2.4923 -1.0044  0.3647
   53U      O3' 1204   5.584   7.515   4.305  0.3775 -0.2040 -0.6020
   54C        P 1205   5.587   7.453   4.453 -0.6158 -0.1209  0.5221
   54C      O1P 1206   5.542   7.555   4.548  0.2532 -0.1109  0.0247
   54C      O2P 1207   5.718   7.389   4.480 -0.8146 -0.2816 -0.2860
   54C      O5' 1208   5.484   7.341   4.438  0.5195 -0.4629 -0.0845
   54C      C5' 1209   5.337   7.369   4.455  0.6913  0.5358  0.1487
   54C     H5'1 1210   5.300   7.441   4.382 -2.3210 -0.5668  0.4721
   54C     H5'2 1211   5.316   7.413   4.552  0.8097  1.3786 -0.1951
   54C      C4' 1212   5.259   7.241   4.426  0.3780  0.0640  0.5893
   54C      H4' 1213   5.154   7.266   4.413  0.0198 -1.2632  0.7922
   54C      O4' 1214   5.303   7.177   4.310  0.1647 -0.1945  0.0171
   54C      C1' 1215   5.275   7.044   4.325  0.1764  0.2552  0.2553
   54C      H1' 1216   5.183   7.028   4.270  0.2431 -1.1581  0.5276
   54C       N1 1217   5.374   6.953   4.272 -0.9130  0.6219  1.1627
   54C       C6 1218   5.506   6.981   4.298 -0.1965  0.2358 -0.3886
   54C       H6 1219   5.526   7.076   4.345 -0.7378 -0.4471  1.3032
   54C       C5 1220   5.601   6.885   4.264 -0.0568 -0.4324 -0.1303
   54C       H5 1221   5.707   6.905   4.277 -0.3340  0.9012  0.2859
   54C       C4 1222   5.554   6.763   4.210  0.2959 -0.6999  0.4123
   54C       N4 1223   5.634   6.672   4.168 -1.1081 -0.1513 -0.0056
   54C      H41 1224   5.732   6.699   4.167 -1.7326  2.3685 -0.4626
   54C      H42 1225   5.603   6.600   4.105 -1.3388 -1.4555  1.5276
   54C       N3 1226   5.420   6.738   4.182  0.6610 -0.5040 -0.0604
   54C       C2 1227   5.333   6.837   4.208  0.6543  0.9172 -0.3374
   54C       O2 1228   5.212   6.820   4.189 -0.0473  0.1642 -0.1003
   54C      C3' 1229   5.283   7.144   4.544 -0.1181 -0.2269  0.0081
   54C      H3' 1230   5.389   7.142   4.569  0.2458 -2.3721 -1.4647
   54C      C2' 1231   5.247   7.018   4.474 -0.2633  0.0114 -0.6266
   54C     H2'1 1232   5.300   6.932   4.513  3.7991  1.8403 -1.6154
   54C      O2' 1233   5.103   6.991   4.469 -0.1112  0.1744 -0.8357
   54C     HO'2 1234   5.085   6.941   4.549  0.7229 -0.3658 -0.9718
   54C      O3' 1235   5.195   7.161   4.654  0.1649  0.4368 -0.4321
   55C        P 1236   5.187   7.067   4.782 -0.3873  0.0135 -0.0928
   55C      O1P 1237   5.096   7.128   4.881  0.3831  0.1667  0.0610
   55C      O2P 1238   5.328   7.038   4.814  0.0758 -0.0944  0.6015
   55C      O5' 1239   5.130   6.933   4.726 -0.5945 -0.5717 -0.0112
   55C      C5' 1240   4.996   6.896   4.751  0.4400 -0.1368 -0.1437
   55C     H5'1 1241   4.924   6.974   4.726 -1.1540 -1.2114  0.9039
   55C     H5'2 1242   4.990   6.881   4.858  0.8556 -0.5655 -0.1790
   55C      C4' 1243   4.956   6.758   4.704 -0.4971  0.6460 -0.0182
   55C      H4' 1244   4.849   6.748   4.722 -0.3988 -0.3007  0.1119
   55C      O4' 1245   4.978   6.721   4.569 -0.0209 -0.5434 -0.0280
   55C      C1' 1246   5.017   6.585   4.555  0.4234  0.0515 -0.4314
   55C      H1' 1247   4.948   6.534   4.487 -0.3880  1.0677 -0.3932
   55C       N1 1248   5.162   6.556   4.523 -0.1605 -0.6525  0.2376
   55C       C6 1249   5.264   6.643   4.562  0.5514  0.6828 -0.3510
   55C       H6 1250   5.233   6.726   4.625 -0.4924 -0.3421  0.5228
   55C       C5 1251   5.390   6.617   4.523  0.0671  0.0111 -0.1566
   55C       H5 1252   5.463   6.692   4.550  0.5653 -1.7912  4.3045
   55C       C4 1253   5.419   6.498   4.454 -0.2346 -0.2693 -0.2042
   55C       N4 1254   5.542   6.482   4.415  0.2949  0.6499  0.1656
   55C      H41 1255   5.606   6.559   4.423  0.3754  0.8112 -1.5891
   55C      H42 1256   5.558   6.405   4.351 -0.7136  0.8950 -0.3992
   55C       N3 1257   5.323   6.415   4.424 -0.1760  0.6676  0.0974
   55C       C2 1258   5.195   6.443   4.460 -0.5041 -0.0704 -0.3977
   55C       O2 1259   5.111   6.355   4.444 -0.2615 -0.5167 -0.0103
   55C      C3' 1260   5.006   6.638   4.786  0.2945 -0.0471 -0.4504
   55C      H3' 1261   5.110   6.671   4.797  0.4201 -0.0671 -1.4407
   55C      C2' 1262   4.987   6.524   4.691 -0.8847  0.0334  0.2598
   55C     H2'1 1263   5.056   6.443   4.716 -0.8984 -0.6320 -1.6628
   55C      O2' 1264   4.850   6.482   4.693 -0.2778 -0.2511  0.2756
   55C     HO'2 1265   4.845   6.399   4.742  1.5449 -0.7166 -0.2643
   55C      O3' 1266   4.934   6.620   4.905  0.0477 -0.1454 -0.1061
   56G        P 1267   4.986   6.522   5.014  0.0390 -0.0838 -0.0042
   56G      O1P 1268   4.905   6.545   5.129 -0.7961  0.7696 -0.5859
   56G      O2P 1269   5.133   6.536   5.024  0.3644 -0.2753  0.5365
   56G      O5' 1270   4.977   6.375   4.972 -0.0288  0.8122  0.3493
   56G      C5' 1271   4.852   6.307   4.973  0.7060 -0.8049  0.2257
   56G     H5'1 1272   4.785   6.374   4.919  1.8169 -0.2437 -0.5126
   56G     H5'2 1273   4.818   6.286   5.075 -0.1738 -1.0795 -0.1154
   56G      C4' 1274   4.861   6.178   4.891 -0.2166  1.1974 -0.0934
   56G      H4' 1275   4.763   6.135   4.872 -0.3281  0.8576  1.2037
   56G      O4' 1276   4.930   6.201   4.766 -0.6820  0.1642 -0.9363
   56G      C1' 1277   5.015   6.092   4.749  0.0438  0.1508  0.0259
   56G      H1' 1278   5.000   6.040   4.654 -1.0418 -1.5469  1.0975
   56G       N9 1279   5.163   6.133   4.758  0.2854 -0.3331  0.5224
   56G       C8 1280   5.221   6.247   4.806  0.0267 -0.0606 -0.2201
   56G       H8 1281   5.180   6.325   4.869  1.9013 -0.1197  1.1707
   56G       N7 1282   5.349   6.262   4.783  0.0530 -0.2867  0.1445
   56G       C5 1283   5.377   6.138   4.726 -0.4714 -0.0446 -0.2918
   56G       C6 1284   5.509   6.086   4.671 -0.0985 -0.0204 -0.3795
   56G       O6 1285   5.614   6.142   4.671 -0.1632 -0.2659 -0.1550
   56G       N1 1286   5.502   5.959   4.630 -0.0396  0.6507 -0.5496
   56G       H1 1287   5.582   5.914   4.587  1.0362  1.0778  0.9018
   56G       C2 1288   5.391   5.891   4.629 -0.4931 -0.1503  0.0048
   56G       N2 1289   5.397   5.779   4.571  0.6684 -0.3263 -0.5966
   56G      H21 1290   5.475   5.758   4.511  2.7038  2.3424  0.9003
   56G      H22 1291   5.303   5.751   4.545  0.2888  1.2336 -0.9829
   56G       N3 1292   5.264   5.936   4.655 -0.8384 -0.1102 -0.9815
   56G       C4 1293   5.271   6.064   4.710  0.2246  0.7784 -0.0826
   56G      C3' 1294   4.938   6.074   4.979  0.6736 -0.3638 -0.5794
   56G      H3' 1295   5.025   6.122   5.024  1.5815 -1.7805 -0.7509
   56G      C2' 1296   4.978   5.990   4.852 -0.1280  0.1891 -1.1415
   56G     H2'1 1297   5.066   5.929   4.872  1.1827  2.3988  0.4441
   56G      O2' 1298   4.877   5.914   4.799  0.8657 -0.8633  0.6178
   56G     HO'2 1299   4.808   5.897   4.863 -1.4672  0.6004 -1.3106
   56G      O3' 1300   4.861   5.993   5.058  0.0593 -0.2346  0.7199
   57U        P 1301   4.924   5.921   5.183  0.2312  0.1405  0.1441
   57U      O1P 1302   4.812   5.859   5.257 -0.3343  0.4963  0.1119
   57U      O2P 1303   4.996   6.023   5.255 -0.1627  0.9418 -0.7597
   57U      O5' 1304   5.027   5.807   5.143 -0.1137  0.1089  0.3004
   57U      C5' 1305   4.980   5.680   5.100 -0.3089  0.2864  0.3439
   57U     H5'1 1306   4.904   5.692   5.023 -0.5053  0.0953  0.5052
   57U     H5'2 1307   4.927   5.632   5.183 -0.0170  1.3932  1.1970
   57U      C4' 1308   5.089   5.592   5.044  0.2373  0.4366 -0.3504
   57U      H4' 1309   5.032   5.504   5.013  0.0017  0.7058 -0.6845
   57U      O4' 1310   5.146   5.645   4.928 -0.1620 -0.0372 -0.1532
   57U      C1' 1311   5.286   5.610   4.923 -0.9198 -0.0631 -0.0651
   57U      H1' 1312   5.295   5.558   4.828 -0.4659 -1.7078  0.8309
   57U       N1 1313   5.383   5.725   4.943 -0.3533  0.3266 -0.3073
   57U       C6 1314   5.347   5.842   5.009  0.2748 -0.0941 -0.0397
   57U       H6 1315   5.245   5.845   5.045  0.5876  1.9257  0.7778
   57U       C5 1316   5.437   5.940   5.029  0.8816 -0.5008  0.3341
   57U       H5 1317   5.401   6.027   5.082  0.6867  0.0173 -0.6259
   57U       C4 1318   5.575   5.929   4.988  0.1846 -0.4806 -0.1039
   57U       O4 1319   5.657   6.016   5.003  0.2922 -0.0176 -0.2971
   57U       N3 1320   5.607   5.821   4.915  0.6880  0.3597  0.4355
   57U       H3 1321   5.703   5.816   4.885  0.6050  1.0044  0.0573
   57U       C2 1322   5.516   5.717   4.889 -0.2262  1.3683  0.4657
   57U       O2 1323   5.553   5.626   4.815 -0.1361  0.2316 -0.5095
   57U      C3' 1324   5.201   5.545   5.138  0.0362 -0.4132  0.6676
   57U      H3' 1325   5.244   5.627   5.197 -0.4355  1.2213 -1.1687
   57U      C2' 1326   5.298   5.499   5.030 -0.5839  0.0328 -0.3758
   57U     H2'1 1327   5.403   5.505   5.058 -0.5593  0.9795 -0.6346
   57U      O2' 1328   5.268   5.370   4.975 -0.2298 -0.3710  0.0689
   57U     HO'2 1329   5.277   5.300   5.040  0.8603 -2.4257 -2.1409
   57U      O3' 1330   5.158   5.435   5.223  0.3101  0.0959 -0.3636
   58A        P 1331   5.236   5.378   5.348  0.2039  0.2499  0.1840
   58A      O1P 1332   5.159   5.255   5.392  0.1991  0.3631 -0.1878
   58A      O2P 1333   5.245   5.490   5.448 -0.4189 -0.0199  0.2333
   58A      O5' 1334   5.380   5.345   5.301  0.1696 -0.0893 -0.7322
   58A      C5' 1335   5.410   5.214   5.253  0.3427  0.4217 -0.2466
   58A     H5'1 1336   5.341   5.180   5.176 -2.8141 -0.8411  2.8714
   58A     H5'2 1337   5.393   5.144   5.335  0.2554  0.1338 -0.5073
   58A      C4' 1338   5.549   5.220   5.203  0.3376  0.4583  0.0996
   58A      H4' 1339   5.561   5.126   5.150 -0.5415  0.4157 -0.0429
   58A      O4' 1340   5.575   5.330   5.109  0.0525 -0.5141 -0.1366
   58A      C1' 1341   5.719   5.360   5.123  0.2157 -0.0327 -0.2420
   58A      H1' 1342   5.767   5.340   5.028  0.4827  0.1122 -0.1376
   58A       N9 1343   5.742   5.499   5.151  0.5594 -0.1881 -0.3795
   58A       C8 1344   5.657   5.590   5.198  0.1050 -0.8612  0.2660
   58A       H8 1345   5.562   5.561   5.242 -0.3060  0.5753  0.3608
   58A       N7 1346   5.699   5.714   5.186  0.1440  0.5632  0.0366
   58A       C5 1347   5.822   5.700   5.130  0.5619 -0.5622  0.2168
   58A       C6 1348   5.931   5.781   5.103  0.3724 -0.1477 -0.0432
   58A       N6 1349   5.920   5.915   5.113 -0.3607 -0.5141  0.8161
   58A      H61 1350   5.832   5.959   5.135 -0.2300 -0.2655  0.8436
   58A      H62 1351   5.988   5.975   5.068  1.1698  0.4714  4.0830
   58A       N1 1352   6.047   5.737   5.046  0.0239 -0.7593 -0.5929
   58A       C2 1353   6.053   5.607   5.023  0.2209  0.5472  0.6439
   58A       H2 1354   6.137   5.571   4.966 -0.1334  0.5106  0.1354
   58A       N3 1355   5.960   5.515   5.046  0.2274 -0.3841  0.1976
   58A       C4 1356   5.853   5.566   5.114  0.7509 -0.4872 -0.0908
   58A      C3' 1357   5.657   5.241   5.318 -1.0960  0.6429 -0.4412
   58A      H3' 1358   5.631   5.329   5.376 -0.2950  0.9441 -0.5187
   58A      C2' 1359   5.776   5.277   5.242 -0.0861 -0.2039  0.3843
   58A     H2'1 1360   5.837   5.335   5.313 -1.9977  0.3734  1.6363
   58A      O2' 1361   5.846   5.170   5.187  0.1901 -0.2514 -0.0433
   58A     HO'2 1362   5.811   5.094   5.235 -2.8539  1.6545  1.0777
   58A      O3' 1363   5.684   5.127   5.396  0.1730  0.3848 -0.4230
   59C        P 1364   5.737   5.131   5.544 -0.2529  0.1891 -0.3599
   59C      O1P 1365   5.744   4.990   5.603 -0.5319  0.0965  0.1368
   59C      O2P 1366   5.662   5.234   5.620  0.3619  0.3529 -0.0465
   59C      O5' 1367   5.884   5.182   5.526 -0.8675 -0.3819 -0.2577
   59C      C5' 1368   5.983   5.088   5.488 -0.4610  1.0686  0.6984
   59C     H5'1 1369   5.963   5.045   5.389 -1.0205  1.5797  0.5782
   59C     H5'2 1370   5.991   5.011   5.564  2.9439 -0.2322 -0.8118
   59C      C4' 1371   6.119   5.159   5.463  0.6596  0.2140 -0.5401
   59C      H4' 1372   6.188   5.084   5.423 -0.2409 -0.3194 -1.1195
   59C      O4' 1373   6.110   5.267   5.372 -0.0726  0.5979  0.4620
   59C      C1' 1374   6.200   5.357   5.406  0.3668 -0.0747 -0.2318
   59C      H1' 1375   6.275   5.369   5.327  0.7329  2.6415  0.4281
   59C       N1 1376   6.132   5.490   5.433  0.7259  0.3193  0.4216
   59C       C6 1377   5.995   5.499   5.460  0.2575 -0.0930 -0.1807
   59C       H6 1378   5.925   5.416   5.466 -2.0277  1.5131 -2.4172
   59C       C5 1379   5.935   5.624   5.466 -0.6779 -0.0956  0.7710
   59C       H5 1380   5.830   5.627   5.491 -0.7592 -1.4101  0.6293
   59C       C4 1381   6.015   5.738   5.449  0.6651  0.3064  0.3935
   59C       N4 1382   5.965   5.859   5.436 -0.1161 -1.1808  0.3661
   59C      H41 1383   5.867   5.879   5.453  0.1973  1.2411 -0.4169
   59C      H42 1384   6.034   5.927   5.409  0.8249 -2.8336 -1.7364
   59C       N3 1385   6.144   5.727   5.420  0.0532 -0.1969  0.1586
   59C       C2 1386   6.208   5.608   5.420  0.4413 -0.2364  0.3145
   59C       O2 1387   6.327   5.613   5.418  0.4319 -0.1368 -0.2217
   59C      C3' 1388   6.175   5.212   5.592  0.0214  0.0069 -0.7874
   59C      H3' 1389   6.095   5.264   5.644 -1.7594 -1.2194 -2.1734
   59C      C2' 1390   6.276   5.308   5.532 -0.5265  0.0338 -0.0281
   59C     H2'1 1391   6.302   5.388   5.602 -1.8040 -0.6114  1.2182
   59C      O2' 1392   6.394   5.241   5.489  0.4541  0.3447 -0.3045
   59C     HO'2 1393   6.395   5.163   5.544 -1.7631 -0.4559 -1.2782
   59C      O3' 1394   6.253   5.126   5.682 -0.0698 -0.3252 -0.4497
   60U        P 1395   6.259   5.152   5.836  0.3630 -0.4393  0.0157
   60U      O1P 1396   6.342   5.040   5.892 -0.7692  0.2800 -0.8667
   60U      O2P 1397   6.124   5.166   5.891  0.4454  0.1642  0.5070
   60U      O5' 1398   6.335   5.294   5.853  1.1095 -0.1758 -0.1477
   60U      C5' 1399   6.477   5.310   5.847 -0.2090  0.8176  0.0343
   60U     H5'1 1400   6.508   5.253   5.759 -0.9970  2.2588 -1.2238
   60U     H5'2 1401   6.525   5.274   5.938 -1.9867  0.3657  0.8427
   60U      C4' 1402   6.508   5.460   5.828 -0.9195 -0.1194 -0.0923
   60U      H4' 1403   6.615   5.470   5.816 -0.6132 -0.2951  2.0868
   60U      O4' 1404   6.425   5.518   5.728  0.6603 -0.5164  0.0064
   60U      C1' 1405   6.411   5.657   5.767  0.2199 -0.3046  0.4322
   60U      H1' 1406   6.471   5.724   5.705  1.1157 -0.3941  1.1754
   60U       N1 1407   6.264   5.700   5.756 -0.2372  0.3463  0.3198
   60U       C6 1408   6.158   5.612   5.774 -0.1869 -0.0607  0.5963
   60U       H6 1409   6.178   5.506   5.777 -0.0426 -0.0730 -0.5157
   60U       C5 1410   6.029   5.652   5.793  0.3466 -0.9387 -0.3552
   60U       H5 1411   5.948   5.583   5.813 -0.9944  1.0876  1.7241
   60U       C4 1412   6.002   5.795   5.799  0.5260  0.0432 -0.3310
   60U       O4 1413   5.884   5.842   5.815 -0.3145 -0.3746  0.1709
   60U       N3 1414   6.115   5.876   5.800  0.5061  0.5410 -0.5377
   60U       H3 1415   6.093   5.972   5.822 -2.2528  0.4419 -2.4061
   60U       C2 1416   6.239   5.837   5.761  0.1695 -1.5412 -0.5223
   60U       O2 1417   6.318   5.927   5.741  0.4102  0.3740  0.3511
   60U      C3' 1418   6.477   5.539   5.957 -0.1885 -0.7092 -0.6115
   60U      H3' 1419   6.375   5.521   5.989 -0.5399 -0.0855 -1.3521
   60U      C2' 1420   6.485   5.685   5.897  0.4923 -0.0145 -0.3501
   60U     H2'1 1421   6.432   5.761   5.954  2.2898  1.0312  0.0203
   60U      O2' 1422   6.612   5.729   5.873 -0.8030  0.5269  0.6454
   60U     HO'2 1423   6.639   5.798   5.933  1.3350 -0.1546  0.5296
   60U      O3' 1424   6.572   5.510   6.060 -0.4775 -0.5855  0.4095
   61U        P 1425   6.563   5.584   6.202 -0.2870 -0.0361  0.5152
   61U      O1P 1426   6.651   5.519   6.295  0.1525  1.0276 -0.1912
   61U      O2P 1427   6.418   5.609   6.231 -0.3025  0.0240  0.1952
   61U      O5' 1428   6.641   5.721   6.169  0.1429  0.1834  0.5038
   61U      C5' 1429   6.780   5.728   6.143 -0.4019  0.7933 -1.1041
   61U     H5'1 1430   6.796   5.666   6.055 -3.7885 -1.4191 -0.3565
   61U     H5'2 1431   6.832   5.679   6.226 -1.0226  0.8384 -0.6861
   61U      C4' 1432   6.836   5.866   6.123  0.4842  0.6228  0.7080
   61U      H4' 1433   6.939   5.859   6.089 -0.1622 -0.1516 -1.2055
   61U      O4' 1434   6.744   5.928   6.032 -0.5916 -0.4814 -0.4712
   61U      C1' 1435   6.691   6.042   6.099  0.7081 -0.0209 -0.7508
   61U      H1' 1436   6.748   6.130   6.068 -2.6162  2.5070 -0.2437
   61U       N1 1437   6.549   6.069   6.066 -0.0601  0.1663 -0.6707
   61U       C6 1438   6.446   5.984   6.112  0.1968  0.3231  0.1843
   61U       H6 1439   6.470   5.901   6.177 -2.2496  0.3356  1.2341
   61U       C5 1440   6.315   6.014   6.087 -0.3218 -0.0841 -0.0522
   61U       H5 1441   6.243   5.945   6.129 -2.3647  1.4883 -0.7728
   61U       C4 1442   6.281   6.119   5.998  0.0541 -0.0227 -0.3825
   61U       O4 1443   6.170   6.138   5.951  0.7852  0.0192 -0.3507
   61U       N3 1444   6.381   6.206   5.971  0.2435  0.0771 -0.1930
   61U       H3 1445   6.357   6.288   5.918  0.2135 -0.4030 -0.9406
   61U       C2 1446   6.513   6.190   6.001 -0.6203  0.7674  0.1199
   61U       O2 1447   6.592   6.267   5.957 -0.3559  0.0950  0.1175
   61U      C3' 1448   6.829   5.950   6.251  0.1611  0.6223  0.1713
   61U      H3' 1449   6.841   5.890   6.341  0.5029  0.2595 -0.1130
   61U      C2' 1450   6.707   6.031   6.247  0.1348 -0.0174  0.3358
   61U     H2'1 1451   6.627   5.968   6.285 -0.4358 -1.7093 -3.2594
   61U      O2' 1452   6.722   6.147   6.316  0.3460 -0.3739  0.9713
   61U     HO'2 1453   6.817   6.161   6.314  0.3805 -0.6616 -0.4771
   61U      O3' 1454   6.943   6.037   6.251 -0.2234  0.3599  0.2420
   61U      H3T 1455   6.997   6.020   6.329  0.3479 -2.5417 -0.6770
   62G      O5' 1456   6.549   6.720   5.245  0.4165  0.4015 -0.1978
   62G      H5T 1457   6.549   6.721   5.149 -0.2242 -0.5229 -0.2180
   62G      C5' 1458   6.685   6.697   5.285  0.8585  0.5324  0.0895
   62G     H5'1 1459   6.696   6.735   5.387 -2.9046 -0.6405  1.0923
   62G     H5'2 1460   6.748   6.746   5.211  1.5311 -0.8200 -0.2672
   62G      C4' 1461   6.732   6.548   5.274 -0.8971  0.0856  0.5410
   62G      H4' 1462   6.839   6.538   5.291 -1.4587 -3.3662  3.1599
   62G      O4' 1463   6.681   6.465   5.374 -0.0375  0.9652  0.6775
   62G      C1' 1464   6.645   6.332   5.326 -0.3722 -0.2097  0.6192
   62G      H1' 1465   6.684   6.265   5.402 -1.1076 -0.4164  0.8248
   62G       N9 1466   6.504   6.314   5.335 -0.1880 -0.5205 -0.0625
   62G       C8 1467   6.402   6.408   5.343  0.2060  0.0036  0.6906
   62G       H8 1468   6.419   6.515   5.337 -1.4055  0.2836  0.6728
   62G       N7 1469   6.282   6.357   5.352 -0.4202 -0.8761 -0.4898
   62G       C5 1470   6.308   6.220   5.353  0.6642  0.3179 -0.0251
   62G       C6 1471   6.217   6.107   5.369 -0.1590 -0.7145  0.3377
   62G       O6 1472   6.096   6.112   5.367  0.2981 -0.0874  0.4406
   62G       N1 1473   6.278   5.983   5.374 -0.2145 -0.7269  1.0071
   62G       H1 1474   6.223   5.900   5.358 -1.4397  0.2924 -0.3405
   62G       C2 1475   6.412   5.970   5.349  0.1307 -0.5758 -0.1565
   62G       N2 1476   6.450   5.850   5.323  0.2463  0.1213  0.2124
   62G      H21 1477   6.394   5.769   5.345  0.1802  0.0880 -0.0763
   62G      H22 1478   6.548   5.836   5.303  0.3098  0.7296  0.0762
   62G       N3 1479   6.499   6.069   5.332  0.5193 -0.3685 -0.1512
   62G       C4 1480   6.441   6.195   5.341  0.1451  0.2005 -0.2754
   62G      C3' 1481   6.716   6.461   5.146 -0.2228 -0.4957  0.1363
   62G      H3' 1482   6.621   6.486   5.100 -0.8334 -2.8202  0.0070
   62G      C2' 1483   6.710   6.315   5.195 -0.3152 -0.3288  0.1541
   62G     H2'1 1484   6.646   6.268   5.120  0.7722 -0.4190 -0.7521
   62G      O2' 1485   6.827   6.250   5.207 -0.1792  0.4231  0.1123
   62G     HO'2 1486   6.883   6.310   5.256  1.4506  0.9625 -2.2467
   62G      O3' 1487   6.825   6.487   5.062  0.1410  0.0466  0.5878
   63U        P 1488   6.818   6.451   4.903  0.0078  0.0963  0.0102
   63U      O1P 1489   6.957   6.490   4.862  0.8186 -0.2065 -0.2338
   63U      O2P 1490   6.706   6.521   4.837  0.8466  0.2001 -0.2638
   63U      O5' 1491   6.797   6.295   4.873 -0.0602 -0.1717 -0.3979
   63U      C5' 1492   6.900   6.199   4.891  0.0128  0.7161 -0.5445
   63U     H5'1 1493   6.950   6.222   4.985  0.2758 -0.4045 -0.4000
   63U     H5'2 1494   6.974   6.218   4.813 -1.8008  4.9685 -1.5497
   63U      C4' 1495   6.833   6.058   4.891  0.7192  0.9932 -0.3394
   63U      H4' 1496   6.903   5.976   4.905 -1.1302 -0.4686  0.8691
   63U      O4' 1497   6.746   6.053   4.997 -0.4273 -0.4851  0.4046
   63U      C1' 1498   6.647   5.950   4.974 -0.6701  0.9519  0.0340
   63U      H1' 1499   6.668   5.863   5.037  1.3890  1.2275 -0.1994
   63U       N1 1500   6.504   5.990   4.986  0.3670 -0.0264  0.1042
   63U       C6 1501   6.461   6.122   4.973 -0.7032  0.9694 -0.0302
   63U       H6 1502   6.539   6.195   4.955 -0.5761  0.7671 -0.3249
   63U       C5 1503   6.334   6.162   4.990 -0.0434  0.8711 -0.1261
   63U       H5 1504   6.313   6.268   4.995  1.3932  1.1772  0.0343
   63U       C4 1505   6.232   6.064   5.012  0.3279  0.7688  0.7144
   63U       O4 1506   6.119   6.099   5.049  0.1854  0.6544  0.1793
   63U       N3 1507   6.276   5.934   5.017 -0.3158 -0.4290  0.3471
   63U       H3 1508   6.209   5.864   5.044 -0.6430 -0.3938 -0.3487
   63U       C2 1509   6.404   5.890   5.001 -0.3418 -0.2521  0.3977
   63U       O2 1510   6.423   5.771   5.014  0.2376 -0.4937 -0.7972
   63U      C3' 1511   6.747   6.025   4.771  0.3735  0.0818  0.0557
   63U      H3' 1512   6.687   6.114   4.751 -0.5519 -0.7763 -1.1452
   63U      C2' 1513   6.669   5.907   4.830  0.4456 -0.1726  0.6936
   63U     H2'1 1514   6.576   5.890   4.776  0.8370  2.0483 -0.8653
   63U      O2' 1515   6.744   5.781   4.825  0.1148 -0.3246 -0.3484
   63U     HO'2 1516   6.786   5.778   4.739 -0.8891  3.2557 -1.1411
   63U      O3' 1517   6.830   5.978   4.664 -0.5255  0.3384  0.2223
   64A        P 1518   6.787   5.988   4.507  0.3782  0.0925 -0.0320
   64A      O1P 1519   6.892   5.909   4.436  0.2536  0.1496  0.3345
   64A      O2P 1520   6.762   6.125   4.474  0.3073  0.1688  0.7215
   64A      O5' 1521   6.641   5.920   4.482 -0.1185  0.0441  0.2879
   64A      C5' 1522   6.638   5.779   4.460 -0.4852 -0.2279 -0.4156
   64A     H5'1 1523   6.700   5.729   4.534  1.6636  0.7526 -1.4625
   64A     H5'2 1524   6.676   5.761   4.359 -2.0683  0.1631 -1.1119
   64A      C4' 1525   6.512   5.703   4.476  0.8412 -0.2193  0.6309
   64A      H4' 1526   6.532   5.596   4.472  0.0687 -0.3394 -1.3820
   64A      O4' 1527   6.451   5.744   4.598 -0.0566  0.3684 -0.1693
   64A      C1' 1528   6.317   5.703   4.594  0.1107  0.3264  0.4095
   64A      H1' 1529   6.284   5.620   4.657 -0.2422  0.6445  0.6457
   64A       N9 1530   6.240   5.825   4.632 -0.1223  0.3854 -0.0553
   64A       C8 1531   6.284   5.953   4.659 -0.1622  0.0931 -0.2864
   64A       H8 1532   6.386   5.982   4.640  0.6399 -3.1100 -1.4819
   64A       N7 1533   6.190   6.036   4.693 -0.1638  0.4034  0.2373
   64A       C5 1534   6.083   5.951   4.711  0.0429  0.4098 -0.2369
   64A       C6 1535   5.957   5.953   4.774  0.3976 -0.3413  0.0500
   64A       N6 1536   5.902   6.069   4.816 -0.4015  0.6117 -0.0517
   64A      H61 1537   5.956   6.154   4.821 -1.2335  1.1531  0.0187
   64A      H62 1538   5.805   6.075   4.844  0.1614  1.7507  1.8028
   64A       N1 1539   5.865   5.850   4.776  0.5883  0.0176  0.1069
   64A       C2 1540   5.909   5.735   4.724  0.0359 -0.4193 -0.0856
   64A       H2 1541   5.838   5.654   4.720  0.5608 -0.8188 -2.6144
   64A       N3 1542   6.031   5.707   4.676 -0.3208  0.2423 -0.7159
   64A       C4 1543   6.111   5.822   4.675  0.2458 -0.2211 -0.7863
   64A      C3' 1544   6.405   5.736   4.374  0.3512  0.3727 -0.0065
   64A      H3' 1545   6.392   5.844   4.359 -1.5261  0.6905  3.0389
   64A      C2' 1546   6.283   5.674   4.447 -0.2601  0.0984 -0.0658
   64A     H2'1 1547   6.200   5.734   4.409  0.7521  2.3409  1.1508
   64A      O2' 1548   6.270   5.536   4.429  0.5809 -0.1829  0.0658
   64A     HO'2 1549   6.188   5.520   4.381  0.9269 -0.1933 -0.5274
   64A      O3' 1550   6.442   5.667   4.257 -0.8336  0.2106  0.6113
   65C        P 1551   6.368   5.692   4.127  0.4845  0.0762  0.2888
   65C      O1P 1552   6.424   5.611   4.014  0.4659  0.3318  0.4796
   65C      O2P 1553   6.355   5.840   4.106  0.2552  0.9558 -0.1511
   65C      O5' 1554   6.212   5.640   4.151  1.0635 -0.3786 -0.2489
   65C      C5' 1555   6.169   5.499   4.140  0.0112  0.7681 -0.0473
   65C     H5'1 1556   6.227   5.439   4.209 -0.5942  2.2913  1.8693
   65C     H5'2 1557   6.175   5.462   4.038 -1.6233  1.5143 -0.4551
   65C      C4' 1558   6.027   5.483   4.186  0.6024  0.4510  0.1845
   65C      H4' 1559   6.006   5.377   4.199  1.3113  0.0074 -1.8175
   65C      O4' 1560   6.012   5.542   4.317 -0.4660 -0.2081  0.0660
   65C      C1' 1561   5.877   5.584   4.329  0.5722  0.3176  0.5570
   65C      H1' 1562   5.827   5.539   4.414  0.0360  1.7059  1.0061
   65C       N1 1563   5.863   5.733   4.337 -0.3868 -0.1257 -1.0672
   65C       C6 1564   5.960   5.822   4.296  0.0709 -0.0886  0.1312
   65C       H6 1565   6.044   5.795   4.234  0.0338  3.7547 -1.9059
   65C       C5 1566   5.954   5.947   4.336 -0.1716 -0.6604  0.1090
   65C       H5 1567   6.038   6.014   4.324  0.1797 -0.7109  2.0224
   65C       C4 1568   5.842   5.987   4.415 -0.3748 -0.8151 -0.5266
   65C       N4 1569   5.840   6.111   4.455 -0.1847 -0.2455  0.1437
   65C      H41 1570   5.906   6.177   4.417 -1.2049  0.2648 -0.8155
   65C      H42 1571   5.760   6.133   4.513 -2.1699 -1.5733 -1.9056
   65C       N3 1572   5.742   5.906   4.441  1.0394 -0.2580  0.1694
   65C       C2 1573   5.752   5.777   4.411  0.6404 -0.1475 -0.5501
   65C       O2 1574   5.666   5.704   4.461  0.9492 -0.1351  0.7654
   65C      C3' 1575   5.914   5.528   4.089  1.6920 -0.0495  0.4276
   65C      H3' 1576   5.924   5.626   4.042 -3.8337  0.6096 -0.0497
   65C      C2' 1577   5.805   5.534   4.203 -0.1326 -0.0235 -0.9293
   65C     H2'1 1578   5.721   5.599   4.178 -0.2799  0.4479  0.7185
   65C      O2' 1579   5.741   5.409   4.230 -0.0573 -0.1705 -0.0676
   65C     HO'2 1580   5.778   5.337   4.178  0.5877  0.0164  0.1200
   65C      O3' 1581   5.884   5.433   3.994 -0.1218 -0.0028  0.0668
   66G        P 1582   5.796   5.471   3.872  0.0842  0.1704  0.2549
   66G      O1P 1583   5.774   5.351   3.789  0.0683 -0.0249  0.2321
   66G      O2P 1584   5.862   5.584   3.809  0.2690  0.5655  0.2648
   66G      O5' 1585   5.655   5.527   3.916 -0.2852 -0.1778 -0.2249
   66G      C5' 1586   5.544   5.443   3.944 -0.2889 -0.1627  0.1794
   66G     H5'1 1587   5.578   5.351   3.992  0.6466 -0.4149 -0.9074
   66G     H5'2 1588   5.513   5.409   3.845  0.3301  0.9483 -0.4126
   66G      C4' 1589   5.425   5.498   4.011  0.6536  0.0136 -0.1160
   66G      H4' 1590   5.347   5.424   4.028 -0.9439  1.6241 -0.1935
   66G      O4' 1591   5.466   5.567   4.129  0.0969 -0.4839 -0.5280
   66G      C1' 1592   5.390   5.688   4.140  0.4766 -0.1419 -0.3249
   66G      H1' 1593   5.333   5.673   4.231 -0.2064 -1.2147 -0.9148
   66G       N9 1594   5.477   5.808   4.158  0.6536 -0.3561  0.1375
   66G       C8 1595   5.594   5.832   4.090  0.3463  0.1085  0.2704
   66G       H8 1596   5.645   5.764   4.023  1.5317  1.0393  0.1909
   66G       N7 1597   5.642   5.954   4.116  0.3412 -1.1581  0.3445
   66G       C5 1598   5.538   6.013   4.199  0.1825  0.7358 -0.6593
   66G       C6 1599   5.522   6.144   4.256  0.4590 -0.3738  0.7650
   66G       O6 1600   5.597   6.239   4.247 -0.0274  0.0384  0.5059
   66G       N1 1601   5.404   6.158   4.326  0.0046 -0.0619 -0.0605
   66G       H1 1602   5.384   6.249   4.364  0.6608 -0.7179  1.9638
   66G       C2 1603   5.308   6.061   4.336  0.2794  0.1137 -0.4085
   66G       N2 1604   5.183   6.098   4.363  0.0881  0.7481 -0.1892
   66G      H21 1605   5.172   6.194   4.391 -0.2759  0.8217 -0.5875
   66G      H22 1606   5.107   6.032   4.370 -1.3926  2.4128  0.0934
   66G       N3 1607   5.319   5.939   4.287  0.3223  0.5774  0.0396
   66G       C4 1608   5.438   5.922   4.223 -0.0869 -0.6535  0.0253
   66G      C3' 1609   5.365   5.602   3.918  0.7750 -0.0328 -0.9001
   66G      H3' 1610   5.443   5.658   3.865  0.6212  0.4432 -0.6290
   66G      C2' 1611   5.298   5.702   4.023 -0.0031  0.5757  0.5447
   66G     H2'1 1612   5.296   5.807   3.991 -1.7739  0.9632  1.7841
   66G      O2' 1613   5.171   5.648   4.064 -0.1620  0.3708  0.0152
   66G     HO'2 1614   5.140   5.598   3.988 -0.4420 -0.3658  0.6016
   66G      O3' 1615   5.266   5.548   3.828 -0.5120 -0.1859 -0.2733
   67G        P 1616   5.231   5.640   3.700  0.4775 -0.3776  0.0869
   67G      O1P 1617   5.125   5.575   3.617  0.5944 -0.1391 -0.0266
   67G      O2P 1618   5.356   5.679   3.637  0.3154 -0.2473 -0.3708
   67G      O5' 1619   5.156   5.773   3.752  0.1850  0.3103  0.2348
   67G      C5' 1620   5.020   5.769   3.786 -0.0570  0.2784 -0.2019
   67G     H5'1 1621   5.002   5.685   3.853 -2.3910  0.9871  0.1400
   67G     H5'2 1622   4.959   5.764   3.695 -1.2005 -3.0938  0.6055
   67G      C4' 1623   4.976   5.889   3.871  0.5218  0.3579  1.0160
   67G      H4' 1624   4.881   5.860   3.915  0.9725 -0.3517  1.5514
   67G      O4' 1625   5.072   5.920   3.972  0.8375 -0.3608 -0.0399
   67G      C1' 1626   5.062   6.054   4.022  0.6788  0.4022  0.4100
   67G      H1' 1627   5.016   6.068   4.120  0.9865 -1.0947  0.7845
   67G       N9 1628   5.194   6.115   4.003 -0.0371 -0.5404  0.0404
   67G       C8 1629   5.307   6.079   3.937  0.5249 -0.2241  0.6825
   67G       H8 1630   5.305   5.986   3.882  0.4005 -0.3977  0.9765
   67G       N7 1631   5.399   6.164   3.927  0.3368 -0.0872  0.0545
   67G       C5 1632   5.349   6.273   3.997  0.4691  0.1703 -0.1713
   67G       C6 1633   5.398   6.405   4.026 -0.5311  0.1799  0.0346
   67G       O6 1634   5.511   6.457   4.011 -0.9744 -0.2148  0.1916
   67G       N1 1635   5.308   6.488   4.084  0.1373 -0.0981 -0.3278
   67G       H1 1636   5.347   6.575   4.117  2.2541 -1.9458  2.5113
   67G       C2 1637   5.178   6.459   4.100 -0.3476  0.0388 -0.2765
   67G       N2 1638   5.103   6.557   4.141  0.1341  0.7417  0.4005
   67G      H21 1639   5.142   6.650   4.144 -0.1898  0.9608 -1.2561
   67G      H22 1640   5.007   6.531   4.154 -0.0294  1.7223  1.2158
   67G       N3 1641   5.129   6.336   4.086  0.3025  0.6871 -0.0147
   67G       C4 1642   5.214   6.248   4.026 -0.0295  0.1732 -0.3339
   67G      C3' 1643   4.950   6.015   3.787  0.2135  0.4167 -0.4472
   67G      H3' 1644   5.039   6.029   3.726  1.1078 -0.0250  0.7223
   67G      C2' 1645   4.956   6.110   3.913 -0.6201  0.1214  0.3843
   67G     H2'1 1646   4.986   6.206   3.872 -0.9185 -0.9185 -2.5718
   67G      O2' 1647   4.829   6.120   3.964  0.3178  0.2481  0.3224
   67G     HO'2 1648   4.774   6.126   3.886  2.0786  1.7012 -0.9106
   67G      O3' 1649   4.835   6.012   3.711 -0.6209  1.2051  0.0076
   68A        P 1650   4.818   6.120   3.602  0.0395  0.5255  0.0707
   68A      O1P 1651   4.686   6.094   3.542 -0.4269  0.0454  0.1676
   68A      O2P 1652   4.941   6.113   3.519 -0.0130 -0.1497 -0.1398
   68A      O5' 1653   4.810   6.260   3.673  0.0425  0.1815  0.1532
   68A      C5' 1654   4.690   6.319   3.716  0.3692 -0.3192 -0.3274
   68A     H5'1 1655   4.642   6.262   3.796  2.7468  0.0700  1.5055
   68A     H5'2 1656   4.616   6.323   3.636 -0.7970  1.2222  0.7736
   68A      C4' 1657   4.720   6.460   3.771  0.2633 -0.0947 -0.6073
   68A      H4' 1658   4.639   6.514   3.819  0.3316 -0.5654  0.0643
   68A      O4' 1659   4.842   6.461   3.843 -0.0770  0.3628 -0.0930
   68A      C1' 1660   4.908   6.589   3.825  0.0145 -0.0736  0.0141
   68A      H1' 1661   4.923   6.646   3.917  1.9202  0.3111 -0.4899
   68A       N9 1662   5.048   6.554   3.778 -0.1574  0.1076 -1.5993
   68A       C8 1663   5.089   6.459   3.695  0.3037  1.0839  0.3320
   68A       H8 1664   5.013   6.390   3.662  1.9844 -0.4829 -0.5066
   68A       N7 1665   5.217   6.459   3.667  0.3548  0.0800  0.4291
   68A       C5 1666   5.260   6.575   3.733  0.0595  0.2342 -0.1226
   68A       C6 1667   5.383   6.648   3.752 -0.2682  0.3514  0.8089
   68A       N6 1668   5.505   6.618   3.704 -0.4254  0.7094 -0.2787
   68A      H61 1669   5.519   6.535   3.649  0.2847  1.0254 -0.5846
   68A      H62 1670   5.585   6.679   3.717 -2.5904  3.5394  1.0583
   68A       N1 1671   5.380   6.767   3.814 -0.1034  0.0047 -0.4755
   68A       C2 1672   5.272   6.809   3.867 -0.5422 -0.4326  0.2318
   68A       H2 1673   5.286   6.905   3.914  0.6684 -0.2258 -0.4878
   68A       N3 1674   5.148   6.758   3.865 -0.1662  0.2114 -0.0616
   68A       C4 1675   5.153   6.640   3.795  0.3230 -0.0555  0.2011
   68A      C3' 1676   4.750   6.558   3.656  0.7406 -0.5122 -0.4733
   68A      H3' 1677   4.814   6.507   3.584  1.0088 -1.6503  0.5418
   68A      C2' 1678   4.829   6.666   3.725  0.8165  0.4165 -0.4679
   68A     H2'1 1679   4.896   6.720   3.658  0.5521  0.5755 -0.6024
   68A      O2' 1680   4.758   6.757   3.811 -0.1763  0.4641 -0.4026
   68A     HO'2 1681   4.672   6.771   3.770 -1.0905  1.2315  1.6696
   68A      O3' 1682   4.625   6.606   3.604 -0.0310 -0.1152  0.0918
   69A        P 1683   4.630   6.659   3.455  0.1928  0.2324  0.2144
   69A      O1P 1684   4.497   6.708   3.425 -0.5791  0.3453 -0.3439
   69A      O2P 1685   4.696   6.561   3.365 -0.0746 -0.5869 -0.2850
   69A      O5' 1686   4.721   6.792   3.455  0.0778 -0.7595  0.3757
   69A      C5' 1687   4.680   6.916   3.508 -0.6240  0.4050  0.1180
   69A     H5'1 1688   4.631   6.909   3.606 -1.7507  0.1466 -0.4445
   69A     H5'2 1689   4.609   6.970   3.445 -1.6630 -1.4217 -0.3346
   69A      C4' 1690   4.810   7.007   3.516  0.5081  0.7295  0.1815
   69A      H4' 1691   4.780   7.099   3.567  0.1222  0.0160  1.2669
   69A      O4' 1692   4.920   6.945   3.587 -0.0090 -0.3835 -0.5398
   69A      C1' 1693   5.045   7.008   3.547 -0.2920  0.1785  0.6456
   69A      H1' 1694   5.073   7.069   3.633 -0.3067  0.2218  0.6195
   69A       N9 1695   5.164   6.916   3.533 -0.2394 -0.2896  0.0950
   69A       C8 1696   5.174   6.791   3.479  0.2898  0.3822 -0.1294
   69A       H8 1697   5.086   6.733   3.457  0.8780 -0.8830  0.7178
   69A       N7 1698   5.294   6.749   3.465 -0.2326  0.1074  0.7028
   69A       C5 1699   5.372   6.857   3.506 -0.2949  0.2456  0.2547
   69A       C6 1700   5.514   6.889   3.517  0.0777  1.2381 -0.9850
   69A       N6 1701   5.612   6.802   3.483 -0.0770  0.0954 -0.2961
   69A      H61 1702   5.589   6.714   3.438 -0.0846  0.6510 -1.4105
   69A      H62 1703   5.707   6.832   3.499 -0.9693  3.0048  0.0794
   69A       N1 1704   5.556   7.001   3.569  0.7726  0.1581 -0.0743
   69A       C2 1705   5.465   7.088   3.608  0.0220  0.1129 -0.7417
   69A       H2 1706   5.503   7.177   3.655  0.6451  1.5806 -3.7643
   69A       N3 1707   5.334   7.077   3.604  0.6092 -0.5464  0.1247
   69A       C4 1708   5.296   6.962   3.551  0.2970 -0.1455  0.2531
   69A      C3' 1709   4.881   7.050   3.382  0.3826 -0.0053 -0.2581
   69A      H3' 1710   4.900   6.962   3.320  0.2674  0.2324 -0.6321
   69A      C2' 1711   5.015   7.102   3.433 -0.6671  0.7850  0.0964
   69A     H2'1 1712   5.095   7.098   3.359  0.9556 -1.7632  1.8398
   69A      O2' 1713   5.008   7.228   3.487 -0.0464  0.2230 -0.2080
   69A     HO'2 1714   5.094   7.271   3.488 -0.8811  2.0276 -0.7502
   69A      O3' 1715   4.808   7.151   3.317  0.0920  0.4787 -0.0672
   70U        P 1716   4.841   7.180   3.163 -0.0515  0.2064 -0.0235
   70U      O1P 1717   4.724   7.258   3.117  0.6067  0.0830 -0.0802
   70U      O2P 1718   4.863   7.049   3.094  0.7193 -0.1327  0.0212
   70U      O5' 1719   4.981   7.263   3.146  0.3722 -0.2807 -0.1481
   70U      C5' 1720   4.999   7.392   3.203 -0.0114 -0.4381  0.6667
   70U     H5'1 1721   4.955   7.394   3.302 -0.9641  0.8051  0.2430
   70U     H5'2 1722   4.950   7.470   3.145  2.9622  1.7470  0.9030
   70U      C4' 1723   5.141   7.429   3.246 -0.3589  0.4590 -0.0069
   70U      H4' 1724   5.139   7.524   3.299  1.3383  1.3429 -1.4247
   70U      O4' 1725   5.207   7.328   3.313 -0.4259 -0.0676 -0.3144
   70U      C1' 1726   5.338   7.330   3.271  0.1423  0.4782  0.0662
   70U      H1' 1727   5.393   7.359   3.361  1.3230  0.6988 -0.6956
   70U       N1 1728   5.376   7.192   3.228 -0.4315  0.5923  0.7084
   70U       C6 1729   5.295   7.101   3.161 -0.1145  0.2464  0.5231
   70U       H6 1730   5.195   7.131   3.134 -0.2864 -0.9115 -0.2162
   70U       C5 1731   5.337   6.977   3.120  0.2458  0.4531  0.0629
   70U       H5 1732   5.270   6.913   3.064 -3.7709  3.9128  0.3972
   70U       C4 1733   5.474   6.939   3.149  0.4428 -0.5020  0.1458
   70U       O4 1734   5.524   6.835   3.106  0.1364 -0.5991 -0.2173
   70U       N3 1735   5.553   7.033   3.204  0.0433  0.1311  0.5800
   70U       H3 1736   5.650   7.008   3.220  0.1728 -1.5038 -2.0966
   70U       C2 1737   5.508   7.162   3.239  0.0279 -0.6577  1.0408
   70U       O2 1738   5.597   7.235   3.277  0.1577 -0.3806 -0.2308
   70U      C3' 1739   5.225   7.447   3.112  0.1961 -0.0536  0.2645
   70U      H3' 1740   5.218   7.367   3.038 -0.2800 -0.0593  0.3118
   70U      C2' 1741   5.366   7.433   3.163 -0.7430 -0.3404 -0.2572
   70U     H2'1 1742   5.440   7.392   3.093  2.0406 -0.1865  2.3847
   70U      O2' 1743   5.424   7.543   3.223  0.0033  0.0318  0.3773
   70U     HO'2 1744   5.460   7.584   3.144  1.0026 -0.2104  0.6901
   70U      O3' 1745   5.199   7.581   3.051  0.1507  0.3748  0.1228
   71A        P 1746   5.219   7.601   2.898 -0.0670 -0.1253 -0.0771
   71A      O1P 1747   5.159   7.728   2.851 -0.2870 -0.1319 -0.0116
   71A      O2P 1748   5.184   7.480   2.829 -0.0472 -0.2423  0.1628
   71A      O5' 1749   5.378   7.614   2.879 -0.0432 -0.2217 -0.9474
   71A      C5' 1750   5.446   7.716   2.948  0.3860 -0.0079  0.4831
   71A     H5'1 1751   5.403   7.727   3.048  1.2292  1.9694  0.6807
   71A     H5'2 1752   5.429   7.812   2.899 -3.3662 -1.0367 -0.5479
   71A      C4' 1753   5.597   7.686   2.960 -0.3367 -0.6732 -0.4741
   71A      H4' 1754   5.650   7.766   3.011 -0.5830  0.7097 -2.3203
   71A      O4' 1755   5.621   7.557   3.023  0.1124  0.5310 -0.6084
   71A      C1' 1756   5.742   7.497   2.966  0.5629 -0.0258  0.1287
   71A      H1' 1757   5.822   7.477   3.037  1.1704  2.5084  0.2369
   71A       N9 1758   5.705   7.365   2.910 -0.4185 -0.4003  0.0360
   71A       C8 1759   5.581   7.322   2.879 -0.1255 -0.1367  0.0271
   71A       H8 1760   5.501   7.393   2.866  1.2312  1.1751 -1.7821
   71A       N7 1761   5.577   7.189   2.881 -0.3745  0.0871  0.5211
   71A       C5 1762   5.709   7.142   2.901  0.3237 -0.3292 -1.2055
   71A       C6 1763   5.777   7.016   2.909  0.0301  0.8217  0.2931
   71A       N6 1764   5.732   6.892   2.899 -0.5317 -0.6542  0.0265
   71A      H61 1765   5.637   6.874   2.868  0.1096 -2.5583 -1.0399
   71A      H62 1766   5.791   6.811   2.915 -0.9932 -1.4981 -2.1933
   71A       N1 1767   5.907   7.017   2.941 -0.1180 -0.0075  0.8579
   71A       C2 1768   5.968   7.132   2.971  0.1156 -0.2998 -0.2240
   71A       H2 1769   6.069   7.132   3.010  0.5355  1.6386 -1.1820
   71A       N3 1770   5.915   7.256   2.962  0.0122  0.1488  0.0540
   71A       C4 1771   5.785   7.252   2.923 -0.1916 -0.6818 -0.6981
   71A      C3' 1772   5.676   7.686   2.826 -0.3276  1.1855  0.0710
   71A      H3' 1773   5.623   7.631   2.748  1.0199 -0.9148  0.5381
   71A      C2' 1774   5.792   7.591   2.859 -0.1226 -0.2190  0.1471
   71A     H2'1 1775   5.824   7.536   2.771 -0.2561 -1.7196  1.0102
   71A      O2' 1776   5.898   7.676   2.906 -0.4168  0.3979 -0.2776
   71A     HO'2 1777   5.902   7.757   2.856  0.5084  1.3261  1.2244
   71A      O3' 1778   5.722   7.810   2.773 -0.5372  0.3385  0.1476
   72G        P 1779   5.745   7.815   2.624 -0.3859 -0.2191  0.4640
   72G      O1P 1780   5.809   7.944   2.596  0.3372 -0.3747 -0.3471
   72G      O2P 1781   5.617   7.781   2.552  0.3563  0.2048  0.1726
   72G      O5' 1782   5.859   7.710   2.581  0.1656 -0.1711  0.4598
   72G      C5' 1783   6.001   7.731   2.606 -0.4699  1.3547 -0.5520
   72G     H5'1 1784   6.024   7.747   2.711 -1.9335 -2.2979  0.4810
   72G     H5'2 1785   6.045   7.801   2.535  3.1441 -1.6653 -1.6440
   72G      C4' 1786   6.082   7.604   2.581 -0.1230  0.5902 -0.9831
   72G      H4' 1787   6.187   7.627   2.602 -0.1066 -0.2013 -0.1533
   72G      O4' 1788   6.042   7.491   2.661  0.1768  0.0759 -0.1330
   72G      C1' 1789   6.106   7.380   2.608  0.2272  0.4205  0.3215
   72G      H1' 1790   6.198   7.359   2.661 -0.1454  0.0991  0.8488
   72G       N9 1791   6.020   7.261   2.611  0.3611 -0.5961 -0.5933
   72G       C8 1792   5.880   7.251   2.606 -0.4403  0.0986 -0.0154
   72G       H8 1793   5.813   7.336   2.607 -0.3912  0.1473 -0.6491
   72G       N7 1794   5.839   7.127   2.607 -0.1154  0.3219  0.3297
   72G       C5 1795   5.954   7.045   2.603  0.6450 -0.1096 -0.3226
   72G       C6 1796   5.977   6.905   2.591 -0.5327  0.4349 -0.4460
   72G       O6 1797   5.901   6.807   2.583 -0.5995  0.6411  0.1702
   72G       N1 1798   6.106   6.871   2.568  0.3591 -0.0152  0.1781
   72G       H1 1799   6.122   6.783   2.522  0.2334  0.9679 -1.8739
   72G       C2 1800   6.205   6.964   2.579 -0.7388  0.2232  0.1060
   72G       N2 1801   6.328   6.917   2.576  0.8116  0.2688 -0.1895
   72G      H21 1802   6.354   6.822   2.555  1.7421  0.4539  0.0929
   72G      H22 1803   6.396   6.989   2.596  0.2370  0.7841 -0.0418
   72G       N3 1804   6.190   7.094   2.617 -0.0589 -0.3851  0.6575
   72G       C4 1805   6.061   7.129   2.612 -0.1706 -0.0001  0.3541
   72G      C3' 1806   6.080   7.555   2.439 -0.0703 -0.4188 -0.0655
   72G      H3' 1807   5.974   7.543   2.417 -0.7707  0.1552  2.6410
   72G      C2' 1808   6.144   7.417   2.464 -0.7011  0.3758 -0.5799
   72G     H2'1 1809   6.117   7.333   2.400  0.5697 -0.8672  0.4392
   72G      O2' 1810   6.284   7.414   2.461 -0.7665  0.1765 -0.2726
   72G     HO'2 1811   6.316   7.436   2.373  1.7683  0.5307  0.6441
   72G      O3' 1812   6.162   7.635   2.349 -0.5480 -0.5610  0.3510
   73A        P 1813   6.148   7.618   2.194  0.3016  0.1986 -0.3302
   73A      O1P 1814   6.217   7.729   2.129 -0.0204 -0.6005  0.1600
   73A      O2P 1815   6.010   7.599   2.164 -0.3658 -0.7799 -0.2699
   73A      O5' 1816   6.221   7.484   2.165 -0.2518  0.2221  0.1024
   73A      C5' 1817   6.359   7.483   2.124 -0.2092 -0.5131  0.1308
   73A     H5'1 1818   6.418   7.526   2.206  0.0029 -3.1111  1.4419
   73A     H5'2 1819   6.368   7.538   2.030  0.2508 -1.0059 -0.1180
   73A      C4' 1820   6.420   7.344   2.110  0.1598  0.2767 -0.3734
   73A      H4' 1821   6.526   7.358   2.092  0.0764  0.6329 -0.5832
   73A      O4' 1822   6.387   7.260   2.226  0.0949 -0.2915 -0.6563
   73A      C1' 1823   6.382   7.120   2.182 -0.2545 -0.3194 -1.2110
   73A      H1' 1824   6.461   7.064   2.232 -0.4130  2.5421  2.7057
   73A       N9 1825   6.261   7.042   2.215  0.2566  0.0278 -0.0834
   73A       C8 1826   6.139   7.092   2.249 -0.0561 -0.2412  0.8974
   73A       H8 1827   6.127   7.198   2.265  2.5771  0.1175  0.8140
   73A       N7 1828   6.043   7.007   2.268  0.3162  0.3141 -0.2144
   73A       C5 1829   6.114   6.886   2.241  0.6657  0.2767  0.6090
   73A       C6 1830   6.079   6.750   2.243  0.0294  0.7196  0.2482
   73A       N6 1831   5.960   6.703   2.277  0.6975  0.4972  0.3951
   73A      H61 1832   5.883   6.767   2.292  1.2106  0.6326  2.7750
   73A      H62 1833   5.948   6.604   2.261 -2.6379  1.1215 -2.1907
   73A       N1 1834   6.167   6.654   2.206 -0.0523  0.1702 -1.3547
   73A       C2 1835   6.291   6.696   2.173  0.5140  0.2774 -0.2107
   73A       H2 1836   6.356   6.611   2.161 -1.6528 -2.0265  2.5904
   73A       N3 1837   6.342   6.821   2.173 -0.1604  0.4403 -0.2053
   73A       C4 1838   6.243   6.909   2.204 -0.8758  1.1435  0.9657
   73A      C3' 1839   6.352   7.267   1.993 -0.1641  0.2933 -0.6658
   73A      H3' 1840   6.243   7.279   1.994 -0.6208 -2.9469  1.2434
   73A      C2' 1841   6.404   7.130   2.030  0.1949  0.5199  0.4820
   73A     H2'1 1842   6.340   7.054   1.986  1.0741 -0.4047  0.7576
   73A      O2' 1843   6.544   7.127   2.007  0.5020  0.6526  0.9042
   73A     HO'2 1844   6.558   7.194   1.940  0.8852  0.9603  1.2883
   73A      O3' 1845   6.406   7.306   1.878 -0.2734 -0.8331 -0.0291
   74U        P 1846   6.348   7.275   1.737 -0.1990 -0.4576  0.3696
   74U      O1P 1847   6.431   7.342   1.636  0.3550 -0.1507  0.3196
   74U      O2P 1848   6.204   7.311   1.734  0.0298 -0.6236  0.7236
   74U      O5' 1849   6.361   7.115   1.717  0.0260 -0.1538  0.1261
   74U      C5' 1850   6.484   7.057   1.677 -0.3249  0.3030  0.3449
   74U     H5'1 1851   6.570   7.092   1.733 -0.0663  1.8706 -0.9401
   74U     H5'2 1852   6.502   7.097   1.577 -1.4027  0.3886  0.1715
   74U      C4' 1853   6.477   6.898   1.690  0.5949  0.9853 -0.1781
   74U      H4' 1854   6.573   6.848   1.701 -0.6448 -1.6411 -0.6415
   74U      O4' 1855   6.417   6.852   1.812 -0.0323  0.0679  0.1517
   74U      C1' 1856   6.354   6.729   1.792  0.2078 -0.8220 -0.0568
   74U      H1' 1857   6.409   6.656   1.852  1.5759  2.4716  3.0789
   74U       N1 1858   6.213   6.724   1.841 -0.1965 -0.7148 -0.6155
   74U       C6 1859   6.139   6.835   1.856  0.4831  0.4442 -0.6330
   74U       H6 1860   6.184   6.933   1.851  2.6315 -0.4536 -0.2088
   74U       C5 1861   6.006   6.831   1.890 -0.5820 -0.0124  0.8602
   74U       H5 1862   5.948   6.919   1.916  1.7575  2.0832 -0.5876
   74U       C4 1863   5.940   6.701   1.896 -0.1738  0.2689 -0.3571
   74U       O4 1864   5.818   6.683   1.901 -0.9177 -0.3169  0.5025
   74U       N3 1865   6.021   6.595   1.894  0.6171 -0.3572  0.1484
   74U       H3 1866   5.977   6.506   1.914  1.2916 -0.5484  0.8139
   74U       C2 1867   6.154   6.598   1.867  0.2438  0.3493  0.6300
   74U       O2 1868   6.224   6.497   1.883 -0.6366 -0.3393 -0.5302
   74U      C3' 1869   6.397   6.830   1.589  0.2010 -0.3472 -0.1709
   74U      H3' 1870   6.301   6.880   1.578  1.7808  2.6285 -1.7628
   74U      C2' 1871   6.363   6.698   1.647  0.1273  0.8234  0.4312
   74U     H2'1 1872   6.267   6.668   1.606  1.6778 -0.8146 -2.3129
   74U      O2' 1873   6.459   6.595   1.626 -0.2980  0.1231  0.4867
   74U     HO'2 1874   6.414   6.534   1.567  2.4151 -1.0345 -0.5714
   74U      O3' 1875   6.457   6.837   1.457 -0.5479  0.2113 -1.4826
   75A        P 1876   6.381   6.777   1.329 -0.1411 -0.1551 -0.0884
   75A      O1P 1877   6.475   6.795   1.211 -0.1339 -0.3507  0.1552
   75A      O2P 1878   6.249   6.838   1.321  0.1477 -0.5911  0.1115
   75A      O5' 1879   6.357   6.620   1.367 -0.0285  0.0829  0.4726
   75A      C5' 1880   6.455   6.525   1.336  0.2410 -0.3404 -0.3117
   75A     H5'1 1881   6.541   6.530   1.404  1.0044 -0.1797 -1.2673
   75A     H5'2 1882   6.485   6.540   1.232 -3.1865  1.6807 -1.1585
   75A      C4' 1883   6.388   6.393   1.351  0.3762  0.7834  0.3375
   75A      H4' 1884   6.458   6.309   1.351 -0.6219 -0.1009 -1.1226
   75A      O4' 1885   6.320   6.379   1.476 -0.7399 -0.3778 -0.2476
   75A      C1' 1886   6.199   6.310   1.463  0.6003 -0.3261  0.1492
   75A      H1' 1887   6.194   6.220   1.524  2.5727  0.0429  0.9197
   75A       N9 1888   6.082   6.393   1.510  0.1168  0.6295  0.4613
   75A       C8 1889   6.061   6.529   1.510 -0.3311 -0.4533 -0.4645
   75A       H8 1890   6.127   6.608   1.477 -0.3160 -0.1377  0.3031
   75A       N7 1891   5.948   6.566   1.566 -0.6541 -0.3390  0.5563
   75A       C5 1892   5.888   6.444   1.591 -0.2137  0.1843 -0.0449
   75A       C6 1893   5.758   6.403   1.647 -0.0081  0.5671 -0.2666
   75A       N6 1894   5.657   6.480   1.678  0.1042  0.6643  0.1226
   75A      H61 1895   5.669   6.579   1.695 -3.4719  1.1871  0.2028
   75A      H62 1896   5.576   6.435   1.718 -0.5722  1.3474 -0.4631
   75A       N1 1897   5.720   6.275   1.652  0.1214 -0.6450 -0.3950
   75A       C2 1898   5.812   6.184   1.626 -0.3418 -0.6481 -0.4739
   75A       H2 1899   5.786   6.080   1.625 -1.3904 -0.4009 -1.6060
   75A       N3 1900   5.934   6.207   1.583  0.2144  0.6021  0.4507
   75A       C4 1901   5.964   6.339   1.563  0.1392  0.1528  0.2564
   75A      C3' 1902   6.282   6.374   1.243 -0.6387  0.0478  0.2477
   75A      H3' 1903   6.228   6.467   1.230  1.9789  1.8204  1.1505
   75A      C2' 1904   6.197   6.274   1.317  0.8518  0.4391  0.0515
   75A     H2'1 1905   6.100   6.288   1.270  0.4705  2.0299  1.2258
   75A      O2' 1906   6.249   6.137   1.299 -0.3549 -0.0303 -0.5147
   75A     HO'2 1907   6.237   6.119   1.206 -0.2223  0.7996 -0.7075
   75A      O3' 1908   6.338   6.324   1.121  0.0017 -0.2522  0.2819
   76A        P 1909   6.257   6.357   0.981  0.2720 -0.2771 -0.4021
   76A      O1P 1910   6.346   6.296   0.882 -0.1509  0.4615  0.2710
   76A      O2P 1911   6.223   6.501   0.982 -0.0303  0.2585  0.3441
   76A      O5' 1912   6.122   6.273   0.980 -0.7384 -0.2109  0.9634
   76A      C5' 1913   6.123   6.135   0.968  0.1019  0.8185 -0.1264
   76A     H5'1 1914   6.193   6.082   1.032 -1.2862 -1.0189 -0.0400
   76A     H5'2 1915   6.133   6.096   0.866 -1.9553 -2.4719  0.7661
   76A      C4' 1916   5.986   6.087   1.010 -0.3250  0.1419 -0.5905
   76A      H4' 1917   5.978   5.979   1.001  2.7052 -0.1443 -0.8171
   76A      O4' 1918   5.959   6.125   1.148  0.2832 -0.0205  0.1294
   76A      C1' 1919   5.815   6.137   1.153  0.1979 -0.8976 -0.0240
   76A      H1' 1920   5.775   6.053   1.209  0.2018 -1.5345 -0.9461
   76A       N9 1921   5.769   6.264   1.222  0.1715 -0.3898 -0.0473
   76A       C8 1922   5.815   6.397   1.213  0.3716  0.2233  0.1874
   76A       H8 1923   5.907   6.427   1.166  0.9390 -1.0819  0.4232
   76A       N7 1924   5.731   6.483   1.268 -0.0162  0.0195  0.7524
   76A       C5 1925   5.627   6.399   1.321  0.7606 -0.8222  1.0011
   76A       C6 1926   5.497   6.419   1.375 -0.5714 -0.3783  0.1497
   76A       N6 1927   5.456   6.540   1.408 -0.0474 -0.1605  0.5446
   76A      H61 1928   5.521   6.617   1.405  1.2848 -1.0005  3.4224
   76A      H62 1929   5.379   6.539   1.473 -0.8643 -0.1716 -0.4146
   76A       N1 1930   5.411   6.318   1.401 -0.1871  0.1378 -0.3345
   76A       C2 1931   5.447   6.198   1.366 -0.4054  0.1241 -0.5211
   76A       H2 1932   5.371   6.122   1.379 -0.5906  0.3107 -0.5064
   76A       N3 1933   5.558   6.169   1.302 -0.6467  0.4931 -0.0958
   76A       C4 1934   5.649   6.268   1.289  0.1349 -0.2054 -0.2394
   76A      C3' 1935   5.880   6.140   0.918  0.6550  0.1850 -0.2132
   76A      H3' 1936   5.878   6.247   0.895 -3.0860 -0.0259 -1.6071
   76A      C2' 1937   5.759   6.116   1.009  0.3587 -0.0072  0.8408
   76A     H2'1 1938   5.680   6.187   0.985  0.2019 -0.2381  0.6637
   76A      O2' 1939   5.710   5.978   0.995  0.2414 -0.1842 -0.1318
   76A     HO'2 1940   5.723   5.965   0.901  1.9110 -1.4053  0.2177
   76A      O3' 1941   5.859   6.077   0.789 -0.1526 -0.4878 -0.2508
   77U        P 1942   5.748   6.123   0.684  0.0989  0.1356  0.0256
   77U      O1P 1943   5.773   6.065   0.551 -0.1584 -0.3979 -0.2018
   77U      O2P 1944   5.737   6.271   0.693  0.7885  0.2794 -0.0999
   77U      O5' 1945   5.611   6.060   0.736 -0.5201 -0.0304  0.5567
   77U      C5' 1946   5.576   5.919   0.711 -0.0473 -0.2578 -0.0053
   77U     H5'1 1947   5.661   5.855   0.733  0.4921 -0.0364 -1.3982
   77U     H5'2 1948   5.563   5.901   0.605  0.4549  0.2001 -0.1471
   77U      C4' 1949   5.445   5.881   0.776 -0.0583 -0.7781 -0.1349
   77U      H4' 1950   5.443   5.772   0.775 -1.0939 -0.8290  1.5745
   77U      O4' 1951   5.444   5.926   0.907 -0.4836 -0.7393 -0.0305
   77U      C1' 1952   5.313   5.951   0.940  0.1643  0.3514  0.0019
   77U      H1' 1953   5.289   5.880   1.019  1.4217  1.6348  1.6197
   77U       N1 1954   5.278   6.091   0.987 -0.4163  0.4127 -0.1801
   77U       C6 1955   5.364   6.195   0.958 -0.0814 -0.5907  0.4874
   77U       H6 1956   5.453   6.171   0.903 -0.9574 -3.3452  0.1338
   77U       C5 1957   5.348   6.318   1.019  0.5373  0.0738  0.1184
   77U       H5 1958   5.419   6.400   1.013 -0.7658  1.1869 -0.5551
   77U       C4 1959   5.238   6.342   1.109  0.3683  0.3585  0.4148
   77U       O4 1960   5.212   6.446   1.174 -0.4238  0.2165  0.1456
   77U       N3 1961   5.162   6.236   1.133 -0.3517 -0.3161  0.7686
   77U       H3 1962   5.079   6.247   1.189  0.1256 -0.6722  1.5737
   77U       C2 1963   5.173   6.118   1.072  0.4992 -0.1029 -1.0237
   77U       O2 1964   5.077   6.041   1.090  0.1544  0.1049 -0.0397
   77U      C3' 1965   5.332   5.941   0.701 -0.5469  0.2717 -0.7461
   77U      H3' 1966   5.349   6.047   0.684 -0.0991 -0.1205 -3.0948
   77U      C2' 1967   5.234   5.917   0.816  0.2871  0.0265 -0.3314
   77U     H2'1 1968   5.147   5.979   0.791  0.4201 -0.0509 -0.9935
   77U      O2' 1969   5.198   5.777   0.823 -0.3668 -0.4164 -0.1870
   77U     HO'2 1970   5.210   5.738   0.736 -0.8846  1.4766 -1.1493
   77U      O3' 1971   5.293   5.871   0.587  0.0079 -0.0716  0.0013
   78U        P 1972   5.213   5.950   0.472 -0.1261  0.1699  0.0993
   78U      O1P 1973   5.207   5.870   0.351  0.3527  0.1448  0.2093
   78U      O2P 1974   5.264   6.087   0.464 -0.3966  0.2575  0.2157
   78U      O5' 1975   5.063   5.969   0.531  0.4726 -0.3968  0.6708
   78U      C5' 1976   4.974   5.860   0.551 -0.2582 -0.2689  0.2539
   78U     H5'1 1977   5.034   5.796   0.615  1.2013  0.7297 -0.0526
   78U     H5'2 1978   4.950   5.803   0.461  1.7828  0.0622 -0.5519
   78U      C4' 1979   4.843   5.908   0.621 -0.4234 -0.0174  0.6854
   78U      H4' 1980   4.769   5.829   0.626 -1.4650  0.9039  0.3385
   78U      O4' 1981   4.865   5.952   0.748 -0.6236  0.4816 -0.2988
   78U      C1' 1982   4.775   6.064   0.778 -0.0400 -0.5270  0.5950
   78U      H1' 1983   4.720   6.042   0.869  0.9329  0.8974  1.5615
   78U       N1 1984   4.845   6.189   0.809 -0.2497  0.1717  0.4519
   78U       C6 1985   4.976   6.203   0.772  0.2801 -0.4760 -0.2702
   78U       H6 1986   5.021   6.132   0.704 -0.1913 -0.4906 -0.5712
   78U       C5 1987   5.044   6.313   0.820 -0.0827 -0.6507  0.3336
   78U       H5 1988   5.147   6.314   0.788 -0.1071 -1.4164  0.2037
   78U       C4 1989   4.989   6.420   0.898  0.8481 -0.2212 -0.1617
   78U       O4 1990   5.040   6.527   0.931  0.1548  0.1266  0.2861
   78U       N3 1991   4.855   6.395   0.916 -0.4923 -0.5323 -0.0594
   78U       H3 1992   4.802   6.465   0.966 -0.4941  0.5601 -1.5231
   78U       C2 1993   4.785   6.284   0.888 -0.5570  0.0231 -0.6710
   78U       O2 1994   4.667   6.276   0.925 -0.0525 -0.3973  0.2744
   78U      C3' 1995   4.780   6.020   0.545  0.6240  0.2380  0.1585
   78U      H3' 1996   4.860   6.090   0.523  0.7122  0.0822 -0.0243
   78U      C2' 1997   4.684   6.080   0.649  0.1809 -0.0332 -0.1072
   78U     H2'1 1998   4.668   6.185   0.624 -0.5164 -0.2663 -0.6627
   78U      O2' 1999   4.566   6.008   0.661  0.0064 -0.3447  0.1243
   78U     HO'2 2000   4.536   5.980   0.574 -1.9380  1.0740  0.2705
   78U      O3' 2001   4.720   5.984   0.421  0.0455 -0.1584  0.3275
   79A        P 2002   4.701   6.084   0.304  0.3359  0.0092  0.1050
   79A      O1P 2003   4.625   6.023   0.199  0.1610  0.0639 -0.1316
   79A      O2P 2004   4.827   6.134   0.267 -0.0543 -0.2457  0.4228
   79A      O5' 2005   4.604   6.200   0.361  1.0608 -0.4984 -0.5259
   79A      C5' 2006   4.466   6.176   0.378 -0.3678  0.5247  0.0555
   79A     H5'1 2007   4.451   6.084   0.435 -1.6166  2.1448  2.5054
   79A     H5'2 2008   4.435   6.166   0.274  2.5428 -1.7729 -0.7364
   79A      C4' 2009   4.386   6.288   0.449 -0.0704  0.1731  0.4746
   79A      H4' 2010   4.281   6.259   0.452  0.2058 -1.2160 -1.3054
   79A      O4' 2011   4.422   6.322   0.583 -0.0153 -1.1086  0.6272
   79A      C1' 2012   4.405   6.464   0.590 -0.2415 -0.6510 -0.4008
   79A      H1' 2013   4.349   6.479   0.682  3.9239  0.7949  2.1873
   79A       N9 2014   4.539   6.520   0.611 -0.5282 -0.5412  0.5233
   79A       C8 2015   4.659   6.472   0.570  1.0947 -0.0644  0.4361
   79A       H8 2016   4.663   6.385   0.506 -0.5472  1.0576 -1.2939
   79A       N7 2017   4.754   6.555   0.601 -1.0442  0.2782 -0.7434
   79A       C5 2018   4.691   6.653   0.677  0.1390 -0.9085 -0.4779
   79A       C6 2019   4.733   6.772   0.741 -0.3896 -0.2412 -0.2601
   79A       N6 2020   4.860   6.812   0.743 -0.6473 -0.0204 -0.7039
   79A      H61 2021   4.930   6.745   0.714 -1.2691 -0.6595 -0.7502
   79A      H62 2022   4.884   6.903   0.780 -0.2810 -0.9622  1.5206
   79A       N1 2023   4.654   6.854   0.803  0.5047 -0.1074 -0.3699
   79A       C2 2024   4.524   6.822   0.798  0.1993  0.3312 -0.0591
   79A       H2 2025   4.460   6.888   0.855  1.6828  0.8500  1.0738
   79A       N3 2026   4.464   6.716   0.741  0.7819  0.3256 -0.5962
   79A       C4 2027   4.558   6.633   0.683 -0.0238 -0.1979  0.7632
   79A      C3' 2028   4.398   6.419   0.365  0.1219  0.4696 -1.2310
   79A      H3' 2029   4.503   6.437   0.343  0.1862  0.8824 -0.6231
   79A      C2' 2030   4.343   6.523   0.463 -0.4652  0.2039  0.1707
   79A     H2'1 2031   4.380   6.626   0.465 -0.7305  0.2885  1.0492
   79A      O2' 2032   4.203   6.524   0.493 -0.4015  0.4991 -0.0252
   79A     HO'2 2033   4.166   6.505   0.407  1.3953 -1.7891 -0.4005
   79A      O3' 2034   4.327   6.418   0.249 -0.3605 -0.4021  0.4843
   80A        P 2035   4.368   6.515   0.125 -0.0104 -0.0257  0.2847
   80A      O1P 2036   4.315   6.449   0.006 -0.1482 -0.3944  0.2118
   80A      O2P 2037   4.511   6.551   0.134  0.5608  0.3196  0.3467
   80A      O5' 2038   4.291   6.656   0.148  0.7207 -0.2515 -0.2544
   80A      C5' 2039   4.148   6.654   0.179  0.1990  0.2912  0.3676
   80A     H5'1 2040   4.116   6.574   0.246 -1.5074 -0.4014 -1.1872
   80A     H5'2 2041   4.094   6.647   0.084 -0.1823 -2.2225  0.6949
   80A      C4' 2042   4.124   6.789   0.251  0.5875 -0.5164 -0.1450
   80A      H4' 2043   4.017   6.789   0.269  0.6588 -0.7211  0.3043
   80A      O4' 2044   4.191   6.790   0.377 -0.6546 -0.0391  0.1147
   80A      C1' 2045   4.238   6.919   0.404 -0.0356 -0.6656  0.1393
   80A      H1' 2046   4.200   6.954   0.500 -4.0827 -1.3182 -1.0295
   80A       N9 2047   4.383   6.916   0.407  0.1150 -0.0422  0.3132
   80A       C8 2048   4.478   6.837   0.334  0.3237  0.0262 -0.5217
   80A       H8 2049   4.461   6.755   0.265 -1.2143 -1.1509  1.1644
   80A       N7 2050   4.599   6.845   0.385  0.5909  0.3882 -0.1403
   80A       C5 2051   4.589   6.955   0.475  0.2109 -0.4683  0.2409
   80A       C6 2052   4.682   7.036   0.548 -0.2442  0.3282  0.4456
   80A       N6 2053   4.809   7.024   0.530  0.1418 -0.2656 -0.5466
   80A      H61 2054   4.846   6.965   0.457 -0.6871 -0.8538 -0.5075
   80A      H62 2055   4.872   7.087   0.577  0.6059  0.0516 -1.5743
   80A       N1 2056   4.631   7.129   0.629 -0.1384  0.1138  0.1699
   80A       C2 2057   4.502   7.148   0.636  0.4788  0.2395 -0.7052
   80A       H2 2058   4.467   7.232   0.694 -0.2772 -0.4196 -0.1914
   80A       N3 2059   4.411   7.088   0.560  0.0895 -0.4257 -0.1243
   80A       C4 2060   4.460   6.988   0.488 -0.1090 -0.2794 -0.3988
   80A      C3' 2061   4.168   6.910   0.168 -0.4151 -0.1090  0.2015
   80A      H3' 2062   4.264   6.891   0.120 -1.8095 -2.2760 -1.9931
   80A      C2' 2063   4.181   7.001   0.291 -0.4764 -0.0652 -0.2360
   80A     H2'1 2064   4.246   7.086   0.273  0.2808  0.5800  4.3777
   80A      O2' 2065   4.052   7.053   0.321  0.8388 -0.1595 -0.0965
   80A     HO'2 2066   4.000   7.069   0.242  1.3665 -0.6895 -0.5604
   80A      O3' 2067   4.067   6.958   0.082  0.4199 -0.2288 -0.4574
   81U        P 2068   4.112   7.048  -0.039 -0.0428 -0.0612  0.3253
   81U      O1P 2069   3.986   7.091  -0.106 -0.7266 -0.1966  0.0231
   81U      O2P 2070   4.222   6.980  -0.114 -0.3761  0.1356 -0.1385
   81U      O5' 2071   4.169   7.176   0.042 -0.1693  0.0560 -0.3132
   81U      C5' 2072   4.083   7.289   0.073  0.7222 -0.6821  0.0211
   81U     H5'1 2073   4.006   7.257   0.143 -0.5474  0.7454 -0.6743
   81U     H5'2 2074   4.042   7.332  -0.018  0.5656 -0.1959  0.3222
   81U      C4' 2075   4.166   7.390   0.150  0.5938 -0.6516 -0.2781
   81U      H4' 2076   4.105   7.463   0.203  0.5054  0.1788 -1.4819
   81U      O4' 2077   4.238   7.326   0.252  0.0591  0.9310 -0.4991
   81U      C1' 2078   4.359   7.395   0.281 -0.5704 -0.7509 -0.0665
   81U      H1' 2079   4.341   7.432   0.382 -3.9743  1.3456 -1.2697
   81U       N1 2080   4.490   7.326   0.272 -0.1059  0.7006  0.0053
   81U       C6 2081   4.508   7.211   0.200  0.4636 -0.4132  0.2479
   81U       H6 2082   4.418   7.174   0.151  0.5188 -0.4396  0.1648
   81U       C5 2083   4.628   7.151   0.190  0.9604 -0.4435 -0.2319
   81U       H5 2084   4.635   7.052   0.146  0.7720 -0.4340 -0.2854
   81U       C4 2085   4.746   7.206   0.245  1.0522 -0.6907  0.1107
   81U       O4 2086   4.857   7.164   0.238  0.3140  0.2440  0.0935
   81U       N3 2087   4.728   7.316   0.324 -0.4551 -0.1033  0.3227
   81U       H3 2088   4.805   7.356   0.376 -1.2877 -0.4557  1.8591
   81U       C2 2089   4.604   7.382   0.335  0.5351 -0.0738  0.2770
   81U       O2 2090   4.604   7.487   0.401 -0.1744  0.3076 -0.6059
   81U      C3' 2091   4.271   7.467   0.071 -0.1767 -0.6499 -0.0259
   81U      H3' 2092   4.326   7.403   0.003 -1.1199 -0.2886 -1.1556
   81U      C2' 2093   4.363   7.515   0.191 -0.0973 -0.0898  0.5794
   81U     H2'1 2094   4.463   7.533   0.152 -0.2805  4.1656  1.6058
   81U      O2' 2095   4.314   7.635   0.252 -0.4140 -1.0379  0.1832
   81U     HO'2 2096   4.344   7.716   0.212 -3.6047  2.3260  3.7455
   81U      O3' 2097   4.213   7.575  -0.003  0.3104  0.4908 -0.6574
   82U        P 2098   4.302   7.638  -0.119 -0.0547 -0.0789  0.6229
   82U      O1P 2099   4.211   7.714  -0.208 -0.0477  0.0341 -0.1392
   82U      O2P 2100   4.396   7.540  -0.174 -0.0355  0.3798  0.1167
   82U      O5' 2101   4.386   7.740  -0.031 -0.4783 -0.1268 -0.1771
   82U      C5' 2102   4.332   7.871   0.001 -0.3820  0.5196  0.1285
   82U     H5'1 2103   4.253   7.839   0.070  0.8527 -0.3007  1.2046
   82U     H5'2 2104   4.295   7.912  -0.093  1.9484 -0.6316 -1.3762
   82U      C4' 2105   4.426   7.977   0.069  0.4542  0.5400 -0.6890
   82U      H4' 2106   4.375   8.071   0.087 -0.9706  0.3287 -3.1214
   82U      O4' 2107   4.482   7.917   0.191 -0.4985 -0.2737  0.0134
   82U      C1' 2108   4.615   7.963   0.207 -0.0247 -0.2299  0.0800
   82U      H1' 2109   4.616   8.040   0.285 -0.3259  2.6787 -2.5817
   82U       N1 2110   4.709   7.852   0.244 -0.0640  0.4383  0.6890
   82U       C6 2111   4.716   7.734   0.171  0.7407  0.7000 -0.3018
   82U       H6 2112   4.653   7.728   0.084 -0.5008  1.1944  0.5322
   82U       C5 2113   4.794   7.627   0.207  0.1733 -0.3194  0.0220
   82U       H5 2114   4.787   7.535   0.151 -0.2580 -1.0727  1.2894
   82U       C4 2115   4.874   7.630   0.330 -0.7570  0.3930  0.1919
   82U       O4 2116   4.945   7.538   0.365  0.1860 -0.6377  0.3268
   82U       N3 2117   4.866   7.752   0.398  0.7730  0.0946 -0.1828
   82U       H3 2118   4.917   7.748   0.485 -2.6257 -2.2085  1.9678
   82U       C2 2119   4.785   7.862   0.367  0.0275 -0.6971  0.1933
   82U       O2 2120   4.778   7.957   0.444  0.1824  0.6141 -0.1898
   82U      C3' 2121   4.535   8.012  -0.025  0.5246  0.4164  0.1451
   82U      H3' 2122   4.548   7.931  -0.096 -0.0614  1.3410 -1.0748
   82U      C2' 2123   4.652   8.033   0.076  0.1614 -0.0557 -0.3208
   82U     H2'1 2124   4.746   7.995   0.037  1.5231  3.6105 -0.9895
   82U      O2' 2125   4.673   8.169   0.113  0.3914 -0.6746 -0.2950
   82U     HO'2 2126   4.590   8.200   0.150  0.6859 -1.9628  1.5804
   82U      O3' 2127   4.509   8.124  -0.106 -0.1371  0.0536 -0.2564
   82U      H3T 2128   4.587   8.180  -0.103 -0.1143  0.0199 -0.2218
   8.67438   8.67438   6.13371   0.00000   0.00000   0.00000   0.00000   4.33719   4.33719
