# Supplementary material for: Constant-pH Molecular Dynamics of Cationic Peptide Dendrimers Binding to siRNA
Source: J Chem Inf Model. 2026 Feb 5;66(8):4734–43. doi: 10.1021/acs.jcim.5c02636 (PMC13126635; doi:10.1021/acs.jcim.5c02636)
Supplement: Supplementary file 2 [file ci5c02636_si_002.zip › zip/DMH18_07_in_4.gro]

Protein t=   0.00000
 2128
    1LY0      N    1   6.415   4.495   2.592  0.4019  0.9072 -0.0248
    1LY0     H1    2   6.486   4.525   2.527 -0.4328  2.5467 -0.2590
    1LY0     H2    3   6.328   4.464   2.551  0.7492  0.0620 -0.1270
    1LY0     H3    4   6.389   4.574   2.651 -1.3564 -1.0435  1.9902
    1LY0     CA    5   6.466   4.388   2.680  0.5578 -0.0347 -0.0976
    1LY0     HA    6   6.554   4.422   2.734  1.5151  0.5387 -1.9348
    1LY0     CB    7   6.527   4.270   2.606  0.2758  0.7637 -0.3637
    1LY0    HB1    8   6.457   4.234   2.531 -0.6444  0.4285  0.6265
    1LY0    HB2    9   6.538   4.190   2.679 -0.2228  1.2371  0.2337
    1LY0     CG   10   6.673   4.301   2.556 -0.1819 -0.3354 -0.1666
    1LY0    HG1   11   6.722   4.370   2.625  0.8457 -1.3204  0.1089
    1LY0    HG2   12   6.656   4.367   2.471  0.4445  0.2596  0.1521
    1LY0     CD   13   6.751   4.177   2.530 -0.1438  0.2716 -0.3799
    1LY0    HD1   14   6.791   4.148   2.627 -0.5186  3.0042  0.6654
    1LY0    HD2   15   6.831   4.200   2.460 -1.3884 -1.1217 -2.4003
    1LY0     CE   16   6.672   4.060   2.468  0.5803 -0.0790  0.4948
    1LY0    HE1   17   6.621   4.096   2.378  2.2411  1.4966  0.1359
    1LY0    HE2   18   6.595   4.025   2.538 -1.4537 -0.3382 -1.7279
    1LY0     NZ   19   6.743   3.934   2.452 -0.2148 -0.8082 -0.6959
    1LY0    HZ1   20   6.773   3.899   2.542  1.7118 -0.1744 -1.0513
    1LY0    HZ2   21   6.673   3.875   2.408 -0.5742 -1.5360  0.7626
    1LY0    HZ3   22   6.818   3.962   2.392  0.3065  0.3163  0.4347
    1LY0      C   23   6.355   4.355   2.788 -1.0244  0.2364 -0.1371
    1LY0      O   24   6.323   4.238   2.811  0.4960  0.1971 -0.0168
    2LER      N   25   6.298   4.447   2.867 -0.3457  0.2219  0.1801
    2LER      H   26   6.339   4.538   2.858 -1.4506  0.5476 -2.0562
    2LER     CA   27   6.208   4.419   2.976 -0.1978  0.1196 -0.5517
    2LER     HA   28   6.146   4.330   2.964 -1.6084  0.6714  1.9384
    2LER     CB   29   6.111   4.532   3.001  0.2057 -0.7616 -0.6780
    2LER    HB1   30   6.175   4.616   3.026  0.5389 -1.3364  0.4637
    2LER    HB2   31   6.046   4.520   3.088  0.5923  3.3016  0.3594
    2LER     CG   32   6.022   4.553   2.881 -0.5000 -0.3766 -0.1011
    2LER     HG   33   6.078   4.549   2.787 -2.2169  0.1898 -1.2006
    2LER    CD1   34   5.908   4.462   2.870 -0.0583  0.4651  0.1334
    2LER   HD11   35   5.832   4.495   2.800 -0.1167  1.2755  0.5734
    2LER   HD12   36   5.938   4.359   2.852  0.4045  0.3370  1.5366
    2LER   HD13   37   5.860   4.465   2.968  1.3941  2.8771  0.8534
    2LER    CD2   38   5.975   4.698   2.890 -0.8710  0.0112  0.4537
    2LER   HD21   39   5.926   4.728   2.797  2.7066  1.4583 -1.1954
    2LER   HD22   40   5.906   4.711   2.973  2.1526  1.3503  2.9707
    2LER   HD23   41   6.061   4.762   2.911 -0.3752 -0.9295  1.3527
    2LER      C   42   6.270   4.381   3.108 -0.1885  0.4435  0.6307
    2LER      O   43   6.215   4.294   3.180  0.2156 -0.5818 -0.3087
    3LYR      N   44   6.387   4.433   3.144  0.2026  0.1338 -0.1846
    3LYR      H   45   6.425   4.510   3.092 -0.6223 -0.7774 -2.2465
    3LYR     CA   46   6.456   4.396   3.265 -0.3972 -0.0134  0.1630
    3LYR     HA   47   6.400   4.416   3.356 -2.4552 -0.9457 -0.8400
    3LYR     CB   48   6.587   4.484   3.266 -0.8316 -0.3230  0.7948
    3LYR    HB1   49   6.629   4.480   3.165 -1.1310 -0.7645  0.6830
    3LYR    HB2   50   6.663   4.440   3.330  1.3117 -1.3094 -2.2155
    3LYR     CG   51   6.553   4.631   3.317 -0.8343  0.3668  0.0419
    3LYR    HG1   52   6.559   4.631   3.426 -1.1642  1.9444  0.0836
    3LYR    HG2   53   6.456   4.669   3.285 -0.7814  0.8591  0.4426
    3LYR     CD   54   6.662   4.718   3.257 -0.2384  0.8365 -0.2078
    3LYR    HD1   55   6.663   4.714   3.148 -2.8585 -1.2648 -0.2628
    3LYR    HD2   56   6.755   4.680   3.299  0.1074  2.7489  0.8715
    3LYR     CE   57   6.646   4.860   3.307  0.0038  0.2657  0.4684
    3LYR    HE1   58   6.616   4.856   3.411  0.0662 -0.9450  0.4634
    3LYR    HE2   59   6.571   4.910   3.247  1.0519  2.9096  1.2473
    3LYR     NZ   60   6.774   4.933   3.294  0.3262 -0.5542 -0.1866
    3LYR    HZ1   61   6.842   4.924   3.368  0.4825 -0.5159 -0.3251
    3LYR      C   62   6.504   4.252   3.260 -0.9072  1.1236 -0.1367
    3LYR      O   63   6.522   4.186   3.367 -0.2444  0.3844 -0.3051
    4LY0      N   64   6.509   4.192   3.143  0.0292  0.2503 -0.4674
    4LY0      H   65   6.492   4.244   3.058  0.5464  1.9478  0.4230
    4LY0     CA   66   6.521   4.043   3.126  0.2158  0.4095  0.2095
    4LY0     HA   67   6.615   4.022   3.177  0.6754  1.6843 -0.0675
    4LY0     CB   68   6.532   4.012   2.978  0.3226  0.1658  1.2587
    4LY0    HB1   69   6.584   4.083   2.913 -1.4068 -0.5082 -1.0293
    4LY0    HB2   70   6.432   4.003   2.934  1.4566  1.5857 -1.9198
    4LY0     CG   71   6.593   3.880   2.953  0.1124 -0.3141  0.1673
    4LY0    HG1   72   6.523   3.800   2.976  0.6837 -0.5403  1.1816
    4LY0    HG2   73   6.677   3.858   3.019  0.0512  1.7054  0.9889
    4LY0     CD   74   6.644   3.849   2.808 -0.3404 -0.0490 -1.0003
    4LY0    HD1   75   6.722   3.773   2.818 -1.1436 -0.8640 -0.8110
    4LY0    HD2   76   6.696   3.941   2.781  1.1065  0.2512  2.3000
    4LY0     CE   77   6.540   3.814   2.710 -0.2840  0.5546  0.1034
    4LY0    HE1   78   6.499   3.909   2.674  0.1555  1.3415  1.5691
    4LY0    HE2   79   6.470   3.757   2.771 -0.4257  2.0579  1.4222
    4LY0     NZ   80   6.593   3.734   2.598  0.3095  0.8884 -0.2112
    4LY0    HZ1   81   6.527   3.720   2.523  0.8909  1.7929 -0.9181
    4LY0    HZ2   82   6.675   3.783   2.567  1.8802 -0.4570  1.5773
    4LY0    HZ3   83   6.621   3.644   2.633  0.8268  1.3328  0.5497
    4LY0      C   84   6.413   3.958   3.204 -0.1459  0.3201 -0.0393
    4LY0      O   85   6.436   3.845   3.244  0.1934  0.0029  0.3484
    5LER      N   86   6.291   4.019   3.213  0.1515 -0.0544  0.1037
    5LER      H   87   6.270   4.104   3.162  1.1796 -0.3455 -0.8658
    5LER     CA   88   6.178   3.954   3.275 -0.3213 -0.5423 -0.4503
    5LER     HA   89   6.182   3.846   3.258 -0.1239 -0.4465 -1.0056
    5LER     CB   90   6.045   4.001   3.225 -0.2693 -1.0296  0.0542
    5LER    HB1   91   6.045   4.110   3.223  0.9375 -0.9791 -2.8243
    5LER    HB2   92   5.971   3.969   3.299  1.1242 -1.8129  1.1561
    5LER     CG   93   6.008   3.939   3.093 -0.0778  0.6391 -0.3238
    5LER     HG   94   6.083   3.869   3.056 -3.0149 -3.3737  0.6300
    5LER    CD1   95   5.878   3.860   3.089 -0.8637  0.6094 -0.5361
    5LER   HD11   96   5.882   3.775   3.157 -0.7975  0.5494 -0.6152
    5LER   HD12   97   5.800   3.929   3.122 -0.2170  0.2263  1.9667
    5LER   HD13   98   5.846   3.838   2.987 -0.6531 -2.1247 -0.0859
    5LER    CD2   99   5.996   4.043   2.981 -0.0224 -1.6051  0.5800
    5LER   HD21  100   6.089   4.099   2.972 -2.1419  2.4298  1.2998
    5LER   HD22  101   5.984   3.999   2.882  2.8893 -1.8590  0.2309
    5LER   HD23  102   5.913   4.112   2.994  0.0829 -1.4362  0.3619
    5LER      C  103   6.178   3.974   3.432 -0.1297 -0.3215 -0.1865
    5LER      O  104   6.089   3.934   3.511  0.0187 -0.1533  0.3442
    6LYR      N  105   6.280   4.052   3.479 -0.2375  0.1052 -0.8545
    6LYR      H  106   6.337   4.107   3.416 -0.1524  0.0300 -0.8437
    6LYR     CA  107   6.300   4.084   3.625  0.0656 -0.5060  0.4601
    6LYR     HA  108   6.225   4.035   3.687 -0.5891  0.9021  0.8134
    6LYR     CB  109   6.290   4.234   3.634  0.3103  0.0233  0.1106
    6LYR    HB1  110   6.339   4.278   3.546 -1.4993 -0.0562 -0.9838
    6LYR    HB2  111   6.326   4.282   3.725 -0.5874  0.9592 -0.0086
    6LYR     CG  112   6.136   4.282   3.616  0.2848 -0.5494  0.5053
    6LYR    HG1  113   6.086   4.260   3.710  1.6160 -1.6330  1.0030
    6LYR    HG2  114   6.083   4.223   3.542  1.0098 -0.8788  0.2332
    6LYR     CD  115   6.124   4.433   3.578  0.1152  0.3031  0.4346
    6LYR    HD1  116   6.200   4.490   3.631  0.5077  0.3365 -0.1542
    6LYR    HD2  117   6.025   4.465   3.612  0.7894  1.9986  0.9077
    6LYR     CE  118   6.137   4.464   3.429 -0.4798  0.9369  0.4193
    6LYR    HE1  119   6.068   4.395   3.382  0.8618 -1.7487  2.1448
    6LYR    HE2  120   6.231   4.430   3.386 -1.2359  0.5446 -0.9807
    6LYR     NZ  121   6.092   4.603   3.399  0.1270 -0.2392  0.1845
    6LYR    HZ1  122   6.150   4.680   3.429 -1.5534  0.9333  0.5166
    6LYR      C  123   6.424   4.022   3.679  0.1240 -0.6559  0.6892
    6LYR      O  124   6.440   4.019   3.802  0.1729  0.3932  0.3370
    7LER      N  125   6.496   3.948   3.595 -0.7790 -0.3075 -0.4236
    7LER      H  126   6.478   3.954   3.496 -0.3509  1.3347 -0.4225
    7LER     CA  127   6.615   3.874   3.636  0.0601 -0.5430  0.0916
    7LER     HA  128   6.675   3.947   3.690  0.9411 -0.7741 -0.5513
    7LER     CB  129   6.690   3.814   3.517 -0.4041  0.3354  0.3776
    7LER    HB1  130   6.628   3.733   3.476  0.3489 -0.3058  0.4895
    7LER    HB2  131   6.783   3.770   3.551 -1.5151 -2.6491 -0.1273
    7LER     CG  132   6.729   3.906   3.403 -0.6139 -1.2853  0.5866
    7LER     HG  133   6.643   3.970   3.382  0.9846  0.9785  0.5696
    7LER    CD1  134   6.848   3.997   3.445 -0.2052  0.1982  0.3272
    7LER   HD11  135   6.824   4.060   3.530 -0.3031  1.6043 -0.6951
    7LER   HD12  136   6.935   3.934   3.461  0.0887 -0.4698 -3.0929
    7LER   HD13  137   6.869   4.070   3.366  0.4594  2.5734  2.5773
    7LER    CD2  138   6.775   3.822   3.286  0.1863  0.2704  0.0207
    7LER   HD21  139   6.689   3.772   3.241 -0.2350  0.7494  0.2715
    7LER   HD22  140   6.827   3.891   3.219  1.7617 -0.2138  0.7219
    7LER   HD23  141   6.849   3.748   3.314 -2.9840 -3.8292 -1.3887
    7LER      C  142   6.583   3.759   3.730 -0.0945  0.5527 -0.2321
    7LER      O  143   6.503   3.669   3.702  0.2110  0.6895  0.2697
    8LER      N  144   6.662   3.742   3.843  0.9105 -0.4993 -0.2619
    8LER      H  145   6.727   3.816   3.865  0.5981  0.4460 -2.3213
    8LER     CA  146   6.653   3.624   3.927  0.6184  0.5363 -0.0676
    8LER     HA  147   6.548   3.595   3.925  0.7043  0.2372 -0.2572
    8LER     CB  148   6.714   3.652   4.067  0.1439 -0.0676 -0.1116
    8LER    HB1  149   6.809   3.702   4.051  0.2394 -0.1464  0.2129
    8LER    HB2  150   6.732   3.563   4.127 -1.3076 -0.6615 -0.4956
    8LER     CG  151   6.630   3.743   4.154 -0.0561  0.1220  0.1792
    8LER     HG  152   6.595   3.828   4.096 -0.2440  1.2627  1.8956
    8LER    CD1  153   6.513   3.665   4.208  0.4308  0.0900  0.0440
    8LER   HD11  154   6.461   3.733   4.276 -2.1567  0.7001 -2.3563
    8LER   HD12  155   6.444   3.634   4.130  0.3602  0.8525 -0.2115
    8LER   HD13  156   6.539   3.575   4.262 -0.7023 -0.9985 -1.1542
    8LER    CD2  157   6.725   3.801   4.269 -0.3810  1.0189  0.3187
    8LER   HD21  158   6.671   3.868   4.336  0.0335 -0.0762  1.7914
    8LER   HD22  159   6.769   3.723   4.331 -0.1542  1.2175  0.4065
    8LER   HD23  160   6.790   3.878   4.228 -1.2636  1.7299  0.2288
    8LER      C  161   6.723   3.504   3.855  0.1681 -0.2751  0.1034
    8LER      O  162   6.844   3.490   3.853  0.1410 -0.1940  0.0854
    9LYR      N  163   6.643   3.419   3.783 -0.5157 -0.2200  0.7439
    9LYR      H  164   6.543   3.429   3.790 -0.6163 -0.5733 -0.0717
    9LYR     CA  165   6.689   3.313   3.698  0.1307  0.5880 -0.2975
    9LYR     HA  166   6.728   3.359   3.607  1.2353  0.1025 -0.0825
    9LYR     CB  167   6.572   3.227   3.639 -0.4975 -0.3711  0.6131
    9LYR    HB1  168   6.612   3.155   3.567 -0.0737  0.4126  0.0461
    9LYR    HB2  169   6.490   3.291   3.609  1.8635  2.3242 -0.5117
    9LYR     CG  170   6.499   3.146   3.757 -0.2129  0.2303 -0.2988
    9LYR    HG1  171   6.478   3.216   3.839 -1.2804  2.3669 -2.2857
    9LYR    HG2  172   6.570   3.070   3.789 -0.3143 -0.3103 -1.3115
    9LYR     CD  173   6.367   3.078   3.714 -0.4159  0.4019  0.9404
    9LYR    HD1  174   6.387   3.000   3.641 -2.1040  0.3640  0.4788
    9LYR    HD2  175   6.299   3.152   3.672 -1.3679 -0.4543  0.9540
    9LYR     CE  176   6.291   3.005   3.830  0.1613  0.5669  0.4431
    9LYR    HE1  177   6.359   2.947   3.892 -1.6782  0.3488  2.3720
    9LYR    HE2  178   6.221   2.930   3.793 -0.8810  0.5947  2.2202
    9LYR     NZ  179   6.228   3.107   3.908  0.0642  0.0281  0.1685
    9LYR    HZ1  180   6.140   3.138   3.869 -0.4607 -2.7080 -1.0406
    9LYR      C  181   6.794   3.212   3.761  0.1198  0.1785 -0.0927
    9LYR      O  182   6.868   3.148   3.688  0.4038  0.5903 -0.0955
   10LER      N  183   6.800   3.191   3.896 -0.3930 -0.6095  0.3820
   10LER      H  184   6.733   3.241   3.953 -1.8190 -0.3989 -1.4044
   10LER     CA  185   6.904   3.103   3.958  0.1959 -0.0385  0.1589
   10LER     HA  186   6.913   3.017   3.892 -0.8144  1.3753 -1.9376
   10LER     CB  187   6.854   3.062   4.099  0.1507 -0.2326  0.0916
   10LER    HB1  188   6.842   3.146   4.168 -2.8797 -0.2295 -0.2952
   10LER    HB2  189   6.930   3.000   4.145 -0.3511  0.0404  1.3429
   10LER     CG  190   6.720   2.982   4.100 -0.8162 -0.7839 -0.4244
   10LER     HG  191   6.642   3.046   4.057 -2.3219 -1.9910  0.3999
   10LER    CD1  192   6.726   2.856   4.021  0.7121 -0.6679 -0.3242
   10LER   HD11  193   6.780   2.781   4.079  0.2220 -2.4456 -2.0576
   10LER   HD12  194   6.624   2.820   4.008 -0.1733  2.1440 -2.1092
   10LER   HD13  195   6.763   2.862   3.918  0.9444  0.0129 -0.2049
   10LER    CD2  196   6.682   2.971   4.247  0.4605  0.4038  0.2689
   10LER   HD21  197   6.696   3.068   4.294  0.9472  2.0416 -2.9506
   10LER   HD22  198   6.579   2.939   4.258  0.5405  0.2418  0.5647
   10LER   HD23  199   6.753   2.901   4.292 -0.0261 -0.6967 -0.6208
   10LER      C  200   7.043   3.175   3.963 -0.4470  0.6717  0.1689
   10LER      O  201   7.145   3.115   3.962  0.2989  0.2529  0.0243
   11LER      N  202   7.044   3.306   3.958  0.1672 -0.1524  0.2590
   11LER      H  203   6.956   3.354   3.945 -0.9545 -2.3803 -1.1299
   11LER     CA  204   7.165   3.390   3.945  0.6306  0.5031 -0.4699
   11LER     HA  205   7.233   3.351   4.021  1.0862  0.9087 -0.6688
   11LER     CB  206   7.131   3.537   3.988  0.9556 -0.1893  0.5186
   11LER    HB1  207   7.081   3.529   4.084 -2.1327  0.0109 -0.9726
   11LER    HB2  208   7.061   3.582   3.919 -3.4939 -3.5722  2.3382
   11LER     CG  209   7.239   3.641   4.002 -0.3330 -0.2280 -0.1824
   11LER     HG  210   7.269   3.672   3.902 -0.0413  3.2726  0.8606
   11LER    CD1  211   7.191   3.758   4.075  0.6024 -0.4643 -0.4601
   11LER   HD11  212   7.129   3.818   4.009  0.2950  1.5409  1.5384
   11LER   HD12  213   7.135   3.732   4.165 -0.3494  0.0305 -0.8984
   11LER   HD13  214   7.280   3.816   4.101  0.4865 -0.5347  0.1157
   11LER    CD2  215   7.344   3.576   4.088 -0.0318  0.3035  0.2178
   11LER   HD21  216   7.307   3.571   4.191  0.4659  0.6485  0.4155
   11LER   HD22  217   7.383   3.483   4.047 -3.0593 -1.2164  0.4676
   11LER   HD23  218   7.423   3.650   4.097 -0.4316  0.7595  0.0187
   11LER      C  219   7.237   3.372   3.813 -0.2747 -0.2325  0.3427
   11LER      O  220   7.360   3.386   3.806  0.0801 -0.0441  0.0318
   12LER      N  221   7.174   3.319   3.705 -0.1799 -0.4884  0.2355
   12LER      H  222   7.073   3.310   3.703 -0.1386 -1.2379  1.0749
   12LER     CA  223   7.245   3.282   3.582 -0.1068  0.0506 -0.5699
   12LER     HA  224   7.297   3.370   3.546  0.8000 -0.2448  0.0026
   12LER     CB  225   7.129   3.255   3.477 -0.5659 -0.6219  0.1932
   12LER    HB1  226   7.061   3.177   3.510  1.4046 -2.6187 -0.2317
   12LER    HB2  227   7.166   3.212   3.384 -3.2790  1.1784 -1.8655
   12LER     CG  228   7.050   3.387   3.442  0.1391  0.7593 -0.5056
   12LER     HG  229   6.991   3.423   3.526 -1.8486  2.0927 -2.3939
   12LER    CD1  230   7.131   3.509   3.394 -0.9611 -0.3408  0.5270
   12LER   HD11  231   7.209   3.531   3.467 -0.5021 -1.1471  0.2915
   12LER   HD12  232   7.184   3.483   3.303 -0.5224  1.0036  0.3728
   12LER   HD13  233   7.060   3.589   3.372 -0.3975  0.1716  0.5534
   12LER    CD2  234   6.934   3.352   3.340 -0.4646  0.5626 -0.2107
   12LER   HD21  235   6.858   3.278   3.366 -0.7074  1.2104  0.9587
   12LER   HD22  236   6.885   3.440   3.300 -0.2704 -0.4333 -2.8545
   12LER   HD23  237   6.984   3.308   3.253 -0.3631  0.3736 -0.0588
   12LER      C  238   7.356   3.173   3.596  0.0014  0.5836  0.0408
   12LER      O  239   7.457   3.179   3.527  0.1174  0.1226  0.3747
   13LER      N  240   7.335   3.086   3.694  0.7937 -0.2041 -0.1593
   13LER      H  241   7.254   3.094   3.753  0.7435 -0.1251 -0.2384
   13LER     CA  242   7.422   2.971   3.731  0.3684 -0.3643  0.0544
   13LER     HA  243   7.437   2.920   3.635 -0.3114 -1.2732  0.4200
   13LER     CB  244   7.357   2.880   3.837 -0.2214 -0.6418 -0.4247
   13LER    HB1  245   7.358   2.924   3.937  1.2244  1.1958 -1.1834
   13LER    HB2  246   7.428   2.797   3.840 -0.5562 -1.0244 -2.1674
   13LER     CG  247   7.217   2.838   3.806 -0.2284 -0.5912  0.2844
   13LER     HG  248   7.154   2.925   3.788 -1.3115 -0.8973  2.2476
   13LER    CD1  249   7.212   2.753   3.676  1.0334 -0.0434 -0.4710
   13LER   HD11  250   7.275   2.664   3.685 -1.8007 -2.2506 -0.7827
   13LER   HD12  251   7.112   2.709   3.665  0.6062  0.4787  1.0581
   13LER   HD13  252   7.229   2.815   3.588 -0.8183  0.3712 -0.5842
   13LER    CD2  253   7.145   2.752   3.915 -0.2195 -0.2616  0.0056
   13LER   HD21  254   7.136   2.815   4.003 -1.8681 -0.3623 -0.0695
   13LER   HD22  255   7.043   2.734   3.882 -0.1192 -0.3873 -0.2415
   13LER   HD23  256   7.208   2.664   3.931  2.8212  1.5806 -0.9578
   13LER      C  257   7.561   3.023   3.776 -0.0061 -0.2088 -0.1709
   13LER      O  258   7.664   2.957   3.760  0.2803  0.0827  0.3396
   14NH2      N  259   7.569   3.146   3.841 -0.1662  0.3384  0.0549
   14NH2     H1  260   7.481   3.192   3.860  0.1919  0.1393  2.6596
   14NH2     H2  261   7.659   3.182   3.867  0.1370 -1.5284  1.9043
   15LY0      N  262   6.901   5.597   3.406  1.1498  0.6182 -0.0662
   15LY0     H1  263   6.879   5.696   3.399  1.6004  0.7950  0.8268
   15LY0     H2  264   6.860   5.564   3.492  0.4795  1.1693 -0.1635
   15LY0     H3  265   7.000   5.578   3.412  0.6263 -2.2090  0.9825
   15LY0     CA  266   6.843   5.508   3.301  0.0875 -0.9182  0.6100
   15LY0     HA  267   6.901   5.520   3.210 -2.3481 -3.5206 -1.4694
   15LY0     CB  268   6.703   5.554   3.253 -0.1370  0.5354  0.4602
   15LY0    HB1  269   6.669   5.495   3.168 -1.7902  0.5615  1.0554
   15LY0    HB2  270   6.708   5.658   3.223 -1.1514  0.9544  1.6449
   15LY0     CG  271   6.590   5.544   3.355  0.2695 -0.1489  0.0421
   15LY0    HG1  272   6.615   5.608   3.439 -1.2533 -1.2936  1.4210
   15LY0    HG2  273   6.581   5.440   3.387 -2.5460 -0.9837 -2.9134
   15LY0     CD  274   6.446   5.570   3.290 -0.0696  0.1158  0.3885
   15LY0    HD1  275   6.432   5.506   3.204  0.5053  0.6406 -0.1108
   15LY0    HD2  276   6.436   5.667   3.242 -1.2133 -0.0976  0.1707
   15LY0     CE  277   6.335   5.552   3.386  0.2287 -0.7397  0.2469
   15LY0    HE1  278   6.364   5.608   3.475  2.5047  0.6307 -1.2668
   15LY0    HE2  279   6.311   5.446   3.402 -0.1070 -0.5866  0.7712
   15LY0     NZ  280   6.209   5.614   3.327  0.1512 -0.1108  0.4053
   15LY0    HZ1  281   6.134   5.613   3.395 -0.5619 -1.8809 -0.3458
   15LY0    HZ2  282   6.233   5.708   3.299 -1.2126 -0.3228 -1.7141
   15LY0    HZ3  283   6.195   5.562   3.242 -2.5093 -0.2015  0.8078
   15LY0      C  284   6.854   5.360   3.332 -0.6227  0.7756 -0.0079
   15LY0      O  285   6.828   5.321   3.445  0.0912  1.0076  0.4227
   16LER      N  286   6.890   5.277   3.236 -0.5345  0.1101  0.3811
   16LER      H  287   6.878   5.311   3.142 -1.4049 -0.5225  0.2550
   16LER     CA  288   6.905   5.130   3.239 -0.1586 -0.3648  0.1600
   16LER     HA  289   6.957   5.111   3.333  0.4057  0.4615  0.0297
   16LER     CB  290   6.993   5.081   3.123 -0.5362  0.7243 -0.3011
   16LER    HB1  291   6.929   5.103   3.037  0.9941 -0.0076 -1.6908
   16LER    HB2  292   7.012   4.974   3.129  0.5621  0.9138 -0.1338
   16LER     CG  293   7.129   5.154   3.102 -0.3679 -0.5898  0.1902
   16LER     HG  294   7.099   5.259   3.092  1.3714  0.1534  2.1287
   16LER    CD1  295   7.221   5.141   3.217 -0.1048 -0.2665  0.3678
   16LER   HD11  296   7.172   5.183   3.304 -1.5966  0.9598 -0.9996
   16LER   HD12  297   7.250   5.040   3.243  1.1733 -0.0461 -0.0986
   16LER   HD13  298   7.311   5.198   3.191 -1.3513  2.2859  1.3409
   16LER    CD2  299   7.187   5.106   2.969  0.1462  0.0237 -0.0134
   16LER   HD21  300   7.109   5.130   2.896  0.8925 -1.4357 -1.3496
   16LER   HD22  301   7.286   5.144   2.946 -0.1875 -0.8968 -3.6015
   16LER   HD23  302   7.209   5.000   2.980 -1.1748 -0.5293 -2.0396
   16LER      C  303   6.775   5.055   3.240 -0.0196 -0.5520  0.1802
   16LER      O  304   6.689   5.083   3.156 -0.2502  0.1425 -0.3454
   17LY0      N  305   7.116   4.777   3.931  0.0101  0.3803  0.1368
   17LY0     H1  306   7.200   4.831   3.916  0.1012  0.2343  0.1119
   17LY0     H2  307   7.124   4.689   3.882  0.2675 -0.4046  1.5277
   17LY0     H3  308   7.116   4.762   4.031  2.0610 -2.2718 -0.1552
   17LY0     CA  309   6.997   4.854   3.894 -0.2539  1.5093  0.3234
   17LY0     HA  310   7.018   4.880   3.790  1.2951 -2.6187 -0.6221
   17LY0     CB  311   6.981   4.985   3.986  0.1469  0.7554  0.4487
   17LY0    HB1  312   7.058   5.062   3.986  0.4101  0.5032  1.2306
   17LY0    HB2  313   6.983   4.943   4.086 -0.0445 -0.1743  0.0793
   17LY0     CG  314   6.852   5.064   3.957 -0.0166 -0.3774 -0.7263
   17LY0    HG1  315   6.766   4.998   3.945 -0.0968 -0.1434 -1.4770
   17LY0    HG2  316   6.874   5.131   3.874  1.6609  1.9169  1.4155
   17LY0     CD  317   6.814   5.164   4.074  0.7257  0.3716  0.2875
   17LY0    HD1  318   6.748   5.240   4.033  0.7671 -0.1480 -0.7827
   17LY0    HD2  319   6.903   5.204   4.121  2.9324  0.1392 -3.3252
   17LY0     CE  320   6.745   5.085   4.177  0.4320 -0.2245  0.1973
   17LY0    HE1  321   6.799   4.992   4.197  1.4151  0.2138 -0.3059
   17LY0    HE2  322   6.647   5.054   4.142 -0.0715  2.0045 -0.4777
   17LY0     NZ  323   6.728   5.161   4.299 -0.4672 -0.4049 -0.6282
   17LY0    HZ1  324   6.675   5.246   4.286 -0.5238 -0.0150  1.7340
   17LY0    HZ2  325   6.680   5.104   4.368 -0.7065  0.5996  0.0564
   17LY0    HZ3  326   6.824   5.167   4.329 -0.6549 -0.5664  0.0326
   17LY0      C  327   6.871   4.764   3.887 -0.3442  0.1639  0.1640
   17LY0      O  328   6.841   4.694   3.984  0.7267 -0.0028 -0.0902
   18LER      N  329   6.802   4.751   3.775 -0.0162 -0.2027 -0.2868
   18LER      H  330   6.827   4.808   3.696 -0.1603 -2.3449 -1.9693
   18LER     CA  331   6.670   4.686   3.765  0.4342  0.8758 -0.3990
   18LER     HA  332   6.635   4.658   3.864  0.2161 -0.6260 -0.8655
   18LER     CB  333   6.673   4.555   3.685 -0.2941  0.7934  0.1331
   18LER    HB1  334   6.702   4.583   3.584 -0.2019 -1.2517 -0.4398
   18LER    HB2  335   6.573   4.515   3.670  0.8985 -1.8897 -1.2563
   18LER     CG  336   6.762   4.441   3.745  0.2494  0.3658 -0.1806
   18LER     HG  337   6.862   4.475   3.773 -0.5060  0.6760  2.4409
   18LER    CD1  338   6.705   4.399   3.882  0.0475 -0.4643 -1.2782
   18LER   HD11  339   6.608   4.350   3.872 -0.6140 -0.3547  2.8274
   18LER   HD12  340   6.776   4.332   3.930 -1.7513 -0.3741  1.7825
   18LER   HD13  341   6.705   4.486   3.948  1.9836  0.1131 -1.9650
   18LER    CD2  342   6.750   4.315   3.663 -0.1122  0.1668  0.0459
   18LER   HD21  343   6.644   4.294   3.648  0.5564 -2.8380 -1.1633
   18LER   HD22  344   6.796   4.326   3.565  1.4467 -1.9916  0.4690
   18LER   HD23  345   6.784   4.224   3.712 -1.5562  0.1186  1.0444
   18LER      C  346   6.565   4.787   3.725 -0.1477 -0.3497  1.1622
   18LER      O  347   6.590   4.896   3.670 -0.4101 -0.3727  0.6957
   19LYR      N  348   6.439   4.764   3.753 -0.2399 -0.7488  0.1507
   19LYR      H  349   6.421   4.687   3.816  1.8962 -1.1629  0.3344
   19LYR     CA  350   6.327   4.854   3.717 -0.3328 -0.3473  0.7620
   19LYR     HA  351   6.342   4.957   3.750 -2.6048 -0.2452  1.6346
   19LYR     CB  352   6.201   4.805   3.776  0.0222  0.0234  0.0915
   19LYR    HB1  353   6.195   4.697   3.770 -1.6490 -0.2551  3.7882
   19LYR    HB2  354   6.119   4.852   3.723 -1.4117 -0.6243  1.6391
   19LYR     CG  355   6.188   4.844   3.926  0.4513  0.2950 -0.0925
   19LYR    HG1  356   6.196   4.951   3.946 -0.0434  0.0373  1.6001
   19LYR    HG2  357   6.274   4.805   3.980  1.1291 -0.7817 -1.8763
   19LYR     CD  358   6.057   4.800   3.984  0.3355  0.5903 -0.9190
   19LYR    HD1  359   6.068   4.697   4.016  0.5403  0.6600 -0.7675
   19LYR    HD2  360   5.974   4.821   3.916 -2.5059  1.9964  2.6558
   19LYR     CE  361   6.025   4.880   4.109 -0.1255 -0.1606 -0.0980
   19LYR    HE1  362   5.928   4.841   4.138  0.0561 -1.0025 -0.5894
   19LYR    HE2  363   6.006   4.986   4.089  1.1981  0.8996  3.5283
   19LYR     NZ  364   6.116   4.873   4.219  0.1526 -0.0668  1.0344
   19LYR    HZ1  365   6.196   4.934   4.227  1.6496 -1.8756  0.5235
   19LYR      C  366   6.318   4.855   3.562  0.1656  0.0479  1.1130
   19LYR      O  367   6.310   4.747   3.505  0.5419  0.4783 -0.3792
   20LY0      N  368   6.286   4.970   3.498  0.0342  0.2641 -0.5043
   20LY0      H  369   6.296   5.055   3.550  0.3496  0.1342 -0.3567
   20LY0     CA  370   6.273   4.989   3.354  0.2504  0.0652  0.2824
   20LY0     HA  371   6.371   4.961   3.315  0.0357  0.9029 -0.9043
   20LY0     CB  372   6.239   5.138   3.328  0.3130 -0.4117 -0.0461
   20LY0    HB1  373   6.299   5.205   3.389 -0.6405  0.3258  0.0978
   20LY0    HB2  374   6.134   5.149   3.352  0.0963  0.7776 -1.3949
   20LY0     CG  375   6.252   5.187   3.186 -0.6833 -0.5163  0.0222
   20LY0    HG1  376   6.205   5.285   3.183  2.8650  1.3787  1.1789
   20LY0    HG2  377   6.207   5.114   3.118 -0.5607 -2.0867  1.5398
   20LY0     CD  378   6.400   5.205   3.147  0.5436 -0.2824 -0.0074
   20LY0    HD1  379   6.445   5.106   3.134 -0.8891 -1.2247  1.6506
   20LY0    HD2  380   6.462   5.253   3.223  1.1813 -1.2688  0.1126
   20LY0     CE  381   6.406   5.288   3.022 -0.0360  0.0056  0.3061
   20LY0    HE1  382   6.507   5.327   3.011  0.2302 -0.4665  1.0114
   20LY0    HE2  383   6.335   5.370   3.027  0.9195  0.8482  0.2940
   20LY0     NZ  384   6.381   5.206   2.904  0.5080  1.0292  0.2682
   20LY0    HZ1  385   6.288   5.165   2.903  0.7552  0.4561 -1.0169
   20LY0    HZ2  386   6.410   5.256   2.822 -0.4359 -1.4253 -1.7095
   20LY0    HZ3  387   6.453   5.135   2.904  0.5387  1.0289 -1.3320
   20LY0      C  388   6.173   4.897   3.285 -0.4022 -0.0319  0.6703
   20LY0      O  389   6.194   4.845   3.172 -0.0566 -0.7828  0.2542
   21LER      N  390   6.068   4.870   3.361  0.5414 -0.6779 -0.3348
   21LER      H  391   6.064   4.925   3.445  1.1699  0.9820 -1.3527
   21LER     CA  392   5.950   4.786   3.316  0.1228 -0.7248 -0.5008
   21LER     HA  393   5.938   4.805   3.210  0.6917 -0.0363 -0.4483
   21LER     CB  394   5.826   4.822   3.399 -0.6457  0.0112  0.3466
   21LER    HB1  395   5.839   4.833   3.507 -0.7854  1.2292  0.2550
   21LER    HB2  396   5.751   4.744   3.389 -0.8010  0.4370 -2.6477
   21LER     CG  397   5.749   4.954   3.352  0.1051  0.3373  0.6685
   21LER     HG  398   5.816   5.039   3.345 -0.6440  0.8639 -0.3101
   21LER    CD1  399   5.679   4.932   3.219  0.1194 -0.2778  0.2659
   21LER   HD11  400   5.606   4.851   3.223 -0.4412  0.2169  0.1721
   21LER   HD12  401   5.632   5.025   3.189 -1.5463 -0.8490  0.9986
   21LER   HD13  402   5.745   4.922   3.133  0.2304 -0.1604  0.3369
   21LER    CD2  403   5.649   4.988   3.463 -0.2493 -0.0226 -0.0441
   21LER   HD21  404   5.578   4.906   3.470  0.2611 -0.5220 -0.6341
   21LER   HD22  405   5.705   5.004   3.556 -1.1164 -0.4428  0.5677
   21LER   HD23  406   5.603   5.082   3.434 -0.0183 -0.2879 -1.3191
   21LER      C  407   5.976   4.639   3.347 -0.5941  0.2364  0.3020
   21LER      O  408   5.895   4.559   3.305 -0.6903  0.0494 -0.2912
   22LY0      N  409   6.391   5.209   4.573 -0.3009 -0.3593  0.7510
   22LY0     H1  410   6.327   5.276   4.614 -0.7384  0.1528 -0.6945
   22LY0     H2  411   6.406   5.129   4.633  0.4352 -0.7914  0.0091
   22LY0     H3  412   6.473   5.265   4.552 -1.2223  1.2167  1.2043
   22LY0     CA  413   6.328   5.169   4.446 -0.9629 -0.5346 -0.3164
   22LY0     HA  414   6.406   5.137   4.378  0.4826  1.3187  0.3818
   22LY0     CB  415   6.265   5.298   4.384 -0.6701  0.7100  0.0112
   22LY0    HB1  416   6.332   5.384   4.388  0.4704 -0.2013  1.3202
   22LY0    HB2  417   6.172   5.323   4.436 -0.6038  1.3429 -0.1631
   22LY0     CG  418   6.230   5.261   4.239  0.5308 -0.3366  0.1472
   22LY0    HG1  419   6.183   5.164   4.223 -0.6850 -0.0814  1.8658
   22LY0    HG2  420   6.329   5.249   4.194  0.4880 -0.7260  0.1511
   22LY0     CD  421   6.147   5.376   4.172 -0.1903 -0.1900 -0.4438
   22LY0    HD1  422   6.201   5.470   4.183 -0.4290 -0.2363  1.3795
   22LY0    HD2  423   6.048   5.384   4.218  0.4445 -0.8085  1.0763
   22LY0     CE  424   6.140   5.345   4.020  0.7927 -1.2378  0.0076
   22LY0    HE1  425   6.068   5.264   4.008  2.3985 -2.7597  0.2888
   22LY0    HE2  426   6.235   5.319   3.973  1.9943  2.1334  0.3206
   22LY0     NZ  427   6.084   5.465   3.955 -0.2433 -0.1720  0.1391
   22LY0    HZ1  428   6.149   5.542   3.955 -0.2076 -0.1816  1.2401
   22LY0    HZ2  429   6.055   5.441   3.862  2.4000 -0.4995 -0.6898
   22LY0    HZ3  430   6.002   5.484   4.011 -0.3402 -1.4355  0.4559
   22LY0      C  431   6.238   5.051   4.469 -0.5102 -0.4113 -0.3640
   22LY0      O  432   6.130   5.069   4.527  0.1277 -0.3568  0.1516
   23LER      N  433   6.288   4.938   4.429  0.7429  0.2427 -0.3252
   23LER      H  434   6.386   4.932   4.407  1.3866 -0.6193  2.3939
   23LER     CA  435   6.207   4.810   4.436  0.1367  0.3482  0.2351
   23LER     HA  436   6.160   4.796   4.533  1.6162  0.3297  0.9753
   23LER     CB  437   6.312   4.694   4.423  0.1682  0.1013 -0.2190
   23LER    HB1  438   6.387   4.730   4.352 -0.5754 -2.0503 -2.2571
   23LER    HB2  439   6.278   4.598   4.384 -4.3415  1.6125 -0.6047
   23LER     CG  440   6.393   4.681   4.554  0.3674 -0.1161  0.1124
   23LER     HG  441   6.428   4.774   4.597 -1.2176 -0.4073  2.1924
   23LER    CD1  442   6.315   4.597   4.659 -0.0751  0.2549 -0.2253
   23LER   HD11  443   6.300   4.497   4.617  0.2264  0.2193 -0.2471
   23LER   HD12  444   6.376   4.584   4.749  1.1267 -0.0259 -1.0707
   23LER   HD13  445   6.215   4.637   4.679 -0.4969 -0.9642  0.2475
   23LER    CD2  446   6.522   4.609   4.526  1.2371  0.0278 -0.4607
   23LER   HD21  447   6.501   4.505   4.502  0.2044  0.3473 -1.0164
   23LER   HD22  448   6.561   4.651   4.434  0.0346 -0.1178 -1.0510
   23LER   HD23  449   6.587   4.616   4.614  1.1019  1.9644 -0.4736
   23LER      C  450   6.096   4.795   4.325  0.4054 -0.3091 -0.1638
   23LER      O  451   6.014   4.705   4.336 -0.4254 -0.5818  0.3502
   24LY0      N  452   6.028   2.644   3.687  0.7459 -0.3427  0.1626
   24LY0     H1  453   5.963   2.589   3.740  0.4348  1.4694  1.7458
   24LY0     H2  454   6.015   2.623   3.589  0.1936  1.3554 -0.1522
   24LY0     H3  455   6.011   2.741   3.705 -1.9830 -0.1238 -2.6608
   24LY0     CA  456   6.161   2.597   3.723  0.6879 -0.3423  0.3510
   24LY0     HA  457   6.160   2.490   3.702  2.0763  0.0842 -2.3660
   24LY0     CB  458   6.189   2.612   3.871 -0.4821  0.3757  0.0790
   24LY0    HB1  459   6.109   2.564   3.927  0.5409  0.1696  1.4106
   24LY0    HB2  460   6.172   2.718   3.887  0.1668  0.4615  0.2301
   24LY0     CG  461   6.328   2.566   3.922 -0.4679 -0.4638  0.0952
   24LY0    HG1  462   6.401   2.606   3.852 -1.0032  1.7072  0.6965
   24LY0    HG2  463   6.337   2.459   3.908 -1.8568 -0.5753 -0.0612
   24LY0     CD  464   6.341   2.606   4.065 -0.8452  0.0610 -0.0683
   24LY0    HD1  465   6.263   2.555   4.120 -0.5992 -0.3197 -0.0660
   24LY0    HD2  466   6.329   2.713   4.080 -0.4828  0.4017 -1.9211
   24LY0     CE  467   6.484   2.554   4.107  0.8065 -0.7101 -0.3956
   24LY0    HE1  468   6.552   2.613   4.046  0.5319 -1.1039 -1.0984
   24LY0    HE2  469   6.491   2.445   4.097  1.4468 -0.5669 -1.8710
   24LY0     NZ  470   6.517   2.586   4.246  0.5227 -0.1294 -0.7435
   24LY0    HZ1  471   6.617   2.587   4.253  0.6163 -1.2058 -1.7631
   24LY0    HZ2  472   6.473   2.676   4.262  0.2336 -0.4943  0.6684
   24LY0    HZ3  473   6.470   2.508   4.291  3.3472 -2.5281 -1.6602
   24LY0      C  474   6.269   2.652   3.639  0.7137  0.4241 -0.0087
   24LY0      O  475   6.307   2.771   3.643 -0.0418 -0.2486 -0.1075
   25LER      N  476   6.341   2.568   3.566 -0.5861 -0.3379  0.0756
   25LER      H  477   6.314   2.471   3.551  1.0307 -0.4410 -3.1393
   25LER     CA  478   6.464   2.605   3.484 -0.3339 -0.4606 -0.1488
   25LER     HA  479   6.501   2.513   3.440  1.0817  0.9388 -2.0673
   25LER     CB  480   6.576   2.676   3.571 -0.3366 -0.0702 -0.1027
   25LER    HB1  481   6.582   2.633   3.671 -0.6652  3.2566  1.5144
   25LER    HB2  482   6.548   2.781   3.585 -0.2445 -0.2363  1.5981
   25LER     CG  483   6.716   2.664   3.502 -0.6402 -0.0108 -0.2866
   25LER     HG  484   6.718   2.697   3.398  0.4197 -3.2417 -1.3933
   25LER    CD1  485   6.795   2.749   3.597 -0.3710 -0.0205 -0.8630
   25LER   HD11  486   6.791   2.718   3.702 -0.1574  3.0142  0.1674
   25LER   HD12  487   6.896   2.753   3.557  0.1379  1.0825  0.4463
   25LER   HD13  488   6.763   2.853   3.597  0.2878  0.2704  1.9765
   25LER    CD2  489   6.780   2.518   3.507  0.0115  0.5766  0.7764
   25LER   HD21  490   6.732   2.448   3.439  0.9548 -0.1561  0.8373
   25LER   HD22  491   6.883   2.520   3.471 -0.1004  0.1503  0.4273
   25LER   HD23  492   6.767   2.474   3.606  2.9878 -0.4407  0.8223
   25LER      C  493   6.416   2.685   3.359 -0.3246  0.3714  0.0169
   25LER      O  494   6.408   2.624   3.251 -0.0135  0.0066 -0.1088
   26LYR      N  495   6.379   2.816   3.376  0.5284 -0.0795  0.0277
   26LYR      H  496   6.397   2.859   3.466 -0.7582  2.5306 -0.8517
   26LYR     CA  497   6.334   2.901   3.257  0.6222  0.1658 -0.4958
   26LYR     HA  498   6.314   2.840   3.170  0.0896  1.6197 -1.4368
   26LYR     CB  499   6.446   3.005   3.222 -0.3047 -0.6211  0.0493
   26LYR    HB1  500   6.461   3.085   3.295  0.0986  0.5062 -1.2343
   26LYR    HB2  501   6.419   3.071   3.140  0.0049 -0.5746 -0.0153
   26LYR     CG  502   6.593   2.954   3.203  0.3362  0.3405  0.6424
   26LYR    HG1  503   6.630   2.891   3.284  3.7564 -0.5002 -1.3890
   26LYR    HG2  504   6.663   3.037   3.210  0.9103 -0.1238  0.4861
   26LYR     CD  505   6.605   2.878   3.071  0.5784 -0.5304 -0.2837
   26LYR    HD1  506   6.539   2.919   2.995 -0.6754  1.2191  1.6476
   26LYR    HD2  507   6.587   2.773   3.093  2.0052 -0.4326  1.5904
   26LYR     CE  508   6.751   2.879   3.031  0.2446  0.0189  0.0348
   26LYR    HE1  509   6.765   2.793   2.966  0.0613 -0.7685  1.0065
   26LYR    HE2  510   6.807   2.865   3.124 -0.6732  0.9215  0.7475
   26LYR     NZ  511   6.788   3.011   2.966  0.0752  0.2537 -0.7180
   26LYR    HZ1  512   6.712   3.075   2.951 -2.1877 -2.1324 -0.2596
   26LYR      C  513   6.202   2.971   3.299 -0.5334 -0.8297 -0.3791
   26LYR      O  514   6.209   3.070   3.374 -0.2962  0.0664  0.1637
   27LY0      N  515   6.088   2.920   3.253 -0.5432 -0.0063 -0.5076
   27LY0      H  516   6.095   2.846   3.186 -0.0944  1.6086 -2.3272
   27LY0     CA  517   5.956   2.967   3.288 -0.3501 -0.5408 -0.2981
   27LY0     HA  518   5.931   2.947   3.392 -1.7528  0.7520 -0.3409
   27LY0     CB  519   5.855   2.874   3.215 -0.0271  0.1725 -1.1453
   27LY0    HB1  520   5.757   2.887   3.261  0.3439  0.4736 -0.4239
   27LY0    HB2  521   5.880   2.769   3.231 -0.4719  0.3217  0.7681
   27LY0     CG  522   5.843   2.897   3.065  0.4285  0.3150  0.0762
   27LY0    HG1  523   5.941   2.919   3.023 -0.6335  1.0267 -2.1753
   27LY0    HG2  524   5.790   2.991   3.055  0.5067  0.3663  0.1406
   27LY0     CD  525   5.761   2.800   2.984  0.4220 -0.2035  0.2562
   27LY0    HD1  526   5.663   2.799   3.031 -0.0832  2.2832 -0.6108
   27LY0    HD2  527   5.805   2.700   2.987 -0.3956 -0.5622  1.0923
   27LY0     CE  528   5.729   2.837   2.845 -0.1221  0.3769  0.2537
   27LY0    HE1  529   5.821   2.844   2.787 -0.4440  0.5154 -0.2457
   27LY0    HE2  530   5.674   2.930   2.848  0.5512  0.8242 -0.6682
   27LY0     NZ  531   5.646   2.738   2.768  0.1894 -0.1235  0.1539
   27LY0    HZ1  532   5.562   2.718   2.819  1.2991 -2.4316  1.2282
   27LY0    HZ2  533   5.627   2.775   2.676  0.3451  0.7158  0.4505
   27LY0    HZ3  534   5.705   2.658   2.749  0.4859  0.0627  0.2823
   27LY0      C  535   5.916   3.116   3.274  0.3859 -0.3602  0.0622
   27LY0      O  536   5.825   3.159   3.341  0.2082 -0.4516  0.4878
   28LER      N  537   5.969   3.188   3.176 -0.9746 -0.1297  1.1076
   28LER      H  538   6.039   3.135   3.126 -0.5993  1.5324 -0.2110
   28LER     CA  539   5.955   3.332   3.157 -0.3159 -0.8730 -0.2115
   28LER     HA  540   5.848   3.349   3.161  0.0143  1.4794  0.0445
   28LER     CB  541   6.001   3.364   3.011  0.1957 -0.2340 -0.2569
   28LER    HB1  542   6.108   3.348   2.997  0.4369 -0.5063  1.5622
   28LER    HB2  543   5.988   3.471   2.994  1.1413 -0.2749 -1.3793
   28LER     CG  544   5.934   3.282   2.897  0.3898 -0.1822 -0.2928
   28LER     HG  545   5.981   3.184   2.894  0.6312 -0.0484 -1.3050
   28LER    CD1  546   5.778   3.258   2.885  0.6649 -1.0415 -0.1541
   28LER   HD11  547   5.737   3.228   2.981  2.3131 -0.3971  0.7875
   28LER   HD12  548   5.729   3.351   2.855  1.4449 -0.5750  0.0051
   28LER   HD13  549   5.755   3.176   2.816 -0.3093 -2.8144  2.1168
   28LER    CD2  550   5.974   3.328   2.751 -0.3259 -0.8679 -0.0661
   28LER   HD21  551   5.941   3.270   2.665  0.3945  1.4857 -2.0357
   28LER   HD22  552   5.943   3.429   2.722  0.0773 -0.7907 -0.2264
   28LER   HD23  553   6.083   3.332   2.746 -0.3044 -1.2154  0.1175
   28LER      C  554   6.014   3.423   3.263 -0.6265 -0.1572 -0.4836
   28LER      O  555   5.972   3.534   3.272 -0.2709  0.1364  0.3882
   29LYR      N  556   6.101   3.365   3.348  0.2063  0.2761  0.4691
   29LYR      H  557   6.110   3.266   3.333 -0.9658 -0.1955  2.5973
   29LYR     CA  558   6.186   3.438   3.432  0.3906  0.3942 -0.2923
   29LYR     HA  559   6.188   3.546   3.417  0.6265  0.8310  2.4410
   29LYR     CB  560   6.334   3.381   3.403  0.5475 -0.4502  0.7674
   29LYR    HB1  561   6.341   3.275   3.423 -0.3881 -0.3031  2.0178
   29LYR    HB2  562   6.386   3.430   3.485 -2.0937  0.9579  1.7427
   29LYR     CG  563   6.383   3.421   3.267 -0.4328  0.1137  0.4062
   29LYR    HG1  564   6.347   3.522   3.246  0.9014  1.3166  3.3128
   29LYR    HG2  565   6.343   3.357   3.188  1.3983  0.4783 -0.8505
   29LYR     CD  566   6.532   3.386   3.262  0.2858  0.9726  0.0920
   29LYR    HD1  567   6.540   3.279   3.279 -2.2433  0.8489  0.9897
   29LYR    HD2  568   6.581   3.431   3.348 -2.1731  1.8411  1.1235
   29LYR     CE  569   6.594   3.423   3.129 -0.3784  0.0712 -0.0238
   29LYR    HE1  570   6.689   3.369   3.122  0.4777  1.6227 -1.1516
   29LYR    HE2  571   6.625   3.528   3.120  2.3005 -0.6647 -0.1560
   29LYR     NZ  572   6.507   3.395   3.018  0.2851  0.3066 -0.3799
   29LYR    HZ1  573   6.438   3.467   3.002 -0.7684  0.6102  3.9825
   29LYR      C  574   6.156   3.415   3.575 -0.0394 -0.0314  0.6938
   29LYR      O  575   6.093   3.318   3.609 -0.1151  0.1892 -0.4272
   30LER      N  576   6.196   3.510   3.658 -0.0292 -0.0932  0.5292
   30LER      H  577   6.255   3.583   3.622  0.6009 -1.4865 -1.4488
   30LER     CA  578   6.151   3.525   3.796 -0.0642 -0.4773  0.2503
   30LER     HA  579   6.043   3.510   3.807 -0.2845 -1.1005 -2.2469
   30LER     CB  580   6.170   3.675   3.819 -1.2429  0.6211  0.0791
   30LER    HB1  581   6.105   3.733   3.754  1.5047  0.4725 -3.0333
   30LER    HB2  582   6.274   3.702   3.800 -0.7567 -1.5412 -0.5970
   30LER     CG  583   6.134   3.712   3.965 -0.6142  0.1229  0.1852
   30LER     HG  584   6.182   3.645   4.037  2.6802  1.1960 -0.8467
   30LER    CD1  585   6.192   3.850   4.004 -0.5246 -0.1959  0.1314
   30LER   HD11  586   6.168   3.877   4.107 -0.3236  1.1677 -0.1601
   30LER   HD12  587   6.300   3.841   3.990 -0.6001 -2.3745  0.5956
   30LER   HD13  588   6.153   3.939   3.956  1.2115  1.1293  1.0236
   30LER    CD2  589   5.987   3.710   3.990 -0.1036  0.3584 -0.0346
   30LER   HD21  590   5.937   3.779   3.922  0.0352 -1.8158 -2.5174
   30LER   HD22  591   5.954   3.610   3.962  0.0755 -0.0025  1.0352
   30LER   HD23  592   5.971   3.721   4.097  0.1209 -2.1245  0.3052
   30LER      C  593   6.227   3.428   3.893  0.2765  0.0140 -0.5668
   30LER      O  594   6.347   3.419   3.892 -0.7657 -0.4489  0.0018
   31LER      N  595   6.144   3.364   3.979  0.2745 -0.2875 -0.2761
   31LER      H  596   6.044   3.370   3.971  0.1410 -2.1001 -0.4860
   31LER     CA  597   6.183   3.268   4.081 -0.5452  1.1029 -0.5738
   31LER     HA  598   6.093   3.221   4.120  0.7732 -0.3877  0.8127
   31LER     CB  599   6.245   3.337   4.197  0.2356 -0.1705  0.3217
   31LER    HB1  600   6.322   3.403   4.157  0.0181  0.8515  1.5327
   31LER    HB2  601   6.292   3.260   4.258  0.8278  0.2958  0.4596
   31LER     CG  602   6.147   3.421   4.296  0.6883  0.4467  0.3034
   31LER     HG  603   6.069   3.476   4.244  1.0421  1.3264  0.6933
   31LER    CD1  604   6.078   3.327   4.386  0.0083  0.5496  0.1937
   31LER   HD11  605   6.023   3.384   4.460 -1.0238 -1.7168  1.2609
   31LER   HD12  606   6.007   3.267   4.329  0.9544  1.8190 -2.4975
   31LER   HD13  607   6.149   3.260   4.434  0.7933  1.9892  1.1095
   31LER    CD2  608   6.237   3.512   4.378 -0.0867  0.0616 -0.4952
   31LER   HD21  609   6.323   3.456   4.412 -0.6259 -0.2506  0.3976
   31LER   HD22  610   6.260   3.601   4.319 -1.9063  0.1677 -1.1259
   31LER   HD23  611   6.191   3.546   4.471  0.3265 -2.9225  0.9042
   31LER      C  612   6.261   3.142   4.030  0.5761 -0.1942 -0.3430
   31LER      O  613   6.374   3.115   4.076  0.1768  0.0470  0.1280
   32LY0      N  614   7.184   3.113   2.439  0.0839 -0.0445 -0.3395
   32LY0     H1  615   7.097   3.147   2.400 -1.0358 -0.0210  1.9722
   32LY0     H2  616   7.255   3.166   2.390  0.3000  0.7534  0.7807
   32LY0     H3  617   7.196   3.016   2.415 -0.5910 -0.9666  2.6017
   32LY0     CA  618   7.186   3.131   2.587  0.1610 -0.5547 -0.0029
   32LY0     HA  619   7.214   3.236   2.594 -4.0236  0.7630 -0.3557
   32LY0     CB  620   7.284   3.032   2.656  0.2451 -0.0826 -0.0189
   32LY0    HB1  621   7.287   3.066   2.759  0.3008  0.7432 -0.2781
   32LY0    HB2  622   7.380   3.053   2.610 -0.6244  0.3083 -1.7739
   32LY0     CG  623   7.240   2.888   2.649  0.3591  0.7698  0.7189
   32LY0    HG1  624   7.136   2.879   2.615 -0.0313  1.2330  1.7616
   32LY0    HG2  625   7.229   2.850   2.750 -0.9366  0.9302  0.6566
   32LY0     CD  626   7.341   2.795   2.572 -0.5564  0.1152 -0.5551
   32LY0    HD1  627   7.302   2.696   2.593  2.1784 -0.2314  4.5304
   32LY0    HD2  628   7.443   2.796   2.610  0.1563 -2.1729 -2.2262
   32LY0     CE  629   7.344   2.821   2.425 -0.1295  0.6593 -0.6191
   32LY0    HE1  630   7.391   2.733   2.381 -0.9709 -0.9778  1.5904
   32LY0    HE2  631   7.400   2.912   2.403 -1.0214  1.0767 -1.2093
   32LY0     NZ  632   7.208   2.836   2.372 -0.0384  0.3560  0.2132
   32LY0    HZ1  633   7.164   2.924   2.392 -0.2646 -0.0170  1.4591
   32LY0    HZ2  634   7.229   2.821   2.274  1.8937  0.4508  0.5670
   32LY0    HZ3  635   7.148   2.762   2.405  3.3456 -2.7812 -0.0132
   32LY0      C  636   7.050   3.123   2.649 -0.3175 -0.5133  0.8711
   32LY0      O  637   6.967   3.047   2.608  0.0550 -0.2844  0.3509
   33LER      N  638   7.031   3.195   2.756  0.2433 -0.0334 -0.1544
   33LER      H  639   7.109   3.253   2.783  2.3463 -2.2831 -0.9499
   33LER     CA  640   6.910   3.186   2.848 -0.4315 -0.0635  0.7671
   33LER     HA  641   6.814   3.195   2.799 -2.2650 -3.2485  3.3867
   33LER     CB  642   6.927   3.305   2.945  0.3159 -0.0011 -0.3690
   33LER    HB1  643   7.021   3.281   2.994 -0.0464 -2.9583 -0.9780
   33LER    HB2  644   6.853   3.299   3.025 -1.0470 -0.5163 -1.6189
   33LER     CG  645   6.921   3.450   2.898  0.2472 -0.6988 -0.1688
   33LER     HG  646   7.005   3.483   2.837 -0.3109  1.7964  0.3211
   33LER    CD1  647   6.805   3.480   2.809 -0.3385 -0.0905  0.1065
   33LER   HD11  648   6.710   3.477   2.862 -1.3518 -0.2556 -1.6439
   33LER   HD12  649   6.812   3.578   2.763 -0.5660  0.0006  0.2639
   33LER   HD13  650   6.794   3.406   2.730  0.3640  0.5313 -0.5759
   33LER    CD2  651   6.917   3.548   3.018 -0.0009 -0.5409 -0.4680
   33LER   HD21  652   6.952   3.646   2.986  1.1921 -1.3721 -1.8674
   33LER   HD22  653   6.831   3.557   3.085  1.4557  0.7486  1.3324
   33LER   HD23  654   7.000   3.509   3.076 -0.6470  1.4551  1.9742
   33LER      C  655   6.910   3.056   2.930 -0.2360  0.0890  0.0063
   33LER      O  656   6.993   2.965   2.915  0.3512 -0.4240 -0.0206
   34LY0      N  657   6.273   1.982   2.310 -0.5495 -0.4007  0.1311
   34LY0     H1  658   6.293   1.939   2.399  1.3859 -1.6053 -0.8355
   34LY0     H2  659   6.358   1.985   2.256 -0.6545  2.3507 -0.0052
   34LY0     H3  660   6.208   1.933   2.250  0.2142 -0.0858 -0.9829
   34LY0     CA  661   6.215   2.119   2.345 -0.8265  0.2172 -0.0859
   34LY0     HA  662   6.132   2.094   2.411  0.2337 -0.6676  0.9683
   34LY0     CB  663   6.183   2.204   2.222  0.4170  0.2068  0.5565
   34LY0    HB1  664   6.115   2.282   2.259 -1.3976  0.5085 -3.0098
   34LY0    HB2  665   6.123   2.143   2.155  1.3294 -1.6117  1.3414
   34LY0     CG  666   6.299   2.274   2.142 -0.1848 -0.4055  0.0413
   34LY0    HG1  667   6.360   2.206   2.082  1.1412  0.1976  0.6629
   34LY0    HG2  668   6.360   2.328   2.214  1.2018 -2.1636  0.2662
   34LY0     CD  669   6.229   2.374   2.047 -0.0424 -0.1973 -0.1455
   34LY0    HD1  670   6.191   2.458   2.105  1.8750  0.0787  0.7837
   34LY0    HD2  671   6.146   2.321   2.000 -1.3692  1.1325  0.6187
   34LY0     CE  672   6.345   2.416   1.954  0.4616  0.0827 -0.0860
   34LY0    HE1  673   6.390   2.330   1.905  2.8401  0.2104  1.7127
   34LY0    HE2  674   6.417   2.469   2.016 -0.8362  2.5985 -0.6056
   34LY0     NZ  675   6.294   2.500   1.844  0.7309 -0.0620 -1.0200
   34LY0    HZ1  676   6.257   2.582   1.889  2.1921  0.4012 -0.5930
   34LY0    HZ2  677   6.372   2.532   1.787  2.6955 -1.0826  0.9324
   34LY0    HZ3  678   6.236   2.447   1.781 -1.8578 -0.3916  1.4595
   34LY0      C  679   6.314   2.190   2.446 -0.2649 -0.6491  0.2158
   34LY0      O  680   6.435   2.197   2.418 -0.3687  0.7086 -0.6179
   35LER      N  681   6.263   2.247   2.560 -0.5453  0.4112  0.1631
   35LER      H  682   6.167   2.226   2.584 -0.0904  1.0628  2.8495
   35LER     CA  683   6.338   2.329   2.660 -0.0587  0.5907  0.2961
   35LER     HA  684   6.438   2.286   2.665 -1.0438 -1.7805  1.1548
   35LER     CB  685   6.274   2.312   2.798  0.2697 -0.2483  0.1304
   35LER    HB1  686   6.171   2.347   2.791 -0.3587 -1.6894  1.4442
   35LER    HB2  687   6.334   2.364   2.873  1.6919  1.0431 -1.8021
   35LER     CG  688   6.260   2.171   2.861  1.5766 -0.3278 -1.0802
   35LER     HG  689   6.177   2.123   2.809  0.7436 -3.4124  2.6217
   35LER    CD1  690   6.389   2.091   2.860 -0.0779 -0.3631  0.4382
   35LER   HD11  691   6.464   2.151   2.911  0.1911  0.5193 -0.9413
   35LER   HD12  692   6.373   2.003   2.922  0.3329 -0.1585  0.8391
   35LER   HD13  693   6.425   2.067   2.760  0.2145  0.6582  0.2878
   35LER    CD2  694   6.231   2.184   3.010 -0.6353  0.8027  0.0100
   35LER   HD21  695   6.200   2.088   3.052 -0.3489  1.0124  0.7294
   35LER   HD22  696   6.320   2.223   3.059 -0.1939  0.1093 -0.2358
   35LER   HD23  697   6.147   2.253   3.020 -0.8554  0.6690 -0.8603
   35LER      C  698   6.354   2.475   2.622 -0.2999  0.3238  0.0472
   35LER      O  699   6.268   2.535   2.566 -0.1196 -0.7473 -0.3427
   36LYR      N  700   6.459   2.540   2.663 -0.9777 -0.4561  0.8945
   36LYR      H  701   6.525   2.492   2.723  1.1146  1.8092  0.5902
   36LYR     CA  702   6.467   2.687   2.671  0.3638  0.1581  0.4233
   36LYR     HA  703   6.445   2.735   2.576 -0.5362 -2.2351 -0.6390
   36LYR     CB  704   6.612   2.724   2.720  0.0698  0.8561 -0.0699
   36LYR    HB1  705   6.634   2.679   2.817 -2.3149  0.3958  0.3301
   36LYR    HB2  706   6.619   2.832   2.726 -0.5685  0.8357  1.6428
   36LYR     CG  707   6.716   2.665   2.629  0.7307  0.3119 -0.0662
   36LYR    HG1  708   6.707   2.716   2.533  1.8356  1.8358  0.6040
   36LYR    HG2  709   6.700   2.557   2.619 -0.4232  0.1902  2.3757
   36LYR     CD  710   6.855   2.697   2.691  0.1576 -0.6431  0.1787
   36LYR    HD1  711   6.848   2.801   2.723  0.5848 -0.1920 -1.1250
   36LYR    HD2  712   6.939   2.685   2.623  1.5411  0.4425  1.6146
   36LYR     CE  713   6.887   2.613   2.817  0.3824 -1.2637  0.3968
   36LYR    HE1  714   6.894   2.510   2.781 -0.4115 -0.7565 -1.3467
   36LYR    HE2  715   6.808   2.620   2.892  0.0638  0.1992 -0.0468
   36LYR     NZ  716   7.017   2.661   2.880  0.3115 -0.3207 -0.2282
   36LYR    HZ1  717   7.036   2.758   2.898 -0.7455 -0.5860  2.7712
   36LYR      C  718   6.373   2.742   2.777 -0.1179 -0.8168 -0.1334
   36LYR      O  719   6.316   2.678   2.863 -0.4504  0.3334 -0.2102
   37LY0      N  720   6.338   2.871   2.756 -0.6630  0.2834 -0.2230
   37LY0      H  721   6.400   2.926   2.699  2.4205 -3.0153 -0.3851
   37LY0     CA  722   6.234   2.935   2.828  0.0230  1.0801 -0.0603
   37LY0     HA  723   6.211   2.880   2.919  0.3462  0.6384 -0.2380
   37LY0     CB  724   6.099   2.917   2.750 -0.3078 -0.3200 -0.1062
   37LY0    HB1  725   6.029   2.983   2.801  1.3153  1.4410 -0.0376
   37LY0    HB2  726   6.060   2.818   2.772 -0.9408 -0.3778 -1.3865
   37LY0     CG  727   6.102   2.959   2.602 -0.3190  0.4779 -0.4241
   37LY0    HG1  728   6.180   2.904   2.549  0.9398  0.3672  1.4166
   37LY0    HG2  729   6.128   3.064   2.598 -1.7743  0.9101  0.5071
   37LY0     CD  730   5.976   2.936   2.526  0.7032 -0.2697 -0.5641
   37LY0    HD1  731   5.902   2.985   2.589  0.5704  0.8134 -1.5323
   37LY0    HD2  732   5.960   2.828   2.524  0.9951 -0.3096 -0.8068
   37LY0     CE  733   5.974   3.004   2.390  0.1765  0.5820 -0.0910
   37LY0    HE1  734   6.005   3.108   2.396 -0.4152  0.7002  3.5863
   37LY0    HE2  735   5.873   2.988   2.353  0.6220 -2.3012 -0.3237
   37LY0     NZ  736   6.069   2.935   2.298  0.6022 -0.2116 -1.3392
   37LY0    HZ1  737   6.074   2.980   2.207  0.0258  0.9477 -0.8129
   37LY0    HZ2  738   6.163   2.933   2.335  0.3654  0.5976 -0.6558
   37LY0    HZ3  739   6.037   2.839   2.296 -1.9541  0.5166  0.1944
   37LY0      C  740   6.263   3.078   2.871 -0.3088 -0.1045  0.4073
   37LY0      O  741   6.221   3.116   2.977  0.4450 -0.0992  0.0745
   38LER      N  742   6.344   3.151   2.797 -0.2022  0.3439  0.2880
   38LER      H  743   6.390   3.107   2.719 -0.4633  0.0992  0.2719
   38LER     CA  744   6.390   3.286   2.834  0.7144  0.2256 -0.1584
   38LER     HA  745   6.304   3.345   2.867  0.5478 -0.5424  0.7891
   38LER     CB  746   6.447   3.352   2.710  0.5146 -0.0733 -0.3710
   38LER    HB1  747   6.531   3.296   2.669  2.3342  1.7553  0.6627
   38LER    HB2  748   6.482   3.448   2.748  0.1800 -0.8896  2.1918
   38LER     CG  749   6.329   3.381   2.608 -0.9327 -0.5637  0.5618
   38LER     HG  750   6.269   3.292   2.590  0.6418 -1.1232 -2.4890
   38LER    CD1  751   6.240   3.504   2.642 -0.0359  0.0814  0.0507
   38LER   HD11  752   6.146   3.486   2.589 -0.7264  1.2194  0.8427
   38LER   HD12  753   6.224   3.507   2.750  0.2069  2.1361  0.0621
   38LER   HD13  754   6.294   3.592   2.607  1.5728 -0.0765  1.9829
   38LER    CD2  755   6.404   3.416   2.479 -0.0365 -0.1224 -0.0332
   38LER   HD21  756   6.446   3.322   2.444 -1.1086 -0.9104  0.7124
   38LER   HD22  757   6.330   3.441   2.403  0.9716 -2.0027 -1.7390
   38LER   HD23  758   6.479   3.495   2.485 -1.3873  1.6232 -3.3905
   38LER      C  759   6.490   3.282   2.950 -0.1846  0.0885 -0.2675
   38LER      O  760   6.562   3.181   2.962  0.4241  0.0062 -0.0986
   39LY0      N  761   7.723   2.534   2.933 -0.1286  0.2268 -0.1335
   39LY0     H1  762   7.753   2.617   2.883 -0.2417 -0.4517 -1.3604
   39LY0     H2  763   7.796   2.466   2.918 -0.4866 -0.6922  1.9608
   39LY0     H3  764   7.725   2.541   3.034  1.8883 -1.7198  0.0225
   39LY0     CA  765   7.597   2.485   2.874  0.4744 -0.5103  0.3023
   39LY0     HA  766   7.557   2.394   2.918  1.0924 -0.4287  1.0477
   39LY0     CB  767   7.614   2.458   2.722  0.2311 -0.4687 -0.5501
   39LY0    HB1  768   7.515   2.423   2.695 -0.1455 -0.1577  0.3688
   39LY0    HB2  769   7.678   2.370   2.711  0.9653  0.0328 -0.4049
   39LY0     CG  770   7.662   2.560   2.623  0.0598  0.2056  0.4465
   39LY0    HG1  771   7.770   2.561   2.638  0.0737  0.8548  0.3346
   39LY0    HG2  772   7.618   2.653   2.661 -1.6551 -0.8353  1.1070
   39LY0     CD  773   7.629   2.541   2.472 -0.2970  0.1124 -0.6117
   39LY0    HD1  774   7.521   2.530   2.463 -0.1570 -0.5163 -1.7948
   39LY0    HD2  775   7.674   2.445   2.446 -0.5741  0.0051 -0.6881
   39LY0     CE  776   7.686   2.652   2.388  0.1067  0.1597  0.0895
   39LY0    HE1  777   7.789   2.668   2.420  0.1824 -1.3097  0.6455
   39LY0    HE2  778   7.628   2.744   2.397 -0.0038  0.2171 -1.0543
   39LY0     NZ  779   7.667   2.618   2.245  0.2687 -0.1947 -0.5363
   39LY0    HZ1  780   7.571   2.602   2.217  0.2129  0.2437 -0.6105
   39LY0    HZ2  781   7.710   2.690   2.188  1.6020 -1.5195 -1.2588
   39LY0    HZ3  782   7.717   2.535   2.217 -2.0754 -1.5566 -0.9012
   39LY0      C  783   7.491   2.598   2.900 -0.5041  0.5342  0.5574
   39LY0      O  784   7.523   2.717   2.903  0.4621 -0.5850  0.4230
   40LER      N  785   7.368   2.555   2.916 -0.3749  0.0229 -0.0368
   40LER      H  786   7.362   2.455   2.910 -0.9106 -0.0008  0.7551
   40LER     CA  787   7.247   2.626   2.968  0.0660  0.3967 -0.4158
   40LER     HA  788   7.256   2.733   2.948 -1.5702  0.4389 -1.1477
   40LER     CB  789   7.254   2.601   3.122  0.1164 -0.2147  0.0253
   40LER    HB1  790   7.346   2.641   3.165 -0.1633 -0.3837  0.8089
   40LER    HB2  791   7.242   2.493   3.135 -0.2333 -0.2900 -0.8844
   40LER     CG  792   7.134   2.678   3.190  0.0819  1.0138  0.2463
   40LER     HG  793   7.042   2.663   3.132  1.0635 -2.6758 -0.6501
   40LER    CD1  794   7.098   2.624   3.330 -0.2912 -0.8416  0.2394
   40LER   HD11  795   7.018   2.671   3.387 -1.0620 -1.3674 -0.3818
   40LER   HD12  796   7.101   2.515   3.330  1.4239 -0.8439  1.9586
   40LER   HD13  797   7.189   2.646   3.387  0.5768  0.0009 -1.3969
   40LER    CD2  798   7.147   2.830   3.203 -0.6246  0.3781  0.3532
   40LER   HD21  799   7.066   2.878   3.258  0.3825  1.7388  0.7028
   40LER   HD22  800   7.242   2.859   3.247  0.5553  0.2557 -1.9772
   40LER   HD23  801   7.133   2.874   3.104  0.0893  0.5280  0.3159
   40LER      C  802   7.119   2.569   2.907 -0.2600  0.0292  0.1678
   40LER      O  803   7.118   2.453   2.871  0.1346  0.0847 -0.4123
   41U      O5'  804   6.183   9.236   1.617 -0.2510 -0.0277  1.4362
   41U      H5T  805   6.201   9.167   1.682 -3.5371 -1.7359  0.7955
   41U      C5'  806   6.123   9.349   1.696 -0.4019 -0.6959  0.2595
   41U     H5'1  807   6.154   9.442   1.648 -0.7555 -1.5194 -1.6822
   41U     H5'2  808   6.161   9.343   1.798 -0.9232  0.7978  0.5657
   41U      C4'  809   5.966   9.333   1.697  0.7098  0.3032  0.1932
   41U      H4'  810   5.904   9.418   1.726 -1.6715 -1.7868  1.7479
   41U      O4'  811   5.921   9.281   1.572  0.3761 -0.1307  0.7205
   41U      C1'  812   5.805   9.197   1.588  0.0498  1.0057 -0.4546
   41U      H1'  813   5.717   9.251   1.555 -1.5048  0.9780  3.1719
   41U       N1  814   5.812   9.068   1.522  0.2078 -0.0697 -0.3274
   41U       C6  815   5.924   8.986   1.533 -0.3649 -0.1692  0.1540
   41U       H6  816   6.007   9.029   1.586 -1.2275 -1.1215  2.3609
   41U       C5  817   5.928   8.862   1.480  0.3696  0.9704 -0.2455
   41U       H5  818   6.017   8.803   1.499 -1.1057 -1.2541  0.1179
   41U       C4  819   5.817   8.807   1.411  0.4655  0.4237  0.2207
   41U       O4  820   5.798   8.693   1.364 -0.1868  0.7098 -0.2654
   41U       N3  821   5.712   8.897   1.399 -0.0987  0.0452  0.1406
   41U       H3  822   5.629   8.862   1.352  1.0792 -1.8636 -0.6286
   41U       C2  823   5.701   9.025   1.449  0.5416  0.8419 -0.1851
   41U       O2  824   5.600   9.092   1.425 -0.0780 -0.2536 -0.5473
   41U      C3'  825   5.925   9.222   1.801  0.4367  0.4191  0.2908
   41U      H3'  826   5.990   9.134   1.808 -1.9017 -1.4007  0.5038
   41U      C2'  827   5.789   9.174   1.742 -0.5128 -0.0350 -0.1393
   41U     H2'1  828   5.792   9.068   1.765 -0.7793  0.3465  1.8129
   41U      O2'  829   5.685   9.251   1.791  0.5122 -0.6074 -0.5159
   41U     HO'2  830   5.650   9.214   1.872 -0.3727 -0.2814 -0.7268
   41U      O3'  831   5.918   9.285   1.939 -0.8628 -0.5286  0.4312
   42U        P  832   5.911   9.202   2.076  0.2112  0.2437 -0.1838
   42U      O1P  833   5.924   9.285   2.191  0.1581 -0.1435 -0.2660
   42U      O2P  834   6.001   9.087   2.066  0.4400 -0.1378  0.3003
   42U      O5'  835   5.762   9.153   2.063 -0.8334  0.9252 -0.3562
   42U      C5'  836   5.655   9.221   2.121 -0.0633  0.1270  0.2191
   42U     H5'1  837   5.637   9.317   2.074  2.5273  1.2419  1.3449
   42U     H5'2  838   5.673   9.223   2.229 -1.6596  0.7724  0.5109
   42U      C4'  839   5.534   9.136   2.101 -0.0954  0.4523 -0.3202
   42U      H4'  840   5.449   9.188   2.144 -0.0136  0.1235  0.2459
   42U      O4'  841   5.508   9.107   1.958  0.0273  0.1783 -0.1702
   42U      C1'  842   5.447   8.976   1.941  0.0380  0.2806 -0.3663
   42U      H1'  843   5.342   8.977   1.912 -0.9006 -1.9841  2.4444
   42U       N1  844   5.530   8.894   1.850 -0.2823 -0.4604 -0.2088
   42U       C6  845   5.669   8.874   1.867  1.1550  0.4441  0.8480
   42U       H6  846   5.723   8.943   1.931 -1.8946  3.0184  0.8681
   42U       C5  847   5.733   8.781   1.798 -0.2527  0.1679 -0.0917
   42U       H5  848   5.840   8.775   1.809 -0.0097  2.0522 -0.9197
   42U       C4  849   5.669   8.698   1.696 -0.5125 -0.0551 -0.7429
   42U       O4  850   5.717   8.608   1.633 -0.1400 -0.1672 -0.2307
   42U       N3  851   5.539   8.729   1.674 -0.0755  0.4925 -0.0254
   42U       H3  852   5.495   8.680   1.598 -0.2024  2.4119 -1.2738
   42U       C2  853   5.463   8.820   1.750  0.2181 -0.1856 -0.0274
   42U       O2  854   5.340   8.830   1.735  0.2269 -0.0436  0.2818
   42U      C3'  855   5.541   8.998   2.163  0.0151  0.5008 -0.6199
   42U      H3'  856   5.638   8.954   2.137 -0.2405 -0.0143 -0.6924
   42U      C2'  857   5.442   8.916   2.081  0.3119 -0.3578  0.0080
   42U     H2'1  858   5.466   8.809   2.081 -0.8356 -0.6247 -0.1337
   42U      O2'  859   5.314   8.936   2.139  0.0336 -0.3391  0.6283
   42U     HO'2  860   5.260   8.858   2.153 -2.4801  1.0004 -0.7545
   42U      O3'  861   5.524   9.006   2.305  0.3411 -0.5334  0.1085
   43A        P  862   5.585   8.897   2.404 -0.1097 -0.2057  0.3428
   43A      O1P  863   5.556   8.932   2.540  0.2898  0.0435  0.3951
   43A      O2P  864   5.726   8.878   2.366 -0.2403 -1.0282  0.5742
   43A      O5'  865   5.498   8.766   2.366 -0.6992  0.2072 -0.0802
   43A      C5'  866   5.368   8.743   2.418  0.5014  0.1027 -0.4132
   43A     H5'1  867   5.304   8.831   2.409  0.9424  0.4750  0.0711
   43A     H5'2  868   5.384   8.729   2.525 -2.1544 -3.2380 -0.2753
   43A      C4'  869   5.302   8.624   2.354 -0.4006 -0.3748 -0.3223
   43A      H4'  870   5.196   8.623   2.380 -1.1266 -1.1545 -2.9297
   43A      O4'  871   5.288   8.636   2.210  0.6445  0.2927  0.0676
   43A      C1'  872   5.297   8.510   2.150 -0.4304  0.5134 -0.0953
   43A      H1'  873   5.220   8.472   2.083  1.1219 -1.7017 -0.7238
   43A       N9  874   5.427   8.489   2.077  0.1598 -0.5561 -0.3133
   43A       C8  875   5.548   8.554   2.097 -0.1517  0.6170  0.0478
   43A       H8  876   5.555   8.642   2.158  0.7051 -0.6958  1.9377
   43A       N7  877   5.638   8.530   2.001  0.2554 -0.4886 -0.0652
   43A       C5  878   5.578   8.425   1.932  0.5331  0.0573 -0.2868
   43A       C6  879   5.614   8.335   1.831  0.0202 -0.9913 -0.1212
   43A       N6  880   5.734   8.338   1.767 -0.7591 -0.4421 -0.8466
   43A      H61  881   5.791   8.417   1.793 -3.2412  0.9509  0.7823
   43A      H62  882   5.759   8.268   1.699  1.8155  0.5710 -1.0508
   43A       N1  883   5.531   8.243   1.783 -0.3791 -0.3199  0.2054
   43A       C2  884   5.410   8.232   1.830 -0.3622 -0.5202  0.0687
   43A       H2  885   5.345   8.154   1.795  0.1640 -0.5267 -0.9076
   43A       N3  886   5.362   8.306   1.931 -0.3458 -0.0810  0.4391
   43A       C4  887   5.448   8.401   1.978  0.4735 -0.1755  0.1387
   43A      C3'  888   5.361   8.485   2.392 -0.3251  0.7343  0.1187
   43A      H3'  889   5.469   8.482   2.379 -0.2701 -0.8290  0.7491
   43A      C2'  890   5.300   8.409   2.271 -0.7259 -0.7164 -0.7085
   43A     H2'1  891   5.351   8.314   2.256 -0.3377 -1.1586  2.6138
   43A      O2'  892   5.167   8.372   2.304 -0.0754 -0.4947 -0.0241
   43A     HO'2  893   5.163   8.353   2.398  4.0021  0.8374  0.6415
   43A      O3'  894   5.325   8.427   2.515  0.0005  0.4187 -0.6127
   44A        P  895   5.414   8.318   2.591  0.5247 -0.0503  0.2836
   44A      O1P  896   5.355   8.283   2.725  0.3217 -0.1265 -0.5628
   44A      O2P  897   5.553   8.359   2.600  0.1092 -0.2871 -0.4487
   44A      O5'  898   5.396   8.189   2.502 -0.5901 -0.4002  0.4023
   44A      C5'  899   5.275   8.119   2.511  0.5161 -0.3382  0.7724
   44A     H5'1  900   5.191   8.185   2.491 -0.5621 -1.6336  0.8880
   44A     H5'2  901   5.256   8.080   2.611 -1.6643 -1.0716  0.1232
   44A      C4'  902   5.267   7.997   2.415 -0.1895 -0.3256 -0.1764
   44A      H4'  903   5.166   7.956   2.415  0.0493 -1.0046  1.7138
   44A      O4'  904   5.287   8.035   2.281  0.4709  0.4294  0.2088
   44A      C1'  905   5.360   7.932   2.208  0.0795  0.4106  0.9361
   44A      H1'  906   5.295   7.895   2.128  0.2921 -0.6086  1.2251
   44A       N9  907   5.483   7.998   2.157  0.0332  0.3376  0.3900
   44A       C8  908   5.556   8.100   2.207 -0.4667  0.0112 -0.4352
   44A       H8  909   5.525   8.155   2.295 -0.9458 -2.9604  1.3731
   44A       N7  910   5.670   8.123   2.143 -0.4595  0.7712  0.4542
   44A       C5  911   5.664   8.025   2.036  0.1848  0.0873 -0.3929
   44A       C6  912   5.750   7.992   1.930  0.5078  0.0370  0.1846
   44A       N6  913   5.862   8.049   1.900  0.6610 -0.1497  0.5505
   44A      H61  914   5.889   8.139   1.937 -3.1392  1.5845 -0.4590
   44A      H62  915   5.911   8.019   1.817  0.2119 -0.2832  0.3287
   44A       N1  916   5.716   7.906   1.835 -0.2883 -0.3509 -0.2174
   44A       C2  917   5.603   7.840   1.854 -0.1344  0.7659 -0.5811
   44A       H2  918   5.563   7.777   1.777 -0.6998  0.0495  0.2802
   44A       N3  919   5.519   7.851   1.960 -0.7475 -0.0575  0.2391
   44A       C4  920   5.552   7.947   2.047 -0.8584 -0.6930  0.1978
   44A      C3'  921   5.371   7.884   2.445 -0.5496  0.6192  0.8889
   44A      H3'  922   5.467   7.933   2.461 -0.6696  0.6845  1.4463
   44A      C2'  923   5.380   7.816   2.304  0.4679  0.3309 -0.4740
   44A     H2'1  924   5.477   7.768   2.293  0.0015 -0.7227 -0.1520
   44A      O2'  925   5.282   7.723   2.274 -0.2533 -0.1414 -0.0990
   44A     HO'2  926   5.328   7.639   2.263  1.7133  1.0129 -1.1402
   44A      O3'  927   5.328   7.803   2.555 -0.0311 -0.1713 -0.4530
   45U        P  928   5.429   7.698   2.617 -0.2240 -0.1694  0.1992
   45U      O1P  929   5.361   7.641   2.733  0.0617  0.3858  0.2054
   45U      O2P  930   5.560   7.755   2.632  0.1222  0.3232 -0.2810
   45U      O5'  931   5.446   7.586   2.504  0.2281 -0.2193 -0.5373
   45U      C5'  932   5.339   7.502   2.487  0.4732  0.6132 -0.2581
   45U     H5'1  933   5.247   7.553   2.458  0.6299 -0.2700 -2.5167
   45U     H5'2  934   5.324   7.447   2.580  1.1895  1.7523  0.5503
   45U      C4'  935   5.360   7.404   2.369 -0.7600 -0.4238 -0.3898
   45U      H4'  936   5.268   7.351   2.343  0.4227 -2.5399 -0.4784
   45U      O4'  937   5.402   7.478   2.254 -0.1238  0.1992 -0.2909
   45U      C1'  938   5.500   7.402   2.190  0.0028  0.4360  0.2673
   45U      H1'  939   5.466   7.379   2.089  1.2907  2.1569 -0.6111
   45U       N1  940   5.630   7.476   2.172  0.3817  0.8684 -0.4061
   45U       C6  941   5.676   7.560   2.272 -0.4682 -0.6097  0.2410
   45U       H6  942   5.639   7.546   2.372  0.0671 -0.3415  0.4786
   45U       C5  943   5.766   7.657   2.232  0.3824 -0.5545 -0.4049
   45U       H5  944   5.808   7.720   2.309 -0.3904 -1.2309  0.5949
   45U       C4  945   5.802   7.675   2.103 -1.0648  0.8605 -0.0254
   45U       O4  946   5.876   7.762   2.063 -0.0071 -0.0845 -0.2684
   45U       N3  947   5.766   7.578   2.007  0.1606  0.2483 -0.6448
   45U       H3  948   5.796   7.600   1.913 -1.7910  0.0341 -1.3646
   45U       C2  949   5.685   7.473   2.039  0.2066 -0.6226 -0.0145
   45U       O2  950   5.643   7.403   1.946 -1.0679 -0.2230 -0.1700
   45U      C3'  951   5.465   7.303   2.408  0.0168 -0.9841  0.2765
   45U      H3'  952   5.545   7.351   2.465 -0.6071  0.0878  0.2643
   45U      C2'  953   5.514   7.272   2.266  0.1155  0.0943  0.4734
   45U     H2'1  954   5.618   7.241   2.260  0.2346  0.6774 -0.7780
   45U      O2'  955   5.429   7.171   2.213 -0.6873  0.3390 -0.1995
   45U     HO'2  956   5.386   7.132   2.290 -1.6284  1.1306 -0.3082
   45U      O3'  957   5.415   7.201   2.485 -0.0416 -0.3720  0.4721
   46U        P  958   5.515   7.106   2.577  0.0322  0.1304  0.2370
   46U      O1P  959   5.423   6.999   2.618  0.6061  0.5457  0.3044
   46U      O2P  960   5.588   7.187   2.683  0.4358  0.7236  0.7441
   46U      O5'  961   5.627   7.051   2.477 -0.0101 -0.5621  0.4920
   46U      C5'  962   5.598   6.943   2.391 -0.9942 -0.1929 -0.4667
   46U     H5'1  963   5.511   6.968   2.330  0.3961  1.1473 -1.9888
   46U     H5'2  964   5.589   6.855   2.455  2.9406  0.1995  0.9079
   46U      C4'  965   5.716   6.907   2.293  0.2710 -0.1824 -0.4154
   46U      H4'  966   5.692   6.815   2.239  0.1627  0.2077 -1.0367
   46U      O4'  967   5.730   7.019   2.208  0.8251 -0.0855 -0.2950
   46U      C1'  968   5.863   7.011   2.157 -0.6108  0.6046  0.4209
   46U      H1'  969   5.856   6.987   2.051 -0.4326  0.6343  0.4038
   46U       N1  970   5.932   7.144   2.178 -0.0285  0.4693 -0.1053
   46U       C6  971   5.903   7.221   2.288 -0.3236 -0.6052 -0.0629
   46U       H6  972   5.829   7.187   2.359 -0.0875 -0.3187  0.3242
   46U       C5  973   5.962   7.343   2.302 -0.3957 -0.0536  0.3351
   46U       H5  974   5.935   7.406   2.385  0.6319  1.5799 -0.5180
   46U       C4  975   6.067   7.385   2.212 -0.5319 -0.2978  0.7619
   46U       O4  976   6.138   7.482   2.226 -0.0800  0.2641 -0.8497
   46U       N3  977   6.091   7.304   2.104 -0.1753 -0.4726  0.4715
   46U       H3  978   6.153   7.342   2.035 -0.0888  0.5527  1.1012
   46U       C2  979   6.027   7.184   2.087 -0.1814  0.0319  0.5688
   46U       O2  980   6.055   7.119   1.988  0.0788 -0.1284  0.4923
   46U      C3'  981   5.851   6.886   2.363 -0.5147  0.5618 -0.7151
   46U      H3'  982   5.876   6.966   2.432 -1.0742 -0.5128  0.7829
   46U      C2'  983   5.936   6.899   2.237 -0.0207 -0.3888  0.7980
   46U     H2'1  984   6.040   6.927   2.257  0.0999  0.7418 -1.1232
   46U      O2'  985   5.946   6.777   2.154 -0.3924 -0.9500 -0.3017
   46U     HO'2  986   6.035   6.743   2.161 -0.5472 -1.0059  1.9070
   46U      O3'  987   5.849   6.753   2.414 -0.4646 -0.3833 -0.2339
   47A        P  988   5.963   6.713   2.521 -0.0225 -0.2941  0.2854
   47A      O1P  989   5.938   6.576   2.560 -0.1464 -0.4793 -0.5245
   47A      O2P  990   5.958   6.811   2.628 -0.1491  0.0059 -0.5215
   47A      O5'  991   6.100   6.715   2.442  0.7289 -0.5778 -0.2724
   47A      C5'  992   6.148   6.606   2.363  0.0928  0.0531  0.0347
   47A     H5'1  993   6.059   6.578   2.308 -1.2969 -0.1556  2.2546
   47A     H5'2  994   6.166   6.518   2.426 -0.8952 -1.8656 -2.2246
   47A      C4'  995   6.267   6.646   2.275  0.4817 -0.1736  0.6112
   47A      H4'  996   6.272   6.569   2.198 -1.7076 -0.1663  0.3855
   47A      O4'  997   6.246   6.778   2.211  0.1970  0.7688 -0.5161
   47A      C1'  998   6.377   6.829   2.189  0.0572  0.1169 -0.1727
   47A      H1'  999   6.400   6.850   2.084  0.0762 -0.3913 -0.2720
   47A       N9 1000   6.384   6.965   2.256 -0.9789  0.2453  0.6653
   47A       C8 1001   6.304   7.013   2.355 -0.3559 -0.0943  0.2322
   47A       H8 1002   6.225   6.956   2.401  1.2375 -0.3705  2.8777
   47A       N7 1003   6.319   7.144   2.372 -0.1837  0.4864 -0.5320
   47A       C5 1004   6.428   7.174   2.291 -0.0396  0.2598 -0.3449
   47A       C6 1005   6.492   7.294   2.262 -0.2694 -0.0928 -0.1804
   47A       N6 1006   6.471   7.410   2.319  0.3254  0.3169  0.2270
   47A      H61 1007   6.406   7.410   2.396  0.0955  0.1435  0.0351
   47A      H62 1008   6.518   7.494   2.288  0.7146  0.7311  1.8664
   47A       N1 1009   6.587   7.295   2.170 -0.4121  0.3508  0.3859
   47A       C2 1010   6.631   7.177   2.123 -0.3424  0.7284 -0.3598
   47A       H2 1011   6.713   7.192   2.053  0.1308  1.3326  0.3127
   47A       N3 1012   6.578   7.057   2.143 -0.0792  0.7660  0.4157
   47A       C4 1013   6.469   7.065   2.220  0.0575  0.5273 -0.4254
   47A      C3' 1014   6.406   6.653   2.330 -0.3130  0.2500 -0.4272
   47A      H3' 1015   6.402   6.712   2.421 -0.5372 -0.9340  0.3613
   47A      C2' 1016   6.491   6.728   2.230  0.0889  0.9273 -0.0727
   47A     H2'1 1017   6.574   6.773   2.284 -0.4482 -0.1379  1.7289
   47A      O2' 1018   6.522   6.640   2.122 -0.1672 -0.0657  1.1086
   47A     HO'2 1019   6.563   6.563   2.162  2.8591 -0.6621 -2.5707
   47A      O3' 1020   6.467   6.525   2.350  0.0035  0.3049  0.0280
   48U        P 1021   6.564   6.491   2.459  0.2989 -0.3964 -0.1211
   48U      O1P 1022   6.622   6.354   2.430 -0.0171  0.7270  0.3764
   48U      O2P 1023   6.501   6.511   2.590  1.1037  0.1809  0.6227
   48U      O5' 1024   6.678   6.606   2.443 -0.1094 -0.1745 -0.5787
   48U      C5' 1025   6.792   6.564   2.371  0.7345  0.7606  0.3361
   48U     H5'1 1026   6.769   6.516   2.276  2.6834 -0.4990  0.4444
   48U     H5'2 1027   6.835   6.480   2.426  0.4488  0.9970  0.9307
   48U      C4' 1028   6.900   6.675   2.358  0.2654  0.2858 -0.4900
   48U      H4' 1029   6.972   6.638   2.285 -1.2859  1.2164 -2.5907
   48U      O4' 1030   6.845   6.791   2.298  0.2233  0.0077 -0.5286
   48U      C1' 1031   6.911   6.902   2.359 -0.2397 -0.1611  0.1801
   48U      H1' 1032   6.976   6.945   2.282  0.3974 -0.4268  0.5647
   48U       N1 1033   6.821   7.016   2.404  0.1925  0.1750 -0.8102
   48U       C6 1034   6.710   6.982   2.477 -0.0338  0.2003  0.3327
   48U       H6 1035   6.688   6.878   2.496 -2.0363 -0.2415 -3.4610
   48U       C5 1036   6.637   7.076   2.542  0.0948  0.1991  0.2622
   48U       H5 1037   6.558   7.051   2.611 -1.0369 -2.9739 -1.9481
   48U       C4 1038   6.675   7.223   2.534 -0.2613 -0.0656 -0.3529
   48U       O4 1039   6.616   7.319   2.586 -0.3876  0.1952  0.2401
   48U       N3 1040   6.782   7.242   2.451 -0.7811  0.1485 -0.0401
   48U       H3 1041   6.823   7.334   2.441  2.5554 -1.3664 -1.9025
   48U       C2 1042   6.865   7.147   2.390  0.2345 -0.0614 -0.9585
   48U       O2 1043   6.968   7.170   2.327  0.6721  0.2460  0.2775
   48U      C3' 1044   6.969   6.711   2.490 -0.6074  0.5123  0.4382
   48U      H3' 1045   6.889   6.700   2.563 -0.4167 -1.4085  0.4114
   48U      C2' 1046   7.007   6.855   2.468 -0.3729 -0.2433 -0.1884
   48U     H2'1 1047   6.991   6.908   2.563  1.9541  1.2595 -0.5429
   48U      O2' 1048   7.139   6.881   2.417  0.5948 -0.7987 -0.2097
   48U     HO'2 1049   7.189   6.925   2.486 -1.2688  1.2603 -0.0595
   48U      O3' 1050   7.077   6.634   2.522  0.1861 -0.0302 -0.1906
   49C        P 1051   7.140   6.639   2.662 -0.2326  0.4438 -0.3166
   49C      O1P 1052   7.254   6.544   2.670 -0.1628 -0.4657 -0.2063
   49C      O2P 1053   7.034   6.630   2.762  0.3751  0.2705  0.4327
   49C      O5' 1054   7.204   6.783   2.684  0.3709  0.4792 -0.1655
   49C      C5' 1055   7.338   6.804   2.635  0.1891  0.1547  0.6159
   49C     H5'1 1056   7.349   6.769   2.532  1.0325  0.6038  0.5481
   49C     H5'2 1057   7.417   6.749   2.686 -0.2506 -1.0018  0.0932
   49C      C4' 1058   7.367   6.960   2.632 -0.0894  0.8457  0.2638
   49C      H4' 1059   7.452   6.975   2.566  1.8020  0.4539  2.4726
   49C      O4' 1060   7.267   7.034   2.581 -0.2051 -0.1015  0.5066
   49C      C1' 1061   7.278   7.168   2.625  0.0173  0.7837  0.4956
   49C      H1' 1062   7.301   7.232   2.540 -1.7834  0.9115  0.0780
   49C       N1 1063   7.148   7.219   2.674  0.0691  0.1718 -0.6331
   49C       C6 1064   7.049   7.133   2.718  0.6421 -0.6162 -0.3134
   49C       H6 1065   7.058   7.025   2.710 -3.9106 -1.1506 -0.9732
   49C       C5 1066   6.940   7.181   2.783  1.1299 -0.2041  0.1300
   49C       H5 1067   6.862   7.109   2.801  1.8033 -1.3342 -1.2459
   49C       C4 1068   6.932   7.324   2.799 -0.3871  0.1457 -0.3607
   49C       N4 1069   6.828   7.376   2.852  0.0515  0.0262  0.7146
   49C      H41 1070   6.761   7.317   2.900  1.2370 -2.7320 -0.7922
   49C      H42 1071   6.822   7.476   2.851  1.8951  0.1726  0.6932
   49C       N3 1072   7.026   7.408   2.752 -0.5928  0.0398  0.6635
   49C       C2 1073   7.139   7.357   2.701  0.0919  0.1457  1.0684
   49C       O2 1074   7.226   7.435   2.675  0.5975  0.7506  1.1254
   49C      C3' 1075   7.397   7.013   2.772 -0.1125 -0.1038  0.6311
   49C      H3' 1076   7.310   6.988   2.834 -2.2799  2.6364 -1.0496
   49C      C2' 1077   7.380   7.163   2.737 -0.7784 -0.5307  0.1519
   49C     H2'1 1078   7.336   7.217   2.822  0.6885  0.4520  0.3188
   49C      O2' 1079   7.506   7.222   2.699 -0.6037 -0.0840  0.2090
   49C     HO'2 1080   7.558   7.228   2.780 -0.3411  0.6281 -0.0088
   49C      O3' 1081   7.529   6.974   2.813  0.1128  0.7570  0.0531
   50U        P 1082   7.563   6.969   2.963 -0.3970  0.0326  0.3433
   50U      O1P 1083   7.683   6.887   2.984 -0.0017  0.1343  0.0032
   50U      O2P 1084   7.444   6.933   3.041 -0.1768 -0.2753 -0.2159
   50U      O5' 1085   7.608   7.120   2.978 -0.0385  0.3373 -0.0105
   50U      C5' 1086   7.732   7.176   2.921  0.3640  0.2412 -0.3918
   50U     H5'1 1087   7.742   7.162   2.814  0.6426 -0.9063 -0.2208
   50U     H5'2 1088   7.819   7.136   2.972  1.4028  1.8315 -0.8520
   50U      C4' 1089   7.728   7.325   2.962  0.0718  0.0986 -0.2869
   50U      H4' 1090   7.811   7.368   2.908 -0.5887 -0.1497 -1.5246
   50U      O4' 1091   7.615   7.404   2.919 -0.1602 -0.1295 -0.1261
   50U      C1' 1092   7.579   7.502   3.015  0.7917 -0.7644 -0.0294
   50U      H1' 1093   7.587   7.596   2.961 -2.0718  0.0336  0.7553
   50U       N1 1094   7.440   7.482   3.062  0.4839 -0.8035  0.1246
   50U       C6 1095   7.380   7.357   3.057 -0.6158 -1.3837  0.5891
   50U       H6 1096   7.437   7.274   3.018 -1.4846 -0.8779 -1.8999
   50U       C5 1097   7.247   7.337   3.072  0.1644 -0.0602 -0.5213
   50U       H5 1098   7.201   7.240   3.057 -0.4278  0.3936 -1.7698
   50U       C4 1099   7.160   7.454   3.093  0.1648  0.2218 -0.0233
   50U       O4 1100   7.035   7.447   3.096 -0.3760  0.1091  0.5264
   50U       N3 1101   7.227   7.577   3.115  0.0375  0.5383 -0.6220
   50U       H3 1102   7.166   7.657   3.123 -0.8857 -0.2212  0.2135
   50U       C2 1103   7.363   7.596   3.094  0.0526 -0.3064 -0.9553
   50U       O2 1104   7.410   7.713   3.097  0.0403 -0.4805  0.9350
   50U      C3' 1105   7.739   7.356   3.118  0.3409 -0.3374  0.4095
   50U      H3' 1106   7.678   7.284   3.173 -0.2111  1.4338  2.2583
   50U      C2' 1107   7.678   7.497   3.127 -0.7156 -0.5379 -0.1347
   50U     H2'1 1108   7.638   7.520   3.226 -0.4923  2.2026 -0.6069
   50U      O2' 1109   7.778   7.599   3.099 -0.6569  0.7218 -0.1781
   50U     HO'2 1110   7.851   7.579   3.158  0.3089  0.9388 -1.2588
   50U      O3' 1111   7.867   7.347   3.177 -0.0834  0.0166 -0.0191
   51A        P 1112   7.889   7.308   3.326  0.0387 -0.0671 -0.0989
   51A      O1P 1113   8.024   7.358   3.364  0.0409  1.1364  0.0946
   51A      O2P 1114   7.852   7.163   3.335 -0.2554  0.6217 -0.3518
   51A      O5' 1115   7.787   7.395   3.410  0.0137  0.2243  0.4307
   51A      C5' 1116   7.810   7.530   3.446  0.4006 -0.1708  0.5361
   51A     H5'1 1117   7.838   7.588   3.358  2.4586 -0.7240  0.7652
   51A     H5'2 1118   7.895   7.533   3.515  0.6870 -1.4952  0.2574
   51A      C4' 1119   7.701   7.620   3.514 -0.0041 -0.6046  0.1455
   51A      H4' 1120   7.735   7.723   3.524  0.3704 -0.2784 -3.1652
   51A      O4' 1121   7.579   7.616   3.427  0.0986 -0.0284 -0.2857
   51A      C1' 1122   7.479   7.647   3.514  0.0768  0.1555 -0.9733
   51A      H1' 1123   7.441   7.749   3.513 -1.2093 -0.3066 -0.4316
   51A       N9 1124   7.354   7.569   3.494  0.3881 -0.8324  0.3876
   51A       C8 1125   7.349   7.436   3.457 -0.9703  0.1503 -0.6080
   51A       H8 1126   7.436   7.372   3.452 -0.5369  0.6552  0.3048
   51A       N7 1127   7.231   7.394   3.438  0.4706 -0.5783 -0.4895
   51A       C5 1128   7.150   7.510   3.459  0.4613 -0.1087 -0.3557
   51A       C6 1129   7.014   7.539   3.474 -0.1169 -0.1458  0.2675
   51A       N6 1130   6.910   7.465   3.448 -0.4843  0.1570  0.1417
   51A      H61 1131   6.933   7.374   3.412  2.4351  0.8585 -0.0491
   51A      H62 1132   6.819   7.509   3.443 -1.1344 -1.2492 -0.9571
   51A       N1 1133   6.974   7.657   3.517 -0.2609  0.1852  0.0747
   51A       C2 1134   7.064   7.741   3.562 -0.0758  0.0167  0.0344
   51A       H2 1135   7.021   7.833   3.598 -0.5014 -0.1117 -0.1471
   51A       N3 1136   7.194   7.732   3.561  0.0946  0.0753  0.0746
   51A       C4 1137   7.229   7.613   3.508 -0.4398 -0.3074  0.2197
   51A      C3' 1138   7.654   7.558   3.647  0.5969 -0.2851  0.2644
   51A      H3' 1139   7.630   7.453   3.625 -1.8960  0.6910 -2.3093
   51A      C2' 1140   7.523   7.630   3.665  0.1314 -0.2691  0.9876
   51A     H2'1 1141   7.455   7.569   3.724  1.8431 -1.6606  1.5872
   51A      O2' 1142   7.540   7.759   3.719 -0.1292 -0.0183  0.6201
   51A     HO'2 1143   7.510   7.756   3.810 -1.9214 -2.0339  0.0557
   51A      O3' 1144   7.741   7.572   3.758  0.1134 -0.7360 -0.4820
   52U        P 1145   7.698   7.496   3.901  0.4543 -0.0010  0.0626
   52U      O1P 1146   7.819   7.502   3.982 -0.0584  0.2687  0.1898
   52U      O2P 1147   7.640   7.366   3.875 -0.2596  0.1859 -0.4398
   52U      O5' 1148   7.593   7.587   3.979 -0.7352 -0.6033 -0.0226
   52U      C5' 1149   7.633   7.718   4.026  0.3076  0.2205  1.3629
   52U     H5'1 1150   7.692   7.775   3.954  0.7047 -0.0528  1.4648
   52U     H5'2 1151   7.695   7.707   4.115 -0.3251 -1.9587  1.5991
   52U      C4' 1152   7.505   7.794   4.075  0.0673  0.0722 -0.0480
   52U      H4' 1153   7.541   7.890   4.111  0.4093 -0.2410  0.4653
   52U      O4' 1154   7.409   7.809   3.967 -0.0197  0.3120 -0.4734
   52U      C1' 1155   7.280   7.786   4.014  0.6663 -0.2733 -0.3726
   52U      H1' 1156   7.220   7.877   4.007 -0.3566 -0.8014  1.2111
   52U       N1 1157   7.211   7.668   3.955 -0.0702 -0.5104 -0.1156
   52U       C6 1158   7.276   7.546   3.926 -0.1168  0.1234  0.2468
   52U       H6 1159   7.379   7.531   3.957  0.1720 -2.0372 -1.5457
   52U       C5 1160   7.218   7.444   3.855  0.3651 -0.2808 -0.3599
   52U       H5 1161   7.274   7.353   3.840  0.5566 -0.2182 -0.0468
   52U       C4 1162   7.079   7.454   3.819  0.2027  0.0625 -0.0028
   52U       O4 1163   7.016   7.375   3.747  0.2275  0.2525  0.2095
   52U       N3 1164   7.013   7.562   3.874 -1.0558  0.6841  0.3555
   52U       H3 1165   6.920   7.584   3.842 -0.4143  2.0464 -0.6646
   52U       C2 1166   7.071   7.671   3.943  0.8231 -0.4492  0.3153
   52U       O2 1167   7.002   7.763   3.989 -0.4082  0.0751 -0.4869
   52U      C3' 1168   7.438   7.717   4.185  0.0405 -0.2892 -0.0100
   52U      H3' 1169   7.446   7.610   4.169 -0.6808 -0.3190 -0.2237
   52U      C2' 1170   7.285   7.765   4.167  0.9624  0.0622 -0.2640
   52U     H2'1 1171   7.216   7.690   4.204  0.1150  1.5433  1.2980
   52U      O2' 1172   7.256   7.885   4.233 -0.3115  0.3574  0.0136
   52U     HO'2 1173   7.179   7.873   4.289 -2.8176  0.0196 -3.2250
   52U      O3' 1174   7.498   7.755   4.306 -0.7372 -0.0180  0.1171
   53U        P 1175   7.490   7.664   4.434  0.0812  0.1259  0.1258
   53U      O1P 1176   7.564   7.719   4.549 -0.0925 -0.5285 -0.0228
   53U      O2P 1177   7.519   7.523   4.396  0.5332 -0.0741  0.4788
   53U      O5' 1178   7.332   7.667   4.465  0.0077 -0.4485 -0.0616
   53U      C5' 1179   7.275   7.764   4.545  0.5764  0.0192  0.0759
   53U     H5'1 1180   7.299   7.867   4.517  0.1787  0.0976  0.0179
   53U     H5'2 1181   7.305   7.745   4.648  0.4353  0.3751  0.1851
   53U      C4' 1182   7.120   7.738   4.538  0.2558  0.2865  0.0643
   53U      H4' 1183   7.072   7.827   4.581  1.9914  1.6974 -0.7694
   53U      O4' 1184   7.078   7.728   4.400  0.2336  0.1340  0.2461
   53U      C1' 1185   6.977   7.623   4.403 -0.0427  0.6917 -0.0695
   53U      H1' 1186   6.885   7.677   4.380  0.0213  0.2729 -1.3943
   53U       N1 1187   6.992   7.516   4.307 -0.3551  0.8052 -0.2925
   53U       C6 1188   7.119   7.463   4.280 -0.8149 -0.1451  0.5320
   53U       H6 1189   7.211   7.507   4.315 -0.1826  0.4541 -1.6832
   53U       C5 1190   7.134   7.363   4.181  0.5222 -0.3521 -0.8993
   53U       H5 1191   7.232   7.331   4.148  0.3086 -2.2608  0.1279
   53U       C4 1192   7.012   7.312   4.121 -0.2882  0.4164  0.3885
   53U       O4 1193   7.009   7.213   4.043  0.4623  0.3895  0.0765
   53U       N3 1194   6.890   7.364   4.163 -0.7868  0.1567  0.2414
   53U       H3 1195   6.808   7.324   4.120  0.0097 -1.4691  0.1729
   53U       C2 1196   6.879   7.469   4.248  0.6286  0.1502 -0.2020
   53U       O2 1197   6.759   7.509   4.266 -0.3045  0.2313 -0.2570
   53U      C3' 1198   7.086   7.617   4.621 -0.3489  0.7203 -1.0430
   53U      H3' 1199   7.161   7.539   4.607 -0.7597 -0.3519  1.9440
   53U      C2' 1200   6.963   7.576   4.547  0.0380 -0.0155 -0.0727
   53U     H2'1 1201   6.936   7.470   4.548 -3.6820  0.8097  0.6647
   53U      O2' 1202   6.860   7.645   4.612  0.2563  0.2603 -0.3580
   53U     HO'2 1203   6.815   7.584   4.670 -0.5498 -0.0255 -1.2454
   53U      O3' 1204   7.086   7.644   4.767  0.4272  0.3728 -0.0441
   54C        P 1205   7.060   7.537   4.885 -0.0538  0.2023 -0.4150
   54C      O1P 1206   7.074   7.608   5.010 -0.1884 -0.0025  0.1139
   54C      O2P 1207   7.153   7.425   4.869 -0.8106  0.3533  0.1684
   54C      O5' 1208   6.912   7.486   4.867  0.3840 -0.7435 -0.1404
   54C      C5' 1209   6.808   7.565   4.915  0.8287 -0.3468 -0.6332
   54C     H5'1 1210   6.822   7.666   4.878 -0.8316  0.1573  0.0412
   54C     H5'2 1211   6.808   7.570   5.024  2.6843  0.2605 -0.6143
   54C      C4' 1212   6.680   7.502   4.862  0.8070  0.2112  0.0229
   54C      H4' 1213   6.591   7.558   4.891  0.2326 -1.3048  1.3877
   54C      O4' 1214   6.689   7.481   4.722  0.3164  0.0373 -0.0057
   54C      C1' 1215   6.609   7.373   4.682 -0.5429  0.2327 -0.0198
   54C      H1' 1216   6.530   7.414   4.618 -1.1229 -0.4509  0.2439
   54C       N1 1217   6.688   7.280   4.593 -0.2284  0.0386 -0.1413
   54C       C6 1218   6.822   7.255   4.610  0.1389  0.4775  0.6583
   54C       H6 1219   6.878   7.299   4.691 -0.5620  2.9024 -0.0982
   54C       C5 1220   6.883   7.169   4.528 -0.0373 -0.1568  0.1398
   54C       H5 1221   6.990   7.151   4.529  0.3632  1.9870 -0.1670
   54C       C4 1222   6.805   7.108   4.423 -0.1585  0.3209  0.0885
   54C       N4 1223   6.864   7.033   4.328 -0.4145  0.0248  0.5050
   54C      H41 1224   6.964   7.025   4.329 -0.2967  1.1950  1.2302
   54C      H42 1225   6.820   7.020   4.238  1.4374  1.9589 -0.7859
   54C       N3 1226   6.676   7.124   4.401 -0.4635 -0.3654 -1.0641
   54C       C2 1227   6.614   7.214   4.488  0.5104 -0.2205 -0.3690
   54C       O2 1228   6.496   7.218   4.486 -0.1712  0.0351 -0.7256
   54C      C3' 1229   6.660   7.358   4.917  0.0864  0.1359 -0.3812
   54C      H3' 1230   6.745   7.292   4.901  1.1902  1.9955 -3.0918
   54C      C2' 1231   6.552   7.313   4.814 -0.0822 -0.1166  0.4362
   54C     H2'1 1232   6.564   7.205   4.818  1.9350  0.0660  0.8412
   54C      O2' 1233   6.424   7.363   4.830  0.5867  0.2757 -0.2026
   54C     HO'2 1234   6.392   7.346   4.919  1.4839  1.8820  0.4711
   54C      O3' 1235   6.611   7.353   5.050  0.3422  0.7543 -0.2677
   55C        P 1236   6.633   7.218   5.135 -0.1899 -0.6104  0.0840
   55C      O1P 1237   6.577   7.242   5.270  0.0512  0.0552  0.2543
   55C      O2P 1238   6.770   7.165   5.114  0.4776  0.1936 -0.2139
   55C      O5' 1239   6.538   7.102   5.071 -0.1842  0.1844 -0.4056
   55C      C5' 1240   6.395   7.110   5.078 -0.3804 -0.2922  0.1088
   55C     H5'1 1241   6.367   7.204   5.029  0.3695 -0.4498 -0.6462
   55C     H5'2 1242   6.380   7.107   5.185  1.4510  0.5264  0.4240
   55C      C4' 1243   6.327   6.990   5.011  0.7618 -0.7200 -0.1504
   55C      H4' 1244   6.222   7.008   5.033  1.3890  1.5716  1.3201
   55C      O4' 1245   6.337   7.004   4.871 -0.2125  0.0850 -0.0624
   55C      C1' 1246   6.336   6.877   4.804 -0.5633  0.9666 -0.1580
   55C      H1' 1247   6.255   6.860   4.734  0.0873 -1.1492 -0.4513
   55C       N1 1248   6.468   6.840   4.742  0.2497 -0.0817 -0.4029
   55C       C6 1249   6.588   6.899   4.782 -0.2042  0.2521  0.0574
   55C       H6 1250   6.587   6.984   4.849 -0.8861  1.5733 -1.5655
   55C       C5 1251   6.704   6.869   4.711  0.0371 -0.3171  0.0119
   55C       H5 1252   6.794   6.924   4.734 -0.7498  1.1562 -0.3399
   55C       C4 1253   6.694   6.776   4.606 -0.2310  0.0526  0.1206
   55C       N4 1254   6.804   6.756   4.543 -0.6118  0.0518  0.1610
   55C      H41 1255   6.891   6.806   4.553 -0.4878 -0.1659  0.1926
   55C      H42 1256   6.793   6.686   4.470 -0.5214  0.8607 -0.6428
   55C       N3 1257   6.582   6.719   4.562  0.2559  0.3720  0.0319
   55C       C2 1258   6.472   6.748   4.635  0.1341  0.2588  0.5932
   55C       O2 1259   6.370   6.686   4.602 -0.3844  0.7730 -0.0633
   55C      C3' 1260   6.377   6.851   5.043  0.0554  0.6631  0.4482
   55C      H3' 1261   6.484   6.846   5.022 -0.2186  1.3751 -1.2680
   55C      C2' 1262   6.308   6.785   4.924  0.2882  0.0379 -0.8382
   55C     H2'1 1263   6.341   6.681   4.922  0.8061  0.0593  2.1323
   55C      O2' 1264   6.161   6.783   4.933  0.1469  0.2770 -0.6395
   55C     HO'2 1265   6.124   6.710   4.984 -0.0088  2.5931  2.9216
   55C      O3' 1266   6.335   6.811   5.174  0.1413  0.3366 -0.1930
   56G        P 1267   6.423   6.694   5.250 -0.3533 -0.4190 -0.1801
   56G      O1P 1268   6.366   6.666   5.380  0.5488 -0.2571 -0.4496
   56G      O2P 1269   6.567   6.727   5.236  0.4948 -0.3130  0.0634
   56G      O5' 1270   6.410   6.559   5.168  0.4515  0.2622  0.6665
   56G      C5' 1271   6.282   6.492   5.169 -0.0813  0.3320  0.2632
   56G     H5'1 1272   6.213   6.567   5.129  0.1395  0.9574  1.0317
   56G     H5'2 1273   6.249   6.470   5.271 -1.8085  2.5890  0.2743
   56G      C4' 1274   6.278   6.366   5.073 -0.3185  0.6256 -0.0292
   56G      H4' 1275   6.179   6.321   5.077  0.1257 -0.2972  1.6724
   56G      O4' 1276   6.304   6.405   4.940 -0.0166 -0.4118 -0.0457
   56G      C1' 1277   6.395   6.312   4.878  0.2230  0.8092 -0.9190
   56G      H1' 1278   6.350   6.271   4.787 -1.5994 -2.5982  1.3058
   56G       N9 1279   6.530   6.352   4.848 -0.0393 -0.7865  0.1709
   56G       C8 1280   6.593   6.475   4.884  0.8091  0.6221 -0.1044
   56G       H8 1281   6.547   6.545   4.952 -0.3419  1.2886 -1.5099
   56G       N7 1282   6.721   6.484   4.852  0.1572  0.2676 -0.1094
   56G       C5 1283   6.732   6.371   4.770 -0.7093  0.5499  0.6773
   56G       C6 1284   6.842   6.324   4.689  0.8007 -0.2637 -0.3392
   56G       O6 1285   6.954   6.375   4.680 -0.1007 -0.0831  0.4041
   56G       N1 1286   6.823   6.208   4.621  0.6572 -0.3462 -0.2659
   56G       H1 1287   6.883   6.183   4.543 -0.5096 -1.1186 -0.9490
   56G       C2 1288   6.709   6.138   4.627 -0.0546  0.2048  1.3294
   56G       N2 1289   6.704   6.027   4.561  0.6112 -0.4491  0.2956
   56G      H21 1290   6.789   5.994   4.517  2.4583 -1.0653  3.9317
   56G      H22 1291   6.621   5.973   4.582  1.2561 -1.2106  0.9859
   56G       N3 1292   6.602   6.171   4.696  0.3767  0.1595 -0.1344
   56G       C4 1293   6.622   6.288   4.768  0.4196 -0.4711  0.5463
   56G      C3' 1294   6.388   6.271   5.114  0.3680  0.6821 -0.1184
   56G      H3' 1295   6.477   6.326   5.147  0.2122  0.8774 -0.0221
   56G      C2' 1296   6.407   6.193   4.983 -0.1232 -0.3887  0.6121
   56G     H2'1 1297   6.503   6.142   4.972  1.0433  1.9956 -1.3723
   56G      O2' 1298   6.293   6.110   4.956 -0.3587 -1.0369  0.1430
   56G     HO'2 1299   6.320   6.056   4.881  2.0251 -0.7363  0.7071
   56G      O3' 1300   6.348   6.181   5.215  0.1423  0.2772  0.5708
   57U        P 1301   6.454   6.112   5.317  0.0538 -0.0440 -0.2386
   57U      O1P 1302   6.386   6.033   5.421  0.4198  0.2768  0.7932
   57U      O2P 1303   6.542   6.219   5.374 -0.1906  0.2554  0.1549
   57U      O5' 1304   6.526   6.013   5.217 -0.9823  0.1838  0.1294
   57U      C5' 1305   6.452   5.895   5.175 -1.4873  1.2687  1.2363
   57U     H5'1 1306   6.357   5.903   5.124 -1.1963 -0.0563  0.4191
   57U     H5'2 1307   6.425   5.822   5.252 -1.0361 -4.1082 -3.0660
   57U      C4' 1308   6.542   5.812   5.078 -0.0233  0.2003 -0.1241
   57U      H4' 1309   6.491   5.727   5.034  2.4726 -1.9597  0.8472
   57U      O4' 1310   6.580   5.887   4.961  0.1449  0.1227 -0.4198
   57U      C1' 1311   6.705   5.840   4.918  0.3454  0.6583  0.1669
   57U      H1' 1312   6.697   5.794   4.820 -1.9590 -0.5224  0.8428
   57U       N1 1313   6.809   5.947   4.926  0.0844  0.9433  0.3358
   57U       C6 1314   6.794   6.054   5.008 -0.4472 -0.7835 -0.0053
   57U       H6 1315   6.694   6.065   5.048 -0.4134 -0.2219 -0.0665
   57U       C5 1316   6.899   6.137   5.023 -0.3983 -0.2850  0.3899
   57U       H5 1317   6.900   6.227   5.083 -1.7095  1.0315 -1.4307
   57U       C4 1318   7.022   6.122   4.945  0.2144  0.0276  0.1346
   57U       O4 1319   7.116   6.200   4.950 -0.6332 -0.1866 -0.1026
   57U       N3 1320   7.026   6.015   4.861 -0.1309 -0.1473 -0.3707
   57U       H3 1321   7.098   6.009   4.790 -0.6175  1.3431 -1.0359
   57U       C2 1322   6.919   5.927   4.843  0.3308 -1.1932 -0.5763
   57U       O2 1323   6.926   5.842   4.755  0.3746 -0.4494 -0.1490
   57U      C3' 1324   6.681   5.767   5.140  0.6926 -0.4997  0.0941
   57U      H3' 1325   6.737   5.847   5.188  1.9557 -0.8071 -0.8227
   57U      C2' 1326   6.753   5.725   5.013  0.1528  0.9031 -0.4204
   57U     H2'1 1327   6.855   5.735   5.049 -1.4297  3.5788  4.1827
   57U      O2' 1328   6.711   5.591   4.971 -0.5018  0.1231  0.0390
   57U     HO'2 1329   6.716   5.535   5.049 -2.3177 -0.5544 -0.2814
   57U      O3' 1330   6.666   5.651   5.221  0.8921 -0.1891 -0.6057
   58A        P 1331   6.757   5.616   5.348 -0.1539  0.1599  0.2118
   58A      O1P 1332   6.682   5.514   5.426 -0.0231  0.3427 -0.0800
   58A      O2P 1333   6.793   5.737   5.417 -0.4058 -0.8533  0.6854
   58A      O5' 1334   6.888   5.559   5.267  0.2352 -0.2030 -0.0322
   58A      C5' 1335   6.894   5.426   5.210 -0.2410  1.0624 -0.1414
   58A     H5'1 1336   6.803   5.408   5.153  0.2675 -1.7917 -0.2097
   58A     H5'2 1337   6.899   5.351   5.290 -1.3886  0.1118 -0.9309
   58A      C4' 1338   7.020   5.416   5.121 -1.6083  0.1741 -0.4417
   58A      H4' 1339   7.031   5.326   5.060 -0.6360  1.0806 -1.6781
   58A      O4' 1340   7.031   5.531   5.039  0.1920 -0.1261 -0.1703
   58A      C1' 1341   7.162   5.562   5.007 -0.0573 -0.0707 -0.1222
   58A      H1' 1342   7.187   5.540   4.903  0.1656 -0.7910  0.0741
   58A       N9 1343   7.191   5.700   5.055 -0.5269 -0.6686 -0.1721
   58A       C8 1344   7.112   5.775   5.141 -0.4468 -0.9503  0.7155
   58A       H8 1345   7.021   5.740   5.187 -0.5373 -0.3689  1.0029
   58A       N7 1346   7.156   5.901   5.149  0.0838 -0.2228  0.1528
   58A       C5 1347   7.272   5.907   5.071  0.1720 -0.1987 -0.7452
   58A       C6 1348   7.368   6.000   5.048 -0.5199 -0.8476  0.4063
   58A       N6 1349   7.397   6.118   5.110  0.2956 -0.5720  0.7498
   58A      H61 1350   7.344   6.151   5.190 -0.2107  1.0956 -0.2267
   58A      H62 1351   7.479   6.165   5.076  0.2811  0.0166  1.4922
   58A       N1 1352   7.478   5.971   4.970  0.8111 -0.8182 -0.0151
   58A       C2 1353   7.486   5.850   4.920  0.4702 -0.7140  0.3411
   58A       H2 1354   7.571   5.831   4.857 -1.4979 -4.6016 -1.4974
   58A       N3 1355   7.403   5.745   4.937  0.0515  0.4951  0.7958
   58A       C4 1356   7.296   5.782   5.015  0.0744  0.1787 -0.7722
   58A      C3' 1357   7.153   5.428   5.196  0.2675 -0.0675  0.3981
   58A      H3' 1358   7.139   5.503   5.274  0.1919  1.0911 -0.6962
   58A      C2' 1359   7.256   5.479   5.094  0.2255 -0.0066 -0.3499
   58A     H2'1 1360   7.337   5.537   5.137 -0.2781 -0.0172  0.6490
   58A      O2' 1361   7.295   5.376   5.013 -0.0698  0.0299  0.0772
   58A     HO'2 1362   7.389   5.366   5.032 -0.3661 -0.7376  1.1710
   58A      O3' 1363   7.202   5.309   5.252 -0.2057 -0.0002 -0.3563
   59C        P 1364   7.304   5.315   5.374  0.1565 -0.0012  0.1624
   59C      O1P 1365   7.334   5.184   5.435 -0.4510 -0.4546  0.1354
   59C      O2P 1366   7.256   5.420   5.472  0.0255 -0.1081  1.3655
   59C      O5' 1367   7.445   5.362   5.316  0.1773  0.1990 -0.3748
   59C      C5' 1368   7.521   5.279   5.232  0.4166  0.1550  0.0943
   59C     H5'1 1369   7.461   5.229   5.155 -3.4376  0.6588  2.4917
   59C     H5'2 1370   7.565   5.195   5.286 -1.0954 -2.2845 -2.1434
   59C      C4' 1371   7.623   5.361   5.147 -0.6782 -0.1157 -0.0967
   59C      H4' 1372   7.671   5.298   5.071  0.0696  1.9467 -1.4123
   59C      O4' 1373   7.573   5.483   5.090  0.3461 -0.5380  0.0643
   59C      C1' 1374   7.681   5.581   5.096 -0.1880  0.1427 -0.5773
   59C      H1' 1375   7.694   5.617   4.994 -1.2602  0.2603 -0.6788
   59C       N1 1376   7.642   5.700   5.179 -0.2335 -0.1287 -0.0166
   59C       C6 1377   7.537   5.697   5.263  0.1934  0.3752 -0.0636
   59C       H6 1378   7.473   5.610   5.260  1.0510 -0.3182  0.9073
   59C       C5 1379   7.498   5.799   5.337  0.7622  0.1070 -0.2310
   59C       H5 1380   7.413   5.790   5.403  1.4326  1.7497  0.9261
   59C       C4 1381   7.576   5.915   5.328 -0.3768 -0.3514 -0.9354
   59C       N4 1382   7.542   6.019   5.401  0.3413  0.3743 -0.0688
   59C      H41 1383   7.468   6.013   5.469  0.8524  1.4992  0.6138
   59C      H42 1384   7.601   6.099   5.380 -0.3898  0.9607  0.1080
   59C       N3 1385   7.679   5.929   5.245 -0.1428  0.2839  0.0958
   59C       C2 1386   7.715   5.817   5.171  0.4964  0.4831 -0.1200
   59C       O2 1387   7.814   5.825   5.101 -0.1468 -0.4435 -0.1912
   59C      C3' 1388   7.744   5.406   5.226 -0.5365  0.0287 -0.3087
   59C      H3' 1389   7.708   5.447   5.321  1.0930 -1.6436  1.1019
   59C      C2' 1390   7.813   5.508   5.138  0.1157  0.4012  0.0435
   59C     H2'1 1391   7.889   5.567   5.189  0.0143 -0.5180  1.3183
   59C      O2' 1392   7.867   5.445   5.027  0.3986  0.1348 -0.3798
   59C     HO'2 1393   7.930   5.498   4.977 -1.1466  0.0897 -2.4942
   59C      O3' 1394   7.832   5.298   5.255  0.5380  0.3876  0.2656
   60U        P 1395   7.949   5.310   5.364  0.3579 -0.2521 -0.2549
   60U      O1P 1396   8.030   5.187   5.344 -0.0520 -0.2115 -0.6000
   60U      O2P 1397   7.882   5.331   5.493 -0.4063  0.3054  0.1796
   60U      O5' 1398   8.036   5.434   5.327  0.4939 -0.7430  0.8464
   60U      C5' 1399   8.137   5.431   5.224  0.2994 -0.4913 -0.1373
   60U     H5'1 1400   8.092   5.402   5.129 -1.4831  0.0233  0.5041
   60U     H5'2 1401   8.209   5.353   5.247 -1.2692 -1.5395  1.4641
   60U      C4' 1402   8.203   5.565   5.217  0.0012  0.2208  0.3603
   60U      H4' 1403   8.270   5.575   5.131  1.4860 -1.9282  1.1809
   60U      O4' 1404   8.105   5.673   5.202  0.0402 -0.5146 -0.2035
   60U      C1' 1405   8.145   5.791   5.279 -0.5277 -0.2353  0.0635
   60U      H1' 1406   8.154   5.876   5.212  0.4234 -0.5774 -0.2660
   60U       N1 1407   8.046   5.835   5.387  0.4485  0.5129  0.2621
   60U       C6 1408   7.954   5.750   5.440  0.4779 -0.1639 -0.3106
   60U       H6 1409   7.954   5.648   5.405  0.7342  0.6889 -2.9969
   60U       C5 1410   7.860   5.799   5.529 -0.3805  0.0378 -0.8846
   60U       H5 1411   7.793   5.727   5.575  0.8496 -0.4025  0.2894
   60U       C4 1412   7.857   5.936   5.575 -0.0159  0.0915  0.4504
   60U       O4 1413   7.772   5.983   5.657 -0.5384 -0.0609  0.7559
   60U       N3 1414   7.950   6.011   5.511 -0.2238  0.2699  0.4261
   60U       H3 1415   7.942   6.111   5.519  0.6875  0.3186  0.8495
   60U       C2 1416   8.044   5.967   5.419 -0.7260 -0.4247  0.6533
   60U       O2 1417   8.117   6.049   5.361 -0.1221  0.1954 -0.6615
   60U      C3' 1418   8.282   5.594   5.343 -1.2906 -0.6188  0.3831
   60U      H3' 1419   8.231   5.552   5.430 -1.1185 -0.2339  0.6739
   60U      C2' 1420   8.275   5.750   5.345 -0.8056 -0.8690 -1.0887
   60U     H2'1 1421   8.282   5.797   5.443 -0.6902  3.8483 -3.0510
   60U      O2' 1422   8.372   5.813   5.254 -0.2934 -0.3381 -0.5570
   60U     HO'2 1423   8.463   5.792   5.276 -0.6104  1.3577  3.0513
   60U      O3' 1424   8.415   5.549   5.338  0.0515  0.4210  0.4966
   61U        P 1425   8.522   5.581   5.452  0.5985  0.2227  0.2338
   61U      O1P 1426   8.611   5.467   5.443  0.4545 -0.5536 -0.1582
   61U      O2P 1427   8.455   5.612   5.583  0.9912 -0.5011 -0.1703
   61U      O5' 1428   8.595   5.709   5.416 -0.6526  0.1054  0.2289
   61U      C5' 1429   8.683   5.710   5.301  0.0759 -0.1692  0.4138
   61U     H5'1 1430   8.629   5.709   5.206 -0.4591 -0.6378  0.7113
   61U     H5'2 1431   8.763   5.637   5.302  3.0256  2.8447  0.5539
   61U      C4' 1432   8.771   5.836   5.294  0.1202  0.6148 -0.1022
   61U      H4' 1433   8.839   5.831   5.209 -0.0021  0.5570 -0.1973
   61U      O4' 1434   8.682   5.946   5.269 -0.1281 -0.2048 -0.0139
   61U      C1' 1435   8.743   6.043   5.360  0.5632 -0.5766  0.4566
   61U      H1' 1436   8.840   6.082   5.331  0.2333 -0.4639 -0.5121
   61U       N1 1437   8.645   6.160   5.382 -0.4238 -0.1198  0.1114
   61U       C6 1438   8.511   6.141   5.401  0.6545 -0.7756  0.0402
   61U       H6 1439   8.462   6.045   5.410 -0.4793 -0.0238  3.0811
   61U       C5 1440   8.427   6.247   5.400  0.7541  0.0597  0.0059
   61U       H5 1441   8.322   6.224   5.392  0.7195  0.2201 -0.0005
   61U       C4 1442   8.465   6.381   5.388 -0.1936 -1.1242 -0.4537
   61U       O4 1443   8.394   6.481   5.366  0.5923  0.2840 -0.8559
   61U       N3 1444   8.601   6.398   5.400 -0.0237  0.4967 -0.2060
   61U       H3 1445   8.642   6.483   5.436 -0.4433  0.9037 -0.6722
   61U       C2 1446   8.692   6.289   5.390 -0.5536 -0.3825  0.3145
   61U       O2 1447   8.813   6.315   5.376 -0.4209 -0.4427  0.1241
   61U      C3' 1448   8.841   5.852   5.432 -0.2623  0.2634  0.5531
   61U      H3' 1449   8.828   5.765   5.497  0.7144 -0.8006 -0.6108
   61U      C2' 1450   8.764   5.964   5.490  0.1713 -0.8204 -0.1735
   61U     H2'1 1451   8.665   5.930   5.522 -0.2289  0.1485 -0.3386
   61U      O2' 1452   8.826   6.037   5.595 -0.0692  0.4086 -0.2168
   61U     HO'2 1453   8.768   6.089   5.650  2.4062  1.6562  1.4174
   61U      O3' 1454   8.975   5.878   5.437  0.0059  0.5265  0.2139
   61U      H3T 1455   8.986   5.889   5.532 -0.2968 -0.5601  0.3832
   62G      O5' 1456   8.157   6.930   5.096  0.1627  0.0252 -0.1430
   62G      H5T 1457   8.178   6.877   5.173 -0.1788 -2.2429 -1.5297
   62G      C5' 1458   8.112   6.834   4.999  0.8171 -0.2131  0.1971
   62G     H5'1 1459   8.094   6.889   4.908 -0.3409 -0.6610  0.1470
   62G     H5'2 1460   8.016   6.794   5.030 -0.3243  2.4761  0.3188
   62G      C4' 1461   8.214   6.720   4.979 -0.2583  0.3388 -0.0963
   62G      H4' 1462   8.307   6.761   4.939 -1.2485  1.9229 -0.8345
   62G      O4' 1463   8.244   6.648   5.099 -0.4124 -0.5021  0.5370
   62G      C1' 1464   8.215   6.513   5.087 -0.1339  0.3898  0.6785
   62G      H1' 1465   8.292   6.450   5.130  0.8935 -1.4017 -3.2559
   62G       N9 1466   8.082   6.486   5.149 -0.0235  0.7531 -0.0787
   62G       C8 1467   8.006   6.576   5.212  0.0135  0.2303  0.7620
   62G       H8 1468   8.037   6.679   5.215  0.8956  0.0916 -1.6520
   62G       N7 1469   7.895   6.525   5.269  0.1170 -0.2776 -0.3034
   62G       C5 1470   7.899   6.393   5.233  0.1283  0.1744 -0.1811
   62G       C6 1471   7.819   6.280   5.265  0.2006 -0.1239  0.7910
   62G       O6 1472   7.735   6.258   5.349  0.4259  0.2689  0.4613
   62G       N1 1473   7.858   6.172   5.195 -0.4318  0.0778  0.4427
   62G       H1 1474   7.800   6.090   5.207  1.0145 -0.9767  0.4664
   62G       C2 1475   7.958   6.162   5.103  0.5127 -0.0329 -0.4767
   62G       N2 1476   7.967   6.046   5.047  0.5499  0.0603  0.0008
   62G      H21 1477   7.904   5.970   5.065 -0.5969  0.4372 -2.0622
   62G      H22 1478   8.034   6.053   4.971  3.8265  1.6192  2.7695
   62G       N3 1479   8.039   6.258   5.074 -0.2213 -0.2322 -0.3064
   62G       C4 1480   8.006   6.370   5.148 -1.0080 -0.3026  0.4845
   62G      C3' 1481   8.161   6.615   4.877  0.4320 -0.0358 -0.2590
   62G      H3' 1482   8.052   6.617   4.873  0.4753  1.7435 -3.1582
   62G      C2' 1483   8.217   6.485   4.935  0.0793 -0.2308  0.6943
   62G     H2'1 1484   8.149   6.406   4.902 -1.6922 -0.2883  4.0884
   62G      O2' 1485   8.344   6.453   4.880 -0.2629 -0.1659  0.0795
   62G     HO'2 1486   8.366   6.530   4.826  0.5823 -0.8434 -0.5599
   62G      O3' 1487   8.223   6.652   4.754  0.6222  0.0578 -0.0646
   63U        P 1488   8.140   6.660   4.619 -0.3996 -0.0628  0.2235
   63U      O1P 1489   8.230   6.707   4.508  0.4086  0.5076 -0.5390
   63U      O2P 1490   8.014   6.733   4.640 -0.4094 -0.6753 -0.0823
   63U      O5' 1491   8.106   6.512   4.587  0.1801 -0.4068 -0.2445
   63U      C5' 1492   8.205   6.415   4.544  0.8504 -0.7589 -0.0151
   63U     H5'1 1493   8.273   6.404   4.628  1.3334  0.5438 -0.2130
   63U     H5'2 1494   8.252   6.445   4.450 -0.7568 -0.2166 -0.6743
   63U      C4' 1495   8.142   6.276   4.524  0.2941 -0.2804  0.5106
   63U      H4' 1496   8.201   6.198   4.477  0.2598 -0.3637  0.6065
   63U      O4' 1497   8.100   6.230   4.652 -0.5533 -0.0312 -0.3106
   63U      C1' 1498   7.975   6.156   4.643 -0.0422 -0.4642  0.1922
   63U      H1' 1499   7.996   6.050   4.656 -0.0506 -0.3277  1.4175
   63U       N1 1500   7.863   6.205   4.726  0.3936  0.1514  0.0836
   63U       C6 1501   7.858   6.339   4.766  0.4286  0.0710  0.7918
   63U       H6 1502   7.927   6.408   4.720  0.3586 -1.0920 -1.1593
   63U       C5 1503   7.771   6.375   4.864 -0.0979 -0.2824  0.1790
   63U       H5 1504   7.778   6.476   4.900  3.3631 -1.6172  4.1635
   63U       C4 1505   7.675   6.280   4.920  0.3365  0.2413  0.3985
   63U       O4 1506   7.610   6.299   5.018 -0.1740 -0.7518 -0.1777
   63U       N3 1507   7.666   6.163   4.848 -1.0883  0.0734 -0.1721
   63U       H3 1508   7.597   6.098   4.884 -1.1368  1.1372  1.7343
   63U       C2 1509   7.772   6.116   4.770  0.5707 -0.0865 -0.2281
   63U       O2 1510   7.788   5.995   4.757  0.0710  0.4793  0.8440
   63U      C3' 1511   8.009   6.281   4.440  0.7495  0.8383 -0.6216
   63U      H3' 1512   7.951   6.368   4.473 -1.0065 -0.5060  0.0013
   63U      C2' 1513   7.921   6.170   4.498 -0.3800  0.1525  0.3641
   63U     H2'1 1514   7.817   6.199   4.485  0.0890  1.7718 -0.0044
   63U      O2' 1515   7.944   6.045   4.446 -0.2557  0.2727  0.5184
   63U     HO'2 1516   7.903   6.050   4.360 -0.1834 -0.3185  0.4432
   63U      O3' 1517   8.032   6.266   4.301 -0.4127  0.4321 -0.4416
   64A        P 1518   7.935   6.316   4.188 -0.2261  0.2462  0.1332
   64A      O1P 1519   7.995   6.292   4.053 -0.3605  0.2533  0.1525
   64A      O2P 1520   7.881   6.444   4.229  0.3671  0.0138 -0.3837
   64A      O5' 1521   7.827   6.202   4.211  0.0124 -0.4999  0.0086
   64A      C5' 1522   7.838   6.084   4.128 -0.2336  0.9653 -0.7921
   64A     H5'1 1523   7.937   6.040   4.144 -0.2257  1.3087  0.2163
   64A     H5'2 1524   7.834   6.112   4.023  1.5306 -0.2105 -1.2171
   64A      C4' 1525   7.733   5.976   4.146 -0.0507  0.5831  0.1466
   64A      H4' 1526   7.764   5.877   4.111 -0.7399  0.7896 -1.0976
   64A      O4' 1527   7.715   5.953   4.287  0.5885  0.1909  0.1420
   64A      C1' 1528   7.583   5.930   4.316  0.5068  0.1292  0.5048
   64A      H1' 1529   7.575   5.840   4.377 -0.0015  0.6598  1.2273
   64A       N9 1530   7.516   6.044   4.384  0.2299 -0.1590  0.2445
   64A       C8 1531   7.556   6.173   4.386 -0.2312 -0.2702 -0.4994
   64A       H8 1532   7.622   6.211   4.310  0.3163 -0.1312  0.0402
   64A       N7 1533   7.515   6.241   4.492 -0.8472  0.6275 -0.2374
   64A       C5 1534   7.429   6.144   4.550 -0.0279  0.5082 -0.5822
   64A       C6 1535   7.351   6.136   4.672 -0.5590 -0.0255  0.1997
   64A       N6 1536   7.330   6.238   4.752 -0.2491  0.2139 -0.3609
   64A      H61 1537   7.364   6.330   4.728 -1.2957  0.6888 -0.0800
   64A      H62 1538   7.279   6.218   4.837  2.0104  0.7934  1.2217
   64A       N1 1539   7.285   6.024   4.707  0.2681  0.0282 -0.0136
   64A       C2 1540   7.303   5.922   4.635 -0.3885  0.3392  0.6400
   64A       H2 1541   7.244   5.835   4.661  0.2583  0.3011  2.0703
   64A       N3 1542   7.378   5.910   4.527 -0.0088  0.1244  0.2094
   64A       C4 1543   7.433   6.026   4.486 -0.2020  0.5561 -0.6734
   64A      C3' 1544   7.593   5.993   4.082 -0.2230  0.2426 -0.7250
   64A      H3' 1545   7.564   6.097   4.097  0.8386  0.2923  1.3158
   64A      C2' 1546   7.521   5.902   4.184  0.3508 -0.5032  0.8756
   64A     H2'1 1547   7.416   5.930   4.187  0.7697  1.2908 -0.3096
   64A      O2' 1548   7.540   5.765   4.146 -0.4713  0.2247 -0.3849
   64A     HO'2 1549   7.476   5.724   4.204  0.3934 -1.0290 -0.2805
   64A      O3' 1550   7.589   5.958   3.947  0.3098 -0.2121 -0.6073
   65C        P 1551   7.456   5.979   3.864 -0.0306  0.5006  0.0450
   65C      O1P 1552   7.456   5.890   3.744 -0.3655  0.1464  0.2456
   65C      O2P 1553   7.430   6.127   3.850  0.0695 -0.0735 -0.2781
   65C      O5' 1554   7.343   5.924   3.957  0.0651  0.8436 -0.2375
   65C      C5' 1555   7.289   5.795   3.938  0.4176  0.4691  0.0808
   65C     H5'1 1556   7.356   5.713   3.966 -0.1162  0.0249  0.0613
   65C     H5'2 1557   7.261   5.779   3.834  0.7119  1.3714 -0.1419
   65C      C4' 1558   7.158   5.768   4.018 -0.9689 -0.7676  0.1172
   65C      H4' 1559   7.131   5.663   4.024 -0.8349 -0.7735  0.6959
   65C      O4' 1560   7.180   5.825   4.153  0.5590  0.1335  1.0016
   65C      C1' 1561   7.066   5.880   4.199 -0.2054 -0.0644 -0.3654
   65C      H1' 1562   7.019   5.813   4.272  1.3629 -0.9146 -0.0812
   65C       N1 1563   7.084   6.022   4.249 -0.4918 -0.0697 -0.5671
   65C       C6 1564   7.183   6.105   4.207 -0.5704 -0.4711  0.2902
   65C       H6 1565   7.241   6.071   4.122  0.3505  0.3995  0.5529
   65C       C5 1566   7.217   6.217   4.270 -0.5652 -0.6195 -0.5436
   65C       H5 1567   7.296   6.274   4.225  0.9400 -0.9414  1.5533
   65C       C4 1568   7.138   6.251   4.388  0.3242  0.3907 -0.1063
   65C       N4 1569   7.160   6.354   4.468  0.4904 -0.0725  0.0995
   65C      H41 1570   7.242   6.412   4.459 -0.3399  0.7671 -3.2328
   65C      H42 1571   7.084   6.374   4.531  1.0603 -0.2945  0.8808
   65C       N3 1572   7.041   6.174   4.434 -0.1689 -0.4028 -0.1443
   65C       C2 1573   7.015   6.066   4.359 -0.1748  0.4273  0.6687
   65C       O2 1574   6.918   6.003   4.397 -0.5328  0.3002  0.4390
   65C      C3' 1575   7.058   5.868   3.956  0.5576  0.0501  0.5466
   65C      H3' 1576   7.109   5.962   3.939  0.9320 -0.2511  0.0095
   65C      C2' 1577   6.968   5.881   4.084  0.2728  0.1450  0.1951
   65C     H2'1 1578   6.912   5.974   4.090  0.5539  0.2556  1.3701
   65C      O2' 1579   6.888   5.758   4.111  0.0147  0.1630  0.2048
   65C     HO'2 1580   6.818   5.756   4.046 -0.5743  1.8720  0.7074
   65C      O3' 1581   6.978   5.824   3.845  0.6148  0.0163  0.3175
   66G        P 1582   6.890   5.916   3.754 -0.6940 -0.3398  0.1430
   66G      O1P 1583   6.840   5.827   3.650 -0.1849  0.5008  0.1088
   66G      O2P 1584   6.963   6.034   3.705 -0.6933 -0.1119 -0.8676
   66G      O5' 1585   6.766   5.961   3.854  0.6845  0.3997 -0.2992
   66G      C5' 1586   6.662   5.874   3.873  0.5051  0.5547  0.2602
   66G     H5'1 1587   6.690   5.769   3.887  2.0386  0.8781 -0.2615
   66G     H5'2 1588   6.611   5.873   3.777  3.9772  0.3288 -1.7217
   66G      C4' 1589   6.557   5.929   3.974  0.6940 -0.0476  0.4609
   66G      H4' 1590   6.475   5.858   3.970 -1.6515  2.5535 -0.3918
   66G      O4' 1591   6.612   5.943   4.103  0.3305 -0.0328  0.2632
   66G      C1' 1592   6.544   6.052   4.167 -0.3569  0.5135 -0.1036
   66G      H1' 1593   6.498   6.025   4.263  0.3585 -0.9845 -0.1470
   66G       N9 1594   6.636   6.168   4.196 -0.0924 -0.6221  0.2760
   66G       C8 1595   6.755   6.205   4.133 -0.1150 -0.1618  0.4543
   66G       H8 1596   6.788   6.149   4.046  0.1323  1.0236 -0.2318
   66G       N7 1597   6.819   6.303   4.187  0.5788 -0.0500  0.8399
   66G       C5 1598   6.723   6.340   4.281  0.5841 -0.4840  0.0976
   66G       C6 1599   6.710   6.470   4.349 -0.8276  0.3582  0.2036
   66G       O6 1600   6.794   6.564   4.346  0.3066 -0.4284  0.5602
   66G       N1 1601   6.596   6.482   4.419  0.7769  0.3048 -0.0563
   66G       H1 1602   6.584   6.566   4.474 -2.0263  0.7462 -1.1927
   66G       C2 1603   6.507   6.384   4.438 -0.5319  0.5317 -0.2691
   66G       N2 1604   6.412   6.411   4.516  0.2361  0.5461 -0.1507
   66G      H21 1605   6.418   6.502   4.561 -1.2637  0.1918  0.8450
   66G      H22 1606   6.326   6.358   4.518  0.9092 -0.6363 -1.2836
   66G       N3 1607   6.506   6.269   4.369 -0.0295  0.1188 -0.2007
   66G       C4 1608   6.612   6.260   4.293  0.5683  0.2044 -0.1058
   66G      C3' 1609   6.489   6.061   3.938 -0.7049 -0.1372  0.0727
   66G      H3' 1610   6.578   6.113   3.904 -0.1281 -1.1865 -0.0492
   66G      C2' 1611   6.431   6.101   4.073  0.0630  0.0696  0.5423
   66G     H2'1 1612   6.414   6.209   4.077  2.5304  0.7177 -2.3723
   66G      O2' 1613   6.318   6.021   4.097 -0.2477 -0.2847  0.6773
   66G     HO'2 1614   6.273   6.015   4.012 -1.0257  1.7406  0.8869
   66G      O3' 1615   6.395   6.061   3.828  0.2252 -0.0434 -0.7453
   67G        P 1616   6.366   6.190   3.742 -0.2535 -0.1753 -0.4046
   67G      O1P 1617   6.281   6.160   3.637  0.3783 -0.0834  0.7212
   67G      O2P 1618   6.491   6.251   3.711 -0.0039 -0.6597  0.7864
   67G      O5' 1619   6.301   6.290   3.837  0.2970 -0.2337 -0.3582
   67G      C5' 1620   6.166   6.278   3.885 -0.1316  0.1042 -0.1016
   67G     H5'1 1621   6.152   6.176   3.920  2.1146 -0.4390 -0.6359
   67G     H5'2 1622   6.100   6.302   3.802 -2.2978 -2.6035  0.6701
   67G      C4' 1623   6.148   6.385   3.991  0.3055  0.5877  0.0883
   67G      H4' 1624   6.048   6.367   4.030 -0.8982  3.6712 -1.2059
   67G      O4' 1625   6.241   6.383   4.101  0.0817 -0.3909  0.0049
   67G      C1' 1626   6.252   6.516   4.151  1.3102 -0.4499 -0.1741
   67G      H1' 1627   6.236   6.528   4.258 -2.3873  0.7008 -0.7320
   67G       N9 1628   6.390   6.563   4.124  0.1078 -0.6347 -0.3088
   67G       C8 1629   6.490   6.518   4.045 -0.0724  0.6305 -0.2905
   67G       H8 1630   6.469   6.442   3.971 -1.3354  1.4010 -0.7493
   67G       N7 1631   6.600   6.583   4.045 -0.5545  0.4125  0.3889
   67G       C5 1632   6.571   6.686   4.141 -0.1489  0.6568  0.4305
   67G       C6 1633   6.651   6.800   4.185 -0.0113  0.1856  0.1122
   67G       O6 1634   6.761   6.844   4.147  0.3704 -0.6328 -0.8303
   67G       N1 1635   6.576   6.890   4.263 -0.5918  0.3450 -0.0257
   67G       H1 1636   6.624   6.967   4.308  1.1341  0.9960 -2.7456
   67G       C2 1637   6.447   6.868   4.300  0.0750  0.4098 -0.1365
   67G       N2 1638   6.399   6.955   4.384 -0.2042  0.2076 -0.0876
   67G      H21 1639   6.449   7.038   4.412 -1.6566  0.6846  1.2484
   67G      H22 1640   6.303   6.940   4.410  0.2237 -2.3559  0.2998
   67G       N3 1641   6.370   6.768   4.261 -0.4163  0.2928  0.2130
   67G       C4 1642   6.439   6.681   4.184 -0.3862  0.3648  0.9070
   67G      C3' 1643   6.135   6.531   3.944  0.0147  0.3174 -0.1943
   67G      H3' 1644   6.214   6.556   3.873 -0.4248 -0.5623 -1.0210
   67G      C2' 1645   6.152   6.603   4.076  0.4060 -0.7246  0.2988
   67G     H2'1 1646   6.183   6.706   4.062  0.3320 -0.3311  2.6192
   67G      O2' 1647   6.036   6.589   4.155  0.0728 -0.4857  0.4042
   67G     HO'2 1648   5.954   6.619   4.113  0.8386  0.3024 -0.5701
   67G      O3' 1649   6.016   6.552   3.873  0.0395  0.9453  0.7063
   68A        P 1650   5.997   6.683   3.782  0.0667 -0.2895  0.1369
   68A      O1P 1651   5.855   6.691   3.745  0.1406  0.0085  0.4520
   68A      O2P 1652   6.106   6.670   3.676 -0.2462 -0.1869 -0.0318
   68A      O5' 1653   6.036   6.813   3.872  0.5747 -0.0266 -0.2157
   68A      C5' 1654   5.930   6.877   3.950 -0.1571 -0.0371 -0.6479
   68A     H5'1 1655   5.890   6.799   4.015  0.9507 -0.3244 -0.2797
   68A     H5'2 1656   5.842   6.904   3.893 -0.8393 -0.0453  0.3703
   68A      C4' 1657   5.978   6.996   4.035  0.4226  0.1366 -0.5546
   68A      H4' 1658   5.893   7.024   4.096  1.4481  2.0994  0.0580
   68A      O4' 1659   6.083   6.966   4.114 -0.5149 -0.1114 -0.0976
   68A      C1' 1660   6.166   7.086   4.121  0.0656 -0.3124 -0.2745
   68A      H1' 1661   6.194   7.121   4.220 -1.1400  0.3878 -0.1674
   68A       N9 1662   6.289   7.060   4.046 -0.3270  0.1406  0.1082
   68A       C8 1663   6.321   6.957   3.959 -0.3653 -0.3758 -0.1388
   68A       H8 1664   6.253   6.875   3.939  0.7953 -1.4987  0.3997
   68A       N7 1665   6.440   6.965   3.907 -0.8516  0.4011 -0.5711
   68A       C5 1666   6.499   7.071   3.977  0.4225 -0.1312  0.3021
   68A       C6 1667   6.631   7.123   4.001  0.4673  0.2568  0.8822
   68A       N6 1668   6.743   7.091   3.940  0.2382 -0.1240  0.0567
   68A      H61 1669   6.735   7.016   3.873  1.9001 -0.8402  0.6176
   68A      H62 1670   6.825   7.147   3.959 -0.6978  1.0015  0.9443
   68A       N1 1671   6.654   7.232   4.079  0.1684  0.9778 -0.9109
   68A       C2 1672   6.552   7.277   4.145 -0.9993  0.8444 -0.2275
   68A       H2 1673   6.575   7.347   4.224  1.4802 -0.0142 -0.1189
   68A       N3 1674   6.428   7.231   4.148  0.0345 -0.4015  0.1426
   68A       C4 1675   6.404   7.133   4.059  0.1594  0.6583  0.4109
   68A      C3' 1676   6.002   7.123   3.962  0.0729  0.0004 -0.0191
   68A      H3' 1677   6.051   7.090   3.871 -0.0902 -0.3990  0.0343
   68A      C2' 1678   6.088   7.199   4.060 -0.6064  0.0960  0.0488
   68A     H2'1 1679   6.159   7.268   4.013 -0.8033 -0.2324 -0.7403
   68A      O2' 1680   6.020   7.272   4.157  0.5627 -0.2781  0.5019
   68A     HO'2 1681   6.003   7.357   4.115  4.0909  1.2492  1.8165
   68A      O3' 1682   5.880   7.190   3.928  0.3537  0.4692  0.5289
   69A        P 1683   5.864   7.304   3.811 -0.2348  0.2603 -0.4761
   69A      O1P 1684   5.720   7.330   3.801  0.7895 -0.3196  0.1281
   69A      O2P 1685   5.937   7.254   3.691 -0.5020 -0.0440 -0.5472
   69A      O5' 1686   5.948   7.423   3.886 -0.8220 -0.3640  0.1221
   69A      C5' 1687   5.892   7.520   3.969  0.2410  0.3610 -0.7244
   69A     H5'1 1688   5.855   7.476   4.061 -1.0073 -1.1356 -1.8766
   69A     H5'2 1689   5.809   7.578   3.928 -1.2243  0.1545  1.7571
   69A      C4' 1690   6.006   7.623   4.010 -0.0284  0.3032  0.9030
   69A      H4' 1691   5.966   7.697   4.080 -1.0887 -0.6373  1.3245
   69A      O4' 1692   6.116   7.549   4.052 -0.1311 -0.1149 -0.3344
   69A      C1' 1693   6.236   7.619   4.013 -0.5142  0.6802  0.3835
   69A      H1' 1694   6.307   7.641   4.092  0.6036  0.3621 -0.5051
   69A       N9 1695   6.321   7.525   3.933 -0.1112  0.4203  0.3988
   69A       C8 1696   6.295   7.416   3.855 -0.7752  0.0893  0.4338
   69A       H8 1697   6.202   7.361   3.845  0.0796 -2.0639  3.1086
   69A       N7 1698   6.394   7.367   3.787  0.4287 -0.1576 -0.9246
   69A       C5 1699   6.500   7.452   3.819 -0.0456  0.3274  0.0996
   69A       C6 1700   6.640   7.456   3.792 -0.0666 -0.3692  0.3023
   69A       N6 1701   6.714   7.376   3.723  0.1580  0.0880  0.2280
   69A      H61 1702   6.661   7.306   3.673 -1.0053 -0.0800  1.6053
   69A      H62 1703   6.813   7.380   3.740  0.1307  0.5543  0.2803
   69A       N1 1704   6.714   7.546   3.858  0.3453 -0.2449 -0.1877
   69A       C2 1705   6.656   7.634   3.937 -0.1212  0.0966  0.2142
   69A       H2 1706   6.717   7.697   3.999 -0.6796 -0.3317  1.2141
   69A       N3 1707   6.529   7.644   3.973 -0.4744  0.4382  0.2998
   69A       C4 1708   6.452   7.548   3.911 -0.2177  0.4401  0.4752
   69A      C3' 1709   6.051   7.693   3.887  0.0854 -0.0173  0.6852
   69A      H3' 1710   6.058   7.616   3.810 -1.8053 -0.4030  0.8472
   69A      C2' 1711   6.197   7.744   3.938  0.0037  0.6034 -0.2810
   69A     H2'1 1712   6.263   7.756   3.853 -0.5865  0.7723 -0.7202
   69A      O2' 1713   6.189   7.867   4.016 -0.3284  0.0457 -0.1723
   69A     HO'2 1714   6.262   7.918   3.980  0.0192 -1.6615 -2.0744
   69A      O3' 1715   5.959   7.791   3.848 -0.2390  0.3967  0.4227
   70U        P 1716   5.973   7.861   3.712  0.2427 -0.0417  0.1586
   70U      O1P 1717   5.892   7.984   3.699  0.0416 -0.4454  0.1321
   70U      O2P 1718   5.972   7.753   3.611 -0.1584 -0.4156  0.1100
   70U      O5' 1719   6.120   7.914   3.705 -0.4629  0.0887  0.1761
   70U      C5' 1720   6.154   8.042   3.762 -0.0549 -0.3223 -0.3202
   70U     H5'1 1721   6.115   8.048   3.864 -1.3761 -1.0181 -0.7689
   70U     H5'2 1722   6.099   8.119   3.708 -0.1059  0.9495  1.4583
   70U      C4' 1723   6.305   8.075   3.759  0.3205  0.3679 -0.0225
   70U      H4' 1724   6.327   8.156   3.829  1.2037  0.7436 -0.7317
   70U      O4' 1725   6.387   7.970   3.796  0.3109  0.6169  0.3587
   70U      C1' 1726   6.509   7.972   3.729  0.3039 -0.3149 -0.9639
   70U      H1' 1727   6.602   7.991   3.782  0.5432  0.2128 -1.5569
   70U       N1 1728   6.531   7.847   3.654 -0.3388 -1.0535  0.4546
   70U       C6 1729   6.428   7.786   3.586 -0.4475  0.9356 -0.4221
   70U       H6 1730   6.327   7.822   3.592 -0.8911 -0.4369  1.4621
   70U       C5 1731   6.462   7.687   3.495  0.1076 -0.0510  0.1800
   70U       H5 1732   6.386   7.654   3.426  1.6452  0.1768 -1.6821
   70U       C4 1733   6.596   7.638   3.475  0.7395 -0.4911  0.6912
   70U       O4 1734   6.629   7.542   3.404  0.2444  0.4111  0.4383
   70U       N3 1735   6.686   7.699   3.551  0.7154 -0.2387 -0.1744
   70U       H3 1736   6.783   7.671   3.539  1.2637  0.8523  1.3722
   70U       C2 1737   6.665   7.801   3.646 -0.3279  1.0306 -0.0949
   70U       O2 1738   6.763   7.852   3.708  0.2185 -0.5236 -0.1504
   70U      C3' 1739   6.345   8.125   3.621  0.6922  0.2742 -0.1275
   70U      H3' 1740   6.292   8.057   3.554  1.7632 -1.6102  0.8375
   70U      C2' 1741   6.491   8.088   3.630 -0.3562 -0.2070 -0.1388
   70U     H2'1 1742   6.526   8.064   3.530  1.7963  0.9340  0.2907
   70U      O2' 1743   6.564   8.198   3.675  0.0521 -0.6539 -0.1883
   70U     HO'2 1744   6.509   8.276   3.666  0.8248 -0.2217 -1.3218
   70U      O3' 1745   6.307   8.262   3.600 -0.1928 -0.0396  0.1983
   71A        P 1746   6.333   8.325   3.454  0.2622  0.3963  0.1518
   71A      O1P 1747   6.278   8.461   3.450 -0.1617  0.6893  0.5491
   71A      O2P 1748   6.270   8.222   3.362  0.2226  0.0995  0.2301
   71A      O5' 1749   6.486   8.322   3.418 -1.1334 -0.0390  0.2991
   71A      C5' 1750   6.572   8.430   3.471  0.0810 -0.3895 -0.0275
   71A     H5'1 1751   6.549   8.456   3.574  1.4870 -1.3967  0.5655
   71A     H5'2 1752   6.536   8.517   3.415 -0.0046 -0.7528 -0.5428
   71A      C4' 1753   6.722   8.398   3.446 -0.7169 -1.1464  0.1749
   71A      H4' 1754   6.780   8.467   3.507 -1.5644  0.6077 -0.9198
   71A      O4' 1755   6.764   8.272   3.497  0.0636  0.0232 -0.2216
   71A      C1' 1756   6.851   8.214   3.406 -0.2815 -0.1324  0.0416
   71A      H1' 1757   6.943   8.189   3.458 -0.1522 -0.6766 -0.4444
   71A       N9 1758   6.805   8.087   3.355 -0.0787 -0.1832 -0.1337
   71A       C8 1759   6.677   8.040   3.328 -0.5238  0.1321  0.0021
   71A       H8 1760   6.593   8.108   3.338 -1.3965 -0.8644 -0.3374
   71A       N7 1761   6.670   7.915   3.289  0.3065  0.3354  0.2486
   71A       C5 1762   6.802   7.877   3.275 -0.3289  0.0822  0.0520
   71A       C6 1763   6.879   7.768   3.223  0.0542 -0.6763  0.7746
   71A       N6 1764   6.830   7.649   3.192  0.2461 -0.0244  0.5591
   71A      H61 1765   6.734   7.625   3.213 -0.6962  1.9811 -1.1543
   71A      H62 1766   6.902   7.585   3.160  1.2546  1.5501 -0.4867
   71A       N1 1767   7.012   7.777   3.211  0.0766  0.0681  0.5394
   71A       C2 1768   7.077   7.881   3.256  0.2462 -0.4819  1.1269
   71A       H2 1769   7.185   7.888   3.254  0.1230  2.5766 -0.3308
   71A       N3 1770   7.019   7.989   3.310 -0.4327 -0.1156  0.1220
   71A       C4 1771   6.884   7.988   3.305  0.0220 -0.1159  0.0177
   71A      C3' 1772   6.754   8.410   3.291 -1.2475 -0.2396  0.3855
   71A      H3' 1773   6.675   8.368   3.229 -0.1152 -1.4398 -0.2839
   71A      C2' 1774   6.878   8.321   3.298 -0.0187 -0.1673 -0.2118
   71A     H2'1 1775   6.893   8.272   3.201  1.6623 -0.6113  0.2426
   71A      O2' 1776   6.999   8.387   3.337  0.6556  0.4043  0.1323
   71A     HO'2 1777   6.969   8.476   3.317  1.4266  1.4732  3.1622
   71A      O3' 1778   6.793   8.541   3.253  0.0881 -0.0939  0.0799
   72G        P 1779   6.787   8.583   3.102 -0.5949  0.3608 -0.0274
   72G      O1P 1780   6.836   8.726   3.095  0.3063  0.1189 -0.2453
   72G      O2P 1781   6.661   8.543   3.036 -0.2417 -0.6004 -0.2090
   72G      O5' 1782   6.894   8.486   3.033  0.4117  0.7396 -0.1351
   72G      C5' 1783   7.030   8.523   3.027  0.3865  0.2685  0.0823
   72G     H5'1 1784   7.072   8.554   3.122 -0.6469  1.9341  0.0241
   72G     H5'2 1785   7.035   8.610   2.961  0.9784  0.2861  0.1404
   72G      C4' 1786   7.113   8.407   2.972 -0.4594  0.5817  0.0244
   72G      H4' 1787   7.218   8.416   2.998 -0.8211  2.2486  1.0517
   72G      O4' 1788   7.063   8.278   3.017 -0.0259 -0.1493 -0.3252
   72G      C1' 1789   7.107   8.172   2.931  0.2046  0.2454  0.5301
   72G      H1' 1790   7.198   8.123   2.965  0.8224  1.4848  0.7103
   72G       N9 1791   6.998   8.067   2.931  0.3115  0.1521  0.8612
   72G       C8 1792   6.862   8.083   2.965 -0.5926  1.0054  0.5029
   72G       H8 1793   6.816   8.178   2.988 -0.0887  1.3301  0.1807
   72G       N7 1794   6.791   7.976   2.927 -0.0759 -0.6276 -0.4695
   72G       C5 1795   6.883   7.880   2.899 -0.6872 -0.3150 -0.6707
   72G       C6 1796   6.871   7.745   2.849  0.7543 -0.3390 -0.0316
   72G       O6 1797   6.768   7.677   2.830 -0.0142  1.4042  0.6005
   72G       N1 1798   6.992   7.692   2.800 -0.0288 -0.4552  0.5601
   72G       H1 1799   6.977   7.612   2.740  1.7617  1.7295 -3.1888
   72G       C2 1800   7.110   7.760   2.807 -0.4331  0.2275  0.0686
   72G       N2 1801   7.217   7.700   2.760  1.3031 -0.4236  0.1321
   72G      H21 1802   7.212   7.602   2.737 -2.1133 -0.9081  2.1476
   72G      H22 1803   7.297   7.760   2.749 -0.1507  2.3494  2.8736
   72G       N3 1804   7.130   7.884   2.855 -0.1267  0.6010  0.1875
   72G       C4 1805   7.013   7.936   2.898 -0.1426  0.9611 -0.2498
   72G      C3' 1806   7.090   8.392   2.821  0.1155  0.5251 -0.2500
   72G      H3' 1807   6.983   8.405   2.801  0.2028  0.7282 -0.6036
   72G      C2' 1808   7.134   8.247   2.792  0.5182 -0.4757  0.3400
   72G     H2'1 1809   7.080   8.201   2.709  0.3925 -0.4535  0.4100
   72G      O2' 1810   7.272   8.232   2.773  0.2704  0.0593 -0.3526
   72G     HO'2 1811   7.277   8.245   2.678 -1.5525  1.3552 -0.3108
   72G      O3' 1812   7.156   8.483   2.735 -0.1657  0.2752 -0.1685
   73A        P 1813   7.114   8.499   2.583 -0.2515  0.3618 -0.3067
   73A      O1P 1814   7.193   8.612   2.526  0.1788 -0.2907 -0.4513
   73A      O2P 1815   6.967   8.501   2.575  0.2523  0.1042  0.2310
   73A      O5' 1816   7.153   8.369   2.514 -0.5896  0.1447 -0.2496
   73A      C5' 1817   7.290   8.336   2.471  0.8174 -0.3589 -0.6799
   73A     H5'1 1818   7.355   8.346   2.558  0.9783  0.1742 -0.8524
   73A     H5'2 1819   7.334   8.407   2.400  1.0730  1.5711  1.2740
   73A      C4' 1820   7.292   8.193   2.425  0.2944 -0.3908 -0.0832
   73A      H4' 1821   7.396   8.166   2.404  0.5214  0.2336  0.2308
   73A      O4' 1822   7.234   8.103   2.526  0.4063  0.8303 -0.5121
   73A      C1' 1823   7.203   7.978   2.469 -0.5649  0.3155 -0.2319
   73A      H1' 1824   7.272   7.903   2.507  0.9706  0.4900 -2.4705
   73A       N9 1825   7.068   7.918   2.501  0.1868  0.1442 -0.3763
   73A       C8 1826   6.956   7.988   2.542 -0.1371 -0.4883 -0.2918
   73A       H8 1827   6.956   8.095   2.557  2.6171 -0.1336 -2.1137
   73A       N7 1828   6.848   7.907   2.555 -0.0884 -0.2718 -1.1213
   73A       C5 1829   6.897   7.780   2.510 -0.3190 -0.0654  0.3123
   73A       C6 1830   6.843   7.650   2.498  0.1485 -0.1497  0.5973
   73A       N6 1831   6.718   7.628   2.530  0.1230 -0.0631 -0.3847
   73A      H61 1832   6.655   7.701   2.559 -1.4448 -0.4056 -2.5857
   73A      H62 1833   6.689   7.531   2.525  3.2872 -1.0389 -2.2357
   73A       N1 1834   6.917   7.546   2.453 -0.2716  0.6518 -1.0127
   73A       C2 1835   7.042   7.572   2.428 -1.0124  0.3004  0.0497
   73A       H2 1836   7.100   7.489   2.389  2.5688  1.4256  2.5155
   73A       N3 1837   7.108   7.686   2.439 -0.1695  0.4488  0.2812
   73A       C4 1838   7.030   7.786   2.481  1.1182 -0.4422 -0.2013
   73A      C3' 1839   7.216   8.143   2.299  0.7690  0.0171 -0.1652
   73A      H3' 1840   7.109   8.164   2.310 -0.0202 -3.1863 -0.8008
   73A      C2' 1841   7.232   7.984   2.319  0.3890  0.2583 -0.0472
   73A     H2'1 1842   7.152   7.937   2.262 -1.5001  1.5736  1.4068
   73A      O2' 1843   7.358   7.934   2.291 -0.0348  0.0757 -0.0114
   73A     HO'2 1844   7.354   7.838   2.280  0.0732 -0.0929  1.2083
   73A      O3' 1845   7.273   8.183   2.178 -0.4927  0.2428 -0.5554
   74U        P 1846   7.190   8.173   2.037  0.3452 -0.1248 -0.0763
   74U      O1P 1847   7.265   8.237   1.929  0.2263  0.0369 -0.4535
   74U      O2P 1848   7.057   8.219   2.068  0.4128 -0.1645  0.1997
   74U      O5' 1849   7.169   8.019   2.001  0.2107 -0.2285 -0.3800
   74U      C5' 1850   7.275   7.940   1.962 -0.2603 -0.2399 -0.4169
   74U     H5'1 1851   7.358   7.935   2.033 -0.6386 -1.4543 -0.0422
   74U     H5'2 1852   7.313   7.979   1.867 -2.2023  0.3480 -0.9955
   74U      C4' 1853   7.228   7.792   1.937 -0.5785 -0.1060  1.2605
   74U      H4' 1854   7.313   7.728   1.914 -0.0709  1.3708 -1.3808
   74U      O4' 1855   7.161   7.743   2.053 -0.0847  0.5690  0.2974
   74U      C1' 1856   7.079   7.631   2.007  0.0067 -0.8156  0.6775
   74U      H1' 1857   7.125   7.535   2.030  1.0264 -0.5587 -0.1945
   74U       N1 1858   6.948   7.644   2.069  0.2296  0.1349  0.3411
   74U       C6 1859   6.897   7.767   2.101  0.1280  0.4029  0.4448
   74U       H6 1860   6.954   7.858   2.089 -0.3439  0.4773 -1.8369
   74U       C5 1861   6.774   7.774   2.157  0.4657 -0.6581  0.3987
   74U       H5 1862   6.737   7.867   2.195  1.7755  0.5648 -1.1448
   74U       C4 1863   6.691   7.655   2.175  0.3062 -0.8728  0.8756
   74U       O4 1864   6.571   7.639   2.211 -0.2196 -0.4648 -0.3211
   74U       N3 1865   6.752   7.540   2.141 -0.1327 -0.3706  0.4203
   74U       H3 1866   6.699   7.455   2.144 -2.1345  0.7369 -1.2422
   74U       C2 1867   6.873   7.528   2.085  0.0559 -0.3534 -0.2035
   74U       O2 1868   6.922   7.419   2.069  0.0317  0.2992  0.4448
   74U      C3' 1869   7.120   7.782   1.833  0.6120  0.8810 -0.2308
   74U      H3' 1870   7.033   7.841   1.862  0.6298  0.0721  1.5725
   74U      C2' 1871   7.070   7.641   1.857  0.0957  0.3537  0.5494
   74U     H2'1 1872   6.974   7.613   1.813  1.8866 -3.6241 -1.3833
   74U      O2' 1873   7.161   7.538   1.808 -0.8183 -0.4035  0.0824
   74U     HO'2 1874   7.101   7.481   1.760 -0.2569 -0.2488 -0.8073
   74U      O3' 1875   7.168   7.800   1.700 -0.8791  0.4015  0.0969
   75A        P 1876   7.071   7.853   1.589 -0.4105 -0.6492 -0.2091
   75A      O1P 1877   7.155   7.878   1.468 -0.0205  0.5564 -0.1463
   75A      O2P 1878   6.997   7.961   1.647  0.6359 -0.4285 -0.4464
   75A      O5' 1879   6.978   7.722   1.576 -0.1905 -0.1058 -0.1759
   75A      C5' 1880   7.038   7.607   1.512  0.5545  0.5483  0.1093
   75A     H5'1 1881   7.141   7.596   1.546  0.2124 -1.1396  0.7005
   75A     H5'2 1882   7.055   7.628   1.407  2.4620  0.0959  0.2923
   75A      C4' 1883   6.952   7.480   1.530 -0.4351 -0.1707  0.6896
   75A      H4' 1884   7.008   7.397   1.486 -0.8496  0.0178 -0.2058
   75A      O4' 1885   6.908   7.464   1.668 -0.1526 -0.1131  0.6444
   75A      C1' 1886   6.776   7.399   1.669 -0.6840  0.4889 -0.1461
   75A      H1' 1887   6.776   7.302   1.718 -2.3493 -0.0507 -1.1061
   75A       N9 1888   6.680   7.479   1.746 -0.5169 -0.0517 -0.0277
   75A       C8 1889   6.689   7.610   1.789 -0.4543  0.7427  0.0636
   75A       H8 1890   6.782   7.663   1.774 -0.2038  1.7707  3.9812
   75A       N7 1891   6.591   7.646   1.864 -0.2363 -0.8872  0.3659
   75A       C5 1892   6.507   7.537   1.873  0.0468 -0.1992 -0.2490
   75A       C6 1893   6.395   7.500   1.955  0.1667  0.0442  0.2045
   75A       N6 1894   6.342   7.579   2.042  0.3482 -0.0331 -0.5011
   75A      H61 1895   6.393   7.663   2.065  0.6519 -0.4757  0.5178
   75A      H62 1896   6.276   7.535   2.106  0.5389 -1.2494 -1.1115
   75A       N1 1897   6.333   7.379   1.934 -0.3513  0.4704 -0.3180
   75A       C2 1898   6.396   7.291   1.861  0.7349 -0.0138  0.3349
   75A       H2 1899   6.345   7.196   1.854  0.3483  0.2879 -1.5521
   75A       N3 1900   6.514   7.304   1.799 -0.5090  0.1427  0.2280
   75A       C4 1901   6.562   7.433   1.806  0.2244 -0.0768  0.2496
   75A      C3' 1902   6.813   7.498   1.456  0.3304 -0.0924  0.1061
   75A      H3' 1903   6.773   7.598   1.469 -1.9726 -0.6511 -2.0155
   75A      C2' 1904   6.721   7.392   1.530  0.3968  0.0357 -0.0609
   75A     H2'1 1905   6.617   7.424   1.524  0.3571 -0.2442 -0.9832
   75A      O2' 1906   6.746   7.264   1.484  0.2630  0.1696 -0.2886
   75A     HO'2 1907   6.699   7.199   1.536  1.3551  1.1764  2.1000
   75A      O3' 1908   6.809   7.468   1.317 -0.0828 -0.4828  1.2490
   76A        P 1909   6.686   7.523   1.230  0.4062 -0.4662 -0.1560
   76A      O1P 1910   6.713   7.488   1.086  0.6063 -0.2038 -0.0357
   76A      O2P 1911   6.663   7.665   1.268 -0.4172  0.1176  0.0900
   76A      O5' 1912   6.555   7.447   1.275 -0.1560 -0.1515  0.0553
   76A      C5' 1913   6.536   7.314   1.236 -0.4577  1.0200  0.4321
   76A     H5'1 1914   6.614   7.251   1.278 -3.5258 -2.1990  1.8618
   76A     H5'2 1915   6.517   7.295   1.130 -0.9404 -0.8258  0.8062
   76A      C4' 1916   6.408   7.263   1.298  0.1661  0.7557 -0.3464
   76A      H4' 1917   6.398   7.158   1.270  0.9433  1.0194 -1.7053
   76A      O4' 1918   6.414   7.260   1.440  0.5326  0.3972 -0.5973
   76A      C1' 1919   6.283   7.280   1.486 -0.2063  0.1113 -0.5654
   76A      H1' 1920   6.251   7.185   1.529 -1.5808  0.1072 -1.5379
   76A       N9 1921   6.263   7.403   1.580 -0.2440  0.2179  0.6204
   76A       C8 1922   6.344   7.519   1.564 -0.0421 -0.2777 -0.1441
   76A       H8 1923   6.431   7.523   1.501 -1.2194 -0.4164 -1.8750
   76A       N7 1924   6.302   7.620   1.640 -0.0059  0.3425  0.8645
   76A       C5 1925   6.183   7.564   1.695 -0.6082 -0.0537  0.5732
   76A       C6 1926   6.092   7.607   1.789  1.0642  0.3035 -0.7138
   76A       N6 1927   6.085   7.733   1.834 -0.2760  0.4536 -0.2281
   76A      H61 1928   6.163   7.788   1.800  0.1517  0.6261  0.9851
   76A      H62 1929   6.014   7.762   1.900  0.6713  0.7041  0.7090
   76A       N1 1930   5.980   7.536   1.827 -1.3723 -0.4256  0.0827
   76A       C2 1931   5.962   7.420   1.773 -0.0373  0.0367 -0.2907
   76A       H2 1932   5.884   7.359   1.815  1.5974 -1.3280  0.9133
   76A       N3 1933   6.046   7.359   1.695  0.1530 -0.7959 -0.6052
   76A       C4 1934   6.154   7.436   1.654 -0.5796 -0.5487  0.2006
   76A      C3' 1935   6.275   7.333   1.259 -0.8411  0.0805  0.1252
   76A      H3' 1936   6.297   7.440   1.263 -0.1177 -0.0914  1.0030
   76A      C2' 1937   6.181   7.287   1.367 -0.0421 -0.0011  0.0924
   76A     H2'1 1938   6.105   7.361   1.392 -0.1060 -0.5108  1.4807
   76A      O2' 1939   6.131   7.157   1.345 -0.6344  0.0067  0.3580
   76A     HO'2 1940   6.065   7.134   1.411 -1.3740  0.7513 -0.1033
   76A      O3' 1941   6.231   7.291   1.129 -0.4724 -0.2028 -0.6289
   77U        P 1942   6.156   7.397   1.053  0.1628 -0.2422 -0.0289
   77U      O1P 1943   6.129   7.329   0.921  0.2499  0.1155 -0.1592
   77U      O2P 1944   6.214   7.532   1.059 -0.4125 -0.1660  0.1584
   77U      O5' 1945   6.025   7.407   1.133  0.0729 -0.1542 -0.3641
   77U      C5' 1946   5.924   7.303   1.117  0.0377  0.5229  0.0445
   77U     H5'1 1947   5.965   7.202   1.124 -2.3710 -0.7039 -1.8645
   77U     H5'2 1948   5.884   7.303   1.015  0.2942 -0.6241 -0.0615
   77U      C4' 1949   5.807   7.327   1.219  0.2643  0.3533 -0.0758
   77U      H4' 1950   5.745   7.238   1.224 -0.8450  1.1269  0.4225
   77U      O4' 1951   5.861   7.362   1.349  0.4837 -0.5348 -0.0260
   77U      C1' 1952   5.763   7.439   1.426  0.0618 -0.2978  0.6325
   77U      H1' 1953   5.729   7.375   1.508 -0.8345 -1.6341 -0.7224
   77U       N1 1954   5.829   7.565   1.471 -0.0507 -0.0429  0.0903
   77U       C6 1955   5.947   7.614   1.424 -0.0040  0.1120 -0.1655
   77U       H6 1956   5.998   7.562   1.344 -0.9987  0.3603 -0.9752
   77U       C5 1957   5.999   7.731   1.465 -0.2441 -0.4070 -0.4727
   77U       H5 1958   6.087   7.769   1.416 -1.1884  0.2048 -1.7421
   77U       C4 1959   5.937   7.809   1.565 -0.2235  0.2604 -0.6136
   77U       O4 1960   5.973   7.924   1.607  0.2187 -0.7759 -0.3389
   77U       N3 1961   5.819   7.755   1.609 -0.2031 -0.2940  0.0371
   77U       H3 1962   5.767   7.801   1.682 -2.0553 -2.9765  0.5387
   77U       C2 1963   5.762   7.639   1.568  0.9845 -0.3648 -0.7235
   77U       O2 1964   5.655   7.608   1.626 -0.5881 -0.3442 -0.0207
   77U      C3' 1965   5.717   7.455   1.190 -0.9728  0.2953 -0.3554
   77U      H3' 1966   5.796   7.527   1.169 -0.0803 -0.2163  1.1195
   77U      C2' 1967   5.646   7.484   1.325  0.1479  0.1013  0.5709
   77U     H2'1 1968   5.627   7.592   1.325  0.9618  0.2528  0.4366
   77U      O2' 1969   5.532   7.400   1.348 -0.0482 -0.4855 -0.2666
   77U     HO'2 1970   5.565   7.316   1.380  1.2904  0.2935  0.5032
   77U      O3' 1971   5.628   7.430   1.088  0.2822  0.4688  0.5893
   78U        P 1972   5.584   7.547   0.988 -0.2740  0.2742  0.1369
   78U      O1P 1973   5.501   7.505   0.875 -0.5552 -0.3869 -0.1297
   78U      O2P 1974   5.701   7.634   0.962 -0.5620 -0.3062 -0.0553
   78U      O5' 1975   5.490   7.635   1.075  0.0086 -0.0430 -0.2362
   78U      C5' 1976   5.365   7.584   1.122 -0.1623 -0.1288 -0.7026
   78U     H5'1 1977   5.387   7.490   1.173 -3.3713  0.2099  1.6606
   78U     H5'2 1978   5.298   7.558   1.041 -0.6857  1.4091 -0.7819
   78U      C4' 1979   5.291   7.680   1.216 -0.1082  0.5811 -0.5020
   78U      H4' 1980   5.194   7.644   1.250 -0.7501  3.8057  1.5825
   78U      O4' 1981   5.370   7.707   1.335  0.6516  0.1247  0.1287
   78U      C1' 1982   5.338   7.838   1.377  0.2214 -0.1989 -0.0389
   78U      H1' 1983   5.268   7.829   1.460  1.4327 -0.9623  0.9334
   78U       N1 1984   5.458   7.913   1.417 -0.3157  0.2365 -0.1276
   78U       C6 1985   5.577   7.906   1.349 -0.3478  0.5914 -0.1997
   78U       H6 1986   5.583   7.839   1.265  0.4045  1.1190 -0.5783
   78U       C5 1987   5.685   7.982   1.392  0.0430 -0.0051 -0.6213
   78U       H5 1988   5.779   7.966   1.341  0.4131  0.5006 -0.1058
   78U       C4 1989   5.682   8.065   1.513  0.0632  0.3121  0.7960
   78U       O4 1990   5.768   8.140   1.554 -0.0231  0.3451  0.0864
   78U       N3 1991   5.559   8.062   1.568 -0.3155  0.6878 -1.1615
   78U       H3 1992   5.564   8.103   1.660 -0.2902 -1.5842 -0.0811
   78U       C2 1993   5.440   8.000   1.525  0.0022  0.1258 -0.5763
   78U       O2 1994   5.330   8.012   1.589 -0.5553  0.1447  0.3700
   78U      C3' 1995   5.264   7.817   1.145 -0.3984  0.6789 -0.1835
   78U      H3' 1996   5.341   7.841   1.072 -1.7074 -0.4385 -2.0336
   78U      C2' 1997   5.269   7.916   1.262  0.2991  0.3259 -0.5899
   78U     H2'1 1998   5.316   8.011   1.238  1.3947 -0.1726 -0.4856
   78U      O2' 1999   5.137   7.940   1.306 -0.1725 -0.1453  0.3814
   78U     HO'2 2000   5.079   7.886   1.252  1.4497 -2.8559  1.1436
   78U      O3' 2001   5.141   7.818   1.072  0.2490  0.5034 -0.2683
   79A        P 2002   5.098   7.930   0.963  0.1044 -0.1527 -0.1607
   79A      O1P 2003   4.995   7.878   0.867 -0.7256 -0.2947 -0.4326
   79A      O2P 2004   5.224   7.981   0.904  0.3770  0.4161  0.1103
   79A      O5' 2005   5.043   8.046   1.053 -0.3095 -0.4256 -0.4921
   79A      C5' 2006   4.910   8.050   1.089 -0.5058 -0.2163 -0.1795
   79A     H5'1 2007   4.877   7.956   1.133  0.3332 -2.4499 -3.9477
   79A     H5'2 2008   4.851   8.053   0.998 -1.4725  0.5472  0.4470
   79A      C4' 2009   4.874   8.175   1.164 -0.2294 -0.0610 -1.0573
   79A      H4' 2010   4.768   8.165   1.190  0.2979 -0.4942  1.1164
   79A      O4' 2011   4.942   8.187   1.295 -0.2721  0.3343  0.5967
   79A      C1' 2012   4.990   8.320   1.307  0.1108 -0.2135  0.2874
   79A      H1' 2013   4.953   8.350   1.405  1.7410  0.3792  0.7496
   79A       N9 2014   5.140   8.324   1.315  0.9242  0.1838  0.0606
   79A       C8 2015   5.234   8.251   1.249 -0.1246 -0.6033  0.2900
   79A       H8 2016   5.200   8.178   1.177 -0.3626 -0.0124 -0.2049
   79A       N7 2017   5.363   8.264   1.292 -0.2518 -0.0552  0.4915
   79A       C5 2018   5.342   8.359   1.400  0.2180 -1.0448 -0.1974
   79A       C6 2019   5.430   8.429   1.491  0.3081  0.1752  0.1148
   79A       N6 2020   5.561   8.404   1.494  0.4110 -1.3006 -0.2337
   79A      H61 2021   5.605   8.336   1.433 -1.8397 -2.8548 -0.2711
   79A      H62 2022   5.611   8.459   1.563 -0.1913 -0.2151 -0.6506
   79A       N1 2023   5.382   8.508   1.583  0.0455  0.4744  0.2050
   79A       C2 2024   5.254   8.538   1.577 -0.0841  0.3075 -0.2507
   79A       H2 2025   5.216   8.616   1.641 -1.9780 -1.3778  0.7966
   79A       N3 2026   5.162   8.492   1.493  0.0847  0.2182  0.8830
   79A       C4 2027   5.211   8.397   1.405  0.2925  0.1490  0.6155
   79A      C3' 2028   4.895   8.301   1.089 -0.6567 -0.0964 -0.4975
   79A      H3' 2029   4.979   8.296   1.019  0.4549 -0.4184  0.8091
   79A      C2' 2030   4.928   8.406   1.196 -0.2093  0.5367  0.4992
   79A     H2'1 2031   4.989   8.488   1.156 -1.9531  1.5044 -0.2625
   79A      O2' 2032   4.801   8.462   1.237 -0.5089 -0.5858 -0.0764
   79A     HO'2 2033   4.739   8.448   1.166  0.1688  0.3661 -0.8890
   79A      O3' 2034   4.782   8.335   1.013 -0.3210  0.1820  0.3367
   80A        P 2035   4.794   8.458   0.907 -0.6501 -0.2750  0.1828
   80A      O1P 2036   4.659   8.467   0.849  0.3179  0.1067  0.2311
   80A      O2P 2037   4.908   8.423   0.822  0.7949 -0.9176 -0.2211
   80A      O5' 2038   4.831   8.595   0.977 -0.0569  0.0686 -0.2907
   80A      C5' 2039   4.730   8.695   1.004 -0.4939  1.1279  0.3311
   80A     H5'1 2040   4.659   8.645   1.070  0.6226  0.3995  1.0248
   80A     H5'2 2041   4.678   8.718   0.911 -0.3757 -2.0571 -0.6317
   80A      C4' 2042   4.786   8.815   1.074 -0.5873  0.0219 -0.2392
   80A      H4' 2043   4.706   8.875   1.116  0.9454  1.6490  0.4899
   80A      O4' 2044   4.859   8.761   1.181 -0.2517 -0.1914 -0.5964
   80A      C1' 2045   4.971   8.843   1.212 -0.1598  0.5470 -0.2447
   80A      H1' 2046   4.977   8.871   1.317 -0.3322 -1.6477  0.4147
   80A       N9 2047   5.104   8.774   1.188  0.3638  0.0951 -0.0239
   80A       C8 2048   5.134   8.678   1.094 -0.5782  0.2794  1.0455
   80A       H8 2049   5.059   8.630   1.033 -0.1096 -0.5233  1.0820
   80A       N7 2050   5.255   8.622   1.097 -0.1251 -0.7004 -0.6006
   80A       C5 2051   5.313   8.700   1.209  0.0263  0.9646  0.4081
   80A       C6 2052   5.439   8.693   1.277  0.3442  0.6868 -0.0557
   80A       N6 2053   5.539   8.611   1.252  0.4735 -0.0930 -0.6793
   80A      H61 2054   5.555   8.556   1.169  0.2881  1.2832 -1.6661
   80A      H62 2055   5.605   8.605   1.329  0.6301 -1.3569 -0.8934
   80A       N1 2056   5.452   8.769   1.381 -0.2274  0.5516 -0.0270
   80A       C2 2057   5.355   8.858   1.410  0.2411 -0.4556  0.0099
   80A       H2 2058   5.380   8.922   1.493 -1.1991 -1.7192  1.4910
   80A       N3 2059   5.234   8.878   1.361 -0.0277 -0.1116 -0.1547
   80A       C4 2060   5.221   8.791   1.256 -0.0195 -0.3786  0.7226
   80A      C3' 2061   4.886   8.898   0.995  0.1538  0.6771  0.3320
   80A      H3' 2062   4.955   8.828   0.949 -0.5260  0.2197 -0.0133
   80A      C2' 2063   4.964   8.961   1.112  0.9223 -0.1014 -0.0289
   80A     H2'1 2064   5.067   8.982   1.086  2.0172 -3.2006  1.4186
   80A      O2' 2065   4.912   9.075   1.178  0.5222 -0.3719 -0.2676
   80A     HO'2 2066   4.830   9.047   1.218 -0.3140 -0.4410 -1.9294
   80A      O3' 2067   4.832   9.007   0.912 -0.7184 -0.2894  0.5072
   81U        P 2068   4.902   9.066   0.776 -0.2594  0.1367 -0.2653
   81U      O1P 2069   4.824   9.187   0.744  0.7146  0.3613 -0.5419
   81U      O2P 2070   4.915   8.956   0.685 -0.4264  0.2792 -0.2554
   81U      O5' 2071   5.052   9.102   0.829 -0.3425 -0.2740 -0.0881
   81U      C5' 2072   5.067   9.224   0.914 -0.2237 -0.0568 -0.1908
   81U     H5'1 2073   4.997   9.223   0.997 -0.3505  0.2985 -0.2904
   81U     H5'2 2074   5.042   9.315   0.858 -2.2932 -0.1181  0.5312
   81U      C4' 2075   5.206   9.249   0.965  0.5155  0.1023 -0.1207
   81U      H4' 2076   5.202   9.342   1.021 -0.0968 -1.0275  1.7822
   81U      O4' 2077   5.254   9.145   1.045 -0.0583  0.2027 -0.6573
   81U      C1' 2078   5.394   9.131   1.026  0.5079 -0.5460 -0.1172
   81U      H1' 2079   5.448   9.159   1.117 -1.2230  3.5752 -0.1506
   81U       N1 2080   5.417   8.992   0.986  0.4935  0.0614 -0.7018
   81U       C6 2081   5.331   8.929   0.895  0.0297 -0.9777  0.5383
   81U       H6 2082   5.241   8.982   0.864  0.9576  1.1789  1.3572
   81U       C5 2083   5.362   8.809   0.842  0.4567  0.2066 -0.1337
   81U       H5 2084   5.292   8.760   0.776  1.6342 -1.5926 -0.1339
   81U       C4 2085   5.487   8.742   0.874  0.6379  0.1482 -0.1872
   81U       O4 2086   5.514   8.629   0.842 -0.2861  0.5410 -0.0068
   81U       N3 2087   5.568   8.811   0.961  0.3233 -0.6090 -0.3068
   81U       H3 2088   5.634   8.751   1.009 -0.3084 -0.0408  1.3269
   81U       C2 2089   5.533   8.927   1.023 -0.4002  0.4357  0.2535
   81U       O2 2090   5.613   8.969   1.106  0.0411 -0.5411  0.1332
   81U      C3' 2091   5.298   9.254   0.839 -0.8927  0.0185 -0.3567
   81U      H3' 2092   5.272   9.179   0.764 -0.9721  1.0701 -1.4084
   81U      C2' 2093   5.434   9.215   0.907  0.0655 -0.6307  0.0398
   81U     H2'1 2094   5.507   9.175   0.836 -0.4701 -2.8070  0.6526
   81U      O2' 2095   5.496   9.322   0.980  0.3385 -0.1319  0.6126
   81U     HO'2 2096   5.511   9.401   0.927  1.3693 -0.5043  0.3075
   81U      O3' 2097   5.290   9.379   0.767 -0.2018 -0.8241 -0.0119
   82U        P 2098   5.373   9.404   0.644  0.0291 -0.3536  0.5104
   82U      O1P 2099   5.326   9.527   0.585 -0.3945  0.1514 -0.2752
   82U      O2P 2100   5.373   9.282   0.560 -0.5571  0.3670  0.2282
   82U      O5' 2101   5.516   9.432   0.695 -0.1188 -0.5394  0.1507
   82U      C5' 2102   5.571   9.567   0.728  0.0445  0.0920  0.1356
   82U     H5'1 2103   5.509   9.599   0.812 -0.6496 -1.4079  0.2267
   82U     H5'2 2104   5.570   9.636   0.644  0.4540  0.4536  0.4182
   82U      C4' 2105   5.714   9.561   0.768  0.0439  0.3808 -0.1206
   82U      H4' 2106   5.753   9.661   0.784  0.2253 -0.1328  3.5793
   82U      O4' 2107   5.739   9.485   0.886  0.1387 -0.2891  0.0557
   82U      C1' 2108   5.880   9.453   0.882  0.2800 -0.1552  0.1371
   82U      H1' 2109   5.929   9.544   0.917 -0.2823 -0.4176  1.6935
   82U       N1 2110   5.919   9.342   0.968  0.1777  0.4976 -0.1096
   82U       C6 2111   5.863   9.218   0.952 -0.0214 -0.7021  0.0657
   82U       H6 2112   5.780   9.208   0.883  0.2453 -2.5956 -0.0423
   82U       C5 2113   5.915   9.109   1.006  0.4432  0.0437  0.1340
   82U       H5 2114   5.862   9.015   0.993  0.1578  0.4119 -1.5082
   82U       C4 2115   6.017   9.124   1.104  0.5510 -0.1459 -0.3931
   82U       O4 2116   6.070   9.030   1.164  0.4729 -0.0051 -0.2344
   82U       N3 2117   6.047   9.255   1.138 -0.1903  0.4763 -0.2360
   82U       H3 2118   6.109   9.264   1.218  2.1396 -1.7002 -1.6706
   82U       C2 2119   5.998   9.362   1.077 -0.1250  0.0878  0.3501
   82U       O2 2120   6.037   9.469   1.126  0.2994  0.5472  0.6884
   82U      C3' 2121   5.796   9.489   0.655  0.3904 -0.0614  0.2762
   82U      H3' 2122   5.734   9.407   0.620  0.5996  0.1104 -0.5342
   82U      C2' 2123   5.915   9.432   0.733  0.0365  0.2589  0.1818
   82U     H2'1 2124   5.930   9.327   0.708 -0.4695  0.9178 -3.3436
   82U      O2' 2125   6.033   9.499   0.703  0.4411 -0.1627  0.1901
   82U     HO'2 2126   6.020   9.541   0.618 -0.3629  0.4832  0.6119
   82U      O3' 2127   5.835   9.572   0.546 -0.0545  0.0644 -0.6082
   82U      H3T 2128   5.764   9.554   0.484 -2.2582 -0.2370  1.7947
   8.68488   8.68488   6.14113   0.00000   0.00000   0.00000   0.00000   4.34245   4.34245
