# Supplementary material for: Constant-pH Molecular Dynamics of Cationic Peptide Dendrimers Binding to siRNA
Source: J Chem Inf Model. 2026 Feb 5;66(8):4734–43. doi: 10.1021/acs.jcim.5c02636 (PMC13126635; doi:10.1021/acs.jcim.5c02636)
Supplement: Supplementary file 2 [file ci5c02636_si_002.zip › zip/DMH18_07_in_5.gro]

Protein t=   0.00000
 2128
    1LY0      N    1   8.084   9.396   4.044 -0.8455  0.2703 -0.6222
    1LY0     H1    2   7.996   9.443   4.027 -1.2795 -0.1178  0.4626
    1LY0     H2    3   8.141   9.407   3.962  0.4191 -0.8010  0.0782
    1LY0     H3    4   8.116   9.453   4.121 -0.4852  0.1903 -0.7148
    1LY0     CA    5   8.056   9.253   4.083  0.6266  0.1720  0.1155
    1LY0     HA    6   7.987   9.251   4.167  0.5270  0.1781  0.0352
    1LY0     CB    7   8.182   9.176   4.121  0.2753  0.0994 -0.2492
    1LY0    HB1    8   8.238   9.174   4.027 -1.5892  0.4993 -1.4141
    1LY0    HB2    9   8.156   9.074   4.148  0.2026 -0.3241 -1.8152
    1LY0     CG   10   8.262   9.235   4.240 -0.0640 -0.0539  0.1995
    1LY0    HG1   11   8.192   9.242   4.323  0.9726  1.0048  1.0277
    1LY0    HG2   12   8.286   9.342   4.236  0.5584 -0.1716  0.5521
    1LY0     CD   13   8.383   9.158   4.295  0.3439  0.3685 -1.0470
    1LY0    HD1   14   8.468   9.154   4.226  1.6280 -0.0268  0.5088
    1LY0    HD2   15   8.348   9.060   4.328 -1.8639  0.9733 -1.4226
    1LY0     CE   16   8.429   9.228   4.415  0.4677 -0.5453 -0.8733
    1LY0    HE1   17   8.347   9.243   4.485  2.3332  1.8643  0.9966
    1LY0    HE2   18   8.467   9.323   4.376  0.6172  0.1709  0.8692
    1LY0     NZ   19   8.547   9.168   4.478  0.0561 -0.6464 -0.1308
    1LY0    HZ1   20   8.616   9.142   4.409  0.6504 -1.9164  0.8908
    1LY0    HZ2   21   8.581   9.228   4.551  0.4086 -0.1618 -0.6873
    1LY0    HZ3   22   8.522   9.084   4.529 -2.3603  1.0503  1.7450
    1LY0      C   23   7.987   9.180   3.968 -0.4379  0.5064 -0.4167
    1LY0      O   24   8.021   9.200   3.857 -0.2258 -0.3649 -0.0687
    2LER      N   25   7.886   9.101   3.999 -0.5443 -0.1310  0.0119
    2LER      H   26   7.853   9.094   4.094  0.3251 -0.2196  0.3160
    2LER     CA   27   7.806   9.026   3.901 -0.6408 -0.1233 -0.3013
    2LER     HA   28   7.807   9.084   3.809  1.2416  2.0200  0.9680
    2LER     CB   29   7.665   9.027   3.959  0.3478  0.3565 -0.1875
    2LER    HB1   30   7.666   8.967   4.051  3.9179 -0.0923 -0.3676
    2LER    HB2   31   7.592   8.987   3.889 -1.1683  0.6310  1.1833
    2LER     CG   32   7.614   9.168   3.997  0.1977  0.3907 -0.0056
    2LER     HG   33   7.660   9.199   4.091 -0.2383 -1.3605  0.8237
    2LER    CD1   34   7.638   9.276   3.888  0.0354  0.4122  0.8993
    2LER   HD11   35   7.578   9.256   3.799  0.4584  1.2305  0.4194
    2LER   HD12   36   7.596   9.368   3.930 -0.9827  0.3996 -0.0441
    2LER   HD13   37   7.742   9.306   3.876  0.4932 -0.7788  1.6837
    2LER    CD2   38   7.462   9.148   4.029 -0.3001  0.2757 -0.0869
    2LER   HD21   39   7.410   9.108   3.943  3.3545 -2.5763 -1.2386
    2LER   HD22   40   7.447   9.083   4.115  1.9071 -1.1722 -0.7095
    2LER   HD23   41   7.420   9.248   4.041 -1.3519 -0.1248 -0.3380
    2LER      C   42   7.856   8.879   3.861  0.3136 -0.0042 -0.0811
    2LER      O   43   7.789   8.774   3.874  0.6793  0.4779  0.3476
    3LYR      N   44   7.978   8.887   3.801  0.5250 -0.2405 -0.4243
    3LYR      H   45   8.015   8.981   3.804 -0.2264  0.0769 -0.6602
    3LYR     CA   46   8.063   8.775   3.754 -0.2440 -0.5103 -0.3805
    3LYR     HA   47   8.068   8.712   3.843 -0.5320  0.1196  0.0953
    3LYR     CB   48   8.211   8.828   3.739  0.8000  0.0685 -0.0018
    3LYR    HB1   49   8.213   8.901   3.657  0.9292 -0.4408 -0.4603
    3LYR    HB2   50   8.276   8.749   3.702 -0.8596 -0.6301 -1.6070
    3LYR     CG   51   8.272   8.896   3.858  0.2880  0.1864  0.1472
    3LYR    HG1   52   8.253   8.838   3.949 -1.3808  0.0737 -0.2293
    3LYR    HG2   53   8.231   8.997   3.862 -0.0408  0.0553  0.1163
    3LYR     CD   54   8.426   8.899   3.847 -0.0007 -0.3935  0.1152
    3LYR    HD1   55   8.445   8.967   3.764 -0.8329 -0.5373 -0.1959
    3LYR    HD2   56   8.460   8.801   3.815 -1.7152 -0.7063 -0.8608
    3LYR     CE   57   8.505   8.925   3.980 -0.4292 -0.0552 -0.5418
    3LYR    HE1   58   8.484   8.861   4.065  0.6981  1.8409  1.2542
    3LYR    HE2   59   8.466   9.023   4.004  0.3944  0.6216 -1.8345
    3LYR     NZ   60   8.647   8.916   3.958  0.0550  0.5886 -0.1812
    3LYR    HZ1   61   8.683   8.825   3.933 -1.9792 -0.8512  1.6876
    3LYR      C   62   8.006   8.706   3.633 -0.3689  0.1821  0.3456
    3LYR      O   63   8.018   8.583   3.620  0.1239  0.0977  0.5731
    4LY0      N   64   7.944   8.776   3.543  0.0789  0.3433  0.3823
    4LY0      H   65   7.955   8.876   3.548  1.3557  0.3571 -1.4344
    4LY0     CA   66   7.880   8.718   3.421 -0.1463  0.6543 -0.2298
    4LY0     HA   67   7.950   8.653   3.367 -0.5033  0.8286 -0.9199
    4LY0     CB   68   7.831   8.835   3.330 -0.5252  0.3860  0.0193
    4LY0    HB1   69   7.908   8.913   3.326 -0.7729  0.5965 -1.7026
    4LY0    HB2   70   7.750   8.889   3.380 -0.0504  2.9285 -1.7475
    4LY0     CG   71   7.801   8.805   3.180 -0.4871 -0.5059 -0.2263
    4LY0    HG1   72   7.705   8.753   3.183 -1.2168  0.8444  0.7442
    4LY0    HG2   73   7.881   8.747   3.135  0.9319  0.0146  1.5024
    4LY0     CD   74   7.785   8.936   3.093 -0.4569  0.3201  0.2489
    4LY0    HD1   75   7.769   8.893   2.994 -0.1687 -1.3180  0.8768
    4LY0    HD2   76   7.888   8.972   3.101 -0.2349 -0.3625  0.5679
    4LY0     CE   77   7.670   9.028   3.138  0.3079  0.7869 -0.1682
    4LY0    HE1   78   7.581   8.976   3.172 -0.0322  0.4754 -1.4957
    4LY0    HE2   79   7.635   9.087   3.053 -1.9264  0.8508  0.7195
    4LY0     NZ   80   7.710   9.126   3.244  0.1708 -0.0013 -0.4657
    4LY0    HZ1   81   7.754   9.205   3.197  1.5174 -1.2268 -1.3393
    4LY0    HZ2   82   7.626   9.161   3.287  1.7244  1.9790  1.1829
    4LY0    HZ3   83   7.772   9.093   3.317  0.9659 -1.3817 -1.7157
    4LY0      C   84   7.772   8.622   3.461 -0.0902  0.1180 -0.1668
    4LY0      O   85   7.723   8.536   3.382  0.0231  0.0886 -0.2773
    5LER      N   86   7.714   8.647   3.579 -0.2292  0.1001 -0.4112
    5LER      H   87   7.733   8.738   3.618 -0.4688 -0.1718  0.3440
    5LER     CA   88   7.597   8.573   3.629 -0.8687 -0.0122  0.0130
    5LER     HA   89   7.536   8.555   3.541 -0.3231  1.8193 -0.7907
    5LER     CB   90   7.497   8.650   3.727  0.4912  0.1315  0.1460
    5LER    HB1   91   7.550   8.722   3.788 -2.1701  1.5363  0.9655
    5LER    HB2   92   7.452   8.577   3.795 -0.1845  0.2948 -0.1136
    5LER     CG   93   7.383   8.727   3.662  0.1342  0.6146 -0.3359
    5LER     HG   94   7.326   8.661   3.596 -0.4024  1.7115 -0.9919
    5LER    CD1   95   7.284   8.793   3.764 -0.7517  0.9259  0.1443
    5LER   HD11   96   7.288   8.721   3.845 -0.5138  0.9268  0.1341
    5LER   HD12   97   7.314   8.891   3.800  0.2011  0.6380  0.1572
    5LER   HD13   98   7.180   8.793   3.729 -0.2253 -0.7571 -1.5942
    5LER    CD2   99   7.423   8.845   3.573  0.1042 -0.4495  0.1895
    5LER   HD21  100   7.503   8.814   3.507  0.1162  0.4311 -0.2199
    5LER   HD22  101   7.345   8.867   3.501  0.5492 -2.3477 -0.9337
    5LER   HD23  102   7.456   8.934   3.628 -0.4793 -0.6651  0.9112
    5LER      C  103   7.643   8.429   3.672 -0.2776  0.2792 -0.4513
    5LER      O  104   7.563   8.339   3.653 -0.3110 -0.2141  0.3747
    6LYR      N  105   7.764   8.404   3.721  0.6645 -0.1191 -0.1500
    6LYR      H  106   7.818   8.487   3.740 -0.1273  0.8564 -1.9222
    6LYR     CA  107   7.817   8.278   3.769  0.2670  0.2379 -0.8016
    6LYR     HA  108   7.746   8.219   3.827  0.1313  0.0437 -1.1594
    6LYR     CB  109   7.929   8.315   3.866  0.2459 -0.5874  0.0383
    6LYR    HB1  110   8.005   8.375   3.816  1.1840 -2.1557 -0.4779
    6LYR    HB2  111   7.976   8.222   3.898 -0.2631 -1.0554 -0.5651
    6LYR     CG  112   7.880   8.390   3.992  0.4080  0.2716 -0.5642
    6LYR    HG1  113   7.814   8.323   4.047  1.6854  0.2253  0.9898
    6LYR    HG2  114   7.822   8.475   3.957 -0.3912  0.2273  0.5905
    6LYR     CD  115   7.991   8.427   4.092  1.0067  0.3249 -0.3874
    6LYR    HD1  116   8.060   8.344   4.107 -0.6688 -1.1422 -0.3228
    6LYR    HD2  117   7.934   8.448   4.183 -0.0345  1.7685 -1.3212
    6LYR     CE  118   8.075   8.549   4.049  0.8296  0.0889 -0.0275
    6LYR    HE1  119   8.013   8.639   4.050  2.1970  1.1562  3.2931
    6LYR    HE2  120   8.110   8.540   3.946 -0.6528  0.2906 -0.5830
    6LYR     NZ  121   8.183   8.572   4.137  0.1576 -0.5313 -0.2173
    6LYR    HZ1  122   8.280   8.553   4.113  1.0414  0.8183  2.0018
    6LYR      C  123   7.869   8.173   3.663  0.6117  0.8488  0.3124
    6LYR      O  124   7.928   8.071   3.697 -0.4494 -0.3080 -0.5148
    7LER      N  125   7.835   8.186   3.531 -0.7788  0.0173 -0.9592
    7LER      H  126   7.783   8.272   3.519 -3.4829 -1.1810  1.0009
    7LER     CA  127   7.868   8.109   3.413 -0.1659  0.2913  0.3123
    7LER     HA  128   7.955   8.045   3.429 -0.1281  0.4374  0.6951
    7LER     CB  129   7.896   8.209   3.297 -0.6974 -0.1212 -0.0603
    7LER    HB1  130   7.803   8.263   3.282 -0.9313 -0.5340 -0.1137
    7LER    HB2  131   7.925   8.147   3.213 -0.0080 -0.4100  0.3812
    7LER     CG  132   8.009   8.312   3.324 -0.3498 -0.5117  0.1670
    7LER     HG  133   7.983   8.379   3.406 -1.9997  0.2643 -0.9255
    7LER    CD1  134   8.135   8.234   3.361 -0.5001 -0.0268  0.0329
    7LER   HD11  135   8.228   8.291   3.369  0.3219 -1.1149 -1.3805
    7LER   HD12  136   8.118   8.194   3.461  0.1383 -0.1430  0.0944
    7LER   HD13  137   8.162   8.158   3.287 -0.6707 -0.2738  0.2237
    7LER    CD2  138   8.025   8.397   3.198  1.1315 -0.7542  0.0162
    7LER   HD21  139   7.931   8.450   3.178  0.8850 -0.8793  0.7927
    7LER   HD22  140   8.088   8.484   3.217 -0.9351  0.4249  2.1778
    7LER   HD23  141   8.050   8.345   3.106 -1.3281  1.2303 -1.9467
    7LER      C  142   7.755   8.008   3.373 -0.1983  0.7100 -0.1545
    7LER      O  143   7.638   8.040   3.365  0.3513 -0.3071  0.1545
    8LER      N  144   7.794   7.884   3.323  0.0070 -0.0856  0.3179
    8LER      H  145   7.889   7.851   3.338 -0.2404 -0.4431  1.1235
    8LER     CA  146   7.700   7.792   3.256 -0.1515  0.8832  0.2097
    8LER     HA  147   7.600   7.787   3.299 -0.8859 -1.6824 -1.5755
    8LER     CB  148   7.764   7.651   3.279  0.1147 -0.7316 -0.6566
    8LER    HB1  149   7.869   7.660   3.249 -0.3577  0.6572 -2.0781
    8LER    HB2  150   7.710   7.592   3.205  1.8523 -2.8754 -0.3046
    8LER     CG  151   7.738   7.587   3.418  0.4922 -0.2417 -0.6167
    8LER     HG  152   7.631   7.585   3.441  0.8046  0.3720  1.0800
    8LER    CD1  153   7.801   7.447   3.434  0.3002  0.8970  0.4731
    8LER   HD11  154   7.743   7.381   3.498 -0.3390 -0.3597 -1.2934
    8LER   HD12  155   7.803   7.402   3.334  0.5895 -1.6287  1.5344
    8LER   HD13  156   7.900   7.465   3.474 -0.0960 -0.5631  2.2617
    8LER    CD2  157   7.795   7.662   3.531  0.5576 -0.2249  0.3572
    8LER   HD21  158   7.767   7.613   3.624 -0.8171  0.6493  0.4340
    8LER   HD22  159   7.903   7.671   3.543  0.2969  0.0295  3.0773
    8LER   HD23  160   7.741   7.757   3.540  0.0773 -0.4806  0.1975
    8LER      C  161   7.675   7.820   3.107 -0.2552 -0.2766  0.6208
    8LER      O  162   7.766   7.862   3.041  0.2602 -0.1355  0.3826
    9LYR      N  163   7.556   7.793   3.051 -0.2073  0.0314  0.0857
    9LYR      H  164   7.485   7.768   3.117  1.9146  0.5555  2.7664
    9LYR     CA  165   7.521   7.789   2.905 -0.0486 -0.3828 -0.1938
    9LYR     HA  166   7.560   7.879   2.857 -1.5695  0.8276  0.7600
    9LYR     CB  167   7.368   7.806   2.883 -0.2406  0.7749 -0.6021
    9LYR    HB1  168   7.345   7.810   2.777 -0.6910  1.9993 -0.4775
    9LYR    HB2  169   7.352   7.900   2.935 -0.1532 -0.8143  2.5351
    9LYR     CG  170   7.268   7.698   2.940  0.3130 -0.0386  0.3078
    9LYR    HG1  171   7.314   7.653   3.028  1.5599 -1.0873 -0.8485
    9LYR    HG2  172   7.258   7.612   2.875  0.1223 -1.4774  2.1567
    9LYR     CD  173   7.141   7.765   2.984  0.4188 -0.1841 -0.3740
    9LYR    HD1  174   7.086   7.793   2.894 -1.4050  2.2097  1.3482
    9LYR    HD2  175   7.151   7.854   3.045 -1.1072 -0.0533 -0.2738
    9LYR     CE  176   7.050   7.673   3.065 -0.8542 -0.1272  0.2234
    9LYR    HE1  177   7.055   7.575   3.018 -1.9465  0.6624 -1.6699
    9LYR    HE2  178   6.949   7.715   3.060 -0.7111  0.3546  1.1286
    9LYR     NZ  179   7.086   7.656   3.206 -0.2223 -0.0459  0.0428
    9LYR    HZ1  180   7.121   7.735   3.257  0.0807  0.6783 -1.2283
    9LYR      C  181   7.567   7.664   2.833  0.4213 -0.3079 -0.0824
    9LYR      O  182   7.582   7.665   2.710  0.2589 -0.0038  0.0306
   10LER      N  183   7.604   7.557   2.905  0.0004  0.0480  0.7294
   10LER      H  184   7.604   7.566   3.006  0.9229 -0.3097  0.7675
   10LER     CA  185   7.639   7.428   2.840 -0.1851  0.8527  0.0115
   10LER     HA  186   7.565   7.410   2.762 -1.9781  0.0336  1.7983
   10LER     CB  187   7.620   7.316   2.951 -0.2389 -0.1477  0.2831
   10LER    HB1  188   7.516   7.306   2.984  0.3812 -1.3060  2.0637
   10LER    HB2  189   7.680   7.348   3.037  1.0178  0.5855 -0.8364
   10LER     CG  190   7.672   7.174   2.911  0.6524 -0.0771  0.0826
   10LER     HG  191   7.755   7.183   2.841  0.0671  0.9402 -0.4977
   10LER    CD1  192   7.731   7.102   3.032 -0.1516 -0.2216 -0.4210
   10LER   HD11  193   7.646   7.078   3.096  1.0087 -0.8703  0.9345
   10LER   HD12  194   7.776   7.008   3.001 -1.8283 -1.2879  0.2776
   10LER   HD13  195   7.797   7.171   3.085  0.1668 -0.6162 -0.3028
   10LER    CD2  196   7.564   7.100   2.836 -0.0225  0.6835 -0.6041
   10LER   HD21  197   7.484   7.086   2.909  0.4400  0.8720 -0.0520
   10LER   HD22  198   7.538   7.156   2.746 -2.8155  1.6670  0.6846
   10LER   HD23  199   7.592   6.998   2.811 -1.7489 -0.3482  1.3955
   10LER      C  200   7.782   7.439   2.789 -0.5478 -0.0490 -0.0706
   10LER      O  201   7.825   7.388   2.687 -0.0137 -0.3751 -0.6334
   11LER      N  202   7.861   7.529   2.854 -0.6825  0.0348  0.0307
   11LER      H  203   7.823   7.568   2.939 -0.1886  1.2564 -0.2926
   11LER     CA  204   8.001   7.554   2.827 -0.1333 -0.6887  0.0890
   11LER     HA  205   8.050   7.460   2.802 -3.2805 -2.7640  1.0622
   11LER     CB  206   8.069   7.615   2.959 -0.2790  0.3566  0.4849
   11LER    HB1  207   7.986   7.646   3.022 -1.6556 -0.5864 -0.7828
   11LER    HB2  208   8.124   7.706   2.939  0.0406 -0.5422 -3.7668
   11LER     CG  209   8.149   7.501   3.033  0.8136 -0.1674 -0.6465
   11LER     HG  210   8.194   7.429   2.964 -1.8780 -1.6099 -1.0079
   11LER    CD1  211   8.243   7.566   3.135 -0.4418 -0.1915 -0.8142
   11LER   HD11  212   8.275   7.499   3.215 -1.9602  0.1720  0.1354
   11LER   HD12  213   8.326   7.610   3.080 -1.4240  1.0287 -1.3816
   11LER   HD13  214   8.196   7.645   3.193  2.1027 -0.1467  1.3987
   11LER    CD2  215   8.052   7.414   3.124 -0.4249  0.3604  0.0823
   11LER   HD21  216   7.991   7.348   3.063  1.7793 -2.4312  0.6465
   11LER   HD22  217   8.112   7.342   3.181 -1.4842 -0.7619 -0.1780
   11LER   HD23  218   7.995   7.473   3.195 -1.3935  2.4581 -2.3062
   11LER      C  219   8.006   7.666   2.714 -0.1629 -0.3845 -0.6032
   11LER      O  220   8.113   7.706   2.678  0.0720  0.4647 -0.1224
   12LER      N  221   7.890   7.719   2.662 -0.3174 -0.1643  0.0042
   12LER      H  222   7.804   7.697   2.710 -0.5931 -0.8374 -0.7853
   12LER     CA  223   7.874   7.821   2.555  0.0345 -1.0356  0.2722
   12LER     HA  224   7.970   7.870   2.536 -0.1012 -0.7703  0.2742
   12LER     CB  225   7.771   7.932   2.586  0.5663  0.4230  0.6226
   12LER    HB1  226   7.675   7.879   2.587  0.7235 -0.4690 -4.5725
   12LER    HB2  227   7.761   8.000   2.502  2.0644  1.2503  1.0831
   12LER     CG  228   7.800   8.017   2.712  0.0799 -0.4189  1.1725
   12LER     HG  229   7.792   7.957   2.804  0.8211 -1.5856  0.4983
   12LER    CD1  230   7.937   8.077   2.721  0.0021 -0.0782  0.0863
   12LER   HD11  231   7.959   8.124   2.817  1.5848 -1.0952  0.2666
   12LER   HD12  232   8.003   7.990   2.712  0.8720  0.3826  1.6686
   12LER   HD13  233   7.949   8.144   2.636 -2.6178 -0.9375 -1.0564
   12LER    CD2  234   7.700   8.132   2.716  0.5206 -0.0150 -0.2566
   12LER   HD21  235   7.732   8.199   2.636  0.0850 -1.2846 -1.5465
   12LER   HD22  236   7.603   8.084   2.701 -0.3671  0.5656  2.9211
   12LER   HD23  237   7.694   8.182   2.813  1.3027  0.0640 -0.2492
   12LER      C  238   7.843   7.750   2.417 -1.0354 -0.2359  0.5962
   12LER      O  239   7.858   7.812   2.313  0.1271  0.1501  0.2968
   13LER      N  240   7.812   7.617   2.416  0.0583 -1.0815 -1.0959
   13LER      H  241   7.800   7.571   2.505  0.7929  0.0472 -0.3808
   13LER     CA  242   7.800   7.536   2.300  0.0950  0.9083  0.5449
   13LER     HA  243   7.724   7.583   2.237  0.2291  0.3063 -0.0724
   13LER     CB  244   7.739   7.397   2.345  0.1212  0.0129  0.2270
   13LER    HB1  245   7.801   7.359   2.426  0.9597  0.8651  0.0098
   13LER    HB2  246   7.723   7.326   2.264 -1.9957 -2.7060  2.7852
   13LER     CG  247   7.603   7.413   2.409 -0.3493  0.7333  0.2745
   13LER     HG  248   7.609   7.481   2.494 -0.4780  0.4497  0.5135
   13LER    CD1  249   7.502   7.469   2.302 -0.6960  0.2904 -0.8497
   13LER   HD11  250   7.511   7.410   2.210  0.7061 -2.3309  0.8397
   13LER   HD12  251   7.398   7.456   2.333 -1.3910  1.6052 -2.4790
   13LER   HD13  252   7.510   7.577   2.287 -0.2449  0.6295  1.5347
   13LER    CD2  253   7.554   7.273   2.454  0.7423 -0.7542 -0.2021
   13LER   HD21  254   7.625   7.225   2.522  0.6253 -2.5409 -1.2808
   13LER   HD22  255   7.452   7.284   2.493  1.2150 -0.0927  0.9162
   13LER   HD23  256   7.547   7.205   2.370 -0.8964  0.9531 -1.5272
   13LER      C  257   7.930   7.511   2.230  0.0664  0.5300 -0.5975
   13LER      O  258   8.032   7.475   2.293 -0.6418 -0.3895 -0.4567
   14NH2      N  259   7.923   7.525   2.100  0.1159 -0.2181  0.4485
   14NH2     H1  260   7.833   7.531   2.055 -0.3593 -2.4347  0.9655
   14NH2     H2  261   8.003   7.496   2.046  0.9462  1.2743  0.8418
   15LY0      N  262   9.218   9.294   4.015 -0.1892 -0.4027  0.4415
   15LY0     H1  263   9.209   9.269   4.112 -2.6877 -1.2496  0.0800
   15LY0     H2  264   9.276   9.375   3.998 -1.4275  0.4259  0.0609
   15LY0     H3  265   9.261   9.220   3.961 -1.8843 -0.9681 -0.1936
   15LY0     CA  266   9.084   9.315   3.954 -0.7617  0.0183 -0.3465
   15LY0     HA  267   9.095   9.334   3.847  0.3255 -0.3964 -0.3213
   15LY0     CB  268   9.007   9.421   4.018  0.2591  0.2579 -0.6642
   15LY0    HB1  269   9.073   9.500   4.052  0.7078 -1.1485  2.0158
   15LY0    HB2  270   8.978   9.386   4.118 -1.4626 -2.1170 -1.8881
   15LY0     CG  271   8.887   9.495   3.954  0.5492 -0.4319  0.6611
   15LY0    HG1  272   8.802   9.459   4.013  1.2718 -0.9206  1.4348
   15LY0    HG2  273   8.878   9.480   3.847  3.1201  0.3217  0.2791
   15LY0     CD  274   8.881   9.648   3.977  0.0542  0.1402  0.5728
   15LY0    HD1  275   8.963   9.702   3.930 -1.0078  0.7455 -0.6313
   15LY0    HD2  276   8.878   9.671   4.084  0.1265 -2.0141  1.0922
   15LY0     CE  277   8.750   9.701   3.918 -0.0798  0.0301  0.5402
   15LY0    HE1  278   8.752   9.808   3.941  0.5529  0.0994  0.1964
   15LY0    HE2  279   8.665   9.635   3.936  0.4552 -0.8368 -0.0228
   15LY0     NZ  280   8.752   9.710   3.767 -0.0413  0.2671 -0.1048
   15LY0    HZ1  281   8.666   9.676   3.728  0.1454 -0.2729 -0.0572
   15LY0    HZ2  282   8.753   9.810   3.751 -2.1679  0.5434  1.0769
   15LY0    HZ3  283   8.839   9.666   3.741 -0.7013 -0.0788 -1.7818
   15LY0      C  284   9.008   9.180   3.970  0.0413 -0.1683  1.0815
   15LY0      O  285   9.008   9.119   4.074  0.2948 -0.0044 -0.6040
   16LER      N  286   8.949   9.131   3.861 -0.2785 -0.3211  0.0092
   16LER      H  287   8.971   9.172   3.771 -2.3411 -1.6942 -1.2215
   16LER     CA  288   8.852   9.007   3.857 -0.7323 -0.1156  0.4013
   16LER     HA  289   8.907   8.919   3.891  0.3946  0.7080  0.7960
   16LER     CB  290   8.812   8.986   3.707  0.6605  0.0823 -0.7473
   16LER    HB1  291   8.764   9.079   3.673 -0.8986 -1.3973 -2.8727
   16LER    HB2  292   8.732   8.914   3.693  0.2677  0.4990 -0.6632
   16LER     CG  293   8.921   8.951   3.614 -0.3691 -0.5062  0.4173
   16LER     HG  294   8.985   9.038   3.604  1.2873 -1.8283 -1.0039
   16LER    CD1  295   9.013   8.829   3.657  0.3478  0.0823 -0.0031
   16LER   HD11  296   9.075   8.804   3.571 -0.0374  1.0898 -0.5924
   16LER   HD12  297   9.080   8.870   3.732 -0.8688  2.6602 -0.2425
   16LER   HD13  298   8.945   8.747   3.683 -1.7274  1.9494  0.7311
   16LER    CD2  299   8.874   8.926   3.472 -0.2953  0.2530 -0.4936
   16LER   HD21  300   8.960   8.907   3.408 -0.3882  2.0604 -1.2330
   16LER   HD22  301   8.803   8.844   3.463  1.6030 -1.4076 -1.0220
   16LER   HD23  302   8.829   9.017   3.430  0.5085  0.8018 -0.1961
   16LER      C  303   8.728   9.025   3.950 -0.5345 -0.8000  0.3913
   16LER      O  304   8.699   9.138   3.981  0.2349 -0.5572 -0.3395
   17LY0      N  305   8.729   8.194   3.197 -0.2142  0.6591 -0.4376
   17LY0     H1  306   8.810   8.156   3.150  0.8697  0.7757  1.2318
   17LY0     H2  307   8.671   8.113   3.216  0.8575 -0.2622 -0.9298
   17LY0     H3  308   8.682   8.265   3.144 -1.7373 -0.6573 -0.9417
   17LY0     CA  309   8.776   8.247   3.323  0.1795  0.2992 -0.1779
   17LY0     HA  310   8.815   8.347   3.301  0.6559  0.2525  0.4442
   17LY0     CB  311   8.892   8.173   3.390 -0.6917  0.6965  0.1241
   17LY0    HB1  312   8.962   8.141   3.313  0.6839  1.7419  0.8927
   17LY0    HB2  313   8.862   8.081   3.440  0.8843 -0.9443 -1.7781
   17LY0     CG  314   8.957   8.267   3.484 -0.0448  0.1208 -0.1748
   17LY0    HG1  315   8.892   8.304   3.563  0.1461 -1.7371  0.8989
   17LY0    HG2  316   8.992   8.358   3.434  1.3440  0.1899  0.8325
   17LY0     CD  317   9.087   8.206   3.551  0.9200  0.3396  0.5683
   17LY0    HD1  318   9.146   8.161   3.470  0.9852  2.4530 -0.6194
   17LY0    HD2  319   9.051   8.127   3.617 -1.1993  2.1827  1.7775
   17LY0     CE  320   9.162   8.308   3.626  0.6470 -1.2674  0.0100
   17LY0    HE1  321   9.099   8.364   3.694  0.0887 -1.6204 -0.2108
   17LY0    HE2  322   9.204   8.376   3.552  1.9742  0.2333  2.0222
   17LY0     NZ  323   9.269   8.230   3.698  0.1134 -1.0229  0.5963
   17LY0    HZ1  324   9.346   8.212   3.635 -0.9613  1.0125 -1.4519
   17LY0    HZ2  325   9.298   8.292   3.772  0.1186  1.7953 -1.5706
   17LY0    HZ3  326   9.225   8.145   3.731  0.3475 -1.6964 -0.7526
   17LY0      C  327   8.655   8.276   3.415 -0.8537  0.1300  0.2238
   17LY0      O  328   8.578   8.188   3.459 -0.4587  0.4572 -0.6675
   18LER      N  329   8.650   8.400   3.461  0.9688  0.0777  0.2187
   18LER      H  330   8.718   8.467   3.428 -0.1498  0.6043 -1.1442
   18LER     CA  331   8.547   8.451   3.553  0.0051  0.1620 -0.1099
   18LER     HA  332   8.453   8.403   3.525 -0.1621  1.3834 -1.7726
   18LER     CB  333   8.539   8.601   3.550  0.1454 -0.6153  0.1316
   18LER    HB1  334   8.640   8.641   3.558  0.2653 -0.6355 -1.1379
   18LER    HB2  335   8.478   8.633   3.635 -1.3554 -0.9811 -0.7593
   18LER     CG  336   8.477   8.659   3.420  0.5609 -0.4076 -0.4575
   18LER     HG  337   8.536   8.625   3.335  1.6185 -1.5129  0.6858
   18LER    CD1  338   8.334   8.607   3.412  0.0360 -0.6036 -0.1043
   18LER   HD11  339   8.279   8.628   3.504 -1.3293 -0.2925 -0.9628
   18LER   HD12  340   8.280   8.663   3.335 -0.6698 -0.0363  0.7779
   18LER   HD13  341   8.335   8.503   3.379 -0.6831 -0.2598 -1.2743
   18LER    CD2  342   8.476   8.815   3.421 -0.2252 -0.3019  0.4426
   18LER   HD21  343   8.438   8.860   3.512  0.2887  0.7571  0.1442
   18LER   HD22  344   8.571   8.860   3.393 -0.5274  1.1684  1.7039
   18LER   HD23  345   8.412   8.856   3.343  2.3202  0.2181 -1.4994
   18LER      C  346   8.582   8.410   3.700 -0.3580 -0.1184  0.2460
   18LER      O  347   8.700   8.385   3.731  0.3483  0.6986 -0.5696
   19LYR      N  348   8.479   8.390   3.787 -0.2605 -0.2333  0.4092
   19LYR      H  349   8.385   8.402   3.751  0.3049  2.1276 -0.4745
   19LYR     CA  350   8.485   8.365   3.933  0.7548 -0.6675  0.3645
   19LYR     HA  351   8.583   8.320   3.948  2.3876  2.4317 -0.1751
   19LYR     CB  352   8.372   8.263   3.970 -0.2858 -0.0693  0.1194
   19LYR    HB1  353   8.282   8.306   3.925  0.2626 -0.1536 -1.1080
   19LYR    HB2  354   8.357   8.242   4.076  1.5715 -0.0391  0.4134
   19LYR     CG  355   8.399   8.116   3.918 -0.6759  0.2394 -0.0273
   19LYR    HG1  356   8.489   8.076   3.967  0.8892 -0.2956 -3.0988
   19LYR    HG2  357   8.424   8.112   3.812 -1.6783 -0.5902 -0.2509
   19LYR     CD  358   8.281   8.033   3.956 -0.8358 -0.0539  0.0193
   19LYR    HD1  359   8.202   8.072   3.891 -0.6910  1.7022  0.8492
   19LYR    HD2  360   8.259   8.041   4.063  0.7419  3.3835  0.1953
   19LYR     CE  361   8.310   7.887   3.925  0.5340 -0.2014  0.2617
   19LYR    HE1  362   8.406   7.864   3.971  0.8297  2.7985  1.3710
   19LYR    HE2  363   8.326   7.881   3.817 -1.1859  2.5539 -0.2511
   19LYR     NZ  364   8.203   7.798   3.972  0.2190  0.7466 -0.0490
   19LYR    HZ1  365   8.200   7.778   4.071 -0.7682 -3.6406 -0.7713
   19LYR      C  366   8.499   8.490   4.026  0.9464  0.1135  0.7350
   19LYR      O  367   8.430   8.589   4.006 -0.2125 -0.2341  0.1402
   20LY0      N  368   8.587   8.485   4.128  0.3333 -0.0439 -0.5623
   20LY0      H  369   8.648   8.405   4.135 -0.0538 -0.3804 -0.9512
   20LY0     CA  370   8.633   8.600   4.212  0.7555  0.3364 -0.1684
   20LY0     HA  371   8.679   8.675   4.147 -2.1629  1.1126 -1.5272
   20LY0     CB  372   8.726   8.551   4.326 -0.3791  0.2252 -0.3512
   20LY0    HB1  373   8.677   8.463   4.366 -0.0160  0.8717  1.5825
   20LY0    HB2  374   8.734   8.633   4.396  0.7903  2.2332 -2.6674
   20LY0     CG  375   8.862   8.523   4.266 -0.7294 -0.1068  1.1216
   20LY0    HG1  376   8.905   8.608   4.211  1.6526 -1.3344  0.9499
   20LY0    HG2  377   8.861   8.449   4.186  0.7845 -0.2499  1.2045
   20LY0     CD  378   8.961   8.459   4.367 -0.2528 -0.0892  0.2485
   20LY0    HD1  379   9.060   8.431   4.331 -0.4555 -0.0571 -0.3332
   20LY0    HD2  380   8.920   8.370   4.415  1.1229 -0.4912  0.7496
   20LY0     CE  381   8.985   8.565   4.482  0.0900  0.7479 -0.7918
   20LY0    HE1  382   8.889   8.581   4.532 -0.2329  0.2551 -1.2242
   20LY0    HE2  383   9.002   8.654   4.422 -0.5997  1.1443 -0.4144
   20LY0     NZ  384   9.099   8.530   4.571 -0.2629  0.1143 -0.1579
   20LY0    HZ1  385   9.109   8.595   4.648  0.8847  0.4693 -0.5893
   20LY0    HZ2  386   9.074   8.437   4.601  0.3000  0.5068  1.6253
   20LY0    HZ3  387   9.180   8.527   4.510  0.8561 -1.0055  1.3108
   20LY0      C  388   8.509   8.677   4.276  0.2741  0.3455  0.1405
   20LY0      O  389   8.512   8.798   4.285 -0.0046 -0.1138  0.6046
   21LER      N  390   8.401   8.607   4.315  0.0732 -0.2846 -0.2963
   21LER      H  391   8.404   8.508   4.295 -3.5066 -0.2079 -2.0204
   21LER     CA  392   8.277   8.665   4.357 -0.9156  0.7030 -0.1707
   21LER     HA  393   8.278   8.774   4.364 -0.7322  0.9250 -2.6234
   21LER     CB  394   8.238   8.616   4.495 -0.1823 -0.0299  0.1004
   21LER    HB1  395   8.230   8.509   4.472  0.5957  0.0511 -0.5690
   21LER    HB2  396   8.141   8.659   4.523  0.3065  0.8723  0.4338
   21LER     CG  397   8.336   8.647   4.604 -0.0318 -0.4757 -0.3868
   21LER     HG  398   8.437   8.615   4.576 -1.0650 -4.0977 -0.5479
   21LER    CD1  399   8.319   8.794   4.635 -0.2465 -0.3251 -0.0440
   21LER   HD11  400   8.217   8.825   4.660 -0.3474  0.1508 -1.0047
   21LER   HD12  401   8.389   8.810   4.717  2.0150  0.1721 -1.9666
   21LER   HD13  402   8.350   8.857   4.552 -3.2911  1.9217  0.3593
   21LER    CD2  403   8.296   8.579   4.734  0.1337 -0.1092 -0.4703
   21LER   HD21  404   8.297   8.470   4.723  1.5800 -0.0714 -0.9838
   21LER   HD22  405   8.367   8.611   4.810  0.6290 -1.4289 -0.3423
   21LER   HD23  406   8.195   8.612   4.756  0.2204  0.2296 -0.5694
   21LER      C  407   8.165   8.642   4.245  0.3553  0.0515 -0.3937
   21LER      O  408   8.049   8.680   4.270 -0.7264  0.0723 -0.9276
   22LY0      N  409   8.268   7.308   4.255  0.2775 -0.2221 -0.2244
   22LY0     H1  410   8.311   7.375   4.318 -1.2924  0.7384 -0.1459
   22LY0     H2  411   8.326   7.225   4.251  1.1304  0.2698  1.1636
   22LY0     H3  412   8.178   7.279   4.290  1.4773 -2.2368  1.4387
   22LY0     CA  413   8.260   7.356   4.114 -0.4817 -0.8661 -0.3461
   22LY0     HA  414   8.195   7.287   4.059 -0.3643 -0.9650 -0.3606
   22LY0     CB  415   8.398   7.365   4.041 -0.2591  0.2841  0.0472
   22LY0    HB1  416   8.385   7.421   3.948  0.6175  2.3373  1.0766
   22LY0    HB2  417   8.429   7.261   4.032 -1.2589  0.0215 -0.4398
   22LY0     CG  418   8.512   7.446   4.107  0.7960  0.2131 -0.2530
   22LY0    HG1  419   8.526   7.419   4.212  0.9878  1.3031  0.0078
   22LY0    HG2  420   8.480   7.550   4.106  1.7685  0.5486  0.6183
   22LY0     CD  421   8.644   7.427   4.032  0.1052  0.0500  0.5976
   22LY0    HD1  422   8.620   7.468   3.934  0.1539  0.7296  0.8618
   22LY0    HD2  423   8.671   7.322   4.026  3.7544  0.8515  0.2814
   22LY0     CE  424   8.751   7.508   4.099  0.4221  0.3587  0.5053
   22LY0    HE1  425   8.808   7.430   4.148  3.0225  0.7962 -1.5870
   22LY0    HE2  426   8.704   7.587   4.158 -2.0820 -1.5536  1.2540
   22LY0     NZ  427   8.844   7.562   4.001  0.0978  0.1079 -0.1256
   22LY0    HZ1  428   8.881   7.490   3.940 -1.5649  0.2684 -1.4135
   22LY0    HZ2  429   8.798   7.641   3.959 -1.3130 -1.5909 -1.9846
   22LY0    HZ3  430   8.927   7.589   4.051  0.5768 -0.9564 -0.3054
   22LY0      C  431   8.188   7.485   4.100  0.1115  0.4078 -0.2579
   22LY0      O  432   8.188   7.562   4.198 -0.1756 -0.1004 -0.0099
   23LER      N  433   8.123   7.509   3.987 -0.2230 -0.6460  0.2087
   23LER      H  434   8.136   7.442   3.912 -2.1005 -2.2376  1.2145
   23LER     CA  435   8.033   7.628   3.964 -0.5128  0.1327 -0.4614
   23LER     HA  436   8.000   7.656   4.064  0.4690  1.2513 -0.4219
   23LER     CB  437   7.906   7.585   3.885  0.0325 -0.0411  0.1040
   23LER    HB1  438   7.942   7.548   3.789  1.1291  0.8747  0.1463
   23LER    HB2  439   7.852   7.677   3.865  0.9784  0.7542  1.1280
   23LER     CG  440   7.807   7.483   3.947 -0.2732  0.3439  0.2568
   23LER     HG  441   7.858   7.396   3.987  0.1182  1.3391  2.0223
   23LER    CD1  442   7.729   7.544   4.059 -0.4036  0.1839 -0.2381
   23LER   HD11  443   7.708   7.650   4.042  0.2239  0.8251  2.5030
   23LER   HD12  444   7.638   7.485   4.069 -1.0149  0.9331 -1.1803
   23LER   HD13  445   7.791   7.557   4.147  0.1798 -0.1962 -0.5846
   23LER    CD2  446   7.697   7.434   3.844  0.1946 -0.0675 -0.1504
   23LER   HD21  447   7.620   7.369   3.885 -0.7282  0.7493 -0.5337
   23LER   HD22  448   7.648   7.511   3.784 -1.8003  0.1017  1.5929
   23LER   HD23  449   7.751   7.374   3.770  0.9906 -0.5883  0.8206
   23LER      C  450   8.110   7.743   3.895  0.0086 -0.3050  1.1152
   23LER      O  451   8.116   7.747   3.770 -0.1033  0.0105 -0.0585
   24LY0      N  452   6.705   7.682   2.692 -0.1671 -0.0286 -0.3785
   24LY0     H1  453   6.799   7.648   2.710 -0.7518 -1.5925 -0.0930
   24LY0     H2  454   6.632   7.613   2.702  0.6356 -0.7830  0.4712
   24LY0     H3  455   6.685   7.746   2.767 -2.8423  0.1331 -1.1424
   24LY0     CA  456   6.692   7.752   2.567 -0.3438 -0.3406 -0.5309
   24LY0     HA  457   6.591   7.786   2.545 -0.7131 -0.9355  0.1786
   24LY0     CB  458   6.724   7.660   2.447 -0.0848  0.1226  0.5315
   24LY0    HB1  459   6.648   7.583   2.436  0.5219 -0.2652 -1.1112
   24LY0    HB2  460   6.828   7.628   2.450  0.1038  0.1325 -2.6207
   24LY0     CG  461   6.716   7.744   2.314  0.4476 -0.0251 -0.3502
   24LY0    HG1  462   6.786   7.828   2.308  0.3906  0.0718  0.2405
   24LY0    HG2  463   6.611   7.770   2.300  0.4804  0.6606  0.5586
   24LY0     CD  464   6.735   7.656   2.193  0.2589 -0.4202 -0.6892
   24LY0    HD1  465   6.659   7.577   2.201 -1.7729  1.4751 -0.2995
   24LY0    HD2  466   6.825   7.596   2.202 -0.7071 -1.7683  0.6512
   24LY0     CE  467   6.735   7.731   2.055 -0.1291  0.4291  0.5830
   24LY0    HE1  468   6.643   7.789   2.063  1.7386  3.6154  0.6981
   24LY0    HE2  469   6.743   7.665   1.968  1.1550  0.2501  0.8218
   24LY0     NZ  470   6.850   7.825   2.054  0.4389 -0.8160 -0.0702
   24LY0    HZ1  471   6.941   7.782   2.064  0.7178 -0.2727 -0.2410
   24LY0    HZ2  472   6.836   7.882   1.972  0.3013 -1.6492 -0.6363
   24LY0    HZ3  473   6.828   7.890   2.129 -1.3989  1.1209 -2.1438
   24LY0      C  474   6.783   7.875   2.578 -0.1863  0.1131 -0.1329
   24LY0      O  475   6.901   7.862   2.618 -0.9642  0.0635 -0.3438
   25LER      N  476   6.733   7.990   2.526  0.3876  0.3826  0.4464
   25LER      H  477   6.640   7.975   2.489  0.1089 -1.3571  1.6955
   25LER     CA  478   6.790   8.115   2.480 -0.6305  0.0679  0.3398
   25LER     HA  479   6.698   8.171   2.463 -0.9673 -0.5551  0.0654
   25LER     CB  480   6.847   8.104   2.344 -0.4199  0.3180  0.0173
   25LER    HB1  481   6.775   8.059   2.276  0.4367 -1.8868  0.4699
   25LER    HB2  482   6.938   8.044   2.341  2.4704  4.2447  0.9186
   25LER     CG  483   6.902   8.232   2.274  0.5647 -0.3522 -0.5639
   25LER     HG  484   6.935   8.308   2.344 -1.3467 -0.6365  0.7042
   25LER    CD1  485   7.024   8.199   2.182  0.0425  0.2779  0.0256
   25LER   HD11  486   7.113   8.168   2.237  1.4157  3.3383 -0.2923
   25LER   HD12  487   6.993   8.133   2.101 -2.1813  0.4853  0.6567
   25LER   HD13  488   7.048   8.298   2.144 -2.2873  0.4613 -1.1712
   25LER    CD2  489   6.791   8.301   2.194  0.1954  0.3042 -0.5902
   25LER   HD21  490   6.705   8.330   2.254  1.1565  2.6455 -0.2105
   25LER   HD22  491   6.830   8.391   2.147  0.4266  0.6166  0.1956
   25LER   HD23  492   6.756   8.236   2.114  1.5907 -2.4017  0.8359
   25LER      C  493   6.881   8.183   2.582 -0.0490 -0.5323  0.3446
   25LER      O  494   6.851   8.298   2.619 -0.7039 -0.1593 -0.4907
   26LYR      N  495   6.984   8.117   2.637  0.2327 -0.3981 -0.4296
   26LYR      H  496   7.001   8.020   2.614  0.4362 -0.2192 -1.0249
   26LYR     CA  497   7.062   8.164   2.745 -0.2806 -0.2563 -0.2068
   26LYR     HA  498   7.080   8.271   2.728  1.4880 -0.0913  2.1190
   26LYR     CB  499   7.201   8.097   2.751 -0.5097  0.1689 -0.3146
   26LYR    HB1  500   7.174   7.993   2.765  0.2387  0.0869  0.6288
   26LYR    HB2  501   7.262   8.126   2.836  3.2172 -1.2561 -2.2506
   26LYR     CG  502   7.279   8.129   2.629  0.0947 -0.4810 -0.6830
   26LYR    HG1  503   7.221   8.115   2.538 -1.2175  3.9583 -0.7334
   26LYR    HG2  504   7.360   8.056   2.623  1.3112  0.9409 -2.7619
   26LYR     CD  505   7.334   8.270   2.622 -0.5551 -0.3865 -0.7451
   26LYR    HD1  506   7.366   8.309   2.719  0.2590  0.5521 -1.3646
   26LYR    HD2  507   7.244   8.323   2.590 -0.6866  0.4615  0.9121
   26LYR     CE  508   7.441   8.276   2.511 -0.0856 -0.0022 -0.0009
   26LYR    HE1  509   7.399   8.281   2.411 -1.3011  1.1353  0.5290
   26LYR    HE2  510   7.503   8.187   2.518 -1.5027 -1.1715 -1.3761
   26LYR     NZ  511   7.520   8.397   2.532  0.1912  0.5465  0.2669
   26LYR    HZ1  512   7.504   8.448   2.618  2.7803  1.4205  0.3247
   26LYR      C  513   7.008   8.164   2.888 -0.0231  0.5643 -0.4963
   26LYR      O  514   7.058   8.110   2.983 -0.5308  1.1472 -0.2774
   27LY0      N  515   6.904   8.241   2.907 -0.2411  0.4196  0.4683
   27LY0      H  516   6.870   8.292   2.827 -1.4661  0.4634  0.9822
   27LY0     CA  517   6.817   8.238   3.027  0.0604 -0.1117 -0.0277
   27LY0     HA  518   6.803   8.131   3.045  2.5571 -0.0925  3.1546
   27LY0     CB  519   6.686   8.302   2.993 -0.3158 -0.3275  0.7939
   27LY0    HB1  520   6.701   8.410   2.990 -2.0241 -0.0167  1.6921
   27LY0    HB2  521   6.620   8.275   3.076 -1.7338 -2.1619 -0.8536
   27LY0     CG  522   6.604   8.256   2.876  0.1836 -0.4069  0.3144
   27LY0    HG1  523   6.661   8.290   2.789 -0.5820 -0.4535 -0.2090
   27LY0    HG2  524   6.509   8.309   2.882  0.5557  0.1037  4.8918
   27LY0     CD  525   6.587   8.104   2.857 -0.6469  1.1296  0.0738
   27LY0    HD1  526   6.542   8.058   2.945 -2.7879  1.7344 -0.6582
   27LY0    HD2  527   6.682   8.053   2.837 -0.7785  0.8372  0.1807
   27LY0     CE  528   6.489   8.070   2.750 -0.2255  0.3308  1.0179
   27LY0    HE1  529   6.500   8.122   2.655  2.1504  0.3944  1.2608
   27LY0    HE2  530   6.390   8.088   2.792 -0.9662 -0.0834 -0.4716
   27LY0     NZ  531   6.495   7.922   2.720 -0.0500  0.7513  0.6531
   27LY0    HZ1  532   6.576   7.897   2.664 -1.0313  0.1345 -0.5582
   27LY0    HZ2  533   6.499   7.872   2.808  0.3557 -0.9107 -0.2575
   27LY0    HZ3  534   6.407   7.895   2.678 -0.2321  1.1084  0.8060
   27LY0      C  535   6.880   8.301   3.152  0.5593  1.6950  0.6836
   27LY0      O  536   6.839   8.257   3.262 -0.3634 -0.2543  0.1619
   28LER      N  537   6.982   8.388   3.139 -0.2843  0.3029 -0.3366
   28LER      H  538   7.009   8.403   3.043 -0.9786 -2.1090 -0.9875
   28LER     CA  539   7.054   8.444   3.246 -0.0203 -0.5496 -0.1579
   28LER     HA  540   6.995   8.428   3.336  0.7083  1.1101  0.6588
   28LER     CB  541   7.062   8.595   3.221  0.2533 -0.4931  0.3141
   28LER    HB1  542   7.083   8.620   3.117 -2.0908  0.4310 -0.0043
   28LER    HB2  543   7.142   8.631   3.285 -1.5276  0.4496  2.1241
   28LER     CG  544   6.936   8.672   3.254  0.1451  0.1452 -0.0291
   28LER     HG  545   6.858   8.637   3.187  1.7521 -0.8038 -1.4807
   28LER    CD1  546   6.892   8.638   3.401  0.0324 -0.6535 -0.5767
   28LER   HD11  547   6.802   8.694   3.429  1.3818  2.0343 -1.3122
   28LER   HD12  548   6.860   8.535   3.418  1.2405 -0.8951  0.3756
   28LER   HD13  549   6.978   8.675   3.457  0.1543  2.4978 -2.5990
   28LER    CD2  550   6.942   8.828   3.249 -0.2224  0.1292 -0.0134
   28LER   HD21  551   6.985   8.865   3.156  1.0663  0.3291  0.6340
   28LER   HD22  552   6.842   8.870   3.258  0.8054  2.9875 -0.5577
   28LER   HD23  553   7.003   8.874   3.327 -1.2803  0.1594  0.8147
   28LER      C  554   7.195   8.379   3.274  0.5444  0.9608  0.6256
   28LER      O  555   7.284   8.432   3.341 -0.0358 -0.2473  0.7325
   29LYR      N  556   7.220   8.269   3.208 -0.5618 -0.0607  0.6039
   29LYR      H  557   7.146   8.230   3.151  2.2212 -2.0561 -1.9454
   29LYR     CA  558   7.328   8.174   3.241  0.6249 -0.9338  0.6572
   29LYR     HA  559   7.404   8.227   3.298  2.9998  0.0867 -3.1205
   29LYR     CB  560   7.393   8.128   3.117  0.2589  0.1214  0.2090
   29LYR    HB1  561   7.324   8.064   3.063  1.2695 -0.1045 -0.8494
   29LYR    HB2  562   7.480   8.073   3.153  0.1927 -0.5421 -0.6294
   29LYR     CG  563   7.452   8.240   3.025  0.9563 -0.2668  0.0125
   29LYR    HG1  564   7.378   8.319   3.013  0.8966 -0.4822 -1.1432
   29LYR    HG2  565   7.466   8.198   2.925  1.4167  0.3730 -0.1978
   29LYR     CD  566   7.584   8.305   3.068  0.2761 -0.7008  0.1279
   29LYR    HD1  567   7.666   8.237   3.042  1.5842 -0.5334  3.3970
   29LYR    HD2  568   7.586   8.322   3.175  0.1291  0.2979 -0.0188
   29LYR     CE  569   7.627   8.430   2.990 -0.8589  1.1528  0.8022
   29LYR    HE1  570   7.648   8.407   2.885 -1.6693  0.6045  0.7461
   29LYR    HE2  571   7.721   8.468   3.029  0.2814 -0.6782 -0.0402
   29LYR     NZ  572   7.519   8.523   2.993  0.2335 -0.2079 -0.0471
   29LYR    HZ1  573   7.475   8.537   3.083 -2.7883 -3.9021 -0.6968
   29LYR      C  574   7.274   8.055   3.314 -0.2189  0.6428 -0.1519
   29LYR      O  575   7.152   8.039   3.311  0.6375  0.0296  0.4393
   30LER      N  576   7.362   7.985   3.387 -0.4375 -0.3592 -0.4361
   30LER      H  577   7.459   8.009   3.374 -0.2496 -0.5099  0.5978
   30LER     CA  578   7.335   7.877   3.484  0.4852  0.4065 -0.2619
   30LER     HA  579   7.248   7.901   3.545  0.9556  2.1947 -0.2475
   30LER     CB  580   7.456   7.856   3.566  0.5185  0.0599 -0.6737
   30LER    HB1  581   7.538   7.847   3.494  0.2252 -2.5211 -0.7788
   30LER    HB2  582   7.449   7.761   3.619 -1.9253  1.6164  2.0693
   30LER     CG  583   7.505   7.954   3.670  0.8331 -0.2808 -0.3244
   30LER     HG  584   7.521   8.051   3.622 -0.0967  0.2266  0.3632
   30LER    CD1  585   7.388   7.981   3.764  0.3621  0.0503  0.4365
   30LER   HD11  586   7.423   8.019   3.860  2.2725  0.6331 -0.4512
   30LER   HD12  587   7.330   8.064   3.722  1.6810 -0.2479 -2.1626
   30LER   HD13  588   7.323   7.895   3.779 -0.5299  0.2948 -1.6571
   30LER    CD2  589   7.620   7.908   3.761 -0.2779  0.2063 -0.0096
   30LER   HD21  590   7.699   7.884   3.690  0.0964 -1.6396  0.9570
   30LER   HD22  591   7.647   7.982   3.837 -3.2170  1.0624  0.3074
   30LER   HD23  592   7.590   7.817   3.812 -1.9080 -0.6787 -2.4015
   30LER      C  593   7.298   7.742   3.408  0.0673  0.4186  0.0780
   30LER      O  594   7.348   7.708   3.300 -0.1303  0.1090 -0.4530
   31LER      N  595   7.209   7.661   3.456  0.3688  0.8613  0.3063
   31LER      H  596   7.166   7.694   3.541 -0.0892 -1.4093  1.0294
   31LER     CA  597   7.158   7.531   3.401  0.1092  0.6566 -0.2465
   31LER     HA  598   7.070   7.511   3.463  1.4071 -3.5704  0.5221
   31LER     CB  599   7.252   7.412   3.430  0.2228  0.0088 -0.6482
   31LER    HB1  600   7.349   7.443   3.392  0.2022  0.1334 -0.6001
   31LER    HB2  601   7.219   7.322   3.377  1.3522 -1.2760  0.7345
   31LER     CG  602   7.261   7.376   3.586 -1.2388 -0.1511 -0.2450
   31LER     HG  603   7.273   7.475   3.631 -2.4087  0.5147 -1.3456
   31LER    CD1  604   7.136   7.315   3.652 -0.4991  0.4620 -0.1192
   31LER   HD11  605   7.146   7.323   3.761  1.3279 -1.8202 -0.0439
   31LER   HD12  606   7.046   7.370   3.622 -0.4843  0.3845 -0.3028
   31LER   HD13  607   7.145   7.209   3.629 -0.6373  0.8074 -1.8722
   31LER    CD2  608   7.379   7.287   3.623 -0.1662  0.3022  0.5733
   31LER   HD21  609   7.377   7.241   3.722  0.1286  0.8622  0.8417
   31LER   HD22  610   7.368   7.197   3.562 -2.7195  0.1425  1.1294
   31LER   HD23  611   7.478   7.328   3.607 -0.5989  0.1895 -3.2018
   31LER      C  612   7.104   7.539   3.257  0.4734  0.4310  0.1049
   31LER      O  613   7.088   7.436   3.189 -0.0298  0.4802  0.4872
   32LY0      N  614   7.703   8.983   2.289 -0.6448  0.1772 -0.0989
   32LY0     H1  615   7.604   8.970   2.278 -0.2564 -0.7614 -3.4209
   32LY0     H2  616   7.734   9.029   2.374  0.1177  0.3854 -0.4830
   32LY0     H3  617   7.725   9.033   2.204 -0.9220  2.3003  1.0108
   32LY0     CA  618   7.765   8.849   2.291  0.2408  0.2569  0.4390
   32LY0     HA  619   7.864   8.865   2.333 -0.6825 -0.3637  3.0325
   32LY0     CB  620   7.746   8.802   2.147 -0.2342  0.0635  0.2729
   32LY0    HB1  621   7.808   8.869   2.088  1.2301 -1.5003 -0.0438
   32LY0    HB2  622   7.640   8.796   2.120 -0.3106 -1.0384  0.7768
   32LY0     CG  623   7.792   8.664   2.107  0.4883  0.2270 -0.3222
   32LY0    HG1  624   7.737   8.591   2.166  0.4592 -2.5281 -3.4640
   32LY0    HG2  625   7.897   8.658   2.133  0.4158 -0.0847 -0.0987
   32LY0     CD  626   7.781   8.615   1.961 -0.0976 -0.4641 -0.0377
   32LY0    HD1  627   7.844   8.671   1.892 -1.1355 -0.0008 -0.6173
   32LY0    HD2  628   7.684   8.630   1.916  0.7141  2.7234 -0.9730
   32LY0     CE  629   7.817   8.467   1.951  0.1642  0.1676 -0.3229
   32LY0    HE1  630   7.786   8.430   1.853 -0.4876  2.4387 -1.0472
   32LY0    HE2  631   7.757   8.413   2.024  1.6905 -1.0111  0.0910
   32LY0     NZ  632   7.962   8.443   1.972 -0.0008  0.5943 -0.2330
   32LY0    HZ1  633   8.029   8.506   1.930 -1.0500  1.3676 -0.7904
   32LY0    HZ2  634   7.965   8.449   2.072  2.1777 -0.7412 -0.1663
   32LY0    HZ3  635   7.992   8.348   1.956  1.8507  0.3892  3.4240
   32LY0      C  636   7.694   8.751   2.388  0.4382  0.6552  0.5797
   32LY0      O  637   7.572   8.753   2.397  0.1267  0.9676 -0.0728
   33LER      N  638   7.765   8.660   2.451  0.2871 -0.0564  0.6705
   33LER      H  639   7.865   8.666   2.445  0.2130  0.9927  0.2905
   33LER     CA  640   7.708   8.552   2.531 -0.6457 -0.1064 -0.1624
   33LER     HA  641   7.636   8.598   2.599 -2.1164  1.3689 -2.5769
   33LER     CB  642   7.817   8.480   2.610 -0.1479 -0.0270  0.2229
   33LER    HB1  643   7.865   8.408   2.543 -1.9640  0.2589 -1.4821
   33LER    HB2  644   7.760   8.425   2.685 -0.5630  1.5706  1.1285
   33LER     CG  645   7.917   8.571   2.690  0.2110  0.0913  0.0647
   33LER     HG  646   7.984   8.623   2.621  0.6580 -0.2401  0.2457
   33LER    CD1  647   7.847   8.691   2.763  0.5082 -0.5743 -0.4402
   33LER   HD11  648   7.794   8.754   2.692  0.7876 -0.1648 -0.2869
   33LER   HD12  649   7.773   8.649   2.831 -0.6011  1.2387 -0.4615
   33LER   HD13  650   7.914   8.755   2.820  0.8787 -0.2748 -1.2025
   33LER    CD2  651   8.013   8.486   2.765 -0.4080  0.1253 -0.3376
   33LER   HD21  652   7.967   8.470   2.863  0.7549 -0.0053  0.2076
   33LER   HD22  653   8.025   8.385   2.725  1.6113  0.2964 -0.2761
   33LER   HD23  654   8.113   8.528   2.766 -1.0252  1.6375  0.5574
   33LER      C  655   7.616   8.451   2.455  0.1092 -0.1669  0.5406
   33LER      O  656   7.652   8.394   2.352 -0.3273 -0.1870 -0.8281
   34LY0      N  657   6.850   9.529   2.301  0.2361  0.7455  0.4452
   34LY0     H1  658   6.890   9.522   2.209  1.9013 -3.5325  1.2708
   34LY0     H2  659   6.751   9.509   2.309  0.1401  1.0207 -0.0422
   34LY0     H3  660   6.850   9.624   2.337  0.9869  1.2629 -0.8722
   34LY0     CA  661   6.930   9.434   2.386  0.6122 -0.0861  0.4009
   34LY0     HA  662   6.908   9.452   2.491  1.4104  0.3995  0.4921
   34LY0     CB  663   7.077   9.448   2.380 -0.3826 -0.2259  0.7196
   34LY0    HB1  664   7.123   9.403   2.468  0.7837  2.5299  1.6114
   34LY0    HB2  665   7.109   9.551   2.395 -2.7751  0.6018  0.4609
   34LY0     CG  666   7.142   9.394   2.251 -1.0573 -0.5354  0.1123
   34LY0    HG1  667   7.095   9.445   2.167  0.9869  0.8119 -0.2895
   34LY0    HG2  668   7.110   9.290   2.243  1.2608 -1.3839  1.1171
   34LY0     CD  669   7.296   9.409   2.249 -0.2303  0.0633 -0.5465
   34LY0    HD1  670   7.325   9.369   2.152 -3.9805 -2.8027 -0.7162
   34LY0    HD2  671   7.336   9.353   2.334 -1.3504 -1.0462 -0.7133
   34LY0     CE  672   7.350   9.555   2.252 -0.4613  0.1444  0.2696
   34LY0    HE1  673   7.344   9.608   2.347  0.4701  3.9683 -1.5887
   34LY0    HE2  674   7.294   9.614   2.179 -1.2545  1.2715  1.7469
   34LY0     NZ  675   7.492   9.553   2.209  0.4637 -0.2022 -0.2272
   34LY0    HZ1  676   7.545   9.523   2.289  0.9875 -0.1668 -0.5606
   34LY0    HZ2  677   7.515   9.487   2.137  1.9701 -0.4188  0.4188
   34LY0    HZ3  678   7.528   9.642   2.178 -1.3499  0.3468 -0.9353
   34LY0      C  679   6.887   9.290   2.361  0.9034 -0.1563 -0.5919
   34LY0      O  680   6.828   9.264   2.260 -0.4985  0.3343  0.2475
   35LER      N  681   6.904   9.204   2.463  0.0585 -0.0170 -0.7120
   35LER      H  682   6.938   9.238   2.552 -2.3571 -1.1972  0.7714
   35LER     CA  683   6.880   9.059   2.452  0.5162  0.8535  0.1999
   35LER     HA  684   6.837   9.041   2.353  0.4843  2.5431 -0.1264
   35LER     CB  685   6.762   9.019   2.545 -0.6407 -0.3106 -0.4868
   35LER    HB1  686   6.802   9.043   2.644 -2.5200  0.0479  0.2152
   35LER    HB2  687   6.738   8.912   2.542 -0.0771 -0.4716  0.1799
   35LER     CG  688   6.641   9.104   2.518 -0.0315 -0.2380  0.1913
   35LER     HG  689   6.665   9.211   2.521 -0.4416 -0.1618  1.2201
   35LER    CD1  690   6.574   9.076   2.380  0.1572  0.0015  0.7860
   35LER   HD11  691   6.470   9.105   2.366 -0.1164 -1.8045 -1.6021
   35LER   HD12  692   6.627   9.132   2.303 -0.7625 -0.6545 -0.3556
   35LER   HD13  693   6.580   8.970   2.358  1.6740  0.0945  0.6079
   35LER    CD2  694   6.541   9.075   2.622 -0.2435  0.3845  0.2125
   35LER   HD21  695   6.449   9.130   2.607 -1.1417 -1.5448 -1.8875
   35LER   HD22  696   6.512   8.970   2.619  0.3003  0.1685  1.5561
   35LER   HD23  697   6.571   9.095   2.725 -0.9452 -1.2875  0.7819
   35LER      C  698   7.009   8.977   2.466 -0.5655 -0.1609  0.1116
   35LER      O  699   7.097   9.030   2.535  0.4776  0.3300  0.5019
   36LYR      N  700   7.023   8.864   2.402  0.3315  0.2523  0.5338
   36LYR      H  701   6.942   8.813   2.369  1.5492 -1.2668 -0.2595
   36LYR     CA  702   7.139   8.774   2.409 -0.3090  0.8910  0.1570
   36LYR     HA  703   7.233   8.828   2.422  2.1592 -2.9176 -0.2328
   36LYR     CB  704   7.150   8.706   2.274  0.6509 -0.1842 -0.2767
   36LYR    HB1  705   7.100   8.764   2.196 -0.7751 -1.5777 -0.4733
   36LYR    HB2  706   7.088   8.617   2.284 -0.8739  0.7951 -0.6057
   36LYR     CG  707   7.305   8.689   2.241  0.0673  0.4215  0.6172
   36LYR    HG1  708   7.348   8.619   2.312  1.2297  0.1169 -0.3587
   36LYR    HG2  709   7.357   8.784   2.231 -2.6911  1.9191 -0.7220
   36LYR     CD  710   7.311   8.621   2.105  0.1252  0.1292 -0.1457
   36LYR    HD1  711   7.263   8.684   2.029 -1.2098 -1.7300 -0.9096
   36LYR    HD2  712   7.244   8.535   2.108 -0.0075  0.0379 -3.0537
   36LYR     CE  713   7.451   8.586   2.076  0.3775  0.6244  0.3484
   36LYR    HE1  714   7.518   8.656   2.126  4.1441  0.1856 -3.5126
   36LYR    HE2  715   7.467   8.596   1.969 -1.5069  1.7426  0.1369
   36LYR     NZ  716   7.497   8.445   2.108 -0.0282 -0.4515  0.2250
   36LYR    HZ1  717   7.531   8.426   2.201 -0.9098  2.9418  1.4045
   36LYR      C  718   7.135   8.675   2.531 -0.6645  0.2879  0.2568
   36LYR      O  719   7.228   8.597   2.553  0.2299  1.0336  0.3546
   37LY0      N  720   7.029   8.679   2.619 -0.5293  0.3326 -0.6587
   37LY0      H  721   6.945   8.726   2.590 -1.5219 -1.9539 -1.7499
   37LY0     CA  722   7.008   8.585   2.732  0.1371  0.7596  0.4838
   37LY0     HA  723   7.004   8.484   2.692 -2.6200  1.8689 -2.4273
   37LY0     CB  724   6.872   8.616   2.797 -0.8864  0.2223  0.1519
   37LY0    HB1  725   6.851   8.535   2.867  1.5462 -0.2217  0.4289
   37LY0    HB2  726   6.796   8.594   2.722 -0.4549 -0.8563  0.0151
   37LY0     CG  727   6.855   8.745   2.876 -0.0958 -0.4894 -0.2317
   37LY0    HG1  728   6.880   8.828   2.809 -1.4500  0.9276  0.9244
   37LY0    HG2  729   6.922   8.753   2.962 -1.7170  0.5089  1.0013
   37LY0     CD  730   6.709   8.759   2.907  0.1541 -0.3053 -0.0053
   37LY0    HD1  731   6.666   8.682   2.972 -2.3766  1.4207  0.5231
   37LY0    HD2  732   6.641   8.747   2.823 -1.8621  1.9952  1.1545
   37LY0     CE  733   6.669   8.894   2.969 -0.8428 -0.2418 -0.1283
   37LY0    HE1  734   6.713   8.979   2.916  2.6789 -2.7813 -1.6545
   37LY0    HE2  735   6.726   8.899   3.061  0.4892 -0.8727 -0.8932
   37LY0     NZ  736   6.524   8.908   2.990 -0.2758  0.5538 -0.1812
   37LY0    HZ1  737   6.515   9.004   3.021  1.9612  0.7763 -0.0518
   37LY0    HZ2  738   6.468   8.894   2.906 -2.7347  1.9762  1.0936
   37LY0    HZ3  739   6.496   8.838   3.056  0.9318 -0.3349 -0.5799
   37LY0      C  740   7.123   8.572   2.840  0.7934 -0.4642 -0.7017
   37LY0      O  741   7.128   8.470   2.908 -0.7320 -0.0148  0.2190
   38LER      N  742   7.210   8.671   2.856 -0.5406  0.3387  0.7037
   38LER      H  743   7.209   8.742   2.784  0.1336 -0.7166 -0.3840
   38LER     CA  744   7.326   8.673   2.944 -0.9944 -0.4302 -0.5908
   38LER     HA  745   7.293   8.650   3.045  0.5463  3.0014  0.8263
   38LER     CB  746   7.385   8.819   2.951 -0.1578  0.4006 -0.0128
   38LER    HB1  747   7.414   8.843   2.848 -0.5741 -0.6213 -0.3877
   38LER    HB2  748   7.475   8.813   3.013 -0.7917 -2.3037  0.7722
   38LER     CG  749   7.288   8.923   3.006 -0.1895 -0.0699  0.4998
   38LER     HG  750   7.189   8.910   2.962  0.3411  1.0963 -1.1353
   38LER    CD1  751   7.283   8.920   3.156 -0.3975  0.0822 -0.6697
   38LER   HD11  752   7.380   8.945   3.200 -0.2119  1.0382 -1.5831
   38LER   HD12  753   7.208   8.993   3.186 -1.8001 -1.2681 -0.7811
   38LER   HD13  754   7.235   8.835   3.204  0.2039  0.9891  1.7050
   38LER    CD2  755   7.338   9.058   2.956  0.3005 -0.2124 -0.5827
   38LER   HD21  756   7.287   9.145   2.996  2.3591  0.1323  1.4754
   38LER   HD22  757   7.443   9.071   2.980  0.4727  3.2476 -2.5135
   38LER   HD23  758   7.328   9.071   2.848 -0.9523  1.1942 -0.3355
   38LER      C  759   7.436   8.574   2.898  0.2409 -0.1877 -0.4974
   38LER      O  760   7.449   8.540   2.783 -0.0685  0.3361  0.9129
   39LY0      N  761   7.882   7.965   1.805 -1.1163 -0.1599 -0.2417
   39LY0     H1  762   7.922   7.923   1.721 -1.4475  0.6789 -0.8333
   39LY0     H2  763   7.836   7.890   1.853 -0.3095 -0.7908 -0.4294
   39LY0     H3  764   7.955   8.001   1.865 -0.1667  0.0115 -1.4606
   39LY0     CA  765   7.770   8.060   1.785  0.0316 -0.3809  0.4937
   39LY0     HA  766   7.683   8.006   1.748  0.3178  0.0270 -0.8210
   39LY0     CB  767   7.805   8.183   1.691  0.2164  0.4110 -0.2316
   39LY0    HB1  768   7.840   8.134   1.600  0.1528  0.1286 -0.1060
   39LY0    HB2  769   7.887   8.242   1.731  1.4910  0.1014 -2.2326
   39LY0     CG  770   7.680   8.272   1.654 -0.3101  0.7220 -0.0513
   39LY0    HG1  771   7.647   8.309   1.751  0.7883 -0.2474  0.7171
   39LY0    HG2  772   7.607   8.207   1.606 -0.1371  2.1383 -2.3811
   39LY0     CD  773   7.719   8.383   1.558 -0.2324 -0.1723  0.9297
   39LY0    HD1  774   7.750   8.338   1.463  1.9568  1.3953  0.8245
   39LY0    HD2  775   7.806   8.436   1.597 -1.8142  1.0390  2.9768
   39LY0     CE  776   7.605   8.485   1.540 -0.0994 -0.3404  0.2134
   39LY0    HE1  777   7.594   8.537   1.636  3.1338 -0.0745  0.5336
   39LY0    HE2  778   7.510   8.439   1.510 -0.0113 -1.3528  1.3775
   39LY0     NZ  779   7.648   8.587   1.441 -0.3646  0.2690  0.1371
   39LY0    HZ1  780   7.566   8.625   1.396 -0.3129  0.5947  0.3188
   39LY0    HZ2  781   7.715   8.651   1.480  0.1440 -0.0218 -0.2421
   39LY0    HZ3  782   7.708   8.541   1.374 -0.6155  1.1705 -0.7410
   39LY0      C  783   7.725   8.119   1.921  0.0529  0.6881  0.3314
   39LY0      O  784   7.808   8.163   1.996  0.4107  0.2153 -0.0499
   40LER      N  785   7.593   8.127   1.947 -0.2044  0.0148 -0.3026
   40LER      H  786   7.536   8.077   1.879 -1.7386  0.9915  0.2018
   40LER     CA  787   7.533   8.195   2.066 -0.2066 -0.8992  0.2580
   40LER     HA  788   7.611   8.203   2.141 -1.3183  0.1025  1.3655
   40LER     CB  789   7.413   8.116   2.115 -0.5225  0.1856  0.3403
   40LER    HB1  790   7.334   8.129   2.042  0.1293  1.2902 -0.1969
   40LER    HB2  791   7.373   8.166   2.203  0.2438  1.1131  0.1804
   40LER     CG  792   7.429   7.965   2.141  0.2744 -0.0752 -0.7215
   40LER     HG  793   7.461   7.906   2.056 -1.1771  0.8581 -1.9785
   40LER    CD1  794   7.526   7.955   2.261 -0.5617  0.3766  0.0118
   40LER   HD11  795   7.535   7.854   2.301  0.6619 -0.1740 -1.5538
   40LER   HD12  796   7.625   7.985   2.229 -1.0858  2.1686 -0.0059
   40LER   HD13  797   7.508   8.027   2.341 -1.6828 -1.2788  1.3411
   40LER    CD2  798   7.291   7.928   2.189 -0.1098  0.1661  0.4364
   40LER   HD21  799   7.280   7.820   2.176 -0.5615  0.1594  0.8746
   40LER   HD22  800   7.285   7.954   2.294  1.8084  0.2940  0.5624
   40LER   HD23  801   7.215   7.978   2.129  0.5884 -0.9402 -1.4756
   40LER      C  802   7.491   8.342   2.021 -0.3115  0.0474 -1.0256
   40LER      O  803   7.435   8.353   1.914  0.0269  0.2934  0.2008
   41U      O5'  804   4.186   8.489   1.972  0.0058 -0.1608 -0.1750
   41U      H5T  805   4.202   8.572   1.927  1.1213 -0.2387  0.0467
   41U      C5'  806   4.080   8.431   1.895 -0.5609  0.3964  0.3848
   41U     H5'1  807   3.997   8.497   1.871 -1.2519 -0.2331  0.9944
   41U     H5'2  808   4.044   8.348   1.956 -2.3116 -0.1386 -1.2725
   41U      C4'  809   4.114   8.370   1.758 -0.5845 -0.4411 -0.1814
   41U      H4'  810   4.019   8.357   1.707 -1.2827  1.7544  0.4356
   41U      O4'  811   4.204   8.445   1.679  0.1878  0.1387 -0.6126
   41U      C1'  812   4.250   8.357   1.575  0.0907  0.5480  0.0745
   41U      H1'  813   4.192   8.370   1.484  1.7928  1.1131 -0.9770
   41U       N1  814   4.389   8.373   1.532  0.2831  0.1646 -0.2355
   41U       C6  815   4.492   8.365   1.624 -1.2023  0.0961 -0.5557
   41U       H6  816   4.474   8.351   1.730  1.7724 -0.3790 -0.0279
   41U       C5  817   4.624   8.384   1.586  0.5001  0.2172 -0.2326
   41U       H5  818   4.706   8.380   1.656 -0.5737 -1.2924  0.9994
   41U       C4  819   4.656   8.413   1.449  0.0415  0.0253  0.0007
   41U       O4  820   4.764   8.434   1.405 -0.4729 -0.9337 -0.3958
   41U       N3  821   4.545   8.415   1.366  0.1038  0.1637 -0.0900
   41U       H3  822   4.561   8.433   1.268 -1.1622 -0.0423 -0.3457
   41U       C2  823   4.417   8.407   1.400  0.4439 -0.1070 -0.0834
   41U       O2  824   4.330   8.415   1.314 -0.2976 -0.4153 -0.1835
   41U      C3'  825   4.183   8.236   1.765  0.8005  0.2932  0.3119
   41U      H3'  826   4.273   8.246   1.825  0.5699 -0.7923  0.8633
   41U      C2'  827   4.230   8.214   1.619  0.1666  1.2243 -0.7618
   41U     H2'1  828   4.321   8.154   1.611 -0.7508 -0.8551  2.4833
   41U      O2'  829   4.118   8.151   1.544  0.4872  0.3141  0.0412
   41U     HO'2  830   4.091   8.062   1.568  0.1421 -0.0818 -1.7009
   41U      O3'  831   4.097   8.139   1.817 -0.1800  0.7432 -0.2336
   42U        P  832   4.162   8.013   1.899 -0.1861 -0.5188 -0.6156
   42U      O1P  833   4.055   7.949   1.975 -0.4581 -0.4332  0.0412
   42U      O2P  834   4.285   8.058   1.970 -0.6325 -0.3562  0.0126
   42U      O5'  835   4.217   7.920   1.786  0.2210 -0.3414  0.0840
   42U      C5'  836   4.124   7.844   1.708  0.8236 -0.5633 -1.1872
   42U     H5'1  837   4.039   7.910   1.689  1.8689  1.2700  0.1760
   42U     H5'2  838   4.090   7.756   1.762  2.5582 -1.0482 -0.8305
   42U      C4'  839   4.185   7.777   1.583  0.0236 -0.0034 -0.2033
   42U      H4'  840   4.108   7.719   1.531 -0.8794  0.9066  0.0817
   42U      O4'  841   4.227   7.871   1.491 -0.4471  0.1445  0.5760
   42U      C1'  842   4.329   7.808   1.422 -0.5677  0.4900 -0.2044
   42U      H1'  843   4.302   7.810   1.316  0.7505  0.0949 -0.5679
   42U       N1  844   4.463   7.872   1.441 -0.4932 -0.0137  0.5303
   42U       C6  845   4.490   7.947   1.553 -0.4663  0.4028 -0.3353
   42U       H6  846   4.420   7.952   1.635 -0.2992 -1.0623 -0.0780
   42U       C5  847   4.610   8.008   1.559  0.6671 -0.0948 -0.5922
   42U       H5  848   4.621   8.073   1.644 -1.6378  3.7063 -2.9412
   42U       C4  849   4.706   8.005   1.453 -0.0850  0.1591 -0.4211
   42U       O4  850   4.813   8.069   1.455 -0.9361  0.1266 -0.2247
   42U       N3  851   4.671   7.929   1.346 -0.0888  0.2609  0.5110
   42U       H3  852   4.726   7.944   1.263 -1.3676 -1.3898 -0.7044
   42U       C2  853   4.554   7.860   1.336 -0.5653 -0.2980  0.8797
   42U       O2  854   4.535   7.801   1.230 -0.3558 -0.0167  0.1738
   42U      C3'  855   4.301   7.681   1.614 -0.3968  0.8577  0.1332
   42U      H3'  856   4.363   7.740   1.682  2.4230  0.6572 -2.1012
   42U      C2'  857   4.350   7.661   1.472 -0.4518 -0.7153 -0.4720
   42U     H2'1  858   4.452   7.623   1.465 -0.0832  0.2607 -0.5492
   42U      O2'  859   4.263   7.585   1.387 -0.0520 -0.1074 -0.8157
   42U     HO'2  860   4.185   7.557   1.434  0.5872 -0.6006 -0.0225
   42U      O3'  861   4.258   7.556   1.668  0.0322 -0.2875 -0.6911
   43A        P  862   4.354   7.457   1.747  0.2311 -0.0738 -0.5705
   43A      O1P  863   4.271   7.355   1.812 -0.4720  0.6196 -0.1013
   43A      O2P  864   4.448   7.531   1.833  0.3943 -0.2979 -0.0115
   43A      O5'  865   4.448   7.395   1.635 -0.6138  0.0048 -0.4596
   43A      C5'  866   4.404   7.304   1.536  0.9374  0.8970 -0.6272
   43A     H5'1  867   4.311   7.337   1.490  0.9008  0.6794 -0.7087
   43A     H5'2  868   4.370   7.210   1.578 -0.9733  1.8925  0.2104
   43A      C4'  869   4.504   7.277   1.425 -0.9648  0.5687  0.3525
   43A      H4'  870   4.460   7.200   1.362  2.3157 -1.3501  0.1895
   43A      O4'  871   4.528   7.392   1.351 -0.3000  0.4084 -0.3409
   43A      C1'  872   4.657   7.382   1.293 -0.5706  0.3233  0.0809
   43A      H1'  873   4.645   7.385   1.184 -1.4025  0.4205  0.1683
   43A       N9  874   4.740   7.496   1.341 -0.1066 -0.8922  0.2358
   43A       C8  875   4.730   7.572   1.462 -0.0787  0.4004 -0.1536
   43A       H8  876   4.649   7.565   1.532  1.4903 -0.7276  1.6545
   43A       N7  877   4.822   7.663   1.467 -0.3075  1.1168  0.0876
   43A       C5  878   4.907   7.635   1.360  0.2975 -0.6445  0.0558
   43A       C6  879   5.027   7.686   1.323  0.1183 -0.3944 -0.0959
   43A       N6  880   5.095   7.778   1.390 -0.1317  0.1514 -0.3274
   43A      H61  881   5.066   7.811   1.481  1.2725 -3.0068  1.4628
   43A      H62  882   5.189   7.791   1.354  1.1167 -1.7077  1.9270
   43A       N1  883   5.073   7.652   1.207 -0.0464  0.2149 -0.2890
   43A       C2  884   5.016   7.563   1.131  0.3470 -0.0872 -0.1263
   43A       H2  885   5.055   7.541   1.033  0.5429 -2.5931  0.4521
   43A       N3  886   4.907   7.494   1.166 -0.4325  0.2273  0.1813
   43A       C4  887   4.853   7.539   1.282 -0.2542 -0.1531 -0.5175
   43A      C3'  888   4.632   7.218   1.461 -0.0144  0.2036 -0.0991
   43A      H3'  889   4.674   7.269   1.547 -0.3401  0.5783 -0.1611
   43A      C2'  890   4.714   7.245   1.329  0.4476 -0.6069  0.2811
   43A     H2'1  891   4.818   7.253   1.360  0.2996  2.1209  0.2947
   43A      O2'  892   4.679   7.153   1.219 -0.2407  0.0432 -0.1941
   43A     HO'2  893   4.596   7.182   1.181  1.1839  0.1458 -3.5441
   43A      O3'  894   4.617   7.075   1.486  0.5310 -0.1003  0.3356
   44A        P  895   4.737   7.002   1.560  0.0918  0.3306 -0.2736
   44A      O1P  896   4.703   6.861   1.548  0.1009  0.0077 -0.2543
   44A      O2P  897   4.752   7.058   1.695 -0.7980 -0.5607  0.2521
   44A      O5'  898   4.866   7.024   1.471  0.3508 -0.1548  0.3313
   44A      C5'  899   4.890   6.940   1.358 -0.2102  0.1830  0.1459
   44A     H5'1  900   4.818   6.958   1.278  0.3608 -1.9183 -0.9182
   44A     H5'2  901   4.892   6.834   1.382 -0.4087 -0.2238 -1.4724
   44A      C4'  902   5.016   6.986   1.282 -0.0410 -0.0147 -0.1996
   44A      H4'  903   5.019   6.923   1.193  0.5395 -2.3025  1.3255
   44A      O4'  904   5.016   7.126   1.255 -0.6104  0.2381  0.3597
   44A      C1'  905   5.156   7.162   1.260  0.6025  0.1942  0.1178
   44A      H1'  906   5.177   7.219   1.170  0.7754  0.3125  0.2315
   44A       N9  907   5.179   7.267   1.360  0.0399  0.4984 -0.0732
   44A       C8  908   5.108   7.291   1.479 -0.1380 -0.5592  0.0016
   44A       H8  909   5.029   7.226   1.513 -1.2204  0.1944 -1.0276
   44A       N7  910   5.145   7.399   1.541 -0.3374  0.0755 -0.4488
   44A       C5  911   5.253   7.444   1.469  0.5661  0.4338  0.1226
   44A       C6  912   5.339   7.558   1.488 -0.1014 -0.6363  0.4835
   44A       N6  913   5.342   7.661   1.576 -0.0143  0.2282  0.4813
   44A      H61  914   5.278   7.658   1.654 -0.4454 -2.2727  0.1093
   44A      H62  915   5.403   7.742   1.572  0.9742 -0.4844  0.7221
   44A       N1  916   5.428   7.587   1.390 -0.3603 -0.2002 -0.0124
   44A       C2  917   5.437   7.504   1.286  0.1749  0.5835 -0.4394
   44A       H2  918   5.503   7.542   1.210 -1.4091  1.2949 -1.5075
   44A       N3  919   5.372   7.387   1.261  0.7030  0.4098  0.4169
   44A       C4  920   5.276   7.366   1.355 -0.2324  0.4186 -0.4916
   44A      C3'  921   5.142   6.952   1.356  0.5427 -0.2037 -0.7761
   44A      H3'  922   5.126   6.975   1.462 -1.6706 -0.1538 -1.0827
   44A      C2'  923   5.241   7.040   1.282  0.5342  0.1463 -0.2621
   44A     H2'1  924   5.328   7.062   1.343  2.3725  1.9894 -3.3153
   44A      O2'  925   5.287   6.985   1.156  0.1632  0.1074 -0.7096
   44A     HO'2  926   5.332   6.905   1.183 -0.6846 -0.6687 -1.5114
   44A      O3'  927   5.176   6.813   1.349 -0.1050 -0.0635  0.7788
   45U        P  928   5.279   6.747   1.452 -0.1359  0.0240  0.2782
   45U      O1P  929   5.269   6.602   1.436  0.3773  0.6351  0.1206
   45U      O2P  930   5.266   6.809   1.584  0.0147 -0.0155 -0.0250
   45U      O5'  931   5.421   6.804   1.397 -0.2225  0.3577 -0.5027
   45U      C5'  932   5.494   6.750   1.283 -0.5989 -0.7096 -0.6402
   45U     H5'1  933   5.423   6.759   1.201 -0.6779  0.3921 -0.4771
   45U     H5'2  934   5.533   6.649   1.295 -0.6399 -0.6679 -0.0874
   45U      C4'  935   5.613   6.847   1.244  0.5375  0.3053  0.3606
   45U      H4'  936   5.651   6.828   1.143  2.6089 -0.8837  1.2975
   45U      O4'  937   5.575   6.988   1.248 -0.2383  0.2119  0.0152
   45U      C1'  938   5.679   7.074   1.297  0.5088 -0.5359 -0.2431
   45U      H1'  939   5.700   7.153   1.225 -0.2471  0.6797  0.8445
   45U       N1  940   5.639   7.137   1.424 -0.2500 -0.3871 -0.1026
   45U       C6  941   5.523   7.100   1.495 -0.4967  0.2069  0.6043
   45U       H6  942   5.490   6.998   1.482 -0.0284  0.0906  0.3053
   45U       C5  943   5.480   7.174   1.596  0.0960  0.3915  0.5852
   45U       H5  944   5.398   7.136   1.656  1.2694  0.9409  2.6427
   45U       C4  945   5.535   7.309   1.625 -0.2854  0.4030  0.5511
   45U       O4  946   5.490   7.391   1.705 -0.0569 -0.1882 -0.8324
   45U       N3  947   5.650   7.339   1.551 -0.1828 -0.1823  0.7775
   45U       H3  948   5.684   7.434   1.562  0.1974 -0.0488 -1.1358
   45U       C2  949   5.710   7.256   1.461  0.2666  0.7539 -0.9936
   45U       O2  950   5.817   7.280   1.408 -0.5446  0.3471 -0.7195
   45U      C3'  951   5.725   6.837   1.349  0.5048 -0.1560  0.4799
   45U      H3'  952   5.683   6.833   1.449 -0.1890  1.7768  0.3058
   45U      C2'  953   5.790   6.976   1.313  0.2082 -0.3468 -0.5631
   45U     H2'1  954   5.849   7.009   1.398 -0.4330 -1.4365  0.3229
   45U      O2'  955   5.866   6.970   1.195 -0.0595  0.0794 -0.0533
   45U     HO'2  956   5.906   7.054   1.171  1.7571 -1.2741 -2.1724
   45U      O3'  957   5.813   6.731   1.321  0.0067  0.1994  0.3346
   46U        P  958   5.878   6.643   1.428 -0.2384  0.0658 -0.2375
   46U      O1P  959   5.943   6.532   1.352  0.1706 -0.4905 -0.1731
   46U      O2P  960   5.780   6.620   1.533  0.3704  0.1775  0.0451
   46U      O5'  961   5.983   6.752   1.484  0.3671  0.3574  0.0806
   46U      C5'  962   6.097   6.794   1.413  0.2895 -0.8007  0.5099
   46U     H5'1  963   6.077   6.837   1.314  2.5195  1.4671  0.9532
   46U     H5'2  964   6.162   6.711   1.385 -0.6420 -1.5767  0.5958
   46U      C4'  965   6.167   6.903   1.487  0.3148  0.2301 -0.0807
   46U      H4'  966   6.255   6.919   1.425 -0.7450  1.5801 -1.2838
   46U      O4'  967   6.106   7.034   1.481  0.0605  0.5895 -0.7325
   46U      C1'  968   6.119   7.097   1.603  0.3420 -0.0954 -0.5406
   46U      H1'  969   6.160   7.197   1.591 -1.1923  0.6178 -0.1009
   46U       N1  970   5.985   7.129   1.663 -0.0280  0.5294 -0.6620
   46U       C6  971   5.880   7.043   1.666 -0.4403  0.7593 -0.5249
   46U       H6  972   5.891   6.950   1.612  0.0608  0.5096 -0.0103
   46U       C5  973   5.768   7.071   1.734  0.5200 -0.5102 -0.4339
   46U       H5  974   5.690   6.997   1.727 -0.0505  0.0591 -0.2186
   46U       C4  975   5.759   7.188   1.817 -0.4748 -0.3140  0.2053
   46U       O4  976   5.665   7.216   1.891 -0.7192 -0.0570 -0.4638
   46U       N3  977   5.864   7.271   1.806  0.1154 -0.2205 -0.7164
   46U       H3  978   5.863   7.347   1.872 -1.8295 -0.5120 -0.3239
   46U       C2  979   5.969   7.255   1.724  0.0288  0.1625 -0.1681
   46U       O2  980   6.048   7.347   1.711 -0.5363 -0.4206  0.8270
   46U      C3'  981   6.211   6.876   1.627 -0.3234  0.2352 -1.3445
   46U      H3'  982   6.130   6.834   1.686  0.4204  2.5216  1.5277
   46U      C2'  983   6.213   7.019   1.693 -0.3662 -0.6606 -0.3406
   46U     H2'1  984   6.177   7.011   1.795 -0.1421  0.9712 -0.1139
   46U      O2'  985   6.333   7.090   1.679 -0.3142 -0.1683 -0.6225
   46U     HO'2  986   6.363   7.127   1.762  2.0121  1.3831 -2.0343
   46U      O3'  987   6.336   6.813   1.623 -0.0449  0.0858 -0.5590
   47A        P  988   6.392   6.734   1.752  0.2563 -0.5809 -0.2848
   47A      O1P  989   6.522   6.679   1.706 -0.2742 -0.0597 -0.6018
   47A      O2P  990   6.288   6.637   1.787 -0.1335 -0.0265  0.0552
   47A      O5'  991   6.413   6.828   1.876 -0.5556 -0.5558  0.3460
   47A      C5'  992   6.522   6.921   1.882  0.4230 -0.3214  0.1992
   47A     H5'1  993   6.552   6.963   1.786  0.5867  0.8900  0.7480
   47A     H5'2  994   6.608   6.863   1.914 -0.9254 -1.5473  1.8013
   47A      C4'  995   6.503   7.048   1.975 -0.0473 -0.4461 -0.4613
   47A      H4'  996   6.589   7.115   1.971 -1.2708  1.1387 -1.1904
   47A      O4'  997   6.385   7.124   1.947  0.1558 -0.3996 -1.1925
   47A      C1'  998   6.345   7.191   2.065  0.1808  0.8765 -0.3937
   47A      H1'  999   6.360   7.298   2.053  0.6677  0.7129 -1.3384
   47A       N9 1000   6.203   7.171   2.098 -0.5796 -0.8769  0.0444
   47A       C8 1001   6.109   7.073   2.059 -0.6365  0.3488  0.4666
   47A       H8 1002   6.144   6.987   2.004  1.7763  1.2829  0.4331
   47A       N7 1003   5.988   7.096   2.105 -0.4486  0.0746  0.2643
   47A       C5 1004   6.006   7.210   2.175 -0.0550 -0.3725 -0.6502
   47A       C6 1005   5.912   7.288   2.246  0.0996  0.4379  0.5887
   47A       N6 1006   5.781   7.269   2.247  0.0567  0.2036 -0.0180
   47A      H61 1007   5.733   7.181   2.231  0.3032 -0.2297  1.4588
   47A      H62 1008   5.719   7.336   2.290 -2.3326 -0.4118 -2.2406
   47A       N1 1009   5.951   7.395   2.312  0.4561  0.3944  0.0445
   47A       C2 1010   6.079   7.423   2.307  0.6673  0.3406 -0.5685
   47A       H2 1011   6.092   7.521   2.352  2.4963 -0.0342 -0.2053
   47A       N3 1012   6.182   7.355   2.254  0.0717  0.5347 -0.0278
   47A       C4 1013   6.134   7.255   2.178  0.3654 -0.2237 -0.5009
   47A      C3' 1014   6.481   7.006   2.122 -0.3954 -0.5013 -0.5170
   47A      H3' 1015   6.403   6.930   2.122 -2.5678  1.5675 -2.0430
   47A      C2' 1016   6.437   7.135   2.177  0.4069 -0.4265 -0.2576
   47A     H2'1 1017   6.374   7.124   2.265 -0.2786 -0.6704 -0.7763
   47A      O2' 1018   6.543   7.223   2.196 -0.1589 -0.2512  0.2900
   47A     HO'2 1019   6.617   7.184   2.242  1.5667  1.2220 -1.0501
   47A      O3' 1020   6.600   6.956   2.182 -0.3761  0.0985 -0.5892
   48U        P 1021   6.597   6.842   2.297  0.1034 -0.3988 -0.4085
   48U      O1P 1022   6.730   6.783   2.325  0.2476  0.2557  0.5483
   48U      O2P 1023   6.489   6.739   2.273 -0.0040 -0.5958  0.7907
   48U      O5' 1024   6.552   6.914   2.427  0.5732 -0.2373 -0.0072
   48U      C5' 1025   6.632   7.009   2.499  0.1453 -0.6446  0.2292
   48U     H5'1 1026   6.675   7.077   2.426  3.6151 -0.9926  1.7641
   48U     H5'2 1027   6.707   6.951   2.553  1.7754  2.7605  1.9215
   48U      C4' 1028   6.548   7.103   2.591 -0.1679  0.7955 -0.2389
   48U      H4' 1029   6.613   7.184   2.624 -1.5995  1.5094  0.9389
   48U      O4' 1030   6.446   7.151   2.514  0.1696 -0.3234 -0.2200
   48U      C1' 1031   6.343   7.177   2.603 -0.0081 -0.4642 -0.3410
   48U      H1' 1032   6.340   7.286   2.608 -1.5716 -0.4530 -0.9632
   48U       N1 1033   6.210   7.140   2.545  0.0590  0.0481  0.3376
   48U       C6 1034   6.199   7.015   2.480 -0.6892 -0.8144  0.5661
   48U       H6 1035   6.289   6.963   2.448 -0.5328  0.5826 -1.4889
   48U       C5 1036   6.075   6.968   2.451 -0.0988  0.2148 -0.0964
   48U       H5 1037   6.065   6.875   2.396 -0.8743 -0.0542  0.4755
   48U       C4 1038   5.958   7.048   2.472  0.5379 -0.4988  0.3391
   48U       O4 1039   5.841   7.020   2.451  0.0228  0.0405 -0.1474
   48U       N3 1040   5.973   7.170   2.533 -0.7015 -0.6980  0.2924
   48U       H3 1041   5.892   7.231   2.541 -0.6159 -0.5644  0.1698
   48U       C2 1042   6.095   7.217   2.576 -0.1320  0.9224  0.5360
   48U       O2 1043   6.094   7.325   2.629  0.0774  0.0450 -0.4963
   48U      C3' 1044   6.483   7.027   2.712  0.5248 -0.0846 -0.2792
   48U      H3' 1045   6.436   6.936   2.675 -0.4331  0.3651 -0.2189
   48U      C2' 1046   6.370   7.132   2.746 -0.0352  0.0452  0.1725
   48U     H2'1 1047   6.282   7.091   2.795  0.4530  2.1848  3.1108
   48U      O2' 1048   6.420   7.241   2.824  0.2472 -0.2515 -0.3046
   48U     HO'2 1049   6.476   7.199   2.890  1.5728 -1.9211 -2.3435
   48U      O3' 1050   6.571   7.003   2.823  0.1854 -0.4344 -0.3670
   49C        P 1051   6.532   6.906   2.935  0.2201 -0.2037  0.1487
   49C      O1P 1052   6.643   6.904   3.032  0.3712  0.2512 -0.0215
   49C      O2P 1053   6.496   6.782   2.861 -0.5622  0.5102  0.5356
   49C      O5' 1054   6.396   6.949   3.016 -0.8315 -0.4202  0.3029
   49C      C5' 1055   6.389   7.065   3.099 -0.4012 -0.6052  0.1088
   49C     H5'1 1056   6.445   7.141   3.044  0.1269 -0.3547  0.9639
   49C     H5'2 1057   6.455   7.053   3.185  0.9601  0.3458 -0.7631
   49C      C4' 1058   6.247   7.116   3.136  0.3168  0.1630  0.2584
   49C      H4' 1059   6.252   7.201   3.204  2.1701 -0.3379  0.8011
   49C      O4' 1060   6.181   7.141   3.017 -0.3484  0.0725 -0.5866
   49C      C1' 1061   6.042   7.141   3.052  0.4464  0.1650 -0.4019
   49C      H1' 1062   6.002   7.243   3.059 -0.2084 -0.1039 -0.1447
   49C       N1 1063   5.965   7.059   2.962 -0.3019 -0.4810  0.5458
   49C       C6 1064   6.022   6.976   2.866 -0.7943 -0.2322 -0.6319
   49C       H6 1065   6.128   6.957   2.875 -0.3627  2.0815 -0.0780
   49C       C5 1066   5.950   6.908   2.774  0.5233  0.8132 -0.2133
   49C       H5 1067   5.998   6.842   2.702 -0.4579  0.7690 -0.8521
   49C       C4 1068   5.810   6.923   2.772  0.3079 -0.2412  0.2498
   49C       N4 1069   5.737   6.860   2.684 -0.4746  0.0801 -0.2053
   49C      H41 1070   5.775   6.786   2.627 -1.2123 -1.0730  0.7591
   49C      H42 1071   5.640   6.884   2.697  0.0043  1.6961  0.6096
   49C       N3 1072   5.747   6.995   2.865  0.3244 -0.4757 -0.1999
   49C       C2 1073   5.823   7.064   2.957 -1.2124 -0.8851  1.0211
   49C       O2 1074   5.761   7.124   3.042  0.0993 -0.5543  0.1530
   49C      C3' 1075   6.161   7.020   3.218 -0.2572  0.1145  0.2519
   49C      H3' 1076   6.167   6.924   3.168  1.1836 -0.4417  1.4408
   49C      C2' 1077   6.028   7.076   3.189  0.3746 -0.6533  0.3350
   49C     H2'1 1078   5.953   6.998   3.199  0.0017 -0.1875  1.3196
   49C      O2' 1079   5.989   7.176   3.285 -0.4535 -0.2608  0.0884
   49C     HO'2 1080   5.917   7.133   3.331 -0.9847  0.2451 -0.2538
   49C      O3' 1081   6.207   7.019   3.356  0.5513  0.3159  0.4572
   50U        P 1082   6.167   6.892   3.447  0.1300 -0.1987  0.0346
   50U      O1P 1083   6.230   6.910   3.573  0.3611 -0.4412  0.1228
   50U      O2P 1084   6.186   6.772   3.371 -0.3249  0.3951  0.6298
   50U      O5' 1085   6.015   6.915   3.467 -0.3580  0.0171 -0.2293
   50U      C5' 1086   5.954   6.986   3.573  0.5935 -0.3782 -0.3020
   50U     H5'1 1087   5.997   7.086   3.564 -2.4743  1.3241  1.9594
   50U     H5'2 1088   5.977   6.936   3.667  1.5474  1.2918  0.3975
   50U      C4' 1089   5.806   7.003   3.550 -0.9307  0.1684  0.0166
   50U      H4' 1090   5.770   7.081   3.617  0.4461 -0.4834  1.5832
   50U      O4' 1091   5.780   7.030   3.409  0.2410  0.3787 -0.3467
   50U      C1' 1092   5.656   6.969   3.374 -0.1979  0.1971 -0.2711
   50U      H1' 1093   5.592   7.050   3.339  0.2434  0.3437 -0.7488
   50U       N1 1094   5.664   6.873   3.259  0.5004 -0.7648 -0.0114
   50U       C6 1095   5.780   6.812   3.223 -0.4567 -0.0917  0.3038
   50U       H6 1096   5.868   6.836   3.279  0.8681 -2.5367 -0.5748
   50U       C5 1097   5.787   6.734   3.106 -0.0261  0.6453 -0.9957
   50U       H5 1098   5.883   6.692   3.080  0.7799  2.2438 -0.7556
   50U       C4 1099   5.664   6.702   3.035 -0.2510 -0.6323  0.1458
   50U       O4 1100   5.651   6.614   2.943  0.0166  0.0813 -0.3548
   50U       N3 1101   5.553   6.772   3.079  0.1964  0.9848  0.2662
   50U       H3 1102   5.470   6.733   3.038  1.2844  0.1237 -1.2460
   50U       C2 1103   5.543   6.854   3.192  0.3594  0.0948  0.3187
   50U       O2 1104   5.433   6.906   3.220 -0.1386 -0.0472 -0.7422
   50U      C3' 1105   5.723   6.877   3.586 -0.0864  0.4300 -0.5849
   50U      H3' 1106   5.771   6.787   3.546 -0.9238 -1.2932  2.0046
   50U      C2' 1107   5.593   6.905   3.503  0.7068  0.5128  0.4164
   50U     H2'1 1108   5.550   6.807   3.482 -0.9483  1.1679  0.5768
   50U      O2' 1109   5.508   7.005   3.563  0.4853  0.1184 -0.2260
   50U     HO'2 1110   5.416   6.975   3.564  0.1928  0.9965 -0.1498
   50U      O3' 1111   5.709   6.858   3.726 -0.0206  0.6938  0.0527
   51A        P 1112   5.643   6.715   3.783 -0.2921  0.1113 -0.5419
   51A      O1P 1113   5.639   6.720   3.930 -0.0865  0.3447  0.0677
   51A      O2P 1114   5.726   6.616   3.717  0.6094  0.9690 -0.0780
   51A      O5' 1115   5.495   6.709   3.726  0.5750  0.6027  0.1938
   51A      C5' 1116   5.390   6.785   3.789 -0.4896 -0.0708 -1.1250
   51A     H5'1 1117   5.417   6.891   3.779  1.0558  0.0167  2.5467
   51A     H5'2 1118   5.378   6.757   3.893 -0.3601  1.3870 -0.6861
   51A      C4' 1119   5.261   6.765   3.713 -0.3796 -0.2615 -0.4680
   51A      H4' 1120   5.190   6.835   3.759  0.8921  0.7368  0.0281
   51A      O4' 1121   5.265   6.796   3.575  0.4192  0.2527  0.4524
   51A      C1' 1122   5.193   6.709   3.491 -0.4863  0.3827 -0.2115
   51A      H1' 1123   5.136   6.776   3.428 -1.3922  0.3859  0.5824
   51A       N9 1124   5.279   6.614   3.416  0.4866  0.2832 -0.0548
   51A       C8 1125   5.415   6.600   3.424 -0.1203  0.0936  0.3027
   51A       H8 1126   5.475   6.651   3.499 -1.1086 -0.7267  1.7057
   51A       N7 1127   5.471   6.541   3.322 -0.7191 -0.0636  0.1468
   51A       C5 1128   5.363   6.495   3.253 -0.5851  0.3320 -0.2951
   51A       C6 1129   5.346   6.405   3.142 -0.3881  0.7478  0.4339
   51A       N6 1130   5.452   6.349   3.072  0.0989 -1.2445  0.0359
   51A      H61 1131   5.544   6.379   3.098 -1.8593  2.8053  3.6512
   51A      H62 1132   5.427   6.298   2.989 -1.4430  0.0992 -0.3777
   51A       N1 1133   5.223   6.368   3.100  0.1880  0.3587 -0.3415
   51A       C2 1134   5.121   6.419   3.171  0.8317 -0.2789 -0.6143
   51A       H2 1135   5.021   6.392   3.141  1.0537 -0.6972 -0.9923
   51A       N3 1136   5.121   6.499   3.274  0.1636  0.3562 -0.1524
   51A       C4 1137   5.246   6.530   3.311  0.0059  0.2066  0.0472
   51A      C3' 1138   5.194   6.628   3.720 -0.1935  0.2351 -0.1648
   51A      H3' 1139   5.270   6.551   3.709 -0.0734  0.3144  0.0827
   51A      C2' 1140   5.111   6.627   3.595  0.6848  0.4642 -0.3606
   51A     H2'1 1141   5.096   6.525   3.559 -0.0755  0.2743  0.4630
   51A      O2' 1142   4.980   6.678   3.637 -0.8557  0.1576  0.3392
   51A     HO'2 1143   4.983   6.677   3.733 -1.8102 -0.8737  0.3731
   51A      O3' 1144   5.112   6.620   3.839  0.5031 -0.0232  0.6416
   52U        P 1145   5.136   6.497   3.934  0.1823 -0.0862  0.0067
   52U      O1P 1146   5.058   6.526   4.054 -0.0632  0.1016 -0.1268
   52U      O2P 1147   5.283   6.474   3.944 -0.2837  0.5895 -0.2134
   52U      O5' 1148   5.068   6.370   3.849  0.2778 -0.0315 -0.0270
   52U      C5' 1149   4.932   6.369   3.812 -0.5066 -0.0707  0.3691
   52U     H5'1 1150   4.901   6.468   3.780 -0.6813  0.0188  0.8063
   52U     H5'2 1151   4.874   6.352   3.903  0.2074  2.1603  1.2989
   52U      C4' 1152   4.890   6.281   3.693 -0.2695 -0.3769 -0.1681
   52U      H4' 1153   4.782   6.272   3.679 -0.4150 -0.4815  0.9676
   52U      O4' 1154   4.957   6.324   3.572  0.5955  0.0792  0.1469
   52U      C1' 1155   4.975   6.212   3.485  0.1319  1.0215 -0.0572
   52U      H1' 1156   4.911   6.216   3.397 -0.4868  1.6639  0.4043
   52U       N1 1157   5.112   6.192   3.438  0.5430 -0.1198  0.5231
   52U       C6 1158   5.224   6.236   3.505 -0.1469  0.0917  0.1492
   52U       H6 1159   5.214   6.283   3.601  0.6430 -2.5312  1.6241
   52U       C5 1160   5.347   6.199   3.458 -0.0449  0.4926 -0.0938
   52U       H5 1161   5.440   6.220   3.510  0.8053 -2.7913 -0.0091
   52U       C4 1162   5.366   6.121   3.336  0.4795 -0.5301  0.1320
   52U       O4 1163   5.475   6.095   3.290 -0.2152  0.1466  0.6542
   52U       N3 1164   5.253   6.079   3.276  0.3595  0.7364 -0.2450
   52U       H3 1165   5.251   6.014   3.200  0.2155  1.0793 -0.5378
   52U       C2 1166   5.127   6.103   3.330 -0.5773  0.7875  0.0756
   52U       O2 1167   5.030   6.048   3.278  0.2819 -0.1148  0.5121
   52U      C3' 1168   4.941   6.136   3.705 -1.0464  0.0710 -0.4410
   52U      H3' 1169   5.041   6.132   3.749 -0.5534  0.1722 -1.5128
   52U      C2' 1170   4.935   6.086   3.564  0.0992  0.2190  0.7029
   52U     H2'1 1171   5.005   6.002   3.560  0.4909  0.3640  3.0987
   52U      O2' 1172   4.801   6.061   3.518 -0.0300  0.4391  0.8983
   52U     HO'2 1173   4.801   6.033   3.427 -1.0612 -3.4073  1.8901
   52U      O3' 1174   4.852   6.063   3.791  1.1510  0.2255  0.1094
   53U        P 1175   4.885   5.908   3.834  0.2289 -0.6010 -0.6318
   53U      O1P 1176   4.786   5.863   3.933  0.5037 -0.0036  0.3020
   53U      O2P 1177   5.024   5.905   3.878  0.2093 -0.1284  0.0158
   53U      O5' 1178   4.886   5.812   3.703  0.2625 -0.2171  0.5992
   53U      C5' 1179   4.762   5.766   3.651 -0.9643  0.0840  0.2451
   53U     H5'1 1180   4.692   5.850   3.641  0.6975  1.5135  0.2282
   53U     H5'2 1181   4.723   5.687   3.715  1.1140 -0.3072  1.0848
   53U      C4' 1182   4.790   5.709   3.503  0.5961  0.4492 -0.0000
   53U      H4' 1183   4.697   5.716   3.447  0.4166 -0.9422  0.0882
   53U      O4' 1184   4.889   5.783   3.433 -0.0006  0.6105 -0.2758
   53U      C1' 1185   4.952   5.697   3.339  0.3941  0.2473 -0.4241
   53U      H1' 1186   4.907   5.725   3.244 -2.3898  2.1780  1.3198
   53U       N1 1187   5.097   5.709   3.347  0.5254 -0.3099  0.2750
   53U       C6 1188   5.159   5.758   3.454  0.4320  0.0797 -0.3326
   53U       H6 1189   5.105   5.789   3.542 -1.2718 -1.6689 -0.6808
   53U       C5 1190   5.294   5.772   3.447  0.9823  0.3108 -0.0501
   53U       H5 1191   5.346   5.799   3.538  1.1887 -2.0905  0.6188
   53U       C4 1192   5.375   5.717   3.339  0.7923  0.2382  0.1512
   53U       O4 1193   5.496   5.729   3.323 -0.2837 -0.4225 -0.2663
   53U       N3 1194   5.298   5.671   3.232 -0.4566 -0.2731 -0.0421
   53U       H3 1195   5.343   5.651   3.144 -1.5107 -2.0274 -0.2359
   53U       C2 1196   5.162   5.676   3.233  0.3362  0.9781  0.6046
   53U       O2 1197   5.093   5.644   3.133 -0.2816  0.3989 -0.3463
   53U      C3' 1198   4.848   5.562   3.507 -1.0354  0.4672 -0.2471
   53U      H3' 1199   4.922   5.563   3.586 -0.3760 -0.0722 -0.8419
   53U      C2' 1200   4.904   5.552   3.366  0.8462 -0.2581 -0.2839
   53U     H2'1 1201   4.992   5.488   3.368  1.8258  1.0482  1.7072
   53U      O2' 1202   4.800   5.528   3.281 -0.2006 -0.1172 -0.3232
   53U     HO'2 1203   4.762   5.444   3.309  0.2679 -0.0915  0.4259
   53U      O3' 1204   4.743   5.467   3.523 -0.1770 -0.4844  0.1681
   54C        P 1205   4.773   5.319   3.572  0.1725 -0.0314 -0.2617
   54C      O1P 1206   4.650   5.257   3.610  0.6563  0.1826 -0.1027
   54C      O2P 1207   4.883   5.330   3.668 -0.3516  0.1320 -0.0741
   54C      O5' 1208   4.845   5.250   3.450 -0.2528 -0.6590  0.3285
   54C      C5' 1209   4.765   5.197   3.349  0.2193  0.5503  0.2871
   54C     H5'1 1210   4.698   5.276   3.314 -0.9705 -0.2103  0.8115
   54C     H5'2 1211   4.696   5.120   3.382 -1.0094  0.9464 -1.2475
   54C      C4' 1212   4.837   5.147   3.217  0.1492  0.3041  0.2522
   54C      H4' 1213   4.767   5.119   3.138 -0.5993  0.7750  0.7264
   54C      O4' 1214   4.926   5.252   3.177 -0.2835 -0.1187  0.4805
   54C      C1' 1215   5.037   5.203   3.110 -0.2185 -0.2715  0.1466
   54C      H1' 1216   5.045   5.228   3.005 -0.7738 -2.0669 -0.3526
   54C       N1 1217   5.161   5.237   3.176  0.0733  0.1071  0.8984
   54C       C6 1218   5.164   5.294   3.305  0.3694 -0.0109 -0.4276
   54C       H6 1219   5.079   5.292   3.372  0.7860 -0.9009  0.0876
   54C       C5 1220   5.275   5.360   3.342  0.7051 -0.1641 -0.3381
   54C       H5 1221   5.266   5.409   3.438 -2.5521  1.9567 -1.5289
   54C       C4 1222   5.383   5.368   3.253 -0.5202  0.1763 -0.5184
   54C       N4 1223   5.491   5.430   3.298  0.6359 -0.5729  0.4633
   54C      H41 1224   5.489   5.458   3.395 -1.7098  2.0840 -0.2481
   54C      H42 1225   5.575   5.431   3.241 -0.0937  0.7071 -0.6383
   54C       N3 1226   5.387   5.307   3.137  0.5511  0.2644  0.7141
   54C       C2 1227   5.274   5.239   3.098 -0.0189 -0.1449  0.8196
   54C       O2 1228   5.277   5.179   2.984  0.6619 -0.0674 -0.3622
   54C      C3' 1229   4.934   5.031   3.244  0.3653 -0.4259  0.3148
   54C      H3' 1230   4.988   5.052   3.337  0.5373  3.3835 -0.4630
   54C      C2' 1231   5.021   5.049   3.117  0.9159 -0.2522  0.2317
   54C     H2'1 1232   5.118   5.000   3.124 -0.5840 -3.9152 -1.8767
   54C      O2' 1233   4.947   5.004   3.006 -0.2201 -0.1108  0.0246
   54C     HO'2 1234   4.956   4.909   3.019 -0.6007 -0.0008  1.3179
   54C      O3' 1235   4.856   4.908   3.251  0.2279 -0.0707  0.5115
   55C        P 1236   4.919   4.769   3.299  0.0383  0.0843  0.1612
   55C      O1P 1237   4.824   4.664   3.259 -0.4570 -0.1179  0.0857
   55C      O2P 1238   4.960   4.778   3.444  0.3555 -0.3003  0.6801
   55C      O5' 1239   5.041   4.768   3.209 -0.3114 -0.0254 -0.4478
   55C      C5' 1240   5.027   4.716   3.085 -0.2017 -0.0237  0.5828
   55C     H5'1 1241   4.963   4.769   3.014  0.0790  1.9654  1.7408
   55C     H5'2 1242   4.983   4.617   3.091  0.4159 -0.6173 -2.6553
   55C      C4' 1243   5.161   4.695   3.012  0.4220 -0.2988  0.2695
   55C      H4' 1244   5.148   4.655   2.912 -0.7852  0.0680  0.2580
   55C      O4' 1245   5.229   4.817   2.997  0.5900 -0.3602 -0.1580
   55C      C1' 1246   5.365   4.798   3.004  0.6526 -1.0601  0.2153
   55C      H1' 1247   5.415   4.835   2.914  0.7967  0.1660  0.7846
   55C       N1 1248   5.433   4.867   3.117 -0.3648 -0.5257  0.3109
   55C       C6 1249   5.361   4.912   3.222 -0.3674 -0.3938 -0.6226
   55C       H6 1250   5.260   4.880   3.241 -0.5941  0.2019 -0.7649
   55C       C5 1251   5.418   4.999   3.308  0.1350 -0.3341 -0.0888
   55C       H5 1252   5.366   5.038   3.395 -0.8674 -2.1017  0.1588
   55C       C4 1253   5.550   5.035   3.288  0.0687 -0.2163  0.1394
   55C       N4 1254   5.614   5.118   3.360  0.1059 -0.0832 -0.0296
   55C      H41 1255   5.573   5.155   3.445  0.9939 -0.8173  0.7323
   55C      H42 1256   5.709   5.142   3.336 -0.4314  0.4942 -1.7719
   55C       N3 1257   5.623   4.993   3.194  0.2418  0.1010 -0.4878
   55C       C2 1258   5.566   4.908   3.105  0.6240 -0.0721 -0.0006
   55C       O2 1259   5.640   4.871   3.018 -0.0229  0.2568  0.8763
   55C      C3' 1260   5.256   4.603   3.082  0.3093 -0.3518  0.0689
   55C      H3' 1261   5.244   4.616   3.190  0.0914  0.2475 -0.0184
   55C      C2' 1262   5.384   4.644   3.020  0.1152 -1.2844  0.0694
   55C     H2'1 1263   5.468   4.627   3.086 -0.8477  0.4789  1.8866
   55C      O2' 1264   5.401   4.587   2.893  0.5195 -0.2849 -0.1710
   55C     HO'2 1265   5.332   4.522   2.880  0.4038 -0.0251 -0.8898
   55C      O3' 1266   5.234   4.473   3.052  0.6664  0.3457  0.0042
   56G        P 1267   5.237   4.348   3.155  0.0524 -0.3851  0.1233
   56G      O1P 1268   5.171   4.230   3.100 -0.3728  0.5452 -0.1233
   56G      O2P 1269   5.182   4.395   3.282 -0.0494  0.1431 -0.0992
   56G      O5' 1270   5.395   4.328   3.169 -0.1927  0.8375 -0.1347
   56G      C5' 1271   5.472   4.266   3.065  0.3738  0.3985 -0.1490
   56G     H5'1 1272   5.418   4.278   2.972  1.2974  0.8737 -0.6328
   56G     H5'2 1273   5.474   4.159   3.089  4.3225  0.4121  0.1850
   56G      C4' 1274   5.615   4.308   3.062 -0.2161 -0.4198  0.2805
   56G      H4' 1275   5.664   4.256   2.980 -0.7077 -1.2529  0.5058
   56G      O4' 1276   5.633   4.445   3.049  0.0948 -0.0951 -0.0963
   56G      C1' 1277   5.749   4.489   3.129  0.8837  0.4716 -0.2539
   56G      H1' 1278   5.816   4.528   3.052 -2.9654  0.9784 -3.7361
   56G       N9 1279   5.716   4.579   3.237  0.4547  0.8446  0.5881
   56G       C8 1280   5.596   4.589   3.302  0.0633  0.0302  0.3490
   56G       H8 1281   5.514   4.522   3.283  1.2233 -0.8920 -1.7627
   56G       N7 1282   5.605   4.688   3.390  0.3254 -0.2825  0.3716
   56G       C5 1283   5.736   4.732   3.394 -0.1141  1.0385  0.2716
   56G       C6 1284   5.812   4.830   3.467 -0.5023  0.3622  0.2575
   56G       O6 1285   5.776   4.902   3.560 -0.4708  1.0420  0.0487
   56G       N1 1286   5.948   4.827   3.434 -0.2977  0.3386 -0.3537
   56G       H1 1287   6.006   4.893   3.484  0.4003 -0.9721  0.6215
   56G       C2 1288   6.008   4.748   3.342  0.8593  0.1699  0.0345
   56G       N2 1289   6.137   4.735   3.343  0.8933  0.0250  0.5315
   56G      H21 1290   6.206   4.789   3.393  0.3814  0.2046  1.0578
   56G      H22 1291   6.179   4.655   3.298  3.8206  0.3624  2.4259
   56G       N3 1292   5.939   4.666   3.271  0.0664 -0.2806 -0.1292
   56G       C4 1293   5.806   4.661   3.298  0.2796 -0.0562 -0.1160
   56G      C3' 1294   5.683   4.257   3.187  0.0464 -0.2678  0.7934
   56G      H3' 1295   5.608   4.274   3.265 -0.3785 -1.4150  0.6589
   56G      C2' 1296   5.808   4.356   3.189  0.5064  0.2336 -0.7834
   56G     H2'1 1297   5.847   4.375   3.289  2.8220  0.7683 -1.7259
   56G      O2' 1298   5.912   4.311   3.109 -0.2715  0.3505  0.4556
   56G     HO'2 1299   5.933   4.223   3.141 -1.4145 -0.0473  0.1569
   56G      O3' 1300   5.716   4.122   3.171 -0.0341 -0.3794  1.1068
   57U        P 1301   5.729   4.026   3.297 -0.0259 -0.2499 -0.2080
   57U      O1P 1302   5.736   3.889   3.242  0.0286 -0.0668 -0.3724
   57U      O2P 1303   5.618   4.059   3.385  0.0580 -0.0813 -0.3459
   57U      O5' 1304   5.863   4.071   3.377 -0.0343 -0.2196 -0.3763
   57U      C5' 1305   5.986   4.029   3.328  0.5187  0.3180 -0.1646
   57U     H5'1 1306   5.985   4.052   3.221 -3.5971 -0.0292 -0.3545
   57U     H5'2 1307   5.991   3.921   3.341 -1.7663  0.3740  1.8633
   57U      C4' 1308   6.105   4.115   3.388  0.8387  0.2694  0.0749
   57U      H4' 1309   6.198   4.095   3.334  0.9135  0.9736 -0.0704
   57U      O4' 1310   6.081   4.259   3.380  0.2959  0.0722 -0.0053
   57U      C1' 1311   6.140   4.330   3.487  0.4276  0.0920 -0.1290
   57U      H1' 1312   6.200   4.413   3.452 -0.3685  0.8613  0.2918
   57U       N1 1313   6.035   4.386   3.579 -0.3039  0.1451 -0.1654
   57U       C6 1314   5.902   4.355   3.582 -0.9862 -0.2820 -0.3363
   57U       H6 1315   5.866   4.268   3.529 -0.7728  0.3110 -1.4951
   57U       C5 1316   5.814   4.430   3.656  0.5735  0.4980  0.2313
   57U       H5 1317   5.709   4.406   3.659  0.7117 -0.0427  1.2225
   57U       C4 1318   5.852   4.544   3.731 -0.1651 -0.3038  0.0816
   57U       O4 1319   5.779   4.613   3.809 -0.6136  0.3307 -0.7934
   57U       N3 1320   5.989   4.573   3.719  0.3780  0.2232 -0.1300
   57U       H3 1321   6.017   4.659   3.765  0.5836  0.8288 -1.3484
   57U       C2 1322   6.078   4.507   3.639 -0.1324  0.1117 -0.4600
   57U       O2 1323   6.195   4.555   3.641 -0.9251 -0.1395  0.4006
   57U      C3' 1324   6.140   4.091   3.535  0.3273  0.6481 -0.8053
   57U      H3' 1325   6.049   4.093   3.595  1.1306  1.4973  0.4395
   57U      C2' 1326   6.222   4.224   3.554  0.1143  0.4123  0.4861
   57U     H2'1 1327   6.238   4.249   3.659  0.1166 -2.2148  1.1802
   57U      O2' 1328   6.348   4.221   3.479  0.4743 -0.0905  0.4807
   57U     HO'2 1329   6.386   4.308   3.466  1.5177 -0.6643 -0.5046
   57U      O3' 1330   6.216   3.973   3.568 -0.0772 -0.0691 -0.3780
   58A        P 1331   6.232   3.933   3.720  0.2559  0.3287 -0.0981
   58A      O1P 1332   6.310   3.810   3.726 -0.7059 -0.6657  0.4337
   58A      O2P 1333   6.096   3.916   3.768  0.0822 -0.6610  0.5012
   58A      O5' 1334   6.322   4.037   3.806  0.2584 -0.4355 -0.0054
   58A      C5' 1335   6.450   4.065   3.780 -0.0825 -1.2131  0.0566
   58A     H5'1 1336   6.454   4.095   3.675 -1.4487  0.5559  0.4581
   58A     H5'2 1337   6.515   3.979   3.796  0.0961 -1.4897 -1.8553
   58A      C4' 1338   6.504   4.191   3.853  0.3571 -0.3843 -0.2852
   58A      H4' 1339   6.610   4.199   3.830  0.3403  1.2765  0.0955
   58A      O4' 1340   6.440   4.313   3.815  0.0479 -0.0013  0.4592
   58A      C1' 1341   6.412   4.392   3.937  0.3082  0.1102 -0.1025
   58A      H1' 1342   6.445   4.496   3.930 -2.2288  1.0082  0.2602
   58A       N9 1343   6.265   4.398   3.965 -0.2535 -0.3177 -0.2194
   58A       C8 1344   6.163   4.325   3.914 -0.2942 -0.4351  0.1728
   58A       H8 1345   6.191   4.248   3.843 -2.2051  1.1664 -2.5268
   58A       N7 1346   6.043   4.348   3.966 -0.0816 -0.5208  0.1781
   58A       C5 1347   6.072   4.461   4.044 -0.6493 -0.3083 -0.3571
   58A       C6 1348   5.993   4.544   4.130 -0.1574 -0.1100  0.1073
   58A       N6 1349   5.864   4.531   4.154 -0.5434  0.2558 -0.7321
   58A      H61 1350   5.814   4.461   4.100 -0.3701  0.3469 -1.0156
   58A      H62 1351   5.815   4.600   4.209  0.0680 -0.5710  0.9105
   58A       N1 1352   6.055   4.641   4.194  0.4054 -0.0309 -0.2546
   58A       C2 1353   6.187   4.654   4.179 -0.3392 -0.3031 -0.0152
   58A       H2 1354   6.228   4.737   4.235  0.4965 -0.6202 -0.1318
   58A       N3 1355   6.273   4.589   4.106 -0.2672  0.2822 -0.6256
   58A       C4 1356   6.206   4.493   4.043  0.0950 -0.4388 -0.2257
   58A      C3' 1357   6.505   4.186   4.010 -0.5317 -0.3293 -0.8565
   58A      H3' 1358   6.410   4.138   4.033 -0.7363  0.1754 -0.6253
   58A      C2' 1359   6.502   4.333   4.047 -0.4478 -0.4541  0.8833
   58A     H2'1 1360   6.469   4.356   4.148  0.8690  0.7291  1.0841
   58A      O2' 1361   6.631   4.388   4.025 -0.2994  0.9536 -0.7248
   58A     HO'2 1362   6.691   4.314   4.027  1.1068  2.0369 -0.7590
   58A      O3' 1363   6.614   4.122   4.056  0.4155 -0.3732  0.1000
   59C        P 1364   6.608   4.052   4.187 -0.5111  0.0892  0.4449
   59C      O1P 1365   6.742   4.007   4.208  0.1946  0.6845  0.0307
   59C      O2P 1366   6.502   3.947   4.195 -0.2155 -0.2362  0.3138
   59C      O5' 1367   6.589   4.155   4.305  0.4488 -0.1496 -0.2994
   59C      C5' 1368   6.696   4.235   4.347  0.5820 -0.2094  0.8591
   59C     H5'1 1369   6.725   4.290   4.257  0.8028  0.8614  1.5585
   59C     H5'2 1370   6.778   4.172   4.381  0.0059 -1.3001  0.2702
   59C      C4' 1371   6.656   4.356   4.446 -0.8567  0.6667  0.4141
   59C      H4' 1372   6.744   4.415   4.467 -0.8401  1.4186 -1.5466
   59C      O4' 1373   6.551   4.442   4.393 -0.1521 -0.3148 -0.2184
   59C      C1' 1374   6.459   4.470   4.501  0.5092 -0.5196  0.7867
   59C      H1' 1375   6.481   4.574   4.521  2.2786 -0.6936 -0.1006
   59C       N1 1376   6.318   4.433   4.463  0.4088 -0.4428 -0.4784
   59C       C6 1377   6.297   4.332   4.377 -0.2380 -0.2464 -0.5986
   59C       H6 1378   6.384   4.281   4.337 -0.7493 -2.0758  0.4914
   59C       C5 1379   6.171   4.295   4.348  0.2265  0.0998  0.0187
   59C       H5 1380   6.155   4.224   4.268 -0.6117 -1.0212  1.1316
   59C       C4 1381   6.064   4.371   4.413 -0.1763  0.1411 -0.0110
   59C       N4 1382   5.943   4.332   4.381 -0.2630  0.2834 -0.1537
   59C      H41 1383   5.930   4.262   4.309  1.2305  1.4605 -1.6349
   59C      H42 1384   5.865   4.374   4.430 -0.8074 -1.5724  0.6619
   59C       N3 1385   6.085   4.446   4.517  0.3300  0.6627  0.1060
   59C       C2 1386   6.210   4.482   4.541 -0.6665 -0.3774  0.1902
   59C       O2 1387   6.236   4.553   4.640  0.1190 -0.0617  0.3096
   59C      C3' 1388   6.611   4.303   4.580  0.5216 -0.1258 -0.6560
   59C      H3' 1389   6.560   4.208   4.563 -0.6697  0.4964 -0.6853
   59C      C2' 1390   6.500   4.399   4.628 -0.3376  0.3561  0.1894
   59C     H2'1 1391   6.418   4.341   4.669 -1.2622  0.3288 -1.5935
   59C      O2' 1392   6.535   4.488   4.727 -0.2019  0.2967  0.4086
   59C     HO'2 1393   6.485   4.470   4.808 -0.6073  1.6204  0.4800
   59C      O3' 1394   6.716   4.283   4.669  0.0323 -0.7591  1.0025
   60U        P 1395   6.703   4.178   4.785  0.4796  0.2391  0.0131
   60U      O1P 1396   6.836   4.157   4.840 -0.2521  0.4227  0.5873
   60U      O2P 1397   6.638   4.058   4.745  0.4244  0.8490  0.0790
   60U      O5' 1398   6.604   4.246   4.889  0.0635 -0.0984 -0.7242
   60U      C5' 1399   6.654   4.343   4.984 -0.3459 -0.2312 -0.1990
   60U     H5'1 1400   6.684   4.428   4.923  0.4773  1.9384  2.9650
   60U     H5'2 1401   6.738   4.292   5.030  0.7766  0.6692 -1.2000
   60U      C4' 1402   6.541   4.395   5.080  0.2031  0.3769  0.2007
   60U      H4' 1403   6.588   4.462   5.152  2.0344 -1.6034  0.9794
   60U      O4' 1404   6.439   4.459   5.012  0.2024  0.3819  0.2501
   60U      C1' 1405   6.319   4.445   5.078 -0.1011 -0.1827  0.0417
   60U      H1' 1406   6.292   4.536   5.133  0.9942 -1.6374  3.2621
   60U       N1 1407   6.216   4.406   4.983 -0.0394  0.0929 -0.2469
   60U       C6 1408   6.225   4.279   4.916  0.2167 -0.5748 -0.4842
   60U       H6 1409   6.308   4.213   4.934  0.8963  0.9019  2.2362
   60U       C5 1410   6.120   4.237   4.834 -0.5641  0.3006  0.4358
   60U       H5 1411   6.123   4.142   4.784 -2.1770  0.9187 -0.9454
   60U       C4 1412   6.000   4.318   4.821 -0.2596 -0.0975  0.1017
   60U       O4 1413   5.896   4.287   4.767  0.8110 -0.2436 -0.5663
   60U       N3 1414   6.004   4.441   4.881 -0.6013  0.5908 -0.6795
   60U       H3 1415   5.922   4.498   4.863 -2.0964 -1.5235 -1.0261
   60U       C2 1416   6.102   4.486   4.962 -0.4786  0.2165 -0.9011
   60U       O2 1417   6.091   4.597   5.015  0.1248 -0.5028 -0.4105
   60U      C3' 1418   6.466   4.284   5.153  0.9005  0.2429  0.8939
   60U      H3' 1419   6.459   4.202   5.083 -2.2446 -1.2226  2.6996
   60U      C2' 1420   6.327   4.335   5.189 -0.1196 -0.4573  0.3011
   60U     H2'1 1421   6.253   4.256   5.174  0.7051 -1.0210 -0.9539
   60U      O2' 1422   6.331   4.385   5.322  0.0455 -0.1424 -0.2187
   60U     HO'2 1423   6.389   4.332   5.376 -0.7715 -0.7802  0.0605
   60U      O3' 1424   6.543   4.246   5.269 -0.0140  0.3694  0.0900
   61U        P 1425   6.511   4.113   5.356 -0.4184  0.2209 -0.1533
   61U      O1P 1426   6.640   4.064   5.409 -0.2440  0.0940  0.1087
   61U      O2P 1427   6.427   4.030   5.271  0.1427  0.0510  0.1774
   61U      O5' 1428   6.429   4.169   5.485  0.2790 -0.6919  0.2644
   61U      C5' 1429   6.488   4.258   5.571 -0.1685 -0.3385 -0.1722
   61U     H5'1 1430   6.525   4.347   5.518 -2.8006  1.3049  0.5762
   61U     H5'2 1431   6.572   4.208   5.619  0.0854  1.4717  1.3872
   61U      C4' 1432   6.392   4.313   5.680  0.5922  0.3228 -0.3645
   61U      H4' 1433   6.445   4.388   5.739  0.2050  0.8753 -0.7010
   61U      O4' 1434   6.282   4.378   5.618 -0.0242  0.1086 -0.6006
   61U      C1' 1435   6.161   4.303   5.640  0.3431 -0.3891  0.3937
   61U      H1' 1436   6.094   4.350   5.712 -1.3475 -0.9341 -0.7526
   61U       N1 1437   6.087   4.293   5.502 -0.8839 -0.8395 -0.6858
   61U       C6 1438   6.097   4.191   5.412  0.2391  0.3889  0.1742
   61U       H6 1439   6.154   4.101   5.431 -0.0301 -0.3854 -2.3819
   61U       C5 1440   6.025   4.195   5.297  0.4102  0.2172  0.3345
   61U       H5 1441   6.044   4.108   5.235  4.3014  1.7268 -0.8818
   61U       C4 1442   5.946   4.307   5.254 -0.2904  0.2084 -0.1540
   61U       O4 1443   5.888   4.311   5.147  0.3372 -0.3007  0.2662
   61U       N3 1444   5.952   4.406   5.349  0.4465  0.3580  0.2817
   61U       H3 1445   5.906   4.495   5.334  1.3811  1.3871  2.9697
   61U       C2 1446   6.011   4.401   5.470 -0.4643  0.0980  0.2216
   61U       O2 1447   5.989   4.498   5.544 -1.0317  0.0083  0.1071
   61U      C3' 1448   6.337   4.198   5.770 -0.2753 -0.7659  0.3371
   61U      H3' 1449   6.408   4.115   5.771 -3.2584 -3.5468  0.0970
   61U      C2' 1450   6.205   4.165   5.695  0.3241 -0.1958 -0.0950
   61U     H2'1 1451   6.225   4.094   5.615  1.5419  0.7742 -0.6772
   61U      O2' 1452   6.109   4.105   5.785  0.1035 -0.3411  0.3756
   61U     HO'2 1453   6.140   4.024   5.826 -2.5423 -0.7714  1.7324
   61U      O3' 1454   6.320   4.257   5.896  0.0436 -0.3318  0.0821
   61U      H3T 1455   6.395   4.217   5.940  0.3019  1.3636  1.2987
   62G      O5' 1456   5.342   5.388   4.758  0.6004 -0.2217  0.3502
   62G      H5T 1457   5.427   5.413   4.723  1.1578 -1.5741  0.6703
   62G      C5' 1458   5.345   5.247   4.730  0.6035 -0.4905 -0.0005
   62G     H5'1 1459   5.355   5.228   4.623 -1.7603  1.3730 -0.6207
   62G     H5'2 1460   5.250   5.208   4.765  0.8735 -1.0559  0.1291
   62G      C4' 1461   5.440   5.162   4.817 -0.3827  0.0694 -0.6365
   62G      H4' 1462   5.434   5.195   4.921 -0.2576  2.0077 -1.1917
   62G      O4' 1463   5.423   5.022   4.792 -0.2702  0.3404  0.1472
   62G      C1' 1464   5.539   4.956   4.823 -0.6546 -0.1182  0.3273
   62G      H1' 1465   5.537   4.906   4.920  0.8350 -1.7933 -0.4320
   62G       N9 1466   5.553   4.837   4.729  0.1774  0.4030  0.2698
   62G       C8 1467   5.454   4.777   4.645 -0.4613 -0.3625  0.3025
   62G       H8 1468   5.354   4.818   4.643 -0.1515  0.6482  2.5234
   62G       N7 1469   5.488   4.685   4.566 -0.3682  0.5074  0.0714
   62G       C5 1470   5.626   4.667   4.608  0.8328 -0.6571 -0.6531
   62G       C6 1471   5.724   4.580   4.545  0.6940  0.2059  0.8798
   62G       O6 1472   5.698   4.498   4.455 -0.4945  0.0208  0.2710
   62G       N1 1473   5.851   4.602   4.587  0.6093  0.3533  0.1945
   62G       H1 1474   5.923   4.544   4.545  1.3686  0.9930  0.5766
   62G       C2 1475   5.882   4.685   4.682 -0.4798 -0.7839 -0.0378
   62G       N2 1476   6.008   4.695   4.716 -0.6229 -0.1918 -0.1148
   62G      H21 1477   6.082   4.645   4.669  0.3917  2.2797 -1.2583
   62G      H22 1478   6.025   4.761   4.791 -1.0594 -0.1164 -0.0815
   62G       N3 1479   5.797   4.771   4.739  1.0042  0.2610 -0.5407
   62G       C4 1480   5.666   4.762   4.697 -0.8654  0.1901 -0.3758
   62G      C3' 1481   5.587   5.190   4.773 -0.1656  0.8192 -0.2916
   62G      H3' 1482   5.591   5.197   4.665 -0.4536  1.5056 -0.2592
   62G      C2' 1483   5.656   5.058   4.827 -0.1657 -1.1799  0.5652
   62G     H2'1 1484   5.735   5.035   4.755 -2.7225 -1.4836 -2.3458
   62G      O2' 1485   5.716   5.079   4.958  0.3970  0.7541  0.4771
   62G     HO'2 1486   5.799   5.029   4.959 -1.4440 -2.8335 -2.2360
   62G      O3' 1487   5.649   5.302   4.840 -0.3596 -0.7360 -0.6632
   63U        P 1488   5.686   5.430   4.761 -0.1126 -0.5017 -0.0913
   63U      O1P 1489   5.705   5.542   4.858  1.3041 -0.4513 -0.4659
   63U      O2P 1490   5.582   5.442   4.656  0.1264 -0.5142  0.3302
   63U      O5' 1491   5.824   5.395   4.694  0.2056  0.3753 -0.1843
   63U      C5' 1492   5.943   5.389   4.771  0.8884 -1.0370 -0.1101
   63U     H5'1 1493   5.919   5.365   4.874 -2.1512  2.1591  0.0777
   63U     H5'2 1494   5.997   5.483   4.779  1.1619 -1.2513  0.6981
   63U      C4' 1495   6.046   5.286   4.708  0.6705 -0.0764 -0.8661
   63U      H4' 1496   6.138   5.296   4.766 -0.7497  1.0266  1.3346
   63U      O4' 1497   6.000   5.149   4.714  0.3026 -0.5302  0.0434
   63U      C1' 1498   6.062   5.077   4.610 -0.3094  0.1933 -0.2873
   63U      H1' 1499   6.128   5.003   4.654 -0.1071  1.9547  2.6881
   63U       N1 1500   5.958   5.006   4.526 -0.0270 -0.2623 -0.4902
   63U       C6 1501   5.834   5.056   4.504  0.0634  0.3183 -0.8655
   63U       H6 1502   5.808   5.155   4.538  0.4797  0.1037  0.1255
   63U       C5 1503   5.744   4.992   4.426 -0.0991 -0.5842 -0.4707
   63U       H5 1504   5.647   5.041   4.422  0.6758  1.2772  1.5065
   63U       C4 1505   5.781   4.878   4.343  0.4141 -0.5906 -0.3319
   63U       O4 1506   5.715   4.804   4.270  0.6419 -0.1110  1.0872
   63U       N3 1507   5.910   4.842   4.365 -0.0260  0.2379  0.2119
   63U       H3 1508   5.956   4.795   4.288  2.1007  0.2813  1.3695
   63U       C2 1509   6.007   4.900   4.449  0.3367 -0.1874  0.0978
   63U       O2 1510   6.123   4.860   4.455  1.0376 -0.2678  0.6167
   63U      C3' 1511   6.081   5.306   4.560 -0.4339  0.3858 -0.5610
   63U      H3' 1512   5.986   5.321   4.509 -0.8707  1.4436  0.5244
   63U      C2' 1513   6.144   5.173   4.532  0.0730  0.1237 -0.7453
   63U     H2'1 1514   6.149   5.150   4.426 -1.5845 -0.3051 -0.7489
   63U      O2' 1515   6.280   5.171   4.587  0.0619 -0.0610 -0.5028
   63U     HO'2 1516   6.281   5.130   4.675 -0.5322  0.2190 -0.3610
   63U      O3' 1517   6.171   5.413   4.542  0.0074 -0.4521 -0.3959
   64A        P 1518   6.177   5.514   4.417 -0.2635  0.2014  0.1951
   64A      O1P 1519   6.264   5.630   4.454  0.3395  0.5096 -0.0474
   64A      O2P 1520   6.039   5.528   4.354  0.1252  0.3978 -0.1320
   64A      O5' 1521   6.261   5.429   4.304 -0.0611  0.1297 -0.2530
   64A      C5' 1522   6.399   5.407   4.331 -0.2106  0.4536  0.0571
   64A     H5'1 1523   6.416   5.389   4.437  0.8170 -0.0783 -0.1843
   64A     H5'2 1524   6.459   5.491   4.297  2.2881 -1.4727 -0.6214
   64A      C4' 1525   6.450   5.292   4.238 -0.4153 -0.1524  0.0185
   64A      H4' 1526   6.552   5.271   4.270 -0.0144  0.5498 -0.7758
   64A      O4' 1527   6.372   5.173   4.252  0.6403 -0.3757 -0.4269
   64A      C1' 1528   6.366   5.107   4.130 -0.3050  0.0516  0.8709
   64A      H1' 1529   6.414   5.011   4.148  0.7897  0.4409  0.1341
   64A       N9 1530   6.221   5.082   4.098 -0.4503 -0.4279 -0.5175
   64A       C8 1531   6.113   5.152   4.138  0.7062  0.5354  0.8003
   64A       H8 1532   6.114   5.246   4.192 -0.6917  0.2759  1.3158
   64A       N7 1533   6.000   5.094   4.115  0.6734  0.0012 -0.2114
   64A       C5 1534   6.043   4.992   4.028  0.6460  0.5077  0.1302
   64A       C6 1535   5.967   4.893   3.953 -0.5337 -0.1311 -0.5942
   64A       N6 1536   5.839   4.870   3.957  0.3912  0.7504 -0.3430
   64A      H61 1537   5.776   4.914   4.022 -0.9372 -0.2285 -0.9248
   64A      H62 1538   5.808   4.791   3.903  0.3276 -0.7404  1.7485
   64A       N1 1539   6.036   4.800   3.887  0.2475 -0.0495  0.0025
   64A       C2 1540   6.168   4.811   3.877  0.0927 -0.4777 -0.0226
   64A       H2 1541   6.210   4.743   3.805 -2.0618 -1.5540 -0.3389
   64A       N3 1542   6.250   4.898   3.936 -1.0051  1.3026  0.2306
   64A       C4 1543   6.181   4.990   4.007  0.7222  0.9878 -0.0645
   64A      C3' 1544   6.454   5.323   4.094 -0.5043  0.3886  0.8228
   64A      H3' 1545   6.365   5.380   4.068 -1.4481 -0.3941  2.1832
   64A      C2' 1546   6.448   5.189   4.026  0.4336 -0.0423  0.0033
   64A     H2'1 1547   6.398   5.211   3.932  1.5784  0.5926 -0.4785
   64A      O2' 1548   6.568   5.116   4.006  0.2630  0.2489  0.8200
   64A     HO'2 1549   6.606   5.144   3.922  0.9913  0.5571  1.2411
   64A      O3' 1550   6.578   5.389   4.054 -0.4119  0.4505 -0.0572
   65C        P 1551   6.581   5.480   3.919 -0.3218  0.0671  0.0627
   65C      O1P 1552   6.702   5.570   3.918  0.3833  0.1133  0.3633
   65C      O2P 1553   6.446   5.536   3.903  0.3041 -0.1166  0.2571
   65C      O5' 1554   6.589   5.372   3.796  0.0638  0.0715 -0.3778
   65C      C5' 1555   6.710   5.311   3.761  0.2317  0.3270  0.7360
   65C     H5'1 1556   6.757   5.255   3.842  1.3852 -1.6469 -1.2014
   65C     H5'2 1557   6.774   5.381   3.707  0.3453 -0.6981 -0.4945
   65C      C4' 1558   6.678   5.195   3.658 -0.2482 -0.1041 -0.3459
   65C      H4' 1559   6.762   5.128   3.643  0.1863  0.2446  0.5081
   65C      O4' 1560   6.575   5.108   3.706 -0.2481  0.3329 -0.2798
   65C      C1' 1561   6.497   5.050   3.597  0.0248  0.0352  0.2249
   65C      H1' 1562   6.513   4.942   3.589  1.2436  0.1612  0.8223
   65C       N1 1563   6.354   5.086   3.623  0.1448  0.5673  0.4626
   65C       C6 1564   6.305   5.198   3.680  0.6084 -0.4597 -0.1347
   65C       H6 1565   6.375   5.269   3.721  0.5662  0.9409 -2.3083
   65C       C5 1566   6.173   5.223   3.689 -0.0181  0.7399 -0.2671
   65C       H5 1567   6.138   5.311   3.742  1.5782 -0.0780  2.3128
   65C       C4 1568   6.084   5.120   3.634  0.3318 -0.7650 -0.0610
   65C       N4 1569   5.957   5.123   3.635  0.5229 -0.3781 -0.4500
   65C      H41 1570   5.918   5.205   3.679  1.0925  0.1410 -0.9037
   65C      H42 1571   5.902   5.044   3.602  0.2687 -0.7499  0.8212
   65C       N3 1572   6.121   5.016   3.570  0.1321  0.3390 -0.5123
   65C       C2 1573   6.255   4.996   3.565  0.1581  0.0138 -0.5357
   65C       O2 1574   6.294   4.903   3.503  0.6315  0.4802 -0.5498
   65C      C3' 1575   6.635   5.244   3.519  0.6560  0.4563  0.0138
   65C      H3' 1576   6.566   5.328   3.533 -1.5478 -0.9097 -1.7563
   65C      C2' 1577   6.548   5.124   3.475 -0.0445  0.0880  0.3304
   65C     H2'1 1578   6.457   5.159   3.426 -0.9469 -0.9686  1.1800
   65C      O2' 1579   6.618   5.038   3.388  0.2266 -0.3379  0.2254
   65C     HO'2 1580   6.651   5.084   3.310 -0.2278  0.6080  0.5734
   65C      O3' 1581   6.746   5.264   3.427 -0.0425  0.2708 -0.2556
   66G        P 1582   6.723   5.344   3.289 -0.2981  0.0848 -0.0538
   66G      O1P 1583   6.854   5.388   3.233 -0.1817 -0.0840  0.1560
   66G      O2P 1584   6.621   5.442   3.330  0.0849 -0.3646 -0.3266
   66G      O5' 1585   6.655   5.239   3.186 -0.1064  0.6069  0.3591
   66G      C5' 1586   6.728   5.157   3.106  0.1996  0.2549  0.2377
   66G     H5'1 1587   6.795   5.084   3.152 -0.7614  0.4638  2.0626
   66G     H5'2 1588   6.785   5.215   3.033 -1.2794  1.2370 -0.1736
   66G      C4' 1589   6.626   5.067   3.028 -0.3259  0.0656  0.4479
   66G      H4' 1590   6.684   4.993   2.974  0.4239  0.8042  0.2102
   66G      O4' 1591   6.532   4.997   3.107 -0.0526  0.0077  0.1012
   66G      C1' 1592   6.406   4.992   3.044  0.7542 -0.5286 -0.4716
   66G      H1' 1593   6.373   4.889   3.029 -1.1918 -0.1394  0.7301
   66G       N9 1594   6.307   5.062   3.128 -0.1151  0.0177  0.2468
   66G       C8 1595   6.323   5.172   3.204  1.0609  0.2007  0.2127
   66G       H8 1596   6.417   5.227   3.207  1.0713  0.1845  0.1946
   66G       N7 1597   6.216   5.203   3.276 -0.3799  0.0112 -0.2172
   66G       C5 1598   6.121   5.113   3.226 -0.4748 -0.2011 -0.1005
   66G       C6 1599   5.979   5.109   3.238  0.3917 -0.0715 -0.5411
   66G       O6 1600   5.898   5.176   3.306 -0.2043 -0.4936 -0.1550
   66G       N1 1601   5.915   5.016   3.151  0.6947  0.5113 -0.2396
   66G       H1 1602   5.817   4.997   3.164  0.7546  0.2228 -0.1942
   66G       C2 1603   5.988   4.940   3.062  0.8728  0.4481 -0.4388
   66G       N2 1604   5.922   4.861   2.986  0.1738 -0.2647  0.1484
   66G      H21 1605   5.822   4.869   2.972  0.4308 -0.0416 -1.9419
   66G      H22 1606   5.970   4.801   2.921 -0.5734 -0.2575 -0.4343
   66G       N3 1607   6.118   4.947   3.045 -0.3424  0.0351 -0.1803
   66G       C4 1608   6.176   5.042   3.122 -0.0364 -0.3475 -1.1050
   66G      C3' 1609   6.547   5.154   2.930 -0.4865  1.0950 -0.0627
   66G      H3' 1610   6.518   5.242   2.988 -2.8317 -0.5449  1.4470
   66G      C2' 1611   6.423   5.068   2.912  0.5411  0.4116 -0.2616
   66G     H2'1 1612   6.335   5.125   2.881  1.4833  2.5330  0.8073
   66G      O2' 1613   6.432   4.971   2.812  0.2643 -0.0114  0.4268
   66G     HO'2 1614   6.343   4.960   2.778  0.9998  0.9268 -1.9967
   66G      O3' 1615   6.615   5.186   2.811 -0.5579  0.4739  0.3493
   67G        P 1616   6.560   5.293   2.706 -0.2485  0.3790 -0.0382
   67G      O1P 1617   6.634   5.260   2.578  0.3399 -0.3672 -0.5441
   67G      O2P 1618   6.565   5.431   2.762  0.3482  1.3630 -0.4610
   67G      O5' 1619   6.413   5.263   2.673  0.5588 -0.1885 -0.3052
   67G      C5' 1620   6.371   5.184   2.561 -0.3304  0.3269 -0.7281
   67G     H5'1 1621   6.403   5.081   2.571 -1.5782 -0.1914 -1.8708
   67G     H5'2 1622   6.378   5.233   2.464  2.4967 -0.4626 -0.9819
   67G      C4' 1623   6.217   5.165   2.569  0.5847 -0.1419 -0.0610
   67G      H4' 1624   6.195   5.090   2.493 -0.0073  0.1040 -0.1382
   67G      O4' 1625   6.171   5.121   2.695 -0.4645 -0.1132  0.3042
   67G      C1' 1626   6.029   5.148   2.713  0.1921  0.2148  0.6196
   67G      H1' 1627   5.956   5.069   2.698 -1.1008  1.8337 -2.8266
   67G       N9 1628   5.991   5.222   2.829 -0.1237  0.0501 -0.4265
   67G       C8 1629   6.076   5.285   2.921  0.4279  0.3302 -0.2357
   67G       H8 1630   6.184   5.280   2.922  0.5147  0.9381  2.5990
   67G       N7 1631   6.014   5.334   3.021  0.4374 -0.2152 -0.1170
   67G       C5 1632   5.877   5.303   2.999 -0.1072 -0.6694  0.5617
   67G       C6 1633   5.754   5.334   3.071 -0.9779  0.0488 -0.3827
   67G       O6 1634   5.744   5.401   3.175 -0.0747  0.4362  0.3309
   67G       N1 1635   5.646   5.284   3.011  0.0160  0.1513  0.2947
   67G       H1 1636   5.561   5.287   3.066 -0.2331  0.0197 -0.0866
   67G       C2 1637   5.649   5.205   2.901  0.1808 -0.1895 -0.3819
   67G       N2 1638   5.535   5.160   2.871  0.4744  0.0138 -0.2003
   67G      H21 1639   5.459   5.195   2.927 -1.8000 -1.7367 -2.0157
   67G      H22 1640   5.525   5.119   2.780  0.9684  1.4904 -0.9478
   67G       N3 1641   5.751   5.179   2.822 -0.7068  0.1349  0.9159
   67G       C4 1642   5.861   5.231   2.882 -0.4103  1.0137 -0.8452
   67G      C3' 1643   6.134   5.283   2.529 -0.5426  0.6037 -0.6799
   67G      H3' 1644   6.181   5.367   2.580  2.9581 -0.0239 -2.5948
   67G      C2' 1645   6.001   5.247   2.592 -0.2317 -0.3742 -0.2154
   67G     H2'1 1646   5.943   5.336   2.617 -1.4032 -0.6821 -1.7041
   67G      O2' 1647   5.924   5.168   2.501  0.2037  0.1063  0.3178
   67G     HO'2 1648   5.851   5.222   2.470 -1.8516 -2.2803  0.7045
   67G      O3' 1649   6.129   5.303   2.392 -0.0467 -0.0898 -0.0901
   68A        P 1650   6.072   5.439   2.333 -0.1732  0.2393  0.5396
   68A      O1P 1651   6.082   5.416   2.186 -0.2405 -0.3370  0.3343
   68A      O2P 1652   6.141   5.554   2.395  0.5125 -0.2977 -0.5527
   68A      O5' 1653   5.919   5.438   2.368 -0.2031  0.0717 -0.2929
   68A      C5' 1654   5.820   5.374   2.289  0.0839 -0.0810 -0.0781
   68A     H5'1 1655   5.844   5.268   2.273 -1.4582 -0.7003  1.3548
   68A     H5'2 1656   5.822   5.430   2.196  2.2303  0.0583 -0.0004
   68A      C4' 1657   5.670   5.369   2.344 -0.3553 -0.7098  0.4436
   68A      H4' 1658   5.611   5.298   2.287  1.6510 -2.0512 -0.0523
   68A      O4' 1659   5.680   5.325   2.476  0.2002 -0.2380 -0.3092
   68A      C1' 1660   5.577   5.391   2.553  0.5739 -0.0122  0.3830
   68A      H1' 1661   5.509   5.314   2.591  1.5142 -0.0403  2.0990
   68A       N9 1662   5.625   5.478   2.665 -0.2237 -0.4236  0.0698
   68A       C8 1663   5.752   5.526   2.686  0.2878  0.1022 -0.0811
   68A       H8 1664   5.829   5.514   2.610  2.0257 -1.4759  1.7911
   68A       N7 1665   5.769   5.591   2.801  0.1308 -0.0798  0.1900
   68A       C5 1666   5.639   5.586   2.860 -0.0750  0.5011  0.6816
   68A       C6 1667   5.574   5.637   2.976  0.3034 -0.8419  0.3498
   68A       N6 1668   5.639   5.708   3.067 -0.1911  0.0198  0.1739
   68A      H61 1669   5.734   5.675   3.077 -0.3818 -1.5666 -2.4402
   68A      H62 1670   5.584   5.730   3.149  0.8576 -1.1890  1.2371
   68A       N1 1671   5.445   5.614   2.992 -0.2178 -0.5685  0.1032
   68A       C2 1672   5.377   5.548   2.894  0.1105 -0.8427  0.4066
   68A       H2 1673   5.273   5.535   2.920 -0.1167  0.7255  0.4369
   68A       N3 1674   5.420   5.489   2.782 -0.5645  0.5929 -0.4042
   68A       C4 1675   5.553   5.515   2.775  0.0881 -0.2742  0.7753
   68A      C3' 1676   5.598   5.509   2.342 -0.1930  0.6016 -0.7356
   68A      H3' 1677   5.663   5.593   2.366 -2.2928  2.2739 -0.5608
   68A      C2' 1678   5.496   5.478   2.453 -1.0758 -0.5268  0.2152
   68A     H2'1 1679   5.465   5.575   2.491 -0.0151  0.1288 -0.5481
   68A      O2' 1680   5.392   5.398   2.406  0.1463  0.4068 -0.0230
   68A     HO'2 1681   5.365   5.426   2.318  1.1426 -0.0301 -0.4854
   68A      O3' 1682   5.538   5.541   2.214  0.3741 -0.0755  0.8131
   69A        P 1683   5.475   5.686   2.179  0.5960 -0.2456  0.3962
   69A      O1P 1684   5.416   5.685   2.043  0.2231  0.3197  1.3075
   69A      O2P 1685   5.571   5.793   2.215  0.2256  0.0592 -0.5526
   69A      O5' 1686   5.350   5.705   2.276  0.6138  0.4338  0.6209
   69A      C5' 1687   5.230   5.633   2.250 -0.0548  0.1505  0.3217
   69A     H5'1 1688   5.253   5.527   2.237  2.3272  0.7570 -0.9332
   69A     H5'2 1689   5.189   5.676   2.159 -0.0677  1.2597  0.8329
   69A      C4' 1690   5.131   5.655   2.357 -0.1503 -0.9061 -0.2559
   69A      H4' 1691   5.051   5.582   2.360 -0.3315 -0.6915  0.4562
   69A      O4' 1692   5.198   5.629   2.476  0.0466  0.1381 -0.0425
   69A      C1' 1693   5.145   5.711   2.577  0.6336 -0.1707 -0.2200
   69A      H1' 1694   5.075   5.659   2.644  0.6028 -0.8384 -0.7631
   69A       N9 1695   5.241   5.794   2.648 -0.6929  0.1029  0.4829
   69A       C8 1696   5.372   5.803   2.611 -0.2255 -0.3088 -0.4198
   69A       H8 1697   5.405   5.763   2.516 -0.6399  0.3057 -0.8388
   69A       N7 1698   5.448   5.854   2.701  0.8181 -0.4349 -0.3333
   69A       C5 1699   5.357   5.887   2.801 -0.7432 -0.1412 -0.7006
   69A       C6 1700   5.368   5.952   2.926  1.3428 -0.4847 -0.1205
   69A       N6 1701   5.478   6.002   2.971 -0.1790  0.3066 -0.0242
   69A      H61 1702   5.562   5.988   2.916 -0.7191  0.5718 -0.9500
   69A      H62 1703   5.491   6.023   3.069 -1.7795 -1.4263  0.6170
   69A       N1 1704   5.264   5.954   3.011 -0.4731 -0.1512 -0.5218
   69A       C2 1705   5.149   5.915   2.966  0.7948 -0.2600 -0.6123
   69A       H2 1706   5.068   5.927   3.037  0.6799 -0.6920 -0.6708
   69A       N3 1707   5.123   5.863   2.848 -0.2033  0.4366 -0.4252
   69A       C4 1708   5.233   5.849   2.771  0.1614  0.1073 -0.5674
   69A      C3' 1709   5.074   5.796   2.361 -0.1287  0.0774 -0.3931
   69A      H3' 1710   5.153   5.869   2.341 -1.7142  1.6245 -1.2989
   69A      C2' 1711   5.035   5.800   2.511 -0.1962  0.0899 -0.2344
   69A     H2'1 1712   5.037   5.907   2.526  1.2181  0.7596 -4.0301
   69A      O2' 1713   4.898   5.762   2.545 -0.2342 -0.2213  0.5238
   69A     HO'2 1714   4.845   5.798   2.473  0.0574  0.1162  0.4721
   69A      O3' 1715   4.969   5.825   2.270  0.1898 -0.1645  0.2434
   70U        P 1716   4.963   5.963   2.199 -0.1785 -0.1777 -0.1928
   70U      O1P 1717   4.861   5.946   2.087  0.2756  0.2905 -0.6689
   70U      O2P 1718   5.095   6.019   2.166  0.1830 -0.1381  0.2351
   70U      O5' 1719   4.901   6.044   2.317  0.4258  0.8750 -0.0841
   70U      C5' 1720   4.767   6.024   2.355 -0.1903 -0.9218 -0.6706
   70U     H5'1 1721   4.740   5.918   2.357 -1.6143 -0.5784  1.1773
   70U     H5'2 1722   4.709   6.071   2.276 -0.0275  0.5072  0.0298
   70U      C4' 1723   4.724   6.079   2.493  0.6007  0.2856  0.1542
   70U      H4' 1724   4.624   6.042   2.515  0.3837  0.5559 -0.3468
   70U      O4' 1725   4.814   6.032   2.591 -0.1394 -1.2134 -0.0429
   70U      C1' 1726   4.825   6.133   2.691 -0.5518 -0.1715  0.0730
   70U      H1' 1727   4.789   6.086   2.783 -0.8680  2.5509  1.4547
   70U       N1 1728   4.966   6.179   2.718 -0.0368 -0.1641  0.1753
   70U       C6 1729   5.054   6.194   2.612 -0.0020 -0.4543 -0.4992
   70U       H6 1730   5.023   6.165   2.513  0.3292 -0.1440 -0.6980
   70U       C5 1731   5.182   6.214   2.641  0.7754 -0.6296  0.4002
   70U       H5 1732   5.252   6.212   2.559 -1.3676 -0.0536 -1.5534
   70U       C4 1733   5.232   6.241   2.776 -0.0143 -0.7266 -0.4291
   70U       O4 1734   5.351   6.259   2.806  0.1361 -0.8867  0.3746
   70U       N3 1735   5.134   6.237   2.871  1.0235 -0.9497 -0.1925
   70U       H3 1736   5.161   6.264   2.965  0.9075 -2.1139  0.2001
   70U       C2 1737   4.997   6.215   2.848  0.0900  0.3400  0.6703
   70U       O2 1738   4.918   6.225   2.948 -0.3086  0.7696  0.5244
   70U      C3' 1739   4.720   6.234   2.506  0.5928 -0.2634  0.5624
   70U      H3' 1740   4.813   6.271   2.465  1.9227 -2.3036  1.5479
   70U      C2' 1741   4.729   6.248   2.655 -0.1796 -0.6736 -0.5132
   70U     H2'1 1742   4.768   6.343   2.690  1.5598 -0.8118 -1.9876
   70U      O2' 1743   4.603   6.216   2.719 -0.1758 -0.2152 -0.1034
   70U     HO'2 1744   4.535   6.245   2.657  1.3089  2.0106 -0.8094
   70U      O3' 1745   4.600   6.293   2.452  0.7961  0.0702 -0.4254
   71A        P 1746   4.601   6.451   2.432  0.1248  0.5553 -0.0105
   71A      O1P 1747   4.468   6.490   2.381  0.4816  0.1416  0.1404
   71A      O2P 1748   4.717   6.487   2.354  0.3723 -0.2422  0.0890
   71A      O5' 1749   4.620   6.536   2.569  0.9780  0.8785 -0.5340
   71A      C5' 1750   4.517   6.539   2.672 -0.5037 -0.4741  0.1371
   71A     H5'1 1751   4.483   6.440   2.704  1.7021 -1.5691 -0.6835
   71A     H5'2 1752   4.434   6.602   2.643 -0.7024  0.2170  2.0281
   71A      C4' 1753   4.587   6.627   2.789 -0.3109  0.3291 -0.5390
   71A      H4' 1754   4.512   6.640   2.868 -0.0705 -0.3957 -0.1741
   71A      O4' 1755   4.693   6.555   2.844 -0.4842  0.1718  0.1140
   71A      C1' 1756   4.796   6.640   2.880 -0.2294 -0.4978 -0.6158
   71A      H1' 1757   4.810   6.642   2.988  0.2074  1.0383 -0.6896
   71A       N9 1758   4.929   6.609   2.823  0.0646 -0.2432 -0.3030
   71A       C8 1759   4.958   6.554   2.703 -0.2860 -0.1636 -0.5894
   71A       H8 1760   4.885   6.523   2.630  1.6954 -0.0521 -2.7074
   71A       N7 1761   5.088   6.548   2.680  0.1459 -0.4853 -0.3712
   71A       C5 1762   5.148   6.602   2.792  0.7769  0.6072 -0.9780
   71A       C6 1763   5.285   6.624   2.839  0.3167 -0.2056  0.3264
   71A       N6 1764   5.398   6.583   2.784  0.4060 -0.0820 -0.5221
   71A      H61 1765   5.394   6.538   2.694  3.0139 -1.5131 -0.0237
   71A      H62 1766   5.485   6.600   2.833 -0.6805 -2.4637  2.5788
   71A       N1 1767   5.303   6.699   2.947 -0.5784 -0.1502  0.4214
   71A       C2 1768   5.196   6.727   3.018 -0.5962  0.3282 -0.3060
   71A       H2 1769   5.222   6.777   3.111 -2.1134 -0.7196  0.7118
   71A       N3 1770   5.070   6.698   3.001  0.0904 -0.1665 -0.1378
   71A       C4 1771   5.048   6.647   2.879 -0.5174 -0.5321  0.1603
   71A      C3' 1772   4.639   6.763   2.741  0.1551  0.3478 -0.1529
   71A      H3' 1773   4.681   6.761   2.640  3.1365 -0.6268  1.0052
   71A      C2' 1774   4.751   6.783   2.845 -0.4971  0.0830  0.2643
   71A     H2'1 1775   4.835   6.839   2.803  0.6231 -0.9788  1.0183
   71A      O2' 1776   4.706   6.840   2.972 -0.0518  0.2635  0.5012
   71A     HO'2 1777   4.739   6.930   2.985  1.1619 -0.1557  0.4672
   71A      O3' 1778   4.542   6.868   2.759 -0.1347 -0.4072  0.7717
   72G        P 1779   4.575   7.021   2.711  0.4395 -0.2652  0.0052
   72G      O1P 1780   4.446   7.094   2.724  0.0827 -0.0259  1.1780
   72G      O2P 1781   4.640   7.016   2.580  0.4509  0.5953 -0.6733
   72G      O5' 1782   4.680   7.084   2.809 -0.5889 -0.4523 -0.0740
   72G      C5' 1783   4.638   7.143   2.931  0.8997  0.5130  0.0136
   72G     H5'1 1784   4.586   7.068   2.991 -0.2755  0.3853 -1.1074
   72G     H5'2 1785   4.569   7.225   2.914  0.2123  0.2282  1.3135
   72G      C4' 1786   4.765   7.200   2.994  0.4129  0.3175 -0.2583
   72G      H4' 1787   4.741   7.218   3.098  0.7064  2.0549 -0.4545
   72G      O4' 1788   4.866   7.101   2.993 -0.3950  0.5603  0.1494
   72G      C1' 1789   4.989   7.160   2.990  0.1509 -0.0225  0.4329
   72G      H1' 1790   5.045   7.167   3.084  2.7621  2.7516 -1.1326
   72G       N9 1791   5.074   7.089   2.889 -0.1025 -0.4224  0.0450
   72G       C8 1792   5.043   7.010   2.779 -0.5787  0.0324 -0.5080
   72G       H8 1793   4.941   7.007   2.744 -0.3409  1.6016 -1.4823
   72G       N7 1794   5.150   6.968   2.713 -0.2995  0.5151  0.0174
   72G       C5 1795   5.255   7.006   2.791 -0.4992 -0.1740 -0.2535
   72G       C6 1796   5.399   6.989   2.776  0.0064 -0.3939  0.2294
   72G       O6 1797   5.465   6.948   2.676 -0.5566 -0.0694 -0.4121
   72G       N1 1798   5.469   7.042   2.883  0.5531 -0.1179  0.4393
   72G       H1 1799   5.568   7.048   2.865  0.3315 -2.4564 -2.1378
   72G       C2 1800   5.416   7.113   2.979  0.3570 -0.3705 -0.0169
   72G       N2 1801   5.494   7.181   3.057 -0.0609 -0.3321  0.0888
   72G      H21 1802   5.593   7.164   3.050 -0.2020 -0.5324 -2.3854
   72G      H22 1803   5.445   7.234   3.128  2.4549 -0.9035  2.4304
   72G       N3 1804   5.284   7.141   2.998 -0.3320  0.0448 -0.6525
   72G       C4 1805   5.208   7.083   2.901 -0.3835  0.4291 -0.1693
   72G      C3' 1806   4.829   7.327   2.932  0.3605  0.8781  0.3606
   72G      H3' 1807   4.808   7.317   2.826 -0.9258  1.1694  0.5750
   72G      C2' 1808   4.979   7.312   2.964 -0.0084  0.8064  0.1876
   72G     H2'1 1809   5.030   7.347   2.874 -0.3019 -0.3521 -0.4492
   72G      O2' 1810   5.016   7.370   3.093 -0.4392 -0.2748  0.2683
   72G     HO'2 1811   5.007   7.463   3.070  0.3721 -0.8841 -3.0891
   72G      O3' 1812   4.779   7.446   2.986  0.0375 -0.1944  0.0405
   73A        P 1813   4.813   7.589   2.937  0.3105 -0.3138  0.2031
   73A      O1P 1814   4.734   7.681   3.013 -0.3817  0.7193  0.2154
   73A      O2P 1815   4.808   7.593   2.787  0.0067  0.3519 -0.2691
   73A      O5' 1816   4.964   7.623   2.986 -0.1065  0.1805  0.1779
   73A      C5' 1817   5.052   7.710   2.920 -0.4127  0.4960 -0.5881
   73A     H5'1 1818   5.025   7.809   2.957  1.6122 -0.2490  3.5464
   73A     H5'2 1819   5.053   7.697   2.812  1.1728  1.4350 -0.7253
   73A      C4' 1820   5.191   7.678   2.977  0.6932  0.3850  0.3261
   73A      H4' 1821   5.189   7.703   3.083  1.9506  0.8454  0.2635
   73A      O4' 1822   5.235   7.546   2.945  0.1047  0.1093 -0.3989
   73A      C1' 1823   5.379   7.543   2.938 -0.1846  0.1942  0.6298
   73A      H1' 1824   5.407   7.499   3.034 -3.1111  0.3607  1.6459
   73A       N9 1825   5.410   7.459   2.819 -0.3248 -0.2559 -0.1872
   73A       C8 1826   5.320   7.419   2.714  0.0517  0.0491 -0.0953
   73A       H8 1827   5.217   7.450   2.722 -0.0549 -0.5290  1.0587
   73A       N7 1828   5.361   7.332   2.625 -0.1245  0.0165  0.3732
   73A       C5 1829   5.495   7.317   2.664 -0.6450  0.6959 -0.8038
   73A       C6 1830   5.610   7.258   2.607  0.3205 -0.5297 -0.0348
   73A       N6 1831   5.607   7.180   2.505  0.4700 -0.8680  0.8534
   73A      H61 1832   5.516   7.148   2.476  0.0061  1.4368 -0.4731
   73A      H62 1833   5.691   7.133   2.475  2.0887  1.8927  0.7788
   73A       N1 1834   5.730   7.282   2.655  0.2434  0.1229 -0.5686
   73A       C2 1835   5.746   7.347   2.769 -0.1995  0.2256 -0.4757
   73A       H2 1836   5.843   7.354   2.816 -0.3076 -0.6296 -0.1061
   73A       N3 1837   5.649   7.417   2.832  0.0867  0.6142 -0.4258
   73A       C4 1838   5.527   7.399   2.775 -0.2712  0.2756  0.4683
   73A      C3' 1839   5.297   7.773   2.918 -0.0191 -0.0197  0.1695
   73A      H3' 1840   5.270   7.789   2.813  2.3428 -1.0573 -0.6574
   73A      C2' 1841   5.426   7.691   2.935  0.2407  0.0457  0.7022
   73A     H2'1 1842   5.485   7.713   2.846 -2.2934 -1.0927 -1.3661
   73A      O2' 1843   5.503   7.717   3.054  0.0310 -0.4375 -0.0092
   73A     HO'2 1844   5.587   7.671   3.049  0.8257  1.0304 -0.5011
   73A      O3' 1845   5.299   7.895   2.981 -0.2584 -0.3844 -0.0186
   74U        P 1846   5.325   8.029   2.900  0.0101  0.1247  0.1235
   74U      O1P 1847   5.345   8.131   3.002 -0.4899 -0.0612  0.0319
   74U      O2P 1848   5.220   8.042   2.797  0.3402 -0.0780  0.3687
   74U      O5' 1849   5.468   8.013   2.827 -0.1264 -0.1026  0.5281
   74U      C5' 1850   5.583   8.025   2.905 -0.2596 -0.2891 -0.4262
   74U     H5'1 1851   5.561   7.961   2.990 -2.7860  0.4482 -0.4302
   74U     H5'2 1852   5.595   8.128   2.939 -2.6944  0.4062 -1.4266
   74U      C4' 1853   5.703   7.981   2.831 -0.2268  0.4236  0.0979
   74U      H4' 1854   5.788   8.015   2.890  0.9338  1.8759 -2.2583
   74U      O4' 1855   5.703   7.834   2.818  0.4459  0.1220 -0.2195
   74U      C1' 1856   5.797   7.800   2.718  0.3767  0.1815 -0.3524
   74U      H1' 1857   5.877   7.749   2.772  0.0043 -1.1670 -1.0256
   74U       N1 1858   5.727   7.710   2.617  0.4185  0.2518  0.0616
   74U       C6 1859   5.599   7.738   2.570 -0.0511 -0.9136 -0.8245
   74U       H6 1860   5.542   7.814   2.622  2.9601  1.0991 -0.2588
   74U       C5 1861   5.539   7.669   2.471 -0.1399  0.2158  0.3819
   74U       H5 1862   5.436   7.688   2.445 -0.3483 -2.0431 -0.7190
   74U       C4 1863   5.618   7.557   2.409  0.5836  0.1532 -0.7810
   74U       O4 1864   5.568   7.489   2.318 -0.3046  0.5901 -0.4881
   74U       N3 1865   5.743   7.534   2.458  0.3338 -0.1249 -0.2754
   74U       H3 1866   5.804   7.466   2.415 -0.3969 -1.7436  1.1410
   74U       C2 1867   5.800   7.594   2.567 -0.2753 -0.2194  0.1726
   74U       O2 1868   5.917   7.565   2.600  0.8401  0.6498 -0.2825
   74U      C3' 1869   5.732   8.035   2.687  0.2033 -0.0769 -0.6092
   74U      H3' 1870   5.638   8.028   2.631 -0.6313  0.3585  0.6948
   74U      C2' 1871   5.833   7.926   2.650 -0.3068 -0.8615 -0.0579
   74U     H2'1 1872   5.824   7.908   2.543 -0.3995 -1.0972 -0.0108
   74U      O2' 1873   5.963   7.966   2.689  0.4318  0.1102 -0.1176
   74U     HO'2 1874   5.949   8.061   2.684  0.6305  0.2718  1.7808
   74U      O3' 1875   5.784   8.175   2.671  0.8463  0.3687 -0.0342
   75A        P 1876   5.764   8.254   2.531 -0.5497  0.1617  0.0454
   75A      O1P 1877   5.798   8.393   2.548  0.0193  0.0343  0.0524
   75A      O2P 1878   5.634   8.222   2.480  0.4356 -0.0318 -0.1020
   75A      O5' 1879   5.867   8.194   2.427  0.0863 -0.1072 -0.3584
   75A      C5' 1880   6.009   8.213   2.448  0.5566 -0.3389 -0.3760
   75A     H5'1 1881   6.045   8.184   2.547  2.1674 -1.6775 -1.2926
   75A     H5'2 1882   6.037   8.317   2.437 -0.4667  0.2148  1.6924
   75A      C4' 1883   6.090   8.122   2.359 -0.1062  0.2315  0.9686
   75A      H4' 1884   6.196   8.141   2.379 -0.5349  0.8081  2.9188
   75A      O4' 1885   6.071   7.982   2.378  0.3398 -0.4043 -0.2625
   75A      C1' 1886   6.090   7.911   2.255  0.0077  0.1105  0.5285
   75A      H1' 1887   6.178   7.847   2.268 -0.1949 -0.1148  0.8116
   75A       N9 1888   5.969   7.831   2.215  0.0542  0.1864 -0.5714
   75A       C8 1889   5.837   7.865   2.237 -0.1496 -0.0924  0.3578
   75A       H8 1890   5.823   7.956   2.294  1.0839 -0.0643  0.6592
   75A       N7 1891   5.751   7.774   2.197  0.5065  0.2671  0.4006
   75A       C5 1892   5.837   7.689   2.128  0.1218 -0.0431  0.3613
   75A       C6 1893   5.822   7.572   2.048  0.8380 -0.5130 -0.2980
   75A       N6 1894   5.702   7.521   2.020 -0.4695 -0.3525 -0.1936
   75A      H61 1895   5.617   7.567   2.048 -1.4692 -2.2745  0.1423
   75A      H62 1896   5.711   7.423   1.996  1.8741 -0.5832  1.3086
   75A       N1 1897   5.917   7.509   1.982 -0.0941  0.6227 -0.5998
   75A       C2 1898   6.042   7.559   2.006  0.1659  0.4322  0.7111
   75A       H2 1899   6.126   7.505   1.964  2.1588  2.6970  1.5690
   75A       N3 1900   6.079   7.665   2.083 -0.5170  0.6732  0.5181
   75A       C4 1901   5.969   7.726   2.141 -0.1771 -0.0348  0.6374
   75A      C3' 1902   6.069   8.139   2.207 -0.0827  0.9847 -0.4654
   75A      H3' 1903   5.961   8.140   2.187 -0.3179 -0.0229  0.6163
   75A      C2' 1904   6.136   8.010   2.149  0.1151  0.2271 -0.5869
   75A     H2'1 1905   6.097   8.002   2.047 -0.6150 -0.3546 -0.2725
   75A      O2' 1906   6.275   8.024   2.150  0.0274 -0.8762 -0.0339
   75A     HO'2 1907   6.291   8.114   2.179 -0.7539  0.5773 -3.6400
   75A      O3' 1908   6.140   8.260   2.173 -0.2350  0.2930 -0.7294
   76A        P 1909   6.107   8.326   2.038 -0.0481  0.4890  0.2581
   76A      O1P 1910   6.189   8.451   2.039  0.0186  0.0746  0.0826
   76A      O2P 1911   5.959   8.335   2.028  0.6327 -0.1555 -0.0958
   76A      O5' 1912   6.160   8.218   1.933 -0.5643 -0.8616 -0.1894
   76A      C5' 1913   6.285   8.230   1.864 -0.2106 -0.4585 -0.1784
   76A     H5'1 1914   6.370   8.214   1.930  0.7390 -1.9248 -1.6816
   76A     H5'2 1915   6.287   8.327   1.814 -1.1292 -0.5823 -0.4728
   76A      C4' 1916   6.311   8.117   1.757  0.0571  0.2016  0.2063
   76A      H4' 1917   6.414   8.111   1.723  0.0010  1.2347 -0.1667
   76A      O4' 1918   6.257   7.989   1.812  0.7178  0.8231  0.0221
   76A      C1' 1919   6.185   7.916   1.714  0.2206  0.2262 -0.8968
   76A      H1' 1920   6.242   7.823   1.712  1.4425  0.9409 -3.3941
   76A       N9 1921   6.044   7.873   1.749  0.1106  0.3319 -0.3861
   76A       C8 1922   5.953   7.941   1.827  0.1867 -0.2199 -0.1692
   76A       H8 1923   5.982   8.037   1.868 -0.4914  0.1466 -0.5355
   76A       N7 1924   5.835   7.886   1.831 -0.0306 -0.0124  0.6046
   76A       C5 1925   5.849   7.762   1.762 -1.0532 -0.4126  0.3308
   76A       C6 1926   5.763   7.659   1.718  0.6963  0.0054 -0.8540
   76A       N6 1927   5.642   7.641   1.763 -0.0278 -0.2350 -0.1262
   76A      H61 1928   5.605   7.710   1.827  1.2718  0.2975  0.0797
   76A      H62 1929   5.587   7.560   1.739  2.2170 -2.5280  1.9612
   76A       N1 1930   5.802   7.577   1.621 -0.6985  0.3237  0.0974
   76A       C2 1931   5.929   7.586   1.574  0.2170 -0.5945  0.6923
   76A       H2 1932   5.963   7.512   1.503  0.1942  1.3617 -1.4701
   76A       N3 1933   6.017   7.683   1.600  0.2490  0.0065 -0.3299
   76A       C4 1934   5.971   7.770   1.693  0.7425  0.2134  0.2399
   76A      C3' 1935   6.228   8.134   1.628  1.1182 -0.1192  0.0560
   76A      H3' 1936   6.132   8.178   1.658  0.2248 -1.5331 -0.6106
   76A      C2' 1937   6.199   7.990   1.580  0.3023  0.0290  0.2307
   76A     H2'1 1938   6.112   7.984   1.515  0.3669 -0.8909  0.2172
   76A      O2' 1939   6.309   7.926   1.516 -0.4001 -0.4008 -0.2222
   76A     HO'2 1940   6.271   7.853   1.465 -1.0833 -0.1844 -0.0363
   76A      O3' 1941   6.280   8.221   1.522  0.6541  0.1668 -0.1035
   77U        P 1942   6.182   8.284   1.411 -0.2091 -0.4276  0.0473
   77U      O1P 1943   6.258   8.386   1.334  0.0800  0.3707  0.1062
   77U      O2P 1944   6.055   8.330   1.473 -0.5314  0.3883  0.1322
   77U      O5' 1945   6.139   8.162   1.318  0.4556  0.4840 -0.0656
   77U      C5' 1946   6.217   8.087   1.226  0.0067  0.3127 -0.4670
   77U     H5'1 1947   6.300   8.036   1.275 -1.0098 -1.4616 -0.5220
   77U     H5'2 1948   6.253   8.150   1.145  1.4050 -0.9900 -0.8794
   77U      C4' 1949   6.126   7.974   1.176  0.0197 -0.4561  0.1971
   77U      H4' 1950   6.188   7.914   1.109  0.0685  0.8974 -0.9948
   77U      O4' 1951   6.084   7.898   1.279  0.3547  0.3707  0.1843
   77U      C1' 1952   5.968   7.832   1.232  0.3212  0.1457  0.7292
   77U      H1' 1953   5.979   7.724   1.231 -0.6448  0.0435  0.5654
   77U       N1 1954   5.854   7.858   1.332 -0.4648  0.5670 -0.3881
   77U       C6 1955   5.844   7.973   1.404 -0.3465  0.0970 -0.2266
   77U       H6 1956   5.927   8.042   1.405 -0.4233  0.1865  0.4614
   77U       C5 1957   5.739   7.992   1.492 -0.2916  0.4211  0.7095
   77U       H5 1958   5.723   8.086   1.542  0.9415  1.3726 -0.6084
   77U       C4 1959   5.631   7.896   1.501  0.2188  1.0184  0.1471
   77U       O4 1960   5.530   7.908   1.572  0.4811  1.0141  0.1325
   77U       N3 1961   5.642   7.783   1.424 -0.1479 -0.1497 -0.1433
   77U       H3 1962   5.569   7.712   1.430 -2.2836  1.9081 -0.1791
   77U       C2 1963   5.750   7.760   1.339  0.2515  0.4318 -0.1280
   77U       O2 1964   5.754   7.660   1.267  0.2156  0.0314  0.2827
   77U      C3' 1965   6.003   8.018   1.091 -1.2089  0.5974 -0.0666
   77U      H3' 1966   5.950   8.099   1.142 -1.6470  0.4294 -0.2475
   77U      C2' 1967   5.919   7.894   1.104  0.1517  0.1748  0.2145
   77U     H2'1 1968   5.813   7.913   1.118 -0.0870 -0.6747 -0.3677
   77U      O2' 1969   5.955   7.791   1.006 -0.1905 -0.0888  0.8624
   77U     HO'2 1970   5.922   7.831   0.926 -0.5429 -1.0958  0.4789
   77U      O3' 1971   6.039   8.051   0.959  0.1245  0.6803  0.0665
   78U        P 1972   5.928   8.110   0.870 -0.7309 -0.3006 -0.2251
   78U      O1P 1973   5.984   8.153   0.740 -0.0508  0.3684  0.3314
   78U      O2P 1974   5.858   8.212   0.952  0.0156  0.0265  0.4307
   78U      O5' 1975   5.812   7.998   0.837  0.2066 -0.0063  0.7557
   78U      C5' 1976   5.843   7.910   0.733  0.2037  0.1791 -0.0379
   78U     H5'1 1977   5.935   7.853   0.744  1.4460  0.7906 -4.9106
   78U     H5'2 1978   5.869   7.958   0.639  3.0875  0.7344  0.9127
   78U      C4' 1979   5.721   7.823   0.713  0.8304  0.6120 -0.5429
   78U      H4' 1980   5.745   7.753   0.633  2.3212  0.7284 -0.2195
   78U      O4' 1981   5.690   7.753   0.833 -0.2076  0.2277 -0.2916
   78U      C1' 1982   5.550   7.726   0.840  0.3795  0.0477  0.2530
   78U      H1' 1983   5.528   7.620   0.826 -1.9145  0.3310  1.2090
   78U       N1 1984   5.487   7.773   0.967 -0.5517 -0.2248 -0.0565
   78U       C6 1985   5.542   7.882   1.029 -0.1120  0.4613  0.0849
   78U       H6 1986   5.636   7.929   1.003  0.0566  1.8524  2.8041
   78U       C5 1987   5.479   7.941   1.137 -0.3158  0.2501  0.2641
   78U       H5 1988   5.528   8.019   1.192  1.0655 -1.0063  0.8919
   78U       C4 1989   5.360   7.889   1.197  0.6490  0.4039  0.4455
   78U       O4 1990   5.305   7.932   1.295 -0.0523 -0.8452 -0.5897
   78U       N3 1991   5.305   7.783   1.120 -0.5879  0.3522  0.6867
   78U       H3 1992   5.220   7.740   1.153 -0.9272  0.5555  0.0836
   78U       C2 1993   5.363   7.727   1.008  0.6338  0.1793 -0.2706
   78U       O2 1994   5.303   7.634   0.951 -0.6970 -0.1232 -0.4032
   78U      C3' 1995   5.595   7.903   0.686 -0.2383  0.0655  0.0728
   78U      H3' 1996   5.580   7.987   0.754  0.7637  0.8131 -0.6019
   78U      C2' 1997   5.489   7.804   0.723  0.2943 -0.5297  0.2122
   78U     H2'1 1998   5.397   7.858   0.746  0.9069 -0.0180  1.5529
   78U      O2' 1999   5.459   7.716   0.614 -0.4434 -0.5362  0.2110
   78U     HO'2 2000   5.397   7.751   0.550  1.1299 -1.0854 -1.6957
   78U      O3' 2001   5.594   7.942   0.554  0.0275 -0.4284  0.3703
   79A        P 2002   5.519   8.074   0.517  0.1572  0.6014  0.3701
   79A      O1P 2003   5.548   8.101   0.374 -0.0202  0.2426  0.6729
   79A      O2P 2004   5.550   8.171   0.622  0.4151  0.6485 -0.0571
   79A      O5' 2005   5.363   8.037   0.529  0.1630  0.0630 -0.2509
   79A      C5' 2006   5.298   7.967   0.422 -0.0264  0.6070  0.1758
   79A     H5'1 2007   5.361   7.887   0.381 -0.1495  0.9100 -0.6232
   79A     H5'2 2008   5.262   8.034   0.345 -1.4787  1.2118  1.3232
   79A      C4' 2009   5.167   7.901   0.459  0.1973 -0.3248 -0.6485
   79A      H4' 2010   5.141   7.841   0.371  0.7203  0.9266 -1.6985
   79A      O4' 2011   5.177   7.823   0.577 -0.2558  0.4820  0.4018
   79A      C1' 2012   5.063   7.847   0.666  0.6725  0.2517 -0.2559
   79A      H1' 2013   5.017   7.748   0.674  0.3940  0.4985  1.5603
   79A       N9 2014   5.082   7.906   0.799  0.2147  0.4814 -0.3660
   79A       C8 2015   5.185   7.987   0.836  0.1183 -0.1560  0.7183
   79A       H8 2016   5.258   8.025   0.766 -2.3681  2.8902 -0.4198
   79A       N7 2017   5.173   8.037   0.954  0.3291 -0.2169 -0.4627
   79A       C5 2018   5.058   7.975   1.009 -0.7723  0.2083 -0.5098
   79A       C6 2019   4.991   7.978   1.136 -0.4937 -0.1265  0.2128
   79A       N6 2020   5.040   8.045   1.238 -0.4077 -0.1274  0.4935
   79A      H61 2021   5.127   8.095   1.225  1.8423 -3.8919 -0.3756
   79A      H62 2022   4.988   8.036   1.324 -1.8429 -1.6373 -0.4704
   79A       N1 2023   4.875   7.914   1.156  0.3985  0.3134 -0.4712
   79A       C2 2024   4.823   7.857   1.050  0.2043  0.3827 -1.2918
   79A       H2 2025   4.729   7.807   1.068  0.8146 -0.1129  0.7852
   79A       N3 2026   4.876   7.836   0.933  0.1103 -0.6595  0.3223
   79A       C4 2027   4.994   7.902   0.915  0.1047 -0.2965 -0.2128
   79A      C3' 2028   5.060   8.005   0.484 -0.3001 -1.0298 -0.4727
   79A      H3' 2029   5.116   8.080   0.539 -2.0124  0.0094 -0.0581
   79A      C2' 2030   4.968   7.934   0.581 -0.5725  0.9084  0.1179
   79A     H2'1 2031   4.907   7.997   0.646 -2.0760 -1.4862  1.1709
   79A      O2' 2032   4.883   7.840   0.507 -0.3604 -0.1039  0.5787
   79A     HO'2 2033   4.817   7.812   0.570  0.0225 -1.9792  0.2021
   79A      O3' 2034   4.999   8.061   0.368 -0.5372 -0.2888 -0.1113
   80A        P 2035   4.907   8.188   0.368 -0.0381 -0.1809  0.3556
   80A      O1P 2036   4.894   8.227   0.228  0.0533  0.4011 -0.4829
   80A      O2P 2037   4.966   8.286   0.458  0.1229 -1.1311  0.0096
   80A      O5' 2038   4.761   8.147   0.421  0.0026  0.0363  0.2523
   80A      C5' 2039   4.685   8.044   0.353 -0.0517 -0.4436 -0.0484
   80A     H5'1 2040   4.750   7.962   0.323 -1.8531 -1.2823 -1.8604
   80A     H5'2 2041   4.653   8.086   0.257  3.2169  1.9483 -0.2763
   80A      C4' 2042   4.568   8.011   0.434 -0.1478  0.6022 -0.0276
   80A      H4' 2043   4.513   7.921   0.405 -0.5369  0.3902  1.3148
   80A      O4' 2044   4.606   7.988   0.572 -0.3401 -0.4366 -0.3889
   80A      C1' 2045   4.508   8.045   0.659  0.0728  0.9360  1.2579
   80A      H1' 2046   4.456   7.962   0.708 -1.2653  1.4563  0.7668
   80A       N9 2047   4.592   8.121   0.756  0.1600  0.5302 -0.0275
   80A       C8 2048   4.707   8.188   0.730 -0.5416 -0.3774  0.1292
   80A       H8 2049   4.744   8.198   0.629  0.6830 -1.7909  0.4004
   80A       N7 2050   4.770   8.233   0.840 -1.2462  0.8964 -0.2524
   80A       C5 2051   4.681   8.193   0.945 -0.2229  0.1369  0.4894
   80A       C6 2052   4.678   8.208   1.084 -0.1717  0.3699 -0.0432
   80A       N6 2053   4.780   8.250   1.156  0.4790  0.0093  0.1168
   80A      H61 2054   4.863   8.282   1.107  0.9870 -0.5187  0.6050
   80A      H62 2055   4.782   8.225   1.254  0.4928  0.5028  0.2461
   80A       N1 2056   4.575   8.168   1.157 -0.3666  0.3172 -0.2918
   80A       C2 2057   4.481   8.105   1.092 -0.0023 -0.4636  1.1118
   80A       H2 2058   4.397   8.070   1.151 -1.1922 -1.0589 -0.8344
   80A       N3 2059   4.468   8.086   0.959  0.4856  0.4551 -0.7419
   80A       C4 2060   4.576   8.132   0.891  0.4913  0.6470 -0.0286
   80A      C3' 2061   4.477   8.129   0.442  0.0498 -0.3358 -0.2621
   80A      H3' 2062   4.538   8.216   0.463  1.0447 -1.6447  2.7238
   80A      C2' 2063   4.394   8.105   0.572  0.4731 -0.3718 -0.4937
   80A     H2'1 2064   4.354   8.192   0.623 -0.8105 -1.9265  1.3004
   80A      O2' 2065   4.296   8.003   0.551  0.1311  0.5019 -0.0304
   80A     HO'2 2066   4.271   8.007   0.459  1.0833 -2.8117 -0.5701
   80A      O3' 2067   4.380   8.142   0.342 -0.4787 -0.3191 -0.2852
   81U        P 2068   4.332   8.284   0.295 -0.0429  0.0675  0.2401
   81U      O1P 2069   4.238   8.258   0.180  0.3316 -0.7866  0.2764
   81U      O2P 2070   4.448   8.367   0.264  0.3305 -0.5642 -0.2745
   81U      O5' 2071   4.252   8.357   0.405  0.1889 -0.2160  0.3881
   81U      C5' 2072   4.116   8.343   0.419 -0.7449 -0.3257 -0.5883
   81U     H5'1 2073   4.102   8.238   0.393  0.9787 -0.4660 -1.1113
   81U     H5'2 2074   4.072   8.396   0.335  1.0359 -0.8107 -1.8794
   81U      C4' 2075   4.067   8.383   0.553 -0.2644 -0.2493  0.0861
   81U      H4' 2076   3.962   8.357   0.553 -0.8530  1.8183  1.6058
   81U      O4' 2077   4.138   8.325   0.656 -0.0650  0.5319 -0.1066
   81U      C1' 2078   4.118   8.409   0.770  0.4805  0.7305  0.7499
   81U      H1' 2079   4.057   8.357   0.843  0.5742 -0.7523 -0.1939
   81U       N1 2080   4.244   8.447   0.836  0.0136  0.0207  0.5688
   81U       C6 2081   4.365   8.432   0.774  0.1033 -0.2509  0.9205
   81U       H6 2082   4.367   8.402   0.671 -1.9239 -1.3729  1.1531
   81U       C5 2083   4.479   8.441   0.849 -0.3486  0.1833 -0.3305
   81U       H5 2084   4.572   8.432   0.797  1.0952  1.4337  1.8584
   81U       C4 2085   4.479   8.468   0.986  0.0931 -0.2153 -0.0533
   81U       O4 2086   4.574   8.486   1.057 -0.2471  0.3213 -0.2335
   81U       N3 2087   4.352   8.474   1.040  0.1515  0.1031 -0.2942
   81U       H3 2088   4.346   8.477   1.140 -1.0296  1.2430 -0.3821
   81U       C2 2089   4.237   8.471   0.969  0.6719 -0.3409 -0.4310
   81U       O2 2090   4.128   8.490   1.030 -0.2155 -0.3356  0.0620
   81U      C3' 2091   4.072   8.528   0.578  0.4365  0.0510 -0.5314
   81U      H3' 2092   4.175   8.554   0.555  0.4442  0.3103 -0.2094
   81U      C2' 2093   4.045   8.535   0.728 -0.9074  0.4738 -0.0991
   81U     H2'1 2094   4.097   8.620   0.772  1.1368 -1.3025  1.0891
   81U      O2' 2095   3.908   8.535   0.760 -0.4990 -0.4905 -0.6295
   81U     HO'2 2096   3.867   8.569   0.680 -3.6527 -1.4966  0.4469
   81U      O3' 2097   3.974   8.603   0.503 -0.0386  0.2337 -0.5239
   82U        P 2098   3.997   8.748   0.442 -0.1202 -0.0339  0.3779
   82U      O1P 2099   3.868   8.789   0.382  0.4670 -0.0062  0.8847
   82U      O2P 2100   4.123   8.740   0.364 -0.2999 -0.3061 -0.1141
   82U      O5' 2101   4.021   8.832   0.574  0.3415  0.0708  0.0243
   82U      C5' 2102   3.916   8.913   0.635  0.6382 -0.1628  0.8294
   82U     H5'1 2103   3.831   8.851   0.664 -1.1338  2.3148  1.2959
   82U     H5'2 2104   3.881   8.979   0.555 -0.0561 -2.1305 -0.5907
   82U      C4' 2105   3.964   8.993   0.755  0.8135  0.2874  0.1296
   82U      H4' 2106   3.879   9.040   0.805  1.2935  0.9121  0.3750
   82U      O4' 2107   4.025   8.909   0.853  0.0221 -0.2241  0.0527
   82U      C1' 2108   4.134   8.988   0.896  0.2243 -0.7272  0.2954
   82U      H1' 2109   4.122   9.014   1.001  0.8683  0.6453  0.0465
   82U       N1 2110   4.263   8.909   0.883  0.1520  0.0060  0.5978
   82U       C6 2111   4.301   8.850   0.764  0.2916  0.9224  1.4335
   82U       H6 2112   4.228   8.832   0.686 -1.2131 -0.4018  3.0785
   82U       C5 2113   4.431   8.807   0.742  0.2069  0.3586 -0.6057
   82U       H5 2114   4.455   8.749   0.654  0.0300 -2.1442  0.8960
   82U       C4 2115   4.528   8.815   0.852 -0.0909  0.1269  0.0449
   82U       O4 2116   4.641   8.775   0.842 -0.5177 -0.1594 -0.1446
   82U       N3 2117   4.478   8.859   0.974  0.5761 -0.8579  0.6451
   82U       H3 2118   4.549   8.873   1.044  0.2873  0.2047  0.7523
   82U       C2 2119   4.349   8.899   0.996 -0.2434 -0.2352  0.0105
   82U       O2 2120   4.323   8.937   1.105 -0.6111  0.5560 -0.3753
   82U      C3' 2121   4.057   9.103   0.707  0.4944  0.5720  0.3834
   82U      H3' 2122   4.114   9.058   0.625 -0.4171 -1.2829  0.6952
   82U      C2' 2123   4.142   9.130   0.826  0.1065  0.6331  0.0303
   82U     H2'1 2124   4.247   9.144   0.801 -0.1598  0.1786 -1.4520
   82U      O2' 2125   4.095   9.238   0.892 -0.1720 -0.3228 -0.2276
   82U     HO'2 2126   4.131   9.231   0.981 -0.3269  1.7511  0.0277
   82U      O3' 2127   3.985   9.217   0.674 -0.0517  0.3884 -0.4966
   82U      H3T 2128   4.013   9.278   0.743  0.6163  1.2073 -1.4605
   8.65588   8.65588   6.12063   0.00000   0.00000   0.00000   0.00000   4.32793   4.32793
