# Supplementary material for: Constant-pH Molecular Dynamics of Cationic Peptide Dendrimers Binding to siRNA
Source: J Chem Inf Model. 2026 Feb 5;66(8):4734–43. doi: 10.1021/acs.jcim.5c02636 (PMC13126635; doi:10.1021/acs.jcim.5c02636)
Supplement: Supplementary file 2 [file ci5c02636_si_002.zip › zip/DMH18_07_in_6.gro]

Protein t=   0.00000
 2128
    1LY0      N    1   5.518   4.103   3.262 -0.4877  0.1298 -0.0597
    1LY0     H1    2   5.533   4.202   3.269 -0.7900  0.3302 -1.7466
    1LY0     H2    3   5.448   4.089   3.191  0.5097 -1.7888 -0.7514
    1LY0     H3    4   5.480   4.067   3.349 -2.7430 -1.0874 -1.4492
    1LY0     CA    5   5.638   4.030   3.224  0.9612  1.0421 -0.1723
    1LY0     HA    6   5.715   4.069   3.291  1.3668 -0.6765  0.4083
    1LY0     CB    7   5.667   4.063   3.077  0.4848  0.1239  0.1159
    1LY0    HB1    8   5.706   4.164   3.066  0.2972  0.0251 -1.6430
    1LY0    HB2    9   5.578   4.066   3.014 -0.9368  3.2161  2.0216
    1LY0     CG   10   5.781   3.973   3.027 -0.2501  0.2496  0.4950
    1LY0    HG1   11   5.745   3.871   3.020 -0.1392  0.3078 -1.2851
    1LY0    HG2   12   5.865   3.997   3.093 -2.0194  3.2449  1.8295
    1LY0     CD   13   5.820   4.015   2.885 -0.7696  0.5393 -0.7489
    1LY0    HD1   14   5.739   3.997   2.815 -1.4097  1.2340 -0.2084
    1LY0    HD2   15   5.898   3.948   2.850  1.1155  1.2629  1.7210
    1LY0     CE   16   5.882   4.158   2.876 -0.1389  0.3110 -0.0828
    1LY0    HE1   17   5.972   4.151   2.937 -0.8484 -2.6555  0.7679
    1LY0    HE2   18   5.813   4.225   2.928  0.5718 -0.8910  2.5812
    1LY0     NZ   19   5.930   4.210   2.748  0.1283 -0.3897  0.6790
    1LY0    HZ1   20   5.871   4.195   2.668  0.1040 -1.7260  0.9136
    1LY0    HZ2   21   5.963   4.304   2.762 -0.8591  0.1710 -0.6035
    1LY0    HZ3   22   6.007   4.149   2.721 -2.0999 -3.3879  0.5886
    1LY0      C   23   5.628   3.883   3.256  0.1739  0.0395  0.1223
    1LY0      O   24   5.544   3.815   3.201  0.3050 -0.1314 -0.0198
    2LER      N   25   5.698   3.842   3.365 -0.1646  0.0858  0.2329
    2LER      H   26   5.767   3.895   3.416  0.5652 -1.1796  0.6017
    2LER     CA   27   5.687   3.707   3.418  0.3439  0.1189 -0.1851
    2LER     HA   28   5.582   3.703   3.447  0.3063  2.7873  0.2771
    2LER     CB   29   5.763   3.685   3.551 -0.6337  0.1956  0.5219
    2LER    HB1   30   5.733   3.766   3.618  2.4123  1.9830 -0.0397
    2LER    HB2   31   5.871   3.686   3.537 -0.4062 -1.3824  1.9393
    2LER     CG   32   5.736   3.556   3.625  0.4597  0.5415 -0.3834
    2LER     HG   33   5.778   3.469   3.574 -2.3250 -1.1373 -0.0218
    2LER    CD1   34   5.800   3.561   3.766  0.0300  0.1769  0.0709
    2LER   HD11   35   5.798   3.458   3.803  0.7747  0.1042 -0.0732
    2LER   HD12   36   5.901   3.601   3.757 -0.2845  0.6727 -1.6339
    2LER   HD13   37   5.738   3.616   3.837  0.7781 -0.0114  0.8920
    2LER    CD2   38   5.584   3.538   3.645  0.5902  0.1839  1.3902
    2LER   HD21   39   5.550   3.630   3.693  0.5614  1.8074 -1.5150
    2LER   HD22   40   5.515   3.530   3.561 -0.0436 -1.9880  2.0458
    2LER   HD23   41   5.565   3.456   3.714  1.6914 -1.0642  0.2620
    2LER      C   42   5.727   3.594   3.317 -0.9697  0.4253  0.6972
    2LER      O   43   5.664   3.489   3.306  0.0418 -0.2271 -0.1982
    3LYR      N   44   5.838   3.620   3.238  0.1013  1.3749  0.1394
    3LYR      H   45   5.896   3.699   3.263  0.8061  0.5263  1.2547
    3LYR     CA   46   5.892   3.530   3.130  1.1548 -0.3787 -0.2686
    3LYR     HA   47   5.913   3.429   3.164  1.4764 -0.7036 -1.3797
    3LYR     CB   48   6.021   3.587   3.075  0.5614  0.8044  0.2046
    3LYR    HB1   49   6.049   3.542   2.980  0.1171 -0.2265  0.5432
    3LYR    HB2   50   6.108   3.570   3.140  1.8822 -0.0507 -1.6864
    3LYR     CG   51   6.021   3.741   3.051 -0.1971  0.7208  0.3279
    3LYR    HG1   52   6.010   3.795   3.144 -0.2899  2.4326 -0.6309
    3LYR    HG2   53   5.934   3.761   2.989 -0.9036  0.1438  1.1178
    3LYR     CD   54   6.150   3.780   2.977 -0.1005  0.5229  0.5727
    3LYR    HD1   55   6.143   3.765   2.869  1.7778  2.1630  0.1794
    3LYR    HD2   56   6.236   3.726   3.016  0.6287  1.1038 -0.1916
    3LYR     CE   57   6.162   3.928   2.997 -0.5350  0.4337  0.5814
    3LYR    HE1   58   6.138   3.950   3.100  0.1814  1.8118  0.4842
    3LYR    HE2   59   6.097   3.978   2.926 -0.2025 -0.0516 -0.0811
    3LYR     NZ   60   6.292   3.957   2.960 -0.3831 -0.3174  0.2304
    3LYR    HZ1   61   6.363   3.901   3.005 -1.9836 -2.7710 -0.1010
    3LYR      C   62   5.786   3.488   3.026 -0.1887 -0.5896  0.6456
    3LYR      O   63   5.793   3.382   2.965 -0.2398  0.3635  0.1765
    4LY0      N   64   5.683   3.569   3.005  0.1930  0.8934 -0.2520
    4LY0      H   65   5.686   3.661   3.047  0.3550 -0.0834  2.0703
    4LY0     CA   66   5.581   3.554   2.897 -0.2150 -0.0459 -0.8647
    4LY0     HA   67   5.637   3.556   2.803  0.7260 -1.3760 -0.3522
    4LY0     CB   68   5.486   3.678   2.891  0.7194  0.6911  0.6492
    4LY0    HB1   69   5.556   3.761   2.894  0.6898  0.7777 -0.6048
    4LY0    HB2   70   5.426   3.668   2.982 -1.6405  0.8666 -0.8045
    4LY0     CG   71   5.397   3.690   2.766  0.2701 -0.8529  0.1535
    4LY0    HG1   72   5.320   3.613   2.764  0.8598 -1.4359 -0.1632
    4LY0    HG2   73   5.458   3.688   2.675  0.2746 -0.7706  0.1546
    4LY0     CD   74   5.319   3.827   2.763  0.0649  0.1815 -0.4978
    4LY0    HD1   75   5.258   3.831   2.853  1.4595  0.8696  0.4575
    4LY0    HD2   76   5.252   3.820   2.677 -0.3919 -0.0181 -0.1309
    4LY0     CE   77   5.415   3.946   2.755  0.4137  0.4483 -0.2262
    4LY0    HE1   78   5.473   3.934   2.664  0.1976  0.2809 -0.3422
    4LY0    HE2   79   5.490   3.959   2.833  3.3030 -0.1106 -2.7469
    4LY0     NZ   80   5.319   4.061   2.761 -0.3647  0.2680  0.2139
    4LY0    HZ1   81   5.229   4.044   2.719 -0.9933  1.0355  1.2049
    4LY0    HZ2   82   5.322   4.094   2.856  1.2830 -0.8684  0.6142
    4LY0    HZ3   83   5.356   4.138   2.708 -0.4146  0.5679  0.6165
    4LY0      C   84   5.502   3.419   2.901  0.2619  0.1870  0.1450
    4LY0      O   85   5.454   3.367   2.800 -0.0219  0.2420  0.4607
    5LER      N   86   5.496   3.366   3.019 -0.0072 -0.0762  0.2443
    5LER      H   87   5.557   3.410   3.087 -1.7325  0.9630  1.1920
    5LER     CA   88   5.425   3.244   3.054  0.3591 -0.6173  0.7554
    5LER     HA   89   5.339   3.243   2.987 -0.3367  0.6331  1.5796
    5LER     CB   90   5.375   3.241   3.196  0.2137  0.5368 -0.7515
    5LER    HB1   91   5.463   3.220   3.256 -1.0304 -0.7780  0.6765
    5LER    HB2   92   5.296   3.166   3.194  0.1665  0.5442  0.3152
    5LER     CG   93   5.300   3.375   3.233  0.3075  0.1086  0.2846
    5LER     HG   94   5.370   3.459   3.239 -1.0322  1.1715  2.0554
    5LER    CD1   95   5.178   3.396   3.152 -0.6697  0.0062  0.2772
    5LER   HD11   96   5.210   3.413   3.050  1.0625 -1.3774  0.5328
    5LER   HD12   97   5.116   3.306   3.153 -1.2797  0.3992 -0.6907
    5LER   HD13   98   5.121   3.475   3.201  0.1453 -0.3488  1.8738
    5LER    CD2   99   5.243   3.350   3.376  0.0236 -0.3017 -0.2103
    5LER   HD21  100   5.331   3.326   3.435  0.7305  2.5241  0.0358
    5LER   HD22  101   5.206   3.444   3.419  1.3835 -0.4091  1.2855
    5LER   HD23  102   5.165   3.274   3.376 -0.0584 -0.2255 -0.7069
    5LER      C  103   5.496   3.108   3.022 -0.0580 -0.5740  0.2774
    5LER      O  104   5.434   3.000   3.010  0.3462 -0.2749 -0.6436
    6LYR      N  105   5.627   3.114   2.991  0.5404 -0.3572  0.0150
    6LYR      H  106   5.673   3.203   3.005  4.4675 -2.4511  1.8656
    6LYR     CA  107   5.718   3.013   2.943  0.6586 -0.2391 -0.9199
    6LYR     HA  108   5.699   2.911   2.976  0.6175 -0.8193 -2.6398
    6LYR     CB  109   5.865   3.058   2.966 -0.0792 -0.5981 -0.4786
    6LYR    HB1  110   5.872   3.158   2.925 -0.6173  0.2590  1.3760
    6LYR    HB2  111   5.936   2.995   2.913  0.7184  1.9592 -2.6308
    6LYR     CG  112   5.903   3.062   3.110  0.4896 -0.1784 -0.1586
    6LYR    HG1  113   5.873   2.967   3.155  2.6589 -1.5528 -1.4202
    6LYR    HG2  114   5.854   3.146   3.159 -0.7312 -0.0072 -1.5970
    6LYR     CD  115   6.057   3.073   3.128  0.0073 -0.4864 -0.7217
    6LYR    HD1  116   6.118   2.990   3.093  2.7544  0.0803  2.2259
    6LYR    HD2  117   6.075   3.075   3.235  0.4313 -0.7232 -0.7889
    6LYR     CE  118   6.110   3.205   3.055 -0.3377  0.4443 -0.5070
    6LYR    HE1  119   6.063   3.291   3.103 -1.0163 -0.7953  1.1307
    6LYR    HE2  120   6.106   3.188   2.947  0.4439 -1.0366 -0.3371
    6LYR     NZ  121   6.247   3.217   3.085 -0.6038  0.5909 -0.4071
    6LYR    HZ1  122   6.314   3.182   3.018 -1.0057 -1.7425  0.3210
    6LYR      C  123   5.702   3.009   2.788 -0.0092  0.4462  0.0654
    6LYR      O  124   5.749   2.910   2.734 -0.3680 -0.2214  0.3427
    7LER      N  125   5.640   3.106   2.721 -0.2902 -0.6091  1.0134
    7LER      H  126   5.607   3.181   2.781  1.9720  2.2844 -1.0655
    7LER     CA  127   5.644   3.116   2.570  0.0910  0.1350 -0.2160
    7LER     HA  128   5.748   3.099   2.542  0.4401  0.0570  1.0702
    7LER     CB  129   5.602   3.250   2.517 -0.2716 -0.4298 -0.1875
    7LER    HB1  130   5.496   3.256   2.540  0.1195  1.9243  1.3635
    7LER    HB2  131   5.606   3.254   2.408  1.0925 -1.5365 -0.2098
    7LER     CG  132   5.681   3.371   2.566  0.2611 -0.5088 -0.5036
    7LER     HG  133   5.693   3.371   2.674  1.7243  0.8366 -0.6296
    7LER    CD1  134   5.827   3.375   2.526 -0.1889  0.0657  0.6060
    7LER   HD11  135   5.885   3.438   2.594 -0.4367  1.2396 -0.2394
    7LER   HD12  136   5.863   3.272   2.529 -0.0943  0.0743 -0.1846
    7LER   HD13  137   5.835   3.393   2.419 -1.5419 -1.5378  0.2067
    7LER    CD2  138   5.613   3.497   2.519 -0.1891 -0.4150 -0.2916
    7LER   HD21  139   5.629   3.511   2.412 -0.0336  0.5965 -0.1424
    7LER   HD22  140   5.506   3.487   2.538 -0.1233 -0.8975 -0.1420
    7LER   HD23  141   5.652   3.588   2.562  0.3680  0.1576 -1.9341
    7LER      C  142   5.563   3.001   2.495  0.2436  0.4379  0.3923
    7LER      O  143   5.450   2.975   2.529  0.1562  0.7224 -0.2514
    8LER      N  144   5.616   2.957   2.386 -0.0199 -0.2310  0.2773
    8LER      H  145   5.702   3.002   2.357 -0.5535  0.9882  0.5607
    8LER     CA  146   5.562   2.856   2.284  0.0956 -0.3106  0.3102
    8LER     HA  147   5.517   2.773   2.338  2.4584 -1.5006  0.5526
    8LER     CB  148   5.686   2.798   2.210 -0.1482  0.1148  0.3406
    8LER    HB1  149   5.750   2.878   2.172  0.4502 -0.0921  0.8784
    8LER    HB2  150   5.648   2.754   2.118 -3.1701  3.3088 -0.1481
    8LER     CG  151   5.785   2.696   2.269  0.6445  0.1924 -0.2591
    8LER     HG  152   5.867   2.683   2.198  0.3208  0.9353 -0.7939
    8LER    CD1  153   5.848   2.715   2.410  0.1045  0.2388 -0.4876
    8LER   HD11  154   5.898   2.811   2.406  0.0585  0.3755  1.4590
    8LER   HD12  155   5.777   2.726   2.491 -0.2888 -0.3922 -0.7317
    8LER   HD13  156   5.926   2.641   2.426  1.8844  1.9243 -0.9467
    8LER    CD2  157   5.733   2.550   2.273  0.5641 -0.8192 -0.5611
    8LER   HD21  158   5.816   2.483   2.300  1.5159  0.3695 -0.4559
    8LER   HD22  159   5.650   2.546   2.343 -1.2198 -0.6823 -2.5818
    8LER   HD23  160   5.689   2.524   2.177 -1.5261 -1.7785  0.5757
    8LER      C  161   5.459   2.929   2.180  0.2989  0.2342 -0.4977
    8LER      O  162   5.483   3.043   2.150 -0.0065  0.5913 -0.3207
    9LYR      N  163   5.357   2.859   2.132 -0.3376 -0.8786  0.4365
    9LYR      H  164   5.347   2.768   2.175  1.6700 -1.2796  0.1861
    9LYR     CA  165   5.265   2.917   2.028 -0.1306 -0.6040 -0.5491
    9LYR     HA  166   5.248   3.020   2.059  1.9926 -0.5827  0.7188
    9LYR     CB  167   5.137   2.837   2.020 -0.4519  0.5608  0.5366
    9LYR    HB1  168   5.078   2.878   1.938  0.3385 -0.0873 -0.3803
    9LYR    HB2  169   5.078   2.862   2.109 -2.7016  1.5214 -1.1181
    9LYR     CG  170   5.141   2.681   2.011 -0.6158  0.2233  0.1005
    9LYR    HG1  171   5.209   2.640   2.085 -1.8045  0.3557  1.3184
    9LYR    HG2  172   5.179   2.654   1.913 -0.6307  2.2090 -0.4964
    9LYR     CD  173   4.999   2.622   2.027  0.0719 -0.1721  0.1065
    9LYR    HD1  174   4.933   2.663   1.950 -0.2541  0.4885  0.7266
    9LYR    HD2  175   4.949   2.643   2.122 -3.1715 -0.0251 -1.5135
    9LYR     CE  176   5.010   2.475   2.025  0.3230  0.0755 -0.3935
    9LYR    HE1  177   5.056   2.441   1.931  0.8775 -0.8226  0.1896
    9LYR    HE2  178   4.911   2.434   2.040 -0.8244  3.2645  1.5858
    9LYR     NZ  179   5.095   2.425   2.136 -0.2734 -0.6623  0.0395
    9LYR    HZ1  180   5.055   2.415   2.228 -0.9101  0.2295 -0.1270
    9LYR      C  181   5.332   2.928   1.881  0.1729  0.6380  0.5061
    9LYR      O  182   5.304   3.014   1.806  0.5091 -0.4953 -0.0672
   10LER      N  183   5.429   2.836   1.849 -0.4198 -0.8389  0.0900
   10LER      H  184   5.429   2.759   1.914  0.6186  0.8439  2.1718
   10LER     CA  185   5.539   2.850   1.757 -0.9416 -0.6614  0.9513
   10LER     HA  186   5.497   2.852   1.657  2.7919  0.4019 -0.7699
   10LER     CB  187   5.652   2.742   1.740 -0.0621 -0.2698  0.0298
   10LER    HB1  188   5.718   2.745   1.827 -1.3667  0.4748  1.0384
   10LER    HB2  189   5.712   2.775   1.656 -1.9659  1.9627 -0.5682
   10LER     CG  190   5.618   2.593   1.727 -0.4381 -0.5629  0.0861
   10LER     HG  191   5.565   2.570   1.819 -1.2703  1.2854  0.1084
   10LER    CD1  192   5.518   2.567   1.617  0.3244  0.3311  0.3715
   10LER   HD11  193   5.423   2.619   1.634  0.3792  0.9783 -1.1682
   10LER   HD12  194   5.568   2.593   1.524 -0.0689 -0.4825 -0.0808
   10LER   HD13  195   5.505   2.459   1.626  2.0441  0.0416 -0.2945
   10LER    CD2  196   5.744   2.500   1.707 -0.1649  0.1693  0.6617
   10LER   HD21  197   5.811   2.517   1.791  0.4056 -2.9359  0.9388
   10LER   HD22  198   5.715   2.396   1.714  0.5971 -0.0046  1.3263
   10LER   HD23  199   5.784   2.515   1.607  1.7694  1.0586  1.5099
   10LER      C  200   5.594   2.986   1.739 -0.3570  0.3701 -0.1125
   10LER      O  201   5.626   3.021   1.626  0.1722  0.0884 -0.1010
   11LER      N  202   5.612   3.067   1.845  0.4898 -0.0011 -0.1319
   11LER      H  203   5.600   3.035   1.940  0.6582  1.2986  0.3439
   11LER     CA  204   5.662   3.205   1.833  0.3423  0.2310 -0.6221
   11LER     HA  205   5.767   3.209   1.805  1.1029  1.2315  2.0243
   11LER     CB  206   5.661   3.258   1.978 -0.1219  0.5443  0.1993
   11LER    HB1  207   5.724   3.195   2.041 -0.9624  0.3484  0.8638
   11LER    HB2  208   5.556   3.260   2.009 -0.4121 -0.8827 -0.6314
   11LER     CG  209   5.709   3.407   1.997  0.2703  0.2702  0.4076
   11LER     HG  210   5.652   3.465   1.924  1.2091  1.2236  0.4043
   11LER    CD1  211   5.661   3.459   2.129  0.2293 -0.9653 -0.4956
   11LER   HD11  212   5.737   3.419   2.196  2.6242  0.7152 -2.0685
   11LER   HD12  213   5.672   3.567   2.142  2.5400 -1.3801  1.9524
   11LER   HD13  214   5.555   3.442   2.148 -0.5497  0.6696 -2.9481
   11LER    CD2  215   5.859   3.421   1.970 -0.2192 -0.2618 -0.1420
   11LER   HD21  216   5.893   3.519   2.004  1.4745 -1.1557  0.8737
   11LER   HD22  217   5.916   3.342   2.018  1.2380 -0.1960 -1.6502
   11LER   HD23  218   5.884   3.413   1.864 -1.0072 -0.7939 -0.2960
   11LER      C  219   5.583   3.292   1.734 -0.0791  0.4567  0.6947
   11LER      O  220   5.637   3.373   1.659 -0.0194  0.2062 -0.2289
   12LER      N  221   5.450   3.271   1.731  0.5433 -0.3446  0.2862
   12LER      H  222   5.416   3.197   1.791  0.4705 -0.5400  0.0045
   12LER     CA  223   5.344   3.349   1.660 -0.4243 -0.2915 -0.2825
   12LER     HA  224   5.382   3.451   1.669  1.9486 -1.2056  1.1186
   12LER     CB  225   5.208   3.339   1.737  0.5119  0.0073 -0.2399
   12LER    HB1  226   5.158   3.244   1.721  1.9367 -0.7712 -0.2413
   12LER    HB2  227   5.135   3.414   1.709 -0.2673 -0.2965  0.9028
   12LER     CG  228   5.222   3.348   1.893 -0.1439 -0.1419 -0.0058
   12LER     HG  229   5.286   3.268   1.930 -1.2425 -0.6847  0.7634
   12LER    CD1  230   5.279   3.483   1.939  0.3382 -0.2879  0.5616
   12LER   HD11  231   5.356   3.473   2.015  0.4652 -1.0840  0.3364
   12LER   HD12  232   5.313   3.543   1.854 -1.3785 -0.7271 -0.5002
   12LER   HD13  233   5.205   3.546   1.989  0.9327  0.7033  0.2263
   12LER    CD2  234   5.081   3.335   1.949 -0.1296  0.4603  0.5707
   12LER   HD21  235   5.010   3.411   1.917 -0.3901  1.4463  3.1899
   12LER   HD22  236   5.044   3.234   1.932  1.3324 -0.7740  3.8971
   12LER   HD23  237   5.091   3.331   2.058 -2.0867 -1.2413  0.7577
   12LER      C  238   5.329   3.308   1.513 -0.6069 -0.5791 -0.3732
   12LER      O  239   5.284   3.390   1.433  0.0575 -0.2306  0.1120
   13LER      N  240   5.357   3.185   1.488  0.3117 -0.0634 -0.4290
   13LER      H  241   5.388   3.131   1.567  2.1391  0.2981 -0.8564
   13LER     CA  242   5.324   3.114   1.365 -1.1696 -0.3450  0.4499
   13LER     HA  243   5.240   3.162   1.315 -2.5104 -1.2548  1.7608
   13LER     CB  244   5.287   2.968   1.401 -0.6868 -0.4554 -0.7632
   13LER    HB1  245   5.367   2.925   1.461 -0.4276  1.6138  0.4852
   13LER    HB2  246   5.281   2.909   1.310 -1.0319 -2.4194  0.4793
   13LER     CG  247   5.161   2.945   1.480  0.1488 -0.3595 -0.3098
   13LER     HG  248   5.149   3.026   1.553  0.6850  2.1807 -2.8840
   13LER    CD1  249   5.038   2.953   1.389 -0.2988 -0.3200  0.4576
   13LER   HD11  250   4.945   2.927   1.438 -0.8027  1.2717  0.4072
   13LER   HD12  251   5.025   3.059   1.364 -1.9655 -0.8704 -1.2400
   13LER   HD13  252   5.057   2.903   1.294  1.0141  0.2228  0.4010
   13LER    CD2  253   5.159   2.806   1.543 -0.4864  0.1824  0.8215
   13LER   HD21  254   5.056   2.793   1.576 -0.5445  1.5590  1.2829
   13LER   HD22  255   5.198   2.744   1.462  2.6209  2.0277  0.7241
   13LER   HD23  256   5.223   2.813   1.631  1.5013 -0.1681 -0.5311
   13LER      C  257   5.448   3.117   1.274  0.4162 -0.2616  0.3261
   13LER      O  258   5.432   3.144   1.155  0.1490  0.4248  0.4254
   14NH2      N  259   5.567   3.101   1.329 -0.9331 -0.1302 -0.2101
   14NH2     H1  260   5.578   3.099   1.429 -1.2692  1.0231 -0.1336
   14NH2     H2  261   5.648   3.124   1.272 -0.8651  2.6815  0.8415
   15LY0      N  262   6.690   4.441   2.986 -0.3423 -0.8028 -0.1666
   15LY0     H1  263   6.697   4.541   2.982 -0.3622 -0.6802  1.7608
   15LY0     H2  264   6.781   4.402   2.963 -0.2549 -0.4561 -0.4025
   15LY0     H3  265   6.673   4.430   3.085  2.1406  1.1644  0.5956
   15LY0     CA  266   6.584   4.402   2.891 -0.3606  0.2424 -0.1754
   15LY0     HA  267   6.616   4.419   2.788 -0.8623 -0.1490 -0.4022
   15LY0     CB  268   6.456   4.488   2.913  0.7304 -0.1753 -0.0440
   15LY0    HB1  269   6.424   4.466   3.015 -0.3289  2.5511  0.2901
   15LY0    HB2  270   6.392   4.466   2.828  0.9275  2.3930 -0.9489
   15LY0     CG  271   6.483   4.642   2.901 -0.3522 -0.5905 -0.3495
   15LY0    HG1  272   6.545   4.670   2.816 -1.0197  1.0948 -0.3176
   15LY0    HG2  273   6.526   4.674   2.996 -0.1772 -1.9315  0.0486
   15LY0     CD  274   6.343   4.705   2.879 -0.0045  0.0770 -0.6222
   15LY0    HD1  275   6.299   4.688   2.977  2.4039  1.5762  0.8110
   15LY0    HD2  276   6.287   4.655   2.799 -1.2633 -0.4109  0.5229
   15LY0     CE  277   6.348   4.862   2.868 -0.1857  0.6936 -0.4577
   15LY0    HE1  278   6.408   4.889   2.782  0.4389 -0.4446 -0.3999
   15LY0    HE2  279   6.408   4.899   2.951  3.3700 -0.4602 -2.3334
   15LY0     NZ  280   6.214   4.918   2.883 -0.2053  0.2575 -0.2306
   15LY0    HZ1  281   6.216   5.017   2.862  0.4957  0.3683  0.3245
   15LY0    HZ2  282   6.146   4.865   2.830 -1.6183 -0.5981  2.2315
   15LY0    HZ3  283   6.169   4.898   2.972 -1.2438 -2.0045 -1.1842
   15LY0      C  284   6.550   4.256   2.913 -0.6186 -0.0921  0.3487
   15LY0      O  285   6.530   4.221   3.031  0.2081  0.0885  0.4864
   16LER      N  286   6.522   4.186   2.801 -0.6341  0.0396 -0.4292
   16LER      H  287   6.545   4.237   2.717 -0.6612 -1.5358 -1.4354
   16LER     CA  288   6.461   4.047   2.806  0.4190 -0.1272 -0.3666
   16LER     HA  289   6.525   3.978   2.862  1.3337  1.9655  1.3456
   16LER     CB  290   6.450   3.983   2.668 -0.7264 -0.3041  0.2405
   16LER    HB1  291   6.395   4.056   2.610  0.0297 -0.1409 -0.2811
   16LER    HB2  292   6.392   3.891   2.676 -0.2909 -0.5293  0.9168
   16LER     CG  293   6.589   3.958   2.601  0.5277  0.2363 -0.0956
   16LER     HG  294   6.655   4.039   2.634  1.5677 -0.7948  0.4253
   16LER    CD1  295   6.643   3.824   2.651  0.0668 -0.3861 -0.2876
   16LER   HD11  296   6.595   3.743   2.597  1.1872 -0.1222 -1.7690
   16LER   HD12  297   6.749   3.819   2.626  0.0427 -0.9850 -0.2757
   16LER   HD13  298   6.634   3.810   2.758 -1.1400  0.2112 -0.2917
   16LER    CD2  299   6.594   3.958   2.447 -0.1933 -0.4877  0.0009
   16LER   HD21  300   6.507   3.905   2.408 -0.9111  1.4495 -1.1809
   16LER   HD22  301   6.579   4.063   2.424  1.0220 -0.4788 -0.8009
   16LER   HD23  302   6.692   3.930   2.409 -1.7538 -1.1849 -3.8979
   16LER      C  303   6.319   4.051   2.867 -0.2209 -0.3463 -0.8374
   16LER      O  304   6.226   4.123   2.814  0.2604  0.3583 -0.1964
   17LY0      N  305   6.379   3.665   1.908  0.4982  0.3166 -0.2532
   17LY0     H1  306   6.287   3.707   1.897 -0.4529 -1.2107  1.3458
   17LY0     H2  307   6.429   3.705   1.830 -2.5843 -0.2117 -2.6866
   17LY0     H3  308   6.362   3.567   1.891 -0.3060  0.0908  1.5767
   17LY0     CA  309   6.427   3.696   2.048  0.3525 -0.0855  0.5768
   17LY0     HA  310   6.444   3.801   2.071  1.2557 -0.2195  0.5478
   17LY0     CB  311   6.566   3.636   2.066 -0.0681 -0.5335  0.6507
   17LY0    HB1  312   6.634   3.675   1.991  0.6725  0.0527  1.5979
   17LY0    HB2  313   6.561   3.529   2.043 -0.7030 -0.4055  0.1611
   17LY0     CG  314   6.642   3.669   2.199 -0.3956 -0.7470  0.7540
   17LY0    HG1  315   6.579   3.650   2.286 -0.2394  1.6111  1.4671
   17LY0    HG2  316   6.669   3.773   2.218 -3.4439  0.0613  1.1035
   17LY0     CD  317   6.766   3.580   2.209 -0.1015 -0.5399  0.0102
   17LY0    HD1  318   6.824   3.573   2.116  0.5901  0.8203  0.3160
   17LY0    HD2  319   6.726   3.482   2.230 -0.1207 -0.2535  1.3916
   17LY0     CE  320   6.856   3.628   2.332 -0.0051  0.1867  0.6216
   17LY0    HE1  321   6.786   3.667   2.405  0.0167 -1.1538  1.3912
   17LY0    HE2  322   6.912   3.717   2.304 -1.0656  1.3956  2.1292
   17LY0     NZ  323   6.943   3.535   2.396 -0.0934  0.6116  0.3310
   17LY0    HZ1  324   6.878   3.461   2.420 -2.4365  2.5617  0.3139
   17LY0    HZ2  325   7.004   3.489   2.329 -0.3612 -1.1853  1.2721
   17LY0    HZ3  326   6.987   3.576   2.477 -1.6963  1.6270  0.7209
   17LY0      C  327   6.341   3.621   2.142  0.3622  0.1695 -0.5809
   17LY0      O  328   6.304   3.508   2.112 -0.1104 -0.7826  0.9194
   18LER      N  329   6.298   3.685   2.251  0.6442 -0.4991  0.6064
   18LER      H  330   6.313   3.784   2.268  0.3687 -0.7821  2.8170
   18LER     CA  331   6.225   3.617   2.355 -0.0229  0.0192 -0.0114
   18LER     HA  332   6.158   3.543   2.310 -2.1694  1.0227  1.3799
   18LER     CB  333   6.136   3.720   2.442  0.3144  0.2513  0.5362
   18LER    HB1  334   6.204   3.782   2.500  0.4988  0.5633 -0.0095
   18LER    HB2  335   6.081   3.662   2.516  2.0323  1.0743  2.5884
   18LER     CG  336   6.042   3.809   2.371 -0.2594  0.1702  0.8126
   18LER     HG  337   6.098   3.857   2.291  0.7785 -0.9895  0.8253
   18LER    CD1  338   5.922   3.728   2.318  0.2775 -0.1325 -0.2132
   18LER   HD11  339   5.957   3.641   2.261 -2.3721 -1.4065 -0.0455
   18LER   HD12  340   5.872   3.690   2.407 -0.2633  0.0603 -0.4312
   18LER   HD13  341   5.848   3.785   2.263  0.2982 -0.9679 -1.1316
   18LER    CD2  342   5.987   3.921   2.465 -0.4329 -0.5913  0.5743
   18LER   HD21  343   5.940   3.875   2.552 -0.0663 -0.4509  0.8449
   18LER   HD22  344   6.067   3.985   2.500 -0.3629  0.3889 -1.2699
   18LER   HD23  345   5.924   3.994   2.414 -0.5328 -0.8654  0.3028
   18LER      C  346   6.310   3.536   2.456  0.3224 -0.6153 -0.3673
   18LER      O  347   6.430   3.556   2.463 -0.0151 -0.2771 -0.4340
   19LYR      N  348   6.237   3.451   2.534  0.2501 -0.4852  0.3306
   19LYR      H  349   6.137   3.458   2.518  0.1894  2.9531  1.4735
   19LYR     CA  350   6.295   3.378   2.647  0.0060  0.7387 -0.0664
   19LYR     HA  351   6.381   3.327   2.604 -1.0467 -0.5724 -0.7065
   19LYR     CB  352   6.188   3.289   2.709  0.0815  0.3199 -0.0927
   19LYR    HB1  353   6.090   3.335   2.708 -0.2206 -0.2705  0.9864
   19LYR    HB2  354   6.221   3.269   2.811  0.3855 -2.3754 -0.6392
   19LYR     CG  355   6.182   3.155   2.633 -0.2101 -0.4448 -0.8606
   19LYR    HG1  356   6.284   3.116   2.622 -0.5466 -1.8085  0.5184
   19LYR    HG2  357   6.138   3.160   2.534 -0.5874 -1.5446 -0.7677
   19LYR     CD  358   6.093   3.050   2.703  0.2997 -0.7545  0.1030
   19LYR    HD1  359   5.990   3.085   2.707  0.7070  0.4994  0.3000
   19LYR    HD2  360   6.120   3.042   2.809 -2.8435  0.6598  1.1504
   19LYR     CE  361   6.095   2.918   2.627 -0.0101  0.1096 -0.5052
   19LYR    HE1  362   6.200   2.894   2.609 -0.7032 -0.1629 -5.9102
   19LYR    HE2  363   6.052   2.926   2.527 -0.4669  1.0209 -0.2504
   19LYR     NZ  364   6.023   2.815   2.706 -0.1162  0.1784  0.2783
   19LYR    HZ1  365   5.923   2.827   2.718 -0.1189 -0.5538  1.1227
   19LYR      C  366   6.344   3.470   2.754 -0.2072 -0.8841  0.2784
   19LYR      O  367   6.277   3.565   2.791 -0.0458  0.1373  0.3637
   20LY0      N  368   6.468   3.456   2.801 -0.2903  0.0566 -0.6065
   20LY0      H  369   6.527   3.383   2.763  0.7782  1.8266 -2.5579
   20LY0     CA  370   6.525   3.530   2.916 -0.2638  0.0194 -0.0757
   20LY0     HA  371   6.488   3.632   2.912  0.5888  0.4223  1.6264
   20LY0     CB  372   6.677   3.532   2.896  0.3155  0.3583  0.2337
   20LY0    HB1  373   6.706   3.584   2.804  1.1395 -0.5399 -0.0286
   20LY0    HB2  374   6.711   3.429   2.887  0.4601  0.5221 -1.4940
   20LY0     CG  375   6.747   3.608   3.009  0.2978 -0.1711  0.1814
   20LY0    HG1  376   6.749   3.552   3.103 -0.4328  1.0267  0.9398
   20LY0    HG2  377   6.690   3.698   3.029 -1.7084 -1.6221  1.3225
   20LY0     CD  378   6.893   3.633   2.968 -0.5764  0.3195 -0.2170
   20LY0    HD1  379   6.936   3.543   2.924  0.5099  0.8098 -0.1816
   20LY0    HD2  380   6.953   3.631   3.059 -1.4602  2.0999  0.4489
   20LY0     CE  381   6.917   3.760   2.893  0.3601  0.4925 -0.1005
   20LY0    HE1  382   6.832   3.777   2.828 -0.7477 -3.2827  0.1328
   20LY0    HE2  383   7.013   3.766   2.841  1.7828 -0.2701  2.3114
   20LY0     NZ  384   6.915   3.873   2.987 -0.7925  0.7861  0.5855
   20LY0    HZ1  385   6.988   3.858   3.055 -2.5109 -0.1278  2.3457
   20LY0    HZ2  386   6.927   3.963   2.943 -0.5637  0.6250  0.3086
   20LY0    HZ3  387   6.822   3.871   3.027 -0.5090  0.3900  1.2417
   20LY0      C  388   6.484   3.479   3.054  0.2387  0.4722  0.4401
   20LY0      O  389   6.442   3.560   3.136 -0.2034  0.2055 -0.0248
   21LER      N  390   6.484   3.346   3.074 -0.4921  0.4424  0.1812
   21LER      H  391   6.514   3.284   3.001 -1.3750 -0.5184  0.6152
   21LER     CA  392   6.444   3.293   3.209 -0.4468 -0.2399 -0.0434
   21LER     HA  393   6.473   3.359   3.290 -1.2753 -1.0891  0.9684
   21LER     CB  394   6.528   3.162   3.231 -0.2165  0.0203 -0.5131
   21LER    HB1  395   6.496   3.089   3.157  4.3320 -2.2468 -0.5747
   21LER    HB2  396   6.502   3.133   3.333  1.8281  2.4677  0.8538
   21LER     CG  397   6.686   3.172   3.222  0.0478  0.5687  0.1862
   21LER     HG  398   6.714   3.265   3.271  0.3686  0.2669  0.5781
   21LER    CD1  399   6.757   3.051   3.288 -0.4158 -0.1597 -0.6730
   21LER   HD11  400   6.742   2.963   3.225  0.5301  0.9913 -2.6026
   21LER   HD12  401   6.865   3.062   3.297 -0.2990 -2.4057  1.8539
   21LER   HD13  402   6.719   3.053   3.390 -1.7203  0.4674 -1.1446
   21LER    CD2  403   6.753   3.175   3.083  0.1303 -0.5622  0.3375
   21LER   HD21  404   6.741   3.073   3.046 -1.9283 -0.2221 -0.0269
   21LER   HD22  405   6.709   3.242   3.009 -0.2147 -0.4634  0.6316
   21LER   HD23  406   6.858   3.203   3.091 -0.1614  1.6229 -2.2860
   21LER      C  407   6.295   3.268   3.201 -0.2281  0.3911 -0.1548
   21LER      O  408   6.226   3.303   3.298 -0.2145 -0.0918 -0.0772
   22LY0      N  409   6.105   2.607   3.292  0.2945  0.4181  0.1658
   22LY0     H1  410   6.101   2.548   3.373  0.5908  1.2199  0.7757
   22LY0     H2  411   6.016   2.653   3.285  1.1559  2.4816  1.6131
   22LY0     H3  412   6.177   2.678   3.301  1.7893 -0.7088 -1.9021
   22LY0     CA  413   6.133   2.523   3.171 -0.3886 -0.1425  0.6778
   22LY0     HA  414   6.079   2.429   3.179 -1.3535  0.2019 -1.2113
   22LY0     CB  415   6.286   2.497   3.148 -0.3272 -0.4825 -0.4104
   22LY0    HB1  416   6.324   2.597   3.129 -2.1931  0.0605 -1.5599
   22LY0    HB2  417   6.295   2.431   3.061  1.2256  0.3628 -0.9145
   22LY0     CG  418   6.361   2.429   3.266  0.0947  0.4452 -0.8199
   22LY0    HG1  419   6.298   2.344   3.290  0.1732  0.2536 -1.2831
   22LY0    HG2  420   6.363   2.509   3.341  2.0651 -0.0728 -0.2679
   22LY0     CD  421   6.505   2.388   3.218  0.4732 -0.7181 -0.0969
   22LY0    HD1  422   6.562   2.475   3.186  2.7725 -2.7592 -2.0653
   22LY0    HD2  423   6.490   2.341   3.120 -1.5704 -0.5013  0.0776
   22LY0     CE  424   6.587   2.310   3.324  0.4524  0.1539 -0.3084
   22LY0    HE1  425   6.527   2.221   3.343  0.6160  0.2218  0.5814
   22LY0    HE2  426   6.595   2.368   3.416 -1.0847 -0.7167  0.4205
   22LY0     NZ  427   6.724   2.288   3.275  0.5100  0.0920  0.0891
   22LY0    HZ1  428   6.735   2.210   3.211  2.9670  0.0444  0.4821
   22LY0    HZ2  429   6.754   2.372   3.227  2.4518 -1.8293 -2.3533
   22LY0    HZ3  430   6.784   2.272   3.355 -1.1515 -2.6247  0.9023
   22LY0      C  431   6.074   2.595   3.049  0.2427  0.0439  0.1042
   22LY0      O  432   6.056   2.716   3.056 -0.2522  0.5844 -0.4720
   23LER      N  433   6.042   2.536   2.933  0.4483  0.3297 -0.4338
   23LER      H  434   6.049   2.435   2.927 -1.5025  0.0656  0.8720
   23LER     CA  435   5.981   2.607   2.814 -0.5638  0.2839 -0.1462
   23LER     HA  436   5.904   2.677   2.846  0.0185 -0.2120  2.6337
   23LER     CB  437   5.939   2.501   2.713  0.0352 -0.0733 -0.1278
   23LER    HB1  438   6.020   2.429   2.706  0.9327  0.8544  0.5008
   23LER    HB2  439   5.931   2.544   2.613 -1.8469 -0.7042 -0.2905
   23LER     CG  440   5.803   2.429   2.734 -0.3402 -0.2044 -0.4869
   23LER     HG  441   5.711   2.487   2.722 -1.7982 -2.3656 -0.3559
   23LER    CD1  442   5.789   2.316   2.638 -0.1917 -0.9738  0.2468
   23LER   HD11  443   5.813   2.349   2.537 -1.4447  1.3253  0.6258
   23LER   HD12  444   5.861   2.240   2.670  1.5361  0.9727  1.2570
   23LER   HD13  445   5.696   2.260   2.644 -1.2011  0.6646  0.5185
   23LER    CD2  446   5.798   2.367   2.872 -0.1731 -0.8026  0.4554
   23LER   HD21  447   5.700   2.321   2.886 -0.8512  0.5251  0.2045
   23LER   HD22  448   5.877   2.294   2.888  1.1984  1.0942  3.1419
   23LER   HD23  449   5.809   2.448   2.944  3.1980 -1.2429  0.5874
   23LER      C  450   6.075   2.703   2.750  0.0550  0.8546  0.5486
   23LER      O  451   6.198   2.678   2.734  0.1907 -0.7370  0.0347
   24LY0      N  452   4.525   2.554   2.222  0.2909  0.1299 -0.2005
   24LY0     H1  453   4.622   2.560   2.248 -0.1186  0.7195  1.3155
   24LY0     H2  454   4.487   2.461   2.233  2.4851 -0.7055  0.8462
   24LY0     H3  455   4.469   2.613   2.283 -0.3832 -0.7280  0.0296
   24LY0     CA  456   4.510   2.592   2.078 -0.0456  0.1249  0.4598
   24LY0     HA  457   4.407   2.576   2.046  0.3021 -0.9391 -0.1996
   24LY0     CB  458   4.602   2.508   1.984 -0.4839  0.5318  0.5635
   24LY0    HB1  459   4.561   2.407   1.992 -2.2947  1.3780  3.1277
   24LY0    HB2  460   4.700   2.514   2.033 -1.1008 -0.7651  2.0471
   24LY0     CG  461   4.605   2.551   1.838  0.2749  0.2249  0.2752
   24LY0    HG1  462   4.672   2.636   1.820 -0.5243  0.5936 -1.0816
   24LY0    HG2  463   4.509   2.595   1.813 -0.4226 -1.8751 -0.9803
   24LY0     CD  464   4.652   2.431   1.754 -0.2875 -0.2256 -0.0715
   24LY0    HD1  465   4.599   2.342   1.788 -1.6784  1.9838  4.1899
   24LY0    HD2  466   4.759   2.410   1.756 -0.5244 -1.7631  4.1253
   24LY0     CE  467   4.608   2.468   1.612  0.1503  0.5378 -0.2402
   24LY0    HE1  468   4.668   2.547   1.567  1.6557 -1.3935 -1.7963
   24LY0    HE2  469   4.502   2.494   1.618 -0.1245  0.1887 -2.6375
   24LY0     NZ  470   4.618   2.354   1.522  0.1815 -0.5812 -0.2684
   24LY0    HZ1  471   4.565   2.273   1.551  0.3674  0.6066  4.1522
   24LY0    HZ2  472   4.571   2.387   1.439 -0.5939  1.8900  1.0427
   24LY0    HZ3  473   4.714   2.329   1.507  0.2173 -1.5900  1.4025
   24LY0      C  474   4.545   2.744   2.076  0.3470  1.1528 -0.3400
   24LY0      O  475   4.658   2.785   2.097 -0.2050  0.8367 -0.4411
   25LER      N  476   4.449   2.824   2.038  0.6463  0.2719  0.2209
   25LER      H  477   4.355   2.786   2.035 -0.5068  2.8744  0.1938
   25LER     CA  478   4.448   2.964   2.012 -0.1902  0.6808 -0.2342
   25LER     HA  479   4.346   2.989   1.983 -0.8731 -1.7479 -0.1110
   25LER     CB  480   4.535   3.003   1.885  0.6237  0.2715  0.0778
   25LER    HB1  481   4.513   2.937   1.800  0.2657  0.0029  0.3723
   25LER    HB2  482   4.637   2.987   1.920  0.9319  0.2052 -0.8096
   25LER     CG  483   4.522   3.153   1.846 -0.6736  0.6983 -0.1832
   25LER     HG  484   4.536   3.213   1.936 -3.0511  0.8974  0.1212
   25LER    CD1  485   4.626   3.209   1.750  0.0209 -0.2055  0.3610
   25LER   HD11  486   4.729   3.191   1.782  0.4232  1.4456  0.0667
   25LER   HD12  487   4.606   3.166   1.651 -0.6589  0.7075  0.0972
   25LER   HD13  488   4.610   3.316   1.746 -1.7456 -0.4011  1.3978
   25LER    CD2  489   4.383   3.183   1.794  0.1417 -0.7597 -0.3359
   25LER   HD21  490   4.306   3.156   1.866 -0.7113  2.0432 -0.1096
   25LER   HD22  491   4.369   3.289   1.775 -2.1601 -0.7206  1.1791
   25LER   HD23  492   4.366   3.132   1.699 -0.7196  1.8166 -1.6390
   25LER      C  493   4.485   3.042   2.137 -0.0651  0.1534  0.4427
   25LER      O  494   4.398   3.118   2.183  0.2262  0.4250 -0.8972
   26LYR      N  495   4.608   3.038   2.189  0.2468  0.5345 -0.4556
   26LYR      H  496   4.673   2.971   2.151 -2.2213 -1.9980 -0.4694
   26LYR     CA  497   4.651   3.115   2.308 -0.0186 -0.1608 -0.2778
   26LYR     HA  498   4.573   3.187   2.332 -0.2923 -1.2359  2.4195
   26LYR     CB  499   4.773   3.196   2.286 -0.3070  0.0011 -0.2296
   26LYR    HB1  500   4.859   3.130   2.274 -0.4517 -0.0762 -0.8578
   26LYR    HB2  501   4.787   3.255   2.377  0.1340  1.6247 -1.3015
   26LYR     CG  502   4.773   3.296   2.167  0.5510 -0.6872  0.1090
   26LYR    HG1  503   4.746   3.243   2.076  2.2429  1.5014 -1.7721
   26LYR    HG2  504   4.867   3.349   2.157  0.5875 -0.5053  1.2331
   26LYR     CD  505   4.665   3.411   2.176 -0.3241  0.4234 -1.2165
   26LYR    HD1  506   4.667   3.450   2.278 -0.4533 -1.2819 -0.5186
   26LYR    HD2  507   4.568   3.368   2.153 -1.3510  3.0654 -2.1837
   26LYR     CE  508   4.701   3.529   2.086 -0.5209 -0.3905  0.2140
   26LYR    HE1  509   4.615   3.594   2.066 -0.1561 -0.2813 -1.1068
   26LYR    HE2  510   4.738   3.501   1.987 -3.0873 -0.6409 -0.7529
   26LYR     NZ  511   4.804   3.612   2.150 -0.4726  0.0110  0.0145
   26LYR    HZ1  512   4.877   3.570   2.205  0.5764  1.4499 -0.2169
   26LYR      C  513   4.671   3.028   2.431 -0.0813 -0.0937  0.1562
   26LYR      O  514   4.775   2.972   2.450 -0.4215  0.1333 -0.5371
   27LY0      N  515   4.565   3.025   2.516 -0.3337  0.4529 -0.0561
   27LY0      H  516   4.482   3.077   2.493 -2.0204 -2.1855 -0.3700
   27LY0     CA  517   4.562   2.935   2.637 -1.1692 -0.0409 -0.1312
   27LY0     HA  518   4.579   2.832   2.607 -1.7107 -0.1686 -0.0179
   27LY0     CB  519   4.419   2.939   2.700 -0.1472 -0.2577 -0.4870
   27LY0    HB1  520   4.407   2.842   2.748  1.9205 -0.8266 -1.0404
   27LY0    HB2  521   4.339   2.941   2.626 -1.3985  0.0898  0.8340
   27LY0     CG  522   4.403   3.057   2.800  0.1453 -0.0965  0.3270
   27LY0    HG1  523   4.469   3.140   2.775  0.3266 -0.0179  1.0349
   27LY0    HG2  524   4.437   3.024   2.899 -2.1026 -2.4573  0.4253
   27LY0     CD  525   4.259   3.110   2.809 -0.1938  0.3975 -0.3662
   27LY0    HD1  526   4.198   3.020   2.821  2.1700 -1.2146  0.4433
   27LY0    HD2  527   4.243   3.170   2.720  0.2193  2.8940  1.1577
   27LY0     CE  528   4.221   3.179   2.942 -1.3007  1.0511  0.3461
   27LY0    HE1  529   4.283   3.268   2.955  0.5834 -0.1751  0.1766
   27LY0    HE2  530   4.245   3.112   3.025  0.2803  1.1433 -0.0014
   27LY0     NZ  531   4.084   3.216   2.953  0.5747  0.0663  0.0552
   27LY0    HZ1  532   4.052   3.293   2.894 -2.2268 -1.4186 -0.5531
   27LY0    HZ2  533   4.021   3.142   2.925  3.3008 -1.4264 -2.7948
   27LY0    HZ3  534   4.067   3.229   3.051 -0.1050 -0.6368  0.0410
   27LY0      C  535   4.684   2.945   2.732 -0.3959  0.4126 -0.0794
   27LY0      O  536   4.714   2.847   2.802 -0.1308  0.1860 -0.6276
   28LER      N  537   4.757   3.053   2.728  0.2736  0.4759  0.5996
   28LER      H  538   4.723   3.129   2.671  2.9101  1.1679 -0.2140
   28LER     CA  539   4.878   3.075   2.812 -0.0568 -0.0208  0.1819
   28LER     HA  540   4.873   2.990   2.880 -1.8248 -0.0984 -0.0128
   28LER     CB  541   4.879   3.208   2.891  1.0662  1.0464  0.2427
   28LER    HB1  542   4.886   3.288   2.818  1.0901  1.2487  0.4639
   28LER    HB2  543   4.965   3.219   2.957  0.3405  3.1644  0.9330
   28LER     CG  544   4.754   3.246   2.972 -0.4648 -0.1255 -0.4080
   28LER     HG  545   4.670   3.256   2.904 -0.9290  0.2203  0.2027
   28LER    CD1  546   4.721   3.136   3.076  0.5978  0.4458  0.2867
   28LER   HD11  547   4.813   3.091   3.113 -0.3250 -0.6676  1.3482
   28LER   HD12  548   4.650   3.168   3.152  1.5963  0.2869  1.3076
   28LER   HD13  549   4.681   3.053   3.017  0.1463  0.2021  0.9181
   28LER    CD2  550   4.755   3.377   3.056 -0.0816  0.6705  0.5280
   28LER   HD21  551   4.655   3.381   3.097 -1.4632 -1.7194 -2.1798
   28LER   HD22  552   4.831   3.354   3.130  0.0699  1.9024  0.7651
   28LER   HD23  553   4.768   3.467   2.996  1.8681  0.2049  0.1556
   28LER      C  554   5.010   3.057   2.731 -0.7349  0.3792 -0.0461
   28LER      O  555   5.120   3.102   2.770  0.5768 -0.0952  0.3883
   29LYR      N  556   4.992   2.998   2.618 -0.2243 -0.5386 -0.4859
   29LYR      H  557   4.898   2.976   2.588 -0.8788 -0.1315  1.1682
   29LYR     CA  558   5.098   2.955   2.535 -0.3782  0.3751 -0.0138
   29LYR     HA  559   5.193   2.987   2.578 -0.1747 -2.5596  2.0186
   29LYR     CB  560   5.097   3.027   2.389 -0.2283  0.3013 -0.1415
   29LYR    HB1  561   5.012   2.991   2.332  0.6791  0.9717 -2.0089
   29LYR    HB2  562   5.184   3.000   2.328 -0.2011  0.7111 -0.2868
   29LYR     CG  563   5.097   3.180   2.389  0.2683 -0.4164 -0.0338
   29LYR    HG1  564   5.017   3.205   2.459  0.2374 -1.4178  0.3174
   29LYR    HG2  565   5.062   3.208   2.290  0.6835  0.5969  0.0988
   29LYR     CD  566   5.225   3.250   2.429 -0.2198  0.4897 -0.1558
   29LYR    HD1  567   5.302   3.212   2.362  0.3977  0.1109  0.7427
   29LYR    HD2  568   5.254   3.210   2.527  0.6762 -1.3082 -1.0998
   29LYR     CE  569   5.209   3.402   2.421  0.0600  0.4494 -0.0204
   29LYR    HE1  570   5.182   3.438   2.321 -2.7474  1.3308  0.9577
   29LYR    HE2  571   5.313   3.437   2.423  0.1015  1.8164 -6.0843
   29LYR     NZ  572   5.123   3.456   2.525 -0.3114 -0.6976 -0.1292
   29LYR    HZ1  573   5.140   3.436   2.623 -1.6002  2.4249  0.8550
   29LYR      C  574   5.106   2.805   2.518  0.4837  0.3062  0.0846
   29LYR      O  575   5.003   2.734   2.525  0.0929 -0.0254 -0.3494
   30LER      N  576   5.225   2.751   2.504 -0.9511 -0.4308  0.0051
   30LER      H  577   5.296   2.823   2.500 -1.6431  0.6418  3.4866
   30LER     CA  578   5.257   2.611   2.520 -0.1254 -0.5871  0.0263
   30LER     HA  579   5.170   2.559   2.562 -0.1256 -0.7549 -0.1778
   30LER     CB  580   5.376   2.581   2.609 -0.0455 -0.1763  0.6251
   30LER    HB1  581   5.460   2.631   2.560 -0.3361  0.2015  0.5097
   30LER    HB2  582   5.398   2.475   2.621  0.1580 -0.1618  0.3814
   30LER     CG  583   5.358   2.636   2.752 -0.2012 -0.2179  0.1411
   30LER     HG  584   5.315   2.737   2.750  1.1731  0.3910  0.1742
   30LER    CD1  585   5.272   2.547   2.835  0.5348 -0.0703  0.2239
   30LER   HD11  586   5.178   2.527   2.784 -1.5790  3.1904  2.4516
   30LER   HD12  587   5.324   2.452   2.849  1.4208  0.3219 -0.3101
   30LER   HD13  588   5.250   2.582   2.936  0.1744 -1.3201  0.5993
   30LER    CD2  589   5.498   2.650   2.813  0.1402 -0.4671  0.0667
   30LER   HD21  590   5.562   2.713   2.751  1.1434 -0.2894  1.2710
   30LER   HD22  591   5.492   2.708   2.905 -0.0388 -0.3146 -0.0397
   30LER   HD23  592   5.541   2.551   2.826  2.7067  0.4310 -0.9300
   30LER      C  593   5.291   2.541   2.384 -0.3902  0.2499 -0.0325
   30LER      O  594   5.337   2.603   2.285 -0.1856 -0.3267 -0.6925
   31LER      N  595   5.275   2.409   2.374 -0.2482  0.6991 -0.3880
   31LER      H  596   5.237   2.359   2.453 -0.2490  0.3458 -0.6051
   31LER     CA  597   5.289   2.326   2.251 -0.6341  0.3126  0.1379
   31LER     HA  598   5.248   2.227   2.270  0.2880  0.0206  0.6791
   31LER     CB  599   5.440   2.277   2.231  0.0267 -0.2327  0.1772
   31LER    HB1  600   5.498   2.360   2.190  0.1320 -0.0051  0.7719
   31LER    HB2  601   5.437   2.185   2.173 -0.7092 -0.6783  0.8997
   31LER     CG  602   5.513   2.237   2.360 -0.7448 -0.3778  0.0218
   31LER     HG  603   5.518   2.328   2.420  0.3412 -0.8025  0.6037
   31LER    CD1  604   5.444   2.123   2.436 -0.6253 -0.2971  0.5470
   31LER   HD11  605   5.423   2.040   2.368  0.1595 -0.0420 -0.0183
   31LER   HD12  606   5.512   2.082   2.511  1.0271  2.0425  0.4247
   31LER   HD13  607   5.360   2.167   2.490  0.6326  1.5291  1.1310
   31LER    CD2  608   5.654   2.190   2.320 -0.1736 -0.1286  0.3332
   31LER   HD21  609   5.696   2.146   2.410 -0.4795  1.9565  1.5508
   31LER   HD22  610   5.652   2.103   2.254  2.5130 -0.7493  0.9660
   31LER   HD23  611   5.714   2.269   2.274  1.3357 -2.2435 -1.5723
   31LER      C  612   5.223   2.379   2.125  0.5585  0.2181  0.5052
   31LER      O  613   5.269   2.347   2.019 -0.1146 -0.5652  0.2407
   32LY0      N  614   4.776   4.073   2.637  0.4052 -0.5124 -0.0278
   32LY0     H1  615   4.716   4.008   2.686 -1.2538  1.0597  0.1354
   32LY0     H2  616   4.870   4.037   2.645  0.2412 -1.4868 -1.8973
   32LY0     H3  617   4.762   4.165   2.675 -1.3612 -1.2623  1.2910
   32LY0     CA  618   4.736   4.070   2.497  0.7920 -0.6617  0.2168
   32LY0     HA  619   4.798   4.149   2.454  1.9873 -0.2157  2.5499
   32LY0     CB  620   4.591   4.109   2.486 -0.5473  0.7882 -0.0106
   32LY0    HB1  621   4.569   4.202   2.537  0.1604  1.6165 -1.1812
   32LY0    HB2  622   4.533   4.026   2.526  1.7956 -2.0045 -1.9856
   32LY0     CG  623   4.553   4.143   2.336 -0.3610 -0.0027  0.0578
   32LY0    HG1  624   4.615   4.080   2.272  1.3673  2.6935 -1.0902
   32LY0    HG2  625   4.568   4.248   2.309 -1.5229 -0.1538 -1.3091
   32LY0     CD  626   4.406   4.114   2.299  0.1457 -0.4049 -0.9967
   32LY0    HD1  627   4.348   4.202   2.330 -0.3207 -0.8822 -0.4872
   32LY0    HD2  628   4.376   4.027   2.358  0.4630  0.2113  0.1092
   32LY0     CE  629   4.379   4.095   2.151 -0.5164 -0.0274 -0.3642
   32LY0    HE1  630   4.277   4.060   2.135 -0.4471  0.1299 -1.1711
   32LY0    HE2  631   4.437   4.010   2.114  0.9538  1.7739 -2.3808
   32LY0     NZ  632   4.419   4.213   2.074  0.6024 -0.7923  0.0922
   32LY0    HZ1  633   4.519   4.228   2.073  0.2368  2.0691 -0.1825
   32LY0    HZ2  634   4.377   4.193   1.985 -0.1724 -0.7306  0.4401
   32LY0    HZ3  635   4.364   4.285   2.119  0.0533 -1.2979  0.2351
   32LY0      C  636   4.758   3.930   2.442 -0.1471  0.0439  0.1146
   32LY0      O  637   4.700   3.837   2.499  0.0948 -0.1121  0.1317
   33LER      N  638   4.859   3.921   2.352 -0.5704 -0.0511  0.1917
   33LER      H  639   4.894   4.011   2.322 -0.4189 -0.3031 -0.3958
   33LER     CA  640   4.904   3.803   2.271 -0.6282  0.0291  0.0143
   33LER     HA  641   4.941   3.731   2.344  2.3728  0.4833 -0.8970
   33LER     CB  642   5.022   3.854   2.188 -0.2866  0.5656  0.6720
   33LER    HB1  643   4.999   3.945   2.132 -3.0705 -0.4814 -0.0572
   33LER    HB2  644   5.043   3.767   2.127  0.2726  0.0290  1.6015
   33LER     CG  645   5.154   3.893   2.268 -0.8203 -0.0836  0.1461
   33LER     HG  646   5.138   3.988   2.319 -0.1651 -0.8578  1.9154
   33LER    CD1  647   5.179   3.794   2.382 -0.3542  0.1616  0.1332
   33LER   HD11  648   5.101   3.793   2.457  0.6011  0.1853  1.1451
   33LER   HD12  649   5.187   3.692   2.345 -0.5871 -0.8016  2.5692
   33LER   HD13  650   5.269   3.823   2.436 -1.1543  2.4369  0.3789
   33LER    CD2  651   5.272   3.903   2.178  0.7875  0.7124 -0.3951
   33LER   HD21  652   5.284   3.801   2.142 -0.2426  0.9382 -1.4431
   33LER   HD22  653   5.250   3.969   2.094  2.9810  0.9449 -0.8348
   33LER   HD23  654   5.354   3.932   2.243  0.6702  2.2664 -0.9002
   33LER      C  655   4.804   3.744   2.167  0.1923 -0.1569 -0.5141
   33LER      O  656   4.710   3.819   2.131  0.3730 -0.2498 -0.0466
   34LY0      N  657   3.829   3.499   2.601  0.0257 -0.1024 -0.7239
   34LY0     H1  658   3.738   3.465   2.571 -0.1824 -2.3540  2.0249
   34LY0     H2  659   3.844   3.515   2.700  0.2317 -0.8026 -0.6365
   34LY0     H3  660   3.896   3.427   2.577 -1.4680 -2.9763  2.6795
   34LY0     CA  661   3.855   3.627   2.524 -0.6367  0.1762  0.2548
   34LY0     HA  662   3.766   3.690   2.533 -0.9835 -0.0541 -1.1686
   34LY0     CB  663   3.867   3.596   2.375 -0.7685 -0.3146  0.4039
   34LY0    HB1  664   3.899   3.689   2.328  0.3200 -1.1589 -0.6076
   34LY0    HB2  665   3.770   3.572   2.331  0.5234  0.5114 -3.3234
   34LY0     CG  666   3.956   3.471   2.352  0.3965  0.3126  0.3545
   34LY0    HG1  667   3.903   3.384   2.392  1.4295 -0.6081 -0.2164
   34LY0    HG2  668   4.055   3.479   2.398  0.5106 -0.9047  0.3666
   34LY0     CD  669   3.967   3.432   2.205 -0.3627  0.5880  0.0627
   34LY0    HD1  670   4.040   3.500   2.162 -0.8959  1.3181  0.2912
   34LY0    HD2  671   3.873   3.440   2.151  0.3208  0.4137 -1.1745
   34LY0     CE  672   4.017   3.288   2.203  0.4807  0.3796 -0.1651
   34LY0    HE1  673   3.925   3.231   2.213  0.4990  0.1717 -1.1044
   34LY0    HE2  674   4.088   3.280   2.285 -1.5514  3.0385  2.0507
   34LY0     NZ  675   4.067   3.244   2.072 -0.1856  0.2289  0.1810
   34LY0    HZ1  676   4.010   3.280   1.997 -1.3189  2.6558  2.0726
   34LY0    HZ2  677   4.162   3.278   2.063 -0.3026  0.4736 -0.1283
   34LY0    HZ3  678   4.083   3.144   2.068  1.1434  0.4624 -0.8023
   34LY0      C  679   3.980   3.693   2.577  0.0725 -0.1818 -0.5930
   34LY0      O  680   4.044   3.647   2.667 -0.3682 -0.7312 -0.2211
   35LER      N  681   4.018   3.811   2.526  0.0222 -0.1063  0.4484
   35LER      H  682   3.953   3.839   2.455 -0.0953 -2.4588 -0.4714
   35LER     CA  683   4.142   3.884   2.556  0.3164 -0.3380 -0.0544
   35LER     HA  684   4.154   3.887   2.665 -0.5842 -0.7888  0.0652
   35LER     CB  685   4.145   4.024   2.508  0.1847 -0.0640 -0.0703
   35LER    HB1  686   4.114   4.027   2.404  0.2149 -1.4830 -0.1505
   35LER    HB2  687   4.246   4.059   2.532  0.5586 -1.0412 -0.1667
   35LER     CG  688   4.063   4.129   2.593  0.2205 -0.2958  0.4383
   35LER     HG  689   4.116   4.132   2.688 -0.1257 -0.7912  0.6486
   35LER    CD1  690   4.089   4.273   2.537 -0.8180  0.7207  0.0098
   35LER   HD11  691   4.042   4.337   2.612  0.3205  1.9195 -0.2533
   35LER   HD12  692   4.194   4.300   2.519 -1.3043  4.5593  1.8220
   35LER   HD13  693   4.038   4.281   2.442  0.2127 -1.2617 -0.7494
   35LER    CD2  694   3.917   4.108   2.613  0.0128  0.0301  0.0697
   35LER   HD21  695   3.866   4.073   2.523 -0.9370 -1.6367  1.2013
   35LER   HD22  696   3.911   4.022   2.680  1.0963 -0.0212  0.1186
   35LER   HD23  697   3.873   4.189   2.671  0.0911 -0.1482  0.3743
   35LER      C  698   4.272   3.816   2.495  0.8304  0.1545  1.0242
   35LER      O  699   4.379   3.826   2.559  0.0469  0.2778  0.3192
   36LYR      N  700   4.257   3.750   2.378 -0.0605 -0.4124 -0.2692
   36LYR      H  701   4.171   3.771   2.329 -0.7091 -0.0030  0.9983
   36LYR     CA  702   4.365   3.677   2.321  0.7314 -0.5953 -0.4851
   36LYR     HA  703   4.452   3.741   2.316  0.2954  0.4562  2.8578
   36LYR     CB  704   4.319   3.645   2.182  0.0420 -0.1026  0.8884
   36LYR    HB1  705   4.230   3.584   2.168  0.4913 -0.5920  0.0514
   36LYR    HB2  706   4.400   3.580   2.147  0.9592  1.1990  0.5018
   36LYR     CG  707   4.342   3.762   2.085 -0.1693 -0.4492  0.0324
   36LYR    HG1  708   4.446   3.795   2.090  0.2903 -1.7777 -0.4170
   36LYR    HG2  709   4.271   3.842   2.108  0.5819  0.3773 -0.4306
   36LYR     CD  710   4.314   3.717   1.947  0.2362  0.6780 -0.1116
   36LYR    HD1  711   4.208   3.692   1.937  0.3106  0.5043 -0.4928
   36LYR    HD2  712   4.364   3.624   1.918  0.4342  0.3582  1.2084
   36LYR     CE  713   4.341   3.822   1.837  0.1176  0.3874 -0.4272
   36LYR    HE1  714   4.307   3.919   1.874  0.0138  0.6180 -1.1063
   36LYR    HE2  715   4.281   3.792   1.752 -1.1161 -0.4288  0.7021
   36LYR     NZ  716   4.479   3.839   1.803  0.5126 -0.0697  0.1133
   36LYR    HZ1  717   4.512   3.934   1.815  0.6083 -0.0258 -0.4885
   36LYR      C  718   4.396   3.552   2.406 -0.2946 -0.0852 -0.7480
   36LYR      O  719   4.336   3.447   2.386 -0.1125  0.0637  0.3973
   37LY0      N  720   4.509   3.557   2.474  0.0954  0.4990  0.0925
   37LY0      H  721   4.560   3.644   2.486  2.7762 -1.0750  0.7948
   37LY0     CA  722   4.547   3.443   2.561 -0.5306  0.0864  0.5663
   37LY0     HA  723   4.524   3.354   2.503  0.8746  0.8360 -1.2435
   37LY0     CB  724   4.466   3.429   2.690 -0.4391  0.0157  0.3634
   37LY0    HB1  725   4.491   3.332   2.733  0.6939 -1.7546 -3.8394
   37LY0    HB2  726   4.360   3.430   2.666 -0.3306 -0.5093 -0.1292
   37LY0     CG  727   4.492   3.539   2.792 -0.2520  0.5217  0.2322
   37LY0    HG1  728   4.479   3.636   2.745 -0.5307  0.6536  0.5717
   37LY0    HG2  729   4.595   3.527   2.827 -0.6534  0.5724  1.4929
   37LY0     CD  730   4.399   3.530   2.917 -0.0809  0.0987 -0.2652
   37LY0    HD1  731   4.437   3.592   2.998  1.5528  0.4996 -1.2941
   37LY0    HD2  732   4.400   3.429   2.958 -0.5064  1.2076  2.7841
   37LY0     CE  733   4.250   3.568   2.887 -1.1876 -0.5908  0.2537
   37LY0    HE1  734   4.202   3.494   2.822 -0.2908 -0.1283 -0.9705
   37LY0    HE2  735   4.257   3.662   2.833  1.9052 -0.1302  1.2346
   37LY0     NZ  736   4.171   3.578   3.010  0.3199 -0.1144 -0.5213
   37LY0    HZ1  737   4.075   3.607   2.998  0.2726  0.2621  0.6669
   37LY0    HZ2  738   4.170   3.489   3.058 -0.4830  0.1340 -0.0527
   37LY0    HZ3  739   4.223   3.644   3.065  1.1921 -0.9616 -0.3157
   37LY0      C  740   4.694   3.429   2.584 -0.3488 -0.3215 -0.0317
   37LY0      O  741   4.746   3.318   2.599  0.1163  0.2024 -0.0755
   38LER      N  742   4.765   3.543   2.585  0.0750 -0.0666  0.2628
   38LER      H  743   4.728   3.632   2.555 -1.5224 -1.2792 -1.6010
   38LER     CA  744   4.913   3.534   2.617  0.2724 -0.0833 -0.0454
   38LER     HA  745   4.928   3.449   2.683 -0.3516 -1.2230 -1.3453
   38LER     CB  746   4.964   3.659   2.694  0.0305 -0.4974  0.3330
   38LER    HB1  747   4.934   3.742   2.631  0.9304  2.0058  3.0020
   38LER    HB2  748   5.073   3.654   2.696  0.0541  0.0786  1.0558
   38LER     CG  749   4.910   3.674   2.831  0.1130 -1.2761  0.7657
   38LER     HG  750   4.807   3.639   2.829 -0.9291  1.4938  1.6343
   38LER    CD1  751   4.986   3.591   2.933  0.1914 -0.3737 -0.3604
   38LER   HD11  752   5.092   3.618   2.935 -0.0451  0.6352  1.9302
   38LER   HD12  753   4.942   3.616   3.029  2.7218  0.2609  0.7273
   38LER   HD13  754   4.978   3.483   2.923 -1.4210 -0.4147  0.9677
   38LER    CD2  755   4.905   3.816   2.877 -0.8702 -0.1484 -0.3508
   38LER   HD21  756   4.831   3.872   2.821 -0.8006 -0.9769 -1.2975
   38LER   HD22  757   4.862   3.828   2.976 -1.2953  1.1629 -0.6791
   38LER   HD23  758   5.001   3.868   2.874 -0.6996 -0.3617  0.9084
   38LER      C  759   5.000   3.503   2.492  0.3456 -0.2162 -0.4307
   38LER      O  760   4.953   3.486   2.379 -0.4617  0.0430 -0.8011
   39LY0      N  761   4.698   3.795   1.176 -0.1010 -0.3139  0.3643
   39LY0     H1  762   4.774   3.855   1.204  0.5052 -0.9128  0.0509
   39LY0     H2  763   4.623   3.851   1.139  1.4447  1.3508 -0.4246
   39LY0     H3  764   4.740   3.743   1.099 -2.5495 -0.3627 -1.0353
   39LY0     CA  765   4.671   3.716   1.301 -0.1861  1.3757  0.4747
   39LY0     HA  766   4.752   3.646   1.323 -0.9926  0.5144  0.7853
   39LY0     CB  767   4.543   3.624   1.275 -0.9580 -0.6396 -0.3611
   39LY0    HB1  768   4.550   3.593   1.170  2.2745  2.2465 -1.2116
   39LY0    HB2  769   4.452   3.684   1.278 -0.0320  0.9098 -1.6269
   39LY0     CG  770   4.550   3.501   1.367 -0.0422 -0.2344 -0.0378
   39LY0    HG1  771   4.566   3.525   1.472 -0.2976 -1.0931  0.2018
   39LY0    HG2  772   4.627   3.437   1.323  0.8268  1.8350 -1.7386
   39LY0     CD  773   4.418   3.430   1.367  0.4984  0.6580 -0.1083
   39LY0    HD1  774   4.345   3.502   1.404 -1.3701 -0.9082 -0.5713
   39LY0    HD2  775   4.420   3.356   1.447  0.9140  0.8392  0.0489
   39LY0     CE  776   4.361   3.363   1.236 -0.3091 -0.0680 -0.3641
   39LY0    HE1  777   4.438   3.291   1.211 -0.8565 -0.5936 -0.5583
   39LY0    HE2  778   4.355   3.428   1.149 -1.4140  0.0545 -0.2154
   39LY0     NZ  779   4.233   3.301   1.246 -0.1678 -0.1656 -0.1124
   39LY0    HZ1  780   4.194   3.290   1.154  0.2811  1.8081 -0.5878
   39LY0    HZ2  781   4.238   3.220   1.306  1.4436 -0.3109 -0.3997
   39LY0    HZ3  782   4.166   3.366   1.287  0.2221  0.9077 -1.1168
   39LY0      C  783   4.646   3.795   1.426 -0.2217  0.2690  0.0235
   39LY0      O  784   4.581   3.899   1.425 -0.2525 -0.3536  0.2380
   40LER      N  785   4.705   3.746   1.537  0.0666 -0.0128 -0.5234
   40LER      H  786   4.734   3.651   1.521 -1.6930 -1.2403  2.6315
   40LER     CA  787   4.683   3.796   1.673 -0.1352 -0.3355 -0.2166
   40LER     HA  788   4.704   3.902   1.674  0.1730 -0.3936  0.5105
   40LER     CB  789   4.786   3.739   1.774  0.6174 -0.2462  0.0345
   40LER    HB1  790   4.786   3.630   1.778 -0.2023 -0.2717 -0.3549
   40LER    HB2  791   4.750   3.777   1.870 -2.1054 -3.0697  0.2925
   40LER     CG  792   4.927   3.791   1.750 -0.1771 -0.0547  0.1932
   40LER     HG  793   4.963   3.783   1.648  0.2087  2.2220  0.1015
   40LER    CD1  794   4.948   3.932   1.799 -0.2746  0.5775  0.2912
   40LER   HD11  795   4.909   3.945   1.900  1.0031  1.0939  0.7362
   40LER   HD12  796   5.055   3.952   1.799  0.3074 -2.1917 -0.1296
   40LER   HD13  797   4.904   4.003   1.728  1.1454 -0.1954 -1.4285
   40LER    CD2  798   5.007   3.694   1.837 -0.0432  0.2571 -0.2105
   40LER   HD21  799   5.103   3.737   1.863  0.4282 -0.2054 -1.1131
   40LER   HD22  800   4.962   3.668   1.932  0.1390 -1.8386 -0.6549
   40LER   HD23  801   5.023   3.606   1.774 -0.0727  1.1801 -1.5563
   40LER      C  802   4.540   3.759   1.715  1.0653  1.5410 -0.0070
   40LER      O  803   4.493   3.646   1.687  0.2812  0.3736  0.4841
   41U      O5'  804   6.717   9.305   2.558 -0.5277  0.0407 -1.6113
   41U      H5T  805   6.778   9.316   2.630  0.8332 -0.7701 -2.5945
   41U      C5'  806   6.617   9.402   2.580  0.0971 -0.1736  0.2557
   41U     H5'1  807   6.664   9.500   2.590  0.4428 -0.1707 -1.1658
   41U     H5'2  808   6.567   9.373   2.672 -1.6710 -0.9715 -0.9035
   41U      C4'  809   6.501   9.401   2.477  0.3314  0.5643  0.4863
   41U      H4'  810   6.431   9.482   2.496 -2.8794 -1.3556 -2.1960
   41U      O4'  811   6.548   9.418   2.347  0.4743  0.3873 -0.4844
   41U      C1'  812   6.473   9.324   2.265  0.2479 -0.0670  0.1912
   41U      H1'  813   6.434   9.379   2.179 -1.7082 -0.7379  0.6137
   41U       N1  814   6.560   9.222   2.198 -0.3327 -0.5876 -0.1851
   41U       C6  815   6.691   9.193   2.240 -0.1474 -0.1097  0.0126
   41U       H6  816   6.726   9.239   2.331  0.7022  0.2184 -0.4700
   41U       C5  817   6.773   9.113   2.162 -0.2196 -0.0483 -0.4015
   41U       H5  818   6.876   9.097   2.189 -0.1304 -2.8576 -2.0450
   41U       C4  819   6.727   9.066   2.037  0.5434 -0.3402 -1.1218
   41U       O4  820   6.797   9.014   1.955 -0.0604  0.3517 -0.0585
   41U       N3  821   6.594   9.089   2.007 -0.9294  0.4665 -0.1448
   41U       H3  822   6.564   9.064   1.913 -0.3300  2.2176 -0.8558
   41U       C2  823   6.508   9.160   2.083 -0.3371 -1.1910  0.9954
   41U       O2  824   6.391   9.168   2.055 -0.1294  0.2237 -0.3921
   41U      C3'  825   6.429   9.266   2.478  0.6267  0.4038  0.0298
   41U      H3'  826   6.503   9.187   2.489 -0.9667 -1.0964  0.4550
   41U      C2'  827   6.359   9.267   2.343  0.5904  1.2885 -0.9045
   41U     H2'1  828   6.336   9.166   2.310 -0.2178  1.6103 -1.3510
   41U      O2'  829   6.249   9.353   2.329 -0.6729 -0.5580  0.3185
   41U     HO'2  830   6.292   9.439   2.323  3.7421 -2.5673 -2.5581
   41U      O3'  831   6.333   9.249   2.582  0.2276  0.1972  0.0647
   42U        P  832   6.308   9.108   2.659  0.1112 -0.1519  0.0034
   42U      O1P  833   6.180   9.113   2.729 -0.6474  0.4062  0.1101
   42U      O2P  834   6.428   9.054   2.733  0.4003  0.1039 -0.4011
   42U      O5'  835   6.273   9.000   2.548 -0.5648  0.3630  0.3564
   42U      C5'  836   6.161   9.004   2.467 -0.2531 -0.3891  0.1451
   42U     H5'1  837   6.135   9.105   2.435 -2.7969 -0.3967  1.8506
   42U     H5'2  838   6.072   8.996   2.530  0.2219 -1.2231  0.7327
   42U      C4'  839   6.151   8.905   2.354 -0.9941  0.1407  0.5823
   42U      H4'  840   6.061   8.936   2.301 -0.3301 -0.4233 -0.9294
   42U      O4'  841   6.252   8.923   2.253  0.0065  0.2773  0.0442
   42U      C1'  842   6.267   8.804   2.181  0.3105  0.5981  0.0014
   42U      H1'  843   6.237   8.828   2.079  0.8727  2.0563  0.1530
   42U       N1  844   6.413   8.768   2.160  0.5953  0.5103  0.0532
   42U       C6  845   6.515   8.821   2.236  1.0339  0.1906  0.5842
   42U       H6  846   6.484   8.889   2.314 -2.3861 -2.2303  1.5694
   42U       C5  847   6.645   8.780   2.214  0.0724 -0.6626  0.3231
   42U       H5  848   6.724   8.823   2.274  0.4639 -0.6436 -0.1972
   42U       C4  849   6.679   8.699   2.098  1.2760  0.2802 -0.0716
   42U       O4  850   6.790   8.664   2.063 -0.0492 -0.5637 -0.0143
   42U       N3  851   6.571   8.653   2.025 -0.1334  0.2289  0.1435
   42U       H3  852   6.584   8.590   1.947  3.0324 -0.2844  0.9104
   42U       C2  853   6.444   8.696   2.045  0.2056  0.4319  0.1671
   42U       O2  854   6.361   8.659   1.969  0.0112  0.0123  0.3686
   42U      C3'  855   6.144   8.756   2.382  0.2855  0.1983  0.2532
   42U      H3'  856   6.225   8.727   2.449 -0.2937 -1.6198  0.2272
   42U      C2'  857   6.177   8.694   2.241  0.0639 -0.2592 -0.3502
   42U     H2'1  858   6.238   8.604   2.237  3.2001  1.7078 -0.1179
   42U      O2'  859   6.058   8.680   2.168 -0.5083  0.3224 -0.2355
   42U     HO'2  860   6.034   8.587   2.177  0.9905 -0.1254 -0.5809
   42U      O3'  861   6.020   8.721   2.433  0.0664 -0.1782 -0.3317
   43A        P  862   5.998   8.587   2.521  0.1097  0.1264  0.0671
   43A      O1P  863   5.861   8.579   2.572  0.6823  0.2554  0.7657
   43A      O2P  864   6.114   8.578   2.614  0.3041  0.0180 -0.2039
   43A      O5'  865   6.016   8.479   2.406 -0.0118  0.0300  0.0120
   43A      C5'  866   5.909   8.423   2.329  0.3370 -0.4609 -0.3756
   43A     H5'1  867   5.849   8.505   2.290 -1.1554 -0.9793  0.7164
   43A     H5'2  868   5.843   8.372   2.399  0.3587 -1.4236 -1.0462
   43A      C4'  869   5.956   8.323   2.221 -0.2291 -0.2182 -0.4957
   43A      H4'  870   5.869   8.293   2.163 -0.1885 -0.5384 -0.3932
   43A      O4'  871   6.057   8.388   2.141  0.2793  0.3050  0.7545
   43A      C1'  872   6.144   8.292   2.091 -0.1674 -0.3832 -0.0413
   43A      H1'  873   6.135   8.288   1.982  0.2636  3.1350 -0.3188
   43A       N9  874   6.291   8.316   2.115  0.3620 -0.5725 -0.1241
   43A       C8  875   6.357   8.378   2.218  0.0860 -1.1092  0.4769
   43A       H8  876   6.313   8.417   2.309  2.4642  0.1865  1.1649
   43A       N7  877   6.484   8.388   2.201  0.0784 -0.0911  0.3293
   43A       C5  878   6.507   8.321   2.080 -0.0986 -0.2397 -0.1590
   43A       C6  879   6.618   8.291   1.999 -0.1996 -0.2384 -0.3115
   43A       N6  880   6.741   8.330   2.021 -0.2441 -0.6563  0.7402
   43A      H61  881   6.763   8.380   2.106  2.4197 -2.7892  1.4958
   43A      H62  882   6.810   8.316   1.949 -0.6926 -0.4088  0.2624
   43A       N1  883   6.614   8.205   1.896 -0.1754 -0.3103  0.1120
   43A       C2  884   6.493   8.165   1.862 -0.1117  0.2977 -0.3160
   43A       H2  885   6.484   8.096   1.780 -2.6162  1.2053 -0.8931
   43A       N3  886   6.375   8.191   1.919 -0.3609  0.5386 -0.4646
   43A       C4  887   6.390   8.275   2.028 -0.3339 -0.1121  0.0962
   43A      C3'  888   6.030   8.201   2.283 -0.1462  0.0056  0.7768
   43A      H3'  889   6.102   8.242   2.354 -0.3632  0.4268  0.7616
   43A      C2'  890   6.096   8.161   2.151 -0.0393  0.1804 -0.6266
   43A     H2'1  891   6.180   8.095   2.171  0.0061  0.9474  2.0902
   43A      O2'  892   6.013   8.106   2.046 -0.5112  0.0022  0.0774
   43A     HO'2  893   6.041   8.014   2.039 -1.1584 -0.2507  0.7280
   43A      O3'  894   5.945   8.098   2.339 -0.2040 -0.0710 -0.0850
   44A        P  895   6.006   7.979   2.417  0.1186 -0.0191  0.7941
   44A      O1P  896   5.896   7.893   2.474 -0.1808  1.1064 -0.2847
   44A      O2P  897   6.105   8.031   2.509 -0.0711 -0.3653  0.5279
   44A      O5'  898   6.086   7.886   2.309  0.3414 -0.0398  0.4406
   44A      C5'  899   6.005   7.810   2.219  0.7910  0.5005  0.4371
   44A     H5'1  900   5.922   7.873   2.188  1.7699  1.6420  0.0586
   44A     H5'2  901   5.963   7.726   2.274  0.3191 -1.3159 -2.4772
   44A      C4'  902   6.075   7.753   2.097  0.1523 -0.0646 -1.0992
   44A      H4'  903   6.001   7.724   2.022 -1.1155  0.6843 -0.1613
   44A      O4'  904   6.166   7.844   2.049  0.0001 -0.7336 -0.4182
   44A      C1'  905   6.283   7.784   2.006  0.9983 -0.6431 -0.2391
   44A      H1'  906   6.299   7.796   1.898  2.4499  3.3495  0.2459
   44A       N9  907   6.400   7.847   2.069 -0.0249  0.0338  0.5419
   44A       C8  908   6.408   7.908   2.191  0.0335  0.2779  0.0890
   44A       H8  909   6.326   7.911   2.261 -0.8631 -0.6017 -0.8910
   44A       N7  910   6.520   7.961   2.218  0.4113 -0.3193 -0.4677
   44A       C5  911   6.602   7.934   2.107 -0.3463  0.2535  0.2894
   44A       C6  912   6.733   7.964   2.066 -0.3508  0.5833 -0.6089
   44A       N6  913   6.818   8.042   2.124 -0.0872 -0.3938 -0.1412
   44A      H61  914   6.792   8.097   2.204  3.0984  0.8612  0.1910
   44A      H62  915   6.900   8.081   2.080  0.1140  1.6968  1.8913
   44A       N1  916   6.783   7.899   1.957 -0.9604  0.2311  0.2453
   44A       C2  917   6.702   7.827   1.880 -0.4137  0.4397  0.3103
   44A       H2  918   6.741   7.780   1.791 -1.1534  0.9708 -0.3143
   44A       N3  919   6.572   7.802   1.899 -0.2131  0.0843 -0.1647
   44A       C4  920   6.529   7.853   2.020  0.7173  0.4022 -0.0294
   44A      C3'  921   6.153   7.629   2.136  0.0811  0.0956  0.4347
   44A      H3'  922   6.181   7.638   2.240  2.7829 -0.6785 -0.1470
   44A      C2'  923   6.275   7.634   2.039 -0.2718  0.4791  0.7901
   44A     H2'1  924   6.369   7.604   2.086 -0.2818 -1.1723 -0.1450
   44A      O2'  925   6.260   7.557   1.918 -0.0128  0.0525  0.0981
   44A     HO'2  926   6.342   7.530   1.877 -1.6402 -1.2979 -2.5973
   44A      O3'  927   6.088   7.502   2.116  0.1595  0.0764 -0.1146
   45U        P  928   6.124   7.378   2.206  0.0201  0.2754 -0.1664
   45U      O1P  929   6.009   7.297   2.175 -0.3914  0.0977 -0.1188
   45U      O2P  930   6.155   7.423   2.341  0.4115  0.2577  0.3281
   45U      O5'  931   6.256   7.300   2.152  0.0206  0.3975 -0.8817
   45U      C5'  932   6.261   7.228   2.029 -0.7971  0.2156  0.8842
   45U     H5'1  933   6.213   7.289   1.952 -0.8750  2.0071  2.2782
   45U     H5'2  934   6.210   7.133   2.033  2.4373 -2.1289 -3.7468
   45U      C4'  935   6.406   7.190   1.982  0.5027 -0.1375  0.3293
   45U      H4'  936   6.399   7.124   1.896 -0.4321 -0.6374  0.7709
   45U      O4'  937   6.466   7.315   1.949  0.0554 -0.0730 -0.7929
   45U      C1'  938   6.605   7.315   1.984  0.2340 -0.3987  0.3397
   45U      H1'  939   6.665   7.329   1.894 -0.1841 -2.4674 -0.3037
   45U       N1  940   6.656   7.429   2.068  0.5969  0.2722 -0.2332
   45U       C6  941   6.583   7.462   2.178  0.1732  0.9495 -0.0135
   45U       H6  942   6.494   7.407   2.207  0.1575  1.4094  0.8530
   45U       C5  943   6.621   7.576   2.247  0.3806  0.4843  0.5276
   45U       H5  944   6.557   7.612   2.326  0.1564  0.1490  0.5027
   45U       C4  945   6.749   7.643   2.227  0.7297  0.1198  0.4517
   45U       O4  946   6.790   7.739   2.292  0.2000  0.0731  0.1841
   45U       N3  947   6.819   7.595   2.120 -0.0294  0.2444  0.2362
   45U       H3  948   6.917   7.621   2.117  0.0227  0.0423  0.1998
   45U       C2  949   6.779   7.491   2.037  0.3394 -0.0377 -0.8136
   45U       O2  950   6.855   7.457   1.950  0.0697  0.3880 -0.2964
   45U      C3'  951   6.491   7.122   2.087 -0.3815  0.6203  0.2597
   45U      H3'  952   6.467   7.158   2.187  0.2126 -0.5234  0.8294
   45U      C2'  953   6.629   7.176   2.036  0.3898 -0.4754  0.0453
   45U     H2'1  954   6.703   7.187   2.115  2.1515  0.5584 -1.6704
   45U      O2'  955   6.684   7.099   1.932 -0.1461  0.1318  0.3539
   45U     HO'2  956   6.710   7.016   1.971 -1.8273 -0.4638  0.2801
   45U      O3'  957   6.477   6.982   2.075  0.1900 -0.0448 -0.3344
   46U        P  958   6.570   6.880   2.157  0.1277 -0.1646  0.2764
   46U      O1P  959   6.525   6.743   2.129  0.5954 -0.0241  0.1095
   46U      O2P  960   6.572   6.924   2.295  0.1872  0.4363 -0.5137
   46U      O5'  961   6.717   6.888   2.095 -0.4581  0.2404 -0.0042
   46U      C5'  962   6.822   6.837   2.177  0.3400 -0.2382 -0.3988
   46U     H5'1  963   6.813   6.728   2.178  2.0151 -0.4053  1.2062
   46U     H5'2  964   6.820   6.883   2.276  1.2561 -0.5585 -0.2265
   46U      C4'  965   6.956   6.881   2.113  0.1778 -0.0329  0.5090
   46U      H4'  966   6.970   6.822   2.023 -4.8031 -1.2323  0.2387
   46U      O4'  967   6.955   7.016   2.075 -0.3601  0.0780  0.2825
   46U      C1'  968   7.072   7.087   2.131  0.6061 -0.9398  0.0878
   46U      H1'  969   7.135   7.145   2.062  1.6473  0.8842  2.4069
   46U       N1  970   7.039   7.186   2.239  0.2042 -0.7679 -0.4839
   46U       C6  971   6.918   7.183   2.298  0.1009 -0.0260 -0.0277
   46U       H6  972   6.853   7.099   2.281  0.6308 -0.6657  1.0202
   46U       C5  973   6.866   7.291   2.360  0.2753 -0.0951  0.0758
   46U       H5  974   6.770   7.299   2.410  1.9625 -0.8740  3.7824
   46U       C4  975   6.951   7.406   2.387 -0.1799  0.0046 -0.2051
   46U       O4  976   6.918   7.501   2.453  0.4332 -0.5129  0.2985
   46U       N3  977   7.076   7.391   2.335 -0.4270 -0.5507 -0.3076
   46U       H3  978   7.146   7.461   2.353  0.2984 -0.6723 -2.3829
   46U       C2  979   7.123   7.289   2.267 -0.2168  0.3686  0.5621
   46U       O2  980   7.230   7.300   2.205 -0.0304 -0.4121 -0.3983
   46U      C3'  981   7.061   6.862   2.222 -0.2275 -0.3968  0.6182
   46U      H3'  982   7.021   6.888   2.319  0.8551  0.1603  0.9260
   46U      C2'  983   7.162   6.973   2.178 -0.5464 -0.1548 -0.3364
   46U     H2'1  984   7.220   7.006   2.264 -0.7030 -1.6906  0.4010
   46U      O2'  985   7.254   6.946   2.070  0.3840 -0.0942 -0.3547
   46U     HO'2  986   7.283   6.855   2.056  1.2967  0.3779 -1.8342
   46U      O3'  987   7.116   6.734   2.209 -0.1246 -0.1990 -0.5027
   47A        P  988   7.196   6.660   2.325  0.5776  0.2186 -0.6775
   47A      O1P  989   7.265   6.552   2.251 -0.1712 -0.2347 -0.4032
   47A      O2P  990   7.095   6.619   2.434 -0.6322  0.3589  0.0495
   47A      O5'  991   7.301   6.765   2.387  0.6317 -0.0975  0.2554
   47A      C5'  992   7.432   6.766   2.328  0.4483  0.0849 -0.2863
   47A     H5'1  993   7.417   6.806   2.228 -0.9560 -2.2221 -1.0793
   47A     H5'2  994   7.476   6.666   2.330  0.2581 -0.0393 -1.7575
   47A      C4'  995   7.522   6.879   2.384  0.1485  0.3225  0.2096
   47A      H4'  996   7.616   6.883   2.330 -0.3597 -1.3984 -0.8589
   47A      O4'  997   7.447   7.002   2.379 -0.1613  0.0872 -0.1494
   47A      C1'  998   7.482   7.089   2.490 -1.3271 -0.4111  0.4594
   47A      H1'  999   7.547   7.165   2.448 -1.1804  0.1629  1.7021
   47A       N9 1000   7.363   7.143   2.554  0.5003 -0.2251  0.1175
   47A       C8 1001   7.235   7.094   2.533  0.1440 -0.6720 -0.5178
   47A       H8 1002   7.213   6.999   2.487 -2.8511 -0.4514  0.2072
   47A       N7 1003   7.146   7.177   2.586  0.2701  0.7360  0.0422
   47A       C5 1004   7.223   7.277   2.654  0.2844 -0.1904  0.7549
   47A       C6 1005   7.194   7.397   2.729  0.1534  0.4623  0.2592
   47A       N6 1006   7.069   7.441   2.748 -0.1356 -0.0550 -0.3688
   47A      H61 1007   6.998   7.386   2.702  0.1735 -1.2846  0.5715
   47A      H62 1008   7.043   7.532   2.782 -1.0726  0.2820 -1.9000
   47A       N1 1009   7.285   7.477   2.767 -0.2026  0.1056 -0.2110
   47A       C2 1010   7.408   7.438   2.754  0.0526 -0.1200  0.4408
   47A       H2 1011   7.484   7.508   2.788  1.9070 -0.4752 -2.5482
   47A       N3 1012   7.456   7.327   2.697 -0.2308 -0.3811  0.1084
   47A       C4 1013   7.355   7.253   2.639 -0.2605  0.2272  0.3399
   47A      C3' 1014   7.542   6.859   2.533  0.1613  0.0424 -1.0968
   47A      H3' 1015   7.451   6.821   2.578  0.5120 -0.5569 -0.8918
   47A      C2' 1016   7.569   7.006   2.581 -0.0835  0.2277 -0.5862
   47A     H2'1 1017   7.532   7.023   2.682  1.2639  0.5292 -0.1327
   47A      O2' 1018   7.705   7.038   2.573 -0.3674 -0.1943  0.1827
   47A     HO'2 1019   7.748   6.953   2.579  0.1226  0.0925  0.8806
   47A      O3' 1020   7.646   6.782   2.580 -0.4848  0.1320  0.0788
   48U        P 1021   7.641   6.712   2.725  0.3035  0.1447 -0.2457
   48U      O1P 1022   7.762   6.632   2.734 -0.4587  0.4366  0.3919
   48U      O2P 1023   7.511   6.654   2.747  0.8477  0.5741 -0.0347
   48U      O5' 1024   7.649   6.828   2.826 -0.3024  0.4279 -0.1667
   48U      C5' 1025   7.770   6.901   2.856 -0.9101  0.1232 -0.8634
   48U     H5'1 1026   7.815   6.943   2.766 -1.0607 -3.2472 -2.7058
   48U     H5'2 1027   7.840   6.831   2.901 -3.1955 -1.1897  0.8802
   48U      C4' 1028   7.749   7.017   2.953  0.3779 -0.0208  0.5330
   48U      H4' 1029   7.840   7.074   2.974  0.2922  0.4293 -0.2772
   48U      O4' 1030   7.655   7.111   2.903 -0.0196 -0.2260 -0.1790
   48U      C1' 1031   7.601   7.179   3.015 -0.0294 -0.2829 -0.2991
   48U      H1' 1032   7.640   7.280   3.019 -0.2540 -0.2515  1.8843
   48U       N1 1033   7.456   7.183   3.007 -0.0183  0.0304 -0.0140
   48U       C6 1034   7.385   7.092   2.934  0.3699 -0.0962 -0.2160
   48U       H6 1035   7.428   7.001   2.894 -1.4526 -0.7094 -0.8955
   48U       C5 1036   7.249   7.107   2.918 -0.5134 -0.5596 -0.0137
   48U       H5 1037   7.199   7.037   2.853  0.0737 -1.1552  0.1715
   48U       C4 1038   7.177   7.217   2.983 -0.4380 -0.3720  0.7019
   48U       O4 1039   7.055   7.222   2.974 -0.0251 -0.2450 -0.4734
   48U       N3 1040   7.254   7.307   3.052 -0.4506  0.2079 -0.1965
   48U       H3 1041   7.209   7.369   3.117  0.4722 -0.2455  0.8984
   48U       C2 1042   7.392   7.289   3.069  0.5248  0.1573  0.7532
   48U       O2 1043   7.450   7.364   3.144 -0.3921  0.1565 -0.3717
   48U      C3' 1044   7.699   6.979   3.089 -0.2185  0.2804 -0.4091
   48U      H3' 1045   7.625   6.900   3.084 -0.5335  0.6662 -2.7216
   48U      C2' 1046   7.654   7.109   3.141  0.9612  0.2065 -0.4649
   48U     H2'1 1047   7.568   7.099   3.207  1.8483 -0.5351  0.6271
   48U      O2' 1048   7.749   7.190   3.208 -0.1443  0.1335 -0.6706
   48U     HO'2 1049   7.733   7.179   3.303  0.0487  2.0043 -0.3975
   48U      O3' 1050   7.812   6.929   3.161 -0.0556  0.2344 -0.5752
   49C        P 1051   7.794   6.838   3.289 -0.1787 -0.2721  0.3655
   49C      O1P 1052   7.925   6.786   3.334  0.9684 -0.3527  0.5571
   49C      O2P 1053   7.689   6.737   3.273  0.2676  0.5035  0.1279
   49C      O5' 1054   7.741   6.941   3.406  0.4301 -0.6710  0.4030
   49C      C5' 1055   7.818   7.025   3.480 -0.2689  0.2973 -0.1480
   49C     H5'1 1056   7.901   7.055   3.416  0.3856 -0.6526  0.2339
   49C     H5'2 1057   7.875   6.975   3.558  1.7198  2.0475 -0.3870
   49C      C4' 1058   7.748   7.145   3.544 -0.1659  0.5147 -0.0417
   49C      H4' 1059   7.817   7.222   3.578  1.1266 -1.4516  2.1420
   49C      O4' 1060   7.653   7.191   3.455 -0.4151 -0.1000  0.3664
   49C      C1' 1061   7.539   7.251   3.515 -0.0344 -0.4734  0.5995
   49C      H1' 1062   7.540   7.360   3.504  0.4639 -0.4510  0.8307
   49C       N1 1063   7.409   7.206   3.457 -1.1143 -0.4565  0.9155
   49C       C6 1064   7.407   7.090   3.395  0.4907  0.7925  0.6731
   49C       H6 1065   7.493   7.024   3.397 -0.1437 -0.0816  0.1683
   49C       C5 1066   7.292   7.045   3.331 -0.5780 -0.4684 -0.2041
   49C       H5 1067   7.291   6.950   3.279  0.3864 -1.0479  0.8195
   49C       C4 1068   7.175   7.121   3.353  0.5234  0.2674  0.6708
   49C       N4 1069   7.061   7.084   3.297 -0.2974 -0.0655 -0.2721
   49C      H41 1070   7.054   6.995   3.252  2.6988 -0.5024 -0.0815
   49C      H42 1071   6.979   7.143   3.305 -0.6927 -0.7506  1.0318
   49C       N3 1072   7.176   7.241   3.411 -0.4434 -0.4254 -0.2774
   49C       C2 1073   7.296   7.284   3.458 -0.2294 -0.5632  0.0222
   49C       O2 1074   7.303   7.395   3.519 -0.8584  0.2007  0.5294
   49C      C3' 1075   7.670   7.105   3.668  0.4534  0.0862  0.2616
   49C      H3' 1076   7.621   7.010   3.653 -0.5873  0.8128 -1.1982
   49C      C2' 1077   7.562   7.216   3.658  0.0231  0.1456 -0.5254
   49C     H2'1 1078   7.469   7.178   3.701  0.7500 -1.8652 -0.6179
   49C      O2' 1079   7.617   7.324   3.725  0.1081 -0.2792 -0.2973
   49C     HO'2 1080   7.674   7.291   3.795 -0.9265 -1.4868  0.0267
   49C      O3' 1081   7.739   7.116   3.788 -0.1423  0.5717 -0.0849
   50U        P 1082   7.698   7.021   3.910 -0.0623  0.2195  0.3725
   50U      O1P 1083   7.788   7.062   4.027 -0.7387 -0.8389 -0.3647
   50U      O2P 1084   7.704   6.879   3.866  0.2915  0.0402  0.0870
   50U      O5' 1085   7.545   7.067   3.935 -0.6548  0.1886 -0.1500
   50U      C5' 1086   7.513   7.163   4.036  0.4277 -0.0824  0.0280
   50U     H5'1 1087   7.571   7.254   4.023 -3.3681  2.2047 -3.5146
   50U     H5'2 1088   7.527   7.113   4.132 -0.6362 -1.4821 -0.5080
   50U      C4' 1089   7.368   7.203   4.031 -0.0222 -0.1253 -0.5462
   50U      H4' 1090   7.348   7.289   4.095 -1.2715  0.4433 -1.6340
   50U      O4' 1091   7.313   7.233   3.903  0.4915  0.3903 -0.0054
   50U      C1' 1092   7.172   7.204   3.905 -0.0757 -0.3145 -0.1021
   50U      H1' 1093   7.125   7.301   3.885  2.2205  0.7689 -0.5839
   50U       N1 1094   7.133   7.113   3.795  0.2998  0.0682 -0.1071
   50U       C6 1095   7.217   7.007   3.759 -0.7334  0.5271  0.3193
   50U       H6 1096   7.312   6.995   3.809  0.6120  2.9424 -1.4812
   50U       C5 1097   7.179   6.930   3.656 -0.1333 -0.4179 -0.3249
   50U       H5 1098   7.242   6.846   3.628 -0.3465 -0.8457  0.4549
   50U       C4 1099   7.049   6.951   3.593  0.3061  0.5194  0.2343
   50U       O4 1100   7.005   6.874   3.504 -0.0095  0.2727  0.0956
   50U       N3 1101   6.972   7.055   3.639  0.0470  0.5498  0.6654
   50U       H3 1102   6.884   7.073   3.593  1.1579  2.7626 -0.7362
   50U       C2 1103   7.001   7.126   3.748 -0.1686 -0.7419 -0.1559
   50U       O2 1104   6.923   7.212   3.789 -0.1510 -0.1193  0.2763
   50U      C3' 1105   7.279   7.092   4.081 -0.4141 -0.2826  0.7118
   50U      H3' 1106   7.300   6.993   4.039 -0.9687 -1.9191  3.9592
   50U      C2' 1107   7.140   7.147   4.040 -0.3163  0.1147 -0.2868
   50U     H2'1 1108   7.069   7.066   4.025  1.0971 -1.2241 -0.0424
   50U      O2' 1109   7.087   7.245   4.124  0.3625 -0.1945  0.9675
   50U     HO'2 1110   7.136   7.245   4.207 -1.0805  2.2106  1.9191
   50U      O3' 1111   7.285   7.092   4.223  0.0127  0.4528 -0.4872
   51A        P 1112   7.269   6.952   4.301  0.0974 -0.0284  0.0696
   51A      O1P 1113   7.311   6.979   4.436 -0.0718  0.4080 -0.2791
   51A      O2P 1114   7.331   6.839   4.224 -0.0163  0.0765  0.5888
   51A      O5' 1115   7.115   6.934   4.298  0.2255 -0.4355 -0.4183
   51A      C5' 1116   7.027   7.013   4.384 -0.0285 -0.5483  0.0365
   51A     H5'1 1117   7.058   7.116   4.397  0.3573 -0.7551  0.8367
   51A     H5'2 1118   7.037   6.960   4.479  0.8113 -0.8009 -0.1789
   51A      C4' 1119   6.884   6.998   4.329  0.1878 -0.2539 -0.3273
   51A      H4' 1120   6.816   7.056   4.391 -0.4924 -1.4469  0.0862
   51A      O4' 1121   6.864   7.045   4.200  0.5473  0.5291 -0.0451
   51A      C1' 1122   6.754   6.975   4.143  0.5202 -0.6470  0.4873
   51A      H1' 1123   6.679   7.045   4.107  1.3268 -1.2135 -2.5870
   51A       N9 1124   6.794   6.899   4.020 -0.0462  0.1467  0.7935
   51A       C8 1125   6.913   6.842   3.994 -0.4235  0.0948  0.4836
   51A       H8 1126   6.998   6.855   4.059  0.1275 -3.7715  0.7820
   51A       N7 1127   6.923   6.793   3.870  0.1570 -0.2491  0.3281
   51A       C5 1128   6.793   6.824   3.815 -0.4777 -0.0180 -0.6632
   51A       C6 1129   6.716   6.803   3.694  0.1294 -0.0473 -0.1216
   51A       N6 1130   6.758   6.757   3.579  0.0341 -0.1257 -0.2014
   51A      H61 1131   6.859   6.746   3.581  0.2773  1.8249 -0.2382
   51A      H62 1132   6.692   6.763   3.504 -0.4185  0.2530  0.2191
   51A       N1 1133   6.588   6.821   3.679 -0.1665 -0.1259  0.5273
   51A       C2 1134   6.521   6.865   3.781 -0.2955  0.1178 -0.0552
   51A       H2 1135   6.416   6.876   3.760 -0.4415 -2.0704 -0.7387
   51A       N3 1136   6.576   6.899   3.897  0.0937 -0.9055  0.1260
   51A       C4 1137   6.710   6.880   3.910 -1.4125  0.5698 -0.4091
   51A      C3' 1138   6.828   6.860   4.340  0.0734  0.1535 -0.3078
   51A      H3' 1139   6.906   6.791   4.306 -0.4660 -1.4745  1.5857
   51A      C2' 1140   6.703   6.875   4.247  1.0024 -1.0953 -0.5469
   51A     H2'1 1141   6.668   6.784   4.198 -2.1172 -0.6115  0.5449
   51A      O2' 1142   6.597   6.930   4.320 -0.0968 -0.0010  0.0794
   51A     HO'2 1143   6.588   6.879   4.401 -0.3693 -0.0720  0.0054
   51A      O3' 1144   6.783   6.834   4.474 -0.3439 -0.1576 -0.2517
   52U        P 1145   6.737   6.690   4.528  0.2946  0.3392  0.2382
   52U      O1P 1146   6.699   6.713   4.665 -0.0725  0.4451  0.3489
   52U      O2P 1147   6.845   6.600   4.490  0.4051 -0.3833  0.2801
   52U      O5' 1148   6.611   6.636   4.448  0.3161 -0.1215  0.6162
   52U      C5' 1149   6.477   6.675   4.483  0.1875 -0.0327  0.3562
   52U     H5'1 1150   6.463   6.780   4.511  1.0933  0.4544 -0.9405
   52U     H5'2 1151   6.447   6.622   4.574 -0.2776 -1.3744 -0.5478
   52U      C4' 1152   6.384   6.625   4.371  0.2647 -0.2407  0.6708
   52U      H4' 1153   6.282   6.664   4.382 -0.1931 -0.7184 -1.4096
   52U      O4' 1154   6.437   6.670   4.246 -0.2134 -0.1864  0.1012
   52U      C1' 1155   6.388   6.586   4.138 -0.7259  0.1860  0.7475
   52U      H1' 1156   6.297   6.629   4.097  0.1441  2.0130  0.5903
   52U       N1 1157   6.494   6.567   4.034  0.0227 -0.3586 -0.2388
   52U       C6 1158   6.622   6.524   4.077  0.1869  0.1841 -0.4437
   52U       H6 1159   6.652   6.522   4.181  0.5315 -0.3474 -0.5489
   52U       C5 1160   6.713   6.476   3.981 -0.3230  0.4928 -0.4931
   52U       H5 1161   6.809   6.435   4.011 -0.2236  0.7404 -0.4661
   52U       C4 1162   6.679   6.480   3.847  0.3323 -0.9934  0.5533
   52U       O4 1163   6.745   6.432   3.754 -0.0539 -0.5551 -0.0301
   52U       N3 1164   6.556   6.536   3.810 -0.4559 -0.0346  0.2490
   52U       H3 1165   6.531   6.532   3.712  1.3160 -1.2663 -0.1942
   52U       C2 1166   6.459   6.580   3.900  0.5934 -0.4605  0.1737
   52U       O2 1167   6.350   6.612   3.859 -0.0446 -0.4738 -0.0674
   52U      C3' 1168   6.383   6.471   4.344  0.8992  1.2291 -0.1783
   52U      H3' 1169   6.484   6.434   4.357  0.7791  0.6363 -0.8246
   52U      C2' 1170   6.351   6.450   4.191 -0.3940  0.0635  0.1374
   52U     H2'1 1171   6.408   6.364   4.155 -0.4621  0.0864 -0.0242
   52U      O2' 1172   6.213   6.423   4.161 -0.5183  1.3747 -0.4340
   52U     HO'2 1173   6.194   6.339   4.203  0.8479  0.8519 -0.8010
   52U      O3' 1174   6.279   6.408   4.422  0.3139 -0.2605  0.0789
   53U        P 1175   6.276   6.249   4.446 -0.2043 -0.0425  0.0031
   53U      O1P 1176   6.203   6.225   4.571 -0.2882 -0.2508 -0.3449
   53U      O2P 1177   6.414   6.206   4.432 -0.0205 -0.3478  0.5413
   53U      O5' 1178   6.201   6.194   4.318  0.1576  0.0126  0.2666
   53U      C5' 1179   6.058   6.186   4.312  0.3787  0.3322 -0.3309
   53U     H5'1 1180   6.005   6.280   4.325  0.5303  0.2047  1.4537
   53U     H5'2 1181   6.020   6.108   4.379 -1.9404  0.7966 -1.0175
   53U      C4' 1182   6.022   6.131   4.168  0.1462 -0.0900  0.1090
   53U      H4' 1183   5.916   6.152   4.156 -0.2545 -0.7239  2.0896
   53U      O4' 1184   6.095   6.196   4.069  0.3462  0.1978  0.2977
   53U      C1' 1185   6.101   6.119   3.954  0.0012  0.2224  0.5490
   53U      H1' 1186   6.045   6.171   3.876 -1.4242  0.3543  1.6068
   53U       N1 1187   6.235   6.119   3.905  0.6416 -0.4897  0.0139
   53U       C6 1188   6.336   6.144   3.993 -0.0922 -0.2835 -0.0173
   53U       H6 1189   6.320   6.154   4.099 -0.3510 -1.1138  0.0302
   53U       C5 1190   6.461   6.166   3.956  0.4150  0.6601 -0.4604
   53U       H5 1191   6.544   6.184   4.022  0.6951  0.7362 -0.8267
   53U       C4 1192   6.493   6.168   3.818  0.4237 -0.2901  0.3765
   53U       O4 1193   6.607   6.192   3.769  0.5014 -0.0186  0.1588
   53U       N3 1194   6.392   6.136   3.731 -0.5659 -0.0733 -0.0230
   53U       H3 1195   6.417   6.159   3.636 -0.6634 -0.4840 -0.1495
   53U       C2 1196   6.262   6.116   3.766  0.0817 -0.5615 -0.3193
   53U       O2 1197   6.180   6.106   3.679 -0.1129 -0.4914  0.0409
   53U      C3' 1198   6.040   5.979   4.136 -0.4408 -0.8828  0.3732
   53U      H3' 1199   6.131   5.947   4.188 -0.7904  0.5595  1.9673
   53U      C2' 1200   6.046   5.984   3.983 -0.3611 -0.2246  0.4657
   53U     H2'1 1201   6.108   5.904   3.942 -1.8323 -0.5780 -1.2013
   53U      O2' 1202   5.913   5.977   3.935  0.0815  0.2481 -0.1414
   53U     HO'2 1203   5.905   5.888   3.902 -0.4590  0.8919 -1.8741
   53U      O3' 1204   5.929   5.909   4.188 -0.5031 -0.2801  0.2952
   54C        P 1205   5.948   5.749   4.212 -0.0209  0.1830  0.0188
   54C      O1P 1206   5.818   5.699   4.262 -0.4749 -0.5582 -0.1658
   54C      O2P 1207   6.066   5.719   4.291  0.6881  0.2050 -0.0365
   54C      O5' 1208   5.973   5.684   4.060 -0.9725  0.2162  0.1129
   54C      C5' 1209   5.861   5.652   3.978 -1.1665  0.2996  0.3981
   54C     H5'1 1210   5.791   5.735   3.988  0.1836  1.6291 -0.8026
   54C     H5'2 1211   5.814   5.560   4.014  1.4990 -0.4982  2.0356
   54C      C4' 1212   5.885   5.642   3.828 -0.6991  0.2087 -0.6355
   54C      H4' 1213   5.785   5.637   3.786 -0.6554  0.1035 -0.7288
   54C      O4' 1214   5.963   5.751   3.786 -0.2477 -0.3978  0.0624
   54C      C1' 1215   6.056   5.724   3.686 -0.6257 -0.3649  0.5064
   54C      H1' 1216   6.037   5.785   3.598 -1.1223 -0.6773  0.3951
   54C       N1 1217   6.198   5.745   3.733  0.4193  0.5763  0.1743
   54C       C6 1218   6.248   5.728   3.858  1.0086  0.2226 -0.5875
   54C       H6 1219   6.180   5.681   3.927  0.0018  1.3074 -0.8018
   54C       C5 1220   6.378   5.760   3.890  0.0622 -0.1590 -0.5721
   54C       H5 1221   6.415   5.758   3.992  0.8169  0.8250 -0.8104
   54C       C4 1222   6.460   5.795   3.783  0.3549  0.1615  0.4264
   54C       N4 1223   6.581   5.844   3.796 -0.0832 -1.0677  0.2169
   54C      H41 1224   6.611   5.883   3.884  0.0829  0.4100 -0.4607
   54C      H42 1225   6.616   5.892   3.714  4.2638  1.1587  2.9789
   54C       N3 1226   6.420   5.805   3.665  0.5760 -0.0271  0.5110
   54C       C2 1227   6.292   5.773   3.634 -0.0433 -0.0376 -1.0715
   54C       O2 1228   6.259   5.767   3.518  0.1936 -0.6339 -0.0940
   54C      C3' 1229   5.976   5.517   3.792  0.0561  0.1245  0.1500
   54C      H3' 1230   6.048   5.509   3.874 -0.5194 -0.4441  0.6047
   54C      C2' 1231   6.038   5.575   3.666 -0.2494 -0.1146  0.0354
   54C     H2'1 1232   6.138   5.533   3.657  1.0569  2.5950  0.8691
   54C      O2' 1233   5.964   5.544   3.547 -0.1079 -0.0316 -0.5074
   54C     HO'2 1234   5.901   5.473   3.563 -2.7253  2.3551  0.5798
   54C      O3' 1235   5.887   5.408   3.772  0.0429 -0.4394  0.1007
   55C        P 1236   5.932   5.253   3.786  0.2830  0.2256 -0.0292
   55C      O1P 1237   5.805   5.178   3.786 -0.1421 -0.0724  0.4529
   55C      O2P 1238   6.005   5.251   3.915  0.0897  0.4197  0.2213
   55C      O5' 1239   6.029   5.216   3.660 -0.0663  0.0020  0.6422
   55C      C5' 1240   5.975   5.197   3.529  0.0518 -0.3886  0.3002
   55C     H5'1 1241   5.911   5.282   3.504  0.6313 -0.3304 -1.0930
   55C     H5'2 1242   5.930   5.101   3.504 -2.5818  1.2607 -1.8291
   55C      C4' 1243   6.086   5.212   3.430 -0.2079 -0.0882  0.2957
   55C      H4' 1244   6.034   5.215   3.334 -0.2287  1.4829  0.3240
   55C      O4' 1245   6.159   5.335   3.440 -0.3159  0.2923  0.4573
   55C      C1' 1246   6.288   5.300   3.386  0.1667 -0.3397  0.5603
   55C      H1' 1247   6.319   5.350   3.295  0.0454  0.0077  0.7089
   55C       N1 1248   6.384   5.336   3.496  0.4779 -0.3145 -0.3016
   55C       C6 1249   6.351   5.361   3.628 -0.1729 -0.4288 -0.1291
   55C       H6 1250   6.248   5.347   3.657 -0.4240  0.5166 -0.5160
   55C       C5 1251   6.432   5.432   3.704 -0.6023 -0.0530  0.5608
   55C       H5 1252   6.408   5.463   3.804  0.7406  2.0482  0.2822
   55C       C4 1253   6.561   5.445   3.655  0.4246  0.3819 -0.0755
   55C       N4 1254   6.649   5.516   3.720 -0.0207 -0.1009  0.2588
   55C      H41 1255   6.630   5.550   3.814  0.2127 -0.6882  0.5221
   55C      H42 1256   6.736   5.527   3.670 -0.9579  2.4958 -1.0066
   55C       N3 1257   6.610   5.418   3.536  0.2119 -0.1071  0.3102
   55C       C2 1258   6.521   5.360   3.453  0.4257  0.3929  0.4287
   55C       O2 1259   6.551   5.338   3.331 -0.0935 -0.4420 -0.0983
   55C      C3' 1260   6.187   5.092   3.437  0.5437 -0.3838  0.1230
   55C      H3' 1261   6.223   5.077   3.539  1.7038  2.0445  0.1378
   55C      C2' 1262   6.299   5.148   3.347 -0.0808 -0.4339 -0.6061
   55C     H2'1 1263   6.393   5.110   3.388  0.4573  2.3027  0.9275
   55C      O2' 1264   6.282   5.122   3.210 -0.6161 -0.5043 -0.6267
   55C     HO'2 1265   6.194   5.084   3.201 -0.8279  0.2258 -1.8321
   55C      O3' 1266   6.140   4.969   3.373 -0.1209 -0.0451 -0.0604
   56G        P 1267   6.185   4.823   3.422  0.3781  0.0128  0.3480
   56G      O1P 1268   6.113   4.736   3.332  0.8162 -0.7112 -0.0589
   56G      O2P 1269   6.154   4.818   3.563  0.6017 -0.2924  0.3123
   56G      O5' 1270   6.340   4.789   3.405 -0.5171 -0.5085 -0.5797
   56G      C5' 1271   6.399   4.780   3.280  0.6347  0.2853  0.6497
   56G     H5'1 1272   6.341   4.835   3.206  0.2135 -0.9910 -0.0149
   56G     H5'2 1273   6.391   4.679   3.239 -1.4332  1.0362 -0.9738
   56G      C4' 1274   6.544   4.824   3.264 -0.2166 -0.3708 -0.2578
   56G      H4' 1275   6.566   4.817   3.157 -0.5846 -0.4407 -0.3299
   56G      O4' 1276   6.564   4.954   3.317  0.1337  0.3400  0.3643
   56G      C1' 1277   6.701   4.965   3.354 -0.6216 -0.2759 -0.1881
   56G      H1' 1278   6.753   5.034   3.288 -2.6322 -0.6291 -2.2721
   56G       N9 1279   6.711   5.005   3.495 -0.6901 -1.2065 -0.0289
   56G       C8 1280   6.607   5.033   3.580 -0.0360  0.2737  0.3663
   56G       H8 1281   6.508   4.992   3.572 -0.4446  1.4425 -0.7766
   56G       N7 1282   6.638   5.107   3.686  0.6235  0.1305  0.0468
   56G       C5 1283   6.774   5.135   3.669  0.2043  0.1580  0.2721
   56G       C6 1284   6.866   5.216   3.744 -0.0178  0.6453  0.0904
   56G       O6 1285   6.848   5.289   3.843 -0.0666 -0.2512  0.0793
   56G       N1 1286   6.989   5.218   3.689  0.2755 -0.5346 -0.1904
   56G       H1 1287   7.064   5.272   3.731  0.3174 -0.2241 -0.6587
   56G       C2 1288   7.022   5.154   3.575  0.0579  0.0233  0.4998
   56G       N2 1289   7.144   5.174   3.527  0.7061 -0.7675 -0.1749
   56G      H21 1290   7.211   5.215   3.591 -1.5574  0.1983  1.7273
   56G      H22 1291   7.184   5.117   3.454 -0.0894 -2.4579  0.6602
   56G       N3 1292   6.934   5.089   3.498  0.2263  0.2652 -0.3051
   56G       C4 1293   6.814   5.074   3.551  0.1379  0.6467  0.8621
   56G      C3' 1294   6.643   4.737   3.330  0.0972 -0.2828  0.4447
   56G      H3' 1295   6.615   4.721   3.435  0.0567 -1.8440  0.2190
   56G      C2' 1296   6.763   4.832   3.327  0.5748  0.8139  0.4928
   56G     H2'1 1297   6.837   4.801   3.401 -0.5801  1.2684  1.8941
   56G      O2' 1298   6.814   4.832   3.194 -0.9465 -0.2298  0.4160
   56G     HO'2 1299   6.890   4.890   3.196 -0.2081 -1.1091  3.7026
   56G      O3' 1300   6.658   4.610   3.270 -0.1836 -0.0607 -0.1527
   57U        P 1301   6.716   4.490   3.350  0.2261 -0.2733 -0.3219
   57U      O1P 1302   6.731   4.386   3.246  0.4324 -0.2581 -0.1818
   57U      O2P 1303   6.628   4.459   3.465 -0.5649 -0.3780  0.2974
   57U      O5' 1304   6.857   4.543   3.405  0.6015 -0.2372  0.3736
   57U      C5' 1305   6.972   4.527   3.324  0.0469 -0.2560  0.1306
   57U     H5'1 1306   6.955   4.565   3.224  1.3254  2.3416  0.8018
   57U     H5'2 1307   6.979   4.418   3.323 -2.8195 -0.5592  2.2893
   57U      C4' 1308   7.101   4.596   3.383  0.5111 -0.0718  0.1354
   57U      H4' 1309   7.176   4.581   3.305 -0.3385 -1.4794 -0.4612
   57U      O4' 1310   7.091   4.737   3.412 -0.5762 -0.4371 -0.3405
   57U      C1' 1311   7.184   4.770   3.514 -0.6637 -0.3359  0.1608
   57U      H1' 1312   7.259   4.837   3.473  0.0779 -0.8048  0.7274
   57U       N1 1313   7.117   4.825   3.632  0.3256  0.2186  0.0216
   57U       C6 1314   6.982   4.798   3.661 -0.3671  0.0034  0.0081
   57U       H6 1315   6.920   4.739   3.596 -2.0706  0.9018  0.7511
   57U       C5 1316   6.931   4.846   3.776  0.6989  0.3370 -0.7468
   57U       H5 1317   6.828   4.820   3.794  1.6198 -1.8874  1.9837
   57U       C4 1318   7.002   4.922   3.877 -0.8171 -0.4401 -0.1519
   57U       O4 1319   6.968   4.956   3.987 -0.4341  0.1904  0.4110
   57U       N3 1320   7.130   4.959   3.833  0.1029 -0.9238  0.6425
   57U       H3 1321   7.187   5.008   3.901 -0.3242  1.1023 -0.3908
   57U       C2 1322   7.199   4.898   3.724  0.2009 -0.5781  0.6270
   57U       O2 1323   7.320   4.920   3.703  0.2538 -0.2932  1.0132
   57U      C3' 1324   7.157   4.521   3.508  0.3821 -0.8451 -0.4745
   57U      H3' 1325   7.073   4.511   3.576 -1.1453 -2.0406 -2.4281
   57U      C2' 1326   7.255   4.635   3.552 -0.1313 -0.3023  0.0534
   57U     H2'1 1327   7.292   4.634   3.654  2.1421 -2.1725 -0.6926
   57U      O2' 1328   7.373   4.649   3.472  0.1326 -0.8919  0.2764
   57U     HO'2 1329   7.414   4.566   3.448 -0.5356 -1.4563  1.0255
   57U      O3' 1330   7.210   4.398   3.460 -0.7183  0.3265  0.2764
   58A        P 1331   7.234   4.281   3.558 -0.0757 -0.1072 -0.0694
   58A      O1P 1332   7.292   4.165   3.483  0.0811  0.0148 -0.5795
   58A      O2P 1333   7.107   4.261   3.636 -0.2408  0.8374 -0.3546
   58A      O5' 1334   7.340   4.334   3.671  0.2365 -0.2323  0.4212
   58A      C5' 1335   7.478   4.338   3.652 -0.3916 -0.2919 -0.1496
   58A     H5'1 1336   7.506   4.390   3.561 -0.0608 -2.0065 -1.0720
   58A     H5'2 1337   7.521   4.238   3.648  0.1386 -0.0449 -0.7029
   58A      C4' 1338   7.537   4.423   3.763 -0.1649  0.6003 -0.0796
   58A      H4' 1339   7.638   4.431   3.724 -0.4501  1.3420 -0.6994
   58A      O4' 1340   7.484   4.555   3.765 -1.0080  0.5971 -0.4445
   58A      C1' 1341   7.485   4.593   3.900  0.2651  0.3214  0.3770
   58A      H1' 1342   7.557   4.671   3.923  0.3860  0.3743 -0.1771
   58A       N9 1343   7.358   4.635   3.950 -0.3232 -0.1956  0.3201
   58A       C8 1344   7.233   4.620   3.905  0.5905  0.1433  0.2343
   58A       H8 1345   7.214   4.558   3.818  0.0570  1.9031 -0.9448
   58A       N7 1346   7.139   4.667   3.984  0.3964  0.1167  0.2657
   58A       C5 1347   7.208   4.730   4.086 -0.6803 -0.9868 -0.9862
   58A       C6 1348   7.178   4.814   4.198  0.4708  0.1219 -0.5442
   58A       N6 1349   7.057   4.855   4.242  0.2445 -0.3307  0.0900
   58A      H61 1350   6.981   4.853   4.177  0.1428  3.0328 -0.0774
   58A      H62 1351   7.034   4.905   4.326  0.4800  2.1478 -1.2299
   58A       N1 1352   7.273   4.867   4.275 -0.5244 -0.0429 -0.5348
   58A       C2 1353   7.396   4.839   4.242 -0.0397  0.3166  0.0225
   58A       H2 1354   7.476   4.885   4.299  1.6023 -0.7074 -1.3551
   58A       N3 1355   7.442   4.763   4.147 -0.0405  0.6517  0.7299
   58A       C4 1356   7.342   4.708   4.071 -0.3702 -0.2574  0.1053
   58A      C3' 1357   7.520   4.358   3.903  0.5121  0.2588  0.3393
   58A      H3' 1358   7.423   4.312   3.917  0.7980 -0.2017  0.8692
   58A      C2' 1359   7.542   4.488   3.989 -0.2286  0.7139  0.3254
   58A     H2'1 1360   7.482   4.473   4.080  2.3715  0.8906  2.1761
   58A      O2' 1361   7.677   4.512   4.015 -0.1118 -0.1426  0.4623
   58A     HO'2 1362   7.702   4.426   4.050  1.0838  0.0106  0.0333
   58A      O3' 1363   7.619   4.264   3.927  0.1477  0.8620  0.3189
   59C        P 1364   7.608   4.166   4.053  0.5559 -0.4772  0.2440
   59C      O1P 1365   7.737   4.096   4.049  0.1315 -0.1820 -0.1253
   59C      O2P 1366   7.480   4.086   4.049 -0.7824 -0.3539 -0.8813
   59C      O5' 1367   7.603   4.252   4.188 -0.0571 -0.2624  0.1274
   59C      C5' 1368   7.702   4.263   4.286  0.2194  0.7238 -0.2088
   59C     H5'1 1369   7.785   4.315   4.238  0.2758 -1.7272 -3.0556
   59C     H5'2 1370   7.726   4.160   4.314 -0.0030  0.4590 -0.9752
   59C      C4' 1371   7.645   4.334   4.402 -0.2567 -0.1535  0.2894
   59C      H4' 1372   7.721   4.344   4.479  0.1986 -1.0385 -0.0313
   59C      O4' 1373   7.590   4.457   4.358  0.1761 -0.1598 -0.9118
   59C      C1' 1374   7.495   4.499   4.466  0.5126 -0.0530  0.1228
   59C      H1' 1375   7.532   4.592   4.508  1.6038 -0.1776 -0.5221
   59C       N1 1376   7.359   4.517   4.406 -0.4875 -0.0047 -0.6192
   59C       C6 1377   7.323   4.445   4.296 -0.3845  0.3940 -0.3103
   59C       H6 1378   7.390   4.386   4.235 -1.9754 -1.7996 -0.0459
   59C       C5 1379   7.194   4.442   4.259 -0.4723  0.0976 -0.6681
   59C       H5 1380   7.162   4.380   4.176  2.2784 -0.8974 -1.0869
   59C       C4 1381   7.099   4.527   4.331  0.3525  0.0785  0.2239
   59C       N4 1382   6.970   4.527   4.308  0.0399  0.1113  0.1099
   59C      H41 1383   6.927   4.471   4.236  0.3131 -1.0799  0.8453
   59C      H42 1384   6.916   4.571   4.382  1.4396  1.6799  0.2450
   59C       N3 1385   7.138   4.600   4.436 -0.4021  0.3615 -0.1677
   59C       C2 1386   7.267   4.601   4.474  0.1217 -0.4676  0.7287
   59C       O2 1387   7.302   4.676   4.564  0.0228 -0.1420 -0.7707
   59C      C3' 1388   7.535   4.266   4.483 -0.6008  0.5691  0.1298
   59C      H3' 1389   7.455   4.230   4.418  0.6306  0.3814 -1.3525
   59C      C2' 1390   7.493   4.384   4.564 -0.4525  0.2467 -0.4735
   59C     H2'1 1391   7.393   4.377   4.606 -0.4904  0.8968 -0.4472
   59C      O2' 1392   7.584   4.438   4.665 -0.3425 -0.4983  0.1452
   59C     HO'2 1393   7.537   4.475   4.740  0.7707  0.7189  0.2782
   59C      O3' 1394   7.592   4.166   4.565  0.5039 -0.2457 -0.1135
   60U        P 1395   7.492   4.057   4.632  0.0786  0.3651 -0.1960
   60U      O1P 1396   7.577   3.966   4.715 -0.4292 -0.2006  1.1178
   60U      O2P 1397   7.415   3.995   4.526 -0.1971 -0.2582 -0.4671
   60U      O5' 1398   7.391   4.122   4.731 -1.2125  0.1672  0.3861
   60U      C5' 1399   7.437   4.193   4.856 -0.1182 -0.6646  0.9798
   60U     H5'1 1400   7.520   4.261   4.837 -1.1578  0.8666  1.6502
   60U     H5'2 1401   7.474   4.128   4.935 -0.5480 -1.1578  0.7819
   60U      C4' 1402   7.330   4.291   4.906  0.0726  0.3181 -0.5062
   60U      H4' 1403   7.379   4.358   4.977  2.2496 -1.2460 -0.4288
   60U      O4' 1404   7.266   4.379   4.808 -0.0483 -0.4649 -0.1574
   60U      C1' 1405   7.142   4.425   4.861 -0.5724  0.3453 -0.3962
   60U      H1' 1406   7.148   4.528   4.897 -2.3857 -0.7762  3.6902
   60U       N1 1407   7.039   4.410   4.750  0.3384 -0.9447 -0.5393
   60U       C6 1408   7.045   4.318   4.646 -0.3869  0.2934  0.1307
   60U       H6 1409   7.129   4.251   4.643 -1.7670 -1.4986 -0.0212
   60U       C5 1410   6.937   4.297   4.559  0.4759  0.1878  0.0788
   60U       H5 1411   6.937   4.216   4.486 -1.6574  0.5185 -0.3531
   60U       C4 1412   6.822   4.385   4.569  0.5178  0.3198  0.2157
   60U       O4 1413   6.727   4.378   4.482  0.4687 -0.0134 -0.1429
   60U       N3 1414   6.819   4.469   4.679  0.4135 -0.1684 -0.2581
   60U       H3 1415   6.726   4.502   4.697  0.4360  0.9045 -1.8675
   60U       C2 1416   6.925   4.488   4.771 -0.1382  0.3452  0.4923
   60U       O2 1417   6.924   4.572   4.863 -0.5787  0.3897  0.1143
   60U      C3' 1418   7.218   4.223   4.979  0.6601  0.2842  0.3925
   60U      H3' 1419   7.183   4.142   4.915 -0.8678  1.8683 -0.8815
   60U      C2' 1420   7.111   4.333   4.978 -0.1496 -0.0955  0.6985
   60U     H2'1 1421   7.015   4.283   4.967  0.9364 -2.3998  1.0266
   60U      O2' 1422   7.123   4.415   5.093 -1.0982  0.2542  0.4018
   60U     HO'2 1423   7.112   4.351   5.165 -1.5180 -0.0283  0.0920
   60U      O3' 1424   7.242   4.181   5.115 -0.0802  0.3531  0.2067
   61U        P 1425   7.168   4.049   5.168 -0.0097 -0.3979 -0.1430
   61U      O1P 1426   7.032   4.054   5.117  0.6099  0.0928 -0.2334
   61U      O2P 1427   7.183   4.059   5.315 -0.0086  0.2621  0.4049
   61U      O5' 1428   7.246   3.924   5.111 -0.4308 -0.3111 -0.0971
   61U      C5' 1429   7.386   3.890   5.155 -0.0764 -0.6965 -0.2424
   61U     H5'1 1430   7.412   3.869   5.258 -1.2179 -0.8785  0.0213
   61U     H5'2 1431   7.446   3.977   5.126 -1.6978 -0.0918 -1.9891
   61U      C4' 1432   7.441   3.776   5.072 -0.7907 -0.0469 -0.1491
   61U      H4' 1433   7.549   3.769   5.091 -0.7488 -0.7886 -0.6152
   61U      O4' 1434   7.376   3.656   5.113  0.3149  0.3872  0.4523
   61U      C1' 1435   7.333   3.579   5.000  0.0462 -0.2342 -0.5718
   61U      H1' 1436   7.410   3.507   4.973 -1.4398 -2.2391  0.2304
   61U       N1 1437   7.212   3.504   5.037  0.2153  0.3031 -0.1398
   61U       C6 1438   7.105   3.571   5.094 -0.1453  0.1895 -0.7957
   61U       H6 1439   7.118   3.675   5.120 -2.9838 -0.0443  2.2492
   61U       C5 1440   6.985   3.512   5.115 -0.0765 -0.6943 -1.2444
   61U       H5 1441   6.901   3.563   5.159 -1.1630 -0.9923 -2.8713
   61U       C4 1442   6.966   3.370   5.092  0.1691  0.5615  0.1495
   61U       O4 1443   6.862   3.304   5.090  0.2508 -0.1926  0.3155
   61U       N3 1444   7.078   3.307   5.047 -0.0168  0.0707  0.0217
   61U       H3 1445   7.069   3.209   5.028 -1.0088 -0.0936  1.2594
   61U       C2 1446   7.201   3.371   5.020 -0.6131  1.1220 -0.2068
   61U       O2 1447   7.290   3.295   4.980 -0.2921 -0.8355  0.0231
   61U      C3' 1448   7.427   3.784   4.918  0.4729 -0.0773 -0.5267
   61U      H3' 1449   7.394   3.885   4.894  0.3731  0.6313  2.2098
   61U      C2' 1450   7.316   3.684   4.886 -1.0428 -0.8295 -0.3345
   61U     H2'1 1451   7.227   3.744   4.904  0.9348  1.2087  4.5033
   61U      O2' 1452   7.316   3.627   4.760 -0.1465 -0.5092 -0.5957
   61U     HO'2 1453   7.379   3.660   4.696  0.0721 -1.7750 -1.0677
   61U      O3' 1454   7.560   3.758   4.863 -0.1039  0.3600  0.6796
   61U      H3T 1455   7.570   3.822   4.792 -1.1050 -0.2459 -0.0395
   62G      O5' 1456   6.569   5.372   5.240 -0.2430 -0.2936 -1.0917
   62G      H5T 1457   6.521   5.301   5.198 -2.4980 -0.2868  1.2509
   62G      C5' 1458   6.674   5.434   5.163  0.1319  1.0309 -0.3906
   62G     H5'1 1459   6.705   5.521   5.222  0.7247  0.5808 -0.0382
   62G     H5'2 1460   6.626   5.457   5.068 -1.9387 -0.0890  0.3041
   62G      C4' 1461   6.786   5.339   5.136 -0.4403 -0.2152  0.1998
   62G      H4' 1462   6.842   5.326   5.229  0.8854 -2.0549 -0.7869
   62G      O4' 1463   6.743   5.216   5.079  0.5407 -0.1904  0.1314
   62G      C1' 1464   6.854   5.156   5.015 -0.3119  0.1803  0.5158
   62G      H1' 1465   6.905   5.085   5.080  1.2359 -1.2633 -2.0852
   62G       N9 1466   6.825   5.087   4.886 -0.4467 -0.2962 -0.0692
   62G       C8 1467   6.705   5.087   4.817 -0.0192 -0.4283  0.2878
   62G       H8 1468   6.618   5.146   4.842  0.4351  0.6676 -0.6047
   62G       N7 1469   6.703   5.015   4.712 -0.2706 -0.0691 -0.3819
   62G       C5 1470   6.832   4.954   4.717  0.1750  0.0107 -0.7151
   62G       C6 1471   6.889   4.869   4.616  0.2023 -0.2659  0.3574
   62G       O6 1472   6.833   4.828   4.516 -0.0672  0.0822 -0.4874
   62G       N1 1473   7.014   4.832   4.647 -0.0406 -0.4377  0.1945
   62G       H1 1474   7.062   4.763   4.590 -0.7695  1.3117 -2.7321
   62G       C2 1475   7.077   4.878   4.755 -0.6777 -0.0137 -0.0378
   62G       N2 1476   7.200   4.836   4.761  0.4156 -0.1394 -0.5209
   62G      H21 1477   7.239   4.791   4.679  2.9967  3.3257 -1.4277
   62G      H22 1478   7.259   4.859   4.840  1.0789 -1.2541 -0.6727
   62G       N3 1479   7.033   4.969   4.846  0.1968  0.2863 -0.5078
   62G       C4 1480   6.907   5.000   4.819  0.8129 -0.0316 -0.4243
   62G      C3' 1481   6.878   5.400   5.028  0.1744  0.0853  0.6018
   62G      H3' 1482   6.812   5.444   4.953 -0.2614  2.6103  2.3338
   62G      C2' 1483   6.946   5.275   4.972 -0.2517 -0.4205  0.6655
   62G     H2'1 1484   6.965   5.290   4.865  0.8182  1.6523  1.0999
   62G      O2' 1485   7.071   5.255   5.025  0.4446 -0.0974 -0.4679
   62G     HO'2 1486   7.135   5.315   4.987 -0.6447  1.4113 -0.0537
   62G      O3' 1487   6.957   5.496   5.092  0.0118  0.3079 -0.1496
   63U        P 1488   7.054   5.596   5.020  0.0954 -0.3852  0.7746
   63U      O1P 1489   7.118   5.685   5.120  0.3956 -0.3850 -0.0310
   63U      O2P 1490   6.990   5.659   4.904 -0.3083  0.3742 -0.4752
   63U      O5' 1491   7.171   5.504   4.948  0.0222  0.0434 -0.4439
   63U      C5' 1492   7.303   5.499   4.993 -0.0246 -0.6151 -0.5612
   63U     H5'1 1493   7.312   5.471   5.098  0.3139  0.4428 -0.2957
   63U     H5'2 1494   7.337   5.602   4.977  1.6637 -1.3983 -2.3458
   63U      C4' 1495   7.402   5.415   4.908  0.4616  0.1081 -0.3693
   63U      H4' 1496   7.500   5.412   4.956  0.7812 -2.2274 -1.0353
   63U      O4' 1497   7.361   5.276   4.896  0.3889 -0.4375  0.1316
   63U      C1' 1498   7.411   5.217   4.776  0.0724  0.4861  0.1386
   63U      H1' 1499   7.462   5.127   4.811 -1.5636 -0.7234 -0.4427
   63U       N1 1500   7.297   5.184   4.689 -0.1400  0.0383 -0.3762
   63U       C6 1501   7.177   5.256   4.686 -0.6847  0.0075  0.3885
   63U       H6 1502   7.159   5.338   4.754  1.3480  2.2121 -1.5482
   63U       C5 1503   7.084   5.228   4.591  0.2508 -0.2987 -0.2462
   63U       H5 1504   6.992   5.283   4.575 -0.0053 -0.2237  1.3229
   63U       C4 1505   7.104   5.119   4.497  0.0862  0.7500 -0.7767
   63U       O4 1506   7.018   5.084   4.414 -0.4931  0.0025  0.2859
   63U       N3 1507   7.225   5.056   4.506 -0.1496  0.3192  0.2309
   63U       H3 1508   7.230   4.988   4.432 -1.4959  2.2694 -1.7914
   63U       C2 1509   7.329   5.099   4.581 -0.2926 -0.3674 -0.3659
   63U       O2 1510   7.435   5.042   4.568  0.4549 -0.0435  0.1099
   63U      C3' 1511   7.424   5.462   4.760  0.2157 -0.3595 -0.9780
   63U      H3' 1512   7.332   5.485   4.706 -0.7534 -0.3447  0.5942
   63U      C2' 1513   7.493   5.329   4.707 -0.4664 -0.0188 -0.1374
   63U     H2'1 1514   7.483   5.320   4.599  0.6175 -0.0795 -0.2386
   63U      O2' 1515   7.629   5.319   4.737  0.1241 -0.3489  0.0842
   63U     HO'2 1516   7.665   5.403   4.707  0.9274 -0.9997 -0.7841
   63U      O3' 1517   7.520   5.566   4.760  0.0376  0.2773  0.3072
   64A        P 1518   7.515   5.677   4.653 -0.0794  0.5240  0.0395
   64A      O1P 1519   7.615   5.779   4.697  0.5152  0.7696  0.2195
   64A      O2P 1520   7.371   5.717   4.627 -0.2634 -0.1480 -0.0107
   64A      O5' 1521   7.570   5.598   4.522  0.3954  0.5293 -0.0928
   64A      C5' 1522   7.703   5.582   4.513 -0.3316  0.2839 -0.3407
   64A     H5'1 1523   7.748   5.541   4.604  1.2316  1.7444 -0.3988
   64A     H5'2 1524   7.761   5.673   4.501 -2.6980  1.7097 -1.6628
   64A      C4' 1525   7.745   5.486   4.404 -0.6026  0.2047 -0.4638
   64A      H4' 1526   7.851   5.468   4.419 -0.7776 -2.2730 -1.7494
   64A      O4' 1527   7.670   5.365   4.405  0.5610  0.2764 -0.6015
   64A      C1' 1528   7.648   5.318   4.273 -0.5068 -0.5009 -0.0016
   64A      H1' 1529   7.689   5.221   4.245 -0.5146  0.3435 -3.3592
   64A       N9 1530   7.502   5.314   4.265 -0.0143  0.0173 -0.1875
   64A       C8 1531   7.403   5.384   4.331 -0.3494 -0.2857 -0.0823
   64A       H8 1532   7.428   5.466   4.396  1.3293 -0.9379  0.1479
   64A       N7 1533   7.282   5.343   4.302  0.1800  1.2081 -0.1118
   64A       C5 1534   7.310   5.244   4.205  0.0076  0.5001  0.0041
   64A       C6 1535   7.226   5.157   4.126 -0.2710  0.8112  0.2566
   64A       N6 1536   7.099   5.149   4.132  0.3869 -0.1657 -0.0467
   64A      H61 1537   7.047   5.197   4.204  0.8798  0.7376 -0.2800
   64A      H62 1538   7.067   5.064   4.086 -0.3319 -0.3398  0.7511
   64A       N1 1539   7.285   5.079   4.028  0.4785 -0.1203  0.6993
   64A       C2 1540   7.412   5.084   4.003 -0.2470 -0.0535  0.2196
   64A       H2 1541   7.455   5.015   3.933  0.4579 -3.0791  3.3306
   64A       N3 1542   7.497   5.153   4.076  0.3947  0.0438 -0.1258
   64A       C4 1543   7.442   5.233   4.178 -0.1857 -0.2461  0.8071
   64A      C3' 1544   7.723   5.553   4.262  0.9230  0.7608 -0.1849
   64A      H3' 1545   7.630   5.609   4.262 -0.7641 -1.8470 -0.3876
   64A      C2' 1546   7.710   5.422   4.181 -0.0728 -0.4397  0.3264
   64A     H2'1 1547   7.648   5.436   4.093 -0.6556 -1.9049  0.4630
   64A      O2' 1548   7.843   5.379   4.154  0.0576 -0.2809  0.0402
   64A     HO'2 1549   7.888   5.463   4.147 -1.9672  0.7437 -3.8999
   64A      O3' 1550   7.829   5.630   4.221 -0.0149  0.0988  0.4587
   65C        P 1551   7.817   5.751   4.111  0.2705 -0.3759 -0.2344
   65C      O1P 1552   7.948   5.812   4.092  0.0955 -0.1346 -0.1406
   65C      O2P 1553   7.706   5.841   4.161 -0.3265  0.4567 -0.0371
   65C      O5' 1554   7.765   5.690   3.977  0.3830  0.0691  0.3237
   65C      C5' 1555   7.856   5.640   3.890  0.2548 -0.1947 -0.2791
   65C     H5'1 1556   7.933   5.581   3.940  1.3484 -0.9008 -2.6274
   65C     H5'2 1557   7.894   5.724   3.833 -1.1400  0.9964  0.4838
   65C      C4' 1558   7.785   5.551   3.788 -0.1594  0.3958 -0.2227
   65C      H4' 1559   7.860   5.497   3.729  0.1502 -0.4959  0.9546
   65C      O4' 1560   7.704   5.444   3.850 -0.3348 -0.4560 -0.0045
   65C      C1' 1561   7.590   5.418   3.768 -0.3723  0.2936 -0.1971
   65C      H1' 1562   7.593   5.315   3.732 -1.0058 -0.0276  0.6586
   65C       N1 1563   7.457   5.429   3.826 -0.3680  0.5827 -0.5195
   65C       C6 1564   7.429   5.505   3.931 -0.0444  0.1303  0.5009
   65C       H6 1565   7.508   5.555   3.985  0.3530 -0.8214  0.8233
   65C       C5 1566   7.300   5.522   3.966 -0.2427  0.8183 -0.1908
   65C       H5 1567   7.273   5.595   4.040  2.1664  0.9889  0.6020
   65C       C4 1568   7.197   5.465   3.894 -0.5086  0.8343  0.3174
   65C       N4 1569   7.073   5.472   3.927 -0.0045  0.2541 -0.0005
   65C      H41 1570   7.050   5.528   4.008  2.8632  3.2046 -1.0214
   65C      H42 1571   7.002   5.436   3.864  0.5199  1.5886 -1.4039
   65C       N3 1572   7.222   5.387   3.790  0.4961  0.7793  0.2213
   65C       C2 1573   7.354   5.358   3.761  0.1679 -0.9500  0.6691
   65C       O2 1574   7.380   5.274   3.673 -0.2721 -0.0341  0.3442
   65C      C3' 1575   7.705   5.622   3.683  0.2609 -0.0522 -0.0811
   65C      H3' 1576   7.662   5.709   3.732  1.2789  0.5813 -0.2694
   65C      C2' 1577   7.600   5.513   3.648  0.7304 -0.4133  0.4977
   65C     H2'1 1578   7.504   5.564   3.648  1.6987  1.4869  1.1299
   65C      O2' 1579   7.628   5.444   3.526  0.5884 -0.3830 -0.6358
   65C     HO'2 1580   7.619   5.512   3.458 -1.2067 -1.1253 -1.1949
   65C      O3' 1581   7.777   5.664   3.569 -0.2431 -0.4545  0.0792
   66G        P 1582   7.729   5.771   3.465 -0.1442  0.1620 -0.1592
   66G      O1P 1583   7.856   5.812   3.397 -0.4226 -0.4099 -0.1781
   66G      O2P 1584   7.651   5.872   3.541 -0.5816  0.0557 -0.1077
   66G      O5' 1585   7.619   5.698   3.369  0.5906 -0.0351 -0.3569
   66G      C5' 1586   7.655   5.630   3.253  0.0404  0.0350  0.5570
   66G     H5'1 1587   7.724   5.549   3.277 -0.9536 -1.3874 -1.1469
   66G     H5'2 1588   7.697   5.700   3.180 -0.4141 -1.3349 -1.0706
   66G      C4' 1589   7.534   5.565   3.190 -0.5451  1.0221  0.7547
   66G      H4' 1590   7.578   5.502   3.112  0.5104  0.1319  2.0237
   66G      O4' 1591   7.486   5.473   3.284  0.1553 -0.7836 -0.0658
   66G      C1' 1592   7.347   5.470   3.255  0.1455 -0.3360  0.3223
   66G      H1' 1593   7.325   5.364   3.248  1.5122 -0.6466  0.4703
   66G       N9 1594   7.267   5.518   3.367  0.0127  0.4497  0.6945
   66G       C8 1595   7.309   5.587   3.473  0.5294  0.0818 -0.6372
   66G       H8 1596   7.409   5.626   3.488  0.2234 -0.3049  3.7755
   66G       N7 1597   7.216   5.611   3.558  0.3330 -0.4276 -0.3688
   66G       C5 1598   7.100   5.545   3.502  0.8420  0.5055 -0.0235
   66G       C6 1599   6.967   5.508   3.554 -0.6224  0.3898  0.7489
   66G       O6 1600   6.916   5.536   3.667 -0.6003  0.1988 -0.4823
   66G       N1 1601   6.891   5.444   3.464  0.1319  0.1093 -0.0767
   66G       H1 1602   6.799   5.419   3.498 -0.8376  0.0299 -2.5837
   66G       C2 1603   6.933   5.400   3.348 -0.7149 -0.3445 -0.4947
   66G       N2 1604   6.838   5.359   3.266  0.2875 -0.1432 -0.0299
   66G      H21 1605   6.743   5.342   3.295 -0.0380 -0.9082 -1.4498
   66G      H22 1606   6.863   5.351   3.168  1.3476  1.9672  0.0078
   66G       N3 1607   7.047   5.426   3.293 -0.2641 -0.5598 -0.5511
   66G       C4 1608   7.133   5.494   3.377 -0.1678 -0.1170  0.5056
   66G      C3' 1609   7.433   5.645   3.124  0.0161 -0.5057 -0.5992
   66G      H3' 1610   7.407   5.728   3.190  1.0910 -0.7523  0.1589
   66G      C2' 1611   7.312   5.546   3.125 -0.6622 -0.0179  0.0902
   66G     H2'1 1612   7.214   5.594   3.128 -1.0680 -0.8759  1.6749
   66G      O2' 1613   7.314   5.457   3.019  0.3027  0.6018  0.5781
   66G     HO'2 1614   7.358   5.509   2.951  1.2523 -0.9576 -0.0311
   66G      O3' 1615   7.461   5.669   2.989 -0.2108 -0.2654  0.5019
   67G        P 1616   7.403   5.795   2.917  0.0549  0.2749 -0.3326
   67G      O1P 1617   7.445   5.782   2.772 -0.3499 -0.0073  0.3180
   67G      O2P 1618   7.440   5.907   3.002  0.5299  0.1689 -0.5856
   67G      O5' 1619   7.247   5.759   2.921 -0.1446 -0.3187  0.1216
   67G      C5' 1620   7.188   5.686   2.817  0.7807  0.2558 -0.1582
   67G     H5'1 1621   7.238   5.589   2.818  0.2259 -0.0381 -0.3550
   67G     H5'2 1622   7.181   5.736   2.720  0.2617 -0.1424 -0.3287
   67G      C4' 1623   7.042   5.661   2.857  1.1383 -0.4002  0.5093
   67G      H4' 1624   7.000   5.582   2.794 -2.1030  1.5645 -0.0202
   67G      O4' 1625   7.031   5.606   2.984 -0.1234 -0.1677  0.1810
   67G      C1' 1626   6.908   5.656   3.040 -0.4142  0.6655 -0.1590
   67G      H1' 1627   6.845   5.570   3.060 -0.5753  0.9208  0.4335
   67G       N9 1628   6.904   5.728   3.172 -0.8074  0.2989  0.4865
   67G       C8 1629   7.011   5.792   3.235 -0.2212  0.2088  0.7458
   67G       H8 1630   7.110   5.802   3.193  0.7696  1.4014  3.1496
   67G       N7 1631   6.989   5.835   3.357 -0.0304  0.4313 -0.3245
   67G       C5 1632   6.856   5.804   3.378  1.1297  0.2969  0.1872
   67G       C6 1633   6.767   5.831   3.483 -0.1906  0.4596 -0.6265
   67G       O6 1634   6.798   5.877   3.595  0.0549  0.1984  0.3331
   67G       N1 1635   6.636   5.781   3.462 -0.6928  0.3120  0.7388
   67G       H1 1636   6.578   5.773   3.543  1.3025  1.2836  2.3569
   67G       C2 1637   6.596   5.720   3.343  0.4266  0.5450 -0.4330
   67G       N2 1638   6.471   5.678   3.338 -0.1479  0.8371  0.1949
   67G      H21 1639   6.410   5.690   3.418  2.0530 -0.3733  2.1524
   67G      H22 1640   6.446   5.615   3.263 -1.6517 -0.0776  1.3996
   67G       N3 1641   6.683   5.692   3.247  0.9488 -0.4014  0.3875
   67G       C4 1642   6.806   5.744   3.261  0.5660  0.7543 -0.3025
   67G      C3' 1643   6.949   5.785   2.842  0.3361  0.4991  0.0279
   67G      H3' 1644   7.001   5.868   2.891  2.4212 -1.4830  1.3651
   67G      C2' 1645   6.839   5.742   2.937  0.0253  0.4516 -0.5673
   67G     H2'1 1646   6.796   5.835   2.975 -4.3052 -1.3531 -0.4672
   67G      O2' 1647   6.745   5.663   2.862 -0.0676 -0.6055  0.1061
   67G     HO'2 1648   6.735   5.703   2.776 -1.4887 -0.0040  0.5144
   67G      O3' 1649   6.908   5.835   2.713 -0.1393  0.1657  0.0376
   68A        P 1650   6.862   5.983   2.685  0.0166  0.1679  0.0658
   68A      O1P 1651   6.852   6.004   2.543 -0.7410 -0.0137  0.3441
   68A      O2P 1652   6.949   6.072   2.763 -0.6532 -0.3084 -0.0933
   68A      O5' 1653   6.713   5.990   2.745  0.0599 -1.3863 -0.0625
   68A      C5' 1654   6.602   5.932   2.674  0.1998 -0.0514  0.4255
   68A     H5'1 1655   6.627   5.829   2.650 -2.9264 -0.2885 -2.6222
   68A     H5'2 1656   6.575   5.986   2.583  0.4060 -0.1951  0.2791
   68A      C4' 1657   6.479   5.921   2.772 -0.2967  0.3610  0.8541
   68A      H4' 1658   6.405   5.860   2.721 -1.5293 -0.1805  3.1306
   68A      O4' 1659   6.511   5.857   2.900  0.0632 -0.6846  0.9190
   68A      C1' 1660   6.444   5.935   2.999  0.1915 -0.4932  0.6256
   68A      H1' 1661   6.398   5.866   3.069 -3.7038  0.2419 -0.9827
   68A       N9 1662   6.535   6.014   3.076 -0.6647  0.2508 -0.1232
   68A       C8 1663   6.669   6.050   3.059 -0.3937 -0.0682  0.7071
   68A       H8 1664   6.726   6.044   2.968 -0.3786  0.3644  0.6869
   68A       N7 1665   6.727   6.088   3.174  0.7371 -0.4209  0.0503
   68A       C5 1666   6.621   6.086   3.270  0.3883  0.4688  0.2786
   68A       C6 1667   6.602   6.115   3.406 -0.7714  0.1240 -0.2759
   68A       N6 1668   6.682   6.167   3.498 -0.0553  0.4616 -0.6664
   68A      H61 1669   6.773   6.203   3.471  1.0412 -0.0147  2.0032
   68A      H62 1670   6.654   6.187   3.593  3.0901 -0.3880  0.5902
   68A       N1 1671   6.484   6.107   3.465 -0.5034 -0.2415 -0.3898
   68A       C2 1672   6.383   6.059   3.396 -0.2783 -0.2119  0.1594
   68A       H2 1673   6.288   6.052   3.446 -1.0221 -0.8344 -1.2801
   68A       N3 1674   6.384   6.025   3.264  0.0398  0.2574 -0.1595
   68A       C4 1675   6.504   6.045   3.207  0.0314  0.5543 -0.7264
   68A      C3' 1676   6.408   6.053   2.802  0.1375  0.0806  0.8078
   68A      H3' 1677   6.483   6.132   2.811  1.2863 -0.6931 -1.3158
   68A      C2' 1678   6.342   6.029   2.934 -0.3409 -0.6403  0.5140
   68A     H2'1 1679   6.323   6.116   2.996 -1.7935 -1.9886  2.0700
   68A      O2' 1680   6.217   5.967   2.925  0.4012 -0.7741  0.5570
   68A     HO'2 1681   6.161   6.024   2.871  1.8779  2.7451  2.4052
   68A      O3' 1682   6.312   6.084   2.702  0.3511 -0.0626 -0.0144
   69A        P 1683   6.256   6.231   2.692 -0.3241  0.1688  0.1753
   69A      O1P 1684   6.169   6.238   2.574  0.4654 -0.1712 -0.3371
   69A      O2P 1685   6.373   6.323   2.689  0.1549 -0.2323  0.3255
   69A      O5' 1686   6.171   6.274   2.816  0.3497  0.5068 -0.1743
   69A      C5' 1687   6.036   6.233   2.841 -0.7970 -0.3152 -0.4859
   69A     H5'1 1688   6.016   6.126   2.843  1.3281 -0.7508 -0.7185
   69A     H5'2 1689   5.971   6.281   2.768  0.3831  3.0297  0.4710
   69A      C4' 1690   6.008   6.289   2.976  0.0542  0.2150  0.3585
   69A      H4' 1691   5.907   6.249   2.985 -0.1698  0.9151  1.0641
   69A      O4' 1692   6.100   6.236   3.071  0.1553  0.0386  0.4854
   69A      C1' 1693   6.109   6.321   3.183  0.0246 -0.9645  0.4819
   69A      H1' 1694   6.069   6.269   3.270  0.3537 -1.5391  0.2999
   69A       N9 1695   6.247   6.360   3.215  0.0436 -1.1313  0.2870
   69A       C8 1696   6.357   6.365   3.133 -0.6233  0.5040  0.3319
   69A       H8 1697   6.363   6.338   3.029  0.7801  2.2336 -0.0741
   69A       N7 1698   6.473   6.378   3.191 -0.0635 -0.4118  0.6032
   69A       C5 1699   6.429   6.412   3.320 -0.1757 -0.9825 -0.5919
   69A       C6 1700   6.498   6.448   3.434 -0.5230 -0.2375 -0.4236
   69A       N6 1701   6.632   6.448   3.447  0.5482  0.1255  0.4833
   69A      H61 1702   6.677   6.411   3.364  0.1343  1.5871 -0.4285
   69A      H62 1703   6.677   6.454   3.537  1.4165  2.9672 -0.0171
   69A       N1 1704   6.436   6.480   3.547  0.5137  0.0092  0.4757
   69A       C2 1705   6.303   6.482   3.541  0.6565 -0.3898 -0.4217
   69A       H2 1706   6.254   6.500   3.635  1.2135 -0.5766 -0.0935
   69A       N3 1707   6.224   6.463   3.439  0.6967 -0.4188 -0.4199
   69A       C4 1708   6.295   6.421   3.330  0.1522  0.3402  0.3222
   69A      C3' 1709   5.985   6.441   2.999  0.2879  0.9140  0.2168
   69A      H3' 1710   6.052   6.499   2.935 -1.8361  1.0747 -2.0144
   69A      C2' 1711   6.023   6.444   3.142  0.6310  1.1316 -0.0287
   69A     H2'1 1712   6.080   6.534   3.167  0.6311  1.0588  0.2402
   69A      O2' 1713   5.907   6.446   3.224  0.2242  0.3811 -0.0668
   69A     HO'2 1714   5.841   6.504   3.186 -2.2982 -1.1879  1.6485
   69A      O3' 1715   5.853   6.484   2.969 -1.1099  0.4448 -0.0811
   70U        P 1716   5.832   6.635   2.921  0.0629  0.4194  0.3761
   70U      O1P 1717   5.689   6.644   2.898 -0.1508  0.7185  0.1807
   70U      O2P 1718   5.919   6.656   2.807 -0.8942  0.0174  0.0319
   70U      O5' 1719   5.876   6.737   3.025  0.0772  0.1175  0.0811
   70U      C5' 1720   5.787   6.752   3.133 -0.0823 -0.1756  0.5833
   70U     H5'1 1721   5.736   6.657   3.152 -0.5035  0.2986  1.9484
   70U     H5'2 1722   5.716   6.825   3.095  1.2639  1.1638  0.5793
   70U      C4' 1723   5.848   6.802   3.268 -0.5917 -0.1414 -0.1710
   70U      H4' 1724   5.776   6.804   3.350  1.4745 -0.0925  1.7267
   70U      O4' 1725   5.956   6.728   3.310 -0.4451  0.3824  0.4813
   70U      C1' 1726   6.040   6.820   3.383  0.7256  0.0555 -0.6446
   70U      H1' 1727   6.018   6.814   3.490 -0.9413 -0.9743 -1.0199
   70U       N1 1728   6.185   6.796   3.362  0.3604  0.2912 -0.7339
   70U       C6 1729   6.235   6.770   3.235 -0.2005  0.7022  0.5550
   70U       H6 1730   6.161   6.765   3.156 -1.2290  2.0178  1.4121
   70U       C5 1731   6.367   6.739   3.218  0.1864 -0.2065  0.1348
   70U       H5 1732   6.398   6.714   3.118  1.7360 -3.4225  1.2755
   70U       C4 1733   6.459   6.750   3.333  0.3162  0.2223  0.2470
   70U       O4 1734   6.581   6.731   3.319  0.8764  0.2932 -0.2270
   70U       N3 1735   6.401   6.784   3.453 -0.8358  0.0485  0.3015
   70U       H3 1736   6.460   6.775   3.534  1.5972 -1.5270 -1.4726
   70U       C2 1737   6.265   6.806   3.473 -0.4764 -0.0618 -0.2339
   70U       O2 1738   6.227   6.830   3.594 -0.2383 -0.0952  0.4176
   70U      C3' 1739   5.905   6.946   3.244 -0.5739  0.2778 -0.0081
   70U      H3' 1740   5.959   6.947   3.149  0.9326  0.3952  0.8227
   70U      C2' 1741   6.016   6.960   3.342  0.5897  0.6746 -0.3492
   70U     H2'1 1742   6.106   7.004   3.300  1.4586  0.5032  1.2661
   70U      O2' 1743   5.976   7.036   3.454 -0.6127 -0.3465 -0.1708
   70U     HO'2 1744   5.987   7.126   3.423  1.9337 -1.1508 -1.9299
   70U      O3' 1745   5.802   7.045   3.245  0.3854  0.1737  0.2282
   71A        P 1746   5.832   7.182   3.176  0.0750 -0.1598  0.0841
   71A      O1P 1747   5.706   7.262   3.182 -0.0145  0.2273 -0.5095
   71A      O2P 1748   5.899   7.162   3.045  0.1900  0.3931  0.4646
   71A      O5' 1749   5.947   7.255   3.273 -0.1551 -0.7273  0.2502
   71A      C5' 1750   5.907   7.337   3.382 -0.1513 -0.0805  0.2670
   71A     H5'1 1751   5.860   7.269   3.454 -0.7706  1.1659  1.0695
   71A     H5'2 1752   5.846   7.422   3.355 -0.5113 -0.2393  0.5696
   71A      C4' 1753   6.024   7.392   3.465  0.2315  0.3383 -0.2345
   71A      H4' 1754   5.964   7.431   3.547 -0.6210 -1.8288  0.2458
   71A      O4' 1755   6.108   7.279   3.497 -0.7320 -0.1590  0.3997
   71A      C1' 1756   6.247   7.319   3.526 -0.1409  0.3659  0.3613
   71A      H1' 1757   6.268   7.306   3.632  1.9376 -1.2659 -0.1834
   71A       N9 1758   6.346   7.234   3.452  0.8844  0.9991 -0.3738
   71A       C8 1759   6.332   7.168   3.334 -0.6085  0.4681 -0.0337
   71A       H8 1760   6.242   7.158   3.275  0.0836  1.7240 -1.3594
   71A       N7 1761   6.444   7.098   3.297 -0.3007  0.7055 -0.0803
   71A       C5 1762   6.533   7.127   3.404  0.0674 -0.1525 -0.0957
   71A       C6 1763   6.663   7.089   3.438  0.3250  0.2293 -0.1419
   71A       N6 1764   6.732   7.007   3.365 -0.0063  0.7705 -0.1038
   71A      H61 1765   6.703   6.967   3.277  0.2228 -3.3982  1.4872
   71A      H62 1766   6.817   6.974   3.407 -0.9302 -0.3181  0.9991
   71A       N1 1767   6.715   7.123   3.554  0.1946 -0.2035  0.5193
   71A       C2 1768   6.652   7.203   3.635 -0.3282  0.2713 -0.7849
   71A       H2 1769   6.695   7.228   3.730 -0.9865 -0.3857 -0.3021
   71A       N3 1770   6.527   7.249   3.615 -0.1464  0.3351  0.4112
   71A       C4 1771   6.469   7.198   3.502 -0.0490 -0.3065 -0.4380
   71A      C3' 1772   6.120   7.490   3.406 -0.8971  0.1790  0.2042
   71A      H3' 1773   6.147   7.456   3.306  2.0127  0.1722  0.9023
   71A      C2' 1774   6.245   7.470   3.489  0.1694 -0.2263 -0.3803
   71A     H2'1 1775   6.336   7.502   3.438  0.6373 -0.2960  0.3894
   71A      O2' 1776   6.246   7.538   3.612  0.0881  0.7591 -0.3612
   71A     HO'2 1777   6.170   7.595   3.623 -1.3350 -0.9108 -1.0154
   71A      O3' 1778   6.069   7.620   3.402 -0.2028 -0.6037 -0.3061
   72G        P 1779   6.132   7.730   3.315  0.3339  0.0130  0.0757
   72G      O1P 1780   6.040   7.849   3.323  0.6038 -0.0858 -0.0488
   72G      O2P 1781   6.168   7.675   3.184 -0.6191 -0.0475 -0.3052
   72G      O5' 1782   6.266   7.770   3.386 -0.4200 -0.0652  0.3258
   72G      C5' 1783   6.265   7.853   3.498 -0.5661  0.1670 -0.3227
   72G     H5'1 1784   6.239   7.796   3.587  2.8422  1.5207  1.7675
   72G     H5'2 1785   6.208   7.945   3.484  0.6958  0.8496 -1.1604
   72G      C4' 1786   6.404   7.897   3.539 -0.2315  0.1393  0.4065
   72G      H4' 1787   6.393   7.974   3.615 -2.3252  1.1999 -0.8787
   72G      O4' 1788   6.483   7.791   3.590 -0.0220  0.2183  0.1440
   72G      C1' 1789   6.617   7.797   3.541 -0.2844 -0.6467 -0.4095
   72G      H1' 1790   6.682   7.780   3.627 -3.2401  0.8724  2.3273
   72G       N9 1791   6.647   7.685   3.448  0.3821 -0.3276  0.2894
   72G       C8 1792   6.566   7.632   3.349 -0.1137  0.8979 -0.0597
   72G       H8 1793   6.466   7.665   3.325 -0.2602 -0.9829 -2.3523
   72G       N7 1794   6.612   7.517   3.305 -0.0183 -0.9062 -0.7546
   72G       C5 1795   6.735   7.497   3.370 -0.5868 -0.7125  0.4953
   72G       C6 1796   6.834   7.388   3.358  0.0304 -0.4702 -0.4940
   72G       O6 1797   6.837   7.280   3.303 -0.0798  0.1791  0.1170
   72G       N1 1798   6.947   7.415   3.431  1.0567  0.4078  0.2106
   72G       H1 1799   7.020   7.345   3.423 -0.3537 -1.9400  4.4217
   72G       C2 1800   6.962   7.525   3.512 -0.5810  0.3937  0.3629
   72G       N2 1801   7.066   7.528   3.588  1.2505  0.2792 -0.2651
   72G      H21 1802   7.147   7.470   3.571  0.4154 -0.9613 -0.1688
   72G      H22 1803   7.082   7.611   3.642  0.0427  0.9602 -0.9055
   72G       N3 1804   6.869   7.621   3.534  0.2403  0.2257  0.4108
   72G       C4 1805   6.755   7.602   3.458  0.4258  0.4508  0.9536
   72G      C3' 1806   6.494   7.954   3.437 -0.1215  0.1925  0.1958
   72G      H3' 1807   6.489   7.897   3.344 -2.5963  0.5635  0.0277
   72G      C2' 1808   6.631   7.939   3.494  0.3789  0.5988  0.7192
   72G     H2'1 1809   6.710   7.955   3.421  0.0863  0.5747  0.3966
   72G      O2' 1810   6.661   8.024   3.604 -0.1314 -0.2996  0.0643
   72G     HO'2 1811   6.607   8.103   3.606  1.5166  0.8910 -0.2097
   72G      O3' 1812   6.471   8.091   3.417 -0.0214 -0.4014  0.4863
   73A        P 1813   6.521   8.165   3.285 -0.3330 -0.2575 -0.2472
   73A      O1P 1814   6.465   8.302   3.279 -0.0006  0.4891  0.1923
   73A      O2P 1815   6.486   8.073   3.177 -0.1125 -0.4712 -0.0195
   73A      O5' 1816   6.680   8.163   3.295  0.3438 -0.4856  0.2341
   73A      C5' 1817   6.759   8.256   3.374  0.3458  0.0568  0.7779
   73A     H5'1 1818   6.716   8.240   3.473 -0.8191 -2.9959 -0.0941
   73A     H5'2 1819   6.761   8.360   3.344  3.0415 -0.1532 -0.0336
   73A      C4' 1820   6.913   8.205   3.383 -0.5012  0.1643 -0.8563
   73A      H4' 1821   6.955   8.273   3.458  1.3936 -1.4880 -0.3253
   73A      O4' 1822   6.920   8.063   3.419 -0.0772 -0.2058  0.2800
   73A      C1' 1823   7.039   8.001   3.359 -0.1175  0.0195  0.2272
   73A      H1' 1824   7.112   7.957   3.426  0.0667  0.7934  0.5457
   73A       N9 1825   6.996   7.894   3.269 -0.5206  0.0091  0.3506
   73A       C8 1826   6.893   7.904   3.177  0.5360  0.3832  0.4639
   73A       H8 1827   6.824   7.987   3.166  0.7428  0.2315 -3.2032
   73A       N7 1828   6.873   7.795   3.107 -0.5586  0.3424 -0.0416
   73A       C5 1829   6.971   7.704   3.154 -0.5708 -0.3062 -0.5815
   73A       C6 1830   7.008   7.573   3.133 -0.1634 -0.1869  0.5697
   73A       N6 1831   6.969   7.496   3.033  0.5006 -0.1104 -0.1712
   73A      H61 1832   6.892   7.535   2.981 -1.1623 -1.8507  0.8356
   73A      H62 1833   7.011   7.406   3.012 -0.0934 -0.1842 -1.1047
   73A       N1 1834   7.119   7.514   3.183  0.1856 -0.0196 -0.4713
   73A       C2 1835   7.191   7.591   3.266  0.9131 -0.3405  0.4299
   73A       H2 1836   7.279   7.542   3.305 -0.6087 -2.1405  1.8137
   73A       N3 1837   7.170   7.722   3.303  0.1661  0.3593 -0.4693
   73A       C4 1838   7.054   7.771   3.244  0.3998  0.0523 -0.2533
   73A      C3' 1839   6.996   8.222   3.257  0.6174 -0.0075 -0.6234
   73A      H3' 1840   6.938   8.193   3.170 -0.7083 -1.0809  0.5636
   73A      C2' 1841   7.105   8.116   3.287  0.3277 -0.8253  0.0484
   73A     H2'1 1842   7.148   8.082   3.193  0.6513  0.1351 -0.1619
   73A      O2' 1843   7.203   8.165   3.376  0.1620 -0.8317 -0.4359
   73A     HO'2 1844   7.205   8.261   3.369  1.4502 -0.9277 -1.8217
   73A      O3' 1845   7.055   8.351   3.238 -0.8307 -0.4934 -0.0027
   74U        P 1846   7.119   8.390   3.101  0.3426 -0.4206  0.1930
   74U      O1P 1847   7.159   8.528   3.126 -0.4929  0.1256 -0.1063
   74U      O2P 1848   7.014   8.364   3.004  0.3078  0.1846  0.3332
   74U      O5' 1849   7.250   8.300   3.072  0.2219  0.1179  0.3815
   74U      C5' 1850   7.374   8.314   3.149  0.7835 -0.5743  0.9343
   74U     H5'1 1851   7.345   8.326   3.253 -1.2964  0.9063  0.2610
   74U     H5'2 1852   7.421   8.409   3.123 -0.1066 -0.4142 -0.1795
   74U      C4' 1853   7.468   8.193   3.132  0.3559  0.3393 -0.2535
   74U      H4' 1854   7.550   8.216   3.200 -2.4112  2.8666  2.5642
   74U      O4' 1855   7.412   8.064   3.160 -0.0546  0.6010 -0.8494
   74U      C1' 1856   7.458   7.960   3.072  0.0744  0.0958 -0.6444
   74U      H1' 1857   7.503   7.884   3.136 -1.0600 -0.7615 -0.8213
   74U       N1 1858   7.343   7.911   2.992 -0.3353  0.1301 -0.4256
   74U       C6 1859   7.232   7.989   2.959 -0.5590 -0.1701 -1.0386
   74U       H6 1860   7.238   8.094   2.986 -0.7196 -0.1279 -1.1718
   74U       C5 1861   7.128   7.933   2.893 -0.2014 -0.1634 -0.5195
   74U       H5 1862   7.048   8.002   2.870  1.7928  3.1128  1.5522
   74U       C4 1863   7.131   7.793   2.859 -0.0943  0.4337  0.3875
   74U       O4 1864   7.038   7.737   2.813  0.2484  0.2263 -0.0064
   74U       N3 1865   7.248   7.723   2.896  0.4888 -0.1256  0.7746
   74U       H3 1866   7.253   7.627   2.867  0.6010  0.2948 -0.7166
   74U       C2 1867   7.351   7.774   2.967  0.1384 -0.6328  0.2035
   74U       O2 1868   7.440   7.700   3.008  0.4226 -0.0950 -0.1962
   74U      C3' 1869   7.522   8.175   2.990 -0.3481 -0.3680  0.2029
   74U      H3' 1870   7.437   8.184   2.922 -0.6570  1.6077  0.7882
   74U      C2' 1871   7.571   8.027   2.989 -0.3201  0.0825 -0.9636
   74U     H2'1 1872   7.581   7.988   2.888 -0.3152  0.4676 -1.1104
   74U      O2' 1873   7.690   8.016   3.062  0.3179  0.0690  0.0052
   74U     HO'2 1874   7.755   8.086   3.066  0.3518  0.1830 -1.9746
   74U      O3' 1875   7.620   8.274   2.968  0.8568  0.5105 -0.3257
   75A        P 1876   7.627   8.348   2.823  0.0230  0.2480 -0.1737
   75A      O1P 1877   7.745   8.429   2.820  0.2691 -0.5645 -1.0032
   75A      O2P 1878   7.498   8.408   2.798  0.5487  0.3278  0.1290
   75A      O5' 1879   7.657   8.229   2.716  0.5078  1.1754 -0.0923
   75A      C5' 1880   7.789   8.171   2.704  0.2659 -0.0885  0.1819
   75A     H5'1 1881   7.821   8.158   2.808  1.5020  1.1775 -0.0060
   75A     H5'2 1882   7.855   8.247   2.661 -0.0679  0.4368  0.5877
   75A      C4' 1883   7.791   8.045   2.620  0.0222 -0.7188 -0.0573
   75A      H4' 1884   7.897   8.017   2.616  0.0134 -0.6485 -2.2492
   75A      O4' 1885   7.712   7.944   2.675 -0.5306  0.0136  0.0975
   75A      C1' 1886   7.679   7.856   2.574  0.1331  0.3620  0.6288
   75A      H1' 1887   7.722   7.759   2.597  0.7687  0.6143  0.5381
   75A       N9 1888   7.531   7.855   2.571  0.0543  0.4808 -0.1121
   75A       C8 1889   7.438   7.951   2.619  0.1978  0.2651 -0.4215
   75A       H8 1890   7.468   8.046   2.661  0.2795  0.9291 -1.8985
   75A       N7 1891   7.313   7.925   2.603 -0.2262 -0.0663 -0.3401
   75A       C5 1892   7.313   7.795   2.549  0.2168  0.5569  0.6024
   75A       C6 1893   7.214   7.700   2.504 -0.0731 -0.6583  0.0804
   75A       N6 1894   7.080   7.709   2.523  0.3875  0.1316 -0.2957
   75A      H61 1895   7.045   7.766   2.599  1.0044  0.4270 -0.2289
   75A      H62 1896   7.012   7.639   2.498 -0.5189  0.6703  0.5639
   75A       N1 1897   7.251   7.587   2.441 -0.5709 -0.0717 -0.3700
   75A       C2 1898   7.384   7.563   2.432  0.4372  1.0325 -0.7294
   75A       H2 1899   7.400   7.467   2.386  1.6269  0.5482  0.6212
   75A       N3 1900   7.493   7.641   2.462 -0.0547  0.3382  0.9464
   75A       C4 1901   7.445   7.755   2.520  0.1107  0.5182  0.4270
   75A      C3' 1902   7.753   8.058   2.472 -0.1950 -0.4177 -0.2443
   75A      H3' 1903   7.655   8.105   2.481  0.5402  1.1735 -0.2013
   75A      C2' 1904   7.738   7.906   2.439  0.2292 -0.3892 -0.7029
   75A     H2'1 1905   7.672   7.890   2.354 -1.0764 -0.6111  0.3169
   75A      O2' 1906   7.870   7.846   2.431 -0.2845 -0.6189  0.2423
   75A     HO'2 1907   7.876   7.783   2.359  0.7782  0.7907 -0.9763
   75A      O3' 1908   7.831   8.128   2.383 -0.1950  0.1922 -0.2603
   76A        P 1909   7.772   8.194   2.248 -0.2617 -0.1815 -0.0373
   76A      O1P 1910   7.881   8.275   2.191  0.4206  0.1790  0.0099
   76A      O2P 1911   7.648   8.262   2.277 -0.2875 -0.1580  0.5392
   76A      O5' 1912   7.738   8.071   2.152 -0.9706 -0.1333  0.0935
   76A      C5' 1913   7.843   7.989   2.108  0.1357  0.4809  0.0736
   76A     H5'1 1914   7.915   7.955   2.182 -0.3077  0.5266  0.5354
   76A     H5'2 1915   7.895   8.045   2.030 -0.5359  1.6013  0.4096
   76A      C4' 1916   7.795   7.863   2.041 -0.4094 -0.8465  0.0440
   76A      H4' 1917   7.877   7.792   2.031 -1.8594 -2.5138 -0.6697
   76A      O4' 1918   7.708   7.800   2.130  0.7979 -0.0862  0.0955
   76A      C1' 1919   7.607   7.738   2.053  0.1741  0.1793 -0.1371
   76A      H1' 1920   7.609   7.631   2.072  1.9637 -0.1132 -1.6775
   76A       N9 1921   7.481   7.795   2.102 -0.3375 -0.1137 -0.9827
   76A       C8 1922   7.460   7.915   2.158  0.8900 -1.0954 -0.4768
   76A       H8 1923   7.538   7.984   2.184 -0.5318  0.7448 -0.9133
   76A       N7 1924   7.338   7.935   2.206  0.3619  0.1731 -0.0010
   76A       C5 1925   7.267   7.816   2.167 -0.0534 -0.5480 -0.3315
   76A       C6 1926   7.136   7.768   2.168 -0.0896  1.3395  0.1130
   76A       N6 1927   7.047   7.845   2.213 -0.0788 -0.2564  0.0146
   76A      H61 1928   7.069   7.943   2.223 -0.4050  0.0415 -1.6895
   76A      H62 1929   6.947   7.829   2.212 -0.0386 -0.6499 -1.5902
   76A       N1 1930   7.101   7.649   2.116 -0.1474 -0.1255  0.5011
   76A       C2 1931   7.193   7.577   2.060 -0.0339  0.4769  0.4299
   76A       H2 1932   7.158   7.490   2.005 -0.8380 -0.9788  3.0512
   76A       N3 1933   7.319   7.612   2.040 -1.0845  0.1784  0.4046
   76A       C4 1934   7.356   7.732   2.101  0.1290  0.0945  0.2761
   76A      C3' 1935   7.724   7.877   1.903  0.1733  0.4479 -0.7068
   76A      H3' 1936   7.662   7.967   1.907 -0.3452  0.1299 -1.3563
   76A      C2' 1937   7.628   7.760   1.905 -0.0598  0.7713  0.0169
   76A     H2'1 1938   7.531   7.786   1.862  0.0081  2.3101  0.6984
   76A      O2' 1939   7.682   7.634   1.856 -0.2936 -0.5925  0.4235
   76A     HO'2 1940   7.750   7.664   1.795  0.6697 -1.0353  1.2656
   76A      O3' 1941   7.820   7.876   1.797 -0.4244  0.0003  0.0803
   77U        P 1942   7.793   7.982   1.680 -0.1084 -0.0182 -0.2981
   77U      O1P 1943   7.901   7.972   1.585  0.1778  0.1324 -0.0951
   77U      O2P 1944   7.783   8.111   1.745 -0.0727 -0.5668  0.6047
   77U      O5' 1945   7.652   7.942   1.623 -0.4780  0.2229 -0.1788
   77U      C5' 1946   7.640   7.829   1.536  0.6678  0.2850  0.2259
   77U     H5'1 1947   7.687   7.741   1.580 -0.6689 -1.2137 -1.2135
   77U     H5'2 1948   7.688   7.835   1.438  0.0820 -1.2773 -0.1825
   77U      C4' 1949   7.488   7.788   1.516 -0.3748 -1.0183  0.5982
   77U      H4' 1950   7.479   7.700   1.453 -1.9211  1.1579 -2.4930
   77U      O4' 1951   7.439   7.763   1.648 -0.4697  0.8297  0.3789
   77U      C1' 1952   7.301   7.761   1.640  0.5681  0.0120 -0.2568
   77U      H1' 1953   7.258   7.661   1.654 -2.6807  1.5185  1.6215
   77U       N1 1954   7.244   7.858   1.737 -0.0065 -0.5904  0.5559
   77U       C6 1955   7.309   7.979   1.767  0.7184 -0.0097 -0.1521
   77U       H6 1956   7.402   8.012   1.725 -1.0722  3.3578 -1.8782
   77U       C5 1957   7.249   8.060   1.862  0.1417 -0.4425  0.3618
   77U       H5 1958   7.294   8.149   1.903 -2.6450  0.9652  0.5812
   77U       C4 1959   7.122   8.034   1.929 -0.0393 -0.4922 -0.3557
   77U       O4 1960   7.065   8.107   2.010  0.0996 -0.4763 -0.2078
   77U       N3 1961   7.064   7.918   1.884 -0.2372 -0.2907  0.7260
   77U       H3 1962   6.983   7.881   1.931 -0.6450 -1.6469 -0.9401
   77U       C2 1963   7.118   7.830   1.791 -0.1773  0.7520 -0.2932
   77U       O2 1964   7.059   7.725   1.760 -0.6357 -0.3759  0.7194
   77U      C3' 1965   7.387   7.882   1.455 -0.4366 -0.3690 -0.4674
   77U      H3' 1966   7.395   7.979   1.503  0.2452 -0.4703 -0.3709
   77U      C2' 1967   7.261   7.812   1.501 -0.4638 -0.0987  0.1199
   77U     H2'1 1968   7.176   7.881   1.507 -0.4653 -0.1386  0.5576
   77U      O2' 1969   7.216   7.690   1.431 -0.2540  0.2506  0.1976
   77U     HO'2 1970   7.287   7.665   1.371 -0.6247 -2.3949  0.7808
   77U      O3' 1971   7.406   7.890   1.309  0.5280 -0.0800 -0.5344
   78U        P 1972   7.360   8.015   1.225  0.1186  0.2070  0.1195
   78U      O1P 1973   7.403   8.000   1.087  0.2341  0.1375 -0.0503
   78U      O2P 1974   7.400   8.135   1.295  0.7139  0.4113 -0.0166
   78U      O5' 1975   7.203   8.021   1.213  0.3904 -0.0361 -0.1216
   78U      C5' 1976   7.132   7.909   1.159  0.4538 -0.2328  0.0484
   78U     H5'1 1977   7.177   7.813   1.182  0.8474 -1.1968 -3.9114
   78U     H5'2 1978   7.135   7.921   1.050 -0.4123  1.4797  0.1696
   78U      C4' 1979   6.990   7.911   1.207  0.3103  0.5688 -0.0986
   78U      H4' 1980   6.943   7.827   1.155  1.3094 -0.2069  0.1955
   78U      O4' 1981   6.984   7.886   1.346 -0.1569  0.0344 -0.2048
   78U      C1' 1982   6.869   7.954   1.394 -0.8114 -0.1130  0.1898
   78U      H1' 1983   6.803   7.878   1.436 -0.7259  0.0455  0.6154
   78U       N1 1984   6.891   8.055   1.501 -0.4000  0.0534 -0.5138
   78U       C6 1985   7.008   8.131   1.517 -0.3355 -1.0703 -0.1251
   78U       H6 1986   7.086   8.112   1.444  1.0977 -0.8869  1.2974
   78U       C5 1987   7.035   8.213   1.621 -0.0209 -0.7784 -0.6699
   78U       H5 1988   7.118   8.281   1.628 -0.9135  0.2165  0.9739
   78U       C4 1989   6.933   8.228   1.727  0.0342  0.4026 -0.6226
   78U       O4 1990   6.944   8.288   1.831 -0.8221 -0.0454  0.1437
   78U       N3 1991   6.817   8.154   1.703  0.1842 -0.2907 -0.5104
   78U       H3 1992   6.746   8.167   1.774  1.7660  0.0895  1.0798
   78U       C2 1993   6.793   8.068   1.595  0.1426  0.8092 -0.5730
   78U       O2 1994   6.687   8.003   1.594 -0.0176 -0.0147  0.1497
   78U      C3' 1995   6.906   8.036   1.172  0.5311 -0.0820 -0.9415
   78U      H3' 1996   6.961   8.125   1.202 -0.6246  0.2432  0.3056
   78U      C2' 1997   6.794   8.013   1.274 -0.2964  0.2633  0.9824
   78U     H2'1 1998   6.733   8.101   1.295 -1.4179 -0.4300  0.7496
   78U      O2' 1999   6.697   7.920   1.238  0.8612  0.8843  0.4413
   78U     HO'2 2000   6.734   7.863   1.171 -0.7112  0.9853 -0.5586
   78U      O3' 2001   6.873   8.041   1.036  0.1500  0.1980  0.1954
   79A        P 2002   6.812   8.178   0.980  0.2117  0.0488  0.0701
   79A      O1P 2003   6.781   8.150   0.837  0.6597 -0.1362  0.5315
   79A      O2P 2004   6.898   8.294   1.015  0.0178  0.0546 -0.4446
   79A      O5' 2005   6.677   8.207   1.062 -0.3416 -0.1293 -0.0339
   79A      C5' 2006   6.556   8.158   1.024  0.6270  0.6893 -0.3287
   79A     H5'1 2007   6.562   8.049   1.011 -1.6178  0.3340  0.9885
   79A     H5'2 2008   6.540   8.186   0.919 -0.6255  1.4431  0.0393
   79A      C4' 2009   6.437   8.208   1.107 -0.5200  0.4443  0.4561
   79A      H4' 2010   6.354   8.153   1.063 -1.4230  1.6499  0.5856
   79A      O4' 2011   6.444   8.169   1.241  0.5709  0.3892 -0.3532
   79A      C1' 2012   6.418   8.278   1.332  0.0541  0.5678 -0.2581
   79A      H1' 2013   6.347   8.245   1.408 -1.9850  1.0162 -1.8827
   79A       N9 2014   6.528   8.343   1.404 -0.5141  0.6098  0.1887
   79A       C8 2015   6.653   8.356   1.353 -0.9169 -0.0810 -0.1225
   79A       H8 2016   6.684   8.321   1.256 -1.1712  1.8682 -0.9462
   79A       N7 2017   6.730   8.415   1.441 -0.1528  0.2868  0.0704
   79A       C5 2018   6.649   8.445   1.550  0.0982  0.0884  0.1256
   79A       C6 2019   6.670   8.500   1.676 -0.0907  0.0524 -0.3400
   79A       N6 2020   6.783   8.548   1.728  0.0401  0.4702  0.2011
   79A      H61 2021   6.869   8.541   1.677 -0.3345  0.4508 -0.4421
   79A      H62 2022   6.783   8.559   1.828 -1.2975 -2.4338  0.6320
   79A       N1 2023   6.572   8.498   1.768 -0.1763  0.2137  0.2929
   79A       C2 2024   6.448   8.462   1.724 -0.3520 -0.2418 -0.2641
   79A       H2 2025   6.362   8.479   1.787 -1.2971  2.0969 -2.0419
   79A       N3 2026   6.411   8.415   1.604  0.1269  0.1074  0.0583
   79A       C4 2027   6.521   8.406   1.528  0.0778  0.0825  1.5071
   79A      C3' 2028   6.423   8.358   1.109  0.0820 -0.1478  0.2614
   79A      H3' 2029   6.526   8.395   1.108  0.1782 -0.4043  0.5109
   79A      C2' 2030   6.351   8.377   1.243  0.1734 -0.2503  0.3543
   79A     H2'1 2031   6.370   8.478   1.279  0.4044 -0.7477  1.6472
   79A      O2' 2032   6.214   8.348   1.224 -0.3891 -0.3185  0.0376
   79A     HO'2 2033   6.169   8.431   1.239  1.0257  0.5108 -0.2118
   79A      O3' 2034   6.342   8.417   1.002 -0.1156 -0.2385  0.2346
   80A        P 2035   6.369   8.569   0.959  0.2342 -0.4348 -0.0248
   80A      O1P 2036   6.305   8.587   0.829  0.4475  0.7503 -0.3717
   80A      O2P 2037   6.515   8.599   0.969 -0.2034  0.0280 -0.0541
   80A      O5' 2038   6.300   8.665   1.063 -0.4060  1.2123 -0.1210
   80A      C5' 2039   6.162   8.651   1.078  0.6021 -0.0603  0.1492
   80A     H5'1 2040   6.125   8.549   1.088 -2.9479  1.1043  0.3228
   80A     H5'2 2041   6.103   8.702   1.002  0.8557  1.2443  0.7943
   80A      C4' 2042   6.111   8.710   1.209 -0.6454  0.2249 -0.2433
   80A      H4' 2043   6.002   8.700   1.206 -0.5787 -0.3975 -2.6409
   80A      O4' 2044   6.150   8.642   1.327 -0.6281  0.0729  0.0917
   80A      C1' 2045   6.176   8.747   1.426 -0.1764 -0.9536  0.5830
   80A      H1' 2046   6.122   8.733   1.520  2.1299 -2.5956  1.7621
   80A       N9 2047   6.322   8.760   1.451  0.2635 -0.2828  0.1886
   80A       C8 2048   6.430   8.731   1.375 -0.1692  0.5357  0.0389
   80A       H8 2049   6.421   8.691   1.275 -1.4953  1.3441 -0.1929
   80A       N7 2050   6.545   8.754   1.436  0.2479 -0.4515 -0.1003
   80A       C5 2051   6.503   8.812   1.562 -0.3008 -0.0130 -0.2574
   80A       C6 2052   6.569   8.863   1.677 -1.1057 -0.0033 -0.2018
   80A       N6 2053   6.701   8.853   1.694  0.4481 -0.1330 -0.7621
   80A      H61 2054   6.752   8.811   1.618 -0.0996 -1.2996 -0.5183
   80A      H62 2055   6.727   8.887   1.785  0.9334 -0.9330 -0.5944
   80A       N1 2056   6.504   8.925   1.770 -0.3519  0.1048  0.0205
   80A       C2 2057   6.368   8.934   1.760 -0.5414 -0.4228  0.2439
   80A       H2 2058   6.315   9.009   1.817  0.2647 -0.2472  0.7846
   80A       N3 2059   6.294   8.889   1.660 -0.0073  0.0320 -0.4747
   80A       C4 2060   6.370   8.824   1.567 -0.4951 -1.1019  1.0581
   80A      C3' 2061   6.145   8.861   1.213 -0.1808 -0.2392 -0.2087
   80A      H3' 2062   6.250   8.884   1.197  0.0289 -1.4147 -0.6492
   80A      C2' 2063   6.131   8.885   1.362 -0.3762  0.0542  0.1876
   80A     H2'1 2064   6.197   8.966   1.394  1.0407  0.3978 -3.1447
   80A      O2' 2065   5.993   8.897   1.394 -0.0205  0.2286 -0.0039
   80A     HO'2 2066   5.939   8.919   1.317  2.1127  2.8473 -0.8976
   80A      O3' 2067   6.056   8.944   1.135 -0.1979  0.4401 -0.5904
   81U        P 2068   6.104   9.088   1.092 -0.0512 -0.0085  0.3171
   81U      O1P 2069   6.003   9.132   0.998 -0.1723  0.6260  0.1098
   81U      O2P 2070   6.245   9.072   1.040  0.7466 -0.9367 -0.0772
   81U      O5' 2071   6.098   9.178   1.227 -0.0384 -0.4469 -0.6112
   81U      C5' 2072   5.987   9.232   1.287 -0.4420 -0.5785 -0.3217
   81U     H5'1 2073   5.913   9.155   1.308 -0.1026 -0.6557  0.6466
   81U     H5'2 2074   5.955   9.313   1.221  2.3856 -0.2975 -1.4947
   81U      C4' 2075   6.042   9.301   1.419  0.0538  0.1371 -1.0557
   81U      H4' 2076   5.957   9.324   1.483 -1.1338 -0.4111 -2.3706
   81U      O4' 2077   6.129   9.208   1.487  0.0831 -0.3140 -0.0470
   81U      C1' 2078   6.221   9.272   1.571  0.4821 -0.6209 -0.2778
   81U      H1' 2079   6.194   9.268   1.677  0.3228  0.2333 -0.2831
   81U       N1 2080   6.364   9.220   1.551 -0.3391  0.0790 -0.2307
   81U       C6 2081   6.399   9.161   1.433  0.4157  0.4174  0.4786
   81U       H6 2082   6.328   9.149   1.352  0.9610 -1.3921  0.2247
   81U       C5 2083   6.524   9.119   1.406 -0.1890 -0.4026 -0.0136
   81U       H5 2084   6.555   9.079   1.310 -0.0163  0.5157 -0.3510
   81U       C4 2085   6.636   9.152   1.497  0.2896  0.6424 -0.7861
   81U       O4 2086   6.759   9.137   1.475  0.4381  0.2549  0.2883
   81U       N3 2087   6.596   9.202   1.614  0.5513  0.1977 -0.2804
   81U       H3 2088   6.668   9.229   1.679  0.3084  1.4627 -0.5268
   81U       C2 2089   6.465   9.232   1.652  0.1937 -0.6593  0.5273
   81U       O2 2090   6.434   9.274   1.764  0.0472 -0.6059  0.3738
   81U      C3' 2091   6.139   9.414   1.405  0.0055 -0.8351 -0.5490
   81U      H3' 2092   6.212   9.398   1.325  0.8645  1.5031 -0.3292
   81U      C2' 2093   6.211   9.417   1.537 -0.4999 -0.2673  1.1511
   81U     H2'1 2094   6.312   9.458   1.531  0.0462 -1.4987  1.5042
   81U      O2' 2095   6.138   9.484   1.634 -1.1443 -0.3179 -0.3631
   81U     HO'2 2096   6.143   9.579   1.617 -1.1246 -0.3000 -0.2581
   81U      O3' 2097   6.077   9.543   1.382  0.7142  0.4193 -0.0697
   82U        P 2098   6.150   9.673   1.324  0.2434 -0.0002  0.0630
   82U      O1P 2099   6.041   9.744   1.253  0.4644  0.0633 -0.6058
   82U      O2P 2100   6.280   9.636   1.268 -0.4420  0.0754 -0.6046
   82U      O5' 2101   6.184   9.745   1.453  0.7519  0.1773  0.1767
   82U      C5' 2102   6.084   9.820   1.524  0.6614  0.5011 -0.6636
   82U     H5'1 2103   6.001   9.751   1.541  0.6260  1.0650  1.6673
   82U     H5'2 2104   6.055   9.905   1.462 -0.1241  2.0638  1.7547
   82U      C4' 2105   6.148   9.862   1.651 -0.6461 -0.5146 -0.1385
   82U      H4' 2106   6.071   9.914   1.708  0.3409  1.3229 -0.4065
   82U      O4' 2107   6.193   9.751   1.721 -0.5172 -0.2553  0.4425
   82U      C1' 2108   6.308   9.792   1.795 -0.5036 -0.5779  0.8651
   82U      H1' 2109   6.280   9.802   1.900 -0.1437 -1.4113  1.0536
   82U       N1 2110   6.416   9.696   1.766 -0.0476  0.5281  0.1704
   82U       C6 2111   6.451   9.666   1.631 -0.3229 -0.5602 -0.4459
   82U       H6 2112   6.398   9.704   1.545 -0.0459 -0.6922 -0.6764
   82U       C5 2113   6.557   9.585   1.606 -0.1081 -0.7600 -0.5130
   82U       H5 2114   6.589   9.571   1.504 -0.5915 -0.0559 -0.7625
   82U       C4 2115   6.629   9.531   1.719 -0.4280  0.5089  0.4959
   82U       O4 2116   6.729   9.456   1.715  0.1700  0.2024  0.1118
   82U       N3 2117   6.586   9.568   1.847 -0.2033  0.7751  0.1051
   82U       H3 2118   6.637   9.523   1.922  1.5532  0.8805 -0.9519
   82U       C2 2119   6.474   9.638   1.877 -0.2428  0.2724  0.2762
   82U       O2 2120   6.429   9.646   1.987 -0.1543 -0.7001 -0.2525
   82U      C3' 2121   6.261   9.958   1.622  0.3598  0.2497 -0.0930
   82U      H3' 2122   6.325   9.922   1.541 -0.6863  1.0912 -1.3227
   82U      C2' 2123   6.335   9.938   1.754 -1.1540  0.4008  0.3308
   82U     H2'1 2124   6.443   9.944   1.743 -1.0200 -2.3317 -0.4771
   82U      O2' 2125   6.300  10.027   1.855 -0.4164  0.3955  0.4033
   82U     HO'2 2126   6.264  10.104   1.809 -1.3160  3.0690  4.9895
   82U      O3' 2127   6.212  10.092   1.603 -0.7356  0.2509  0.3861
   82U      H3T 2128   6.194  10.104   1.510 -2.3059  1.1399  0.7734
   8.68953   8.68953   6.14443   0.00000   0.00000   0.00000   0.00000   4.34478   4.34478
