# Supplementary material for: Constant-pH Molecular Dynamics of Cationic Peptide Dendrimers Binding to siRNA
Source: J Chem Inf Model. 2026 Feb 5;66(8):4734–43. doi: 10.1021/acs.jcim.5c02636 (PMC13126635; doi:10.1021/acs.jcim.5c02636)
Supplement: Supplementary file 2 [file ci5c02636_si_002.zip › zip/DMH18_07_in_7.gro]

Protein t=   0.00000
 2128
    1LY0      N    1   4.492   5.508   2.426 -0.4142 -0.2310 -0.3703
    1LY0     H1    2   4.548   5.591   2.412  0.7146 -1.0977 -1.1499
    1LY0     H2    3   4.396   5.530   2.451  0.0767 -0.5079  1.9871
    1LY0     H3    4   4.491   5.449   2.344 -2.0526 -3.8123  1.9983
    1LY0     CA    5   4.544   5.424   2.537  0.8421 -0.0119  0.2632
    1LY0     HA    6   4.465   5.353   2.563 -0.6937  0.4350 -2.7140
    1LY0     CB    7   4.572   5.515   2.648  0.5912  0.0595  0.1575
    1LY0    HB1    8   4.645   5.590   2.616  0.1871 -0.3430 -1.8756
    1LY0    HB2    9   4.613   5.465   2.736 -1.1731  0.0944  1.0395
    1LY0     CG   10   4.444   5.587   2.701 -0.3160  0.5179 -0.1939
    1LY0    HG1   11   4.365   5.517   2.729 -1.0887  1.5389  0.2345
    1LY0    HG2   12   4.401   5.652   2.625 -3.1391 -0.2543  0.6215
    1LY0     CD   13   4.480   5.672   2.817 -0.0649 -0.5210 -0.3956
    1LY0    HD1   14   4.568   5.731   2.791  1.4100 -2.2980  0.3598
    1LY0    HD2   15   4.502   5.610   2.904 -1.9889 -1.0062 -0.2002
    1LY0     CE   16   4.370   5.758   2.870 -0.0472  0.4011  0.0179
    1LY0    HE1   17   4.322   5.693   2.944 -0.1055 -1.4868 -1.5824
    1LY0    HE2   18   4.312   5.796   2.786 -1.7756  1.1219  1.4805
    1LY0     NZ   19   4.429   5.869   2.934  0.0645 -0.3235 -0.2114
    1LY0    HZ1   20   4.358   5.928   2.975 -0.3137 -0.2774 -0.9132
    1LY0    HZ2   21   4.484   5.831   3.009 -2.6391 -0.5448  1.7641
    1LY0    HZ3   22   4.497   5.919   2.878 -0.7969  0.8730 -0.2405
    1LY0      C   23   4.669   5.345   2.500 -0.1957  0.1643  0.9374
    1LY0      O   24   4.719   5.364   2.393  0.4938  0.1538 -0.9176
    2LER      N   25   4.716   5.249   2.586 -0.1641  0.1759  0.2852
    2LER      H   26   4.667   5.224   2.671 -0.8370 -3.4713 -1.0050
    2LER     CA   27   4.831   5.159   2.566  0.7084  0.3040  0.1419
    2LER     HA   28   4.877   5.167   2.468 -0.1503  0.1245 -0.2857
    2LER     CB   29   4.787   5.016   2.572  0.3253 -0.1091  0.1792
    2LER    HB1   30   4.737   5.001   2.668  1.0892  0.5244  0.6906
    2LER    HB2   31   4.873   4.948   2.571 -0.6772 -1.4778  2.2221
    2LER     CG   32   4.671   4.988   2.468  0.3722 -0.0775  0.1928
    2LER     HG   33   4.594   5.065   2.476  0.0341 -0.3346 -0.5518
    2LER    CD1   34   4.719   4.976   2.325 -0.8126  0.8463  0.2345
    2LER   HD11   35   4.800   5.047   2.307  1.1886 -1.2861  0.2950
    2LER   HD12   36   4.761   4.878   2.304 -0.1580  1.3597 -0.9692
    2LER   HD13   37   4.637   5.006   2.260 -1.3906  1.5403  1.2571
    2LER    CD2   38   4.600   4.855   2.511  0.2105  0.1074 -0.3931
    2LER   HD21   39   4.546   4.875   2.604  1.3797  0.2515  0.2807
    2LER   HD22   40   4.545   4.818   2.425 -0.1505  0.5648 -0.3668
    2LER   HD23   41   4.668   4.773   2.533 -0.7258 -0.6715 -0.3850
    2LER      C   42   4.939   5.194   2.663 -0.7735  0.4610  0.1982
    2LER      O   43   5.043   5.122   2.676 -0.1565  0.9770  0.5789
    3LYR      N   44   4.935   5.304   2.735 -0.2787  0.9019  0.3793
    3LYR      H   45   4.848   5.353   2.720 -1.7928 -1.7643 -0.3253
    3LYR     CA   46   5.031   5.338   2.847  0.3541  0.1385  0.4616
    3LYR     HA   47   4.995   5.282   2.933 -0.5691  0.6249  0.4013
    3LYR     CB   48   4.994   5.471   2.904 -0.1717  0.5315  0.9798
    3LYR    HB1   49   5.056   5.499   2.990  0.5941  3.7111 -0.4602
    3LYR    HB2   50   4.891   5.456   2.936  0.3954 -1.4045  2.0855
    3LYR     CG   51   5.019   5.586   2.806  0.0353 -0.6860  0.1750
    3LYR    HG1   52   4.956   5.569   2.719 -1.1480  1.2647  0.5923
    3LYR    HG2   53   5.122   5.571   2.774 -0.6726 -1.8564 -1.7071
    3LYR     CD   54   4.991   5.722   2.871 -0.3508  0.1957  0.4270
    3LYR    HD1   55   5.044   5.800   2.817  0.8360 -0.1363  1.0904
    3LYR    HD2   56   5.032   5.724   2.972  1.4829 -1.0834 -0.2522
    3LYR     CE   57   4.843   5.753   2.878 -0.4891 -0.3086 -0.3858
    3LYR    HE1   58   4.785   5.680   2.933  0.2660 -1.0337 -0.5347
    3LYR    HE2   59   4.803   5.771   2.778  1.2399  1.4224 -0.8492
    3LYR     NZ   60   4.822   5.882   2.957  0.2606  0.3660  0.3307
    3LYR    HZ1   61   4.877   5.960   2.926  0.5315  0.4157  0.9105
    3LYR      C   62   5.180   5.320   2.822  0.9791 -0.0225 -0.1202
    3LYR      O   63   5.243   5.284   2.918 -0.4959 -0.2224  0.3572
    4LY0      N   64   5.232   5.325   2.695  0.5869  0.1407  0.5137
    4LY0      H   65   5.171   5.353   2.620  1.4375  1.4936  0.2989
    4LY0     CA   66   5.371   5.318   2.664 -0.3542 -0.1508  0.6624
    4LY0     HA   67   5.428   5.374   2.738  0.4807  0.7317 -0.6209
    4LY0     CB   68   5.393   5.397   2.535 -0.5928  0.7627  1.4480
    4LY0    HB1   69   5.327   5.361   2.457 -2.2751  1.5099  2.4711
    4LY0    HB2   70   5.496   5.387   2.501 -0.6033  1.5779  1.1508
    4LY0     CG   71   5.377   5.550   2.541 -0.2409  0.1213 -0.0802
    4LY0    HG1   72   5.415   5.581   2.638  0.1208 -0.3249 -0.0717
    4LY0    HG2   73   5.269   5.567   2.548 -0.8046 -2.7526 -0.5388
    4LY0     CD   74   5.443   5.639   2.434  0.1241  1.0784  0.7741
    4LY0    HD1   75   5.379   5.623   2.346  0.6064  2.1963  0.1978
    4LY0    HD2   76   5.547   5.623   2.407 -0.2041  0.5170 -0.2212
    4LY0     CE   77   5.432   5.788   2.456 -0.7927  0.0793  0.3298
    4LY0    HE1   78   5.506   5.827   2.526 -0.1872 -1.1870  0.4236
    4LY0    HE2   79   5.330   5.819   2.477 -0.7390  0.3726  0.1572
    4LY0     NZ   80   5.464   5.865   2.339  0.1467  0.3062  0.2166
    4LY0    HZ1   81   5.562   5.871   2.314  0.2916  0.7850  0.8885
    4LY0    HZ2   82   5.417   5.824   2.259  0.5602  0.4261 -0.0933
    4LY0    HZ3   83   5.417   5.952   2.359 -0.4469 -0.5724  3.1754
    4LY0      C   84   5.419   5.170   2.658  0.2385  0.5588 -0.0912
    4LY0      O   85   5.523   5.123   2.699  0.0467 -0.0771 -0.1228
    5LER      N   86   5.326   5.080   2.610 -0.4507  0.1037 -0.4020
    5LER      H   87   5.239   5.122   2.582 -1.7641 -1.9369  0.4211
    5LER     CA   88   5.336   4.936   2.610 -0.5160  0.7350 -0.7152
    5LER     HA   89   5.428   4.898   2.564 -1.2545  0.9462 -2.4147
    5LER     CB   90   5.211   4.875   2.528  0.2300  0.0557  0.1770
    5LER    HB1   91   5.120   4.933   2.543  0.3292 -0.2500  2.1680
    5LER    HB2   92   5.193   4.771   2.554  1.9001 -0.1550  0.5848
    5LER     CG   93   5.246   4.869   2.380  0.1406  0.1785  0.0545
    5LER     HG   94   5.286   4.964   2.346  1.6211 -0.1687  0.7259
    5LER    CD1   95   5.344   4.762   2.331  0.0930 -0.5310 -0.3262
    5LER   HD11   96   5.344   4.765   2.222 -1.3079  1.0036 -0.3202
    5LER   HD12   97   5.443   4.788   2.370 -0.5559 -1.5732  2.2292
    5LER   HD13   98   5.320   4.663   2.370  2.5809 -1.3347 -0.6508
    5LER    CD2   99   5.115   4.846   2.303  0.1265  0.6330 -0.0249
    5LER   HD21  100   5.080   4.748   2.336  0.1153 -0.6873 -3.5371
    5LER   HD22  101   5.036   4.920   2.314  1.0515  1.4244  1.6772
    5LER   HD23  102   5.135   4.838   2.196  1.1035 -0.8250  0.2387
    5LER      C  103   5.336   4.878   2.758  0.7642 -0.4077 -0.3421
    5LER      O  104   5.378   4.764   2.779 -0.4903 -0.1558 -0.0397
    6LYR      N  105   5.279   4.956   2.848  0.5446  0.1019 -0.1847
    6LYR      H  106   5.233   5.041   2.820 -1.8096 -1.1421 -0.2966
    6LYR     CA  107   5.263   4.932   2.994  0.0873  0.0733  0.1750
    6LYR     HA  108   5.252   4.827   3.020  1.3659 -0.2435 -0.4352
    6LYR     CB  109   5.125   4.991   3.038 -1.1481 -0.2022 -0.1840
    6LYR    HB1  110   5.131   5.091   2.996  0.1108 -0.9182 -1.7741
    6LYR    HB2  111   5.113   4.993   3.147 -1.6580  0.3394 -0.2392
    6LYR     CG  112   5.010   4.911   2.985 -0.0096 -0.2240 -0.5214
    6LYR    HG1  113   5.029   4.808   3.016 -0.6565 -0.2728 -0.2663
    6LYR    HG2  114   5.012   4.925   2.877 -0.4739  0.4396 -0.4507
    6LYR     CD  115   4.877   4.956   3.048  0.7905 -0.7967  0.4926
    6LYR    HD1  116   4.853   5.054   3.009 -0.2590 -1.2030  0.0659
    6LYR    HD2  117   4.881   4.951   3.157 -1.7305 -1.8072  0.6019
    6LYR     CE  118   4.773   4.856   3.004 -0.3691 -0.8501 -0.2056
    6LYR    HE1  119   4.821   4.759   3.011  0.5177 -0.4602 -0.7907
    6LYR    HE2  120   4.746   4.869   2.899  1.7413  0.3537 -0.6465
    6LYR     NZ  121   4.646   4.869   3.077 -0.0729  0.1526 -0.1887
    6LYR    HZ1  122   4.643   4.851   3.177  2.0482  0.5373 -0.0031
    6LYR      C  123   5.372   4.984   3.085 -0.2872  0.4180 -0.0016
    6LYR      O  124   5.364   4.982   3.213 -0.3731 -0.2383 -0.5320
    7LER      N  125   5.480   5.033   3.026  0.0486  0.0024  0.0787
    7LER      H  126   5.491   5.021   2.926 -0.5525  2.1675 -0.2938
    7LER     CA  127   5.600   5.075   3.094  0.4891 -0.6325  0.5223
    7LER     HA  128   5.568   5.125   3.186  0.3721  0.3644 -0.0444
    7LER     CB  129   5.671   5.183   3.005 -0.4637 -0.0074 -0.3089
    7LER    HB1  130   5.681   5.147   2.903  0.4401  0.2680 -0.3300
    7LER    HB2  131   5.771   5.199   3.046 -0.3993 -1.2765  0.0521
    7LER     CG  132   5.607   5.320   3.011 -0.1166  0.1919 -0.2611
    7LER     HG  133   5.512   5.320   2.957  0.2221  2.0633 -0.9137
    7LER    CD1  134   5.565   5.382   3.140 -0.2739  0.1938  0.1435
    7LER   HD11  135   5.489   5.458   3.120 -0.3370 -0.2541 -1.4125
    7LER   HD12  136   5.511   5.319   3.211  0.7846  1.7526  2.4479
    7LER   HD13  137   5.649   5.414   3.201 -1.4528  1.2928  1.2682
    7LER    CD2  138   5.697   5.417   2.944  0.5111 -0.2571  0.6688
    7LER   HD21  139   5.736   5.384   2.848  0.5478  5.9163 -1.9449
    7LER   HD22  140   5.644   5.512   2.932  0.5803 -0.3927 -0.7998
    7LER   HD23  141   5.776   5.432   3.018  0.9013  0.2115  0.1570
    7LER      C  142   5.693   4.965   3.135 -0.3006  0.6543  0.1613
    7LER      O  143   5.741   4.888   3.050 -0.3198 -0.0766 -0.0265
    8LER      N  144   5.720   4.946   3.257  0.1498 -0.6959  0.0875
    8LER      H  145   5.686   5.013   3.325  0.9159 -1.0500  0.8290
    8LER     CA  146   5.818   4.848   3.315 -0.7973 -0.8411  0.3301
    8LER     HA  147   5.793   4.749   3.278  1.0269 -1.3632  0.3843
    8LER     CB  148   5.802   4.845   3.464 -0.2092 -0.6750 -0.5232
    8LER    HB1  149   5.805   4.948   3.499 -2.2439 -1.0215  0.8489
    8LER    HB2  150   5.890   4.804   3.515  0.5795  0.4528 -0.9312
    8LER     CG  151   5.676   4.772   3.518  0.6103  0.2071  0.2296
    8LER     HG  152   5.592   4.797   3.454  1.1175  1.3285 -0.0244
    8LER    CD1  153   5.701   4.619   3.518  0.0875 -0.6292 -0.1876
    8LER   HD11  154   5.606   4.574   3.551 -0.2320  0.4621  0.4466
    8LER   HD12  155   5.735   4.584   3.421 -0.3635  0.7680 -0.8690
    8LER   HD13  156   5.768   4.594   3.600  0.0130  0.5207  0.2472
    8LER    CD2  157   5.635   4.819   3.656 -0.3044  1.0765  0.4557
    8LER   HD21  158   5.552   4.758   3.692 -0.6464  0.2102 -1.7082
    8LER   HD22  159   5.718   4.821   3.727 -0.5789 -1.3156  0.9215
    8LER   HD23  160   5.610   4.925   3.651 -0.2414  1.0853  0.3404
    8LER      C  161   5.969   4.888   3.279  0.4818 -0.0590 -0.5198
    8LER      O  162   6.011   5.001   3.300  0.5948 -0.8431  0.3474
    9LYR      N  163   6.048   4.781   3.237 -0.2088 -0.0533  0.1681
    9LYR      H  164   6.000   4.693   3.231 -2.4061  1.0974 -0.2967
    9LYR     CA  165   6.192   4.802   3.201  0.3225 -0.5485  0.3930
    9LYR     HA  166   6.196   4.875   3.119 -0.1457 -2.5172 -1.4769
    9LYR     CB  167   6.242   4.679   3.117  0.0152  0.6510  0.7183
    9LYR    HB1  168   6.332   4.707   3.064  0.7127 -1.1253  0.9113
    9LYR    HB2  169   6.162   4.644   3.051  1.0717 -0.0604 -0.2121
    9LYR     CG  170   6.268   4.565   3.211  0.5037 -0.3821  0.0235
    9LYR    HG1  171   6.175   4.552   3.268 -1.6669  0.0617 -3.1853
    9LYR    HG2  172   6.351   4.589   3.278  0.7130  1.8193 -0.9549
    9LYR     CD  173   6.303   4.434   3.140  0.4101  0.0679 -0.0680
    9LYR    HD1  174   6.406   4.445   3.107  0.2890 -0.1508 -0.5173
    9LYR    HD2  175   6.239   4.426   3.052  0.0717  1.9807 -0.0356
    9LYR     CE  176   6.289   4.308   3.230 -0.0181 -0.4953 -0.4343
    9LYR    HE1  177   6.337   4.330   3.325  1.8239  1.2142 -1.6857
    9LYR    HE2  178   6.338   4.221   3.187 -0.6156 -0.0341 -2.1266
    9LYR     NZ  179   6.145   4.271   3.229  0.3318  0.4635 -0.4302
    9LYR    HZ1  180   6.098   4.259   3.141  1.3036  1.4568 -1.1190
    9LYR      C  181   6.285   4.851   3.318 -0.2503 -0.5245  0.8930
    9LYR      O  182   6.399   4.891   3.297  0.8039  0.4625 -0.1171
   10LER      N  183   6.237   4.832   3.436  0.2238 -0.7681 -0.3269
   10LER      H  184   6.141   4.801   3.431  0.0986 -0.3007 -0.9638
   10LER     CA  185   6.276   4.915   3.548 -0.0637 -0.1250  0.8592
   10LER     HA  186   6.364   4.872   3.597 -0.5502 -1.1378  0.8732
   10LER     CB  187   6.158   4.911   3.648 -0.7267 -0.5158 -0.6038
   10LER    HB1  188   6.066   4.933   3.593 -1.0906  0.6416  0.4385
   10LER    HB2  189   6.176   4.996   3.713 -2.0122 -0.8950  0.2757
   10LER     CG  190   6.146   4.787   3.730  0.4675  0.1413  0.0072
   10LER     HG  191   6.114   4.701   3.670 -0.4061  0.5285 -0.1012
   10LER    CD1  192   6.277   4.757   3.812  0.1264  0.2585 -0.2110
   10LER   HD11  193   6.254   4.728   3.915 -2.4081  0.8221 -0.5564
   10LER   HD12  194   6.321   4.673   3.758 -1.0410 -1.0709  0.8461
   10LER   HD13  195   6.355   4.833   3.815  0.5577 -0.2006  1.3857
   10LER    CD2  196   6.030   4.811   3.827 -0.4016  0.6852  0.3294
   10LER   HD21  197   6.040   4.908   3.877  0.7790  0.2335  1.0167
   10LER   HD22  198   5.938   4.814   3.770 -0.3380  3.5995  0.1985
   10LER   HD23  199   6.027   4.737   3.906 -2.8657  0.2223 -0.1259
   10LER      C  200   6.321   5.060   3.512 -0.5775  0.0408 -0.5421
   10LER      O  201   6.421   5.101   3.559 -0.5552  0.6898  0.2844
   11LER      N  202   6.232   5.135   3.445 -0.3999  0.4266 -0.0670
   11LER      H  203   6.145   5.103   3.405  1.0263 -0.6771 -2.5243
   11LER     CA  204   6.262   5.275   3.417 -0.9344 -0.3935  0.3712
   11LER     HA  205   6.266   5.317   3.517  1.2476  3.9430 -1.2908
   11LER     CB  206   6.141   5.334   3.335 -0.2676  0.4296 -0.9323
   11LER    HB1  207   6.106   5.271   3.253 -0.2885 -2.5423  1.1945
   11LER    HB2  208   6.174   5.416   3.271  0.7592  1.1093  0.4028
   11LER     CG  209   6.019   5.371   3.424 -0.0282 -0.1402  0.2259
   11LER     HG  210   6.063   5.437   3.498  3.2721  0.4647 -2.0486
   11LER    CD1  211   5.930   5.461   3.340  0.1127  0.0110 -0.4300
   11LER   HD11  212   5.910   5.409   3.247 -0.5553 -0.6702  0.0790
   11LER   HD12  213   5.834   5.476   3.391  0.4040 -1.4386  0.5973
   11LER   HD13  214   5.981   5.553   3.310 -1.6508  0.9124 -0.8274
   11LER    CD2  215   5.930   5.260   3.475  0.5895  0.2205 -0.5794
   11LER   HD21  216   5.990   5.188   3.531  0.9471  1.7329  1.0889
   11LER   HD22  217   5.856   5.311   3.536  1.8477  2.6004 -0.9148
   11LER   HD23  218   5.879   5.222   3.386 -1.7743  0.1617  0.7288
   11LER      C  219   6.392   5.299   3.335  0.5437  0.3193  0.1813
   11LER      O  220   6.439   5.415   3.337 -0.8320  0.0264  0.3560
   12LER      N  221   6.447   5.202   3.264  0.6373 -0.2290  0.3382
   12LER      H  222   6.421   5.108   3.290 -1.2565  0.3415  0.6167
   12LER     CA  223   6.542   5.223   3.154  0.1945 -0.0197  0.4852
   12LER     HA  224   6.517   5.312   3.096  0.3992 -0.6394 -0.6013
   12LER     CB  225   6.546   5.110   3.049 -0.2291 -0.3053 -0.0273
   12LER    HB1  226   6.589   5.021   3.095 -0.5642 -0.1681  0.5580
   12LER    HB2  227   6.608   5.146   2.967 -2.4423 -1.1572 -2.2086
   12LER     CG  228   6.413   5.063   2.992 -0.4502  0.4943  0.0868
   12LER     HG  229   6.362   5.015   3.076 -0.4253  0.1120 -0.1158
   12LER    CD1  230   6.335   5.176   2.936 -0.7187  0.6652  0.5090
   12LER   HD11  231   6.287   5.239   3.011  0.5482  0.0017  1.9568
   12LER   HD12  232   6.413   5.237   2.890  1.2346 -0.0082  2.6893
   12LER   HD13  233   6.256   5.153   2.865  0.6554 -1.7250 -0.3966
   12LER    CD2  234   6.432   4.964   2.877  0.1203  0.2663  0.1875
   12LER   HD21  235   6.335   4.920   2.854 -0.6548  1.8049  0.3912
   12LER   HD22  236   6.476   5.010   2.789 -0.1701  2.4923  1.1312
   12LER   HD23  237   6.489   4.879   2.912 -0.7763 -0.2422  0.4466
   12LER      C  238   6.687   5.248   3.209 -0.2232  0.1844  0.4105
   12LER      O  239   6.740   5.171   3.292  0.3669 -0.2409  0.2068
   13LER      N  240   6.746   5.362   3.170  0.3675 -0.1844  0.4667
   13LER      H  241   6.705   5.417   3.096  0.4616 -0.4059  0.2475
   13LER     CA  242   6.861   5.415   3.234 -0.0313 -0.8173  0.2659
   13LER     HA  243   6.848   5.411   3.342  0.9071 -0.5651  0.3953
   13LER     CB  244   6.874   5.559   3.187  0.3727 -0.7381  0.5087
   13LER    HB1  245   6.880   5.562   3.079 -3.8372 -1.4643  0.0857
   13LER    HB2  246   6.961   5.608   3.231  0.3137  1.2832 -1.4745
   13LER     CG  247   6.752   5.651   3.212 -0.2421 -0.1697  0.2102
   13LER     HG  248   6.660   5.606   3.173  0.6519 -1.4307 -0.5399
   13LER    CD1  249   6.725   5.686   3.361 -0.3664 -0.4897  0.2071
   13LER   HD11  250   6.655   5.770   3.362  2.4817  2.0805  1.2558
   13LER   HD12  251   6.689   5.598   3.413 -0.1738 -1.6516 -1.5698
   13LER   HD13  252   6.816   5.714   3.415 -0.3699  0.2216 -0.1395
   13LER    CD2  253   6.777   5.778   3.129 -0.9242  0.5077  0.5288
   13LER   HD21  254   6.882   5.810   3.130 -0.2508 -1.4675 -1.1565
   13LER   HD22  255   6.731   5.755   3.034  0.5451 -0.1471 -0.0514
   13LER   HD23  256   6.720   5.864   3.165 -0.2448  0.9161  0.6656
   13LER      C  257   6.989   5.338   3.202 -0.0189  0.5619 -0.0344
   13LER      O  258   7.010   5.299   3.087 -0.2497 -0.0202 -0.5892
   14NH2      N  259   7.078   5.311   3.299  0.3373  0.1946 -0.3578
   14NH2     H1  260   7.063   5.340   3.395  1.0081  0.5421 -0.3475
   14NH2     H2  261   7.163   5.262   3.276 -0.3332 -0.5222 -1.4111
   15LY0      N  262   4.680   6.001   3.550 -0.8751 -0.2426 -0.1515
   15LY0     H1  263   4.612   6.046   3.491  1.2233  1.4137 -1.4301
   15LY0     H2  264   4.684   5.900   3.545  0.2328 -0.1738 -0.9934
   15LY0     H3  265   4.666   6.035   3.644  0.8726 -1.2820  0.5469
   15LY0     CA  266   4.813   6.052   3.505  0.4010  0.7422  0.1266
   15LY0     HA  267   4.898   6.007   3.557  1.4982  1.3514 -1.0675
   15LY0     CB  268   4.830   6.197   3.544 -0.0990 -0.5180  0.1813
   15LY0    HB1  269   4.819   6.199   3.652  1.8306  0.3001  0.3938
   15LY0    HB2  270   4.749   6.247   3.490  0.8749  0.0253 -0.8307
   15LY0     CG  271   4.961   6.269   3.499  0.0669 -0.0292 -0.1799
   15LY0    HG1  272   4.986   6.238   3.397  0.1632 -0.4242 -0.0392
   15LY0    HG2  273   5.038   6.225   3.562  2.6146  2.6034 -1.2592
   15LY0     CD  274   4.946   6.420   3.507 -0.1558  0.1587 -0.4571
   15LY0    HD1  275   4.936   6.455   3.610  0.1197 -1.7170  0.2477
   15LY0    HD2  276   4.855   6.453   3.458 -1.5381  0.1781  1.9724
   15LY0     CE  277   5.071   6.489   3.441  0.1936  0.5886  0.2845
   15LY0    HE1  278   5.048   6.500   3.335 -1.0042 -3.3329 -0.0276
   15LY0    HE2  279   5.157   6.422   3.437  0.0364  0.2865  1.5206
   15LY0     NZ  280   5.105   6.606   3.515 -0.0541 -0.2393  0.2824
   15LY0    HZ1  281   5.017   6.653   3.532 -0.7449 -0.8189 -1.4818
   15LY0    HZ2  282   5.157   6.579   3.597  0.7577  0.1552 -0.0857
   15LY0    HZ3  283   5.167   6.671   3.468  0.1573  0.4573  1.4601
   15LY0      C  284   4.831   6.015   3.362  0.3378 -0.8850 -0.3385
   15LY0      O  285   4.924   5.943   3.325  0.5034 -0.5069 -0.4594
   16LER      N  286   4.740   6.070   3.273 -0.0257 -0.6258  0.1790
   16LER      H  287   4.661   6.124   3.306 -0.0360 -0.5241 -0.0114
   16LER     CA  288   4.748   6.049   3.125  0.3274 -0.7659  0.4006
   16LER     HA  289   4.845   6.096   3.104  1.7534 -2.7177  2.1235
   16LER     CB  290   4.635   6.133   3.063  0.1075 -0.3866 -0.3870
   16LER    HB1  291   4.539   6.092   3.093 -1.3051  2.4702 -0.5796
   16LER    HB2  292   4.638   6.120   2.955 -1.8669 -3.1791 -0.1902
   16LER     CG  293   4.641   6.287   3.090  0.6588  0.8876 -0.1109
   16LER     HG  294   4.604   6.304   3.191 -3.3865  1.0567 -1.4482
   16LER    CD1  295   4.775   6.360   3.075 -0.7452  0.1694 -0.2450
   16LER   HD11  296   4.847   6.344   3.155 -1.8421 -3.1927  0.2423
   16LER   HD12  297   4.823   6.315   2.988  1.7210  1.9670  0.0924
   16LER   HD13  298   4.770   6.463   3.041 -0.0006  0.5938  0.8988
   16LER    CD2  299   4.541   6.363   2.999  0.1580 -0.0570 -0.3292
   16LER   HD21  300   4.548   6.469   3.019 -2.0404  0.1048 -0.2071
   16LER   HD22  301   4.547   6.332   2.894  1.6420  0.2364 -0.3543
   16LER   HD23  302   4.442   6.339   3.038 -0.0044  0.4514 -0.4221
   16LER      C  303   4.747   5.907   3.065  0.4210  0.5240 -1.2256
   16LER      O  304   4.660   5.835   3.107  0.8352  0.2450  0.4293
   17LY0      N  305   5.114   4.505   4.074 -0.0875  0.3312  0.0544
   17LY0     H1  306   5.181   4.463   4.011 -1.9123  1.6920 -3.0163
   17LY0     H2  307   5.147   4.534   4.165 -2.1290 -0.2573  1.0485
   17LY0     H3  308   5.040   4.439   4.094 -1.1883  1.6075  0.3120
   17LY0     CA  309   5.052   4.619   4.004  0.1125 -0.1414  0.9732
   17LY0     HA  310   5.130   4.693   3.984  1.0806 -0.8113  2.1496
   17LY0     CB  311   4.945   4.693   4.091 -0.1365  0.6490  0.6668
   17LY0    HB1  312   4.998   4.734   4.177 -0.5850  0.8792  0.8343
   17LY0    HB2  313   4.871   4.622   4.129  0.2346  0.1615  0.4988
   17LY0     CG  314   4.876   4.813   4.025 -0.4206 -0.4453 -0.3882
   17LY0    HG1  315   4.822   4.780   3.936  0.3245  2.2972 -1.9522
   17LY0    HG2  316   4.955   4.880   3.993 -0.0301 -1.8361 -2.5695
   17LY0     CD  317   4.776   4.885   4.118 -0.3620 -0.0439 -0.0018
   17LY0    HD1  318   4.813   4.942   4.204 -0.2108 -0.1336 -0.0069
   17LY0    HD2  319   4.716   4.808   4.167 -0.6979  1.2817  1.7811
   17LY0     CE  320   4.674   4.977   4.036 -1.1908 -0.0901 -0.1095
   17LY0    HE1  321   4.588   4.996   4.100 -0.3631  0.9848  0.7265
   17LY0    HE2  322   4.635   4.938   3.942 -1.2691  2.2737 -1.1376
   17LY0     NZ  323   4.733   5.105   3.991  0.2383  0.4323 -0.5212
   17LY0    HZ1  324   4.810   5.097   3.927  0.5164  0.1153 -0.1528
   17LY0    HZ2  325   4.657   5.164   3.958 -0.3488  1.9796  3.1080
   17LY0    HZ3  326   4.758   5.161   4.071 -1.8680 -0.2040  0.6629
   17LY0      C  327   4.994   4.570   3.871 -0.0512 -0.5948  0.3300
   17LY0      O  328   4.917   4.474   3.866  0.1807 -0.6076  0.1366
   18LER      N  329   5.025   4.640   3.763 -0.0312  0.1663  0.1929
   18LER      H  330   5.089   4.719   3.764  0.2204 -0.0287 -0.0455
   18LER     CA  331   4.972   4.618   3.624 -0.1929  0.0331 -0.1446
   18LER     HA  332   4.998   4.517   3.591  0.8321 -0.0012  0.6739
   18LER     CB  333   5.052   4.706   3.531 -0.6188 -0.1288  0.0454
   18LER    HB1  334   5.054   4.808   3.569 -0.6966  0.8103 -2.2736
   18LER    HB2  335   4.997   4.702   3.437  0.1792 -0.3635 -0.4242
   18LER     CG  336   5.195   4.670   3.494  0.2220 -0.0240  0.0251
   18LER     HG  337   5.257   4.664   3.583  0.2375 -0.3160 -0.0033
   18LER    CD1  338   5.214   4.535   3.426  0.3209  0.1895  0.5230
   18LER   HD11  339   5.148   4.516   3.341  1.8289  0.5228 -0.7644
   18LER   HD12  340   5.318   4.530   3.395 -0.1898  0.5296 -1.3976
   18LER   HD13  341   5.190   4.455   3.496  0.2800  0.5387  0.9080
   18LER    CD2  342   5.244   4.781   3.399 -0.1657 -0.1219 -0.3238
   18LER   HD21  343   5.351   4.764   3.384 -0.1668 -0.1893 -0.2576
   18LER   HD22  344   5.195   4.783   3.302  1.4569  0.7683 -1.1811
   18LER   HD23  345   5.227   4.876   3.448  0.4706  0.3019 -0.9010
   18LER      C  346   4.823   4.646   3.619  0.5140 -0.1437  0.4337
   18LER      O  347   4.770   4.695   3.719 -0.2136 -0.0911  0.5116
   19LYR      N  348   4.747   4.589   3.526  0.0442 -0.5070 -0.3290
   19LYR      H  349   4.790   4.542   3.448 -0.2053 -3.2504  1.0638
   19LYR     CA  350   4.604   4.612   3.515  0.1889  0.3064 -0.5831
   19LYR     HA  351   4.560   4.605   3.615 -1.8058 -0.7022 -1.4791
   19LYR     CB  352   4.544   4.510   3.413 -0.2192  0.0903 -0.0449
   19LYR    HB1  353   4.607   4.520   3.325 -0.0490  3.1803  0.3087
   19LYR    HB2  354   4.444   4.543   3.386 -0.5499  0.1828  1.2321
   19LYR     CG  355   4.529   4.370   3.472  0.0627  0.0094  0.1651
   19LYR    HG1  356   4.475   4.384   3.566 -0.2535 -0.3642  0.0410
   19LYR    HG2  357   4.630   4.339   3.499 -0.0619  1.3577  2.4620
   19LYR     CD  358   4.462   4.263   3.385 -0.4483 -0.3853  0.9426
   19LYR    HD1  359   4.517   4.259   3.291 -1.0533  2.2190  0.3885
   19LYR    HD2  360   4.361   4.296   3.360 -0.3006 -0.1191  0.6837
   19LYR     CE  361   4.462   4.138   3.472  0.8786  0.8948  0.5224
   19LYR    HE1  362   4.376   4.080   3.438  1.0822  1.4436 -1.0315
   19LYR    HE2  363   4.431   4.164   3.573  1.2327  0.4192  0.7543
   19LYR     NZ  364   4.584   4.062   3.461 -0.1825 -0.3666  0.3472
   19LYR    HZ1  365   4.597   4.012   3.374  1.8623  1.4694 -0.4774
   19LYR      C  366   4.594   4.763   3.470 -0.2348 -0.4032  0.2690
   19LYR      O  367   4.670   4.806   3.389 -1.1803  0.2829 -0.0821
   20LY0      N  368   4.495   4.836   3.521 -0.2597 -0.2684  0.0818
   20LY0      H  369   4.436   4.790   3.589  1.4489  0.3777  2.1134
   20LY0     CA  370   4.488   4.981   3.502  0.0168  0.4943 -0.5663
   20LY0     HA  371   4.577   5.035   3.533  0.6270 -0.1698 -1.1229
   20LY0     CB  372   4.374   5.036   3.594  0.0543 -0.8708 -0.3474
   20LY0    HB1  373   4.281   4.980   3.585 -1.4288  1.5241 -0.9369
   20LY0    HB2  374   4.352   5.140   3.569 -0.5641 -0.8398  0.3122
   20LY0     CG  375   4.411   5.023   3.744  0.0663  0.4034  1.0074
   20LY0    HG1  376   4.503   5.074   3.773 -1.0048  2.6489  0.6872
   20LY0    HG2  377   4.417   4.917   3.767  1.5295  0.7852  2.5887
   20LY0     CD  378   4.301   5.077   3.829  1.4700  0.1269 -0.3488
   20LY0    HD1  379   4.215   5.010   3.831  1.6743 -0.1304  1.0756
   20LY0    HD2  380   4.275   5.176   3.794  0.9313 -0.1843 -0.8320
   20LY0     CE  381   4.351   5.095   3.977  0.0372 -0.1186 -0.1371
   20LY0    HE1  382   4.452   5.135   3.972 -0.0440  0.2690  0.9777
   20LY0    HE2  383   4.365   5.000   4.028 -2.5229 -0.0247  0.8963
   20LY0     NZ  384   4.266   5.173   4.067  0.0808 -0.8008  0.4021
   20LY0    HZ1  385   4.293   5.166   4.164  0.8294 -1.9406  0.1316
   20LY0    HZ2  386   4.257   5.269   4.040  1.9847  0.2316  2.9993
   20LY0    HZ3  387   4.173   5.134   4.058  0.6255 -1.7632 -1.5633
   20LY0      C  388   4.472   5.022   3.351 -0.0528 -0.2143 -0.5477
   20LY0      O  389   4.485   5.144   3.332  0.5617  0.1743 -0.1730
   21LER      N  390   4.435   4.935   3.263  0.5341 -0.4138  0.2520
   21LER      H  391   4.421   4.838   3.288  0.7720 -0.8509 -1.2165
   21LER     CA  392   4.415   4.968   3.120 -0.2577  0.4751  0.2620
   21LER     HA  393   4.400   5.075   3.111  1.2351  0.6193 -0.9470
   21LER     CB  394   4.282   4.904   3.068  0.3043  0.3411  0.1698
   21LER    HB1  395   4.265   4.809   3.119 -1.3734  1.3605  1.6346
   21LER    HB2  396   4.271   4.892   2.960 -1.9941  2.8492  0.0143
   21LER     CG  397   4.158   4.985   3.103 -0.3920 -0.0404  0.1869
   21LER     HG  398   4.164   5.008   3.209  0.4583  0.9757 -0.0626
   21LER    CD1  399   4.152   5.121   3.022 -0.1070  0.0784 -0.5126
   21LER   HD11  400   4.062   5.166   3.064 -0.8199 -2.1367  0.5460
   21LER   HD12  401   4.241   5.179   3.043  0.5582 -0.7437 -1.0043
   21LER   HD13  402   4.143   5.102   2.915  1.5995 -1.0475 -0.4917
   21LER    CD2  403   4.035   4.907   3.088  0.6495  0.8461  0.1569
   21LER   HD21  404   3.953   4.950   3.146 -1.4688 -1.6230 -0.8219
   21LER   HD22  405   4.011   4.892   2.983  2.1885  1.4312 -0.3049
   21LER   HD23  406   4.044   4.813   3.142 -0.5874 -0.3684 -1.6311
   21LER      C  407   4.533   4.928   3.029 -0.8952 -0.1564  0.6406
   21LER      O  408   4.529   4.960   2.912  0.1210  0.1520  0.1163
   22LY0      N  409   4.782   3.565   3.868  0.4668 -0.1182 -0.0050
   22LY0     H1  410   4.685   3.540   3.861  0.6530 -1.8018  2.1868
   22LY0     H2  411   4.844   3.526   3.799 -1.4237 -0.7935 -1.3861
   22LY0     H3  412   4.810   3.544   3.963  1.2783  3.3894  0.6929
   22LY0     CA  413   4.785   3.712   3.879 -1.1702  0.3822  0.0590
   22LY0     HA  414   4.886   3.750   3.893 -1.2104  0.4078  0.2776
   22LY0     CB  415   4.713   3.764   4.001 -0.1895 -0.5507  0.0153
   22LY0    HB1  416   4.757   3.719   4.090 -1.4718 -1.0147  0.4331
   22LY0    HB2  417   4.609   3.733   4.004 -0.6032  0.5806 -1.4242
   22LY0     CG  418   4.712   3.915   4.013 -0.2469  0.4274 -0.3689
   22LY0    HG1  419   4.646   3.960   3.939 -2.0317 -0.2506  0.7534
   22LY0    HG2  420   4.817   3.942   4.001  0.7856 -2.5724  1.0069
   22LY0     CD  421   4.671   3.964   4.151  0.1441  0.0964 -0.2588
   22LY0    HD1  422   4.697   4.069   4.161  0.8619 -0.1039  0.0763
   22LY0    HD2  423   4.716   3.902   4.229 -2.1300 -1.4786 -0.0934
   22LY0     CE  424   4.521   3.953   4.177  0.4857 -0.0603 -0.2693
   22LY0    HE1  425   4.481   3.857   4.145  0.0490  0.8242 -2.5621
   22LY0    HE2  426   4.466   4.031   4.123  2.6431  0.4148 -1.9802
   22LY0     NZ  427   4.492   3.984   4.321  0.3355 -0.3660 -0.4328
   22LY0    HZ1  428   4.536   4.070   4.350 -1.7318  0.6935 -0.2145
   22LY0    HZ2  429   4.393   3.999   4.336  0.9679  3.6962  0.8715
   22LY0    HZ3  430   4.509   3.905   4.382 -3.1818 -0.3645  0.7617
   22LY0      C  431   4.726   3.774   3.748  0.3171  0.6733 -0.2421
   22LY0      O  432   4.602   3.761   3.732 -0.2639 -0.3247  0.2192
   23LER      N  433   4.803   3.840   3.659 -0.1906  0.2945 -0.2811
   23LER      H  434   4.903   3.837   3.674 -0.0234 -1.6779 -1.4646
   23LER     CA  435   4.754   3.909   3.538 -0.7332  0.8560 -0.5668
   23LER     HA  436   4.689   3.844   3.479 -1.8089  1.5283 -0.1614
   23LER     CB  437   4.886   3.940   3.465  0.4638 -0.3420 -0.3005
   23LER    HB1  438   4.953   3.998   3.527  2.1518 -2.9259  0.4722
   23LER    HB2  439   4.857   4.002   3.381  0.4621  2.4653  1.6419
   23LER     CG  440   4.963   3.816   3.411  0.0720  0.3745 -0.0044
   23LER     HG  441   5.003   3.751   3.489 -0.9272 -0.7000 -0.3555
   23LER    CD1  442   4.869   3.730   3.319 -0.6202 -0.3801  0.3427
   23LER   HD11  443   4.928   3.667   3.253 -0.9927  0.3030 -0.6915
   23LER   HD12  444   4.800   3.676   3.383  0.3241 -0.6562  1.1478
   23LER   HD13  445   4.821   3.806   3.256  4.1072  1.0351 -1.9966
   23LER    CD2  446   5.086   3.871   3.328  0.0891  0.8018 -0.1753
   23LER   HD21  447   5.132   3.958   3.373 -0.5336 -0.2152  2.6319
   23LER   HD22  448   5.164   3.797   3.347 -1.3454 -0.8415 -0.4409
   23LER   HD23  449   5.068   3.868   3.220  2.2485 -1.3186 -0.5595
   23LER      C  450   4.673   4.035   3.560 -0.2215  0.1661  1.1954
   23LER      O  451   4.677   4.098   3.664  0.3232 -0.4392 -0.7381
   24LY0      N  452   6.784   4.173   2.448  0.2234 -0.3783 -0.7856
   24LY0     H1  453   6.817   4.080   2.429  0.5074 -0.4451 -0.0044
   24LY0     H2  454   6.685   4.166   2.429  0.4672 -2.2891 -1.5393
   24LY0     H3  455   6.827   4.229   2.376  0.1561  0.5931 -0.1060
   24LY0     CA  456   6.806   4.221   2.585  0.8696  0.1110  0.0387
   24LY0     HA  457   6.910   4.252   2.576  0.6150  2.5514  3.4697
   24LY0     CB  458   6.788   4.109   2.682  0.1780 -0.4771 -0.9299
   24LY0    HB1  459   6.832   4.014   2.650 -1.8008 -1.2113 -1.6272
   24LY0    HB2  460   6.683   4.083   2.689  0.1759 -0.4095 -0.6980
   24LY0     CG  461   6.833   4.136   2.827 -0.0783  0.6384 -0.0928
   24LY0    HG1  462   6.816   4.236   2.865  0.1194 -0.1432  2.1745
   24LY0    HG2  463   6.940   4.118   2.828  0.1733  2.0235  1.6815
   24LY0     CD  464   6.750   4.031   2.910 -0.6991  0.1180  0.5115
   24LY0    HD1  465   6.783   4.028   3.014 -0.8827  2.4174  0.6929
   24LY0    HD2  466   6.764   3.929   2.875 -0.1935  0.5466 -0.5622
   24LY0     CE  467   6.602   4.050   2.918 -0.3331 -0.0525 -0.7334
   24LY0    HE1  468   6.560   3.986   2.995 -1.5948 -1.7256 -2.7008
   24LY0    HE2  469   6.552   4.024   2.824 -0.0067  1.8715 -1.4902
   24LY0     NZ  470   6.566   4.193   2.956  0.4300  0.6438  0.0842
   24LY0    HZ1  471   6.631   4.227   3.025  2.3720  0.2241 -1.4243
   24LY0    HZ2  472   6.568   4.262   2.882  2.1919  0.8630  0.2958
   24LY0    HZ3  473   6.469   4.187   2.983  1.1245 -0.9350  2.5528
   24LY0      C  474   6.725   4.349   2.615 -0.6293 -0.1945 -0.3641
   24LY0      O  475   6.611   4.343   2.669 -0.6710 -0.8068 -0.2596
   25LER      N  476   6.769   4.471   2.582  0.5460 -0.6040 -0.3982
   25LER      H  477   6.850   4.492   2.526 -1.3498  2.7585 -2.1780
   25LER     CA  478   6.698   4.600   2.606 -0.9935 -0.4972  0.4544
   25LER     HA  479   6.753   4.688   2.573  2.7208 -2.4153  0.9721
   25LER     CB  480   6.675   4.620   2.756 -0.4098 -0.5408 -0.1387
   25LER    HB1  481   6.626   4.534   2.802  1.2178 -1.7418 -0.5653
   25LER    HB2  482   6.618   4.710   2.781  0.4717  0.4451 -1.5260
   25LER     CG  483   6.809   4.636   2.829  0.5238  0.3142 -0.1954
   25LER     HG  484   6.859   4.540   2.841 -1.5900 -0.6815  1.4399
   25LER    CD1  485   6.912   4.732   2.759 -0.3872  0.6827  0.6684
   25LER   HD11  486   7.014   4.732   2.798  0.6948  0.0537 -1.9200
   25LER   HD12  487   6.928   4.691   2.659 -3.1354 -0.6301  0.6837
   25LER   HD13  488   6.873   4.834   2.759 -1.0378  0.4396  1.2546
   25LER    CD2  489   6.779   4.686   2.971 -0.2030  0.3777  0.2787
   25LER   HD21  490   6.720   4.615   3.030 -1.9760  0.8254 -0.8629
   25LER   HD22  491   6.871   4.691   3.028 -1.9632  0.1160  3.3936
   25LER   HD23  492   6.735   4.786   2.966 -1.1402 -0.0568 -4.7178
   25LER      C  493   6.569   4.606   2.524 -0.1177 -0.5976  0.4072
   25LER      O  494   6.542   4.515   2.442 -0.3100 -0.2566  0.3336
   26LYR      N  495   6.505   4.730   2.521  0.5077  0.1567 -0.1233
   26LYR      H  496   6.537   4.798   2.589  1.1013 -0.7695  0.5365
   26LYR     CA  497   6.389   4.761   2.439  0.2553 -0.5882 -0.4517
   26LYR     HA  498   6.416   4.773   2.334  0.9444  1.4777 -0.0847
   26LYR     CB  499   6.315   4.882   2.489  0.4765 -0.9818  1.0620
   26LYR    HB1  500   6.299   4.871   2.597  1.5666 -2.1637  1.1246
   26LYR    HB2  501   6.218   4.890   2.441  1.3073 -0.1593 -0.5479
   26LYR     CG  502   6.383   5.011   2.461 -0.2987  0.2340 -0.3097
   26LYR    HG1  503   6.411   5.014   2.355  0.6858 -1.8910 -0.1742
   26LYR    HG2  504   6.476   5.006   2.517 -0.8278 -0.5089  0.5265
   26LYR     CD  505   6.304   5.128   2.514 -0.6969  0.4463  0.5764
   26LYR    HD1  506   6.298   5.121   2.623 -2.2506  0.3104  0.5054
   26LYR    HD2  507   6.206   5.115   2.467  0.5845  2.0165 -2.8795
   26LYR     CE  508   6.374   5.262   2.481 -0.0313  0.0898 -0.2802
   26LYR    HE1  509   6.377   5.274   2.372 -0.9912 -1.3833 -0.4996
   26LYR    HE2  510   6.477   5.271   2.513 -0.2441  0.2250  0.3796
   26LYR     NZ  511   6.299   5.374   2.532  0.0964 -0.1591  0.2954
   26LYR    HZ1  512   6.209   5.391   2.490  0.2668  1.3669  0.4947
   26LYR      C  513   6.283   4.649   2.450 -0.1303 -0.0218 -0.0467
   26LYR      O  514   6.224   4.626   2.555  0.2405  0.3687 -0.0618
   27LY0      N  515   6.256   4.585   2.334 -0.1116 -1.0462 -0.2517
   27LY0      H  516   6.321   4.610   2.261 -0.6354  0.4179 -0.2374
   27LY0     CA  517   6.177   4.460   2.323 -0.4757  0.0526 -0.8693
   27LY0     HA  518   6.214   4.395   2.402  0.5651 -0.3171 -1.6532
   27LY0     CB  519   6.194   4.398   2.188  0.4185  0.4501  0.4800
   27LY0    HB1  520   6.169   4.292   2.180  0.8790  0.1728  2.3133
   27LY0    HB2  521   6.299   4.406   2.160  0.7211  0.1818  1.5086
   27LY0     CG  522   6.109   4.473   2.084 -0.2844  0.4591  0.3086
   27LY0    HG1  523   6.116   4.579   2.107  0.3984  0.7092 -0.9855
   27LY0    HG2  524   6.006   4.440   2.100  0.1993 -0.6724  1.2661
   27LY0     CD  525   6.150   4.442   1.941  0.5201 -0.4056  0.4258
   27LY0    HD1  526   6.135   4.337   1.915  2.6073 -0.3863 -1.0715
   27LY0    HD2  527   6.257   4.459   1.935  0.6563 -0.8483  1.3895
   27LY0     CE  528   6.068   4.531   1.847 -0.2447  0.2182  0.7858
   27LY0    HE1  529   6.063   4.629   1.893 -1.8920  0.8260 -0.5894
   27LY0    HE2  530   5.968   4.489   1.838  0.3557 -1.0504 -0.3117
   27LY0     NZ  531   6.144   4.535   1.715 -0.2379 -0.2271 -0.0501
   27LY0    HZ1  532   6.085   4.566   1.639  0.0122 -3.8281 -1.9655
   27LY0    HZ2  533   6.227   4.589   1.736 -1.9723  2.5803  0.1218
   27LY0    HZ3  534   6.174   4.438   1.710 -3.0696 -1.1614 -0.4287
   27LY0      C  535   6.024   4.462   2.368  0.0909 -0.0818 -0.8137
   27LY0      O  536   5.968   4.363   2.413  0.3714  0.0218  0.6664
   28LER      N  537   5.968   4.584   2.382  0.7317 -0.7564 -0.1069
   28LER      H  538   6.030   4.662   2.361  2.0412 -1.2178  1.7911
   28LER     CA  539   5.829   4.611   2.426  0.2972 -0.7772 -0.5531
   28LER     HA  540   5.772   4.518   2.426  1.2265 -1.4823  2.3122
   28LER     CB  541   5.757   4.716   2.337 -0.0177 -0.2091 -0.6521
   28LER    HB1  542   5.789   4.818   2.357  1.2801 -0.8196  0.5776
   28LER    HB2  543   5.654   4.709   2.370  0.2852 -0.2195  0.3459
   28LER     CG  544   5.768   4.705   2.178 -0.9472  1.0004 -0.1512
   28LER     HG  545   5.873   4.715   2.152 -1.0883  1.1812 -0.6539
   28LER    CD1  546   5.725   4.571   2.122  0.1727 -0.8215  0.3971
   28LER   HD11  547   5.715   4.580   2.014 -0.5502  0.5063  0.5514
   28LER   HD12  548   5.792   4.491   2.152 -0.8392 -1.6043  0.6237
   28LER   HD13  549   5.623   4.563   2.161 -1.3943  0.6029 -2.9887
   28LER    CD2  550   5.690   4.823   2.120  0.3000 -0.3496 -0.0564
   28LER   HD21  551   5.734   4.914   2.162  2.5783 -0.3251 -2.2131
   28LER   HD22  552   5.697   4.823   2.011  0.6268 -3.2751 -0.1011
   28LER   HD23  553   5.587   4.818   2.154 -0.0156  1.7466 -0.5473
   28LER      C  554   5.821   4.640   2.575 -0.6838 -0.3008  0.4753
   28LER      O  555   5.707   4.631   2.624 -0.1392 -0.5309 -0.0199
   29LYR      N  556   5.934   4.683   2.642 -0.4313  0.1353 -0.0152
   29LYR      H  557   6.025   4.691   2.600 -0.3439 -1.3015 -0.1243
   29LYR     CA  558   5.928   4.715   2.781 -0.1202  0.1240  0.2444
   29LYR     HA  559   5.837   4.772   2.795 -0.5608 -1.0479  2.9081
   29LYR     CB  560   6.051   4.803   2.817  0.0821  0.4646  0.1695
   29LYR    HB1  561   6.152   4.768   2.797  0.5828  1.9672 -0.0947
   29LYR    HB2  562   6.046   4.814   2.925 -2.1428  1.1013  0.0487
   29LYR     CG  563   6.037   4.940   2.753 -0.0123 -0.3741 -0.1433
   29LYR    HG1  564   6.032   4.943   2.644  2.2780 -0.6014 -0.2993
   29LYR    HG2  565   6.126   4.985   2.795 -1.6746  2.2181  0.8395
   29LYR     CD  566   5.919   5.021   2.814 -0.4297 -0.3143 -0.1357
   29LYR    HD1  567   5.932   5.027   2.922 -1.7946 -0.5951  0.0543
   29LYR    HD2  568   5.821   4.980   2.791  0.6872 -2.2447 -1.7513
   29LYR     CE  569   5.919   5.173   2.762  0.1976  0.1614  0.1694
   29LYR    HE1  570   6.021   5.205   2.743  1.4725 -3.1018  0.8843
   29LYR    HE2  571   5.870   5.245   2.828 -4.0775 -1.4244 -0.9178
   29LYR     NZ  572   5.850   5.169   2.634 -0.0214 -0.1447 -0.5358
   29LYR    HZ1  573   5.762   5.120   2.639  1.9571 -3.8925  1.4231
   29LYR      C  574   5.916   4.591   2.869 -0.4000 -0.5106  0.2831
   29LYR      O  575   5.985   4.491   2.858 -0.6910  0.8162  0.6862
   30LER      N  576   5.827   4.606   2.967 -0.5355  0.6546  0.0364
   30LER      H  577   5.776   4.692   2.983  1.3201  2.3425 -2.3561
   30LER     CA  578   5.782   4.488   3.048 -0.4716  0.1313  0.4518
   30LER     HA  579   5.762   4.401   2.985  3.2325 -0.0352 -0.7196
   30LER     CB  580   5.649   4.534   3.115 -0.8782  0.0049 -0.0669
   30LER    HB1  581   5.675   4.625   3.171 -1.6150  0.0198  0.2608
   30LER    HB2  582   5.626   4.461   3.192 -0.8000  2.1298  2.0969
   30LER     CG  583   5.531   4.553   3.018 -0.7322  0.1343 -0.3675
   30LER     HG  584   5.554   4.626   2.941  0.8217 -0.9060 -0.9573
   30LER    CD1  585   5.479   4.432   2.951  1.0395  0.2837  0.0231
   30LER   HD11  586   5.566   4.394   2.898  1.0180 -1.9409  1.4261
   30LER   HD12  587   5.443   4.360   3.025  0.8936  1.8040  1.4797
   30LER   HD13  588   5.394   4.450   2.886  0.2869 -0.9929  0.6032
   30LER    CD2  589   5.424   4.617   3.096 -0.1650  0.5059 -0.1001
   30LER   HD21  590   5.338   4.619   3.028  0.5744  1.0245 -1.0550
   30LER   HD22  591   5.401   4.545   3.174  0.6532  0.8855  0.5115
   30LER   HD23  592   5.450   4.717   3.129 -2.2040  0.4043  2.0839
   30LER      C  593   5.872   4.445   3.157 -0.0830  0.1053  0.1139
   30LER      O  594   5.919   4.524   3.233 -0.0442 -0.8952 -0.1267
   31LER      N  595   5.875   4.312   3.173  0.4583  0.1920 -0.3439
   31LER      H  596   5.831   4.253   3.104  1.6635 -0.1938 -0.8145
   31LER     CA  597   5.917   4.246   3.302 -0.8642 -0.1877  0.4378
   31LER     HA  598   5.921   4.139   3.281  1.0074 -0.3961  1.6583
   31LER     CB  599   5.813   4.268   3.414 -0.9607 -0.2562  0.2055
   31LER    HB1  600   5.718   4.231   3.376 -1.9683  1.7957  0.5700
   31LER    HB2  601   5.799   4.376   3.422 -0.8988 -0.2296 -0.0473
   31LER     CG  602   5.842   4.205   3.555 -0.0678 -0.3073 -0.7106
   31LER     HG  603   5.931   4.255   3.594  0.5231 -0.4712 -1.8177
   31LER    CD1  604   5.719   4.224   3.645  0.6519  0.5499 -0.0355
   31LER   HD11  605   5.630   4.179   3.602  1.6069  0.4882 -2.0755
   31LER   HD12  606   5.737   4.186   3.746  2.5498 -1.7531 -1.1205
   31LER   HD13  607   5.701   4.329   3.667  1.3035  0.4271  1.2169
   31LER    CD2  608   5.876   4.054   3.546 -0.0126 -0.3557  0.0454
   31LER   HD21  609   5.853   4.019   3.646  1.2416  0.9395  0.8299
   31LER   HD22  610   5.802   4.012   3.478  1.0943  0.1444 -1.5494
   31LER   HD23  611   5.978   4.034   3.514  0.3767 -0.1526  1.1310
   31LER      C  612   6.064   4.284   3.335  0.6401  0.1520  0.3018
   31LER      O  613   6.100   4.342   3.439  0.0403 -1.0263  0.2845
   32LY0      N  614   6.270   6.017   2.518  0.2683  0.3355  0.1816
   32LY0     H1  615   6.252   5.989   2.423 -4.1495 -1.0981  1.2203
   32LY0     H2  616   6.180   6.031   2.562  0.2103  0.6184 -0.0299
   32LY0     H3  617   6.317   6.106   2.526  0.5459  0.0934  1.6227
   32LY0     CA  618   6.359   5.921   2.593  0.1023 -0.8215 -0.0955
   32LY0     HA  619   6.354   5.957   2.696  0.0131 -0.3034 -0.2825
   32LY0     CB  620   6.506   5.926   2.553 -0.0459 -0.6300 -0.8274
   32LY0    HB1  621   6.538   6.030   2.550  0.7858 -0.8045  0.6566
   32LY0    HB2  622   6.528   5.882   2.456 -3.3257 -0.8642 -1.5887
   32LY0     CG  623   6.596   5.853   2.659 -0.4033 -0.0792 -0.3372
   32LY0    HG1  624   6.557   5.751   2.667 -1.0913  0.1019 -1.2200
   32LY0    HG2  625   6.583   5.909   2.752  1.2030 -1.3198  0.7057
   32LY0     CD  626   6.744   5.850   2.623  0.3215  0.0544 -0.2553
   32LY0    HD1  627   6.780   5.952   2.610 -0.5093  0.5109  0.9003
   32LY0    HD2  628   6.748   5.797   2.528 -0.8732 -1.0722  0.2927
   32LY0     CE  629   6.826   5.775   2.732  0.1454  0.1089 -0.3232
   32LY0    HE1  630   6.911   5.730   2.680 -1.4885  0.1863 -3.2843
   32LY0    HE2  631   6.765   5.698   2.778  1.5144 -0.7260  0.1526
   32LY0     NZ  632   6.887   5.864   2.831  0.3688  0.4939  0.0762
   32LY0    HZ1  633   6.928   5.811   2.907  2.6699  0.1158 -1.3350
   32LY0    HZ2  634   6.952   5.930   2.789  1.9715 -2.1620 -1.8740
   32LY0    HZ3  635   6.816   5.920   2.876  0.4027 -0.1043  0.8909
   32LY0      C  636   6.302   5.788   2.573  0.4183  0.6411 -0.1620
   32LY0      O  637   6.266   5.757   2.458  0.0903  0.5490  0.7651
   33LER      N  638   6.298   5.702   2.673  0.3326  0.3669  0.5303
   33LER      H  639   6.339   5.728   2.761  1.0930 -0.1268  0.3370
   33LER     CA  640   6.241   5.571   2.659  0.3266 -0.4495  0.0093
   33LER     HA  641   6.160   5.568   2.586  1.9450  1.8160 -2.0681
   33LER     CB  642   6.189   5.526   2.799  0.1165  0.2491  0.2015
   33LER    HB1  643   6.276   5.529   2.864 -0.1559  0.0825  0.5790
   33LER    HB2  644   6.174   5.418   2.798 -1.8582  0.4907  0.4655
   33LER     CG  645   6.074   5.600   2.868  0.0032  0.0316 -0.2889
   33LER     HG  646   6.101   5.706   2.871 -4.1345  1.2142  0.4591
   33LER    CD1  647   5.948   5.603   2.782 -0.3940  0.6478  0.4541
   33LER   HD11  648   5.870   5.670   2.820 -1.1288 -0.8318  1.7157
   33LER   HD12  649   5.970   5.619   2.677 -1.7608  1.0513  0.2056
   33LER   HD13  650   5.918   5.498   2.779  0.3097  0.3840  1.7398
   33LER    CD2  651   6.055   5.552   3.015 -0.2409 -0.1968 -0.4122
   33LER   HD21  652   6.022   5.448   3.019  0.1290 -0.3084  3.1146
   33LER   HD22  653   6.144   5.563   3.078  0.1383  0.8072 -1.1124
   33LER   HD23  654   5.979   5.613   3.063 -0.1182  0.9837 -1.6790
   33LER      C  655   6.348   5.470   2.609  0.5663  0.3465  0.3175
   33LER      O  656   6.460   5.468   2.651 -0.2390  0.6027  0.3288
   34LY0      N  657   6.561   5.500   1.441 -0.1557  0.2141  0.0445
   34LY0     H1  658   6.596   5.565   1.372 -1.4849 -0.2508 -1.1294
   34LY0     H2  659   6.512   5.428   1.388  1.7725 -0.4347 -0.9490
   34LY0     H3  660   6.638   5.460   1.491 -1.4250 -0.6398  1.3928
   34LY0     CA  661   6.458   5.576   1.525 -0.3850  0.9046  0.4297
   34LY0     HA  662   6.389   5.624   1.455  0.2636  0.3238 -0.6352
   34LY0     CB  663   6.517   5.689   1.611  0.2069 -0.5081 -0.2484
   34LY0    HB1  664   6.435   5.738   1.663 -1.5210  0.1638 -3.3164
   34LY0    HB2  665   6.552   5.764   1.541 -0.4246 -0.4814 -0.5472
   34LY0     CG  666   6.620   5.638   1.709  0.2444 -0.1679 -0.1727
   34LY0    HG1  667   6.706   5.606   1.650  0.2937  0.1095 -0.2510
   34LY0    HG2  668   6.577   5.553   1.763 -1.6059  0.3012 -0.8221
   34LY0     CD  669   6.664   5.736   1.813 -0.4380 -0.2479  0.2160
   34LY0    HD1  670   6.580   5.752   1.881 -1.3741  0.8777 -1.1490
   34LY0    HD2  671   6.690   5.829   1.763  1.3145 -0.3837  0.8154
   34LY0     CE  672   6.788   5.675   1.884  0.5792  0.3023  0.4477
   34LY0    HE1  673   6.877   5.665   1.822 -0.9573 -1.1885 -1.6220
   34LY0    HE2  674   6.759   5.580   1.929  0.7274  0.2676  0.4723
   34LY0     NZ  675   6.830   5.758   1.999  0.2079  0.5666  0.0030
   34LY0    HZ1  676   6.903   5.714   2.054  0.9790 -1.8683 -2.6954
   34LY0    HZ2  677   6.851   5.849   1.961 -0.9146  0.6362 -0.4753
   34LY0    HZ3  678   6.744   5.766   2.051 -1.0722 -1.0716 -1.7296
   34LY0      C  679   6.370   5.483   1.611  0.3465  0.4746  0.0170
   34LY0      O  680   6.415   5.380   1.659 -0.1836 -0.4647  0.4863
   35LER      N  681   6.238   5.512   1.626 -0.2304 -0.0235  0.2776
   35LER      H  682   6.208   5.596   1.579  0.6075  0.5654  0.7756
   35LER     CA  683   6.140   5.435   1.696 -0.6635 -0.1947 -0.8827
   35LER     HA  684   6.148   5.327   1.688 -0.8001 -0.2331 -0.5152
   35LER     CB  685   6.002   5.470   1.651 -0.1149  0.3318 -0.1981
   35LER    HB1  686   5.989   5.576   1.672  1.0234  0.2614  0.9785
   35LER    HB2  687   5.933   5.410   1.710  0.2595  0.8210  0.7504
   35LER     CG  688   5.978   5.436   1.501  0.6538  0.2670 -0.1031
   35LER     HG  689   6.048   5.499   1.445  1.2795 -1.1191 -0.9207
   35LER    CD1  690   6.002   5.291   1.472  0.2722 -0.2790  0.1853
   35LER   HD11  691   5.954   5.259   1.380 -1.8524  0.2859  1.0413
   35LER   HD12  692   6.108   5.268   1.475  0.7055  1.6331  1.8448
   35LER   HD13  693   5.951   5.227   1.545 -0.8814  0.5314  0.1079
   35LER    CD2  694   5.840   5.482   1.461  0.6201 -0.0350  0.0062
   35LER   HD21  695   5.842   5.515   1.357  0.9664  0.2143  0.0867
   35LER   HD22  696   5.764   5.407   1.482  0.5676  0.6057  2.4891
   35LER   HD23  697   5.800   5.567   1.517 -2.6939 -1.7393  0.4337
   35LER      C  698   6.160   5.462   1.841  0.0384  0.3128  0.0197
   35LER      O  699   6.105   5.551   1.901 -0.5656  0.0576  0.0379
   36LYR      N  700   6.242   5.373   1.897 -0.1791  0.8032  0.5813
   36LYR      H  701   6.276   5.313   1.824 -2.4498  0.6661 -0.4281
   36LYR     CA  702   6.292   5.373   2.034 -0.0539 -0.2755 -0.6245
   36LYR     HA  703   6.211   5.425   2.085  1.9210  1.6465  0.7440
   36LYR     CB  704   6.424   5.458   2.052 -0.7196  0.5589  0.0234
   36LYR    HB1  705   6.405   5.546   1.990 -0.5351  0.2958 -0.4127
   36LYR    HB2  706   6.501   5.392   2.011 -1.8429  0.3148 -1.7883
   36LYR     CG  707   6.456   5.500   2.192  0.1452 -0.3410 -0.1624
   36LYR    HG1  708   6.494   5.419   2.254  1.7161 -0.0928 -0.7489
   36LYR    HG2  709   6.363   5.537   2.234 -0.3747 -1.0518 -0.6572
   36LYR     CD  710   6.567   5.603   2.199 -0.7027 -0.3146  0.2740
   36LYR    HD1  711   6.532   5.690   2.142 -1.8290  0.5878  2.2525
   36LYR    HD2  712   6.658   5.570   2.148 -1.9098  0.1177 -2.3637
   36LYR     CE  713   6.576   5.655   2.340 -0.1634  0.8161 -0.1460
   36LYR    HE1  714   6.476   5.685   2.371 -0.5742 -1.2551  0.7056
   36LYR    HE2  715   6.641   5.743   2.334  0.2196  0.6073  0.7606
   36LYR     NZ  716   6.638   5.560   2.429  0.1052 -0.6829  0.0820
   36LYR    HZ1  717   6.576   5.515   2.496 -0.8968  1.7002  0.8611
   36LYR      C  718   6.288   5.234   2.103  0.1601 -0.3475 -0.5907
   36LYR      O  719   6.390   5.186   2.153  0.1698  0.0229  0.5470
   37LY0      N  720   6.164   5.173   2.112 -0.5474 -0.2029  0.4108
   37LY0      H  721   6.094   5.225   2.061 -0.7024  0.8570  1.6337
   37LY0     CA  722   6.125   5.040   2.154  0.2688  0.8169 -0.3153
   37LY0     HA  723   6.209   4.989   2.202 -2.3098 -2.9129  0.6026
   37LY0     CB  724   6.083   4.952   2.038 -0.4893 -0.2030  0.1107
   37LY0    HB1  725   6.063   4.854   2.084  3.3380 -0.6597  1.1536
   37LY0    HB2  726   6.171   4.952   1.974  0.0283 -0.3971  0.8140
   37LY0     CG  727   5.970   4.996   1.948  0.1051 -0.1791 -0.2474
   37LY0    HG1  728   5.994   5.090   1.898  0.6087  0.8810  1.8728
   37LY0    HG2  729   5.879   4.999   2.008  0.7956 -0.3983  0.8392
   37LY0     CD  730   5.942   4.896   1.828 -0.6521 -0.3033 -0.0688
   37LY0    HD1  731   5.899   4.801   1.857 -1.0649 -0.1584 -0.2012
   37LY0    HD2  732   6.035   4.872   1.776 -1.0390  1.9258 -1.9587
   37LY0     CE  733   5.844   4.964   1.736 -0.8560  0.3170 -0.3079
   37LY0    HE1  734   5.899   5.043   1.683 -2.6122  1.1650 -0.9712
   37LY0    HE2  735   5.754   5.006   1.781 -0.8295 -1.2507  1.2696
   37LY0     NZ  736   5.807   4.855   1.643  0.0740 -0.3664  0.2092
   37LY0    HZ1  737   5.884   4.833   1.581  0.3464  1.1260 -0.0175
   37LY0    HZ2  738   5.779   4.774   1.696  1.5686 -1.0404  0.0303
   37LY0    HZ3  739   5.725   4.894   1.598  0.5968  1.1425  0.5135
   37LY0      C  740   6.017   5.031   2.267  0.4796  0.1662  0.0925
   37LY0      O  741   6.013   4.931   2.337  0.5184 -0.4227 -0.5465
   38LER      N  742   5.942   5.137   2.284  0.7405 -0.0244  0.1174
   38LER      H  743   5.959   5.219   2.227 -1.9192  0.4349 -0.1621
   38LER     CA  744   5.845   5.156   2.390 -0.7792  0.2845  0.2234
   38LER     HA  745   5.788   5.065   2.410  1.2268 -0.8980  0.8273
   38LER     CB  746   5.741   5.266   2.353  0.6957 -0.5294 -0.8505
   38LER    HB1  747   5.807   5.351   2.332  0.7166  0.2896  2.0782
   38LER    HB2  748   5.694   5.302   2.444  2.1008  1.1043 -0.7263
   38LER     CG  749   5.633   5.216   2.254  0.3996  0.0836  1.1774
   38LER     HG  750   5.684   5.168   2.171 -0.2020 -0.0997  0.9132
   38LER    CD1  751   5.534   5.123   2.324 -0.4684  0.5916  0.2775
   38LER   HD11  752   5.595   5.044   2.367  0.2444 -1.1132 -3.5016
   38LER   HD12  753   5.454   5.145   2.395  1.6484 -1.9807  3.7900
   38LER   HD13  754   5.477   5.081   2.242  0.0015 -0.5249  0.5111
   38LER    CD2  755   5.559   5.335   2.195  0.4830  0.1715 -0.8808
   38LER   HD21  756   5.623   5.402   2.138  0.8183 -1.6983 -2.8646
   38LER   HD22  757   5.482   5.301   2.126  2.1083 -2.3292 -1.6177
   38LER   HD23  758   5.504   5.387   2.273 -0.8694 -1.1801 -0.8760
   38LER      C  759   5.911   5.201   2.520  0.7989  1.2066 -0.3132
   38LER      O  760   6.022   5.264   2.524  0.4941  0.1295 -0.2514
   39LY0      N  761   7.157   5.472   2.905 -0.0361  0.1930 -0.6060
   39LY0     H1  762   7.108   5.400   2.956  0.1296  0.4286 -0.1043
   39LY0     H2  763   7.119   5.559   2.939  1.4983  0.6487  0.0426
   39LY0     H3  764   7.256   5.462   2.923 -0.3851 -0.2911  1.1975
   39LY0     CA  765   7.129   5.467   2.759 -0.2619  0.1443  0.2957
   39LY0     HA  766   7.170   5.380   2.708 -1.9091 -1.2597  1.2343
   39LY0     CB  767   7.191   5.592   2.682  0.3419  0.2933 -0.0955
   39LY0    HB1  768   7.159   5.681   2.735  1.2184  0.6715 -0.1886
   39LY0    HB2  769   7.153   5.600   2.581 -0.9901  0.0740  0.3642
   39LY0     CG  770   7.348   5.584   2.686  0.1877  0.2606  1.0193
   39LY0    HG1  771   7.368   5.498   2.622 -0.6968  0.5412  0.3480
   39LY0    HG2  772   7.381   5.580   2.790 -0.4120  2.1728  1.3280
   39LY0     CD  773   7.406   5.709   2.621 -0.7447  0.0832  0.0202
   39LY0    HD1  774   7.351   5.798   2.651 -1.2411 -0.4219  0.6385
   39LY0    HD2  775   7.387   5.698   2.514  0.3788 -1.5832 -0.0456
   39LY0     CE  776   7.558   5.715   2.629 -0.2862  0.5638  0.5620
   39LY0    HE1  777   7.582   5.763   2.724  0.0443  0.1473  0.6921
   39LY0    HE2  778   7.600   5.785   2.557  0.0529 -1.5104 -1.3755
   39LY0     NZ  779   7.631   5.577   2.621 -0.5097 -0.1945  0.0698
   39LY0    HZ1  780   7.618   5.521   2.704 -0.6433  0.2619  0.3641
   39LY0    HZ2  781   7.603   5.536   2.533 -0.6760  0.5403 -0.2284
   39LY0    HZ3  782   7.730   5.589   2.607 -0.6214 -0.2078 -0.7879
   39LY0      C  783   6.983   5.464   2.735  0.4727  0.0458  0.2752
   39LY0      O  784   6.902   5.448   2.830  0.2127 -0.5239  0.3650
   40LER      N  785   6.943   5.459   2.608  0.8761 -0.2206 -0.0845
   40LER      H  786   7.011   5.480   2.536 -0.0831 -0.4371 -1.0895
   40LER     CA  787   6.803   5.434   2.553  0.4963  0.2157  0.3534
   40LER     HA  788   6.732   5.439   2.636 -0.9343  0.6058 -0.8595
   40LER     CB  789   6.791   5.288   2.501 -0.2508 -0.2020 -0.5796
   40LER    HB1  790   6.862   5.277   2.419 -0.7823 -0.0856 -1.0589
   40LER    HB2  791   6.691   5.278   2.460  0.9831 -1.3123 -3.6543
   40LER     CG  792   6.822   5.169   2.594 -0.7033  0.0430  0.7721
   40LER     HG  793   6.930   5.169   2.609 -0.2467 -2.4060 -1.6652
   40LER    CD1  794   6.736   5.167   2.717  1.0733 -0.1863 -0.0472
   40LER   HD11  795   6.745   5.081   2.783 -1.6814 -2.1089 -1.9174
   40LER   HD12  796   6.762   5.252   2.778 -0.3344 -1.9733  3.3270
   40LER   HD13  797   6.632   5.181   2.687  1.3476  1.3718 -0.3205
   40LER    CD2  798   6.793   5.042   2.509  0.1675 -0.1651 -0.6831
   40LER   HD21  799   6.800   4.956   2.576 -1.5141 -0.0472 -0.3026
   40LER   HD22  800   6.688   5.044   2.478 -0.0339 -0.5714 -0.0372
   40LER   HD23  801   6.849   5.036   2.416  0.1841 -2.0109 -0.5915
   40LER      C  802   6.768   5.544   2.445  0.1964 -0.3056  0.5716
   40LER      O  803   6.859   5.604   2.386  0.2097  0.0005 -0.4096
   41U      O5'  804   8.082   7.665   1.365 -0.5647 -0.0359  0.5665
   41U      H5T  805   8.003   7.654   1.419  0.2766 -1.8941  1.5184
   41U      C5'  806   8.128   7.802   1.348 -0.5082  0.4995 -0.5573
   41U     H5'1  807   8.230   7.800   1.308 -0.5172 -2.4872 -0.6336
   41U     H5'2  808   8.136   7.847   1.447  2.5292 -2.7640  0.8905
   41U      C4'  809   8.032   7.868   1.253 -0.1588 -0.3149  0.2386
   41U      H4'  810   8.065   7.972   1.244  1.2602 -0.7042  0.6828
   41U      O4'  811   8.018   7.801   1.126 -0.5592 -0.0716 -0.1150
   41U      C1'  812   7.883   7.810   1.076 -0.8188 -0.7018 -0.3947
   41U      H1'  813   7.871   7.862   0.981 -1.1136  0.5810  0.3197
   41U       N1  814   7.824   7.677   1.060 -1.1203 -0.0235  0.0423
   41U       C6  815   7.870   7.559   1.121 -0.4480 -0.4256 -0.8725
   41U       H6  816   7.949   7.556   1.195 -0.9067 -2.6904 -0.3925
   41U       C5  817   7.808   7.440   1.104 -1.2118 -0.2233  0.3892
   41U       H5  818   7.838   7.349   1.154 -0.8528 -0.4837 -0.2896
   41U       C4  819   7.695   7.431   1.015 -0.5280 -0.4172 -0.3603
   41U       O4  820   7.632   7.328   0.982 -0.6591 -0.2924  0.5933
   41U       N3  821   7.650   7.551   0.963  0.8535 -0.0325  0.6431
   41U       H3  822   7.565   7.564   0.911  0.1702 -0.3652  1.6336
   41U       C2  823   7.704   7.675   0.988  0.0576  0.1652 -0.3425
   41U       O2  824   7.640   7.768   0.941  0.2336 -0.6417 -0.8894
   41U      C3'  825   7.887   7.875   1.303  0.0323 -0.3340 -0.1123
   41U      H3'  826   7.869   7.785   1.362  0.7841 -0.4324 -0.0235
   41U      C2'  827   7.798   7.884   1.185  0.0725 -0.2155 -1.0588
   41U     H2'1  828   7.701   7.835   1.196  0.9223 -1.5720  0.9179
   41U      O2'  829   7.787   8.022   1.143  0.6236 -0.2613 -0.0850
   41U     HO'2  830   7.728   8.064   1.205  0.9195  0.0996 -0.0384
   41U      O3'  831   7.883   7.997   1.381 -0.4524  0.1426  0.2712
   42U        P  832   7.747   8.034   1.462 -0.1373  0.1593  0.3019
   42U      O1P  833   7.773   8.145   1.554  0.2553  0.6266  0.0306
   42U      O2P  834   7.697   7.902   1.505  0.1997 -0.1483  0.4432
   42U      O5'  835   7.652   8.095   1.351  0.1001  0.2535  0.2696
   42U      C5'  836   7.511   8.108   1.376 -0.8903 -0.1651  0.1868
   42U     H5'1  837   7.486   8.202   1.425 -0.2729  1.0829 -1.7807
   42U     H5'2  838   7.472   8.029   1.441 -0.1617  0.8247  1.9088
   42U      C4'  839   7.430   8.101   1.248  0.4074  0.2286 -0.3283
   42U      H4'  840   7.455   8.189   1.189  2.5572  1.0696  1.7196
   42U      O4'  841   7.474   7.996   1.158  0.3147 -0.6203 -0.2152
   42U      C1'  842   7.376   7.970   1.067  0.1179  0.1939  0.8578
   42U      H1'  843   7.411   8.004   0.969 -1.4166  1.3902  0.6893
   42U       N1  844   7.348   7.827   1.063  0.8168  0.8221 -0.5298
   42U       C6  845   7.401   7.744   1.161 -0.4414  0.2712  0.3693
   42U       H6  846   7.467   7.779   1.240 -0.2761 -0.3045  0.4893
   42U       C5  847   7.387   7.608   1.154  1.3426  0.4678  0.3088
   42U       H5  848   7.432   7.541   1.227  0.5366 -0.9535 -0.4484
   42U       C4  849   7.300   7.544   1.046  0.1621  0.3537  0.2959
   42U       O4  850   7.285   7.425   1.022  0.4251 -0.5504  0.2617
   42U       N3  851   7.248   7.637   0.954 -0.4495  0.5054 -0.1644
   42U       H3  852   7.204   7.593   0.874  1.4630  0.0636 -1.0380
   42U       C2  853   7.271   7.774   0.959  0.1189  0.0073  0.3125
   42U       O2  854   7.230   7.845   0.866  0.0676  0.0840 -0.0695
   42U      C3'  855   7.274   8.093   1.252 -0.1320  0.4508 -0.6789
   42U      H3'  856   7.239   8.010   1.313 -1.5220  1.3559 -0.2025
   42U      C2'  857   7.255   8.051   1.112  0.6356 -0.8357  0.2568
   42U     H2'1  858   7.164   7.990   1.108  0.0865 -0.1415  1.5513
   42U      O2'  859   7.237   8.165   1.023  0.2374  0.4477 -1.2296
   42U     HO'2  860   7.239   8.239   1.084 -0.8613 -0.3028 -0.2482
   42U      O3'  861   7.217   8.212   1.283  0.1859 -0.2530 -0.0770
   43A        P  862   7.075   8.213   1.356 -0.1976  0.2625 -0.2954
   43A      O1P  863   7.035   8.355   1.377 -0.3043  0.0285  0.2602
   43A      O2P  864   7.091   8.129   1.480 -0.9354  0.1080  0.2679
   43A      O5'  865   6.975   8.141   1.258 -0.5184  0.0847 -0.0319
   43A      C5'  866   6.901   8.217   1.168  0.4703  0.3517 -0.4260
   43A     H5'1  867   6.968   8.282   1.110  1.8328 -0.1340  0.5445
   43A     H5'2  868   6.837   8.286   1.222 -0.6208  0.4874 -1.8404
   43A      C4'  869   6.813   8.121   1.088  0.6928 -0.2061 -0.2004
   43A      H4'  870   6.750   8.171   1.014  1.0293 -1.1117 -1.1284
   43A      O4'  871   6.878   8.019   1.016  0.6587  0.0917  0.2593
   43A      C1'  872   6.787   7.911   1.004 -0.4523  0.0956 -0.5708
   43A      H1'  873   6.754   7.898   0.901 -1.4627 -0.5523 -0.1812
   43A       N9  874   6.845   7.791   1.055  0.4486  0.2543  0.2650
   43A       C8  875   6.944   7.776   1.145  0.4194  0.1014  0.1533
   43A       H8  876   6.986   7.853   1.207  0.8744 -1.3966  1.8122
   43A       N7  877   6.978   7.654   1.164  0.3995 -0.5639  0.9012
   43A       C5  878   6.895   7.583   1.081 -0.7288  0.2803  0.4913
   43A       C6  879   6.884   7.450   1.044  0.7096  0.3458 -0.9082
   43A       N6  880   6.959   7.358   1.092 -0.1396  0.6330  0.1019
   43A      H61  881   7.035   7.387   1.152 -0.7947 -1.3044  1.9888
   43A      H62  882   6.949   7.264   1.057 -0.3474 -0.1712  2.1745
   43A       N1  883   6.785   7.409   0.961  0.2184 -0.2542 -0.3861
   43A       C2  884   6.705   7.505   0.906 -0.5220  1.1324 -0.5445
   43A       H2  885   6.629   7.477   0.835 -1.8763  3.1454  0.0350
   43A       N3  886   6.716   7.632   0.926 -0.3277  0.0799 -0.3321
   43A       C4  887   6.811   7.665   1.016 -0.0720 -0.4817 -0.2497
   43A      C3'  888   6.714   8.047   1.180  0.2255  0.5088  0.1746
   43A      H3'  889   6.757   7.987   1.260 -1.9129 -0.3462  0.7514
   43A      C2'  890   6.655   7.943   1.083  0.3190  0.0769 -0.1701
   43A     H2'1  891   6.618   7.848   1.122  1.8733  0.0846  1.4244
   43A      O2'  892   6.564   8.008   0.985 -0.1849 -0.3466 -0.8885
   43A     HO'2  893   6.499   8.060   1.033  1.2645  0.0202  0.7999
   43A      O3'  894   6.599   8.125   1.222  0.0414  0.3460  0.2583
   44A        P  895   6.532   8.087   1.364  0.0807 -0.2267  0.2704
   44A      O1P  896   6.421   8.178   1.391 -0.0241  0.2515  0.0429
   44A      O2P  897   6.641   8.069   1.464  0.0086 -0.2736  0.4839
   44A      O5'  898   6.470   7.946   1.329 -0.5187 -0.2368 -0.5269
   44A      C5'  899   6.347   7.940   1.250  0.4679 -0.5743  0.0137
   44A     H5'1  900   6.375   7.986   1.156  0.5205 -2.3282 -0.8703
   44A     H5'2  901   6.262   7.988   1.299  0.8195  0.3754 -0.2875
   44A      C4'  902   6.305   7.797   1.222  0.1970 -0.7186 -0.7923
   44A      H4'  903   6.239   7.800   1.135 -0.1092  2.6669 -0.5551
   44A      O4'  904   6.420   7.726   1.187 -0.1733  0.1904  0.0024
   44A      C1'  905   6.399   7.595   1.227  0.0511  0.3148 -0.0294
   44A      H1'  906   6.379   7.531   1.141 -0.2339 -0.0620  0.3156
   44A       N9  907   6.516   7.531   1.287 -0.0812 -0.0161  0.1809
   44A       C8  908   6.624   7.592   1.344 -0.8098  0.5079  0.2632
   44A       H8  909   6.631   7.695   1.375  0.7454  0.1652  1.1762
   44A       N7  910   6.724   7.503   1.372  0.8986 -0.0109  0.2305
   44A       C5  911   6.678   7.383   1.317 -0.1285  0.3285  0.0273
   44A       C6  912   6.723   7.252   1.307 -0.0177 -0.0095 -0.1263
   44A       N6  913   6.840   7.220   1.355  0.0837  0.5268  0.0571
   44A      H61  914   6.869   7.284   1.428  0.3020  0.1168  0.3398
   44A      H62  915   6.871   7.124   1.346 -0.3773  0.2204  1.5046
   44A       N1  916   6.647   7.155   1.256 -0.4619  0.0454  1.1518
   44A       C2  917   6.526   7.188   1.204  0.1074 -0.2545 -0.1956
   44A       H2  918   6.472   7.106   1.159  0.4026 -1.3347  1.3230
   44A       N3  919   6.471   7.307   1.211 -0.0296 -0.0327  0.7310
   44A       C4  920   6.549   7.401   1.272 -0.5043 -0.4952  0.1770
   44A      C3'  921   6.241   7.734   1.347  0.5569 -0.6681  0.3643
   44A      H3'  922   6.296   7.775   1.432 -0.3087  2.1884 -0.3169
   44A      C2'  923   6.268   7.586   1.312 -0.2724  0.1015  0.4462
   44A     H2'1  924   6.282   7.526   1.402 -2.9524 -2.2532 -0.5716
   44A      O2'  925   6.169   7.528   1.230 -0.2805  0.1140  0.0898
   44A     HO'2  926   6.112   7.467   1.278  1.3154 -1.1699  0.4427
   44A      O3'  927   6.099   7.755   1.366  0.2139 -0.2796 -0.0901
   45U        P  928   6.028   7.712   1.500  0.3914  0.0122 -0.3993
   45U      O1P  929   5.902   7.792   1.508 -0.4880  0.0715 -0.7206
   45U      O2P  930   6.122   7.721   1.611 -0.1767  0.5809 -0.0924
   45U      O5'  931   5.986   7.563   1.480  1.0124 -0.0666 -0.7813
   45U      C5'  932   5.894   7.515   1.377 -0.1608  0.0269  0.6062
   45U     H5'1  933   5.920   7.566   1.284  0.1627  0.6791  1.0436
   45U     H5'2  934   5.791   7.545   1.396 -0.6311 -1.2009  0.1134
   45U      C4'  935   5.911   7.362   1.370  0.1464 -0.8579 -0.2267
   45U      H4'  936   5.844   7.319   1.296 -1.7368  1.5001  0.0066
   45U      O4'  937   6.047   7.336   1.346 -0.1889 -0.0037  0.4894
   45U      C1'  938   6.073   7.214   1.408 -0.9420 -0.1438 -0.5396
   45U      H1'  939   6.073   7.132   1.336  2.3865 -0.5722 -0.2272
   45U       N1  940   6.208   7.210   1.469  0.0077  0.2611 -1.2750
   45U       C6  941   6.247   7.311   1.559  0.2994  0.1734  0.8613
   45U       H6  942   6.184   7.387   1.601  2.6520  1.1027  3.0081
   45U       C5  943   6.374   7.314   1.609 -0.1899  0.1252 -0.8219
   45U       H5  944   6.406   7.393   1.675 -1.5390  0.8011 -0.9483
   45U       C4  945   6.471   7.212   1.573  1.0050 -0.2030  0.2676
   45U       O4  946   6.587   7.211   1.613  0.0366 -0.0398  0.5875
   45U       N3  947   6.420   7.112   1.485 -0.0481  0.4092  0.0213
   45U       H3  948   6.470   7.028   1.461  0.2533  0.3587  0.8149
   45U       C2  949   6.295   7.108   1.434  0.9148  0.6447  0.8559
   45U       O2  950   6.254   7.009   1.370  0.2602  0.2020  0.0636
   45U      C3'  951   5.882   7.303   1.509  0.5057 -0.6804  0.4525
   45U      H3'  952   5.918   7.370   1.587 -2.0928 -0.4040  1.5313
   45U      C2'  953   5.969   7.183   1.516 -0.5461  0.0546 -0.2381
   45U     H2'1  954   6.010   7.178   1.617 -0.9570 -2.3887 -0.1366
   45U      O2'  955   5.918   7.053   1.471  0.4700  0.4253  0.1084
   45U     HO'2  956   5.824   7.057   1.489  0.6712 -0.4709  1.4530
   45U      O3'  957   5.749   7.264   1.516 -0.6821  0.2654  0.1790
   46U        P  958   5.681   7.224   1.656  0.0005  0.4297  0.3306
   46U      O1P  959   5.534   7.229   1.646  0.4806  0.0153 -0.0787
   46U      O2P  960   5.744   7.299   1.761 -0.0701  0.3014  0.5089
   46U      O5'  961   5.724   7.068   1.677 -0.2841  0.6334  0.6525
   46U      C5'  962   5.655   6.941   1.640 -0.3342 -1.3047 -0.1367
   46U     H5'1  963   5.641   6.945   1.532 -0.0876  0.3587 -0.1305
   46U     H5'2  964   5.556   6.945   1.686  0.0910 -0.5878  0.7451
   46U      C4'  965   5.728   6.818   1.679 -0.0217 -0.1689 -0.3998
   46U      H4'  966   5.659   6.735   1.663  0.0354 -0.3659  0.3284
   46U      O4'  967   5.837   6.769   1.607  0.8922 -0.0448 -0.2761
   46U      C1'  968   5.932   6.709   1.695  0.3905  0.3004  0.6020
   46U      H1'  969   5.968   6.617   1.649  0.3209  0.8710 -0.6058
   46U       N1  970   6.055   6.792   1.727  0.2941  0.1596 -0.0436
   46U       C6  971   6.057   6.928   1.731 -1.1798  0.3888  0.6784
   46U       H6  972   5.967   6.984   1.711 -0.9107  0.5340 -0.2005
   46U       C5  973   6.177   6.990   1.744  0.0492  0.2430  0.4749
   46U       H5  974   6.185   7.097   1.749  0.6064  0.1862  0.9687
   46U       C4  975   6.301   6.918   1.763  0.4141  0.6396 -0.9274
   46U       O4  976   6.414   6.957   1.757 -0.6016 -0.5027  0.1004
   46U       N3  977   6.279   6.779   1.773 -0.6864  1.0917 -0.4818
   46U       H3  978   6.363   6.723   1.777 -0.0021  2.0679 -0.6000
   46U       C2  979   6.168   6.714   1.748  0.2322 -0.0532  0.0467
   46U       O2  980   6.169   6.590   1.737  0.1043  0.4191  0.6827
   46U      C3'  981   5.765   6.800   1.830  0.5927  0.0012  0.1569
   46U      H3'  982   5.806   6.896   1.863  1.1086 -0.2503  0.2546
   46U      C2'  983   5.861   6.689   1.826  0.0578  0.5920  0.6295
   46U     H2'1  984   5.929   6.705   1.910  0.7368 -1.8428  0.6329
   46U      O2'  985   5.801   6.561   1.824  1.0202  0.4146  0.2524
   46U     HO'2  986   5.718   6.575   1.871  1.4486  2.0325  0.5988
   46U      O3'  987   5.661   6.763   1.916  0.2795  0.0948  0.1380
   47A        P  988   5.658   6.789   2.071  0.0572  0.4868 -0.2482
   47A      O1P  989   5.518   6.789   2.112 -0.0665 -0.8683  0.3881
   47A      O2P  990   5.739   6.913   2.097  0.3954  0.2822 -0.1701
   47A      O5'  991   5.736   6.674   2.142  0.4322 -0.5066  0.1687
   47A      C5'  992   5.691   6.541   2.156 -0.3914 -0.6873 -0.1305
   47A     H5'1  993   5.638   6.503   2.068 -0.6553  0.2871 -0.3972
   47A     H5'2  994   5.621   6.539   2.240  0.9778 -1.0347  1.0333
   47A      C4'  995   5.809   6.455   2.201 -0.9682  0.2210  1.0618
   47A      H4'  996   5.772   6.353   2.198  1.5300 -0.7233 -0.3104
   47A      O4'  997   5.921   6.450   2.106 -0.1319 -0.3812 -0.6983
   47A      C1'  998   6.040   6.430   2.187  0.5839 -0.2437  0.1433
   47A      H1'  999   6.095   6.347   2.144 -0.7546  0.5213 -3.3540
   47A       N9 1000   6.119   6.555   2.174 -0.2754 -0.4737 -0.1966
   47A       C8 1001   6.067   6.683   2.144  0.1729  0.4041  0.0062
   47A       H8 1002   5.961   6.697   2.127  0.1195 -0.0966 -0.1115
   47A       N7 1003   6.159   6.774   2.139 -0.1583 -0.5089  0.1325
   47A       C5 1004   6.275   6.701   2.160  0.0635 -0.0931  0.7057
   47A       C6 1005   6.413   6.734   2.170  0.4980  0.7216 -0.4491
   47A       N6 1006   6.463   6.849   2.130  0.2246  0.7813  0.3869
   47A      H61 1007   6.400   6.921   2.098  0.9449  2.5897  2.7441
   47A      H62 1008   6.561   6.847   2.104 -0.3965 -0.7955 -2.1593
   47A       N1 1009   6.507   6.644   2.191  0.5321 -0.1339  0.3755
   47A       C2 1010   6.468   6.520   2.217  0.1385  0.4220  0.7950
   47A       H2 1011   6.547   6.447   2.225 -0.9431 -1.1405 -1.6683
   47A       N3 1012   6.344   6.470   2.201  0.1634 -0.2180 -0.2813
   47A       C4 1013   6.253   6.567   2.174  0.2132  0.3232 -0.0961
   47A      C3' 1014   5.873   6.484   2.340  0.4451 -0.0845  0.4317
   47A      H3' 1015   5.892   6.591   2.345 -3.4030  0.8063 -0.3860
   47A      C2' 1016   5.999   6.399   2.332 -0.3644  1.0416 -0.2171
   47A     H2'1 1017   6.076   6.433   2.402  1.1959 -1.8292 -0.3561
   47A      O2' 1018   5.967   6.257   2.340  0.0656  0.0139  0.1460
   47A     HO'2 1019   5.942   6.248   2.432  1.4314  0.0545  0.5400
   47A      O3' 1020   5.780   6.450   2.443 -0.0449 -0.4598 -0.8793
   48U        P 1021   5.826   6.391   2.593 -0.3496  0.0401  0.3787
   48U      O1P 1022   5.848   6.245   2.582  0.5698  0.1972  0.1013
   48U      O2P 1023   5.726   6.444   2.683  0.0910 -0.4832 -0.4814
   48U      O5' 1024   5.966   6.463   2.626  0.2342  0.3214  0.1220
   48U      C5' 1025   6.074   6.385   2.685 -0.2741 -0.4721  0.2716
   48U     H5'1 1026   6.089   6.292   2.630 -1.2178 -1.6313  1.8945
   48U     H5'2 1027   6.040   6.348   2.781 -2.3170  1.6239  0.4398
   48U      C4' 1028   6.209   6.453   2.691  0.0113  0.0220 -0.0806
   48U      H4' 1029   6.279   6.374   2.719 -1.2615 -1.4440 -0.8437
   48U      O4' 1030   6.240   6.518   2.567  0.1085  0.1149 -0.7454
   48U      C1' 1031   6.360   6.585   2.600  0.5481 -0.3807 -0.0638
   48U      H1' 1032   6.442   6.518   2.573  1.2617  1.1309 -1.9114
   48U       N1 1033   6.376   6.722   2.540  0.0064  0.6592  0.4692
   48U       C6 1034   6.268   6.795   2.503  0.1586  0.0734 -0.1254
   48U       H6 1035   6.168   6.756   2.515 -0.3694  1.3482 -0.2459
   48U       C5 1036   6.278   6.917   2.453  0.5094 -0.4332  0.5558
   48U       H5 1037   6.191   6.976   2.429  0.5672 -0.0617  1.2277
   48U       C4 1038   6.411   6.973   2.427 -0.4425  0.4148 -0.2586
   48U       O4 1039   6.429   7.083   2.383 -0.2613  0.0435 -0.1086
   48U       N3 1040   6.513   6.890   2.455 -0.1749  0.6077  0.2069
   48U       H3 1041   6.603   6.925   2.425 -0.5722  1.2591 -0.2612
   48U       C2 1042   6.506   6.771   2.522  0.2369 -0.9455 -0.6432
   48U       O2 1043   6.604   6.700   2.540 -0.0794 -0.5812 -0.0001
   48U      C3' 1044   6.218   6.562   2.788  0.0765 -0.1787 -0.8042
   48U      H3' 1045   6.145   6.636   2.756 -0.2818 -1.6819 -3.8704
   48U      C2' 1046   6.360   6.613   2.754  0.2206 -0.3289  0.3941
   48U     H2'1 1047   6.369   6.718   2.780  1.5962 -0.0566 -1.0004
   48U      O2' 1048   6.472   6.534   2.791  0.1902 -0.7444 -0.3319
   48U     HO'2 1049   6.475   6.542   2.886  1.3828 -0.6835 -0.3581
   48U      O3' 1050   6.199   6.504   2.918 -0.4234 -0.0221  0.4969
   49C        P 1051   6.211   6.593   3.047  0.1053 -0.4326 -0.0699
   49C      O1P 1052   6.167   6.514   3.161  0.7636 -0.0979  0.1102
   49C      O2P 1053   6.146   6.721   3.027 -0.0043 -0.2830  0.3006
   49C      O5' 1054   6.368   6.613   3.066  0.1145  0.3928  0.7821
   49C      C5' 1055   6.452   6.513   3.132  0.0466 -0.0282  0.5064
   49C     H5'1 1056   6.450   6.416   3.082  0.1918  0.8946 -1.3765
   49C     H5'2 1057   6.408   6.492   3.229 -1.8091 -0.7880 -0.4597
   49C      C4' 1058   6.599   6.565   3.138  0.0406 -0.4348 -0.4883
   49C      H4' 1059   6.664   6.488   3.178  1.3858  1.3911  0.9848
   49C      O4' 1060   6.645   6.597   3.008  0.2078 -0.4403  0.1414
   49C      C1' 1061   6.725   6.716   3.007 -0.3912  0.0300  0.4026
   49C      H1' 1062   6.826   6.689   2.979 -0.7843 -0.2217 -0.8568
   49C       N1 1063   6.677   6.837   2.926 -1.2377  0.0954  0.2134
   49C       C6 1064   6.546   6.853   2.901  0.2433 -0.0399  0.3199
   49C       H6 1065   6.472   6.783   2.936 -1.4172  0.1880 -2.5094
   49C       C5 1066   6.496   6.962   2.842  0.1041 -0.2668  0.1254
   49C       H5 1067   6.394   6.977   2.812  0.3989 -1.7089 -1.7657
   49C       C4 1068   6.591   7.065   2.809 -0.1719  0.1901  0.4767
   49C       N4 1069   6.553   7.166   2.731 -0.9101 -0.7256 -0.1570
   49C      H41 1070   6.455   7.176   2.709 -0.7714 -2.5010 -1.9055
   49C      H42 1071   6.625   7.230   2.701 -2.7735  1.4532 -0.2653
   49C       N3 1072   6.718   7.054   2.845  0.5368 -0.8358  0.3981
   49C       C2 1073   6.761   6.940   2.897 -0.2492 -1.1204 -0.6927
   49C       O2 1074   6.884   6.935   2.919 -0.1252 -0.2288 -0.0802
   49C      C3' 1075   6.613   6.692   3.225  0.0605 -0.9364  0.8213
   49C      H3' 1076   6.538   6.769   3.205  1.9248  0.4019 -1.6904
   49C      C2' 1077   6.741   6.753   3.153 -0.1746 -0.2449 -0.3448
   49C     H2'1 1078   6.761   6.860   3.165  1.4931 -0.5820  0.1420
   49C      O2' 1079   6.840   6.675   3.211 -0.1762  0.2585 -0.4794
   49C     HO'2 1080   6.815   6.661   3.303  1.0782  0.3037 -0.1157
   49C      O3' 1081   6.642   6.655   3.355  0.3575  0.9979 -0.1799
   50U        P 1082   6.582   6.735   3.480  0.0546 -0.5374  0.0173
   50U      O1P 1083   6.598   6.654   3.602  0.5412  0.2404  0.1895
   50U      O2P 1084   6.441   6.778   3.445  0.5069  0.2342  0.2122
   50U      O5' 1085   6.676   6.868   3.500  0.1302  0.3164 -0.0821
   50U      C5' 1086   6.818   6.852   3.529 -0.3955  0.0388 -0.5685
   50U     H5'1 1087   6.848   6.755   3.490  1.2498  0.3343 -0.1069
   50U     H5'2 1088   6.829   6.835   3.637 -0.7675  1.3513 -0.3049
   50U      C4' 1089   6.912   6.965   3.475 -0.4091  1.1037 -1.0008
   50U      H4' 1090   7.016   6.946   3.499 -0.2808  2.6276 -0.2081
   50U      O4' 1091   6.890   6.980   3.332 -0.5559 -0.1566  0.1817
   50U      C1' 1092   6.921   7.112   3.293  0.2888 -0.1960  0.0260
   50U      H1' 1093   6.999   7.106   3.218  1.2859  0.7942  0.9616
   50U       N1 1094   6.810   7.178   3.219  0.3970 -0.1477 -0.5659
   50U       C6 1095   6.687   7.126   3.209 -0.4905 -0.5081 -0.4654
   50U       H6 1096   6.657   7.050   3.281 -1.8820 -0.1849 -0.6708
   50U       C5 1097   6.596   7.182   3.135  1.0963 -0.8029  0.0869
   50U       H5 1098   6.499   7.134   3.134  0.9286 -0.5638  1.7232
   50U       C4 1099   6.629   7.298   3.052 -0.4896  0.0321  0.3722
   50U       O4 1100   6.557   7.358   2.976  0.1562  0.1806  0.3895
   50U       N3 1101   6.752   7.345   3.066  0.8807 -0.5451 -0.5342
   50U       H3 1102   6.772   7.429   3.014  0.0570  0.8585  1.2978
   50U       C2 1103   6.842   7.294   3.149  0.4711  0.8795  0.3830
   50U       O2 1104   6.946   7.357   3.165  0.2779  0.1799 -0.0196
   50U      C3' 1105   6.891   7.103   3.522 -0.4004  0.3785 -0.3240
   50U      H3' 1106   6.783   7.114   3.530 -0.6866 -2.5910  1.4348
   50U      C2' 1107   6.962   7.180   3.416  0.0585  0.9296 -0.0578
   50U     H2'1 1108   6.933   7.285   3.410 -1.6507  0.6577  2.1489
   50U      O2' 1109   7.104   7.173   3.433 -0.1598  0.0729 -0.1667
   50U     HO'2 1110   7.115   7.163   3.528 -0.9767 -0.0094 -0.0729
   50U      O3' 1111   6.956   7.122   3.647  0.4770  0.2448 -0.2894
   51A        P 1112   6.919   7.243   3.747  0.0185  0.0853 -0.1027
   51A      O1P 1113   6.990   7.213   3.880 -0.0484  0.1501  0.5341
   51A      O2P 1114   6.772   7.261   3.756 -0.1799  0.6540  0.2503
   51A      O5' 1115   6.978   7.378   3.684 -0.2917  0.0794 -0.4411
   51A      C5' 1116   7.113   7.424   3.705  0.6721 -0.2973  0.0817
   51A     H5'1 1117   7.184   7.346   3.677  3.7321  1.7981  1.4239
   51A     H5'2 1118   7.128   7.435   3.812  0.9859  0.4845 -0.0330
   51A      C4' 1119   7.133   7.550   3.617  0.6989  0.7109 -0.6041
   51A      H4' 1120   7.237   7.579   3.632  0.5184  1.2383 -0.3514
   51A      O4' 1121   7.097   7.525   3.481  0.2900  0.3932 -0.3252
   51A      C1' 1122   7.045   7.640   3.420  0.1352  0.5641  0.1059
   51A      H1' 1123   7.111   7.662   3.335  1.6432  1.6506  1.4993
   51A       N9 1124   6.904   7.618   3.377 -0.0660  0.5226 -0.4286
   51A       C8 1125   6.818   7.522   3.413  0.0433  0.1039 -0.4051
   51A       H8 1126   6.835   7.448   3.489 -1.5894 -0.2268 -0.3265
   51A       N7 1127   6.701   7.533   3.363 -0.7536 -0.3916  0.5656
   51A       C5 1128   6.713   7.642   3.280 -0.4711 -0.9512  0.2821
   51A       C6 1129   6.635   7.698   3.171 -0.7931 -0.3499 -0.0224
   51A       N6 1130   6.521   7.656   3.120 -0.0121  0.2249 -0.3904
   51A      H61 1131   6.485   7.571   3.162  0.7100  0.9596  1.8809
   51A      H62 1132   6.485   7.698   3.035 -0.6582 -0.4868 -0.4796
   51A       N1 1133   6.676   7.806   3.103 -0.2742 -0.0377  0.0120
   51A       C2 1134   6.797   7.860   3.139 -0.0851  0.4699  0.6635
   51A       H2 1135   6.828   7.950   3.089  0.4293  0.1627  0.4230
   51A       N3 1136   6.880   7.814   3.236  0.4266  0.0649 -0.0531
   51A       C4 1137   6.834   7.698   3.293  0.0362 -0.8396 -0.0638
   51A      C3' 1138   7.047   7.671   3.652 -0.3619  0.1692 -0.2910
   51A      H3' 1139   6.945   7.638   3.671 -0.3795  0.4865  0.1710
   51A      C2' 1140   7.060   7.750   3.522  0.6274  0.2325 -0.2608
   51A     H2'1 1141   6.970   7.811   3.513  0.6140  0.1951 -0.3844
   51A      O2' 1142   7.186   7.814   3.512  0.1368  1.0290 -0.0533
   51A     HO'2 1143   7.241   7.782   3.584  0.7204  0.7872 -0.6015
   51A      O3' 1144   7.091   7.746   3.769 -0.5808  0.4781  0.4146
   52U        P 1145   6.993   7.847   3.847  0.2143  0.2814 -0.2599
   52U      O1P 1146   7.068   7.911   3.954 -0.3302  0.0807  0.6518
   52U      O2P 1147   6.875   7.758   3.873 -0.1175 -0.1185 -0.2508
   52U      O5' 1148   6.961   7.964   3.743  0.2795 -0.7336  0.1331
   52U      C5' 1149   7.053   8.070   3.711  0.3052  0.0152 -0.4247
   52U     H5'1 1150   7.148   8.028   3.676 -0.9052 -2.2171 -1.2040
   52U     H5'2 1151   7.064   8.134   3.799 -0.1657  0.2308 -0.5216
   52U      C4' 1152   6.990   8.157   3.607  0.6444 -0.2215  0.6151
   52U      H4' 1153   7.065   8.220   3.559  1.4005 -0.0774  1.9145
   52U      O4' 1154   6.943   8.081   3.494 -0.0220  0.1015 -0.2639
   52U      C1' 1155   6.839   8.156   3.437  0.7483  0.9358  0.4395
   52U      H1' 1156   6.866   8.184   3.335  0.9764  2.0783  0.7987
   52U       N1 1157   6.712   8.074   3.442  0.0225  0.4791  0.0289
   52U       C6 1158   6.690   7.979   3.538  0.2932  0.4308  0.1919
   52U       H6 1159   6.759   7.964   3.619 -0.7729  0.7587  1.1990
   52U       C5 1160   6.585   7.889   3.536 -0.4784  0.3646  0.4793
   52U       H5 1161   6.575   7.807   3.605 -0.6773  0.5977  0.7346
   52U       C4 1162   6.490   7.904   3.422 -0.0876 -0.3945  0.7631
   52U       O4 1163   6.392   7.836   3.393 -0.1613 -0.9600 -0.1573
   52U       N3 1164   6.512   8.010   3.337  0.2091  0.1863 -0.0281
   52U       H3 1165   6.448   8.027   3.260 -0.3722 -0.4218  0.3141
   52U       C2 1166   6.614   8.101   3.353 -0.2871 -0.3251 -0.4228
   52U       O2 1167   6.606   8.205   3.288 -0.3552  0.5449  0.0561
   52U      C3' 1168   6.874   8.235   3.665 -0.3277 -0.1291 -0.0819
   52U      H3' 1169   6.808   8.166   3.717  1.2589 -0.4800  1.5720
   52U      C2' 1170   6.814   8.276   3.525  0.2884 -0.0717  0.0645
   52U     H2'1 1171   6.710   8.308   3.532  0.8245  1.3915  3.8439
   52U      O2' 1172   6.890   8.380   3.472  0.0611 -0.0030 -0.2303
   52U     HO'2 1173   6.920   8.431   3.547 -1.8466 -0.0824  0.6434
   52U      O3' 1174   6.909   8.353   3.737 -0.0051 -0.6463  0.4055
   53U        P 1175   6.818   8.413   3.853 -0.3501  0.3382 -0.6525
   53U      O1P 1176   6.899   8.506   3.938 -0.1924 -0.3300  0.4791
   53U      O2P 1177   6.750   8.300   3.924  0.6416 -0.1305  1.0459
   53U      O5' 1178   6.718   8.493   3.769 -0.2699 -0.4166  0.4305
   53U      C5' 1179   6.750   8.611   3.706 -0.0983  0.3033 -0.3645
   53U     H5'1 1180   6.855   8.611   3.675 -0.8701  1.6603 -3.4089
   53U     H5'2 1181   6.749   8.687   3.784  2.3146 -1.2133  1.2798
   53U      C4' 1182   6.655   8.649   3.595  0.4613  0.7274 -0.2824
   53U      H4' 1183   6.699   8.733   3.540 -0.3031  1.2049 -0.1935
   53U      O4' 1184   6.622   8.541   3.512 -0.4095  0.0311  0.6704
   53U      C1' 1185   6.494   8.552   3.450 -0.0502  0.4607 -0.0544
   53U      H1' 1186   6.498   8.572   3.343 -0.6378 -1.4754 -0.4738
   53U       N1 1187   6.416   8.424   3.460 -0.4685 -0.1408  0.5207
   53U       C6 1188   6.444   8.343   3.568  0.5609 -0.1195 -0.2074
   53U       H6 1189   6.513   8.380   3.643  1.4038  0.6498 -1.3286
   53U       C5 1190   6.370   8.227   3.588  0.3492 -0.4875 -0.7565
   53U       H5 1191   6.391   8.167   3.675 -0.1950  0.7445  0.2499
   53U       C4 1192   6.273   8.185   3.490 -0.1669  0.4808  0.9201
   53U       O4 1193   6.218   8.074   3.484  0.1329  0.1047  0.2673
   53U       N3 1194   6.240   8.278   3.392  0.2012  0.3147 -0.1286
   53U       H3 1195   6.174   8.247   3.322  1.6506 -0.3680 -1.2768
   53U       C2 1196   6.313   8.394   3.377  0.4005  0.0643  0.6563
   53U       O2 1197   6.283   8.472   3.282  0.7757  0.1542 -0.2587
   53U      C3' 1198   6.517   8.688   3.643 -0.6058 -0.7367  0.4895
   53U      H3' 1199   6.489   8.614   3.718 -0.8413 -0.9777  0.1700
   53U      C2' 1200   6.429   8.672   3.516 -0.3775 -0.0995 -0.3467
   53U     H2'1 1201   6.328   8.641   3.544 -0.4051  1.3813  1.3701
   53U      O2' 1202   6.422   8.773   3.421 -0.6743 -0.9427  0.1528
   53U     HO'2 1203   6.459   8.850   3.465 -0.6150 -0.8560 -0.0452
   53U      O3' 1204   6.531   8.812   3.699  0.4059  0.1121 -0.2563
   54C        P 1205   6.419   8.863   3.798  0.5253 -0.0983 -0.3331
   54C      O1P 1206   6.430   9.010   3.812  0.4669 -0.7601  0.2172
   54C      O2P 1207   6.424   8.784   3.923  0.4839 -0.6449 -0.0013
   54C      O5' 1208   6.283   8.836   3.731 -0.5844 -0.2121  0.1784
   54C      C5' 1209   6.218   8.923   3.637 -0.4718  0.0689 -0.1293
   54C     H5'1 1210   6.273   8.934   3.543  0.9400 -1.0196  0.5416
   54C     H5'2 1211   6.205   9.021   3.684 -1.0538 -0.1101  0.0949
   54C      C4' 1212   6.085   8.861   3.593  0.4406  0.4278  0.6152
   54C      H4' 1213   6.047   8.927   3.516  0.8792  0.4898  0.4471
   54C      O4' 1214   6.104   8.735   3.527  0.2364 -0.4841  0.0792
   54C      C1' 1215   5.974   8.661   3.546 -0.5408  0.2653  0.2615
   54C      H1' 1216   5.930   8.667   3.447  1.5339  3.7505 -0.6022
   54C       N1 1217   5.983   8.516   3.588  0.0959  0.0918 -0.7110
   54C       C6 1218   6.073   8.470   3.680  1.5345  0.3674 -0.0589
   54C       H6 1219   6.143   8.541   3.724  0.5325  2.3209 -1.4696
   54C       C5 1220   6.063   8.341   3.719  0.5082  0.4939  0.9398
   54C       H5 1221   6.130   8.306   3.796  0.9728  2.2303  1.3582
   54C       C4 1222   5.959   8.253   3.660 -0.3690 -0.4895 -0.3533
   54C       N4 1223   5.935   8.131   3.695  0.0144  0.0150  0.3886
   54C      H41 1224   6.005   8.096   3.760  2.9107  2.4071 -1.1756
   54C      H42 1225   5.849   8.083   3.673  0.4506 -1.4093  1.6109
   54C       N3 1226   5.883   8.297   3.557 -0.1177  0.0362 -0.5038
   54C       C2 1227   5.891   8.426   3.524 -0.3640 -0.3741 -0.3565
   54C       O2 1228   5.809   8.465   3.441  0.3532 -0.1356 -0.1265
   54C      C3' 1229   5.980   8.843   3.707 -0.4347  0.2820 -1.0835
   54C      H3' 1230   6.038   8.807   3.792 -1.5350  1.5352  0.2600
   54C      C2' 1231   5.882   8.739   3.642 -0.2773  0.6639  0.8094
   54C     H2'1 1232   5.835   8.675   3.716  1.2168 -0.5198  0.7908
   54C      O2' 1233   5.778   8.797   3.557 -0.2541 -0.1467  0.0140
   54C     HO'2 1234   5.691   8.792   3.596 -0.0686  0.1300  0.4777
   54C      O3' 1235   5.924   8.967   3.742 -0.0730 -0.2649 -0.5493
   55C        P 1236   5.801   8.992   3.842  0.1755  0.1800  0.1058
   55C      O1P 1237   5.773   9.136   3.854  0.2895  0.5158  0.0178
   55C      O2P 1238   5.838   8.913   3.961  0.4702  0.0496 -0.0111
   55C      O5' 1239   5.671   8.924   3.781  0.1619  0.5570 -0.0530
   55C      C5' 1240   5.592   8.996   3.684 -0.1370  0.6044 -0.8206
   55C     H5'1 1241   5.654   9.022   3.598 -0.8948  2.3073 -0.8930
   55C     H5'2 1242   5.561   9.086   3.738  0.6915  0.8118 -0.6881
   55C      C4' 1243   5.474   8.906   3.651  0.2735 -0.5144  0.1899
   55C      H4' 1244   5.422   8.948   3.566  0.1169 -0.9247  0.0797
   55C      O4' 1245   5.516   8.775   3.619 -0.8238 -0.4154  0.1909
   55C      C1' 1246   5.418   8.677   3.636  0.1245 -0.2493 -0.5284
   55C      H1' 1247   5.384   8.635   3.542 -0.8505 -0.5833 -0.0443
   55C       N1 1248   5.469   8.560   3.712 -0.9666  0.3976  0.0051
   55C       C6 1249   5.587   8.566   3.786  0.2420  0.4374 -0.1608
   55C       H6 1250   5.644   8.655   3.807  2.2971 -0.8411 -0.0061
   55C       C5 1251   5.646   8.454   3.831 -0.3362  1.0295  0.1431
   55C       H5 1252   5.742   8.461   3.880 -0.3657  1.5356  0.1308
   55C       C4 1253   5.580   8.329   3.799 -0.2022 -0.6124 -0.3094
   55C       N4 1254   5.634   8.220   3.841 -0.7212 -0.5737  0.1935
   55C      H41 1255   5.718   8.233   3.895 -1.9694  1.4241  1.8427
   55C      H42 1256   5.619   8.132   3.794  0.4310 -1.3188  1.1744
   55C       N3 1257   5.469   8.319   3.726  0.5054 -0.4770  0.2467
   55C       C2 1258   5.409   8.435   3.684 -1.0337  0.1352  0.1149
   55C       O2 1259   5.302   8.420   3.627  0.5354  0.4403  0.1796
   55C      C3' 1260   5.373   8.882   3.766  0.5055 -0.3048  0.6257
   55C      H3' 1261   5.419   8.863   3.863  0.5393 -0.4697  0.5779
   55C      C2' 1262   5.306   8.751   3.712  0.2135  0.1288  0.2154
   55C     H2'1 1263   5.269   8.697   3.799 -0.5729  1.6057  0.8351
   55C      O2' 1264   5.198   8.773   3.614  0.0158 -0.5407  0.5214
   55C     HO'2 1265   5.115   8.778   3.661 -0.2017  0.8411  0.0491
   55C      O3' 1266   5.270   8.982   3.783 -0.0482 -0.2890 -0.0361
   56G        P 1267   5.162   8.982   3.900 -0.1684  0.0722 -0.1338
   56G      O1P 1268   5.092   9.109   3.894  0.4325  0.2282 -0.2025
   56G      O2P 1269   5.231   8.941   4.022 -0.8515  0.2267  0.1351
   56G      O5' 1270   5.049   8.871   3.880 -0.4856 -0.5499 -0.4183
   56G      C5' 1271   4.955   8.893   3.781 -0.3843  0.2571  0.7480
   56G     H5'1 1272   5.007   8.907   3.687 -0.8712  1.3642  0.6349
   56G     H5'2 1273   4.895   8.982   3.800 -0.9442  0.4817 -1.7536
   56G      C4' 1274   4.865   8.767   3.773 -0.5676  0.0902 -0.0458
   56G      H4' 1275   4.789   8.787   3.697 -0.4697  1.3330  0.1609
   56G      O4' 1276   4.939   8.648   3.735  0.2205  0.3026  0.1996
   56G      C1' 1277   4.881   8.530   3.796 -0.0047  0.1501 -0.0297
   56G      H1' 1278   4.845   8.457   3.723  1.3112  1.2534 -1.8820
   56G       N9 1279   4.984   8.464   3.884 -0.4165 -0.0707 -0.1146
   56G       C8 1280   5.095   8.529   3.945 -0.5344  0.2299 -0.0755
   56G       H8 1281   5.117   8.634   3.932  1.1117  0.0201  0.8373
   56G       N7 1282   5.167   8.449   4.015 -0.2512  0.0931  0.0402
   56G       C5 1283   5.094   8.328   4.017 -0.2826  0.3461  0.7243
   56G       C6 1284   5.119   8.197   4.072 -0.3200 -0.0742 -0.6034
   56G       O6 1285   5.212   8.165   4.145  0.3954  0.0547  0.1727
   56G       N1 1286   5.022   8.104   4.048  0.4448 -0.3202  0.1071
   56G       H1 1287   5.044   8.009   4.075  0.7216 -0.5013 -0.7360
   56G       C2 1288   4.907   8.135   3.982  0.0036  0.0900 -0.3492
   56G       N2 1289   4.815   8.043   3.971 -0.8087 -0.1356  0.2255
   56G      H21 1290   4.839   7.951   4.006 -0.6730  0.4006  1.6191
   56G      H22 1291   4.739   8.064   3.907  1.0197  3.6149 -0.9828
   56G       N3 1292   4.887   8.250   3.919  0.7141 -0.4983 -0.2436
   56G       C4 1293   4.983   8.344   3.938  0.2584 -0.1545 -0.6352
   56G      C3' 1294   4.789   8.717   3.904  0.3226 -0.3684  0.3515
   56G      H3' 1295   4.855   8.719   3.991  1.7276  0.3343 -0.6913
   56G      C2' 1296   4.761   8.568   3.879  0.1074 -0.4068 -0.9180
   56G     H2'1 1297   4.747   8.512   3.972 -1.0218 -0.7081 -1.2540
   56G      O2' 1298   4.646   8.546   3.799 -0.0512 -0.0506 -0.8729
   56G     HO'2 1299   4.590   8.618   3.828  1.2401  0.7926 -0.4049
   56G      O3' 1300   4.671   8.798   3.916 -0.3143  0.1664 -0.1236
   57U        P 1301   4.633   8.844   4.057  0.2979 -0.1131  0.2275
   57U      O1P 1302   4.505   8.927   4.056 -0.4808 -0.0602  0.4097
   57U      O2P 1303   4.755   8.900   4.117 -0.5687  0.1670  0.0026
   57U      O5' 1304   4.591   8.706   4.123  0.0227 -0.0006  0.7889
   57U      C5' 1305   4.474   8.635   4.089 -0.4100 -0.1759 -0.6668
   57U     H5'1 1306   4.473   8.623   3.981 -1.6684  0.7059 -0.7663
   57U     H5'2 1307   4.381   8.684   4.117 -0.3511 -1.5602  2.3659
   57U      C4' 1308   4.457   8.491   4.147 -0.1860  0.6232 -0.8108
   57U      H4' 1309   4.363   8.446   4.115  0.3518  0.2347 -1.8887
   57U      O4' 1310   4.572   8.407   4.119  0.3319 -0.1627  0.8904
   57U      C1' 1311   4.584   8.299   4.212  0.2509  0.1143  0.6674
   57U      H1' 1312   4.562   8.197   4.180  1.2061  0.1059 -0.0190
   57U       N1 1313   4.723   8.304   4.273  0.0477  0.1607 -0.1447
   57U       C6 1314   4.802   8.419   4.264  0.0564  1.2420  0.1780
   57U       H6 1315   4.763   8.507   4.215 -2.5753  0.5922  0.9355
   57U       C5 1316   4.934   8.413   4.297 -0.1421  0.7008  0.2799
   57U       H5 1317   4.999   8.498   4.290 -0.5041  0.9026 -1.0575
   57U       C4 1318   4.991   8.292   4.350  0.3559 -0.2706  0.2779
   57U       O4 1319   5.105   8.278   4.385 -0.0516 -0.5945 -0.2734
   57U       N3 1320   4.904   8.184   4.353 -0.3683 -0.8387 -0.7998
   57U       H3 1321   4.945   8.097   4.384 -0.0285 -0.6456 -0.7025
   57U       C2 1322   4.776   8.185   4.317  0.5449  0.4398  0.2786
   57U       O2 1323   4.702   8.084   4.328 -0.5927 -0.6464 -0.3686
   57U      C3' 1324   4.446   8.473   4.295  0.3079  0.2183 -0.9659
   57U      H3' 1325   4.526   8.531   4.340  1.2828 -2.4155  1.0164
   57U      C2' 1326   4.483   8.330   4.322  0.1889  0.5618  0.0500
   57U     H2'1 1327   4.524   8.312   4.422 -0.2750  1.3915  0.3975
   57U      O2' 1328   4.379   8.238   4.301 -0.7996 -0.2459  0.6714
   57U     HO'2 1329   4.375   8.178   4.376 -1.3567 -1.2116 -0.1132
   57U      O3' 1330   4.318   8.505   4.356  0.0765 -1.0946  0.5509
   58A        P 1331   4.312   8.561   4.506 -0.1488 -0.3455 -0.0492
   58A      O1P 1332   4.170   8.576   4.548 -0.2680  0.4509 -0.1794
   58A      O2P 1333   4.406   8.673   4.508  0.2366  0.4346 -0.2688
   58A      O5' 1334   4.374   8.445   4.596 -0.3196  0.4065  0.5125
   58A      C5' 1335   4.291   8.336   4.631  0.2371  0.3083 -0.5978
   58A     H5'1 1336   4.244   8.286   4.546 -1.5071 -2.9124  2.0188
   58A     H5'2 1337   4.215   8.366   4.703  1.5608 -1.6697  1.7909
   58A      C4' 1338   4.365   8.224   4.702  0.6409 -0.0056  0.1848
   58A      H4' 1339   4.290   8.148   4.725  1.0991  0.4398  3.7305
   58A      O4' 1340   4.467   8.164   4.626  0.0338  0.6673 -0.4039
   58A      C1' 1341   4.569   8.119   4.717 -0.3540 -0.0807 -0.2496
   58A      H1' 1342   4.581   8.011   4.708 -1.7017 -0.0991 -4.2990
   58A       N9 1343   4.691   8.200   4.700 -0.5517  0.1393  0.3475
   58A       C8 1344   4.719   8.322   4.643  0.1095 -0.1604  0.6689
   58A       H8 1345   4.647   8.388   4.598  1.6033  1.4398  0.5291
   58A       N7 1346   4.843   8.349   4.635 -0.3161 -0.5531  0.6146
   58A       C5 1347   4.903   8.248   4.707  0.0631 -0.6093  0.2874
   58A       C6 1348   5.034   8.222   4.745  0.1806  0.4083 -0.1657
   58A       N6 1349   5.145   8.283   4.714  0.1752 -0.2234  0.7551
   58A      H61 1350   5.149   8.352   4.641  1.3099 -1.2152 -0.1685
   58A      H62 1351   5.232   8.240   4.745  1.0905 -1.8736 -3.5139
   58A       N1 1352   5.070   8.115   4.815 -0.3219 -0.4490  0.3981
   58A       C2 1353   4.971   8.035   4.850  0.3368  0.3232 -0.1656
   58A       H2 1354   4.999   7.942   4.897  1.6939  0.4482 -0.6680
   58A       N3 1355   4.839   8.034   4.819  0.0360 -0.6441  0.3331
   58A       C4 1356   4.813   8.152   4.747 -0.0141  0.2141 -0.3946
   58A      C3' 1357   4.416   8.258   4.844 -0.2244 -0.1219 -0.0032
   58A      H3' 1358   4.467   8.354   4.838 -3.1920  1.6663  0.8449
   58A      C2' 1359   4.509   8.139   4.861 -0.1803 -0.0114 -0.6542
   58A     H2'1 1360   4.589   8.159   4.932 -0.4017 -0.0986 -0.3792
   58A      O2' 1361   4.458   8.003   4.899 -0.0833 -0.4898  0.5250
   58A     HO'2 1362   4.501   7.992   4.984  1.9607  0.3829 -0.3269
   58A      O3' 1363   4.308   8.264   4.942  0.0991  0.4780  0.3304
   59C        P 1364   4.323   8.343   5.072 -0.2851  0.2029 -0.2357
   59C      O1P 1365   4.194   8.351   5.144  0.2757 -0.0987  0.4907
   59C      O2P 1366   4.400   8.470   5.051  0.2480  0.6970 -0.1303
   59C      O5' 1367   4.420   8.248   5.158 -0.0648 -0.3714 -0.2867
   59C      C5' 1368   4.361   8.134   5.217  0.4898 -0.0302  0.2348
   59C     H5'1 1369   4.281   8.091   5.158 -1.0182  1.3067  1.2205
   59C     H5'2 1370   4.316   8.168   5.310  0.9273 -0.4727  0.6117
   59C      C4' 1371   4.467   8.036   5.253  0.3927 -0.5515 -0.2370
   59C      H4' 1372   4.417   7.941   5.272 -2.1065  0.9061  1.0016
   59C      O4' 1373   4.566   8.024   5.152 -0.9404 -0.0130  0.3762
   59C      C1' 1374   4.696   7.997   5.208  0.0772 -0.5835 -0.0338
   59C      H1' 1375   4.743   7.905   5.176  0.7232 -0.5299  0.7357
   59C       N1 1376   4.792   8.102   5.159 -0.1752 -0.0165  0.2228
   59C       C6 1377   4.752   8.229   5.123  0.4260 -0.3902 -1.1557
   59C       H6 1378   4.646   8.249   5.127  0.6399  0.5315  1.1335
   59C       C5 1379   4.845   8.323   5.085 -0.7533  0.1514 -0.2300
   59C       H5 1380   4.814   8.422   5.055 -0.3342  0.1634 -0.6297
   59C       C4 1381   4.981   8.289   5.077  0.2311  0.5418  0.2823
   59C       N4 1382   5.068   8.368   5.018 -0.0394 -0.6943 -0.5584
   59C      H41 1383   5.029   8.456   4.986 -0.9351 -0.1294  1.8668
   59C      H42 1384   5.165   8.340   5.011 -0.3173 -2.3335  1.1277
   59C       N3 1385   5.016   8.165   5.120 -0.1418 -0.6639 -0.3189
   59C       C2 1386   4.930   8.075   5.165  0.4375 -0.6077 -0.0555
   59C       O2 1387   4.972   7.968   5.205 -1.0401 -0.5813 -0.3493
   59C      C3' 1388   4.551   8.080   5.376  0.6116  0.1208  0.2039
   59C      H3' 1389   4.572   8.186   5.361 -2.5806  0.7545 -0.6215
   59C      C2' 1390   4.673   7.991   5.359  1.0210 -0.0531  0.1518
   59C     H2'1 1391   4.764   8.022   5.411  0.2853  2.1342  0.2320
   59C      O2' 1392   4.640   7.860   5.390  1.0454 -0.3611  0.4417
   59C     HO'2 1393   4.558   7.860   5.441  1.2295 -0.9860  0.7546
   59C      O3' 1394   4.488   8.060   5.505 -0.1708  0.8937  0.3988
   60U        P 1395   4.528   8.158   5.618 -0.1273  0.0143  0.3557
   60U      O1P 1396   4.472   8.099   5.745 -0.2804 -0.6362  0.6210
   60U      O2P 1397   4.493   8.292   5.573 -0.6854 -0.2556  0.1691
   60U      O5' 1398   4.687   8.130   5.621 -0.0189  0.3266  0.0466
   60U      C5' 1399   4.749   8.021   5.685  0.3996  0.2901 -0.7588
   60U     H5'1 1400   4.733   7.924   5.639 -1.0093 -1.0393  2.2640
   60U     H5'2 1401   4.710   8.022   5.787  1.7541  0.6851 -0.2223
   60U      C4' 1402   4.901   8.024   5.688  0.2375  0.2083  0.6713
   60U      H4' 1403   4.932   7.929   5.732  3.2357 -0.4701 -2.5028
   60U      O4' 1404   4.954   8.056   5.559  0.8034  0.2282 -0.0433
   60U      C1' 1405   5.084   8.108   5.583 -0.0055 -0.0213 -0.2269
   60U      H1' 1406   5.158   8.031   5.564  0.4094  0.5051 -0.7790
   60U       N1 1407   5.113   8.225   5.496 -0.5350  0.6349  0.5679
   60U       C6 1408   5.019   8.300   5.435  0.0533 -0.0751  0.2171
   60U       H6 1409   4.916   8.273   5.452  0.5873 -1.3329  1.6804
   60U       C5 1410   5.048   8.422   5.382 -1.0530 -0.1552  0.5402
   60U       H5 1411   4.962   8.477   5.345  0.0067  1.7907  0.8621
   60U       C4 1412   5.185   8.459   5.347  0.3286 -0.6142  0.1374
   60U       O4 1413   5.215   8.565   5.286 -0.4564  0.1101  0.0958
   60U       N3 1414   5.280   8.379   5.406 -0.4649  0.2706 -0.3375
   60U       H3 1415   5.377   8.405   5.400  0.0101 -1.1744  0.6342
   60U       C2 1416   5.250   8.266   5.478 -0.2578  0.6588 -0.9531
   60U       O2 1417   5.346   8.199   5.529  0.8163  0.5582 -0.6080
   60U      C3' 1418   4.947   8.134   5.778  0.0730  0.4628 -0.4995
   60U      H3' 1419   4.891   8.223   5.753  0.2616  0.4712 -0.9046
   60U      C2' 1420   5.099   8.142   5.734  0.3749 -0.2173  0.1104
   60U     H2'1 1421   5.139   8.242   5.748  1.2165 -0.3590 -1.1836
   60U      O2' 1422   5.174   8.044   5.801 -1.0340 -0.0281 -0.1268
   60U     HO'2 1423   5.186   8.074   5.892 -0.7833  0.1492 -0.2158
   60U      O3' 1424   4.931   8.095   5.918  0.4945 -0.4567  0.9260
   61U        P 1425   4.976   8.192   6.037  0.2254  0.2270 -0.6014
   61U      O1P 1426   4.908   8.145   6.156  0.1209 -0.1719 -0.0271
   61U      O2P 1427   4.951   8.329   5.998 -0.1336  0.1410 -0.3783
   61U      O5' 1428   5.132   8.166   6.056 -0.4778  0.0412  0.2726
   61U      C5' 1429   5.172   8.046   6.126 -0.1996 -0.3048 -0.0103
   61U     H5'1 1430   5.108   7.967   6.089 -2.8608  1.6435  0.1010
   61U     H5'2 1431   5.153   8.046   6.234  0.2245  0.1801  0.0713
   61U      C4' 1432   5.323   8.017   6.114  0.6590  0.5337 -0.4176
   61U      H4' 1433   5.348   7.915   6.143 -0.1079 -0.1797 -2.0849
   61U      O4' 1434   5.367   8.007   5.979 -0.0704  0.2830 -0.0507
   61U      C1' 1435   5.508   8.024   5.968 -0.0221 -0.4193 -0.2989
   61U      H1' 1436   5.561   7.931   5.945  1.3551  0.2887 -0.1221
   61U       N1 1437   5.533   8.134   5.866  0.0063 -0.3173  0.7811
   61U       C6 1438   5.479   8.261   5.872 -0.2485  0.7738  0.4190
   61U       H6 1439   5.409   8.294   5.948  1.1901  2.0090  1.2645
   61U       C5 1440   5.507   8.354   5.780 -0.3668 -0.3229  0.5706
   61U       H5 1441   5.468   8.453   5.794  0.9346  0.1906  0.7443
   61U       C4 1442   5.599   8.328   5.668 -0.0490 -0.1498  0.3302
   61U       O4 1443   5.625   8.398   5.570 -0.1980 -0.1643 -0.5705
   61U       N3 1444   5.656   8.208   5.674  0.1662  0.4289 -0.4250
   61U       H3 1445   5.725   8.195   5.602  1.2999 -0.5249  0.7865
   61U       C2 1446   5.634   8.112   5.770  0.2087 -0.2585 -0.2721
   61U       O2 1447   5.706   8.015   5.766  0.9598  0.3755 -0.0448
   61U      C3' 1448   5.423   8.114   6.177 -0.0693 -0.1468  0.8499
   61U      H3' 1449   5.389   8.212   6.144  2.2908 -0.2863 -2.4669
   61U      C2' 1450   5.557   8.066   6.107  0.1694  0.3217 -0.5289
   61U     H2'1 1451   5.629   8.148   6.107  0.4127  0.1655  1.5335
   61U      O2' 1452   5.619   7.951   6.176 -0.0358 -0.5967 -1.1110
   61U     HO'2 1453   5.662   7.981   6.256 -1.4653 -1.5647  0.0773
   61U      O3' 1454   5.424   8.109   6.319  0.6146 -0.0835  0.0411
   61U      H3T 1455   5.352   8.166   6.349 -0.7230 -1.8801  0.3967
   62G      O5' 1456   6.058   8.187   5.293  0.4346  0.2068 -0.2431
   62G      H5T 1457   6.049   8.282   5.303  0.5423  0.3786 -1.5879
   62G      C5' 1458   6.071   8.121   5.411  0.3131 -0.4124  0.4892
   62G     H5'1 1459   6.064   8.191   5.494 -0.4118 -1.4043  1.2938
   62G     H5'2 1460   6.171   8.079   5.418 -0.0043 -0.9554  2.4300
   62G      C4' 1461   5.961   8.016   5.432 -0.5455 -0.0310 -0.4017
   62G      H4' 1462   5.999   7.956   5.514  0.4997  1.1312 -0.0132
   62G      O4' 1463   5.841   8.076   5.470 -0.1093 -0.2604 -0.0532
   62G      C1' 1464   5.729   8.003   5.412 -0.2090 -0.2991 -0.3858
   62G      H1' 1465   5.662   7.976   5.493  0.4747 -1.0038 -0.0400
   62G       N9 1466   5.666   8.098   5.322  0.0678 -0.2298  0.5482
   62G       C8 1467   5.718   8.213   5.266  0.2066  0.1486 -0.7395
   62G       H8 1468   5.816   8.255   5.283  0.1067  1.1782 -2.4079
   62G       N7 1469   5.632   8.281   5.183 -0.1433 -0.0012  0.2877
   62G       C5 1470   5.514   8.202   5.194  0.4799  0.1644  0.2787
   62G       C6 1471   5.381   8.219   5.140 -0.3433 -0.0197 -0.3466
   62G       O6 1472   5.348   8.310   5.061 -0.0426 -0.3785 -0.3170
   62G       N1 1473   5.286   8.127   5.176  0.3084  0.3761  0.0334
   62G       H1 1474   5.191   8.142   5.146  0.8128 -0.1976 -2.0110
   62G       C2 1475   5.323   8.021   5.249 -0.3379  0.6391  0.4429
   62G       N2 1476   5.235   7.925   5.264 -0.5391  0.6379  0.6062
   62G      H21 1477   5.138   7.934   5.239 -0.6238 -2.1860 -0.4812
   62G      H22 1478   5.271   7.842   5.310 -1.7181  0.4796  1.2708
   62G       N3 1479   5.446   8.004   5.304 -0.0461 -0.2094  0.5593
   62G       C4 1480   5.531   8.101   5.278 -0.7975 -0.0888 -0.4246
   62G      C3' 1481   5.923   7.919   5.313 -0.4030 -0.9680 -0.0194
   62G      H3' 1482   5.917   7.975   5.219  1.7894 -1.2143 -0.3532
   62G      C2' 1483   5.781   7.879   5.348  0.3010  0.4548 -0.0668
   62G     H2'1 1484   5.721   7.849   5.262 -0.6685  1.2625  0.3102
   62G      O2' 1485   5.771   7.774   5.440  0.1595  0.3482 -0.1297
   62G     HO'2 1486   5.689   7.724   5.438  0.9440 -1.0280  0.3725
   62G      O3' 1487   5.997   7.803   5.293  0.2913  0.3853 -0.0441
   63U        P 1488   6.005   7.734   5.150  0.3700  0.1877 -0.3026
   63U      O1P 1489   6.084   7.613   5.165  0.0552 -0.0013 -0.2055
   63U      O2P 1490   6.049   7.835   5.063  0.0405 -0.6591  0.1310
   63U      O5' 1491   5.854   7.685   5.112 -0.6569  0.1495  0.0671
   63U      C5' 1492   5.789   7.573   5.165  0.3426 -0.2049  0.1622
   63U     H5'1 1493   5.784   7.574   5.273 -0.4107  0.0829  0.1271
   63U     H5'2 1494   5.841   7.482   5.133 -1.5641 -1.6296  0.9730
   63U      C4' 1495   5.644   7.571   5.117 -0.0269 -0.2386 -0.3884
   63U      H4' 1496   5.604   7.500   5.190  1.2897  1.4303  2.1307
   63U      O4' 1497   5.586   7.697   5.146 -0.2695 -0.1036 -0.1045
   63U      C1' 1498   5.479   7.710   5.056  0.1320  0.7302  0.0602
   63U      H1' 1499   5.387   7.690   5.111  0.7237 -0.4240  0.6551
   63U       N1 1500   5.476   7.846   4.983  0.5480  0.2878  0.2985
   63U       C6 1501   5.588   7.899   4.930  0.0135  0.0842 -0.0515
   63U       H6 1502   5.679   7.854   4.966  0.8037 -0.8090 -2.9249
   63U       C5 1503   5.588   8.012   4.854  0.4077 -0.6084  0.2154
   63U       H5 1504   5.680   8.063   4.832  0.6009  0.7696  3.5812
   63U       C4 1505   5.463   8.077   4.816  0.3451 -0.7883  0.0361
   63U       O4 1506   5.445   8.178   4.750 -0.5369  0.3174 -0.4132
   63U       N3 1507   5.348   8.006   4.859 -0.1953  0.3426 -0.0239
   63U       H3 1508   5.255   8.037   4.832 -1.9562 -4.6113 -0.8278
   63U       C2 1509   5.352   7.888   4.932  1.0984 -0.5525  0.1327
   63U       O2 1510   5.246   7.832   4.962 -0.1458  0.2648  0.1636
   63U      C3' 1511   5.618   7.525   4.972  0.3946  0.2814 -1.4873
   63U      H3' 1512   5.686   7.576   4.903 -0.2824  0.2508 -2.1925
   63U      C2' 1513   5.484   7.593   4.952 -0.2926  0.2386 -0.4018
   63U     H2'1 1514   5.482   7.626   4.849  0.9464  1.4346 -0.0618
   63U      O2' 1515   5.369   7.509   4.974 -0.2356 -0.3589  0.0860
   63U     HO'2 1516   5.378   7.440   4.908 -0.1424  0.0535 -0.3319
   63U      O3' 1517   5.607   7.380   4.963  0.0903 -0.0406  0.0695
   64A        P 1518   5.611   7.307   4.820 -0.1641 -0.5316 -0.2951
   64A      O1P 1519   5.618   7.163   4.850  0.1233 -0.2686  0.1537
   64A      O2P 1520   5.709   7.371   4.731  0.0972 -0.1364 -0.5407
   64A      O5' 1521   5.469   7.335   4.759 -0.1988 -0.0043 -0.2010
   64A      C5' 1522   5.359   7.250   4.779  0.5192 -0.8876  0.1175
   64A     H5'1 1523   5.356   7.219   4.883  0.6833  0.5475  0.5733
   64A     H5'2 1524   5.381   7.153   4.735  0.3274 -1.6166  1.5894
   64A      C4' 1525   5.214   7.293   4.727 -0.5044 -0.5394 -0.2066
   64A      H4' 1526   5.154   7.222   4.783  2.8576 -1.0286  3.2008
   64A      O4' 1527   5.178   7.424   4.767  0.0631 -0.0687 -0.3847
   64A      C1' 1528   5.095   7.491   4.670  0.5718  0.0858  0.0056
   64A      H1' 1529   4.999   7.528   4.704  0.8669 -0.4854  1.5010
   64A       N9 1530   5.163   7.613   4.629 -0.4343 -0.7108 -0.0599
   64A       C8 1531   5.295   7.646   4.643  0.3968 -0.3425  0.5466
   64A       H8 1532   5.367   7.583   4.694  1.6936  1.5441  1.1594
   64A       N7 1533   5.321   7.764   4.595  0.5101  0.0951 -0.7985
   64A       C5 1534   5.201   7.816   4.547 -0.4031 -0.3819  0.9081
   64A       C6 1535   5.159   7.944   4.502 -0.1225  0.3541  0.0455
   64A       N6 1536   5.231   8.051   4.479 -0.0274 -0.4031 -0.0460
   64A      H61 1537   5.332   8.052   4.479  0.0135  0.0667  1.7434
   64A      H62 1538   5.185   8.134   4.445  0.2053  0.0307  0.6583
   64A       N1 1539   5.031   7.964   4.473  0.1400 -0.0733 -0.4560
   64A       C2 1540   4.940   7.868   4.487 -0.4761 -0.1320  0.0793
   64A       H2 1541   4.837   7.887   4.461 -0.5893 -1.0456 -0.1859
   64A       N3 1542   4.964   7.744   4.541 -0.6024 -0.5196  0.1415
   64A       C4 1543   5.099   7.724   4.568 -0.2542 -1.0504  0.4728
   64A      C3' 1544   5.197   7.299   4.575  0.5755 -0.1635  0.5319
   64A      H3' 1545   5.286   7.339   4.527  1.2649 -4.3440 -2.2361
   64A      C2' 1546   5.079   7.395   4.551 -0.1771 -0.3234 -0.2497
   64A     H2'1 1547   5.086   7.441   4.453 -0.1433  0.5620  0.1554
   64A      O2' 1548   4.953   7.323   4.566 -0.4907  0.5329 -0.0098
   64A     HO'2 1549   4.922   7.281   4.486  3.1191 -2.3496 -0.1266
   64A      O3' 1550   5.173   7.172   4.513  0.3307  0.1182  0.2247
   65C        P 1551   5.204   7.154   4.358 -0.4477  0.3925  0.5114
   65C      O1P 1552   5.194   7.009   4.345  0.1990 -0.1905 -0.4149
   65C      O2P 1553   5.335   7.211   4.328  0.3038  0.4042  0.1397
   65C      O5' 1554   5.083   7.225   4.276  0.0023  0.3882 -0.5849
   65C      C5' 1555   4.945   7.177   4.272 -1.1531  0.0971  0.5470
   65C     H5'1 1556   4.909   7.144   4.370  1.1760  2.1604  2.2400
   65C     H5'2 1557   4.945   7.088   4.210  1.8371  0.5180 -0.1907
   65C      C4' 1558   4.868   7.292   4.205  0.4599  0.4202  0.1995
   65C      H4' 1559   4.764   7.267   4.187  0.3213  0.3373  1.0940
   65C      O4' 1560   4.876   7.415   4.274  0.1996  0.0112  0.4773
   65C      C1' 1561   4.858   7.527   4.177 -1.3641  0.8357 -1.0161
   65C      H1' 1562   4.769   7.579   4.214 -0.1584  1.3808  1.3026
   65C       N1 1563   4.978   7.619   4.182  0.3265 -0.6634 -0.1032
   65C       C6 1564   5.105   7.573   4.207 -0.1185  0.0972 -0.2390
   65C       H6 1565   5.121   7.466   4.213  0.7871  0.2610  0.3206
   65C       C5 1566   5.205   7.661   4.219  0.2464 -0.2252  0.3498
   65C       H5 1567   5.304   7.629   4.249 -0.4120  0.0477  3.1023
   65C       C4 1568   5.178   7.801   4.195 -0.1410 -1.0490  0.6155
   65C       N4 1569   5.274   7.893   4.191 -0.5127 -0.1980 -0.2257
   65C      H41 1570   5.365   7.862   4.220  0.2406 -0.0294 -2.2196
   65C      H42 1571   5.247   7.991   4.190  0.0827  0.0210  1.4679
   65C       N3 1572   5.059   7.850   4.173 -0.1398  0.2976 -0.2063
   65C       C2 1573   4.953   7.756   4.162  0.9496 -0.0076 -0.3378
   65C       O2 1574   4.842   7.795   4.130  0.3787 -0.3854  0.4660
   65C      C3' 1575   4.917   7.335   4.065  0.1291 -0.6427 -0.2811
   65C      H3' 1576   5.024   7.355   4.066  0.1220 -0.1119  3.1808
   65C      C2' 1577   4.846   7.468   4.039  0.0463 -0.2898  0.6773
   65C     H2'1 1578   4.898   7.530   3.966  0.5948 -3.1330 -1.5167
   65C      O2' 1579   4.705   7.462   4.015 -0.0157 -0.6885  0.4604
   65C     HO'2 1580   4.687   7.396   3.948  1.9079  0.6058 -1.4414
   65C      O3' 1581   4.876   7.241   3.966  0.0700 -0.0481 -0.3882
   66G        P 1582   4.968   7.214   3.835 -0.0146  0.1554  0.2494
   66G      O1P 1583   4.905   7.108   3.749  0.1602  0.0986 -0.3551
   66G      O2P 1584   5.107   7.199   3.881  0.0439  0.2024 -0.0121
   66G      O5' 1585   4.966   7.350   3.758 -0.3591 -0.9339 -0.1251
   66G      C5' 1586   4.847   7.383   3.684 -0.1167  0.2439  0.3510
   66G     H5'1 1587   4.765   7.371   3.756  0.2720 -0.5146  0.6815
   66G     H5'2 1588   4.846   7.315   3.599  0.2670 -2.2143  2.1724
   66G      C4' 1589   4.848   7.534   3.643  0.3014 -0.0900 -0.4446
   66G      H4' 1590   4.755   7.554   3.589  1.3951  1.2896 -1.9165
   66G      O4' 1591   4.854   7.619   3.748  0.2626 -0.2629 -0.0110
   66G      C1' 1592   4.928   7.735   3.699 -0.3263 -0.8539  0.1718
   66G      H1' 1593   4.870   7.827   3.704  0.2186 -0.5953  3.0545
   66G       N9 1594   5.052   7.768   3.771 -0.1966 -0.4663 -0.4084
   66G       C8 1595   5.135   7.675   3.833 -0.6869 -0.5210  0.3364
   66G       H8 1596   5.111   7.570   3.842  0.3897 -1.0290 -2.0210
   66G       N7 1597   5.244   7.730   3.881 -0.8072 -0.3413 -0.0107
   66G       C5 1598   5.236   7.863   3.826 -0.7654 -0.2745 -0.0001
   66G       C6 1599   5.330   7.965   3.819 -0.1257 -0.5342  0.5110
   66G       O6 1600   5.451   7.965   3.852  0.1173  0.0732 -0.3582
   66G       N1 1601   5.285   8.078   3.750 -0.0158  0.1244 -0.0883
   66G       H1 1602   5.349   8.155   3.739  0.2466  0.0483  0.7906
   66G       C2 1603   5.162   8.095   3.701  0.2770 -0.0253 -0.2523
   66G       N2 1604   5.135   8.210   3.647  0.3349  0.3924  0.0997
   66G      H21 1605   5.205   8.282   3.645  0.7395  0.1377  2.2861
   66G      H22 1606   5.039   8.216   3.617 -0.1467 -0.4071  1.3577
   66G       N3 1607   5.075   7.992   3.698 -0.1629 -0.1785 -0.1262
   66G       C4 1608   5.119   7.884   3.759 -0.2551  0.3954  0.2954
   66G      C3' 1609   4.971   7.564   3.548  0.5007  0.7852 -0.1321
   66G      H3' 1610   5.063   7.517   3.584  0.5423  0.2129 -0.9565
   66G      C2' 1611   4.957   7.718   3.555  0.2134 -0.0219  0.5676
   66G     H2'1 1612   5.050   7.761   3.517  0.9978 -2.2352 -0.1919
   66G      O2' 1613   4.843   7.773   3.496 -0.3420 -0.1251 -0.0711
   66G     HO'2 1614   4.866   7.801   3.407 -0.7261  1.6974  0.3632
   66G      O3' 1615   4.941   7.507   3.422  0.2001 -0.1688 -0.0840
   67G        P 1616   5.045   7.507   3.302  0.2539  0.6850  0.2052
   67G      O1P 1617   4.980   7.429   3.191 -0.2663 -0.2362 -0.3909
   67G      O2P 1618   5.180   7.471   3.348  0.2731  0.1436  0.0330
   67G      O5' 1619   5.049   7.663   3.264 -0.0984  0.0024 -0.6691
   67G      C5' 1620   4.959   7.735   3.184  0.0542  0.1859 -0.4938
   67G     H5'1 1621   4.856   7.734   3.220  0.5983  1.6065  1.2608
   67G     H5'2 1622   4.964   7.697   3.082 -1.6035 -1.2298 -0.0947
   67G      C4' 1623   5.007   7.886   3.181  0.1635  0.4454 -0.5222
   67G      H4' 1624   4.924   7.943   3.139 -1.4912 -0.7296  0.9705
   67G      O4' 1625   5.037   7.934   3.313 -0.2718  0.0546 -0.7694
   67G      C1' 1626   5.141   8.037   3.306  0.3711 -0.1251 -0.6705
   67G      H1' 1627   5.107   8.134   3.343 -2.0408 -0.5417 -1.6120
   67G       N9 1628   5.262   7.990   3.378  0.0829 -0.0609 -0.4397
   67G       C8 1629   5.297   7.864   3.427  0.3764  0.2898  0.3038
   67G       H8 1630   5.233   7.778   3.415  0.7443 -0.0951  0.9877
   67G       N7 1631   5.419   7.855   3.474  0.6345 -0.2008  0.9951
   67G       C5 1632   5.462   7.991   3.458 -0.9197 -0.3190 -0.4938
   67G       C6 1633   5.587   8.052   3.504  0.0676  0.8421 -0.2933
   67G       O6 1634   5.676   8.005   3.583 -0.1262  0.2319 -0.0446
   67G       N1 1635   5.611   8.178   3.454 -0.1274 -0.0219  0.1523
   67G       H1 1636   5.698   8.225   3.475 -1.8604  3.2969  0.5826
   67G       C2 1637   5.511   8.253   3.394 -0.4461  0.1270 -0.3654
   67G       N2 1638   5.542   8.369   3.345  0.1955 -0.4787 -0.2050
   67G      H21 1639   5.635   8.405   3.365 -0.0790  0.5874 -0.7914
   67G      H22 1640   5.472   8.431   3.309  1.2839  1.4905  0.8858
   67G       N3 1641   5.392   8.202   3.368  0.1365 -0.4647  0.3387
   67G       C4 1642   5.374   8.071   3.401  0.4615 -0.5224 -0.1984
   67G      C3' 1643   5.133   7.923   3.104  0.2283 -0.3389 -0.8551
   67G      H3' 1644   5.204   7.846   3.135 -2.8025 -2.8487  0.3311
   67G      C2' 1645   5.179   8.061   3.160 -0.1870  1.0506  0.2191
   67G     H2'1 1646   5.285   8.080   3.144 -0.5348  2.1927 -0.8465
   67G      O2' 1647   5.103   8.168   3.104 -0.2896 -0.2438  0.1328
   67G     HO'2 1648   5.147   8.251   3.119 -1.0555  0.6748 -2.2858
   67G      O3' 1649   5.111   7.911   2.964 -0.2402 -0.1235  0.0658
   68A        P 1650   5.239   7.898   2.870 -0.0435 -0.1680 -0.1801
   68A      O1P 1651   5.201   7.899   2.728  0.6325  0.0298 -0.2439
   68A      O2P 1652   5.316   7.783   2.923 -0.1034 -0.4016 -0.2416
   68A      O5' 1653   5.330   8.035   2.893 -0.1635  0.1363 -0.4121
   68A      C5' 1654   5.285   8.158   2.843  0.2992 -0.1661 -0.6958
   68A     H5'1 1655   5.183   8.177   2.876  0.1495 -1.3038 -0.4873
   68A     H5'2 1656   5.277   8.138   2.737  2.6150 -1.4975 -0.7004
   68A      C4' 1657   5.376   8.280   2.868  0.3819 -0.8930  0.5034
   68A      H4' 1658   5.310   8.360   2.835  0.4603 -0.8605  0.4217
   68A      O4' 1659   5.421   8.305   3.001  0.1320 -0.3365  0.6186
   68A      C1' 1660   5.560   8.337   3.002  0.2642 -0.1664  0.3697
   68A      H1' 1661   5.573   8.431   3.055 -1.0366  0.7003 -0.7826
   68A       N9 1662   5.640   8.228   3.067 -0.1252  0.2679 -0.8819
   68A       C8 1663   5.606   8.096   3.093  0.4857 -0.0666 -0.3498
   68A       H8 1664   5.510   8.052   3.070  0.6251 -1.9712  2.3522
   68A       N7 1665   5.695   8.028   3.156 -0.3313  0.7414  0.0954
   68A       C5 1666   5.798   8.122   3.170 -0.3950  0.4121 -0.1455
   68A       C6 1667   5.922   8.129   3.247 -0.0043  0.4281  0.4471
   68A       N6 1668   5.970   8.024   3.308 -0.1490  0.4327  0.2116
   68A      H61 1669   5.930   7.931   3.318 -2.1208  1.2608  0.5060
   68A      H62 1670   6.045   8.046   3.372 -0.6238  1.8752  0.3022
   68A       N1 1671   5.999   8.237   3.244  0.1029  0.1673  0.2362
   68A       C2 1672   5.955   8.341   3.180  0.5411 -0.6189  0.8036
   68A       H2 1673   6.010   8.434   3.187  0.2539 -0.5684  3.5345
   68A       N3 1674   5.838   8.358   3.114 -0.0514  0.0507 -0.1497
   68A       C4 1675   5.766   8.242   3.114  0.6373 -0.4342  0.0298
   68A      C3' 1676   5.507   8.269   2.788  0.0521 -0.4870 -0.2719
   68A      H3' 1677   5.541   8.167   2.805  0.6282 -0.7670 -2.6945
   68A      C2' 1678   5.608   8.362   2.856  0.3954 -0.1425 -0.4056
   68A     H2'1 1679   5.713   8.335   2.847 -0.1639 -2.6977 -0.0789
   68A      O2' 1680   5.577   8.491   2.816  0.0892  0.4498 -0.2534
   68A     HO'2 1681   5.637   8.553   2.859  1.3225 -1.1029  0.3937
   68A      O3' 1682   5.495   8.298   2.652  0.2097  0.1800  1.2436
   69A        P 1683   5.587   8.222   2.540 -0.7086  0.6189 -0.6237
   69A      O1P 1684   5.552   8.292   2.414  0.0924 -0.0405 -0.8786
   69A      O2P 1685   5.554   8.080   2.549  0.1088 -0.1910  0.2159
   69A      O5' 1686   5.743   8.254   2.590 -0.8781 -0.4381 -0.1245
   69A      C5' 1687   5.799   8.382   2.564 -0.2206 -0.1384  0.0276
   69A     H5'1 1688   5.724   8.452   2.602 -1.3106 -0.3257 -1.6777
   69A     H5'2 1689   5.795   8.405   2.458 -1.1953  0.8665  0.2626
   69A      C4' 1690   5.933   8.424   2.623 -0.7397 -0.3303 -0.1737
   69A      H4' 1691   5.930   8.533   2.613 -0.5227 -0.1486  1.4476
   69A      O4' 1692   5.930   8.401   2.768 -0.7572  0.3097 -0.0715
   69A      C1' 1693   6.059   8.372   2.820  0.5293  0.0841  0.2844
   69A      H1' 1694   6.086   8.439   2.902  0.0941  0.0345  0.4725
   69A       N9 1695   6.060   8.237   2.880  0.2980 -0.0083  0.2364
   69A       C8 1696   5.978   8.127   2.866  0.5961 -0.3115 -0.0333
   69A       H8 1697   5.885   8.131   2.810 -0.0154 -1.3566  0.8715
   69A       N7 1698   6.013   8.022   2.936  0.6386  0.4561 -0.0004
   69A       C5 1699   6.128   8.068   3.003  0.6307  0.6271 -0.2700
   69A       C6 1700   6.215   8.002   3.090 -0.2070 -0.8672 -0.4993
   69A       N6 1701   6.206   7.874   3.138 -0.0195  0.5048  0.4015
   69A      H61 1702   6.126   7.823   3.102 -1.3426  2.6150  0.1364
   69A      H62 1703   6.283   7.826   3.182  0.5466 -1.0976 -2.1296
   69A       N1 1704   6.326   8.066   3.128  0.6102 -0.0940  0.1650
   69A       C2 1705   6.340   8.195   3.092 -0.7417 -0.1391  0.5258
   69A       H2 1706   6.428   8.246   3.128 -0.2136  0.2686 -1.2591
   69A       N3 1707   6.262   8.269   3.015  0.2335 -0.0453  0.7010
   69A       C4 1708   6.158   8.196   2.969 -0.3177  0.4517  0.4050
   69A      C3' 1709   6.067   8.356   2.580 -0.8311  0.7291  0.0969
   69A      H3' 1710   6.050   8.250   2.563 -2.2750  1.1999 -1.6242
   69A      C2' 1711   6.153   8.384   2.703 -0.2375 -0.1620  0.5989
   69A     H2'1 1712   6.230   8.308   2.716  0.9987  0.8766 -0.3200
   69A      O2' 1713   6.210   8.511   2.723 -0.1415  0.2659  1.0433
   69A     HO'2 1714   6.306   8.508   2.713 -0.3412 -1.5503 -1.1740
   69A      O3' 1715   6.116   8.426   2.465 -0.0450 -0.3035 -0.8225
   70U        P 1716   6.225   8.370   2.372  0.1480  0.0955  0.1404
   70U      O1P 1717   6.244   8.444   2.246  0.4188  0.3982  0.0991
   70U      O2P 1718   6.190   8.228   2.357 -0.4205 -0.1968  0.6195
   70U      O5' 1719   6.362   8.365   2.449  0.3295  0.4871 -0.2369
   70U      C5' 1720   6.420   8.489   2.483 -0.8584  0.2680 -0.2765
   70U     H5'1 1721   6.346   8.559   2.522 -1.9680 -0.8661 -0.2798
   70U     H5'2 1722   6.470   8.537   2.399 -1.9779 -1.5876 -2.1039
   70U      C4' 1723   6.522   8.468   2.591  0.1195  0.3132 -0.0996
   70U      H4' 1724   6.580   8.557   2.620 -0.3229  0.5854 -0.0399
   70U      O4' 1725   6.468   8.385   2.695  0.4256 -0.8229  0.1897
   70U      C1' 1726   6.571   8.304   2.752 -0.4026  0.1529 -0.2441
   70U      H1' 1727   6.595   8.344   2.851  0.9103  2.5446 -1.4481
   70U       N1 1728   6.544   8.164   2.761 -0.4958  0.4061 -0.2744
   70U       C6 1729   6.439   8.106   2.691 -0.6980 -0.9493  0.0864
   70U       H6 1730   6.388   8.162   2.614 -0.3509  1.3026  1.4037
   70U       C5 1731   6.399   7.984   2.722  0.1458  0.7954 -0.1767
   70U       H5 1732   6.312   7.944   2.672 -0.6229  1.4339  0.6226
   70U       C4 1733   6.451   7.905   2.838 -0.0225 -0.5390 -0.4164
   70U       O4 1734   6.411   7.802   2.886  0.1721 -1.2984  0.1562
   70U       N3 1735   6.560   7.968   2.899  0.1938  0.1075 -0.0482
   70U       H3 1736   6.602   7.914   2.973 -0.9147  0.9971  1.2811
   70U       C2 1737   6.608   8.092   2.865 -0.2405 -0.0646  0.2322
   70U       O2 1738   6.709   8.133   2.919  0.5275  0.0879  0.2051
   70U      C3' 1739   6.643   8.386   2.533  0.7762  0.0460 -0.5011
   70U      H3' 1740   6.613   8.305   2.465  0.4492  0.4206 -0.8025
   70U      C2' 1741   6.698   8.325   2.667  0.5696 -0.2761 -0.2273
   70U     H2'1 1742   6.756   8.236   2.644  0.8134  0.2484 -1.7474
   70U      O2' 1743   6.773   8.429   2.728 -0.2104  0.4164  0.4257
   70U     HO'2 1744   6.832   8.448   2.655 -1.1314  0.2662 -0.3791
   70U      O3' 1745   6.739   8.464   2.462  0.0046 -0.5180  0.0033
   71A        P 1746   6.850   8.394   2.372 -0.1642  0.2732  0.0351
   71A      O1P 1747   6.933   8.505   2.325  0.0362  0.7522  0.0830
   71A      O2P 1748   6.781   8.312   2.267 -0.0896  0.0574  0.1169
   71A      O5' 1749   6.938   8.300   2.464 -0.1312 -0.6234 -0.0195
   71A      C5' 1750   7.048   8.347   2.538 -0.4668 -0.8521  0.1037
   71A     H5'1 1751   7.029   8.434   2.601 -2.5764  0.0026 -1.6081
   71A     H5'2 1752   7.120   8.373   2.459 -1.7138 -1.5809 -1.3233
   71A      C4' 1753   7.109   8.237   2.632  0.0412 -0.0395 -0.3293
   71A      H4' 1754   7.194   8.276   2.688  0.1980 -2.5459  1.3599
   71A      O4' 1755   7.008   8.186   2.720  0.1436 -0.1944  0.0849
   71A      C1' 1756   7.036   8.052   2.754  0.5364  0.5497  0.2737
   71A      H1' 1757   7.062   8.061   2.859  1.7740  2.7769 -0.1613
   71A       N9 1758   6.930   7.957   2.732 -0.2333 -0.1628  0.1840
   71A       C8 1759   6.825   7.966   2.646 -0.4329 -0.1501  0.4261
   71A       H8 1760   6.805   8.046   2.577  2.3092 -0.2692 -0.6266
   71A       N7 1761   6.749   7.859   2.665 -0.2965  0.5351  0.6617
   71A       C5 1762   6.805   7.783   2.765  0.6149 -0.1866 -0.2549
   71A       C6 1763   6.779   7.660   2.829 -0.4113  0.0314  0.1212
   71A       N6 1764   6.669   7.599   2.807  0.4629 -0.0659  0.2985
   71A      H61 1765   6.605   7.647   2.744  1.3034  1.4588  0.5505
   71A      H62 1766   6.649   7.510   2.850 -1.4851  0.0909 -0.1695
   71A       N1 1767   6.860   7.606   2.915 -0.1231  0.4672 -0.5364
   71A       C2 1768   6.970   7.676   2.950 -0.1251 -0.1081  0.7361
   71A       H2 1769   7.033   7.625   3.021  2.0760  0.5516 -0.6227
   71A       N3 1770   7.005   7.795   2.903  0.5278 -0.3532  0.5171
   71A       C4 1771   6.921   7.841   2.803 -0.7186 -0.5552 -0.6748
   71A      C3' 1772   7.156   8.115   2.561 -0.1355  0.6636 -0.1428
   71A      H3' 1773   7.082   8.088   2.485 -1.1622  1.1630  0.6454
   71A      C2' 1774   7.161   8.013   2.671 -0.2040  0.6467  0.4298
   71A     H2'1 1775   7.166   7.911   2.632  1.1484  1.4565 -1.6966
   71A      O2' 1776   7.279   8.046   2.748  0.9020 -0.0620 -0.1433
   71A     HO'2 1777   7.353   8.039   2.688  1.4083  0.5256  0.3990
   71A      O3' 1778   7.280   8.143   2.505 -0.0903  0.0711  0.1060
   72G        P 1779   7.347   8.034   2.407 -0.3506 -0.0670 -0.0344
   72G      O1P 1780   7.470   8.095   2.345 -0.2128  0.4402 -0.6184
   72G      O2P 1781   7.243   7.973   2.323 -0.0268  0.8440  0.6535
   72G      O5' 1782   7.399   7.917   2.500 -0.1054 -0.9000  0.5121
   72G      C5' 1783   7.411   7.785   2.460 -0.0872 -0.1271  0.4227
   72G     H5'1 1784   7.488   7.779   2.384  0.0254  1.3085  0.4035
   72G     H5'2 1785   7.320   7.753   2.408 -0.0961 -0.1222  0.4357
   72G      C4' 1786   7.438   7.697   2.580 -0.1717  0.1816  0.4902
   72G      H4' 1787   7.525   7.732   2.634 -1.0826  1.7623  0.9932
   72G      O4' 1788   7.328   7.696   2.672 -0.0271 -0.7109  0.4355
   72G      C1' 1789   7.287   7.568   2.717 -0.0022 -0.0535  0.6451
   72G      H1' 1790   7.288   7.562   2.826 -0.5937 -5.2104  0.6405
   72G       N9 1791   7.155   7.536   2.670  0.4649 -0.2309  0.4867
   72G       C8 1792   7.073   7.602   2.581  0.1971 -0.0432  0.3609
   72G       H8 1793   7.102   7.696   2.537 -1.1488 -0.8467 -2.4445
   72G       N7 1794   6.966   7.536   2.553  0.0541 -0.7290  0.1875
   72G       C5 1795   6.970   7.433   2.645  0.1974 -0.0607 -0.3185
   72G       C6 1796   6.875   7.328   2.677  0.0383  0.3595 -0.3742
   72G       O6 1797   6.769   7.306   2.632 -0.1648 -0.0513 -0.0046
   72G       N1 1798   6.925   7.238   2.777  0.5852  0.3311 -0.1260
   72G       H1 1799   6.869   7.157   2.802 -2.6317  2.6982  0.9606
   72G       C2 1800   7.041   7.242   2.825 -0.6695 -0.1293  0.6279
   72G       N2 1801   7.069   7.158   2.920  0.0382 -0.1381 -0.3568
   72G      H21 1802   7.009   7.079   2.941 -1.6110  1.4827  1.5426
   72G      H22 1803   7.162   7.164   2.958 -0.9943 -0.9246  2.6549
   72G       N3 1804   7.129   7.340   2.807 -0.2311 -0.3276  0.2032
   72G       C4 1805   7.090   7.424   2.712  0.2226 -0.2998  1.1406
   72G      C3' 1806   7.444   7.545   2.538  0.4084 -0.9750 -0.4856
   72G      H3' 1807   7.366   7.531   2.463  0.0813 -0.0540 -0.3332
   72G      C2' 1808   7.400   7.474   2.668  0.5755 -0.9389  0.4769
   72G     H2'1 1809   7.361   7.376   2.642 -0.5521  0.0153 -1.6834
   72G      O2' 1810   7.516   7.465   2.754  0.4011  0.0823  0.1700
   72G     HO'2 1811   7.513   7.537   2.817  0.3846 -0.4698  0.8100
   72G      O3' 1812   7.575   7.498   2.504  0.6394 -0.5000  0.3195
   73A        P 1813   7.601   7.399   2.384  0.2988  0.1032  0.0138
   73A      O1P 1814   7.746   7.381   2.365 -0.1464 -0.4053  0.2343
   73A      O2P 1815   7.519   7.443   2.267 -0.1730 -0.2166 -0.1426
   73A      O5' 1816   7.541   7.261   2.429 -0.0243  0.0611  0.4394
   73A      C5' 1817   7.594   7.187   2.532 -0.1922 -0.6692  0.1907
   73A     H5'1 1818   7.606   7.246   2.623  0.4363  1.3934 -1.1643
   73A     H5'2 1819   7.690   7.141   2.508  0.6867  0.8790  0.6327
   73A      C4' 1820   7.492   7.084   2.568  0.2081  0.5335  0.1805
   73A      H4' 1821   7.548   7.031   2.645  0.5190  1.3897  0.5677
   73A      O4' 1822   7.370   7.120   2.634 -0.5904 -0.3080 -0.1128
   73A      C1' 1823   7.263   7.032   2.604 -0.0284 -0.1995  0.3900
   73A      H1' 1824   7.217   7.000   2.698 -1.3061 -1.4639 -0.6167
   73A       N9 1825   7.156   7.103   2.530  0.2571  0.1184  0.1678
   73A       C8 1826   7.177   7.204   2.440 -0.1699 -1.1351  0.3642
   73A       H8 1827   7.269   7.260   2.437  0.3163 -1.9338 -2.0860
   73A       N7 1828   7.066   7.241   2.383  0.2630 -0.0206  0.0777
   73A       C5 1829   6.975   7.140   2.416  0.1310  0.3559  0.1515
   73A       C6 1830   6.838   7.110   2.399  0.0376 -0.6714  0.6082
   73A       N6 1831   6.759   7.177   2.318 -0.2820 -0.2343 -0.6368
   73A      H61 1832   6.808   7.248   2.265  0.0662  2.8503  3.3063
   73A      H62 1833   6.661   7.157   2.305 -0.5622  0.6123  0.0637
   73A       N1 1834   6.778   7.007   2.460 -0.3492  0.2636 -0.0822
   73A       C2 1835   6.842   6.935   2.546 -0.0178 -0.5827  0.2204
   73A       H2 1836   6.790   6.858   2.601 -0.2977  0.0712  0.8817
   73A       N3 1837   6.973   6.952   2.579 -0.7973 -0.3481 -0.0953
   73A       C4 1838   7.032   7.052   2.512 -0.4253  0.0501  1.0159
   73A      C3' 1839   7.465   6.979   2.469  0.2181  0.3076  0.0718
   73A      H3' 1840   7.447   7.024   2.372 -1.6379  0.7469  0.5808
   73A      C2' 1841   7.328   6.918   2.529 -0.1879  0.0507  0.1899
   73A     H2'1 1842   7.267   6.872   2.450  0.9738  1.6994 -1.7442
   73A      O2' 1843   7.347   6.819   2.626  0.1173  0.7092 -0.0168
   73A     HO'2 1844   7.370   6.743   2.573 -4.6778 -0.4820 -0.8584
   73A      O3' 1845   7.569   6.876   2.467  0.3214  0.0503  0.4220
   74U        P 1846   7.580   6.770   2.354  0.0092  0.2640 -0.0468
   74U      O1P 1847   7.694   6.683   2.388 -0.5763 -0.1603 -0.0430
   74U      O2P 1848   7.584   6.848   2.232  0.1023  0.3284 -0.3180
   74U      O5' 1849   7.451   6.675   2.362 -0.2982  0.2897 -0.0717
   74U      C5' 1850   7.450   6.551   2.431 -0.4270  0.1145 -0.1109
   74U     H5'1 1851   7.459   6.565   2.539  2.1728 -3.0552  0.2428
   74U     H5'2 1852   7.536   6.489   2.403 -0.5302  0.7376 -1.9146
   74U      C4' 1853   7.309   6.488   2.401 -0.1508  0.5615 -0.5954
   74U      H4' 1854   7.293   6.393   2.453 -1.1059  1.8901  1.6865
   74U      O4' 1855   7.200   6.581   2.432  0.3720 -0.1171 -0.4553
   74U      C1' 1856   7.087   6.536   2.361 -0.4512 -0.6964 -0.0016
   74U      H1' 1857   7.023   6.482   2.430  0.0055  1.5230  2.3178
   74U       N1 1858   7.011   6.649   2.303  0.4753 -0.0718  0.3291
   74U       C6 1859   7.070   6.756   2.243 -0.1960 -0.9028 -1.0257
   74U       H6 1860   7.177   6.768   2.241  0.0442 -1.7322  2.0428
   74U       C5 1861   6.995   6.852   2.183 -0.2676 -0.0932 -0.6895
   74U       H5 1862   7.051   6.934   2.142  0.1796  0.7276  1.4276
   74U       C4 1863   6.851   6.850   2.188  0.4604  0.3605 -0.9844
   74U       O4 1864   6.772   6.921   2.122 -0.8515 -0.1957 -0.2895
   74U       N3 1865   6.799   6.739   2.260  0.3999  0.0402  0.2101
   74U       H3 1866   6.699   6.727   2.256  0.2081  1.6579 -2.1648
   74U       C2 1867   6.874   6.633   2.303  0.5584  0.6556 -0.5819
   74U       O2 1868   6.813   6.529   2.346  0.1604  0.4171  0.1087
   74U      C3' 1869   7.288   6.453   2.255 -0.0443  0.3968  0.6226
   74U      H3' 1870   7.313   6.535   2.188  1.6848 -1.6392 -1.3998
   74U      C2' 1871   7.138   6.434   2.261  0.2484  0.2289 -0.5293
   74U     H2'1 1872   7.092   6.447   2.163 -0.8555 -3.0415 -0.5858
   74U      O2' 1873   7.113   6.302   2.317  0.5223  0.4310  0.6490
   74U     HO'2 1874   7.199   6.262   2.332  0.1323 -1.1911 -1.0594
   74U      O3' 1875   7.352   6.339   2.199  0.1487 -0.0718 -0.1846
   75A        P 1876   7.365   6.324   2.045  0.2668  0.2036 -0.1617
   75A      O1P 1877   7.466   6.215   2.020  0.7300  0.6368 -0.1465
   75A      O2P 1878   7.390   6.457   1.984 -0.0153 -0.8621 -0.6275
   75A      O5' 1879   7.220   6.276   1.993 -0.5557 -0.4162 -0.4782
   75A      C5' 1880   7.183   6.147   2.027  0.4117  0.0614  0.1537
   75A     H5'1 1881   7.179   6.129   2.134 -0.9206 -3.0169 -0.2951
   75A     H5'2 1882   7.248   6.077   1.975  0.4192 -1.1948  1.7937
   75A      C4' 1883   7.041   6.134   1.979  0.0541 -0.2702  0.0299
   75A      H4' 1884   7.011   6.034   2.008  0.0761 -0.1019  0.6417
   75A      O4' 1885   6.956   6.226   2.050  0.4343  0.4374 -0.1113
   75A      C1' 1886   6.844   6.260   1.972 -0.1499  0.1912 -0.5679
   75A      H1' 1887   6.756   6.237   2.032 -0.2992 -0.3868 -1.0002
   75A       N9 1888   6.834   6.408   1.941  0.1765 -0.2335  0.6984
   75A       C8 1889   6.926   6.505   1.967  0.2665 -0.0158 -0.5689
   75A       H8 1890   7.032   6.491   1.982  0.1951 -0.7875 -0.7462
   75A       N7 1891   6.887   6.628   1.928 -0.4116 -0.2300 -0.2607
   75A       C5 1892   6.752   6.604   1.901  0.1608  0.4362 -0.1102
   75A       C6 1893   6.640   6.688   1.879 -0.5092 -0.6820  0.0622
   75A       N6 1894   6.641   6.818   1.861  0.6053  0.4568 -0.1374
   75A      H61 1895   6.730   6.865   1.871  0.3788  1.0263 -0.7148
   75A      H62 1896   6.567   6.857   1.804  0.2454  0.6438  0.4463
   75A       N1 1897   6.516   6.641   1.856 -0.6798  0.2269 -0.0389
   75A       C2 1898   6.502   6.513   1.873 -0.2049 -0.8273  0.2258
   75A       H2 1899   6.404   6.469   1.872 -1.2963  1.3250  2.1330
   75A       N3 1900   6.593   6.420   1.903  0.7611 -0.4273 -0.3752
   75A       C4 1901   6.717   6.473   1.909  0.6414  0.0894 -0.4954
   75A      C3' 1902   7.002   6.161   1.834 -0.3644  0.1957  0.4870
   75A      H3' 1903   7.052   6.251   1.800 -0.9146  0.5618  0.6456
   75A      C2' 1904   6.851   6.179   1.850 -0.6171 -0.0440  1.3164
   75A     H2'1 1905   6.812   6.224   1.759 -2.1592 -1.5875  1.1356
   75A      O2' 1906   6.780   6.062   1.879 -0.8145 -0.2818  0.2935
   75A     HO'2 1907   6.686   6.079   1.866 -0.4579  0.2611 -1.9691
   75A      O3' 1908   7.039   6.048   1.754 -0.0556 -0.3818  0.0293
   76A        P 1909   7.058   6.063   1.601 -0.1468  0.1342  0.0909
   76A      O1P 1910   7.073   5.928   1.543 -0.5535  0.0382 -0.0912
   76A      O2P 1911   7.173   6.156   1.588  0.1351 -0.6753 -0.0978
   76A      O5' 1912   6.921   6.132   1.546  0.0815 -0.1984 -0.3659
   76A      C5' 1913   6.805   6.049   1.516 -0.6161 -0.1524  0.0824
   76A     H5'1 1914   6.780   5.986   1.601 -0.4098 -0.2648  0.0602
   76A     H5'2 1915   6.823   5.973   1.440 -0.5329 -0.5778  0.5256
   76A      C4' 1916   6.682   6.131   1.478 -0.2284 -0.3387  0.5954
   76A      H4' 1917   6.598   6.061   1.470  0.9035 -1.7141  0.4089
   76A      O4' 1918   6.667   6.234   1.569 -0.5078  0.2545  0.2132
   76A      C1' 1919   6.609   6.350   1.496  0.5437 -0.6284  0.5244
   76A      H1' 1920   6.510   6.367   1.540  0.7770  0.6668  0.5829
   76A       N9 1921   6.691   6.477   1.510  0.0104 -0.0139 -0.1344
   76A       C8 1922   6.816   6.504   1.552  0.2592 -0.6728 -0.0723
   76A       H8 1923   6.880   6.419   1.570  0.7269 -0.1654  0.6846
   76A       N7 1924   6.852   6.632   1.555  0.3084  0.4475  0.3103
   76A       C5 1925   6.729   6.689   1.525 -0.3272  0.2785 -0.2016
   76A       C6 1926   6.680   6.820   1.531  0.5894  0.2384  0.2105
   76A       N6 1927   6.756   6.928   1.554 -0.1625  0.3157  0.1280
   76A      H61 1928   6.852   6.906   1.576 -0.7551 -0.3858  2.2295
   76A      H62 1929   6.721   7.019   1.579  0.0573  0.7635 -1.1312
   76A       N1 1930   6.552   6.849   1.504 -0.0727 -0.0788 -0.0757
   76A       C2 1931   6.476   6.752   1.469 -0.6043  1.4021  0.5396
   76A       H2 1932   6.373   6.773   1.444 -0.3621  0.1968 -1.7926
   76A       N3 1933   6.507   6.620   1.461 -0.5224  0.8076  0.3425
   76A       C4 1934   6.636   6.600   1.485 -0.2113  0.1559 -0.3684
   76A      C3' 1935   6.686   6.191   1.339 -0.0624  0.2774 -0.4041
   76A      H3' 1936   6.785   6.229   1.317  0.2249  0.2754  0.8052
   76A      C2' 1937   6.593   6.314   1.349  0.3705  1.0164  0.2766
   76A     H2'1 1938   6.624   6.393   1.281 -0.2376  3.2423  2.4348
   76A      O2' 1939   6.450   6.271   1.331 -0.6916  0.1867 -0.6901
   76A     HO'2 1940   6.395   6.350   1.330 -2.5149 -0.8966  1.9553
   76A      O3' 1941   6.654   6.094   1.237  0.2627  0.1954 -0.2656
   77U        P 1942   6.690   6.111   1.093  0.3896  0.0546  0.2122
   77U      O1P 1943   6.613   6.003   1.025 -0.0373 -0.0155  0.4169
   77U      O2P 1944   6.835   6.115   1.071  0.1132  0.7334 -0.7211
   77U      O5' 1945   6.630   6.247   1.035  0.0635 -0.4191  0.4836
   77U      C5' 1946   6.494   6.256   0.993  1.0283  0.2439 -0.0160
   77U     H5'1 1947   6.428   6.235   1.077 -0.5771  2.7275 -0.5498
   77U     H5'2 1948   6.476   6.188   0.910  2.4157 -0.2750  0.0880
   77U      C4' 1949   6.463   6.397   0.961  0.2569 -0.5567 -0.4545
   77U      H4' 1950   6.355   6.404   0.946  0.0837 -3.3403 -0.9615
   77U      O4' 1951   6.500   6.484   1.066  0.4793 -0.3242 -0.0303
   77U      C1' 1952   6.514   6.614   1.013  0.4364  0.3499 -0.1029
   77U      H1' 1953   6.417   6.662   1.033  0.8752  0.7121  1.3108
   77U       N1 1954   6.620   6.687   1.083  0.6403  0.6266  0.9100
   77U       C6 1955   6.740   6.623   1.112 -0.4203 -0.3655  0.2584
   77U       H6 1956   6.742   6.518   1.088  1.3076 -0.0444 -1.2873
   77U       C5 1957   6.849   6.682   1.172  0.0987 -0.5122  1.0401
   77U       H5 1958   6.946   6.637   1.186 -0.0103 -0.4396  2.1350
   77U       C4 1959   6.831   6.820   1.209 -0.7513 -0.1607 -0.2365
   77U       O4 1960   6.917   6.885   1.266  0.1748  0.2592  0.4250
   77U       N3 1961   6.707   6.872   1.194 -0.2058  0.1534  0.5285
   77U       H3 1962   6.691   6.969   1.218 -0.8134 -0.0959  1.1871
   77U       C2 1963   6.608   6.817   1.115  0.8306 -0.8120 -0.2229
   77U       O2 1964   6.505   6.890   1.091  0.1504  0.4702 -0.6996
   77U      C3' 1965   6.542   6.453   0.841 -0.5043  0.0929 -0.8303
   77U      H3' 1966   6.645   6.421   0.861 -0.9949 -1.2015 -0.2882
   77U      C2' 1967   6.527   6.601   0.862 -0.0395 -0.1433  0.2929
   77U     H2'1 1968   6.619   6.644   0.823 -0.8288  0.9707 -0.3917
   77U      O2' 1969   6.411   6.653   0.804 -0.1165 -0.1859 -0.1867
   77U     HO'2 1970   6.437   6.685   0.718  0.8366 -1.1945 -0.2870
   77U      O3' 1971   6.502   6.410   0.710 -0.0134 -0.3873  0.7199
   78U        P 1972   6.593   6.453   0.583  0.2813 -0.5159 -0.4327
   78U      O1P 1973   6.554   6.360   0.473 -0.4485 -0.6516 -0.1950
   78U      O2P 1974   6.732   6.442   0.627  0.5784  0.7827 -0.5546
   78U      O5' 1975   6.569   6.605   0.542  0.5581 -0.3364  0.5515
   78U      C5' 1976   6.464   6.658   0.454  0.6379  0.6467 -1.2733
   78U     H5'1 1977   6.370   6.634   0.502  0.6523  1.0176 -1.0551
   78U     H5'2 1978   6.466   6.614   0.354 -0.8324 -0.8354 -0.6972
   78U      C4' 1979   6.477   6.810   0.462  0.5545  0.0335 -0.5330
   78U      H4' 1980   6.401   6.857   0.399  1.6223 -0.0050 -1.8980
   78U      O4' 1981   6.470   6.871   0.594 -0.4406 -0.3812  0.1768
   78U      C1' 1982   6.550   6.993   0.575  0.7484  1.0582  0.3277
   78U      H1' 1983   6.472   7.069   0.584 -1.3610 -0.4220 -3.2822
   78U       N1 1984   6.654   7.005   0.678 -0.1778 -0.7751 -0.0378
   78U       C6 1985   6.728   6.902   0.725  0.5217  0.1444 -0.6768
   78U       H6 1986   6.707   6.805   0.682 -2.2328  1.0211 -1.5565
   78U       C5 1987   6.812   6.917   0.828 -0.0589 -0.0148 -0.0986
   78U       H5 1988   6.877   6.836   0.860 -0.5520  0.1605  1.4280
   78U       C4 1989   6.843   7.048   0.885 -0.9345  0.0331 -0.6627
   78U       O4 1990   6.930   7.066   0.973  0.1773 -0.4051 -0.6241
   78U       N3 1991   6.770   7.147   0.829  0.2676 -0.1099  0.5795
   78U       H3 1992   6.778   7.237   0.874 -1.0727  0.6637 -0.6443
   78U       C2 1993   6.673   7.133   0.730  0.2824  0.2829 -0.3336
   78U       O2 1994   6.607   7.228   0.692  0.0547 -0.1708 -0.1811
   78U      C3' 1995   6.609   6.850   0.393  0.2911  0.4440 -0.5282
   78U      H3' 1996   6.691   6.803   0.447 -1.2690 -1.4703  0.3131
   78U      C2' 1997   6.606   6.999   0.432  1.1290  0.2232 -0.5612
   78U     H2'1 1998   6.704   7.048   0.433  0.6628  1.2752  2.1998
   78U      O2' 1999   6.517   7.081   0.360 -0.5340  0.3636 -0.3063
   78U     HO'2 2000   6.569   7.102   0.282  0.3272  0.3238  0.2496
   78U      O3' 2001   6.607   6.826   0.252 -0.4213  0.2608 -0.0423
   79A        P 2002   6.736   6.795   0.176 -0.1628 -0.2957 -0.7962
   79A      O1P 2003   6.687   6.754   0.048  0.2691 -0.0945  0.3789
   79A      O2P 2004   6.819   6.693   0.253  0.1610 -0.1647 -0.4093
   79A      O5' 2005   6.813   6.933   0.174 -0.2158 -0.5037  0.2570
   79A      C5' 2006   6.783   7.035   0.073  0.0879 -0.4445 -0.2346
   79A     H5'1 2007   6.676   7.057   0.072  0.2021  0.1140 -0.5235
   79A     H5'2 2008   6.818   7.003  -0.026  0.7860 -0.1814 -0.0773
   79A      C4' 2009   6.835   7.170   0.112  1.0108 -0.1756  0.0071
   79A      H4' 2010   6.797   7.237   0.035  0.4508  0.9715  1.2502
   79A      O4' 2011   6.776   7.212   0.234 -0.2590  0.3143  0.0791
   79A      C1' 2012   6.874   7.310   0.289  0.1505  0.0213 -0.0963
   79A      H1' 2013   6.820   7.402   0.307  2.0720  1.0136  1.0161
   79A       N9 2014   6.933   7.275   0.417 -0.0273  0.0005 -0.0651
   79A       C8 2015   6.950   7.149   0.470 -0.3259 -0.0928 -0.3655
   79A       H8 2016   6.936   7.060   0.409 -0.0718  1.0528 -2.1725
   79A       N7 2017   6.997   7.140   0.592  0.3076  0.0282 -0.3704
   79A       C5 2018   7.028   7.275   0.616 -0.5831 -0.4238  0.0700
   79A       C6 2019   7.080   7.347   0.727  0.0741  0.2621 -0.2643
   79A       N6 2020   7.130   7.281   0.836  0.4102  0.0064  0.1252
   79A      H61 2021   7.149   7.182   0.841 -0.6628 -0.1929  0.4927
   79A      H62 2022   7.189   7.340   0.893  0.1015  0.9311 -0.4839
   79A       N1 2023   7.088   7.481   0.731  0.5106 -1.5502  0.2532
   79A       C2 2024   7.054   7.538   0.620  1.2041  0.0015  0.2210
   79A       H2 2025   7.078   7.644   0.620 -0.4193  0.4860  3.1521
   79A       N3 2026   7.002   7.488   0.506 -0.1874 -0.6126 -0.4983
   79A       C4 2027   6.994   7.355   0.508  0.5235  0.1139 -0.3759
   79A      C3' 2028   6.985   7.187   0.119  0.4167 -0.1763 -0.4621
   79A      H3' 2029   7.031   7.115   0.187 -0.3927  0.7806  1.1630
   79A      C2' 2030   6.985   7.330   0.185 -0.1520 -0.5462 -0.3233
   79A     H2'1 2031   7.084   7.340   0.230 -0.1322  0.1342 -0.5185
   79A      O2' 2032   6.961   7.438   0.101  0.1327  0.2773 -0.2925
   79A     HO'2 2033   7.005   7.515   0.139 -1.7989  0.6740  1.2562
   79A      O3' 2034   7.042   7.175  -0.010 -0.0886 -0.5859  0.1132
   80A        P 2035   7.199   7.158  -0.029  0.2417 -0.3275 -0.2138
   80A      O1P 2036   7.220   7.143  -0.171 -0.8967 -0.0217 -0.2446
   80A      O2P 2037   7.241   7.047   0.062  0.4917 -0.1735 -0.7045
   80A      O5' 2038   7.273   7.285   0.025 -0.2809 -0.4672 -0.1305
   80A      C5' 2039   7.253   7.407  -0.053  0.5746 -1.0422  0.1141
   80A     H5'1 2040   7.146   7.422  -0.070  0.7185 -0.6096 -0.4374
   80A     H5'2 2041   7.302   7.401  -0.151  2.3115 -0.3949  0.9132
   80A      C4' 2042   7.298   7.535   0.022 -0.3899  0.2199  0.2162
   80A      H4' 2043   7.258   7.618  -0.036 -2.4935 -0.7684  0.1801
   80A      O4' 2044   7.245   7.543   0.153  0.5880  0.4581 -1.0935
   80A      C1' 2045   7.332   7.596   0.244 -0.4656 -0.3273 -0.1702
   80A      H1' 2046   7.283   7.680   0.293  0.4353 -0.6640  1.3686
   80A       N9 2047   7.359   7.503   0.349  0.0449  0.1464 -0.4129
   80A       C8 2048   7.349   7.369   0.347 -0.5328 -0.5461 -0.0815
   80A       H8 2049   7.326   7.314   0.256 -3.3551  0.3547 -0.0157
   80A       N7 2050   7.361   7.310   0.463  0.4912 -0.3722  0.5402
   80A       C5 2051   7.389   7.415   0.547 -0.7812  0.1469 -0.6163
   80A       C6 2052   7.409   7.418   0.685 -0.4865  0.2044 -1.1120
   80A       N6 2053   7.422   7.317   0.772 -0.0047  0.2983 -0.2656
   80A      H61 2054   7.407   7.220   0.750 -1.1101  0.4985 -0.4799
   80A      H62 2055   7.427   7.355   0.865 -0.1167  1.1965 -0.6159
   80A       N1 2056   7.431   7.535   0.745  0.4717 -0.5156 -0.8071
   80A       C2 2057   7.431   7.650   0.675 -0.5458  0.9363 -0.3963
   80A       H2 2058   7.471   7.730   0.735  3.1553 -1.1235  0.2643
   80A       N3 2059   7.412   7.664   0.539 -0.0445 -0.3137  0.3619
   80A       C4 2060   7.388   7.536   0.481  0.2583  0.7896 -1.1707
   80A      C3' 2061   7.448   7.544   0.038  0.6896 -0.2285 -0.6128
   80A      H3' 2062   7.495   7.447   0.055  1.0139 -0.5866 -3.0989
   80A      C2' 2063   7.451   7.646   0.161  0.0071 -0.1025  0.2388
   80A     H2'1 2064   7.542   7.633   0.221  1.0349 -0.3905 -1.3120
   80A      O2' 2065   7.430   7.775   0.112 -0.1145 -0.2140 -0.0504
   80A     HO'2 2066   7.469   7.775   0.024  0.9923 -1.0683  0.4126
   80A      O3' 2067   7.511   7.590  -0.080 -0.0018  0.1926 -0.3812
   81U        P 2068   7.666   7.579  -0.097  0.0489  0.2903  0.1265
   81U      O1P 2069   7.694   7.644  -0.225 -0.3840  0.0768 -0.0597
   81U      O2P 2070   7.710   7.438  -0.077 -0.1351 -0.1421  0.1375
   81U      O5' 2071   7.729   7.663   0.022 -0.4348 -0.4547  0.0233
   81U      C5' 2072   7.752   7.802   0.007 -0.5386  0.2231 -0.0727
   81U     H5'1 2073   7.659   7.848  -0.027 -0.3341  1.7961  1.3748
   81U     H5'2 2074   7.828   7.822  -0.068 -0.0620  1.3424  0.6809
   81U      C4' 2075   7.794   7.866   0.138  0.3174  0.0129 -1.7577
   81U      H4' 2076   7.780   7.973   0.119 -1.2285  0.0065 -0.8570
   81U      O4' 2077   7.701   7.833   0.244  0.0439  0.2285  0.4539
   81U      C1' 2078   7.781   7.832   0.363 -0.4080  0.2254 -0.2002
   81U      H1' 2079   7.746   7.914   0.426 -1.9291  0.1804 -0.9224
   81U       N1 2080   7.758   7.699   0.432 -0.1054 -0.1553 -0.2519
   81U       C6 2081   7.755   7.581   0.362  0.0421  0.3192  0.3886
   81U       H6 2082   7.752   7.579   0.254 -3.1421 -0.0478  0.3724
   81U       C5 2083   7.752   7.457   0.428 -0.1239 -0.1962 -0.6769
   81U       H5 2084   7.765   7.369   0.365  0.3894  0.5225 -1.6058
   81U       C4 2085   7.750   7.455   0.571  0.7014  0.8256  0.0149
   81U       O4 2086   7.747   7.357   0.643  0.2447 -0.2926 -0.0378
   81U       N3 2087   7.751   7.577   0.624 -0.3781  0.2076 -0.4193
   81U       H3 2088   7.751   7.576   0.725 -0.8940  2.6701 -0.3222
   81U       C2 2089   7.759   7.697   0.567 -0.1292 -0.6078  0.2472
   81U       O2 2090   7.763   7.800   0.636 -0.5702 -0.2983 -0.3156
   81U      C3' 2091   7.937   7.825   0.180  0.1784  0.7703 -0.9843
   81U      H3' 2092   7.940   7.721   0.148  0.5100  0.3964  0.1991
   81U      C2' 2093   7.932   7.842   0.335 -0.5410 -0.2760  0.4416
   81U     H2'1 2094   7.988   7.765   0.388 -0.4206 -0.6809 -0.2643
   81U      O2' 2095   7.967   7.976   0.371 -0.2288  0.4239 -0.7638
   81U     HO'2 2096   8.060   8.001   0.371 -0.3003  0.7466 -1.6185
   81U      O3' 2097   8.039   7.898   0.116  0.4126  0.4508  0.3234
   82U        P 2098   8.188   7.858   0.129  0.0060 -0.3298  0.2515
   82U      O1P 2099   8.268   7.931   0.030  0.0254  0.0242  0.1104
   82U      O2P 2100   8.189   7.714   0.108 -0.1091 -0.3990 -0.1775
   82U      O5' 2101   8.245   7.892   0.266 -0.0872 -0.3617 -0.1744
   82U      C5' 2102   8.305   8.016   0.284  0.0417 -0.3810  0.4125
   82U     H5'1 2103   8.237   8.092   0.246  0.0162 -1.8436 -2.7600
   82U     H5'2 2104   8.402   8.022   0.234  0.8867 -1.3886  1.8380
   82U      C4' 2105   8.336   8.038   0.428  1.4536 -0.2265 -0.4134
   82U      H4' 2106   8.360   8.144   0.443 -1.3378  0.1311  2.6028
   82U      O4' 2107   8.224   8.008   0.504  0.1699  0.2172 -0.2269
   82U      C1' 2108   8.257   7.978   0.639  0.5321 -0.3801 -0.0213
   82U      H1' 2109   8.240   8.063   0.705 -2.2386 -1.0362  0.2293
   82U       N1 2110   8.181   7.848   0.680  0.2458 -0.5441 -0.5831
   82U       C6 2111   8.161   7.744   0.593 -0.2028 -0.2311 -0.0229
   82U       H6 2112   8.186   7.759   0.489  0.1292  0.1940  0.1180
   82U       C5 2113   8.099   7.636   0.645 -0.4717  0.2026 -0.1615
   82U       H5 2114   8.066   7.562   0.573 -2.9927  2.4850 -1.5558
   82U       C4 2115   8.058   7.618   0.785  0.0287 -0.5509  1.2061
   82U       O4 2116   8.001   7.522   0.834 -0.5498 -0.0884 -0.4554
   82U       N3 2117   8.094   7.720   0.866 -0.1230 -0.2858 -0.4524
   82U       H3 2118   8.090   7.707   0.966 -2.7883 -2.0978 -0.6870
   82U       C2 2119   8.153   7.836   0.815  0.2721  0.0688 -0.3443
   82U       O2 2120   8.187   7.921   0.901 -0.2880  0.4596  0.6289
   82U      C3' 2121   8.451   7.958   0.487  0.4118  0.4299 -0.5746
   82U      H3' 2122   8.454   7.858   0.443 -0.7112  0.1712 -0.1089
   82U      C2' 2123   8.410   7.947   0.637  0.3708 -0.0444  0.3895
   82U     H2'1 2124   8.442   7.855   0.686  1.9886  0.1819 -0.1754
   82U      O2' 2125   8.472   8.051   0.709  0.2681 -0.4826 -0.6958
   82U     HO'2 2126   8.544   8.010   0.757  0.2906 -0.0737 -0.3687
   82U      O3' 2127   8.580   8.019   0.468  0.3203  0.6937  0.0789
   82U      H3T 2128   8.611   8.062   0.548 -1.2998 -0.1565  1.2247
   8.65968   8.65968   6.12332   0.00000   0.00000   0.00000   0.00000   4.32984   4.32984
