# Supplementary material for: Constant-pH Molecular Dynamics of Cationic Peptide Dendrimers Binding to siRNA
Source: J Chem Inf Model. 2026 Feb 5;66(8):4734–43. doi: 10.1021/acs.jcim.5c02636 (PMC13126635; doi:10.1021/acs.jcim.5c02636)
Supplement: Supplementary file 2 [file ci5c02636_si_002.zip › zip/DMH18_07_in_8.gro]

Protein t=   0.00000
 2128
    1LY0      N    1   4.621   5.336   2.162  0.4531 -1.0006  0.5091
    1LY0     H1    2   4.653   5.428   2.189 -0.7300 -0.5687  0.4977
    1LY0     H2    3   4.577   5.345   2.072  0.4308  0.6798  0.6508
    1LY0     H3    4   4.703   5.277   2.154 -0.1496 -1.6636 -0.9671
    1LY0     CA    5   4.516   5.284   2.245 -0.3499 -1.0977 -1.6271
    1LY0     HA    6   4.430   5.348   2.226  0.7199  0.3069 -1.9044
    1LY0     CB    7   4.549   5.302   2.398 -0.4579 -0.0686  0.3967
    1LY0    HB1    8   4.561   5.408   2.419  0.1820  0.6804 -3.1033
    1LY0    HB2    9   4.646   5.254   2.412  0.1270  0.6114 -1.1283
    1LY0     CG   10   4.441   5.244   2.489  0.7109  0.2256  0.8080
    1LY0    HG1   11   4.434   5.138   2.467  0.6683  0.2096  0.8961
    1LY0    HG2   12   4.345   5.285   2.456  1.0572 -0.6378 -1.4495
    1LY0     CD   13   4.475   5.266   2.638 -0.3717 -0.1677  0.1928
    1LY0    HD1   14   4.478   5.370   2.668 -0.9221 -0.1883  0.3323
    1LY0    HD2   15   4.573   5.219   2.644 -0.7307 -1.0276 -0.4443
    1LY0     CE   16   4.371   5.198   2.726  0.3620  0.3479  0.4686
    1LY0    HE1   17   4.370   5.092   2.702  1.2225  0.4375 -0.0001
    1LY0    HE2   18   4.273   5.239   2.698  1.8743  2.3364 -2.4017
    1LY0     NZ   19   4.391   5.233   2.867 -0.2386  0.4033 -0.6406
    1LY0    HZ1   20   4.450   5.165   2.914  0.0432  1.2228  0.2140
    1LY0    HZ2   21   4.436   5.323   2.865  1.4076 -0.3084  1.0885
    1LY0    HZ3   22   4.304   5.246   2.916  0.8496  0.9188  1.2706
    1LY0      C   23   4.503   5.142   2.203  0.4267 -0.6213 -0.1136
    1LY0      O   24   4.604   5.072   2.190  0.5174 -0.1428 -0.4614
    2LER      N   25   4.374   5.099   2.188  0.4718 -0.0361  0.2221
    2LER      H   26   4.301   5.168   2.194  2.2622  2.0884 -0.8596
    2LER     CA   27   4.349   4.972   2.121 -0.0271 -0.2066  0.3357
    2LER     HA   28   4.411   4.964   2.032  1.1963 -1.5378  1.2557
    2LER     CB   29   4.198   4.959   2.081  1.0381 -0.5771 -0.1606
    2LER    HB1   30   4.176   5.045   2.017  1.1230 -1.0960 -0.9035
    2LER    HB2   31   4.147   4.977   2.175  0.6347 -1.2080 -0.2554
    2LER     CG   32   4.148   4.834   2.007 -0.1659 -0.0202  0.0795
    2LER     HG   33   4.166   4.746   2.069 -2.5521  0.1660  1.1220
    2LER    CD1   34   3.998   4.848   1.974 -0.5655 -0.2406  0.1690
    2LER   HD11   35   3.984   4.915   1.889  1.3546  1.9678  1.4515
    2LER   HD12   36   3.957   4.750   1.948 -1.1683 -0.0080  0.2194
    2LER   HD13   37   3.942   4.887   2.060  1.1622  2.2307  0.2884
    2LER    CD2   38   4.225   4.813   1.879  0.5731 -0.3238  0.1456
    2LER   HD21   39   4.329   4.794   1.906  0.6447 -1.2195 -0.7178
    2LER   HD22   40   4.185   4.727   1.826 -1.7517 -0.4221  1.8882
    2LER   HD23   41   4.216   4.906   1.824  2.6792 -1.1700 -1.7562
    2LER      C   42   4.393   4.847   2.212 -0.3234  0.1823 -0.4125
    2LER      O   43   4.438   4.756   2.149  0.2740 -0.2235  0.1914
    3LYR      N   44   4.365   4.842   2.343  0.4722 -0.2647  0.3886
    3LYR      H   45   4.311   4.921   2.375 -2.3662 -0.3827 -3.3920
    3LYR     CA   46   4.407   4.731   2.430  0.5158 -0.4193 -0.3960
    3LYR     HA   47   4.350   4.642   2.401  0.8582 -1.7880  2.6793
    3LYR     CB   48   4.368   4.772   2.575 -0.6553  0.8472  0.3948
    3LYR    HB1   49   4.260   4.789   2.571 -0.3835  2.8992  0.7332
    3LYR    HB2   50   4.418   4.863   2.608  0.5027 -0.1956  1.6509
    3LYR     CG   51   4.407   4.668   2.687  0.0769 -0.4946  0.1987
    3LYR    HG1   52   4.513   4.648   2.674  0.0056 -1.9515  1.6120
    3LYR    HG2   53   4.352   4.577   2.662 -0.6256  0.1405 -0.6623
    3LYR     CD   54   4.374   4.720   2.823  0.8302  0.7373 -0.4335
    3LYR    HD1   55   4.411   4.823   2.826  0.5682  0.8828 -1.6144
    3LYR    HD2   56   4.430   4.671   2.903  1.1099  0.4985 -0.7742
    3LYR     CE   57   4.219   4.692   2.843  0.2746  0.2847 -0.2648
    3LYR    HE1   58   4.212   4.583   2.839  1.5394  0.1015  1.3812
    3LYR    HE2   59   4.153   4.739   2.770 -1.8290 -2.4945 -0.3361
    3LYR     NZ   60   4.173   4.731   2.979 -0.5402  0.0729 -0.1106
    3LYR    HZ1   61   4.237   4.693   3.047  0.4245  0.1607 -0.9441
    3LYR      C   62   4.549   4.696   2.421 -0.4868 -0.2112 -0.2545
    3LYR      O   63   4.588   4.580   2.424 -0.2700 -0.2638 -0.1813
    4LY0      N   64   4.630   4.806   2.414  1.1864 -0.0775  0.4753
    4LY0      H   65   4.588   4.897   2.425  1.5404  0.1821 -0.3106
    4LY0     CA   66   4.779   4.808   2.402  0.1529 -0.4268  0.5641
    4LY0     HA   67   4.814   4.730   2.470  1.5064 -0.9765 -0.7318
    4LY0     CB   68   4.827   4.941   2.457  0.1735  0.5504 -0.2290
    4LY0    HB1   69   4.786   4.949   2.558 -0.0340 -0.6958 -0.2020
    4LY0    HB2   70   4.780   5.017   2.395  0.5292  0.3092 -0.7978
    4LY0     CG   71   4.980   4.967   2.462  0.0415  0.2956 -0.3863
    4LY0    HG1   72   5.030   4.953   2.366 -0.3023  2.8301 -1.0144
    4LY0    HG2   73   5.031   4.900   2.532 -1.7894 -1.3285 -0.5175
    4LY0     CD   74   5.004   5.112   2.502 -0.2644 -0.2880 -0.2934
    4LY0    HD1   75   4.950   5.132   2.594  0.1723  1.4667 -0.3926
    4LY0    HD2   76   4.958   5.173   2.424  0.1813 -0.2552 -0.5354
    4LY0     CE   77   5.151   5.165   2.517 -0.1709 -0.2906  0.2208
    4LY0    HE1   78   5.208   5.157   2.424 -2.7708  2.1294 -1.7462
    4LY0    HE2   79   5.210   5.110   2.590  1.1049  2.5166  1.4617
    4LY0     NZ   80   5.154   5.302   2.565 -0.1663 -0.1724  0.2302
    4LY0    HZ1   81   5.079   5.306   2.633  0.1140  0.9659  0.4948
    4LY0    HZ2   82   5.247   5.326   2.597  0.8111 -0.0253 -2.4943
    4LY0    HZ3   83   5.126   5.361   2.488  2.0557 -0.7951 -1.1472
    4LY0      C   84   4.835   4.771   2.268  0.4309 -0.1960 -0.0335
    4LY0      O   85   4.930   4.692   2.260 -0.1020  0.3879  0.1539
    5LER      N   86   4.765   4.810   2.164  0.2545  0.1423 -0.0756
    5LER      H   87   4.682   4.863   2.186  0.3755  2.0921 -3.6835
    5LER     CA   88   4.783   4.773   2.026  0.3923 -0.2203  0.6892
    5LER     HA   89   4.892   4.770   2.018  0.3242  0.9727 -1.1262
    5LER     CB   90   4.737   4.889   1.933 -0.0471  0.4594  0.1062
    5LER    HB1   91   4.634   4.901   1.967 -0.0783 -1.8773  1.0426
    5LER    HB2   92   4.728   4.853   1.831  2.8736 -0.4762  0.0800
    5LER     CG   93   4.827   5.014   1.939  0.2870 -0.8289  0.4265
    5LER     HG   94   4.857   5.035   2.042  0.3327  2.0143 -0.0804
    5LER    CD1   95   4.955   5.002   1.857  0.3893  0.1116  0.0483
    5LER   HD11   96   4.936   4.987   1.751 -0.5641  2.2142 -0.1190
    5LER   HD12   97   5.014   5.092   1.872  0.7250 -0.1682  0.4552
    5LER   HD13   98   4.997   4.909   1.895 -1.5456  0.0324  2.2255
    5LER    CD2   99   4.746   5.125   1.876 -0.0003 -0.5958 -0.4852
    5LER   HD21  100   4.646   5.129   1.919  1.1308 -1.2476  2.4214
    5LER   HD22  101   4.805   5.216   1.884 -0.2580 -0.4829  0.1502
    5LER   HD23  102   4.729   5.103   1.770  0.4262 -4.9966  0.1865
    5LER      C  103   4.746   4.628   1.987  0.6784  0.1573 -0.4434
    5LER      O  104   4.797   4.565   1.894 -0.0046 -0.2728 -0.4319
    6LYR      N  105   4.651   4.572   2.065  0.1783 -0.4605 -0.3828
    6LYR      H  106   4.606   4.629   2.135 -0.6962 -1.8661  0.2239
    6LYR     CA  107   4.602   4.425   2.058  0.2250 -0.4245 -0.0883
    6LYR     HA  108   4.622   4.392   1.956 -1.8241  1.1997 -1.0703
    6LYR     CB  109   4.458   4.405   2.083 -0.1600  0.6825 -0.5458
    6LYR    HB1  110   4.436   4.462   2.174  3.1652 -1.8658  2.1281
    6LYR    HB2  111   4.434   4.300   2.094  1.2303  0.4632  0.6667
    6LYR     CG  112   4.358   4.455   1.980  0.0966 -0.0198 -0.7074
    6LYR    HG1  113   4.369   4.380   1.901  1.2514  1.1509 -1.7107
    6LYR    HG2  114   4.393   4.546   1.931  2.0674  0.3627  1.2313
    6LYR     CD  115   4.215   4.467   2.024 -0.0834 -0.2736  0.2103
    6LYR    HD1  116   4.165   4.524   1.946  1.8288  3.2252  1.2886
    6LYR    HD2  117   4.213   4.529   2.114 -1.7831  1.1148 -0.7185
    6LYR     CE  118   4.151   4.333   2.059 -0.3531  0.8041  0.6847
    6LYR    HE1  119   4.219   4.248   2.062 -1.2256 -0.1235 -2.3578
    6LYR    HE2  120   4.100   4.307   1.966  0.9625  0.4327  0.0441
    6LYR     NZ  121   4.065   4.342   2.173  0.1369  0.0643  0.1173
    6LYR    HZ1  122   4.102   4.324   2.265 -1.0223 -1.2124  0.3502
    6LYR      C  123   4.685   4.325   2.140 -0.4813  0.0286  0.6835
    6LYR      O  124   4.656   4.203   2.125 -0.1333  0.3657  0.1907
    7LER      N  125   4.779   4.370   2.216  0.1988  0.2731 -0.2117
    7LER      H  126   4.779   4.469   2.234  1.5001  0.1829  0.3559
    7LER     CA  127   4.864   4.288   2.308 -0.6960  0.6507 -0.0189
    7LER     HA  128   4.793   4.225   2.363 -0.0665  0.1721  0.2687
    7LER     CB  129   4.938   4.368   2.415  1.0065 -1.1963 -0.5279
    7LER    HB1  130   4.866   4.438   2.458  2.9836  0.9659 -0.5365
    7LER    HB2  131   5.001   4.441   2.364  1.1800 -0.6065  0.5013
    7LER     CG  132   5.015   4.309   2.533 -0.0818 -0.4563  1.0091
    7LER     HG  133   5.102   4.251   2.501  1.2427  1.4865  0.9671
    7LER    CD1  134   5.060   4.431   2.611  0.0904 -0.3279  0.3187
    7LER   HD11  135   5.113   4.391   2.697  1.8011 -2.5049 -1.5889
    7LER   HD12  136   5.131   4.486   2.549 -2.4892  2.7871 -0.0776
    7LER   HD13  137   4.984   4.504   2.635 -0.8479 -1.9116  2.4900
    7LER    CD2  138   4.936   4.221   2.630  0.4647 -0.4258  0.0806
    7LER   HD21  139   4.891   4.146   2.564  0.7783  2.3186 -3.5543
    7LER   HD22  140   5.005   4.188   2.707 -1.4619  0.6403  2.3648
    7LER   HD23  141   4.862   4.286   2.677  1.1639  1.3330 -1.1584
    7LER      C  142   4.963   4.202   2.226 -0.4029  0.0768 -0.4262
    7LER      O  143   5.031   4.260   2.140  0.3133  0.2994 -0.4316
    8LER      N  144   4.971   4.071   2.250 -0.2453 -0.1590  0.3455
    8LER      H  145   4.916   4.041   2.329 -0.9312  1.2894  0.4565
    8LER     CA  146   5.070   3.979   2.198  0.1241  0.0902 -0.4053
    8LER     HA  147   5.073   3.986   2.089 -0.0383  0.6775 -0.3711
    8LER     CB  148   5.042   3.833   2.236 -0.0022  0.3126 -0.0769
    8LER    HB1  149   5.043   3.823   2.344 -0.2376  1.6492  0.0626
    8LER    HB2  150   5.124   3.772   2.199 -0.4670  0.8699 -2.1581
    8LER     CG  151   4.905   3.784   2.173 -0.4535 -0.3971  0.1642
    8LER     HG  152   4.832   3.862   2.191  0.0575  0.1299 -0.0208
    8LER    CD1  153   4.916   3.756   2.023  0.0561  0.1755  0.1876
    8LER   HD11  154   4.822   3.730   1.974  0.4160  0.1466 -0.5027
    8LER   HD12  155   4.962   3.848   1.987  3.1781 -1.2175  0.2992
    8LER   HD13  156   4.982   3.673   1.999 -2.0502 -1.0570 -1.8004
    8LER    CD2  157   4.859   3.653   2.231 -0.4268 -0.3364 -0.2655
    8LER   HD21  158   4.884   3.652   2.337 -0.9353  1.7675 -0.0896
    8LER   HD22  159   4.750   3.649   2.225 -0.5730  0.8611  0.9786
    8LER   HD23  160   4.890   3.558   2.187 -0.0641 -0.6999  0.7449
    8LER      C  161   5.211   4.026   2.246  0.0109  0.0521  0.4073
    8LER      O  162   5.248   4.006   2.360 -0.1673 -0.1924 -0.3049
    9LYR      N  163   5.300   4.059   2.153  0.3253 -0.0756 -0.5056
    9LYR      H  164   5.271   4.070   2.057 -0.9976 -0.7027 -0.2060
    9LYR     CA  165   5.450   4.070   2.180  0.5452 -0.1826  0.2176
    9LYR     HA  166   5.466   4.147   2.255  0.2519  1.1067 -0.9869
    9LYR     CB  167   5.513   4.113   2.050 -0.1024  1.1620  0.1242
    9LYR    HB1  168   5.621   4.112   2.062  0.4646  1.1353 -3.6814
    9LYR    HB2  169   5.492   4.220   2.039  1.6857  1.6839  1.3936
    9LYR     CG  170   5.489   4.033   1.923 -0.6968  0.7779 -0.6055
    9LYR    HG1  171   5.384   4.010   1.910 -0.7863  0.3591  0.7713
    9LYR    HG2  172   5.534   3.934   1.924 -2.2167  0.0528  1.1668
    9LYR     CD  173   5.529   4.113   1.800 -0.6739 -0.0666  0.3719
    9LYR    HD1  174   5.625   4.160   1.820 -1.0468  0.7386  0.2872
    9LYR    HD2  175   5.457   4.193   1.789 -1.3586 -0.6919  0.2000
    9LYR     CE  176   5.521   4.038   1.666 -0.4666 -0.3531 -0.5892
    9LYR    HE1  177   5.584   3.950   1.682 -0.1404 -0.0038  0.0476
    9LYR    HE2  178   5.555   4.102   1.585 -0.1028 -0.8941 -0.8746
    9LYR     NZ  179   5.390   4.002   1.620  0.0168 -0.4214  0.5942
    9LYR    HZ1  180   5.346   4.067   1.557 -0.2189 -0.8186  0.3384
    9LYR      C  181   5.507   3.948   2.244 -0.1590  0.4040  0.4472
    9LYR      O  182   5.591   3.951   2.336 -0.3765 -0.3852 -0.3481
   10LER      N  183   5.459   3.834   2.202  0.4874  0.9124 -0.1926
   10LER      H  184   5.405   3.841   2.117  2.2726 -0.3926 -1.5215
   10LER     CA  185   5.497   3.699   2.254 -0.3845 -0.2001  0.7631
   10LER     HA  186   5.605   3.693   2.240 -0.4178 -1.3433  0.9399
   10LER     CB  187   5.437   3.591   2.166 -0.1591 -0.0455 -0.4487
   10LER    HB1  188   5.455   3.605   2.060 -1.3143 -1.2819 -0.8450
   10LER    HB2  189   5.328   3.585   2.172 -0.1905 -0.5571 -1.3549
   10LER     CG  190   5.499   3.453   2.197 -0.1221 -0.6308  0.0787
   10LER     HG  191   5.501   3.426   2.303  3.1489 -3.1415 -0.4720
   10LER    CD1  192   5.434   3.347   2.112  0.4746  0.3971  1.0452
   10LER   HD11  193   5.487   3.252   2.120 -1.4356 -0.6436  2.0051
   10LER   HD12  194   5.336   3.317   2.148  1.4406 -1.6941  2.1172
   10LER   HD13  195   5.423   3.377   2.008  1.9182 -2.4403 -0.0320
   10LER    CD2  196   5.653   3.447   2.156 -0.2487 -0.4373 -0.1114
   10LER   HD21  197   5.667   3.486   2.055  0.4347 -1.0266 -0.2546
   10LER   HD22  198   5.716   3.503   2.226 -1.1519 -0.4569  0.7313
   10LER   HD23  199   5.693   3.346   2.153 -0.3880 -0.4724 -1.4010
   10LER      C  200   5.478   3.679   2.401  0.1449  0.5881 -0.4740
   10LER      O  201   5.561   3.609   2.464 -0.0453  0.2639  0.8418
   11LER      N  202   5.365   3.724   2.453 -0.0048  0.5973  0.9053
   11LER      H  203   5.297   3.756   2.385  1.1434 -0.1997 -0.6759
   11LER     CA  204   5.338   3.734   2.596  0.0808  0.3810 -0.0080
   11LER     HA  205   5.348   3.632   2.634  2.5643 -0.1576 -1.8336
   11LER     CB  206   5.191   3.777   2.612 -0.1807 -0.4569 -0.1447
   11LER    HB1  207   5.132   3.699   2.565 -0.3481 -0.4118 -0.0107
   11LER    HB2  208   5.168   3.867   2.556  1.1073  0.1402  0.2547
   11LER     CG  209   5.145   3.791   2.758 -1.0309 -0.0765 -0.2066
   11LER     HG  210   5.178   3.881   2.810 -0.7607 -0.5981  0.5307
   11LER    CD1  211   4.994   3.802   2.753 -0.4239 -0.0505 -0.6067
   11LER   HD11  212   4.952   3.845   2.844 -0.9813  1.3594 -1.4990
   11LER   HD12  213   4.967   3.867   2.671 -2.2111  3.3064  2.3412
   11LER   HD13  214   4.942   3.709   2.733 -1.4303  0.4401 -0.3180
   11LER    CD2  215   5.173   3.675   2.853 -0.6717  0.1916  1.2272
   11LER   HD21  216   5.278   3.649   2.870 -1.6332 -4.1471  1.8185
   11LER   HD22  217   5.129   3.699   2.950 -0.2396 -2.9024  2.2946
   11LER   HD23  218   5.131   3.582   2.815 -1.0238  1.1679 -0.8675
   11LER      C  219   5.436   3.820   2.671  0.3690  0.2187 -1.0570
   11LER      O  220   5.491   3.781   2.773 -0.1882 -0.0343  0.4133
   12LER      N  221   5.458   3.947   2.632 -0.1882 -0.3019 -0.4976
   12LER      H  222   5.402   3.986   2.556 -0.7813 -1.5834 -0.7434
   12LER     CA  223   5.564   4.040   2.685  0.9413  0.3687 -0.2049
   12LER     HA  224   5.542   4.051   2.791 -0.5428 -2.9386 -0.0295
   12LER     CB  225   5.551   4.168   2.607  0.0092 -0.1257  0.6036
   12LER    HB1  226   5.560   4.153   2.500 -0.4909  0.1008  0.5273
   12LER    HB2  227   5.630   4.233   2.645 -1.0141  2.0266 -0.7509
   12LER     CG  228   5.427   4.256   2.629 -0.8648  0.5297 -0.0760
   12LER     HG  229   5.341   4.191   2.609 -0.5460  0.1472 -0.2128
   12LER    CD1  230   5.418   4.317   2.767 -0.1671  0.8343 -0.5438
   12LER   HD11  231   5.505   4.377   2.791 -1.3249  1.7656  1.6148
   12LER   HD12  232   5.327   4.376   2.777 -0.8905 -0.5707  1.9962
   12LER   HD13  233   5.401   4.241   2.843  2.1224 -0.3442 -1.1188
   12LER    CD2  234   5.432   4.363   2.521  0.2498  0.5883 -0.6006
   12LER   HD21  235   5.338   4.416   2.518  0.9273  2.1114  2.1479
   12LER   HD22  236   5.505   4.439   2.549  1.0148 -0.5073  0.4620
   12LER   HD23  237   5.461   4.315   2.427  0.7081 -3.0953  1.2185
   12LER      C  238   5.708   3.990   2.675  1.2976 -0.3965  0.8897
   12LER      O  239   5.784   4.019   2.758 -0.8323 -0.4200  0.1294
   13LER      N  240   5.736   3.911   2.573 -0.0500  0.6143  0.5337
   13LER      H  241   5.659   3.889   2.510 -0.8928 -0.1475  1.7712
   13LER     CA  242   5.866   3.837   2.552  0.2227  0.2491  0.3690
   13LER     HA  243   5.942   3.914   2.539  0.6589 -0.1713  0.4122
   13LER     CB  244   5.861   3.763   2.425  0.0862 -0.7842  0.2050
   13LER    HB1  245   5.834   3.842   2.355  0.0988  1.0602  2.2102
   13LER    HB2  246   5.784   3.686   2.424 -0.1808 -0.5178  0.3172
   13LER     CG  247   5.997   3.705   2.388 -0.6274  0.0248 -0.8565
   13LER     HG  248   6.021   3.621   2.453  0.3498  0.2794 -0.8843
   13LER    CD1  249   5.996   3.654   2.245  0.1279  0.1824  0.4185
   13LER   HD11  250   5.914   3.587   2.221  0.1082  0.9901 -2.1122
   13LER   HD12  251   5.982   3.733   2.172  0.0352 -0.6628 -0.4959
   13LER   HD13  252   6.087   3.595   2.229 -0.4377 -0.8257  0.8422
   13LER    CD2  253   6.127   3.794   2.400 -0.0192  0.2946  0.6213
   13LER   HD21  254   6.204   3.738   2.347  0.0219  1.7915 -1.0150
   13LER   HD22  255   6.117   3.888   2.345 -1.2971  1.1391  2.2080
   13LER   HD23  256   6.168   3.807   2.500  1.3668 -0.1062  0.1303
   13LER      C  257   5.910   3.756   2.678  0.4670 -0.6637 -0.5635
   13LER      O  258   6.027   3.746   2.715  0.3285 -0.0322 -0.5474
   14NH2      N  259   5.814   3.694   2.755  0.3497 -0.6403  0.3933
   14NH2     H1  260   5.718   3.717   2.730  0.5199  2.5506  2.0640
   14NH2     H2  261   5.832   3.636   2.835 -2.0744 -1.2365  0.5940
   15LY0      N  262   3.685   4.839   3.454 -0.7875 -0.5571  0.0614
   15LY0     H1  263   3.588   4.850   3.481 -0.5247 -1.8958  1.7507
   15LY0     H2  264   3.709   4.935   3.437 -0.0395 -0.6236  0.7075
   15LY0     H3  265   3.735   4.807   3.536 -0.4290  0.0998  0.1028
   15LY0     CA  266   3.699   4.757   3.332  0.4358  0.6277  0.1481
   15LY0     HA  267   3.648   4.808   3.251  1.5097  2.5392  0.6315
   15LY0     CB  268   3.626   4.618   3.360  0.7018  0.6727  0.3565
   15LY0    HB1  269   3.524   4.650   3.384  1.2636  2.3705  0.6113
   15LY0    HB2  270   3.670   4.564   3.444 -0.2652 -2.3226 -0.9344
   15LY0     CG  271   3.622   4.526   3.232 -0.5574  0.0259  0.2064
   15LY0    HG1  272   3.727   4.508   3.208 -0.4758  1.6522 -0.8397
   15LY0    HG2  273   3.579   4.580   3.148  1.3110  1.2619 -0.0139
   15LY0     CD  274   3.548   4.397   3.244  0.0484  0.1770 -0.4059
   15LY0    HD1  275   3.441   4.417   3.243  0.2005  1.1573  0.6957
   15LY0    HD2  276   3.560   4.355   3.344 -1.7128 -1.1485 -0.6967
   15LY0     CE  277   3.587   4.287   3.151 -0.0138  0.1180  0.5380
   15LY0    HE1  278   3.521   4.201   3.166  0.2417  0.0272  1.1808
   15LY0    HE2  279   3.692   4.267   3.173  0.6266  0.0792 -2.2710
   15LY0     NZ  280   3.577   4.320   3.005 -0.1652 -0.3650  0.4864
   15LY0    HZ1  281   3.580   4.238   2.947  0.3486  0.1412 -0.2160
   15LY0    HZ2  282   3.493   4.372   2.984 -0.3934 -1.1552 -0.6598
   15LY0    HZ3  283   3.649   4.389   2.988 -0.8785 -0.2003 -2.4321
   15LY0      C  284   3.845   4.739   3.305  0.0973 -1.1339  0.2243
   15LY0      O  285   3.918   4.681   3.382  0.0308 -0.7566  0.1668
   16LER      N  286   3.897   4.795   3.194 -0.7303 -0.4372  0.3389
   16LER      H  287   3.837   4.863   3.150 -1.4873  1.0228  3.3745
   16LER     CA  288   4.039   4.805   3.166  0.2730 -0.6682  0.0807
   16LER     HA  289   4.092   4.719   3.207 -2.4271 -2.0658  0.8576
   16LER     CB  290   4.093   4.935   3.225  0.3509 -0.4988 -0.2416
   16LER    HB1  291   4.067   4.940   3.330 -0.3760  2.1593 -0.4758
   16LER    HB2  292   4.044   5.021   3.180 -1.6638 -1.2555  0.4113
   16LER     CG  293   4.245   4.949   3.218  0.4487  0.0740 -0.7665
   16LER     HG  294   4.283   4.849   3.237  1.8819  0.6146 -0.6125
   16LER    CD1  295   4.305   5.011   3.089  0.5576  0.6531  0.3513
   16LER   HD11  296   4.411   5.015   3.111  0.9892 -1.9092 -0.9108
   16LER   HD12  297   4.283   4.949   3.002  1.9355  0.7103 -0.0483
   16LER   HD13  298   4.264   5.110   3.073  0.1074  0.2585 -1.0150
   16LER    CD2  299   4.279   5.034   3.338 -0.5349 -0.5450 -0.5477
   16LER   HD21  300   4.267   4.983   3.434  0.4492  0.5560  0.1855
   16LER   HD22  301   4.385   5.056   3.342  0.0576 -3.1850  2.6442
   16LER   HD23  302   4.230   5.131   3.325  0.3312 -0.1124 -0.6336
   16LER      C  303   4.062   4.789   3.018  0.0686 -0.3838  0.0515
   16LER      O  304   3.973   4.827   2.937 -0.2479 -0.3663 -0.1204
   17LY0      N  305   4.176   3.238   2.479 -0.1767  0.5582  0.5818
   17LY0     H1  306   4.121   3.289   2.412  0.1107  0.8777  0.5850
   17LY0     H2  307   4.135   3.151   2.510  2.2129 -0.6062  0.7027
   17LY0     H3  308   4.265   3.215   2.436 -0.9470 -3.9837  0.9541
   17LY0     CA  309   4.191   3.333   2.598 -0.0008  0.3703  0.4750
   17LY0     HA  310   4.262   3.292   2.671  0.1038 -0.9242 -0.3280
   17LY0     CB  311   4.054   3.348   2.663 -0.1795  0.7466  0.0302
   17LY0    HB1  312   3.974   3.359   2.589 -1.1485 -1.1983  0.7054
   17LY0    HB2  313   4.064   3.422   2.742  1.7381 -0.0736  0.6306
   17LY0     CG  314   4.022   3.213   2.734  0.1195 -0.8408 -0.2261
   17LY0    HG1  315   4.077   3.231   2.827 -1.3061  0.1304  0.4560
   17LY0    HG2  316   4.063   3.123   2.687  1.8115 -0.7150  0.9115
   17LY0     CD  317   3.877   3.199   2.772 -0.6955 -0.4384  0.8335
   17LY0    HD1  318   3.818   3.149   2.695  1.4167  0.1588 -1.2632
   17LY0    HD2  319   3.838   3.298   2.796 -0.1146  0.6910 -2.3585
   17LY0     CE  320   3.869   3.116   2.902  0.2848  0.1324  0.6504
   17LY0    HE1  321   3.926   3.164   2.982 -2.4325 -0.2805  2.9677
   17LY0    HE2  322   3.914   3.016   2.894  1.1594  0.4897  0.9018
   17LY0     NZ  323   3.735   3.131   2.953  0.4494  0.6336 -0.0628
   17LY0    HZ1  324   3.730   3.059   3.024 -0.9251  2.9541  2.3774
   17LY0    HZ2  325   3.720   3.222   2.995  1.5556  0.6342  0.3629
   17LY0    HZ3  326   3.664   3.115   2.883 -0.1852  3.8007 -0.2925
   17LY0      C  327   4.249   3.469   2.555  0.7241 -0.4980 -0.5437
   17LY0      O  328   4.258   3.497   2.436 -0.3567  0.3995 -0.0539
   18LER      N  329   4.305   3.551   2.646  0.2771  0.1277 -0.3030
   18LER      H  330   4.294   3.516   2.740 -1.1756  1.5293  0.0775
   18LER     CA  331   4.342   3.686   2.619 -0.0749  0.8213  0.1234
   18LER     HA  332   4.407   3.676   2.532 -0.6239 -0.7561 -0.1262
   18LER     CB  333   4.423   3.749   2.738  0.0087  0.3158  0.5317
   18LER    HB1  334   4.351   3.760   2.820 -2.6097 -2.4374 -1.1861
   18LER    HB2  335   4.461   3.848   2.710  1.1518  0.2752  1.8450
   18LER     CG  336   4.534   3.660   2.788  1.0183 -0.0826 -0.5659
   18LER     HG  337   4.497   3.564   2.822 -3.5097  2.2193  1.9929
   18LER    CD1  338   4.638   3.638   2.685  0.2249  0.5111  0.7343
   18LER   HD11  339   4.721   3.583   2.730  0.2695 -1.8420 -1.9464
   18LER   HD12  340   4.600   3.564   2.614  1.3211 -0.4785  1.1364
   18LER   HD13  341   4.688   3.727   2.648  1.6135  1.0289  3.5731
   18LER    CD2  342   4.589   3.722   2.920  0.3663 -0.3781 -0.3532
   18LER   HD21  343   4.674   3.671   2.965  0.6714 -0.4225 -0.9632
   18LER   HD22  344   4.627   3.821   2.896 -0.8611  0.4467  0.9775
   18LER   HD23  345   4.517   3.743   2.999 -0.6641  1.6799 -1.7496
   18LER      C  346   4.219   3.772   2.578  0.8456 -0.2036 -0.3413
   18LER      O  347   4.105   3.754   2.624 -0.1265 -0.2489 -0.4646
   19LYR      N  348   4.256   3.879   2.510 -0.6330  0.1878 -0.4825
   19LYR      H  349   4.354   3.888   2.491 -0.6832  0.3562 -0.6698
   19LYR     CA  350   4.156   3.972   2.454 -0.7519  0.0722  0.3693
   19LYR     HA  351   4.056   3.954   2.493 -1.3042  0.6064 -0.7544
   19LYR     CB  352   4.140   3.955   2.296  0.2733 -0.8062  0.0336
   19LYR    HB1  353   4.229   3.978   2.238  0.9500  1.4374  1.8150
   19LYR    HB2  354   4.067   4.023   2.252  4.5040  0.3403 -6.5804
   19LYR     CG  355   4.099   3.815   2.263 -0.1539  0.7315  0.5285
   19LYR    HG1  356   4.003   3.797   2.311 -0.9463 -0.7306 -1.4474
   19LYR    HG2  357   4.169   3.740   2.301 -1.5694 -0.1870  1.4080
   19LYR     CD  358   4.082   3.787   2.112 -0.0120  0.6461  0.7554
   19LYR    HD1  359   4.020   3.865   2.068 -1.0627 -1.3025 -1.4526
   19LYR    HD2  360   4.035   3.689   2.101 -0.2846  0.8476  0.0618
   19LYR     CE  361   4.219   3.775   2.048  0.2499 -0.1118 -0.4125
   19LYR    HE1  362   4.275   3.685   2.075  0.6394  0.1627 -0.3104
   19LYR    HE2  363   4.281   3.858   2.079 -0.4100 -0.4727  2.1708
   19LYR     NZ  364   4.202   3.778   1.906  0.6223 -0.5093  0.2155
   19LYR    HZ1  365   4.189   3.868   1.861  1.2507 -1.3192 -1.6511
   19LYR      C  366   4.180   4.125   2.482  0.4621 -0.4181  0.4691
   19LYR      O  367   4.263   4.182   2.420  0.3413 -0.4594 -0.5870
   20LY0      N  368   4.107   4.184   2.572 -0.2579  0.5186  0.3527
   20LY0      H  369   4.060   4.121   2.635  1.9510 -2.0753 -0.3646
   20LY0     CA  370   4.110   4.329   2.599  0.0029  1.0067 -0.0016
   20LY0     HA  371   4.208   4.374   2.618  0.1072  0.7502  0.0744
   20LY0     CB  372   4.041   4.365   2.734 -0.0886  0.2108 -0.1768
   20LY0    HB1  373   3.933   4.351   2.738 -0.4878  2.2948 -1.7434
   20LY0    HB2  374   4.048   4.474   2.743  2.6632  0.2914 -1.8734
   20LY0     CG  375   4.113   4.315   2.858 -0.0629 -0.4396 -0.4053
   20LY0    HG1  376   4.220   4.334   2.845  0.0175  0.1808  0.9072
   20LY0    HG2  377   4.091   4.209   2.864  0.8475 -0.6321 -0.3491
   20LY0     CD  378   4.070   4.372   2.987  0.0822  0.0159 -0.4284
   20LY0    HD1  379   3.968   4.340   3.005  0.7757 -1.4885  1.1456
   20LY0    HD2  380   4.096   4.478   2.980  3.2021 -0.6115  0.1993
   20LY0     CE  381   4.143   4.312   3.111 -0.8058 -0.6443 -0.1006
   20LY0    HE1  382   4.150   4.206   3.087 -0.5287 -0.1332 -2.5852
   20LY0    HE2  383   4.082   4.335   3.198 -3.5305  2.8848 -2.6212
   20LY0     NZ  384   4.283   4.363   3.126  0.0612  0.2106 -0.3215
   20LY0    HZ1  385   4.336   4.334   3.044  2.3269 -0.1778  1.1859
   20LY0    HZ2  386   4.287   4.464   3.130 -0.0507  0.1758  0.7383
   20LY0    HZ3  387   4.326   4.329   3.210 -1.2361 -0.4736  0.0813
   20LY0      C  388   4.047   4.407   2.481 -0.7696  0.8128 -0.1751
   20LY0      O  389   4.105   4.512   2.451  0.6266  0.0718 -0.4321
   21LER      N  390   3.942   4.356   2.421 -0.0955 -0.3768 -0.0350
   21LER      H  391   3.918   4.266   2.459 -4.0382  0.9472  1.1430
   21LER     CA  392   3.872   4.415   2.307  0.2463 -0.4940  0.2835
   21LER     HA  393   3.857   4.523   2.312  0.9344 -0.4105  0.7990
   21LER     CB  394   3.727   4.353   2.308  0.6217  0.5416 -0.1444
   21LER    HB1  395   3.714   4.320   2.411  0.0425  0.6608 -0.1734
   21LER    HB2  396   3.725   4.262   2.247 -0.6261 -1.6056  2.8501
   21LER     CG  397   3.617   4.452   2.270  0.3656 -0.0239 -0.4231
   21LER     HG  398   3.637   4.495   2.172 -1.1137 -2.5902 -1.9617
   21LER    CD1  399   3.489   4.363   2.267 -0.9200 -0.0305 -0.3704
   21LER   HD11  400   3.399   4.423   2.279  1.3496  3.4282  0.7486
   21LER   HD12  401   3.471   4.305   2.176 -0.1991  1.2089 -1.3302
   21LER   HD13  402   3.485   4.304   2.359  2.0113 -1.4819 -1.0838
   21LER    CD2  403   3.602   4.555   2.389  0.0615  0.0319  0.2522
   21LER   HD21  404   3.515   4.618   2.376  0.4843  0.4449 -0.7149
   21LER   HD22  405   3.583   4.502   2.482 -2.7831  0.2022 -0.1502
   21LER   HD23  406   3.690   4.617   2.408 -0.2830 -0.6822  5.5511
   21LER      C  407   3.941   4.393   2.172  0.2350  0.5636 -0.0966
   21LER      O  408   3.885   4.420   2.067  0.2708 -0.4228  0.1800
   22LY0      N  409   3.986   3.393   1.399 -0.3975 -0.1092 -0.0271
   22LY0     H1  410   3.918   3.393   1.473  0.3624 -1.1682  0.7204
   22LY0     H2  411   3.987   3.308   1.344  0.3603  0.6896 -1.3011
   22LY0     H3  412   3.968   3.470   1.337 -4.3387 -2.6569 -2.4547
   22LY0     CA  413   4.117   3.410   1.464 -0.4143 -0.2035  0.1699
   22LY0     HA  414   4.170   3.448   1.376 -2.2775 -0.5946 -1.1998
   22LY0     CB  415   4.183   3.284   1.516 -0.1849 -0.0861  0.3137
   22LY0    HB1  416   4.290   3.295   1.533  0.6735 -3.8518 -1.4368
   22LY0    HB2  417   4.172   3.207   1.440  0.9300 -0.8398  0.8835
   22LY0     CG  418   4.131   3.228   1.650  0.1816 -0.0962  0.3975
   22LY0    HG1  419   4.028   3.198   1.631 -0.1949  2.0618 -1.3232
   22LY0    HG2  420   4.125   3.307   1.725 -2.7135 -0.2433  0.4321
   22LY0     CD  421   4.218   3.119   1.704 -0.2872  0.2813 -0.5789
   22LY0    HD1  422   4.302   3.179   1.740 -0.6925  0.5912 -0.1165
   22LY0    HD2  423   4.249   3.050   1.627  1.0673  0.8032 -0.5190
   22LY0     CE  424   4.151   3.044   1.815  0.4698 -0.7966  0.4388
   22LY0    HE1  425   4.056   3.003   1.780  0.0581  0.9464 -0.5730
   22LY0    HE2  426   4.140   3.108   1.902 -1.1990  0.5315 -0.6998
   22LY0     NZ  427   4.230   2.922   1.849  0.3286 -0.1674  0.0268
   22LY0    HZ1  428   4.209   2.842   1.789 -2.1684 -0.2513  0.8925
   22LY0    HZ2  429   4.324   2.957   1.842  0.2496  0.4394  1.6690
   22LY0    HZ3  430   4.220   2.910   1.948  1.1918  1.5752  0.3659
   22LY0      C  431   4.110   3.523   1.567  0.1215  0.4964  0.7758
   22LY0      O  432   4.009   3.545   1.631 -0.2247 -0.0015 -0.3277
   23LER      N  433   4.218   3.600   1.577  0.2296 -0.0495 -0.6563
   23LER      H  434   4.309   3.568   1.549  0.1485 -0.1636 -0.7941
   23LER     CA  435   4.220   3.713   1.668 -0.3504 -0.4357  0.1715
   23LER     HA  436   4.126   3.766   1.657  0.3905  1.3688  1.8459
   23LER     CB  437   4.324   3.809   1.613  0.4332 -0.3912 -0.0914
   23LER    HB1  438   4.424   3.766   1.623  0.2317 -0.7521  0.3348
   23LER    HB2  439   4.324   3.897   1.678 -1.9691 -0.8214  0.5683
   23LER     CG  440   4.303   3.867   1.469 -0.2241 -0.1339  1.2373
   23LER     HG  441   4.292   3.785   1.399  0.7564  2.7945 -2.6975
   23LER    CD1  442   4.188   3.964   1.456 -0.2217 -1.2476 -0.0570
   23LER   HD11  443   4.097   3.927   1.504  0.0653 -1.2033  0.5262
   23LER   HD12  444   4.218   4.059   1.500  0.7352 -0.3840 -2.4136
   23LER   HD13  445   4.167   3.975   1.349  0.1684 -1.0794 -0.1184
   23LER    CD2  446   4.418   3.954   1.409 -0.1984  0.5532  0.1774
   23LER   HD21  447   4.403   3.974   1.303 -0.7474 -0.7238 -0.0033
   23LER   HD22  448   4.429   4.050   1.460 -1.5092  1.1078 -0.5343
   23LER   HD23  449   4.508   3.894   1.422 -0.7100  0.3797  4.0968
   23LER      C  450   4.235   3.682   1.823 -0.0816 -0.5129 -0.0201
   23LER      O  451   4.272   3.570   1.856 -0.5772 -0.5296  0.2600
   24LY0      N  452   5.902   4.232   1.321 -0.3179 -0.2632 -0.0743
   24LY0     H1  453   5.809   4.266   1.343 -0.1793  0.7375 -0.9305
   24LY0     H2  454   5.911   4.231   1.220 -0.0267 -2.9971 -0.0892
   24LY0     H3  455   5.958   4.308   1.356  0.1382 -0.2238 -0.8585
   24LY0     CA  456   5.929   4.107   1.396  1.1229  0.4919  0.8045
   24LY0     HA  457   6.027   4.069   1.367 -0.1154 -3.5040  1.2402
   24LY0     CB  458   5.831   3.992   1.355  0.4323  0.0819  0.0620
   24LY0    HB1  459   5.853   3.963   1.253  2.3815 -0.2471  0.5277
   24LY0    HB2  460   5.730   4.029   1.341 -0.3122 -1.9328 -0.1124
   24LY0     CG  461   5.829   3.863   1.442  0.0301 -0.4493  0.2960
   24LY0    HG1  462   5.830   3.895   1.546 -0.3972 -0.0087  0.1681
   24LY0    HG2  463   5.926   3.817   1.425  0.0215  0.0745 -1.3830
   24LY0     CD  464   5.722   3.764   1.406  0.2028  0.3679  0.1046
   24LY0    HD1  465   5.725   3.744   1.299  1.8151 -0.3876  0.2682
   24LY0    HD2  466   5.623   3.807   1.421  0.9102  1.2022  3.1181
   24LY0     CE  467   5.724   3.631   1.480 -1.1412 -0.0071  0.0725
   24LY0    HE1  468   5.707   3.642   1.587 -0.1760  0.3596  0.1959
   24LY0    HE2  469   5.820   3.581   1.467 -1.9221 -0.7094 -4.4995
   24LY0     NZ  470   5.630   3.531   1.424  0.4225  0.6638  0.2776
   24LY0    HZ1  471   5.534   3.563   1.424 -0.1343 -0.8634  1.4488
   24LY0    HZ2  472   5.656   3.494   1.334  1.9652 -1.0205  1.3616
   24LY0    HZ3  473   5.633   3.447   1.479  1.9299  0.5846  0.1072
   24LY0      C  474   5.918   4.139   1.545 -0.5092 -0.5208  0.4709
   24LY0      O  475   5.812   4.180   1.586  0.2023  0.0903  0.3260
   25LER      N  476   6.021   4.119   1.629 -0.2609 -0.2568  0.3080
   25LER      H  477   6.105   4.083   1.587  0.7602  2.3680 -0.0498
   25LER     CA  478   6.020   4.152   1.775 -0.0856  0.1620 -0.5738
   25LER     HA  479   6.125   4.149   1.806 -0.4359 -1.2554  0.6354
   25LER     CB  480   5.936   4.051   1.862 -0.5291 -0.0017 -0.4606
   25LER    HB1  481   5.833   4.056   1.827 -0.8903 -0.7309  0.4609
   25LER    HB2  482   5.937   4.084   1.966  0.6480  1.9674 -1.0294
   25LER     CG  483   5.980   3.904   1.874  0.3011 -0.0179  0.8652
   25LER     HG  484   6.014   3.858   1.782  0.9261 -1.7232  1.9139
   25LER    CD1  485   6.104   3.897   1.964  0.1257  0.4658  0.1135
   25LER   HD11  486   6.188   3.946   1.914  0.5951 -1.3098 -0.9207
   25LER   HD12  487   6.095   3.957   2.054  0.1317  1.0007 -0.2378
   25LER   HD13  488   6.123   3.791   1.979  0.6105  0.9056  3.1235
   25LER    CD2  489   5.870   3.814   1.933 -0.9144  0.1377  0.7131
   25LER   HD21  490   5.904   3.712   1.914 -0.4734  0.3972  0.0698
   25LER   HD22  491   5.851   3.836   2.038 -0.2960 -0.0756  0.8723
   25LER   HD23  492   5.782   3.820   1.869  0.1084  0.4333 -0.7376
   25LER      C  493   5.997   4.309   1.805 -0.3649 -0.8055 -0.5393
   25LER      O  494   6.085   4.381   1.844  0.7132 -0.0494  0.0620
   26LYR      N  495   5.871   4.359   1.785  0.2775  0.0171  0.2949
   26LYR      H  496   5.810   4.287   1.749  1.3693 -0.1746 -1.2654
   26LYR     CA  497   5.826   4.497   1.806  0.4809 -0.0716 -0.2454
   26LYR     HA  498   5.915   4.558   1.791  0.9355 -1.0188 -1.5617
   26LYR     CB  499   5.771   4.507   1.948 -0.4567 -0.8566 -0.5832
   26LYR    HB1  500   5.749   4.413   1.999 -0.6793 -0.1113  0.7460
   26LYR    HB2  501   5.685   4.575   1.943  0.5841  0.5046 -0.6551
   26LYR     CG  502   5.870   4.585   2.043  0.1148  0.9077 -0.1811
   26LYR    HG1  503   5.902   4.677   1.994 -0.5486  0.7196 -0.9907
   26LYR    HG2  504   5.952   4.518   2.071 -0.6846  0.2468  0.6200
   26LYR     CD  505   5.801   4.621   2.171  0.5596  0.3502  0.2651
   26LYR    HD1  506   5.770   4.531   2.223 -0.1777  0.2138 -0.3937
   26LYR    HD2  507   5.704   4.665   2.146  0.2783  0.1754  1.0089
   26LYR     CE  508   5.875   4.713   2.263  0.1041  0.0307  0.2149
   26LYR    HE1  509   5.927   4.791   2.208  1.4008 -1.0763 -0.2008
   26LYR    HE2  510   5.957   4.664   2.316 -0.2685 -0.1070  0.6735
   26LYR     NZ  511   5.789   4.770   2.358 -0.1741 -0.2132  0.3210
   26LYR    HZ1  512   5.712   4.832   2.335 -0.5799 -0.0265  2.0372
   26LYR      C  513   5.728   4.536   1.696 -0.1895  0.4171 -0.4836
   26LYR      O  514   5.653   4.450   1.645  0.0834  0.2841  0.2500
   27LY0      N  515   5.725   4.665   1.659 -0.5472 -0.0504  0.1093
   27LY0      H  516   5.789   4.731   1.700 -2.0172  0.6106  1.4988
   27LY0     CA  517   5.646   4.719   1.544 -0.2005 -0.3076 -0.3887
   27LY0     HA  518   5.655   4.652   1.458 -0.5184  0.3711 -0.9628
   27LY0     CB  519   5.704   4.850   1.499 -0.7769 -0.2884 -0.6666
   27LY0    HB1  520   5.813   4.849   1.491 -0.7878  2.7253 -2.8531
   27LY0    HB2  521   5.675   4.920   1.577 -0.7566 -1.5640  0.5188
   27LY0     CG  522   5.656   4.912   1.374  0.3631 -0.0531  0.3946
   27LY0    HG1  523   5.547   4.914   1.376  0.3024 -0.1700 -1.4181
   27LY0    HG2  524   5.696   4.849   1.295  1.3946  0.7915  0.2145
   27LY0     CD  525   5.691   5.059   1.363 -0.4424  0.2022 -0.5021
   27LY0    HD1  526   5.800   5.068   1.373 -0.2121  0.6206 -2.7465
   27LY0    HD2  527   5.647   5.103   1.452  5.1805  0.2584  2.7256
   27LY0     CE  528   5.633   5.112   1.228 -0.6095 -0.6079  0.2294
   27LY0    HE1  529   5.525   5.115   1.239 -0.5760 -2.2652  1.2506
   27LY0    HE2  530   5.651   5.045   1.144 -0.9192  1.3390 -1.4978
   27LY0     NZ  531   5.680   5.246   1.186  0.1423  0.1628 -0.2921
   27LY0    HZ1  532   5.780   5.253   1.177  0.3669 -0.0992  1.6044
   27LY0    HZ2  533   5.611   5.264   1.114 -0.9026  0.4398  0.7521
   27LY0    HZ3  534   5.664   5.302   1.268  1.7067  0.9475 -0.4806
   27LY0      C  535   5.496   4.727   1.564 -0.3295  0.6143  0.5733
   27LY0      O  536   5.421   4.700   1.474  0.0996 -0.0770  0.5415
   28LER      N  537   5.451   4.762   1.685 -0.2283 -0.5290 -0.5647
   28LER      H  538   5.519   4.794   1.752  1.5039 -0.6656 -2.1590
   28LER     CA  539   5.307   4.794   1.718 -0.5929  0.7074  0.8808
   28LER     HA  540   5.241   4.772   1.634  0.5374 -2.4413  0.6628
   28LER     CB  541   5.298   4.945   1.747 -0.1935  0.1707  0.5628
   28LER    HB1  542   5.340   4.973   1.843 -0.7532  0.4994  0.7123
   28LER    HB2  543   5.193   4.970   1.762  0.0756  0.7480  1.5508
   28LER     CG  544   5.368   5.044   1.646 -0.6977  0.6765 -0.3340
   28LER     HG  545   5.472   5.018   1.628 -0.7305  1.3072 -1.5520
   28LER    CD1  546   5.296   5.048   1.509  0.0620 -0.2563  0.5839
   28LER   HD11  547   5.192   5.078   1.515  0.4104  1.9308 -2.0899
   28LER   HD12  548   5.336   5.123   1.440 -0.6107 -1.5669 -1.3005
   28LER   HD13  549   5.301   4.948   1.466  2.2214  0.6978 -1.6137
   28LER    CD2  550   5.367   5.188   1.700  0.1819 -0.8546  0.1540
   28LER   HD21  551   5.407   5.262   1.630  0.5409 -0.2160  1.0271
   28LER   HD22  552   5.264   5.219   1.715  0.4489  1.4052 -2.0503
   28LER   HD23  553   5.432   5.212   1.783  1.6861  3.4235 -1.9848
   28LER      C  554   5.246   4.709   1.834 -0.6358 -0.2774  0.5030
   28LER      O  555   5.199   4.760   1.939  0.2776  0.1706  0.1003
   29LYR      N  556   5.260   4.574   1.813  0.0470 -0.5425  0.0638
   29LYR      H  557   5.311   4.554   1.727  1.2598  1.4957  0.2369
   29LYR     CA  558   5.207   4.467   1.892  0.3031  0.5190 -0.3990
   29LYR     HA  559   5.122   4.499   1.952  2.6421  1.6255  2.5704
   29LYR     CB  560   5.320   4.413   1.984  0.9581  0.7223 -0.0386
   29LYR    HB1  561   5.400   4.388   1.915 -0.5516  0.5956 -1.8172
   29LYR    HB2  562   5.280   4.324   2.032  1.1738 -0.3320 -1.7392
   29LYR     CG  563   5.361   4.506   2.096 -0.1985 -0.1830 -0.0486
   29LYR    HG1  564   5.397   4.603   2.062  1.0189 -0.7077 -0.3280
   29LYR    HG2  565   5.448   4.452   2.134  0.9418  1.0568 -0.7986
   29LYR     CD  566   5.253   4.526   2.201 -0.0272  1.0931  0.3637
   29LYR    HD1  567   5.245   4.425   2.241 -0.9429  0.4896 -1.2904
   29LYR    HD2  568   5.151   4.544   2.167  0.0473 -0.4730 -0.8399
   29LYR     CE  569   5.292   4.633   2.316 -0.3390  0.5576  0.6225
   29LYR    HE1  570   5.381   4.595   2.367 -0.7958 -1.0670  0.2666
   29LYR    HE2  571   5.212   4.620   2.389 -0.0699 -1.8722  0.5786
   29LYR     NZ  572   5.310   4.764   2.256  0.3523 -0.4224  0.0440
   29LYR    HZ1  573   5.238   4.796   2.193  0.2008  0.0155  0.4337
   29LYR      C  574   5.158   4.348   1.798  0.0849  0.1530 -0.1431
   29LYR      O  575   5.216   4.332   1.687 -0.0880  0.0618 -0.0797
   30LER      N  576   5.063   4.264   1.840  0.1459  0.0211 -0.6312
   30LER      H  577   5.024   4.278   1.932  1.6822 -1.0143  0.2188
   30LER     CA  578   4.994   4.164   1.760  0.3561 -0.5914  0.0524
   30LER     HA  579   4.971   4.209   1.663 -1.6780  0.7451  1.0729
   30LER     CB  580   4.868   4.131   1.845  0.3428 -0.1971  0.3109
   30LER    HB1  581   4.815   4.221   1.875 -2.4642 -1.8459  0.6600
   30LER    HB2  582   4.900   4.079   1.936 -0.1262  0.9109  1.1233
   30LER     CG  583   4.763   4.042   1.769 -0.2244 -0.6655 -0.2061
   30LER     HG  584   4.808   3.946   1.744 -0.5985 -0.5603 -1.3916
   30LER    CD1  585   4.643   4.008   1.860 -0.6476 -0.1344 -0.1353
   30LER   HD11  586   4.662   3.975   1.962  1.0756 -0.1228 -0.4290
   30LER   HD12  587   4.581   4.097   1.872 -0.2821 -0.0788  1.6381
   30LER   HD13  588   4.584   3.931   1.810 -1.1535 -0.9965  1.7021
   30LER    CD2  589   4.714   4.102   1.642 -0.6373  0.4838 -0.0917
   30LER   HD21  590   4.640   4.036   1.596  1.4716 -1.1418 -1.3089
   30LER   HD22  591   4.674   4.203   1.657  1.4246  1.5868 -1.5698
   30LER   HD23  592   4.793   4.116   1.569 -0.0257 -2.9911 -0.2510
   30LER      C  593   5.081   4.038   1.749  0.6083 -0.0845  0.4177
   30LER      O  594   5.144   3.991   1.840  0.2854  0.0223 -0.1437
   31LER      N  595   5.092   3.978   1.631 -0.4080  0.8485 -0.6770
   31LER      H  596   5.052   4.017   1.546 -1.4470  0.3493 -0.4396
   31LER     CA  597   5.183   3.867   1.606 -0.1842 -0.1070  0.5321
   31LER     HA  598   5.200   3.874   1.499 -0.1110 -0.1323  0.5419
   31LER     CB  599   5.123   3.727   1.632  0.1408 -0.1334  0.3209
   31LER    HB1  600   5.126   3.706   1.739  1.8696  0.5956  0.4463
   31LER    HB2  601   5.185   3.656   1.579 -0.0471  0.7512 -1.1428
   31LER     CG  602   4.975   3.711   1.576 -0.4454 -0.3339 -0.1042
   31LER     HG  603   4.916   3.800   1.597 -0.8156 -1.3016  3.7553
   31LER    CD1  604   4.976   3.701   1.419  0.2142  0.3739  0.1339
   31LER   HD11  605   5.045   3.620   1.396  0.2726  0.3987  0.2218
   31LER   HD12  606   4.886   3.658   1.373  0.6790  0.1137 -0.5497
   31LER   HD13  607   5.010   3.791   1.368 -1.6700  0.2844 -1.4005
   31LER    CD2  608   4.928   3.581   1.644  0.2150 -0.1287 -0.7127
   31LER   HD21  609   4.906   3.594   1.750 -1.2811 -1.0499 -0.8751
   31LER   HD22  610   4.836   3.540   1.603 -1.5293  1.8260  1.0095
   31LER   HD23  611   5.005   3.504   1.640  2.0528  1.5919  0.0575
   31LER      C  612   5.331   3.888   1.648 -0.4875  0.1926  0.3118
   31LER      O  613   5.377   3.802   1.726  0.2003  0.3276  0.2264
   32LY0      N  614   6.056   5.095   2.794 -0.4096  0.0499  0.1602
   32LY0     H1  615   6.108   5.104   2.881  2.4302  1.1346 -1.5210
   32LY0     H2  616   5.985   5.166   2.783 -1.1694 -0.5630  0.9125
   32LY0     H3  617   6.115   5.114   2.715  1.4179 -0.8447  1.2592
   32LY0     CA  618   5.992   4.963   2.799 -0.1811  0.0197  0.0338
   32LY0     HA  619   5.937   4.966   2.893 -1.4969  1.3042 -0.7355
   32LY0     CB  620   6.102   4.851   2.778  0.1583 -0.0165 -0.5820
   32LY0    HB1  621   6.157   4.873   2.686 -0.5976 -3.8895 -2.1706
   32LY0    HB2  622   6.049   4.756   2.773 -2.0582  1.1069  0.1848
   32LY0     CG  623   6.194   4.822   2.896 -0.6884 -0.1938  0.1545
   32LY0    HG1  624   6.145   4.814   2.993 -0.5918 -1.1009  0.1316
   32LY0    HG2  625   6.265   4.903   2.913  1.0696 -2.0617  2.2357
   32LY0     CD  626   6.279   4.693   2.870  0.2714  0.4068 -0.6974
   32LY0    HD1  627   6.332   4.699   2.775  1.3860 -0.3085 -0.1440
   32LY0    HD2  628   6.206   4.613   2.863  1.4033 -0.6493 -0.7521
   32LY0     CE  629   6.374   4.666   2.990 -0.2393 -0.7670 -0.1051
   32LY0    HE1  630   6.302   4.666   3.073  0.3899 -0.3585  0.4451
   32LY0    HE2  631   6.447   4.741   3.018  0.1091 -1.1711  0.0869
   32LY0     NZ  632   6.445   4.543   2.984  0.4217  0.2161  0.1289
   32LY0    HZ1  633   6.499   4.546   2.899 -0.7137 -0.6535 -0.6591
   32LY0    HZ2  634   6.485   4.510   3.070  0.8271 -1.3480 -0.6226
   32LY0    HZ3  635   6.376   4.470   2.973 -1.8976  1.8100  2.6008
   32LY0      C  636   5.895   4.960   2.684 -0.3410  0.6440  0.6187
   32LY0      O  637   5.915   5.021   2.582  0.2097 -0.0200  0.6522
   33LER      N  638   5.789   4.878   2.696 -0.0438 -0.0416  0.5625
   33LER      H  639   5.780   4.827   2.783 -0.3362 -1.7376 -0.4172
   33LER     CA  640   5.709   4.825   2.583  0.9192  0.7551  0.3518
   33LER     HA  641   5.659   4.904   2.528 -0.0974 -0.9533 -1.3047
   33LER     CB  642   5.597   4.726   2.638 -0.5722  0.6343  0.0464
   33LER    HB1  643   5.644   4.642   2.690 -0.6236 -0.0636 -0.9983
   33LER    HB2  644   5.548   4.682   2.550 -0.5070  1.6121 -0.4937
   33LER     CG  645   5.493   4.789   2.731  0.2299 -0.0012 -0.0477
   33LER     HG  646   5.550   4.816   2.820 -0.3098 -1.1321  0.6685
   33LER    CD1  647   5.428   4.921   2.680 -0.0779  0.2612  0.0398
   33LER   HD11  648   5.386   4.891   2.584 -0.7399  2.0866 -0.2859
   33LER   HD12  649   5.362   4.968   2.753  0.3330  0.3327  0.3699
   33LER   HD13  650   5.507   4.996   2.673 -0.5285  0.6235 -1.7282
   33LER    CD2  651   5.372   4.689   2.743  0.7511 -0.5093  0.6756
   33LER   HD21  652   5.400   4.592   2.785  0.0811 -0.0975  2.1323
   33LER   HD22  653   5.300   4.731   2.813  0.0558  0.3389 -0.5204
   33LER   HD23  654   5.324   4.668   2.647 -0.7008  0.7796  1.0877
   33LER      C  655   5.803   4.742   2.488 -0.1335 -0.6093  0.2855
   33LER      O  656   5.875   4.652   2.532  0.0445 -0.2771 -0.4632
   34LY0      N  657   6.568   5.564   2.212 -0.4072 -0.3103  0.1060
   34LY0     H1  658   6.530   5.521   2.295  0.0002  1.9583  1.5321
   34LY0     H2  659   6.583   5.662   2.230 -1.1723 -0.1142 -0.2938
   34LY0     H3  660   6.658   5.526   2.187  0.0470  1.1207 -0.5625
   34LY0     CA  661   6.480   5.545   2.091  0.1576  0.4357 -0.2044
   34LY0     HA  662   6.538   5.577   2.004 -0.0458  0.1969 -0.4304
   34LY0     CB  663   6.350   5.631   2.106 -0.6055  0.3011  0.0237
   34LY0    HB1  664   6.367   5.732   2.141 -1.5920  0.5107 -0.0531
   34LY0    HB2  665   6.287   5.572   2.173  0.5499  1.1869  1.9696
   34LY0     CG  666   6.281   5.640   1.970 -0.3538 -0.1199  0.6650
   34LY0    HG1  667   6.216   5.552   1.976 -2.5644  1.4305  0.4818
   34LY0    HG2  668   6.353   5.629   1.889 -0.0500  1.4116  0.6975
   34LY0     CD  669   6.183   5.751   1.931 -0.0758 -0.2023 -0.8114
   34LY0    HD1  670   6.239   5.841   1.904 -1.9626  2.5543  3.3088
   34LY0    HD2  671   6.109   5.778   2.006 -0.0658 -0.4349 -0.7166
   34LY0     CE  672   6.104   5.709   1.818  0.3982  0.3755  0.3711
   34LY0    HE1  673   6.051   5.616   1.833  1.4941 -0.3758 -0.2779
   34LY0    HE2  674   6.171   5.688   1.734 -1.5974 -1.9308 -0.7411
   34LY0     NZ  675   6.011   5.817   1.782 -0.5861 -0.6014 -0.4791
   34LY0    HZ1  676   6.065   5.887   1.733 -0.4265  1.8121  2.7862
   34LY0    HZ2  677   5.941   5.770   1.726  0.1389 -0.1218 -1.8412
   34LY0    HZ3  678   5.966   5.854   1.864 -0.7301 -0.4852 -0.6095
   34LY0      C  679   6.449   5.398   2.067  0.4774 -0.2277  0.4529
   34LY0      O  680   6.447   5.324   2.164  0.4473  0.7370 -0.3591
   35LER      N  681   6.416   5.358   1.945 -0.1699 -0.3587  0.3655
   35LER      H  682   6.410   5.418   1.864  0.2624 -0.7418  0.0414
   35LER     CA  683   6.368   5.225   1.914  0.5768  0.8288 -0.6825
   35LER     HA  684   6.452   5.159   1.935  0.2957  0.3204 -1.1421
   35LER     CB  685   6.325   5.217   1.771  0.4649 -0.4079  0.4243
   35LER    HB1  686   6.409   5.245   1.707  0.7267 -1.3179  0.3531
   35LER    HB2  687   6.247   5.293   1.767  1.2287  0.3396 -0.9067
   35LER     CG  688   6.281   5.079   1.722  0.5701 -0.3231  0.1799
   35LER     HG  689   6.206   5.037   1.788  1.3933 -1.5551  0.3525
   35LER    CD1  690   6.209   5.104   1.591 -0.3995 -0.1440  0.2719
   35LER   HD11  691   6.275   5.133   1.509 -0.8178  0.5225  0.1626
   35LER   HD12  692   6.161   5.010   1.561  1.7905 -1.3872  0.4054
   35LER   HD13  693   6.125   5.173   1.594 -0.0871  0.2380  0.1919
   35LER    CD2  694   6.393   4.981   1.700 -0.3468 -0.1828 -0.0089
   35LER   HD21  695   6.352   4.885   1.669  0.2581 -0.6501  0.6021
   35LER   HD22  696   6.452   5.008   1.613 -1.9405  0.3282 -0.9763
   35LER   HD23  697   6.461   4.969   1.785  0.1355  0.2672 -0.3256
   35LER      C  698   6.238   5.197   2.000 -0.2697  0.3899  0.4235
   35LER      O  699   6.144   5.273   1.976  0.1894 -0.2765  0.2070
   36LYR      N  700   6.223   5.086   2.076 -0.0209  0.0933  0.3088
   36LYR      H  701   6.291   5.012   2.062 -1.2692 -0.9512 -0.4925
   36LYR     CA  702   6.106   5.054   2.148 -0.6788  0.2165  0.6136
   36LYR     HA  703   6.057   5.146   2.181 -1.3478  0.1258 -0.1109
   36LYR     CB  704   6.147   4.966   2.271 -0.0555 -0.9152  0.4788
   36LYR    HB1  705   6.051   4.942   2.316 -1.4677  1.0836 -1.2863
   36LYR    HB2  706   6.215   5.030   2.329  1.8868 -0.8625 -1.7110
   36LYR     CG  707   6.223   4.835   2.243  0.3564 -0.1878  0.0348
   36LYR    HG1  708   6.277   4.858   2.151 -0.5882  1.2003 -0.1941
   36LYR    HG2  709   6.152   4.753   2.230 -0.5624  0.6009 -0.0485
   36LYR     CD  710   6.326   4.797   2.350 -0.5352 -0.1843  0.5555
   36LYR    HD1  711   6.394   4.879   2.369 -0.4175  0.2610 -1.5239
   36LYR    HD2  712   6.387   4.708   2.332 -1.1241 -1.4372  3.9490
   36LYR     CE  713   6.256   4.775   2.485  0.2556 -0.1835  0.0015
   36LYR    HE1  714   6.181   4.851   2.505 -0.6890 -1.0930  0.0224
   36LYR    HE2  715   6.332   4.790   2.561  2.2584  0.8952 -2.0673
   36LYR     NZ  716   6.187   4.646   2.487  0.1482 -0.3505 -0.0190
   36LYR    HZ1  717   6.087   4.650   2.475 -0.1424  1.4647  2.3098
   36LYR      C  718   6.011   4.984   2.053  0.1669  0.3993  0.4896
   36LYR      O  719   6.052   4.907   1.964 -0.2265 -0.0611  0.5417
   37LY0      N  720   5.876   5.012   2.060 -0.3741  0.5974  0.0125
   37LY0      H  721   5.841   5.080   2.125 -0.7070 -0.5326  1.0425
   37LY0     CA  722   5.780   4.972   1.955 -0.1163  0.6287 -0.3452
   37LY0     HA  723   5.823   4.894   1.892  2.3377  1.2501  0.4141
   37LY0     CB  724   5.738   5.092   1.871 -0.4433  0.2378  0.8182
   37LY0    HB1  725   5.701   5.170   1.938  0.2723 -1.1387  2.9377
   37LY0    HB2  726   5.661   5.067   1.798  0.6169  1.5170 -0.8192
   37LY0     CG  727   5.856   5.152   1.788 -0.6609  0.0373 -0.8967
   37LY0    HG1  728   5.900   5.068   1.734 -0.5880 -0.0324 -0.7295
   37LY0    HG2  729   5.938   5.186   1.852 -1.3697 -1.6391  0.9991
   37LY0     CD  730   5.817   5.264   1.692 -0.4018 -0.2058  0.2870
   37LY0    HD1  731   5.726   5.238   1.638 -0.0147  1.7593 -1.4156
   37LY0    HD2  732   5.886   5.273   1.608  0.2696 -2.2785  0.5392
   37LY0     CE  733   5.794   5.394   1.758  0.5322 -0.6684  0.7248
   37LY0    HE1  734   5.874   5.418   1.829  0.8913  2.9084 -0.6841
   37LY0    HE2  735   5.705   5.391   1.822  0.0670 -0.2825  0.1071
   37LY0     NZ  736   5.795   5.509   1.669  0.0640  0.0603 -0.0095
   37LY0    HZ1  737   5.717   5.498   1.606 -1.0900 -1.1553  1.5621
   37LY0    HZ2  738   5.795   5.591   1.728 -0.6831  1.1217 -1.4109
   37LY0    HZ3  739   5.885   5.507   1.623  0.0396 -0.8641 -0.0323
   37LY0      C  740   5.640   4.922   2.003 -0.0220 -0.4458 -0.0179
   37LY0      O  741   5.590   4.828   1.938 -0.0704 -0.3082  0.3843
   38LER      N  742   5.581   4.985   2.109 -0.1824 -0.1157 -0.1718
   38LER      H  743   5.627   5.060   2.158 -2.9090  0.9337  0.9892
   38LER     CA  744   5.443   4.950   2.162  0.2470  0.1998 -0.3227
   38LER     HA  745   5.369   4.940   2.082  0.2821  0.0911 -0.3412
   38LER     CB  746   5.393   5.077   2.244 -0.4439 -0.5578  0.1506
   38LER    HB1  747   5.477   5.108   2.306  0.9738 -3.7431  0.0298
   38LER    HB2  748   5.326   5.040   2.322 -0.3470 -0.0038  0.4994
   38LER     CG  749   5.328   5.198   2.180  0.9347 -0.1291  0.0154
   38LER     HG  750   5.298   5.273   2.253 -0.1448 -1.9414  1.5489
   38LER    CD1  751   5.417   5.259   2.071 -0.0895  0.3915 -0.2678
   38LER   HD11  752   5.433   5.178   2.001 -2.0223 -1.8318  1.6801
   38LER   HD12  753   5.374   5.343   2.016  0.2430 -1.4258 -3.5086
   38LER   HD13  754   5.509   5.290   2.121 -0.9878  1.1499  0.9834
   38LER    CD2  755   5.199   5.149   2.113 -0.4071 -0.0256  0.1488
   38LER   HD21  756   5.215   5.094   2.020  0.3617  0.5360 -0.0652
   38LER   HD22  757   5.130   5.110   2.188 -0.9998  0.9504  0.1238
   38LER   HD23  758   5.149   5.241   2.083  0.0151 -0.0029 -0.4983
   38LER      C  759   5.433   4.821   2.241  0.1496 -0.9007  0.1694
   38LER      O  760   5.525   4.801   2.318 -0.9439 -0.0800 -0.6193
   39LY0      N  761   6.335   4.087   2.884 -0.2361  0.7147 -0.0985
   39LY0     H1  762   6.326   4.152   2.961  1.2761  0.4790  0.3052
   39LY0     H2  763   6.411   4.026   2.912 -1.2196 -0.0899  0.8581
   39LY0     H3  764   6.256   4.025   2.878  0.7920 -0.9764  2.3199
   39LY0     CA  765   6.360   4.161   2.762 -0.5775 -0.5493  0.1056
   39LY0     HA  766   6.365   4.089   2.681 -0.8262  1.3536 -1.6746
   39LY0     CB  767   6.496   4.237   2.769 -0.1825 -0.2292 -0.3411
   39LY0    HB1  768   6.483   4.314   2.845  2.3488  2.4581 -2.3854
   39LY0    HB2  769   6.504   4.276   2.667  0.4092  0.8036  0.0840
   39LY0     CG  770   6.620   4.160   2.803  0.3166  0.5681  0.9098
   39LY0    HG1  771   6.600   4.126   2.905  0.8537 -1.7010  0.3297
   39LY0    HG2  772   6.706   4.227   2.798 -0.7888  2.0424  1.0941
   39LY0     CD  773   6.644   4.028   2.719 -0.5201 -0.0570 -0.4309
   39LY0    HD1  774   6.549   3.975   2.716 -0.2886 -0.5002 -0.0012
   39LY0    HD2  775   6.721   3.963   2.759  2.5431  3.5256  0.1209
   39LY0     CE  776   6.677   4.055   2.574 -0.2646  0.9700  1.1278
   39LY0    HE1  777   6.620   4.135   2.528  0.6337  0.2853 -1.3127
   39LY0    HE2  778   6.653   3.965   2.518 -1.2923  1.1168  1.3101
   39LY0     NZ  779   6.818   4.091   2.561 -0.2568 -0.8027  0.3564
   39LY0    HZ1  780   6.876   4.014   2.591 -1.4061 -2.0520 -0.4948
   39LY0    HZ2  781   6.831   4.113   2.463 -1.3385  1.1319  0.5866
   39LY0    HZ3  782   6.851   4.172   2.612 -0.2361 -1.1993  0.9838
   39LY0      C  783   6.253   4.262   2.728 -0.0995 -0.3211 -0.3636
   39LY0      O  784   6.182   4.310   2.816  0.4260 -0.5137 -0.1238
   40LER      N  785   6.242   4.290   2.599  0.4053 -0.6005  0.4016
   40LER      H  786   6.302   4.244   2.532  0.7528 -0.6652  0.7531
   40LER     CA  787   6.160   4.404   2.536 -0.3795 -0.0861  0.0393
   40LER     HA  788   6.078   4.433   2.602 -1.0469 -0.8544 -0.4211
   40LER     CB  789   6.109   4.356   2.399 -0.1514 -0.6740 -0.8449
   40LER    HB1  790   6.193   4.362   2.329 -1.8372 -2.2862 -3.1554
   40LER    HB2  791   6.037   4.432   2.370 -1.9736 -1.3693  1.5902
   40LER     CG  792   6.039   4.224   2.391  0.3729  0.1547 -0.2113
   40LER     HG  793   6.096   4.136   2.421 -1.6623 -1.1306  0.0695
   40LER    CD1  794   5.908   4.213   2.473  0.1451  0.2960  0.3903
   40LER   HD11  795   5.845   4.300   2.456 -0.6623  0.1036  2.1809
   40LER   HD12  796   5.853   4.122   2.448 -0.9523  1.1265 -0.3030
   40LER   HD13  797   5.931   4.198   2.579 -0.1322  2.1942  0.7408
   40LER    CD2  798   6.017   4.208   2.240 -0.1795 -0.2274 -0.5052
   40LER   HD21  799   6.118   4.195   2.200 -0.2488  0.1569 -0.8098
   40LER   HD22  800   5.959   4.116   2.230  1.4309 -1.9021  3.4889
   40LER   HD23  801   5.976   4.299   2.197 -2.0413 -0.3140  0.9756
   40LER      C  802   6.244   4.534   2.527 -0.0856  0.4886 -0.4947
   40LER      O  803   6.363   4.534   2.551  0.0357 -0.2170 -0.0991
   41U      O5'  804   7.997   7.791   1.297  0.1446  0.5147 -0.5970
   41U      H5T  805   8.088   7.802   1.326 -0.7913 -1.7151  3.9084
   41U      C5'  806   7.944   7.918   1.265 -0.5152 -0.2041  0.5729
   41U     H5'1  807   8.030   7.982   1.247  0.8265 -2.0534  0.0865
   41U     H5'2  808   7.902   7.969   1.352  1.7121  1.5762  0.7166
   41U      C4'  809   7.863   7.924   1.136 -0.4871 -0.1026 -0.3570
   41U      H4'  810   7.855   8.030   1.112 -1.5256  0.3188  1.6269
   41U      O4'  811   7.919   7.860   1.029 -0.3702  0.6081 -0.1751
   41U      C1'  812   7.818   7.793   0.951  0.0621 -0.0449  0.2232
   41U      H1'  813   7.825   7.834   0.851  2.3473  2.1478  1.1770
   41U       N1  814   7.817   7.643   0.947 -0.0923 -0.2917  0.6485
   41U       C6  815   7.920   7.581   1.012 -0.0816  0.6121 -0.1259
   41U       H6  816   8.011   7.633   1.038 -0.0664 -0.0176  1.1527
   41U       C5  817   7.914   7.449   1.032 -0.2235 -0.2938 -0.2413
   41U       H5  818   7.996   7.403   1.085  0.8918  1.1311 -0.6563
   41U       C4  819   7.809   7.369   0.979 -0.2131 -0.9943  0.2830
   41U       O4  820   7.809   7.249   0.989  0.0678  0.5460 -0.4748
   41U       N3  821   7.712   7.440   0.917  0.2141  0.0912  0.4917
   41U       H3  822   7.636   7.380   0.889  0.3356  1.0268 -2.0887
   41U       C2  823   7.715   7.575   0.888  0.6055  1.4529  0.3148
   41U       O2  824   7.629   7.622   0.816  0.0965 -0.1516  0.5303
   41U      C3'  825   7.725   7.870   1.160  0.0949  0.6621  0.1923
   41U      H3'  826   7.726   7.773   1.209 -0.6351  0.8791  0.6632
   41U      C2'  827   7.689   7.845   1.012  0.3560  0.1616 -0.4363
   41U     H2'1  828   7.612   7.768   1.015 -0.1284  0.6519  0.3204
   41U      O2'  829   7.647   7.952   0.933 -0.1765 -0.0492  0.1309
   41U     HO'2  830   7.678   8.038   0.964 -1.0319 -0.1773  1.4312
   41U      O3'  831   7.634   7.961   1.231  0.0858  0.4350 -0.2952
   42U        P  832   7.534   7.913   1.340 -0.1006  0.0235  0.3331
   42U      O1P  833   7.460   8.027   1.389 -0.0457 -0.2538 -0.0523
   42U      O2P  834   7.620   7.839   1.434 -0.2367 -0.0447  0.3067
   42U      O5'  835   7.440   7.808   1.267 -0.4935 -0.0501 -0.1956
   42U      C5'  836   7.348   7.859   1.175  0.6534  0.5453 -0.4095
   42U     H5'1  837   7.396   7.919   1.098  1.3818  0.2948 -0.1572
   42U     H5'2  838   7.261   7.907   1.221  0.4284  1.7369 -1.9662
   42U      C4'  839   7.276   7.743   1.105 -0.7291 -0.4250  0.8007
   42U      H4'  840   7.239   7.793   1.016  2.7530  0.5816 -0.2365
   42U      O4'  841   7.363   7.643   1.047 -0.0786 -0.1338 -1.1905
   42U      C1'  842   7.285   7.534   1.019  0.6121 -0.3084 -0.2703
   42U      H1'  843   7.270   7.511   0.913  0.1024 -1.7501  0.0961
   42U       N1  844   7.353   7.414   1.085  0.1872 -0.1954  0.3523
   42U       C6  845   7.459   7.419   1.174  0.4932 -0.7404 -0.4131
   42U       H6  846   7.484   7.518   1.209 -1.0811 -0.2856 -0.5179
   42U       C5  847   7.516   7.304   1.212  0.6294  0.5170  0.4779
   42U       H5  848   7.605   7.300   1.273  0.7787  0.8699  0.2844
   42U       C4  849   7.462   7.170   1.174 -0.8900  0.0036  0.3449
   42U       O4  850   7.499   7.065   1.223  0.2593 -0.1292  0.0801
   42U       N3  851   7.365   7.174   1.077 -0.2501  0.3170 -0.0697
   42U       H3  852   7.337   7.091   1.027  1.3393 -0.7436  0.7528
   42U       C2  853   7.304   7.290   1.038 -0.6953 -0.5713  0.5920
   42U       O2  854   7.217   7.282   0.946  0.2184 -0.4689 -0.1711
   42U      C3'  855   7.167   7.668   1.186 -0.5711 -1.0532  0.5363
   42U      H3'  856   7.200   7.619   1.278 -1.8561 -0.6883  1.2099
   42U      C2'  857   7.149   7.556   1.083 -0.1218  0.0613 -0.0513
   42U     H2'1  858   7.126   7.467   1.142  0.1194  0.1441  0.1693
   42U      O2'  859   7.056   7.583   0.983  0.6447  0.0364 -0.5114
   42U     HO'2  860   6.976   7.535   1.004  0.2913 -0.5199 -2.8317
   42U      O3'  861   7.048   7.746   1.205 -0.5943 -0.2470  0.2741
   43A        P  862   6.929   7.698   1.300  0.3131  0.0130  0.3065
   43A      O1P  863   6.832   7.809   1.320  0.0259 -0.7030  0.7486
   43A      O2P  864   6.987   7.639   1.420  0.4636  0.3671 -0.0213
   43A      O5'  865   6.859   7.585   1.216 -0.4027 -0.2759  0.1703
   43A      C5'  866   6.780   7.615   1.096  0.1583  0.1007 -0.4436
   43A     H5'1  867   6.835   7.679   1.027 -0.9371  2.3452  0.6168
   43A     H5'2  868   6.691   7.676   1.111 -2.1013 -2.9227 -0.7450
   43A      C4'  869   6.741   7.480   1.033  0.0371 -0.5314 -0.1864
   43A      H4'  870   6.684   7.509   0.945 -0.9491  0.7583  0.8346
   43A      O4'  871   6.858   7.409   0.990  0.2498 -0.1904  0.8877
   43A      C1'  872   6.825   7.277   1.005 -0.4082  0.0348 -0.3064
   43A      H1'  873   6.829   7.224   0.910 -0.7374 -1.7827  0.6605
   43A       N9  874   6.914   7.197   1.088 -0.3705  0.4721  0.4596
   43A       C8  875   7.003   7.239   1.187  0.4052 -0.6844  0.0979
   43A       H8  876   7.010   7.341   1.222 -4.0982 -0.3706  0.6960
   43A       N7  877   7.083   7.143   1.231  0.2868 -0.8315 -0.5241
   43A       C5  878   7.040   7.029   1.158  0.5613 -0.2016  0.1455
   43A       C6  879   7.065   6.891   1.165 -0.1086  0.2104  0.1754
   43A       N6  880   7.150   6.822   1.239  0.2555  0.2193  0.6775
   43A      H61  881   7.209   6.877   1.300  0.3615  1.4650 -0.5055
   43A      H62  882   7.155   6.721   1.231  2.4360  0.4080 -1.7996
   43A       N1  883   7.007   6.809   1.085 -0.3622  0.4748 -0.0913
   43A       C2  884   6.927   6.850   0.989  0.1725 -0.2954  0.1062
   43A       H2  885   6.884   6.777   0.923  1.7751 -0.1408 -1.1768
   43A       N3  886   6.896   6.978   0.968  0.8782 -1.5224  0.2825
   43A       C4  887   6.947   7.063   1.064  0.0089 -0.3306  0.8181
   43A      C3'  888   6.657   7.395   1.121 -0.3205  0.8604  0.3784
   43A      H3'  889   6.707   7.387   1.217  0.8294  0.0386 -0.2662
   43A      C2'  890   6.677   7.259   1.050  0.1138  0.6248 -0.1746
   43A     H2'1  891   6.663   7.170   1.112  1.7819 -0.3582 -1.1444
   43A      O2'  892   6.609   7.250   0.924  0.7177 -0.1609 -0.4320
   43A     HO'2  893   6.517   7.258   0.951  1.0209 -0.4359  0.7621
   43A      O3'  894   6.521   7.430   1.145 -0.3524 -0.2468  0.0068
   44A        P  895   6.457   7.366   1.278  0.1344  0.2653 -0.1212
   44A      O1P  896   6.321   7.424   1.289  0.4230  0.0368  0.2980
   44A      O2P  897   6.548   7.375   1.397  0.1391 -0.5544  0.0570
   44A      O5'  898   6.446   7.209   1.242 -0.1475 -0.5839 -0.6521
   44A      C5'  899   6.344   7.167   1.155 -0.2816  0.0127  0.7234
   44A     H5'1  900   6.344   7.226   1.063 -0.9567  0.2592  0.8768
   44A     H5'2  901   6.248   7.173   1.205  0.4627  1.6520  2.0441
   44A      C4'  902   6.352   7.024   1.103 -0.1317  0.0383 -0.0198
   44A      H4'  903   6.270   7.014   1.032  1.0166 -0.7991 -1.2721
   44A      O4'  904   6.481   6.980   1.055  0.4652 -0.3651 -0.0599
   44A      C1'  905   6.504   6.846   1.107  0.8304 -0.1248  0.3454
   44A      H1'  906   6.538   6.787   1.022  0.5017  0.6506 -0.3446
   44A       N9  907   6.605   6.843   1.212 -0.4346  0.2325  0.4065
   44A       C8  908   6.656   6.948   1.292 -0.4634 -0.2801 -0.1036
   44A       H8  909   6.615   7.048   1.296 -1.2091 -0.6093  1.2190
   44A       N7  910   6.761   6.920   1.366 -0.2909  0.0798  0.3107
   44A       C5  911   6.782   6.790   1.328  0.2163  0.1284 -0.0711
   44A       C6  912   6.878   6.690   1.368  0.4571  0.5655  0.1240
   44A       N6  913   6.985   6.712   1.441 -0.3952 -0.3092  0.2735
   44A      H61  914   6.989   6.798   1.493 -4.0469 -0.2765  0.7614
   44A      H62  915   7.057   6.641   1.451  1.4777  1.4076 -0.3497
   44A       N1  916   6.878   6.570   1.299 -0.1008  0.2617 -0.8250
   44A       C2  917   6.777   6.534   1.224  0.1668 -0.5332 -0.6105
   44A       H2  918   6.785   6.434   1.184 -0.7656  0.1827 -2.6994
   44A       N3  919   6.672   6.613   1.197 -0.2550  0.0344 -0.3619
   44A       C4  920   6.685   6.736   1.249  0.0090 -0.0290  0.4556
   44A      C3'  921   6.306   6.925   1.206 -0.1209  0.5846  0.4582
   44A      H3'  922   6.355   6.943   1.302  1.8600  2.5799 -0.8392
   44A      C2'  923   6.366   6.794   1.152 -0.1197 -0.1855  0.3433
   44A     H2'1  924   6.388   6.727   1.235  3.3620 -0.1950 -0.4500
   44A      O2'  925   6.304   6.744   1.035  0.7687 -0.8226  0.4331
   44A     HO'2  926   6.209   6.755   1.031  0.4593 -3.0958 -0.1379
   44A      O3'  927   6.165   6.913   1.210  0.0024  0.4835  0.0096
   45U        P  928   6.098   6.910   1.353 -0.2440 -0.2744 -0.0357
   45U      O1P  929   5.957   6.901   1.326  0.4493 -0.9063 -0.0192
   45U      O2P  930   6.148   7.025   1.431 -0.1592 -0.1595 -0.2551
   45U      O5'  931   6.149   6.770   1.413  0.3970 -0.0287  0.6120
   45U      C5'  932   6.119   6.637   1.357  1.1177  0.4262  0.8399
   45U     H5'1  933   6.135   6.651   1.250  0.3517  0.5762  0.7379
   45U     H5'2  934   6.012   6.624   1.371  1.4995 -2.2912  1.6896
   45U      C4'  935   6.200   6.514   1.400 -0.3979  0.2302  0.8576
   45U      H4'  936   6.154   6.424   1.358 -0.6872 -0.4615  2.5557
   45U      O4'  937   6.336   6.538   1.367  0.0682 -0.0063 -0.4319
   45U      C1'  938   6.413   6.460   1.461 -0.4455  0.0566  0.1302
   45U      H1'  939   6.465   6.373   1.421 -1.8079 -1.8727  2.3379
   45U       N1  940   6.522   6.550   1.522 -0.2196 -0.5161 -0.1131
   45U       C6  941   6.511   6.693   1.531  0.0821  0.7389  0.8629
   45U       H6  942   6.426   6.735   1.480  0.1791 -1.1708 -0.9739
   45U       C5  943   6.603   6.764   1.594  0.5823  0.3508 -0.6080
   45U       H5  944   6.598   6.872   1.603 -0.2881  0.1639  2.1276
   45U       C4  945   6.721   6.706   1.660 -0.4771  0.1459 -1.0681
   45U       O4  946   6.817   6.764   1.719  0.3091 -0.1157  0.6488
   45U       N3  947   6.724   6.569   1.659  0.5276 -0.4754  0.0612
   45U       H3  948   6.785   6.521   1.723 -0.9109 -2.5123  0.0015
   45U       C2  949   6.629   6.492   1.593  0.3262 -0.7656 -0.6140
   45U       O2  950   6.637   6.368   1.607  0.6937  0.2081 -0.2150
   45U      C3'  951   6.195   6.489   1.553 -0.0116  0.0335 -0.4639
   45U      H3'  952   6.200   6.586   1.602 -3.4863 -0.6111  1.5057
   45U      C2'  953   6.318   6.403   1.569 -0.4761  0.2269  0.3859
   45U     H2'1  954   6.361   6.409   1.669  2.9486 -0.6310 -0.8988
   45U      O2'  955   6.283   6.264   1.539 -0.1749 -0.3361 -0.5259
   45U     HO'2  956   6.198   6.264   1.493 -0.2879 -3.3911 -0.5596
   45U      O3'  957   6.069   6.443   1.608  0.0070  0.0745  0.2820
   46U        P  958   6.030   6.466   1.763 -0.2496  0.6297 -0.1318
   46U      O1P  959   5.889   6.415   1.768  0.3642  1.0821  0.2325
   46U      O2P  960   6.054   6.603   1.789  0.1818  0.3192 -0.3093
   46U      O5'  961   6.123   6.378   1.852  0.2948  0.4627 -0.0221
   46U      C5'  962   6.093   6.239   1.858 -0.1586 -0.4219 -0.2218
   46U     H5'1  963   6.069   6.200   1.759 -1.5447 -3.1446  1.0544
   46U     H5'2  964   6.001   6.223   1.914  0.1175 -0.0856  0.3352
   46U      C4'  965   6.223   6.160   1.898  0.4512 -0.4351  0.0323
   46U      H4'  966   6.211   6.055   1.874 -0.9238 -0.2782 -0.0655
   46U      O4'  967   6.330   6.221   1.829 -0.2469 -0.3896 -0.3097
   46U      C1'  968   6.444   6.215   1.914 -0.1538 -0.1606 -0.2305
   46U      H1'  969   6.521   6.145   1.881  1.0592  0.5575  0.9517
   46U       N1  970   6.507   6.345   1.945  0.0458  0.3312 -0.7079
   46U       C6  971   6.437   6.461   1.931 -0.4518  0.3804  0.2063
   46U       H6  972   6.334   6.446   1.903  0.2329  0.6281 -2.7801
   46U       C5  973   6.492   6.585   1.964 -0.7179  0.0140 -0.1768
   46U       H5  974   6.440   6.679   1.952  0.8446  0.9606  0.2587
   46U       C4  975   6.637   6.586   2.003 -0.0742  0.3929  0.8445
   46U       O4  976   6.696   6.691   2.027 -0.4633 -0.5450  0.1386
   46U       N3  977   6.699   6.466   2.023 -0.9700  0.2291  0.6780
   46U       H3  978   6.794   6.460   2.056 -0.6635  0.3101 -0.1629
   46U       C2  979   6.639   6.341   1.998  1.1634  0.0145  0.6584
   46U       O2  980   6.695   6.236   2.010 -0.6076 -0.1104  0.2595
   46U      C3'  981   6.251   6.177   2.050  0.7928 -0.7070 -0.3785
   46U      H3'  982   6.232   6.281   2.075 -0.5538 -1.1818  0.7056
   46U      C2'  983   6.397   6.150   2.050  0.0162 -0.2988  0.1547
   46U     H2'1  984   6.434   6.195   2.142 -1.4767  1.9696 -0.2922
   46U      O2'  985   6.414   6.014   2.050 -0.6955  0.3664 -0.1187
   46U     HO'2  986   6.331   5.969   2.069  0.1713 -1.7059 -0.8892
   46U      O3'  987   6.169   6.088   2.120 -0.9419 -0.1926  0.1436
   47A        P  988   6.124   6.124   2.265 -0.4705 -0.2110  0.1318
   47A      O1P  989   6.023   6.038   2.320  0.5163 -0.1726  0.8011
   47A      O2P  990   6.107   6.270   2.272 -0.7730  0.0349  0.1468
   47A      O5'  991   6.264   6.089   2.339 -0.2953  0.3139  0.2292
   47A      C5'  992   6.298   5.955   2.374 -0.0449  0.0145  0.1536
   47A     H5'1  993   6.282   5.889   2.289 -0.2610  0.5653 -0.2351
   47A     H5'2  994   6.238   5.928   2.461 -0.3019  0.3093  0.0674
   47A      C4'  995   6.445   5.947   2.420 -0.5937  0.0382 -0.5846
   47A      H4'  996   6.471   5.842   2.420 -3.1442 -0.7183  1.8911
   47A      O4'  997   6.541   6.013   2.342 -0.7095 -0.4669  0.0342
   47A      C1'  998   6.640   6.081   2.426  0.8249  1.0133  0.2310
   47A      H1'  999   6.739   6.046   2.397  0.2569  1.0096 -1.8522
   47A       N9 1000   6.629   6.226   2.413 -0.1842  0.2179  0.6141
   47A       C8 1001   6.515   6.305   2.392 -0.2407  0.0933  0.2167
   47A       H8 1002   6.413   6.267   2.393 -0.5896  1.0148  0.9917
   47A       N7 1003   6.554   6.428   2.363  0.0417 -0.4192  0.0865
   47A       C5 1004   6.692   6.437   2.391 -0.1907 -0.1013 -0.4300
   47A       C6 1005   6.801   6.532   2.394  0.5753  0.4098 -0.6177
   47A       N6 1006   6.794   6.657   2.355  0.0372  0.0004 -0.3483
   47A      H61 1007   6.700   6.691   2.338 -1.8018 -2.4266  3.5065
   47A      H62 1008   6.871   6.718   2.377 -0.6075  0.1979  1.5281
   47A       N1 1009   6.920   6.503   2.439 -0.6387 -0.5653 -0.2201
   47A       C2 1010   6.949   6.375   2.469 -0.4489 -0.1878 -0.1847
   47A       H2 1011   7.054   6.354   2.483 -0.6781 -1.7743 -0.6828
   47A       N3 1012   6.863   6.275   2.469  0.6023  0.4643 -0.0727
   47A       C4 1013   6.735   6.310   2.424 -0.1009 -0.4976 -0.0535
   47A      C3' 1014   6.452   6.004   2.561 -0.6849 -0.7854 -0.1265
   47A      H3' 1015   6.394   6.096   2.572  0.5299  0.0095 -0.1755
   47A      C2' 1016   6.597   6.040   2.564 -0.1856 -0.0011  0.4001
   47A     H2'1 1017   6.620   6.119   2.636  0.3776  0.6774 -0.5059
   47A      O2' 1018   6.676   5.926   2.597  0.1493  0.1948 -0.0170
   47A     HO'2 1019   6.765   5.960   2.609 -0.3428  1.5228  0.1319
   47A      O3' 1020   6.417   5.905   2.660  0.2512 -0.3757 -0.0430
   48U        P 1021   6.359   5.953   2.793 -0.0940  0.2923 -0.2835
   48U      O1P 1022   6.300   5.831   2.853  0.0210 -0.5737  0.9418
   48U      O2P 1023   6.262   6.060   2.759 -0.1826 -0.6911 -0.6363
   48U      O5' 1024   6.478   6.021   2.886 -0.7400  0.1579 -0.4897
   48U      C5' 1025   6.578   5.932   2.950  0.7935 -0.2514  0.2041
   48U     H5'1 1026   6.615   5.864   2.873 -0.8165 -1.4671  0.4501
   48U     H5'2 1027   6.527   5.870   3.024 -0.0343  0.9085  0.6380
   48U      C4' 1028   6.696   6.004   3.011 -0.2266  0.0360 -0.3286
   48U      H4' 1029   6.767   5.927   3.041 -2.2145 -0.3969  3.9818
   48U      O4' 1030   6.752   6.075   2.906 -0.2900 -0.0258  0.3395
   48U      C1' 1031   6.801   6.201   2.941 -0.6465  0.6202  0.5758
   48U      H1' 1032   6.909   6.196   2.928 -0.2875  1.9456  2.5415
   48U       N1 1033   6.744   6.322   2.870  1.0762 -0.3674 -0.3896
   48U       C6 1034   6.617   6.323   2.828  0.1732  0.5632 -0.5944
   48U       H6 1035   6.555   6.236   2.842 -1.3748  1.6959  0.0583
   48U       C5 1036   6.556   6.428   2.757 -0.6947 -0.4912 -1.1149
   48U       H5 1037   6.449   6.426   2.737 -0.8397  1.1218 -0.6265
   48U       C4 1038   6.643   6.536   2.719  0.2730  0.1475 -0.4014
   48U       O4 1039   6.605   6.628   2.654 -0.0356  0.0895  0.0670
   48U       N3 1040   6.771   6.535   2.767  0.2458  0.1567 -0.0581
   48U       H3 1041   6.819   6.624   2.765 -0.1776  0.5059  2.3226
   48U       C2 1042   6.827   6.433   2.838  0.9480 -0.0719  0.2958
   48U       O2 1043   6.946   6.439   2.874 -0.1117  0.0447  0.3011
   48U      C3' 1044   6.674   6.113   3.117  0.5040 -0.7403 -0.1310
   48U      H3' 1045   6.577   6.158   3.095  0.2292 -0.3279  1.7098
   48U      C2' 1046   6.786   6.210   3.088 -0.5403  0.0145 -0.0256
   48U     H2'1 1047   6.770   6.311   3.126  2.0953 -0.0994  1.6173
   48U      O2' 1048   6.910   6.141   3.119 -0.3159 -0.2807 -0.3529
   48U     HO'2 1049   6.911   6.099   3.206  0.3073  1.9204  0.7541
   48U      O3' 1050   6.666   6.062   3.248  0.0330 -0.4766 -0.3296
   49C        P 1051   6.621   6.149   3.377 -0.2720  0.1472  0.1845
   49C      O1P 1052   6.636   6.060   3.490 -0.0255  0.1274 -0.3263
   49C      O2P 1053   6.490   6.201   3.348 -0.4555  0.0135 -0.4244
   49C      O5' 1054   6.719   6.269   3.394  0.2495  0.5380 -0.0972
   49C      C5' 1055   6.847   6.253   3.450  0.1783 -0.0144 -0.8698
   49C     H5'1 1056   6.903   6.174   3.399  1.0105 -1.0200  1.4393
   49C     H5'2 1057   6.846   6.232   3.557  0.1386  0.8091 -0.6987
   49C      C4' 1058   6.928   6.382   3.431  0.1940  0.1600  0.0914
   49C      H4' 1059   7.024   6.362   3.480  1.7546  1.7753 -2.1433
   49C      O4' 1060   6.933   6.419   3.298  0.4408 -0.3604 -0.6550
   49C      C1' 1061   6.947   6.558   3.295  0.2539  0.3040  0.3118
   49C      H1' 1062   7.040   6.585   3.245 -0.1567  1.0437 -0.0687
   49C       N1 1063   6.832   6.624   3.217 -0.0936  0.2784  0.0603
   49C       C6 1064   6.716   6.558   3.185  0.6201 -0.2278  0.2838
   49C       H6 1065   6.698   6.465   3.236  1.5985  0.0933  1.2599
   49C       C5 1066   6.621   6.611   3.107 -0.6381 -0.3195  0.3200
   49C       H5 1067   6.528   6.561   3.083  0.6393 -1.8860 -1.7670
   49C       C4 1068   6.652   6.735   3.047 -0.1077  0.4401  0.2785
   49C       N4 1069   6.563   6.792   2.965 -0.4747 -0.0290  0.1972
   49C      H41 1070   6.475   6.748   2.944  0.8059 -2.6830 -0.1422
   49C      H42 1071   6.581   6.875   2.912 -1.9251 -0.6395 -1.3183
   49C       N3 1072   6.762   6.807   3.073  0.4816  0.3491 -0.0050
   49C       C2 1073   6.852   6.756   3.163  0.3557  1.0307 -0.3675
   49C       O2 1074   6.945   6.828   3.205  0.6005 -0.2025 -0.1949
   49C      C3' 1075   6.869   6.504   3.505 -0.2032 -0.0019 -0.0766
   49C      H3' 1076   6.762   6.511   3.487  0.1340  1.6057 -1.7316
   49C      C2' 1077   6.952   6.613   3.436  0.9767  0.3370 -0.0363
   49C     H2'1 1078   6.898   6.707   3.434 -0.2698 -0.3726 -1.7611
   49C      O2' 1079   7.089   6.615   3.463 -0.2543  0.2546  0.7099
   49C     HO'2 1080   7.111   6.591   3.553 -1.2099  2.1759  1.5149
   49C      O3' 1081   6.900   6.490   3.643  0.2171  0.4800 -0.6914
   50U        P 1082   6.808   6.557   3.756 -0.3772 -0.1545  0.2169
   50U      O1P 1083   6.847   6.495   3.884 -0.2696 -0.1504  0.3594
   50U      O2P 1084   6.664   6.552   3.709 -0.5981 -0.3106  0.3627
   50U      O5' 1085   6.838   6.709   3.748 -0.6699 -0.0719 -0.0360
   50U      C5' 1086   6.957   6.765   3.805  0.1453  0.3231  0.2812
   50U     H5'1 1087   7.033   6.703   3.757 -2.6322 -1.1608 -2.5657
   50U     H5'2 1088   6.977   6.758   3.912 -1.1799  0.3540  0.5447
   50U      C4' 1089   6.982   6.907   3.752 -0.6733  0.0009  0.4327
   50U      H4' 1090   7.084   6.939   3.774 -0.8339 -0.0542  1.3130
   50U      O4' 1091   6.969   6.913   3.610 -0.2074 -0.8282  0.5122
   50U      C1' 1092   6.928   7.044   3.582  0.4284 -0.4419  0.0613
   50U      H1' 1093   7.007   7.100   3.532  1.3102 -0.3512  1.5170
   50U       N1 1094   6.803   7.040   3.498 -0.1139  0.8358  0.6353
   50U       C6 1095   6.733   6.923   3.484  0.0694 -0.0861  0.1728
   50U       H6 1096   6.761   6.842   3.550  0.6680  1.8408  2.4157
   50U       C5 1097   6.622   6.913   3.406  0.4445  0.5291  0.1569
   50U       H5 1098   6.570   6.819   3.397 -0.2785  0.8377  0.9853
   50U       C4 1099   6.583   7.030   3.323  0.1750  0.0480 -0.8921
   50U       O4 1100   6.487   7.029   3.243  0.4111 -0.2202 -0.1278
   50U       N3 1101   6.662   7.135   3.332 -0.5327 -0.3949 -0.3985
   50U       H3 1102   6.633   7.212   3.274  2.2006  2.1490  1.3362
   50U       C2 1103   6.769   7.152   3.421  0.0583 -0.1773 -0.6210
   50U       O2 1104   6.834   7.256   3.434  0.1328  0.1828 -0.1127
   50U      C3' 1105   6.879   6.999   3.817  0.1623  0.0147  1.0084
   50U      H3' 1106   6.773   6.981   3.799  0.1331  1.5946 -0.8247
   50U      C2' 1107   6.903   7.113   3.715 -0.4398  0.2675 -0.3562
   50U     H2'1 1108   6.821   7.184   3.709 -1.5275 -1.0808 -2.2925
   50U      O2' 1109   7.023   7.182   3.748  0.7285  0.5702 -0.2024
   50U     HO'2 1110   7.004   7.224   3.832  1.1077  0.1912  0.0799
   50U      O3' 1111   6.905   7.032   3.946  0.1477  0.6521 -0.1041
   51A        P 1112   6.791   7.094   4.032  0.0061  0.1251  0.4387
   51A      O1P 1113   6.843   7.119   4.165  0.1322  0.0062 -0.7337
   51A      O2P 1114   6.673   7.002   4.011 -0.1220 -0.1940  0.2287
   51A      O5' 1115   6.749   7.231   3.967 -0.3275  0.1553  0.0405
   51A      C5' 1116   6.834   7.343   3.983 -0.2107  0.0166  0.2575
   51A     H5'1 1117   6.934   7.313   3.952 -0.9160 -3.3152  0.8645
   51A     H5'2 1118   6.823   7.380   4.085  0.0178 -2.0104  1.0628
   51A      C4' 1119   6.783   7.459   3.891  0.2752 -0.2823 -0.3350
   51A      H4' 1120   6.843   7.550   3.893 -1.6017  1.0146  0.2925
   51A      O4' 1121   6.766   7.416   3.763 -0.0702 -0.5779 -0.1299
   51A      C1' 1122   6.661   7.494   3.703 -0.3519 -0.1697 -0.3887
   51A      H1' 1123   6.699   7.551   3.618  1.8469  0.0906  0.7026
   51A       N9 1124   6.555   7.399   3.657  0.0520 -0.5606 -0.2812
   51A       C8 1125   6.543   7.266   3.672  0.0870  0.2706 -0.3615
   51A       H8 1126   6.591   7.206   3.747  0.3492  0.6754 -0.2033
   51A       N7 1127   6.470   7.209   3.581 -0.0457  0.2128  0.5100
   51A       C5 1128   6.413   7.313   3.507 -0.5121 -0.3852 -0.4265
   51A       C6 1129   6.321   7.329   3.401  0.0368  0.3164 -0.2104
   51A       N6 1130   6.262   7.236   3.332 -0.0026 -0.0204  0.5456
   51A      H61 1131   6.294   7.141   3.340  0.0910 -0.4223 -3.0754
   51A      H62 1132   6.213   7.276   3.254 -2.7649 -0.3235  1.9947
   51A       N1 1133   6.296   7.452   3.349  0.0263  0.0584  0.0520
   51A       C2 1134   6.359   7.560   3.407 -0.2022 -0.6963  0.6994
   51A       H2 1135   6.352   7.656   3.358  1.6962 -1.2386 -0.7469
   51A       N3 1136   6.446   7.562   3.505 -0.1820 -0.0002 -0.1806
   51A       C4 1137   6.464   7.436   3.557  0.0208 -0.2140 -0.5998
   51A      C3' 1138   6.641   7.506   3.934  0.2410 -0.1158  0.4653
   51A      H3' 1139   6.577   7.418   3.936 -0.5119  0.3708  3.1367
   51A      C2' 1140   6.600   7.589   3.810  0.0319 -0.6679  0.5148
   51A     H2'1 1141   6.492   7.598   3.807  0.1256  0.4489 -1.0091
   51A      O2' 1142   6.659   7.718   3.800  0.3548  0.5040 -0.1197
   51A     HO'2 1143   6.589   7.783   3.803  1.8869  2.2803 -0.4782
   51A      O3' 1144   6.631   7.585   4.046 -0.3952 -0.2580  0.3904
   52U        P 1145   6.521   7.555   4.154 -0.1055  0.2659  0.0485
   52U      O1P 1146   6.531   7.637   4.277  0.3578  0.3201  0.0784
   52U      O2P 1147   6.506   7.414   4.162  0.0830  0.5730  0.1145
   52U      O5' 1148   6.400   7.616   4.076 -0.6465  0.3768  0.6569
   52U      C5' 1149   6.369   7.756   4.073 -0.1929 -0.2237  0.4274
   52U     H5'1 1150   6.452   7.811   4.030 -2.4048  2.0231 -1.2816
   52U     H5'2 1151   6.354   7.796   4.173 -1.5522 -1.8128  0.9034
   52U      C4' 1152   6.245   7.789   3.992  0.2832 -0.1819  0.0251
   52U      H4' 1153   6.237   7.897   3.984 -0.6133  0.1115  3.2535
   52U      O4' 1154   6.265   7.735   3.858 -0.3989 -0.8898  0.3863
   52U      C1' 1155   6.141   7.709   3.801  0.2021 -0.2867 -0.5663
   52U      H1' 1156   6.132   7.772   3.712  1.0912 -2.6972 -2.5128
   52U       N1 1157   6.118   7.568   3.759 -0.0071 -0.2701 -0.4537
   52U       C6 1158   6.176   7.463   3.822  0.2789 -0.2845 -0.5362
   52U       H6 1159   6.242   7.480   3.906  0.0785  0.4925 -0.5234
   52U       C5 1160   6.158   7.338   3.778  0.3127 -0.1348  0.3764
   52U       H5 1161   6.208   7.258   3.831  2.9729 -0.8501 -2.8340
   52U       C4 1162   6.070   7.304   3.669  0.5596 -0.4793 -0.4241
   52U       O4 1163   6.049   7.194   3.618 -0.3906 -0.1414 -0.4622
   52U       N3 1164   6.007   7.414   3.615 -0.3053 -0.2162 -0.1228
   52U       H3 1165   5.939   7.405   3.541 -1.3128  0.2805  0.7220
   52U       C2 1166   6.021   7.541   3.660 -0.0042 -1.0520 -0.6293
   52U       O2 1167   5.944   7.627   3.615 -0.6840  0.3131 -0.0849
   52U      C3' 1168   6.110   7.736   4.035  1.0806 -0.0492 -0.1260
   52U      H3' 1169   6.133   7.634   4.067  0.0176 -0.6501 -1.2115
   52U      C2' 1170   6.031   7.749   3.906 -0.1540 -0.1478 -0.2099
   52U     H2'1 1171   5.948   7.679   3.909 -2.2849  2.1017 -2.5159
   52U      O2' 1172   5.983   7.883   3.882  0.3528 -0.2792  0.5444
   52U     HO'2 1173   5.891   7.883   3.906  0.4443 -0.5326  0.9073
   52U      O3' 1174   6.059   7.816   4.142 -0.2514 -0.4166  0.5294
   53U        P 1175   5.927   7.776   4.212 -0.0951  0.0182  0.2075
   53U      O1P 1176   5.907   7.882   4.311 -0.2135  0.0121 -0.4623
   53U      O2P 1177   5.933   7.634   4.258 -0.0383 -0.0593 -0.0496
   53U      O5' 1178   5.812   7.784   4.109 -0.3781 -0.2703 -0.1860
   53U      C5' 1179   5.747   7.904   4.087  0.2258  0.2571 -0.1121
   53U     H5'1 1180   5.823   7.972   4.050  0.6696 -0.7583 -1.1235
   53U     H5'2 1181   5.691   7.933   4.176  1.6257 -0.7028  1.1175
   53U      C4' 1182   5.637   7.873   3.980 -1.0785 -0.4021 -0.6297
   53U      H4' 1183   5.589   7.964   3.945  0.2037  0.2872 -0.6556
   53U      O4' 1184   5.702   7.798   3.876 -0.0253 -0.1574 -0.1802
   53U      C1' 1185   5.604   7.716   3.814  0.4050  0.2027 -0.7629
   53U      H1' 1186   5.570   7.756   3.719  0.8677 -1.7450 -1.8163
   53U       N1 1187   5.651   7.578   3.785 -0.5693  0.5210  0.5796
   53U       C6 1188   5.719   7.503   3.871  0.5321 -0.6523 -0.5297
   53U       H6 1189   5.755   7.545   3.964  0.4754 -1.5550 -0.0806
   53U       C5 1190   5.761   7.377   3.837 -0.0836  0.2250  0.1831
   53U       H5 1191   5.835   7.326   3.898  1.2459  1.2185 -0.5775
   53U       C4 1192   5.722   7.311   3.711 -0.3384  0.5366  0.3661
   53U       O4 1193   5.740   7.191   3.679  0.0141 -0.4173  0.1480
   53U       N3 1194   5.640   7.384   3.634  0.4962  0.1031  0.5456
   53U       H3 1195   5.582   7.337   3.566 -2.3636  1.9342  1.5363
   53U       C2 1196   5.605   7.517   3.660  0.3666 -0.2697 -0.4699
   53U       O2 1197   5.545   7.579   3.571  0.1948  0.8039  0.3100
   53U      C3' 1198   5.533   7.779   4.047  0.9671 -0.3240  0.8001
   53U      H3' 1199   5.585   7.705   4.109  0.0230 -0.3972  1.5466
   53U      C2' 1200   5.491   7.705   3.920 -0.4359 -0.2359 -0.0583
   53U     H2'1 1201   5.461   7.606   3.953 -2.3598  0.3302  0.0238
   53U      O2' 1202   5.382   7.775   3.853  0.1028  0.1142  0.4247
   53U     HO'2 1203   5.300   7.737   3.885  0.5207 -0.7820  0.4554
   53U      O3' 1204   5.424   7.850   4.107 -0.1815  0.6474 -0.7006
   54C        P 1205   5.316   7.781   4.202 -0.1540  0.0525 -0.1468
   54C      O1P 1206   5.250   7.900   4.258 -0.1885  0.3594 -0.3505
   54C      O2P 1207   5.369   7.676   4.285 -0.0372 -0.1036  0.1983
   54C      O5' 1208   5.213   7.714   4.100 -0.2113 -0.1041  0.2932
   54C      C5' 1209   5.124   7.796   4.035 -0.0900 -0.1559  0.1009
   54C     H5'1 1210   5.175   7.886   4.000  2.5527 -0.9489  1.6535
   54C     H5'2 1211   5.046   7.836   4.101 -1.6690  1.0186 -2.3342
   54C      C4' 1212   5.029   7.729   3.930 -0.7830 -0.9527  1.3204
   54C      H4' 1213   4.983   7.811   3.874 -2.0085 -1.1458  2.0079
   54C      O4' 1214   5.120   7.663   3.846  0.6866  0.5859  0.0498
   54C      C1' 1215   5.060   7.543   3.793  0.2791  0.0937  0.8537
   54C      H1' 1216   5.042   7.550   3.686 -0.7258  1.0750  1.0730
   54C       N1 1217   5.146   7.421   3.820 -1.2625 -0.0252 -0.4541
   54C       C6 1218   5.250   7.430   3.916  0.1298  0.4606 -0.1941
   54C       H6 1219   5.241   7.503   3.996  0.6633 -0.0345  0.3283
   54C       C5 1220   5.351   7.341   3.911  0.0532  0.5219 -0.4128
   54C       H5 1221   5.427   7.347   3.988  1.8113  1.5534 -2.1201
   54C       C4 1222   5.354   7.253   3.805  0.4313  0.2176  0.0602
   54C       N4 1223   5.443   7.159   3.804 -0.1758 -0.9056 -0.0565
   54C      H41 1224   5.513   7.151   3.877 -0.8270 -1.6585  0.5088
   54C      H42 1225   5.430   7.086   3.736  1.3042  0.0818 -1.4822
   54C       N3 1226   5.261   7.242   3.711  0.0013  0.1063  0.2588
   54C       C2 1227   5.158   7.329   3.714  0.3905 -0.6405  0.2018
   54C       O2 1228   5.067   7.325   3.632 -0.3902 -0.3240  0.3346
   54C      C3' 1229   4.935   7.623   3.986  0.3858  0.0404 -0.2173
   54C      H3' 1230   4.976   7.563   4.068 -1.5931 -0.4163  0.4802
   54C      C2' 1231   4.922   7.530   3.864 -0.1245 -1.2157  0.0282
   54C     H2'1 1232   4.909   7.430   3.906 -0.5921 -0.4592  1.7715
   54C      O2' 1233   4.817   7.565   3.770 -0.0845  0.6788  0.2212
   54C     HO'2 1234   4.756   7.613   3.826  1.1973  0.7923  1.5701
   54C      O3' 1235   4.811   7.674   4.012 -0.2952 -0.0769  0.1331
   55C        P 1236   4.710   7.589   4.104  0.1304 -0.2448 -0.0219
   55C      O1P 1237   4.601   7.683   4.129  0.5664 -0.5063  0.4116
   55C      O2P 1238   4.781   7.546   4.222  0.4638 -0.7294 -0.0816
   55C      O5' 1239   4.661   7.460   4.029 -0.3083 -0.0503  0.2955
   55C      C5' 1240   4.642   7.333   4.083  0.4572 -0.3028  0.3137
   55C     H5'1 1241   4.545   7.335   4.133 -1.0599 -1.6219 -2.3359
   55C     H5'2 1242   4.724   7.297   4.145 -0.5725 -1.7974  0.8744
   55C      C4' 1243   4.615   7.242   3.963 -0.2655 -0.3728 -0.3079
   55C      H4' 1244   4.524   7.270   3.908  0.2273 -1.2015 -1.6125
   55C      O4' 1245   4.725   7.222   3.871 -0.7165  0.0735 -0.1556
   55C      C1' 1246   4.753   7.084   3.856  0.4946  0.4275  0.5709
   55C      H1' 1247   4.757   7.058   3.750  0.8181  1.9314  0.1949
   55C       N1 1248   4.887   7.050   3.902 -0.2680  0.3478 -0.2207
   55C       C6 1249   4.969   7.135   3.976 -0.5958  0.6494  0.3012
   55C       H6 1250   4.928   7.227   4.016 -1.2977 -0.3641  2.0369
   55C       C5 1251   5.098   7.094   4.003  0.6659  0.2734  0.9293
   55C       H5 1252   5.160   7.155   4.067  1.2640  1.5080 -0.7418
   55C       C4 1253   5.145   6.969   3.948  0.3920  0.3429 -0.1900
   55C       N4 1254   5.266   6.920   3.951  0.0152 -0.3956  0.4414
   55C      H41 1255   5.333   6.984   3.992 -0.4616  1.6410 -1.7178
   55C      H42 1256   5.286   6.831   3.908 -0.0805  1.7744 -4.8794
   55C       N3 1257   5.068   6.882   3.885 -1.1397 -0.0778 -1.0082
   55C       C2 1258   4.936   6.923   3.867  0.1036  0.1199  0.1769
   55C       O2 1259   4.875   6.853   3.783  0.5243  0.2274  0.0101
   55C      C3' 1260   4.590   7.101   4.018  0.5210  0.3691 -0.3282
   55C      H3' 1261   4.645   7.090   4.112 -0.6233 -0.4706  0.2757
   55C      C2' 1262   4.643   7.003   3.914  0.6937 -0.2406 -0.0807
   55C     H2'1 1263   4.695   6.921   3.963 -1.6516 -0.9668  1.3055
   55C      O2' 1264   4.549   6.952   3.823 -0.5934  0.3407  0.0327
   55C     HO'2 1265   4.475   6.913   3.871  0.7040 -1.3761  0.7068
   55C      O3' 1266   4.451   7.085   4.035 -0.8979  0.3825 -0.0436
   56G        P 1267   4.392   6.970   4.134 -0.2009 -0.1565 -0.3530
   56G      O1P 1268   4.251   7.007   4.171 -0.5085  0.2853  0.0659
   56G      O2P 1269   4.494   6.964   4.246 -0.1529 -0.0409  0.1189
   56G      O5' 1270   4.396   6.825   4.063 -0.0189 -0.7392  0.1790
   56G      C5' 1271   4.285   6.776   3.986 -0.7602 -0.2352 -0.2945
   56G     H5'1 1272   4.255   6.841   3.904  1.5695 -0.5921 -1.5021
   56G     H5'2 1273   4.200   6.777   4.055  0.2545  1.1526  1.0078
   56G      C4' 1274   4.330   6.638   3.942  0.6121 -0.2096 -0.3869
   56G      H4' 1275   4.254   6.607   3.870 -0.0985 -0.2435  0.3620
   56G      O4' 1276   4.456   6.643   3.871 -0.7361 -0.0992  0.3085
   56G      C1' 1277   4.520   6.515   3.894  0.3154 -0.7274  0.4167
   56G      H1' 1278   4.546   6.454   3.807  0.3443 -0.4888  0.2561
   56G       N9 1279   4.642   6.549   3.977 -0.5063  0.8199 -0.1987
   56G       C8 1280   4.681   6.660   4.043  0.1885  0.0103 -0.0790
   56G       H8 1281   4.617   6.745   4.063  0.9392  0.5402  0.1375
   56G       N7 1282   4.795   6.657   4.103 -0.6558  0.5259 -0.5025
   56G       C5 1283   4.846   6.531   4.069 -0.1781 -0.1963  0.5117
   56G       C6 1284   4.972   6.459   4.098 -0.4143  0.2934  0.1325
   56G       O6 1285   5.061   6.497   4.170 -0.4346 -0.4597 -0.0129
   56G       N1 1286   4.978   6.340   4.041 -0.0060  0.2388  0.1183
   56G       H1 1287   5.063   6.287   4.052  0.6772  1.1032 -0.8309
   56G       C2 1288   4.883   6.284   3.967  0.0962 -0.4290  0.1777
   56G       N2 1289   4.902   6.162   3.931  0.3136 -0.5245 -0.3195
   56G      H21 1290   4.992   6.119   3.949  0.4340 -0.4207 -0.6702
   56G      H22 1291   4.829   6.115   3.879 -0.5359  1.4151 -0.9483
   56G       N3 1292   4.763   6.341   3.940 -0.2897  0.4520  0.8978
   56G       C4 1293   4.754   6.464   3.986 -0.5118 -0.3078  0.3937
   56G      C3' 1294   4.345   6.535   4.050 -0.0290  0.3522 -0.3521
   56G      H3' 1295   4.400   6.570   4.137  2.2885 -0.8096 -1.2545
   56G      C2' 1296   4.431   6.430   3.977 -0.5456 -0.3128  0.2880
   56G     H2'1 1297   4.482   6.374   4.055  1.9561  1.8734  0.3835
   56G      O2' 1298   4.360   6.341   3.894  0.2344  0.0540 -0.5939
   56G     HO'2 1299   4.271   6.336   3.927  1.5655 -1.2409  3.3373
   56G      O3' 1300   4.223   6.473   4.073 -0.0394 -0.5559  0.3210
   57U        P 1301   4.191   6.415   4.208  0.0220  0.0717 -0.1630
   57U      O1P 1302   4.056   6.357   4.197  0.1156 -0.7485 -0.0667
   57U      O2P 1303   4.206   6.516   4.314 -0.0719  0.5127  0.3254
   57U      O5' 1304   4.289   6.291   4.249 -0.2896 -0.1306  0.1098
   57U      C5' 1305   4.258   6.160   4.192 -0.0115 -0.6378  0.4652
   57U     H5'1 1306   4.234   6.170   4.086 -2.0974 -2.8620  0.6467
   57U     H5'2 1307   4.163   6.120   4.228 -0.6884  1.2448  0.8699
   57U      C4' 1308   4.374   6.061   4.200 -0.1264  0.1331  0.0861
   57U      H4' 1309   4.345   5.968   4.152  0.7480  0.3568 -0.9152
   57U      O4' 1310   4.485   6.110   4.130  0.0181 -0.3769 -0.1633
   57U      C1' 1311   4.602   6.086   4.208 -0.5314  0.2895 -0.0086
   57U      H1' 1312   4.674   6.023   4.156  0.3647  0.2094  1.2662
   57U       N1 1313   4.673   6.198   4.264 -0.2793 -0.0890  0.0505
   57U       C6 1314   4.615   6.326   4.293 -0.3125  0.6651 -0.2934
   57U       H6 1315   4.510   6.336   4.270 -0.1084  3.0086 -0.3964
   57U       C5 1316   4.687   6.429   4.341  0.4338 -0.9560  0.7118
   57U       H5 1317   4.646   6.525   4.365  1.0531 -0.6743  0.6518
   57U       C4 1318   4.817   6.410   4.381  0.0570  0.3317 -0.7632
   57U       O4 1319   4.888   6.496   4.429  0.7049 -0.5565  0.3149
   57U       N3 1320   4.865   6.284   4.363 -1.2958  0.1973 -0.4885
   57U       H3 1321   4.960   6.266   4.394 -1.7909 -0.8094  0.5397
   57U       C2 1322   4.811   6.178   4.297 -0.1192 -0.8758 -0.2380
   57U       O2 1323   4.870   6.075   4.272 -0.1499  0.1841  0.0535
   57U      C3' 1324   4.407   6.037   4.343 -0.6480  0.2941 -0.5584
   57U      H3' 1325   4.416   6.131   4.398  1.0362 -0.6954  0.9797
   57U      C2' 1326   4.549   5.989   4.316  0.3980 -0.8526  0.2029
   57U     H2'1 1327   4.607   6.001   4.407 -0.3367 -0.2027  0.5931
   57U      O2' 1328   4.556   5.853   4.262 -0.4025  0.3632  0.1598
   57U     HO'2 1329   4.473   5.810   4.284  0.2391 -0.3696  1.2714
   57U      O3' 1330   4.328   5.942   4.410  0.4001  0.3268  0.6813
   58A        P 1331   4.322   5.933   4.564 -0.3245 -0.2003  0.0497
   58A      O1P 1332   4.230   5.820   4.599  0.0319 -0.1161  0.4264
   58A      O2P 1333   4.276   6.063   4.619  0.0463  0.3466  0.2132
   58A      O5' 1334   4.464   5.889   4.612  0.4096  0.3679  0.0183
   58A      C5' 1335   4.516   5.757   4.611 -0.0341  0.7707 -0.3081
   58A     H5'1 1336   4.512   5.709   4.513 -3.1972  2.1603 -0.9610
   58A     H5'2 1337   4.459   5.703   4.687 -1.6392  1.5928 -0.8988
   58A      C4' 1338   4.665   5.760   4.653 -0.1403 -0.4121  0.6465
   58A      H4' 1339   4.702   5.659   4.640  0.5374 -0.0322 -0.5636
   58A      O4' 1340   4.737   5.850   4.571 -0.2492 -0.1589  0.0717
   58A      C1' 1341   4.846   5.911   4.651  0.6368  0.4277 -0.0873
   58A      H1' 1342   4.943   5.894   4.604  0.2589 -1.6495 -0.1846
   58A       N9 1343   4.838   6.053   4.676  0.7439 -0.2113 -0.0929
   58A       C8 1344   4.740   6.143   4.651  0.0901 -0.4415 -0.0684
   58A       H8 1345   4.640   6.112   4.623  0.2718 -0.9690 -0.1297
   58A       N7 1346   4.770   6.269   4.670 -0.2460 -0.1955 -0.2374
   58A       C5 1347   4.904   6.261   4.714 -0.3933  0.2915  0.7483
   58A       C6 1348   5.001   6.354   4.747  0.3192 -0.1002  0.1766
   58A       N6 1349   4.972   6.481   4.762  0.0554 -0.9421 -0.8253
   58A      H61 1350   4.885   6.513   4.722 -0.1821  0.8489  0.9776
   58A      H62 1351   5.046   6.535   4.804 -0.8226 -1.1778  1.1059
   58A       N1 1352   5.123   6.310   4.795  0.6171 -0.1439  0.6120
   58A       C2 1353   5.153   6.179   4.801 -0.2348  0.2109  0.8087
   58A       H2 1354   5.252   6.143   4.826 -0.2023 -1.0560 -0.9515
   58A       N3 1355   5.065   6.082   4.763 -0.1741 -0.6322 -0.0866
   58A       C4 1356   4.944   6.131   4.722  0.3306  0.4549  0.6116
   58A      C3' 1357   4.691   5.807   4.796 -0.3054  0.0825  1.1767
   58A      H3' 1358   4.634   5.897   4.819 -1.7666 -0.8768  1.4530
   58A      C2' 1359   4.844   5.838   4.780  0.2171 -0.6417 -0.7014
   58A     H2'1 1360   4.865   5.897   4.869 -0.0026 -0.2625 -0.8994
   58A      O2' 1361   4.924   5.725   4.751 -0.6078 -0.0202 -0.5124
   58A     HO'2 1362   4.896   5.650   4.804  2.2613 -2.2300 -1.8438
   58A      O3' 1363   4.673   5.714   4.892 -0.3582  0.2456 -0.1076
   59C        P 1364   4.654   5.764   5.043 -0.1156  0.0748 -0.1807
   59C      O1P 1365   4.592   5.659   5.125 -0.4951 -0.7312  0.0791
   59C      O2P 1366   4.592   5.900   5.047 -0.6633  0.3191  0.3496
   59C      O5' 1367   4.803   5.783   5.095  0.3056  0.4522 -0.0492
   59C      C5' 1368   4.891   5.672   5.121  0.1377  0.1556 -0.1902
   59C     H5'1 1369   4.910   5.626   5.024 -1.3617  1.8704 -1.3797
   59C     H5'2 1370   4.842   5.599   5.186  0.0682 -0.6761 -1.1546
   59C      C4' 1371   5.029   5.710   5.172 -0.7893 -0.0891 -0.5535
   59C      H4' 1372   5.097   5.625   5.183 -1.3491 -0.1965  4.0176
   59C      O4' 1373   5.092   5.804   5.091  0.1203  0.3798 -0.2656
   59C      C1' 1374   5.160   5.901   5.178 -0.5603 -0.5500  0.1597
   59C      H1' 1375   5.266   5.901   5.154 -0.7758  3.6299 -1.5793
   59C       N1 1376   5.117   6.044   5.147 -0.5682 -0.1028  0.3375
   59C       C6 1377   4.998   6.067   5.088  0.3244  0.0518  0.0882
   59C       H6 1378   4.939   5.981   5.060 -1.3639  1.1173  0.2861
   59C       C5 1379   4.947   6.188   5.072  0.5095 -0.3404  0.1415
   59C       H5 1380   4.851   6.199   5.026 -0.4884 -1.6768  1.7966
   59C       C4 1381   5.029   6.293   5.121 -0.4658  0.1903 -0.3930
   59C       N4 1382   4.991   6.417   5.117 -0.3672  0.0286  0.1268
   59C      H41 1383   4.907   6.435   5.063  1.2056  1.2561 -2.0503
   59C      H42 1384   5.049   6.486   5.161 -0.7331  0.3473  0.1097
   59C       N3 1385   5.139   6.274   5.200  0.6149  0.2319  0.4311
   59C       C2 1386   5.187   6.149   5.207  0.6818 -0.0749  0.5493
   59C       O2 1387   5.286   6.133   5.276  0.0920  0.0220  0.2961
   59C      C3' 1388   5.006   5.779   5.314  0.4573  0.3259  0.2737
   59C      H3' 1389   4.924   5.851   5.307  1.6745  1.8321  0.7037
   59C      C2' 1390   5.138   5.856   5.326 -0.2185 -0.9214  0.6890
   59C     H2'1 1391   5.137   5.945   5.388 -0.7107 -1.5563  1.6112
   59C      O2' 1392   5.246   5.773   5.363  0.7720 -0.4318 -0.6527
   59C     HO'2 1393   5.215   5.709   5.428 -2.8545  1.1326 -0.6236
   59C      O3' 1394   4.980   5.690   5.427 -0.3058 -0.0794 -0.1238
   60U        P 1395   4.877   5.738   5.533  0.3397  0.2644 -0.7313
   60U      O1P 1396   4.878   5.630   5.636  0.9446 -0.0205  0.1868
   60U      O2P 1397   4.747   5.766   5.466 -0.3040 -0.3523  0.4286
   60U      O5' 1398   4.951   5.871   5.588 -0.2226 -0.4170 -0.1910
   60U      C5' 1399   5.052   5.865   5.692 -0.5178  0.1809 -0.4471
   60U     H5'1 1400   5.141   5.810   5.662  1.8004  1.0557  3.9370
   60U     H5'2 1401   4.998   5.830   5.780  0.1632  2.5857  1.0177
   60U      C4' 1402   5.108   6.002   5.721  0.1040 -1.6612 -0.4218
   60U      H4' 1403   5.202   6.005   5.777  0.6654  1.7921 -1.2894
   60U      O4' 1404   5.128   6.073   5.599 -0.0696 -0.2612 -0.0498
   60U      C1' 1405   5.106   6.216   5.621 -0.6729  0.3188 -0.3052
   60U      H1' 1406   5.189   6.287   5.615 -1.6097  1.8667  3.0200
   60U       N1 1407   5.009   6.271   5.523 -0.9841 -0.3246  0.1126
   60U       C6 1408   4.908   6.189   5.475 -0.1177 -0.3149 -0.0216
   60U       H6 1409   4.903   6.085   5.501  1.0506 -0.2131  0.6294
   60U       C5 1410   4.807   6.236   5.391 -1.0028 -0.8447 -0.3305
   60U       H5 1411   4.739   6.167   5.342 -0.6510 -2.7346  1.7102
   60U       C4 1412   4.804   6.382   5.367  0.2848 -0.1580  0.6154
   60U       O4 1413   4.708   6.430   5.302  0.4134  0.1500  0.0951
   60U       N3 1414   4.907   6.461   5.424 -0.0150  0.4059  0.0188
   60U       H3 1415   4.901   6.561   5.408 -1.0999  0.2867 -0.4048
   60U       C2 1416   5.010   6.409   5.498 -0.5412  0.6603  0.4093
   60U       O2 1417   5.097   6.481   5.531 -0.0768 -0.4073  0.2267
   60U      C3' 1418   5.003   6.096   5.797 -0.5569  0.2688 -0.5446
   60U      H3' 1419   4.902   6.080   5.757 -0.0621 -1.5021 -1.2015
   60U      C2' 1420   5.044   6.239   5.760  0.5847 -0.4571  0.0466
   60U     H2'1 1421   4.964   6.313   5.759 -0.7146 -1.4191  4.6667
   60U      O2' 1422   5.148   6.291   5.851 -0.6808  0.1766  0.0778
   60U     HO'2 1423   5.117   6.329   5.934  0.9832  2.0683 -0.0936
   60U      O3' 1424   4.990   6.069   5.939 -0.2791  0.0481 -0.7510
   61U        P 1425   4.876   6.138   6.033 -0.1718 -0.1268  0.3295
   61U      O1P 1426   4.861   6.060   6.156 -0.2025 -0.7083  0.3831
   61U      O2P 1427   4.763   6.144   5.945  0.2323  0.2511 -0.1917
   61U      O5' 1428   4.920   6.291   6.063 -0.7169 -0.1116 -0.0626
   61U      C5' 1429   5.003   6.324   6.173 -0.1906  0.2072  0.5635
   61U     H5'1 1430   5.098   6.270   6.177 -0.3166 -0.1412 -0.8639
   61U     H5'2 1431   4.960   6.296   6.269 -0.9912  0.2734  0.2281
   61U      C4' 1432   5.041   6.471   6.179 -0.0256 -0.4297  0.0957
   61U      H4' 1433   5.109   6.490   6.262 -0.1976  0.1122  0.1189
   61U      O4' 1434   5.111   6.509   6.065  0.1895 -0.1156 -0.1514
   61U      C1' 1435   5.087   6.650   6.052  0.1317  0.4235  0.0656
   61U      H1' 1436   5.180   6.704   6.069  1.7088 -2.3637  0.9955
   61U       N1 1437   5.036   6.680   5.916 -0.8902 -0.3622  0.1054
   61U       C6 1438   4.943   6.599   5.852 -0.5001 -0.7116  0.7143
   61U       H6 1439   4.907   6.507   5.896 -1.5225 -0.9577 -0.5781
   61U       C5 1440   4.903   6.630   5.728  0.4378  0.4019  0.2690
   61U       H5 1441   4.833   6.570   5.672  0.6542  2.5891 -2.5905
   61U       C4 1442   4.949   6.744   5.653 -0.1313 -0.4581  0.5477
   61U       O4 1443   4.902   6.780   5.542 -0.0835 -0.2314 -0.5317
   61U       N3 1444   5.045   6.813   5.720 -0.0403  0.5208  0.0044
   61U       H3 1445   5.084   6.884   5.660  3.1561 -1.2285 -0.2351
   61U       C2 1446   5.095   6.788   5.845  0.1602 -0.5777  0.4620
   61U       O2 1447   5.185   6.857   5.889  0.3730  0.0603  0.2054
   61U      C3' 1448   4.923   6.568   6.192 -0.1255  0.2523  0.0415
   61U      H3' 1449   4.844   6.533   6.126 -1.3864  0.9329  1.1545
   61U      C2' 1450   4.981   6.700   6.153  0.1565  0.2044  0.2804
   61U     H2'1 1451   4.911   6.767   6.103  0.6443  0.3726 -0.1948
   61U      O2' 1452   5.057   6.752   6.257 -0.1022 -0.4305  0.0387
   61U     HO'2 1453   4.994   6.790   6.319 -1.2255 -0.3750 -1.0939
   61U      O3' 1454   4.864   6.580   6.321 -0.5104  0.1240 -0.1863
   61U      H3T 1455   4.803   6.653   6.320 -3.1290 -1.9284  0.1043
   62G      O5' 1456   5.680   6.910   4.987 -0.4263  0.1817  0.0286
   62G      H5T 1457   5.607   6.971   4.973 -0.2221  1.2241  2.8917
   62G      C5' 1458   5.785   6.989   5.042  0.2848  0.4105 -0.5070
   62G     H5'1 1459   5.743   7.085   5.071  1.3832  0.3266  1.6036
   62G     H5'2 1460   5.870   7.005   4.976  0.7672  1.5374  0.3360
   62G      C4' 1461   5.835   6.932   5.176 -0.3481  0.5418 -0.5965
   62G      H4' 1462   5.934   6.969   5.201 -1.2411  1.2830  2.3072
   62G      O4' 1463   5.748   6.968   5.282 -0.5769 -0.7589  0.3294
   62G      C1' 1464   5.704   6.854   5.351  1.2935  0.4960  0.0690
   62G      H1' 1465   5.700   6.883   5.456 -3.8601  1.0060 -0.0138
   62G       N9 1466   5.561   6.826   5.306  0.2836  1.0618  0.5349
   62G       C8 1467   5.470   6.919   5.259 -0.0817 -0.1230 -0.7280
   62G       H8 1468   5.498   7.023   5.245  0.1287 -0.2259 -1.0908
   62G       N7 1469   5.350   6.876   5.239 -0.2473  0.0943 -0.0221
   62G       C5 1470   5.361   6.738   5.269  0.7167 -0.7024  0.3667
   62G       C6 1471   5.259   6.635   5.267 -0.5486 -0.5779  0.1585
   62G       O6 1472   5.140   6.637   5.233 -0.4753 -0.2199 -0.3663
   62G       N1 1473   5.308   6.510   5.300 -0.2468 -0.1581  0.0803
   62G       H1 1474   5.238   6.438   5.312 -0.9875  0.8656  2.6130
   62G       C2 1475   5.436   6.482   5.330 -0.2290  0.0986 -0.3336
   62G       N2 1476   5.463   6.360   5.368  0.0249 -0.8028 -0.0460
   62G      H21 1477   5.391   6.289   5.358 -0.5486 -0.0361 -1.7347
   62G      H22 1478   5.559   6.338   5.389  0.0939  0.1859  0.7548
   62G       N3 1479   5.531   6.583   5.340 -0.5809 -0.4876  0.3211
   62G       C4 1480   5.485   6.708   5.309 -0.1047  0.6242  0.4072
   62G      C3' 1481   5.863   6.778   5.189  0.4936 -0.1971 -0.4669
   62G      H3' 1482   5.796   6.721   5.126 -1.3058 -0.8008  1.8706
   62G      C2' 1483   5.815   6.746   5.334 -0.1703  0.8330 -0.0358
   62G     H2'1 1484   5.774   6.645   5.337  2.8828 -0.5026  0.1913
   62G      O2' 1485   5.926   6.764   5.428 -0.2610  0.1252 -0.1178
   62G     HO'2 1486   5.999   6.730   5.375 -2.1951 -3.0425 -1.0412
   62G      O3' 1487   6.002   6.737   5.180  0.1899  0.4407  0.1949
   63U        P 1488   6.075   6.698   5.050  0.0169 -0.2794 -0.1539
   63U      O1P 1489   6.209   6.657   5.091  0.3059 -0.1287  0.1120
   63U      O2P 1490   6.061   6.812   4.958  0.0778  0.1273  0.1230
   63U      O5' 1491   6.001   6.578   4.984  0.2833 -0.0237 -0.1586
   63U      C5' 1492   6.002   6.453   5.050 -0.2588 -0.0186 -0.0747
   63U     H5'1 1493   6.000   6.465   5.159 -2.5824  0.0446 -0.0744
   63U     H5'2 1494   6.095   6.402   5.026 -0.4453 -0.1007 -0.6206
   63U      C4' 1495   5.890   6.368   5.025  0.7179  0.2920 -0.1988
   63U      H4' 1496   5.907   6.265   5.056  1.1974  0.5727  0.4881
   63U      O4' 1497   5.766   6.417   5.074 -0.1408  0.1006 -0.0888
   63U      C1' 1498   5.658   6.358   4.997  0.0324  0.0351 -0.5145
   63U      H1' 1499   5.622   6.276   5.059  0.7852  2.2027  3.1001
   63U       N1 1500   5.544   6.443   4.970  0.4604  0.3224 -0.9909
   63U       C6 1501   5.550   6.580   4.967  0.0552 -0.0542 -0.2641
   63U       H6 1502   5.637   6.633   5.001 -0.2049  1.4092 -1.7590
   63U       C5 1503   5.437   6.658   4.948 -0.2725  0.0933 -0.3222
   63U       H5 1504   5.436   6.765   4.958  1.4820  0.0495  0.7868
   63U       C4 1505   5.307   6.594   4.919 -0.3306  0.0149  0.0196
   63U       O4 1506   5.203   6.647   4.894  0.4424 -0.2965 -0.2262
   63U       N3 1507   5.308   6.458   4.930 -0.2325 -0.6067  0.3493
   63U       H3 1508   5.223   6.407   4.913 -0.9259  0.3553  0.7744
   63U       C2 1509   5.417   6.375   4.963 -0.5556 -0.0923  0.2909
   63U       O2 1510   5.404   6.250   4.984  0.0179 -0.3273 -0.2427
   63U      C3' 1511   5.868   6.364   4.877 -0.2995 -0.1528 -0.3228
   63U      H3' 1512   5.856   6.465   4.840 -0.0574 -0.4145 -1.1434
   63U      C2' 1513   5.725   6.307   4.870 -0.5088 -0.4199  0.1339
   63U     H2'1 1514   5.676   6.358   4.788  1.2245 -1.0941 -1.3824
   63U      O2' 1515   5.715   6.163   4.872 -0.0354 -0.2157  0.0903
   63U     HO'2 1516   5.784   6.129   4.814 -0.9926 -0.1905 -1.1075
   63U      O3' 1517   5.964   6.287   4.803  0.1973  0.1876  0.0549
   64A        P 1518   5.969   6.291   4.644 -0.5116  0.0830 -0.2589
   64A      O1P 1519   6.113   6.261   4.608  0.7799 -0.8794  0.5384
   64A      O2P 1520   5.907   6.421   4.595 -0.2272  0.3011  0.1382
   64A      O5' 1521   5.869   6.169   4.617 -0.3451  0.0328  0.0881
   64A      C5' 1522   5.908   6.029   4.621 -0.4478 -0.1929 -0.3661
   64A     H5'1 1523   5.933   5.999   4.723 -1.5572 -1.5088 -0.4434
   64A     H5'2 1524   5.993   6.014   4.554  0.0254 -0.1752  0.2215
   64A      C4' 1525   5.788   5.938   4.595  0.5525  0.4888  0.4430
   64A      H4' 1526   5.812   5.833   4.612  0.7910  0.3057 -0.8993
   64A      O4' 1527   5.663   5.970   4.663  0.0364 -0.4931 -0.2735
   64A      C1' 1528   5.554   5.964   4.564 -0.2749 -0.2914 -0.4815
   64A      H1' 1529   5.473   5.902   4.603 -1.2254  0.7088 -0.8367
   64A       N9 1530   5.500   6.104   4.541 -0.1992  0.1539  0.4095
   64A       C8 1531   5.552   6.234   4.552 -0.0079 -0.5958 -0.2331
   64A       H8 1532   5.653   6.253   4.586 -0.4844 -1.6384  1.9394
   64A       N7 1533   5.463   6.328   4.540  0.2504  0.1547  0.8875
   64A       C5 1534   5.345   6.258   4.504 -0.1582 -0.1368 -1.0814
   64A       C6 1535   5.216   6.302   4.471 -0.4730 -0.2681 -0.2979
   64A       N6 1536   5.181   6.426   4.459  0.7874 -0.2611  0.1494
   64A      H61 1537   5.242   6.498   4.495  0.6096 -0.1777  0.2831
   64A      H62 1538   5.089   6.441   4.421  0.7461 -0.7049  0.0706
   64A       N1 1539   5.127   6.212   4.443  0.5621 -0.3801 -0.6536
   64A       C2 1540   5.159   6.085   4.442  0.0056 -0.1407 -0.4931
   64A       H2 1541   5.083   6.012   4.417 -0.9441  0.5770  0.1921
   64A       N3 1542   5.270   6.030   4.476 -0.3850  0.1170  0.1652
   64A       C4 1543   5.367   6.125   4.498  0.0605  0.5541  0.5848
   64A      C3' 1544   5.758   5.950   4.447  0.1936  0.6050  0.6656
   64A      H3' 1545   5.772   6.055   4.423  1.3340  0.3560  0.1967
   64A      C2' 1546   5.607   5.898   4.439  0.1336  0.4902  0.0846
   64A     H2'1 1547   5.549   5.935   4.354  0.4521  0.2933 -0.2197
   64A      O2' 1548   5.594   5.751   4.453 -0.7686 -0.1373 -0.6577
   64A     HO'2 1549   5.655   5.706   4.395  0.7688  2.0105 -0.8376
   64A      O3' 1550   5.828   5.862   4.367 -0.4075  0.4770  0.1773
   65C        P 1551   5.863   5.893   4.217  0.0090 -0.0427  0.2908
   65C      O1P 1552   5.967   5.801   4.175 -0.0010 -0.0159  0.1232
   65C      O2P 1553   5.885   6.038   4.207 -0.2700  0.3626  0.1445
   65C      O5' 1554   5.734   5.866   4.126 -0.0136  0.0435 -0.4859
   65C      C5' 1555   5.686   5.738   4.096  0.6536  0.1312 -0.2376
   65C     H5'1 1556   5.687   5.689   4.193  3.8080  0.0892 -0.1723
   65C     H5'2 1557   5.749   5.670   4.039 -0.7314 -1.2312 -0.2160
   65C      C4' 1558   5.542   5.744   4.032  0.3351  0.2096  0.2323
   65C      H4' 1559   5.528   5.636   4.023  3.6595 -0.6469  3.0818
   65C      O4' 1560   5.457   5.793   4.129  0.1446 -0.5186  0.3190
   65C      C1' 1561   5.353   5.863   4.059  0.5872  0.7504  0.2203
   65C      H1' 1562   5.251   5.837   4.087  0.2038  1.9696  0.0313
   65C       N1 1563   5.355   6.008   4.082 -0.3100  0.0719 -1.0536
   65C       C6 1564   5.469   6.072   4.111  0.8100  1.0551  0.4909
   65C       H6 1565   5.561   6.017   4.127 -0.0748  0.2070  3.4942
   65C       C5 1566   5.465   6.202   4.138 -0.1857 -1.0073 -0.1321
   65C       H5 1567   5.552   6.262   4.158  0.3844 -0.6707 -3.0866
   65C       C4 1568   5.339   6.272   4.134  0.2112  0.3463  0.3297
   65C       N4 1569   5.337   6.399   4.150 -0.0501 -0.1757  0.0868
   65C      H41 1570   5.414   6.438   4.202 -1.3433  0.0687  1.9340
   65C      H42 1571   5.249   6.450   4.149  1.5200  2.7806 -1.9822
   65C       N3 1572   5.230   6.212   4.085 -0.0117  0.2887 -0.1181
   65C       C2 1573   5.239   6.081   4.053  0.5700 -0.9772 -0.0822
   65C       O2 1574   5.138   6.031   4.007  0.0548  0.1696 -0.3027
   65C      C3' 1575   5.517   5.818   3.904 -0.6819 -0.6935 -0.2494
   65C      H3' 1576   5.572   5.912   3.896  0.6681 -1.5593 -1.8961
   65C      C2' 1577   5.365   5.836   3.911 -0.2969 -0.3266  0.0984
   65C     H2'1 1578   5.330   5.922   3.853 -0.6289  0.2387  1.1015
   65C      O2' 1579   5.288   5.716   3.883 -0.1451  0.2046  0.9122
   65C     HO'2 1580   5.335   5.660   3.821  1.0875  2.6055 -0.4970
   65C      O3' 1581   5.540   5.731   3.794  0.8640  0.0610 -0.0379
   66G        P 1582   5.569   5.791   3.653  0.0361  0.1311  0.1385
   66G      O1P 1583   5.560   5.675   3.568  0.4766  0.3352 -0.1686
   66G      O2P 1584   5.695   5.878   3.662  0.3474  0.1483 -0.6540
   66G      O5' 1585   5.441   5.889   3.626  0.4769  0.1337 -0.2527
   66G      C5' 1586   5.335   5.848   3.543  0.1207 -0.2883  1.0120
   66G     H5'1 1587   5.298   5.749   3.570 -1.0708  0.0213  0.5621
   66G     H5'2 1588   5.373   5.833   3.442  2.5241 -2.7923  2.1610
   66G      C4' 1589   5.209   5.936   3.553 -0.6027 -0.8679 -0.3087
   66G      H4' 1590   5.118   5.880   3.533 -1.0571  0.2764 -1.5617
   66G      O4' 1591   5.211   6.004   3.681  0.7086  0.8709  0.4529
   66G      C1' 1592   5.148   6.131   3.665  0.4043 -0.1498  0.7193
   66G      H1' 1593   5.053   6.137   3.717  0.7479 -0.6030  1.4167
   66G       N9 1594   5.236   6.236   3.721  0.0584  0.2055 -0.1029
   66G       C8 1595   5.366   6.233   3.759  0.3543 -0.0401 -0.4226
   66G       H8 1596   5.428   6.145   3.768 -0.5710 -0.5355  1.8620
   66G       N7 1597   5.408   6.351   3.805 -0.2090 -0.4331  0.5313
   66G       C5 1598   5.292   6.432   3.810 -0.2343 -0.5852  0.3483
   66G       C6 1599   5.267   6.571   3.841  0.0793 -0.4108 -0.4340
   66G       O6 1600   5.350   6.658   3.880 -0.1055  0.3751  0.6041
   66G       N1 1601   5.134   6.607   3.829  0.3692 -0.3847 -0.1269
   66G       H1 1602   5.106   6.703   3.847 -2.5241 -0.8019 -1.7932
   66G       C2 1603   5.043   6.532   3.764  0.1768  0.1248  0.2181
   66G       N2 1604   4.919   6.572   3.734  0.2635 -0.0333  0.3905
   66G      H21 1605   4.879   6.663   3.754 -1.5991 -0.8176  0.4744
   66G      H22 1606   4.867   6.498   3.690 -2.2123  1.0796  1.2574
   66G       N3 1607   5.059   6.404   3.739  0.2140  0.7140 -0.0224
   66G       C4 1608   5.188   6.360   3.758 -0.2047 -0.2131  0.6592
   66G      C3' 1609   5.204   6.051   3.451 -0.0038  0.2287  0.0101
   66G      H3' 1610   5.304   6.086   3.424  0.3089 -1.7702 -1.7482
   66G      C2' 1611   5.110   6.147   3.516  0.8420  0.4483 -0.4573
   66G     H2'1 1612   5.118   6.248   3.476  2.2757 -0.6061 -3.0385
   66G      O2' 1613   4.977   6.101   3.504 -0.4785  0.2427 -0.4069
   66G     HO'2 1614   4.957   6.087   3.411 -2.3319  0.8324 -0.1285
   66G      O3' 1615   5.138   6.013   3.328  0.3677  0.1990 -0.2596
   67G        P 1616   5.195   6.068   3.184  0.1299 -0.1932 -0.1398
   67G      O1P 1617   5.134   5.993   3.067 -0.1943  0.1389 -0.3916
   67G      O2P 1618   5.340   6.097   3.190  0.1356  0.0083 -0.5350
   67G      O5' 1619   5.132   6.213   3.178  0.9809  0.1060 -0.3493
   67G      C5' 1620   4.994   6.247   3.150 -0.9538  0.0069  0.1590
   67G     H5'1 1621   4.939   6.175   3.210  1.9952 -3.2927 -0.7980
   67G     H5'2 1622   4.977   6.236   3.043 -0.4242  0.9417 -0.0378
   67G      C4' 1623   4.953   6.388   3.202 -0.8078 -0.0197  0.0199
   67G      H4' 1624   4.846   6.405   3.191 -0.5184  1.1411 -1.3218
   67G      O4' 1625   4.981   6.424   3.341 -0.1800  0.4295  0.1268
   67G      C1' 1626   4.987   6.569   3.356  0.1504  0.2596  0.3167
   67G      H1' 1627   4.892   6.603   3.397 -1.6503 -0.2799 -3.0893
   67G       N9 1628   5.108   6.630   3.422  0.6919  0.0933  0.5529
   67G       C8 1629   5.223   6.570   3.462 -0.2897 -0.1579 -0.1226
   67G       H8 1630   5.257   6.472   3.431  0.5205  0.2700 -0.6112
   67G       N7 1631   5.303   6.652   3.528  1.0462  0.4764 -0.4804
   67G       C5 1632   5.234   6.771   3.534  0.4227 -0.0439 -0.4034
   67G       C6 1633   5.268   6.890   3.606 -0.3682  0.0174 -0.2954
   67G       O6 1634   5.372   6.914   3.668  0.1993  0.1977  0.0119
   67G       N1 1635   5.170   6.985   3.595 -0.4180 -0.4489  0.3666
   67G       H1 1636   5.185   7.079   3.631  1.2075 -0.0284 -1.2846
   67G       C2 1637   5.055   6.971   3.523 -0.1383 -0.4395  0.6382
   67G       N2 1638   4.984   7.076   3.501 -0.2716  0.0992  0.4259
   67G      H21 1639   5.013   7.163   3.544  1.3820 -0.3724  0.3438
   67G      H22 1640   4.893   7.065   3.458 -0.1767  1.6688 -0.2475
   67G       N3 1641   5.020   6.860   3.459 -0.3954  0.0719 -0.9101
   67G       C4 1642   5.114   6.761   3.468 -0.4535  0.6303 -0.6516
   67G      C3' 1643   5.034   6.503   3.131  0.5153  0.0716 -0.0057
   67G      H3' 1644   5.139   6.482   3.156  0.3324  0.7796  1.4160
   67G      C2' 1645   4.989   6.621   3.215 -0.3900  0.2642  0.0961
   67G     H2'1 1646   5.057   6.706   3.207 -1.4712  1.0229 -1.4976
   67G      O2' 1647   4.856   6.657   3.179  0.1129  0.4851 -0.0039
   67G     HO'2 1648   4.847   6.632   3.087  0.0977 -2.0494  0.5966
   67G      O3' 1649   5.010   6.527   2.995  0.1592  0.3059 -0.2214
   68A        P 1650   5.126   6.607   2.909 -0.2419 -0.3388  0.1802
   68A      O1P 1651   5.101   6.589   2.766 -1.0930 -0.0761  0.2567
   68A      O2P 1652   5.252   6.551   2.965 -0.4576  0.0413 -0.0361
   68A      O5' 1653   5.117   6.767   2.933 -0.2179 -0.1945  0.0912
   68A      C5' 1654   5.008   6.842   2.889  0.0348  0.2264  0.0550
   68A     H5'1 1655   4.914   6.797   2.921 -1.5201  2.3771 -1.2071
   68A     H5'2 1656   5.014   6.849   2.780  0.0427  0.6788  0.0804
   68A      C4' 1657   5.007   6.979   2.947  0.2631 -0.0658 -0.3195
   68A      H4' 1658   4.912   7.015   2.907  0.0008  0.1927  0.5200
   68A      O4' 1659   5.009   6.986   3.092  0.3631 -0.0618 -0.0234
   68A      C1' 1660   5.089   7.096   3.141  0.2508 -0.8004 -0.4249
   68A      H1' 1661   5.027   7.154   3.210 -1.5528 -1.9218 -1.0446
   68A       N9 1662   5.220   7.052   3.193 -0.2069  0.2533  0.0300
   68A       C8 1663   5.291   6.934   3.186 -0.1587 -0.1103  0.4107
   68A       H8 1664   5.256   6.850   3.127  0.8493  0.3304 -0.8776
   68A       N7 1665   5.399   6.924   3.253  0.6945  0.6347  0.4034
   68A       C5 1666   5.405   7.051   3.306 -0.6742 -0.1491 -0.6104
   68A       C6 1667   5.489   7.116   3.399  0.0855  0.1024  0.0570
   68A       N6 1668   5.569   7.053   3.476 -0.2643 -0.6421  0.7891
   68A      H61 1669   5.568   6.952   3.478 -2.9300 -0.6806  1.0696
   68A      H62 1670   5.627   7.115   3.531  1.2119 -1.1482 -0.1648
   68A       N1 1671   5.479   7.244   3.429 -0.1394  0.0308 -0.1932
   68A       C2 1672   5.380   7.309   3.367  0.4154 -0.2339 -0.1490
   68A       H2 1673   5.381   7.413   3.396  2.4453  0.5785 -2.7468
   68A       N3 1674   5.275   7.263   3.298  0.0543 -1.0390  0.2499
   68A       C4 1675   5.299   7.134   3.269 -0.2610  0.2000  0.1246
   68A      C3' 1676   5.117   7.074   2.903 -1.1858  0.2041  0.5764
   68A      H3' 1677   5.206   7.012   2.896 -1.0358  0.4441  0.3058
   68A      C2' 1678   5.115   7.179   3.015 -0.4020 -0.2183  0.1054
   68A     H2'1 1679   5.217   7.215   3.027 -0.0714 -1.5819  1.9505
   68A      O2' 1680   5.032   7.293   3.016  0.4103 -0.7365  0.2120
   68A     HO'2 1681   5.058   7.366   3.073 -1.4415  0.5246 -0.4541
   68A      O3' 1682   5.079   7.123   2.780 -0.1375 -0.3373  0.2235
   69A        P 1683   5.189   7.184   2.681 -0.1821  0.0916 -0.0510
   69A      O1P 1684   5.113   7.235   2.563 -0.3134  0.3952 -0.0954
   69A      O2P 1685   5.293   7.082   2.656  0.0886  0.0096 -0.0110
   69A      O5' 1686   5.263   7.295   2.768  0.0983  0.9957 -0.3974
   69A      C5' 1687   5.211   7.424   2.784 -0.8253 -0.5597 -0.6011
   69A     H5'1 1688   5.112   7.409   2.828 -0.9608 -1.6721 -1.2351
   69A     H5'2 1689   5.191   7.478   2.692 -2.1214  0.1589  0.0740
   69A      C4' 1690   5.294   7.501   2.886 -0.1677 -0.2128 -0.2690
   69A      H4' 1691   5.237   7.593   2.901 -0.9075 -0.4480 -1.4917
   69A      O4' 1692   5.324   7.447   3.010 -0.2935  0.2965  0.1167
   69A      C1' 1693   5.444   7.509   3.061 -0.0630 -0.1624 -1.2935
   69A      H1' 1694   5.423   7.573   3.146  0.4343 -0.5663 -0.8578
   69A       N9 1695   5.537   7.405   3.116  0.0383 -0.4656  0.1448
   69A       C8 1696   5.546   7.270   3.083  0.2632  0.2200 -0.1972
   69A       H8 1697   5.481   7.228   3.009  0.7371  0.4029 -0.7265
   69A       N7 1698   5.653   7.214   3.129 -0.2376  0.3341 -0.7240
   69A       C5 1699   5.713   7.316   3.207 -0.7812  0.5948 -0.4570
   69A       C6 1700   5.826   7.321   3.293 -0.6668 -0.0997 -0.4422
   69A       N6 1701   5.912   7.227   3.319  0.0443  0.3352 -0.0937
   69A      H61 1702   5.907   7.134   3.279 -1.4528  0.8917 -1.3256
   69A      H62 1703   5.990   7.255   3.376  0.0852  1.1210 -0.5198
   69A       N1 1704   5.860   7.434   3.349  0.0137 -0.4092 -0.0681
   69A       C2 1705   5.785   7.538   3.328 -0.6875 -0.1226  0.1454
   69A       H2 1706   5.828   7.630   3.367 -0.0836 -0.7753  1.0714
   69A       N3 1707   5.677   7.547   3.251 -0.9931 -1.2609  0.1521
   69A       C4 1708   5.648   7.434   3.196  0.3371 -0.2271  0.3116
   69A      C3' 1709   5.436   7.531   2.823  0.5024  0.7038  0.2499
   69A      H3' 1710   5.477   7.432   2.805  0.2162  0.6192  0.0604
   69A      C2' 1711   5.498   7.586   2.955 -0.6503 -0.1523  0.2606
   69A     H2'1 1712   5.606   7.572   2.949 -0.4385  1.7624 -1.5109
   69A      O2' 1713   5.468   7.727   2.971 -0.5115  0.6067  0.2354
   69A     HO'2 1714   5.514   7.755   3.050  1.0400 -1.4443  0.1564
   69A      O3' 1715   5.433   7.619   2.714 -0.7087  0.0095 -0.0243
   70U        P 1716   5.556   7.619   2.620  0.1655  0.2788  0.2750
   70U      O1P 1717   5.519   7.697   2.499  0.0429  0.3721  0.2890
   70U      O2P 1718   5.594   7.477   2.597 -0.4066 -0.3998 -0.2571
   70U      O5' 1719   5.681   7.685   2.699 -0.1613  0.2998  0.2721
   70U      C5' 1720   5.688   7.825   2.718  0.0425  0.5998  0.4128
   70U     H5'1 1721   5.585   7.853   2.744 -0.1125 -0.3037  0.8234
   70U     H5'2 1722   5.707   7.868   2.620  2.0655  0.0474  0.5310
   70U      C4' 1723   5.799   7.868   2.816 -0.7620  0.0846 -0.5255
   70U      H4' 1724   5.790   7.977   2.822  0.2923  0.1984 -0.7104
   70U      O4' 1725   5.786   7.795   2.939 -0.1559  0.0368 -0.3006
   70U      C1' 1726   5.916   7.788   3.002 -0.3464  1.0439 -1.0173
   70U      H1' 1727   5.918   7.849   3.092 -0.8231 -0.6853  0.2230
   70U       N1 1728   5.963   7.651   3.023 -0.2371 -0.2648  0.0391
   70U       C6 1729   5.906   7.547   2.960  0.4186 -0.1839 -0.0996
   70U       H6 1730   5.828   7.558   2.886  2.1121  0.0137 -1.9268
   70U       C5 1731   5.947   7.418   2.977  0.7176 -0.0345 -0.3083
   70U       H5 1732   5.894   7.335   2.932 -2.2243  1.1715  0.6674
   70U       C4 1733   6.055   7.396   3.067 -0.5300  0.7658 -0.2344
   70U       O4 1734   6.102   7.284   3.092  0.5768  0.0826  0.2336
   70U       N3 1735   6.106   7.505   3.137  0.9488  0.7555  0.3120
   70U       H3 1736   6.163   7.492   3.220  0.2331  0.7341  0.8107
   70U       C2 1737   6.062   7.635   3.111  0.5765  0.5666  0.2881
   70U       O2 1738   6.112   7.731   3.168 -0.6484  0.0377 -0.9314
   70U      C3' 1739   5.941   7.829   2.773  0.9657  0.0641  0.0131
   70U      H3' 1740   5.946   7.722   2.754  1.4440  0.2383 -0.8801
   70U      C2' 1741   6.013   7.849   2.904 -0.3150  0.0013 -0.0709
   70U     H2'1 1742   6.107   7.794   2.899 -1.1337 -1.4338 -0.3693
   70U      O2' 1743   6.033   7.988   2.929 -0.3118 -0.3730  0.0120
   70U     HO'2 1744   6.126   8.009   2.924 -0.8368  2.8673  1.1376
   70U      O3' 1745   5.986   7.915   2.667 -0.6205  0.4517 -0.0851
   71A        P 1746   6.111   7.866   2.579  0.2738 -0.5454 -0.0142
   71A      O1P 1747   6.149   7.966   2.472 -0.2045  1.1793 -0.8419
   71A      O2P 1748   6.089   7.725   2.544  0.1248 -0.1008 -0.2430
   71A      O5' 1749   6.230   7.872   2.674 -0.0864 -0.2367  0.4408
   71A      C5' 1750   6.289   7.994   2.703  0.6099 -0.2287  0.2634
   71A     H5'1 1751   6.215   8.061   2.746 -1.0952 -0.4694 -2.0883
   71A     H5'2 1752   6.339   8.045   2.621 -0.9625  2.3805  0.8134
   71A      C4' 1753   6.400   7.977   2.805  0.7907 -0.5778  0.1891
   71A      H4' 1754   6.448   8.072   2.827  1.5213 -0.2737 -2.4483
   71A      O4' 1755   6.344   7.910   2.917 -0.2964 -0.2520 -0.0331
   71A      C1' 1756   6.452   7.837   2.972  0.6589 -0.1931 -0.6139
   71A      H1' 1757   6.465   7.862   3.077  1.6615  0.7398 -0.9420
   71A       N9 1758   6.423   7.691   2.977 -0.4203 -0.3712 -0.3689
   71A       C8 1759   6.338   7.621   2.892  0.1275  0.6481 -0.4051
   71A       H8 1760   6.278   7.663   2.812 -2.3628 -1.4721  0.2403
   71A       N7 1761   6.331   7.489   2.915  0.7243 -0.1526 -0.4300
   71A       C5 1762   6.431   7.468   3.010  0.3693 -0.2140  0.8923
   71A       C6 1763   6.479   7.357   3.077 -0.3426  0.4116  0.3343
   71A       N6 1764   6.437   7.234   3.055 -0.3604  0.0665 -0.3651
   71A      H61 1765   6.376   7.226   2.975  0.3655  0.8481 -1.0150
   71A      H62 1766   6.485   7.159   3.102  0.0302 -0.1164 -1.0408
   71A       N1 1767   6.563   7.361   3.178 -0.3796 -0.4050 -0.0661
   71A       C2 1768   6.615   7.485   3.205  0.7412 -0.0323 -0.0346
   71A       H2 1769   6.684   7.490   3.288  0.5049 -0.0843  0.1649
   71A       N3 1770   6.580   7.604   3.155 -0.1857  0.1097  0.1416
   71A       C4 1771   6.483   7.589   3.054  0.0399  0.2924  0.1167
   71A      C3' 1772   6.523   7.901   2.755  0.1577 -0.0954 -0.1126
   71A      H3' 1773   6.482   7.806   2.718 -0.0980  0.1267 -0.4015
   71A      C2' 1774   6.586   7.870   2.897  0.0245 -0.0901 -0.0132
   71A     H2'1 1775   6.649   7.782   2.890 -0.5453 -0.5110  0.0501
   71A      O2' 1776   6.642   7.986   2.965  0.1627  0.1754  0.2753
   71A     HO'2 1777   6.678   7.952   3.048  0.0898 -0.8803 -0.1072
   71A      O3' 1778   6.612   7.963   2.671  0.5560 -0.0836  0.1881
   72G        P 1779   6.725   7.882   2.593  0.5022  0.0849  0.3512
   72G      O1P 1780   6.811   7.983   2.528 -0.1774 -0.0438 -0.2411
   72G      O2P 1781   6.654   7.790   2.508 -0.1689  0.9528 -0.0007
   72G      O5' 1782   6.808   7.803   2.704 -0.4084  0.1668 -0.1076
   72G      C5' 1783   6.920   7.870   2.764  0.2726 -0.1085 -1.0300
   72G     H5'1 1784   6.887   7.960   2.816 -0.3424 -0.4402 -0.8351
   72G     H5'2 1785   6.988   7.885   2.681  0.8416  1.1990 -0.3454
   72G      C4' 1786   6.982   7.786   2.875 -0.7378  0.0471  0.2202
   72G      H4' 1787   7.039   7.847   2.945  0.1073  0.2193 -0.6203
   72G      O4' 1788   6.875   7.720   2.950  0.0907 -0.2426  0.1944
   72G      C1' 1789   6.914   7.592   2.992  0.2050 -0.0861  1.2800
   72G      H1' 1790   6.909   7.581   3.101  1.9533 -0.9566  1.3035
   72G       N9 1791   6.836   7.488   2.917 -0.1224 -0.3573 -0.2448
   72G       C8 1792   6.718   7.498   2.840 -0.3901 -0.5052  1.1420
   72G       H8 1793   6.673   7.589   2.801 -1.0781 -1.3159 -0.0041
   72G       N7 1794   6.664   7.382   2.805  0.5243 -0.0126  0.2884
   72G       C5 1795   6.737   7.289   2.879  0.7196 -0.1169 -0.7420
   72G       C6 1796   6.701   7.156   2.900  0.3719 -0.3310  0.2024
   72G       O6 1797   6.617   7.091   2.840 -0.0657  0.3197  0.3761
   72G       N1 1798   6.782   7.093   3.001  0.3276  0.2675 -0.6193
   72G       H1 1799   6.767   6.994   3.020  0.1108 -0.0145 -2.1369
   72G       C2 1800   6.875   7.165   3.069 -0.0287 -0.5326 -0.8605
   72G       N2 1801   6.940   7.101   3.161 -0.4902  0.3149 -0.0229
   72G      H21 1802   6.938   7.000   3.152  2.7032  0.1828 -0.5370
   72G      H22 1803   7.011   7.152   3.212 -2.0464 -0.0096  2.6815
   72G       N3 1804   6.906   7.291   3.053 -0.4209 -0.4645  0.2235
   72G       C4 1805   6.835   7.352   2.955  0.2209  0.5819 -0.0406
   72G      C3' 1806   7.073   7.681   2.819 -0.0390  0.1533  0.3529
   72G      H3' 1807   7.022   7.618   2.745 -1.1903 -0.0349  1.2776
   72G      C2' 1808   7.061   7.591   2.942 -0.2116 -1.1620  0.0106
   72G     H2'1 1809   7.097   7.490   2.922 -0.1861 -1.0875 -0.3242
   72G      O2' 1810   7.137   7.632   3.050 -0.0764  0.3767  0.7852
   72G     HO'2 1811   7.137   7.559   3.113 -0.9335 -1.3915 -1.1794
   72G      O3' 1812   7.203   7.720   2.787  0.5142  0.1160  0.6324
   73A        P 1813   7.281   7.641   2.677  0.1304  0.3774 -0.5281
   73A      O1P 1814   7.404   7.716   2.682  0.2401  0.3488  0.4081
   73A      O2P 1815   7.194   7.645   2.558 -0.2727 -0.1002  0.1363
   73A      O5' 1816   7.299   7.490   2.731 -0.6853  0.2401 -0.6274
   73A      C5' 1817   7.381   7.470   2.842 -0.6165 -0.3170  0.2469
   73A     H5'1 1818   7.350   7.529   2.928  0.5555 -0.6717  0.9398
   73A     H5'2 1819   7.481   7.511   2.823 -2.2031  2.9923 -1.9249
   73A      C4' 1820   7.380   7.329   2.893  0.8934 -0.1515  0.1463
   73A      H4' 1821   7.425   7.329   2.992  1.1253  0.5325  0.0476
   73A      O4' 1822   7.240   7.287   2.909 -0.4741  0.0526 -0.1846
   73A      C1' 1823   7.233   7.145   2.891 -0.0498 -0.2166 -0.4389
   73A      H1' 1824   7.205   7.091   2.982  1.2110 -2.2559 -1.1947
   73A       N9 1825   7.137   7.105   2.792  0.7392 -0.3633  0.0907
   73A       C8 1826   7.074   7.189   2.704  0.2975 -0.4362  0.1330
   73A       H8 1827   7.115   7.288   2.696  2.1920 -1.1372  0.7509
   73A       N7 1828   6.963   7.147   2.649  0.1155 -0.2592 -0.2078
   73A       C5 1829   6.957   7.015   2.706  0.1649 -0.4196 -0.0074
   73A       C6 1830   6.866   6.901   2.701 -0.6454 -0.3783  0.0815
   73A       N6 1831   6.751   6.897   2.637 -0.2481 -0.5019 -0.2448
   73A      H61 1832   6.722   6.969   2.573 -2.5534 -1.0941  0.0113
   73A      H62 1833   6.696   6.812   2.641  0.2397 -0.8884 -1.4396
   73A       N1 1834   6.890   6.789   2.769  0.3113 -0.1080  0.8408
   73A       C2 1835   6.994   6.787   2.851 -0.1130 -0.2399 -0.3031
   73A       H2 1836   7.009   6.701   2.914  1.1953 -0.8892 -1.4596
   73A       N3 1837   7.083   6.882   2.874  0.1231  0.3368  0.4470
   73A       C4 1838   7.059   6.995   2.797  0.1236  0.4921 -0.2081
   73A      C3' 1839   7.435   7.234   2.792  0.0283 -0.0527  0.3333
   73A      H3' 1840   7.386   7.261   2.699 -1.7711  0.5155  1.4099
   73A      C2' 1841   7.376   7.103   2.852 -0.0222 -0.4363 -0.1759
   73A     H2'1 1842   7.374   7.030   2.771 -3.9081  0.7645 -1.3665
   73A      O2' 1843   7.450   7.051   2.962 -0.6995 -0.4876  0.3247
   73A     HO'2 1844   7.539   7.039   2.926  0.0746  1.0047  1.6324
   73A      O3' 1845   7.577   7.242   2.779 -0.5920  0.5891  0.6045
   74U        P 1846   7.649   7.191   2.652  0.2661 -0.2865 -0.1448
   74U      O1P 1847   7.788   7.219   2.674  0.2778  0.3531 -0.1756
   74U      O2P 1848   7.579   7.246   2.537  1.0926 -0.3516  0.4208
   74U      O5' 1849   7.623   7.031   2.651  0.3767 -0.0224  0.1708
   74U      C5' 1850   7.693   6.943   2.731 -0.2642 -0.0945 -0.5743
   74U     H5'1 1851   7.677   6.978   2.833  0.3479 -1.8597  0.1820
   74U     H5'2 1852   7.798   6.927   2.704 -0.1839 -0.1582 -0.2267
   74U      C4' 1853   7.628   6.802   2.723  0.2873 -0.0712  0.1254
   74U      H4' 1854   7.684   6.743   2.795  0.0688 -0.9405 -0.3971
   74U      O4' 1855   7.497   6.802   2.770 -0.2160 -0.4334 -0.7235
   74U      C1' 1856   7.431   6.701   2.692  0.0361  0.2247 -0.1005
   74U      H1' 1857   7.377   6.641   2.765  0.7068  0.1670  0.3569
   74U       N1 1858   7.334   6.749   2.594 -0.0681  0.0816 -0.3420
   74U       C6 1859   7.340   6.865   2.519 -0.5128 -0.3064  0.1829
   74U       H6 1860   7.424   6.931   2.539 -1.9578  1.7395 -0.1695
   74U       C5 1861   7.237   6.914   2.439 -0.6570  0.9820 -0.2140
   74U       H5 1862   7.228   7.011   2.393 -1.6025  0.8575 -0.3108
   74U       C4 1863   7.125   6.825   2.413 -0.2506 -0.1106  1.0674
   74U       O4 1864   7.024   6.850   2.343  0.2291  0.3776  0.2776
   74U       N3 1865   7.119   6.709   2.489 -0.3841  0.2600 -0.1557
   74U       H3 1866   7.036   6.652   2.491  0.1694 -0.6940 -1.9233
   74U       C2 1867   7.219   6.665   2.577 -0.1900  0.2088 -0.2155
   74U       O2 1868   7.200   6.556   2.628 -0.2321 -0.0115 -0.2218
   74U      C3' 1869   7.638   6.738   2.581 -0.5349 -0.1308  0.0174
   74U      H3' 1870   7.606   6.801   2.498  1.0968  2.4040  1.1728
   74U      C2' 1871   7.541   6.625   2.611  0.0730 -0.3114 -0.0789
   74U     H2'1 1872   7.500   6.584   2.519 -0.9651  0.5573 -0.0239
   74U      O2' 1873   7.590   6.518   2.692  0.0101 -0.2333 -0.7235
   74U     HO'2 1874   7.681   6.506   2.664 -0.3141 -0.1288 -1.8467
   74U      O3' 1875   7.772   6.683   2.560 -0.1777  0.1559 -0.0346
   75A        P 1876   7.803   6.636   2.417 -0.0770  0.0236  0.3114
   75A      O1P 1877   7.945   6.603   2.416  0.9182 -0.4634  0.4238
   75A      O2P 1878   7.753   6.741   2.326 -0.3802  0.6899 -0.4709
   75A      O5' 1879   7.710   6.505   2.382  0.1339  0.1709 -0.3052
   75A      C5' 1880   7.764   6.374   2.402  0.1121 -0.0895  0.0135
   75A     H5'1 1881   7.802   6.354   2.502 -0.0939 -0.4691  0.0157
   75A     H5'2 1882   7.846   6.356   2.333 -0.6825 -1.8338 -0.5386
   75A      C4' 1883   7.648   6.270   2.364  0.0028  0.3513 -0.6788
   75A      H4' 1884   7.673   6.180   2.420 -0.3757 -0.1567 -1.3155
   75A      O4' 1885   7.517   6.313   2.413 -0.0776 -0.0021  0.1731
   75A      C1' 1886   7.418   6.292   2.312 -0.5749 -0.2923  0.1414
   75A      H1' 1887   7.333   6.236   2.350 -1.4923  0.4261 -0.8211
   75A       N9 1888   7.352   6.417   2.255  0.6349  0.5945 -0.8062
   75A       C8 1889   7.391   6.545   2.253  0.1261  0.4108 -0.5584
   75A       H8 1890   7.488   6.573   2.292  0.1119  0.9135 -0.8655
   75A       N7 1891   7.302   6.633   2.209  0.1505  0.0690 -0.6688
   75A       C5 1892   7.193   6.546   2.177 -0.8260 -0.0729  0.6489
   75A       C6 1893   7.062   6.562   2.130  0.3912  0.1171 -0.5439
   75A       N6 1894   6.999   6.665   2.101 -0.0583 -0.1545 -0.0157
   75A      H61 1895   7.040   6.756   2.119  0.8236 -0.7148  0.9839
   75A      H62 1896   6.904   6.641   2.078  0.1521 -1.2295  0.1823
   75A       N1 1897   6.978   6.454   2.110  0.1338  0.1102  0.4375
   75A       C2 1898   7.027   6.332   2.139  0.6006 -0.4426 -0.1764
   75A       H2 1899   6.955   6.252   2.124  0.1469  0.3451 -2.5928
   75A       N3 1900   7.146   6.306   2.185  0.2164 -0.6451  0.5146
   75A       C4 1901   7.223   6.414   2.201 -0.4882  0.1404  0.3240
   75A      C3' 1902   7.636   6.251   2.214 -0.1337 -0.0573 -0.2701
   75A      H3' 1903   7.644   6.346   2.161  1.5840  0.1225  0.2280
   75A      C2' 1904   7.486   6.218   2.195 -0.5581  0.4117 -0.6963
   75A     H2'1 1905   7.449   6.246   2.097 -1.2398 -1.3392 -0.9820
   75A      O2' 1906   7.468   6.080   2.206 -0.2979  0.0283  0.0655
   75A     HO'2 1907   7.477   6.047   2.116 -1.3877  0.5508 -0.2464
   75A      O3' 1908   7.723   6.153   2.164 -0.2946 -0.0726 -0.0850
   76A        P 1909   7.750   6.120   2.005 -0.1324 -0.5731  0.0886
   76A      O1P 1910   7.850   6.013   2.005 -0.2379 -0.0589 -0.0420
   76A      O2P 1911   7.788   6.242   1.933 -0.3875  0.2926 -0.1034
   76A      O5' 1912   7.609   6.074   1.954  0.4898  0.1669  0.1740
   76A      C5' 1913   7.577   5.935   1.936  0.1124  0.2693 -0.8979
   76A     H5'1 1914   7.601   5.879   2.026 -1.5364 -0.9679 -1.1836
   76A     H5'2 1915   7.650   5.907   1.860  1.1366  1.0357 -0.2199
   76A      C4' 1916   7.436   5.906   1.901 -0.1500  0.3991  0.1977
   76A      H4' 1917   7.396   5.804   1.906 -2.3011  1.2455  1.5387
   76A      O4' 1918   7.348   5.993   1.969  0.1099 -0.2181 -0.1118
   76A      C1' 1919   7.245   6.036   1.871 -1.0521  0.1974  0.1232
   76A      H1' 1920   7.148   5.998   1.901 -2.0050  2.0808 -0.4156
   76A       N9 1921   7.233   6.185   1.869 -0.3057 -0.3624 -0.4995
   76A       C8 1922   7.332   6.275   1.862  0.0949 -0.7143  0.0524
   76A       H8 1923   7.434   6.248   1.882  0.4281  0.5845  0.2105
   76A       N7 1924   7.293   6.402   1.838 -0.2878  0.5029  0.2515
   76A       C5 1925   7.159   6.381   1.812 -0.0137  0.0748 -0.4414
   76A       C6 1926   7.046   6.460   1.779 -0.2233 -0.1680  0.2516
   76A       N6 1927   7.039   6.595   1.776  0.0783  0.6491  0.2003
   76A      H61 1928   7.124   6.648   1.767  0.0830  0.8231  1.1659
   76A      H62 1929   6.947   6.629   1.754 -1.3657 -2.6966  0.3802
   76A       N1 1930   6.921   6.417   1.772 -0.3349  0.0858 -0.4226
   76A       C2 1931   6.901   6.290   1.795  0.3429 -0.0096 -0.4185
   76A       H2 1932   6.800   6.253   1.789 -0.4232  1.6975  0.9448
   76A       N3 1933   6.992   6.200   1.829  0.0410  0.6768 -0.0565
   76A       C4 1934   7.120   6.252   1.838  0.0840 -0.2300 -1.0350
   76A      C3' 1935   7.425   5.935   1.751  0.2995 -0.2487 -0.0623
   76A      H3' 1936   7.493   6.016   1.724 -0.4753  1.0429  1.7530
   76A      C2' 1937   7.281   5.975   1.735 -0.3328  0.0117  0.3397
   76A     H2'1 1938   7.262   6.048   1.657 -0.9634 -1.0743 -0.5540
   76A      O2' 1939   7.190   5.864   1.720 -0.3689 -0.2210  0.2751
   76A     HO'2 1940   7.156   5.851   1.632  0.5521 -0.6308 -0.0416
   76A      O3' 1941   7.452   5.817   1.677  0.4529  0.2119 -0.3055
   77U        P 1942   7.502   5.822   1.526 -0.4635 -0.2141 -0.2746
   77U      O1P 1943   7.568   5.696   1.488 -0.6369 -0.4047 -0.2001
   77U      O2P 1944   7.568   5.952   1.496  0.3159  0.6119 -0.5772
   77U      O5' 1945   7.360   5.840   1.455 -0.3179  0.1027 -0.1255
   77U      C5' 1946   7.284   5.725   1.423 -0.5742  0.0463 -0.3502
   77U     H5'1 1947   7.271   5.664   1.513 -1.9134  1.3896  0.4113
   77U     H5'2 1948   7.332   5.661   1.349 -1.8442 -1.3896  0.0057
   77U      C4' 1949   7.148   5.771   1.375 -0.0090  0.7886 -0.1616
   77U      H4' 1950   7.089   5.680   1.377 -1.3398  1.6028 -0.7369
   77U      O4' 1951   7.094   5.867   1.462 -0.0470 -0.0967 -0.2696
   77U      C1' 1952   7.008   5.947   1.393 -0.3586 -0.7533 -0.4482
   77U      H1' 1953   6.905   5.934   1.426  0.0207 -0.3209  0.9434
   77U       N1 1954   7.043   6.086   1.425 -0.3317 -0.4802  0.1596
   77U       C6 1955   7.173   6.127   1.446  0.0594 -0.7268 -0.3354
   77U       H6 1956   7.248   6.049   1.448 -1.1427 -1.9456 -0.9330
   77U       C5 1957   7.207   6.257   1.459  0.1799 -1.1153  0.0456
   77U       H5 1958   7.313   6.273   1.466  0.0097  0.2072 -0.0107
   77U       C4 1959   7.116   6.362   1.441  0.6556 -0.2500 -0.6140
   77U       O4 1960   7.142   6.479   1.427 -1.1425  0.5903 -0.1155
   77U       N3 1961   6.990   6.314   1.417 -0.4814  0.6143  0.1048
   77U       H3 1962   6.926   6.391   1.404 -1.5246 -0.4652 -1.4926
   77U       C2 1963   6.941   6.181   1.419 -0.0600  0.3694 -0.1374
   77U       O2 1964   6.815   6.162   1.409 -0.0113 -0.6495 -0.3391
   77U      C3' 1965   7.150   5.831   1.241 -0.3497  0.7516 -0.1991
   77U      H3' 1966   7.232   5.902   1.238  0.8852 -0.5871 -4.5130
   77U      C2' 1967   7.022   5.905   1.241  0.1558 -0.0528  0.1661
   77U     H2'1 1968   7.026   5.992   1.176  1.6060  0.2009  0.5625
   77U      O2' 1969   6.906   5.826   1.217  0.6231  0.1610  0.0821
   77U     HO'2 1970   6.924   5.758   1.152 -0.9989  1.0003 -1.3196
   77U      O3' 1971   7.151   5.739   1.134 -0.4906  0.3461 -0.1398
   78U        P 1972   7.230   5.759   1.003  0.3379 -0.5281  0.0821
   78U      O1P 1973   7.191   5.642   0.919  0.7071 -0.2566  0.4678
   78U      O2P 1974   7.368   5.786   1.044 -0.0785  0.9436  0.1135
   78U      O5' 1975   7.159   5.887   0.934 -0.0430 -0.5552 -0.1259
   78U      C5' 1976   7.054   5.874   0.840  0.6012 -0.5684 -0.1328
   78U     H5'1 1977   6.970   5.818   0.882 -1.2015  0.5788 -2.0063
   78U     H5'2 1978   7.074   5.828   0.744 -3.0181 -1.1099 -0.7837
   78U      C4' 1979   7.000   6.015   0.811 -0.5759 -0.2908  0.0642
   78U      H4' 1980   6.921   5.994   0.739  0.5913 -0.1708 -1.3189
   78U      O4' 1981   6.951   6.093   0.922  0.3632 -0.3139 -0.0665
   78U      C1' 1982   6.959   6.236   0.889  0.1840  0.3580  0.0285
   78U      H1' 1983   6.857   6.275   0.890 -0.8128 -1.8540  3.2593
   78U       N1 1984   7.040   6.318   0.979  0.1757 -1.1131  0.0805
   78U       C6 1985   7.148   6.268   1.050  0.8218 -0.5469 -0.8314
   78U       H6 1986   7.164   6.162   1.036  0.7901 -0.7795  0.7629
   78U       C5 1987   7.230   6.347   1.122 -0.0552 -0.2218  0.2153
   78U       H5 1988   7.313   6.302   1.174  0.0590  0.9167  1.0587
   78U       C4 1989   7.213   6.491   1.127  0.3765 -0.1369  0.1492
   78U       O4 1990   7.285   6.563   1.191 -0.0612 -0.0914  0.0838
   78U       N3 1991   7.107   6.537   1.050 -0.4935 -0.4086  0.3939
   78U       H3 1992   7.092   6.637   1.047 -0.8139 -0.4798 -2.2072
   78U       C2 1993   7.025   6.459   0.972  0.2210  1.2412 -1.0786
   78U       O2 1994   6.949   6.517   0.898  0.1729 -0.1467 -0.0226
   78U      C3' 1995   7.101   6.116   0.744  0.3196  0.5810 -0.4242
   78U      H3' 1996   7.189   6.131   0.806  1.2980  1.9319 -2.0491
   78U      C2' 1997   7.011   6.237   0.745 -0.3677 -0.2768 -0.6765
   78U     H2'1 1998   7.061   6.331   0.720 -0.2352  0.4263  1.9145
   78U      O2' 1999   6.897   6.221   0.660 -0.2458 -0.5038 -0.4910
   78U     HO'2 2000   6.886   6.305   0.614  1.9782  1.0685  1.6129
   78U      O3' 2001   7.127   6.077   0.610 -0.4422 -0.4210  0.3553
   79A        P 2002   7.255   6.141   0.530  0.1555  0.1184 -0.0101
   79A      O1P 2003   7.257   6.078   0.405 -0.9829 -0.1446 -0.1313
   79A      O2P 2004   7.371   6.137   0.617  0.2631 -0.7309 -0.1896
   79A      O5' 2005   7.218   6.291   0.490 -0.0678 -0.5002 -0.2804
   79A      C5' 2006   7.117   6.318   0.395 -0.0905  0.0443 -0.2377
   79A     H5'1 2007   7.029   6.254   0.404 -1.5292  1.8706 -0.7241
   79A     H5'2 2008   7.167   6.296   0.302  1.4513 -0.3888  0.6594
   79A      C4' 2009   7.086   6.466   0.403  0.0902  0.7366  0.7607
   79A      H4' 2010   7.000   6.493   0.343  0.0554  2.2183  1.4483
   79A      O4' 2011   7.056   6.512   0.535  0.6154  0.1834 -0.3340
   79A      C1' 2012   7.100   6.640   0.553 -0.3929 -0.5665 -0.2254
   79A      H1' 2013   7.011   6.701   0.572 -0.6538 -1.3658  1.2727
   79A       N9 2014   7.182   6.654   0.678 -0.1185 -0.2734 -0.0102
   79A       C8 2015   7.263   6.552   0.726 -0.5251 -0.5425 -0.4277
   79A       H8 2016   7.260   6.450   0.689 -1.3181 -1.2831  1.5371
   79A       N7 2017   7.354   6.590   0.816 -0.2657  0.4810  0.4033
   79A       C5 2018   7.310   6.729   0.835 -0.1300 -0.0568 -0.1670
   79A       C6 2019   7.356   6.840   0.912  0.2736 -0.2057 -0.3806
   79A       N6 2020   7.453   6.837   1.002 -0.0866 -0.6179  1.1207
   79A      H61 2021   7.502   6.748   1.008  1.9276  0.3484  0.1642
   79A      H62 2022   7.477   6.914   1.063 -1.5030  0.3985  0.4380
   79A       N1 2023   7.300   6.960   0.903 -0.1765 -0.1210 -0.4211
   79A       C2 2024   7.208   6.976   0.811 -0.9649 -0.0085  0.0062
   79A       H2 2025   7.157   7.071   0.802  0.5800  0.8786  0.3262
   79A       N3 2026   7.164   6.884   0.723 -0.3407 -0.9123 -0.4705
   79A       C4 2027   7.216   6.765   0.747 -0.4979 -0.7158 -0.1795
   79A      C3' 2028   7.208   6.551   0.357 -0.8440  0.3460  0.1500
   79A      H3' 2029   7.297   6.505   0.401 -1.5214  0.0027  1.1806
   79A      C2' 2030   7.180   6.680   0.426 -0.0263 -0.6762  0.3049
   79A     H2'1 2031   7.273   6.730   0.454  0.6424 -2.0217  0.6149
   79A      O2' 2032   7.089   6.770   0.355 -0.4359  0.7252  0.1412
   79A     HO'2 2033   7.083   6.733   0.267  1.9418 -0.5533  0.4084
   79A      O3' 2034   7.235   6.565   0.219 -0.0804  0.7766 -0.3718
   80A        P 2035   7.364   6.650   0.162 -0.4237  0.4912  0.0765
   80A      O1P 2036   7.375   6.627   0.018  0.8276  0.2285  0.1564
   80A      O2P 2037   7.487   6.615   0.238 -0.2930 -0.3061 -0.2648
   80A      O5' 2038   7.327   6.804   0.182  0.2807  0.1987 -0.1683
   80A      C5' 2039   7.246   6.887   0.091  0.4678  0.7547  0.7391
   80A     H5'1 2040   7.143   6.852   0.080  0.3836  0.5206  2.0748
   80A     H5'2 2041   7.301   6.895  -0.003 -1.1011  1.0471 -0.1809
   80A      C4' 2042   7.239   7.027   0.145  0.1627 -0.4004  1.1110
   80A      H4' 2043   7.163   7.065   0.077  0.0230 -0.8222  1.0272
   80A      O4' 2044   7.196   7.036   0.281  0.2863  0.8400  0.1248
   80A      C1' 2045   7.278   7.131   0.352 -0.4161 -0.4046 -0.3021
   80A      H1' 2046   7.223   7.208   0.406  1.8714 -0.4930  2.3548
   80A       N9 2047   7.369   7.076   0.452  0.4578  0.0460 -0.2306
   80A       C8 2048   7.448   6.962   0.447 -0.3124  0.5610 -0.1636
   80A       H8 2049   7.455   6.896   0.362 -1.4510  0.6403 -0.3381
   80A       N7 2050   7.510   6.937   0.561  0.0751 -0.2175  0.6988
   80A       C5 2051   7.499   7.060   0.630  0.2096 -0.0354  0.0436
   80A       C6 2052   7.546   7.112   0.748 -0.3249 -0.8748  0.3622
   80A       N6 2053   7.627   7.048   0.827  0.3609 -0.3050 -0.1029
   80A      H61 2054   7.651   6.953   0.802  0.9418 -0.1009 -0.3235
   80A      H62 2055   7.668   7.106   0.898 -0.4226  2.0529 -1.4574
   80A       N1 2056   7.521   7.245   0.781  0.2545  0.6515 -0.2629
   80A       C2 2057   7.436   7.310   0.707 -0.9579 -0.0001 -0.2222
   80A       H2 2058   7.431   7.416   0.728  1.6199 -0.2132  2.0092
   80A       N3 2059   7.377   7.267   0.595  0.1457  0.4155  0.3651
   80A       C4 2060   7.410   7.139   0.562 -0.6420  0.2039 -0.9035
   80A      C3' 2061   7.371   7.102   0.139 -0.6731 -0.6098  0.0724
   80A      H3' 2062   7.459   7.045   0.168  0.6588  1.3919  0.1158
   80A      C2' 2063   7.349   7.215   0.247 -0.1170  0.2892  0.1490
   80A     H2'1 2064   7.442   7.264   0.275 -0.1902  1.3313 -1.3380
   80A      O2' 2065   7.259   7.316   0.220 -0.2405 -0.1605 -0.3473
   80A     HO'2 2066   7.251   7.310   0.125 -0.3175  0.0342 -0.3537
   80A      O3' 2067   7.385   7.143   0.008 -0.0939  0.5194 -0.7427
   81U        P 2068   7.531   7.158  -0.059  0.8192 -0.0975 -0.0392
   81U      O1P 2069   7.506   7.222  -0.188 -0.0109 -0.2979 -0.1320
   81U      O2P 2070   7.604   7.032  -0.052 -0.3481 -0.6248 -0.5095
   81U      O5' 2071   7.601   7.269   0.032 -0.8682  0.3441 -0.2609
   81U      C5' 2072   7.579   7.409   0.025 -0.1289  0.1075  0.0384
   81U     H5'1 2073   7.473   7.432   0.035 -0.1107  0.2253 -0.0528
   81U     H5'2 2074   7.620   7.450  -0.067  2.7344  2.0685  2.0222
   81U      C4' 2075   7.638   7.482   0.146  0.5678 -0.5924  0.5127
   81U      H4' 2076   7.615   7.588   0.134 -0.5353 -0.8927 -0.2137
   81U      O4' 2077   7.593   7.441   0.271 -0.0345  0.1502  0.9273
   81U      C1' 2078   7.702   7.467   0.367 -0.3908 -0.0182 -0.9085
   81U      H1' 2079   7.670   7.538   0.444 -0.4755 -0.3423 -0.6413
   81U       N1 2080   7.740   7.345   0.443  0.1845 -0.7290 -0.2580
   81U       C6 2081   7.729   7.227   0.383  0.1424  0.3645 -0.1672
   81U       H6 2082   7.675   7.225   0.289 -2.0976 -0.9979  1.0764
   81U       C5 2083   7.777   7.114   0.445  0.5873  0.5883 -0.6686
   81U       H5 2084   7.760   7.019   0.397 -1.7825 -0.7664  2.4532
   81U       C4 2085   7.829   7.119   0.575  0.3083  0.3508 -0.1715
   81U       O4 2086   7.868   7.023   0.636  0.2243 -0.7541 -0.0524
   81U       N3 2087   7.830   7.247   0.634  0.1350  0.2459  0.0217
   81U       H3 2088   7.874   7.253   0.725  1.5106  1.2205 -0.6781
   81U       C2 2089   7.802   7.360   0.568  0.3436  0.0349 -0.8455
   81U       O2 2090   7.822   7.466   0.617  0.2351 -0.2555 -0.1914
   81U      C3' 2091   7.790   7.478   0.141 -0.2233 -0.5483  0.3615
   81U      H3' 2092   7.819   7.375   0.124 -0.1942 -0.6224  0.8682
   81U      C2' 2093   7.819   7.517   0.290 -0.1895 -0.7561  0.0902
   81U     H2'1 2094   7.913   7.467   0.314  0.3873 -0.5006 -1.5308
   81U      O2' 2095   7.841   7.658   0.303 -0.1388  0.0774  0.3186
   81U     HO'2 2096   7.881   7.688   0.221 -1.4901 -1.0633 -0.8097
   81U      O3' 2097   7.843   7.566   0.044 -0.0287  1.1407 -0.0142
   82U        P 2098   8.004   7.576   0.014 -0.1946 -0.2559  0.1769
   82U      O1P 2099   8.019   7.667  -0.104 -0.1437 -0.8268 -0.0648
   82U      O2P 2100   8.048   7.433   0.007  0.2254 -0.0716 -0.1243
   82U      O5' 2101   8.073   7.641   0.142 -0.6526 -0.2229 -0.3918
   82U      C5' 2102   8.108   7.779   0.142 -0.0765  0.0186 -0.5925
   82U     H5'1 2103   8.018   7.841   0.134 -1.6500 -1.9820  0.6207
   82U     H5'2 2104   8.180   7.798   0.062  1.0409 -0.8945  0.1605
   82U      C4' 2105   8.171   7.832   0.279  0.0203  0.4259 -0.1886
   82U      H4' 2106   8.180   7.940   0.277  0.8137  0.4058  1.0814
   82U      O4' 2107   8.102   7.785   0.395  0.5384  0.3515  0.4345
   82U      C1' 2108   8.190   7.766   0.511  0.0572 -0.4153  0.9999
   82U      H1' 2109   8.185   7.845   0.585 -0.9728  1.8276 -1.3027
   82U       N1 2110   8.162   7.635   0.577  0.4502 -0.4958 -0.0923
   82U       C6 2111   8.166   7.517   0.506 -0.0981  0.7548 -0.5798
   82U       H6 2112   8.183   7.518   0.400  0.7129 -1.4710 -0.5105
   82U       C5 2113   8.129   7.402   0.572  0.0872  1.0889 -0.5209
   82U       H5 2114   8.119   7.307   0.523  1.4290  0.0273  1.1515
   82U       C4 2115   8.106   7.395   0.717 -0.5263  0.0960  1.0452
   82U       O4 2116   8.074   7.294   0.774  0.5037  0.2760  0.5818
   82U       N3 2117   8.113   7.513   0.778  0.1403  0.2488 -0.1262
   82U       H3 2118   8.090   7.517   0.876  0.1114  3.1163 -0.1602
   82U       C2 2119   8.138   7.634   0.715 -0.3511 -0.3432  0.1459
   82U       O2 2120   8.149   7.729   0.789  0.0054 -0.3372  0.3239
   82U      C3' 2121   8.306   7.765   0.296 -1.3327 -0.5511  0.2556
   82U      H3' 2122   8.294   7.671   0.244 -1.5519  0.4138 -1.5154
   82U      C2' 2123   8.332   7.765   0.453 -0.0522  0.0221 -0.3460
   82U     H2'1 2124   8.389   7.678   0.484 -1.9695 -1.5284 -1.0189
   82U      O2' 2125   8.405   7.879   0.485 -0.4555  0.3199 -1.0776
   82U     HO'2 2126   8.494   7.869   0.451  1.1385  0.1249  2.6131
   82U      O3' 2127   8.403   7.845   0.228  0.5821 -0.1798 -0.4444
   82U      H3T 2128   8.458   7.796   0.167  3.1962  0.7651  0.9954
   8.67386   8.67386   6.13335   0.00000   0.00000   0.00000   0.00000   4.33693   4.33693
