# Supplementary material for: Constant-pH Molecular Dynamics of Cationic Peptide Dendrimers Binding to siRNA
Source: J Chem Inf Model. 2026 Feb 5;66(8):4734–43. doi: 10.1021/acs.jcim.5c02636 (PMC13126635; doi:10.1021/acs.jcim.5c02636)
Supplement: Supplementary file 2 [file ci5c02636_si_002.zip › zip/DMH18_07_in_9.gro]

Protein t=   0.00000
 2128
    1LY0      N    1   5.406   2.676   2.588 -0.2764 -0.9179 -0.0785
    1LY0     H1    2   5.444   2.639   2.502  1.3329  1.8920 -0.6906
    1LY0     H2    3   5.331   2.613   2.614 -0.9290 -0.5984 -1.1293
    1LY0     H3    4   5.477   2.674   2.659 -0.6508 -1.1814  0.2983
    1LY0     CA    5   5.354   2.815   2.564 -0.0505 -0.0531  0.1565
    1LY0     HA    6   5.262   2.791   2.510 -1.0087  0.2332  1.6072
    1LY0     CB    7   5.445   2.899   2.470  0.4354  0.1406 -0.5925
    1LY0    HB1    8   5.463   2.845   2.378 -1.4446 -1.1098 -0.2956
    1LY0    HB2    9   5.542   2.914   2.518  0.1397 -0.6896  0.3165
    1LY0     CG   10   5.391   3.034   2.430  0.5372 -0.1677 -0.3647
    1LY0    HG1   11   5.373   3.095   2.518 -1.6657  0.6620 -1.3227
    1LY0    HG2   12   5.293   3.013   2.387 -0.0174 -0.9582  1.2076
    1LY0     CD   13   5.487   3.110   2.336 -0.1907 -0.0907 -0.3608
    1LY0    HD1   14   5.524   3.046   2.257  1.7497  0.5016  0.0075
    1LY0    HD2   15   5.563   3.143   2.407 -1.3121  1.0479  0.3634
    1LY0     CE   16   5.409   3.225   2.286  0.2889 -0.1084 -0.1217
    1LY0    HE1   17   5.386   3.285   2.374  0.8680 -1.4879  1.0047
    1LY0    HE2   18   5.320   3.184   2.238  0.7349  0.0509 -1.1086
    1LY0     NZ   19   5.477   3.302   2.176  0.6794 -0.0871  0.7811
    1LY0    HZ1   20   5.562   3.339   2.215  0.1448  0.5702  1.3460
    1LY0    HZ2   21   5.475   3.235   2.100  0.5874 -0.1406  0.8302
    1LY0    HZ3   22   5.420   3.379   2.145  0.6935  0.3219  1.7618
    1LY0      C   23   5.321   2.890   2.690  1.0742 -0.4192 -0.5405
    1LY0      O   24   5.403   2.962   2.748 -0.0996 -0.3620  0.0858
    2LER      N   25   5.206   2.870   2.749 -0.0177 -0.8477 -0.4412
    2LER      H   26   5.135   2.810   2.709 -0.8788  0.0151 -0.2650
    2LER     CA   27   5.167   2.940   2.876  0.6007  0.4479 -0.2800
    2LER     HA   28   5.239   2.906   2.950  2.0088  0.8468 -1.4175
    2LER     CB   29   5.023   2.894   2.921 -0.0960  0.6810  0.3731
    2LER    HB1   30   5.017   2.785   2.931 -2.2437  0.5724 -1.3152
    2LER    HB2   31   4.958   2.908   2.835  1.4071  2.2133 -0.5876
    2LER     CG   32   4.958   2.959   3.046 -0.3462 -0.2225  0.3475
    2LER     HG   33   4.953   3.067   3.031  0.1203 -0.2838 -0.2892
    2LER    CD1   34   4.819   2.896   3.064  0.2462  0.5577  0.3262
    2LER   HD11   35   4.785   2.954   3.150  0.0219  1.9481 -0.6703
    2LER   HD12   36   4.759   2.930   2.979  0.1158  1.8841  0.9269
    2LER   HD13   37   4.822   2.788   3.077 -0.7487 -0.1923 -4.0076
    2LER    CD2   38   5.041   2.924   3.163  0.3017 -0.4644 -1.0157
    2LER   HD21   39   5.032   2.816   3.176  0.5146 -0.5557 -1.6100
    2LER   HD22   40   5.140   2.963   3.143  0.2984 -0.3303 -0.7743
    2LER   HD23   41   4.993   2.971   3.249  1.7050 -2.2947  0.8915
    2LER      C   42   5.175   3.093   2.881 -0.5027 -0.0956  0.0591
    2LER      O   43   5.225   3.146   2.978  0.0659  0.0749 -0.3503
    3LYR      N   44   5.144   3.159   2.768  0.1074  0.0509  0.0562
    3LYR      H   45   5.107   3.104   2.692  1.0326 -1.1829  0.4625
    3LYR     CA   46   5.167   3.304   2.742 -0.0369 -0.8893  0.6530
    3LYR     HA   47   5.088   3.356   2.795 -1.8054 -1.6128 -1.1655
    3LYR     CB   48   5.147   3.335   2.590  0.4994  0.2301 -0.6942
    3LYR    HB1   49   5.053   3.286   2.567  0.8303 -0.0293 -1.5294
    3LYR    HB2   50   5.225   3.290   2.529  0.7341 -0.6902  0.2655
    3LYR     CG   51   5.138   3.487   2.559  0.5113  0.2094 -0.5113
    3LYR    HG1   52   5.234   3.539   2.555  1.1894 -0.5764  2.6771
    3LYR    HG2   53   5.086   3.540   2.639  1.7734  0.3182  0.2815
    3LYR     CD   54   5.061   3.488   2.424 -0.6786 -0.2030 -0.7092
    3LYR    HD1   55   5.038   3.590   2.394 -1.0539 -0.6647 -2.0335
    3LYR    HD2   56   4.970   3.432   2.444 -0.0561 -1.5577 -1.5231
    3LYR     CE   57   5.148   3.429   2.305  0.0832 -0.1351 -0.0371
    3LYR    HE1   58   5.158   3.322   2.325  1.9849  0.1911  0.9496
    3LYR    HE2   59   5.234   3.495   2.301 -0.9225  1.3944  1.9172
    3LYR     NZ   60   5.069   3.443   2.185 -0.0391 -0.1940 -0.6148
    3LYR    HZ1   61   4.968   3.434   2.191  0.1767 -2.2427  1.1966
    3LYR      C   62   5.295   3.350   2.795  0.1386 -0.8436  0.0483
    3LYR      O   63   5.308   3.461   2.852 -0.4237 -0.8341  0.0517
    4LY0      N   64   5.408   3.278   2.783 -0.1715 -0.3900  0.0047
    4LY0      H   65   5.389   3.187   2.744  0.1693  0.5088 -2.4089
    4LY0     CA   66   5.543   3.307   2.838 -0.1286  0.2816  0.1694
    4LY0     HA   67   5.573   3.395   2.781 -2.0875  0.3123 -0.9254
    4LY0     CB   68   5.632   3.187   2.800  0.4179 -0.4211  0.1981
    4LY0    HB1   69   5.587   3.127   2.720 -0.2302  0.4489 -0.0994
    4LY0    HB2   70   5.636   3.111   2.879 -1.8317 -2.9397 -1.9065
    4LY0     CG   71   5.769   3.229   2.753 -0.0530 -0.0751 -0.5026
    4LY0    HG1   72   5.825   3.264   2.840 -0.4994 -1.0429  0.2045
    4LY0    HG2   73   5.758   3.291   2.664  0.4335 -0.8216 -1.0944
    4LY0     CD   74   5.846   3.102   2.713  0.6194  0.1073  0.8288
    4LY0    HD1   75   5.790   3.039   2.644  0.9354 -1.1451  1.7022
    4LY0    HD2   76   5.864   3.047   2.805 -0.6927  1.4488  1.9359
    4LY0     CE   77   5.986   3.142   2.658  0.7561 -0.5149  0.2891
    4LY0    HE1   78   6.035   3.210   2.727 -0.8550 -0.0457  1.0230
    4LY0    HE2   79   5.975   3.194   2.563  0.6903  1.1818  1.1894
    4LY0     NZ   80   6.069   3.026   2.638 -0.2814  0.6778 -0.4475
    4LY0    HZ1   81   6.097   2.978   2.722 -3.9352 -0.6960  0.1494
    4LY0    HZ2   82   6.011   2.962   2.585 -1.2226  0.3029  0.9927
    4LY0    HZ3   83   6.151   3.057   2.587  1.5711  0.1802  2.0497
    4LY0      C   84   5.548   3.331   2.986 -0.1182  0.5503 -1.0208
    4LY0      O   85   5.639   3.399   3.025 -0.4396  0.5144 -0.5146
    5LER      N   86   5.454   3.282   3.069 -0.0732  0.2697 -0.4053
    5LER      H   87   5.382   3.236   3.016  1.5591 -0.3046 -2.2552
    5LER     CA   88   5.440   3.319   3.210 -0.0647  1.0359  0.4411
    5LER     HA   89   5.529   3.369   3.247 -0.0610 -0.0878  2.0244
    5LER     CB   90   5.424   3.185   3.294  0.8378 -0.1337  0.2799
    5LER    HB1   91   5.334   3.130   3.265  0.8177  0.3812 -0.6763
    5LER    HB2   92   5.408   3.220   3.396 -1.5966  2.3115 -0.8045
    5LER     CG   93   5.556   3.090   3.292  0.4673 -0.3323 -0.5680
    5LER     HG   94   5.582   3.082   3.186 -1.3207  2.3374 -1.3164
    5LER    CD1   95   5.674   3.160   3.361  0.1430 -0.0639 -0.0612
    5LER   HD11   96   5.642   3.190   3.460  0.1416 -0.0995 -0.0506
    5LER   HD12   97   5.755   3.088   3.365 -0.3302 -0.7051 -1.3995
    5LER   HD13   98   5.705   3.243   3.297  0.6708 -0.3271 -0.1498
    5LER    CD2   99   5.513   2.967   3.372  0.0404 -0.4163 -0.3835
    5LER   HD21  100   5.463   2.990   3.466  0.9871 -2.6469  0.7434
    5LER   HD22  101   5.436   2.914   3.317  0.9103 -0.7007 -1.3578
    5LER   HD23  102   5.590   2.900   3.410 -0.2449  0.0029  1.0254
    5LER      C  103   5.327   3.420   3.242 -0.6665 -0.2157 -0.5355
    5LER      O  104   5.305   3.456   3.360  0.0847  0.6899  0.1382
    6LYR      N  105   5.264   3.484   3.139 -0.3137  0.3612 -0.1809
    6LYR      H  106   5.296   3.460   3.046 -0.8332  0.9863 -0.5262
    6LYR     CA  107   5.172   3.597   3.151  0.5836 -0.1509 -0.2247
    6LYR     HA  108   5.143   3.620   3.254  3.2672 -0.4519  0.6754
    6LYR     CB  109   5.030   3.569   3.086  0.0430 -0.2753 -0.0362
    6LYR    HB1  110   5.039   3.511   2.994  1.4600  0.4520 -0.4023
    6LYR    HB2  111   4.989   3.664   3.052 -0.2402 -0.2335  0.4289
    6LYR     CG  112   4.926   3.503   3.180  0.3486  0.1741 -0.2779
    6LYR    HG1  113   4.833   3.532   3.132  0.0712  1.8762  1.1714
    6LYR    HG2  114   4.927   3.556   3.276 -0.6072  0.0560 -0.1954
    6LYR     CD  115   4.956   3.355   3.196  0.5940  0.5985  0.0954
    6LYR    HD1  116   5.034   3.339   3.270  1.7128  0.7630 -1.0172
    6LYR    HD2  117   4.978   3.311   3.099  2.6786 -0.8992  1.1489
    6LYR     CE  118   4.839   3.280   3.260 -0.0621  0.5620  0.1716
    6LYR    HE1  119   4.793   3.327   3.347  0.4710  2.7010 -0.6339
    6LYR    HE2  120   4.879   3.181   3.277 -1.5318 -0.9675 -4.0685
    6LYR     NZ  121   4.737   3.266   3.152  0.0199  0.8205 -0.2865
    6LYR    HZ1  122   4.759   3.190   3.090 -0.5496 -0.1675  0.6828
    6LYR      C  123   5.232   3.726   3.097  0.1893 -0.8548  0.0805
    6LYR      O  124   5.166   3.833   3.092  0.2652 -0.0113 -0.3544
    7LER      N  125   5.358   3.730   3.048  0.4669 -0.3683 -0.5389
    7LER      H  126   5.412   3.645   3.059 -0.2275 -1.1507 -2.5689
    7LER     CA  127   5.417   3.841   2.974 -0.1682 -0.7888 -0.5314
    7LER     HA  128   5.359   3.869   2.887 -1.4775 -1.2236  0.1787
    7LER     CB  129   5.565   3.797   2.937  0.0521  0.2983  0.0196
    7LER    HB1  130   5.606   3.747   3.024 -0.1971 -3.2985 -1.7597
    7LER    HB2  131   5.617   3.892   2.928  0.7007 -0.0069  0.4856
    7LER     CG  132   5.575   3.700   2.815 -0.1426  0.3537 -0.9457
    7LER     HG  133   5.530   3.605   2.841  0.8022  0.3265  0.7368
    7LER    CD1  134   5.519   3.760   2.689 -0.1423  0.0363  0.1017
    7LER   HD11  135   5.531   3.695   2.602 -1.0366 -0.4180  0.3068
    7LER   HD12  136   5.410   3.770   2.693 -0.0982  0.1521  1.2562
    7LER   HD13  137   5.567   3.857   2.671  2.5503 -1.3620 -0.7645
    7LER    CD2  138   5.722   3.663   2.799 -0.2194  0.5615  0.0072
    7LER   HD21  139   5.774   3.756   2.778  0.0714  0.2769 -0.5654
    7LER   HD22  140   5.750   3.619   2.894  0.0027  1.2664  0.2714
    7LER   HD23  141   5.740   3.591   2.719 -0.0047  0.8084 -0.1671
    7LER      C  142   5.420   3.967   3.071 -0.7089  0.0282 -0.3575
    7LER      O  143   5.477   3.957   3.184 -0.4028 -0.4924  0.1121
    8LER      N  144   5.365   4.081   3.017 -0.6126 -0.7188  0.1464
    8LER      H  145   5.328   4.075   2.922  0.5220 -1.5259 -0.2627
    8LER     CA  146   5.372   4.206   3.079 -0.0297 -0.5883 -0.1401
    8LER     HA  147   5.345   4.202   3.185 -1.2887  2.0650 -0.2778
    8LER     CB  148   5.272   4.309   3.020 -0.6959  0.7579 -0.1370
    8LER    HB1  149   5.278   4.301   2.912 -1.4148  2.3105 -0.3115
    8LER    HB2  150   5.305   4.409   3.048  3.0145 -0.9909  2.6470
    8LER     CG  151   5.123   4.291   3.060  0.9525 -0.4142 -0.0822
    8LER     HG  152   5.116   4.271   3.167  2.9338  0.9662  0.3794
    8LER    CD1  153   5.054   4.425   3.033  0.1821  0.3655  0.1693
    8LER   HD11  154   4.948   4.423   3.057  0.2845  0.5697  0.6559
    8LER   HD12  155   5.103   4.491   3.105  0.5876 -0.9308  1.1240
    8LER   HD13  156   5.064   4.458   2.929  0.8045  2.8271  0.9427
    8LER    CD2  157   5.050   4.178   2.991 -0.4760 -0.1421 -0.1392
    8LER   HD21  158   5.097   4.087   3.028  1.6043  0.4971 -1.0540
    8LER   HD22  159   4.942   4.188   2.998 -0.3689  0.1571  1.7945
    8LER   HD23  160   5.081   4.186   2.887  1.5918  0.5461  0.4644
    8LER      C  161   5.515   4.264   3.084  0.5719 -0.5068 -0.5546
    8LER      O  162   5.585   4.267   2.982 -0.5282  0.4123 -0.3924
    9LYR      N  163   5.547   4.342   3.191 -0.2068 -0.0859 -0.5203
    9LYR      H  164   5.481   4.352   3.266 -0.3687 -0.4234 -0.6154
    9LYR     CA  165   5.678   4.411   3.205 -0.3672 -0.4748 -0.3694
    9LYR     HA  166   5.755   4.340   3.175 -1.0401 -0.3326 -2.6298
    9LYR     CB  167   5.702   4.439   3.354 -0.5921  0.2959  0.4914
    9LYR    HB1  168   5.799   4.486   3.366  0.7748 -1.7259 -1.6935
    9LYR    HB2  169   5.696   4.350   3.416 -0.0099 -0.1925 -0.1278
    9LYR     CG  170   5.622   4.544   3.408  0.7312 -0.1632 -0.7286
    9LYR    HG1  171   5.516   4.524   3.396  0.7870 -0.9473  0.0209
    9LYR    HG2  172   5.651   4.638   3.359  0.2384 -0.0397 -0.7891
    9LYR     CD  173   5.649   4.555   3.561  0.0919 -0.3250 -0.5715
    9LYR    HD1  174   5.741   4.607   3.587  0.7726 -2.4556  1.7359
    9LYR    HD2  175   5.663   4.454   3.600 -1.4397 -0.1632  0.5005
    9LYR     CE  176   5.541   4.616   3.648 -0.3281 -0.2492  0.7712
    9LYR    HE1  177   5.509   4.708   3.599  0.3835 -1.2140 -1.6746
    9LYR    HE2  178   5.577   4.639   3.748  1.9670  0.3103 -0.1012
    9LYR     NZ  179   5.422   4.530   3.645 -0.3021 -0.3099 -1.0349
    9LYR    HZ1  180   5.406   4.466   3.722 -0.4280 -0.3878 -1.1254
    9LYR      C  181   5.691   4.534   3.112  0.6624 -0.0007  0.6095
    9LYR      O  182   5.796   4.551   3.057  0.1650 -0.9871  0.5261
   10LER      N  183   5.585   4.601   3.070  0.4687  0.2818  0.2027
   10LER      H  184   5.493   4.570   3.098 -1.1220  2.5238 -2.1217
   10LER     CA  185   5.592   4.724   2.985  0.2309  0.1709 -0.3012
   10LER     HA  186   5.699   4.740   2.971  1.0786 -3.5678  0.7693
   10LER     CB  187   5.522   4.848   3.051 -1.2194 -0.2367  0.5680
   10LER    HB1  188   5.414   4.833   3.056 -1.3897  0.3404 -0.8627
   10LER    HB2  189   5.537   4.929   2.980 -0.6552 -0.1175  0.8120
   10LER     CG  190   5.570   4.888   3.191 -0.7614 -0.3489  0.1328
   10LER     HG  191   5.558   4.815   3.271 -1.9754 -0.4946 -0.1772
   10LER    CD1  192   5.722   4.920   3.189  0.6147  0.0787 -0.2579
   10LER   HD11  193   5.770   4.831   3.148 -0.8716 -0.9324  0.1067
   10LER   HD12  194   5.732   5.010   3.128 -1.7537  1.8080  1.7446
   10LER   HD13  195   5.750   4.944   3.291 -0.9506 -3.0916  1.0809
   10LER    CD2  196   5.506   5.016   3.241  0.0170  0.0637 -0.0224
   10LER   HD21  197   5.516   5.099   3.170 -0.0057 -0.8791 -1.1546
   10LER   HD22  198   5.398   5.010   3.255  0.2713 -2.0052  1.5649
   10LER   HD23  199   5.550   5.043   3.337  2.1873  0.8126 -1.1654
   10LER      C  200   5.550   4.692   2.840 -0.4666 -0.8275  0.5728
   10LER      O  201   5.536   4.780   2.757 -0.0948  0.7346  0.6310
   11LER      N  202   5.527   4.566   2.808 -0.0081  0.2703 -0.4165
   11LER      H  203   5.515   4.501   2.884 -1.1140  1.4124  0.4098
   11LER     CA  204   5.529   4.518   2.669  0.5567 -0.0032 -0.6551
   11LER     HA  205   5.477   4.593   2.609 -1.5656 -2.9254 -2.7298
   11LER     CB  206   5.439   4.389   2.670  0.1644  0.3461  0.1130
   11LER    HB1  207   5.337   4.406   2.705 -0.0533  0.2828 -0.4799
   11LER    HB2  208   5.496   4.321   2.733  3.9927  3.2803  0.1523
   11LER     CG  209   5.436   4.317   2.537  0.4785 -0.3571  0.1827
   11LER     HG  210   5.540   4.288   2.518  0.4472 -0.9985  0.9313
   11LER    CD1  211   5.365   4.178   2.535  0.5050 -0.0322 -0.3086
   11LER   HD11  212   5.260   4.195   2.561  1.2771  2.4676  1.5617
   11LER   HD12  213   5.384   4.140   2.435 -1.3557  2.7127 -1.8361
   11LER   HD13  214   5.401   4.111   2.613 -3.4810  0.3817  2.1665
   11LER    CD2  215   5.377   4.393   2.419 -0.9200 -0.0570  0.1562
   11LER   HD21  216   5.283   4.439   2.449  0.2109  1.4175  1.6055
   11LER   HD22  217   5.437   4.478   2.388 -0.9180 -0.7216 -1.7522
   11LER   HD23  218   5.364   4.324   2.336  0.7126 -0.1278 -0.0712
   11LER      C  219   5.669   4.486   2.621 -0.2886 -0.8941  0.1290
   11LER      O  220   5.707   4.505   2.508 -0.4785  0.2031 -0.2562
   12LER      N  221   5.749   4.439   2.713  0.2702  0.3817 -0.8772
   12LER      H  222   5.717   4.407   2.803 -0.1122  2.9056 -0.0428
   12LER     CA  223   5.893   4.428   2.697 -1.0125  0.3823 -0.5798
   12LER     HA  224   5.912   4.378   2.603 -3.1778 -1.5361 -0.1033
   12LER     CB  225   5.939   4.330   2.813  0.0050 -0.0964  0.5626
   12LER    HB1  226   5.895   4.231   2.800  3.7326 -1.7503 -0.9471
   12LER    HB2  227   5.918   4.385   2.904  3.0152  0.9673  0.7486
   12LER     CG  228   6.094   4.307   2.828  0.0662  0.6677  0.1562
   12LER     HG  229   6.137   4.401   2.863 -0.4156  0.4644  1.3466
   12LER    CD1  230   6.122   4.207   2.945  0.5675 -0.7234 -0.4806
   12LER   HD11  231   6.099   4.250   3.043  1.3936 -1.8304  0.2280
   12LER   HD12  232   6.064   4.115   2.933  0.5964 -0.7504 -0.4153
   12LER   HD13  233   6.229   4.186   2.941  0.9957  1.1392  0.0394
   12LER    CD2  234   6.159   4.271   2.695 -0.3120  0.8287  0.4418
   12LER   HD21  235   6.094   4.195   2.651 -0.0797  0.0827  1.3559
   12LER   HD22  236   6.168   4.359   2.631 -2.0107  0.5509 -0.2435
   12LER   HD23  237   6.260   4.232   2.708  0.6712  2.7932 -0.7960
   12LER      C  238   5.975   4.559   2.712 -0.3783 -0.0625  0.3014
   12LER      O  239   6.071   4.573   2.631 -0.1068  0.4047 -0.1151
   13LER      N  240   5.931   4.660   2.794  0.0466  0.2985  0.1113
   13LER      H  241   5.857   4.634   2.858 -1.0017  3.0898  0.1373
   13LER     CA  242   5.991   4.792   2.805 -0.3412  0.1407  0.9334
   13LER     HA  243   6.081   4.798   2.744  1.2463  0.6335  3.1911
   13LER     CB  244   6.042   4.811   2.948  0.4021 -0.4442 -0.2317
   13LER    HB1  245   5.953   4.818   3.010  0.6113 -0.6695  0.0963
   13LER    HB2  246   6.096   4.906   2.958  0.0132 -0.2909  0.5352
   13LER     CG  247   6.129   4.693   3.002  0.2055 -0.2200  0.0191
   13LER     HG  248   6.083   4.594   3.009  1.8975 -1.1122 -0.7105
   13LER    CD1  249   6.259   4.670   2.925  0.3916  0.1558 -0.4905
   13LER   HD11  250   6.317   4.586   2.962  0.9358  0.4162 -0.7527
   13LER   HD12  251   6.237   4.649   2.820  3.1434  0.4409 -1.1822
   13LER   HD13  252   6.314   4.764   2.923  1.0746 -0.2154  0.5082
   13LER    CD2  253   6.157   4.710   3.152  0.6252 -0.4201  0.5116
   13LER   HD21  254   6.240   4.780   3.164  0.0695  1.1333 -3.3157
   13LER   HD22  255   6.059   4.727   3.197 -0.4247 -4.9176  0.3578
   13LER   HD23  256   6.188   4.612   3.188 -0.2011 -1.5942 -1.7773
   13LER      C  257   5.907   4.904   2.754  0.4951  0.0935  0.1337
   13LER      O  258   5.882   5.001   2.825  0.2021  0.0579 -0.0979
   14NH2      N  259   5.864   4.897   2.631 -0.1346  0.2146 -0.3050
   14NH2     H1  260   5.862   4.803   2.592  1.1840 -0.4936  1.2186
   14NH2     H2  261   5.821   4.980   2.593  0.9358  1.4567  1.1045
   15LY0      N  262   4.958   3.310   1.535 -0.2168  0.0592  0.3598
   15LY0     H1  263   4.873   3.255   1.531  0.0656 -0.3148 -0.8954
   15LY0     H2  264   4.921   3.403   1.543 -0.2259  0.0890  0.0155
   15LY0     H3  265   4.992   3.295   1.441 -3.3952 -0.3095 -0.8434
   15LY0     CA  266   5.056   3.272   1.647  0.5413 -0.5183 -0.2910
   15LY0     HA  267   5.156   3.311   1.630  1.0247 -1.8431 -0.6239
   15LY0     CB  268   5.075   3.120   1.656 -0.3277  0.2414  0.4811
   15LY0    HB1  269   5.134   3.092   1.569  1.2012  0.4983  1.4036
   15LY0    HB2  270   4.981   3.065   1.660  1.1127 -2.5190 -0.9948
   15LY0     CG  271   5.159   3.081   1.781  0.1539  0.0129 -0.0724
   15LY0    HG1  272   5.108   3.114   1.871 -1.5425 -1.7816 -0.3053
   15LY0    HG2  273   5.254   3.135   1.777  0.2445  0.1421  2.4599
   15LY0     CD  274   5.181   2.935   1.805  0.3650  0.2553  0.2272
   15LY0    HD1  275   5.238   2.897   1.721 -0.2723  2.8067 -1.4666
   15LY0    HD2  276   5.083   2.887   1.807  0.6063 -0.3181 -0.9363
   15LY0     CE  277   5.262   2.924   1.934  0.2152 -0.2994 -0.0392
   15LY0    HE1  278   5.199   2.979   2.004 -0.3737  1.7635 -2.0666
   15LY0    HE2  279   5.361   2.968   1.920 -0.1798  0.2714 -1.1483
   15LY0     NZ  280   5.267   2.782   1.971  0.0848 -0.2776  0.1774
   15LY0    HZ1  281   5.315   2.732   1.898 -1.2895 -0.1378 -0.8785
   15LY0    HZ2  282   5.319   2.769   2.057  1.7057  0.2256 -0.6878
   15LY0    HZ3  283   5.170   2.755   1.985 -0.0260  1.1458  2.6762
   15LY0      C  284   4.992   3.341   1.768  1.0608 -0.5253  0.0036
   15LY0      O  285   4.877   3.308   1.798  0.1144  0.2720  0.0605
   16LER      N  286   5.061   3.435   1.833 -0.3321  0.5830 -0.7366
   16LER      H  287   5.158   3.432   1.806 -0.1485 -0.7416  0.0128
   16LER     CA  288   5.020   3.506   1.956 -0.3775 -0.5751  0.3493
   16LER     HA  289   4.934   3.448   1.989  0.1659 -1.1269  0.8250
   16LER     CB  290   4.977   3.651   1.938 -0.5901 -0.5061 -0.3483
   16LER    HB1  291   5.064   3.710   1.911 -1.1373  0.5763  0.1807
   16LER    HB2  292   4.941   3.698   2.030  1.5321  2.0601 -0.6950
   16LER     CG  293   4.874   3.681   1.830 -0.1164 -0.1098  0.2683
   16LER     HG  294   4.891   3.627   1.737 -1.7243 -0.8313  0.3554
   16LER    CD1  295   4.728   3.658   1.874  0.2008  0.9707  0.6093
   16LER   HD11  296   4.702   3.720   1.960 -1.1562 -0.0829  1.0033
   16LER   HD12  297   4.652   3.681   1.799 -1.5198 -3.6683  0.5979
   16LER   HD13  298   4.720   3.550   1.887 -2.6906  0.5120 -3.2424
   16LER    CD2  299   4.867   3.829   1.791  0.2839 -0.2527 -0.5073
   16LER   HD21  300   4.955   3.858   1.734 -0.6073  1.5004 -1.0724
   16LER   HD22  301   4.782   3.849   1.726 -0.0349  0.0357 -0.0144
   16LER   HD23  302   4.865   3.888   1.883 -0.2661 -1.5341  0.3242
   16LER      C  303   5.122   3.476   2.069  0.2201  0.4442  0.2278
   16LER      O  304   5.242   3.475   2.045 -0.5228 -0.3544 -0.3219
   17LY0      N  305   4.391   4.366   2.318 -0.1993  0.0546 -0.0632
   17LY0     H1  306   4.303   4.324   2.344  1.1697 -2.4986  0.7584
   17LY0     H2  307   4.375   4.405   2.226  0.6069  1.2033  0.2560
   17LY0     H3  308   4.413   4.446   2.376  0.5104 -0.0705 -0.1475
   17LY0     CA  309   4.493   4.259   2.315 -0.0438  0.2647  0.1690
   17LY0     HA  310   4.565   4.266   2.233  0.0395 -3.3615 -0.2457
   17LY0     CB  311   4.433   4.120   2.291 -0.3221 -0.7364  0.4627
   17LY0    HB1  312   4.353   4.091   2.360 -1.0425 -0.6252 -0.2988
   17LY0    HB2  313   4.512   4.046   2.298  0.8388  0.0155 -2.7727
   17LY0     CG  314   4.389   4.100   2.145  0.0247  0.4614 -0.0151
   17LY0    HG1  315   4.476   4.112   2.081  2.1901  0.2833  2.7083
   17LY0    HG2  316   4.308   4.169   2.121 -2.0317 -1.4212  1.2393
   17LY0     CD  317   4.337   3.963   2.122  0.4006  1.0385 -1.0086
   17LY0    HD1  318   4.239   3.953   2.169  0.7339  1.2923 -0.2316
   17LY0    HD2  319   4.391   3.884   2.175 -1.2556 -0.7258 -1.8329
   17LY0     CE  320   4.325   3.929   1.972  0.6986  0.0777 -0.1280
   17LY0    HE1  321   4.422   3.918   1.925  0.8115 -1.2066  0.3555
   17LY0    HE2  322   4.257   4.007   1.938  0.1845 -0.9949 -1.6599
   17LY0     NZ  323   4.243   3.808   1.940 -0.2902 -0.3751 -0.4273
   17LY0    HZ1  324   4.297   3.723   1.951  2.1363  1.0520 -0.5961
   17LY0    HZ2  325   4.154   3.813   1.987 -0.4381  0.0033 -0.7446
   17LY0    HZ3  326   4.236   3.821   1.840  0.3653  2.3479 -0.2083
   17LY0      C  327   4.564   4.259   2.451  0.2301 -0.0795  0.3682
   17LY0      O  328   4.493   4.290   2.545 -0.0070  0.1079 -0.1298
   18LER      N  329   4.692   4.225   2.466 -0.6760  0.0743 -0.2984
   18LER      H  330   4.747   4.202   2.384  0.7714  1.4151  0.2589
   18LER     CA  331   4.750   4.186   2.594 -0.3962 -0.7935  0.0227
   18LER     HA  332   4.724   4.254   2.675  1.8143  0.2468 -0.0799
   18LER     CB  333   4.909   4.189   2.588  0.5136  0.2646 -0.0312
   18LER    HB1  334   4.960   4.119   2.522 -0.7600  0.8825 -1.7134
   18LER    HB2  335   4.940   4.168   2.691  2.7797 -0.2608 -0.7596
   18LER     CG  336   4.964   4.329   2.556  0.3031  0.0801 -0.4991
   18LER     HG  337   5.069   4.334   2.584 -0.4940  1.2251  2.5860
   18LER    CD1  338   4.969   4.347   2.406  0.3616  0.0276 -0.2258
   18LER   HD11  339   4.873   4.362   2.357  0.5549 -2.6025 -1.5723
   18LER   HD12  340   5.033   4.431   2.382  1.0760 -0.2933  0.5071
   18LER   HD13  341   5.020   4.265   2.356 -1.8360 -0.3878 -1.9288
   18LER    CD2  342   4.903   4.445   2.637  0.5002 -0.0298  0.5591
   18LER   HD21  343   4.937   4.546   2.615 -1.9797  0.7314 -0.0839
   18LER   HD22  344   4.797   4.460   2.622  0.3459 -1.4728  0.0419
   18LER   HD23  345   4.904   4.423   2.744  0.2275 -0.3487  0.4971
   18LER      C  346   4.690   4.053   2.640 -0.0717 -0.4573 -0.3755
   18LER      O  347   4.663   3.962   2.556 -0.4293  0.0660  0.1952
   19LYR      N  348   4.683   4.035   2.773 -0.4046 -0.5703 -0.0699
   19LYR      H  349   4.727   4.111   2.823 -1.4555  0.6489 -0.9459
   19LYR     CA  350   4.639   3.912   2.840  0.6199 -0.5359  0.2467
   19LYR     HA  351   4.543   3.889   2.794  0.8957  1.5807 -1.5472
   19LYR     CB  352   4.642   3.938   2.987  0.3441  0.6648  0.0381
   19LYR    HB1  353   4.576   3.863   3.030  0.8838 -0.3233 -0.7915
   19LYR    HB2  354   4.594   4.036   2.986 -0.4609  0.3243  2.1489
   19LYR     CG  355   4.768   3.941   3.064  0.4530  0.1747  0.3051
   19LYR    HG1  356   4.831   4.022   3.028  1.4185 -0.6316  0.1492
   19LYR    HG2  357   4.819   3.845   3.053  0.8584  0.2973  1.0218
   19LYR     CD  358   4.732   3.960   3.216 -0.4528 -0.1671  0.1028
   19LYR    HD1  359   4.649   4.028   3.234 -2.3530 -1.4601 -2.9241
   19LYR    HD2  360   4.820   4.005   3.261  0.7267 -1.1059 -1.1585
   19LYR     CE  361   4.712   3.823   3.285  0.8414 -0.4341 -0.6128
   19LYR    HE1  362   4.782   3.752   3.241  1.1189  0.9853 -2.5672
   19LYR    HE2  363   4.606   3.804   3.265  0.8480 -1.8462  0.5360
   19LYR     NZ  364   4.718   3.824   3.427 -0.5395  0.1514  0.0337
   19LYR    HZ1  365   4.800   3.783   3.468 -0.8272 -1.3456 -0.8383
   19LYR      C  366   4.729   3.794   2.797  0.3678 -0.7428 -0.5272
   19LYR      O  367   4.849   3.816   2.781  0.4334  0.8364  0.5103
   20LY0      N  368   4.679   3.674   2.810  0.0729  0.1158  0.5087
   20LY0      H  369   4.585   3.671   2.847 -0.6959  2.2364 -1.0935
   20LY0     CA  370   4.749   3.551   2.776  0.6835 -0.0234 -0.0094
   20LY0     HA  371   4.853   3.568   2.804  0.3929  2.7568 -0.3578
   20LY0     CB  372   4.758   3.509   2.623 -0.3925 -0.9134 -0.0707
   20LY0    HB1  373   4.803   3.410   2.615 -0.4349 -0.8712 -0.8977
   20LY0    HB2  374   4.831   3.580   2.584  1.7207 -1.1190  3.1499
   20LY0     CG  375   4.620   3.489   2.554  0.1667 -0.5475 -0.5747
   20LY0    HG1  376   4.655   3.504   2.452  1.1186  2.9761  0.1276
   20LY0    HG2  377   4.555   3.572   2.581  1.4645  0.3787 -0.1668
   20LY0     CD  378   4.540   3.362   2.561 -0.3071 -1.0244 -0.3650
   20LY0    HD1  379   4.536   3.333   2.666  0.5921  0.6142  0.1594
   20LY0    HD2  380   4.590   3.277   2.514 -0.6149 -0.9082 -0.9169
   20LY0     CE  381   4.406   3.378   2.503  0.4990  1.2340  0.5722
   20LY0    HE1  382   4.413   3.425   2.405  1.7869 -2.5974 -1.3481
   20LY0    HE2  383   4.333   3.432   2.564 -1.3348 -1.6039  1.0929
   20LY0     NZ  384   4.352   3.246   2.471 -0.0098  0.7026  0.2994
   20LY0    HZ1  385   4.251   3.240   2.471  0.0652 -1.2014  0.1879
   20LY0    HZ2  386   4.401   3.217   2.388  0.5955 -1.0367  1.1981
   20LY0    HZ3  387   4.387   3.186   2.545 -0.8134  0.4822  0.5074
   20LY0      C  388   4.712   3.426   2.865  0.7861  0.3596  0.0720
   20LY0      O  389   4.791   3.333   2.868  0.3955  0.2547  0.1290
   21LER      N  390   4.592   3.425   2.917  0.7375  0.2474 -0.3250
   21LER      H  391   4.537   3.508   2.900 -1.6693 -0.8894  1.2738
   21LER     CA  392   4.547   3.327   3.015  0.0977 -0.2205  0.0125
   21LER     HA  393   4.557   3.224   2.980 -2.4964 -1.1360  1.6323
   21LER     CB  394   4.398   3.344   3.029  0.3627 -0.4217 -0.8366
   21LER    HB1  395   4.376   3.447   3.057  0.2668 -0.7563  0.3658
   21LER    HB2  396   4.362   3.274   3.104 -0.8063  0.3943 -0.6172
   21LER     CG  397   4.324   3.312   2.896  0.3386  0.3580  0.1915
   21LER     HG  398   4.358   3.373   2.812 -1.5834  1.8438  0.4335
   21LER    CD1  399   4.323   3.164   2.862 -0.8519 -0.4937 -0.8130
   21LER   HD11  400   4.424   3.142   2.826 -0.0680  1.7619 -0.2071
   21LER   HD12  401   4.292   3.101   2.945  0.0362  0.2536  0.1188
   21LER   HD13  402   4.265   3.140   2.773  1.0407  0.1006 -2.2830
   21LER    CD2  403   4.178   3.347   2.920  0.5922  0.8760  1.0408
   21LER   HD21  404   4.115   3.338   2.832 -2.8800  1.8881  3.2149
   21LER   HD22  405   4.134   3.280   2.994 -1.7791  0.0959 -0.9515
   21LER   HD23  406   4.169   3.453   2.944  2.6212  1.8252 -1.7777
   21LER      C  407   4.628   3.343   3.137  0.1764  0.3077 -0.9633
   21LER      O  408   4.612   3.435   3.213  0.3255  0.1724  0.3013
   22LY0      N  409   4.309   3.561   3.865  0.0901 -0.3032  0.0434
   22LY0     H1  410   4.377   3.586   3.935  1.5106 -1.2026 -0.9508
   22LY0     H2  411   4.226   3.533   3.916 -0.9291  1.1668 -0.7243
   22LY0     H3  412   4.353   3.483   3.819  0.9408  0.6266 -0.7627
   22LY0     CA  413   4.289   3.665   3.766  0.2628  0.4826 -0.6885
   22LY0     HA  414   4.268   3.758   3.819  0.1124  1.4610 -2.3673
   22LY0     CB  415   4.165   3.631   3.676 -0.1550  0.3715  0.2190
   22LY0    HB1  416   4.073   3.609   3.731  0.3686  1.0918  1.4206
   22LY0    HB2  417   4.192   3.551   3.607  3.2597  0.9276  0.7478
   22LY0     CG  418   4.131   3.766   3.601  0.6533  0.4325 -0.5633
   22LY0    HG1  419   4.221   3.790   3.544 -0.6023  1.9867 -1.9859
   22LY0    HG2  420   4.114   3.837   3.683  0.2965  0.1294 -0.3729
   22LY0     CD  421   4.005   3.754   3.516  0.0399 -0.1515 -0.2933
   22LY0    HD1  422   3.921   3.716   3.574  0.1510  0.5995  0.3747
   22LY0    HD2  423   4.031   3.691   3.431 -0.0719 -1.4020  0.5814
   22LY0     CE  424   3.987   3.902   3.461 -0.6558  0.0438 -0.3802
   22LY0    HE1  425   4.074   3.944   3.412  1.7374 -3.2936  0.6491
   22LY0    HE2  426   3.958   3.964   3.545  1.3638  1.7150 -0.8629
   22LY0     NZ  427   3.882   3.902   3.360  0.0342 -0.6515  0.5854
   22LY0    HZ1  428   3.788   3.891   3.397  0.3599  0.4663  1.8372
   22LY0    HZ2  429   3.880   3.996   3.322 -2.0067 -0.4461  1.0722
   22LY0    HZ3  430   3.909   3.841   3.285  2.2101  0.9253 -0.0054
   22LY0      C  431   4.422   3.693   3.689  0.0939 -0.7251  0.4419
   22LY0      O  432   4.462   3.614   3.600 -1.4480 -0.1019 -0.1803
   23LER      N  433   4.491   3.802   3.713  0.3593 -0.2363 -0.3042
   23LER      H  434   4.463   3.872   3.780  0.7939  3.0583 -3.2455
   23LER     CA  435   4.618   3.834   3.651 -0.8373 -0.3580 -0.5654
   23LER     HA  436   4.676   3.745   3.677  1.2412  0.9646 -0.4677
   23LER     CB  437   4.691   3.945   3.725  0.9123 -0.0754 -1.0201
   23LER    HB1  438   4.620   4.026   3.741 -1.9527 -2.6335  0.0339
   23LER    HB2  439   4.774   3.979   3.663  1.0515  1.0854 -0.2343
   23LER     CG  440   4.757   3.913   3.863 -0.4532 -0.6752 -0.1108
   23LER     HG  441   4.691   3.876   3.941  0.1982  2.0083  1.8387
   23LER    CD1  442   4.880   3.827   3.848  0.0027  0.7508  0.0822
   23LER   HD11  443   4.941   3.864   3.765 -0.9866 -0.0304 -1.0365
   23LER   HD12  444   4.934   3.833   3.942 -1.3355 -0.7148  0.9822
   23LER   HD13  445   4.856   3.724   3.822  3.2176 -0.0840  0.0688
   23LER    CD2  446   4.794   4.046   3.926  0.5144  0.4961  0.5224
   23LER   HD21  447   4.823   4.039   4.031  1.6175  0.8980  0.2605
   23LER   HD22  448   4.880   4.083   3.870  0.2736  2.1124  1.1614
   23LER   HD23  449   4.712   4.118   3.920 -1.5119 -1.6825  0.8982
   23LER      C  450   4.609   3.860   3.499  0.4306  0.7789  0.0499
   23LER      O  451   4.513   3.907   3.444  0.1890 -0.4417  0.3930
   24LY0      N  452   5.811   4.117   3.856 -0.0061  0.3966  0.7711
   24LY0     H1  453   5.759   4.099   3.771  0.7746  3.7487 -0.5942
   24LY0     H2  454   5.906   4.083   3.849  0.0823  0.5249  1.2863
   24LY0     H3  455   5.761   4.066   3.927 -2.7402 -0.0664 -1.2971
   24LY0     CA  456   5.814   4.261   3.889 -0.5415  0.0261 -0.4815
   24LY0     HA  457   5.858   4.266   3.988 -1.1968 -1.4726 -0.0998
   24LY0     CB  458   5.674   4.327   3.893  0.1792 -0.2366 -0.4042
   24LY0    HB1  459   5.635   4.326   3.792 -0.2083 -0.2192 -0.2566
   24LY0    HB2  460   5.682   4.431   3.926  2.5072 -1.2734  2.8624
   24LY0     CG  461   5.573   4.262   3.989 -0.5897  0.2184 -0.4745
   24LY0    HG1  462   5.559   4.158   3.958  2.3228 -0.6882  0.9430
   24LY0    HG2  463   5.476   4.311   3.979 -1.9567 -1.6444  2.3237
   24LY0     CD  464   5.622   4.277   4.132  0.0526 -0.0181 -0.3112
   24LY0    HD1  465   5.639   4.378   4.168  0.6709 -0.8651  1.9548
   24LY0    HD2  466   5.712   4.216   4.143 -0.0653 -0.3175 -0.9813
   24LY0     CE  467   5.511   4.209   4.219  0.0458  0.2459 -0.0532
   24LY0    HE1  468   5.483   4.112   4.177 -0.9622  0.2986  0.4706
   24LY0    HE2  469   5.433   4.286   4.214  0.9033  1.0519 -1.4152
   24LY0     NZ  470   5.555   4.190   4.358  0.4871  0.5360 -0.2683
   24LY0    HZ1  471   5.488   4.133   4.408 -0.4099 -0.3366 -2.3245
   24LY0    HZ2  472   5.645   4.145   4.356  0.1271 -0.2165 -0.1852
   24LY0    HZ3  473   5.570   4.279   4.402  0.3266  0.0767  0.7394
   24LY0      C  474   5.906   4.333   3.786  0.2345 -0.6634 -0.1823
   24LY0      O  475   5.889   4.303   3.670 -0.1855 -0.1576  0.5031
   25LER      N  476   6.008   4.413   3.824  0.2844 -0.1195 -0.5994
   25LER      H  477   6.016   4.422   3.925  1.0385  2.8904 -0.8252
   25LER     CA  478   6.117   4.475   3.739  0.6746 -0.6601  0.0600
   25LER     HA  479   6.167   4.537   3.813 -0.3985 -1.3841  1.4296
   25LER     CB  480   6.066   4.579   3.633  0.2730  0.6436  0.7321
   25LER    HB1  481   5.985   4.533   3.576  1.4642 -2.5793  1.4169
   25LER    HB2  482   6.151   4.607   3.572  0.1116 -2.5171 -1.1789
   25LER     CG  483   6.032   4.719   3.683 -0.0007  0.2183 -0.1642
   25LER     HG  484   6.126   4.766   3.713 -0.6355  1.6628 -0.3584
   25LER    CD1  485   5.987   4.815   3.572 -0.1506  0.9007 -0.0382
   25LER   HD11  486   5.882   4.800   3.545 -0.0489 -1.4075  0.6486
   25LER   HD12  487   5.993   4.916   3.612 -1.3462  0.7498  0.5939
   25LER   HD13  488   6.047   4.819   3.481 -0.5596 -0.9338 -0.4304
   25LER    CD2  489   5.928   4.718   3.791 -0.1623  0.4786  0.1160
   25LER   HD21  490   5.875   4.811   3.810  0.4117  0.4734  2.0042
   25LER   HD22  491   5.858   4.641   3.759  0.1528  1.0110 -1.9599
   25LER   HD23  492   5.977   4.695   3.886  0.2881 -0.3435 -0.3036
   25LER      C  493   6.217   4.371   3.681  0.4607  0.1873 -0.1978
   25LER      O  494   6.334   4.370   3.715  0.2031 -0.0539 -0.2616
   26LYR      N  495   6.161   4.273   3.608  0.6152 -0.0743  0.1080
   26LYR      H  496   6.061   4.274   3.596  0.8297 -1.3634 -2.4569
   26LYR     CA  497   6.229   4.136   3.599  0.0847 -0.3540 -0.0679
   26LYR     HA  498   6.329   4.148   3.640  0.7467  0.8256 -1.9182
   26LYR     CB  499   6.246   4.098   3.453 -0.3439  0.1193 -0.5907
   26LYR    HB1  500   6.154   4.094   3.394 -1.0638  0.9732  0.4153
   26LYR    HB2  501   6.295   4.001   3.456 -0.5527  0.0294  0.1192
   26LYR     CG  502   6.336   4.190   3.374  0.1176 -0.9437 -0.3829
   26LYR    HG1  503   6.435   4.193   3.419  1.0269  0.3518 -2.3229
   26LYR    HG2  504   6.284   4.286   3.376 -1.1227 -1.5681 -0.9903
   26LYR     CD  505   6.368   4.158   3.231 -0.2672  0.2114 -0.3773
   26LYR    HD1  506   6.420   4.233   3.172  1.7319 -1.7609 -1.3027
   26LYR    HD2  507   6.275   4.136   3.179 -0.9778 -0.6469  1.1722
   26LYR     CE  508   6.458   4.035   3.231  0.0614  0.2565 -0.0427
   26LYR    HE1  509   6.433   3.975   3.319 -0.1813 -1.0519 -0.9767
   26LYR    HE2  510   6.561   4.070   3.221  0.0692  1.1522  2.3617
   26LYR     NZ  511   6.425   3.954   3.119  0.3826  0.1121  0.1942
   26LYR    HZ1  512   6.338   3.905   3.122 -0.1160  0.9674  2.9557
   26LYR      C  513   6.146   4.025   3.674 -0.3317 -0.3660  0.2892
   26LYR      O  514   6.022   4.043   3.683 -0.3218 -0.2489 -0.3307
   27LY0      N  515   6.207   3.909   3.711  0.3566  0.4120  0.3548
   27LY0      H  516   6.299   3.884   3.677 -0.1387  1.6889 -2.2246
   27LY0     CA  517   6.153   3.820   3.819 -0.1323 -0.1610 -0.3308
   27LY0     HA  518   6.157   3.883   3.908  0.3455  1.0453 -1.1859
   27LY0     CB  519   6.252   3.698   3.827  0.2159 -0.1872 -0.2064
   27LY0    HB1  520   6.355   3.734   3.833  0.6084 -1.3228  0.1511
   27LY0    HB2  521   6.243   3.640   3.735  0.5368 -0.3071 -0.1644
   27LY0     CG  522   6.231   3.605   3.946  0.4073 -0.3149  0.4201
   27LY0    HG1  523   6.129   3.566   3.938  0.3187 -0.5066  2.2088
   27LY0    HG2  524   6.240   3.661   4.038 -3.2130  1.2955 -0.0330
   27LY0     CD  525   6.320   3.482   3.936 -0.1964  0.3136 -0.3595
   27LY0    HD1  526   6.425   3.506   3.948 -0.0183 -0.3902 -0.5147
   27LY0    HD2  527   6.294   3.422   3.848  0.8888 -3.3871  1.6680
   27LY0     CE  528   6.291   3.392   4.058  0.5322 -0.5549  0.5769
   27LY0    HE1  529   6.185   3.395   4.084  0.1983  0.9419 -0.7718
   27LY0    HE2  530   6.340   3.430   4.148  0.6350 -0.3711  0.4443
   27LY0     NZ  531   6.348   3.259   4.053  0.1814  0.6630  0.2464
   27LY0    HZ1  532   6.350   3.220   4.146  0.8396 -2.5279 -0.9698
   27LY0    HZ2  533   6.305   3.202   3.980 -0.0876  0.2604  0.7110
   27LY0    HZ3  534   6.441   3.266   4.015 -0.1173 -1.0314 -0.9358
   27LY0      C  535   6.003   3.779   3.810  0.2658 -0.0888  0.0602
   27LY0      O  536   5.921   3.814   3.896 -0.8539  0.8453 -0.5860
   28LER      N  537   5.967   3.719   3.699  0.7795 -0.1391  0.2705
   28LER      H  538   6.036   3.692   3.630 -1.2273 -2.3492 -1.0234
   28LER     CA  539   5.834   3.666   3.668 -0.1299 -0.4293 -0.1560
   28LER     HA  540   5.770   3.658   3.756  0.2541  1.2926  0.3203
   28LER     CB  541   5.854   3.521   3.620 -0.1959  0.3082  0.0613
   28LER    HB1  542   5.906   3.529   3.525 -1.5904  0.4500 -0.7270
   28LER    HB2  543   5.758   3.472   3.602  0.6663 -1.5381  0.2378
   28LER     CG  544   5.929   3.426   3.717 -0.0642  0.2603  0.1538
   28LER     HG  545   6.021   3.473   3.750  0.2154 -0.5717  0.5780
   28LER    CD1  546   5.847   3.370   3.830  0.7374  0.1950  0.6947
   28LER   HD11  547   5.763   3.311   3.792 -0.0063  0.9329  1.1548
   28LER   HD12  548   5.906   3.319   3.907 -0.5741 -0.7037  1.1418
   28LER   HD13  549   5.787   3.443   3.883 -1.0971 -0.9741  0.3361
   28LER    CD2  550   5.963   3.298   3.632 -0.1695 -0.8167  0.0155
   28LER   HD21  551   5.867   3.266   3.592 -0.3138  0.4115 -0.6706
   28LER   HD22  552   6.025   3.331   3.548  1.9439  0.1750  1.8614
   28LER   HD23  553   6.004   3.214   3.688 -0.4002 -1.4563 -0.7608
   28LER      C  554   5.755   3.756   3.572  0.1810  0.4837  0.5106
   28LER      O  555   5.653   3.713   3.524  0.1260  0.2410  0.1509
   29LYR      N  556   5.802   3.877   3.534 -0.1413  0.0974 -0.1186
   29LYR      H  557   5.894   3.903   3.566  0.4816 -0.2775 -1.5105
   29LYR     CA  558   5.719   3.969   3.452 -0.0789 -0.1076  0.0108
   29LYR     HA  559   5.662   3.907   3.382 -0.9480  0.4324  0.2248
   29LYR     CB  560   5.800   4.075   3.377 -0.9993  0.0140 -0.1841
   29LYR    HB1  561   5.855   4.121   3.458  1.3462 -3.8311  0.6566
   29LYR    HB2  562   5.735   4.147   3.326 -2.2246 -0.3282  0.8426
   29LYR     CG  563   5.908   4.013   3.283  0.4174 -0.1288  0.4660
   29LYR    HG1  564   5.976   3.946   3.338  1.1116  0.4671  0.3500
   29LYR    HG2  565   5.965   4.098   3.245 -2.1697  0.2955 -2.8846
   29LYR     CD  566   5.835   3.937   3.169  0.3717  0.8735  0.4688
   29LYR    HD1  567   5.756   3.999   3.126 -0.6124 -0.8114 -0.2837
   29LYR    HD2  568   5.785   3.849   3.211  2.5663  0.0722  1.5295
   29LYR     CE  569   5.926   3.879   3.052 -0.1545  0.3444 -0.5677
   29LYR    HE1  570   6.000   3.955   3.025  2.4716 -1.2501  1.6036
   29LYR    HE2  571   5.862   3.857   2.967  0.3516 -0.2134 -0.8123
   29LYR     NZ  572   5.986   3.752   3.082  0.3287 -0.4520  0.0718
   29LYR    HZ1  573   5.924   3.673   3.094 -0.4535  0.1799  0.3514
   29LYR      C  574   5.612   4.046   3.536 -0.2859 -0.1342 -0.5216
   29LYR      O  575   5.640   4.089   3.648 -0.3522 -0.3671 -0.1723
   30LER      N  576   5.494   4.059   3.486 -0.0717 -0.0312  0.7731
   30LER      H  577   5.486   4.019   3.394 -0.8455  1.2302  0.2735
   30LER     CA  578   5.374   4.100   3.559  0.4215 -0.2600 -0.2449
   30LER     HA  579   5.397   4.105   3.665  3.7490  0.1418 -0.8805
   30LER     CB  580   5.261   3.990   3.534 -0.9208 -0.5104  0.1664
   30LER    HB1  581   5.229   3.983   3.430  0.4876 -0.8805 -0.2649
   30LER    HB2  582   5.175   4.018   3.595 -0.4180 -0.9599  1.1081
   30LER     CG  583   5.298   3.853   3.584 -0.6137 -0.4026  0.8982
   30LER     HG  584   5.370   3.807   3.517 -1.1084  0.5318 -0.3083
   30LER    CD1  585   5.361   3.852   3.726 -0.0142  0.5197 -0.2245
   30LER   HD11  586   5.393   3.753   3.760  1.3915  1.1485  0.3577
   30LER   HD12  587   5.456   3.905   3.728  0.4672 -0.3259  0.1956
   30LER   HD13  588   5.288   3.886   3.799  1.6948  1.5778  1.0580
   30LER    CD2  589   5.181   3.759   3.579  0.7296 -0.4057 -0.0975
   30LER   HD21  590   5.112   3.786   3.500 -1.3351  0.2331  1.8328
   30LER   HD22  591   5.220   3.657   3.576  1.6933 -0.0634  0.2306
   30LER   HD23  592   5.134   3.763   3.677 -0.5752  1.8179 -0.7598
   30LER      C  593   5.332   4.245   3.523 -0.0054  0.2381  0.5969
   30LER      O  594   5.364   4.288   3.414 -0.3527 -1.0099 -0.7156
   31LER      N  595   5.257   4.311   3.609 -0.8734 -0.1967 -0.2638
   31LER      H  596   5.236   4.261   3.695  1.2073  0.1351  0.5052
   31LER     CA  597   5.197   4.439   3.584  0.5798 -0.6425 -0.1812
   31LER     HA  598   5.135   4.478   3.665 -0.0381  0.8326 -1.2949
   31LER     CB  599   5.091   4.424   3.467 -0.0515  0.2312 -0.3571
   31LER    HB1  600   5.142   4.375   3.384  0.1876  1.3389 -0.8744
   31LER    HB2  601   5.061   4.524   3.438 -2.6417 -0.5208 -0.5662
   31LER     CG  602   4.959   4.348   3.495  0.1239  0.9082  0.6542
   31LER     HG  603   4.903   4.398   3.574  0.4636  1.4345  0.5675
   31LER    CD1  604   4.870   4.366   3.374 -0.3421  0.0326 -0.0856
   31LER   HD11  605   4.881   4.285   3.302  0.6778  0.5863 -0.5714
   31LER   HD12  606   4.766   4.353   3.403 -0.2978 -1.6428 -0.6042
   31LER   HD13  607   4.892   4.458   3.320 -1.7685 -0.4755 -1.6332
   31LER    CD2  608   4.973   4.198   3.511 -0.3252  0.2253 -0.0562
   31LER   HD21  609   4.877   4.154   3.540 -0.7258  0.9721 -0.2151
   31LER   HD22  610   5.020   4.154   3.423  1.0902 -0.1654  0.8570
   31LER   HD23  611   5.040   4.181   3.596 -0.5960  0.5511  0.2282
   31LER      C  612   5.310   4.550   3.568 -0.2698 -0.1154  0.5958
   31LER      O  613   5.315   4.636   3.481 -0.3605  0.2698 -0.2215
   32LY0      N  614   6.755   3.491   2.765 -0.2146  0.0511  0.4009
   32LY0     H1  615   6.756   3.462   2.862 -1.0788 -0.4599  0.2678
   32LY0     H2  616   6.841   3.464   2.718 -0.9368 -0.7295 -0.5203
   32LY0     H3  617   6.675   3.451   2.718 -0.1927 -1.0172  1.2033
   32LY0     CA  618   6.740   3.639   2.774  0.1618  0.5240 -0.1397
   32LY0     HA  619   6.722   3.669   2.671  1.7317  0.8230 -0.3507
   32LY0     CB  620   6.873   3.692   2.816 -0.7453  0.5093  0.1973
   32LY0    HB1  621   6.954   3.666   2.749  0.6453 -1.8102  2.5754
   32LY0    HB2  622   6.895   3.664   2.919 -1.7907  3.1014  1.2147
   32LY0     CG  623   6.867   3.848   2.825  1.1016 -0.2476  0.0682
   32LY0    HG1  624   6.783   3.876   2.888  1.4911  0.9324  0.0780
   32LY0    HG2  625   6.856   3.884   2.723  2.3241  0.0813  0.0278
   32LY0     CD  626   6.987   3.919   2.884  0.5312  0.0372 -0.3253
   32LY0    HD1  627   7.012   3.882   2.983  2.6914 -0.5172 -1.0273
   32LY0    HD2  628   6.957   4.024   2.896 -2.9626 -0.8377 -0.1359
   32LY0     CE  629   7.119   3.904   2.812 -0.4412 -0.3525  0.2220
   32LY0    HE1  630   7.107   3.916   2.705  1.4910 -3.0890 -0.3873
   32LY0    HE2  631   7.160   3.808   2.843  2.7174  0.5582 -0.8035
   32LY0     NZ  632   7.209   4.009   2.860 -1.2627 -0.3867  0.1284
   32LY0    HZ1  633   7.173   4.099   2.834 -0.7225 -0.1811  0.0660
   32LY0    HZ2  634   7.221   3.999   2.960  0.0826  0.7862  0.1197
   32LY0    HZ3  635   7.301   3.985   2.825 -1.0476  0.0799  0.3592
   32LY0      C  636   6.625   3.675   2.866  0.3172  0.5693 -0.1896
   32LY0      O  637   6.616   3.610   2.972  0.0935 -0.0910 -0.2533
   33LER      N  638   6.538   3.771   2.824 -0.2574 -0.9246 -0.0801
   33LER      H  639   6.557   3.813   2.734  1.0451 -0.5933  0.3251
   33LER     CA  640   6.442   3.843   2.905  0.6069  0.1638  0.1956
   33LER     HA  641   6.389   3.768   2.964  0.0857  0.9291  0.7163
   33LER     CB  642   6.331   3.904   2.814  0.0685  0.9137 -0.1336
   33LER    HB1  643   6.381   3.987   2.765  2.0223 -0.3001 -0.3056
   33LER    HB2  644   6.250   3.952   2.869  1.3751  0.6295  2.1879
   33LER     CG  645   6.274   3.802   2.708 -0.6704  0.2223  0.0889
   33LER     HG  646   6.362   3.787   2.645 -0.1275 -1.2050  1.1325
   33LER    CD1  647   6.224   3.668   2.772 -0.0749 -0.9270  0.2453
   33LER   HD11  648   6.136   3.683   2.835  0.5802 -1.1417  1.2337
   33LER   HD12  649   6.202   3.599   2.690 -1.6162 -1.0559  0.7238
   33LER   HD13  650   6.292   3.608   2.834  0.0403  0.0345  1.0694
   33LER    CD2  651   6.152   3.857   2.629 -0.4219 -0.6259 -0.4975
   33LER   HD21  652   6.128   3.788   2.548 -0.6234  0.1156 -1.0906
   33LER   HD22  653   6.065   3.847   2.694 -0.2072 -1.7069 -0.3558
   33LER   HD23  654   6.155   3.962   2.600  1.7687  0.3546  2.7449
   33LER      C  655   6.493   3.945   3.005  0.7320 -0.0644 -0.3092
   33LER      O  656   6.582   4.026   2.971  0.2137 -0.4048 -0.2807
   34LY0      N  657   7.486   3.631   3.450  0.4748 -0.2081  0.3615
   34LY0     H1  658   7.455   3.717   3.407 -0.6476 -1.1840 -0.8633
   34LY0     H2  659   7.583   3.613   3.428  0.2847  1.3069 -2.0985
   34LY0     H3  660   7.472   3.642   3.550  2.0110 -1.5261  0.7611
   34LY0     CA  661   7.388   3.531   3.401  0.4122 -0.6532  0.9163
   34LY0     HA  662   7.423   3.431   3.425  0.6195 -1.0769 -1.0186
   34LY0     CB  663   7.381   3.562   3.243 -0.5779  0.1030  0.1148
   34LY0    HB1  664   7.477   3.549   3.194  0.2580  0.6474  1.5615
   34LY0    HB2  665   7.356   3.667   3.224  1.8940  0.4935 -1.3996
   34LY0     CG  666   7.276   3.483   3.172 -0.3174 -0.1925 -0.0336
   34LY0    HG1  667   7.183   3.495   3.228 -0.0851  0.6289  0.1914
   34LY0    HG2  668   7.298   3.377   3.174  0.8993  0.0645  1.0260
   34LY0     CD  669   7.243   3.539   3.031 -0.0661 -0.0779  0.5469
   34LY0    HD1  670   7.334   3.537   2.971 -0.9350  0.4582 -0.8518
   34LY0    HD2  671   7.207   3.642   3.027  0.1862  0.0126  0.5877
   34LY0     CE  672   7.135   3.462   2.953 -0.3658  0.2819 -0.9626
   34LY0    HE1  673   7.135   3.496   2.849  0.2000  1.7541 -0.5108
   34LY0    HE2  674   7.035   3.489   2.988 -2.1807 -1.1435 -4.5455
   34LY0     NZ  675   7.131   3.315   2.962 -0.1022 -0.2299 -0.3031
   34LY0    HZ1  676   7.102   3.286   3.055 -4.1050  1.8364 -0.6850
   34LY0    HZ2  677   7.075   3.278   2.887 -1.5239  0.9100  0.1536
   34LY0    HZ3  678   7.226   3.289   2.938  0.0396 -2.3411  2.0166
   34LY0      C  679   7.250   3.548   3.464  0.1004 -0.6523 -0.9923
   34LY0      O  680   7.219   3.659   3.495  0.3540  0.0337  0.0692
   35LER      N  681   7.176   3.439   3.495 -0.0434 -0.5340  0.1868
   35LER      H  682   7.221   3.348   3.497  0.6378 -0.2219 -0.7023
   35LER     CA  683   7.037   3.435   3.548 -0.3608  0.2652 -0.3185
   35LER     HA  684   7.023   3.511   3.625  1.8175 -0.6301  1.0616
   35LER     CB  685   7.009   3.308   3.633 -0.6462 -0.4135 -0.1090
   35LER    HB1  686   7.081   3.311   3.714 -1.4601 -2.0914  0.7213
   35LER    HB2  687   7.038   3.221   3.574 -0.4458  1.5030 -3.0544
   35LER     CG  688   6.872   3.286   3.683 -0.3118 -1.0825  0.1471
   35LER     HG  689   6.808   3.318   3.600 -0.5575 -0.7967  0.4442
   35LER    CD1  690   6.854   3.138   3.722  0.3148  0.1635 -0.1659
   35LER   HD11  691   6.755   3.115   3.763  0.3505  0.8970  0.3450
   35LER   HD12  692   6.866   3.075   3.633  2.6721  2.2322 -1.4255
   35LER   HD13  693   6.924   3.115   3.802 -0.1272  0.3184  0.2741
   35LER    CD2  694   6.832   3.376   3.805 -0.1215  0.0530  0.1982
   35LER   HD21  695   6.724   3.371   3.819 -0.1813  1.7309  0.5792
   35LER   HD22  696   6.897   3.355   3.890 -0.5062  2.0382  1.0338
   35LER   HD23  697   6.841   3.481   3.777 -2.1609 -0.1637 -1.5041
   35LER      C  698   6.941   3.460   3.432  0.3525 -0.4390 -0.2558
   35LER      O  699   6.938   3.393   3.328 -0.1747  0.3724 -0.2627
   36LYR      N  700   6.850   3.559   3.445  0.2207 -0.3050 -0.5352
   36LYR      H  701   6.850   3.604   3.535  0.1810 -1.5943  0.1234
   36LYR     CA  702   6.729   3.586   3.361  0.5765 -0.1529  0.2161
   36LYR     HA  703   6.709   3.496   3.304  0.8026  1.7539 -3.1002
   36LYR     CB  704   6.767   3.695   3.258  0.9017  0.3865  0.2331
   36LYR    HB1  705   6.687   3.706   3.184 -0.4368 -1.8065  1.2705
   36LYR    HB2  706   6.855   3.657   3.206  1.2284  1.1079  0.2346
   36LYR     CG  707   6.800   3.837   3.328  0.4735  0.4578  0.3966
   36LYR    HG1  708   6.878   3.811   3.399 -1.1199 -1.0799  1.6896
   36LYR    HG2  709   6.707   3.878   3.368  0.7204 -0.5374  2.0883
   36LYR     CD  710   6.854   3.930   3.225  0.2748 -0.0336  0.2977
   36LYR    HD1  711   6.800   3.924   3.130  0.9356  0.8531 -0.1574
   36LYR    HD2  712   6.954   3.893   3.202  0.8407  1.1943  0.7105
   36LYR     CE  713   6.847   4.075   3.270 -0.6359  0.4811  0.4221
   36LYR    HE1  714   6.937   4.104   3.324  0.6361  2.4037 -2.4489
   36LYR    HE2  715   6.756   4.094   3.326 -0.3783 -1.1834  1.4747
   36LYR     NZ  716   6.835   4.161   3.158 -0.4568  0.6283 -0.1666
   36LYR    HZ1  717   6.750   4.145   3.107 -0.8300  1.4883  0.1678
   36LYR      C  718   6.605   3.628   3.445  0.0575  0.3946  0.6864
   36LYR      O  719   6.616   3.698   3.541 -0.1847  0.2617  0.1062
   37LY0      N  720   6.488   3.580   3.403 -0.0340  0.5304 -0.1559
   37LY0      H  721   6.485   3.518   3.324 -0.3078  0.3766 -0.0252
   37LY0     CA  722   6.367   3.578   3.483  0.9880 -0.3076  0.7437
   37LY0     HA  723   6.371   3.664   3.551  1.5194 -0.5652  1.0355
   37LY0     CB  724   6.355   3.455   3.566 -0.4079  0.7530 -0.6156
   37LY0    HB1  725   6.258   3.454   3.615 -0.0703  0.2695  0.0735
   37LY0    HB2  726   6.439   3.458   3.636 -0.0202  1.4615 -1.1041
   37LY0     CG  727   6.369   3.317   3.497 -0.4366 -0.0403  0.0140
   37LY0    HG1  728   6.468   3.301   3.453  0.0240  0.1300  0.9747
   37LY0    HG2  729   6.304   3.319   3.410 -0.1794  0.7243 -0.1701
   37LY0     CD  730   6.327   3.208   3.593 -0.0387 -0.1053 -0.0968
   37LY0    HD1  731   6.318   3.119   3.529 -2.3183  0.9857 -1.4276
   37LY0    HD2  732   6.233   3.226   3.644  0.2022  0.5538  0.1238
   37LY0     CE  733   6.443   3.194   3.696  0.2706  0.3327 -0.7946
   37LY0    HE1  734   6.460   3.289   3.746 -0.8948  0.7029 -1.0735
   37LY0    HE2  735   6.534   3.157   3.649  0.4416  2.7665 -2.5567
   37LY0     NZ  736   6.400   3.094   3.795 -0.0010 -0.5678 -0.0243
   37LY0    HZ1  737   6.310   3.123   3.828  0.9992  0.4306  2.0126
   37LY0    HZ2  738   6.395   3.004   3.749 -0.0337 -0.9945  0.7931
   37LY0    HZ3  739   6.471   3.094   3.867  0.2907  0.2830 -0.3027
   37LY0      C  740   6.233   3.600   3.410  0.1831  0.3716  0.1468
   37LY0      O  741   6.143   3.649   3.478 -0.1634  0.0584 -0.1921
   38LER      N  742   6.232   3.573   3.281  0.4188  0.1230 -0.2722
   38LER      H  743   6.319   3.536   3.246  0.4113 -2.0532  1.7743
   38LER     CA  744   6.114   3.586   3.195 -0.0044 -0.2168 -0.7206
   38LER     HA  745   6.027   3.581   3.260  1.6849 -2.6270  1.5453
   38LER     CB  746   6.108   3.482   3.085  0.0515 -0.3702  0.6066
   38LER    HB1  747   6.195   3.506   3.024 -1.0943  0.5725 -0.7255
   38LER    HB2  748   6.020   3.499   3.023  1.3855  1.1948 -0.9677
   38LER     CG  749   6.115   3.340   3.121 -0.0481  0.0210  0.6851
   38LER     HG  750   6.202   3.330   3.186 -0.6749 -0.8564  1.4263
   38LER    CD1  751   5.991   3.279   3.186  0.2556 -0.3604 -0.2419
   38LER   HD11  752   6.007   3.272   3.294  0.5298 -1.7994 -0.3642
   38LER   HD12  753   5.905   3.347   3.177 -0.2069 -0.8131  0.5972
   38LER   HD13  754   5.958   3.180   3.154  1.0170 -1.0953  1.1253
   38LER    CD2  755   6.146   3.250   3.000  0.3075  0.8657  0.3174
   38LER   HD21  756   6.150   3.147   3.035  0.1698  0.5337 -0.6374
   38LER   HD22  757   6.064   3.260   2.929  1.0848 -2.1972 -1.1750
   38LER   HD23  758   6.227   3.278   2.933 -1.4055  2.1159 -1.3348
   38LER      C  759   6.107   3.721   3.125 -0.4633 -0.4931 -0.1725
   38LER      O  760   6.202   3.803   3.125 -0.6852  0.0946  0.4177
   39LY0      N  761   7.200   4.206   2.670 -1.1998 -0.0696 -0.3105
   39LY0     H1  762   7.200   4.173   2.766 -0.7510  0.2865 -0.1843
   39LY0     H2  763   7.299   4.227   2.661 -0.9781  0.5622  2.5825
   39LY0     H3  764   7.176   4.136   2.601  2.6228 -1.2283 -0.7399
   39LY0     CA  765   7.120   4.328   2.663 -0.3622  0.2007 -0.6054
   39LY0     HA  766   7.091   4.324   2.558  0.4002 -1.0360 -0.7985
   39LY0     CB  767   7.216   4.446   2.689  0.1614 -0.0577  0.7311
   39LY0    HB1  768   7.292   4.443   2.611  0.7273  0.8094  1.2373
   39LY0    HB2  769   7.251   4.436   2.792 -1.2603 -0.6773  1.1830
   39LY0     CG  770   7.136   4.577   2.682 -0.0563 -0.0326 -0.0719
   39LY0    HG1  771   7.046   4.575   2.744 -0.9418  0.8128 -1.2785
   39LY0    HG2  772   7.106   4.606   2.581  1.3202  2.1304  0.0895
   39LY0     CD  773   7.218   4.697   2.731  0.2861  0.3177  0.0270
   39LY0    HD1  774   7.276   4.657   2.814  1.1603  2.3669  0.4543
   39LY0    HD2  775   7.155   4.772   2.778 -0.7430 -1.5055  1.7175
   39LY0     CE  776   7.321   4.752   2.635  0.4339  0.8020  0.8804
   39LY0    HE1  777   7.382   4.666   2.604  1.0999  0.8521  2.0142
   39LY0    HE2  778   7.386   4.816   2.694  1.6557 -0.1776  0.6508
   39LY0     NZ  779   7.261   4.832   2.523 -0.3023 -0.3319  0.2070
   39LY0    HZ1  780   7.176   4.872   2.562  1.3077  1.6912  1.9092
   39LY0    HZ2  781   7.324   4.906   2.495 -0.8772  0.1106  0.0753
   39LY0    HZ3  782   7.244   4.770   2.445  2.1282 -1.5305  0.5300
   39LY0      C  783   6.993   4.302   2.763 -0.2169  1.3464  0.3631
   39LY0      O  784   6.890   4.247   2.723 -0.1631  0.5069  0.4602
   40LER      N  785   7.010   4.324   2.893 -0.5301 -0.0669  0.1525
   40LER      H  786   7.101   4.358   2.921 -0.1943 -0.8927  0.0764
   40LER     CA  787   6.897   4.318   2.991  0.3829 -0.3313 -0.0936
   40LER     HA  788   6.805   4.279   2.949  1.1281 -0.5653 -1.5646
   40LER     CB  789   6.870   4.462   3.024  0.0676 -0.0923  0.3069
   40LER    HB1  790   6.860   4.506   2.925  1.3557 -1.0461 -0.2838
   40LER    HB2  791   6.959   4.506   3.070 -0.8026 -1.7975  3.9746
   40LER     CG  792   6.743   4.483   3.110 -0.2629  0.7490  0.2685
   40LER     HG  793   6.763   4.421   3.198  0.9042  0.5192 -0.1382
   40LER    CD1  794   6.732   4.630   3.141  0.3079 -0.4758 -0.7725
   40LER   HD11  795   6.828   4.669   3.177 -0.4051 -0.8225  1.6057
   40LER   HD12  796   6.706   4.687   3.051  1.0659 -0.1344 -0.7900
   40LER   HD13  797   6.653   4.653   3.211  0.9946 -0.5524  0.0451
   40LER    CD2  798   6.609   4.438   3.050 -0.1753 -0.3162 -0.3941
   40LER   HD21  799   6.614   4.341   2.999  2.1009 -0.7830  0.5500
   40LER   HD22  800   6.540   4.437   3.134  1.3413 -0.2360  0.9169
   40LER   HD23  801   6.580   4.509   2.973 -0.8367 -2.1160 -1.8737
   40LER      C  802   6.938   4.231   3.107 -0.7169  0.0005 -0.4784
   40LER      O  803   7.054   4.217   3.151 -0.3354 -0.6512  0.0780
   41U      O5'  804   8.040   7.439   1.260 -0.0237  0.1046  0.2552
   41U      H5T  805   8.045   7.387   1.341 -0.8677 -1.0273 -0.3913
   41U      C5'  806   7.927   7.390   1.194 -0.8758 -0.1482 -0.0539
   41U     H5'1  807   7.905   7.299   1.249  0.7537  0.5177  1.8226
   41U     H5'2  808   7.947   7.348   1.096 -1.8854 -1.1923  0.1694
   41U      C4'  809   7.813   7.487   1.192 -0.4738  0.4175  0.4003
   41U      H4'  810   7.855   7.585   1.171  0.6826 -0.6682 -2.9539
   41U      O4'  811   7.711   7.447   1.099 -0.5519 -0.5444 -0.0118
   41U      C1'  812   7.592   7.517   1.140  0.2096  0.1897  0.6063
   41U      H1'  813   7.582   7.600   1.071  1.9979  0.4725  0.6526
   41U       N1  814   7.459   7.438   1.127 -0.9560  0.4169  0.0773
   41U       C6  815   7.454   7.301   1.140  0.5417 -0.8142  0.5785
   41U       H6  816   7.547   7.251   1.162  0.8902 -0.2746  0.3434
   41U       C5  817   7.341   7.231   1.109  0.4647 -0.3633 -0.7398
   41U       H5  818   7.329   7.125   1.122 -2.8767 -0.1635 -1.3162
   41U       C4  819   7.222   7.299   1.071  0.4073 -0.2566 -0.5307
   41U       O4  820   7.120   7.240   1.041 -0.4538  0.4646  0.5349
   41U       N3  821   7.230   7.434   1.065  0.0080  0.1586  0.2976
   41U       H3  822   7.145   7.478   1.032 -0.2317 -1.6431 -1.7641
   41U       C2  823   7.343   7.505   1.091 -0.0034 -0.0934 -0.9928
   41U       O2  824   7.326   7.624   1.095 -0.1732  0.0450 -0.1246
   41U      C3'  825   7.738   7.484   1.326  0.4236 -0.2921 -0.7528
   41U      H3'  826   7.699   7.383   1.337  0.4393 -0.3303 -1.0417
   41U      C2'  827   7.610   7.566   1.282  0.2213  0.6970 -0.1644
   41U     H2'1  828   7.520   7.547   1.340 -0.6598  0.8668 -1.4303
   41U      O2'  829   7.645   7.699   1.272 -0.1043 -0.1686  0.2648
   41U     HO'2  830   7.699   7.715   1.350 -0.7495 -2.5215  1.2693
   41U      O3'  831   7.806   7.536   1.431 -0.5529  0.1873  0.4393
   42U        P  832   7.804   7.471   1.570  0.2876 -0.1455  0.0134
   42U      O1P  833   7.912   7.532   1.649  0.6130 -0.1208 -0.3529
   42U      O2P  834   7.813   7.325   1.547 -0.2773  0.0625  0.0208
   42U      O5'  835   7.668   7.511   1.632 -0.3120  0.4232  0.5669
   42U      C5'  836   7.633   7.642   1.656  0.2656  0.2501  0.6548
   42U     H5'1  837   7.659   7.696   1.565  0.2130 -0.7722  0.0220
   42U     H5'2  838   7.685   7.690   1.739 -2.9201  2.0982  1.7483
   42U      C4'  839   7.491   7.669   1.673  0.4604 -0.9907  0.5830
   42U      H4'  840   7.475   7.776   1.685 -0.4164 -0.9485 -0.8325
   42U      O4'  841   7.417   7.634   1.555  0.0042  0.7918 -0.3130
   42U      C1'  842   7.285   7.604   1.601 -0.4619 -0.0253  0.0620
   42U      H1'  843   7.222   7.693   1.602 -1.0495 -0.3658 -1.9978
   42U       N1  844   7.216   7.491   1.532 -0.1133 -0.1504 -0.0818
   42U       C6  845   7.280   7.373   1.507  0.1920  0.0667 -0.0773
   42U       H6  846   7.384   7.359   1.531  0.1951  1.1244  0.5948
   42U       C5  847   7.213   7.277   1.438 -0.6689  0.3424  0.5797
   42U       H5  848   7.264   7.184   1.420 -1.3230  0.2119 -0.6943
   42U       C4  849   7.080   7.287   1.401 -0.4922  0.1787 -0.2241
   42U       O4  850   7.016   7.195   1.346 -0.3803 -0.6549 -0.4940
   42U       N3  851   7.022   7.409   1.430  0.1362  0.1592  0.3154
   42U       H3  852   6.933   7.435   1.391 -0.6593 -1.1570  1.1597
   42U       C2  853   7.089   7.518   1.485  0.6612 -0.1250  0.0540
   42U       O2  854   7.032   7.631   1.490  0.2125  0.7262 -0.4487
   42U      C3'  855   7.432   7.599   1.800  0.3685 -0.0779  0.6670
   42U      H3'  856   7.477   7.502   1.821 -1.6664 -0.9987  1.0346
   42U      C2'  857   7.284   7.574   1.755 -1.2403 -0.0859  0.0356
   42U     H2'1  858   7.252   7.474   1.784  1.5087 -0.4088  2.2701
   42U      O2'  859   7.197   7.669   1.814 -0.6572 -0.5677  0.1689
   42U     HO'2  860   7.200   7.677   1.909  1.4605  3.0379 -0.0124
   42U      O3'  861   7.441   7.689   1.909 -0.3384 -0.1535 -0.1414
   43A        P  862   7.416   7.638   2.062 -0.4069  0.0713 -0.1016
   43A      O1P  863   7.458   7.743   2.155  0.4169 -0.0102  0.4093
   43A      O2P  864   7.480   7.505   2.077  0.0428  1.1805  0.1832
   43A      O5'  865   7.254   7.616   2.082 -0.2900  0.4299 -0.6959
   43A      C5'  866   7.171   7.724   2.114  0.2110  0.0959  0.3726
   43A     H5'1  867   7.180   7.795   2.032 -0.9140  0.4872  0.5775
   43A     H5'2  868   7.196   7.768   2.210  1.2284  0.1077  0.1177
   43A      C4'  869   7.032   7.672   2.114  0.2538  0.5340 -0.3671
   43A      H4'  870   6.959   7.749   2.139  0.1457  0.3376 -0.0767
   43A      O4'  871   6.992   7.620   1.988  0.3628 -0.3416  0.2718
   43A      C1'  872   6.882   7.542   2.011 -0.2452 -0.7889  0.2208
   43A      H1'  873   6.791   7.591   1.978  0.8040  0.1848 -1.3490
   43A       N9  874   6.892   7.417   1.920 -0.7364 -0.2346 -0.0416
   43A       C8  875   6.990   7.323   1.924 -0.7136  0.2550  0.0955
   43A       H8  876   7.069   7.337   1.997 -1.6024 -0.7545  1.2855
   43A       N7  877   6.979   7.227   1.834  0.1404  0.1973 -0.6772
   43A       C5  878   6.854   7.244   1.780 -0.3124 -1.1960 -0.4008
   43A       C6  879   6.778   7.178   1.680 -0.3199 -0.8289  0.3979
   43A       N6  880   6.798   7.084   1.593 -0.3206  0.2091  0.0063
   43A      H61  881   6.878   7.024   1.603 -0.1821  0.3430 -0.2984
   43A      H62  882   6.735   7.087   1.513 -0.8179  2.4125  0.3960
   43A       N1  883   6.650   7.224   1.651  0.7492  0.1480 -0.0931
   43A       C2  884   6.606   7.322   1.720 -0.2113 -0.1721  0.6188
   43A       H2  885   6.499   7.340   1.712 -0.2793 -0.9940 -0.7385
   43A       N3  886   6.668   7.398   1.809  0.6084  0.4727  0.6539
   43A       C4  887   6.796   7.358   1.838  0.3288 -0.4160  0.2512
   43A      C3'  888   7.008   7.554   2.208  0.5315 -0.0859  0.2939
   43A      H3'  889   7.084   7.479   2.187 -1.2231 -1.3160 -2.1860
   43A      C2'  890   6.874   7.506   2.158  0.0960 -0.6161  0.6544
   43A     H2'1  891   6.856   7.402   2.185 -1.8840 -0.2964  0.6896
   43A      O2'  892   6.760   7.576   2.209 -0.3642  0.8368  0.6389
   43A     HO'2  893   6.688   7.514   2.218  1.0024 -0.5936  2.9419
   43A      O3'  894   7.012   7.581   2.349  0.0100 -0.2884 -0.1941
   44A        P  895   7.024   7.464   2.454  0.1405 -0.1939  0.0358
   44A      O1P  896   7.034   7.538   2.585  0.2718 -0.1023  0.0841
   44A      O2P  897   7.126   7.367   2.421  0.7133 -0.0582 -0.1274
   44A      O5'  898   6.881   7.383   2.452 -0.1065  0.3142  0.7562
   44A      C5'  899   6.769   7.444   2.523 -0.5691  0.4860 -0.0639
   44A     H5'1  900   6.742   7.546   2.493 -3.3260 -0.3449 -0.6717
   44A     H5'2  901   6.784   7.437   2.631 -1.4270 -0.0348  0.0275
   44A      C4'  902   6.646   7.359   2.484 -0.1235 -0.1655  0.3423
   44A      H4'  903   6.560   7.415   2.522 -0.5613  1.1143 -2.3524
   44A      O4'  904   6.634   7.355   2.342 -0.0071 -0.4881  0.2268
   44A      C1'  905   6.563   7.231   2.317 -0.3863  0.1988  0.0413
   44A      H1'  906   6.473   7.247   2.258  0.8534 -0.8878 -2.2690
   44A       N9  907   6.647   7.151   2.228  0.0270 -0.0995 -0.2193
   44A       C8  908   6.783   7.146   2.217  0.1628 -0.0470  0.8855
   44A       H8  909   6.847   7.200   2.286  0.6729 -0.8445  1.0518
   44A       N7  910   6.833   7.078   2.117  0.1264 -0.0996 -0.3245
   44A       C5  911   6.713   7.029   2.055 -0.2063  0.5813 -0.2828
   44A       C6  912   6.683   6.939   1.952 -0.4111  0.4921 -0.5372
   44A       N6  913   6.773   6.881   1.878 -0.2449 -0.1788 -0.3789
   44A      H61  914   6.870   6.881   1.905 -0.1787  2.4159 -0.3670
   44A      H62  915   6.737   6.837   1.795 -1.1348 -0.0825 -0.0555
   44A       N1  916   6.556   6.912   1.918 -0.2180 -0.0782 -0.0674
   44A       C2  917   6.461   6.979   1.981 -0.2923  0.4176 -1.3575
   44A       H2  918   6.363   6.962   1.940  0.0718 -1.8469 -1.4199
   44A       N3  919   6.468   7.066   2.083 -0.0448 -0.3742 -0.3259
   44A       C4  920   6.601   7.078   2.119 -0.4337 -0.1698 -0.7427
   44A      C3'  921   6.636   7.213   2.540  0.9080 -0.0849 -0.0483
   44A      H3'  922   6.736   7.175   2.522  1.0883  0.8750 -1.1403
   44A      C2'  923   6.526   7.156   2.447 -0.1890 -0.0712  0.0913
   44A     H2'1  924   6.533   7.049   2.431  0.2124 -0.0732  0.2753
   44A      O2'  925   6.395   7.194   2.478 -0.0085  0.1967  0.1603
   44A     HO'2  926   6.384   7.197   2.573 -0.4430  2.3152  0.0866
   44A      O3'  927   6.584   7.193   2.669 -0.0226 -0.6393 -0.5688
   45U        P  928   6.612   7.057   2.748  0.2624  0.4011 -0.1498
   45U      O1P  929   6.554   7.076   2.884 -0.5802  0.0428  0.1053
   45U      O2P  930   6.755   7.028   2.735 -0.4284 -0.4108  0.0074
   45U      O5'  931   6.538   6.941   2.670 -0.2000  0.0192 -0.4332
   45U      C5'  932   6.395   6.928   2.680 -0.0392  0.3138 -0.0627
   45U     H5'1  933   6.338   7.020   2.662  0.7367  0.4176 -2.1632
   45U     H5'2  934   6.384   6.889   2.782  0.2216 -1.4139 -0.6681
   45U      C4'  935   6.344   6.818   2.589  0.2290 -0.5126 -0.3496
   45U      H4'  936   6.237   6.823   2.566  0.0829 -0.4987  0.3248
   45U      O4'  937   6.396   6.847   2.459 -0.7124 -0.0722 -0.1026
   45U      C1'  938   6.416   6.719   2.390 -0.3273 -0.2412 -0.0351
   45U      H1'  939   6.334   6.700   2.320 -0.9537 -1.6812  1.0393
   45U       N1  940   6.547   6.716   2.319  0.2757  0.0050  0.1646
   45U       C6  941   6.663   6.776   2.352  0.6879  0.4053 -0.3483
   45U       H6  942   6.667   6.835   2.442 -1.0308 -1.1193  0.8018
   45U       C5  943   6.777   6.752   2.281  0.8107  0.0522  0.8935
   45U       H5  944   6.864   6.804   2.318  0.3730  0.5496  1.2544
   45U       C4  945   6.782   6.656   2.175  0.2323 -0.2706  0.1862
   45U       O4  946   6.888   6.617   2.122 -0.5253 -0.2044 -0.0198
   45U       N3  947   6.660   6.605   2.133  0.6526 -0.0390 -0.8321
   45U       H3  948   6.655   6.535   2.061 -1.3455 -0.4122 -0.3786
   45U       C2  949   6.546   6.625   2.210 -0.3555 -1.0389  0.5359
   45U       O2  950   6.446   6.565   2.172 -0.2481  0.2732 -0.0472
   45U      C3'  951   6.394   6.674   2.619 -0.4383  0.3024  0.5986
   45U      H3'  952   6.496   6.675   2.658  0.3842 -0.6125 -1.3815
   45U      C2'  953   6.406   6.598   2.491  0.0768 -0.6173  0.0102
   45U     H2'1  954   6.486   6.526   2.505  0.3219 -0.0264  1.8605
   45U      O2'  955   6.274   6.539   2.458 -0.4513 -0.4129 -0.9721
   45U     HO'2  956   6.260   6.475   2.527 -0.0517  0.4371 -0.0856
   45U      O3'  957   6.315   6.602   2.713 -0.2829 -0.0955  0.1783
   46U        P  958   6.367   6.476   2.792 -0.0833  0.1112  0.5006
   46U      O1P  959   6.256   6.435   2.875 -0.2363  0.4736  0.3868
   46U      O2P  960   6.496   6.504   2.854  0.3141 -0.0497  0.7207
   46U      O5'  961   6.388   6.358   2.679  0.1674 -0.5876  0.5951
   46U      C5'  962   6.308   6.247   2.658 -0.3716  0.7965  0.0419
   46U     H5'1  963   6.205   6.274   2.636  0.2986  1.8626 -2.1342
   46U     H5'2  964   6.304   6.178   2.742  1.0859 -0.1771 -0.6346
   46U      C4'  965   6.363   6.158   2.546 -0.5712  0.1202  0.8942
   46U      H4'  966   6.281   6.096   2.509 -0.8724  0.2968  1.2646
   46U      O4'  967   6.426   6.232   2.440  0.2482  0.1473  0.7864
   46U      C1'  968   6.524   6.157   2.374 -0.2662  0.1117  0.2092
   46U      H1'  969   6.490   6.125   2.276  1.9865 -1.6201 -0.0876
   46U       N1  970   6.646   6.241   2.341 -0.0115 -0.0905  0.4237
   46U       C6  971   6.700   6.329   2.430  0.2402 -0.4615 -0.4909
   46U       H6  972   6.638   6.361   2.512  0.0313 -0.1225 -0.7779
   46U       C5  973   6.823   6.382   2.410  0.1144  0.6918 -0.0980
   46U       H5  974   6.871   6.444   2.485  1.8549  0.3674 -0.9085
   46U       C4  975   6.914   6.348   2.303  0.4537  0.0515  0.0726
   46U       O4  976   7.029   6.381   2.295 -0.2367  0.1806  0.0745
   46U       N3  977   6.845   6.275   2.211 -0.7017  0.1258 -0.3155
   46U       H3  978   6.888   6.241   2.126 -0.3893  1.0952 -0.5639
   46U       C2  979   6.722   6.215   2.226  0.3130  0.2370 -0.2811
   46U       O2  980   6.683   6.133   2.145 -0.0330  0.2700  0.4474
   46U      C3'  981   6.488   6.081   2.590 -0.0433  0.2401  0.4117
   46U      H3'  982   6.557   6.149   2.639 -0.4267  0.3872  0.7582
   46U      C2'  983   6.555   6.038   2.460 -0.7484 -0.3616 -0.1001
   46U     H2'1  984   6.664   6.030   2.459 -0.3241  3.3722  0.7378
   46U      O2'  985   6.491   5.938   2.395 -0.1577 -0.3759 -0.7415
   46U     HO'2  986   6.533   5.857   2.426  1.6233  0.2615 -1.3407
   46U      O3'  987   6.464   5.964   2.673  0.3586  0.0697  0.0941
   47A        P  988   6.577   5.880   2.739 -0.2099 -0.0601 -0.3540
   47A      O1P  989   6.506   5.789   2.835 -0.2492 -0.4320  0.5165
   47A      O2P  990   6.683   5.973   2.793  0.0924  0.5220 -0.1294
   47A      O5'  991   6.647   5.788   2.621  1.0226 -0.4589  0.3269
   47A      C5'  992   6.586   5.667   2.568 -0.3509 -1.1476  0.3818
   47A     H5'1  993   6.485   5.677   2.529  1.0763 -1.3220 -3.9147
   47A     H5'2  994   6.604   5.590   2.642  1.6785  0.7040  1.9714
   47A      C4'  995   6.664   5.623   2.443 -0.5342 -0.4796  0.3879
   47A      H4'  996   6.615   5.541   2.391 -1.1216  1.0181 -1.5369
   47A      O4'  997   6.688   5.737   2.357  0.1005  0.3875 -0.3831
   47A      C1'  998   6.810   5.721   2.283  0.3475 -0.5833  0.5938
   47A      H1'  999   6.788   5.708   2.177  0.3756 -0.9061  0.6259
   47A       N9 1000   6.895   5.839   2.310 -0.0650  0.4500  0.3471
   47A       C8 1001   6.897   5.933   2.409  0.3583 -0.8142  0.4653
   47A       H8 1002   6.846   5.928   2.504 -0.8396  1.8551  0.0233
   47A       N7 1003   6.983   6.030   2.385 -0.2335  0.1513 -0.1403
   47A       C5 1004   7.034   6.000   2.261 -0.6980 -0.0342 -0.3407
   47A       C6 1005   7.137   6.058   2.179  0.2377 -0.2228 -0.1854
   47A       N6 1006   7.207   6.168   2.212  0.7384  0.0252 -0.1841
   47A      H61 1007   7.170   6.220   2.290  0.6690 -1.7367  1.0146
   47A      H62 1008   7.282   6.192   2.149  1.4897 -2.9967 -0.6264
   47A       N1 1009   7.170   6.003   2.064 -0.1456  0.5632 -0.1246
   47A       C2 1010   7.100   5.892   2.028 -0.3747 -0.1797 -0.2569
   47A       H2 1011   7.123   5.854   1.929  3.8716 -0.2848  0.5674
   47A       N3 1012   7.016   5.822   2.099 -0.2115 -0.1288 -0.2461
   47A       C4 1013   6.988   5.879   2.218  0.6439  0.4125 -0.3905
   47A      C3' 1014   6.811   5.587   2.479  0.0719  0.2794  0.0762
   47A      H3' 1015   6.854   5.664   2.543  3.0139 -0.4532 -0.8759
   47A      C2' 1016   6.880   5.597   2.340  0.0614  0.2949 -0.1122
   47A     H2'1 1017   6.989   5.610   2.342  0.0940  1.4390 -3.0481
   47A      O2' 1018   6.854   5.489   2.251  0.4653  0.0929 -0.1054
   47A     HO'2 1019   6.875   5.410   2.301  0.7805  0.6688  0.7075
   47A      O3' 1020   6.814   5.451   2.522 -0.0762 -0.0815  0.5218
   48U        P 1021   6.917   5.401   2.619  0.1610 -0.2267 -0.4865
   48U      O1P 1022   6.858   5.273   2.670  0.2925  0.1893 -0.1122
   48U      O2P 1023   6.945   5.505   2.717  0.2742 -0.1574 -0.4723
   48U      O5' 1024   7.056   5.385   2.556 -0.2032  0.4873  0.2399
   48U      C5' 1025   7.064   5.280   2.456 -0.6952 -0.6336 -0.0269
   48U     H5'1 1026   6.977   5.272   2.391 -2.5204 -1.8496  2.3829
   48U     H5'2 1027   7.071   5.188   2.514 -0.1263 -0.0864  0.8054
   48U      C4' 1028   7.195   5.301   2.371  0.0929 -0.0392  0.3656
   48U      H4' 1029   7.201   5.222   2.297  0.6084  1.3956 -1.2042
   48U      O4' 1030   7.184   5.421   2.303 -0.0345 -0.4682 -0.0907
   48U      C1' 1031   7.312   5.478   2.277  0.2878 -0.3816  0.1055
   48U      H1' 1032   7.341   5.491   2.173  0.7968  1.3072  0.4149
   48U       N1 1033   7.317   5.610   2.344  0.3765 -0.2304  0.2187
   48U       C6 1034   7.249   5.636   2.462 -0.0165 -0.0813  0.4883
   48U       H6 1035   7.194   5.555   2.507  1.1691 -1.2939 -0.1838
   48U       C5 1036   7.255   5.757   2.523  0.6514 -0.4171  0.2512
   48U       H5 1037   7.203   5.760   2.617  1.3945  0.5235  0.6328
   48U       C4 1038   7.318   5.872   2.466 -0.3021  0.6113  0.1177
   48U       O4 1039   7.318   5.986   2.505  0.2829 -0.3412  1.2154
   48U       N3 1040   7.386   5.843   2.348 -0.2138  0.1747  0.6395
   48U       H3 1041   7.434   5.917   2.298 -0.0040  0.5728  1.4226
   48U       C2 1042   7.382   5.719   2.283 -0.0825  0.4638 -0.3173
   48U       O2 1043   7.446   5.699   2.182 -0.1061 -0.4891  0.7848
   48U      C3' 1044   7.325   5.305   2.451  0.3062 -0.1327 -0.1890
   48U      H3' 1045   7.305   5.365   2.540 -0.4407  0.9391 -1.0447
   48U      C2' 1046   7.409   5.388   2.352  0.0691 -0.3786  0.2554
   48U     H2'1 1047   7.483   5.450   2.403  2.5497 -1.8746 -1.3273
   48U      O2' 1048   7.481   5.312   2.255  0.3642  0.5291 -0.2149
   48U     HO'2 1049   7.575   5.304   2.276  0.4258 -3.4681 -1.1192
   48U      O3' 1050   7.374   5.172   2.465  0.1643  0.8559 -0.2482
   49C        P 1051   7.503   5.130   2.544 -0.2103 -0.1132  0.0721
   49C      O1P 1052   7.514   4.988   2.517 -0.2223  0.1377 -0.0889
   49C      O2P 1053   7.481   5.162   2.685 -0.3213  0.2977  0.0570
   49C      O5' 1054   7.633   5.199   2.479 -0.3732  0.0138  0.3380
   49C      C5' 1055   7.707   5.140   2.369 -0.1091  0.0084  0.4146
   49C     H5'1 1056   7.650   5.116   2.279  2.3664 -2.2669 -0.6886
   49C     H5'2 1057   7.757   5.049   2.400  1.3336  0.5316 -0.2924
   49C      C4' 1058   7.814   5.243   2.325 -0.5456  0.2641  0.7509
   49C      H4' 1059   7.865   5.203   2.238  0.6174 -1.2042  2.0501
   49C      O4' 1060   7.760   5.366   2.289 -0.0623  0.0727  0.4391
   49C      C1' 1061   7.849   5.477   2.301 -0.1397 -0.6835 -0.2678
   49C      H1' 1062   7.882   5.512   2.204 -0.0007 -2.6711 -0.9738
   49C       N1 1063   7.794   5.589   2.377  0.1456 -0.1563  0.2194
   49C       C6 1064   7.708   5.562   2.487  0.2260  0.2520 -0.0420
   49C       H6 1065   7.666   5.465   2.509  1.3305  0.1985  2.0493
   49C       C5 1066   7.664   5.666   2.561 -0.2874 -0.0985 -0.1546
   49C       H5 1067   7.602   5.652   2.648  1.3766 -0.1780  1.0642
   49C       C4 1068   7.710   5.793   2.533  0.3331 -0.2799 -0.3897
   49C       N4 1069   7.662   5.898   2.601 -0.4054 -0.3825  0.2859
   49C      H41 1070   7.584   5.881   2.662 -1.0287 -0.4246 -0.5052
   49C      H42 1071   7.694   5.985   2.562  0.1024 -1.3168 -1.5422
   49C       N3 1072   7.797   5.818   2.437 -0.1895 -0.3422  0.2137
   49C       C2 1073   7.839   5.721   2.358 -0.3972  0.4664  0.7248
   49C       O2 1074   7.904   5.751   2.258 -0.0414 -0.3507  0.3483
   49C      C3' 1075   7.923   5.282   2.425 -0.0016  0.6043 -0.3182
   49C      H3' 1076   7.863   5.289   2.516 -3.3204 -1.2485 -2.1909
   49C      C2' 1077   7.970   5.420   2.377  0.4947  0.2010  0.1248
   49C     H2'1 1078   7.997   5.482   2.462  2.0647 -1.6691  1.0646
   49C      O2' 1079   8.083   5.399   2.285  0.0109  0.9137 -0.0754
   49C     HO'2 1080   8.150   5.359   2.341 -0.4655 -0.2850 -0.3358
   49C      O3' 1081   8.022   5.181   2.451  0.0106 -0.1403  0.0637
   50U        P 1082   8.108   5.190   2.576 -0.0455  0.2504 -0.0985
   50U      O1P 1083   8.210   5.090   2.582 -0.1689  0.3894  0.7428
   50U      O2P 1084   8.014   5.190   2.690 -0.9731 -0.0223  0.3747
   50U      O5' 1085   8.190   5.329   2.569 -0.7252 -0.4343  0.4454
   50U      C5' 1086   8.314   5.346   2.504 -0.1340  0.5847 -0.0138
   50U     H5'1 1087   8.308   5.292   2.410  1.0152  1.5245 -0.6400
   50U     H5'2 1088   8.399   5.314   2.564  0.3360  2.3210  0.2969
   50U      C4' 1089   8.339   5.498   2.480 -0.6359  0.4328  0.2608
   50U      H4' 1090   8.404   5.512   2.395  0.4682  2.6050  1.3772
   50U      O4' 1091   8.228   5.584   2.453  0.3759  0.5597  0.0234
   50U      C1' 1092   8.250   5.715   2.507  0.7900  0.2026 -0.4018
   50U      H1' 1093   8.253   5.779   2.419 -0.9018 -0.5046 -1.0176
   50U       N1 1094   8.139   5.753   2.600  0.2404 -0.3511  0.1260
   50U       C6 1095   8.047   5.673   2.667  0.7269  0.1278 -0.2409
   50U       H6 1096   8.045   5.566   2.653 -1.3598  0.1891 -0.7166
   50U       C5 1097   7.953   5.718   2.757 -0.3469 -0.4920 -0.1091
   50U       H5 1098   7.882   5.653   2.805 -1.9087  0.8649 -0.5013
   50U       C4 1099   7.942   5.858   2.779  0.3650  0.8849  0.2293
   50U       O4 1100   7.860   5.904   2.862 -0.7991 -0.8725  0.1372
   50U       N3 1101   8.035   5.936   2.712  0.6330 -0.0404 -0.3147
   50U       H3 1102   8.038   6.034   2.735 -0.6854 -0.1710  0.5418
   50U       C2 1103   8.133   5.890   2.630  0.4759 -0.4041 -0.3090
   50U       O2 1104   8.210   5.977   2.594  0.0648 -0.2551 -0.0891
   50U      C3' 1105   8.402   5.557   2.609  1.0827  0.5979  0.1781
   50U      H3' 1106   8.334   5.525   2.688 -1.3021  1.1272 -1.5464
   50U      C2' 1107   8.389   5.708   2.577 -0.5462  0.2206  0.6810
   50U     H2'1 1108   8.397   5.757   2.674  0.9083 -1.1633  1.3184
   50U      O2' 1109   8.489   5.758   2.484  0.2395  0.4008 -0.1880
   50U     HO'2 1110   8.572   5.722   2.515 -0.2865  0.2848  1.2017
   50U      O3' 1111   8.541   5.525   2.629 -0.3219  0.4036  0.5574
   51A        P 1112   8.611   5.532   2.767 -0.0921 -0.4002  0.0255
   51A      O1P 1113   8.748   5.482   2.759 -0.1486 -0.2506  0.0614
   51A      O2P 1114   8.524   5.472   2.877 -0.3170  0.4329  0.1440
   51A      O5' 1115   8.612   5.687   2.798  0.4207 -0.1485 -0.2215
   51A      C5' 1116   8.704   5.774   2.733  0.0598 -0.9717  0.1054
   51A     H5'1 1117   8.694   5.760   2.625  2.1454 -2.7994  0.0798
   51A     H5'2 1118   8.803   5.749   2.771  1.0460  1.4037 -0.7294
   51A      C4' 1119   8.685   5.925   2.755  0.1313 -0.5478  0.3152
   51A      H4' 1120   8.738   5.982   2.679 -1.8393 -0.8728 -1.3937
   51A      O4' 1121   8.558   5.973   2.728 -0.1309  0.4037  0.1752
   51A      C1' 1122   8.514   6.077   2.818  0.5597  0.5948  0.1907
   51A      H1' 1123   8.485   6.169   2.768 -0.4198  0.2491  0.0945
   51A       N9 1124   8.403   6.038   2.904  0.0151  0.0154  0.1883
   51A       C8 1125   8.341   5.919   2.914  0.3839  0.8579 -0.4508
   51A       H8 1126   8.372   5.829   2.864  2.4999 -0.4536  2.9122
   51A       N7 1127   8.233   5.921   2.992  0.7897  0.0164 -0.1580
   51A       C5 1128   8.232   6.050   3.046  0.0792  0.1442  0.4202
   51A       C6 1129   8.145   6.129   3.120  0.9711 -0.7071 -0.4137
   51A       N6 1130   8.026   6.093   3.169 -0.2058 -0.3479  0.2075
   51A      H61 1131   8.003   5.994   3.167  0.7250 -0.6333 -3.2434
   51A      H62 1132   7.952   6.152   3.203 -0.8880 -0.2210 -1.3766
   51A       N1 1133   8.180   6.258   3.151 -0.3234 -0.2562  0.0049
   51A       C2 1134   8.290   6.308   3.107  0.3735  0.2131  0.1589
   51A       H2 1135   8.316   6.411   3.128  3.0453 -0.2637 -0.4906
   51A       N3 1136   8.371   6.248   3.028 -0.2807 -0.4869 -0.4409
   51A       C4 1137   8.335   6.119   2.995 -0.4178 -0.1689 -0.0130
   51A      C3' 1138   8.723   5.974   2.891  0.3311  0.0837  0.2631
   51A      H3' 1139   8.702   5.896   2.964  1.0863  0.2349  0.6448
   51A      C2' 1140   8.633   6.092   2.917 -0.7766 -0.6692 -0.1476
   51A     H2'1 1141   8.606   6.105   3.021  1.1034 -1.8663  0.5495
   51A      O2' 1142   8.694   6.217   2.868  0.5324  0.4323  0.2295
   51A     HO'2 1143   8.660   6.292   2.916  1.5999  0.1874  1.4380
   51A      O3' 1144   8.856   6.006   2.889  0.2408 -0.2389  0.4230
   52U        P 1145   8.952   5.974   3.006 -0.2109  0.0479  0.0633
   52U      O1P 1146   9.092   5.998   2.967 -0.5599 -0.1341 -0.6489
   52U      O2P 1147   8.921   5.838   3.055  0.0229  0.4768  0.3094
   52U      O5' 1148   8.915   6.077   3.129 -0.1918 -0.3384 -0.0038
   52U      C5' 1149   8.961   6.206   3.122  0.4768  0.1750  0.1181
   52U     H5'1 1150   8.964   6.240   3.019  1.4111  2.3344  0.7876
   52U     H5'2 1151   9.066   6.211   3.151  1.2671  0.1810 -2.4843
   52U      C4' 1152   8.872   6.310   3.195 -0.8228 -0.2739 -0.1899
   52U      H4' 1153   8.898   6.411   3.163 -2.7541  0.5799  0.7413
   52U      O4' 1154   8.734   6.290   3.169  0.2212  0.5230  0.7668
   52U      C1' 1155   8.665   6.345   3.279 -0.1899 -0.5411  0.2913
   52U      H1' 1156   8.625   6.443   3.251  0.6539  0.0199  0.9736
   52U       N1 1157   8.563   6.254   3.337  0.4125 -0.2467 -0.4417
   52U       C6 1158   8.572   6.117   3.332  0.2497 -0.6658  0.6073
   52U       H6 1159   8.657   6.074   3.283  0.1047 -0.1543 -0.1039
   52U       C5 1160   8.469   6.038   3.376  0.1306 -0.6357 -0.2111
   52U       H5 1161   8.474   5.931   3.364 -1.4384 -0.8277  0.5301
   52U       C4 1162   8.346   6.092   3.422 -0.4836 -0.0029 -0.4286
   52U       O4 1163   8.243   6.034   3.445 -0.4900 -0.0378  0.5827
   52U       N3 1164   8.354   6.227   3.439  0.3359 -0.0855 -0.2246
   52U       H3 1165   8.275   6.270   3.485  0.4740  0.3272 -0.3645
   52U       C2 1166   8.454   6.313   3.406 -0.4063  0.4096 -0.2765
   52U       O2 1167   8.433   6.434   3.430  0.6821 -0.5335  0.0665
   52U      C3' 1168   8.895   6.302   3.347  0.0414  0.2235  0.0905
   52U      H3' 1169   8.879   6.198   3.376 -0.6732  0.5674  0.9977
   52U      C2' 1170   8.772   6.374   3.391  0.3417 -0.3128  0.3498
   52U     H2'1 1171   8.729   6.324   3.478 -0.3071  0.6161  0.5815
   52U      O2' 1172   8.775   6.514   3.410  0.1863 -0.5501  0.5598
   52U     HO'2 1173   8.762   6.519   3.505  0.5602 -2.9199  0.7818
   52U      O3' 1174   9.022   6.351   3.395  0.5109  0.0029  0.9084
   53U        P 1175   9.084   6.292   3.530  0.1654  0.2147 -0.3022
   53U      O1P 1176   9.223   6.331   3.554 -0.5035 -0.3686  0.2016
   53U      O2P 1177   9.050   6.144   3.543 -0.2005  0.1162  0.4212
   53U      O5' 1178   8.992   6.355   3.647  0.2977  0.0714  0.0249
   53U      C5' 1179   8.990   6.493   3.650 -0.3898 -0.5295  1.0712
   53U     H5'1 1180   8.970   6.541   3.554 -1.7177 -1.2067  0.9938
   53U     H5'2 1181   9.085   6.529   3.690 -0.5040 -0.9038  1.6895
   53U      C4' 1182   8.873   6.528   3.738 -0.1591  0.0656 -0.4258
   53U      H4' 1183   8.874   6.637   3.749 -1.4677  0.1466 -0.9794
   53U      O4' 1184   8.752   6.495   3.678 -0.3476  0.2745 -0.1810
   53U      C1' 1185   8.661   6.469   3.785  0.5515 -0.1345 -0.0950
   53U      H1' 1186   8.585   6.548   3.782 -1.0586 -1.6160 -2.9914
   53U       N1 1187   8.585   6.339   3.760  0.5235 -0.3450 -0.6594
   53U       C6 1188   8.650   6.232   3.708  0.0524 -0.5537  0.1144
   53U       H6 1189   8.751   6.231   3.670 -0.1820 -2.9585 -0.6421
   53U       C5 1190   8.596   6.113   3.701  0.9312  0.0462  0.3464
   53U       H5 1191   8.655   6.030   3.668  1.6771  0.8782 -0.4871
   53U       C4 1192   8.455   6.089   3.752 -0.4864  0.1979  0.5175
   53U       O4 1193   8.395   5.980   3.753 -0.3763 -0.1520 -0.6147
   53U       N3 1194   8.396   6.206   3.798 -0.4158  0.3839  0.2362
   53U       H3 1195   8.297   6.195   3.809 -0.2938 -0.1099  0.8834
   53U       C2 1196   8.456   6.326   3.814  0.4832 -0.5221  0.3333
   53U       O2 1197   8.397   6.426   3.859  0.4337 -0.0528 -0.3002
   53U      C3' 1198   8.874   6.472   3.884  0.7592 -0.4432 -0.0084
   53U      H3' 1199   8.898   6.366   3.884  3.7226  0.1139 -2.1008
   53U      C2' 1200   8.729   6.492   3.923  0.0212 -0.1861  0.0538
   53U     H2'1 1201   8.703   6.418   3.998 -0.7704  0.3370  0.3053
   53U      O2' 1202   8.699   6.620   3.967 -0.2690 -0.4837 -0.3056
   53U     HO'2 1203   8.731   6.629   4.057  0.2058  1.0120 -0.5840
   53U      O3' 1204   8.965   6.542   3.974  0.1089 -0.0146  0.1292
   54C        P 1205   8.981   6.503   4.129  0.1269 -0.0169  0.2477
   54C      O1P 1206   9.090   6.584   4.184  0.3104 -0.5240 -0.1456
   54C      O2P 1207   8.997   6.362   4.127  0.0861 -0.0164  0.0518
   54C      O5' 1208   8.850   6.537   4.213  0.6487 -0.5634 -0.0745
   54C      C5' 1209   8.817   6.674   4.258  0.0081  0.3190  0.1269
   54C     H5'1 1210   8.825   6.755   4.186 -1.2141  0.7713  0.4931
   54C     H5'2 1211   8.885   6.700   4.339  1.1935 -0.5422 -0.5426
   54C      C4' 1212   8.675   6.672   4.326  0.8181  0.0337 -0.0030
   54C      H4' 1213   8.645   6.776   4.339 -0.8141 -0.3722 -0.3308
   54C      O4' 1214   8.575   6.611   4.242  0.3401 -0.3825 -0.2372
   54C      C1' 1215   8.482   6.533   4.322  0.7109 -0.5333  0.0053
   54C      H1' 1216   8.384   6.578   4.308  0.6098 -0.6367  0.3791
   54C       N1 1217   8.473   6.397   4.272 -0.1587  0.2182 -0.3931
   54C       C6 1218   8.577   6.326   4.226 -0.3261  0.0965  0.2681
   54C       H6 1219   8.676   6.361   4.252 -0.5293  0.6413  0.3328
   54C       C5 1220   8.563   6.210   4.164  0.3646  0.8172  0.0002
   54C       H5 1221   8.646   6.143   4.146  0.4576  1.3516 -1.7296
   54C       C4 1222   8.436   6.153   4.162 -0.5035  0.0449 -0.0815
   54C       N4 1223   8.407   6.047   4.100 -0.1578 -0.4309  0.0606
   54C      H41 1224   8.481   6.001   4.050 -0.5446  0.1923 -1.1201
   54C      H42 1225   8.313   6.013   4.117 -0.9638  0.8296 -1.5793
   54C       N3 1226   8.338   6.204   4.231  0.6705 -0.1486 -0.0208
   54C       C2 1227   8.352   6.326   4.282  0.2603 -0.1408 -0.2611
   54C       O2 1228   8.256   6.381   4.338  0.0275 -0.3163  0.7237
   54C      C3' 1229   8.679   6.589   4.449 -0.6553  0.9390 -0.6599
   54C      H3' 1230   8.720   6.490   4.429 -3.6344 -0.6907  0.6434
   54C      C2' 1231   8.530   6.551   4.469  0.7201  0.5962  0.7387
   54C     H2'1 1232   8.522   6.453   4.516 -1.0806 -0.0781 -0.8252
   54C      O2' 1233   8.459   6.654   4.534  0.0448  0.3485  0.3765
   54C     HO'2 1234   8.377   6.616   4.567 -0.2091 -1.4789 -2.0476
   54C      O3' 1235   8.752   6.644   4.567  0.0333  0.0082  0.1882
   55C        P 1236   8.815   6.555   4.667 -0.0514  0.1709  0.1169
   55C      O1P 1237   8.883   6.631   4.776  0.7977  0.2048 -0.0959
   55C      O2P 1238   8.898   6.454   4.597  0.4721  0.2575 -0.3138
   55C      O5' 1239   8.699   6.477   4.734 -0.3815 -0.0211 -0.9458
   55C      C5' 1240   8.597   6.527   4.819  0.0812 -0.0003  0.1410
   55C     H5'1 1241   8.565   6.620   4.772 -1.0203 -1.5708 -2.4157
   55C     H5'2 1242   8.643   6.546   4.916 -1.8975 -0.6051  1.2535
   55C      C4' 1243   8.480   6.432   4.840 -0.2843 -0.3762 -0.8046
   55C      H4' 1244   8.407   6.470   4.910  1.2775  0.8624  0.2177
   55C      O4' 1245   8.414   6.393   4.719 -0.1221  0.4102 -0.4725
   55C      C1' 1246   8.357   6.264   4.735 -0.2436  0.4764  0.2467
   55C      H1' 1247   8.251   6.284   4.720 -0.2692  0.0181 -0.2338
   55C       N1 1248   8.394   6.162   4.638  0.3275  0.1260  0.3780
   55C       C6 1249   8.518   6.165   4.577 -0.5862  0.2682 -0.1289
   55C       H6 1250   8.594   6.238   4.597  0.3330 -0.2941 -1.4166
   55C       C5 1251   8.549   6.065   4.490 -0.9136 -0.0046  0.9394
   55C       H5 1252   8.644   6.063   4.437 -1.3777  0.5157  0.0774
   55C       C4 1253   8.453   5.964   4.464  0.2118 -0.9361 -0.2727
   55C       N4 1254   8.482   5.863   4.389 -0.1520  0.3813 -1.1653
   55C      H41 1255   8.572   5.864   4.343  0.6527 -2.6967  0.1192
   55C      H42 1256   8.417   5.787   4.384  0.1799 -0.2556  2.3239
   55C       N3 1257   8.337   5.956   4.527 -0.4051  0.0309  0.2557
   55C       C2 1258   8.305   6.062   4.610 -0.7086 -0.4422  0.0481
   55C       O2 1259   8.193   6.057   4.664  0.0998 -0.0181 -0.3475
   55C      C3' 1260   8.520   6.306   4.915 -0.1137  0.4923 -0.6181
   55C      H3' 1261   8.613   6.263   4.879 -0.0603 -1.6355  1.7569
   55C      C2' 1262   8.400   6.214   4.877  0.1502  0.4472  0.2299
   55C     H2'1 1263   8.423   6.107   4.872 -1.2137  0.1317  0.1035
   55C      O2' 1264   8.286   6.231   4.959 -0.4136 -0.3010 -0.4772
   55C     HO'2 1265   8.305   6.192   5.044  0.2661 -0.3610 -0.6495
   55C      O3' 1266   8.525   6.338   5.057  0.8570 -0.0901  0.1647
   56G        P 1267   8.560   6.238   5.175  0.1064 -0.0900  0.1260
   56G      O1P 1268   8.577   6.315   5.297 -0.0860  0.0119 -0.4100
   56G      O2P 1269   8.667   6.148   5.132  0.3998  0.0180 -0.1174
   56G      O5' 1270   8.425   6.153   5.191 -0.5805 -0.1135  0.1880
   56G      C5' 1271   8.305   6.196   5.253  0.2231  0.6199 -0.6773
   56G     H5'1 1272   8.248   6.282   5.216 -0.0622  0.4139 -0.7201
   56G     H5'2 1273   8.314   6.227   5.357 -3.9399  1.6534 -0.4172
   56G      C4' 1274   8.203   6.085   5.271  0.7814 -0.1542 -0.4222
   56G      H4' 1275   8.109   6.121   5.312  2.0813  1.8035  1.0122
   56G      O4' 1276   8.170   6.033   5.144 -0.2088  0.4769  0.8620
   56G      C1' 1277   8.168   5.890   5.146  0.2128  0.3513 -0.2268
   56G      H1' 1278   8.073   5.870   5.096  0.0733 -0.3566  0.3111
   56G       N9 1279   8.277   5.834   5.061  0.5972 -0.5559 -0.5343
   56G       C8 1280   8.394   5.896   5.020  0.3605  1.2145 -0.5220
   56G       H8 1281   8.432   5.986   5.065 -1.8571  2.5417 -1.1536
   56G       N7 1282   8.451   5.841   4.919 -0.3920  0.1985  0.1618
   56G       C5 1283   8.376   5.725   4.890 -0.2808  0.3811 -0.3076
   56G       C6 1284   8.399   5.613   4.800  0.0379  0.1268 -0.7870
   56G       O6 1285   8.492   5.595   4.724 -0.5798  0.8265 -0.2594
   56G       N1 1286   8.296   5.515   4.816  0.0208 -0.6356  1.0886
   56G       H1 1287   8.318   5.429   4.769  2.5164  1.6982 -2.5078
   56G       C2 1288   8.190   5.524   4.898  0.6040 -0.3965  0.1399
   56G       N2 1289   8.122   5.417   4.911 -0.1979  0.0708  0.4861
   56G      H21 1290   8.154   5.333   4.866  1.0393  0.2544  0.9948
   56G      H22 1291   8.037   5.422   4.965 -1.1773  0.4694 -1.0182
   56G       N3 1292   8.170   5.623   4.984 -0.6443 -0.0466  0.2742
   56G       C4 1293   8.265   5.724   4.977  0.2270  1.3367  0.0497
   56G      C3' 1294   8.242   5.970   5.354  0.1194 -0.0295 -0.3009
   56G      H3' 1295   8.347   5.961   5.330 -0.0004 -0.5010 -0.6626
   56G      C2' 1296   8.171   5.846   5.286  0.0461 -0.3522 -0.3651
   56G     H2'1 1297   8.223   5.751   5.290 -0.2753 -0.5261 -0.2639
   56G      O2' 1298   8.032   5.835   5.322 -0.5023 -0.0215  0.0398
   56G     HO'2 1299   7.996   5.751   5.291  0.8207  0.2120 -2.3710
   56G      O3' 1300   8.210   5.990   5.489 -0.5031  0.3199  0.1050
   57U        P 1301   8.315   5.930   5.597 -0.0937 -0.7655  0.0115
   57U      O1P 1302   8.259   5.957   5.730 -0.0596  0.5177  0.7484
   57U      O2P 1303   8.452   5.976   5.559  0.0042  0.2220 -0.1334
   57U      O5' 1304   8.324   5.769   5.577  0.4208 -0.2379  0.1668
   57U      C5' 1305   8.226   5.675   5.632 -0.5712  0.6761 -0.5081
   57U     H5'1 1306   8.131   5.705   5.587 -0.3844 -0.0808 -1.4323
   57U     H5'2 1307   8.224   5.679   5.741 -2.6084  0.4072 -0.5042
   57U      C4' 1308   8.257   5.531   5.590  0.9381 -0.6129 -0.3011
   57U      H4' 1309   8.180   5.463   5.626  1.6610 -0.7529  1.0292
   57U      O4' 1310   8.249   5.518   5.447  0.2256 -0.4733  0.2539
   57U      C1' 1311   8.332   5.404   5.417 -0.4022  0.5010 -0.3308
   57U      H1' 1312   8.267   5.318   5.403  0.7278 -0.1289 -1.9870
   57U       N1 1313   8.415   5.432   5.300 -0.2106  0.2174 -0.1141
   57U       C6 1314   8.487   5.549   5.292  0.6411 -0.7964  0.0628
   57U       H6 1315   8.470   5.626   5.365 -3.4382 -1.5039  0.0783
   57U       C5 1316   8.565   5.576   5.185 -0.5638  0.4341  0.6657
   57U       H5 1317   8.623   5.666   5.173 -0.2137  0.1809  0.4275
   57U       C4 1318   8.573   5.488   5.073  0.1165  0.4623  0.3875
   57U       O4 1319   8.651   5.502   4.977  0.3436  0.0369 -0.1483
   57U       N3 1320   8.496   5.378   5.084  0.1020 -0.1041  0.3847
   57U       H3 1321   8.514   5.307   5.015  1.8237  0.8180 -0.1703
   57U       C2 1322   8.408   5.349   5.187 -0.3752 -0.2075 -0.7959
   57U       O2 1323   8.345   5.248   5.191  0.5061 -0.0878 -0.1669
   57U      C3' 1324   8.395   5.485   5.627 -0.0483 -0.4683  0.9444
   57U      H3' 1325   8.461   5.564   5.590  0.5691 -1.2708  0.2924
   57U      C2' 1326   8.421   5.369   5.537 -0.7167 -0.7239 -0.2475
   57U     H2'1 1327   8.521   5.354   5.498 -0.9579  0.2292 -1.2938
   57U      O2' 1328   8.384   5.244   5.594  0.4415  1.2070 -0.1634
   57U     HO'2 1329   8.441   5.227   5.669  0.4772  0.8548 -0.2657
   57U      O3' 1330   8.409   5.466   5.772 -0.5857 -0.0333  0.6523
   58A        P 1331   8.551   5.502   5.844 -0.2434 -0.2039  0.0082
   58A      O1P 1332   8.536   5.504   5.987  0.1335 -0.2907  0.6035
   58A      O2P 1333   8.600   5.626   5.782 -0.5463  1.1544  0.3615
   58A      O5' 1334   8.642   5.382   5.810  0.3149  0.4522 -0.0876
   58A      C5' 1335   8.614   5.252   5.871  0.5209 -0.6658  0.2830
   58A     H5'1 1336   8.508   5.234   5.856 -0.0187  1.4058  1.1882
   58A     H5'2 1337   8.642   5.238   5.975  0.0005 -1.5118  0.3166
   58A      C4' 1338   8.692   5.142   5.792 -0.1677 -0.1779  0.2012
   58A      H4' 1339   8.676   5.050   5.847  1.2410 -1.7686 -1.8916
   58A      O4' 1340   8.647   5.143   5.657  0.1738  0.0602  0.2235
   58A      C1' 1341   8.749   5.096   5.580  0.8809 -0.0487  0.8364
   58A      H1' 1342   8.728   5.000   5.532  0.5505  1.2320 -1.8080
   58A       N9 1343   8.777   5.186   5.464 -0.0652  0.0327 -0.4380
   58A       C8 1344   8.790   5.324   5.460  0.0809 -0.1561 -0.1730
   58A       H8 1345   8.780   5.369   5.558 -0.6525 -2.7751  1.0529
   58A       N7 1346   8.832   5.369   5.346 -0.1767  0.4470 -0.2167
   58A       C5 1347   8.834   5.255   5.261 -0.0398  0.7097 -0.6608
   58A       C6 1348   8.868   5.229   5.129  0.7447  0.6092  0.3330
   58A       N6 1349   8.910   5.318   5.042 -0.0429 -0.4645 -0.7069
   58A      H61 1350   8.933   5.407   5.085  1.9394 -2.3525  2.5664
   58A      H62 1351   8.927   5.294   4.945 -2.1933  0.0716 -1.2749
   58A       N1 1352   8.865   5.105   5.077  0.5881  0.2272  0.5334
   58A       C2 1353   8.824   5.009   5.152 -1.0041  0.2313 -0.2586
   58A       H2 1354   8.816   4.912   5.104 -0.0859 -0.3863  0.7672
   58A       N3 1355   8.795   5.017   5.285  0.4011  0.4820  0.3156
   58A       C4 1356   8.800   5.144   5.336 -0.6855 -0.1649  0.1997
   58A      C3' 1357   8.841   5.174   5.783  0.4699  0.5227  0.3783
   58A      H3' 1358   8.854   5.275   5.745 -2.2349  1.4069  1.5707
   58A      C2' 1359   8.872   5.066   5.674 -0.0173 -0.4153  0.2282
   58A     H2'1 1360   8.959   5.096   5.617  0.1381  0.9353  1.1221
   58A      O2' 1361   8.872   4.931   5.716 -0.5707 -0.4254  0.6423
   58A     HO'2 1362   8.965   4.906   5.714 -0.0722  1.2939 -0.4077
   58A      O3' 1363   8.909   5.149   5.909 -0.1772  0.4292 -0.0043
   59C        P 1364   9.050   5.205   5.931 -0.0724 -0.1255  0.2198
   59C      O1P 1365   9.083   5.196   6.077 -0.1976 -0.0661 -0.0793
   59C      O2P 1366   9.055   5.339   5.872 -0.3726 -0.0481  0.4641
   59C      O5' 1367   9.154   5.110   5.855  0.1864  0.6432 -0.3593
   59C      C5' 1368   9.166   4.968   5.893  0.0309 -0.0403  1.2962
   59C     H5'1 1369   9.066   4.938   5.925 -1.1545  1.5614 -0.6311
   59C     H5'2 1370   9.240   4.950   5.970  0.4540 -4.8089  0.0791
   59C      C4' 1371   9.223   4.890   5.775 -0.9116 -0.8629 -0.0022
   59C      H4' 1372   9.233   4.787   5.809 -1.2549 -1.1214 -0.6821
   59C      O4' 1373   9.138   4.900   5.664 -0.1453  0.5254  0.5140
   59C      C1' 1374   9.216   4.896   5.542  0.1850 -0.1448 -0.6222
   59C      H1' 1375   9.184   4.815   5.476 -2.5408  0.3883 -0.0904
   59C       N1 1376   9.218   5.021   5.463  0.1075 -0.4761 -0.6223
   59C       C6 1377   9.196   5.143   5.520 -0.4897 -0.3457  0.2067
   59C       H6 1378   9.177   5.152   5.626 -2.0162 -0.7736 -0.0102
   59C       C5 1379   9.196   5.257   5.447  1.0474  0.4397  0.2829
   59C       H5 1380   9.179   5.352   5.495 -1.7682 -0.1697  0.6646
   59C       C4 1381   9.229   5.237   5.308 -0.4735  0.2814  0.5518
   59C       N4 1382   9.243   5.340   5.225  0.0417  0.3124  0.1902
   59C      H41 1383   9.243   5.436   5.256  0.8708  0.2992  0.2699
   59C      H42 1384   9.265   5.311   5.131 -3.2858 -1.9583 -0.0706
   59C       N3 1385   9.251   5.117   5.248  0.2500  0.0655  0.2537
   59C       C2 1386   9.246   5.010   5.332  0.3711 -0.2255 -0.5240
   59C       O2 1387   9.278   4.902   5.282 -0.5297  0.1813 -0.1595
   59C      C3' 1388   9.360   4.938   5.722 -0.5466  0.4940 -0.0653
   59C      H3' 1389   9.372   5.046   5.712  0.9117  0.5626  1.7150
   59C      C2' 1390   9.363   4.860   5.591  0.4269 -0.3945  0.4809
   59C     H2'1 1391   9.434   4.908   5.523  0.9650 -0.3650  1.0540
   59C      O2' 1392   9.383   4.723   5.598 -0.5283  0.0300 -0.3857
   59C     HO'2 1393   9.422   4.707   5.685  0.3395  2.7497 -0.1693
   59C      O3' 1394   9.468   4.883   5.800  0.4887  0.3618 -0.0251
   60U        P 1395   9.618   4.939   5.792  0.0659  0.0065  0.3907
   60U      O1P 1396   9.712   4.852   5.866  0.0050 -0.2525  0.2656
   60U      O2P 1397   9.604   5.079   5.840 -0.3219  0.1537  0.6650
   60U      O5' 1398   9.669   4.937   5.639  0.4220  0.3929  0.7517
   60U      C5' 1399   9.718   4.823   5.574  0.0238 -0.6340  0.1674
   60U     H5'1 1400   9.653   4.736   5.585  1.4185 -1.5734  1.5351
   60U     H5'2 1401   9.818   4.801   5.613 -0.0129  1.2867  1.4696
   60U      C4' 1402   9.735   4.856   5.422 -0.1585 -0.6199  0.6152
   60U      H4' 1403   9.759   4.760   5.376 -0.1959 -0.0210 -0.6823
   60U      O4' 1404   9.624   4.906   5.358  0.6475  0.2588 -0.4742
   60U      C1' 1405   9.674   4.999   5.260 -0.1759 -0.8311  0.3291
   60U      H1' 1406   9.637   4.970   5.162 -0.9592  0.6529  0.1613
   60U       N1 1407   9.627   5.137   5.288 -0.1511  0.6602  0.0143
   60U       C6 1408   9.575   5.175   5.407 -0.3002 -0.3098 -0.0298
   60U       H6 1409   9.545   5.108   5.487 -1.7522  0.2108 -0.1179
   60U       C5 1410   9.555   5.308   5.429  0.1544  0.2976 -0.1378
   60U       H5 1411   9.523   5.335   5.529  0.8870 -0.7033  0.3971
   60U       C4 1412   9.582   5.409   5.333 -0.1948  0.0277 -1.0342
   60U       O4 1413   9.567   5.527   5.341  0.4826 -0.6601 -0.3680
   60U       N3 1414   9.623   5.360   5.215  0.1620 -0.0463 -0.4752
   60U       H3 1415   9.648   5.419   5.137  0.7318 -0.9891 -1.0224
   60U       C2 1416   9.642   5.228   5.187  0.0880 -0.9454  0.0622
   60U       O2 1417   9.665   5.191   5.069  0.4056 -0.2250  0.4687
   60U      C3' 1418   9.847   4.957   5.401  0.2032  0.0034 -0.2121
   60U      H3' 1419   9.837   5.031   5.481 -0.1989  0.0824 -0.3324
   60U      C2' 1420   9.827   5.009   5.259  0.5856  0.4310  0.3950
   60U     H2'1 1421   9.864   5.111   5.247  2.3721 -0.1835  0.2827
   60U      O2' 1422   9.887   4.930   5.163  0.4397  0.5111  0.6257
   60U     HO'2 1423   9.978   4.910   5.185 -0.3342 -1.6835  2.1450
   60U      O3' 1424   9.980   4.899   5.418  0.3830 -0.2724 -0.0102
   61U        P 1425  10.101   5.003   5.399  0.0913  0.1485 -0.1597
   61U      O1P 1426  10.083   5.128   5.476  0.4837 -0.1372 -0.0444
   61U      O2P 1427  10.131   5.017   5.255 -0.8698  0.1427 -0.8688
   61U      O5' 1428  10.229   4.935   5.457 -0.1444  0.2899 -0.0758
   61U      C5' 1429  10.269   4.935   5.598 -0.1789  0.3705 -0.2681
   61U     H5'1 1430  10.186   4.895   5.657  0.0125  0.5038  0.0940
   61U     H5'2 1431  10.294   5.034   5.636 -2.0683  0.4891  0.8245
   61U      C4' 1432  10.394   4.845   5.625  0.2406 -0.1207  0.2757
   61U      H4' 1433  10.424   4.883   5.723 -1.2158  1.7974  0.0416
   61U      O4' 1434  10.372   4.698   5.626 -0.2145 -0.1584  0.1148
   61U      C1' 1435  10.385   4.655   5.491 -0.0718 -0.3244 -0.3014
   61U      H1' 1436  10.428   4.555   5.482  1.0924  0.1761 -0.5437
   61U       N1 1437  10.247   4.627   5.441  0.1684 -0.0174  0.6168
   61U       C6 1438  10.140   4.601   5.528 -0.0491 -0.5381 -0.3099
   61U       H6 1439  10.149   4.616   5.634 -0.0903  2.6000 -0.6596
   61U       C5 1440  10.017   4.582   5.472 -0.9252 -0.5284 -0.1191
   61U       H5 1441   9.926   4.586   5.530  0.3470  2.6923  1.9489
   61U       C4 1442   9.993   4.579   5.333  0.1101 -0.7025  0.6776
   61U       O4 1443   9.881   4.571   5.281 -0.3262  0.3899 -0.7459
   61U       N3 1444  10.103   4.596   5.257  0.2485 -1.2036 -0.2425
   61U       H3 1445  10.100   4.587   5.156  1.4887 -0.4716 -0.3584
   61U       C2 1446  10.226   4.632   5.305  0.3417 -0.5911 -0.0867
   61U       O2 1447  10.311   4.652   5.217 -0.3052  0.6656 -0.1256
   61U      C3' 1448  10.506   4.863   5.531  0.7394 -0.3785  1.1503
   61U      H3' 1449  10.506   4.960   5.482  2.3645 -0.3212  1.1993
   61U      C2' 1450  10.476   4.760   5.419 -0.6339 -0.8317  0.0186
   61U     H2'1 1451  10.415   4.818   5.351 -1.8906 -1.0292  0.9501
   61U      O2' 1452  10.594   4.708   5.362 -0.4320  0.1049  0.0700
   61U     HO'2 1453  10.568   4.654   5.287  2.2268  1.1038 -1.7058
   61U      O3' 1454  10.632   4.848   5.603 -0.4258  0.0484 -0.1909
   61U      H3T 1455  10.651   4.935   5.641  0.1933  0.1427 -0.6968
   62G      O5' 1456   9.730   5.215   4.310  0.2015  0.0263  0.4274
   62G      H5T 1457   9.644   5.173   4.316  0.4374 -0.2373  2.9446
   62G      C5' 1458   9.824   5.104   4.303  0.9928 -0.2196 -0.3026
   62G     H5'1 1459   9.924   5.146   4.311  0.3195  1.4504 -0.2234
   62G     H5'2 1460   9.815   5.047   4.210 -3.2906  0.0590 -0.2584
   62G      C4' 1461   9.800   5.008   4.419  0.0473  0.3392  0.8031
   62G      H4' 1462   9.874   4.928   4.416  0.9194  1.1402  0.4659
   62G      O4' 1463   9.802   5.070   4.544 -0.0232 -0.1803 -0.4517
   62G      C1' 1464   9.718   5.009   4.634  0.6865 -0.9693  0.0405
   62G      H1' 1465   9.768   4.974   4.724  1.3007  1.0348  0.5421
   62G       N9 1466   9.615   5.109   4.680  0.3041 -1.6175  0.0575
   62G       C8 1467   9.595   5.243   4.653  0.5532 -0.6243  0.0707
   62G       H8 1468   9.663   5.296   4.587  1.6215 -1.7064  0.2590
   62G       N7 1469   9.514   5.305   4.732  0.3211  0.3426 -0.7830
   62G       C5 1470   9.460   5.200   4.812  0.4884 -0.6561 -0.0626
   62G       C6 1471   9.369   5.202   4.925  0.0693 -0.4738  0.4268
   62G       O6 1472   9.293   5.295   4.960 -0.0418 -0.0617 -0.2475
   62G       N1 1473   9.348   5.085   4.985 -0.3909 -0.4394 -0.1777
   62G       H1 1474   9.295   5.091   5.070  2.2681 -1.9185  1.7152
   62G       C2 1475   9.416   4.975   4.945 -0.2429 -0.3863  0.6584
   62G       N2 1476   9.404   4.872   5.019 -0.3707 -0.2970 -0.9737
   62G      H21 1477   9.366   4.888   5.111  1.3593  2.5223 -0.6201
   62G      H22 1478   9.458   4.789   4.997 -1.7442 -1.6158  0.3497
   62G       N3 1479   9.503   4.960   4.842  0.0311 -0.0377 -0.0890
   62G       C4 1480   9.521   5.083   4.779 -0.5035  0.5168  0.1401
   62G      C3' 1481   9.661   4.944   4.409  0.2985  0.9917 -0.2486
   62G      H3' 1482   9.583   5.018   4.390  0.3578  1.0788 -0.1580
   62G      C2' 1483   9.650   4.895   4.560  0.0980  0.2642  0.5700
   62G     H2'1 1484   9.546   4.884   4.588  0.5270 -2.7729  1.3301
   62G      O2' 1485   9.723   4.772   4.576 -0.3418 -0.6274  0.1304
   62G     HO'2 1486   9.696   4.715   4.503  1.0602 -0.6176 -0.4249
   62G      O3' 1487   9.663   4.843   4.313  0.8842  0.0550  0.2738
   63U        P 1488   9.535   4.808   4.230 -0.0424  0.2279 -0.0859
   63U      O1P 1489   9.568   4.695   4.147  0.5171  0.4925 -0.2551
   63U      O2P 1490   9.496   4.926   4.153 -0.0792 -0.1204 -0.4818
   63U      O5' 1491   9.418   4.786   4.330 -0.3892  0.6969 -0.8818
   63U      C5' 1492   9.411   4.662   4.402  0.3690 -0.5011  0.1448
   63U     H5'1 1493   9.503   4.638   4.455  1.2083 -0.3940 -1.2372
   63U     H5'2 1494   9.401   4.577   4.335 -0.9740  0.0790 -0.4249
   63U      C4' 1495   9.293   4.657   4.508  0.1975  0.3360  0.3355
   63U      H4' 1496   9.297   4.560   4.558  0.9739 -1.3028 -2.6399
   63U      O4' 1497   9.314   4.758   4.606  0.5488 -0.2605 -0.1813
   63U      C1' 1498   9.187   4.776   4.667  0.0042  0.1845  0.6848
   63U      H1' 1499   9.195   4.722   4.762 -3.0943  2.2582  2.2899
   63U       N1 1500   9.144   4.914   4.697  0.0146  0.1732  0.1105
   63U       C6 1501   9.155   5.012   4.601  0.4743  0.6740 -0.0020
   63U       H6 1502   9.201   4.980   4.509 -1.3030 -1.8966 -0.0992
   63U       C5 1503   9.101   5.129   4.618  0.1102 -0.8055 -0.0535
   63U       H5 1504   9.113   5.208   4.545 -1.2369 -0.3732  0.1601
   63U       C4 1505   9.036   5.164   4.745 -0.2938 -0.3138  0.1880
   63U       O4 1506   8.996   5.273   4.778 -0.6944  0.0639  0.4272
   63U       N3 1507   9.029   5.068   4.835 -0.0776  0.0476 -0.0962
   63U       H3 1508   8.977   5.088   4.919  0.9256 -0.6935  0.7356
   63U       C2 1509   9.082   4.939   4.818 -0.2459 -0.6942 -1.0253
   63U       O2 1510   9.072   4.858   4.914  0.1155  0.4510  0.0458
   63U      C3' 1511   9.153   4.668   4.459 -0.8058  0.3336 -0.2679
   63U      H3' 1512   9.162   4.748   4.386 -0.5053  0.2092 -0.3692
   63U      C2' 1513   9.078   4.704   4.585  0.1342  0.1706 -0.2864
   63U     H2'1 1514   8.996   4.771   4.558  0.2048 -0.1854 -1.4270
   63U      O2' 1515   9.035   4.593   4.657  0.0850 -0.0435  0.1786
   63U     HO'2 1516   8.940   4.601   4.671  0.0928  1.0817 -0.3535
   63U      O3' 1517   9.094   4.553   4.388  0.2616 -0.1903 -0.1806
   64A        P 1518   8.957   4.575   4.307 -0.3300 -0.2879 -0.1966
   64A      O1P 1519   8.926   4.450   4.238 -0.5249 -1.0237  0.0504
   64A      O2P 1520   8.974   4.696   4.221 -0.4439  0.5464 -0.4061
   64A      O5' 1521   8.839   4.598   4.409  0.2278 -0.6057 -0.0449
   64A      C5' 1522   8.785   4.486   4.476  0.2299  0.4858 -0.0183
   64A     H5'1 1523   8.873   4.444   4.524  0.9625  2.2805  0.3086
   64A     H5'2 1524   8.737   4.407   4.418 -0.1756  0.4798  0.3184
   64A      C4' 1525   8.693   4.524   4.589  0.1691 -0.6387  0.0316
   64A      H4' 1526   8.661   4.433   4.639 -1.5012  0.2921  0.7378
   64A      O4' 1527   8.753   4.621   4.677 -0.1460  0.6965  0.1586
   64A      C1' 1528   8.639   4.690   4.733  0.2161  0.3676  0.4778
   64A      H1' 1529   8.627   4.657   4.836 -1.1702  0.0116  0.2213
   64A       N9 1530   8.662   4.837   4.715 -0.0494 -0.4876  0.5633
   64A       C8 1531   8.725   4.891   4.601 -0.0585  0.3207  0.2690
   64A       H8 1532   8.753   4.833   4.514 -0.6619 -1.3136  1.1141
   64A       N7 1533   8.724   5.021   4.605 -0.0101  0.4814 -0.0443
   64A       C5 1534   8.669   5.052   4.736  0.0738  0.1032  0.5025
   64A       C6 1535   8.639   5.170   4.808  0.6843 -0.7600 -0.7782
   64A       N6 1536   8.665   5.295   4.776 -0.3741 -0.6374 -0.0639
   64A      H61 1537   8.688   5.315   4.680  2.5208 -2.9268  0.0030
   64A      H62 1538   8.655   5.378   4.833  2.9765  0.1168 -0.3514
   64A       N1 1539   8.564   5.162   4.920 -0.4062 -0.7654 -0.6280
   64A       C2 1540   8.528   5.045   4.957 -0.7158  0.0902  0.4809
   64A       H2 1541   8.468   5.042   5.047 -0.8416 -0.6416  0.3817
   64A       N3 1542   8.547   4.926   4.903 -0.7026 -0.3926  0.0084
   64A       C4 1543   8.616   4.940   4.791 -0.6894 -0.1801 -0.0985
   64A      C3' 1544   8.566   4.584   4.535  0.0177 -0.0524  0.5475
   64A      H3' 1545   8.593   4.652   4.454  0.0816 -1.0147 -0.2627
   64A      C2' 1546   8.511   4.650   4.655 -0.4589 -0.1118  0.0377
   64A     H2'1 1547   8.447   4.732   4.622 -0.5947  1.1129  3.0277
   64A      O2' 1548   8.449   4.555   4.731 -0.0643  0.1315  0.4961
   64A     HO'2 1549   8.421   4.490   4.666 -0.9556  1.4084 -0.4400
   64A      O3' 1550   8.466   4.494   4.487 -0.0422 -0.0833  0.2173
   65C        P 1551   8.372   4.539   4.372 -0.0939 -0.6275  0.2646
   65C      O1P 1552   8.291   4.418   4.339  0.3905 -0.1459 -0.2879
   65C      O2P 1553   8.448   4.589   4.263  0.1240  0.7284 -0.1817
   65C      O5' 1554   8.272   4.655   4.435  0.5139  0.1502  0.2866
   65C      C5' 1555   8.156   4.615   4.506 -0.2736  0.4804  0.5008
   65C     H5'1 1556   8.196   4.547   4.581 -0.1751  0.7951  0.7360
   65C     H5'2 1557   8.082   4.572   4.439 -0.5542  2.8257 -0.7809
   65C      C4' 1558   8.079   4.718   4.585 -0.4712 -0.2656 -0.4594
   65C      H4' 1559   7.996   4.666   4.633 -0.7300 -1.8247 -2.4746
   65C      O4' 1560   8.167   4.787   4.680  0.1471  0.7347  0.6566
   65C      C1' 1561   8.121   4.912   4.705 -0.2717  0.2696 -0.5463
   65C      H1' 1562   8.095   4.912   4.811  1.6270  0.4100 -0.0399
   65C       N1 1563   8.223   5.012   4.671 -0.3036 -0.6653 -0.1757
   65C       C6 1564   8.317   4.987   4.576  0.0140  0.2520  0.1325
   65C       H6 1565   8.325   4.886   4.540  1.4273 -0.3698  1.9953
   65C       C5 1566   8.394   5.091   4.536  0.1195  0.1890 -0.5620
   65C       H5 1567   8.477   5.079   4.468 -0.3773 -1.1348 -0.9723
   65C       C4 1568   8.369   5.219   4.582 -0.0770 -0.0846 -0.5685
   65C       N4 1569   8.447   5.318   4.551  0.1201 -0.0451 -0.1822
   65C      H41 1570   8.513   5.306   4.475 -0.1921 -0.2716 -0.4141
   65C      H42 1571   8.419   5.411   4.579 -0.2575 -0.6133  1.4827
   65C       N3 1572   8.284   5.246   4.675  0.3616  0.4185 -0.3167
   65C       C2 1573   8.211   5.142   4.719  0.2852  0.0921 -0.5129
   65C       O2 1574   8.116   5.169   4.787  0.0502  0.0967 -0.0104
   65C      C3' 1575   8.017   4.833   4.506  0.5384 -0.4079  0.3564
   65C      H3' 1576   8.083   4.868   4.427  0.0462 -0.3067 -0.0179
   65C      C2' 1577   7.999   4.936   4.619  0.4461  0.4460  0.1428
   65C     H2'1 1578   8.001   5.039   4.584  0.5776  1.1291  2.0486
   65C      O2' 1579   7.882   4.908   4.698  0.2661 -0.2622  0.7180
   65C     HO'2 1580   7.830   4.834   4.665 -0.4411 -0.1792  1.5775
   65C      O3' 1581   7.886   4.801   4.445 -0.3536 -0.1161  0.8972
   66G        P 1582   7.828   4.882   4.321 -0.3559  0.4214  0.2187
   66G      O1P 1583   7.694   4.822   4.283 -0.4707  0.1695  0.9904
   66G      O2P 1584   7.934   4.902   4.222 -0.7694  0.0260 -0.0335
   66G      O5' 1585   7.808   5.016   4.391  0.0148  0.2119  0.0182
   66G      C5' 1586   7.695   5.039   4.473  0.3491  0.0075  0.4947
   66G     H5'1 1587   7.685   4.958   4.545  0.8304  1.3503  2.1439
   66G     H5'2 1588   7.606   5.034   4.411 -0.1951  1.1174  1.1480
   66G      C4' 1589   7.698   5.167   4.554 -0.0749  0.6613  0.2605
   66G      H4' 1590   7.625   5.155   4.633  1.2380  4.3557  2.2726
   66G      O4' 1591   7.815   5.195   4.628 -0.0398 -0.6214  0.7161
   66G      C1' 1592   7.839   5.337   4.630  0.5123  0.9474 -0.3555
   66G      H1' 1593   7.881   5.368   4.725  2.6613 -0.3244 -0.8357
   66G       N9 1594   7.949   5.380   4.549  0.0986  0.3156  0.3527
   66G       C8 1595   8.024   5.307   4.459 -0.8928 -0.1356  0.0256
   66G       H8 1596   8.002   5.204   4.433  1.4629 -1.0400  1.2932
   66G       N7 1597   8.118   5.379   4.398  0.3619  0.1283 -0.4318
   66G       C5 1598   8.114   5.503   4.471 -0.3818 -0.6504  0.3031
   66G       C6 1599   8.202   5.616   4.457  0.0732 -0.0711  0.3740
   66G       O6 1600   8.298   5.630   4.382 -0.6894 -0.2941  0.3089
   66G       N1 1601   8.170   5.713   4.552  0.2059 -0.7311  0.3307
   66G       H1 1602   8.215   5.803   4.544 -0.8622 -0.2860 -0.9375
   66G       C2 1603   8.069   5.701   4.642  0.4038 -0.2365  0.6455
   66G       N2 1604   8.046   5.808   4.716 -0.0131  0.2274  0.5134
   66G      H21 1605   8.102   5.892   4.707 -2.4709  2.0323  1.0456
   66G      H22 1606   7.955   5.814   4.760 -0.0264  0.3159  0.4752
   66G       N3 1607   7.986   5.593   4.659 -0.0038 -0.0126  1.0404
   66G       C4 1608   8.016   5.497   4.567  0.4248  0.3130  0.6646
   66G      C3' 1609   7.657   5.296   4.488 -0.7149 -0.3560 -0.9908
   66G      H3' 1610   7.721   5.302   4.400  1.2612  0.1462  0.4081
   66G      C2' 1611   7.708   5.400   4.594  0.2204  0.2669 -0.0879
   66G     H2'1 1612   7.729   5.497   4.547  1.9070 -0.1166 -0.1971
   66G      O2' 1613   7.621   5.398   4.703 -0.3464 -0.8806  0.3944
   66G     HO'2 1614   7.568   5.478   4.710 -0.7315 -0.7428 -2.5983
   66G      O3' 1615   7.512   5.315   4.466  0.4441 -0.1729  0.3079
   67G        P 1616   7.472   5.407   4.356 -0.1277 -0.0498  0.1078
   67G      O1P 1617   7.326   5.401   4.337  0.2086 -0.0945  0.3390
   67G      O2P 1618   7.558   5.375   4.238 -0.0238  0.8376 -0.0997
   67G      O5' 1619   7.508   5.551   4.412  0.5070 -0.2726  0.2046
   67G      C5' 1620   7.436   5.601   4.522 -0.0218  0.0044 -0.0455
   67G     H5'1 1621   7.442   5.542   4.613 -0.4912  1.7329  1.1570
   67G     H5'2 1622   7.334   5.622   4.491  0.1561 -1.3412 -1.7103
   67G      C4' 1623   7.481   5.740   4.561  0.4248 -0.2848  0.6714
   67G      H4' 1624   7.415   5.772   4.642 -0.8628 -0.2028 -0.3767
   67G      O4' 1625   7.622   5.747   4.606 -0.1381  0.2439  0.6383
   67G      C1' 1626   7.686   5.866   4.557 -0.5518  0.3336 -0.1788
   67G      H1' 1627   7.731   5.928   4.634 -0.4654  1.7280 -1.3131
   67G       N9 1628   7.793   5.837   4.457 -0.6881 -0.1352  0.2978
   67G       C8 1629   7.820   5.717   4.389  0.3862  0.4672  0.2941
   67G       H8 1630   7.752   5.635   4.401  0.7444  0.2895  1.1587
   67G       N7 1631   7.926   5.734   4.315 -0.4237 -0.0892  0.4785
   67G       C5 1632   7.970   5.867   4.325 -0.2706  0.2289 -0.3699
   67G       C6 1633   8.081   5.935   4.264  0.2816 -0.1961  0.5628
   67G       O6 1634   8.153   5.902   4.169 -0.4221  0.0371  0.3845
   67G       N1 1635   8.091   6.065   4.298  0.1045 -0.2870  0.1923
   67G       H1 1636   8.163   6.117   4.250 -1.0309  0.3347 -0.8722
   67G       C2 1637   8.009   6.123   4.391  0.0841 -0.0459 -0.1259
   67G       N2 1638   8.026   6.249   4.421 -0.4837  0.0531 -0.2794
   67G      H21 1639   8.107   6.302   4.392 -0.3537  1.7919  2.8374
   67G      H22 1640   7.954   6.289   4.479  0.1673 -0.3105  0.7930
   67G       N3 1641   7.901   6.063   4.445  0.0095 -0.4233 -0.1054
   67G       C4 1642   7.885   5.931   4.414 -0.4571 -0.1533  0.2023
   67G      C3' 1643   7.468   5.851   4.449 -0.5862 -0.6254 -0.1894
   67G      H3' 1644   7.498   5.805   4.354 -1.4428  1.4913 -1.5515
   67G      C2' 1645   7.574   5.953   4.499  0.1744  0.1809  0.3873
   67G     H2'1 1646   7.615   6.007   4.415 -0.7939  0.4152  0.0544
   67G      O2' 1647   7.517   6.034   4.593 -0.1302 -0.3570 -0.1049
   67G     HO'2 1648   7.435   6.075   4.562 -1.3765 -3.0499 -0.6355
   67G      O3' 1649   7.339   5.905   4.442  0.0840  0.5560 -0.1343
   68A        P 1650   7.276   5.963   4.311 -0.0421  0.5723 -0.2775
   68A      O1P 1651   7.151   6.032   4.344  0.0344  0.8685 -0.4553
   68A      O2P 1652   7.281   5.859   4.209  0.0922  0.3996 -0.0382
   68A      O5' 1653   7.373   6.081   4.266  0.3541  0.1781 -0.3193
   68A      C5' 1654   7.376   6.209   4.335  0.2148 -0.3760 -0.6360
   68A     H5'1 1655   7.369   6.194   4.443  0.4363 -0.7274 -0.6686
   68A     H5'2 1656   7.283   6.258   4.308  0.1676 -0.5487 -0.7890
   68A      C4' 1657   7.493   6.300   4.296 -0.2500 -0.5870  0.5982
   68A      H4' 1658   7.495   6.387   4.362  0.7120 -0.4575  0.4112
   68A      O4' 1659   7.616   6.232   4.307  0.3737  0.0380  0.4036
   68A      C1' 1660   7.708   6.286   4.216  0.2495 -0.4530 -0.3787
   68A      H1' 1661   7.780   6.346   4.272  1.4025 -1.5678 -0.6078
   68A       N9 1662   7.778   6.184   4.139  0.0139 -0.6422  0.4013
   68A       C8 1663   7.731   6.055   4.100 -0.1554 -0.2337 -0.3302
   68A       H8 1664   7.638   6.011   4.133 -1.1648  1.6450 -0.5232
   68A       N7 1665   7.823   5.983   4.041  0.2312 -0.7185 -0.5164
   68A       C5 1666   7.926   6.076   4.022 -0.1722 -0.1854  0.6139
   68A       C6 1667   8.046   6.071   3.945 -0.9166 -0.3283  0.0466
   68A       N6 1668   8.087   5.972   3.867  0.0622 -0.2944 -0.1673
   68A      H61 1669   8.029   5.890   3.873  1.0442 -1.0379 -0.7410
   68A      H62 1670   8.178   5.979   3.823  0.6461  0.1125  1.0348
   68A       N1 1671   8.127   6.181   3.945 -0.4278 -0.2250  0.8201
   68A       C2 1672   8.077   6.292   4.005 -0.3154 -0.2565  0.2194
   68A       H2 1673   8.144   6.377   4.007 -2.0673  1.2130  2.4918
   68A       N3 1674   7.964   6.309   4.073  0.7657 -0.4901  0.1218
   68A       C4 1675   7.898   6.196   4.087  0.2089  0.7050 -0.4536
   68A      C3' 1676   7.491   6.341   4.150  0.1473 -0.1644 -0.4007
   68A      H3' 1677   7.462   6.257   4.087 -1.7265 -1.3690  1.9093
   68A      C2' 1678   7.636   6.381   4.126 -0.3943 -0.0700 -0.1746
   68A     H2'1 1679   7.668   6.384   4.021  2.1322 -0.6092  0.5066
   68A      O2' 1680   7.660   6.512   4.177 -0.3537  0.0421  0.0637
   68A     HO'2 1681   7.663   6.565   4.097  1.7051  0.8777  0.6298
   68A      O3' 1682   7.411   6.455   4.126 -0.2903 -1.3125  0.0872
   69A        P 1683   7.344   6.488   3.985 -0.3394  0.1021 -0.6656
   69A      O1P 1684   7.226   6.573   4.018  0.0082 -0.3580 -0.4482
   69A      O2P 1685   7.329   6.359   3.917 -0.0456  0.2032 -0.1408
   69A      O5' 1686   7.460   6.574   3.917  0.3334 -0.0202 -0.0189
   69A      C5' 1687   7.482   6.706   3.949 -0.0794 -0.1440 -0.6260
   69A     H5'1 1688   7.467   6.717   4.057 -1.2953  1.4077 -0.9292
   69A     H5'2 1689   7.409   6.768   3.897  1.1379  1.4280 -0.5233
   69A      C4' 1690   7.621   6.760   3.914 -0.5689  0.3858 -0.2298
   69A      H4' 1691   7.643   6.850   3.972 -1.6624 -0.3749  1.4424
   69A      O4' 1692   7.721   6.657   3.943  0.5895  0.3435 -0.4059
   69A      C1' 1693   7.812   6.649   3.833 -0.1896  0.3449  0.0001
   69A      H1' 1694   7.914   6.667   3.869 -0.2094 -2.2296  1.5674
   69A       N9 1695   7.814   6.518   3.770  0.7269 -0.3063  0.2365
   69A       C8 1696   7.719   6.420   3.761  0.2387 -0.8516  0.4071
   69A       H8 1697   7.618   6.446   3.788  0.2227 -0.3146 -0.1388
   69A       N7 1698   7.762   6.312   3.703 -0.2175 -0.3622  0.5382
   69A       C5 1699   7.900   6.332   3.684  0.1419 -0.0168  0.4609
   69A       C6 1700   8.004   6.253   3.619  0.5309 -0.3486  0.5527
   69A       N6 1701   8.003   6.132   3.575 -0.3556 -0.1470  0.5028
   69A      H61 1702   7.925   6.068   3.589 -2.5867  2.1608 -0.4480
   69A      H62 1703   8.071   6.109   3.504 -2.3619 -0.6779 -1.4009
   69A       N1 1704   8.120   6.321   3.599  0.1520 -0.8017 -0.1015
   69A       C2 1705   8.125   6.451   3.633  0.1143 -0.2872 -0.7440
   69A       H2 1706   8.224   6.493   3.624 -0.2619  0.7060 -0.3490
   69A       N3 1707   8.035   6.535   3.681 -0.7511 -0.3188  0.5321
   69A       C4 1708   7.926   6.465   3.713  0.4205  0.8043  0.0085
   69A      C3' 1709   7.643   6.789   3.770  0.2822 -0.3080 -0.2939
   69A      H3' 1710   7.589   6.720   3.706 -1.9763 -0.4024  1.5871
   69A      C2' 1711   7.782   6.758   3.736 -0.1112 -0.0224  0.0534
   69A     H2'1 1712   7.792   6.717   3.636 -1.5238 -0.9518  0.2703
   69A      O2' 1713   7.867   6.872   3.765 -0.1060 -0.3111  0.5466
   69A     HO'2 1714   7.814   6.938   3.720 -1.1080 -1.1677  0.4492
   69A      O3' 1715   7.621   6.925   3.726  0.0115  0.6828 -0.7689
   70U        P 1716   7.592   6.962   3.575  0.2908  0.0505  0.1093
   70U      O1P 1717   7.545   7.103   3.572  0.2840 -0.5280 -0.0252
   70U      O2P 1718   7.493   6.859   3.521  0.3131 -0.0267 -0.0965
   70U      O5' 1719   7.727   6.948   3.495  0.0530  0.0999 -0.0837
   70U      C5' 1720   7.810   7.060   3.483  0.6128  0.1197  1.0071
   70U     H5'1 1721   7.831   7.107   3.579 -0.7151 -0.6279  1.6901
   70U     H5'2 1722   7.766   7.133   3.415 -0.0881 -1.0199  0.1971
   70U      C4' 1723   7.938   7.005   3.417 -0.5838  0.2974 -0.5397
   70U      H4' 1724   8.025   7.069   3.435  1.0160 -2.0131  0.5018
   70U      O4' 1725   7.980   6.877   3.468  0.1006 -0.3892 -0.0686
   70U      C1' 1726   8.031   6.805   3.363 -0.1325 -0.3799  0.4804
   70U      H1' 1727   8.137   6.801   3.387 -0.2637 -1.3292  0.9355
   70U       N1 1728   7.969   6.669   3.348  0.4340 -0.2445 -0.3743
   70U       C6 1729   7.833   6.644   3.356 -0.1725 -0.4968 -0.0255
   70U       H6 1730   7.759   6.715   3.390 -0.2904 -0.7509  0.2517
   70U       C5 1731   7.785   6.519   3.323 -0.3372 -0.2918  0.2401
   70U       H5 1732   7.683   6.490   3.340  0.0133 -0.3648  2.5617
   70U       C4 1733   7.871   6.409   3.289 -0.6833 -0.0706  0.5334
   70U       O4 1734   7.837   6.293   3.277 -0.1082  0.2427  0.2598
   70U       N3 1735   8.004   6.439   3.283 -0.2909 -0.5483 -0.3271
   70U       H3 1736   8.064   6.361   3.263 -0.6007 -1.0780  0.7631
   70U       C2 1737   8.054   6.567   3.303  0.6092 -0.7382 -0.1932
   70U       O2 1738   8.173   6.584   3.287 -0.2267  0.4326 -0.5355
   70U      C3' 1739   7.920   6.993   3.267  0.0552 -0.2577  0.3125
   70U      H3' 1740   7.823   6.948   3.245  0.9851 -1.5866 -1.3282
   70U      C2' 1741   8.030   6.892   3.238  0.0205 -0.3645 -0.4062
   70U     H2'1 1742   8.001   6.827   3.154  1.3668 -2.4205  0.6360
   70U      O2' 1743   8.159   6.945   3.213  0.3762 -0.0897  0.1627
   70U     HO'2 1744   8.172   6.931   3.119  1.4980  0.4341  0.2169
   70U      O3' 1745   7.941   7.115   3.200 -0.5095  0.2570 -0.1744
   71A        P 1746   7.866   7.139   3.064  0.3849  0.3058 -0.0604
   71A      O1P 1747   7.890   7.284   3.033  0.3784 -0.4504 -0.5147
   71A      O2P 1748   7.729   7.080   3.080 -0.0229  0.0885 -0.1799
   71A      O5' 1749   7.944   7.057   2.958 -0.5638 -0.1163  0.2346
   71A      C5' 1750   8.081   7.090   2.923  0.1343  0.5111 -0.1891
   71A     H5'1 1751   8.142   7.134   3.002  1.2547  2.8744 -2.2544
   71A     H5'2 1752   8.092   7.166   2.846  2.3333 -1.0801 -1.5809
   71A      C4' 1753   8.145   6.957   2.866  0.1529 -0.2115 -0.6550
   71A      H4' 1754   8.252   6.962   2.847  0.3971 -0.5935  0.5527
   71A      O4' 1755   8.127   6.850   2.955 -0.6941 -0.1585 -0.2879
   71A      C1' 1756   8.140   6.728   2.872 -0.2278 -0.0755  1.2356
   71A      H1' 1757   8.240   6.689   2.887  0.4098  0.6233 -0.9030
   71A       N9 1758   8.049   6.617   2.896  0.2751  0.1894 -0.3463
   71A       C8 1759   7.931   6.614   2.970  0.1068 -0.4757 -0.9338
   71A       H8 1760   7.891   6.700   3.021 -1.3202 -1.3469 -0.5420
   71A       N7 1761   7.872   6.501   2.970  0.2141  0.3022  0.3791
   71A       C5 1762   7.953   6.416   2.893  0.2753 -0.1400 -0.5042
   71A       C6 1763   7.943   6.279   2.848  0.2516 -0.3319 -0.0609
   71A       N6 1764   7.849   6.190   2.876  0.1618 -0.3918 -0.4046
   71A      H61 1765   7.773   6.219   2.936 -0.4438 -0.0228 -1.3248
   71A      H62 1766   7.858   6.091   2.858  1.3645 -0.7000  1.6186
   71A       N1 1767   8.038   6.227   2.768 -0.3445 -0.0862 -0.4041
   71A       C2 1768   8.140   6.310   2.726  0.4874  0.4334  0.0193
   71A       H2 1769   8.210   6.273   2.652 -1.5266  0.7337 -2.1411
   71A       N3 1770   8.153   6.439   2.758  0.4615 -0.8406 -0.1046
   71A       C4 1771   8.061   6.488   2.846  0.7103 -0.1221 -0.1869
   71A      C3' 1772   8.081   6.914   2.740  0.2943 -0.5986 -0.8265
   71A      H3' 1773   7.975   6.928   2.757  0.8987  1.0098  2.3185
   71A      C2' 1774   8.131   6.769   2.720 -0.6797  0.0122  0.4359
   71A     H2'1 1775   8.059   6.705   2.668  0.8599 -0.3137 -1.3730
   71A      O2' 1776   8.266   6.769   2.666  0.2891  0.5797 -0.0090
   71A     HO'2 1777   8.260   6.763   2.571  2.8010 -1.9629 -0.1774
   71A      O3' 1778   8.116   6.992   2.623 -0.3910 -0.0370 -0.4357
   72G        P 1779   8.046   6.977   2.488 -0.0237 -0.1134 -0.0571
   72G      O1P 1780   8.084   7.100   2.404 -0.1361 -0.1409 -0.6189
   72G      O2P 1781   7.900   6.954   2.510 -0.8138  0.4717 -0.0505
   72G      O5' 1782   8.111   6.844   2.417  0.1204  0.1195  0.4783
   72G      C5' 1783   8.227   6.848   2.332  0.0813  0.5233 -0.4119
   72G     H5'1 1784   8.298   6.890   2.403 -0.1950  0.7581 -0.2715
   72G     H5'2 1785   8.219   6.910   2.244  0.1741  0.1127 -0.7127
   72G      C4' 1786   8.268   6.703   2.294  0.4035 -0.2330  0.3521
   72G      H4' 1787   8.373   6.707   2.267 -0.1359  1.9888 -1.8361
   72G      O4' 1788   8.242   6.612   2.401  0.6539 -0.5281  0.0193
   72G      C1' 1789   8.213   6.481   2.353  0.2365 -0.0673  0.2945
   72G      H1' 1790   8.285   6.413   2.399  0.3362 -0.5675 -0.5797
   72G       N9 1791   8.075   6.442   2.397 -0.2995 -0.2801  0.3725
   72G       C8 1792   7.968   6.519   2.444  0.0314 -0.0966 -0.0475
   72G       H8 1793   7.975   6.627   2.449  1.1698 -0.1907  0.8096
   72G       N7 1794   7.867   6.447   2.490 -0.1176  0.4735 -0.6166
   72G       C5 1795   7.900   6.316   2.456  0.1166 -0.2209 -0.2136
   72G       C6 1796   7.836   6.190   2.475  1.3391  0.2225  0.4329
   72G       O6 1797   7.730   6.165   2.534 -0.2361 -0.2411 -0.0411
   72G       N1 1798   7.902   6.087   2.416  0.2977  0.2655 -0.8161
   72G       H1 1799   7.866   5.994   2.433 -0.9337  0.8935  0.1456
   72G       C2 1800   8.018   6.099   2.351  0.3651  0.4649 -0.2979
   72G       N2 1801   8.070   5.985   2.312 -0.0015 -0.4547 -0.1562
   72G      H21 1802   8.012   5.903   2.309 -1.4389  0.5242  0.2270
   72G      H22 1803   8.152   5.992   2.252  0.8184 -1.8369  0.7361
   72G       N3 1804   8.077   6.211   2.324 -0.2778  0.3344 -0.0559
   72G       C4 1805   8.017   6.317   2.384 -0.1081 -1.1540 -0.1378
   72G      C3' 1806   8.205   6.634   2.172  0.2021  0.5762  0.2303
   72G      H3' 1807   8.098   6.650   2.182  0.0864  0.1590 -0.2986
   72G      C2' 1808   8.216   6.482   2.202 -0.0964 -0.6785  0.1539
   72G     H2'1 1809   8.131   6.430   2.157  1.4899 -2.5668 -0.7620
   72G      O2' 1810   8.347   6.426   2.169 -0.3319  0.7274 -0.2838
   72G     HO'2 1811   8.335   6.332   2.156 -1.8550  0.4580  2.3886
   72G      O3' 1812   8.257   6.669   2.045  0.1465  0.3275 -0.0186
   73A        P 1813   8.162   6.675   1.917 -0.1283 -0.2072  0.0018
   73A      O1P 1814   8.237   6.729   1.805  0.4157  0.3816 -0.2014
   73A      O2P 1815   8.045   6.754   1.960 -0.2166 -0.4133 -0.2160
   73A      O5' 1816   8.117   6.530   1.891 -0.5358  0.4269  0.6018
   73A      C5' 1817   8.207   6.437   1.828 -0.8545  0.5875 -0.1782
   73A     H5'1 1818   8.291   6.413   1.893 -1.1142 -1.6330 -0.5900
   73A     H5'2 1819   8.243   6.474   1.732  1.6594 -0.7465  0.1685
   73A      C4' 1820   8.136   6.301   1.819 -0.5975  0.2761  0.5256
   73A      H4' 1821   8.211   6.230   1.786  0.1355 -0.3538  3.3129
   73A      O4' 1822   8.091   6.256   1.949  0.0658 -0.4556  0.4135
   73A      C1' 1823   7.983   6.167   1.941  0.4849 -0.3529  0.1851
   73A      H1' 1824   8.018   6.067   1.968  2.2350 -0.1542 -1.1902
   73A       N9 1825   7.869   6.215   2.019 -0.0283  0.3229 -0.2765
   73A       C8 1826   7.856   6.339   2.074 -0.1224  0.3742  0.8926
   73A       H8 1827   7.926   6.418   2.053  1.1045 -0.0994  2.9492
   73A       N7 1828   7.750   6.349   2.152 -0.6605 -0.3970  0.0257
   73A       C5 1829   7.698   6.220   2.155 -0.3224 -0.4940  0.5192
   73A       C6 1830   7.594   6.160   2.227 -0.7413 -0.6976 -0.3666
   73A       N6 1831   7.514   6.218   2.317 -0.1326  0.2122  0.3426
   73A      H61 1832   7.502   6.318   2.314  0.0101  0.3338  2.2245
   73A      H62 1833   7.458   6.156   2.375  0.9860 -1.6270 -0.4598
   73A       N1 1834   7.574   6.031   2.225 -0.0188  0.3197  0.0691
   73A       C2 1835   7.657   5.954   2.150  0.2628  0.5149  0.0353
   73A       H2 1836   7.644   5.847   2.155  1.1176  0.3181 -1.4128
   73A       N3 1837   7.756   5.999   2.074 -0.7166  0.2643 -0.5242
   73A       C4 1838   7.773   6.133   2.080 -0.3712  0.4112 -0.3243
   73A      C3' 1839   8.011   6.282   1.731  0.2491  0.0949 -0.0979
   73A      H3' 1840   7.958   6.376   1.748  0.6612  0.2266  0.5070
   73A      C2' 1841   7.927   6.170   1.793 -0.2500  0.1985  0.0991
   73A     H2'1 1842   7.826   6.207   1.779  0.3700  2.7131  1.6228
   73A      O2' 1843   7.958   6.041   1.733 -0.7718 -0.0999  0.0925
   73A     HO'2 1844   7.956   6.055   1.638  0.7967 -1.2438 -0.1466
   73A      O3' 1845   8.040   6.252   1.592 -0.3158 -0.0713 -0.2802
   74U        P 1846   7.948   6.297   1.476 -0.1408 -0.0242 -0.5650
   74U      O1P 1847   8.038   6.274   1.355  0.2970 -0.3736  0.4536
   74U      O2P 1848   7.898   6.435   1.507  0.0240 -0.8666  0.3418
   74U      O5' 1849   7.828   6.190   1.483 -0.3034 -0.2597  0.1245
   74U      C5' 1850   7.845   6.067   1.420  0.3709  0.5047 -0.1093
   74U     H5'1 1851   7.932   6.020   1.466  0.1509  1.2258  1.0956
   74U     H5'2 1852   7.849   6.068   1.311 -0.2335 -2.5048 -0.2439
   74U      C4' 1853   7.727   5.977   1.448 -0.0157  1.1092 -0.1424
   74U      H4' 1854   7.749   5.879   1.406  1.2662  0.1359  2.5667
   74U      O4' 1855   7.707   5.959   1.589 -0.0163  0.4378  0.0868
   74U      C1' 1856   7.569   5.935   1.609 -0.3602 -0.0720  0.2264
   74U      H1' 1857   7.560   5.828   1.629  1.6378 -0.1988  0.6790
   74U       N1 1858   7.525   6.017   1.716 -0.4083 -0.1610 -0.8547
   74U       C6 1859   7.564   6.152   1.712  0.2410  0.6432  0.1901
   74U       H6 1860   7.621   6.183   1.626  1.3306 -1.2554  0.1667
   74U       C5 1861   7.522   6.242   1.808 -0.2703  0.5105  0.3395
   74U       H5 1862   7.555   6.345   1.806 -0.3357  0.5277 -0.8003
   74U       C4 1863   7.433   6.201   1.913  0.1491 -0.6556  0.3447
   74U       O4 1864   7.404   6.280   2.002 -0.4891 -0.3205 -0.4546
   74U       N3 1865   7.382   6.078   1.899 -0.3875 -0.6491 -0.3301
   74U       H3 1866   7.313   6.049   1.967 -1.9639 -0.3732 -1.7538
   74U       C2 1867   7.425   5.983   1.808 -0.3291  0.1033  0.5781
   74U       O2 1868   7.377   5.870   1.797 -0.7301 -0.2938 -0.2591
   74U      C3' 1869   7.598   6.028   1.388 -0.7375  0.1477  0.2065
   74U      H3' 1870   7.598   6.137   1.395 -0.4006  0.0728  1.7012
   74U      C2' 1871   7.493   5.972   1.483  0.4464 -0.0742 -0.1162
   74U     H2'1 1872   7.411   6.041   1.504 -1.3379 -1.0962 -3.1093
   74U      O2' 1873   7.440   5.848   1.443  0.9471 -0.3646 -0.4877
   74U     HO'2 1874   7.348   5.852   1.417  0.1528 -0.8568  2.0061
   74U      O3' 1875   7.560   5.990   1.253  0.0420  0.0095 -0.2322
   75A        P 1876   7.451   6.071   1.166  0.3355 -0.5623  0.0358
   75A      O1P 1877   7.457   6.024   1.025  0.6543 -0.0923  0.6148
   75A      O2P 1878   7.480   6.212   1.182 -0.1020  0.0497 -0.3418
   75A      O5' 1879   7.304   6.047   1.234  0.6895  0.1818  0.3263
   75A      C5' 1880   7.244   5.927   1.200 -0.0748 -0.1671 -0.4081
   75A     H5'1 1881   7.314   5.846   1.218 -1.9207 -1.6601  0.5021
   75A     H5'2 1882   7.210   5.910   1.098 -0.0318  0.0908 -0.4657
   75A      C4' 1883   7.120   5.904   1.289 -0.2903  1.0279 -0.5096
   75A      H4' 1884   7.079   5.804   1.273  0.0284  0.6263  1.0018
   75A      O4' 1885   7.159   5.914   1.424 -0.0242  0.1321 -0.1545
   75A      C1' 1886   7.049   5.962   1.506  0.3583  0.1538  0.3951
   75A      H1' 1887   7.015   5.881   1.571 -0.9804  0.6672  0.3766
   75A       N9 1888   7.072   6.083   1.585  0.5178  0.5731  0.3989
   75A       C8 1889   7.160   6.182   1.555  0.2845 -0.0011 -0.1777
   75A       H8 1890   7.221   6.186   1.466  1.1970  0.7090  0.4652
   75A       N7 1891   7.164   6.272   1.655  0.0384  0.0604  0.3281
   75A       C5 1892   7.066   6.233   1.745 -0.3152 -0.1985 -0.7968
   75A       C6 1893   7.031   6.267   1.879  0.2960  0.2350  1.0116
   75A       N6 1894   7.094   6.360   1.947 -0.0345 -0.2623 -0.0483
   75A      H61 1895   7.158   6.421   1.897 -0.0510  0.4600  0.7878
   75A      H62 1896   7.070   6.393   2.039 -1.8731 -0.1666 -0.5147
   75A       N1 1897   6.939   6.199   1.950 -0.1327 -0.0429  0.0390
   75A       C2 1898   6.890   6.089   1.892 -0.4773 -0.0461  0.1609
   75A       H2 1899   6.826   6.024   1.950  1.2472 -0.5976  1.5359
   75A       N3 1900   6.924   6.040   1.778  0.1661  0.2434 -0.6484
   75A       C4 1901   7.013   6.114   1.705  0.7276 -0.2214 -0.0398
   75A      C3' 1902   7.018   6.010   1.276  0.2122 -0.5231  0.2136
   75A      H3' 1903   7.068   6.106   1.271  2.6190 -1.7088 -0.0413
   75A      C2' 1904   6.944   5.996   1.405  0.5278 -0.0031  0.5348
   75A     H2'1 1905   6.891   6.089   1.425  1.8477  0.7192  0.7841
   75A      O2' 1906   6.847   5.901   1.394  0.2314 -0.1408 -0.1220
   75A     HO'2 1907   6.790   5.942   1.328 -0.0576  0.6595  0.6075
   75A      O3' 1908   6.953   5.984   1.157 -0.5574 -0.2068  0.1240
   76A        P 1909   6.834   6.067   1.109 -0.2347 -0.1038 -0.0659
   76A      O1P 1910   6.775   6.004   0.991 -0.5758  0.4871  0.7387
   76A      O2P 1911   6.880   6.208   1.097  0.3871 -0.0710  0.4267
   76A      O5' 1912   6.720   6.069   1.217  0.5170  0.3695 -0.4715
   76A      C5' 1913   6.612   5.969   1.212 -0.6357 -0.3047 -0.7425
   76A     H5'1 1914   6.631   5.863   1.221 -1.5767 -0.5464 -1.3904
   76A     H5'2 1915   6.554   5.981   1.121 -0.8549  0.8520 -0.4771
   76A      C4' 1916   6.526   5.992   1.329 -0.8475  0.1796 -0.1533
   76A      H4' 1917   6.465   5.902   1.334 -2.1181  1.0413  0.1026
   76A      O4' 1918   6.589   6.001   1.456  0.1094 -0.1485 -0.1981
   76A      C1' 1919   6.522   6.104   1.523  0.0687 -0.3774 -0.6306
   76A      H1' 1920   6.480   6.071   1.618 -0.6781  1.3122 -0.3343
   76A       N9 1921   6.608   6.220   1.559 -0.5090 -0.0925  0.0470
   76A       C8 1922   6.718   6.280   1.495 -0.0261 -0.3645 -0.2437
   76A       H8 1923   6.741   6.255   1.392 -1.1523  0.1274 -0.6276
   76A       N7 1924   6.780   6.368   1.568 -0.5881  0.0625  0.3861
   76A       C5 1925   6.707   6.363   1.685  0.3358 -0.2091 -0.6582
   76A       C6 1926   6.715   6.426   1.810 -0.0009 -0.3571 -0.0343
   76A       N6 1927   6.801   6.519   1.838 -0.0647  0.3291 -0.1084
   76A      H61 1928   6.871   6.530   1.765  0.9695 -0.7620  0.6808
   76A      H62 1929   6.820   6.540   1.935 -0.1866  0.2566 -0.0693
   76A       N1 1930   6.642   6.398   1.918 -0.1802 -0.1301  0.6659
   76A       C2 1931   6.545   6.311   1.893  0.6267  0.2733 -0.4681
   76A       H2 1932   6.479   6.321   1.979  2.8445  3.4086  1.0792
   76A       N3 1933   6.514   6.241   1.783  0.4547  0.0015 -0.4032
   76A       C4 1934   6.607   6.270   1.684  0.3303  0.0209  0.0453
   76A      C3' 1935   6.452   6.124   1.304 -0.6257  0.2933 -0.4712
   76A      H3' 1936   6.521   6.202   1.272  0.5404 -0.8859 -0.9236
   76A      C2' 1937   6.403   6.140   1.442  0.2511 -0.5391  0.0098
   76A     H2'1 1938   6.380   6.246   1.450  1.2090 -0.3212 -0.0206
   76A      O2' 1939   6.288   6.055   1.484  0.5991 -0.7604  0.2151
   76A     HO'2 1940   6.255   6.004   1.410  0.3389  0.1235 -0.2986
   76A      O3' 1941   6.356   6.111   1.201 -0.2099 -0.1795  0.7631
   77U        P 1942   6.301   6.239   1.121 -0.7011  0.6956 -0.0020
   77U      O1P 1943   6.197   6.194   1.026  0.0782 -0.3450 -0.5305
   77U      O2P 1944   6.423   6.313   1.065  0.0130  0.5715  0.2039
   77U      O5' 1945   6.233   6.329   1.234 -0.2533 -0.8211  0.1145
   77U      C5' 1946   6.110   6.291   1.302 -0.4987 -0.0318  0.1434
   77U     H5'1 1947   6.128   6.200   1.358 -1.7150 -1.9315 -2.3567
   77U     H5'2 1948   6.025   6.272   1.237 -0.5741  0.4030  0.1059
   77U      C4' 1949   6.077   6.401   1.403 -0.5170 -0.5382  0.2694
   77U      H4' 1950   5.976   6.381   1.438 -0.0859 -2.5412  0.4889
   77U      O4' 1951   6.169   6.396   1.504  0.2146  0.6057 -0.3869
   77U      C1' 1952   6.182   6.527   1.559 -0.1414 -0.5841 -0.0695
   77U      H1' 1953   6.142   6.526   1.660  0.9598  1.1547  0.4288
   77U       N1 1954   6.314   6.591   1.565 -0.2418 -0.1260 -1.2436
   77U       C6 1955   6.407   6.571   1.474 -0.0850 -0.5545  0.0781
   77U       H6 1956   6.385   6.522   1.380  0.3636 -0.5155 -0.0535
   77U       C5 1957   6.537   6.617   1.496 -0.5324 -0.0969  0.0982
   77U       H5 1958   6.615   6.593   1.425  1.1309  5.0150 -0.1485
   77U       C4 1959   6.573   6.697   1.610  0.5658  0.3272  0.4046
   77U       O4 1960   6.679   6.756   1.633  0.2685 -0.2837  0.1883
   77U       N3 1961   6.466   6.737   1.683 -0.1207 -0.6239  0.0176
   77U       H3 1962   6.483   6.807   1.753 -1.7117  0.1846 -0.3566
   77U       C2 1963   6.340   6.684   1.671  0.8209 -0.3244 -0.2817
   77U       O2 1964   6.253   6.720   1.751  0.3949  0.4303  1.0143
   77U      C3' 1965   6.060   6.542   1.345  0.0322  0.3457 -0.1209
   77U      H3' 1966   6.143   6.572   1.281 -0.7524  2.1881 -0.3437
   77U      C2' 1967   6.085   6.622   1.480 -0.6961  0.4186  0.2869
   77U     H2'1 1968   6.131   6.719   1.460  0.3729 -0.2425 -0.5841
   77U      O2' 1969   5.966   6.644   1.549  0.1953 -0.4481 -0.5043
   77U     HO'2 1970   5.912   6.709   1.503  0.7848  0.0465 -0.5000
   77U      O3' 1971   5.933   6.568   1.292  0.2791 -0.0866  0.2270
   78U        P 1972   5.903   6.687   1.195 -0.4294 -0.2187  0.0724
   78U      O1P 1973   5.760   6.673   1.169  1.3325 -0.3453  0.1668
   78U      O2P 1974   5.998   6.686   1.083 -0.4349  0.4083 -0.6050
   78U      O5' 1975   5.924   6.816   1.291  0.8688  0.3592 -0.5446
   78U      C5' 1976   5.809   6.861   1.367  0.4534  0.0942 -0.2043
   78U     H5'1 1977   5.786   6.769   1.419  2.2195 -1.2999 -1.7545
   78U     H5'2 1978   5.728   6.891   1.299 -0.6442  1.2684  1.5180
   78U      C4' 1979   5.866   6.973   1.458 -0.3280  0.3263 -0.4583
   78U      H4' 1980   5.795   6.997   1.538  1.1160  1.4556  0.5444
   78U      O4' 1981   5.970   6.938   1.547  0.4687  0.0314  0.0355
   78U      C1' 1982   6.071   7.045   1.572  0.0140  0.0501 -0.1134
   78U      H1' 1983   6.074   7.055   1.681 -0.0660 -3.1076  0.2649
   78U       N1 1984   6.210   7.026   1.526 -0.4163  0.7792  0.1431
   78U       C6 1985   6.245   6.953   1.413  0.2346  0.3097  0.1549
   78U       H6 1986   6.164   6.913   1.354 -0.2727 -0.5678  1.3892
   78U       C5 1987   6.369   6.923   1.374 -0.1317  0.0205 -0.1094
   78U       H5 1988   6.390   6.863   1.287  0.8154 -0.2906  0.3218
   78U       C4 1989   6.478   6.984   1.444 -0.2522  0.0886  0.4077
   78U       O4 1990   6.596   6.974   1.412  0.1183  0.0804  0.1544
   78U       N3 1991   6.441   7.062   1.549  0.1220  0.5859 -0.1900
   78U       H3 1992   6.507   7.130   1.583 -1.6330  1.6599  1.2582
   78U       C2 1993   6.314   7.092   1.587 -0.7449 -0.1101  0.1621
   78U       O2 1994   6.300   7.157   1.689 -0.3010  0.5848 -0.2315
   78U      C3' 1995   5.921   7.098   1.398  0.3094  0.0884 -0.5784
   78U      H3' 1996   5.983   7.064   1.315 -0.0473 -4.8225  0.8503
   78U      C2' 1997   6.011   7.165   1.499 -0.0077 -0.7378 -0.3102
   78U     H2'1 1998   6.095   7.219   1.454  0.6332 -0.8549  0.7028
   78U      O2' 1999   5.929   7.239   1.592  0.3979 -0.2085 -0.3519
   78U     HO'2 2000   5.904   7.324   1.554 -1.5529 -0.5905 -0.0066
   78U      O3' 2001   5.814   7.176   1.346 -0.2173 -0.3679  0.5497
   79A        P 2002   5.833   7.272   1.225 -0.1177 -0.0792  0.1794
   79A      O1P 2003   5.702   7.341   1.196 -0.1318  0.1824 -0.3203
   79A      O2P 2004   5.905   7.202   1.113  0.2017  0.0545 -0.0777
   79A      O5' 2005   5.940   7.383   1.264  0.2082 -0.2854  0.6258
   79A      C5' 2006   5.906   7.492   1.359  0.0952 -0.6781 -0.4317
   79A     H5'1 2007   5.866   7.443   1.448  0.3528 -1.8152 -0.9210
   79A     H5'2 2008   5.827   7.554   1.317 -2.0381 -1.3960  2.2212
   79A      C4' 2009   6.020   7.586   1.406 -0.0759 -0.7004  0.2040
   79A      H4' 2010   5.968   7.676   1.439 -0.7476 -1.2736  0.7501
   79A      O4' 2011   6.111   7.530   1.493 -0.0487 -0.0108  0.4239
   79A      C1' 2012   6.246   7.571   1.469 -0.3298 -0.2544  0.3652
   79A      H1' 2013   6.286   7.602   1.566 -0.6407  0.6595  0.2070
   79A       N9 2014   6.330   7.457   1.406  0.6527 -0.8040 -0.5871
   79A       C8 2015   6.299   7.364   1.315 -0.2659 -0.0830 -0.2837
   79A       H8 2016   6.203   7.331   1.277  0.5845 -2.9942 -0.1867
   79A       N7 2017   6.397   7.283   1.280 -0.5196  0.5913  0.2422
   79A       C5 2018   6.504   7.345   1.341 -0.7067 -0.6833 -0.3430
   79A       C6 2019   6.646   7.329   1.346 -0.0910  0.0418 -0.2859
   79A       N6 2020   6.716   7.231   1.288 -0.4115 -0.5127  0.9227
   79A      H61 2021   6.668   7.160   1.235 -0.3953 -1.4664  2.1191
   79A      H62 2022   6.817   7.227   1.296 -0.0224  3.5736 -0.0361
   79A       N1 2023   6.726   7.417   1.402 -1.0284  0.1836 -0.0909
   79A       C2 2024   6.667   7.510   1.471  0.0971  0.1163 -0.3451
   79A       H2 2025   6.729   7.576   1.529 -2.8637  1.7891  1.1597
   79A       N3 2026   6.536   7.538   1.484  0.5166  0.1659 -0.2351
   79A       C4 2027   6.461   7.454   1.414 -0.1479  0.8160  0.1974
   79A      C3' 2028   6.102   7.646   1.296 -0.0230 -0.3466  0.7874
   79A      H3' 2029   6.131   7.576   1.218 -0.2382  1.6714 -1.2206
   79A      C2' 2030   6.226   7.695   1.369 -0.3382  0.1479 -0.2070
   79A     H2'1 2031   6.308   7.713   1.300 -1.4905 -0.2230 -1.7552
   79A      O2' 2032   6.191   7.818   1.439 -0.0890 -0.4311  0.5341
   79A     HO'2 2033   6.134   7.864   1.377  0.0444  0.3190  0.9676
   79A      O3' 2034   6.038   7.760   1.222 -0.0473  0.6724  0.2294
   80A        P 2035   6.088   7.814   1.082  0.0286 -0.0326 -0.4057
   80A      O1P 2036   5.998   7.930   1.052 -0.6629  0.7304 -0.3923
   80A      O2P 2037   6.085   7.699   0.987  0.3122  0.0240 -0.2011
   80A      O5' 2038   6.237   7.871   1.119  0.5074 -0.0684  0.1163
   80A      C5' 2039   6.257   8.002   1.178  0.3505 -0.1084  0.0631
   80A     H5'1 2040   6.194   8.012   1.267 -3.0668 -3.2806 -1.7280
   80A     H5'2 2041   6.239   8.083   1.108 -0.2687 -1.5636 -1.5399
   80A      C4' 2042   6.394   8.032   1.223 -0.6572 -1.7955  0.0685
   80A      H4' 2043   6.392   8.122   1.284  0.2550 -2.2722  0.8326
   80A      O4' 2044   6.454   7.933   1.303 -0.3485  0.0168 -0.5481
   80A      C1' 2045   6.594   7.919   1.263 -0.2282 -0.4272  0.2749
   80A      H1' 2046   6.644   7.928   1.359  1.4270 -1.1371 -0.4674
   80A       N9 2047   6.627   7.792   1.192  0.5939  0.0659 -0.2669
   80A       C8 2048   6.534   7.706   1.142 -0.1931 -0.5234  0.8622
   80A       H8 2049   6.430   7.731   1.130 -0.3852 -1.0430  1.3969
   80A       N7 2050   6.577   7.590   1.102 -0.1003 -0.4361  0.3139
   80A       C5 2051   6.719   7.599   1.136  0.0151 -0.7582 -0.0551
   80A       C6 2052   6.832   7.518   1.113 -0.0809  0.1486 -0.0961
   80A       N6 2053   6.848   7.397   1.063  0.0738  0.4825 -0.6725
   80A      H61 2054   6.766   7.342   1.043  0.6288 -0.4238 -0.4795
   80A      H62 2055   6.938   7.351   1.070 -0.0038  0.0641 -2.2128
   80A       N1 2056   6.955   7.565   1.157 -0.1979  0.7242 -0.0259
   80A       C2 2057   6.967   7.686   1.211  0.1900 -0.3276 -0.4403
   80A       H2 2058   7.067   7.713   1.244 -0.0026  1.2844 -1.0926
   80A       N3 2059   6.867   7.773   1.227 -0.3890 -0.0155 -0.1458
   80A       C4 2060   6.746   7.721   1.189 -0.4265  0.6518  0.2533
   80A      C3' 2061   6.494   8.058   1.108  0.5396 -0.1427 -0.2868
   80A      H3' 2062   6.484   7.973   1.041 -1.8328 -1.1532  1.1943
   80A      C2' 2063   6.631   8.037   1.173  0.2902 -0.2894  0.3319
   80A     H2'1 2064   6.714   8.016   1.104  1.5034 -0.6121  1.8424
   80A      O2' 2065   6.664   8.145   1.259 -0.4354  0.9253 -0.7084
   80A     HO'2 2066   6.605   8.218   1.239 -0.1323  1.6735  0.9525
   80A      O3' 2067   6.476   8.191   1.054  0.0852 -0.1796 -0.0308
   81U        P 2068   6.493   8.229   0.901  0.2254 -0.3177  0.1381
   81U      O1P 2069   6.447   8.365   0.869  0.3820  0.0298 -0.6086
   81U      O2P 2070   6.449   8.121   0.818 -0.1402 -0.4227 -0.1074
   81U      O5' 2071   6.646   8.231   0.874  0.2939 -0.3139  0.4274
   81U      C5' 2072   6.729   8.330   0.939  0.6069  0.4110  0.3550
   81U     H5'1 2073   6.704   8.354   1.042 -0.1339 -0.5622  0.4238
   81U     H5'2 2074   6.712   8.420   0.880 -0.7498  0.8007  1.2845
   81U      C4' 2075   6.877   8.297   0.918 -0.0702 -0.2235  0.6968
   81U      H4' 2076   6.932   8.389   0.940 -1.0085  0.8493 -1.1451
   81U      O4' 2077   6.923   8.192   0.995 -0.0586  0.2129 -0.7670
   81U      C1' 2078   7.036   8.134   0.930  0.1930 -0.8117  0.5285
   81U      H1' 2079   7.124   8.157   0.990  1.0464 -1.7016 -0.3271
   81U       N1 2080   7.031   7.985   0.906  0.1213  0.3079 -0.4389
   81U       C6 2081   6.906   7.920   0.885  0.4441 -0.0003  0.4572
   81U       H6 2082   6.818   7.984   0.889  1.4628  1.6041 -1.2107
   81U       C5 2083   6.891   7.787   0.864 -0.1049  0.0186  0.1295
   81U       H5 2084   6.788   7.756   0.848 -0.5768  1.0309  1.0851
   81U       C4 2085   7.017   7.711   0.855  0.3501 -0.5230 -0.1827
   81U       O4 2086   7.020   7.591   0.837  0.1820  0.5124 -0.1794
   81U       N3 2087   7.143   7.772   0.879  0.6099  0.0702  0.0783
   81U       H3 2088   7.220   7.708   0.886  2.4970  2.2933  0.6628
   81U       C2 2089   7.150   7.904   0.911 -0.4862 -0.3098  0.2224
   81U       O2 2090   7.259   7.954   0.944  0.5116 -0.3723  0.2808
   81U      C3' 2091   6.915   8.263   0.776  0.4044 -0.0151  0.7446
   81U      H3' 2092   6.844   8.189   0.739  0.8307  0.8465 -2.0206
   81U      C2' 2093   7.061   8.203   0.794  0.3777 -1.0504 -0.4558
   81U     H2'1 2094   7.090   8.127   0.721  2.3703 -0.8341  0.0370
   81U      O2' 2095   7.153   8.313   0.800 -0.5841  0.8384 -0.3600
   81U     HO'2 2096   7.149   8.357   0.714  0.1355 -1.1886 -1.5036
   81U      O3' 2097   6.903   8.363   0.679 -0.4951 -0.1893 -0.2968
   82U        P 2098   6.897   8.326   0.524  0.4303  0.3240 -0.2450
   82U      O1P 2099   6.842   8.444   0.448 -0.7478 -0.0360  0.4455
   82U      O2P 2100   6.833   8.197   0.513  0.7423  0.4170  0.2612
   82U      O5' 2101   7.054   8.306   0.490 -0.2213 -0.8246 -0.5060
   82U      C5' 2102   7.138   8.425   0.446 -0.1859  0.9031 -0.7156
   82U     H5'1 2103   7.155   8.476   0.541  0.4674 -1.6850  0.6422
   82U     H5'2 2104   7.089   8.499   0.382  0.5977  1.4386 -0.7096
   82U      C4' 2105   7.274   8.384   0.378 -0.2876 -0.1930  0.0387
   82U      H4' 2106   7.328   8.478   0.373  2.0981 -1.5409 -1.0627
   82U      O4' 2107   7.345   8.296   0.460  0.0905  0.0579  0.0041
   82U      C1' 2108   7.377   8.180   0.384  0.5327  0.6909  0.3764
   82U      H1' 2109   7.481   8.181   0.350  0.6449 -2.1161  0.3678
   82U       N1 2110   7.366   8.057   0.460 -0.1718 -0.0809 -0.3822
   82U       C6 2111   7.246   8.017   0.516 -0.3901  0.1125  0.2011
   82U       H6 2112   7.160   8.079   0.496 -1.0453 -1.5051 -2.5894
   82U       C5 2113   7.229   7.905   0.586 -0.1474 -0.0650  1.2164
   82U       H5 2114   7.132   7.887   0.632 -0.7274 -0.6014 -0.1553
   82U       C4 2115   7.342   7.818   0.607 -0.6014 -0.5771  0.2706
   82U       O4 2116   7.337   7.709   0.667  0.0495  0.0666  0.0162
   82U       N3 2117   7.459   7.857   0.544 -0.8328  0.1993 -0.2030
   82U       H3 2118   7.536   7.792   0.547 -2.0023 -1.2520 -0.5463
   82U       C2 2119   7.480   7.977   0.481 -1.1244  0.3130  0.5201
   82U       O2 2120   7.593   7.995   0.428 -0.4325 -0.0607 -0.4399
   82U      C3' 2121   7.253   8.323   0.242  0.2037  0.2099  0.1026
   82U      H3' 2122   7.146   8.329   0.221  0.0339  2.4285  1.2816
   82U      C2' 2123   7.297   8.174   0.253  0.2539  0.0501 -0.8800
   82U     H2'1 2124   7.204   8.122   0.275 -0.2639  1.2001 -0.2555
   82U      O2' 2125   7.360   8.118   0.139  0.0104 -0.0912  0.2607
   82U     HO'2 2126   7.306   8.117   0.059  1.8648 -0.6632 -1.0479
   82U      O3' 2127   7.333   8.388   0.138 -0.2204  0.2838  0.6835
   82U      H3T 2128   7.297   8.476   0.124 -1.8693 -0.3794  0.5101
   8.67692   8.67692   6.13550   0.00000   0.00000   0.00000   0.00000   4.33845   4.33845
