# Supplementary material for: Constant-pH Molecular Dynamics of Cationic Peptide Dendrimers Binding to siRNA
Source: J Chem Inf Model. 2026 Feb 5;66(8):4734–43. doi: 10.1021/acs.jcim.5c02636 (PMC13126635; doi:10.1021/acs.jcim.5c02636)
Supplement: Supplementary file 2 [file ci5c02636_si_002.zip › zip/DMH18_07_out_1.gro]

Protein t= 150000.00000 step= 10000
 2128
    1LY0      N    1   7.314   4.028   4.033
    1LY0     H1    2   7.328   3.949   4.095
    1LY0     H2    3   7.402   4.062   3.999
    1LY0     H3    4   7.269   3.985   3.954
    1LY0     CA    5   7.228   4.124   4.106
    1LY0     HA    6   7.149   4.061   4.148
    1LY0     CB    7   7.306   4.196   4.214
    1LY0    HB1    8   7.236   4.270   4.255
    1LY0    HB2    9   7.402   4.236   4.181
    1LY0     CG   10   7.344   4.104   4.326
    1LY0    HG1   11   7.414   4.035   4.278
    1LY0    HG2   12   7.265   4.041   4.367
    1LY0     CD   13   7.404   4.184   4.443
    1LY0    HD1   14   7.476   4.252   4.398
    1LY0    HD2   15   7.468   4.122   4.505
    1LY0     CE   16   7.296   4.251   4.535
    1LY0    HE1   17   7.232   4.178   4.585
    1LY0    HE2   18   7.233   4.315   4.474
    1LY0     NZ   19   7.367   4.316   4.646
    1LY0    HZ1   20   7.392   4.241   4.709
    1LY0    HZ2   21   7.447   4.375   4.628
    1LY0    HZ3   22   7.301   4.359   4.708
    1LY0      C   23   7.160   4.218   4.005
    1LY0      O   24   7.216   4.245   3.904
    2LER      N   25   7.032   4.249   4.034
    2LER      H   26   6.998   4.213   4.121
    2LER     CA   27   6.931   4.303   3.943
    2LER     HA   28   6.922   4.234   3.859
    2LER     CB   29   6.796   4.296   4.014
    2LER    HB1   30   6.807   4.361   4.100
    2LER    HB2   31   6.790   4.196   4.058
    2LER     CG   32   6.679   4.336   3.920
    2LER     HG   33   6.696   4.420   3.853
    2LER    CD1   34   6.628   4.219   3.835
    2LER   HD11   35   6.704   4.191   3.762
    2LER   HD12   36   6.589   4.141   3.900
    2LER   HD13   37   6.545   4.248   3.771
    2LER    CD2   38   6.554   4.376   4.003
    2LER   HD21   39   6.470   4.394   3.935
    2LER   HD22   40   6.526   4.303   4.078
    2LER   HD23   41   6.573   4.469   4.057
    2LER      C   42   6.971   4.442   3.906
    2LER      O   43   7.023   4.520   3.984
    3LYR      N   44   6.948   4.482   3.777
    3LYR      H   45   6.890   4.425   3.716
    3LYR     CA   46   6.967   4.613   3.722
    3LYR     HA   47   6.981   4.676   3.810
    3LYR     CB   48   7.099   4.611   3.636
    3LYR    HB1   49   7.127   4.716   3.639
    3LYR    HB2   50   7.075   4.577   3.535
    3LYR     CG   51   7.221   4.534   3.691
    3LYR    HG1   52   7.197   4.428   3.703
    3LYR    HG2   53   7.240   4.568   3.792
    3LYR     CD   54   7.348   4.551   3.606
    3LYR    HD1   55   7.420   4.486   3.655
    3LYR    HD2   56   7.382   4.654   3.610
    3LYR     CE   57   7.333   4.514   3.461
    3LYR    HE1   58   7.254   4.571   3.413
    3LYR    HE2   59   7.284   4.417   3.451
    3LYR     NZ   60   7.456   4.534   3.387
    3LYR    HZ1   61   7.466   4.625   3.344
    3LYR      C   62   6.858   4.665   3.637
    3LYR      O   63   6.773   4.596   3.585
    4LY0      N   64   6.859   4.795   3.609
    4LY0      H   65   6.948   4.837   3.632
    4LY0     CA   66   6.768   4.862   3.515
    4LY0     HA   67   6.669   4.817   3.518
    4LY0     CB   68   6.764   5.011   3.567
    4LY0    HB1   69   6.715   5.010   3.664
    4LY0    HB2   70   6.703   5.062   3.492
    4LY0     CG   71   6.894   5.091   3.593
    4LY0    HG1   72   6.945   5.114   3.499
    4LY0    HG2   73   6.971   5.036   3.645
    4LY0     CD   74   6.887   5.223   3.670
    4LY0    HD1   75   6.985   5.271   3.674
    4LY0    HD2   76   6.848   5.206   3.770
    4LY0     CE   77   6.773   5.320   3.619
    4LY0    HE1   78   6.680   5.265   3.636
    4LY0    HE2   79   6.797   5.343   3.515
    4LY0     NZ   80   6.786   5.453   3.668
    4LY0    HZ1   81   6.851   5.514   3.620
    4LY0    HZ2   82   6.706   5.513   3.659
    4LY0    HZ3   83   6.817   5.451   3.765
    4LY0      C   84   6.805   4.855   3.365
    4LY0      O   85   6.929   4.874   3.337
    5LER      N   86   6.711   4.836   3.276
    5LER      H   87   6.621   4.798   3.302
    5LER     CA   88   6.727   4.849   3.136
    5LER     HA   89   6.808   4.921   3.122
    5LER     CB   90   6.740   4.708   3.066
    5LER    HB1   91   6.666   4.633   3.096
    5LER    HB2   92   6.833   4.664   3.100
    5LER     CG   93   6.745   4.709   2.910
    5LER     HG   94   6.645   4.740   2.878
    5LER    CD1   95   6.847   4.814   2.863
    5LER   HD11   96   6.822   4.916   2.890
    5LER   HD12   97   6.944   4.802   2.912
    5LER   HD13   98   6.859   4.809   2.755
    5LER    CD2   99   6.791   4.574   2.850
    5LER   HD21  100   6.898   4.558   2.857
    5LER   HD22  101   6.728   4.495   2.891
    5LER   HD23  102   6.761   4.584   2.746
    5LER      C  103   6.606   4.921   3.072
    5LER      O  104   6.494   4.876   3.069
    6LYR      N  105   6.626   5.046   3.027
    6LYR      H  106   6.705   5.094   3.067
    6LYR     CA  107   6.526   5.134   2.972
    6LYR     HA  108   6.439   5.130   3.037
    6LYR     CB  109   6.580   5.275   2.958
    6LYR    HB1  110   6.530   5.339   2.884
    6LYR    HB2  111   6.683   5.283   2.923
    6LYR     CG  112   6.554   5.348   3.090
    6LYR    HG1  113   6.593   5.293   3.176
    6LYR    HG2  114   6.446   5.343   3.100
    6LYR     CD  115   6.600   5.493   3.092
    6LYR    HD1  116   6.546   5.561   3.026
    6LYR    HD2  117   6.707   5.493   3.070
    6LYR     CE  118   6.578   5.549   3.229
    6LYR    HE1  119   6.615   5.484   3.308
    6LYR    HE2  120   6.471   5.561   3.243
    6LYR     NZ  121   6.640   5.682   3.254
    6LYR    HZ1  122   6.741   5.688   3.252
    6LYR      C  123   6.474   5.084   2.841
    6LYR      O  124   6.534   5.002   2.772
    7LER      N  125   6.362   5.141   2.796
    7LER      H  126   6.320   5.215   2.850
    7LER     CA  127   6.311   5.122   2.661
    7LER     HA  128   6.315   5.013   2.647
    7LER     CB  129   6.167   5.159   2.658
    7LER    HB1  130   6.162   5.268   2.664
    7LER    HB2  131   6.112   5.103   2.733
    7LER     CG  132   6.095   5.135   2.528
    7LER     HG  133   6.158   5.168   2.446
    7LER    CD1  134   6.060   4.988   2.506
    7LER   HD11  135   6.018   4.967   2.407
    7LER   HD12  136   6.142   4.917   2.511
    7LER   HD13  137   5.982   4.956   2.575
    7LER    CD2  138   5.960   5.206   2.509
    7LER   HD21  139   5.901   5.175   2.596
    7LER   HD22  140   5.977   5.314   2.509
    7LER   HD23  141   5.921   5.174   2.413
    7LER      C  142   6.388   5.204   2.555
    7LER      O  143   6.412   5.320   2.577
    8LER      N  144   6.430   5.139   2.445
    8LER      H  145   6.388   5.047   2.442
    8LER     CA  146   6.514   5.188   2.334
    8LER     HA  147   6.528   5.103   2.267
    8LER     CB  148   6.445   5.306   2.265
    8LER    HB1  149   6.517   5.337   2.190
    8LER    HB2  150   6.421   5.391   2.329
    8LER     CG  151   6.327   5.261   2.176
    8LER     HG  152   6.285   5.177   2.231
    8LER    CD1  153   6.226   5.371   2.159
    8LER   HD11  154   6.269   5.452   2.099
    8LER   HD12  155   6.135   5.329   2.116
    8LER   HD13  156   6.198   5.409   2.257
    8LER    CD2  157   6.365   5.204   2.039
    8LER   HD21  158   6.425   5.272   1.980
    8LER   HD22  159   6.418   5.109   2.048
    8LER   HD23  160   6.272   5.180   1.987
    8LER      C  161   6.661   5.224   2.361
    8LER      O  162   6.743   5.239   2.270
    9LYR      N  163   6.701   5.234   2.486
    9LYR      H  164   6.623   5.228   2.550
    9LYR     CA  165   6.821   5.306   2.528
    9LYR     HA  166   6.876   5.351   2.445
    9LYR     CB  167   6.780   5.431   2.617
    9LYR    HB1  168   6.866   5.475   2.666
    9LYR    HB2  169   6.716   5.401   2.700
    9LYR     CG  170   6.701   5.541   2.544
    9LYR    HG1  171   6.601   5.509   2.516
    9LYR    HG2  172   6.761   5.563   2.455
    9LYR     CD  173   6.689   5.677   2.624
    9LYR    HD1  174   6.630   5.744   2.562
    9LYR    HD2  175   6.793   5.711   2.628
    9LYR     CE  176   6.625   5.658   2.764
    9LYR    HE1  177   6.626   5.757   2.810
    9LYR    HE2  178   6.677   5.583   2.823
    9LYR     NZ  179   6.490   5.618   2.743
    9LYR    HZ1  180   6.473   5.542   2.678
    9LYR      C  181   6.925   5.218   2.603
    9LYR      O  182   6.885   5.130   2.683
   10LER      N  183   7.056   5.222   2.578
   10LER      H  184   7.095   5.304   2.534
   10LER     CA  185   7.152   5.112   2.621
   10LER     HA  186   7.099   5.019   2.603
   10LER     CB  187   7.273   5.109   2.521
   10LER    HB1  188   7.328   5.016   2.538
   10LER    HB2  189   7.339   5.190   2.553
   10LER     CG  190   7.245   5.124   2.366
   10LER     HG  191   7.202   5.221   2.343
   10LER    CD1  192   7.372   5.100   2.285
   10LER   HD11  193   7.445   5.169   2.329
   10LER   HD12  194   7.404   4.997   2.300
   10LER   HD13  195   7.357   5.112   2.178
   10LER    CD2  196   7.144   5.020   2.337
   10LER   HD21  197   7.140   5.000   2.230
   10LER   HD22  198   7.169   4.920   2.373
   10LER   HD23  199   7.042   5.044   2.367
   10LER      C  200   7.198   5.105   2.765
   10LER      O  201   7.190   5.198   2.849
   11LER      N  202   7.235   4.981   2.803
   11LER      H  203   7.249   4.914   2.729
   11LER     CA  204   7.243   4.936   2.939
   11LER     HA  205   7.152   4.964   2.991
   11LER     CB  206   7.262   4.785   2.925
   11LER    HB1  207   7.336   4.765   2.847
   11LER    HB2  208   7.170   4.739   2.888
   11LER     CG  209   7.293   4.706   3.055
   11LER     HG  210   7.380   4.744   3.110
   11LER    CD1  211   7.177   4.691   3.155
   11LER   HD11  212   7.187   4.615   3.232
   11LER   HD12  213   7.170   4.790   3.201
   11LER   HD13  214   7.080   4.667   3.110
   11LER    CD2  215   7.321   4.559   3.019
   11LER   HD21  216   7.239   4.525   2.957
   11LER   HD22  217   7.416   4.563   2.965
   11LER   HD23  218   7.344   4.489   3.099
   11LER      C  219   7.373   4.997   3.014
   11LER      O  220   7.489   4.981   2.968
   12LER      N  221   7.349   5.052   3.131
   12LER      H  222   7.252   5.073   3.149
   12LER     CA  223   7.455   5.101   3.223
   12LER     HA  224   7.552   5.119   3.176
   12LER     CB  225   7.405   5.237   3.275
   12LER    HB1  226   7.491   5.283   3.325
   12LER    HB2  227   7.331   5.224   3.354
   12LER     CG  228   7.360   5.344   3.177
   12LER     HG  229   7.265   5.326   3.126
   12LER    CD1  230   7.350   5.479   3.261
   12LER   HD11  231   7.450   5.500   3.299
   12LER   HD12  232   7.324   5.561   3.194
   12LER   HD13  233   7.286   5.473   3.349
   12LER    CD2  234   7.467   5.372   3.070
   12LER   HD21  235   7.562   5.376   3.122
   12LER   HD22  236   7.453   5.295   2.994
   12LER   HD23  237   7.450   5.473   3.033
   12LER      C  238   7.485   4.988   3.329
   12LER      O  239   7.414   4.883   3.333
   13LER      N  240   7.588   5.015   3.410
   13LER      H  241   7.627   5.108   3.410
   13LER     CA  242   7.643   4.912   3.494
   13LER     HA  243   7.615   4.813   3.457
   13LER     CB  244   7.794   4.925   3.494
   13LER    HB1  245   7.830   4.855   3.568
   13LER    HB2  246   7.818   5.025   3.530
   13LER     CG  247   7.865   4.868   3.373
   13LER     HG  248   7.812   4.780   3.337
   13LER    CD1  249   7.874   4.954   3.249
   13LER   HD11  250   7.780   5.005   3.229
   13LER   HD12  251   7.949   5.032   3.262
   13LER   HD13  252   7.898   4.883   3.170
   13LER    CD2  253   8.007   4.824   3.411
   13LER   HD21  254   8.020   4.770   3.504
   13LER   HD22  255   8.043   4.768   3.325
   13LER   HD23  256   8.065   4.916   3.412
   13LER      C  257   7.584   4.918   3.637
   13LER      O  258   7.526   5.016   3.682
   14NH2      N  259   7.591   4.810   3.712
   14NH2     H1  260   7.640   4.735   3.666
   14NH2     H2  261   7.560   4.813   3.808
   15LY0      N  262   7.924   4.288   3.606
   15LY0     H1  263   7.990   4.240   3.666
   15LY0     H2  264   7.828   4.272   3.636
   15LY0     H3  265   7.944   4.248   3.516
   15LY0     CA  266   7.943   4.436   3.600
   15LY0     HA  267   7.939   4.478   3.700
   15LY0     CB  268   8.083   4.467   3.539
   15LY0    HB1  269   8.094   4.575   3.543
   15LY0    HB2  270   8.088   4.442   3.433
   15LY0     CG  271   8.185   4.397   3.620
   15LY0    HG1  272   8.182   4.290   3.599
   15LY0    HG2  273   8.173   4.411   3.727
   15LY0     CD  274   8.328   4.444   3.576
   15LY0    HD1  275   8.338   4.551   3.592
   15LY0    HD2  276   8.342   4.429   3.468
   15LY0     CE  277   8.431   4.362   3.653
   15LY0    HE1  278   8.440   4.262   3.611
   15LY0    HE2  279   8.407   4.342   3.758
   15LY0     NZ  280   8.570   4.413   3.641
   15LY0    HZ1  281   8.642   4.348   3.669
   15LY0    HZ2  282   8.587   4.427   3.542
   15LY0    HZ3  283   8.577   4.502   3.687
   15LY0      C  284   7.832   4.514   3.517
   15LY0      O  285   7.744   4.583   3.567
   16LER      N  286   7.809   4.472   3.387
   16LER      H  287   7.868   4.395   3.358
   16LER     CA  288   7.690   4.501   3.304
   16LER     HA  289   7.686   4.609   3.284
   16LER     CB  290   7.707   4.444   3.161
   16LER    HB1  291   7.606   4.452   3.121
   16LER    HB2  292   7.737   4.339   3.167
   16LER     CG  293   7.799   4.531   3.063
   16LER     HG  294   7.793   4.639   3.076
   16LER    CD1  295   7.944   4.489   3.092
   16LER   HD11  296   7.964   4.505   3.197
   16LER   HD12  297   7.972   4.385   3.074
   16LER   HD13  298   8.005   4.562   3.039
   16LER    CD2  299   7.774   4.499   2.913
   16LER   HD21  300   7.834   4.564   2.850
   16LER   HD22  301   7.792   4.395   2.885
   16LER   HD23  302   7.668   4.514   2.888
   16LER      C  303   7.555   4.447   3.372
   16LER      O  304   7.549   4.331   3.411
   17LY0      N  305   7.433   6.227   2.931
   17LY0     H1  306   7.377   6.311   2.936
   17LY0     H2  307   7.433   6.195   3.027
   17LY0     H3  308   7.522   6.265   2.902
   17LY0     CA  309   7.383   6.131   2.829
   17LY0     HA  310   7.376   6.177   2.731
   17LY0     CB  311   7.480   6.017   2.802
   17LY0    HB1  312   7.439   5.920   2.831
   17LY0    HB2  313   7.576   6.037   2.850
   17LY0     CG  314   7.505   6.024   2.650
   17LY0    HG1  315   7.519   6.129   2.626
   17LY0    HG2  316   7.423   5.984   2.590
   17LY0     CD  317   7.624   5.935   2.611
   17LY0    HD1  318   7.613   5.837   2.658
   17LY0    HD2  319   7.714   5.985   2.647
   17LY0     CE  320   7.632   5.938   2.456
   17LY0    HE1  321   7.648   6.043   2.430
   17LY0    HE2  322   7.536   5.901   2.421
   17LY0     NZ  323   7.745   5.857   2.407
   17LY0    HZ1  324   7.752   5.866   2.307
   17LY0    HZ2  325   7.836   5.884   2.439
   17LY0    HZ3  326   7.737   5.758   2.425
   17LY0      C  327   7.242   6.089   2.860
   17LY0      O  328   7.215   6.063   2.975
   18LER      N  329   7.151   6.089   2.763
   18LER      H  330   7.178   6.121   2.671
   18LER     CA  331   7.008   6.057   2.777
   18LER     HA  332   6.965   6.137   2.837
   18LER     CB  333   6.938   6.065   2.639
   18LER    HB1  334   6.837   6.032   2.664
   18LER    HB2  335   6.971   5.989   2.568
   18LER     CG  336   6.924   6.204   2.577
   18LER     HG  337   7.022   6.249   2.559
   18LER    CD1  338   6.857   6.177   2.443
   18LER   HD11  339   6.767   6.116   2.451
   18LER   HD12  340   6.838   6.275   2.397
   18LER   HD13  341   6.923   6.114   2.384
   18LER    CD2  342   6.833   6.293   2.660
   18LER   HD21  343   6.738   6.242   2.682
   18LER   HD22  344   6.876   6.321   2.756
   18LER   HD23  345   6.797   6.379   2.603
   18LER      C  346   6.968   5.928   2.846
   18LER      O  347   6.853   5.919   2.890
   19LYR      N  348   7.055   5.828   2.856
   19LYR      H  349   7.137   5.830   2.798
   19LYR     CA  350   7.036   5.707   2.934
   19LYR     HA  351   6.948   5.654   2.896
   19LYR     CB  352   7.156   5.611   2.912
   19LYR    HB1  353   7.140   5.519   2.969
   19LYR    HB2  354   7.244   5.664   2.948
   19LYR     CG  355   7.179   5.566   2.770
   19LYR    HG1  356   7.166   5.638   2.689
   19LYR    HG2  357   7.101   5.493   2.744
   19LYR     CD  358   7.320   5.507   2.749
   19LYR    HD1  359   7.324   5.441   2.662
   19LYR    HD2  360   7.343   5.451   2.839
   19LYR     CE  361   7.428   5.615   2.735
   19LYR    HE1  362   7.429   5.701   2.802
   19LYR    HE2  363   7.416   5.664   2.639
   19LYR     NZ  364   7.565   5.554   2.735
   19LYR    HZ1  365   7.598   5.496   2.659
   19LYR      C  366   7.010   5.736   3.090
   19LYR      O  367   6.951   5.657   3.163
   20LY0      N  368   7.052   5.856   3.138
   20LY0      H  369   7.120   5.902   3.079
   20LY0     CA  370   7.026   5.895   3.279
   20LY0     HA  371   7.068   5.817   3.343
   20LY0     CB  372   7.097   6.025   3.325
   20LY0    HB1  373   7.204   6.011   3.308
   20LY0    HB2  374   7.077   6.031   3.432
   20LY0     CG  375   7.045   6.159   3.259
   20LY0    HG1  376   6.950   6.185   3.306
   20LY0    HG2  377   7.027   6.156   3.152
   20LY0     CD  378   7.137   6.270   3.306
   20LY0    HD1  379   7.240   6.236   3.294
   20LY0    HD2  380   7.123   6.282   3.413
   20LY0     CE  381   7.097   6.407   3.251
   20LY0    HE1  382   7.010   6.451   3.299
   20LY0    HE2  383   7.074   6.375   3.149
   20LY0     NZ  384   7.213   6.500   3.250
   20LY0    HZ1  385   7.293   6.445   3.224
   20LY0    HZ2  386   7.199   6.571   3.180
   20LY0    HZ3  387   7.225   6.548   3.338
   20LY0      C  388   6.875   5.907   3.325
   20LY0      O  389   6.848   5.916   3.447
   21LER      N  390   6.784   5.913   3.227
   21LER      H  391   6.825   5.926   3.136
   21LER     CA  392   6.638   5.926   3.234
   21LER     HA  393   6.610   5.984   3.322
   21LER     CB  394   6.581   6.005   3.109
   21LER    HB1  395   6.483   5.966   3.084
   21LER    HB2  396   6.650   5.987   3.027
   21LER     CG  397   6.563   6.155   3.132
   21LER     HG  398   6.547   6.193   3.031
   21LER    CD1  399   6.436   6.189   3.211
   21LER   HD11  400   6.424   6.297   3.205
   21LER   HD12  401   6.343   6.144   3.178
   21LER   HD13  402   6.447   6.171   3.318
   21LER    CD2  403   6.680   6.231   3.185
   21LER   HD21  404   6.770   6.205   3.130
   21LER   HD22  405   6.668   6.337   3.166
   21LER   HD23  406   6.693   6.222   3.293
   21LER      C  407   6.563   5.797   3.255
   21LER      O  408   6.445   5.794   3.277
   22LY0      N  409   8.124   5.856   2.606
   22LY0     H1  410   8.057   5.925   2.576
   22LY0     H2  411   8.219   5.888   2.609
   22LY0     H3  412   8.132   5.787   2.532
   22LY0     CA  413   8.087   5.779   2.730
   22LY0     HA  414   8.157   5.696   2.739
   22LY0     CB  415   8.083   5.875   2.850
   22LY0    HB1  416   8.183   5.919   2.858
   22LY0    HB2  417   8.056   5.821   2.941
   22LY0     CG  418   7.973   5.983   2.839
   22LY0    HG1  419   7.874   5.937   2.835
   22LY0    HG2  420   7.976   6.038   2.745
   22LY0     CD  421   7.986   6.074   2.960
   22LY0    HD1  422   8.089   6.109   2.966
   22LY0    HD2  423   7.966   6.017   3.051
   22LY0     CE  424   7.888   6.187   2.946
   22LY0    HE1  425   7.785   6.152   2.939
   22LY0    HE2  426   7.921   6.253   2.865
   22LY0     NZ  427   7.893   6.277   3.060
   22LY0    HZ1  428   7.834   6.358   3.047
   22LY0    HZ2  429   7.861   6.227   3.142
   22LY0    HZ3  430   7.985   6.313   3.080
   22LY0      C  431   7.953   5.706   2.711
   22LY0      O  432   7.878   5.733   2.619
   23LER      N  433   7.918   5.609   2.801
   23LER      H  434   7.965   5.606   2.890
   23LER     CA  435   7.798   5.522   2.786
   23LER     HA  436   7.795   5.491   2.682
   23LER     CB  437   7.810   5.395   2.880
   23LER    HB1  438   7.715   5.342   2.884
   23LER    HB2  439   7.831   5.430   2.981
   23LER     CG  440   7.920   5.300   2.832
   23LER     HG  441   8.014   5.353   2.817
   23LER    CD1  442   7.965   5.202   2.945
   23LER   HD11  443   8.014   5.268   3.017
   23LER   HD12  444   7.885   5.145   2.992
   23LER   HD13  445   8.045   5.137   2.909
   23LER    CD2  446   7.882   5.216   2.710
   23LER   HD21  447   7.851   5.273   2.623
   23LER   HD22  448   7.965   5.151   2.680
   23LER   HD23  449   7.799   5.150   2.735
   23LER      C  450   7.663   5.596   2.810
   23LER      O  451   7.643   5.667   2.907
   24LY0      N  452   6.793   3.925   3.579
   24LY0     H1  453   6.805   3.849   3.644
   24LY0     H2  454   6.698   3.955   3.564
   24LY0     H3  455   6.825   3.884   3.492
   24LY0     CA  456   6.890   4.038   3.606
   24LY0     HA  457   6.881   4.062   3.712
   24LY0     CB  458   7.034   3.998   3.566
   24LY0    HB1  459   7.030   3.975   3.459
   24LY0    HB2  460   7.076   3.908   3.612
   24LY0     CG  461   7.146   4.114   3.591
   24LY0    HG1  462   7.124   4.163   3.687
   24LY0    HG2  463   7.138   4.195   3.518
   24LY0     CD  464   7.286   4.059   3.595
   24LY0    HD1  465   7.310   4.014   3.499
   24LY0    HD2  466   7.283   3.999   3.686
   24LY0     CE  467   7.387   4.174   3.632
   24LY0    HE1  468   7.350   4.223   3.722
   24LY0    HE2  469   7.389   4.256   3.560
   24LY0     NZ  470   7.523   4.119   3.652
   24LY0    HZ1  471   7.584   4.175   3.710
   24LY0    HZ2  472   7.517   4.028   3.697
   24LY0    HZ3  473   7.566   4.097   3.563
   24LY0      C  474   6.847   4.171   3.538
   24LY0      O  475   6.864   4.281   3.603
   25LER      N  476   6.798   4.170   3.415
   25LER      H  477   6.790   4.083   3.365
   25LER     CA  478   6.760   4.286   3.333
   25LER     HA  479   6.813   4.371   3.377
   25LER     CB  480   6.805   4.270   3.186
   25LER    HB1  481   6.761   4.352   3.129
   25LER    HB2  482   6.763   4.177   3.147
   25LER     CG  483   6.955   4.269   3.170
   25LER     HG  484   6.989   4.184   3.229
   25LER    CD1  485   6.975   4.246   3.020
   25LER   HD11  486   6.916   4.161   2.986
   25LER   HD12  487   6.947   4.336   2.964
   25LER   HD13  488   7.076   4.225   2.985
   25LER    CD2  489   7.030   4.389   3.224
   25LER   HD21  490   6.988   4.486   3.200
   25LER   HD22  491   7.035   4.381   3.333
   25LER   HD23  492   7.128   4.375   3.179
   25LER      C  493   6.612   4.304   3.354
   25LER      O  494   6.525   4.255   3.285
   26LYR      N  495   6.580   4.395   3.444
   26LYR      H  496   6.652   4.423   3.510
   26LYR     CA  497   6.440   4.447   3.453
   26LYR     HA  498   6.377   4.358   3.454
   26LYR     CB  499   6.425   4.530   3.574
   26LYR    HB1  500   6.486   4.621   3.569
   26LYR    HB2  501   6.461   4.484   3.666
   26LYR     CG  502   6.275   4.564   3.600
   26LYR    HG1  503   6.212   4.475   3.602
   26LYR    HG2  504   6.236   4.638   3.529
   26LYR     CD  505   6.267   4.631   3.742
   26LYR    HD1  506   6.341   4.711   3.745
   26LYR    HD2  507   6.301   4.564   3.821
   26LYR     CE  508   6.127   4.666   3.784
   26LYR    HE1  509   6.066   4.706   3.703
   26LYR    HE2  510   6.133   4.739   3.865
   26LYR     NZ  511   6.058   4.551   3.846
   26LYR    HZ1  512   6.069   4.529   3.944
   26LYR      C  513   6.406   4.536   3.334
   26LYR      O  514   6.461   4.644   3.331
   27LY0      N  515   6.327   4.484   3.244
   27LY0      H  516   6.298   4.388   3.257
   27LY0     CA  517   6.281   4.565   3.126
   27LY0     HA  518   6.368   4.614   3.082
   27LY0     CB  519   6.223   4.472   3.014
   27LY0    HB1  520   6.180   4.540   2.942
   27LY0    HB2  521   6.131   4.424   3.047
   27LY0     CG  522   6.323   4.383   2.945
   27LY0    HG1  523   6.353   4.305   3.014
   27LY0    HG2  524   6.402   4.452   2.917
   27LY0     CD  525   6.273   4.312   2.821
   27LY0    HD1  526   6.359   4.277   2.764
   27LY0    HD2  527   6.226   4.379   2.748
   27LY0     CE  528   6.179   4.197   2.845
   27LY0    HE1  529   6.098   4.232   2.909
   27LY0    HE2  530   6.230   4.122   2.907
   27LY0     NZ  531   6.119   4.133   2.723
   27LY0    HZ1  532   6.080   4.209   2.669
   27LY0    HZ2  533   6.190   4.090   2.666
   27LY0    HZ3  534   6.036   4.075   2.734
   27LY0      C  535   6.185   4.675   3.178
   27LY0      O  536   6.070   4.647   3.221
   28LER      N  537   6.232   4.803   3.175
   28LER      H  538   6.328   4.806   3.142
   28LER     CA  539   6.157   4.924   3.203
   28LER     HA  540   6.080   4.894   3.273
   28LER     CB  541   6.233   5.041   3.260
   28LER    HB1  542   6.167   5.125   3.285
   28LER    HB2  543   6.296   5.066   3.175
   28LER     CG  544   6.318   5.003   3.385
   28LER     HG  545   6.389   4.924   3.360
   28LER    CD1  546   6.399   5.126   3.423
   28LER   HD11  547   6.457   5.156   3.335
   28LER   HD12  548   6.321   5.198   3.446
   28LER   HD13  549   6.469   5.108   3.505
   28LER    CD2  550   6.241   4.964   3.510
   28LER   HD21  551   6.156   5.028   3.530
   28LER   HD22  552   6.198   4.865   3.495
   28LER   HD23  553   6.306   4.972   3.597
   28LER      C  554   6.080   4.965   3.075
   28LER      O  555   6.125   4.938   2.963
   29LYR      N  556   5.965   5.030   3.102
   29LYR      H  557   5.954   5.062   3.198
   29LYR     CA  558   5.899   5.099   2.993
   29LYR     HA  559   5.919   5.043   2.902
   29LYR     CB  560   5.747   5.084   3.005
   29LYR    HB1  561   5.700   5.120   2.914
   29LYR    HB2  562   5.706   5.135   3.092
   29LYR     CG  563   5.706   4.934   3.016
   29LYR    HG1  564   5.739   4.902   3.115
   29LYR    HG2  565   5.758   4.884   2.934
   29LYR     CD  566   5.556   4.910   3.002
   29LYR    HD1  567   5.536   4.935   2.898
   29LYR    HD2  568   5.503   4.986   3.058
   29LYR     CE  569   5.516   4.772   3.022
   29LYR    HE1  570   5.588   4.709   2.969
   29LYR    HE2  571   5.418   4.755   2.978
   29LYR     NZ  572   5.522   4.744   3.162
   29LYR    HZ1  573   5.466   4.800   3.226
   29LYR      C  574   5.942   5.246   2.969
   29LYR      O  575   5.912   5.302   2.869
   30LER      N  576   6.002   5.307   3.070
   30LER      H  577   6.000   5.258   3.158
   30LER     CA  578   6.058   5.442   3.060
   30LER     HA  579   5.974   5.510   3.049
   30LER     CB  580   6.128   5.488   3.191
   30LER    HB1  581   6.204   5.562   3.167
   30LER    HB2  582   6.175   5.396   3.226
   30LER     CG  583   6.033   5.534   3.303
   30LER     HG  584   5.952   5.462   3.317
   30LER    CD1  585   6.104   5.555   3.434
   30LER   HD11  586   6.107   5.463   3.493
   30LER   HD12  587   6.205   5.594   3.423
   30LER   HD13  588   6.044   5.621   3.497
   30LER    CD2  589   5.974   5.671   3.259
   30LER   HD21  590   5.907   5.710   3.335
   30LER   HD22  591   6.057   5.741   3.248
   30LER   HD23  592   5.918   5.653   3.167
   30LER      C  593   6.156   5.459   2.946
   30LER      O  594   6.248   5.374   2.934
   31LER      N  595   6.155   5.571   2.874
   31LER      H  596   6.077   5.629   2.903
   31LER     CA  597   6.238   5.607   2.761
   31LER     HA  598   6.267   5.521   2.701
   31LER     CB  599   6.160   5.720   2.679
   31LER    HB1  600   6.147   5.803   2.749
   31LER    HB2  601   6.061   5.676   2.662
   31LER     CG  602   6.231   5.760   2.546
   31LER     HG  603   6.329   5.803   2.563
   31LER    CD1  604   6.260   5.636   2.458
   31LER   HD11  605   6.367   5.635   2.433
   31LER   HD12  606   6.236   5.538   2.500
   31LER   HD13  607   6.199   5.628   2.368
   31LER    CD2  608   6.143   5.862   2.478
   31LER   HD21  609   6.051   5.818   2.440
   31LER   HD22  610   6.117   5.943   2.546
   31LER   HD23  611   6.191   5.904   2.390
   31LER      C  612   6.375   5.661   2.801
   31LER      O  613   6.381   5.759   2.881
   32LY0      N  614   5.525   4.341   4.098
   32LY0     H1  615   5.532   4.240   4.089
   32LY0     H2  616   5.582   4.384   4.170
   32LY0     H3  617   5.429   4.359   4.124
   32LY0     CA  618   5.557   4.408   3.965
   32LY0     HA  619   5.527   4.334   3.891
   32LY0     CB  620   5.478   4.543   3.948
   32LY0    HB1  621   5.521   4.610   4.023
   32LY0    HB2  622   5.372   4.536   3.974
   32LY0     CG  623   5.483   4.594   3.793
   32LY0    HG1  624   5.478   4.510   3.724
   32LY0    HG2  625   5.580   4.640   3.776
   32LY0     CD  626   5.371   4.698   3.767
   32LY0    HD1  627   5.279   4.663   3.814
   32LY0    HD2  628   5.365   4.710   3.659
   32LY0     CE  629   5.409   4.837   3.816
   32LY0    HE1  630   5.485   4.879   3.750
   32LY0    HE2  631   5.452   4.822   3.914
   32LY0     NZ  632   5.293   4.932   3.829
   32LY0    HZ1  633   5.239   4.941   3.744
   32LY0    HZ2  634   5.232   4.893   3.900
   32LY0    HZ3  635   5.327   5.023   3.858
   32LY0      C  636   5.706   4.428   3.944
   32LY0      O  637   5.755   4.531   3.981
   33LER      N  638   5.780   4.333   3.877
   33LER      H  639   5.737   4.248   3.844
   33LER     CA  640   5.923   4.351   3.873
   33LER     HA  641   5.960   4.358   3.975
   33LER     CB  642   5.986   4.225   3.812
   33LER    HB1  643   5.964   4.225   3.705
   33LER    HB2  644   5.941   4.142   3.866
   33LER     CG  645   6.138   4.210   3.829
   33LER     HG  646   6.178   4.282   3.758
   33LER    CD1  647   6.188   4.245   3.971
   33LER   HD11  648   6.135   4.194   4.051
   33LER   HD12  649   6.294   4.220   3.981
   33LER   HD13  650   6.189   4.354   3.973
   33LER    CD2  651   6.186   4.072   3.787
   33LER   HD21  652   6.290   4.064   3.819
   33LER   HD22  653   6.131   3.995   3.840
   33LER   HD23  654   6.166   4.065   3.680
   33LER      C  655   5.970   4.472   3.785
   33LER      O  656   5.959   4.472   3.660
   34LY0      N  657   4.377   4.143   3.624
   34LY0     H1  658   4.411   4.156   3.530
   34LY0     H2  659   4.421   4.063   3.666
   34LY0     H3  660   4.280   4.114   3.614
   34LY0     CA  661   4.399   4.268   3.698
   34LY0     HA  662   4.346   4.351   3.651
   34LY0     CB  663   4.349   4.250   3.848
   34LY0    HB1  664   4.403   4.167   3.895
   34LY0    HB2  665   4.242   4.231   3.842
   34LY0     CG  666   4.378   4.373   3.926
   34LY0    HG1  667   4.369   4.461   3.863
   34LY0    HG2  668   4.484   4.382   3.946
   34LY0     CD  669   4.297   4.406   4.052
   34LY0    HD1  670   4.300   4.322   4.121
   34LY0    HD2  671   4.194   4.415   4.017
   34LY0     CE  672   4.330   4.541   4.119
   34LY0    HE1  673   4.260   4.558   4.200
   34LY0    HE2  674   4.323   4.624   4.049
   34LY0     NZ  675   4.467   4.551   4.168
   34LY0    HZ1  676   4.533   4.558   4.092
   34LY0    HZ2  677   4.483   4.634   4.223
   34LY0    HZ3  678   4.482   4.476   4.234
   34LY0      C  679   4.541   4.315   3.694
   34LY0      O  680   4.581   4.427   3.657
   35LER      N  681   4.628   4.231   3.745
   35LER      H  682   4.588   4.141   3.766
   35LER     CA  683   4.775   4.249   3.768
   35LER     HA  684   4.791   4.357   3.779
   35LER     CB  685   4.818   4.169   3.888
   35LER    HB1  686   4.925   4.189   3.897
   35LER    HB2  687   4.812   4.062   3.867
   35LER     CG  688   4.752   4.203   4.022
   35LER     HG  689   4.653   4.160   4.006
   35LER    CD1  690   4.820   4.128   4.140
   35LER   HD11  691   4.837   4.023   4.116
   35LER   HD12  692   4.919   4.171   4.158
   35LER   HD13  693   4.765   4.148   4.232
   35LER    CD2  694   4.736   4.350   4.057
   35LER   HD21  695   4.683   4.397   3.974
   35LER   HD22  696   4.682   4.367   4.150
   35LER   HD23  697   4.836   4.394   4.051
   35LER      C  698   4.845   4.206   3.637
   35LER      O  699   4.868   4.084   3.618
   36LYR      N  700   4.894   4.307   3.573
   36LYR      H  701   4.863   4.398   3.604
   36LYR     CA  702   4.986   4.298   3.461
   36LYR     HA  703   4.993   4.195   3.426
   36LYR     CB  704   4.935   4.401   3.352
   36LYR    HB1  705   5.019   4.415   3.283
   36LYR    HB2  706   4.916   4.500   3.391
   36LYR     CG  707   4.814   4.345   3.264
   36LYR    HG1  708   4.719   4.360   3.316
   36LYR    HG2  709   4.828   4.239   3.243
   36LYR     CD  710   4.815   4.427   3.138
   36LYR    HD1  711   4.905   4.394   3.085
   36LYR    HD2  712   4.829   4.530   3.169
   36LYR     CE  713   4.694   4.399   3.055
   36LYR    HE1  714   4.610   4.439   3.112
   36LYR    HE2  715   4.673   4.293   3.040
   36LYR     NZ  716   4.703   4.464   2.921
   36LYR    HZ1  717   4.648   4.548   2.907
   36LYR      C  718   5.139   4.326   3.483
   36LYR      O  719   5.172   4.413   3.566
   37LY0      N  720   5.224   4.260   3.404
   37LY0      H  721   5.174   4.211   3.331
   37LY0     CA  722   5.372   4.287   3.405
   37LY0     HA  723   5.402   4.274   3.509
   37LY0     CB  724   5.442   4.176   3.324
   37LY0    HB1  725   5.546   4.204   3.306
   37LY0    HB2  726   5.406   4.171   3.221
   37LY0     CG  727   5.440   4.037   3.381
   37LY0    HG1  728   5.335   4.011   3.394
   37LY0    HG2  729   5.499   4.039   3.472
   37LY0     CD  730   5.504   3.932   3.286
   37LY0    HD1  731   5.586   3.976   3.230
   37LY0    HD2  732   5.423   3.890   3.225
   37LY0     CE  733   5.578   3.816   3.356
   37LY0    HE1  734   5.503   3.772   3.422
   37LY0    HE2  735   5.662   3.849   3.417
   37LY0     NZ  736   5.631   3.710   3.270
   37LY0    HZ1  737   5.716   3.738   3.224
   37LY0    HZ2  738   5.654   3.628   3.324
   37LY0    HZ3  739   5.558   3.686   3.205
   37LY0      C  740   5.400   4.430   3.353
   37LY0      O  741   5.330   4.486   3.266
   38LER      N  742   5.508   4.493   3.401
   38LER      H  743   5.571   4.441   3.460
   38LER     CA  744   5.562   4.631   3.375
   38LER     HA  745   5.472   4.685   3.403
   38LER     CB  746   5.683   4.666   3.467
   38LER    HB1  747   5.765   4.599   3.444
   38LER    HB2  748   5.652   4.652   3.571
   38LER     CG  749   5.740   4.800   3.450
   38LER     HG  750   5.753   4.813   3.342
   38LER    CD1  751   5.651   4.915   3.491
   38LER   HD11  752   5.700   5.001   3.446
   38LER   HD12  753   5.554   4.907   3.443
   38LER   HD13  754   5.638   4.926   3.599
   38LER    CD2  755   5.875   4.809   3.521
   38LER   HD21  756   5.948   4.746   3.469
   38LER   HD22  757   5.913   4.910   3.526
   38LER   HD23  758   5.870   4.763   3.619
   38LER      C  759   5.594   4.655   3.227
   38LER      O  760   5.686   4.584   3.176
   39LY0      N  761   5.087   4.347   2.425
   39LY0     H1  762   5.105   4.298   2.512
   39LY0     H2  763   5.017   4.308   2.364
   39LY0     H3  764   5.173   4.347   2.372
   39LY0     CA  765   5.069   4.497   2.461
   39LY0     HA  766   5.160   4.527   2.513
   39LY0     CB  767   5.040   4.582   2.336
   39LY0    HB1  768   4.986   4.673   2.360
   39LY0    HB2  769   4.991   4.526   2.257
   39LY0     CG  770   5.178   4.628   2.291
   39LY0    HG1  771   5.235   4.540   2.261
   39LY0    HG2  772   5.220   4.689   2.370
   39LY0     CD  773   5.158   4.720   2.169
   39LY0    HD1  774   5.068   4.782   2.167
   39LY0    HD2  775   5.149   4.659   2.079
   39LY0     CE  776   5.274   4.824   2.155
   39LY0    HE1  777   5.370   4.777   2.138
   39LY0    HE2  778   5.272   4.871   2.253
   39LY0     NZ  779   5.247   4.920   2.044
   39LY0    HZ1  780   5.261   4.880   1.952
   39LY0    HZ2  781   5.157   4.966   2.046
   39LY0    HZ3  782   5.323   4.986   2.052
   39LY0      C  783   4.971   4.527   2.571
   39LY0      O  784   4.991   4.614   2.652
   40LER      N  785   4.860   4.451   2.584
   40LER      H  786   4.830   4.389   2.511
   40LER     CA  787   4.754   4.482   2.682
   40LER     HA  788   4.757   4.590   2.697
   40LER     CB  789   4.617   4.463   2.614
   40LER    HB1  790   4.533   4.503   2.672
   40LER    HB2  791   4.599   4.356   2.608
   40LER     CG  792   4.595   4.529   2.475
   40LER     HG  793   4.674   4.499   2.407
   40LER    CD1  794   4.455   4.493   2.417
   40LER   HD11  795   4.451   4.543   2.321
   40LER   HD12  796   4.439   4.388   2.395
   40LER   HD13  797   4.378   4.539   2.479
   40LER    CD2  798   4.612   4.683   2.488
   40LER   HD21  799   4.551   4.728   2.567
   40LER   HD22  800   4.719   4.702   2.497
   40LER   HD23  801   4.581   4.736   2.398
   40LER      C  802   4.769   4.415   2.818
   40LER      O  803   4.829   4.309   2.810
   41U      O5'  804   7.390   8.326   1.995
   41U      H5T  805   7.411   8.292   2.082
   41U      C5'  806   7.508   8.346   1.916
   41U     H5'1  807   7.482   8.350   1.811
   41U     H5'2  808   7.585   8.270   1.927
   41U      C4'  809   7.590   8.473   1.958
   41U      H4'  810   7.689   8.453   1.916
   41U      O4'  811   7.535   8.588   1.898
   41U      C1'  812   7.541   8.700   1.987
   41U      H1'  813   7.593   8.782   1.937
   41U       N1  814   7.410   8.742   2.037
   41U       C6  815   7.297   8.675   2.011
   41U       H6  816   7.306   8.578   1.963
   41U       C5  817   7.171   8.722   2.045
   41U       H5  818   7.086   8.659   2.024
   41U       C4  819   7.161   8.848   2.113
   41U       O4  820   7.058   8.897   2.158
   41U       N3  821   7.279   8.913   2.137
   41U       H3  822   7.268   8.992   2.199
   41U       C2  823   7.406   8.866   2.104
   41U       O2  824   7.505   8.928   2.144
   41U      C3'  825   7.596   8.495   2.108
   41U      H3'  826   7.502   8.475   2.159
   41U      C2'  827   7.616   8.644   2.109
   41U     H2'1  828   7.574   8.684   2.201
   41U      O2'  829   7.750   8.680   2.091
   41U     HO'2  830   7.801   8.613   2.136
   41U      O3'  831   7.701   8.416   2.168
   42U        P  832   7.730   8.450   2.322
   42U      O1P  833   7.825   8.562   2.319
   42U      O2P  834   7.764   8.320   2.380
   42U      O5'  835   7.591   8.486   2.399
   42U      C5'  836   7.579   8.608   2.478
   42U     H5'1  837   7.616   8.696   2.426
   42U     H5'2  838   7.634   8.607   2.572
   42U      C4'  839   7.432   8.639   2.502
   42U      H4'  840   7.435   8.726   2.567
   42U      O4'  841   7.351   8.662   2.381
   42U      C1'  842   7.211   8.643   2.426
   42U      H1'  843   7.177   8.743   2.453
   42U       N1  844   7.127   8.587   2.313
   42U       C6  845   7.181   8.479   2.241
   42U       H6  846   7.287   8.458   2.243
   42U       C5  847   7.106   8.398   2.160
   42U       H5  848   7.153   8.320   2.102
   42U       C4  849   6.963   8.422   2.149
   42U       O4  850   6.877   8.354   2.095
   42U       N3  851   6.910   8.533   2.224
   42U       H3  852   6.811   8.550   2.213
   42U       C2  853   6.987   8.615   2.307
   42U       O2  854   6.939   8.708   2.373
   42U      C3'  855   7.359   8.523   2.565
   42U      H3'  856   7.387   8.433   2.511
   42U      C2'  857   7.213   8.559   2.551
   42U     H2'1  858   7.146   8.473   2.548
   42U      O2'  859   7.170   8.640   2.658
   42U     HO'2  860   7.230   8.624   2.731
   42U      O3'  861   7.393   8.506   2.702
   43A        P  862   7.387   8.361   2.777
   43A      O1P  863   7.383   8.391   2.923
   43A      O2P  864   7.489   8.272   2.720
   43A      O5'  865   7.247   8.303   2.730
   43A      C5'  866   7.131   8.327   2.805
   43A     H5'1  867   7.117   8.432   2.834
   43A     H5'2  868   7.145   8.280   2.903
   43A      C4'  869   7.007   8.275   2.735
   43A      H4'  870   6.920   8.315   2.788
   43A      O4'  871   6.973   8.311   2.600
   43A      C1'  872   6.918   8.201   2.531
   43A      H1'  873   6.820   8.225   2.489
   43A       N9  874   7.009   8.146   2.425
   43A       C8  875   7.145   8.178   2.404
   43A       H8  876   7.201   8.236   2.476
   43A       N7  877   7.202   8.103   2.313
   43A       C5  878   7.089   8.037   2.258
   43A       C6  879   7.081   7.939   2.159
   43A       N6  880   7.185   7.898   2.087
   43A      H61  881   7.271   7.952   2.086
   43A      H62  882   7.160   7.849   2.003
   43A       N1  883   6.966   7.881   2.143
   43A       C2  884   6.863   7.912   2.215
   43A       H2  885   6.772   7.858   2.196
   43A       N3  886   6.861   7.995   2.321
   43A       C4  887   6.974   8.057   2.333
   43A      C3'  888   7.013   8.122   2.731
   43A      H3'  889   7.104   8.100   2.675
   43A      C2'  890   6.893   8.095   2.635
   43A     H2'1  891   6.895   7.996   2.590
   43A      O2'  892   6.763   8.120   2.691
   43A     HO'2  893   6.760   8.069   2.773
   43A      O3'  894   7.003   8.059   2.863
   44A        P  895   7.087   7.929   2.891
   44A      O1P  896   7.079   7.894   3.035
   44A      O2P  897   7.223   7.945   2.831
   44A      O5'  898   7.001   7.824   2.804
   44A      C5'  899   6.869   7.795   2.838
   44A     H5'1  900   6.804   7.880   2.822
   44A     H5'2  901   6.871   7.747   2.936
   44A      C4'  902   6.808   7.689   2.745
   44A      H4'  903   6.701   7.684   2.764
   44A      O4'  904   6.809   7.752   2.614
   44A      C1'  905   6.848   7.655   2.515
   44A      H1'  906   6.770   7.669   2.441
   44A       N9  907   6.983   7.679   2.452
   44A       C8  908   7.094   7.749   2.497
   44A       H8  909   7.102   7.801   2.591
   44A       N7  910   7.196   7.745   2.417
   44A       C5  911   7.165   7.658   2.316
   44A       C6  912   7.218   7.607   2.199
   44A       N6  913   7.339   7.637   2.161
   44A      H61  914   7.386   7.715   2.204
   44A      H62  915   7.361   7.606   2.067
   44A       N1  916   7.157   7.513   2.124
   44A       C2  917   7.034   7.477   2.164
   44A       H2  918   6.981   7.401   2.108
   44A       N3  919   6.962   7.520   2.265
   44A       C4  920   7.031   7.614   2.335
   44A      C3'  921   6.875   7.547   2.732
   44A      H3'  922   6.981   7.571   2.742
   44A      C2'  923   6.843   7.519   2.587
   44A     H2'1  924   6.917   7.464   2.529
   44A      O2'  925   6.717   7.461   2.558
   44A     HO'2  926   6.742   7.380   2.513
   44A      O3'  927   6.821   7.455   2.829
   45U        P  928   6.890   7.325   2.865
   45U      O1P  929   6.820   7.261   2.977
   45U      O2P  930   7.032   7.345   2.883
   45U      O5'  931   6.881   7.229   2.741
   45U      C5'  932   6.763   7.167   2.706
   45U     H5'1  933   6.684   7.241   2.690
   45U     H5'2  934   6.727   7.100   2.784
   45U      C4'  935   6.761   7.104   2.568
   45U      H4'  936   6.660   7.089   2.530
   45U      O4'  937   6.823   7.191   2.476
   45U      C1'  938   6.895   7.124   2.377
   45U      H1'  939   6.854   7.133   2.276
   45U       N1  940   7.040   7.170   2.377
   45U       C6  941   7.096   7.217   2.501
   45U       H6  942   7.049   7.207   2.597
   45U       C5  943   7.206   7.291   2.489
   45U       H5  944   7.246   7.352   2.568
   45U       C4  945   7.280   7.301   2.366
   45U       O4  946   7.376   7.375   2.359
   45U       N3  947   7.238   7.222   2.264
   45U       H3  948   7.305   7.224   2.189
   45U       C2  949   7.114   7.165   2.254
   45U       O2  950   7.065   7.119   2.149
   45U      C3'  951   6.852   6.980   2.562
   45U      H3'  952   6.945   7.005   2.614
   45U      C2'  953   6.872   6.976   2.411
   45U     H2'1  954   6.960   6.915   2.393
   45U      O2'  955   6.754   6.923   2.346
   45U     HO'2  956   6.716   6.853   2.400
   45U      O3'  957   6.805   6.857   2.612
   46U        P  958   6.896   6.750   2.682
   46U      O1P  959   6.812   6.636   2.709
   46U      O2P  960   6.970   6.810   2.791
   46U      O5'  961   6.998   6.714   2.562
   46U      C5'  962   6.962   6.634   2.452
   46U     H5'1  963   6.868   6.669   2.410
   46U     H5'2  964   6.943   6.534   2.490
   46U      C4'  965   7.065   6.620   2.338
   46U      H4'  966   7.027   6.562   2.253
   46U      O4'  967   7.100   6.744   2.286
   46U      C1'  968   7.233   6.731   2.239
   46U      H1'  969   7.239   6.726   2.131
   46U       N1  970   7.321   6.839   2.294
   46U       C6  971   7.305   6.891   2.423
   46U       H6  972   7.217   6.857   2.476
   46U       C5  973   7.394   6.976   2.474
   46U       H5  974   7.392   7.008   2.578
   46U       C4  975   7.505   7.028   2.392
   46U       O4  976   7.583   7.120   2.414
   46U       N3  977   7.517   6.969   2.273
   46U       H3  978   7.597   6.994   2.218
   46U       C2  979   7.430   6.877   2.217
   46U       O2  980   7.450   6.835   2.104
   46U      C3'  981   7.195   6.562   2.394
   46U      H3'  982   7.212   6.617   2.486
   46U      C2'  983   7.288   6.591   2.283
   46U     H2'1  984   7.387   6.596   2.329
   46U      O2'  985   7.300   6.508   2.170
   46U     HO'2  986   7.394   6.498   2.153
   46U      O3'  987   7.199   6.416   2.416
   47A        P  988   7.315   6.351   2.516
   47A      O1P  989   7.282   6.207   2.503
   47A      O2P  990   7.296   6.417   2.647
   47A      O5'  991   7.456   6.388   2.442
   47A      C5'  992   7.501   6.293   2.340
   47A     H5'1  993   7.424   6.282   2.264
   47A     H5'2  994   7.521   6.196   2.386
   47A      C4'  995   7.628   6.339   2.266
   47A      H4'  996   7.645   6.279   2.177
   47A      O4'  997   7.620   6.471   2.231
   47A      C1'  998   7.744   6.535   2.223
   47A      H1'  999   7.774   6.554   2.120
   47A       N9 1000   7.752   6.654   2.312
   47A       C8 1001   7.663   6.685   2.417
   47A       H8 1002   7.567   6.644   2.442
   47A       N7 1003   7.695   6.788   2.481
   47A       C5 1004   7.816   6.824   2.417
   47A       C6 1005   7.914   6.921   2.437
   47A       N6 1006   7.906   7.007   2.531
   47A      H61 1007   7.824   7.004   2.589
   47A      H62 1008   7.959   7.089   2.504
   47A       N1 1009   8.017   6.943   2.354
   47A       C2 1010   8.037   6.859   2.260
   47A       H2 1011   8.118   6.877   2.191
   47A       N3 1012   7.963   6.750   2.231
   47A       C4 1013   7.854   6.744   2.315
   47A      C3' 1014   7.757   6.336   2.346
   47A      H3' 1015   7.727   6.383   2.439
   47A      C2' 1016   7.848   6.429   2.271
   47A     H2'1 1017   7.928   6.468   2.334
   47A      O2' 1018   7.893   6.361   2.160
   47A     HO'2 1019   7.987   6.349   2.170
   47A      O3' 1020   7.803   6.205   2.361
   48U        P 1021   7.903   6.174   2.484
   48U      O1P 1022   7.927   6.033   2.496
   48U      O2P 1023   7.870   6.255   2.605
   48U      O5' 1024   8.042   6.231   2.433
   48U      C5' 1025   8.121   6.165   2.332
   48U     H5'1 1026   8.075   6.154   2.234
   48U     H5'2 1027   8.144   6.063   2.363
   48U      C4' 1028   8.251   6.241   2.315
   48U      H4' 1029   8.312   6.210   2.230
   48U      O4' 1030   8.226   6.376   2.299
   48U      C1' 1031   8.325   6.457   2.350
   48U      H1' 1032   8.380   6.495   2.264
   48U       N1 1033   8.273   6.571   2.433
   48U       C6 1034   8.146   6.573   2.482
   48U       H6 1035   8.079   6.489   2.472
   48U       C5 1036   8.107   6.679   2.563
   48U       H5 1037   8.005   6.682   2.600
   48U       C4 1038   8.200   6.787   2.592
   48U       O4 1039   8.186   6.874   2.677
   48U       N3 1040   8.323   6.780   2.533
   48U       H3 1041   8.388   6.855   2.547
   48U       C2 1042   8.370   6.669   2.458
   48U       O2 1043   8.488   6.659   2.421
   48U      C3' 1044   8.330   6.227   2.450
   48U      H3' 1045   8.263   6.239   2.535
   48U      C2' 1046   8.417   6.357   2.426
   48U     H2'1 1047   8.453   6.393   2.522
   48U      O2' 1048   8.522   6.326   2.335
   48U     HO'2 1049   8.587   6.260   2.360
   48U      O3' 1050   8.398   6.107   2.453
   49C        P 1051   8.449   6.042   2.583
   49C      O1P 1052   8.534   5.921   2.555
   49C      O2P 1053   8.331   6.031   2.662
   49C      O5' 1054   8.545   6.148   2.665
   49C      C5' 1055   8.674   6.173   2.610
   49C     H5'1 1056   8.658   6.172   2.502
   49C     H5'2 1057   8.742   6.090   2.628
   49C      C4' 1058   8.730   6.309   2.659
   49C      H4' 1059   8.826   6.318   2.609
   49C      O4' 1060   8.653   6.427   2.640
   49C      C1' 1061   8.707   6.534   2.718
   49C      H1' 1062   8.774   6.592   2.655
   49C       N1 1063   8.603   6.622   2.780
   49C       C6 1064   8.468   6.586   2.776
   49C       H6 1065   8.440   6.491   2.733
   49C       C5 1066   8.382   6.663   2.834
   49C       H5 1067   8.278   6.632   2.826
   49C       C4 1068   8.426   6.783   2.903
   49C       N4 1069   8.339   6.862   2.953
   49C      H41 1070   8.240   6.839   2.952
   49C      H42 1071   8.368   6.953   2.986
   49C       N3 1072   8.549   6.822   2.903
   49C       C2 1073   8.639   6.747   2.832
   49C       O2 1074   8.756   6.791   2.825
   49C      C3' 1075   8.753   6.315   2.806
   49C      H3' 1076   8.659   6.299   2.858
   49C      C2' 1077   8.783   6.464   2.830
   49C     H2'1 1078   8.738   6.498   2.923
   49C      O2' 1079   8.916   6.499   2.805
   49C     HO'2 1080   8.968   6.506   2.886
   49C      O3' 1081   8.850   6.218   2.832
   50U        P 1082   8.902   6.186   2.973
   50U      O1P 1083   9.007   6.079   2.968
   50U      O2P 1084   8.781   6.164   3.052
   50U      O5' 1085   8.978   6.313   3.034
   50U      C5' 1086   9.110   6.336   2.999
   50U     H5'1 1087   9.121   6.333   2.890
   50U     H5'2 1088   9.175   6.263   3.047
   50U      C4' 1089   9.155   6.474   3.056
   50U      H4' 1090   9.251   6.503   3.012
   50U      O4' 1091   9.078   6.581   3.006
   50U      C1' 1092   9.072   6.684   3.106
   50U      H1' 1093   9.114   6.775   3.061
   50U       N1 1094   8.935   6.698   3.159
   50U       C6 1095   8.833   6.602   3.138
   50U       H6 1096   8.860   6.504   3.101
   50U       C5 1097   8.702   6.638   3.164
   50U       H5 1098   8.629   6.559   3.153
   50U       C4 1099   8.665   6.764   3.223
   50U       O4 1100   8.552   6.799   3.256
   50U       N3 1101   8.769   6.849   3.237
   50U       H3 1102   8.757   6.946   3.263
   50U       C2 1103   8.901   6.823   3.207
   50U       O2 1104   8.977   6.913   3.239
   50U      C3' 1105   9.151   6.491   3.212
   50U      H3' 1106   9.056   6.454   3.253
   50U      C2' 1107   9.165   6.643   3.214
   50U     H2'1 1108   9.126   6.682   3.308
   50U      O2' 1109   9.292   6.702   3.187
   50U     HO'2 1110   9.354   6.629   3.199
   50U      O3' 1111   9.264   6.428   3.278
   51A        P 1112   9.247   6.390   3.430
   51A      O1P 1113   9.382   6.334   3.475
   51A      O2P 1114   9.121   6.314   3.451
   51A      O5' 1115   9.226   6.534   3.488
   51A      C5' 1116   9.334   6.619   3.511
   51A     H5'1 1117   9.368   6.664   3.417
   51A     H5'2 1118   9.420   6.571   3.559
   51A      C4' 1119   9.282   6.724   3.602
   51A      H4' 1120   9.359   6.796   3.631
   51A      O4' 1121   9.176   6.789   3.535
   51A      C1' 1122   9.077   6.823   3.632
   51A      H1' 1123   9.078   6.931   3.649
   51A       N9 1124   8.940   6.785   3.589
   51A       C8 1125   8.891   6.674   3.521
   51A       H8 1126   8.957   6.599   3.481
   51A       N7 1127   8.763   6.658   3.508
   51A       C5 1128   8.718   6.775   3.575
   51A       C6 1129   8.594   6.833   3.598
   51A       N6 1130   8.485   6.792   3.541
   51A      H61 1131   8.497   6.714   3.478
   51A      H62 1132   8.397   6.841   3.547
   51A       N1 1133   8.585   6.945   3.667
   51A       C2 1134   8.697   7.007   3.714
   51A       H2 1135   8.685   7.102   3.763
   51A       N3 1136   8.819   6.955   3.715
   51A       C4 1137   8.825   6.847   3.631
   51A      C3' 1138   9.224   6.669   3.733
   51A      H3' 1139   9.176   6.572   3.720
   51A      C2' 1140   9.117   6.769   3.775
   51A     H2'1 1141   9.031   6.719   3.818
   51A      O2' 1142   9.173   6.873   3.856
   51A     HO'2 1143   9.168   6.850   3.949
   51A      O3' 1144   9.336   6.650   3.812
   52U        P 1145   9.337   6.542   3.933
   52U      O1P 1146   9.471   6.540   3.998
   52U      O2P 1147   9.292   6.417   3.877
   52U      O5' 1148   9.235   6.588   4.047
   52U      C5' 1149   9.268   6.664   4.162
   52U     H5'1 1150   9.341   6.743   4.145
   52U     H5'2 1151   9.316   6.603   4.239
   52U      C4' 1152   9.138   6.729   4.216
   52U      H4' 1153   9.174   6.804   4.286
   52U      O4' 1154   9.052   6.786   4.112
   52U      C1' 1155   8.918   6.772   4.150
   52U      H1' 1156   8.875   6.870   4.170
   52U       N1 1157   8.833   6.696   4.054
   52U       C6 1158   8.883   6.596   3.972
   52U       H6 1159   8.985   6.565   3.988
   52U       C5 1160   8.796   6.538   3.883
   52U       H5 1161   8.830   6.455   3.823
   52U       C4 1162   8.657   6.581   3.876
   52U       O4 1163   8.571   6.534   3.808
   52U       N3 1164   8.626   6.681   3.956
   52U       H3 1165   8.533   6.720   3.952
   52U       C2 1166   8.700   6.734   4.054
   52U       O2 1167   8.647   6.806   4.139
   52U      C3' 1168   9.048   6.639   4.292
   52U      H3' 1169   9.054   6.552   4.226
   52U      C2' 1170   8.913   6.711   4.286
   52U     H2'1 1171   8.831   6.643   4.311
   52U      O2' 1172   8.913   6.815   4.383
   52U     HO'2 1173   8.926   6.773   4.468
   52U      O3' 1174   9.101   6.611   4.428
   53U        P 1175   9.076   6.468   4.491
   53U      O1P 1176   9.165   6.449   4.604
   53U      O2P 1177   9.077   6.375   4.381
   53U      O5' 1178   8.924   6.472   4.546
   53U      C5' 1179   8.876   6.574   4.640
   53U     H5'1 1180   8.930   6.665   4.616
   53U     H5'2 1181   8.910   6.543   4.739
   53U      C4' 1182   8.723   6.596   4.654
   53U      H4' 1183   8.716   6.662   4.741
   53U      O4' 1184   8.658   6.656   4.547
   53U      C1' 1185   8.518   6.618   4.536
   53U      H1' 1186   8.453   6.706   4.542
   53U       N1 1187   8.490   6.550   4.402
   53U       C6 1188   8.592   6.486   4.339
   53U       H6 1189   8.688   6.473   4.388
   53U       C5 1190   8.577   6.443   4.216
   53U       H5 1191   8.664   6.390   4.178
   53U       C4 1192   8.453   6.456   4.141
   53U       O4 1193   8.424   6.407   4.033
   53U       N3 1194   8.357   6.526   4.214
   53U       H3 1195   8.268   6.548   4.172
   53U       C2 1196   8.373   6.577   4.340
   53U       O2 1197   8.278   6.634   4.398
   53U      C3' 1198   8.630   6.481   4.685
   53U      H3' 1199   8.652   6.401   4.615
   53U      C2' 1200   8.494   6.538   4.664
   53U     H2'1 1201   8.424   6.455   4.653
   53U      O2' 1202   8.447   6.619   4.771
   53U     HO'2 1203   8.439   6.559   4.845
   53U      O3' 1204   8.638   6.419   4.820
   54C        P 1205   8.574   6.277   4.850
   54C      O1P 1206   8.596   6.265   4.993
   54C      O2P 1207   8.645   6.178   4.762
   54C      O5' 1208   8.416   6.273   4.821
   54C      C5' 1209   8.324   6.318   4.921
   54C     H5'1 1210   8.363   6.412   4.960
   54C     H5'2 1211   8.313   6.234   4.990
   54C      C4' 1212   8.186   6.339   4.856
   54C      H4' 1213   8.126   6.395   4.928
   54C      O4' 1214   8.197   6.412   4.728
   54C      C1' 1215   8.087   6.373   4.641
   54C      H1' 1216   8.022   6.458   4.618
   54C       N1 1217   8.131   6.312   4.514
   54C       C6 1218   8.268   6.280   4.493
   54C       H6 1219   8.341   6.288   4.571
   54C       C5 1220   8.305   6.242   4.371
   54C       H5 1221   8.409   6.221   4.347
   54C       C4 1222   8.209   6.221   4.267
   54C       N4 1223   8.246   6.193   4.148
   54C      H41 1224   8.343   6.173   4.131
   54C      H42 1225   8.183   6.192   4.069
   54C       N3 1226   8.082   6.252   4.285
   54C       C2 1227   8.040   6.303   4.407
   54C       O2 1228   7.927   6.340   4.416
   54C      C3' 1229   8.105   6.217   4.816
   54C      H3' 1230   8.175   6.151   4.763
   54C      C2' 1231   8.001   6.274   4.723
   54C     H2'1 1232   7.953   6.197   4.663
   54C      O2' 1233   7.903   6.340   4.794
   54C     HO'2 1234   7.874   6.288   4.869
   54C      O3' 1235   8.048   6.155   4.936
   55C        P 1236   7.987   6.004   4.934
   55C      O1P 1237   7.936   5.978   5.073
   55C      O2P 1238   8.097   5.913   4.894
   55C      O5' 1239   7.871   5.988   4.822
   55C      C5' 1240   7.740   6.039   4.846
   55C     H5'1 1241   7.747   6.147   4.845
   55C     H5'2 1242   7.696   5.992   4.934
   55C      C4' 1243   7.660   6.015   4.720
   55C      H4' 1244   7.558   6.052   4.728
   55C      O4' 1245   7.720   6.080   4.615
   55C      C1' 1246   7.700   5.998   4.497
   55C      H1' 1247   7.630   6.052   4.434
   55C       N1 1248   7.828   5.953   4.428
   55C       C6 1249   7.958   5.972   4.479
   55C       H6 1250   7.968   6.016   4.577
   55C       C5 1251   8.062   5.924   4.402
   55C       H5 1252   8.161   5.941   4.443
   55C       C4 1253   8.040   5.868   4.274
   55C       N4 1254   8.141   5.814   4.206
   55C      H41 1255   8.233   5.847   4.232
   55C      H42 1256   8.118   5.781   4.114
   55C       N3 1257   7.915   5.853   4.231
   55C       C2 1258   7.812   5.894   4.306
   55C       O2 1259   7.704   5.898   4.246
   55C      C3' 1260   7.653   5.866   4.689
   55C      H3' 1261   7.750   5.818   4.702
   55C      C2' 1262   7.620   5.871   4.541
   55C     H2'1 1263   7.656   5.778   4.496
   55C      O2' 1264   7.488   5.910   4.504
   55C     HO'2 1265   7.426   5.850   4.545
   55C      O3' 1266   7.551   5.812   4.772
   56G        P 1267   7.573   5.670   4.839
   56G      O1P 1268   7.482   5.646   4.949
   56G      O2P 1269   7.719   5.650   4.862
   56G      O5' 1270   7.537   5.572   4.730
   56G      C5' 1271   7.405   5.581   4.673
   56G     H5'1 1272   7.366   5.682   4.665
   56G     H5'2 1273   7.337   5.526   4.739
   56G      C4' 1274   7.417   5.510   4.535
   56G      H4' 1275   7.320   5.514   4.486
   56G      O4' 1276   7.500   5.599   4.462
   56G      C1' 1277   7.540   5.531   4.349
   56G      H1' 1278   7.495   5.563   4.255
   56G       N9 1279   7.688   5.530   4.337
   56G       C8 1280   7.782   5.572   4.431
   56G       H8 1281   7.751   5.603   4.529
   56G       N7 1282   7.908   5.557   4.400
   56G       C5 1283   7.896   5.511   4.270
   56G       C6 1284   8.000   5.471   4.175
   56G       O6 1285   8.122   5.451   4.198
   56G       N1 1286   7.943   5.444   4.047
   56G       H1 1287   8.009   5.429   3.972
   56G       C2 1288   7.815   5.416   4.030
   56G       N2 1289   7.776   5.376   3.913
   56G      H21 1290   7.850   5.353   3.848
   56G      H22 1291   7.686   5.331   3.906
   56G       N3 1292   7.717   5.441   4.113
   56G       C4 1293   7.762   5.493   4.230
   56G      C3' 1294   7.477   5.372   4.526
   56G      H3' 1295   7.570   5.363   4.583
   56G      C2' 1296   7.512   5.377   4.375
   56G     H2'1 1297   7.594   5.309   4.354
   56G      O2' 1298   7.400   5.342   4.293
   56G     HO'2 1299   7.426   5.265   4.242
   56G      O3' 1300   7.376   5.278   4.566
   57U        P 1301   7.412   5.127   4.599
   57U      O1P 1302   7.300   5.057   4.665
   57U      O2P 1303   7.543   5.125   4.665
   57U      O5' 1304   7.423   5.056   4.457
   57U      C5' 1305   7.311   5.016   4.378
   57U     H5'1 1306   7.258   5.109   4.363
   57U     H5'2 1307   7.244   4.944   4.426
   57U      C4' 1308   7.362   4.980   4.235
   57U      H4' 1309   7.271   4.973   4.176
   57U      O4' 1310   7.453   5.076   4.183
   57U      C1' 1311   7.538   5.015   4.084
   57U      H1' 1312   7.513   5.052   3.984
   57U       N1 1313   7.683   5.036   4.127
   57U       C6 1314   7.725   5.061   4.258
   57U       H6 1315   7.653   5.064   4.339
   57U       C5 1316   7.853   5.087   4.293
   57U       H5 1317   7.876   5.100   4.398
   57U       C4 1318   7.955   5.092   4.190
   57U       O4 1319   8.077   5.108   4.204
   57U       N3 1320   7.910   5.058   4.064
   57U       H3 1321   7.977   5.038   3.992
   57U       C2 1322   7.773   5.035   4.027
   57U       O2 1323   7.741   4.996   3.917
   57U      C3' 1324   7.440   4.850   4.226
   57U      H3' 1325   7.515   4.847   4.305
   57U      C2' 1326   7.504   4.865   4.086
   57U     H2'1 1327   7.589   4.798   4.072
   57U      O2' 1328   7.409   4.839   3.985
   57U     HO'2 1329   7.345   4.776   4.017
   57U      O3' 1330   7.363   4.737   4.230
   58A        P 1331   7.413   4.600   4.294
   58A      O1P 1332   7.297   4.518   4.314
   58A      O2P 1333   7.511   4.624   4.401
   58A      O5' 1334   7.494   4.551   4.164
   58A      C5' 1335   7.435   4.497   4.051
   58A     H5'1 1336   7.351   4.556   4.014
   58A     H5'2 1337   7.401   4.396   4.074
   58A      C4' 1338   7.533   4.473   3.937
   58A      H4' 1339   7.475   4.432   3.854
   58A      O4' 1340   7.600   4.588   3.897
   58A      C1' 1341   7.737   4.554   3.876
   58A      H1' 1342   7.766   4.595   3.779
   58A       N9 1343   7.822   4.609   3.976
   58A       C8 1344   7.789   4.653   4.103
   58A       H8 1345   7.693   4.640   4.151
   58A       N7 1346   7.880   4.721   4.169
   58A       C5 1347   7.984   4.706   4.077
   58A       C6 1348   8.121   4.749   4.086
   58A       N6 1349   8.172   4.800   4.196
   58A      H61 1350   8.115   4.825   4.275
   58A      H62 1351   8.272   4.815   4.196
   58A       N1 1352   8.210   4.722   3.991
   58A       C2 1353   8.171   4.651   3.894
   58A       H2 1354   8.246   4.626   3.821
   58A       N3 1355   8.049   4.615   3.860
   58A       C4 1356   7.957   4.644   3.958
   58A      C3' 1357   7.629   4.365   3.968
   58A      H3' 1358   7.674   4.382   4.066
   58A      C2' 1359   7.741   4.400   3.869
   58A     H2'1 1360   7.835   4.357   3.902
   58A      O2' 1361   7.702   4.351   3.740
   58A     HO'2 1362   7.777   4.338   3.681
   58A      O3' 1363   7.586   4.233   3.971
   59C        P 1364   7.660   4.126   4.063
   59C      O1P 1365   7.585   4.001   4.049
   59C      O2P 1366   7.680   4.186   4.195
   59C      O5' 1367   7.807   4.097   4.015
   59C      C5' 1368   7.834   4.032   3.894
   59C     H5'1 1369   7.795   4.088   3.809
   59C     H5'2 1370   7.791   3.932   3.900
   59C      C4' 1371   7.983   4.027   3.879
   59C      H4' 1372   8.008   3.975   3.786
   59C      O4' 1373   8.037   4.164   3.878
   59C      C1' 1374   8.162   4.161   3.938
   59C      H1' 1375   8.245   4.182   3.872
   59C       N1 1376   8.160   4.253   4.059
   59C       C6 1377   8.041   4.310   4.103
   59C       H6 1378   7.943   4.279   4.069
   59C       C5 1379   8.053   4.395   4.209
   59C       H5 1380   7.967   4.427   4.266
   59C       C4 1381   8.182   4.433   4.257
   59C       N4 1382   8.195   4.511   4.364
   59C      H41 1383   8.108   4.539   4.406
   59C      H42 1384   8.287   4.544   4.392
   59C       N3 1385   8.293   4.397   4.198
   59C       C2 1386   8.279   4.309   4.096
   59C       O2 1387   8.386   4.295   4.038
   59C      C3' 1388   8.057   3.951   3.991
   59C      H3' 1389   8.008   3.974   4.086
   59C      C2' 1390   8.188   4.022   3.976
   59C     H2'1 1391   8.233   4.019   4.076
   59C      O2' 1392   8.276   3.956   3.886
   59C     HO'2 1393   8.271   3.861   3.896
   59C      O3' 1394   8.066   3.814   3.982
   60U        P 1395   8.095   3.735   4.119
   60U      O1P 1396   8.098   3.595   4.073
   60U      O2P 1397   7.985   3.771   4.215
   60U      O5' 1398   8.232   3.778   4.185
   60U      C5' 1399   8.360   3.748   4.121
   60U     H5'1 1400   8.355   3.758   4.013
   60U     H5'2 1401   8.381   3.646   4.153
   60U      C4' 1402   8.476   3.830   4.170
   60U      H4' 1403   8.557   3.801   4.103
   60U      O4' 1404   8.448   3.966   4.158
   60U      C1' 1405   8.523   4.033   4.259
   60U      H1' 1406   8.593   4.102   4.212
   60U       N1 1407   8.443   4.110   4.363
   60U       C6 1408   8.305   4.081   4.390
   60U       H6 1409   8.251   4.001   4.341
   60U       C5 1410   8.235   4.157   4.482
   60U       H5 1411   8.132   4.132   4.500
   60U       C4 1412   8.299   4.264   4.564
   60U       O4 1413   8.247   4.335   4.654
   60U       N3 1414   8.433   4.283   4.531
   60U       H3 1415   8.481   4.357   4.579
   60U       C2 1416   8.504   4.216   4.432
   60U       O2 1417   8.616   4.249   4.413
   60U      C3' 1418   8.515   3.812   4.317
   60U      H3' 1419   8.426   3.825   4.377
   60U      C2' 1420   8.611   3.929   4.327
   60U     H2'1 1421   8.628   3.945   4.433
   60U      O2' 1422   8.727   3.916   4.245
   60U     HO'2 1423   8.768   3.839   4.285
   60U      O3' 1424   8.575   3.682   4.346
   61U        P 1425   8.579   3.637   4.498
   61U      O1P 1426   8.637   3.751   4.579
   61U      O2P 1427   8.629   3.495   4.507
   61U      O5' 1428   8.425   3.637   4.533
   61U      C5' 1429   8.329   3.525   4.533
   61U     H5'1 1430   8.370   3.455   4.607
   61U     H5'2 1431   8.321   3.479   4.434
   61U      C4' 1432   8.192   3.569   4.578
   61U      H4' 1433   8.136   3.484   4.616
   61U      O4' 1434   8.203   3.656   4.692
   61U      C1' 1435   8.147   3.786   4.648
   61U      H1' 1436   8.047   3.800   4.688
   61U       N1 1437   8.221   3.899   4.717
   61U       C6 1438   8.355   3.919   4.687
   61U       H6 1439   8.411   3.858   4.619
   61U       C5 1440   8.428   4.008   4.754
   61U       H5 1441   8.531   4.023   4.728
   61U       C4 1442   8.363   4.092   4.851
   61U       O4 1443   8.421   4.171   4.919
   61U       N3 1444   8.230   4.075   4.869
   61U       H3 1445   8.184   4.140   4.930
   61U       C2 1446   8.152   3.990   4.800
   61U       O2 1447   8.030   3.995   4.822
   61U      C3' 1448   8.109   3.643   4.466
   61U      H3' 1449   8.144   3.620   4.365
   61U      C2' 1450   8.147   3.791   4.497
   61U     H2'1 1451   8.245   3.816   4.455
   61U      O2' 1452   8.051   3.890   4.447
   61U     HO'2 1453   8.027   3.855   4.361
   61U      O3' 1454   7.971   3.612   4.482
   61U      H3T 1455   7.918   3.660   4.418
   62G      O5' 1456   9.120   4.841   4.583
   62G      H5T 1457   9.104   4.924   4.535
   62G      C5' 1458   9.247   4.786   4.549
   62G     H5'1 1459   9.282   4.748   4.644
   62G     H5'2 1460   9.326   4.851   4.511
   62G      C4' 1461   9.243   4.687   4.427
   62G      H4' 1462   9.342   4.649   4.401
   62G      O4' 1463   9.159   4.572   4.471
   62G      C1' 1464   9.073   4.531   4.367
   62G      H1' 1465   9.084   4.431   4.324
   62G       N9 1466   8.932   4.534   4.412
   62G       C8 1467   8.891   4.610   4.519
   62G       H8 1468   8.961   4.650   4.591
   62G       N7 1469   8.763   4.614   4.534
   62G       C5 1470   8.714   4.565   4.414
   62G       C6 1471   8.576   4.546   4.366
   62G       O6 1472   8.471   4.588   4.413
   62G       N1 1473   8.576   4.476   4.251
   62G       H1 1474   8.492   4.434   4.214
   62G       C2 1475   8.681   4.445   4.172
   62G       N2 1476   8.650   4.366   4.071
   62G      H21 1477   8.553   4.353   4.045
   62G      H22 1478   8.725   4.315   4.026
   62G       N3 1479   8.807   4.452   4.210
   62G       C4 1480   8.818   4.512   4.337
   62G      C3' 1481   9.171   4.746   4.301
   62G      H3' 1482   9.091   4.814   4.331
   62G      C2' 1483   9.103   4.619   4.247
   62G     H2'1 1484   9.013   4.653   4.195
   62G      O2' 1485   9.200   4.546   4.181
   62G     HO'2 1486   9.159   4.468   4.141
   62G      O3' 1487   9.262   4.806   4.203
   63U        P 1488   9.217   4.909   4.100
   63U      O1P 1489   9.340   4.943   4.027
   63U      O2P 1490   9.139   5.016   4.176
   63U      O5' 1491   9.113   4.820   4.008
   63U      C5' 1492   9.165   4.738   3.909
   63U     H5'1 1493   9.240   4.668   3.944
   63U     H5'2 1494   9.204   4.811   3.837
   63U      C4' 1495   9.059   4.652   3.843
   63U      H4' 1496   9.094   4.571   3.779
   63U      O4' 1497   8.956   4.600   3.935
   63U      C1' 1498   8.825   4.607   3.883
   63U      H1' 1499   8.777   4.509   3.885
   63U       N1 1500   8.731   4.696   3.966
   63U       C6 1501   8.776   4.769   4.072
   63U       H6 1502   8.882   4.780   4.087
   63U       C5 1503   8.688   4.825   4.163
   63U       H5 1504   8.727   4.878   4.248
   63U       C4 1505   8.545   4.807   4.145
   63U       O4 1506   8.458   4.843   4.224
   63U       N3 1507   8.504   4.745   4.029
   63U       H3 1508   8.407   4.743   4.003
   63U       C2 1509   8.595   4.678   3.948
   63U       O2 1510   8.548   4.611   3.854
   63U      C3' 1511   8.977   4.739   3.756
   63U      H3' 1512   8.958   4.830   3.812
   63U      C2' 1513   8.841   4.666   3.741
   63U     H2'1 1514   8.756   4.730   3.715
   63U      O2' 1515   8.851   4.561   3.645
   63U     HO'2 1516   8.883   4.606   3.566
   63U      O3' 1517   9.047   4.764   3.631
   64A        P 1518   9.011   4.874   3.527
   64A      O1P 1519   9.088   4.841   3.404
   64A      O2P 1520   9.037   5.009   3.582
   64A      O5' 1521   8.854   4.873   3.497
   64A      C5' 1522   8.804   4.788   3.396
   64A     H5'1 1523   8.814   4.684   3.429
   64A     H5'2 1524   8.859   4.807   3.304
   64A      C4' 1525   8.651   4.806   3.375
   64A      H4' 1526   8.626   4.748   3.286
   64A      O4' 1527   8.579   4.746   3.486
   64A      C1' 1528   8.462   4.816   3.503
   64A      H1' 1529   8.368   4.761   3.492
   64A       N9 1530   8.455   4.882   3.637
   64A       C8 1531   8.552   4.924   3.725
   64A       H8 1532   8.657   4.914   3.702
   64A       N7 1533   8.513   4.967   3.836
   64A       C5 1534   8.376   4.963   3.823
   64A       C6 1535   8.266   5.021   3.898
   64A       N6 1536   8.276   5.092   4.009
   64A      H61 1537   8.361   5.104   4.062
   64A      H62 1538   8.191   5.101   4.062
   64A       N1 1539   8.145   5.007   3.863
   64A       C2 1540   8.122   4.937   3.750
   64A       H2 1541   8.021   4.925   3.715
   64A       N3 1542   8.214   4.892   3.661
   64A       C4 1543   8.337   4.910   3.703
   64A      C3' 1544   8.602   4.957   3.365
   64A      H3' 1545   8.637   5.009   3.454
   64A      C2' 1546   8.456   4.929   3.398
   64A     H2'1 1547   8.415   5.021   3.439
   64A      O2' 1548   8.387   4.882   3.289
   64A     HO'2 1549   8.417   4.932   3.213
   64A      O3' 1550   8.607   5.025   3.241
   65C        P 1551   8.605   5.181   3.247
   65C      O1P 1552   8.639   5.224   3.107
   65C      O2P 1553   8.698   5.225   3.358
   65C      O5' 1554   8.459   5.226   3.278
   65C      C5' 1555   8.342   5.196   3.197
   65C     H5'1 1556   8.353   5.096   3.155
   65C     H5'2 1557   8.334   5.252   3.104
   65C      C4' 1558   8.213   5.209   3.274
   65C      H4' 1559   8.134   5.165   3.214
   65C      O4' 1560   8.211   5.154   3.396
   65C      C1' 1561   8.110   5.223   3.476
   65C      H1' 1562   8.024   5.157   3.487
   65C       N1 1563   8.152   5.256   3.618
   65C       C6 1564   8.281   5.262   3.665
   65C       H6 1565   8.356   5.207   3.610
   65C       C5 1566   8.316   5.326   3.772
   65C       H5 1567   8.419   5.329   3.802
   65C       C4 1568   8.219   5.394   3.843
   65C       N4 1569   8.252   5.461   3.953
   65C      H41 1570   8.351   5.466   3.970
   65C      H42 1571   8.186   5.481   4.027
   65C       N3 1572   8.089   5.390   3.813
   65C       C2 1573   8.054   5.317   3.702
   65C       O2 1574   7.933   5.299   3.686
   65C      C3' 1575   8.184   5.356   3.284
   65C      H3' 1576   8.281   5.395   3.314
   65C      C2' 1577   8.073   5.346   3.391
   65C     H2'1 1578   8.071   5.429   3.462
   65C      O2' 1579   7.940   5.333   3.347
   65C     HO'2 1580   7.928   5.367   3.258
   65C      O3' 1581   8.145   5.408   3.158
   66G        P 1582   8.115   5.559   3.137
   66G      O1P 1583   8.129   5.582   2.993
   66G      O2P 1584   8.184   5.640   3.238
   66G      O5' 1585   7.959   5.568   3.174
   66G      C5' 1586   7.899   5.693   3.174
   66G     H5'1 1587   7.878   5.717   3.070
   66G     H5'2 1588   7.964   5.767   3.222
   66G      C4' 1589   7.766   5.681   3.251
   66G      H4' 1590   7.687   5.654   3.182
   66G      O4' 1591   7.774   5.583   3.352
   66G      C1' 1592   7.723   5.623   3.477
   66G      H1' 1593   7.655   5.548   3.518
   66G       N9 1594   7.831   5.651   3.567
   66G       C8 1595   7.960   5.643   3.535
   66G       H8 1596   8.001   5.616   3.439
   66G       N7 1597   8.045   5.657   3.643
   66G       C5 1598   7.951   5.692   3.746
   66G       C6 1599   7.970   5.746   3.880
   66G       O6 1600   8.079   5.784   3.925
   66G       N1 1601   7.858   5.762   3.952
   66G       H1 1602   7.869   5.787   4.049
   66G       C2 1603   7.735   5.753   3.905
   66G       N2 1604   7.645   5.770   3.997
   66G      H21 1605   7.670   5.816   4.084
   66G      H22 1606   7.557   5.720   3.999
   66G       N3 1607   7.707   5.718   3.780
   66G       C4 1608   7.820   5.693   3.705
   66G      C3' 1609   7.729   5.813   3.322
   66G      H3' 1610   7.813   5.868   3.365
   66G      C2' 1611   7.647   5.748   3.442
   66G     H2'1 1612   7.634   5.822   3.522
   66G      O2' 1613   7.517   5.714   3.397
   66G     HO'2 1614   7.488   5.767   3.323
   66G      O3' 1615   7.651   5.889   3.232
   67G        P 1616   7.647   6.048   3.246
   67G      O1P 1617   7.550   6.104   3.151
   67G      O2P 1618   7.783   6.104   3.237
   67G      O5' 1619   7.588   6.083   3.391
   67G      C5' 1620   7.450   6.054   3.417
   67G     H5'1 1621   7.438   5.949   3.389
   67G     H5'2 1622   7.393   6.112   3.344
   67G      C4' 1623   7.399   6.082   3.563
   67G      H4' 1624   7.291   6.070   3.563
   67G      O4' 1625   7.457   5.987   3.654
   67G      C1' 1626   7.501   6.051   3.774
   67G      H1' 1627   7.470   6.007   3.868
   67G       N9 1628   7.649   6.083   3.776
   67G       C8 1629   7.742   6.056   3.678
   67G       H8 1630   7.714   6.027   3.578
   67G       N7 1631   7.871   6.042   3.718
   67G       C5 1632   7.862   6.088   3.856
   67G       C6 1633   7.961   6.121   3.951
   67G       O6 1634   8.088   6.109   3.938
   67G       N1 1635   7.911   6.165   4.072
   67G       H1 1636   7.965   6.194   4.153
   67G       C2 1637   7.778   6.181   4.093
   67G       N2 1638   7.741   6.228   4.211
   67G      H21 1639   7.813   6.255   4.277
   67G      H22 1640   7.642   6.246   4.224
   67G       N3 1641   7.684   6.153   4.010
   67G       C4 1642   7.729   6.109   3.890
   67G      C3' 1643   7.442   6.215   3.617
   67G      H3' 1644   7.543   6.238   3.582
   67G      C2' 1645   7.431   6.189   3.767
   67G     H2'1 1646   7.484   6.270   3.816
   67G      O2' 1647   7.298   6.186   3.814
   67G     HO'2 1648   7.234   6.181   3.742
   67G      O3' 1649   7.345   6.314   3.565
   68A        P 1650   7.390   6.465   3.552
   68A      O1P 1651   7.274   6.547   3.499
   68A      O2P 1652   7.519   6.477   3.481
   68A      O5' 1653   7.419   6.496   3.708
   68A      C5' 1654   7.305   6.519   3.794
   68A     H5'1 1655   7.254   6.425   3.812
   68A     H5'2 1656   7.238   6.596   3.757
   68A      C4' 1657   7.372   6.567   3.929
   68A      H4' 1658   7.293   6.596   3.998
   68A      O4' 1659   7.463   6.471   3.976
   68A      C1' 1660   7.572   6.532   4.036
   68A      H1' 1661   7.592   6.497   4.137
   68A       N9 1662   7.706   6.513   3.965
   68A       C8 1663   7.724   6.458   3.841
   68A       H8 1664   7.652   6.425   3.768
   68A       N7 1665   7.855   6.438   3.812
   68A       C5 1666   7.917   6.495   3.925
   68A       C6 1667   8.048   6.481   3.971
   68A       N6 1668   8.151   6.421   3.910
   68A      H61 1669   8.157   6.384   3.816
   68A      H62 1670   8.235   6.435   3.964
   68A       N1 1671   8.084   6.541   4.086
   68A       C2 1672   7.993   6.598   4.162
   68A       H2 1673   8.029   6.640   4.255
   68A       N3 1674   7.860   6.598   4.142
   68A       C4 1675   7.832   6.542   4.019
   68A      C3' 1676   7.450   6.697   3.917
   68A      H3' 1677   7.510   6.684   3.827
   68A      C2' 1678   7.545   6.682   4.038
   68A     H2'1 1679   7.634   6.742   4.018
   68A      O2' 1680   7.476   6.730   4.151
   68A     HO'2 1681   7.407   6.787   4.116
   68A      O3' 1682   7.378   6.821   3.914
   69A        P 1683   7.444   6.943   3.830
   69A      O1P 1684   7.349   7.052   3.837
   69A      O2P 1685   7.478   6.901   3.693
   69A      O5' 1686   7.569   6.980   3.918
   69A      C5' 1687   7.548   7.040   4.047
   69A     H5'1 1688   7.492   6.972   4.110
   69A     H5'2 1689   7.490   7.131   4.033
   69A      C4' 1690   7.675   7.078   4.118
   69A      H4' 1691   7.660   7.124   4.216
   69A      O4' 1692   7.754   6.958   4.132
   69A      C1' 1693   7.891   6.992   4.135
   69A      H1' 1694   7.934   6.962   4.230
   69A       N9 1695   7.962   6.919   4.025
   69A       C8 1696   7.910   6.871   3.912
   69A       H8 1697   7.805   6.884   3.890
   69A       N7 1698   7.994   6.808   3.835
   69A       C5 1699   8.114   6.815   3.904
   69A       C6 1700   8.242   6.758   3.884
   69A       N6 1701   8.288   6.698   3.781
   69A      H61 1702   8.233   6.681   3.698
   69A      H62 1703   8.380   6.658   3.789
   69A       N1 1704   8.335   6.772   3.979
   69A       C2 1705   8.305   6.834   4.096
   69A       H2 1706   8.385   6.836   4.168
   69A       N3 1707   8.187   6.893   4.121
   69A       C4 1708   8.096   6.886   4.019
   69A      C3' 1709   7.761   7.180   4.040
   69A      H3' 1710   7.768   7.162   3.933
   69A      C2' 1711   7.897   7.139   4.100
   69A     H2'1 1712   7.981   7.163   4.034
   69A      O2' 1713   7.904   7.209   4.224
   69A     HO'2 1714   7.905   7.304   4.209
   69A      O3' 1715   7.711   7.311   4.063
   70U        P 1716   7.717   7.412   3.952
   70U      O1P 1717   7.660   7.546   3.993
   70U      O2P 1718   7.679   7.346   3.823
   70U      O5' 1719   7.870   7.429   3.943
   70U      C5' 1720   7.936   7.514   4.033
   70U     H5'1 1721   7.897   7.501   4.134
   70U     H5'2 1722   7.924   7.618   4.002
   70U      C4' 1723   8.094   7.488   4.035
   70U      H4' 1724   8.144   7.532   4.121
   70U      O4' 1725   8.123   7.356   4.048
   70U      C1' 1726   8.252   7.338   3.980
   70U      H1' 1727   8.331   7.313   4.051
   70U       N1 1728   8.239   7.224   3.886
   70U       C6 1729   8.125   7.210   3.807
   70U       H6 1730   8.037   7.269   3.825
   70U       C5 1731   8.118   7.118   3.704
   70U       H5 1732   8.026   7.111   3.648
   70U       C4 1733   8.230   7.033   3.673
   70U       O4 1734   8.230   6.951   3.589
   70U       N3 1735   8.336   7.045   3.761
   70U       H3 1736   8.417   6.989   3.736
   70U       C2 1737   8.343   7.132   3.867
   70U       O2 1738   8.455   7.148   3.920
   70U      C3' 1739   8.152   7.548   3.900
   70U      H3' 1740   8.082   7.508   3.826
   70U      C2' 1741   8.277   7.466   3.891
   70U     H2'1 1742   8.297   7.427   3.791
   70U      O2' 1743   8.385   7.535   3.950
   70U     HO'2 1744   8.463   7.539   3.895
   70U      O3' 1745   8.159   7.688   3.900
   71A        P 1746   8.181   7.768   3.762
   71A      O1P 1747   8.189   7.910   3.793
   71A      O2P 1748   8.081   7.719   3.663
   71A      O5' 1749   8.322   7.724   3.695
   71A      C5' 1750   8.438   7.784   3.742
   71A     H5'1 1751   8.437   7.786   3.851
   71A     H5'2 1752   8.441   7.885   3.703
   71A      C4' 1753   8.571   7.722   3.699
   71A      H4' 1754   8.651   7.788   3.732
   71A      O4' 1755   8.586   7.585   3.747
   71A      C1' 1756   8.665   7.516   3.650
   71A      H1' 1757   8.748   7.472   3.705
   71A       N9 1758   8.580   7.409   3.596
   71A       C8 1759   8.449   7.412   3.591
   71A       H8 1760   8.393   7.498   3.627
   71A       N7 1761   8.390   7.310   3.530
   71A       C5 1762   8.505   7.242   3.480
   71A       C6 1763   8.528   7.123   3.408
   71A       N6 1764   8.432   7.036   3.377
   71A      H61 1765   8.338   7.055   3.408
   71A      H62 1766   8.461   6.954   3.325
   71A       N1 1767   8.649   7.092   3.358
   71A       C2 1768   8.746   7.169   3.392
   71A       H2 1769   8.845   7.145   3.355
   71A       N3 1770   8.744   7.276   3.473
   71A       C4 1771   8.620   7.309   3.513
   71A      C3' 1772   8.586   7.715   3.549
   71A      H3' 1773   8.497   7.671   3.503
   71A      C2' 1774   8.705   7.622   3.541
   71A     H2'1 1775   8.711   7.571   3.445
   71A      O2' 1776   8.817   7.692   3.589
   71A     HO'2 1777   8.893   7.675   3.533
   71A      O3' 1778   8.593   7.855   3.507
   72G        P 1779   8.556   7.907   3.360
   72G      O1P 1780   8.580   8.053   3.359
   72G      O2P 1781   8.417   7.860   3.327
   72G      O5' 1782   8.650   7.839   3.252
   72G      C5' 1783   8.796   7.864   3.252
   72G     H5'1 1784   8.832   7.873   3.354
   72G     H5'2 1785   8.809   7.963   3.210
   72G      C4' 1786   8.878   7.756   3.182
   72G      H4' 1787   8.980   7.792   3.168
   72G      O4' 1788   8.866   7.630   3.240
   72G      C1' 1789   8.863   7.514   3.157
   72G      H1' 1790   8.937   7.436   3.175
   72G       N9 1791   8.736   7.445   3.156
   72G       C8 1792   8.619   7.494   3.197
   72G       H8 1793   8.618   7.592   3.242
   72G       N7 1794   8.513   7.420   3.181
   72G       C5 1795   8.561   7.310   3.117
   72G       C6 1796   8.510   7.186   3.073
   72G       O6 1797   8.396   7.144   3.067
   72G       N1 1798   8.598   7.096   3.020
   72G       H1 1799   8.569   7.003   2.995
   72G       C2 1800   8.731   7.123   3.007
   72G       N2 1801   8.812   7.031   2.966
   72G      H21 1802   8.772   6.956   2.911
   72G      H22 1803   8.907   7.064   2.954
   72G       N3 1804   8.784   7.236   3.051
   72G       C4 1805   8.699   7.327   3.102
   72G      C3' 1806   8.829   7.719   3.040
   72G      H3' 1807   8.721   7.705   3.049
   72G      C2' 1808   8.892   7.579   3.013
   72G     H2'1 1809   8.844   7.525   2.931
   72G      O2' 1810   9.028   7.581   2.988
   72G     HO'2 1811   9.059   7.493   2.964
   72G      O3' 1812   8.863   7.816   2.947
   73A        P 1813   8.805   7.808   2.806
   73A      O1P 1814   8.871   7.922   2.739
   73A      O2P 1815   8.658   7.808   2.819
   73A      O5' 1816   8.844   7.688   2.721
   73A      C5' 1817   8.976   7.669   2.673
   73A     H5'1 1818   9.045   7.678   2.757
   73A     H5'2 1819   8.992   7.748   2.599
   73A      C4' 1820   8.980   7.528   2.608
   73A      H4' 1821   9.083   7.512   2.577
   73A      O4' 1822   8.946   7.423   2.695
   73A      C1' 1823   8.876   7.321   2.624
   73A      H1' 1824   8.920   7.222   2.632
   73A       N9 1825   8.734   7.311   2.657
   73A       C8 1826   8.654   7.397   2.730
   73A       H8 1827   8.681   7.496   2.765
   73A       N7 1828   8.538   7.344   2.760
   73A       C5 1829   8.538   7.225   2.693
   73A       C6 1830   8.452   7.117   2.674
   73A       N6 1831   8.332   7.118   2.718
   73A      H61 1832   8.302   7.201   2.766
   73A      H62 1833   8.276   7.037   2.697
   73A       N1 1834   8.474   7.011   2.593
   73A       C2 1835   8.601   7.004   2.544
   73A       H2 1836   8.625   6.920   2.480
   73A       N3 1837   8.697   7.094   2.560
   73A       C4 1838   8.663   7.200   2.639
   73A      C3' 1839   8.887   7.513   2.489
   73A      H3' 1840   8.789   7.552   2.517
   73A      C2' 1841   8.882   7.361   2.482
   73A     H2'1 1842   8.797   7.315   2.432
   73A      O2' 1843   8.999   7.313   2.429
   73A     HO'2 1844   8.999   7.332   2.335
   73A      O3' 1845   8.928   7.578   2.365
   74U        P 1846   8.827   7.656   2.274
   74U      O1P 1847   8.911   7.715   2.170
   74U      O2P 1848   8.746   7.740   2.367
   74U      O5' 1849   8.738   7.540   2.206
   74U      C5' 1850   8.793   7.436   2.128
   74U     H5'1 1851   8.885   7.395   2.171
   74U     H5'2 1852   8.815   7.488   2.035
   74U      C4' 1853   8.707   7.320   2.096
   74U      H4' 1854   8.755   7.249   2.029
   74U      O4' 1855   8.654   7.260   2.218
   74U      C1' 1856   8.526   7.200   2.184
   74U      H1' 1857   8.531   7.091   2.187
   74U       N1 1858   8.422   7.231   2.288
   74U       C6 1859   8.428   7.334   2.383
   74U       H6 1860   8.518   7.395   2.384
   74U       C5 1861   8.332   7.363   2.474
   74U       H5 1862   8.341   7.452   2.535
   74U       C4 1863   8.207   7.282   2.478
   74U       O4 1864   8.112   7.286   2.552
   74U       N3 1865   8.206   7.188   2.378
   74U       H3 1866   8.118   7.139   2.371
   74U       C2 1867   8.308   7.154   2.290
   74U       O2 1868   8.295   7.044   2.238
   74U      C3' 1869   8.582   7.362   2.018
   74U      H3' 1870   8.539   7.441   2.080
   74U      C2' 1871   8.495   7.236   2.041
   74U     H2'1 1872   8.388   7.253   2.025
   74U      O2' 1873   8.535   7.134   1.951
   74U     HO'2 1874   8.473   7.143   1.878
   74U      O3' 1875   8.599   7.406   1.886
   75A        P 1876   8.484   7.475   1.804
   75A      O1P 1877   8.529   7.530   1.672
   75A      O2P 1878   8.407   7.561   1.891
   75A      O5' 1879   8.392   7.345   1.775
   75A      C5' 1880   8.419   7.249   1.673
   75A     H5'1 1881   8.514   7.201   1.694
   75A     H5'2 1882   8.430   7.295   1.575
   75A      C4' 1883   8.309   7.146   1.668
   75A      H4' 1884   8.335   7.067   1.598
   75A      O4' 1885   8.278   7.083   1.798
   75A      C1' 1886   8.137   7.065   1.796
   75A      H1' 1887   8.117   6.961   1.821
   75A       N9 1888   8.073   7.143   1.911
   75A       C8 1889   8.118   7.261   1.967
   75A       H8 1890   8.205   7.320   1.942
   75A       N7 1891   8.035   7.303   2.060
   75A       C5 1892   7.947   7.197   2.078
   75A       C6 1893   7.832   7.172   2.157
   75A       N6 1894   7.788   7.250   2.258
   75A      H61 1895   7.822   7.345   2.271
   75A      H62 1896   7.704   7.213   2.299
   75A       N1 1897   7.762   7.060   2.140
   75A       C2 1898   7.796   6.978   2.040
   75A       H2 1899   7.730   6.892   2.030
   75A       N3 1900   7.891   6.990   1.952
   75A       C4 1901   7.967   7.102   1.979
   75A      C3' 1902   8.189   7.212   1.606
   75A      H3' 1903   8.182   7.304   1.664
   75A      C2' 1904   8.083   7.106   1.655
   75A     H2'1 1905   7.985   7.153   1.657
   75A      O2' 1906   8.092   6.996   1.574
   75A     HO'2 1907   8.105   7.029   1.485
   75A      O3' 1908   8.182   7.239   1.465
   76A        P 1909   8.074   7.340   1.406
   76A      O1P 1910   8.114   7.354   1.261
   76A      O2P 1911   8.069   7.465   1.488
   76A      O5' 1912   7.933   7.267   1.425
   76A      C5' 1913   7.895   7.158   1.346
   76A     H5'1 1914   7.975   7.085   1.356
   76A     H5'2 1915   7.881   7.188   1.242
   76A      C4' 1916   7.768   7.077   1.395
   76A      H4' 1917   7.768   6.982   1.341
   76A      O4' 1918   7.774   7.035   1.532
   76A      C1' 1919   7.649   7.068   1.595
   76A      H1' 1920   7.613   6.978   1.645
   76A       N9 1921   7.658   7.173   1.704
   76A       C8 1922   7.748   7.276   1.728
   76A       H8 1923   7.830   7.291   1.659
   76A       N7 1924   7.727   7.345   1.839
   76A       C5 1925   7.617   7.276   1.895
   76A       C6 1926   7.530   7.294   2.006
   76A       N6 1927   7.540   7.377   2.108
   76A      H61 1928   7.611   7.448   2.105
   76A      H62 1929   7.471   7.374   2.181
   76A       N1 1930   7.425   7.207   2.029
   76A       C2 1931   7.408   7.104   1.951
   76A       H2 1932   7.327   7.040   1.983
   76A       N3 1933   7.478   7.079   1.840
   76A       C4 1934   7.583   7.167   1.815
   76A      C3' 1935   7.645   7.155   1.368
   76A      H3' 1936   7.669   7.261   1.375
   76A      C2' 1937   7.551   7.100   1.478
   76A     H2'1 1938   7.491   7.184   1.513
   76A      O2' 1939   7.472   6.990   1.448
   76A     HO'2 1940   7.383   7.009   1.476
   76A      O3' 1941   7.589   7.135   1.238
   77U        P 1942   7.478   7.232   1.188
   77U      O1P 1943   7.430   7.177   1.056
   77U      O2P 1944   7.525   7.374   1.196
   77U      O5' 1945   7.357   7.212   1.291
   77U      C5' 1946   7.262   7.111   1.270
   77U     H5'1 1947   7.309   7.013   1.274
   77U     H5'2 1948   7.209   7.128   1.176
   77U      C4' 1949   7.159   7.115   1.384
   77U      H4' 1950   7.092   7.031   1.371
   77U      O4' 1951   7.221   7.105   1.511
   77U      C1' 1952   7.143   7.183   1.605
   77U      H1' 1953   7.101   7.124   1.687
   77U       N1 1954   7.224   7.278   1.675
   77U       C6 1955   7.327   7.345   1.607
   77U       H6 1956   7.361   7.319   1.508
   77U       C5 1957   7.389   7.454   1.662
   77U       H5 1958   7.465   7.515   1.614
   77U       C4 1959   7.362   7.493   1.796
   77U       O4 1960   7.425   7.583   1.856
   77U       N3 1961   7.267   7.417   1.860
   77U       H3 1962   7.234   7.454   1.948
   77U       C2 1963   7.185   7.326   1.800
   77U       O2 1964   7.075   7.299   1.848
   77U      C3' 1965   7.080   7.252   1.376
   77U      H3' 1966   7.156   7.330   1.367
   77U      C2' 1967   7.033   7.240   1.518
   77U     H2'1 1968   7.017   7.342   1.555
   77U      O2' 1969   6.914   7.162   1.528
   77U     HO'2 1970   6.840   7.222   1.542
   77U      O3' 1971   6.975   7.262   1.274
   78U        P 1972   6.926   7.415   1.247
   78U      O1P 1973   6.847   7.412   1.121
   78U      O2P 1974   7.035   7.513   1.259
   78U      O5' 1975   6.827   7.444   1.367
   78U      C5' 1976   6.700   7.393   1.391
   78U     H5'1 1977   6.709   7.292   1.353
   78U     H5'2 1978   6.628   7.444   1.327
   78U      C4' 1979   6.648   7.386   1.533
   78U      H4' 1980   6.571   7.309   1.536
   78U      O4' 1981   6.756   7.370   1.626
   78U      C1' 1982   6.737   7.452   1.742
   78U      H1' 1983   6.737   7.383   1.826
   78U       N1 1984   6.862   7.537   1.768
   78U       C6 1985   6.940   7.574   1.661
   78U       H6 1986   6.914   7.543   1.561
   78U       C5 1987   7.054   7.652   1.678
   78U       H5 1988   7.112   7.677   1.590
   78U       C4 1989   7.081   7.712   1.809
   78U       O4 1990   7.176   7.783   1.833
   78U       N3 1991   6.992   7.681   1.908
   78U       H3 1992   7.003   7.722   1.999
   78U       C2 1993   6.881   7.596   1.891
   78U       O2 1994   6.806   7.573   1.990
   78U      C3' 1995   6.578   7.518   1.577
   78U      H3' 1996   6.646   7.598   1.548
   78U      C2' 1997   6.597   7.517   1.730
   78U     H2'1 1998   6.592   7.616   1.773
   78U      O2' 1999   6.504   7.427   1.795
   78U     HO'2 2000   6.419   7.454   1.762
   78U      O3' 2001   6.439   7.529   1.546
   79A        P 2002   6.367   7.673   1.516
   79A      O1P 2003   6.220   7.662   1.522
   79A      O2P 2004   6.433   7.713   1.393
   79A      O5' 2005   6.427   7.764   1.633
   79A      C5' 2006   6.361   7.798   1.743
   79A     H5'1 2007   6.336   7.709   1.801
   79A     H5'2 2008   6.261   7.836   1.723
   79A      C4' 2009   6.440   7.898   1.819
   79A      H4' 2010   6.381   7.902   1.911
   79A      O4' 2011   6.567   7.861   1.843
   79A      C1' 2012   6.651   7.973   1.845
   79A      H1' 2013   6.705   7.985   1.939
   79A       N9 2014   6.758   7.972   1.739
   79A       C8 2015   6.750   7.904   1.621
   79A       H8 2016   6.657   7.868   1.580
   79A       N7 2017   6.864   7.900   1.559
   79A       C5 2018   6.956   7.969   1.646
   79A       C6 2019   7.093   8.005   1.641
   79A       N6 2020   7.172   7.974   1.540
   79A      H61 2021   7.136   7.932   1.456
   79A      H62 2022   7.265   8.012   1.546
   79A       N1 2023   7.151   8.070   1.740
   79A       C2 2024   7.072   8.108   1.843
   79A       H2 2025   7.127   8.156   1.923
   79A       N3 2026   6.944   8.088   1.854
   79A       C4 2027   6.889   8.020   1.751
   79A      C3' 2028   6.437   8.030   1.758
   79A      H3' 2029   6.452   8.023   1.650
   79A      C2' 2030   6.565   8.090   1.820
   79A     H2'1 2031   6.614   8.159   1.752
   79A      O2' 2032   6.538   8.153   1.944
   79A     HO'2 2033   6.490   8.234   1.925
   79A      O3' 2034   6.317   8.104   1.800
   80A        P 2035   6.287   8.241   1.734
   80A      O1P 2036   6.164   8.284   1.802
   80A      O2P 2037   6.287   8.224   1.584
   80A      O5' 2038   6.393   8.340   1.782
   80A      C5' 2039   6.483   8.415   1.695
   80A     H5'1 2040   6.432   8.496   1.643
   80A     H5'2 2041   6.525   8.347   1.620
   80A      C4' 2042   6.601   8.489   1.765
   80A      H4' 2043   6.562   8.554   1.844
   80A      O4' 2044   6.709   8.405   1.809
   80A      C1' 2045   6.830   8.478   1.786
   80A      H1' 2046   6.886   8.488   1.879
   80A       N9 2047   6.907   8.397   1.687
   80A       C8 2048   6.859   8.305   1.595
   80A       H8 2049   6.755   8.278   1.592
   80A       N7 2050   6.941   8.270   1.510
   80A       C5 2051   7.059   8.335   1.544
   80A       C6 2052   7.192   8.325   1.501
   80A       N6 2053   7.232   8.249   1.402
   80A      H61 2054   7.163   8.182   1.371
   80A      H62 2055   7.332   8.253   1.386
   80A       N1 2056   7.292   8.390   1.560
   80A       C2 2057   7.256   8.474   1.663
   80A       H2 2058   7.337   8.529   1.709
   80A       N3 2059   7.132   8.501   1.711
   80A       C4 2060   7.039   8.421   1.650
   80A      C3' 2061   6.670   8.590   1.665
   80A      H3' 2062   6.677   8.543   1.567
   80A      C2' 2063   6.801   8.616   1.722
   80A     H2'1 2064   6.877   8.630   1.645
   80A      O2' 2065   6.809   8.714   1.824
   80A     HO'2 2066   6.796   8.804   1.793
   80A      O3' 2067   6.586   8.698   1.657
   81U        P 2068   6.618   8.814   1.553
   81U      O1P 2069   6.494   8.885   1.526
   81U      O2P 2070   6.693   8.756   1.442
   81U      O5' 2071   6.718   8.911   1.635
   81U      C5' 2072   6.681   8.988   1.750
   81U     H5'1 2073   6.641   8.929   1.832
   81U     H5'2 2074   6.604   9.057   1.714
   81U      C4' 2075   6.798   9.075   1.797
   81U      H4' 2076   6.764   9.148   1.870
   81U      O4' 2077   6.896   8.991   1.852
   81U      C1' 2078   7.024   9.050   1.817
   81U      H1' 2079   7.075   9.074   1.910
   81U       N1 2080   7.111   8.964   1.737
   81U       C6 2081   7.068   8.873   1.648
   81U       H6 2082   6.960   8.862   1.648
   81U       C5 2083   7.151   8.793   1.579
   81U       H5 2084   7.123   8.718   1.505
   81U       C4 2085   7.292   8.798   1.601
   81U       O4 2086   7.375   8.730   1.543
   81U       N3 2087   7.331   8.882   1.702
   81U       H3 2088   7.430   8.885   1.717
   81U       C2 2089   7.247   8.963   1.772
   81U       O2 2090   7.301   9.041   1.849
   81U      C3' 2091   6.863   9.155   1.682
   81U      H3' 2092   6.882   9.093   1.595
   81U      C2' 2093   6.991   9.186   1.750
   81U     H2'1 2094   7.057   9.213   1.667
   81U      O2' 2095   6.984   9.290   1.852
   81U     HO'2 2096   6.921   9.358   1.829
   81U      O3' 2097   6.785   9.271   1.659
   82U        P 2098   6.825   9.357   1.535
   82U      O1P 2099   6.955   9.423   1.556
   82U      O2P 2100   6.705   9.438   1.519
   82U      O5' 2101   6.839   9.245   1.419
   82U      C5' 2102   6.764   9.257   1.299
   82U     H5'1 2103   6.781   9.353   1.249
   82U     H5'2 2104   6.659   9.234   1.317
   82U      C4' 2105   6.799   9.146   1.193
   82U      H4' 2106   6.740   9.166   1.104
   82U      O4' 2107   6.937   9.149   1.169
   82U      C1' 2108   7.012   9.036   1.200
   82U      H1' 2109   7.030   8.982   1.107
   82U       N1 2110   7.130   9.064   1.276
   82U       C6 2111   7.149   9.184   1.344
   82U       H6 2112   7.090   9.275   1.338
   82U       C5 2113   7.257   9.201   1.420
   82U       H5 2114   7.269   9.293   1.475
   82U       C4 2115   7.358   9.097   1.426
   82U       O4 2116   7.454   9.091   1.507
   82U       N3 2117   7.336   8.985   1.349
   82U       H3 2118   7.389   8.900   1.360
   82U       C2 2119   7.233   8.971   1.266
   82U       O2 2120   7.231   8.875   1.189
   82U      C3' 2121   6.768   9.002   1.238
   82U      H3' 2122   6.696   8.995   1.319
   82U      C2' 2123   6.908   8.966   1.293
   82U     H2'1 2124   6.914   9.016   1.390
   82U      O2' 2125   6.925   8.823   1.311
   82U     HO'2 2126   6.852   8.801   1.369
   82U      O3' 2127   6.723   8.921   1.133
   82U      H3T 2128   6.745   8.832   1.161
   8.66715   8.66715   6.12877   0.00000   0.00000   0.00000   0.00000   4.33361   4.33361
