# Supplementary material for: Constant-pH Molecular Dynamics of Cationic Peptide Dendrimers Binding to siRNA
Source: J Chem Inf Model. 2026 Feb 5;66(8):4734–43. doi: 10.1021/acs.jcim.5c02636 (PMC13126635; doi:10.1021/acs.jcim.5c02636)
Supplement: Supplementary file 2 [file ci5c02636_si_002.zip › zip/DMH18_07_out_10.gro]

Protein t= 150000.00000 step= 10000
 2128
    1LY0      N    1   4.884   6.121   2.958
    1LY0     H1    2   4.925   6.105   2.867
    1LY0     H2    3   4.947   6.167   3.023
    1LY0     H3    4   4.802   6.178   2.944
    1LY0     CA    5   4.852   5.995   3.023
    1LY0     HA    6   4.760   5.971   2.969
    1LY0     CB    7   4.811   5.999   3.170
    1LY0    HB1    8   4.785   5.898   3.204
    1LY0    HB2    9   4.727   6.068   3.172
    1LY0     CG   10   4.926   6.040   3.262
    1LY0    HG1   11   4.976   6.127   3.220
    1LY0    HG2   12   4.996   5.957   3.264
    1LY0     CD   13   4.890   6.069   3.403
    1LY0    HD1   14   4.978   6.080   3.466
    1LY0    HD2   15   4.822   5.993   3.443
    1LY0     CE   16   4.807   6.198   3.406
    1LY0    HE1   17   4.710   6.172   3.365
    1LY0    HE2   18   4.866   6.268   3.347
    1LY0     NZ   19   4.794   6.234   3.544
    1LY0    HZ1   20   4.744   6.160   3.591
    1LY0    HZ2   21   4.884   6.235   3.589
    1LY0    HZ3   22   4.746   6.322   3.560
    1LY0      C   23   4.955   5.872   3.004
    1LY0      O   24   5.072   5.903   3.002
    2LER      N   25   4.904   5.749   2.994
    2LER      H   26   4.803   5.743   2.988
    2LER     CA   27   4.984   5.626   2.992
    2LER     HA   28   5.029   5.627   2.893
    2LER     CB   29   4.884   5.509   2.996
    2LER    HB1   30   4.822   5.532   3.082
    2LER    HB2   31   4.930   5.415   3.023
    2LER     CG   32   4.799   5.482   2.876
    2LER     HG   33   4.751   5.573   2.840
    2LER    CD1   34   4.886   5.416   2.763
    2LER   HD11   35   4.979   5.472   2.754
    2LER   HD12   36   4.920   5.314   2.783
    2LER   HD13   37   4.827   5.418   2.672
    2LER    CD2   38   4.687   5.389   2.916
    2LER   HD21   39   4.727   5.307   2.975
    2LER   HD22   40   4.623   5.438   2.989
    2LER   HD23   41   4.635   5.354   2.827
    2LER      C   42   5.085   5.615   3.107
    2LER      O   43   5.047   5.660   3.218
    3LYR      N   44   5.196   5.550   3.080
    3LYR      H   45   5.190   5.508   2.988
    3LYR     CA   46   5.316   5.547   3.162
    3LYR     HA   47   5.352   5.650   3.164
    3LYR     CB   48   5.413   5.446   3.092
    3LYR    HB1   49   5.365   5.354   3.060
    3LYR    HB2   50   5.490   5.423   3.166
    3LYR     CG   51   5.474   5.511   2.966
    3LYR    HG1   52   5.549   5.584   2.997
    3LYR    HG2   53   5.393   5.558   2.910
    3LYR     CD   54   5.530   5.392   2.882
    3LYR    HD1   55   5.453   5.318   2.858
    3LYR    HD2   56   5.613   5.352   2.940
    3LYR     CE   57   5.581   5.437   2.745
    3LYR    HE1   58   5.666   5.501   2.766
    3LYR    HE2   59   5.509   5.494   2.686
    3LYR     NZ   60   5.645   5.322   2.671
    3LYR    HZ1   61   5.589   5.272   2.603
    3LYR      C   62   5.283   5.495   3.310
    3LYR      O   63   5.333   5.545   3.406
    4LY0      N   64   5.201   5.387   3.324
    4LY0      H   65   5.158   5.348   3.241
    4LY0     CA   66   5.154   5.327   3.449
    4LY0     HA   67   5.238   5.297   3.512
    4LY0     CB   68   5.064   5.207   3.406
    4LY0    HB1   69   5.124   5.144   3.341
    4LY0    HB2   70   4.976   5.247   3.355
    4LY0     CG   71   5.020   5.106   3.518
    4LY0    HG1   72   4.968   5.033   3.455
    4LY0    HG2   73   4.963   5.162   3.592
    4LY0     CD   74   5.141   5.028   3.576
    4LY0    HD1   75   5.107   4.975   3.665
    4LY0    HD2   76   5.222   5.097   3.602
    4LY0     CE   77   5.196   4.924   3.475
    4LY0    HE1   78   5.213   4.981   3.383
    4LY0    HE2   79   5.114   4.853   3.468
    4LY0     NZ   80   5.315   4.852   3.516
    4LY0    HZ1   81   5.300   4.789   3.594
    4LY0    HZ2   82   5.344   4.791   3.441
    4LY0    HZ3   83   5.387   4.920   3.534
    4LY0      C   84   5.075   5.417   3.545
    4LY0      O   85   5.073   5.386   3.664
    5LER      N   86   5.016   5.534   3.499
    5LER      H   87   5.025   5.551   3.400
    5LER     CA   88   4.942   5.633   3.572
    5LER     HA   89   4.923   5.583   3.667
    5LER     CB   90   4.806   5.659   3.499
    5LER    HB1   91   4.835   5.691   3.399
    5LER    HB2   92   4.747   5.731   3.556
    5LER     CG   93   4.715   5.536   3.471
    5LER     HG   94   4.775   5.464   3.416
    5LER    CD1   95   4.674   5.464   3.598
    5LER   HD11   96   4.582   5.504   3.639
    5LER   HD12   97   4.641   5.365   3.566
    5LER   HD13   98   4.753   5.446   3.671
    5LER    CD2   99   4.581   5.568   3.395
    5LER   HD21  100   4.516   5.629   3.458
    5LER   HD22  101   4.618   5.627   3.310
    5LER   HD23  102   4.539   5.471   3.368
    5LER      C  103   5.020   5.764   3.598
    5LER      O  104   4.993   5.842   3.690
    6LYR      N  105   5.130   5.777   3.518
    6LYR      H  106   5.146   5.708   3.446
    6LYR     CA  107   5.235   5.878   3.546
    6LYR     HA  108   5.193   5.978   3.536
    6LYR     CB  109   5.338   5.880   3.428
    6LYR    HB1  110   5.378   5.779   3.419
    6LYR    HB2  111   5.423   5.944   3.455
    6LYR     CG  112   5.276   5.938   3.302
    6LYR    HG1  113   5.221   6.027   3.334
    6LYR    HG2  114   5.215   5.862   3.253
    6LYR     CD  115   5.383   5.993   3.208
    6LYR    HD1  116   5.466   6.027   3.270
    6LYR    HD2  117   5.346   6.081   3.154
    6LYR     CE  118   5.443   5.903   3.106
    6LYR    HE1  119   5.486   5.813   3.151
    6LYR    HE2  120   5.522   5.960   3.056
    6LYR     NZ  121   5.345   5.880   2.997
    6LYR    HZ1  122   5.250   5.910   3.010
    6LYR      C  123   5.307   5.864   3.678
    6LYR      O  124   5.308   5.757   3.744
    7LER      N  125   5.359   5.977   3.730
    7LER      H  126   5.339   6.065   3.686
    7LER     CA  127   5.449   5.973   3.851
    7LER     HA  128   5.417   5.898   3.923
    7LER     CB  129   5.437   6.103   3.928
    7LER    HB1  130   5.456   6.188   3.863
    7LER    HB2  131   5.522   6.103   3.996
    7LER     CG  132   5.303   6.130   3.994
    7LER     HG  133   5.214   6.123   3.932
    7LER    CD1  134   5.268   6.044   4.117
    7LER   HD11  135   5.274   5.939   4.087
    7LER   HD12  136   5.349   6.048   4.189
    7LER   HD13  137   5.176   6.066   4.172
    7LER    CD2  138   5.318   6.277   4.052
    7LER   HD21  139   5.338   6.345   3.970
    7LER   HD22  140   5.227   6.309   4.104
    7LER   HD23  141   5.405   6.275   4.118
    7LER      C  142   5.599   5.963   3.803
    7LER      O  143   5.639   6.013   3.694
    8LER      N  144   5.674   5.888   3.874
    8LER      H  145   5.629   5.843   3.952
    8LER     CA  146   5.811   5.855   3.860
    8LER     HA  147   5.842   5.860   3.756
    8LER     CB  148   5.841   5.718   3.926
    8LER    HB1  149   5.805   5.714   4.029
    8LER    HB2  150   5.948   5.697   3.927
    8LER     CG  151   5.764   5.598   3.857
    8LER     HG  152   5.657   5.618   3.864
    8LER    CD1  153   5.804   5.569   3.710
    8LER   HD11  154   5.910   5.545   3.703
    8LER   HD12  155   5.742   5.494   3.662
    8LER   HD13  156   5.777   5.662   3.660
    8LER    CD2  157   5.793   5.474   3.934
    8LER   HD21  158   5.755   5.388   3.879
    8LER   HD22  159   5.901   5.464   3.940
    8LER   HD23  160   5.749   5.481   4.034
    8LER      C  161   5.900   5.972   3.917
    8LER      O  162   5.860   6.037   4.013
    9LYR      N  163   6.025   5.986   3.858
    9LYR      H  164   6.053   5.937   3.774
    9LYR     CA  165   6.127   6.075   3.909
    9LYR     HA  166   6.087   6.175   3.926
    9LYR     CB  167   6.235   6.106   3.802
    9LYR    HB1  168   6.279   6.010   3.774
    9LYR    HB2  169   6.322   6.155   3.846
    9LYR     CG  170   6.188   6.191   3.687
    9LYR    HG1  171   6.162   6.291   3.722
    9LYR    HG2  172   6.105   6.151   3.628
    9LYR     CD  173   6.293   6.217   3.583
    9LYR    HD1  174   6.348   6.305   3.615
    9LYR    HD2  175   6.244   6.235   3.487
    9LYR     CE  176   6.389   6.108   3.541
    9LYR    HE1  177   6.426   6.061   3.632
    9LYR    HE2  178   6.465   6.156   3.480
    9LYR     NZ  179   6.314   6.013   3.463
    9LYR    HZ1  180   6.245   6.052   3.400
    9LYR      C  181   6.187   6.036   4.045
    9LYR      O  182   6.260   6.117   4.109
   10LER      N  183   6.149   5.927   4.101
   10LER      H  184   6.099   5.863   4.040
   10LER     CA  185   6.184   5.882   4.239
   10LER     HA  186   6.292   5.867   4.236
   10LER     CB  187   6.108   5.753   4.278
   10LER    HB1  188   6.002   5.774   4.284
   10LER    HB2  189   6.143   5.718   4.375
   10LER     CG  190   6.148   5.639   4.183
   10LER     HG  191   6.155   5.682   4.083
   10LER    CD1  192   6.279   5.573   4.236
   10LER   HD11  193   6.368   5.635   4.238
   10LER   HD12  194   6.245   5.542   4.335
   10LER   HD13  195   6.310   5.482   4.185
   10LER    CD2  196   6.042   5.523   4.172
   10LER   HD21  197   6.080   5.450   4.100
   10LER   HD22  198   6.026   5.458   4.258
   10LER   HD23  199   5.945   5.566   4.145
   10LER      C  200   6.153   5.989   4.346
   10LER      O  201   6.224   6.010   4.447
   11LER      N  202   6.041   6.055   4.325
   11LER      H  203   5.976   6.026   4.254
   11LER     CA  204   5.996   6.162   4.416
   11LER     HA  205   5.989   6.123   4.518
   11LER     CB  206   5.862   6.223   4.373
   11LER    HB1  207   5.880   6.271   4.277
   11LER    HB2  208   5.832   6.309   4.433
   11LER     CG  209   5.737   6.122   4.368
   11LER     HG  210   5.768   6.037   4.306
   11LER    CD1  211   5.700   6.067   4.503
   11LER   HD11  212   5.786   6.019   4.549
   11LER   HD12  213   5.662   6.143   4.571
   11LER   HD13  214   5.622   5.993   4.482
   11LER    CD2  215   5.611   6.181   4.302
   11LER   HD21  216   5.539   6.100   4.292
   11LER   HD22  217   5.582   6.257   4.375
   11LER   HD23  218   5.625   6.220   4.201
   11LER      C  219   6.096   6.280   4.430
   11LER      O  220   6.076   6.368   4.517
   12LER      N  221   6.191   6.288   4.337
   12LER      H  222   6.186   6.228   4.255
   12LER     CA  223   6.291   6.396   4.333
   12LER     HA  224   6.260   6.485   4.387
   12LER     CB  225   6.325   6.428   4.186
   12LER    HB1  226   6.362   6.338   4.136
   12LER    HB2  227   6.398   6.509   4.181
   12LER     CG  228   6.194   6.476   4.115
   12LER     HG  229   6.114   6.405   4.136
   12LER    CD1  230   6.152   6.615   4.148
   12LER   HD11  231   6.216   6.686   4.096
   12LER   HD12  232   6.049   6.632   4.114
   12LER   HD13  233   6.157   6.632   4.255
   12LER    CD2  234   6.218   6.474   3.968
   12LER   HD21  235   6.310   6.523   3.937
   12LER   HD22  236   6.225   6.370   3.935
   12LER   HD23  237   6.138   6.532   3.922
   12LER      C  238   6.428   6.355   4.397
   12LER      O  239   6.517   6.442   4.406
   13LER      N  240   6.445   6.238   4.452
   13LER      H  241   6.363   6.178   4.453
   13LER     CA  242   6.564   6.200   4.527
   13LER     HA  243   6.650   6.232   4.469
   13LER     CB  244   6.554   6.046   4.559
   13LER    HB1  245   6.453   6.034   4.599
   13LER    HB2  246   6.626   6.029   4.639
   13LER     CG  247   6.565   5.951   4.436
   13LER     HG  248   6.500   5.986   4.356
   13LER    CD1  249   6.706   5.944   4.369
   13LER   HD11  250   6.778   5.914   4.445
   13LER   HD12  251   6.709   5.871   4.288
   13LER   HD13  252   6.722   6.050   4.348
   13LER    CD2  253   6.534   5.814   4.487
   13LER   HD21  254   6.426   5.802   4.479
   13LER   HD22  255   6.582   5.740   4.423
   13LER   HD23  256   6.577   5.793   4.584
   13LER      C  257   6.588   6.272   4.660
   13LER      O  258   6.702   6.276   4.705
   14NH2      N  259   6.492   6.324   4.733
   14NH2     H1  260   6.401   6.323   4.689
   14NH2     H2  261   6.523   6.359   4.823
   15LY0      N  262   5.539   5.164   2.280
   15LY0     H1  263   5.500   5.156   2.188
   15LY0     H2  264   5.523   5.259   2.310
   15LY0     H3  265   5.496   5.099   2.344
   15LY0     CA  266   5.685   5.146   2.267
   15LY0     HA  267   5.723   5.202   2.181
   15LY0     CB  268   5.706   4.999   2.225
   15LY0    HB1  269   5.633   4.974   2.148
   15LY0    HB2  270   5.691   4.946   2.318
   15LY0     CG  271   5.844   4.968   2.161
   15LY0    HG1  272   5.926   4.993   2.228
   15LY0    HG2  273   5.851   5.023   2.067
   15LY0     CD  274   5.878   4.823   2.119
   15LY0    HD1  275   5.890   4.766   2.211
   15LY0    HD2  276   5.971   4.806   2.065
   15LY0     CE  277   5.772   4.765   2.023
   15LY0    HE1  278   5.745   4.826   1.937
   15LY0    HE2  279   5.686   4.756   2.089
   15LY0     NZ  280   5.809   4.634   1.967
   15LY0    HZ1  281   5.798   4.568   2.042
   15LY0    HZ2  282   5.737   4.605   1.902
   15LY0    HZ3  283   5.902   4.617   1.932
   15LY0      C  284   5.758   5.206   2.381
   15LY0      O  285   5.822   5.306   2.364
   16LER      N  286   5.755   5.134   2.495
   16LER      H  287   5.684   5.066   2.514
   16LER     CA  288   5.841   5.172   2.616
   16LER     HA  289   5.945   5.188   2.588
   16LER     CB  290   5.835   5.057   2.716
   16LER    HB1  291   5.738   5.006   2.711
   16LER    HB2  292   5.839   5.101   2.815
   16LER     CG  293   5.947   4.954   2.705
   16LER     HG  294   5.927   4.877   2.779
   16LER    CD1  295   5.964   4.892   2.564
   16LER   HD11  296   6.016   4.962   2.499
   16LER   HD12  297   6.012   4.794   2.566
   16LER   HD13  298   5.863   4.866   2.532
   16LER    CD2  299   6.083   5.019   2.740
   16LER   HD21  300   6.112   5.095   2.667
   16LER   HD22  301   6.082   5.063   2.839
   16LER   HD23  302   6.159   4.941   2.744
   16LER      C  303   5.778   5.292   2.692
   16LER      O  304   5.834   5.355   2.780
   17LY0      N  305   6.185   5.948   2.041
   17LY0     H1  306   6.172   5.930   2.140
   17LY0     H2  307   6.117   6.020   2.020
   17LY0     H3  308   6.275   5.986   2.015
   17LY0     CA  309   6.167   5.821   1.964
   17LY0     HA  310   6.224   5.748   2.022
   17LY0     CB  311   6.238   5.828   1.827
   17LY0    HB1  312   6.235   5.731   1.777
   17LY0    HB2  313   6.339   5.852   1.858
   17LY0     CG  314   6.179   5.940   1.734
   17LY0    HG1  315   6.170   6.040   1.778
   17LY0    HG2  316   6.081   5.903   1.707
   17LY0     CD  317   6.264   5.945   1.607
   17LY0    HD1  318   6.284   5.841   1.580
   17LY0    HD2  319   6.361   5.991   1.624
   17LY0     CE  320   6.201   6.037   1.500
   17LY0    HE1  321   6.226   6.142   1.517
   17LY0    HE2  322   6.092   6.031   1.504
   17LY0     NZ  323   6.264   6.002   1.377
   17LY0    HZ1  324   6.267   5.903   1.358
   17LY0    HZ2  325   6.220   6.039   1.294
   17LY0    HZ3  326   6.361   6.030   1.379
   17LY0      C  327   6.020   5.786   1.961
   17LY0      O  328   5.931   5.866   1.934
   18LER      N  329   5.985   5.657   1.984
   18LER      H  330   6.055   5.601   2.032
   18LER     CA  331   5.848   5.616   2.005
   18LER     HA  332   5.857   5.508   2.013
   18LER     CB  333   5.762   5.633   1.878
   18LER    HB1  334   5.723   5.735   1.869
   18LER    HB2  335   5.672   5.576   1.901
   18LER     CG  336   5.799   5.570   1.743
   18LER     HG  337   5.859   5.480   1.758
   18LER    CD1  338   5.673   5.520   1.659
   18LER   HD11  339   5.701   5.458   1.574
   18LER   HD12  340   5.618   5.454   1.727
   18LER   HD13  341   5.612   5.607   1.636
   18LER    CD2  342   5.883   5.653   1.649
   18LER   HD21  343   5.855   5.758   1.662
   18LER   HD22  344   5.989   5.640   1.672
   18LER   HD23  345   5.882   5.622   1.545
   18LER      C  346   5.777   5.657   2.135
   18LER      O  347   5.787   5.769   2.171
   19LYR      N  348   5.709   5.567   2.211
   19LYR      H  349   5.699   5.470   2.182
   19LYR     CA  350   5.657   5.604   2.344
   19LYR     HA  351   5.617   5.706   2.338
   19LYR     CB  352   5.766   5.616   2.456
   19LYR    HB1  353   5.869   5.633   2.425
   19LYR    HB2  354   5.764   5.514   2.495
   19LYR     CG  355   5.717   5.716   2.567
   19LYR    HG1  356   5.619   5.676   2.596
   19LYR    HG2  357   5.710   5.818   2.530
   19LYR     CD  358   5.828   5.714   2.672
   19LYR    HD1  359   5.905   5.784   2.639
   19LYR    HD2  360   5.859   5.610   2.684
   19LYR     CE  361   5.781   5.763   2.812
   19LYR    HE1  362   5.853   5.740   2.891
   19LYR    HE2  363   5.690   5.720   2.854
   19LYR     NZ  364   5.753   5.905   2.814
   19LYR    HZ1  365   5.659   5.933   2.789
   19LYR      C  366   5.537   5.524   2.398
   19LYR      O  367   5.531   5.402   2.394
   20LY0      N  368   5.429   5.597   2.437
   20LY0      H  369   5.423   5.697   2.426
   20LY0     CA  370   5.310   5.541   2.503
   20LY0     HA  371   5.350   5.447   2.542
   20LY0     CB  372   5.200   5.515   2.393
   20LY0    HB1  373   5.122   5.461   2.447
   20LY0    HB2  374   5.240   5.455   2.311
   20LY0     CG  375   5.142   5.640   2.330
   20LY0    HG1  376   5.226   5.690   2.281
   20LY0    HG2  377   5.108   5.702   2.412
   20LY0     CD  378   5.031   5.614   2.222
   20LY0    HD1  379   5.066   5.534   2.157
   20LY0    HD2  380   5.022   5.709   2.169
   20LY0     CE  381   4.896   5.587   2.287
   20LY0    HE1  382   4.894   5.645   2.379
   20LY0    HE2  383   4.909   5.487   2.328
   20LY0     NZ  384   4.773   5.590   2.198
   20LY0    HZ1  385   4.790   5.536   2.114
   20LY0    HZ2  386   4.692   5.544   2.236
   20LY0    HZ3  387   4.748   5.681   2.160
   20LY0      C  388   5.264   5.626   2.627
   20LY0      O  389   5.192   5.571   2.709
   21LER      N  390   5.312   5.749   2.655
   21LER      H  391   5.376   5.785   2.585
   21LER     CA  392   5.267   5.833   2.771
   21LER     HA  393   5.176   5.792   2.816
   21LER     CB  394   5.250   5.977   2.719
   21LER    HB1  395   5.323   5.995   2.640
   21LER    HB2  396   5.274   6.044   2.803
   21LER     CG  397   5.112   6.027   2.673
   21LER     HG  398   5.034   6.016   2.748
   21LER    CD1  399   5.113   6.176   2.643
   21LER   HD11  400   5.129   6.234   2.734
   21LER   HD12  401   5.185   6.206   2.567
   21LER   HD13  402   5.021   6.209   2.595
   21LER    CD2  403   5.062   5.943   2.553
   21LER   HD21  404   5.046   5.837   2.573
   21LER   HD22  405   4.971   5.990   2.515
   21LER   HD23  406   5.136   5.960   2.474
   21LER      C  407   5.377   5.835   2.877
   21LER      O  408   5.496   5.817   2.848
   22LY0      N  409   6.121   6.199   2.410
   22LY0     H1  410   6.189   6.260   2.365
   22LY0     H2  411   6.152   6.103   2.412
   22LY0     H3  412   6.037   6.198   2.353
   22LY0     CA  413   6.094   6.251   2.543
   22LY0     HA  414   6.079   6.359   2.532
   22LY0     CB  415   6.219   6.246   2.637
   22LY0    HB1  416   6.304   6.277   2.575
   22LY0    HB2  417   6.244   6.141   2.652
   22LY0     CG  418   6.201   6.312   2.774
   22LY0    HG1  419   6.127   6.256   2.831
   22LY0    HG2  420   6.159   6.412   2.760
   22LY0     CD  421   6.332   6.324   2.852
   22LY0    HD1  422   6.373   6.226   2.875
   22LY0    HD2  423   6.297   6.370   2.944
   22LY0     CE  424   6.443   6.401   2.775
   22LY0    HE1  425   6.404   6.482   2.713
   22LY0    HE2  426   6.482   6.328   2.704
   22LY0     NZ  427   6.550   6.441   2.868
   22LY0    HZ1  428   6.636   6.470   2.824
   22LY0    HZ2  429   6.523   6.510   2.937
   22LY0    HZ3  430   6.588   6.357   2.911
   22LY0      C  431   5.971   6.172   2.592
   22LY0      O  432   5.913   6.087   2.519
   23LER      N  433   5.923   6.201   2.710
   23LER      H  434   5.956   6.287   2.753
   23LER     CA  435   5.805   6.142   2.778
   23LER     HA  436   5.719   6.125   2.714
   23LER     CB  437   5.773   6.233   2.902
   23LER    HB1  438   5.766   6.337   2.870
   23LER    HB2  439   5.867   6.243   2.956
   23LER     CG  440   5.656   6.196   2.994
   23LER     HG  441   5.673   6.103   3.048
   23LER    CD1  442   5.644   6.306   3.098
   23LER   HD11  443   5.578   6.275   3.179
   23LER   HD12  444   5.744   6.324   3.138
   23LER   HD13  445   5.610   6.400   3.056
   23LER    CD2  446   5.526   6.186   2.915
   23LER   HD21  447   5.448   6.167   2.988
   23LER   HD22  448   5.512   6.280   2.862
   23LER   HD23  449   5.528   6.106   2.841
   23LER      C  450   5.848   6.000   2.828
   23LER      O  451   5.961   5.980   2.876
   24LY0      N  452   6.485   6.546   3.359
   24LY0     H1  453   6.543   6.501   3.290
   24LY0     H2  454   6.406   6.484   3.369
   24LY0     H3  455   6.455   6.638   3.328
   24LY0     CA  456   6.561   6.570   3.486
   24LY0     HA  457   6.640   6.641   3.463
   24LY0     CB  458   6.619   6.446   3.543
   24LY0    HB1  459   6.688   6.395   3.475
   24LY0    HB2  460   6.541   6.373   3.568
   24LY0     CG  461   6.693   6.480   3.678
   24LY0    HG1  462   6.656   6.568   3.730
   24LY0    HG2  463   6.795   6.513   3.654
   24LY0     CD  464   6.691   6.368   3.785
   24LY0    HD1  465   6.592   6.357   3.829
   24LY0    HD2  466   6.768   6.394   3.859
   24LY0     CE  467   6.742   6.243   3.715
   24LY0    HE1  468   6.836   6.271   3.667
   24LY0    HE2  469   6.668   6.213   3.642
   24LY0     NZ  470   6.759   6.133   3.809
   24LY0    HZ1  471   6.816   6.072   3.753
   24LY0    HZ2  472   6.823   6.162   3.883
   24LY0    HZ3  473   6.680   6.082   3.845
   24LY0      C  474   6.466   6.653   3.574
   24LY0      O  475   6.358   6.601   3.604
   25LER      N  476   6.494   6.779   3.611
   25LER      H  477   6.587   6.810   3.587
   25LER     CA  478   6.415   6.875   3.686
   25LER     HA  479   6.473   6.966   3.678
   25LER     CB  480   6.415   6.842   3.839
   25LER    HB1  481   6.512   6.802   3.868
   25LER    HB2  482   6.344   6.761   3.856
   25LER     CG  483   6.388   6.964   3.931
   25LER     HG  484   6.298   7.013   3.893
   25LER    CD1  485   6.344   6.927   4.074
   25LER   HD11  486   6.241   6.891   4.068
   25LER   HD12  487   6.399   6.837   4.104
   25LER   HD13  488   6.346   7.003   4.152
   25LER    CD2  489   6.498   7.068   3.948
   25LER   HD21  490   6.589   7.029   3.993
   25LER   HD22  491   6.524   7.113   3.852
   25LER   HD23  492   6.457   7.145   4.013
   25LER      C  493   6.284   6.926   3.625
   25LER      O  494   6.248   7.046   3.635
   26LYR      N  495   6.203   6.839   3.580
   26LYR      H  496   6.234   6.751   3.541
   26LYR     CA  497   6.055   6.848   3.566
   26LYR     HA  498   6.024   6.953   3.571
   26LYR     CB  499   5.987   6.786   3.683
   26LYR    HB1  500   6.021   6.682   3.689
   26LYR    HB2  501   5.879   6.782   3.680
   26LYR     CG  502   6.018   6.839   3.821
   26LYR    HG1  503   6.120   6.824   3.858
   26LYR    HG2  504   5.971   6.772   3.893
   26LYR     CD  505   5.963   6.982   3.840
   26LYR    HD1  506   5.861   6.975   3.802
   26LYR    HD2  507   6.023   7.050   3.779
   26LYR     CE  508   5.976   7.022   3.982
   26LYR    HE1  509   5.955   7.129   3.993
   26LYR    HE2  510   6.079   7.003   4.010
   26LYR     NZ  511   5.880   6.948   4.064
   26LYR    HZ1  512   5.830   6.881   4.009
   26LYR      C  513   6.010   6.789   3.433
   26LYR      O  514   6.050   6.680   3.397
   27LY0      N  515   5.917   6.863   3.365
   27LY0      H  516   5.905   6.959   3.393
   27LY0     CA  517   5.853   6.822   3.239
   27LY0     HA  518   5.932   6.815   3.164
   27LY0     CB  519   5.761   6.946   3.204
   27LY0    HB1  520   5.825   7.031   3.182
   27LY0    HB2  521   5.705   6.975   3.293
   27LY0     CG  522   5.660   6.913   3.090
   27LY0    HG1  523   5.578   6.852   3.130
   27LY0    HG2  524   5.710   6.846   3.020
   27LY0     CD  525   5.609   7.041   3.016
   27LY0    HD1  526   5.692   7.107   2.988
   27LY0    HD2  527   5.547   7.099   3.084
   27LY0     CE  528   5.534   7.004   2.887
   27LY0    HE1  529   5.440   6.950   2.901
   27LY0    HE2  530   5.599   6.930   2.839
   27LY0     NZ  531   5.518   7.113   2.796
   27LY0    HZ1  532   5.602   7.162   2.770
   27LY0    HZ2  533   5.482   7.081   2.707
   27LY0    HZ3  534   5.453   7.182   2.830
   27LY0      C  535   5.771   6.692   3.243
   27LY0      O  536   5.795   6.607   3.155
   28LER      N  537   5.676   6.674   3.333
   28LER      H  538   5.666   6.749   3.399
   28LER     CA  539   5.587   6.557   3.349
   28LER     HA  540   5.580   6.515   3.248
   28LER     CB  541   5.442   6.604   3.379
   28LER    HB1  542   5.435   6.651   3.477
   28LER    HB2  543   5.371   6.522   3.394
   28LER     CG  544   5.374   6.701   3.283
   28LER     HG  545   5.434   6.792   3.281
   28LER    CD1  546   5.377   6.638   3.142
   28LER   HD11  547   5.478   6.648   3.102
   28LER   HD12  548   5.321   6.545   3.146
   28LER   HD13  549   5.324   6.701   3.071
   28LER    CD2  550   5.231   6.730   3.329
   28LER   HD21  551   5.207   6.835   3.311
   28LER   HD22  552   5.155   6.669   3.280
   28LER   HD23  553   5.214   6.712   3.435
   28LER      C  554   5.627   6.435   3.425
   28LER      O  555   5.545   6.339   3.425
   29LYR      N  556   5.745   6.429   3.483
   29LYR      H  557   5.812   6.504   3.478
   29LYR     CA  558   5.784   6.307   3.551
   29LYR     HA  559   5.700   6.248   3.587
   29LYR     CB  560   5.874   6.339   3.672
   29LYR    HB1  561   5.966   6.381   3.631
   29LYR    HB2  562   5.917   6.250   3.719
   29LYR     CG  563   5.829   6.436   3.787
   29LYR    HG1  564   5.794   6.526   3.737
   29LYR    HG2  565   5.909   6.453   3.859
   29LYR     CD  566   5.723   6.375   3.882
   29LYR    HD1  567   5.770   6.292   3.934
   29LYR    HD2  568   5.638   6.340   3.822
   29LYR     CE  569   5.676   6.486   3.978
   29LYR    HE1  570   5.765   6.542   4.006
   29LYR    HE2  571   5.621   6.444   4.063
   29LYR     NZ  572   5.575   6.567   3.911
   29LYR    HZ1  573   5.500   6.522   3.860
   29LYR      C  574   5.855   6.202   3.460
   29LYR      O  575   5.950   6.241   3.395
   30LER      N  576   5.822   6.074   3.472
   30LER      H  577   5.755   6.045   3.541
   30LER     CA  578   5.873   5.970   3.384
   30LER     HA  579   5.897   6.002   3.283
   30LER     CB  580   5.759   5.869   3.378
   30LER    HB1  581   5.680   5.921   3.325
   30LER    HB2  582   5.731   5.850   3.481
   30LER     CG  583   5.797   5.740   3.308
   30LER     HG  584   5.894   5.705   3.341
   30LER    CD1  585   5.694   5.630   3.342
   30LER   HD11  586   5.723   5.537   3.292
   30LER   HD12  587   5.691   5.610   3.449
   30LER   HD13  588   5.599   5.664   3.300
   30LER    CD2  589   5.814   5.748   3.154
   30LER   HD21  590   5.717   5.780   3.114
   30LER   HD22  591   5.885   5.824   3.124
   30LER   HD23  592   5.831   5.651   3.108
   30LER      C  593   6.003   5.918   3.440
   30LER      O  594   6.025   5.920   3.559
   31LER      N  595   6.089   5.865   3.353
   31LER      H  596   6.066   5.867   3.254
   31LER     CA  597   6.212   5.793   3.396
   31LER     HA  598   6.268   5.776   3.304
   31LER     CB  599   6.173   5.662   3.461
   31LER    HB1  600   6.102   5.665   3.544
   31LER    HB2  601   6.265   5.619   3.499
   31LER     CG  602   6.125   5.557   3.356
   31LER     HG  603   6.072   5.604   3.273
   31LER    CD1  604   6.248   5.482   3.294
   31LER   HD11  605   6.320   5.558   3.265
   31LER   HD12  606   6.290   5.422   3.375
   31LER   HD13  607   6.211   5.425   3.210
   31LER    CD2  608   6.034   5.461   3.429
   31LER   HD21  609   5.994   5.396   3.351
   31LER   HD22  610   6.088   5.403   3.503
   31LER   HD23  611   5.942   5.507   3.467
   31LER      C  612   6.316   5.876   3.472
   31LER      O  613   6.395   5.820   3.543
   32LY0      N  614   5.525   7.182   4.493
   32LY0     H1  615   5.596   7.243   4.454
   32LY0     H2  616   5.584   7.113   4.539
   32LY0     H3  617   5.455   7.222   4.553
   32LY0     CA  618   5.459   7.117   4.380
   32LY0     HA  619   5.394   7.184   4.325
   32LY0     CB  620   5.357   7.002   4.419
   32LY0    HB1  621   5.299   7.038   4.505
   32LY0    HB2  622   5.407   6.910   4.447
   32LY0     CG  623   5.243   6.980   4.312
   32LY0    HG1  624   5.287   6.952   4.216
   32LY0    HG2  625   5.186   7.072   4.302
   32LY0     CD  626   5.156   6.864   4.364
   32LY0    HD1  627   5.096   6.898   4.448
   32LY0    HD2  628   5.217   6.778   4.393
   32LY0     CE  629   5.055   6.818   4.252
   32LY0    HE1  630   5.018   6.718   4.276
   32LY0    HE2  631   5.115   6.816   4.161
   32LY0     NZ  632   4.940   6.911   4.233
   32LY0    HZ1  633   4.869   6.901   4.304
   32LY0    HZ2  634   4.961   7.010   4.221
   32LY0    HZ3  635   4.887   6.884   4.152
   32LY0      C  636   5.558   7.066   4.279
   32LY0      O  637   5.552   7.100   4.159
   33LER      N  638   5.644   6.968   4.319
   33LER      H  639   5.643   6.937   4.416
   33LER     CA  640   5.716   6.892   4.223
   33LER     HA  641   5.658   6.896   4.130
   33LER     CB  642   5.722   6.738   4.260
   33LER    HB1  643   5.805   6.720   4.329
   33LER    HB2  644   5.743   6.672   4.176
   33LER     CG  645   5.600   6.674   4.326
   33LER     HG  646   5.584   6.732   4.417
   33LER    CD1  647   5.475   6.683   4.237
   33LER   HD11  648   5.391   6.656   4.301
   33LER   HD12  649   5.453   6.785   4.207
   33LER   HD13  650   5.485   6.621   4.148
   33LER    CD2  651   5.629   6.528   4.365
   33LER   HD21  652   5.647   6.468   4.277
   33LER   HD22  653   5.716   6.520   4.430
   33LER   HD23  654   5.541   6.495   4.420
   33LER      C  655   5.856   6.953   4.190
   33LER      O  656   5.911   7.024   4.273
   34LY0      N  657   6.158   7.650   3.697
   34LY0     H1  658   6.149   7.647   3.797
   34LY0     H2  659   6.255   7.651   3.670
   34LY0     H3  660   6.106   7.570   3.664
   34LY0     CA  661   6.097   7.777   3.654
   34LY0     HA  662   6.131   7.792   3.551
   34LY0     CB  663   6.161   7.886   3.739
   34LY0    HB1  664   6.154   7.847   3.841
   34LY0    HB2  665   6.111   7.982   3.739
   34LY0     CG  666   6.310   7.910   3.703
   34LY0    HG1  667   6.332   7.921   3.597
   34LY0    HG2  668   6.367   7.824   3.739
   34LY0     CD  669   6.355   8.033   3.779
   34LY0    HD1  670   6.318   8.122   3.728
   34LY0    HD2  671   6.464   8.037   3.776
   34LY0     CE  672   6.325   8.049   3.924
   34LY0    HE1  673   6.222   8.031   3.956
   34LY0    HE2  674   6.342   8.154   3.947
   34LY0     NZ  675   6.418   7.966   4.006
   34LY0    HZ1  676   6.419   8.007   4.098
   34LY0    HZ2  677   6.406   7.865   4.007
   34LY0    HZ3  678   6.511   7.985   3.972
   34LY0      C  679   5.937   7.779   3.659
   34LY0      O  680   5.879   7.832   3.562
   35LER      N  681   5.878   7.733   3.768
   35LER      H  682   5.933   7.697   3.844
   35LER     CA  683   5.732   7.747   3.779
   35LER     HA  684   5.688   7.810   3.702
   35LER     CB  685   5.706   7.818   3.918
   35LER    HB1  686   5.766   7.788   4.003
   35LER    HB2  687   5.600   7.810   3.942
   35LER     CG  688   5.747   7.966   3.915
   35LER     HG  689   5.856   7.955   3.908
   35LER    CD1  690   5.702   8.049   3.798
   35LER   HD11  691   5.760   8.025   3.709
   35LER   HD12  692   5.594   8.036   3.785
   35LER   HD13  693   5.734   8.153   3.810
   35LER    CD2  694   5.712   8.024   4.047
   35LER   HD21  695   5.766   7.966   4.122
   35LER   HD22  696   5.715   8.133   4.048
   35LER   HD23  697   5.609   8.012   4.081
   35LER      C  698   5.646   7.612   3.781
   35LER      O  699   5.522   7.622   3.809
   36LYR      N  700   5.716   7.499   3.770
   36LYR      H  701   5.815   7.498   3.750
   36LYR     CA  702   5.676   7.366   3.823
   36LYR     HA  703   5.571   7.357   3.851
   36LYR     CB  704   5.772   7.319   3.938
   36LYR    HB1  705   5.876   7.332   3.907
   36LYR    HB2  706   5.759   7.213   3.961
   36LYR     CG  707   5.758   7.402   4.066
   36LYR    HG1  708   5.652   7.409   4.091
   36LYR    HG2  709   5.789   7.505   4.047
   36LYR     CD  710   5.831   7.347   4.187
   36LYR    HD1  711   5.811   7.242   4.205
   36LYR    HD2  712   5.798   7.402   4.275
   36LYR     CE  713   5.978   7.385   4.164
   36LYR    HE1  714   6.006   7.490   4.171
   36LYR    HE2  715   6.015   7.348   4.068
   36LYR     NZ  716   6.057   7.331   4.268
   36LYR    HZ1  717   6.082   7.234   4.262
   36LYR      C  718   5.696   7.263   3.712
   36LYR      O  719   5.771   7.281   3.617
   37LY0      N  720   5.622   7.155   3.718
   37LY0      H  721   5.554   7.157   3.792
   37LY0     CA  722   5.615   7.059   3.607
   37LY0     HA  723   5.711   7.055   3.555
   37LY0     CB  724   5.502   7.089   3.503
   37LY0    HB1  725   5.487   6.992   3.455
   37LY0    HB2  726   5.554   7.149   3.429
   37LY0     CG  727   5.375   7.146   3.549
   37LY0    HG1  728   5.387   7.220   3.628
   37LY0    HG2  729   5.304   7.066   3.571
   37LY0     CD  730   5.304   7.229   3.442
   37LY0    HD1  731   5.294   7.158   3.360
   37LY0    HD2  732   5.366   7.309   3.403
   37LY0     CE  733   5.172   7.290   3.491
   37LY0    HE1  734   5.197   7.372   3.559
   37LY0    HE2  735   5.116   7.212   3.543
   37LY0     NZ  736   5.084   7.329   3.379
   37LY0    HZ1  737   5.042   7.255   3.323
   37LY0    HZ2  738   4.999   7.372   3.413
   37LY0    HZ3  739   5.126   7.393   3.314
   37LY0      C  740   5.605   6.909   3.644
   37LY0      O  741   5.657   6.823   3.573
   38LER      N  742   5.522   6.889   3.747
   38LER      H  743   5.489   6.963   3.808
   38LER     CA  744   5.479   6.757   3.797
   38LER     HA  745   5.450   6.680   3.725
   38LER     CB  746   5.352   6.776   3.887
   38LER    HB1  747   5.370   6.852   3.963
   38LER    HB2  748   5.335   6.682   3.940
   38LER     CG  749   5.226   6.813   3.806
   38LER     HG  750   5.256   6.874   3.720
   38LER    CD1  751   5.170   6.685   3.741
   38LER   HD11  752   5.162   6.613   3.822
   38LER   HD12  753   5.072   6.702   3.695
   38LER   HD13  754   5.246   6.655   3.669
   38LER    CD2  755   5.124   6.877   3.902
   38LER   HD21  756   5.161   6.968   3.948
   38LER   HD22  757   5.029   6.901   3.854
   38LER   HD23  758   5.093   6.812   3.984
   38LER      C  759   5.586   6.693   3.871
   38LER      O  760   5.675   6.761   3.918
   39LY0      N  761   5.926   7.384   4.895
   39LY0     H1  762   5.883   7.447   4.962
   39LY0     H2  763   5.871   7.307   4.859
   39LY0     H3  764   5.994   7.337   4.955
   39LY0     CA  765   5.998   7.452   4.786
   39LY0     HA  766   6.081   7.513   4.822
   39LY0     CB  767   5.904   7.552   4.712
   39LY0    HB1  768   5.956   7.608   4.634
   39LY0    HB2  769   5.871   7.636   4.773
   39LY0     CG  770   5.784   7.492   4.653
   39LY0    HG1  771   5.729   7.455   4.739
   39LY0    HG2  772   5.814   7.411   4.585
   39LY0     CD  773   5.693   7.593   4.574
   39LY0    HD1  774   5.747   7.630   4.486
   39LY0    HD2  775   5.671   7.678   4.639
   39LY0     CE  776   5.554   7.538   4.544
   39LY0    HE1  777   5.489   7.623   4.522
   39LY0    HE2  778   5.516   7.480   4.628
   39LY0     NZ  779   5.544   7.465   4.420
   39LY0    HZ1  780   5.613   7.487   4.350
   39LY0    HZ2  781   5.553   7.366   4.440
   39LY0    HZ3  782   5.449   7.472   4.387
   39LY0      C  783   6.048   7.344   4.691
   39LY0      O  784   5.999   7.234   4.681
   40LER      N  785   6.143   7.387   4.611
   40LER      H  786   6.173   7.482   4.627
   40LER     CA  787   6.182   7.335   4.481
   40LER     HA  788   6.154   7.230   4.475
   40LER     CB  789   6.342   7.353   4.462
   40LER    HB1  790   6.388   7.281   4.530
   40LER    HB2  791   6.377   7.452   4.492
   40LER     CG  792   6.402   7.318   4.319
   40LER     HG  793   6.331   7.255   4.265
   40LER    CD1  794   6.418   7.445   4.230
   40LER   HD11  795   6.452   7.425   4.128
   40LER   HD12  796   6.332   7.511   4.233
   40LER   HD13  797   6.499   7.512   4.258
   40LER    CD2  798   6.537   7.243   4.335
   40LER   HD21  799   6.514   7.141   4.363
   40LER   HD22  800   6.582   7.240   4.236
   40LER   HD23  801   6.603   7.296   4.404
   40LER      C  802   6.097   7.408   4.371
   40LER      O  803   6.071   7.529   4.374
   41U      O5'  804   7.365   3.860   2.093
   41U      H5T  805   7.349   3.949   2.061
   41U      C5'  806   7.319   3.775   1.992
   41U     H5'1  807   7.349   3.671   2.003
   41U     H5'2  808   7.367   3.802   1.898
   41U      C4'  809   7.161   3.784   1.979
   41U      H4'  810   7.128   3.709   1.907
   41U      O4'  811   7.105   3.751   2.104
   41U      C1'  812   6.967   3.789   2.097
   41U      H1'  813   6.906   3.702   2.072
   41U       N1  814   6.924   3.850   2.228
   41U       C6  815   7.016   3.918   2.312
   41U       H6  816   7.117   3.931   2.275
   41U       C5  817   6.979   3.969   2.438
   41U       H5  818   7.054   4.016   2.500
   41U       C4  819   6.840   3.953   2.472
   41U       O4  820   6.795   3.977   2.581
   41U       N3  821   6.756   3.891   2.391
   41U       H3  822   6.667   3.863   2.429
   41U       C2  823   6.793   3.843   2.267
   41U       O2  824   6.710   3.790   2.200
   41U      C3'  825   7.095   3.925   1.946
   41U      H3'  826   7.121   4.002   2.018
   41U      C2'  827   6.951   3.892   1.984
   41U     H2'1  828   6.906   3.986   2.017
   41U      O2'  829   6.876   3.831   1.872
   41U     HO'2  830   6.817   3.895   1.832
   41U      O3'  831   7.115   3.970   1.819
   42U        P  832   7.093   4.125   1.777
   42U      O1P  833   7.149   4.150   1.642
   42U      O2P  834   7.139   4.227   1.876
   42U      O5'  835   6.935   4.129   1.776
   42U      C5'  836   6.869   4.076   1.665
   42U     H5'1  837   6.901   3.972   1.653
   42U     H5'2  838   6.900   4.124   1.572
   42U      C4'  839   6.714   4.101   1.689
   42U      H4'  840   6.665   4.071   1.597
   42U      O4'  841   6.665   4.018   1.800
   42U      C1'  842   6.560   4.086   1.864
   42U      H1'  843   6.470   4.024   1.870
   42U       N1  844   6.598   4.112   2.004
   42U       C6  845   6.722   4.154   2.049
   42U       H6  846   6.803   4.166   1.978
   42U       C5  847   6.742   4.185   2.181
   42U       H5  848   6.833   4.236   2.209
   42U       C4  849   6.639   4.177   2.281
   42U       O4  850   6.646   4.206   2.400
   42U       N3  851   6.516   4.146   2.230
   42U       H3  852   6.442   4.137   2.298
   42U       C2  853   6.489   4.101   2.103
   42U       O2  854   6.374   4.060   2.076
   42U      C3'  855   6.678   4.238   1.720
   42U      H3'  856   6.732   4.281   1.804
   42U      C2'  857   6.542   4.215   1.779
   42U     H2'1  858   6.514   4.300   1.842
   42U      O2'  859   6.449   4.186   1.673
   42U     HO'2  860   6.361   4.183   1.713
   42U      O3'  861   6.674   4.326   1.600
   43A        P  862   6.672   4.484   1.628
   43A      O1P  863   6.677   4.549   1.497
   43A      O2P  864   6.784   4.502   1.729
   43A      O5'  865   6.532   4.513   1.693
   43A      C5'  866   6.413   4.525   1.614
   43A     H5'1  867   6.386   4.428   1.573
   43A     H5'2  868   6.415   4.608   1.543
   43A      C4'  869   6.309   4.555   1.720
   43A      H4'  870   6.211   4.564   1.673
   43A      O4'  871   6.306   4.455   1.827
   43A      C1'  872   6.261   4.525   1.945
   43A      H1'  873   6.168   4.484   1.983
   43A       N9  874   6.360   4.491   2.048
   43A       C8  875   6.492   4.475   2.041
   43A       H8  876   6.534   4.476   1.942
   43A       N7  877   6.556   4.463   2.154
   43A       C5  878   6.451   4.479   2.246
   43A       C6  879   6.446   4.491   2.390
   43A       N6  880   6.546   4.486   2.472
   43A      H61  881   6.633   4.449   2.438
   43A      H62  882   6.528   4.504   2.569
   43A       N1  883   6.334   4.521   2.452
   43A       C2  884   6.226   4.526   2.376
   43A       H2  885   6.134   4.553   2.425
   43A       N3  886   6.210   4.519   2.246
   43A       C4  887   6.333   4.496   2.185
   43A      C3'  888   6.344   4.687   1.799
   43A      H3'  889   6.448   4.691   1.831
   43A      C2'  890   6.257   4.674   1.924
   43A     H2'1  891   6.305   4.723   2.008
   43A      O2'  892   6.128   4.718   1.898
   43A     HO'2  893   6.139   4.802   1.854
   43A      O3'  894   6.308   4.794   1.710
   44A        P  895   6.378   4.930   1.724
   44A      O1P  896   6.328   5.034   1.628
   44A      O2P  897   6.521   4.902   1.720
   44A      O5'  898   6.345   4.978   1.875
   44A      C5'  899   6.218   5.027   1.904
   44A     H5'1  900   6.136   4.968   1.863
   44A     H5'2  901   6.208   5.127   1.864
   44A      C4'  902   6.201   5.042   2.057
   44A      H4'  903   6.095   5.058   2.077
   44A      O4'  904   6.235   4.924   2.130
   44A      C1'  905   6.258   4.959   2.275
   44A      H1'  906   6.188   4.915   2.346
   44A       N9  907   6.392   4.902   2.316
   44A       C8  908   6.502   4.875   2.243
   44A       H8  909   6.514   4.886   2.136
   44A       N7  910   6.609   4.843   2.314
   44A       C5  911   6.563   4.835   2.447
   44A       C6  912   6.612   4.804   2.573
   44A       N6  913   6.742   4.773   2.599
   44A      H61  914   6.806   4.759   2.523
   44A      H62  915   6.753   4.741   2.695
   44A       N1  916   6.536   4.811   2.685
   44A       C2  917   6.413   4.854   2.671
   44A       H2  918   6.355   4.854   2.761
   44A       N3  919   6.352   4.890   2.560
   44A       C4  920   6.431   4.876   2.451
   44A      C3'  921   6.282   5.154   2.125
   44A      H3'  922   6.381   5.149   2.081
   44A      C2'  923   6.271   5.110   2.270
   44A     H2'1  924   6.361   5.138   2.324
   44A      O2'  925   6.147   5.158   2.329
   44A     HO'2  926   6.177   5.239   2.370
   44A      O3'  927   6.227   5.279   2.090
   45U        P  928   6.289   5.412   2.127
   45U      O1P  929   6.218   5.510   2.041
   45U      O2P  930   6.443   5.399   2.121
   45U      O5'  931   6.253   5.453   2.278
   45U      C5'  932   6.124   5.492   2.328
   45U     H5'1  933   6.050   5.424   2.286
   45U     H5'2  934   6.099   5.596   2.306
   45U      C4'  935   6.115   5.491   2.479
   45U      H4'  936   6.012   5.509   2.513
   45U      O4'  937   6.148   5.353   2.519
   45U      C1'  938   6.223   5.363   2.645
   45U      H1'  939   6.170   5.314   2.726
   45U       N1  940   6.351   5.295   2.644
   45U       C6  941   6.425   5.298   2.532
   45U       H6  942   6.385   5.351   2.446
   45U       C5  943   6.547   5.249   2.524
   45U       H5  944   6.601   5.264   2.432
   45U       C4  945   6.614   5.176   2.629
   45U       O4  946   6.727   5.134   2.621
   45U       N3  947   6.536   5.179   2.741
   45U       H3  948   6.573   5.132   2.823
   45U       C2  949   6.414   5.240   2.760
   45U       O2  950   6.356   5.235   2.877
   45U      C3'  951   6.227   5.582   2.545
   45U      H3'  952   6.319   5.568   2.489
   45U      C2'  953   6.242   5.514   2.679
   45U     H2'1  954   6.336   5.541   2.727
   45U      O2'  955   6.129   5.541   2.755
   45U     HO'2  956   6.104   5.634   2.755
   45U      O3'  957   6.184   5.714   2.538
   46U        P  958   6.282   5.837   2.538
   46U      O1P  959   6.213   5.966   2.514
   46U      O2P  960   6.390   5.802   2.448
   46U      O5'  961   6.353   5.845   2.684
   46U      C5'  962   6.283   5.884   2.809
   46U     H5'1  963   6.179   5.850   2.804
   46U     H5'2  964   6.280   5.992   2.826
   46U      C4'  965   6.345   5.817   2.929
   46U      H4'  966   6.287   5.840   3.018
   46U      O4'  967   6.357   5.676   2.901
   46U      C1'  968   6.478   5.639   2.968
   46U      H1'  969   6.458   5.569   3.050
   46U       N1  970   6.576   5.575   2.883
   46U       C6  971   6.581   5.607   2.746
   46U       H6  972   6.520   5.687   2.706
   46U       C5  973   6.678   5.555   2.664
   46U       H5  974   6.684   5.601   2.566
   46U       C4  975   6.774   5.457   2.719
   46U       O4  976   6.866   5.405   2.649
   46U       N3  977   6.754   5.422   2.849
   46U       H3  978   6.825   5.360   2.885
   46U       C2  979   6.670   5.489   2.940
   46U       O2  980   6.675   5.459   3.057
   46U      C3'  981   6.485   5.872   2.944
   46U      H3'  982   6.526   5.874   2.843
   46U      C2'  983   6.538   5.763   3.030
   46U     H2'1  984   6.646   5.758   3.019
   46U      O2'  985   6.505   5.774   3.164
   46U     HO'2  986   6.551   5.850   3.202
   46U      O3'  987   6.490   6.000   3.008
   47A        P  988   6.631   6.077   3.018
   47A      O1P  989   6.601   6.217   3.046
   47A      O2P  990   6.719   6.039   2.903
   47A      O5'  991   6.692   6.020   3.153
   47A      C5'  992   6.649   6.068   3.277
   47A     H5'1  993   6.544   6.042   3.290
   47A     H5'2  994   6.653   6.177   3.277
   47A      C4'  995   6.732   6.023   3.401
   47A      H4'  996   6.677   6.053   3.490
   47A      O4'  997   6.722   5.880   3.415
   47A      C1'  998   6.855   5.837   3.445
   47A      H1'  999   6.853   5.778   3.537
   47A       N9 1000   6.926   5.770   3.332
   47A       C8 1001   6.877   5.768   3.200
   47A       H8 1002   6.779   5.807   3.177
   47A       N7 1003   6.961   5.716   3.116
   47A       C5 1004   7.070   5.673   3.190
   47A       C6 1005   7.205   5.629   3.156
   47A       N6 1006   7.250   5.605   3.036
   47A      H61 1007   7.184   5.604   2.960
   47A      H62 1008   7.343   5.570   3.020
   47A       N1 1009   7.291   5.612   3.255
   47A       C2 1010   7.252   5.641   3.381
   47A       H2 1011   7.317   5.612   3.462
   47A       N3 1012   7.138   5.686   3.424
   47A       C4 1013   7.048   5.706   3.323
   47A      C3' 1014   6.871   6.068   3.399
   47A      H3' 1015   6.917   6.060   3.300
   47A      C2' 1016   6.938   5.961   3.489
   47A     H2'1 1017   7.041   5.947   3.456
   47A      O2' 1018   6.917   5.981   3.626
   47A     HO'2 1019   6.959   5.916   3.682
   47A      O3' 1020   6.883   6.200   3.454
   48U        P 1021   6.969   6.318   3.378
   48U      O1P 1022   6.985   6.434   3.470
   48U      O2P 1023   6.918   6.337   3.244
   48U      O5' 1024   7.110   6.248   3.367
   48U      C5' 1025   7.183   6.209   3.481
   48U     H5'1 1026   7.123   6.152   3.552
   48U     H5'2 1027   7.233   6.292   3.531
   48U      C4' 1028   7.298   6.120   3.432
   48U      H4' 1029   7.363   6.092   3.515
   48U      O4' 1030   7.266   6.002   3.363
   48U      C1' 1031   7.370   5.969   3.272
   48U      H1' 1032   7.411   5.879   3.319
   48U       N1 1033   7.322   5.941   3.137
   48U       C6 1034   7.197   5.987   3.092
   48U       H6 1035   7.133   6.033   3.165
   48U       C5 1036   7.145   5.962   2.963
   48U       H5 1037   7.044   5.994   2.941
   48U       C4 1038   7.237   5.900   2.865
   48U       O4 1039   7.205   5.870   2.751
   48U       N3 1040   7.362   5.866   2.913
   48U       H3 1041   7.420   5.815   2.848
   48U       C2 1042   7.409   5.881   3.043
   48U       O2 1043   7.518   5.837   3.074
   48U      C3' 1044   7.393   6.199   3.331
   48U      H3' 1045   7.334   6.241   3.249
   48U      C2' 1046   7.472   6.083   3.276
   48U     H2'1 1047   7.514   6.104   3.177
   48U      O2' 1048   7.582   6.035   3.355
   48U     HO'2 1049   7.617   6.106   3.409
   48U      O3' 1050   7.474   6.301   3.397
   49C        P 1051   7.539   6.425   3.315
   49C      O1P 1052   7.624   6.510   3.403
   49C      O2P 1053   7.428   6.480   3.246
   49C      O5' 1054   7.640   6.360   3.207
   49C      C5' 1055   7.769   6.308   3.227
   49C     H5'1 1056   7.752   6.222   3.291
   49C     H5'2 1057   7.827   6.388   3.275
   49C      C4' 1058   7.829   6.261   3.096
   49C      H4' 1059   7.929   6.221   3.108
   49C      O4' 1060   7.752   6.166   3.030
   49C      C1' 1061   7.788   6.157   2.893
   49C      H1' 1062   7.845   6.067   2.873
   49C       N1 1063   7.670   6.150   2.799
   49C       C6 1064   7.547   6.173   2.842
   49C       H6 1065   7.532   6.218   2.939
   49C       C5 1066   7.438   6.169   2.753
   49C       H5 1067   7.341   6.202   2.785
   49C       C4 1068   7.467   6.125   2.619
   49C       N4 1069   7.370   6.092   2.543
   49C      H41 1070   7.275   6.111   2.572
   49C      H42 1071   7.394   6.056   2.452
   49C       N3 1072   7.591   6.102   2.573
   49C       C2 1073   7.693   6.119   2.663
   49C       O2 1074   7.807   6.097   2.620
   49C      C3' 1075   7.844   6.371   2.995
   49C      H3' 1076   7.748   6.422   2.986
   49C      C2' 1077   7.870   6.284   2.875
   49C     H2'1 1078   7.839   6.343   2.789
   49C      O2' 1079   8.003   6.243   2.872
   49C     HO'2 1080   8.051   6.308   2.925
   49C      O3' 1081   7.956   6.464   3.009
   50U        P 1082   7.969   6.599   2.923
   50U      O1P 1083   8.090   6.669   2.970
   50U      O2P 1084   7.842   6.672   2.930
   50U      O5' 1085   7.990   6.551   2.766
   50U      C5' 1086   8.126   6.517   2.720
   50U     H5'1 1087   8.168   6.437   2.781
   50U     H5'2 1088   8.203   6.591   2.738
   50U      C4' 1089   8.122   6.483   2.569
   50U      H4' 1090   8.220   6.464   2.527
   50U      O4' 1091   8.043   6.368   2.553
   50U      C1' 1092   7.980   6.383   2.426
   50U      H1' 1093   8.027   6.313   2.358
   50U       N1 1094   7.831   6.363   2.412
   50U       C6 1095   7.744   6.423   2.499
   50U       H6 1096   7.775   6.461   2.595
   50U       C5 1097   7.615   6.448   2.467
   50U       H5 1098   7.549   6.500   2.535
   50U       C4 1099   7.561   6.400   2.342
   50U       O4 1100   7.445   6.399   2.306
   50U       N3 1101   7.652   6.335   2.260
   50U       H3 1102   7.617   6.275   2.186
   50U       C2 1103   7.787   6.308   2.288
   50U       O2 1104   7.856   6.248   2.201
   50U      C3' 1105   8.053   6.596   2.492
   50U      H3' 1106   7.960   6.628   2.540
   50U      C2' 1107   8.019   6.523   2.362
   50U     H2'1 1108   7.926   6.567   2.327
   50U      O2' 1109   8.115   6.523   2.264
   50U     HO'2 1110   8.083   6.587   2.200
   50U      O3' 1111   8.135   6.707   2.479
   51A        P 1112   8.090   6.840   2.419
   51A      O1P 1113   8.191   6.943   2.435
   51A      O2P 1114   7.953   6.867   2.462
   51A      O5' 1115   8.077   6.801   2.266
   51A      C5' 1116   8.185   6.797   2.180
   51A     H5'1 1117   8.257   6.723   2.215
   51A     H5'2 1118   8.232   6.895   2.171
   51A      C4' 1119   8.146   6.764   2.032
   51A      H4' 1120   8.240   6.757   1.978
   51A      O4' 1121   8.072   6.643   2.032
   51A      C1' 1122   7.970   6.659   1.930
   51A      H1' 1123   7.975   6.587   1.847
   51A       N9 1124   7.843   6.648   2.002
   51A       C8 1125   7.803   6.707   2.123
   51A       H8 1126   7.872   6.760   2.187
   51A       N7 1127   7.679   6.670   2.150
   51A       C5 1128   7.628   6.615   2.028
   51A       C6 1129   7.499   6.569   1.978
   51A       N6 1130   7.381   6.551   2.042
   51A      H61 1131   7.375   6.577   2.139
   51A      H62 1132   7.302   6.508   1.996
   51A       N1 1133   7.481   6.528   1.854
   51A       C2 1134   7.586   6.526   1.774
   51A       H2 1135   7.568   6.487   1.675
   51A       N3 1136   7.710   6.559   1.806
   51A       C4 1137   7.725   6.608   1.934
   51A      C3' 1138   8.055   6.875   1.978
   51A      H3' 1139   7.989   6.911   2.057
   51A      C2' 1140   7.982   6.805   1.865
   51A     H2'1 1141   7.882   6.846   1.856
   51A      O2' 1142   8.062   6.794   1.750
   51A     HO'2 1143   8.007   6.786   1.672
   51A      O3' 1144   8.124   6.992   1.932
   52U        P 1145   8.041   7.126   1.922
   52U      O1P 1146   8.139   7.228   1.874
   52U      O2P 1147   7.983   7.148   2.053
   52U      O5' 1148   7.924   7.095   1.821
   52U      C5' 1149   7.919   7.123   1.688
   52U     H5'1 1150   7.987   7.057   1.633
   52U     H5'2 1151   7.939   7.227   1.666
   52U      C4' 1152   7.783   7.091   1.641
   52U      H4' 1153   7.775   7.084   1.532
   52U      O4' 1154   7.729   6.962   1.688
   52U      C1' 1155   7.586   6.965   1.675
   52U      H1' 1156   7.558   6.905   1.589
   52U       N1 1157   7.511   6.918   1.792
   52U       C6 1158   7.560   6.944   1.916
   52U       H6 1159   7.658   6.988   1.927
   52U       C5 1160   7.476   6.927   2.025
   52U       H5 1161   7.513   6.948   2.124
   52U       C4 1162   7.334   6.890   2.014
   52U       O4 1163   7.255   6.868   2.105
   52U       N3 1164   7.298   6.857   1.886
   52U       H3 1165   7.213   6.804   1.873
   52U       C2 1166   7.377   6.873   1.775
   52U       O2 1167   7.338   6.834   1.665
   52U      C3' 1168   7.678   7.185   1.681
   52U      H3' 1169   7.694   7.196   1.788
   52U      C2' 1170   7.545   7.109   1.646
   52U     H2'1 1171   7.462   7.138   1.711
   52U      O2' 1172   7.517   7.116   1.505
   52U     HO'2 1173   7.423   7.120   1.489
   52U      O3' 1174   7.692   7.319   1.628
   53U        P 1175   7.596   7.441   1.683
   53U      O1P 1176   7.645   7.562   1.615
   53U      O2P 1177   7.582   7.433   1.828
   53U      O5' 1178   7.447   7.409   1.624
   53U      C5' 1179   7.417   7.434   1.490
   53U     H5'1 1180   7.476   7.381   1.415
   53U     H5'2 1181   7.436   7.537   1.461
   53U      C4' 1182   7.271   7.396   1.460
   53U      H4' 1183   7.254   7.391   1.352
   53U      O4' 1184   7.258   7.261   1.515
   53U      C1' 1185   7.118   7.244   1.543
   53U      H1' 1186   7.090   7.160   1.480
   53U       N1 1187   7.101   7.210   1.683
   53U       C6 1188   7.186   7.238   1.785
   53U       H6 1189   7.276   7.295   1.769
   53U       C5 1190   7.160   7.203   1.916
   53U       H5 1191   7.230   7.226   1.995
   53U       C4 1192   7.042   7.124   1.951
   53U       O4 1193   7.002   7.088   2.061
   53U       N3 1194   6.958   7.101   1.844
   53U       H3 1195   6.874   7.051   1.868
   53U       C2 1196   6.981   7.147   1.719
   53U       O2 1197   6.896   7.127   1.635
   53U      C3' 1198   7.161   7.475   1.535
   53U      H3' 1199   7.190   7.472   1.640
   53U      C2' 1200   7.047   7.375   1.505
   53U     H2'1 1201   6.953   7.389   1.558
   53U      O2' 1202   7.004   7.367   1.369
   53U     HO'2 1203   6.971   7.453   1.343
   53U      O3' 1204   7.139   7.604   1.473
   54C        P 1205   7.056   7.711   1.542
   54C      O1P 1206   7.071   7.834   1.461
   54C      O2P 1207   7.100   7.715   1.686
   54C      O5' 1208   6.909   7.657   1.533
   54C      C5' 1209   6.834   7.670   1.407
   54C     H5'1 1210   6.885   7.620   1.325
   54C     H5'2 1211   6.818   7.777   1.395
   54C      C4' 1212   6.699   7.602   1.429
   54C      H4' 1213   6.641   7.594   1.337
   54C      O4' 1214   6.700   7.464   1.474
   54C      C1' 1215   6.594   7.431   1.561
   54C      H1' 1216   6.534   7.344   1.533
   54C       N1 1217   6.634   7.422   1.704
   54C       C6 1218   6.750   7.472   1.753
   54C       H6 1219   6.809   7.546   1.701
   54C       C5 1220   6.807   7.426   1.867
   54C       H5 1221   6.905   7.462   1.893
   54C       C4 1222   6.734   7.331   1.938
   54C       N4 1223   6.777   7.297   2.055
   54C      H41 1224   6.868   7.319   2.094
   54C      H42 1225   6.725   7.225   2.101
   54C       N3 1226   6.616   7.282   1.901
   54C       C2 1227   6.563   7.324   1.780
   54C       O2 1228   6.457   7.277   1.745
   54C      C3' 1229   6.604   7.669   1.527
   54C      H3' 1230   6.656   7.693   1.620
   54C      C2' 1231   6.507   7.556   1.553
   54C     H2'1 1232   6.450   7.572   1.645
   54C      O2' 1233   6.419   7.520   1.445
   54C     HO'2 1234   6.392   7.601   1.401
   54C      O3' 1235   6.543   7.786   1.465
   55C        P 1236   6.515   7.910   1.564
   55C      O1P 1237   6.450   8.021   1.498
   55C      O2P 1238   6.644   7.941   1.626
   55C      O5' 1239   6.424   7.854   1.685
   55C      C5' 1240   6.283   7.829   1.660
   55C     H5'1 1241   6.269   7.769   1.571
   55C     H5'2 1242   6.229   7.922   1.643
   55C      C4' 1243   6.225   7.746   1.777
   55C      H4' 1244   6.125   7.710   1.750
   55C      O4' 1245   6.297   7.626   1.812
   55C      C1' 1246   6.269   7.596   1.947
   55C      H1' 1247   6.202   7.510   1.948
   55C       N1 1248   6.393   7.572   2.025
   55C       C6 1249   6.521   7.631   1.994
   55C       H6 1250   6.530   7.682   1.899
   55C       C5 1251   6.624   7.600   2.072
   55C       H5 1252   6.726   7.628   2.052
   55C       C4 1253   6.600   7.529   2.189
   55C       N4 1254   6.696   7.507   2.275
   55C      H41 1255   6.784   7.544   2.243
   55C      H42 1256   6.677   7.451   2.357
   55C       N3 1257   6.482   7.481   2.226
   55C       C2 1258   6.380   7.500   2.141
   55C       O2 1259   6.276   7.445   2.172
   55C      C3' 1260   6.217   7.830   1.906
   55C      H3' 1261   6.317   7.874   1.912
   55C      C2' 1262   6.198   7.717   2.011
   55C     H2'1 1263   6.232   7.752   2.109
   55C      O2' 1264   6.058   7.695   2.022
   55C     HO'2 1265   6.031   7.706   2.114
   55C      O3' 1266   6.120   7.938   1.900
   56G        P 1267   6.118   8.053   2.020
   56G      O1P 1268   6.014   8.146   1.972
   56G      O2P 1269   6.255   8.097   2.044
   56G      O5' 1270   6.060   7.982   2.152
   56G      C5' 1271   5.917   7.954   2.160
   56G     H5'1 1272   5.890   7.901   2.069
   56G     H5'2 1273   5.863   8.048   2.150
   56G      C4' 1274   5.871   7.876   2.280
   56G      H4' 1275   5.769   7.839   2.282
   56G      O4' 1276   5.950   7.750   2.297
   56G      C1' 1277   5.968   7.736   2.437
   56G      H1' 1278   5.929   7.638   2.461
   56G       N9 1279   6.117   7.725   2.469
   56G       C8 1280   6.220   7.764   2.389
   56G       H8 1281   6.207   7.803   2.289
   56G       N7 1282   6.333   7.753   2.452
   56G       C5 1283   6.305   7.707   2.577
   56G       C6 1284   6.390   7.682   2.688
   56G       O6 1285   6.507   7.694   2.698
   56G       N1 1286   6.320   7.633   2.798
   56G       H1 1287   6.370   7.595   2.877
   56G       C2 1288   6.187   7.604   2.794
   56G       N2 1289   6.136   7.569   2.908
   56G      H21 1290   6.195   7.571   2.990
   56G      H22 1291   6.040   7.536   2.905
   56G       N3 1292   6.109   7.630   2.693
   56G       C4 1293   6.172   7.685   2.587
   56G      C3' 1294   5.893   7.954   2.411
   56G      H3' 1295   5.989   8.005   2.423
   56G      C2' 1296   5.893   7.843   2.517
   56G     H2'1 1297   5.945   7.878   2.607
   56G      O2' 1298   5.771   7.792   2.557
   56G     HO'2 1299   5.749   7.833   2.641
   56G      O3' 1300   5.786   8.042   2.419
   57U        P 1301   5.769   8.155   2.533
   57U      O1P 1302   5.634   8.225   2.510
   57U      O2P 1303   5.885   8.241   2.544
   57U      O5' 1304   5.763   8.084   2.673
   57U      C5' 1305   5.643   8.030   2.732
   57U     H5'1 1306   5.608   7.951   2.666
   57U     H5'2 1307   5.568   8.110   2.740
   57U      C4' 1308   5.661   7.958   2.867
   57U      H4' 1309   5.566   7.913   2.894
   57U      O4' 1310   5.769   7.857   2.848
   57U      C1' 1311   5.838   7.847   2.973
   57U      H1' 1312   5.832   7.744   3.006
   57U       N1 1313   5.983   7.889   2.963
   57U       C6 1314   6.029   7.972   2.861
   57U       H6 1315   5.968   8.006   2.778
   57U       C5 1316   6.160   8.011   2.857
   57U       H5 1317   6.206   8.059   2.771
   57U       C4 1318   6.252   7.970   2.959
   57U       O4 1319   6.364   8.012   2.975
   57U       N3 1320   6.204   7.878   3.054
   57U       H3 1321   6.265   7.858   3.132
   57U       C2 1322   6.074   7.844   3.062
   57U       O2 1323   6.049   7.768   3.154
   57U      C3' 1324   5.700   8.044   2.982
   57U      H3' 1325   5.780   8.105   2.940
   57U      C2' 1326   5.765   7.938   3.076
   57U     H2'1 1327   5.832   7.995   3.140
   57U      O2' 1328   5.668   7.874   3.158
   57U     HO'2 1329   5.608   7.940   3.192
   57U      O3' 1330   5.592   8.113   3.043
   58A        P 1331   5.610   8.264   3.077
   58A      O1P 1332   5.475   8.311   3.114
   58A      O2P 1333   5.682   8.336   2.963
   58A      O5' 1334   5.707   8.268   3.202
   58A      C5' 1335   5.664   8.215   3.326
   58A     H5'1 1336   5.611   8.122   3.311
   58A     H5'2 1337   5.591   8.286   3.366
   58A      C4' 1338   5.778   8.186   3.418
   58A      H4' 1339   5.742   8.147   3.513
   58A      O4' 1340   5.882   8.115   3.347
   58A      C1' 1341   6.007   8.137   3.409
   58A      H1' 1342   6.044   8.047   3.459
   58A       N9 1343   6.103   8.169   3.299
   58A       C8 1344   6.087   8.221   3.168
   58A       H8 1345   5.988   8.231   3.127
   58A       N7 1346   6.200   8.254   3.116
   58A       C5 1347   6.298   8.208   3.206
   58A       C6 1348   6.439   8.218   3.216
   58A       N6 1349   6.512   8.254   3.110
   58A      H61 1350   6.465   8.301   3.034
   58A      H62 1351   6.611   8.265   3.128
   58A       N1 1352   6.506   8.185   3.322
   58A       C2 1353   6.439   8.131   3.424
   58A       H2 1354   6.495   8.113   3.515
   58A       N3 1355   6.307   8.120   3.427
   58A       C4 1356   6.242   8.155   3.315
   58A      C3' 1357   5.846   8.311   3.470
   58A      H3' 1358   5.859   8.391   3.396
   58A      C2' 1359   5.986   8.258   3.504
   58A     H2'1 1360   6.064   8.333   3.489
   58A      O2' 1361   5.985   8.211   3.639
   58A     HO'2 1362   5.925   8.275   3.677
   58A      O3' 1363   5.789   8.367   3.590
   59C        P 1364   5.845   8.502   3.656
   59C      O1P 1365   5.742   8.544   3.753
   59C      O2P 1366   5.875   8.584   3.536
   59C      O5' 1367   5.982   8.460   3.737
   59C      C5' 1368   5.982   8.440   3.883
   59C     H5'1 1369   5.954   8.335   3.897
   59C     H5'2 1370   5.908   8.510   3.922
   59C      C4' 1371   6.114   8.461   3.958
   59C      H4' 1372   6.090   8.445   4.063
   59C      O4' 1373   6.225   8.374   3.919
   59C      C1' 1374   6.343   8.455   3.897
   59C      H1' 1375   6.431   8.400   3.931
   59C       N1 1376   6.374   8.472   3.755
   59C       C6 1377   6.305   8.421   3.648
   59C       H6 1378   6.217   8.361   3.667
   59C       C5 1379   6.346   8.421   3.521
   59C       H5 1380   6.274   8.390   3.447
   59C       C4 1381   6.467   8.493   3.500
   59C       N4 1382   6.502   8.532   3.379
   59C      H41 1383   6.454   8.500   3.296
   59C      H42 1384   6.591   8.577   3.370
   59C       N3 1385   6.541   8.547   3.599
   59C       C2 1386   6.495   8.541   3.725
   59C       O2 1387   6.569   8.585   3.813
   59C      C3' 1388   6.172   8.602   3.947
   59C      H3' 1389   6.165   8.628   3.841
   59C      C2' 1390   6.319   8.576   3.980
   59C     H2'1 1391   6.380   8.659   3.946
   59C      O2' 1392   6.341   8.549   4.121
   59C     HO'2 1393   6.363   8.635   4.158
   59C      O3' 1394   6.115   8.690   4.036
   60U        P 1395   6.094   8.848   4.003
   60U      O1P 1396   6.057   8.916   4.132
   60U      O2P 1397   6.008   8.867   3.881
   60U      O5' 1398   6.236   8.899   3.964
   60U      C5' 1399   6.325   8.942   4.061
   60U     H5'1 1400   6.352   8.855   4.121
   60U     H5'2 1401   6.283   9.017   4.128
   60U      C4' 1402   6.453   8.995   3.995
   60U      H4' 1403   6.508   9.024   4.085
   60U      O4' 1404   6.532   8.894   3.935
   60U      C1' 1405   6.596   8.952   3.823
   60U      H1' 1406   6.703   8.936   3.832
   60U       N1 1407   6.555   8.895   3.693
   60U       C6 1408   6.425   8.843   3.678
   60U       H6 1409   6.370   8.822   3.769
   60U       C5 1410   6.372   8.821   3.559
   60U       H5 1411   6.271   8.785   3.545
   60U       C4 1412   6.439   8.851   3.441
   60U       O4 1413   6.399   8.840   3.325
   60U       N3 1414   6.569   8.899   3.461
   60U       H3 1415   6.620   8.928   3.378
   60U       C2 1416   6.632   8.929   3.577
   60U       O2 1417   6.752   8.952   3.583
   60U      C3' 1418   6.440   9.108   3.900
   60U      H3' 1419   6.365   9.085   3.825
   60U      C2' 1420   6.578   9.101   3.831
   60U     H2'1 1421   6.570   9.146   3.732
   60U      O2' 1422   6.686   9.166   3.900
   60U     HO'2 1423   6.657   9.258   3.901
   60U      O3' 1424   6.413   9.231   3.969
   61U        P 1425   6.404   9.370   3.900
   61U      O1P 1426   6.543   9.422   3.878
   61U      O2P 1427   6.314   9.457   3.973
   61U      O5' 1428   6.339   9.351   3.760
   61U      C5' 1429   6.206   9.315   3.736
   61U     H5'1 1430   6.146   9.405   3.752
   61U     H5'2 1431   6.173   9.244   3.813
   61U      C4' 1432   6.167   9.263   3.591
   61U      H4' 1433   6.068   9.220   3.584
   61U      O4' 1434   6.186   9.359   3.496
   61U      C1' 1435   6.270   9.323   3.391
   61U      H1' 1436   6.208   9.269   3.320
   61U       N1 1437   6.335   9.440   3.339
   61U       C6 1438   6.395   9.537   3.419
   61U       H6 1439   6.385   9.536   3.526
   61U       C5 1440   6.458   9.645   3.362
   61U       H5 1441   6.493   9.723   3.428
   61U       C4 1442   6.467   9.652   3.220
   61U       O4 1443   6.538   9.733   3.158
   61U       N3 1444   6.414   9.544   3.147
   61U       H3 1445   6.422   9.557   3.047
   61U       C2 1446   6.348   9.438   3.198
   61U       O2 1447   6.321   9.342   3.126
   61U      C3' 1448   6.267   9.154   3.545
   61U      H3' 1449   6.309   9.099   3.629
   61U      C2' 1450   6.370   9.234   3.465
   61U     H2'1 1451   6.427   9.288   3.541
   61U      O2' 1452   6.443   9.160   3.377
   61U     HO'2 1453   6.387   9.083   3.360
   61U      O3' 1454   6.197   9.068   3.457
   61U      H3T 1455   6.146   9.007   3.510
   62G      O5' 1456   7.419   8.541   3.122
   62G      H5T 1457   7.435   8.509   3.033
   62G      C5' 1458   7.530   8.542   3.203
   62G     H5'1 1459   7.614   8.599   3.164
   62G     H5'2 1460   7.571   8.441   3.212
   62G      C4' 1461   7.485   8.580   3.347
   62G      H4' 1462   7.571   8.607   3.408
   62G      O4' 1463   7.409   8.703   3.344
   62G      C1' 1464   7.298   8.683   3.442
   62G      H1' 1465   7.293   8.770   3.508
   62G       N9 1466   7.169   8.673   3.365
   62G       C8 1467   7.142   8.701   3.229
   62G       H8 1468   7.217   8.716   3.154
   62G       N7 1469   7.016   8.720   3.204
   62G       C5 1470   6.954   8.694   3.323
   62G       C6 1471   6.813   8.680   3.350
   62G       O6 1472   6.724   8.677   3.268
   62G       N1 1473   6.780   8.650   3.480
   62G       H1 1474   6.685   8.632   3.509
   62G       C2 1475   6.874   8.630   3.574
   62G       N2 1476   6.835   8.627   3.700
   62G      H21 1477   6.737   8.611   3.723
   62G      H22 1478   6.900   8.633   3.777
   62G       N3 1479   7.010   8.640   3.552
   62G       C4 1480   7.043   8.669   3.423
   62G      C3' 1481   7.403   8.475   3.432
   62G      H3' 1482   7.343   8.421   3.359
   62G      C2' 1483   7.317   8.562   3.526
   62G     H2'1 1484   7.231   8.502   3.555
   62G      O2' 1485   7.391   8.578   3.649
   62G     HO'2 1486   7.436   8.500   3.679
   62G      O3' 1487   7.496   8.397   3.496
   63U        P 1488   7.481   8.242   3.528
   63U      O1P 1489   7.584   8.203   3.624
   63U      O2P 1490   7.470   8.161   3.402
   63U      O5' 1491   7.345   8.232   3.605
   63U      C5' 1492   7.342   8.237   3.747
   63U     H5'1 1493   7.368   8.337   3.782
   63U     H5'2 1494   7.408   8.162   3.788
   63U      C4' 1495   7.203   8.201   3.780
   63U      H4' 1496   7.196   8.199   3.889
   63U      O4' 1497   7.107   8.298   3.745
   63U      C1' 1498   6.984   8.232   3.709
   63U      H1' 1499   6.909   8.280   3.772
   63U       N1 1500   6.941   8.252   3.564
   63U       C6 1501   7.022   8.305   3.464
   63U       H6 1502   7.125   8.318   3.495
   63U       C5 1503   6.967   8.342   3.343
   63U       H5 1504   7.031   8.376   3.263
   63U       C4 1505   6.827   8.320   3.314
   63U       O4 1506   6.772   8.352   3.209
   63U       N3 1507   6.753   8.267   3.415
   63U       H3 1508   6.659   8.241   3.387
   63U       C2 1509   6.806   8.231   3.539
   63U       O2 1510   6.728   8.171   3.613
   63U      C3' 1511   7.156   8.067   3.719
   63U      H3' 1512   7.172   8.057   3.612
   63U      C2' 1513   7.004   8.081   3.742
   63U     H2'1 1514   6.948   8.023   3.669
   63U      O2' 1515   6.953   8.070   3.870
   63U     HO'2 1516   6.865   8.031   3.862
   63U      O3' 1517   7.209   7.951   3.791
   64A        P 1518   7.225   7.810   3.712
   64A      O1P 1519   7.303   7.720   3.805
   64A      O2P 1520   7.276   7.841   3.576
   64A      O5' 1521   7.075   7.751   3.698
   64A      C5' 1522   7.001   7.708   3.816
   64A     H5'1 1523   6.984   7.796   3.879
   64A     H5'2 1524   7.060   7.635   3.871
   64A      C4' 1525   6.856   7.677   3.776
   64A      H4' 1526   6.812   7.631   3.864
   64A      O4' 1527   6.779   7.796   3.743
   64A      C1' 1528   6.679   7.759   3.645
   64A      H1' 1529   6.580   7.790   3.677
   64A       N9 1530   6.703   7.809   3.507
   64A       C8 1531   6.819   7.850   3.443
   64A       H8 1532   6.914   7.869   3.491
   64A       N7 1533   6.806   7.881   3.316
   64A       C5 1534   6.672   7.857   3.295
   64A       C6 1535   6.583   7.875   3.186
   64A       N6 1536   6.601   7.912   3.060
   64A      H61 1537   6.696   7.931   3.031
   64A      H62 1538   6.517   7.929   3.006
   64A       N1 1539   6.451   7.842   3.198
   64A       C2 1540   6.408   7.794   3.315
   64A       H2 1541   6.302   7.793   3.334
   64A       N3 1542   6.470   7.785   3.426
   64A       C4 1543   6.606   7.822   3.410
   64A      C3' 1544   6.837   7.582   3.653
   64A      H3' 1545   6.894   7.617   3.567
   64A      C2' 1546   6.687   7.603   3.642
   64A     H2'1 1547   6.650   7.569   3.546
   64A      O2' 1548   6.611   7.552   3.750
   64A     HO'2 1549   6.642   7.463   3.769
   64A      O3' 1550   6.869   7.450   3.692
   65C        P 1551   6.910   7.341   3.580
   65C      O1P 1552   6.969   7.224   3.636
   65C      O2P 1553   6.987   7.411   3.482
   65C      O5' 1554   6.775   7.298   3.500
   65C      C5' 1555   6.668   7.235   3.571
   65C     H5'1 1556   6.672   7.275   3.672
   65C     H5'2 1557   6.693   7.129   3.581
   65C      C4' 1558   6.526   7.249   3.508
   65C      H4' 1559   6.454   7.208   3.579
   65C      O4' 1560   6.507   7.385   3.474
   65C      C1' 1561   6.429   7.399   3.357
   65C      H1' 1562   6.342   7.462   3.374
   65C       N1 1563   6.502   7.458   3.241
   65C       C6 1564   6.638   7.454   3.235
   65C       H6 1565   6.699   7.417   3.316
   65C       C5 1566   6.705   7.510   3.128
   65C       H5 1567   6.812   7.521   3.124
   65C       C4 1568   6.631   7.546   3.011
   65C       N4 1569   6.689   7.602   2.916
   65C      H41 1570   6.789   7.620   2.916
   65C      H42 1571   6.627   7.636   2.844
   65C       N3 1572   6.499   7.547   3.019
   65C       C2 1573   6.432   7.516   3.134
   65C       O2 1574   6.311   7.532   3.146
   65C      C3' 1575   6.495   7.182   3.376
   65C      H3' 1576   6.580   7.197   3.308
   65C      C2' 1577   6.375   7.259   3.331
   65C     H2'1 1578   6.355   7.236   3.226
   65C      O2' 1579   6.259   7.231   3.408
   65C     HO'2 1580   6.268   7.141   3.440
   65C      O3' 1581   6.471   7.043   3.399
   66G        P 1582   6.486   6.940   3.276
   66G      O1P 1583   6.444   6.806   3.328
   66G      O2P 1584   6.618   6.953   3.203
   66G      O5' 1585   6.374   7.004   3.189
   66G      C5' 1586   6.230   6.963   3.197
   66G     H5'1 1587   6.189   6.983   3.296
   66G     H5'2 1588   6.220   6.855   3.185
   66G      C4' 1589   6.137   7.032   3.086
   66G      H4' 1590   6.031   7.036   3.111
   66G      O4' 1591   6.177   7.174   3.056
   66G      C1' 1592   6.164   7.203   2.917
   66G      H1' 1593   6.093   7.286   2.912
   66G       N9 1594   6.296   7.242   2.850
   66G       C8 1595   6.420   7.225   2.906
   66G       H8 1596   6.435   7.179   3.003
   66G       N7 1597   6.514   7.265   2.821
   66G       C5 1598   6.449   7.322   2.711
   66G       C6 1599   6.498   7.389   2.591
   66G       O6 1600   6.611   7.425   2.559
   66G       N1 1601   6.394   7.417   2.503
   66G       H1 1602   6.410   7.456   2.411
   66G       C2 1603   6.269   7.389   2.520
   66G       N2 1604   6.185   7.392   2.412
   66G      H21 1605   6.221   7.423   2.323
   66G      H22 1606   6.093   7.352   2.418
   66G       N3 1607   6.222   7.331   2.628
   66G       C4 1608   6.312   7.299   2.725
   66G      C3' 1609   6.158   6.964   2.948
   66G      H3' 1610   6.265   6.946   2.935
   66G      C2' 1611   6.101   7.074   2.854
   66G     H2'1 1612   6.131   7.067   2.749
   66G      O2' 1613   5.958   7.098   2.875
   66G     HO'2 1614   5.915   7.071   2.794
   66G      O3' 1615   6.095   6.839   2.950
   67G        P 1616   6.120   6.734   2.831
   67G      O1P 1617   6.026   6.625   2.835
   67G      O2P 1618   6.265   6.706   2.826
   67G      O5' 1619   6.086   6.815   2.697
   67G      C5' 1620   5.949   6.828   2.655
   67G     H5'1 1621   5.901   6.896   2.726
   67G     H5'2 1622   5.897   6.734   2.671
   67G      C4' 1623   5.924   6.887   2.515
   67G      H4' 1624   5.817   6.881   2.497
   67G      O4' 1625   5.984   7.015   2.496
   67G      C1' 1626   6.044   7.028   2.364
   67G      H1' 1627   6.004   7.112   2.307
   67G       N9 1628   6.192   7.035   2.381
   67G       C8 1629   6.265   7.026   2.493
   67G       H8 1630   6.229   6.994   2.589
   67G       N7 1631   6.391   7.064   2.470
   67G       C5 1632   6.395   7.099   2.333
   67G       C6 1633   6.502   7.137   2.250
   67G       O6 1634   6.624   7.146   2.271
   67G       N1 1635   6.460   7.174   2.124
   67G       H1 1636   6.538   7.202   2.066
   67G       C2 1637   6.333   7.156   2.077
   67G       N2 1638   6.319   7.179   1.956
   67G      H21 1639   6.392   7.214   1.895
   67G      H22 1640   6.226   7.158   1.923
   67G       N3 1641   6.230   7.116   2.150
   67G       C4 1642   6.270   7.085   2.274
   67G      C3' 1643   6.001   6.795   2.420
   67G      H3' 1644   6.101   6.783   2.461
   67G      C2' 1645   6.008   6.890   2.300
   67G     H2'1 1646   6.078   6.856   2.224
   67G      O2' 1647   5.876   6.916   2.242
   67G     HO'2 1648   5.897   6.963   2.160
   67G      O3' 1649   5.937   6.669   2.398
   68A        P 1650   6.024   6.555   2.333
   68A      O1P 1651   5.937   6.439   2.320
   68A      O2P 1652   6.142   6.550   2.418
   68A      O5' 1653   6.071   6.605   2.183
   68A      C5' 1654   5.980   6.616   2.074
   68A     H5'1 1655   5.891   6.671   2.104
   68A     H5'2 1656   5.947   6.517   2.041
   68A      C4' 1657   6.041   6.676   1.944
   68A      H4' 1658   5.960   6.675   1.871
   68A      O4' 1659   6.090   6.805   1.970
   68A      C1' 1660   6.211   6.821   1.891
   68A      H1' 1661   6.201   6.908   1.827
   68A       N9 1662   6.328   6.836   1.976
   68A       C8 1663   6.343   6.790   2.105
   68A       H8 1664   6.265   6.736   2.156
   68A       N7 1665   6.463   6.803   2.152
   68A       C5 1666   6.531   6.870   2.051
   68A       C6 1667   6.667   6.919   2.035
   68A       N6 1668   6.763   6.900   2.124
   68A      H61 1669   6.727   6.887   2.218
   68A      H62 1670   6.859   6.916   2.098
   68A       N1 1671   6.709   6.953   1.914
   68A       C2 1672   6.619   6.954   1.819
   68A       H2 1673   6.655   6.979   1.721
   68A       N3 1674   6.488   6.928   1.815
   68A       C4 1675   6.453   6.886   1.938
   68A      C3' 1676   6.145   6.590   1.886
   68A      H3' 1677   6.199   6.542   1.967
   68A      C2' 1678   6.228   6.694   1.803
   68A     H2'1 1679   6.332   6.673   1.776
   68A      O2' 1680   6.161   6.717   1.684
   68A     HO'2 1681   6.171   6.643   1.625
   68A      O3' 1682   6.091   6.489   1.807
   69A        P 1683   6.158   6.346   1.796
   69A      O1P 1684   6.076   6.263   1.703
   69A      O2P 1685   6.192   6.295   1.930
   69A      O5' 1686   6.291   6.386   1.730
   69A      C5' 1687   6.295   6.396   1.588
   69A     H5'1 1688   6.213   6.456   1.548
   69A     H5'2 1689   6.272   6.300   1.542
   69A      C4' 1690   6.430   6.451   1.543
   69A      H4' 1691   6.422   6.468   1.436
   69A      O4' 1692   6.470   6.582   1.603
   69A      C1' 1693   6.610   6.594   1.586
   69A      H1' 1694   6.650   6.680   1.533
   69A       N9 1695   6.673   6.603   1.719
   69A       C8 1696   6.635   6.545   1.837
   69A       H8 1697   6.551   6.478   1.849
   69A       N7 1698   6.714   6.565   1.939
   69A       C5 1699   6.819   6.643   1.873
   69A       C6 1700   6.932   6.713   1.919
   69A       N6 1701   6.977   6.713   2.042
   69A      H61 1702   6.922   6.653   2.102
   69A      H62 1703   7.069   6.743   2.072
   69A       N1 1704   7.007   6.780   1.834
   69A       C2 1705   6.976   6.786   1.706
   69A       H2 1706   7.043   6.841   1.641
   69A       N3 1707   6.862   6.737   1.653
   69A       C4 1708   6.791   6.664   1.742
   69A      C3' 1709   6.554   6.358   1.562
   69A      H3' 1710   6.553   6.324   1.666
   69A      C2' 1711   6.664   6.463   1.531
   69A     H2'1 1712   6.763   6.441   1.570
   69A      O2' 1713   6.679   6.481   1.390
   69A     HO'2 1714   6.666   6.395   1.350
   69A      O3' 1715   6.550   6.252   1.469
   70U        P 1716   6.624   6.120   1.494
   70U      O1P 1717   6.559   6.016   1.407
   70U      O2P 1718   6.627   6.095   1.638
   70U      O5' 1719   6.765   6.161   1.431
   70U      C5' 1720   6.789   6.182   1.294
   70U     H5'1 1721   6.728   6.262   1.251
   70U     H5'2 1722   6.774   6.089   1.239
   70U      C4' 1723   6.936   6.226   1.280
   70U      H4' 1724   6.954   6.248   1.174
   70U      O4' 1725   6.962   6.347   1.354
   70U      C1' 1726   7.097   6.352   1.403
   70U      H1' 1727   7.150   6.437   1.360
   70U       N1 1728   7.099   6.372   1.552
   70U       C6 1729   6.995   6.338   1.636
   70U       H6 1730   6.923   6.271   1.592
   70U       C5 1731   6.990   6.372   1.766
   70U       H5 1732   6.917   6.330   1.833
   70U       C4 1733   7.109   6.435   1.824
   70U       O4 1734   7.117   6.468   1.942
   70U       N3 1735   7.215   6.457   1.739
   70U       H3 1736   7.293   6.505   1.780
   70U       C2 1737   7.216   6.432   1.606
   70U       O2 1738   7.316   6.463   1.542
   70U      C3' 1739   7.044   6.128   1.332
   70U      H3' 1740   7.008   6.089   1.427
   70U      C2' 1741   7.159   6.223   1.359
   70U     H2'1 1742   7.217   6.175   1.437
   70U      O2' 1743   7.235   6.244   1.233
   70U     HO'2 1744   7.251   6.158   1.195
   70U      O3' 1745   7.076   6.020   1.241
   71A        P 1746   7.050   5.873   1.281
   71A      O1P 1747   7.037   5.779   1.167
   71A      O2P 1748   6.935   5.864   1.377
   71A      O5' 1749   7.177   5.843   1.372
   71A      C5' 1750   7.300   5.815   1.311
   71A     H5'1 1751   7.308   5.863   1.214
   71A     H5'2 1752   7.307   5.708   1.294
   71A      C4' 1753   7.419   5.858   1.395
   71A      H4' 1754   7.510   5.851   1.335
   71A      O4' 1755   7.404   5.985   1.461
   71A      C1' 1756   7.492   5.987   1.569
   71A      H1' 1757   7.578   6.052   1.552
   71A       N9 1758   7.419   6.040   1.688
   71A       C8 1759   7.282   6.055   1.705
   71A       H8 1760   7.212   6.008   1.638
   71A       N7 1761   7.252   6.107   1.822
   71A       C5 1762   7.378   6.133   1.880
   71A       C6 1763   7.420   6.202   1.999
   71A       N6 1764   7.329   6.250   2.084
   71A      H61 1765   7.232   6.241   2.058
   71A      H62 1766   7.366   6.292   2.168
   71A       N1 1767   7.545   6.217   2.020
   71A       C2 1768   7.634   6.176   1.925
   71A       H2 1769   7.740   6.191   1.942
   71A       N3 1770   7.611   6.117   1.813
   71A       C4 1771   7.478   6.097   1.798
   71A      C3' 1772   7.434   5.771   1.517
   71A      H3' 1773   7.338   5.748   1.564
   71A      C2' 1774   7.521   5.845   1.613
   71A     H2'1 1775   7.490   5.820   1.714
   71A      O2' 1776   7.666   5.828   1.600
   71A     HO'2 1777   7.693   5.746   1.642
   71A      O3' 1778   7.485   5.636   1.484
   72G        P 1779   7.493   5.530   1.602
   72G      O1P 1780   7.519   5.395   1.542
   72G      O2P 1781   7.379   5.544   1.693
   72G      O5' 1782   7.617   5.560   1.693
   72G      C5' 1783   7.751   5.529   1.656
   72G     H5'1 1784   7.778   5.572   1.560
   72G     H5'2 1785   7.763   5.421   1.643
   72G      C4' 1786   7.860   5.575   1.752
   72G      H4' 1787   7.955   5.559   1.701
   72G      O4' 1788   7.842   5.715   1.777
   72G      C1' 1789   7.856   5.735   1.920
   72G      H1' 1790   7.924   5.819   1.937
   72G       N9 1791   7.729   5.756   1.997
   72G       C8 1792   7.597   5.735   1.965
   72G       H8 1793   7.579   5.683   1.872
   72G       N7 1794   7.507   5.794   2.040
   72G       C5 1795   7.589   5.859   2.137
   72G       C6 1796   7.560   5.939   2.251
   72G       O6 1797   7.452   5.980   2.286
   72G       N1 1798   7.672   5.966   2.331
   72G       H1 1799   7.658   6.017   2.417
   72G       C2 1800   7.795   5.933   2.295
   72G       N2 1801   7.890   5.980   2.368
   72G      H21 1802   7.861   6.034   2.449
   72G      H22 1803   7.988   5.965   2.350
   72G       N3 1804   7.831   5.872   2.186
   72G       C4 1805   7.721   5.827   2.114
   72G      C3' 1806   7.845   5.501   1.882
   72G      H3' 1807   7.742   5.501   1.917
   72G      C2' 1808   7.917   5.600   1.966
   72G     H2'1 1809   7.908   5.584   2.073
   72G      O2' 1810   8.052   5.607   1.934
   72G     HO'2 1811   8.098   5.552   1.997
   72G      O3' 1812   7.896   5.364   1.892
   73A        P 1813   7.830   5.257   1.992
   73A      O1P 1814   7.903   5.133   1.965
   73A      O2P 1815   7.680   5.264   1.974
   73A      O5' 1816   7.878   5.318   2.134
   73A      C5' 1817   8.013   5.309   2.185
   73A     H5'1 1818   8.077   5.339   2.102
   73A     H5'2 1819   8.038   5.207   2.215
   73A      C4' 1820   8.032   5.400   2.311
   73A      H4' 1821   8.137   5.431   2.315
   73A      O4' 1822   7.960   5.515   2.302
   73A      C1' 1823   7.918   5.569   2.429
   73A      H1' 1824   7.949   5.674   2.432
   73A       N9 1825   7.774   5.581   2.429
   73A       C8 1826   7.686   5.546   2.332
   73A       H8 1827   7.713   5.485   2.247
   73A       N7 1828   7.562   5.571   2.365
   73A       C5 1829   7.576   5.653   2.480
   73A       C6 1830   7.485   5.709   2.575
   73A       N6 1831   7.355   5.721   2.553
   73A      H61 1832   7.323   5.676   2.469
   73A      H62 1833   7.302   5.787   2.609
   73A       N1 1834   7.522   5.759   2.692
   73A       C2 1835   7.649   5.733   2.721
   73A       H2 1836   7.688   5.774   2.814
   73A       N3 1837   7.748   5.697   2.642
   73A       C4 1838   7.705   5.650   2.522
   73A      C3' 1839   7.989   5.343   2.449
   73A      H3' 1840   7.890   5.297   2.438
   73A      C2' 1841   7.980   5.473   2.527
   73A     H2'1 1842   7.913   5.464   2.613
   73A      O2' 1843   8.105   5.518   2.564
   73A     HO'2 1844   8.158   5.442   2.590
   73A      O3' 1845   8.090   5.251   2.492
   74U        P 1846   8.051   5.139   2.597
   74U      O1P 1847   8.173   5.066   2.638
   74U      O2P 1848   7.941   5.065   2.529
   74U      O5' 1849   7.984   5.194   2.731
   74U      C5' 1850   8.063   5.278   2.818
   74U     H5'1 1851   8.136   5.335   2.761
   74U     H5'2 1852   8.115   5.207   2.882
   74U      C4' 1853   7.977   5.360   2.921
   74U      H4' 1854   8.045   5.406   2.993
   74U      O4' 1855   7.893   5.462   2.859
   74U      C1' 1856   7.766   5.472   2.922
   74U      H1' 1857   7.743   5.579   2.931
   74U       N1 1858   7.661   5.425   2.835
   74U       C6 1859   7.688   5.333   2.733
   74U       H6 1860   7.788   5.294   2.725
   74U       C5 1861   7.597   5.307   2.634
   74U       H5 1862   7.617   5.240   2.551
   74U       C4 1863   7.458   5.354   2.650
   74U       O4 1864   7.366   5.342   2.570
   74U       N3 1865   7.442   5.442   2.752
   74U       H3 1866   7.348   5.476   2.762
   74U       C2 1867   7.532   5.469   2.856
   74U       O2 1868   7.494   5.528   2.954
   74U      C3' 1869   7.877   5.277   3.006
   74U      H3' 1870   7.818   5.226   2.930
   74U      C2' 1871   7.784   5.393   3.052
   74U     H2'1 1872   7.686   5.358   3.084
   74U      O2' 1873   7.836   5.472   3.156
   74U     HO'2 1874   7.763   5.533   3.167
   74U      O3' 1875   7.935   5.187   3.096
   75A        P 1876   7.856   5.060   3.150
   75A      O1P 1877   7.943   5.009   3.264
   75A      O2P 1878   7.821   4.969   3.035
   75A      O5' 1879   7.721   5.120   3.203
   75A      C5' 1880   7.707   5.177   3.334
   75A     H5'1 1881   7.771   5.266   3.339
   75A     H5'2 1882   7.744   5.112   3.413
   75A      C4' 1883   7.563   5.213   3.377
   75A      H4' 1884   7.568   5.273   3.468
   75A      O4' 1885   7.515   5.306   3.272
   75A      C1' 1886   7.373   5.289   3.269
   75A      H1' 1887   7.331   5.385   3.297
   75A       N9 1888   7.332   5.253   3.130
   75A       C8 1889   7.398   5.170   3.043
   75A       H8 1890   7.494   5.126   3.068
   75A       N7 1891   7.338   5.144   2.932
   75A       C5 1892   7.214   5.208   2.952
   75A       C6 1893   7.094   5.224   2.877
   75A       N6 1894   7.077   5.199   2.749
   75A      H61 1895   7.167   5.201   2.705
   75A      H62 1896   6.989   5.231   2.711
   75A       N1 1897   6.988   5.291   2.931
   75A       C2 1898   7.002   5.336   3.055
   75A       H2 1899   6.920   5.393   3.097
   75A       N3 1900   7.104   5.321   3.138
   75A       C4 1901   7.205   5.258   3.077
   75A      C3' 1902   7.457   5.097   3.383
   75A      H3' 1903   7.481   5.037   3.295
   75A      C2' 1904   7.335   5.183   3.370
   75A     H2'1 1905   7.254   5.120   3.334
   75A      O2' 1906   7.291   5.234   3.496
   75A     HO'2 1907   7.337   5.198   3.572
   75A      O3' 1908   7.445   5.019   3.502
   76A        P 1909   7.372   4.874   3.509
   76A      O1P 1910   7.417   4.795   3.629
   76A      O2P 1911   7.398   4.824   3.371
   76A      O5' 1912   7.218   4.904   3.519
   76A      C5' 1913   7.161   4.961   3.637
   76A     H5'1 1914   7.208   5.050   3.678
   76A     H5'2 1915   7.164   4.888   3.718
   76A      C4' 1916   7.017   4.991   3.615
   76A      H4' 1917   6.973   5.031   3.706
   76A      O4' 1918   6.998   5.080   3.505
   76A      C1' 1919   6.883   5.051   3.427
   76A      H1' 1920   6.813   5.134   3.429
   76A       N9 1921   6.919   5.017   3.284
   76A       C8 1922   7.033   4.967   3.225
   76A       H8 1923   7.116   4.946   3.291
   76A       N7 1924   7.022   4.937   3.099
   76A       C5 1925   6.891   4.983   3.068
   76A       C6 1926   6.813   5.000   2.949
   76A       N6 1927   6.844   4.957   2.830
   76A      H61 1928   6.935   4.914   2.819
   76A      H62 1929   6.800   5.000   2.750
   76A       N1 1930   6.697   5.062   2.951
   76A       C2 1931   6.647   5.100   3.070
   76A       H2 1932   6.556   5.158   3.064
   76A       N3 1933   6.707   5.094   3.189
   76A       C4 1934   6.832   5.039   3.179
   76A      C3' 1935   6.927   4.872   3.576
   76A      H3' 1936   6.977   4.814   3.498
   76A      C2' 1937   6.811   4.940   3.505
   76A     H2'1 1938   6.776   4.866   3.433
   76A      O2' 1939   6.713   5.004   3.585
   76A     HO'2 1940   6.670   4.931   3.631
   76A      O3' 1941   6.887   4.787   3.679
   77U        P 1942   6.841   4.635   3.648
   77U      O1P 1943   6.816   4.554   3.770
   77U      O2P 1944   6.946   4.589   3.550
   77U      O5' 1945   6.703   4.648   3.561
   77U      C5' 1946   6.575   4.688   3.618
   77U     H5'1 1947   6.591   4.767   3.691
   77U     H5'2 1948   6.539   4.599   3.670
   77U      C4' 1949   6.468   4.735   3.512
   77U      H4' 1950   6.382   4.782   3.561
   77U      O4' 1951   6.531   4.817   3.409
   77U      C1' 1952   6.467   4.789   3.282
   77U      H1' 1953   6.396   4.867   3.254
   77U       N1 1954   6.570   4.759   3.177
   77U       C6 1955   6.691   4.700   3.212
   77U       H6 1956   6.717   4.696   3.317
   77U       C5 1957   6.780   4.645   3.119
   77U       H5 1958   6.877   4.603   3.140
   77U       C4 1959   6.746   4.663   2.981
   77U       O4 1960   6.810   4.615   2.888
   77U       N3 1961   6.635   4.732   2.950
   77U       H3 1962   6.611   4.743   2.853
   77U       C2 1963   6.545   4.775   3.043
   77U       O2 1964   6.444   4.829   3.001
   77U      C3' 1965   6.435   4.609   3.427
   77U      H3' 1966   6.521   4.548   3.402
   77U      C2' 1967   6.381   4.671   3.301
   77U     H2'1 1968   6.392   4.597   3.222
   77U      O2' 1969   6.249   4.720   3.309
   77U     HO'2 1970   6.206   4.671   3.380
   77U      O3' 1971   6.338   4.532   3.502
   78U        P 1972   6.278   4.396   3.450
   78U      O1P 1973   6.199   4.334   3.560
   78U      O2P 1974   6.393   4.321   3.396
   78U      O5' 1975   6.174   4.425   3.324
   78U      C5' 1976   6.040   4.477   3.347
   78U     H5'1 1977   6.031   4.579   3.385
   78U     H5'2 1978   5.994   4.419   3.428
   78U      C4' 1979   5.966   4.472   3.215
   78U      H4' 1980   5.861   4.502   3.216
   78U      O4' 1981   6.027   4.561   3.121
   78U      C1' 1982   6.032   4.502   2.996
   78U      H1' 1983   5.971   4.564   2.931
   78U       N1 1984   6.169   4.509   2.945
   78U       C6 1985   6.277   4.480   3.021
   78U       H6 1986   6.260   4.452   3.124
   78U       C5 1987   6.399   4.474   2.964
   78U       H5 1988   6.482   4.442   3.026
   78U       C4 1989   6.419   4.509   2.828
   78U       O4 1990   6.524   4.493   2.761
   78U       N3 1991   6.308   4.554   2.760
   78U       H3 1992   6.317   4.579   2.663
   78U       C2 1993   6.185   4.556   2.809
   78U       O2 1994   6.090   4.600   2.750
   78U      C3' 1995   5.969   4.331   3.151
   78U      H3' 1996   6.056   4.281   3.193
   78U      C2' 1997   5.975   4.358   2.998
   78U     H2'1 1998   6.041   4.285   2.950
   78U      O2' 1999   5.849   4.372   2.943
   78U     HO'2 2000   5.807   4.288   2.965
   78U      O3' 2001   5.857   4.253   3.191
   79A        P 2002   5.848   4.097   3.153
   79A      O1P 2003   5.737   4.039   3.228
   79A      O2P 2004   5.986   4.040   3.159
   79A      O5' 2005   5.813   4.093   2.996
   79A      C5' 2006   5.683   4.091   2.938
   79A     H5'1 2007   5.619   4.174   2.968
   79A     H5'2 2008   5.636   4.008   2.991
   79A      C4' 2009   5.687   4.059   2.787
   79A      H4' 2010   5.588   4.053   2.743
   79A      O4' 2011   5.757   4.156   2.705
   79A      C1' 2012   5.834   4.091   2.605
   79A      H1' 2013   5.810   4.126   2.504
   79A       N9 2014   5.981   4.109   2.633
   79A       C8 2015   6.051   4.116   2.752
   79A       H8 2016   5.996   4.088   2.841
   79A       N7 2017   6.176   4.152   2.747
   79A       C5 2018   6.195   4.156   2.603
   79A       C6 2019   6.302   4.188   2.518
   79A       N6 2020   6.424   4.212   2.561
   79A      H61 2021   6.437   4.206   2.661
   79A      H62 2022   6.504   4.218   2.499
   79A       N1 2023   6.284   4.197   2.388
   79A       C2 2024   6.163   4.180   2.336
   79A       H2 2025   6.173   4.210   2.233
   79A       N3 2026   6.050   4.154   2.398
   79A       C4 2027   6.077   4.136   2.536
   79A      C3' 2028   5.757   3.922   2.763
   79A      H3' 2029   5.849   3.917   2.821
   79A      C2' 2030   5.799   3.940   2.619
   79A     H2'1 2031   5.886   3.879   2.595
   79A      O2' 2032   5.693   3.906   2.526
   79A     HO'2 2033   5.638   3.834   2.559
   79A      O3' 2034   5.680   3.810   2.783
   80A        P 2035   5.734   3.673   2.834
   80A      O1P 2036   5.620   3.585   2.858
   80A      O2P 2037   5.823   3.683   2.946
   80A      O5' 2038   5.819   3.626   2.710
   80A      C5' 2039   5.748   3.568   2.597
   80A     H5'1 2040   5.664   3.631   2.568
   80A     H5'2 2041   5.703   3.476   2.634
   80A      C4' 2042   5.839   3.544   2.478
   80A      H4' 2043   5.775   3.511   2.397
   80A      O4' 2044   5.883   3.669   2.435
   80A      C1' 2045   6.023   3.659   2.396
   80A      H1' 2046   6.035   3.703   2.297
   80A       N9 2047   6.112   3.725   2.494
   80A       C8 2048   6.103   3.750   2.628
   80A       H8 2049   6.024   3.707   2.688
   80A       N7 2050   6.200   3.809   2.684
   80A       C5 2051   6.282   3.830   2.567
   80A       C6 2052   6.411   3.879   2.541
   80A       N6 2053   6.496   3.927   2.632
   80A      H61 2054   6.473   3.913   2.730
   80A      H62 2055   6.580   3.970   2.596
   80A       N1 2056   6.472   3.882   2.424
   80A       C2 2057   6.402   3.836   2.326
   80A       H2 2058   6.451   3.845   2.230
   80A       N3 2059   6.284   3.778   2.332
   80A       C4 2060   6.230   3.780   2.456
   80A      C3' 2061   5.962   3.452   2.497
   80A      H3' 2062   6.005   3.466   2.596
   80A      C2' 2063   6.059   3.506   2.399
   80A     H2'1 2064   6.160   3.495   2.438
   80A      O2' 2065   6.034   3.453   2.266
   80A     HO'2 2066   6.080   3.368   2.270
   80A      O3' 2067   5.927   3.317   2.468
   81U        P 2068   6.021   3.194   2.501
   81U      O1P 2069   5.941   3.070   2.499
   81U      O2P 2070   6.102   3.235   2.617
   81U      O5' 2071   6.110   3.192   2.371
   81U      C5' 2072   6.070   3.118   2.256
   81U     H5'1 2073   5.979   3.161   2.214
   81U     H5'2 2074   6.047   3.015   2.283
   81U      C4' 2075   6.190   3.132   2.158
   81U      H4' 2076   6.156   3.088   2.064
   81U      O4' 2077   6.213   3.269   2.149
   81U      C1' 2078   6.350   3.286   2.123
   81U      H1' 2079   6.356   3.328   2.023
   81U       N1 2080   6.416   3.376   2.226
   81U       C6 2081   6.389   3.352   2.359
   81U       H6 2082   6.333   3.265   2.391
   81U       C5 2083   6.445   3.432   2.453
   81U       H5 2084   6.426   3.416   2.558
   81U       C4 2085   6.535   3.543   2.416
   81U       O4 2086   6.603   3.613   2.497
   81U       N3 2087   6.552   3.552   2.279
   81U       H3 2088   6.614   3.627   2.253
   81U       C2 2089   6.493   3.478   2.178
   81U       O2 2090   6.518   3.494   2.055
   81U      C3' 2091   6.322   3.052   2.192
   81U      H3' 2092   6.344   3.047   2.299
   81U      C2' 2093   6.418   3.148   2.119
   81U     H2'1 2094   6.511   3.146   2.177
   81U      O2' 2095   6.446   3.117   1.984
   81U     HO'2 2096   6.478   3.026   1.978
   81U      O3' 2097   6.318   2.922   2.140
   82U        P 2098   6.448   2.824   2.154
   82U      O1P 2099   6.398   2.685   2.147
   82U      O2P 2100   6.516   2.868   2.279
   82U      O5' 2101   6.544   2.843   2.033
   82U      C5' 2102   6.503   2.801   1.904
   82U     H5'1 2103   6.407   2.843   1.872
   82U     H5'2 2104   6.501   2.693   1.893
   82U      C4' 2105   6.616   2.846   1.805
   82U      H4' 2106   6.582   2.815   1.706
   82U      O4' 2107   6.632   2.985   1.823
   82U      C1' 2108   6.766   3.018   1.840
   82U      H1' 2109   6.809   3.040   1.742
   82U       N1 2110   6.791   3.134   1.932
   82U       C6 2111   6.740   3.136   2.056
   82U       H6 2112   6.672   3.058   2.086
   82U       C5 2113   6.761   3.244   2.139
   82U       H5 2114   6.731   3.252   2.242
   82U       C4 2115   6.844   3.352   2.094
   82U       O4 2116   6.861   3.450   2.167
   82U       N3 2117   6.896   3.345   1.968
   82U       H3 2118   6.951   3.422   1.933
   82U       C2 2119   6.873   3.233   1.885
   82U       O2 2120   6.920   3.237   1.777
   82U      C3' 2121   6.745   2.769   1.833
   82U      H3' 2122   6.731   2.697   1.914
   82U      C2' 2123   6.829   2.886   1.899
   82U     H2'1 2124   6.820   2.883   2.007
   82U      O2' 2125   6.968   2.860   1.865
   82U     HO'2 2126   7.024   2.891   1.936
   82U      O3' 2127   6.807   2.714   1.719
   82U      H3T 2128   6.898   2.693   1.740
   8.66705   8.66705   6.12823   0.00000   0.00000   0.00000   0.00000   4.33327   4.33327
