# Supplementary material for: Constant-pH Molecular Dynamics of Cationic Peptide Dendrimers Binding to siRNA
Source: J Chem Inf Model. 2026 Feb 5;66(8):4734–43. doi: 10.1021/acs.jcim.5c02636 (PMC13126635; doi:10.1021/acs.jcim.5c02636)
Supplement: Supplementary file 2 [file ci5c02636_si_002.zip › zip/DMH18_07_out_2.gro]

Protein t= 150000.00000 step= 10000
 2128
    1LY0      N    1   6.904   7.597   2.105
    1LY0     H1    2   6.946   7.570   2.193
    1LY0     H2    3   6.924   7.519   2.045
    1LY0     H3    4   6.955   7.675   2.066
    1LY0     CA    5   6.763   7.640   2.134
    1LY0     HA    6   6.769   7.721   2.207
    1LY0     CB    7   6.700   7.670   1.999
    1LY0    HB1    8   6.607   7.719   2.029
    1LY0    HB2    9   6.668   7.582   1.942
    1LY0     CG   10   6.781   7.754   1.902
    1LY0    HG1   11   6.858   7.687   1.862
    1LY0    HG2   12   6.818   7.831   1.969
    1LY0     CD   13   6.700   7.822   1.794
    1LY0    HD1   14   6.768   7.882   1.735
    1LY0    HD2   15   6.638   7.894   1.847
    1LY0     CE   16   6.619   7.726   1.708
    1LY0    HE1   17   6.557   7.663   1.773
    1LY0    HE2   18   6.690   7.653   1.669
    1LY0     NZ   19   6.534   7.807   1.614
    1LY0    HZ1   20   6.598   7.857   1.554
    1LY0    HZ2   21   6.471   7.748   1.562
    1LY0    HZ3   22   6.467   7.869   1.657
    1LY0      C   23   6.679   7.535   2.203
    1LY0      O   24   6.577   7.561   2.270
    2LER      N   25   6.734   7.408   2.198
    2LER      H   26   6.820   7.402   2.147
    2LER     CA   27   6.679   7.291   2.272
    2LER     HA   28   6.571   7.280   2.255
    2LER     CB   29   6.742   7.163   2.216
    2LER    HB1   30   6.745   7.076   2.282
    2LER    HB2   31   6.846   7.192   2.208
    2LER     CG   32   6.691   7.125   2.071
    2LER     HG   33   6.677   7.210   2.003
    2LER    CD1   34   6.790   7.018   2.004
    2LER   HD11   35   6.781   6.925   2.060
    2LER   HD12   36   6.761   7.001   1.900
    2LER   HD13   37   6.892   7.056   2.002
    2LER    CD2   38   6.553   7.059   2.076
    2LER   HD21   39   6.475   7.120   2.121
    2LER   HD22   40   6.516   7.037   1.976
    2LER   HD23   41   6.557   6.958   2.117
    2LER      C   42   6.696   7.300   2.424
    2LER      O   43   6.810   7.301   2.472
    3LYR      N   44   6.582   7.305   2.503
    3LYR      H   45   6.496   7.279   2.457
    3LYR     CA   46   6.590   7.327   2.650
    3LYR     HA   47   6.635   7.422   2.679
    3LYR     CB   48   6.446   7.331   2.708
    3LYR    HB1   49   6.444   7.339   2.816
    3LYR    HB2   50   6.395   7.235   2.695
    3LYR     CG   51   6.363   7.445   2.643
    3LYR    HG1   52   6.360   7.434   2.535
    3LYR    HG2   53   6.415   7.538   2.668
    3LYR     CD   54   6.221   7.458   2.698
    3LYR    HD1   55   6.222   7.455   2.807
    3LYR    HD2   56   6.163   7.372   2.667
    3LYR     CE   57   6.147   7.581   2.645
    3LYR    HE1   58   6.054   7.592   2.702
    3LYR    HE2   59   6.112   7.568   2.543
    3LYR     NZ   60   6.225   7.702   2.665
    3LYR    HZ1   61   6.292   7.723   2.592
    3LYR      C   62   6.667   7.216   2.728
    3LYR      O   63   6.627   7.102   2.749
    4LY0      N   64   6.782   7.261   2.781
    4LY0      H   65   6.815   7.351   2.750
    4LY0     CA   66   6.881   7.173   2.849
    4LY0     HA   67   6.893   7.083   2.789
    4LY0     CB   68   7.010   7.250   2.878
    4LY0    HB1   69   7.069   7.192   2.949
    4LY0    HB2   70   6.991   7.345   2.928
    4LY0     CG   71   7.084   7.279   2.747
    4LY0    HG1   72   7.024   7.318   2.665
    4LY0    HG2   73   7.116   7.184   2.703
    4LY0     CD   74   7.212   7.358   2.769
    4LY0    HD1   75   7.298   7.318   2.715
    4LY0    HD2   76   7.238   7.345   2.875
    4LY0     CE   77   7.203   7.513   2.749
    4LY0    HE1   78   7.166   7.527   2.648
    4LY0    HE2   79   7.300   7.561   2.739
    4LY0     NZ   80   7.107   7.582   2.842
    4LY0    HZ1   81   7.162   7.613   2.921
    4LY0    HZ2   82   7.083   7.669   2.797
    4LY0    HZ3   83   7.018   7.539   2.863
    4LY0      C   84   6.825   7.124   2.986
    4LY0      O   85   6.839   7.177   3.096
    5LER      N   86   6.768   7.003   2.981
    5LER      H   87   6.762   6.960   2.890
    5LER     CA   88   6.724   6.928   3.102
    5LER     HA   89   6.671   7.000   3.164
    5LER     CB   90   6.632   6.811   3.051
    5LER    HB1   91   6.686   6.758   2.973
    5LER    HB2   92   6.549   6.845   2.989
    5LER     CG   93   6.582   6.709   3.157
    5LER     HG   94   6.665   6.655   3.202
    5LER    CD1   95   6.508   6.790   3.268
    5LER   HD11   96   6.429   6.733   3.316
    5LER   HD12   97   6.586   6.834   3.331
    5LER   HD13   98   6.456   6.877   3.229
    5LER    CD2   99   6.493   6.609   3.080
    5LER   HD21  100   6.552   6.574   2.995
    5LER   HD22  101   6.478   6.527   3.150
    5LER   HD23  102   6.399   6.653   3.047
    5LER      C  103   6.846   6.888   3.191
    5LER      O  104   6.938   6.816   3.144
    6LYR      N  105   6.845   6.928   3.318
    6LYR      H  106   6.770   6.986   3.351
    6LYR     CA  107   6.959   6.905   3.414
    6LYR     HA  108   7.046   6.868   3.361
    6LYR     CB  109   7.001   7.034   3.495
    6LYR    HB1  110   7.082   7.002   3.561
    6LYR    HB2  111   6.915   7.049   3.561
    6LYR     CG  112   7.022   7.147   3.400
    6LYR    HG1  113   6.925   7.183   3.367
    6LYR    HG2  114   7.072   7.104   3.314
    6LYR     CD  115   7.109   7.264   3.452
    6LYR    HD1  116   7.211   7.232   3.476
    6LYR    HD2  117   7.061   7.310   3.539
    6LYR     CE  118   7.139   7.371   3.343
    6LYR    HE1  119   7.191   7.321   3.262
    6LYR    HE2  120   7.222   7.435   3.373
    6LYR     NZ  121   7.013   7.441   3.303
    6LYR    HZ1  122   6.931   7.430   3.360
    6LYR      C  123   6.925   6.792   3.519
    6LYR      O  124   6.807   6.763   3.551
    7LER      N  125   7.034   6.732   3.574
    7LER      H  126   7.124   6.759   3.537
    7LER     CA  127   7.031   6.617   3.667
    7LER     HA  128   6.947   6.557   3.632
    7LER     CB  129   7.155   6.532   3.654
    7LER    HB1  130   7.170   6.467   3.741
    7LER    HB2  131   7.231   6.608   3.671
    7LER     CG  132   7.183   6.471   3.520
    7LER     HG  133   7.191   6.551   3.446
    7LER    CD1  134   7.317   6.389   3.532
    7LER   HD11  135   7.395   6.460   3.559
    7LER   HD12  136   7.304   6.307   3.602
    7LER   HD13  137   7.344   6.347   3.435
    7LER    CD2  138   7.065   6.372   3.482
    7LER   HD21  139   6.966   6.418   3.481
    7LER   HD22  140   7.089   6.315   3.392
    7LER   HD23  141   7.068   6.294   3.558
    7LER      C  142   7.003   6.660   3.811
    7LER      O  143   7.041   6.779   3.850
    8LER      N  144   6.934   6.573   3.886
    8LER      H  145   6.905   6.489   3.838
    8LER     CA  146   6.902   6.592   4.030
    8LER     HA  147   6.838   6.506   4.050
    8LER     CB  148   7.038   6.588   4.111
    8LER    HB1  149   7.012   6.595   4.217
    8LER    HB2  150   7.095   6.676   4.082
    8LER     CG  151   7.123   6.463   4.091
    8LER     HG  152   7.162   6.477   3.990
    8LER    CD1  153   7.224   6.464   4.206
    8LER   HD11  154   7.176   6.434   4.299
    8LER   HD12  155   7.306   6.397   4.184
    8LER   HD13  156   7.273   6.560   4.222
    8LER    CD2  157   7.060   6.321   4.096
    8LER   HD21  158   7.140   6.252   4.069
    8LER   HD22  159   7.031   6.301   4.200
    8LER   HD23  160   6.979   6.319   4.023
    8LER      C  161   6.815   6.711   4.073
    8LER      O  162   6.777   6.713   4.187
    9LYR      N  163   6.778   6.799   3.983
    9LYR      H  164   6.797   6.791   3.885
    9LYR     CA  165   6.713   6.921   4.027
    9LYR     HA  166   6.769   6.979   4.101
    9LYR     CB  167   6.698   7.028   3.915
    9LYR    HB1  168   6.653   7.118   3.956
    9LYR    HB2  169   6.617   7.000   3.847
    9LYR     CG  170   6.829   7.063   3.849
    9LYR    HG1  171   6.814   7.149   3.783
    9LYR    HG2  172   6.858   6.982   3.783
    9LYR     CD  173   6.948   7.107   3.938
    9LYR    HD1  174   6.988   7.030   4.004
    9LYR    HD2  175   6.904   7.175   4.011
    9LYR     CE  176   7.071   7.166   3.863
    9LYR    HE1  177   7.129   7.238   3.920
    9LYR    HE2  178   7.033   7.216   3.774
    9LYR     NZ  179   7.147   7.055   3.818
    9LYR    HZ1  180   7.107   6.966   3.845
    9LYR      C  181   6.573   6.896   4.088
    9LYR      O  182   6.537   6.971   4.174
   10LER      N  183   6.500   6.786   4.049
   10LER      H  184   6.541   6.728   3.978
   10LER     CA  185   6.371   6.749   4.106
   10LER     HA  186   6.316   6.843   4.113
   10LER     CB  187   6.285   6.648   4.036
   10LER    HB1  188   6.190   6.638   4.088
   10LER    HB2  189   6.339   6.553   4.029
   10LER     CG  190   6.248   6.689   3.885
   10LER     HG  191   6.338   6.705   3.826
   10LER    CD1  192   6.165   6.573   3.826
   10LER   HD11  193   6.237   6.508   3.775
   10LER   HD12  194   6.107   6.521   3.902
   10LER   HD13  195   6.101   6.608   3.745
   10LER    CD2  196   6.165   6.814   3.881
   10LER   HD21  197   6.231   6.898   3.905
   10LER   HD22  198   6.125   6.831   3.781
   10LER   HD23  199   6.074   6.808   3.940
   10LER      C  200   6.391   6.698   4.254
   10LER      O  201   6.288   6.704   4.326
   11LER      N  202   6.513   6.655   4.300
   11LER      H  203   6.588   6.645   4.233
   11LER     CA  204   6.547   6.627   4.442
   11LER     HA  205   6.459   6.580   4.488
   11LER     CB  206   6.663   6.523   4.445
   11LER    HB1  207   6.689   6.500   4.548
   11LER    HB2  208   6.757   6.566   4.410
   11LER     CG  209   6.637   6.388   4.385
   11LER     HG  210   6.626   6.402   4.278
   11LER    CD1  211   6.753   6.294   4.416
   11LER   HD11  212   6.779   6.279   4.521
   11LER   HD12  213   6.732   6.196   4.373
   11LER   HD13  214   6.847   6.331   4.375
   11LER    CD2  215   6.496   6.331   4.428
   11LER   HD21  216   6.490   6.339   4.537
   11LER   HD22  217   6.415   6.384   4.378
   11LER   HD23  218   6.505   6.224   4.411
   11LER      C  219   6.589   6.749   4.524
   11LER      O  220   6.561   6.759   4.649
   12LER      N  221   6.642   6.850   4.459
   12LER      H  222   6.671   6.839   4.363
   12LER     CA  223   6.666   6.979   4.521
   12LER     HA  224   6.729   6.966   4.609
   12LER     CB  225   6.738   7.065   4.415
   12LER    HB1  226   6.743   7.165   4.457
   12LER    HB2  227   6.673   7.072   4.328
   12LER     CG  228   6.874   7.022   4.369
   12LER     HG  229   6.867   6.921   4.330
   12LER    CD1  230   6.923   7.122   4.263
   12LER   HD11  231   6.835   7.152   4.206
   12LER   HD12  232   6.968   7.209   4.310
   12LER   HD13  233   7.005   7.077   4.208
   12LER    CD2  234   6.972   7.004   4.485
   12LER   HD21  235   6.963   7.093   4.547
   12LER   HD22  236   6.942   6.914   4.538
   12LER   HD23  237   7.076   7.002   4.453
   12LER      C  238   6.537   7.057   4.567
   12LER      O  239   6.432   7.036   4.507
   13LER      N  240   6.546   7.145   4.672
   13LER      H  241   6.631   7.160   4.724
   13LER     CA  242   6.431   7.217   4.723
   13LER     HA  243   6.353   7.144   4.704
   13LER     CB  244   6.437   7.242   4.879
   13LER    HB1  245   6.352   7.304   4.904
   13LER    HB2  246   6.525   7.305   4.892
   13LER     CG  247   6.447   7.117   4.965
   13LER     HG  248   6.545   7.072   4.949
   13LER    CD1  249   6.441   7.152   5.116
   13LER   HD11  250   6.348   7.115   5.158
   13LER   HD12  251   6.525   7.113   5.174
   13LER   HD13  252   6.442   7.261   5.113
   13LER    CD2  253   6.335   7.010   4.956
   13LER   HD21  254   6.247   7.059   4.996
   13LER   HD22  255   6.320   6.984   4.851
   13LER   HD23  256   6.361   6.922   5.016
   13LER      C  257   6.398   7.349   4.646
   13LER      O  258   6.455   7.370   4.540
   14NH2      N  259   6.312   7.434   4.693
   14NH2     H1  260   6.266   7.422   4.782
   14NH2     H2  261   6.309   7.528   4.657
   15LY0      N  262   6.105   8.230   2.402
   15LY0     H1  263   6.080   8.158   2.335
   15LY0     H2  264   6.055   8.317   2.386
   15LY0     H3  265   6.203   8.250   2.394
   15LY0     CA  266   6.075   8.176   2.543
   15LY0     HA  267   6.110   8.252   2.613
   15LY0     CB  268   5.936   8.121   2.567
   15LY0    HB1  269   5.932   8.069   2.663
   15LY0    HB2  270   5.926   8.038   2.498
   15LY0     CG  271   5.823   8.227   2.556
   15LY0    HG1  272   5.839   8.285   2.465
   15LY0    HG2  273   5.834   8.305   2.631
   15LY0     CD  274   5.686   8.162   2.569
   15LY0    HD1  275   5.668   8.156   2.676
   15LY0    HD2  276   5.689   8.057   2.539
   15LY0     CE  277   5.574   8.241   2.496
   15LY0    HE1  278   5.550   8.331   2.553
   15LY0    HE2  279   5.481   8.185   2.505
   15LY0     NZ  280   5.607   8.260   2.353
   15LY0    HZ1  281   5.639   8.169   2.324
   15LY0    HZ2  282   5.524   8.286   2.302
   15LY0    HZ3  283   5.691   8.308   2.322
   15LY0      C  284   6.170   8.056   2.566
   15LY0      O  285   6.199   7.976   2.482
   16LER      N  286   6.210   8.040   2.693
   16LER      H  287   6.173   8.103   2.763
   16LER     CA  288   6.283   7.925   2.745
   16LER     HA  289   6.370   7.895   2.686
   16LER     CB  290   6.338   7.959   2.892
   16LER    HB1  291   6.259   7.986   2.961
   16LER    HB2  292   6.400   8.049   2.885
   16LER     CG  293   6.418   7.854   2.968
   16LER     HG  294   6.341   7.805   3.027
   16LER    CD1  295   6.504   7.760   2.884
   16LER   HD11  296   6.579   7.821   2.835
   16LER   HD12  297   6.543   7.694   2.962
   16LER   HD13  298   6.451   7.712   2.801
   16LER    CD2  299   6.498   7.919   3.077
   16LER   HD21  300   6.569   7.985   3.027
   16LER   HD22  301   6.434   7.972   3.148
   16LER   HD23  302   6.543   7.834   3.130
   16LER      C  303   6.201   7.800   2.753
   16LER      O  304   6.099   7.794   2.825
   17LY0      N  305   6.338   7.771   3.673
   17LY0     H1  306   6.391   7.836   3.729
   17LY0     H2  307   6.239   7.791   3.665
   17LY0     H3  308   6.356   7.680   3.713
   17LY0     CA  309   6.401   7.770   3.537
   17LY0     HA  310   6.326   7.732   3.467
   17LY0     CB  311   6.446   7.912   3.501
   17LY0    HB1  312   6.474   7.907   3.396
   17LY0    HB2  313   6.536   7.942   3.555
   17LY0     CG  314   6.341   8.021   3.517
   17LY0    HG1  315   6.285   7.999   3.608
   17LY0    HG2  316   6.277   8.009   3.430
   17LY0     CD  317   6.415   8.159   3.525
   17LY0    HD1  318   6.463   8.192   3.432
   17LY0    HD2  319   6.493   8.169   3.600
   17LY0     CE  320   6.299   8.252   3.561
   17LY0    HE1  321   6.245   8.199   3.639
   17LY0    HE2  322   6.241   8.287   3.476
   17LY0     NZ  323   6.353   8.379   3.618
   17LY0    HZ1  324   6.397   8.430   3.543
   17LY0    HZ2  325   6.272   8.434   3.641
   17LY0    HZ3  326   6.408   8.363   3.701
   17LY0      C  327   6.514   7.667   3.524
   17LY0      O  328   6.527   7.601   3.422
   18LER      N  329   6.594   7.655   3.632
   18LER      H  330   6.573   7.722   3.706
   18LER     CA  331   6.718   7.574   3.638
   18LER     HA  332   6.782   7.624   3.566
   18LER     CB  333   6.767   7.579   3.784
   18LER    HB1  334   6.687   7.551   3.853
   18LER    HB2  335   6.790   7.685   3.790
   18LER     CG  336   6.896   7.495   3.819
   18LER     HG  337   6.876   7.391   3.794
   18LER    CD1  338   7.023   7.533   3.747
   18LER   HD11  339   7.098   7.455   3.751
   18LER   HD12  340   7.002   7.548   3.641
   18LER   HD13  341   7.068   7.626   3.780
   18LER    CD2  342   6.912   7.509   3.967
   18LER   HD21  343   6.909   7.616   3.988
   18LER   HD22  344   6.825   7.463   4.014
   18LER   HD23  345   7.014   7.483   3.998
   18LER      C  346   6.702   7.437   3.573
   18LER      O  347   6.787   7.401   3.493
   19LYR      N  348   6.590   7.366   3.595
   19LYR      H  349   6.517   7.405   3.653
   19LYR     CA  350   6.569   7.234   3.548
   19LYR     HA  351   6.637   7.166   3.600
   19LYR     CB  352   6.428   7.194   3.585
   19LYR    HB1  353   6.409   7.101   3.531
   19LYR    HB2  354   6.359   7.263   3.536
   19LYR     CG  355   6.383   7.161   3.725
   19LYR    HG1  356   6.411   7.245   3.788
   19LYR    HG2  357   6.434   7.067   3.744
   19LYR     CD  358   6.233   7.136   3.723
   19LYR    HD1  359   6.193   7.101   3.818
   19LYR    HD2  360   6.205   7.056   3.655
   19LYR     CE  361   6.166   7.279   3.705
   19LYR    HE1  362   6.058   7.264   3.706
   19LYR    HE2  363   6.194   7.333   3.615
   19LYR     NZ  364   6.177   7.361   3.822
   19LYR    HZ1  365   6.107   7.337   3.891
   19LYR      C  366   6.576   7.217   3.396
   19LYR      O  367   6.583   7.102   3.351
   20LY0      N  368   6.565   7.325   3.316
   20LY0      H  369   6.548   7.411   3.366
   20LY0     CA  370   6.556   7.333   3.168
   20LY0     HA  371   6.575   7.230   3.136
   20LY0     CB  372   6.412   7.365   3.135
   20LY0    HB1  373   6.355   7.278   3.166
   20LY0    HB2  374   6.410   7.383   3.027
   20LY0     CG  375   6.350   7.489   3.201
   20LY0    HG1  376   6.412   7.574   3.172
   20LY0    HG2  377   6.356   7.482   3.309
   20LY0     CD  378   6.207   7.529   3.162
   20LY0    HD1  379   6.197   7.571   3.062
   20LY0    HD2  380   6.181   7.596   3.244
   20LY0     CE  381   6.113   7.403   3.182
   20LY0    HE1  382   6.138   7.338   3.266
   20LY0    HE2  383   6.126   7.338   3.096
   20LY0     NZ  384   5.977   7.453   3.185
   20LY0    HZ1  385   5.946   7.473   3.091
   20LY0    HZ2  386   5.929   7.383   3.239
   20LY0    HZ3  387   5.977   7.538   3.240
   20LY0      C  388   6.661   7.428   3.110
   20LY0      O  389   6.660   7.470   2.991
   21LER      N  390   6.759   7.464   3.195
   21LER      H  391   6.772   7.414   3.282
   21LER     CA  392   6.856   7.567   3.157
   21LER     HA  393   6.853   7.577   3.049
   21LER     CB  394   6.833   7.708   3.218
   21LER    HB1  395   6.851   7.701   3.326
   21LER    HB2  396   6.728   7.733   3.218
   21LER     CG  397   6.922   7.816   3.157
   21LER     HG  398   7.025   7.804   3.188
   21LER    CD1  399   6.919   7.826   3.000
   21LER   HD11  400   6.966   7.737   2.957
   21LER   HD12  401   6.818   7.843   2.963
   21LER   HD13  402   6.987   7.906   2.970
   21LER    CD2  403   6.868   7.943   3.224
   21LER   HD21  404   6.864   7.925   3.332
   21LER   HD22  405   6.937   8.027   3.209
   21LER   HD23  406   6.772   7.960   3.177
   21LER      C  407   7.000   7.522   3.192
   21LER      O  408   7.088   7.542   3.108
   22LY0      N  409   5.830   7.550   3.977
   22LY0     H1  410   5.735   7.533   4.006
   22LY0     H2  411   5.842   7.585   3.884
   22LY0     H3  412   5.864   7.455   3.974
   22LY0     CA  413   5.901   7.642   4.066
   22LY0     HA  414   5.849   7.734   4.038
   22LY0     CB  415   5.891   7.608   4.217
   22LY0    HB1  416   5.983   7.639   4.266
   22LY0    HB2  417   5.880   7.500   4.225
   22LY0     CG  418   5.769   7.666   4.278
   22LY0    HG1  419   5.683   7.651   4.213
   22LY0    HG2  420   5.781   7.772   4.299
   22LY0     CD  421   5.725   7.599   4.410
   22LY0    HD1  422   5.809   7.610   4.479
   22LY0    HD2  423   5.693   7.495   4.407
   22LY0     CE  424   5.610   7.681   4.471
   22LY0    HE1  425   5.562   7.733   4.388
   22LY0    HE2  426   5.649   7.752   4.544
   22LY0     NZ  427   5.501   7.607   4.536
   22LY0    HZ1  428   5.533   7.547   4.610
   22LY0    HZ2  429   5.427   7.667   4.569
   22LY0    HZ3  430   5.454   7.548   4.468
   22LY0      C  431   6.039   7.646   4.020
   22LY0      O  432   6.088   7.749   3.970
   23LER      N  433   6.111   7.536   4.030
   23LER      H  434   6.065   7.455   4.068
   23LER     CA  435   6.253   7.518   3.985
   23LER     HA  436   6.301   7.615   3.997
   23LER     CB  437   6.320   7.428   4.103
   23LER    HB1  438   6.278   7.328   4.094
   23LER    HB2  439   6.288   7.465   4.200
   23LER     CG  440   6.475   7.427   4.089
   23LER     HG  441   6.501   7.418   3.984
   23LER    CD1  442   6.548   7.546   4.145
   23LER   HD11  443   6.571   7.530   4.250
   23LER   HD12  444   6.644   7.556   4.093
   23LER   HD13  445   6.478   7.629   4.135
   23LER    CD2  446   6.522   7.302   4.161
   23LER   HD21  447   6.506   7.294   4.269
   23LER   HD22  448   6.466   7.221   4.115
   23LER   HD23  449   6.627   7.303   4.131
   23LER      C  450   6.266   7.455   3.853
   23LER      O  451   6.361   7.488   3.777
   24LY0      N  452   6.141   7.272   2.366
   24LY0     H1  453   6.044   7.298   2.356
   24LY0     H2  454   6.178   7.297   2.457
   24LY0     H3  455   6.195   7.329   2.303
   24LY0     CA  456   6.158   7.122   2.346
   24LY0     HA  457   6.072   7.064   2.380
   24LY0     CB  458   6.179   7.091   2.199
   24LY0    HB1  459   6.228   6.995   2.185
   24LY0    HB2  460   6.244   7.160   2.145
   24LY0     CG  461   6.052   7.081   2.111
   24LY0    HG1  462   5.982   7.009   2.155
   24LY0    HG2  463   6.077   7.036   2.015
   24LY0     CD  464   5.982   7.216   2.079
   24LY0    HD1  465   5.952   7.260   2.174
   24LY0    HD2  466   5.888   7.197   2.027
   24LY0     CE  467   6.070   7.327   2.020
   24LY0    HE1  468   6.128   7.285   1.938
   24LY0    HE2  469   6.136   7.371   2.094
   24LY0     NZ  470   5.984   7.443   1.972
   24LY0    HZ1  471   5.957   7.426   1.876
   24LY0    HZ2  472   5.898   7.452   2.024
   24LY0    HZ3  473   6.039   7.527   1.977
   24LY0      C  474   6.283   7.073   2.419
   24LY0      O  475   6.393   7.118   2.391
   25LER      N  476   6.261   6.988   2.527
   25LER      H  477   6.173   6.943   2.546
   25LER     CA  478   6.370   6.952   2.622
   25LER     HA  479   6.421   7.045   2.648
   25LER     CB  480   6.310   6.873   2.747
   25LER    HB1  481   6.397   6.832   2.798
   25LER    HB2  482   6.249   6.790   2.711
   25LER     CG  483   6.232   6.950   2.852
   25LER     HG  484   6.171   7.026   2.802
   25LER    CD1  485   6.149   6.857   2.948
   25LER   HD11  486   6.219   6.791   2.998
   25LER   HD12  487   6.104   6.919   3.025
   25LER   HD13  488   6.066   6.806   2.898
   25LER    CD2  489   6.321   7.041   2.939
   25LER   HD21  490   6.250   7.116   2.974
   25LER   HD22  491   6.364   6.984   3.022
   25LER   HD23  492   6.395   7.095   2.880
   25LER      C  493   6.479   6.861   2.562
   25LER      O  494   6.447   6.784   2.471
   26LYR      N  495   6.606   6.877   2.599
   26LYR      H  496   6.627   6.959   2.654
   26LYR     CA  497   6.706   6.770   2.566
   26LYR     HA  498   6.654   6.676   2.547
   26LYR     CB  499   6.786   6.806   2.438
   26LYR    HB1  500   6.838   6.902   2.447
   26LYR    HB2  501   6.715   6.828   2.358
   26LYR     CG  502   6.886   6.699   2.385
   26LYR    HG1  503   6.852   6.596   2.394
   26LYR    HG2  504   6.982   6.716   2.432
   26LYR     CD  505   6.915   6.728   2.244
   26LYR    HD1  506   6.965   6.824   2.226
   26LYR    HD2  507   6.820   6.730   2.190
   26LYR     CE  508   7.001   6.611   2.186
   26LYR    HE1  509   6.948   6.521   2.216
   26LYR    HE2  510   7.092   6.611   2.246
   26LYR     NZ  511   7.029   6.613   2.036
   26LYR    HZ1  512   7.079   6.697   2.011
   26LYR      C  513   6.807   6.743   2.677
   26LYR      O  514   6.857   6.836   2.741
   27LY0      N  515   6.833   6.618   2.702
   27LY0      H  516   6.786   6.552   2.642
   27LY0     CA  517   6.905   6.576   2.820
   27LY0     HA  518   6.854   6.634   2.898
   27LY0     CB  519   6.887   6.426   2.838
   27LY0    HB1  520   6.954   6.386   2.914
   27LY0    HB2  521   6.909   6.392   2.737
   27LY0     CG  522   6.746   6.382   2.885
   27LY0    HG1  523   6.663   6.438   2.842
   27LY0    HG2  524   6.740   6.409   2.990
   27LY0     CD  525   6.713   6.235   2.886
   27LY0    HD1  526   6.773   6.190   2.966
   27LY0    HD2  527   6.734   6.193   2.788
   27LY0     CE  528   6.556   6.209   2.913
   27LY0    HE1  529   6.495   6.248   2.832
   27LY0    HE2  530   6.530   6.251   3.010
   27LY0     NZ  531   6.530   6.064   2.923
   27LY0    HZ1  532   6.525   6.029   2.829
   27LY0    HZ2  533   6.602   6.019   2.978
   27LY0    HZ3  534   6.438   6.052   2.963
   27LY0      C  535   7.046   6.618   2.823
   27LY0      O  536   7.117   6.623   2.722
   28LER      N  537   7.087   6.671   2.939
   28LER      H  538   7.022   6.679   3.016
   28LER     CA  539   7.224   6.716   2.966
   28LER     HA  540   7.285   6.705   2.877
   28LER     CB  541   7.219   6.867   2.995
   28LER    HB1  542   7.188   6.876   3.099
   28LER    HB2  543   7.138   6.916   2.941
   28LER     CG  544   7.350   6.951   2.980
   28LER     HG  545   7.431   6.897   3.030
   28LER    CD1  546   7.385   6.980   2.832
   28LER   HD11  547   7.305   7.022   2.772
   28LER   HD12  548   7.469   7.049   2.837
   28LER   HD13  549   7.414   6.884   2.788
   28LER    CD2  550   7.335   7.084   3.054
   28LER   HD21  551   7.428   7.142   3.055
   28LER   HD22  552   7.264   7.146   2.999
   28LER   HD23  553   7.297   7.078   3.156
   28LER      C  554   7.288   6.626   3.075
   28LER      O  555   7.225   6.572   3.169
   29LYR      N  556   7.421   6.612   3.073
   29LYR      H  557   7.460   6.632   2.982
   29LYR     CA  558   7.513   6.551   3.171
   29LYR     HA  559   7.477   6.448   3.182
   29LYR     CB  560   7.655   6.537   3.106
   29LYR    HB1  561   7.727   6.513   3.184
   29LYR    HB2  562   7.679   6.628   3.051
   29LYR     CG  563   7.656   6.414   3.015
   29LYR    HG1  564   7.562   6.401   2.963
   29LYR    HG2  565   7.656   6.327   3.081
   29LYR     CD  566   7.779   6.403   2.933
   29LYR    HD1  567   7.790   6.301   2.896
   29LYR    HD2  568   7.863   6.430   2.996
   29LYR     CE  569   7.774   6.489   2.807
   29LYR    HE1  570   7.862   6.470   2.745
   29LYR    HE2  571   7.773   6.597   2.822
   29LYR     NZ  572   7.659   6.464   2.721
   29LYR    HZ1  573   7.670   6.378   2.669
   29LYR      C  574   7.535   6.612   3.307
   29LYR      O  575   7.604   6.563   3.392
   30LER      N  576   7.485   6.736   3.311
   30LER      H  577   7.411   6.756   3.246
   30LER     CA  578   7.518   6.828   3.417
   30LER     HA  579   7.591   6.786   3.486
   30LER     CB  580   7.581   6.949   3.351
   30LER    HB1  581   7.603   7.020   3.431
   30LER    HB2  582   7.511   6.999   3.285
   30LER     CG  583   7.713   6.920   3.270
   30LER     HG  584   7.687   6.861   3.181
   30LER    CD1  585   7.760   7.065   3.231
   30LER   HD11  586   7.857   7.044   3.185
   30LER   HD12  587   7.688   7.110   3.163
   30LER   HD13  588   7.774   7.131   3.316
   30LER    CD2  589   7.822   6.858   3.364
   30LER   HD21  590   7.856   6.932   3.437
   30LER   HD22  591   7.786   6.763   3.403
   30LER   HD23  592   7.900   6.838   3.291
   30LER      C  593   7.394   6.865   3.499
   30LER      O  594   7.275   6.841   3.464
   31LER      N  595   7.420   6.907   3.626
   31LER      H  596   7.514   6.934   3.650
   31LER     CA  597   7.330   6.918   3.741
   31LER     HA  598   7.260   6.835   3.725
   31LER     CB  599   7.393   6.884   3.873
   31LER    HB1  600   7.335   6.922   3.957
   31LER    HB2  601   7.495   6.922   3.874
   31LER     CG  602   7.396   6.731   3.900
   31LER     HG  603   7.292   6.698   3.908
   31LER    CD1  604   7.476   6.658   3.796
   31LER   HD11  605   7.501   6.554   3.813
   31LER   HD12  606   7.433   6.668   3.696
   31LER   HD13  607   7.576   6.700   3.782
   31LER    CD2  608   7.460   6.705   4.036
   31LER   HD21  609   7.395   6.738   4.117
   31LER   HD22  610   7.479   6.598   4.046
   31LER   HD23  611   7.557   6.753   4.049
   31LER      C  612   7.266   7.058   3.759
   31LER      O  613   7.328   7.161   3.737
   32LY0      N  614   7.291   6.101   1.696
   32LY0     H1  615   7.360   6.110   1.769
   32LY0     H2  616   7.276   6.005   1.667
   32LY0     H3  617   7.320   6.158   1.618
   32LY0     CA  618   7.154   6.147   1.741
   32LY0     HA  619   7.083   6.142   1.658
   32LY0     CB  620   7.106   6.050   1.849
   32LY0    HB1  621   7.182   6.049   1.927
   32LY0    HB2  622   7.123   5.950   1.807
   32LY0     CG  623   6.965   6.083   1.903
   32LY0    HG1  624   6.887   6.089   1.828
   32LY0    HG2  625   6.981   6.184   1.941
   32LY0     CD  626   6.909   5.983   2.002
   32LY0    HD1  627   6.823   6.030   2.049
   32LY0    HD2  628   6.985   5.956   2.075
   32LY0     CE  629   6.867   5.851   1.940
   32LY0    HE1  630   6.952   5.807   1.889
   32LY0    HE2  631   6.801   5.862   1.854
   32LY0     NZ  632   6.815   5.762   2.040
   32LY0    HZ1  633   6.729   5.795   2.082
   32LY0    HZ2  634   6.799   5.668   2.006
   32LY0    HZ3  635   6.883   5.749   2.113
   32LY0      C  636   7.164   6.290   1.793
   32LY0      O  637   7.251   6.308   1.874
   33LER      N  638   7.069   6.381   1.757
   33LER      H  639   6.997   6.353   1.692
   33LER     CA  640   7.048   6.521   1.808
   33LER     HA  641   7.144   6.572   1.807
   33LER     CB  642   6.949   6.599   1.716
   33LER    HB1  643   6.855   6.545   1.722
   33LER    HB2  644   6.981   6.587   1.612
   33LER     CG  645   6.925   6.747   1.726
   33LER     HG  646   6.868   6.764   1.817
   33LER    CD1  647   7.047   6.836   1.729
   33LER   HD11  648   7.025   6.930   1.779
   33LER   HD12  649   7.128   6.789   1.786
   33LER   HD13  650   7.074   6.847   1.623
   33LER    CD2  651   6.826   6.787   1.615
   33LER   HD21  652   6.733   6.734   1.636
   33LER   HD22  653   6.799   6.893   1.610
   33LER   HD23  654   6.860   6.765   1.514
   33LER      C  655   6.998   6.511   1.953
   33LER      O  656   6.942   6.406   2.000
   34LY0      N  657   6.332   5.937   2.053
   34LY0     H1  658   6.234   5.914   2.056
   34LY0     H2  659   6.366   5.972   1.965
   34LY0     H3  660   6.384   5.851   2.062
   34LY0     CA  661   6.371   6.033   2.164
   34LY0     HA  662   6.301   6.117   2.163
   34LY0     CB  663   6.370   5.970   2.303
   34LY0    HB1  664   6.393   6.043   2.380
   34LY0    HB2  665   6.447   5.893   2.304
   34LY0     CG  666   6.230   5.910   2.342
   34LY0    HG1  667   6.197   5.827   2.280
   34LY0    HG2  668   6.155   5.989   2.341
   34LY0     CD  669   6.228   5.881   2.489
   34LY0    HD1  670   6.256   5.965   2.553
   34LY0    HD2  671   6.310   5.811   2.505
   34LY0     CE  672   6.095   5.838   2.546
   34LY0    HE1  673   6.090   5.733   2.514
   34LY0    HE2  674   6.025   5.907   2.498
   34LY0     NZ  675   6.087   5.849   2.696
   34LY0    HZ1  676   6.124   5.937   2.729
   34LY0    HZ2  677   5.994   5.858   2.734
   34LY0    HZ3  678   6.142   5.774   2.735
   34LY0      C  679   6.508   6.098   2.132
   34LY0      O  680   6.584   6.042   2.058
   35LER      N  681   6.547   6.213   2.194
   35LER      H  682   6.486   6.254   2.264
   35LER     CA  683   6.669   6.297   2.178
   35LER     HA  684   6.710   6.272   2.081
   35LER     CB  685   6.642   6.448   2.194
   35LER    HB1  686   6.735   6.503   2.183
   35LER    HB2  687   6.612   6.473   2.295
   35LER     CG  688   6.548   6.516   2.086
   35LER     HG  689   6.452   6.465   2.097
   35LER    CD1  690   6.533   6.670   2.116
   35LER   HD11  691   6.455   6.718   2.057
   35LER   HD12  692   6.525   6.685   2.224
   35LER   HD13  693   6.627   6.716   2.087
   35LER    CD2  694   6.599   6.491   1.944
   35LER   HD21  695   6.619   6.384   1.936
   35LER   HD22  696   6.535   6.533   1.867
   35LER   HD23  697   6.700   6.532   1.942
   35LER      C  698   6.777   6.241   2.271
   35LER      O  699   6.747   6.160   2.361
   36LYR      N  700   6.907   6.270   2.241
   36LYR      H  701   6.919   6.329   2.160
   36LYR     CA  702   7.032   6.211   2.310
   36LYR     HA  703   7.011   6.105   2.325
   36LYR     CB  704   7.151   6.235   2.216
   36LYR    HB1  705   7.135   6.335   2.178
   36LYR    HB2  706   7.148   6.167   2.131
   36LYR     CG  707   7.295   6.221   2.268
   36LYR    HG1  708   7.306   6.130   2.328
   36LYR    HG2  709   7.312   6.311   2.328
   36LYR     CD  710   7.396   6.220   2.158
   36LYR    HD1  711   7.404   6.310   2.097
   36LYR    HD2  712   7.364   6.137   2.095
   36LYR     CE  713   7.534   6.181   2.204
   36LYR    HE1  714   7.593   6.166   2.113
   36LYR    HE2  715   7.532   6.097   2.274
   36LYR     NZ  716   7.602   6.275   2.289
   36LYR    HZ1  717   7.594   6.255   2.388
   36LYR      C  718   7.055   6.261   2.453
   36LYR      O  719   7.029   6.380   2.468
   37LY0      N  720   7.127   6.186   2.543
   37LY0      H  721   7.131   6.088   2.520
   37LY0     CA  722   7.199   6.247   2.655
   37LY0     HA  723   7.135   6.331   2.684
   37LY0     CB  724   7.214   6.136   2.766
   37LY0    HB1  725   7.262   6.174   2.856
   37LY0    HB2  726   7.278   6.055   2.729
   37LY0     CG  727   7.081   6.073   2.805
   37LY0    HG1  728   6.996   6.135   2.775
   37LY0    HG2  729   7.071   6.072   2.914
   37LY0     CD  730   7.043   5.932   2.760
   37LY0    HD1  731   7.124   5.866   2.790
   37LY0    HD2  732   7.026   5.919   2.653
   37LY0     CE  733   6.916   5.887   2.839
   37LY0    HE1  734   6.832   5.954   2.819
   37LY0    HE2  735   6.932   5.890   2.947
   37LY0     NZ  736   6.879   5.748   2.813
   37LY0    HZ1  737   6.798   5.728   2.869
   37LY0    HZ2  738   6.849   5.733   2.718
   37LY0    HZ3  739   6.951   5.678   2.826
   37LY0      C  740   7.329   6.316   2.614
   37LY0      O  741   7.422   6.245   2.582
   38LER      N  742   7.336   6.445   2.628
   38LER      H  743   7.258   6.497   2.664
   38LER     CA  744   7.458   6.519   2.591
   38LER     HA  745   7.511   6.457   2.518
   38LER     CB  746   7.410   6.652   2.522
   38LER    HB1  747   7.501   6.709   2.503
   38LER    HB2  748   7.347   6.705   2.594
   38LER     CG  749   7.348   6.654   2.387
   38LER     HG  750   7.270   6.578   2.383
   38LER    CD1  751   7.288   6.792   2.368
   38LER   HD11  752   7.368   6.863   2.390
   38LER   HD12  753   7.259   6.795   2.263
   38LER   HD13  754   7.198   6.808   2.426
   38LER    CD2  755   7.448   6.618   2.278
   38LER   HD21  756   7.390   6.622   2.187
   38LER   HD22  757   7.516   6.701   2.262
   38LER   HD23  758   7.485   6.516   2.295
   38LER      C  759   7.544   6.532   2.719
   38LER      O  760   7.512   6.620   2.799
   39LY0      N  761   8.037   6.181   2.698
   39LY0     H1  762   7.965   6.131   2.749
   39LY0     H2  763   8.126   6.135   2.712
   39LY0     H3  764   8.055   6.276   2.725
   39LY0     CA  765   8.012   6.169   2.553
   39LY0     HA  766   8.091   6.217   2.495
   39LY0     CB  767   8.000   6.024   2.508
   39LY0    HB1  768   7.910   5.988   2.558
   39LY0    HB2  769   8.096   5.983   2.538
   39LY0     CG  770   7.985   6.012   2.356
   39LY0    HG1  771   8.058   6.073   2.302
   39LY0    HG2  772   7.886   6.041   2.323
   39LY0     CD  773   8.008   5.864   2.308
   39LY0    HD1  774   7.956   5.796   2.375
   39LY0    HD2  775   8.115   5.844   2.315
   39LY0     CE  776   7.960   5.829   2.172
   39LY0    HE1  777   7.989   5.906   2.100
   39LY0    HE2  778   7.851   5.817   2.179
   39LY0     NZ  779   8.005   5.688   2.127
   39LY0    HZ1  780   7.998   5.620   2.202
   39LY0    HZ2  781   7.967   5.655   2.039
   39LY0    HZ3  782   8.106   5.695   2.126
   39LY0      C  783   7.874   6.251   2.518
   39LY0      O  784   7.780   6.253   2.584
   40LER      N  785   7.887   6.333   2.412
   40LER      H  786   7.979   6.355   2.378
   40LER     CA  787   7.773   6.424   2.363
   40LER     HA  788   7.706   6.450   2.445
   40LER     CB  789   7.830   6.562   2.313
   40LER    HB1  790   7.760   6.614   2.248
   40LER    HB2  791   7.924   6.540   2.263
   40LER     CG  792   7.858   6.663   2.419
   40LER     HG  793   7.771   6.679   2.481
   40LER    CD1  794   7.980   6.641   2.511
   40LER   HD11  795   7.988   6.533   2.523
   40LER   HD12  796   8.074   6.668   2.462
   40LER   HD13  797   7.981   6.697   2.604
   40LER    CD2  798   7.893   6.801   2.363
   40LER   HD21  799   7.886   6.882   2.436
   40LER   HD22  800   7.994   6.814   2.324
   40LER   HD23  801   7.814   6.816   2.289
   40LER      C  802   7.692   6.362   2.246
   40LER      O  803   7.738   6.349   2.136
   41U      O5'  804   3.936   7.892   2.429
   41U      H5T  805   3.915   7.835   2.503
   41U      C5'  806   3.815   7.940   2.363
   41U     H5'1  807   3.788   8.039   2.399
   41U     H5'2  808   3.736   7.866   2.376
   41U      C4'  809   3.846   7.953   2.213
   41U      H4'  810   3.753   7.974   2.159
   41U      O4'  811   3.934   8.065   2.188
   41U      C1'  812   4.002   8.038   2.058
   41U      H1'  813   3.965   8.103   1.979
   41U       N1  814   4.146   8.050   2.083
   41U       C6  815   4.211   8.006   2.197
   41U       H6  816   4.153   7.961   2.277
   41U       C5  817   4.344   8.029   2.213
   41U       H5  818   4.397   8.001   2.302
   41U       C4  819   4.420   8.099   2.113
   41U       O4  820   4.537   8.138   2.134
   41U       N3  821   4.361   8.118   1.992
   41U       H3  822   4.418   8.155   1.918
   41U       C2  823   4.220   8.098   1.971
   41U       O2  824   4.169   8.108   1.863
   41U      C3'  825   3.913   7.833   2.151
   41U      H3'  826   3.998   7.812   2.216
   41U      C2'  827   3.969   7.893   2.015
   41U     H2'1  828   4.061   7.839   1.995
   41U      O2'  829   3.876   7.893   1.909
   41U     HO'2  830   3.811   7.831   1.943
   41U      O3'  831   3.828   7.729   2.122
   42U        P  832   3.885   7.582   2.111
   42U      O1P  833   3.774   7.484   2.112
   42U      O2P  834   3.992   7.571   2.212
   42U      O5'  835   3.952   7.591   1.967
   42U      C5'  836   3.882   7.568   1.848
   42U     H5'1  837   3.814   7.653   1.850
   42U     H5'2  838   3.830   7.473   1.858
   42U      C4'  839   3.982   7.575   1.730
   42U      H4'  840   3.918   7.557   1.643
   42U      O4'  841   4.036   7.705   1.730
   42U      C1'  842   4.167   7.695   1.659
   42U      H1'  843   4.163   7.756   1.568
   42U       N1  844   4.281   7.753   1.745
   42U       C6  845   4.300   7.725   1.875
   42U       H6  846   4.226   7.665   1.924
   42U       C5  847   4.409   7.766   1.944
   42U       H5  848   4.415   7.755   2.051
   42U       C4  849   4.514   7.835   1.881
   42U       O4  850   4.607   7.886   1.944
   42U       N3  851   4.506   7.839   1.745
   42U       H3  852   4.579   7.889   1.697
   42U       C2  853   4.387   7.818   1.677
   42U       O2  854   4.378   7.826   1.549
   42U      C3'  855   4.097   7.474   1.721
   42U      H3'  856   4.135   7.451   1.821
   42U      C2'  857   4.201   7.545   1.636
   42U     H2'1  858   4.302   7.523   1.669
   42U      O2'  859   4.199   7.529   1.498
   42U     HO'2  860   4.211   7.437   1.475
   42U      O3'  861   4.050   7.359   1.649
   43A        P  862   4.151   7.232   1.647
   43A      O1P  863   4.061   7.124   1.605
   43A      O2P  864   4.225   7.222   1.772
   43A      O5'  865   4.255   7.247   1.534
   43A      C5'  866   4.222   7.223   1.397
   43A     H5'1  867   4.141   7.292   1.378
   43A     H5'2  868   4.207   7.115   1.386
   43A      C4'  869   4.326   7.265   1.293
   43A      H4'  870   4.296   7.252   1.189
   43A      O4'  871   4.368   7.399   1.324
   43A      C1'  872   4.506   7.420   1.295
   43A      H1'  873   4.521   7.505   1.229
   43A       N9  874   4.573   7.444   1.427
   43A       C8  875   4.542   7.397   1.553
   43A       H8  876   4.459   7.331   1.571
   43A       N7  877   4.599   7.459   1.662
   43A       C5  878   4.691   7.534   1.592
   43A       C6  879   4.786   7.630   1.629
   43A       N6  880   4.816   7.659   1.758
   43A      H61  881   4.774   7.608   1.834
   43A      H62  882   4.883   7.731   1.780
   43A       N1  883   4.860   7.706   1.548
   43A       C2  884   4.840   7.677   1.418
   43A       H2  885   4.914   7.712   1.348
   43A       N3  886   4.755   7.596   1.363
   43A       C4  887   4.678   7.528   1.454
   43A      C3'  888   4.463   7.194   1.296
   43A      H3'  889   4.497   7.184   1.399
   43A      C2'  890   4.557   7.297   1.222
   43A     H2'1  891   4.660   7.276   1.251
   43A      O2'  892   4.527   7.312   1.084
   43A     HO'2  893   4.528   7.227   1.040
   43A      O3'  894   4.467   7.064   1.227
   44A        P  895   4.589   6.965   1.223
   44A      O1P  896   4.567   6.870   1.109
   44A      O2P  897   4.610   6.911   1.358
   44A      O5'  898   4.711   7.054   1.189
   44A      C5'  899   4.757   7.076   1.057
   44A     H5'1  900   4.693   7.127   0.985
   44A     H5'2  901   4.770   6.975   1.019
   44A      C4'  902   4.896   7.143   1.051
   44A      H4'  903   4.920   7.171   0.948
   44A      O4'  904   4.880   7.266   1.121
   44A      C1'  905   5.007   7.294   1.180
   44A      H1'  906   5.049   7.386   1.140
   44A       N9  907   4.993   7.314   1.325
   44A       C8  908   4.908   7.260   1.415
   44A       H8  909   4.827   7.195   1.388
   44A       N7  910   4.915   7.305   1.539
   44A       C5  911   5.028   7.387   1.534
   44A       C6  912   5.087   7.469   1.630
   44A       N6  913   5.062   7.491   1.755
   44A      H61  914   4.977   7.450   1.793
   44A      H62  915   5.113   7.563   1.803
   44A       N1  916   5.198   7.538   1.601
   44A       C2  917   5.232   7.531   1.472
   44A       H2  918   5.317   7.595   1.451
   44A       N3  919   5.181   7.473   1.369
   44A       C4  920   5.075   7.398   1.404
   44A      C3'  921   4.999   7.067   1.133
   44A      H3'  922   4.948   7.048   1.228
   44A      C2'  923   5.105   7.177   1.157
   44A     H2'1  924   5.165   7.166   1.247
   44A      O2'  925   5.181   7.214   1.044
   44A     HO'2  926   5.238   7.286   1.073
   44A      O3'  927   5.052   6.947   1.078
   45U        P  928   5.136   6.845   1.176
   45U      O1P  929   5.183   6.726   1.102
   45U      O2P  930   5.046   6.816   1.294
   45U      O5'  931   5.264   6.918   1.231
   45U      C5'  932   5.370   6.947   1.145
   45U     H5'1  933   5.350   7.018   1.065
   45U     H5'2  934   5.410   6.861   1.093
   45U      C4'  935   5.483   6.998   1.229
   45U      H4'  936   5.573   7.019   1.172
   45U      O4'  937   5.442   7.120   1.286
   45U      C1'  938   5.517   7.129   1.408
   45U      H1'  939   5.582   7.216   1.414
   45U       N1  940   5.423   7.152   1.520
   45U       C6  941   5.288   7.129   1.510
   45U       H6  942   5.248   7.094   1.415
   45U       C5  943   5.203   7.138   1.616
   45U       H5  944   5.100   7.111   1.602
   45U       C4  945   5.250   7.181   1.744
   45U       O4  946   5.184   7.191   1.844
   45U       N3  947   5.385   7.215   1.746
   45U       H3  948   5.420   7.237   1.838
   45U       C2  949   5.476   7.203   1.642
   45U       O2  950   5.594   7.229   1.662
   45U      C3'  951   5.517   6.909   1.341
   45U      H3'  952   5.431   6.873   1.396
   45U      C2'  953   5.598   7.002   1.422
   45U     H2'1  954   5.599   6.958   1.521
   45U      O2'  955   5.735   7.019   1.378
   45U     HO'2  956   5.783   6.937   1.390
   45U      O3'  957   5.583   6.785   1.317
   46U        P  958   5.576   6.659   1.421
   46U      O1P  959   5.618   6.542   1.342
   46U      O2P  960   5.445   6.653   1.483
   46U      O5'  961   5.684   6.685   1.533
   46U      C5'  962   5.825   6.713   1.507
   46U     H5'1  963   5.835   6.765   1.412
   46U     H5'2  964   5.875   6.616   1.504
   46U      C4'  965   5.886   6.787   1.626
   46U      H4'  966   5.988   6.820   1.606
   46U      O4'  967   5.804   6.894   1.656
   46U      C1'  968   5.804   6.904   1.801
   46U      H1'  969   5.846   7.003   1.820
   46U       N1  970   5.670   6.890   1.868
   46U       C6  971   5.565   6.828   1.806
   46U       H6  972   5.584   6.766   1.720
   46U       C5  973   5.437   6.865   1.841
   46U       H5  974   5.358   6.827   1.778
   46U       C4  975   5.413   6.934   1.968
   46U       O4  976   5.304   6.950   2.021
   46U       N3  977   5.522   6.966   2.042
   46U       H3  978   5.512   7.000   2.136
   46U       C2  979   5.650   6.953   1.994
   46U       O2  980   5.746   7.001   2.053
   46U      C3'  981   5.885   6.695   1.748
   46U      H3'  982   5.791   6.642   1.761
   46U      C2'  983   5.902   6.799   1.858
   46U     H2'1  984   5.875   6.768   1.959
   46U      O2'  985   6.033   6.845   1.859
   46U     HO'2  986   6.096   6.781   1.892
   46U      O3'  987   5.987   6.598   1.731
   47A        P  988   5.989   6.471   1.831
   47A      O1P  989   6.092   6.383   1.776
   47A      O2P  990   5.846   6.433   1.858
   47A      O5'  991   6.038   6.536   1.965
   47A      C5'  992   6.169   6.561   2.009
   47A     H5'1  993   6.230   6.610   1.933
   47A     H5'2  994   6.217   6.467   2.033
   47A      C4'  995   6.163   6.642   2.141
   47A      H4'  996   6.257   6.695   2.151
   47A      O4'  997   6.060   6.737   2.136
   47A      C1'  998   5.999   6.744   2.267
   47A      H1'  999   6.003   6.843   2.311
   47A       N9 1000   5.859   6.702   2.259
   47A       C8 1001   5.795   6.648   2.159
   47A       H8 1002   5.845   6.601   2.075
   47A       N7 1003   5.664   6.662   2.158
   47A       C5 1004   5.638   6.717   2.280
   47A       C6 1005   5.530   6.758   2.360
   47A       N6 1006   5.406   6.737   2.325
   47A      H61 1007   5.391   6.696   2.234
   47A      H62 1008   5.330   6.760   2.388
   47A       N1 1009   5.550   6.803   2.485
   47A       C2 1010   5.674   6.833   2.526
   47A       H2 1011   5.687   6.873   2.625
   47A       N3 1012   5.782   6.800   2.461
   47A       C4 1013   5.763   6.749   2.339
   47A      C3' 1014   6.145   6.548   2.264
   47A      H3' 1015   6.075   6.473   2.228
   47A      C2' 1016   6.078   6.647   2.355
   47A     H2'1 1017   6.012   6.596   2.425
   47A      O2' 1018   6.166   6.736   2.427
   47A     HO'2 1019   6.258   6.711   2.421
   47A      O3' 1020   6.277   6.504   2.308
   48U        P 1021   6.296   6.377   2.398
   48U      O1P 1022   6.439   6.350   2.428
   48U      O2P 1023   6.217   6.269   2.339
   48U      O5' 1024   6.224   6.406   2.539
   48U      C5' 1025   6.282   6.486   2.636
   48U     H5'1 1026   6.323   6.577   2.593
   48U     H5'2 1027   6.366   6.426   2.669
   48U      C4' 1028   6.179   6.521   2.749
   48U      H4' 1029   6.224   6.579   2.830
   48U      O4' 1030   6.063   6.590   2.714
   48U      C1' 1031   5.955   6.552   2.801
   48U      H1' 1032   5.912   6.624   2.871
   48U       N1 1033   5.843   6.498   2.718
   48U       C6 1034   5.864   6.452   2.589
   48U       H6 1035   5.968   6.438   2.562
   48U       C5 1036   5.762   6.429   2.501
   48U       H5 1037   5.783   6.402   2.399
   48U       C4 1038   5.628   6.452   2.538
   48U       O4 1039   5.530   6.451   2.459
   48U       N3 1040   5.614   6.491   2.666
   48U       H3 1041   5.525   6.521   2.704
   48U       C2 1042   5.709   6.516   2.763
   48U       O2 1043   5.679   6.541   2.882
   48U      C3' 1044   6.129   6.395   2.819
   48U      H3' 1045   6.083   6.329   2.746
   48U      C2' 1046   6.008   6.442   2.894
   48U     H2'1 1047   5.943   6.356   2.912
   48U      O2' 1048   6.035   6.503   3.024
   48U     HO'2 1049   6.103   6.461   3.078
   48U      O3' 1050   6.212   6.311   2.895
   49C        P 1051   6.184   6.151   2.910
   49C      O1P 1052   6.278   6.101   3.007
   49C      O2P 1053   6.181   6.092   2.774
   49C      O5' 1054   6.040   6.150   2.981
   49C      C5' 1055   6.032   6.179   3.119
   49C     H5'1 1056   6.083   6.274   3.134
   49C     H5'2 1057   6.077   6.100   3.180
   49C      C4' 1058   5.891   6.197   3.176
   49C      H4' 1059   5.903   6.223   3.282
   49C      O4' 1060   5.816   6.299   3.108
   49C      C1' 1061   5.680   6.245   3.083
   49C      H1' 1062   5.615   6.326   3.118
   49C       N1 1063   5.649   6.210   2.946
   49C       C6 1064   5.735   6.153   2.860
   49C       H6 1065   5.836   6.140   2.895
   49C       C5 1066   5.706   6.134   2.727
   49C       H5 1067   5.777   6.097   2.655
   49C       C4 1068   5.568   6.167   2.687
   49C       N4 1069   5.524   6.169   2.565
   49C      H41 1070   5.581   6.142   2.486
   49C      H42 1071   5.431   6.206   2.553
   49C       N3 1072   5.480   6.213   2.777
   49C       C2 1073   5.513   6.224   2.904
   49C       O2 1074   5.422   6.237   2.986
   49C      C3' 1075   5.800   6.071   3.172
   49C      H3' 1076   5.819   6.017   3.079
   49C      C2' 1077   5.663   6.132   3.187
   49C     H2'1 1078   5.588   6.057   3.162
   49C      O2' 1079   5.635   6.198   3.316
   49C     HO'2 1080   5.539   6.205   3.313
   49C      O3' 1081   5.819   5.979   3.281
   50U        P 1082   5.792   5.829   3.262
   50U      O1P 1083   5.845   5.766   3.390
   50U      O2P 1084   5.860   5.781   3.142
   50U      O5' 1085   5.634   5.822   3.246
   50U      C5' 1086   5.548   5.849   3.351
   50U     H5'1 1087   5.569   5.948   3.390
   50U     H5'2 1088   5.555   5.779   3.434
   50U      C4' 1089   5.407   5.843   3.298
   50U      H4' 1090   5.337   5.865   3.379
   50U      O4' 1091   5.378   5.943   3.199
   50U      C1' 1092   5.272   5.902   3.121
   50U      H1' 1093   5.192   5.975   3.136
   50U       N1 1094   5.314   5.899   2.980
   50U       C6 1095   5.445   5.864   2.940
   50U       H6 1096   5.522   5.847   3.013
   50U       C5 1097   5.470   5.867   2.803
   50U       H5 1098   5.572   5.844   2.778
   50U       C4 1099   5.369   5.891   2.708
   50U       O4 1100   5.388   5.879   2.590
   50U       N3 1101   5.244   5.915   2.751
   50U       H3 1102   5.166   5.907   2.688
   50U       C2 1103   5.210   5.916   2.881
   50U       O2 1104   5.089   5.909   2.913
   50U      C3' 1105   5.360   5.713   3.231
   50U      H3' 1106   5.435   5.674   3.163
   50U      C2' 1107   5.233   5.760   3.160
   50U     H2'1 1108   5.217   5.697   3.073
   50U      O2' 1109   5.115   5.761   3.237
   50U     HO'2 1110   5.084   5.670   3.239
   50U      O3' 1111   5.329   5.610   3.331
   51A        P 1112   5.307   5.459   3.287
   51A      O1P 1113   5.301   5.397   3.419
   51A      O2P 1114   5.419   5.421   3.208
   51A      O5' 1115   5.175   5.439   3.208
   51A      C5' 1116   5.049   5.431   3.274
   51A     H5'1 1117   5.039   5.514   3.344
   51A     H5'2 1118   5.052   5.335   3.325
   51A      C4' 1119   4.938   5.431   3.166
   51A      H4' 1120   4.848   5.431   3.228
   51A      O4' 1121   4.933   5.553   3.084
   51A      C1' 1122   4.888   5.515   2.952
   51A      H1' 1123   4.798   5.573   2.932
   51A       N9 1124   5.003   5.538   2.859
   51A       C8 1125   5.139   5.530   2.882
   51A       H8 1126   5.173   5.502   2.981
   51A       N7 1127   5.213   5.549   2.778
   51A       C5 1128   5.124   5.561   2.672
   51A       C6 1129   5.137   5.584   2.533
   51A       N6 1130   5.242   5.614   2.468
   51A      H61 1131   5.334   5.613   2.509
   51A      H62 1132   5.229   5.643   2.372
   51A       N1 1133   5.033   5.579   2.451
   51A       C2 1134   4.913   5.561   2.509
   51A       H2 1135   4.826   5.562   2.446
   51A       N3 1136   4.884   5.558   2.643
   51A       C4 1137   4.995   5.551   2.721
   51A      C3' 1138   4.938   5.321   3.063
   51A      H3' 1139   5.035   5.308   3.016
   51A      C2' 1140   4.844   5.372   2.952
   51A     H2'1 1141   4.879   5.325   2.860
   51A      O2' 1142   4.705   5.348   2.989
   51A     HO'2 1143   4.703   5.274   3.051
   51A      O3' 1144   4.903   5.199   3.126
   52U        P 1145   4.978   5.058   3.099
   52U      O1P 1146   4.936   4.946   3.188
   52U      O2P 1147   5.120   5.102   3.110
   52U      O5' 1148   4.935   5.041   2.948
   52U      C5' 1149   4.809   4.976   2.928
   52U     H5'1 1150   4.729   5.034   2.975
   52U     H5'2 1151   4.789   4.875   2.966
   52U      C4' 1152   4.765   5.000   2.783
   52U      H4' 1153   4.657   4.992   2.772
   52U      O4' 1154   4.786   5.130   2.728
   52U      C1' 1155   4.839   5.128   2.597
   52U      H1' 1156   4.767   5.189   2.542
   52U       N1 1157   4.983   5.167   2.574
   52U       C6 1158   5.064   5.199   2.679
   52U       H6 1159   5.028   5.185   2.780
   52U       C5 1160   5.186   5.250   2.661
   52U       H5 1161   5.246   5.277   2.747
   52U       C4 1162   5.232   5.280   2.527
   52U       O4 1163   5.347   5.322   2.503
   52U       N3 1164   5.145   5.261   2.426
   52U       H3 1165   5.176   5.295   2.336
   52U       C2 1166   5.029   5.196   2.444
   52U       O2 1167   4.961   5.180   2.343
   52U      C3' 1168   4.849   4.912   2.692
   52U      H3' 1169   4.954   4.903   2.721
   52U      C2' 1170   4.829   4.981   2.557
   52U     H2'1 1171   4.898   4.959   2.475
   52U      O2' 1172   4.701   4.978   2.497
   52U     HO'2 1173   4.711   4.903   2.437
   52U      O3' 1174   4.800   4.783   2.695
   53U        P 1175   4.894   4.660   2.643
   53U      O1P 1176   4.825   4.537   2.680
   53U      O2P 1177   5.031   4.680   2.699
   53U      O5' 1178   4.894   4.681   2.483
   53U      C5' 1179   4.773   4.649   2.412
   53U     H5'1 1180   4.689   4.701   2.459
   53U     H5'2 1181   4.762   4.542   2.426
   53U      C4' 1182   4.804   4.680   2.267
   53U      H4' 1183   4.720   4.638   2.211
   53U      O4' 1184   4.832   4.819   2.248
   53U      C1' 1185   4.924   4.832   2.144
   53U      H1' 1186   4.878   4.884   2.060
   53U       N1 1187   5.061   4.889   2.182
   53U       C6 1188   5.100   4.894   2.313
   53U       H6 1189   5.046   4.841   2.390
   53U       C5 1190   5.212   4.958   2.352
   53U       H5 1191   5.246   4.965   2.454
   53U       C4 1192   5.295   5.029   2.259
   53U       O4 1193   5.398   5.083   2.290
   53U       N3 1194   5.254   5.019   2.125
   53U       H3 1195   5.317   5.062   2.059
   53U       C2 1196   5.144   4.950   2.078
   53U       O2 1197   5.115   4.949   1.957
   53U      C3' 1198   4.930   4.607   2.216
   53U      H3' 1199   5.018   4.613   2.279
   53U      C2' 1200   4.943   4.689   2.084
   53U     H2'1 1201   5.041   4.686   2.036
   53U      O2' 1202   4.842   4.666   1.985
   53U     HO'2 1203   4.824   4.572   1.972
   53U      O3' 1204   4.897   4.469   2.182
   54C        P 1205   4.997   4.353   2.223
   54C      O1P 1206   4.918   4.234   2.179
   54C      O2P 1207   5.026   4.374   2.360
   54C      O5' 1208   5.129   4.375   2.135
   54C      C5' 1209   5.127   4.370   1.990
   54C     H5'1 1210   5.033   4.413   1.956
   54C     H5'2 1211   5.133   4.263   1.970
   54C      C4' 1212   5.235   4.436   1.913
   54C      H4' 1213   5.200   4.416   1.812
   54C      O4' 1214   5.255   4.572   1.949
   54C      C1' 1215   5.384   4.609   1.913
   54C      H1' 1216   5.380   4.693   1.844
   54C       N1 1217   5.464   4.672   2.033
   54C       C6 1218   5.422   4.659   2.166
   54C       H6 1219   5.344   4.586   2.184
   54C       C5 1220   5.469   4.736   2.265
   54C       H5 1221   5.438   4.726   2.368
   54C       C4 1222   5.577   4.814   2.233
   54C       N4 1223   5.633   4.894   2.324
   54C      H41 1224   5.585   4.911   2.411
   54C      H42 1225   5.710   4.950   2.290
   54C       N3 1226   5.632   4.819   2.109
   54C       C2 1227   5.578   4.750   2.008
   54C       O2 1228   5.633   4.753   1.896
   54C      C3' 1229   5.373   4.373   1.936
   54C      H3' 1230   5.392   4.372   2.044
   54C      C2' 1231   5.460   4.481   1.861
   54C     H2'1 1232   5.563   4.472   1.896
   54C      O2' 1233   5.448   4.480   1.719
   54C     HO'2 1234   5.527   4.520   1.680
   54C      O3' 1235   5.390   4.245   1.880
   55C        P 1236   5.502   4.148   1.940
   55C      O1P 1237   5.494   4.020   1.863
   55C      O2P 1238   5.487   4.148   2.087
   55C      O5' 1239   5.644   4.223   1.907
   55C      C5' 1240   5.693   4.246   1.776
   55C     H5'1 1241   5.613   4.291   1.718
   55C     H5'2 1242   5.723   4.151   1.731
   55C      C4' 1243   5.818   4.331   1.775
   55C      H4' 1244   5.852   4.338   1.672
   55C      O4' 1245   5.798   4.466   1.821
   55C      C1' 1246   5.917   4.516   1.860
   55C      H1' 1247   5.943   4.596   1.790
   55C       N1 1248   5.916   4.572   1.996
   55C       C6 1249   5.828   4.523   2.090
   55C       H6 1250   5.762   4.442   2.064
   55C       C5 1251   5.823   4.570   2.216
   55C       H5 1252   5.753   4.522   2.283
   55C       C4 1253   5.923   4.667   2.247
   55C       N4 1254   5.942   4.705   2.366
   55C      H41 1255   5.875   4.681   2.438
   55C      H42 1256   6.012   4.776   2.382
   55C       N3 1257   6.009   4.715   2.162
   55C       C2 1258   6.009   4.664   2.037
   55C       O2 1259   6.090   4.706   1.952
   55C      C3' 1260   5.931   4.268   1.847
   55C      H3' 1261   5.897   4.236   1.946
   55C      C2' 1262   6.015   4.397   1.865
   55C     H2'1 1263   6.075   4.384   1.956
   55C      O2' 1264   6.102   4.427   1.753
   55C     HO'2 1265   6.189   4.406   1.787
   55C      O3' 1266   5.996   4.158   1.791
   56G        P 1267   6.110   4.080   1.869
   56G      O1P 1268   6.139   3.951   1.801
   56G      O2P 1269   6.073   4.070   2.011
   56G      O5' 1270   6.236   4.172   1.861
   56G      C5' 1271   6.326   4.186   1.751
   56G     H5'1 1272   6.271   4.236   1.671
   56G     H5'2 1273   6.375   4.094   1.718
   56G      C4' 1274   6.437   4.283   1.785
   56G      H4' 1275   6.500   4.312   1.702
   56G      O4' 1276   6.374   4.401   1.838
   56G      C1' 1277   6.462   4.457   1.932
   56G      H1' 1278   6.488   4.560   1.908
   56G       N9 1279   6.390   4.462   2.063
   56G       C8 1280   6.278   4.394   2.101
   56G       H8 1281   6.246   4.301   2.055
   56G       N7 1282   6.224   4.437   2.209
   56G       C5 1283   6.316   4.542   2.253
   56G       C6 1284   6.320   4.619   2.373
   56G       O6 1285   6.246   4.616   2.476
   56G       N1 1286   6.428   4.713   2.370
   56G       H1 1287   6.439   4.770   2.452
   56G       C2 1288   6.534   4.703   2.290
   56G       N2 1289   6.629   4.794   2.296
   56G      H21 1290   6.638   4.846   2.383
   56G      H22 1291   6.706   4.790   2.231
   56G       N3 1292   6.532   4.630   2.179
   56G       C4 1293   6.419   4.552   2.165
   56G      C3' 1294   6.520   4.231   1.907
   56G      H3' 1295   6.453   4.197   1.987
   56G      C2' 1296   6.584   4.362   1.954
   56G     H2'1 1297   6.604   4.341   2.059
   56G      O2' 1298   6.695   4.396   1.875
   56G     HO'2 1299   6.744   4.464   1.922
   56G      O3' 1300   6.598   4.116   1.877
   57U        P 1301   6.648   4.019   1.993
   57U      O1P 1302   6.732   3.922   1.925
   57U      O2P 1303   6.530   3.968   2.063
   57U      O5' 1304   6.733   4.115   2.086
   57U      C5' 1305   6.865   4.154   2.056
   57U     H5'1 1306   6.871   4.214   1.965
   57U     H5'2 1307   6.938   4.074   2.043
   57U      C4' 1308   6.908   4.244   2.172
   57U      H4' 1309   7.004   4.283   2.137
   57U      O4' 1310   6.813   4.352   2.197
   57U      C1' 1311   6.810   4.376   2.337
   57U      H1' 1312   6.846   4.477   2.352
   57U       N1 1313   6.674   4.374   2.390
   57U       C6 1314   6.589   4.272   2.355
   57U       H6 1315   6.611   4.207   2.272
   57U       C5 1316   6.463   4.265   2.403
   57U       H5 1317   6.399   4.183   2.372
   57U       C4 1318   6.426   4.348   2.516
   57U       O4 1319   6.321   4.352   2.570
   57U       N3 1320   6.521   4.430   2.567
   57U       H3 1321   6.493   4.485   2.647
   57U       C2 1322   6.642   4.455   2.503
   57U       O2 1323   6.717   4.542   2.542
   57U      C3' 1324   6.927   4.166   2.303
   57U      H3' 1325   6.843   4.097   2.313
   57U      C2' 1326   6.899   4.276   2.405
   57U     H2'1 1327   6.862   4.231   2.497
   57U      O2' 1328   7.017   4.348   2.441
   57U     HO'2 1329   7.059   4.294   2.509
   57U      O3' 1330   7.050   4.091   2.321
   58A        P 1331   7.062   4.014   2.466
   58A      O1P 1332   7.185   3.932   2.448
   58A      O2P 1333   6.940   3.944   2.495
   58A      O5' 1334   7.092   4.119   2.578
   58A      C5' 1335   7.078   4.090   2.716
   58A     H5'1 1336   7.161   4.025   2.742
   58A     H5'2 1337   6.983   4.038   2.731
   58A      C4' 1338   7.082   4.220   2.805
   58A      H4' 1339   7.181   4.265   2.812
   58A      O4' 1340   6.983   4.330   2.770
   58A      C1' 1341   6.924   4.384   2.886
   58A      H1' 1342   6.927   4.493   2.890
   58A       N9 1343   6.778   4.343   2.885
   58A       C8 1344   6.721   4.251   2.796
   58A       H8 1345   6.781   4.200   2.723
   58A       N7 1346   6.594   4.227   2.817
   58A       C5 1347   6.558   4.316   2.918
   58A       C6 1348   6.443   4.350   2.997
   58A       N6 1349   6.314   4.298   2.974
   58A      H61 1350   6.303   4.249   2.886
   58A      H62 1351   6.235   4.331   3.027
   58A       N1 1352   6.452   4.428   3.105
   58A       C2 1353   6.568   4.477   3.137
   58A       H2 1354   6.574   4.537   3.227
   58A       N3 1355   6.684   4.463   3.078
   58A       C4 1356   6.672   4.381   2.966
   58A      C3' 1357   7.046   4.187   2.952
   58A      H3' 1358   6.963   4.116   2.947
   58A      C2' 1359   7.002   4.320   3.007
   58A     H2'1 1360   6.928   4.312   3.086
   58A      O2' 1361   7.104   4.404   3.046
   58A     HO'2 1362   7.073   4.477   3.100
   58A      O3' 1363   7.155   4.126   3.023
   59C        P 1364   7.134   4.005   3.118
   59C      O1P 1365   7.269   3.966   3.158
   59C      O2P 1366   7.049   3.908   3.052
   59C      O5' 1367   7.052   4.063   3.246
   59C      C5' 1368   7.101   4.174   3.320
   59C     H5'1 1369   7.122   4.252   3.247
   59C     H5'2 1370   7.199   4.149   3.359
   59C      C4' 1371   7.015   4.225   3.433
   59C      H4' 1372   7.078   4.294   3.490
   59C      O4' 1373   6.916   4.314   3.376
   59C      C1' 1374   6.787   4.299   3.435
   59C      H1' 1375   6.745   4.391   3.474
   59C       N1 1376   6.685   4.231   3.352
   59C       C6 1377   6.726   4.154   3.244
   59C       H6 1378   6.822   4.167   3.197
   59C       C5 1379   6.633   4.087   3.177
   59C       H5 1380   6.657   4.039   3.084
   59C       C4 1381   6.501   4.092   3.226
   59C       N4 1382   6.408   4.019   3.170
   59C      H41 1383   6.429   3.963   3.089
   59C      H42 1384   6.316   4.049   3.200
   59C       N3 1385   6.457   4.165   3.322
   59C       C2 1386   6.548   4.239   3.390
   59C       O2 1387   6.513   4.302   3.488
   59C      C3' 1388   6.948   4.130   3.526
   59C      H3' 1389   6.911   4.043   3.472
   59C      C2' 1390   6.822   4.220   3.560
   59C     H2'1 1391   6.738   4.158   3.587
   59C      O2' 1392   6.840   4.320   3.665
   59C     HO'2 1393   6.910   4.381   3.639
   59C      O3' 1394   7.012   4.098   3.642
   60U        P 1395   6.977   3.965   3.723
   60U      O1P 1396   7.030   3.973   3.860
   60U      O2P 1397   7.020   3.855   3.639
   60U      O5' 1398   6.818   3.969   3.723
   60U      C5' 1399   6.745   4.036   3.825
   60U     H5'1 1400   6.771   4.141   3.828
   60U     H5'2 1401   6.777   3.999   3.923
   60U      C4' 1402   6.593   4.017   3.811
   60U      H4' 1403   6.552   4.091   3.881
   60U      O4' 1404   6.531   4.035   3.687
   60U      C1' 1405   6.395   3.987   3.687
   60U      H1' 1406   6.330   4.075   3.686
   60U       N1 1407   6.376   3.903   3.570
   60U       C6 1408   6.471   3.867   3.485
   60U       H6 1409   6.573   3.886   3.513
   60U       C5 1410   6.447   3.796   3.368
   60U       H5 1411   6.526   3.761   3.304
   60U       C4 1412   6.311   3.769   3.332
   60U       O4 1413   6.268   3.715   3.229
   60U       N3 1414   6.219   3.814   3.422
   60U       H3 1415   6.125   3.781   3.405
   60U       C2 1416   6.244   3.895   3.533
   60U       O2 1417   6.152   3.940   3.601
   60U      C3' 1418   6.527   3.880   3.842
   60U      H3' 1419   6.559   3.808   3.767
   60U      C2' 1420   6.385   3.904   3.816
   60U     H2'1 1421   6.328   3.815   3.789
   60U      O2' 1422   6.314   3.969   3.914
   60U     HO'2 1423   6.257   3.909   3.963
   60U      O3' 1424   6.578   3.832   3.967
   61U        P 1425   6.550   3.687   4.029
   61U      O1P 1426   6.636   3.688   4.150
   61U      O2P 1427   6.575   3.589   3.923
   61U      O5' 1428   6.384   3.692   4.058
   61U      C5' 1429   6.335   3.754   4.180
   61U     H5'1 1430   6.352   3.861   4.165
   61U     H5'2 1431   6.396   3.718   4.263
   61U      C4' 1432   6.182   3.729   4.208
   61U      H4' 1433   6.144   3.787   4.292
   61U      O4' 1434   6.117   3.771   4.089
   61U      C1' 1435   6.033   3.669   4.047
   61U      H1' 1436   5.932   3.681   4.087
   61U       N1 1437   6.028   3.660   3.897
   61U       C6 1438   6.141   3.622   3.816
   61U       H6 1439   6.239   3.629   3.861
   61U       C5 1440   6.136   3.603   3.683
   61U       H5 1441   6.214   3.588   3.610
   61U       C4 1442   6.009   3.617   3.619
   61U       O4 1443   5.994   3.600   3.499
   61U       N3 1444   5.896   3.647   3.695
   61U       H3 1445   5.805   3.630   3.654
   61U       C2 1446   5.907   3.673   3.834
   61U       O2 1447   5.803   3.705   3.899
   61U      C3' 1448   6.149   3.587   4.235
   61U      H3' 1449   6.234   3.533   4.278
   61U      C2' 1450   6.100   3.539   4.096
   61U     H2'1 1451   6.191   3.510   4.042
   61U      O2' 1452   6.017   3.427   4.110
   61U     HO'2 1453   6.070   3.359   4.151
   61U      O3' 1454   6.035   3.575   4.335
   61U      H3T 1455   5.973   3.535   4.274
   62G      O5' 1456   5.425   4.432   3.551
   62G      H5T 1457   5.429   4.336   3.551
   62G      C5' 1458   5.438   4.470   3.689
   62G     H5'1 1459   5.365   4.416   3.748
   62G     H5'2 1460   5.421   4.578   3.696
   62G      C4' 1461   5.579   4.442   3.749
   62G      H4' 1462   5.566   4.449   3.857
   62G      O4' 1463   5.619   4.308   3.718
   62G      C1' 1464   5.766   4.299   3.733
   62G      H1' 1465   5.788   4.244   3.824
   62G       N9 1466   5.827   4.241   3.612
   62G       C8 1467   5.761   4.196   3.499
   62G       H8 1468   5.653   4.187   3.494
   62G       N7 1469   5.845   4.158   3.405
   62G       C5 1470   5.977   4.186   3.450
   62G       C6 1471   6.109   4.180   3.388
   62G       O6 1472   6.148   4.133   3.286
   62G       N1 1473   6.206   4.242   3.465
   62G       H1 1474   6.300   4.247   3.428
   62G       C2 1475   6.186   4.283   3.589
   62G       N2 1476   6.290   4.323   3.650
   62G      H21 1477   6.373   4.326   3.593
   62G      H22 1478   6.282   4.351   3.747
   62G       N3 1479   6.075   4.279   3.654
   62G       C4 1480   5.963   4.242   3.575
   62G      C3' 1481   5.689   4.539   3.704
   62G      H3' 1482   5.682   4.561   3.598
   62G      C2' 1483   5.802   4.451   3.737
   62G     H2'1 1484   5.880   4.480   3.667
   62G      O2' 1485   5.846   4.470   3.865
   62G     HO'2 1486   5.807   4.556   3.885
   62G      O3' 1487   5.689   4.653   3.783
   63U        P 1488   5.712   4.796   3.720
   63U      O1P 1489   5.673   4.893   3.823
   63U      O2P 1490   5.639   4.799   3.592
   63U      O5' 1491   5.870   4.802   3.692
   63U      C5' 1492   5.962   4.835   3.794
   63U     H5'1 1493   5.953   4.762   3.874
   63U     H5'2 1494   5.934   4.934   3.831
   63U      C4' 1495   6.104   4.830   3.756
   63U      H4' 1496   6.161   4.854   3.846
   63U      O4' 1497   6.135   4.697   3.728
   63U      C1' 1498   6.225   4.676   3.620
   63U      H1' 1499   6.294   4.598   3.654
   63U       N1 1500   6.181   4.628   3.479
   63U       C6 1501   6.047   4.600   3.453
   63U       H6 1502   5.970   4.626   3.524
   63U       C5 1503   6.007   4.532   3.344
   63U       H5 1504   5.902   4.512   3.329
   63U       C4 1505   6.111   4.492   3.246
   63U       O4 1506   6.090   4.421   3.153
   63U       N3 1507   6.244   4.525   3.272
   63U       H3 1508   6.312   4.489   3.205
   63U       C2 1509   6.288   4.586   3.395
   63U       O2 1510   6.404   4.588   3.431
   63U      C3' 1511   6.155   4.896   3.634
   63U      H3' 1512   6.101   4.872   3.543
   63U      C2' 1513   6.282   4.819   3.610
   63U     H2'1 1514   6.327   4.830   3.511
   63U      O2' 1515   6.372   4.844   3.706
   63U     HO'2 1516   6.337   4.926   3.742
   63U      O3' 1517   6.176   5.039   3.655
   64A        P 1518   6.181   5.139   3.535
   64A      O1P 1519   6.224   5.272   3.589
   64A      O2P 1520   6.049   5.143   3.464
   64A      O5' 1521   6.300   5.089   3.443
   64A      C5' 1522   6.431   5.111   3.471
   64A     H5'1 1523   6.445   5.045   3.557
   64A     H5'2 1524   6.450   5.215   3.499
   64A      C4' 1525   6.539   5.070   3.372
   64A      H4' 1526   6.637   5.082   3.417
   64A      O4' 1527   6.527   4.930   3.332
   64A      C1' 1528   6.579   4.905   3.197
   64A      H1' 1529   6.674   4.852   3.195
   64A       N9 1530   6.471   4.838   3.121
   64A       C8 1531   6.336   4.837   3.149
   64A       H8 1532   6.304   4.889   3.237
   64A       N7 1533   6.267   4.765   3.061
   64A       C5 1534   6.365   4.724   2.973
   64A       C6 1535   6.370   4.641   2.864
   64A       N6 1536   6.269   4.582   2.805
   64A      H61 1537   6.180   4.577   2.853
   64A      H62 1538   6.297   4.528   2.725
   64A       N1 1539   6.476   4.611   2.789
   64A       C2 1540   6.585   4.675   2.827
   64A       H2 1541   6.670   4.649   2.765
   64A       N3 1542   6.601   4.757   2.929
   64A       C4 1543   6.486   4.776   2.999
   64A      C3' 1544   6.543   5.142   3.236
   64A      H3' 1545   6.446   5.174   3.200
   64A      C2' 1546   6.610   5.041   3.146
   64A     H2'1 1547   6.581   5.049   3.041
   64A      O2' 1548   6.748   5.056   3.158
   64A     HO'2 1549   6.764   5.127   3.220
   64A      O3' 1550   6.614   5.261   3.254
   65C        P 1551   6.567   5.396   3.172
   65C      O1P 1552   6.659   5.505   3.225
   65C      O2P 1553   6.421   5.407   3.175
   65C      O5' 1554   6.611   5.356   3.024
   65C      C5' 1555   6.752   5.364   2.978
   65C     H5'1 1556   6.810   5.304   3.048
   65C     H5'2 1557   6.785   5.468   2.981
   65C      C4' 1558   6.771   5.316   2.838
   65C      H4' 1559   6.877   5.328   2.818
   65C      O4' 1560   6.760   5.176   2.842
   65C      C1' 1561   6.727   5.133   2.706
   65C      H1' 1562   6.807   5.076   2.657
   65C       N1 1563   6.594   5.066   2.699
   65C       C6 1564   6.479   5.098   2.776
   65C       H6 1565   6.486   5.177   2.850
   65C       C5 1566   6.362   5.031   2.763
   65C       H5 1567   6.283   5.056   2.833
   65C       C4 1568   6.365   4.923   2.674
   65C       N4 1569   6.259   4.859   2.654
   65C      H41 1570   6.170   4.905   2.668
   65C      H42 1571   6.267   4.780   2.593
   65C       N3 1572   6.469   4.890   2.600
   65C       C2 1573   6.586   4.952   2.624
   65C       O2 1574   6.676   4.911   2.552
   65C      C3' 1575   6.708   5.372   2.717
   65C      H3' 1576   6.600   5.378   2.731
   65C      C2' 1577   6.729   5.261   2.618
   65C     H2'1 1578   6.647   5.267   2.547
   65C      O2' 1579   6.851   5.269   2.553
   65C     HO'2 1580   6.854   5.215   2.474
   65C      O3' 1581   6.759   5.503   2.682
   66G        P 1582   6.702   5.601   2.563
   66G      O1P 1583   6.797   5.716   2.548
   66G      O2P 1584   6.569   5.643   2.610
   66G      O5' 1585   6.677   5.516   2.422
   66G      C5' 1586   6.783   5.511   2.331
   66G     H5'1 1587   6.870   5.479   2.389
   66G     H5'2 1588   6.804   5.612   2.295
   66G      C4' 1589   6.753   5.408   2.219
   66G      H4' 1590   6.839   5.410   2.151
   66G      O4' 1591   6.729   5.279   2.271
   66G      C1' 1592   6.635   5.206   2.193
   66G      H1' 1593   6.680   5.120   2.143
   66G       N9 1594   6.518   5.163   2.268
   66G       C8 1595   6.453   5.224   2.375
   66G       H8 1596   6.491   5.317   2.417
   66G       N7 1597   6.347   5.162   2.414
   66G       C5 1598   6.334   5.056   2.324
   66G       C6 1599   6.226   4.961   2.308
   66G       O6 1600   6.119   4.957   2.371
   66G       N1 1601   6.239   4.878   2.198
   66G       H1 1602   6.165   4.813   2.175
   66G       C2 1603   6.343   4.896   2.110
   66G       N2 1604   6.332   4.836   1.991
   66G      H21 1605   6.250   4.780   1.974
   66G      H22 1606   6.402   4.855   1.920
   66G       N3 1607   6.438   4.982   2.116
   66G       C4 1608   6.434   5.058   2.229
   66G      C3' 1609   6.630   5.447   2.135
   66G      H3' 1610   6.544   5.464   2.200
   66G      C2' 1611   6.598   5.310   2.087
   66G     H2'1 1612   6.493   5.306   2.060
   66G      O2' 1613   6.677   5.277   1.973
   66G     HO'2 1614   6.703   5.361   1.935
   66G      O3' 1615   6.655   5.541   2.033
   67G        P 1616   6.533   5.629   1.972
   67G      O1P 1617   6.583   5.727   1.873
   67G      O2P 1618   6.447   5.673   2.086
   67G      O5' 1619   6.454   5.519   1.895
   67G      C5' 1620   6.495   5.475   1.768
   67G     H5'1 1621   6.594   5.431   1.778
   67G     H5'2 1622   6.499   5.552   1.692
   67G      C4' 1623   6.402   5.367   1.714
   67G      H4' 1624   6.436   5.328   1.618
   67G      O4' 1625   6.384   5.252   1.805
   67G      C1' 1626   6.265   5.189   1.778
   67G      H1' 1627   6.298   5.095   1.734
   67G       N9 1628   6.197   5.169   1.911
   67G       C8 1629   6.212   5.235   2.033
   67G       H8 1630   6.280   5.318   2.039
   67G       N7 1631   6.115   5.216   2.118
   67G       C5 1632   6.038   5.114   2.055
   67G       C6 1633   5.925   5.041   2.097
   67G       O6 1634   5.862   5.055   2.204
   67G       N1 1635   5.869   4.967   1.990
   67G       H1 1636   5.785   4.914   2.008
   67G       C2 1637   5.921   4.961   1.868
   67G       N2 1638   5.851   4.894   1.785
   67G      H21 1639   5.771   4.848   1.829
   67G      H22 1640   5.875   4.904   1.688
   67G       N3 1641   6.035   5.022   1.833
   67G       C4 1642   6.086   5.095   1.930
   67G      C3' 1643   6.254   5.416   1.703
   67G      H3' 1644   6.228   5.465   1.797
   67G      C2' 1645   6.185   5.278   1.691
   67G     H2'1 1646   6.078   5.277   1.713
   67G      O2' 1647   6.200   5.228   1.559
   67G     HO'2 1648   6.161   5.282   1.490
   67G      O3' 1649   6.242   5.508   1.592
   68A        P 1650   6.118   5.598   1.562
   68A      O1P 1651   6.154   5.689   1.450
   68A      O2P 1652   6.065   5.652   1.691
   68A      O5' 1653   6.001   5.494   1.520
   68A      C5' 1654   5.997   5.441   1.385
   68A     H5'1 1655   6.082   5.374   1.374
   68A     H5'2 1656   5.991   5.526   1.318
   68A      C4' 1657   5.870   5.346   1.374
   68A      H4' 1658   5.861   5.307   1.273
   68A      O4' 1659   5.875   5.234   1.468
   68A      C1' 1660   5.745   5.214   1.522
   68A      H1' 1661   5.721   5.110   1.503
   68A       N9 1662   5.716   5.245   1.665
   68A       C8 1663   5.791   5.319   1.754
   68A       H8 1664   5.878   5.377   1.726
   68A       N7 1665   5.755   5.293   1.877
   68A       C5 1666   5.643   5.210   1.865
   68A       C6 1667   5.552   5.164   1.965
   68A       N6 1668   5.573   5.181   2.095
   68A      H61 1669   5.655   5.237   2.114
   68A      H62 1670   5.514   5.140   2.167
   68A       N1 1671   5.445   5.097   1.921
   68A       C2 1672   5.431   5.077   1.791
   68A       H2 1673   5.343   5.020   1.766
   68A       N3 1674   5.502   5.121   1.690
   68A       C4 1675   5.609   5.193   1.734
   68A      C3' 1676   5.738   5.416   1.415
   68A      H3' 1677   5.740   5.464   1.513
   68A      C2' 1678   5.650   5.293   1.442
   68A     H2'1 1679   5.562   5.322   1.501
   68A      O2' 1680   5.612   5.218   1.331
   68A     HO'2 1681   5.584   5.278   1.261
   68A      O3' 1682   5.674   5.493   1.316
   69A        P 1683   5.585   5.623   1.349
   69A      O1P 1684   5.547   5.695   1.227
   69A      O2P 1685   5.651   5.699   1.457
   69A      O5' 1686   5.462   5.548   1.414
   69A      C5' 1687   5.367   5.472   1.336
   69A     H5'1 1688   5.424   5.391   1.290
   69A     H5'2 1689   5.329   5.529   1.251
   69A      C4' 1690   5.248   5.421   1.409
   69A      H4' 1691   5.186   5.376   1.331
   69A      O4' 1692   5.285   5.324   1.502
   69A      C1' 1693   5.211   5.330   1.619
   69A      H1' 1694   5.155   5.238   1.639
   69A       N9 1695   5.284   5.376   1.736
   69A       C8 1696   5.396   5.455   1.741
   69A       H8 1697   5.452   5.491   1.656
   69A       N7 1698   5.445   5.473   1.865
   69A       C5 1699   5.346   5.413   1.945
   69A       C6 1700   5.312   5.399   2.082
   69A       N6 1701   5.389   5.441   2.181
   69A      H61 1702   5.489   5.455   2.177
   69A      H62 1703   5.354   5.441   2.275
   69A       N1 1704   5.203   5.337   2.127
   69A       C2 1705   5.125   5.282   2.033
   69A       H2 1706   5.040   5.224   2.066
   69A       N3 1707   5.141   5.280   1.904
   69A       C4 1708   5.252   5.354   1.864
   69A      C3' 1709   5.159   5.525   1.475
   69A      H3' 1710   5.232   5.603   1.501
   69A      C2' 1711   5.108   5.445   1.590
   69A     H2'1 1712   5.103   5.513   1.674
   69A      O2' 1713   4.982   5.386   1.557
   69A     HO'2 1714   4.935   5.464   1.525
   69A      O3' 1715   5.064   5.583   1.389
   70U        P 1716   4.989   5.718   1.402
   70U      O1P 1717   4.897   5.732   1.286
   70U      O2P 1718   5.083   5.825   1.422
   70U      O5' 1719   4.903   5.710   1.536
   70U      C5' 1720   4.771   5.665   1.528
   70U     H5'1 1721   4.771   5.567   1.481
   70U     H5'2 1722   4.708   5.736   1.474
   70U      C4' 1723   4.720   5.642   1.666
   70U      H4' 1724   4.618   5.605   1.655
   70U      O4' 1725   4.793   5.541   1.739
   70U      C1' 1726   4.772   5.569   1.882
   70U      H1' 1727   4.727   5.483   1.933
   70U       N1 1728   4.896   5.596   1.954
   70U       C6 1729   5.004   5.652   1.889
   70U       H6 1730   5.000   5.657   1.781
   70U       C5 1731   5.115   5.690   1.963
   70U       H5 1732   5.201   5.736   1.917
   70U       C4 1733   5.122   5.677   2.108
   70U       O4 1734   5.214   5.711   2.181
   70U       N3 1735   5.015   5.615   2.167
   70U       H3 1736   5.024   5.589   2.265
   70U       C2 1737   4.902   5.568   2.095
   70U       O2 1738   4.822   5.503   2.159
   70U      C3' 1739   4.717   5.762   1.762
   70U      H3' 1740   4.814   5.811   1.774
   70U      C2' 1741   4.678   5.684   1.884
   70U     H2'1 1742   4.703   5.738   1.975
   70U      O2' 1743   4.548   5.643   1.901
   70U     HO'2 1744   4.488   5.689   1.841
   70U      O3' 1745   4.619   5.854   1.724
   71A        P 1746   4.599   5.996   1.797
   71A      O1P 1747   4.489   6.065   1.728
   71A      O2P 1748   4.729   6.064   1.801
   71A      O5' 1749   4.554   5.972   1.953
   71A      C5' 1750   4.428   5.927   1.996
   71A     H5'1 1751   4.399   5.829   1.957
   71A     H5'2 1752   4.352   5.994   1.957
   71A      C4' 1753   4.417   5.923   2.145
   71A      H4' 1754   4.321   5.887   2.180
   71A      O4' 1755   4.503   5.820   2.186
   71A      C1' 1756   4.575   5.849   2.306
   71A      H1' 1757   4.566   5.771   2.382
   71A       N9 1758   4.719   5.881   2.288
   71A       C8 1759   4.791   5.915   2.177
   71A       H8 1760   4.745   5.912   2.080
   71A       N7 1761   4.920   5.931   2.195
   71A       C5 1762   4.926   5.925   2.335
   71A       C6 1763   5.035   5.927   2.427
   71A       N6 1764   5.160   5.931   2.392
   71A      H61 1765   5.178   5.928   2.293
   71A      H62 1766   5.230   5.914   2.462
   71A       N1 1767   5.019   5.904   2.558
   71A       C2 1768   4.896   5.876   2.598
   71A       H2 1769   4.891   5.866   2.705
   71A       N3 1770   4.782   5.863   2.523
   71A       C4 1771   4.806   5.889   2.389
   71A      C3' 1772   4.459   6.044   2.232
   71A      H3' 1773   4.549   6.086   2.187
   71A      C2' 1774   4.505   5.969   2.355
   71A     H2'1 1775   4.568   6.032   2.419
   71A      O2' 1776   4.401   5.921   2.445
   71A     HO'2 1777   4.356   5.982   2.503
   71A      O3' 1778   4.341   6.128   2.251
   72G        P 1779   4.351   6.265   2.330
   72G      O1P 1780   4.206   6.301   2.348
   72G      O2P 1781   4.432   6.357   2.245
   72G      O5' 1782   4.426   6.243   2.474
   72G      C5' 1783   4.357   6.235   2.597
   72G     H5'1 1784   4.305   6.139   2.585
   72G     H5'2 1785   4.288   6.319   2.609
   72G      C4' 1786   4.454   6.246   2.721
   72G      H4' 1787   4.389   6.241   2.808
   72G      O4' 1788   4.557   6.146   2.719
   72G      C1' 1789   4.675   6.192   2.782
   72G      H1' 1790   4.706   6.125   2.862
   72G       N9 1791   4.779   6.207   2.680
   72G       C8 1792   4.773   6.207   2.539
   72G       H8 1793   4.688   6.204   2.472
   72G       N7 1794   4.889   6.234   2.478
   72G       C5 1795   4.973   6.248   2.590
   72G       C6 1796   5.122   6.254   2.599
   72G       O6 1797   5.205   6.243   2.510
   72G       N1 1798   5.170   6.263   2.729
   72G       H1 1799   5.270   6.261   2.744
   72G       C2 1800   5.091   6.257   2.840
   72G       N2 1801   5.153   6.254   2.955
   72G      H21 1802   5.254   6.266   2.953
   72G      H22 1803   5.102   6.258   3.042
   72G       N3 1804   4.960   6.239   2.837
   72G       C4 1805   4.906   6.236   2.709
   72G      C3' 1806   4.534   6.370   2.735
   72G      H3' 1807   4.588   6.399   2.645
   72G      C2' 1808   4.642   6.337   2.837
   72G     H2'1 1809   4.730   6.401   2.832
   72G      O2' 1810   4.586   6.344   2.966
   72G     HO'2 1811   4.608   6.435   2.988
   72G      O3' 1812   4.456   6.484   2.770
   73A        P 1813   4.485   6.634   2.733
   73A      O1P 1814   4.363   6.712   2.769
   73A      O2P 1815   4.546   6.649   2.598
   73A      O5' 1816   4.603   6.666   2.833
   73A      C5' 1817   4.579   6.675   2.975
   73A     H5'1 1818   4.511   6.591   2.995
   73A     H5'2 1819   4.520   6.762   3.004
   73A      C4' 1820   4.706   6.662   3.057
   73A      H4' 1821   4.685   6.634   3.161
   73A      O4' 1822   4.783   6.552   3.010
   73A      C1' 1823   4.917   6.587   3.009
   73A      H1' 1824   4.974   6.512   3.064
   73A       N9 1825   4.975   6.595   2.872
   73A       C8 1826   4.912   6.582   2.755
   73A       H8 1827   4.805   6.590   2.746
   73A       N7 1828   4.993   6.574   2.651
   73A       C5 1829   5.117   6.573   2.714
   73A       C6 1830   5.250   6.557   2.666
   73A       N6 1831   5.275   6.540   2.535
   73A      H61 1832   5.201   6.543   2.467
   73A      H62 1833   5.369   6.535   2.500
   73A       N1 1834   5.358   6.555   2.752
   73A       C2 1835   5.330   6.574   2.880
   73A       H2 1836   5.413   6.598   2.944
   73A       N3 1837   5.213   6.589   2.938
   73A       C4 1838   5.108   6.588   2.848
   73A      C3' 1839   4.788   6.788   3.046
   73A      H3' 1840   4.773   6.823   2.944
   73A      C2' 1841   4.925   6.730   3.068
   73A     H2'1 1842   5.010   6.780   3.023
   73A      O2' 1843   4.951   6.721   3.205
   73A     HO'2 1844   4.903   6.791   3.249
   73A      O3' 1845   4.768   6.889   3.140
   74U        P 1846   4.794   7.042   3.102
   74U      O1P 1847   4.728   7.123   3.208
   74U      O2P 1848   4.769   7.073   2.958
   74U      O5' 1849   4.957   7.052   3.117
   74U      C5' 1850   5.030   7.041   3.233
   74U     H5'1 1851   5.022   6.959   3.305
   74U     H5'2 1852   5.002   7.133   3.286
   74U      C4' 1853   5.180   7.045   3.198
   74U      H4' 1854   5.230   7.064   3.293
   74U      O4' 1855   5.231   6.926   3.145
   74U      C1' 1856   5.325   6.956   3.047
   74U      H1' 1857   5.419   6.905   3.068
   74U       N1 1858   5.286   6.927   2.901
   74U       C6 1859   5.160   6.953   2.853
   74U       H6 1860   5.081   6.988   2.917
   74U       C5 1861   5.138   6.929   2.722
   74U       H5 1862   5.040   6.953   2.685
   74U       C4 1863   5.233   6.880   2.628
   74U       O4 1864   5.215   6.842   2.512
   74U       N3 1865   5.354   6.854   2.682
   74U       H3 1866   5.421   6.807   2.622
   74U       C2 1867   5.388   6.880   2.814
   74U       O2 1868   5.503   6.867   2.848
   74U      C3' 1869   5.213   7.162   3.105
   74U      H3' 1870   5.140   7.167   3.024
   74U      C2' 1871   5.343   7.106   3.057
   74U     H2'1 1872   5.373   7.150   2.962
   74U      O2' 1873   5.441   7.136   3.153
   74U     HO'2 1874   5.411   7.213   3.203
   74U      O3' 1875   5.243   7.286   3.167
   75A        P 1876   5.229   7.425   3.095
   75A      O1P 1877   5.235   7.526   3.201
   75A      O2P 1878   5.109   7.420   3.014
   75A      O5' 1879   5.351   7.429   2.999
   75A      C5' 1880   5.480   7.449   3.045
   75A     H5'1 1881   5.507   7.382   3.126
   75A     H5'2 1882   5.495   7.552   3.077
   75A      C4' 1883   5.592   7.414   2.940
   75A      H4' 1884   5.686   7.438   2.991
   75A      O4' 1885   5.576   7.284   2.886
   75A      C1' 1886   5.620   7.287   2.747
   75A      H1' 1887   5.702   7.217   2.738
   75A       N9 1888   5.513   7.231   2.664
   75A       C8 1889   5.372   7.230   2.687
   75A       H8 1890   5.326   7.272   2.775
   75A       N7 1891   5.305   7.182   2.585
   75A       C5 1892   5.407   7.145   2.496
   75A       C6 1893   5.402   7.099   2.365
   75A       N6 1894   5.298   7.051   2.307
   75A      H61 1895   5.216   7.049   2.366
   75A      H62 1896   5.298   7.025   2.210
   75A       N1 1897   5.509   7.082   2.294
   75A       C2 1898   5.628   7.118   2.353
   75A       H2 1899   5.715   7.090   2.296
   75A       N3 1900   5.648   7.176   2.472
   75A       C4 1901   5.533   7.187   2.538
   75A      C3' 1902   5.591   7.504   2.815
   75A      H3' 1903   5.487   7.513   2.783
   75A      C2' 1904   5.675   7.425   2.716
   75A     H2'1 1905   5.648   7.458   2.616
   75A      O2' 1906   5.817   7.433   2.741
   75A     HO'2 1907   5.853   7.435   2.652
   75A      O3' 1908   5.649   7.631   2.853
   76A        P 1909   5.634   7.766   2.770
   76A      O1P 1910   5.698   7.874   2.848
   76A      O2P 1911   5.494   7.783   2.729
   76A      O5' 1912   5.711   7.742   2.635
   76A      C5' 1913   5.845   7.747   2.621
   76A     H5'1 1914   5.897   7.696   2.703
   76A     H5'2 1915   5.887   7.847   2.634
   76A      C4' 1916   5.879   7.675   2.490
   76A      H4' 1917   5.985   7.669   2.462
   76A      O4' 1918   5.829   7.544   2.472
   76A      C1' 1919   5.813   7.512   2.332
   76A      H1' 1920   5.885   7.440   2.292
   76A       N9 1921   5.678   7.479   2.302
   76A       C8 1922   5.563   7.504   2.375
   76A       H8 1923   5.566   7.554   2.471
   76A       N7 1924   5.453   7.465   2.317
   76A       C5 1925   5.498   7.409   2.203
   76A       C6 1926   5.444   7.342   2.090
   76A       N6 1927   5.319   7.293   2.083
   76A      H61 1928   5.258   7.314   2.161
   76A      H62 1929   5.288   7.234   2.007
   76A       N1 1930   5.515   7.303   1.984
   76A       C2 1931   5.649   7.327   1.986
   76A       H2 1932   5.703   7.307   1.894
   76A       N3 1933   5.717   7.377   2.090
   76A       C4 1934   5.638   7.417   2.190
   76A      C3' 1935   5.826   7.752   2.366
   76A      H3' 1936   5.721   7.778   2.374
   76A      C2' 1937   5.844   7.646   2.259
   76A     H2'1 1938   5.773   7.660   2.177
   76A      O2' 1939   5.974   7.621   2.208
   76A     HO'2 1940   6.027   7.693   2.243
   76A      O3' 1941   5.899   7.869   2.333
   77U        P 1942   5.839   7.985   2.235
   77U      O1P 1943   5.940   8.092   2.225
   77U      O2P 1944   5.706   8.016   2.283
   77U      O5' 1945   5.825   7.920   2.091
   77U      C5' 1946   5.940   7.915   2.001
   77U     H5'1 1947   6.020   7.851   2.037
   77U     H5'2 1948   5.975   8.015   1.977
   77U      C4' 1949   5.901   7.846   1.872
   77U      H4' 1950   5.992   7.832   1.813
   77U      O4' 1951   5.840   7.725   1.897
   77U      C1' 1952   5.746   7.697   1.794
   77U      H1' 1953   5.776   7.613   1.732
   77U       N1 1954   5.611   7.673   1.855
   77U       C6 1955   5.567   7.718   1.979
   77U       H6 1956   5.633   7.779   2.039
   77U       C5 1957   5.446   7.683   2.027
   77U       H5 1958   5.420   7.709   2.128
   77U       C4 1959   5.353   7.612   1.943
   77U       O4 1960   5.241   7.578   1.985
   77U       N3 1961   5.398   7.578   1.817
   77U       H3 1962   5.325   7.542   1.757
   77U       C2 1963   5.522   7.600   1.774
   77U       O2 1964   5.550   7.548   1.667
   77U      C3' 1965   5.802   7.924   1.795
   77U      H3' 1966   5.721   7.956   1.861
   77U      C2' 1967   5.731   7.822   1.710
   77U     H2'1 1968   5.630   7.856   1.686
   77U      O2' 1969   5.809   7.797   1.593
   77U     HO'2 1970   5.765   7.739   1.531
   77U      O3' 1971   5.867   8.030   1.725
   78U        P 1972   5.792   8.169   1.696
   78U      O1P 1973   5.889   8.256   1.627
   78U      O2P 1974   5.738   8.220   1.826
   78U      O5' 1975   5.674   8.140   1.601
   78U      C5' 1976   5.704   8.118   1.463
   78U     H5'1 1977   5.789   8.050   1.453
   78U     H5'2 1978   5.744   8.209   1.417
   78U      C4' 1979   5.589   8.071   1.376
   78U      H4' 1980   5.631   8.058   1.276
   78U      O4' 1981   5.538   7.943   1.425
   78U      C1' 1982   5.396   7.942   1.388
   78U      H1' 1983   5.361   7.866   1.319
   78U       N1 1984   5.320   7.912   1.519
   78U       C6 1985   5.371   7.939   1.646
   78U       H6 1986   5.465   7.990   1.661
   78U       C5 1987   5.302   7.896   1.748
   78U       H5 1988   5.349   7.894   1.845
   78U       C4 1989   5.168   7.845   1.745
   78U       O4 1990   5.106   7.803   1.845
   78U       N3 1991   5.110   7.859   1.623
   78U       H3 1992   5.016   7.823   1.609
   78U       C2 1993   5.182   7.874   1.505
   78U       O2 1994   5.128   7.849   1.395
   78U      C3' 1995   5.471   8.162   1.370
   78U      H3' 1996   5.462   8.192   1.475
   78U      C2' 1997   5.359   8.073   1.325
   78U     H2'1 1998   5.271   8.118   1.370
   78U      O2' 1999   5.345   8.065   1.181
   78U     HO'2 2000   5.291   8.141   1.158
   78U      O3' 2001   5.494   8.275   1.290
   79A        P 2002   5.417   8.414   1.312
   79A      O1P 2003   5.470   8.529   1.240
   79A      O2P 2004   5.389   8.424   1.458
   79A      O5' 2005   5.277   8.372   1.248
   79A      C5' 2006   5.251   8.369   1.111
   79A     H5'1 2007   5.309   8.289   1.064
   79A     H5'2 2008   5.265   8.465   1.062
   79A      C4' 2009   5.104   8.328   1.097
   79A      H4' 2010   5.076   8.320   0.992
   79A      O4' 2011   5.088   8.196   1.159
   79A      C1' 2012   4.966   8.191   1.221
   79A      H1' 2013   4.919   8.101   1.182
   79A       N9 2014   4.959   8.177   1.367
   79A       C8 2015   5.045   8.228   1.461
   79A       H8 2016   5.127   8.295   1.438
   79A       N7 2017   5.006   8.187   1.578
   79A       C5 2018   4.897   8.107   1.561
   79A       C6 2019   4.807   8.036   1.644
   79A       N6 2020   4.808   8.026   1.775
   79A      H61 2021   4.886   8.072   1.821
   79A      H62 2022   4.736   7.974   1.823
   79A       N1 2023   4.704   7.978   1.592
   79A       C2 2024   4.685   7.974   1.461
   79A       H2 2025   4.601   7.913   1.430
   79A       N3 2026   4.766   8.029   1.374
   79A       C4 2027   4.868   8.098   1.427
   79A      C3' 2028   5.005   8.416   1.172
   79A      H3' 2029   5.050   8.450   1.265
   79A      C2' 2030   4.890   8.316   1.183
   79A     H2'1 2031   4.818   8.356   1.254
   79A      O2' 2032   4.830   8.277   1.062
   79A     HO'2 2033   4.747   8.235   1.083
   79A      O3' 2034   4.970   8.530   1.094
   80A        P 2035   4.889   8.659   1.166
   80A      O1P 2036   4.906   8.778   1.079
   80A      O2P 2037   4.932   8.679   1.308
   80A      O5' 2038   4.737   8.618   1.167
   80A      C5' 2039   4.657   8.602   1.052
   80A     H5'1 2040   4.716   8.554   0.974
   80A     H5'2 2041   4.634   8.699   1.009
   80A      C4' 2042   4.541   8.512   1.090
   80A      H4' 2043   4.491   8.488   0.996
   80A      O4' 2044   4.587   8.395   1.148
   80A      C1' 2045   4.504   8.362   1.261
   80A      H1' 2046   4.477   8.257   1.256
   80A       N9 2047   4.565   8.373   1.398
   80A       C8 2048   4.679   8.438   1.443
   80A       H8 2049   4.742   8.492   1.375
   80A       N7 2050   4.717   8.411   1.566
   80A       C5 2051   4.606   8.330   1.610
   80A       C6 2052   4.567   8.262   1.733
   80A       N6 2053   4.633   8.276   1.845
   80A      H61 2054   4.698   8.353   1.848
   80A      H62 2055   4.619   8.209   1.919
   80A       N1 2056   4.460   8.175   1.738
   80A       C2 2057   4.382   8.173   1.629
   80A       H2 2058   4.294   8.110   1.630
   80A       N3 2059   4.407   8.231   1.514
   80A       C4 2060   4.513   8.315   1.512
   80A      C3' 2061   4.444   8.584   1.192
   80A      H3' 2062   4.509   8.631   1.266
   80A      C2' 2063   4.379   8.460   1.258
   80A     H2'1 2064   4.339   8.468   1.359
   80A      O2' 2065   4.285   8.392   1.179
   80A     HO'2 2066   4.288   8.300   1.206
   80A      O3' 2067   4.351   8.668   1.128
   81U        P 2068   4.270   8.789   1.204
   81U      O1P 2069   4.165   8.835   1.108
   81U      O2P 2070   4.369   8.892   1.238
   81U      O5' 2071   4.199   8.728   1.334
   81U      C5' 2072   4.083   8.658   1.334
   81U     H5'1 2073   4.082   8.578   1.260
   81U     H5'2 2074   4.006   8.732   1.313
   81U      C4' 2075   4.055   8.599   1.473
   81U      H4' 2076   3.960   8.546   1.473
   81U      O4' 2077   4.157   8.518   1.503
   81U      C1' 2078   4.165   8.512   1.649
   81U      H1' 2079   4.136   8.417   1.695
   81U       N1 2080   4.294   8.549   1.699
   81U       C6 2081   4.366   8.647   1.635
   81U       H6 2082   4.330   8.707   1.553
   81U       C5 2083   4.496   8.670   1.671
   81U       H5 2084   4.553   8.741   1.613
   81U       C4 2085   4.565   8.614   1.791
   81U       O4 2086   4.679   8.631   1.827
   81U       N3 2087   4.475   8.528   1.854
   81U       H3 2088   4.507   8.484   1.939
   81U       C2 2089   4.351   8.486   1.812
   81U       O2 2090   4.291   8.401   1.877
   81U      C3' 2091   4.044   8.702   1.582
   81U      H3' 2092   4.128   8.771   1.573
   81U      C2' 2093   4.062   8.606   1.700
   81U     H2'1 2094   4.096   8.655   1.791
   81U      O2' 2095   3.948   8.535   1.736
   81U     HO'2 2096   3.881   8.599   1.763
   81U      O3' 2097   3.917   8.763   1.587
   82U        P 2098   3.896   8.883   1.687
   82U      O1P 2099   3.927   8.843   1.829
   82U      O2P 2100   3.765   8.945   1.656
   82U      O5' 2101   4.015   8.981   1.639
   82U      C5' 2102   3.991   9.067   1.534
   82U     H5'1 2103   3.930   9.152   1.567
   82U     H5'2 2104   3.935   9.016   1.456
   82U      C4' 2105   4.116   9.146   1.491
   82U      H4' 2106   4.089   9.175   1.390
   82U      O4' 2107   4.134   9.256   1.586
   82U      C1' 2108   4.253   9.234   1.663
   82U      H1' 2109   4.330   9.291   1.611
   82U       N1 2110   4.248   9.286   1.804
   82U       C6 2111   4.178   9.222   1.904
   82U       H6 2112   4.117   9.136   1.883
   82U       C5 2113   4.191   9.260   2.033
   82U       H5 2114   4.132   9.203   2.103
   82U       C4 2115   4.273   9.374   2.071
   82U       O4 2116   4.301   9.411   2.187
   82U       N3 2117   4.328   9.440   1.966
   82U       H3 2118   4.401   9.507   1.988
   82U       C2 2119   4.323   9.397   1.835
   82U       O2 2120   4.380   9.475   1.753
   82U      C3' 2121   4.246   9.060   1.496
   82U      H3' 2122   4.226   8.953   1.484
   82U      C2' 2123   4.284   9.084   1.651
   82U     H2'1 2124   4.226   9.017   1.714
   82U      O2' 2125   4.412   9.067   1.693
   82U     HO'2 2126   4.464   9.068   1.613
   82U      O3' 2127   4.348   9.104   1.407
   82U      H3T 2128   4.373   9.031   1.349
   8.65877   8.65877   6.12287   0.00000   0.00000   0.00000   0.00000   4.32944   4.32944
