# Supplementary material for: Constant-pH Molecular Dynamics of Cationic Peptide Dendrimers Binding to siRNA
Source: J Chem Inf Model. 2026 Feb 5;66(8):4734–43. doi: 10.1021/acs.jcim.5c02636 (PMC13126635; doi:10.1021/acs.jcim.5c02636)
Supplement: Supplementary file 2 [file ci5c02636_si_002.zip › zip/DMH18_07_out_3.gro]

Protein t= 150000.00000 step= 10000
 2128
    1LY0      N    1   4.842   6.590   2.224
    1LY0     H1    2   4.886   6.523   2.285
    1LY0     H2    3   4.761   6.631   2.269
    1LY0     H3    4   4.807   6.551   2.138
    1LY0     CA    5   4.938   6.699   2.194
    1LY0     HA    6   4.888   6.790   2.228
    1LY0     CB    7   4.965   6.728   2.052
    1LY0    HB1    8   4.990   6.629   2.014
    1LY0    HB2    9   5.045   6.799   2.031
    1LY0     CG   10   4.849   6.804   1.981
    1LY0    HG1   11   4.838   6.896   2.039
    1LY0    HG2   12   4.764   6.736   1.987
    1LY0     CD   13   4.871   6.846   1.837
    1LY0    HD1   14   4.776   6.890   1.805
    1LY0    HD2   15   4.877   6.747   1.791
    1LY0     CE   16   4.990   6.936   1.796
    1LY0    HE1   17   5.086   6.887   1.809
    1LY0    HE2   18   4.989   7.024   1.861
    1LY0     NZ   19   4.987   6.985   1.655
    1LY0    HZ1   20   5.079   6.972   1.616
    1LY0    HZ2   21   4.928   6.931   1.594
    1LY0    HZ3   22   4.970   7.084   1.652
    1LY0      C   23   5.072   6.693   2.274
    1LY0      O   24   5.094   6.770   2.372
    2LER      N   25   5.154   6.593   2.243
    2LER      H   26   5.114   6.525   2.179
    2LER     CA   27   5.286   6.558   2.308
    2LER     HA   28   5.326   6.641   2.367
    2LER     CB   29   5.389   6.522   2.198
    2LER    HB1   30   5.354   6.444   2.131
    2LER    HB2   31   5.477   6.483   2.249
    2LER     CG   32   5.429   6.636   2.103
    2LER     HG   33   5.352   6.636   2.026
    2LER    CD1   34   5.460   6.770   2.173
    2LER   HD11   35   5.371   6.805   2.225
    2LER   HD12   36   5.542   6.762   2.244
    2LER   HD13   37   5.494   6.853   2.112
    2LER    CD2   38   5.564   6.607   2.028
    2LER   HD21   39   5.654   6.615   2.088
    2LER   HD22   40   5.561   6.506   1.987
    2LER   HD23   41   5.576   6.685   1.953
    2LER      C   42   5.268   6.434   2.401
    2LER      O   43   5.220   6.335   2.364
    3LYR      N   44   5.314   6.450   2.524
    3LYR      H   45   5.347   6.543   2.547
    3LYR     CA   46   5.314   6.352   2.625
    3LYR     HA   47   5.210   6.324   2.639
    3LYR     CB   48   5.372   6.418   2.753
    3LYR    HB1   49   5.325   6.515   2.772
    3LYR    HB2   50   5.477   6.440   2.737
    3LYR     CG   51   5.356   6.324   2.876
    3LYR    HG1   52   5.389   6.221   2.858
    3LYR    HG2   53   5.250   6.322   2.900
    3LYR     CD   54   5.438   6.380   2.992
    3LYR    HD1   55   5.372   6.451   3.041
    3LYR    HD2   56   5.527   6.430   2.954
    3LYR     CE   57   5.480   6.273   3.095
    3LYR    HE1   58   5.547   6.326   3.164
    3LYR    HE2   59   5.545   6.194   3.057
    3LYR     NZ   60   5.377   6.233   3.191
    3LYR    HZ1   61   5.289   6.281   3.180
    3LYR      C   62   5.391   6.223   2.584
    3LYR      O   63   5.358   6.110   2.620
    4LY0      N   64   5.493   6.236   2.492
    4LY0      H   65   5.524   6.328   2.463
    4LY0     CA   66   5.567   6.123   2.434
    4LY0     HA   67   5.585   6.057   2.519
    4LY0     CB   68   5.709   6.164   2.384
    4LY0    HB1   69   5.765   6.074   2.358
    4LY0    HB2   70   5.761   6.207   2.470
    4LY0     CG   71   5.702   6.259   2.266
    4LY0    HG1   72   5.620   6.329   2.287
    4LY0    HG2   73   5.668   6.219   2.171
    4LY0     CD   74   5.836   6.336   2.241
    4LY0    HD1   75   5.876   6.364   2.338
    4LY0    HD2   76   5.815   6.419   2.174
    4LY0     CE   77   5.942   6.246   2.176
    4LY0    HE1   78   5.883   6.189   2.103
    4LY0    HE2   79   5.974   6.169   2.246
    4LY0     NZ   80   6.052   6.324   2.108
    4LY0    HZ1   81   6.112   6.264   2.053
    4LY0    HZ2   82   6.009   6.399   2.055
    4LY0    HZ3   83   6.118   6.359   2.176
    4LY0      C   84   5.487   6.044   2.331
    4LY0      O   85   5.555   5.959   2.268
    5LER      N   86   5.359   6.074   2.293
    5LER      H   87   5.314   6.154   2.336
    5LER     CA   88   5.271   6.009   2.191
    5LER     HA   89   5.306   5.908   2.171
    5LER     CB   90   5.257   6.096   2.059
    5LER    HB1   91   5.228   6.199   2.080
    5LER    HB2   92   5.171   6.058   2.003
    5LER     CG   93   5.392   6.098   1.979
    5LER     HG   94   5.465   6.122   2.057
    5LER    CD1   95   5.419   5.959   1.906
    5LER   HD11   96   5.361   5.943   1.815
    5LER   HD12   97   5.522   5.954   1.870
    5LER   HD13   98   5.413   5.877   1.978
    5LER    CD2   99   5.401   6.216   1.880
    5LER   HD21  100   5.504   6.219   1.845
    5LER   HD22  101   5.330   6.202   1.798
    5LER   HD23  102   5.367   6.310   1.924
    5LER      C  103   5.125   5.981   2.238
    5LER      O  104   5.061   5.877   2.209
    6LYR      N  105   5.062   6.080   2.305
    6LYR      H  106   5.107   6.168   2.324
    6LYR     CA  107   4.921   6.093   2.332
    6LYR     HA  108   4.870   6.075   2.238
    6LYR     CB  109   4.887   6.237   2.361
    6LYR    HB1  110   4.782   6.263   2.353
    6LYR    HB2  111   4.940   6.298   2.288
    6LYR     CG  112   4.933   6.287   2.501
    6LYR    HG1  113   5.039   6.271   2.522
    6LYR    HG2  114   4.873   6.233   2.574
    6LYR     CD  115   4.906   6.443   2.517
    6LYR    HD1  116   4.806   6.468   2.481
    6LYR    HD2  117   4.973   6.501   2.453
    6LYR     CE  118   4.932   6.504   2.653
    6LYR    HE1  119   4.943   6.612   2.645
    6LYR    HE2  120   5.016   6.450   2.698
    6LYR     NZ  121   4.814   6.472   2.731
    6LYR    HZ1  122   4.726   6.497   2.691
    6LYR      C  123   4.861   5.998   2.439
    6LYR      O  124   4.750   6.020   2.486
    7LER      N  125   4.945   5.903   2.482
    7LER      H  126   5.030   5.884   2.431
    7LER     CA  127   4.904   5.819   2.593
    7LER     HA  128   4.828   5.867   2.655
    7LER     CB  129   5.025   5.782   2.682
    7LER    HB1  130   5.079   5.707   2.625
    7LER    HB2  131   4.980   5.733   2.769
    7LER     CG  132   5.130   5.889   2.716
    7LER     HG  133   5.186   5.917   2.627
    7LER    CD1  134   5.063   6.011   2.783
    7LER   HD11  135   5.146   6.079   2.802
    7LER   HD12  136   4.989   6.056   2.717
    7LER   HD13  137   5.004   5.977   2.869
    7LER    CD2  138   5.237   5.828   2.808
    7LER   HD21  139   5.189   5.800   2.902
    7LER   HD22  140   5.287   5.743   2.762
    7LER   HD23  141   5.312   5.903   2.831
    7LER      C  142   4.837   5.692   2.546
    7LER      O  143   4.860   5.642   2.435
    8LER      N  144   4.750   5.642   2.632
    8LER      H  145   4.727   5.697   2.714
    8LER     CA  146   4.703   5.503   2.615
    8LER     HA  147   4.681   5.497   2.508
    8LER     CB  148   4.588   5.477   2.711
    8LER    HB1  149   4.603   5.526   2.807
    8LER    HB2  150   4.586   5.370   2.733
    8LER     CG  151   4.454   5.525   2.656
    8LER     HG  152   4.472   5.631   2.639
    8LER    CD1  153   4.414   5.454   2.532
    8LER   HD11  154   4.320   5.491   2.491
    8LER   HD12  155   4.485   5.473   2.452
    8LER   HD13  156   4.408   5.347   2.550
    8LER    CD2  157   4.334   5.488   2.759
    8LER   HD21  158   4.342   5.385   2.791
    8LER   HD22  159   4.347   5.540   2.854
    8LER   HD23  160   4.236   5.522   2.725
    8LER      C  161   4.821   5.406   2.647
    8LER      O  162   4.901   5.434   2.732
    9LYR      N  163   4.826   5.292   2.577
    9LYR      H  164   4.754   5.276   2.508
    9LYR     CA  165   4.920   5.180   2.597
    9LYR     HA  166   5.018   5.217   2.568
    9LYR     CB  167   4.878   5.070   2.496
    9LYR    HB1  168   4.770   5.055   2.487
    9LYR    HB2  169   4.913   4.972   2.531
    9LYR     CG  170   4.940   5.095   2.355
    9LYR    HG1  171   5.049   5.107   2.349
    9LYR    HG2  172   4.898   5.180   2.301
    9LYR     CD  173   4.914   4.970   2.276
    9LYR    HD1  174   4.980   4.893   2.317
    9LYR    HD2  175   4.968   4.981   2.183
    9LYR     CE  176   4.771   4.923   2.255
    9LYR    HE1  177   4.725   4.903   2.352
    9LYR    HE2  178   4.773   4.821   2.215
    9LYR     NZ  179   4.689   5.016   2.180
    9LYR    HZ1  180   4.735   5.082   2.119
    9LYR      C  181   4.915   5.126   2.733
    9LYR      O  182   5.021   5.097   2.795
   10LER      N  183   4.794   5.131   2.795
   10LER      H  184   4.716   5.155   2.736
   10LER     CA  185   4.768   5.068   2.927
   10LER     HA  186   4.795   4.963   2.916
   10LER     CB  187   4.617   5.063   2.951
   10LER    HB1  188   4.564   5.039   2.859
   10LER    HB2  189   4.589   5.162   2.986
   10LER     CG  190   4.572   4.954   3.052
   10LER     HG  191   4.638   4.958   3.139
   10LER    CD1  192   4.424   4.969   3.091
   10LER   HD11  193   4.390   4.894   3.162
   10LER   HD12  194   4.430   5.057   3.155
   10LER   HD13  195   4.367   4.980   2.999
   10LER    CD2  196   4.580   4.802   3.015
   10LER   HD21  197   4.499   4.781   2.946
   10LER   HD22  198   4.677   4.768   2.981
   10LER   HD23  199   4.547   4.739   3.098
   10LER      C  200   4.834   5.136   3.050
   10LER      O  201   4.841   5.084   3.161
   11LER      N  202   4.876   5.262   3.036
   11LER      H  203   4.891   5.288   2.940
   11LER     CA  204   4.932   5.347   3.139
   11LER     HA  205   4.881   5.324   3.233
   11LER     CB  206   4.915   5.494   3.105
   11LER    HB1  207   4.944   5.509   3.001
   11LER    HB2  208   4.989   5.546   3.167
   11LER     CG  209   4.775   5.541   3.125
   11LER     HG  210   4.704   5.470   3.083
   11LER    CD1  211   4.739   5.570   3.270
   11LER   HD11  212   4.812   5.637   3.314
   11LER   HD12  213   4.640   5.612   3.282
   11LER   HD13  214   4.714   5.478   3.323
   11LER    CD2  215   4.751   5.664   3.051
   11LER   HD21  216   4.801   5.739   3.112
   11LER   HD22  217   4.776   5.659   2.945
   11LER   HD23  218   4.646   5.690   3.050
   11LER      C  219   5.072   5.297   3.166
   11LER      O  220   5.130   5.317   3.279
   12LER      N  221   5.136   5.226   3.077
   12LER      H  222   5.088   5.191   2.995
   12LER     CA  223   5.283   5.216   3.069
   12LER     HA  224   5.328   5.263   3.157
   12LER     CB  225   5.336   5.283   2.939
   12LER    HB1  226   5.289   5.221   2.862
   12LER    HB2  227   5.445   5.282   2.937
   12LER     CG  228   5.282   5.428   2.918
   12LER     HG  229   5.182   5.444   2.956
   12LER    CD1  230   5.372   5.528   2.990
   12LER   HD11  231   5.372   5.519   3.099
   12LER   HD12  232   5.477   5.513   2.965
   12LER   HD13  233   5.350   5.633   2.968
   12LER    CD2  234   5.289   5.461   2.768
   12LER   HD21  235   5.387   5.483   2.726
   12LER   HD22  236   5.233   5.382   2.718
   12LER   HD23  237   5.227   5.549   2.752
   12LER      C  238   5.328   5.069   3.076
   12LER      O  239   5.426   5.029   3.018
   13LER      N  240   5.263   4.977   3.147
   13LER      H  241   5.187   5.016   3.201
   13LER     CA  242   5.299   4.835   3.165
   13LER     HA  243   5.341   4.803   3.070
   13LER     CB  244   5.183   4.735   3.182
   13LER    HB1  245   5.165   4.730   3.290
   13LER    HB2  246   5.213   4.641   3.137
   13LER     CG  247   5.056   4.766   3.105
   13LER     HG  248   5.014   4.863   3.131
   13LER    CD1  249   5.084   4.768   2.958
   13LER   HD11  250   5.166   4.837   2.940
   13LER   HD12  251   5.119   4.674   2.916
   13LER   HD13  252   4.994   4.795   2.903
   13LER    CD2  253   4.957   4.655   3.128
   13LER   HD21  254   4.867   4.663   3.066
   13LER   HD22  255   5.009   4.562   3.107
   13LER   HD23  256   4.933   4.629   3.231
   13LER      C  257   5.403   4.799   3.275
   13LER      O  258   5.424   4.681   3.307
   14NH2      N  259   5.467   4.902   3.337
   14NH2     H1  260   5.442   4.999   3.330
   14NH2     H2  261   5.525   4.868   3.413
   15LY0      N  262   5.395   6.034   3.735
   15LY0     H1  263   5.433   6.013   3.826
   15LY0     H2  264   5.402   5.952   3.676
   15LY0     H3  265   5.456   6.107   3.698
   15LY0     CA  266   5.257   6.088   3.739
   15LY0     HA  267   5.254   6.182   3.795
   15LY0     CB  268   5.166   5.991   3.811
   15LY0    HB1  269   5.065   6.030   3.804
   15LY0    HB2  270   5.199   5.988   3.915
   15LY0     CG  271   5.175   5.846   3.765
   15LY0    HG1  272   5.274   5.801   3.765
   15LY0    HG2  273   5.128   5.843   3.667
   15LY0     CD  274   5.103   5.753   3.863
   15LY0    HD1  275   4.996   5.771   3.851
   15LY0    HD2  276   5.146   5.776   3.961
   15LY0     CE  277   5.130   5.603   3.813
   15LY0    HE1  278   5.236   5.583   3.798
   15LY0    HE2  279   5.090   5.589   3.713
   15LY0     NZ  280   5.066   5.496   3.899
   15LY0    HZ1  281   5.116   5.484   3.986
   15LY0    HZ2  282   4.971   5.523   3.919
   15LY0    HZ3  283   5.056   5.405   3.857
   15LY0      C  284   5.203   6.126   3.600
   15LY0      O  285   5.089   6.165   3.587
   16LER      N  286   5.282   6.104   3.497
   16LER      H  287   5.377   6.081   3.523
   16LER     CA  288   5.246   6.101   3.356
   16LER     HA  289   5.161   6.167   3.338
   16LER     CB  290   5.202   5.954   3.327
   16LER    HB1  291   5.143   5.916   3.410
   16LER    HB2  292   5.293   5.894   3.328
   16LER     CG  293   5.143   5.934   3.189
   16LER     HG  294   5.211   5.975   3.115
   16LER    CD1  295   5.117   5.784   3.168
   16LER   HD11  296   5.054   5.767   3.080
   16LER   HD12  297   5.210   5.729   3.158
   16LER   HD13  298   5.071   5.745   3.258
   16LER    CD2  299   5.003   6.001   3.174
   16LER   HD21  300   5.003   6.108   3.197
   16LER   HD22  301   4.962   5.985   3.074
   16LER   HD23  302   4.944   5.941   3.243
   16LER      C  303   5.378   6.133   3.280
   16LER      O  304   5.481   6.062   3.290
   17LY0      N  305   4.404   7.220   3.928
   17LY0     H1  306   4.316   7.250   3.965
   17LY0     H2  307   4.473   7.283   3.966
   17LY0     H3  308   4.445   7.133   3.960
   17LY0     CA  309   4.416   7.207   3.788
   17LY0     HA  310   4.518   7.189   3.752
   17LY0     CB  311   4.373   7.341   3.719
   17LY0    HB1  312   4.271   7.364   3.748
   17LY0    HB2  313   4.379   7.339   3.611
   17LY0     CG  314   4.467   7.459   3.750
   17LY0    HG1  315   4.571   7.425   3.751
   17LY0    HG2  316   4.441   7.509   3.844
   17LY0     CD  317   4.459   7.568   3.634
   17LY0    HD1  318   4.361   7.609   3.612
   17LY0    HD2  319   4.504   7.535   3.541
   17LY0     CE  320   4.543   7.694   3.687
   17LY0    HE1  321   4.549   7.769   3.608
   17LY0    HE2  322   4.642   7.667   3.723
   17LY0     NZ  323   4.463   7.766   3.795
   17LY0    HZ1  324   4.381   7.815   3.761
   17LY0    HZ2  325   4.419   7.705   3.862
   17LY0    HZ3  326   4.520   7.827   3.853
   17LY0      C  327   4.339   7.093   3.739
   17LY0      O  328   4.246   7.109   3.660
   18LER      N  329   4.382   6.970   3.766
   18LER      H  330   4.459   6.961   3.831
   18LER     CA  331   4.316   6.845   3.719
   18LER     HA  332   4.208   6.849   3.731
   18LER     CB  333   4.357   6.721   3.800
   18LER    HB1  334   4.466   6.721   3.806
   18LER    HB2  335   4.334   6.635   3.736
   18LER     CG  336   4.290   6.690   3.939
   18LER     HG  337   4.312   6.778   4.000
   18LER    CD1  338   4.140   6.662   3.932
   18LER   HD11  339   4.124   6.562   3.892
   18LER   HD12  340   4.105   6.654   4.035
   18LER   HD13  341   4.080   6.733   3.876
   18LER    CD2  342   4.357   6.562   3.996
   18LER   HD21  343   4.318   6.469   3.956
   18LER   HD22  344   4.462   6.574   3.970
   18LER   HD23  345   4.349   6.564   4.105
   18LER      C  346   4.363   6.816   3.574
   18LER      O  347   4.475   6.842   3.538
   19LYR      N  348   4.279   6.762   3.487
   19LYR      H  349   4.184   6.737   3.510
   19LYR     CA  350   4.312   6.722   3.348
   19LYR     HA  351   4.377   6.802   3.313
   19LYR     CB  352   4.175   6.723   3.268
   19LYR    HB1  353   4.101   6.679   3.335
   19LYR    HB2  354   4.190   6.664   3.178
   19LYR     CG  355   4.124   6.869   3.247
   19LYR    HG1  356   4.167   6.929   3.327
   19LYR    HG2  357   4.016   6.869   3.264
   19LYR     CD  358   4.149   6.927   3.110
   19LYR    HD1  359   4.088   6.871   3.040
   19LYR    HD2  360   4.255   6.919   3.087
   19LYR     CE  361   4.117   7.073   3.118
   19LYR    HE1  362   4.172   7.117   3.202
   19LYR    HE2  363   4.011   7.089   3.138
   19LYR     NZ  364   4.158   7.130   2.988
   19LYR    HZ1  365   4.154   7.074   2.904
   19LYR      C  366   4.384   6.582   3.331
   19LYR      O  367   4.339   6.482   3.383
   20LY0      N  368   4.491   6.582   3.246
   20LY0      H  369   4.534   6.669   3.220
   20LY0     CA  370   4.577   6.461   3.221
   20LY0     HA  371   4.505   6.380   3.219
   20LY0     CB  372   4.672   6.439   3.339
   20LY0    HB1  373   4.610   6.423   3.427
   20LY0    HB2  374   4.738   6.525   3.342
   20LY0     CG  375   4.760   6.317   3.327
   20LY0    HG1  376   4.845   6.347   3.265
   20LY0    HG2  377   4.703   6.237   3.281
   20LY0     CD  378   4.801   6.274   3.470
   20LY0    HD1  379   4.845   6.175   3.472
   20LY0    HD2  380   4.710   6.267   3.530
   20LY0     CE  381   4.898   6.380   3.534
   20LY0    HE1  382   4.862   6.481   3.514
   20LY0    HE2  383   4.999   6.361   3.498
   20LY0     NZ  384   4.904   6.383   3.682
   20LY0    HZ1  385   4.899   6.290   3.720
   20LY0    HZ2  386   4.992   6.422   3.713
   20LY0    HZ3  387   4.828   6.437   3.722
   20LY0      C  388   4.640   6.470   3.082
   20LY0      O  389   4.678   6.578   3.038
   21LER      N  390   4.651   6.352   3.019
   21LER      H  391   4.635   6.264   3.066
   21LER     CA  392   4.684   6.336   2.878
   21LER     HA  393   4.613   6.390   2.816
   21LER     CB  394   4.683   6.183   2.847
   21LER    HB1  395   4.752   6.136   2.916
   21LER    HB2  396   4.720   6.178   2.744
   21LER     CG  397   4.544   6.114   2.847
   21LER     HG  398   4.498   6.137   2.943
   21LER    CD1  399   4.469   6.152   2.719
   21LER   HD11  400   4.406   6.076   2.674
   21LER   HD12  401   4.415   6.242   2.747
   21LER   HD13  402   4.536   6.181   2.638
   21LER    CD2  403   4.573   5.960   2.841
   21LER   HD21  404   4.639   5.940   2.757
   21LER   HD22  405   4.616   5.919   2.932
   21LER   HD23  406   4.473   5.917   2.831
   21LER      C  407   4.814   6.406   2.847
   21LER      O  408   4.922   6.361   2.887
   22LY0      N  409   4.744   7.165   2.910
   22LY0     H1  410   4.728   7.117   2.823
   22LY0     H2  411   4.735   7.098   2.984
   22LY0     H3  412   4.839   7.197   2.902
   22LY0     CA  413   4.649   7.273   2.925
   22LY0     HA  414   4.683   7.343   2.849
   22LY0     CB  415   4.652   7.329   3.064
   22LY0    HB1  416   4.656   7.247   3.135
   22LY0    HB2  417   4.560   7.388   3.070
   22LY0     CG  418   4.771   7.422   3.100
   22LY0    HG1  419   4.788   7.486   3.013
   22LY0    HG2  420   4.859   7.359   3.112
   22LY0     CD  421   4.741   7.495   3.237
   22LY0    HD1  422   4.712   7.419   3.310
   22LY0    HD2  423   4.654   7.560   3.223
   22LY0     CE  424   4.855   7.585   3.292
   22LY0    HE1  425   4.827   7.625   3.389
   22LY0    HE2  426   4.868   7.659   3.213
   22LY0     NZ  427   4.979   7.517   3.323
   22LY0    HZ1  428   5.036   7.577   3.381
   22LY0    HZ2  429   4.973   7.427   3.369
   22LY0    HZ3  430   5.027   7.500   3.236
   22LY0      C  431   4.511   7.225   2.895
   22LY0      O  432   4.485   7.106   2.908
   23LER      N  433   4.426   7.309   2.836
   23LER      H  434   4.455   7.394   2.789
   23LER     CA  435   4.281   7.290   2.835
   23LER     HA  436   4.269   7.211   2.761
   23LER     CB  437   4.203   7.409   2.780
   23LER    HB1  438   4.231   7.432   2.677
   23LER    HB2  439   4.211   7.500   2.840
   23LER     CG  440   4.052   7.383   2.767
   23LER     HG  441   4.020   7.335   2.859
   23LER    CD1  442   3.976   7.514   2.766
   23LER   HD11  443   4.013   7.576   2.684
   23LER   HD12  444   3.869   7.491   2.761
   23LER   HD13  445   3.992   7.563   2.862
   23LER    CD2  446   4.020   7.291   2.651
   23LER   HD21  447   4.090   7.208   2.639
   23LER   HD22  448   3.917   7.258   2.652
   23LER   HD23  449   4.029   7.351   2.560
   23LER      C  450   4.233   7.243   2.977
   23LER      O  451   4.259   7.302   3.086
   24LY0      N  452   5.280   4.473   2.255
   24LY0     H1  453   5.339   4.439   2.330
   24LY0     H2  454   5.250   4.566   2.282
   24LY0     H3  455   5.200   4.414   2.239
   24LY0     CA  456   5.354   4.499   2.128
   24LY0     HA  457   5.285   4.540   2.055
   24LY0     CB  458   5.398   4.370   2.064
   24LY0    HB1  459   5.417   4.390   1.959
   24LY0    HB2  460   5.314   4.302   2.072
   24LY0     CG  461   5.522   4.308   2.127
   24LY0    HG1  462   5.506   4.275   2.230
   24LY0    HG2  463   5.603   4.379   2.115
   24LY0     CD  464   5.551   4.178   2.046
   24LY0    HD1  465   5.558   4.204   1.940
   24LY0    HD2  466   5.479   4.099   2.066
   24LY0     CE  467   5.686   4.107   2.071
   24LY0    HE1  468   5.760   4.168   2.019
   24LY0    HE2  469   5.672   4.013   2.018
   24LY0     NZ  470   5.710   4.082   2.220
   24LY0    HZ1  471   5.808   4.060   2.229
   24LY0    HZ2  472   5.695   4.167   2.272
   24LY0    HZ3  473   5.659   4.002   2.254
   24LY0      C  474   5.466   4.601   2.137
   24LY0      O  475   5.506   4.650   2.032
   25LER      N  476   5.526   4.624   2.256
   25LER      H  477   5.484   4.580   2.337
   25LER     CA  478   5.648   4.708   2.281
   25LER     HA  479   5.723   4.697   2.202
   25LER     CB  480   5.715   4.651   2.406
   25LER    HB1  481   5.722   4.544   2.389
   25LER    HB2  482   5.646   4.666   2.490
   25LER     CG  483   5.848   4.714   2.447
   25LER     HG  484   5.844   4.822   2.437
   25LER    CD1  485   5.871   4.684   2.593
   25LER   HD11  486   5.866   4.576   2.613
   25LER   HD12  487   5.965   4.734   2.618
   25LER   HD13  488   5.797   4.733   2.655
   25LER    CD2  489   5.967   4.663   2.351
   25LER   HD21  490   6.057   4.724   2.365
   25LER   HD22  491   5.985   4.556   2.361
   25LER   HD23  492   5.934   4.673   2.248
   25LER      C  493   5.634   4.862   2.274
   25LER      O  494   5.722   4.920   2.213
   26LYR      N  495   5.536   4.920   2.343
   26LYR      H  496   5.474   4.863   2.399
   26LYR     CA  497   5.505   5.062   2.336
   26LYR     HA  498   5.604   5.110   2.337
   26LYR     CB  499   5.422   5.096   2.463
   26LYR    HB1  500   5.332   5.035   2.461
   26LYR    HB2  501   5.394   5.200   2.451
   26LYR     CG  502   5.501   5.081   2.593
   26LYR    HG1  503   5.570   4.997   2.597
   26LYR    HG2  504   5.429   5.063   2.673
   26LYR     CD  505   5.580   5.209   2.609
   26LYR    HD1  506   5.589   5.217   2.717
   26LYR    HD2  507   5.515   5.296   2.593
   26LYR     CE  508   5.720   5.227   2.547
   26LYR    HE1  509   5.718   5.214   2.438
   26LYR    HE2  510   5.793   5.161   2.593
   26LYR     NZ  511   5.766   5.358   2.569
   26LYR    HZ1  512   5.725   5.425   2.504
   26LYR      C  513   5.437   5.098   2.206
   26LYR      O  514   5.318   5.126   2.190
   27LY0      N  515   5.515   5.076   2.097
   27LY0      H  516   5.607   5.040   2.113
   27LY0     CA  517   5.468   5.077   1.959
   27LY0     HA  518   5.412   4.983   1.959
   27LY0     CB  519   5.593   5.075   1.868
   27LY0    HB1  520   5.666   5.005   1.907
   27LY0    HB2  521   5.624   5.179   1.859
   27LY0     CG  522   5.557   5.023   1.729
   27LY0    HG1  523   5.651   5.031   1.673
   27LY0    HG2  524   5.479   5.080   1.677
   27LY0     CD  525   5.512   4.875   1.717
   27LY0    HD1  526   5.403   4.881   1.718
   27LY0    HD2  527   5.537   4.809   1.800
   27LY0     CE  528   5.553   4.817   1.579
   27LY0    HE1  529   5.662   4.824   1.571
   27LY0    HE2  530   5.504   4.872   1.499
   27LY0     NZ  531   5.506   4.676   1.572
   27LY0    HZ1  532   5.407   4.663   1.561
   27LY0    HZ2  533   5.552   4.631   1.494
   27LY0    HZ3  534   5.527   4.632   1.660
   27LY0      C  535   5.381   5.189   1.911
   27LY0      O  536   5.290   5.161   1.830
   28LER      N  537   5.402   5.316   1.961
   28LER      H  538   5.482   5.323   2.022
   28LER     CA  539   5.338   5.435   1.910
   28LER     HA  540   5.289   5.396   1.821
   28LER     CB  541   5.444   5.535   1.877
   28LER    HB1  542   5.489   5.580   1.966
   28LER    HB2  543   5.394   5.623   1.836
   28LER     CG  544   5.560   5.491   1.774
   28LER     HG  545   5.607   5.394   1.789
   28LER    CD1  546   5.505   5.493   1.629
   28LER   HD11  547   5.583   5.456   1.563
   28LER   HD12  548   5.429   5.415   1.619
   28LER   HD13  549   5.465   5.588   1.592
   28LER    CD2  550   5.668   5.606   1.794
   28LER   HD21  551   5.722   5.626   1.702
   28LER   HD22  552   5.636   5.702   1.834
   28LER   HD23  553   5.736   5.559   1.864
   28LER      C  554   5.227   5.490   2.005
   28LER      O  555   5.176   5.589   1.967
   29LYR      N  556   5.198   5.420   2.117
   29LYR      H  557   5.249   5.334   2.128
   29LYR     CA  558   5.092   5.458   2.210
   29LYR     HA  559   5.080   5.566   2.204
   29LYR     CB  560   5.134   5.431   2.358
   29LYR    HB1  561   5.128   5.324   2.383
   29LYR    HB2  562   5.058   5.472   2.425
   29LYR     CG  563   5.272   5.487   2.400
   29LYR    HG1  564   5.345   5.438   2.336
   29LYR    HG2  565   5.282   5.465   2.507
   29LYR     CD  566   5.276   5.646   2.375
   29LYR    HD1  567   5.197   5.696   2.431
   29LYR    HD2  568   5.260   5.670   2.270
   29LYR     CE  569   5.406   5.696   2.428
   29LYR    HE1  570   5.432   5.636   2.515
   29LYR    HE2  571   5.388   5.798   2.463
   29LYR     NZ  572   5.503   5.695   2.319
   29LYR    HZ1  573   5.500   5.783   2.270
   29LYR      C  574   4.961   5.398   2.173
   29LYR      O  575   4.957   5.320   2.083
   30LER      N  576   4.857   5.467   2.220
   30LER      H  577   4.865   5.518   2.307
   30LER     CA  578   4.726   5.453   2.160
   30LER     HA  579   4.732   5.436   2.052
   30LER     CB  580   4.648   5.586   2.181
   30LER    HB1  581   4.647   5.598   2.290
   30LER    HB2  582   4.546   5.587   2.141
   30LER     CG  583   4.724   5.713   2.141
   30LER     HG  584   4.812   5.721   2.203
   30LER    CD1  585   4.769   5.712   1.995
   30LER   HD11  586   4.799   5.812   1.967
   30LER   HD12  587   4.839   5.630   1.978
   30LER   HD13  588   4.695   5.677   1.924
   30LER    CD2  589   4.639   5.834   2.173
   30LER   HD21  590   4.694   5.925   2.149
   30LER   HD22  591   4.553   5.840   2.106
   30LER   HD23  592   4.606   5.831   2.277
   30LER      C  593   4.647   5.338   2.226
   30LER      O  594   4.663   5.310   2.347
   31LER      N  595   4.572   5.264   2.140
   31LER      H  596   4.565   5.309   2.049
   31LER     CA  597   4.486   5.150   2.168
   31LER     HA  598   4.449   5.119   2.070
   31LER     CB  599   4.364   5.192   2.248
   31LER    HB1  600   4.414   5.200   2.345
   31LER    HB2  601   4.295   5.108   2.251
   31LER     CG  602   4.284   5.317   2.194
   31LER     HG  603   4.349   5.404   2.202
   31LER    CD1  604   4.231   5.284   2.049
   31LER   HD11  605   4.144   5.347   2.027
   31LER   HD12  606   4.311   5.308   1.979
   31LER   HD13  607   4.201   5.181   2.031
   31LER    CD2  608   4.157   5.340   2.278
   31LER   HD21  609   4.125   5.445   2.276
   31LER   HD22  610   4.083   5.269   2.243
   31LER   HD23  611   4.178   5.303   2.378
   31LER      C  612   4.556   5.018   2.199
   31LER      O  613   4.490   4.935   2.269
   32LY0      N  614   6.336   5.669   2.706
   32LY0     H1  615   6.293   5.757   2.683
   32LY0     H2  616   6.382   5.632   2.623
   32LY0     H3  617   6.409   5.685   2.774
   32LY0     CA  618   6.226   5.585   2.757
   32LY0     HA  619   6.214   5.595   2.865
   32LY0     CB  620   6.258   5.435   2.758
   32LY0    HB1  621   6.272   5.404   2.654
   32LY0    HB2  622   6.179   5.374   2.802
   32LY0     CG  623   6.387   5.401   2.839
   32LY0    HG1  624   6.359   5.406   2.945
   32LY0    HG2  625   6.465   5.469   2.807
   32LY0     CD  626   6.437   5.265   2.797
   32LY0    HD1  627   6.414   5.239   2.693
   32LY0    HD2  628   6.376   5.199   2.858
   32LY0     CE  629   6.584   5.244   2.815
   32LY0    HE1  630   6.651   5.298   2.749
   32LY0    HE2  631   6.595   5.140   2.783
   32LY0     NZ  632   6.639   5.256   2.955
   32LY0    HZ1  633   6.731   5.216   2.953
   32LY0    HZ2  634   6.642   5.353   2.984
   32LY0    HZ3  635   6.577   5.219   3.026
   32LY0      C  636   6.097   5.600   2.684
   32LY0      O  637   6.102   5.589   2.563
   33LER      N  638   5.982   5.582   2.748
   33LER      H  639   5.992   5.585   2.848
   33LER     CA  640   5.853   5.548   2.693
   33LER     HA  641   5.840   5.593   2.595
   33LER     CB  642   5.744   5.609   2.787
   33LER    HB1  643   5.764   5.574   2.889
   33LER    HB2  644   5.645   5.567   2.766
   33LER     CG  645   5.743   5.761   2.811
   33LER     HG  646   5.832   5.796   2.861
   33LER    CD1  647   5.740   5.838   2.679
   33LER   HD11  648   5.669   5.786   2.614
   33LER   HD12  649   5.711   5.941   2.698
   33LER   HD13  650   5.837   5.827   2.632
   33LER    CD2  651   5.620   5.796   2.889
   33LER   HD21  652   5.624   5.770   2.995
   33LER   HD22  653   5.606   5.904   2.891
   33LER   HD23  654   5.534   5.758   2.834
   33LER      C  655   5.847   5.396   2.664
   33LER      O  656   5.896   5.317   2.743
   34LY0      N  657   6.866   5.161   2.470
   34LY0     H1  658   6.809   5.085   2.508
   34LY0     H2  659   6.891   5.209   2.556
   34LY0     H3  660   6.942   5.115   2.422
   34LY0     CA  661   6.792   5.242   2.373
   34LY0     HA  662   6.832   5.217   2.275
   34LY0     CB  663   6.812   5.393   2.387
   34LY0    HB1  664   6.777   5.426   2.485
   34LY0    HB2  665   6.739   5.436   2.318
   34LY0     CG  666   6.953   5.448   2.360
   34LY0    HG1  667   6.976   5.432   2.254
   34LY0    HG2  668   7.025   5.386   2.414
   34LY0     CD  669   6.971   5.588   2.403
   34LY0    HD1  670   6.884   5.645   2.369
   34LY0    HD2  671   7.064   5.628   2.363
   34LY0     CE  672   6.976   5.595   2.553
   34LY0    HE1  673   7.056   5.535   2.596
   34LY0    HE2  674   6.884   5.570   2.605
   34LY0     NZ  675   7.007   5.734   2.586
   34LY0    HZ1  676   7.102   5.757   2.563
   34LY0    HZ2  677   6.944   5.800   2.543
   34LY0    HZ3  678   6.985   5.761   2.681
   34LY0      C  679   6.653   5.185   2.360
   34LY0      O  680   6.594   5.154   2.466
   35LER      N  681   6.598   5.179   2.240
   35LER      H  682   6.640   5.224   2.160
   35LER     CA  683   6.472   5.107   2.216
   35LER     HA  684   6.484   5.009   2.263
   35LER     CB  685   6.468   5.088   2.067
   35LER    HB1  686   6.568   5.055   2.040
   35LER    HB2  687   6.447   5.181   2.016
   35LER     CG  688   6.374   4.981   2.021
   35LER     HG  689   6.316   4.948   2.107
   35LER    CD1  690   6.266   5.036   1.928
   35LER   HD11  691   6.202   4.952   1.901
   35LER   HD12  692   6.208   5.109   1.985
   35LER   HD13  693   6.318   5.077   1.841
   35LER    CD2  694   6.420   4.851   1.957
   35LER   HD21  695   6.462   4.880   1.861
   35LER   HD22  696   6.495   4.805   2.020
   35LER   HD23  697   6.332   4.787   1.951
   35LER      C  698   6.351   5.181   2.277
   35LER      O  699   6.355   5.303   2.291
   36LYR      N  700   6.242   5.107   2.288
   36LYR      H  701   6.237   5.010   2.263
   36LYR     CA  702   6.114   5.149   2.346
   36LYR     HA  703   6.113   5.249   2.390
   36LYR     CB  704   6.063   5.063   2.465
   36LYR    HB1  705   6.081   4.957   2.445
   36LYR    HB2  706   5.956   5.069   2.486
   36LYR     CG  707   6.145   5.084   2.594
   36LYR    HG1  708   6.138   5.176   2.652
   36LYR    HG2  709   6.252   5.078   2.571
   36LYR     CD  710   6.123   4.965   2.685
   36LYR    HD1  711   6.177   4.876   2.654
   36LYR    HD2  712   6.018   4.937   2.682
   36LYR     CE  713   6.181   4.997   2.822
   36LYR    HE1  714   6.287   5.015   2.804
   36LYR    HE2  715   6.167   4.905   2.879
   36LYR     NZ  716   6.112   5.107   2.888
   36LYR    HZ1  717   6.057   5.176   2.839
   36LYR      C  718   6.003   5.162   2.239
   36LYR      O  719   5.978   5.068   2.163
   37LY0      N  720   5.939   5.283   2.219
   37LY0      H  721   5.960   5.358   2.282
   37LY0     CA  722   5.866   5.313   2.093
   37LY0     HA  723   5.814   5.223   2.060
   37LY0     CB  724   5.946   5.334   1.960
   37LY0    HB1  725   5.869   5.355   1.885
   37LY0    HB2  726   5.995   5.241   1.933
   37LY0     CG  727   6.039   5.456   1.960
   37LY0    HG1  728   6.116   5.437   2.035
   37LY0    HG2  729   5.984   5.544   1.995
   37LY0     CD  730   6.117   5.479   1.835
   37LY0    HD1  731   6.178   5.392   1.811
   37LY0    HD2  732   6.185   5.564   1.842
   37LY0     CE  733   6.039   5.496   1.695
   37LY0    HE1  734   5.938   5.526   1.720
   37LY0    HE2  735   6.034   5.404   1.636
   37LY0     NZ  736   6.100   5.592   1.605
   37LY0    HZ1  737   6.197   5.568   1.592
   37LY0    HZ2  738   6.053   5.603   1.516
   37LY0    HZ3  739   6.116   5.678   1.654
   37LY0      C  740   5.755   5.420   2.121
   37LY0      O  741   5.636   5.404   2.095
   38LER      N  742   5.801   5.534   2.191
   38LER      H  743   5.899   5.538   2.216
   38LER     CA  744   5.730   5.656   2.229
   38LER     HA  745   5.682   5.694   2.139
   38LER     CB  746   5.820   5.764   2.288
   38LER    HB1  747   5.873   5.721   2.373
   38LER    HB2  748   5.769   5.854   2.319
   38LER     CG  749   5.924   5.821   2.180
   38LER     HG  750   5.967   5.736   2.127
   38LER    CD1  751   5.858   5.909   2.068
   38LER   HD11  752   5.797   5.991   2.107
   38LER   HD12  753   5.936   5.944   2.000
   38LER   HD13  754   5.791   5.845   2.012
   38LER    CD2  755   6.040   5.900   2.249
   38LER   HD21  756   6.004   5.977   2.317
   38LER   HD22  757   6.106   5.832   2.303
   38LER   HD23  758   6.105   5.952   2.178
   38LER      C  759   5.610   5.620   2.326
   38LER      O  760   5.618   5.522   2.399
   39LY0      N  761   6.109   5.686   3.223
   39LY0     H1  762   6.141   5.745   3.298
   39LY0     H2  763   6.009   5.699   3.224
   39LY0     H3  764   6.137   5.717   3.132
   39LY0     CA  765   6.146   5.545   3.255
   39LY0     HA  766   6.093   5.514   3.345
   39LY0     CB  767   6.299   5.542   3.289
   39LY0    HB1  768   6.348   5.608   3.218
   39LY0    HB2  769   6.334   5.441   3.268
   39LY0     CG  770   6.323   5.584   3.433
   39LY0    HG1  771   6.267   5.519   3.501
   39LY0    HG2  772   6.286   5.682   3.463
   39LY0     CD  773   6.473   5.583   3.458
   39LY0    HD1  774   6.523   5.651   3.388
   39LY0    HD2  775   6.515   5.487   3.430
   39LY0     CE  776   6.524   5.612   3.596
   39LY0    HE1  777   6.623   5.566   3.601
   39LY0    HE2  778   6.465   5.559   3.670
   39LY0     NZ  779   6.540   5.756   3.626
   39LY0    HZ1  780   6.578   5.770   3.718
   39LY0    HZ2  781   6.597   5.797   3.553
   39LY0    HZ3  782   6.455   5.811   3.623
   39LY0      C  783   6.098   5.454   3.136
   39LY0      O  784   6.092   5.503   3.020
   40LER      N  785   6.071   5.327   3.160
   40LER      H  786   6.098   5.284   3.247
   40LER     CA  787   6.012   5.233   3.069
   40LER     HA  788   5.981   5.282   2.976
   40LER     CB  789   5.895   5.163   3.137
   40LER    HB1  790   5.933   5.098   3.215
   40LER    HB2  791   5.855   5.094   3.063
   40LER     CG  792   5.775   5.251   3.186
   40LER     HG  793   5.820   5.330   3.246
   40LER    CD1  794   5.703   5.319   3.066
   40LER   HD11  795   5.655   5.242   3.005
   40LER   HD12  796   5.633   5.391   3.109
   40LER   HD13  797   5.779   5.368   3.007
   40LER    CD2  798   5.670   5.174   3.263
   40LER   HD21  799   5.634   5.095   3.198
   40LER   HD22  800   5.715   5.128   3.352
   40LER   HD23  801   5.590   5.245   3.284
   40LER      C  802   6.110   5.127   3.018
   40LER      O  803   6.170   5.057   3.091
   41U      O5'  804   5.081   8.054   2.778
   41U      H5T  805   4.988   8.065   2.796
   41U      C5'  806   5.127   8.168   2.709
   41U     H5'1  807   5.054   8.201   2.636
   41U     H5'2  808   5.219   8.137   2.660
   41U      C4'  809   5.151   8.296   2.798
   41U      H4'  810   5.175   8.388   2.746
   41U      O4'  811   5.043   8.325   2.885
   41U      C1'  812   5.085   8.372   3.015
   41U      H1'  813   5.040   8.468   3.041
   41U       N1  814   5.048   8.280   3.127
   41U       C6  815   4.986   8.159   3.100
   41U       H6  816   4.991   8.112   3.003
   41U       C5  817   4.930   8.082   3.195
   41U       H5  818   4.875   7.996   3.160
   41U       C4  819   4.931   8.130   3.331
   41U       O4  820   4.879   8.070   3.423
   41U       N3  821   4.998   8.252   3.353
   41U       H3  822   5.017   8.280   3.448
   41U       C2  823   5.063   8.322   3.255
   41U       O2  824   5.139   8.414   3.285
   41U      C3'  825   5.267   8.276   2.896
   41U      H3'  826   5.251   8.182   2.949
   41U      C2'  827   5.237   8.387   2.999
   41U     H2'1  828   5.292   8.370   3.092
   41U      O2'  829   5.256   8.522   2.954
   41U     HO'2  830   5.303   8.573   3.021
   41U      O3'  831   5.391   8.279   2.836
   42U        P  832   5.514   8.183   2.901
   42U      O1P  833   5.621   8.181   2.797
   42U      O2P  834   5.473   8.059   2.952
   42U      O5'  835   5.565   8.265   3.028
   42U      C5'  836   5.593   8.400   3.022
   42U     H5'1  837   5.524   8.465   2.967
   42U     H5'2  838   5.693   8.409   2.980
   42U      C4'  839   5.595   8.453   3.161
   42U      H4'  840   5.641   8.552   3.157
   42U      O4'  841   5.464   8.458   3.222
   42U      C1'  842   5.474   8.435   3.363
   42U      H1'  843   5.443   8.525   3.416
   42U       N1  844   5.402   8.310   3.409
   42U       C6  845   5.398   8.205   3.325
   42U       H6  846   5.442   8.217   3.227
   42U       C5  847   5.333   8.095   3.361
   42U       H5  848   5.344   8.006   3.300
   42U       C4  849   5.265   8.083   3.481
   42U       O4  850   5.191   7.988   3.504
   42U       N3  851   5.278   8.189   3.567
   42U       H3  852   5.230   8.173   3.654
   42U       C2  853   5.341   8.308   3.533
   42U       O2  854   5.346   8.398   3.617
   42U      C3'  855   5.681   8.369   3.256
   42U      H3'  856   5.659   8.263   3.243
   42U      C2'  857   5.628   8.416   3.384
   42U     H2'1  858   5.641   8.341   3.462
   42U      O2'  859   5.672   8.538   3.431
   42U     HO'2  860   5.767   8.543   3.421
   42U      O3'  861   5.819   8.396   3.236
   43A        P  862   5.937   8.301   3.283
   43A      O1P  863   6.062   8.374   3.251
   43A      O2P  864   5.908   8.166   3.227
   43A      O5'  865   5.919   8.284   3.442
   43A      C5'  866   5.963   8.388   3.528
   43A     H5'1  867   5.897   8.471   3.501
   43A     H5'2  868   6.064   8.421   3.503
   43A      C4'  869   5.946   8.348   3.679
   43A      H4'  870   6.008   8.413   3.741
   43A      O4'  871   5.807   8.356   3.707
   43A      C1'  872   5.779   8.251   3.800
   43A      H1'  873   5.733   8.308   3.881
   43A       N9  874   5.682   8.148   3.741
   43A       C8  875   5.685   8.100   3.615
   43A       H8  876   5.745   8.149   3.539
   43A       N7  877   5.578   8.021   3.587
   43A       C5  878   5.526   7.993   3.715
   43A       C6  879   5.427   7.904   3.761
   43A       N6  880   5.347   7.824   3.686
   43A      H61  881   5.342   7.825   3.585
   43A      H62  882   5.280   7.767   3.736
   43A       N1  883   5.419   7.880   3.890
   43A       C2  884   5.480   7.958   3.976
   43A       H2  885   5.452   7.935   4.078
   43A       N3  886   5.569   8.056   3.945
   43A       C4  887   5.591   8.063   3.810
   43A      C3'  888   5.993   8.198   3.698
   43A      H3'  889   5.957   8.123   3.627
   43A      C2'  890   5.913   8.185   3.834
   43A     H2'1  891   5.901   8.080   3.859
   43A      O2'  892   5.969   8.253   3.941
   43A     HO'2  893   6.064   8.248   3.933
   43A      O3'  894   6.135   8.184   3.718
   44A        P  895   6.205   8.047   3.671
   44A      O1P  896   6.353   8.076   3.682
   44A      O2P  897   6.156   7.999   3.539
   44A      O5'  898   6.155   7.954   3.794
   44A      C5'  899   6.211   7.963   3.921
   44A     H5'1  900   6.195   8.066   3.955
   44A     H5'2  901   6.318   7.945   3.923
   44A      C4'  902   6.138   7.878   4.025
   44A      H4'  903   6.182   7.904   4.121
   44A      O4'  904   5.998   7.911   4.041
   44A      C1'  905   5.929   7.788   4.052
   44A      H1'  906   5.859   7.786   4.136
   44A       N9  907   5.839   7.763   3.936
   44A       C8  908   5.851   7.805   3.808
   44A       H8  909   5.932   7.871   3.780
   44A       N7  910   5.765   7.756   3.719
   44A       C5  911   5.683   7.684   3.807
   44A       C6  912   5.573   7.596   3.788
   44A       N6  913   5.524   7.570   3.664
   44A      H61  914   5.568   7.606   3.580
   44A      H62  915   5.445   7.507   3.662
   44A       N1  916   5.520   7.534   3.891
   44A       C2  917   5.572   7.547   4.011
   44A       H2  918   5.532   7.481   4.086
   44A       N3  919   5.667   7.625   4.047
   44A       C4  920   5.720   7.697   3.938
   44A      C3'  921   6.155   7.734   4.003
   44A      H3'  922   6.149   7.708   3.897
   44A      C2'  923   6.038   7.683   4.076
   44A     H2'1  924   6.012   7.584   4.039
   44A      O2'  925   6.061   7.682   4.216
   44A     HO'2  926   6.151   7.654   4.235
   44A      O3'  927   6.276   7.686   4.064
   45U        P  928   6.323   7.532   4.062
   45U      O1P  929   6.442   7.516   4.150
   45U      O2P  930   6.335   7.493   3.923
   45U      O5'  931   6.214   7.441   4.124
   45U      C5'  932   6.204   7.403   4.256
   45U     H5'1  933   6.204   7.488   4.324
   45U     H5'2  934   6.283   7.341   4.299
   45U      C4'  935   6.073   7.324   4.277
   45U      H4'  936   6.065   7.321   4.386
   45U      O4'  937   5.960   7.382   4.219
   45U      C1'  938   5.881   7.277   4.167
   45U      H1'  939   5.788   7.281   4.225
   45U       N1  940   5.855   7.302   4.020
   45U       C6  941   5.955   7.356   3.942
   45U       H6  942   6.047   7.388   3.987
   45U       C5  943   5.928   7.384   3.809
   45U       H5  944   6.005   7.429   3.749
   45U       C4  945   5.798   7.352   3.750
   45U       O4  946   5.772   7.377   3.634
   45U       N3  947   5.715   7.291   3.840
   45U       H3  948   5.642   7.242   3.789
   45U       C2  949   5.735   7.254   3.971
   45U       O2  950   5.665   7.173   4.032
   45U      C3'  951   6.082   7.179   4.216
   45U      H3'  952   6.127   7.192   4.117
   45U      C2'  953   5.934   7.138   4.195
   45U     H2'1  954   5.929   7.075   4.106
   45U      O2'  955   5.868   7.088   4.315
   45U     HO'2  956   5.852   6.994   4.313
   45U      O3'  957   6.148   7.076   4.300
   46U        P  958   6.213   6.946   4.227
   46U      O1P  959   6.280   6.860   4.335
   46U      O2P  960   6.291   6.996   4.107
   46U      O5'  961   6.086   6.863   4.164
   46U      C5'  962   6.015   6.769   4.242
   46U     H5'1  963   5.977   6.816   4.333
   46U     H5'2  964   6.083   6.686   4.264
   46U      C4'  965   5.895   6.704   4.171
   46U      H4'  966   5.835   6.642   4.238
   46U      O4'  967   5.803   6.798   4.118
   46U      C1'  968   5.751   6.750   3.998
   46U      H1'  969   5.643   6.748   4.003
   46U       N1  970   5.775   6.832   3.880
   46U       C6  971   5.870   6.933   3.868
   46U       H6  972   5.939   6.929   3.951
   46U       C5  973   5.890   7.008   3.753
   46U       H5  974   5.966   7.084   3.753
   46U       C4  975   5.807   6.979   3.641
   46U       O4  976   5.824   7.029   3.532
   46U       N3  977   5.701   6.894   3.664
   46U       H3  978   5.642   6.881   3.583
   46U       C2  979   5.687   6.814   3.775
   46U       O2  980   5.587   6.743   3.776
   46U      C3'  981   5.934   6.615   4.052
   46U      H3'  982   6.011   6.660   3.990
   46U      C2'  983   5.797   6.607   3.986
   46U     H2'1  984   5.793   6.588   3.878
   46U      O2'  985   5.708   6.523   4.063
   46U     HO'2  986   5.749   6.436   4.055
   46U      O3'  987   5.984   6.488   4.093
   47A        P  988   6.054   6.398   3.982
   47A      O1P  989   6.117   6.280   4.048
   47A      O2P  990   6.150   6.479   3.900
   47A      O5'  991   5.940   6.358   3.874
   47A      C5'  992   5.840   6.254   3.900
   47A     H5'1  993   5.774   6.273   3.985
   47A     H5'2  994   5.896   6.165   3.929
   47A      C4'  995   5.744   6.226   3.783
   47A      H4'  996   5.672   6.150   3.814
   47A      O4'  997   5.677   6.350   3.751
   47A      C1'  998   5.653   6.364   3.614
   47A      H1'  999   5.549   6.379   3.585
   47A       N9 1000   5.727   6.485   3.556
   47A       C8 1001   5.836   6.554   3.613
   47A       H8 1002   5.874   6.530   3.711
   47A       N7 1003   5.880   6.653   3.542
   47A       C5 1004   5.802   6.648   3.428
   47A       C6 1005   5.796   6.723   3.304
   47A       N6 1006   5.869   6.826   3.266
   47A      H61 1007   5.946   6.860   3.322
   47A      H62 1008   5.837   6.875   3.184
   47A       N1 1009   5.709   6.687   3.204
   47A       C2 1010   5.630   6.585   3.227
   47A       H2 1011   5.556   6.565   3.151
   47A       N3 1012   5.622   6.506   3.340
   47A       C4 1013   5.711   6.544   3.433
   47A      C3' 1014   5.810   6.194   3.646
   47A      H3' 1015   5.895   6.263   3.647
   47A      C2' 1016   5.698   6.234   3.548
   47A     H2'1 1017   5.731   6.254   3.446
   47A      O2' 1018   5.589   6.144   3.542
   47A     HO'2 1019   5.576   6.117   3.450
   47A      O3' 1020   5.860   6.063   3.636
   48U        P 1021   5.995   6.031   3.558
   48U      O1P 1022   6.014   5.882   3.551
   48U      O2P 1023   6.107   6.107   3.615
   48U      O5' 1024   5.952   6.090   3.412
   48U      C5' 1025   5.868   6.012   3.335
   48U     H5'1 1026   5.775   5.999   3.391
   48U     H5'2 1027   5.922   5.918   3.325
   48U      C4' 1028   5.815   6.066   3.197
   48U      H4' 1029   5.735   6.005   3.154
   48U      O4' 1030   5.759   6.198   3.210
   48U      C1' 1031   5.807   6.270   3.095
   48U      H1' 1032   5.727   6.329   3.050
   48U       N1 1033   5.907   6.373   3.133
   48U       C6 1034   5.966   6.383   3.259
   48U       H6 1035   5.942   6.309   3.334
   48U       C5 1036   6.048   6.490   3.291
   48U       H5 1037   6.087   6.493   3.392
   48U       C4 1038   6.073   6.599   3.195
   48U       O4 1039   6.138   6.702   3.213
   48U       N3 1040   6.011   6.585   3.076
   48U       H3 1041   6.004   6.665   3.014
   48U       C2 1042   5.928   6.478   3.042
   48U       O2 1043   5.870   6.477   2.928
   48U      C3' 1044   5.930   6.074   3.096
   48U      H3' 1045   6.018   6.116   3.144
   48U      C2' 1046   5.870   6.174   2.991
   48U     H2'1 1047   5.946   6.233   2.939
   48U      O2' 1048   5.772   6.123   2.908
   48U     HO'2 1049   5.807   6.044   2.867
   48U      O3' 1050   5.949   5.947   3.039
   49C        P 1051   6.090   5.908   2.970
   49C      O1P 1052   6.081   5.770   2.922
   49C      O2P 1053   6.203   5.938   3.063
   49C      O5' 1054   6.095   6.008   2.845
   49C      C5' 1055   6.010   5.989   2.738
   49C     H5'1 1056   5.907   5.998   2.774
   49C     H5'2 1057   6.027   5.886   2.708
   49C      C4' 1058   6.047   6.086   2.623
   49C      H4' 1059   5.997   6.060   2.529
   49C      O4' 1060   6.010   6.223   2.661
   49C      C1' 1061   6.110   6.304   2.596
   49C      H1' 1062   6.045   6.365   2.533
   49C       N1 1063   6.181   6.391   2.696
   49C       C6 1064   6.194   6.349   2.830
   49C       H6 1065   6.154   6.255   2.864
   49C       C5 1066   6.253   6.434   2.927
   49C       H5 1067   6.274   6.398   3.027
   49C       C4 1068   6.294   6.559   2.880
   49C       N4 1069   6.338   6.651   2.956
   49C      H41 1070   6.358   6.630   3.052
   49C      H42 1071   6.344   6.745   2.919
   49C       N3 1072   6.274   6.598   2.753
   49C       C2 1073   6.222   6.518   2.663
   49C       O2 1074   6.211   6.562   2.546
   49C      C3' 1075   6.197   6.079   2.587
   49C      H3' 1076   6.259   6.098   2.675
   49C      C2' 1077   6.202   6.211   2.513
   49C     H2'1 1078   6.302   6.254   2.512
   49C      O2' 1079   6.144   6.194   2.380
   49C     HO'2 1080   6.199   6.121   2.350
   49C      O3' 1081   6.231   5.969   2.508
   50U        P 1082   6.381   5.914   2.497
   50U      O1P 1083   6.366   5.790   2.424
   50U      O2P 1084   6.449   5.914   2.627
   50U      O5' 1085   6.467   6.014   2.406
   50U      C5' 1086   6.441   6.022   2.267
   50U     H5'1 1087   6.333   6.008   2.259
   50U     H5'2 1088   6.488   5.938   2.217
   50U      C4' 1089   6.497   6.149   2.212
   50U      H4' 1090   6.464   6.157   2.109
   50U      O4' 1091   6.432   6.258   2.281
   50U      C1' 1092   6.523   6.364   2.284
   50U      H1' 1093   6.479   6.451   2.236
   50U       N1 1094   6.551   6.397   2.426
   50U       C6 1095   6.536   6.310   2.530
   50U       H6 1096   6.507   6.207   2.517
   50U       C5 1097   6.564   6.345   2.658
   50U       H5 1098   6.548   6.277   2.740
   50U       C4 1099   6.603   6.477   2.692
   50U       O4 1100   6.610   6.520   2.804
   50U       N3 1101   6.626   6.559   2.584
   50U       H3 1102   6.657   6.652   2.608
   50U       C2 1103   6.601   6.529   2.453
   50U       O2 1104   6.627   6.611   2.365
   50U      C3' 1105   6.644   6.171   2.222
   50U      H3' 1106   6.667   6.147   2.325
   50U      C2' 1107   6.649   6.320   2.202
   50U     H2'1 1108   6.735   6.368   2.251
   50U      O2' 1109   6.648   6.365   2.064
   50U     HO'2 1110   6.677   6.457   2.073
   50U      O3' 1111   6.721   6.089   2.139
   51A        P 1112   6.872   6.074   2.161
   51A      O1P 1113   6.914   5.997   2.048
   51A      O2P 1114   6.891   6.015   2.291
   51A      O5' 1115   6.944   6.212   2.169
   51A      C5' 1116   6.980   6.283   2.052
   51A     H5'1 1117   6.892   6.301   1.990
   51A     H5'2 1118   7.058   6.235   1.994
   51A      C4' 1119   7.026   6.423   2.081
   51A      H4' 1120   7.039   6.474   1.985
   51A      O4' 1121   6.929   6.495   2.162
   51A      C1' 1122   6.992   6.575   2.258
   51A      H1' 1123   6.964   6.680   2.252
   51A       N9 1124   6.971   6.518   2.394
   51A       C8 1125   6.925   6.397   2.438
   51A       H8 1126   6.908   6.318   2.366
   51A       N7 1127   6.911   6.379   2.573
   51A       C5 1128   6.956   6.503   2.617
   51A       C6 1129   6.969   6.567   2.739
   51A       N6 1130   6.929   6.527   2.858
   51A      H61 1131   6.872   6.444   2.861
   51A      H62 1132   6.947   6.588   2.937
   51A       N1 1133   7.005   6.695   2.754
   51A       C2 1134   7.030   6.762   2.644
   51A       H2 1135   7.053   6.867   2.653
   51A       N3 1136   7.026   6.716   2.522
   51A       C4 1137   6.987   6.588   2.512
   51A      C3' 1138   7.159   6.429   2.162
   51A      H3' 1139   7.150   6.347   2.233
   51A      C2' 1140   7.143   6.565   2.232
   51A     H2'1 1141   7.199   6.566   2.326
   51A      O2' 1142   7.171   6.675   2.147
   51A     HO'2 1143   7.171   6.752   2.204
   51A      O3' 1144   7.268   6.416   2.071
   52U        P 1145   7.406   6.372   2.140
   52U      O1P 1146   7.507   6.357   2.033
   52U      O2P 1147   7.382   6.260   2.240
   52U      O5' 1148   7.456   6.492   2.225
   52U      C5' 1149   7.490   6.617   2.160
   52U     H5'1 1150   7.412   6.646   2.091
   52U     H5'2 1151   7.584   6.608   2.105
   52U      C4' 1152   7.501   6.717   2.273
   52U      H4' 1153   7.520   6.803   2.209
   52U      O4' 1154   7.382   6.745   2.337
   52U      C1' 1155   7.428   6.780   2.470
   52U      H1' 1156   7.372   6.872   2.489
   52U       N1 1157   7.390   6.686   2.576
   52U       C6 1158   7.370   6.552   2.553
   52U       H6 1159   7.396   6.520   2.453
   52U       C5 1160   7.321   6.468   2.649
   52U       H5 1161   7.307   6.363   2.626
   52U       C4 1162   7.293   6.516   2.783
   52U       O4 1163   7.245   6.455   2.882
   52U       N3 1164   7.325   6.646   2.803
   52U       H3 1165   7.335   6.675   2.899
   52U       C2 1166   7.382   6.732   2.708
   52U       O2 1167   7.417   6.850   2.738
   52U      C3' 1168   7.615   6.696   2.370
   52U      H3' 1169   7.596   6.604   2.425
   52U      C2' 1170   7.583   6.810   2.468
   52U     H2'1 1171   7.622   6.794   2.569
   52U      O2' 1172   7.608   6.937   2.416
   52U     HO'2 1173   7.575   6.998   2.482
   52U      O3' 1174   7.748   6.704   2.311
   53U        P 1175   7.864   6.604   2.369
   53U      O1P 1176   7.991   6.629   2.298
   53U      O2P 1177   7.809   6.466   2.371
   53U      O5' 1178   7.882   6.659   2.514
   53U      C5' 1179   7.933   6.793   2.536
   53U     H5'1 1180   7.877   6.859   2.470
   53U     H5'2 1181   8.039   6.789   2.510
   53U      C4' 1182   7.928   6.840   2.682
   53U      H4' 1183   7.965   6.941   2.694
   53U      O4' 1184   7.796   6.829   2.720
   53U      C1' 1185   7.796   6.793   2.862
   53U      H1' 1186   7.739   6.864   2.923
   53U       N1 1187   7.734   6.655   2.883
   53U       C6 1188   7.686   6.573   2.776
   53U       H6 1189   7.700   6.605   2.674
   53U       C5 1190   7.600   6.469   2.813
   53U       H5 1191   7.560   6.409   2.732
   53U       C4 1192   7.553   6.437   2.944
   53U       O4 1193   7.484   6.346   2.980
   53U       N3 1194   7.614   6.515   3.039
   53U       H3 1195   7.598   6.489   3.135
   53U       C2 1196   7.704   6.623   3.015
   53U       O2 1197   7.749   6.680   3.113
   53U      C3' 1198   8.008   6.745   2.775
   53U      H3' 1199   7.986   6.643   2.744
   53U      C2' 1200   7.943   6.784   2.910
   53U     H2'1 1201   7.955   6.701   2.980
   53U      O2' 1202   7.983   6.913   2.967
   53U     HO'2 1203   8.001   6.980   2.901
   53U      O3' 1204   8.147   6.770   2.771
   54C        P 1205   8.267   6.667   2.785
   54C      O1P 1206   8.396   6.739   2.787
   54C      O2P 1207   8.246   6.543   2.710
   54C      O5' 1208   8.243   6.625   2.943
   54C      C5' 1209   8.265   6.716   3.051
   54C     H5'1 1210   8.215   6.811   3.033
   54C     H5'2 1211   8.372   6.736   3.056
   54C      C4' 1212   8.214   6.656   3.185
   54C      H4' 1213   8.231   6.723   3.269
   54C      O4' 1214   8.074   6.639   3.186
   54C      C1' 1215   8.044   6.541   3.279
   54C      H1' 1216   8.002   6.581   3.371
   54C       N1 1217   7.954   6.432   3.226
   54C       C6 1218   7.952   6.397   3.094
   54C       H6 1219   8.010   6.458   3.025
   54C       C5 1220   7.876   6.299   3.057
   54C       H5 1221   7.876   6.258   2.957
   54C       C4 1222   7.795   6.234   3.153
   54C       N4 1223   7.719   6.133   3.124
   54C      H41 1224   7.695   6.108   3.028
   54C      H42 1225   7.664   6.093   3.198
   54C       N3 1226   7.794   6.266   3.281
   54C       C2 1227   7.886   6.360   3.323
   54C       O2 1228   7.910   6.374   3.440
   54C      C3' 1229   8.272   6.516   3.208
   54C      H3' 1230   8.255   6.450   3.122
   54C      C2' 1231   8.172   6.478   3.322
   54C     H2'1 1232   8.174   6.369   3.329
   54C      O2' 1233   8.210   6.534   3.447
   54C     HO'2 1234   8.306   6.530   3.455
   54C      O3' 1235   8.404   6.507   3.258
   55C        P 1236   8.487   6.371   3.281
   55C      O1P 1237   8.627   6.421   3.298
   55C      O2P 1238   8.448   6.298   3.154
   55C      O5' 1239   8.437   6.299   3.412
   55C      C5' 1240   8.477   6.336   3.538
   55C     H5'1 1241   8.440   6.436   3.557
   55C     H5'2 1242   8.586   6.342   3.542
   55C      C4' 1243   8.414   6.253   3.637
   55C      H4' 1244   8.451   6.284   3.735
   55C      O4' 1245   8.277   6.267   3.628
   55C      C1' 1246   8.221   6.151   3.679
   55C      H1' 1247   8.174   6.159   3.777
   55C       N1 1248   8.123   6.088   3.590
   55C       C6 1249   8.142   6.103   3.452
   55C       H6 1250   8.223   6.166   3.417
   55C       C5 1251   8.067   6.038   3.362
   55C       H5 1252   8.083   6.057   3.257
   55C       C4 1253   7.955   5.957   3.419
   55C       N4 1254   7.872   5.901   3.330
   55C      H41 1255   7.891   5.924   3.233
   55C      H42 1256   7.796   5.840   3.357
   55C       N3 1257   7.943   5.929   3.550
   55C       C2 1258   8.031   5.989   3.635
   55C       O2 1259   8.032   5.957   3.752
   55C      C3' 1260   8.451   6.105   3.626
   55C      H3' 1261   8.443   6.072   3.523
   55C      C2' 1262   8.333   6.056   3.713
   55C     H2'1 1263   8.306   5.953   3.691
   55C      O2' 1264   8.376   6.074   3.850
   55C     HO'2 1265   8.470   6.058   3.863
   55C      O3' 1266   8.578   6.081   3.681
   56G        P 1267   8.660   5.941   3.658
   56G      O1P 1268   8.784   5.950   3.736
   56G      O2P 1269   8.672   5.920   3.514
   56G      O5' 1270   8.557   5.839   3.717
   56G      C5' 1271   8.564   5.801   3.845
   56G     H5'1 1272   8.551   5.886   3.912
   56G     H5'2 1273   8.660   5.751   3.851
   56G      C4' 1274   8.452   5.699   3.866
   56G      H4' 1275   8.463   5.682   3.973
   56G      O4' 1276   8.316   5.742   3.840
   56G      C1' 1277   8.231   5.635   3.799
   56G      H1' 1278   8.137   5.634   3.854
   56G       N9 1279   8.193   5.671   3.660
   56G       C8 1280   8.255   5.734   3.557
   56G       H8 1281   8.349   5.786   3.557
   56G       N7 1282   8.197   5.718   3.444
   56G       C5 1283   8.083   5.641   3.464
   56G       C6 1284   7.973   5.589   3.381
   56G       O6 1285   7.952   5.599   3.260
   56G       N1 1286   7.888   5.507   3.450
   56G       H1 1287   7.830   5.449   3.390
   56G       C2 1288   7.894   5.481   3.578
   56G       N2 1289   7.806   5.396   3.631
   56G      H21 1290   7.757   5.333   3.569
   56G      H22 1291   7.813   5.370   3.728
   56G       N3 1292   7.990   5.526   3.663
   56G       C4 1293   8.078   5.610   3.599
   56G      C3' 1294   8.462   5.562   3.801
   56G      H3' 1295   8.484   5.583   3.697
   56G      C2' 1296   8.317   5.508   3.808
   56G     H2'1 1297   8.296   5.442   3.724
   56G      O2' 1298   8.269   5.451   3.928
   56G     HO'2 1299   8.335   5.467   3.995
   56G      O3' 1300   8.554   5.468   3.853
   57U        P 1301   8.641   5.364   3.766
   57U      O1P 1302   8.718   5.275   3.851
   57U      O2P 1303   8.725   5.441   3.669
   57U      O5' 1304   8.544   5.274   3.693
   57U      C5' 1305   8.468   5.186   3.773
   57U     H5'1 1306   8.435   5.241   3.862
   57U     H5'2 1307   8.537   5.109   3.807
   57U      C4' 1308   8.362   5.122   3.691
   57U      H4' 1309   8.311   5.050   3.756
   57U      O4' 1310   8.257   5.209   3.640
   57U      C1' 1311   8.194   5.151   3.524
   57U      H1' 1312   8.094   5.126   3.559
   57U       N1 1313   8.177   5.237   3.406
   57U       C6 1314   8.263   5.336   3.376
   57U       H6 1315   8.337   5.363   3.451
   57U       C5 1316   8.261   5.399   3.251
   57U       H5 1317   8.339   5.468   3.223
   57U       C4 1318   8.166   5.364   3.154
   57U       O4 1319   8.153   5.413   3.037
   57U       N3 1320   8.073   5.272   3.198
   57U       H3 1321   8.008   5.246   3.125
   57U       C2 1322   8.076   5.204   3.320
   57U       O2 1323   7.999   5.110   3.343
   57U      C3' 1324   8.411   5.044   3.572
   57U      H3' 1325   8.483   5.100   3.512
   57U      C2' 1326   8.278   5.026   3.507
   57U     H2'1 1327   8.280   5.003   3.400
   57U      O2' 1328   8.206   4.923   3.570
   57U     HO'2 1329   8.273   4.869   3.611
   57U      O3' 1330   8.475   4.919   3.609
   58A        P 1331   8.547   4.829   3.506
   58A      O1P 1332   8.627   4.731   3.576
   58A      O2P 1333   8.612   4.922   3.410
   58A      O5' 1334   8.422   4.757   3.429
   58A      C5' 1335   8.340   4.648   3.487
   58A     H5'1 1336   8.302   4.690   3.581
   58A     H5'2 1337   8.410   4.571   3.518
   58A      C4' 1338   8.214   4.599   3.416
   58A      H4' 1339   8.172   4.521   3.480
   58A      O4' 1340   8.107   4.696   3.387
   58A      C1' 1341   8.066   4.687   3.253
   58A      H1' 1342   7.957   4.690   3.248
   58A       N9 1343   8.121   4.796   3.176
   58A       C8 1344   8.241   4.863   3.186
   58A       H8 1345   8.324   4.835   3.249
   58A       N7 1346   8.247   4.962   3.105
   58A       C5 1347   8.126   4.953   3.037
   58A       C6 1348   8.074   5.035   2.939
   58A       N6 1349   8.123   5.145   2.891
   58A      H61 1350   8.205   5.185   2.935
   58A      H62 1351   8.085   5.171   2.801
   58A       N1 1352   7.964   5.000   2.867
   58A       C2 1353   7.905   4.889   2.906
   58A       H2 1354   7.818   4.859   2.850
   58A       N3 1355   7.937   4.806   3.004
   58A       C4 1356   8.053   4.848   3.067
   58A      C3' 1357   8.257   4.537   3.282
   58A      H3' 1358   8.324   4.608   3.233
   58A      C2' 1359   8.122   4.549   3.216
   58A     H2'1 1360   8.136   4.540   3.108
   58A      O2' 1361   8.033   4.446   3.261
   58A     HO'2 1362   8.100   4.386   3.294
   58A      O3' 1363   8.305   4.407   3.293
   59C        P 1364   8.375   4.333   3.171
   59C      O1P 1365   8.400   4.196   3.216
   59C      O2P 1366   8.493   4.414   3.145
   59C      O5' 1367   8.283   4.340   3.047
   59C      C5' 1368   8.166   4.262   3.031
   59C     H5'1 1369   8.117   4.265   3.128
   59C     H5'2 1370   8.189   4.158   3.008
   59C      C4' 1371   8.090   4.308   2.909
   59C      H4' 1372   8.010   4.237   2.893
   59C      O4' 1373   8.040   4.434   2.925
   59C      C1' 1374   8.031   4.487   2.800
   59C      H1' 1375   7.927   4.505   2.773
   59C       N1 1376   8.120   4.607   2.792
   59C       C6 1377   8.230   4.629   2.876
   59C       H6 1378   8.256   4.556   2.951
   59C       C5 1379   8.304   4.745   2.854
   59C       H5 1380   8.385   4.760   2.925
   59C       C4 1381   8.279   4.833   2.744
   59C       N4 1382   8.352   4.941   2.740
   59C      H41 1383   8.434   4.949   2.798
   59C      H42 1384   8.329   5.017   2.677
   59C       N3 1385   8.176   4.810   2.662
   59C       C2 1386   8.098   4.702   2.683
   59C       O2 1387   8.013   4.679   2.598
   59C      C3' 1388   8.169   4.290   2.775
   59C      H3' 1389   8.269   4.328   2.792
   59C      C2' 1390   8.072   4.382   2.695
   59C     H2'1 1391   8.125   4.436   2.617
   59C      O2' 1392   7.953   4.320   2.643
   59C     HO'2 1393   7.975   4.227   2.646
   59C      O3' 1394   8.169   4.163   2.720
   60U        P 1395   8.257   4.116   2.604
   60U      O1P 1396   8.193   3.999   2.541
   60U      O2P 1397   8.398   4.100   2.641
   60U      O5' 1398   8.250   4.224   2.496
   60U      C5' 1399   8.170   4.213   2.381
   60U     H5'1 1400   8.065   4.207   2.412
   60U     H5'2 1401   8.187   4.122   2.323
   60U      C4' 1402   8.175   4.330   2.280
   60U      H4' 1403   8.095   4.322   2.206
   60U      O4' 1404   8.157   4.449   2.353
   60U      C1' 1405   8.235   4.549   2.295
   60U      H1' 1406   8.179   4.634   2.258
   60U       N1 1407   8.332   4.608   2.396
   60U       C6 1408   8.385   4.534   2.503
   60U       H6 1409   8.340   4.439   2.528
   60U       C5 1410   8.488   4.585   2.579
   60U       H5 1411   8.526   4.522   2.658
   60U       C4 1412   8.544   4.717   2.551
   60U       O4 1413   8.622   4.776   2.624
   60U       N3 1414   8.495   4.777   2.445
   60U       H3 1415   8.537   4.866   2.420
   60U       C2 1416   8.389   4.729   2.362
   60U       O2 1417   8.362   4.791   2.256
   60U      C3' 1418   8.312   4.337   2.212
   60U      H3' 1419   8.387   4.320   2.289
   60U      C2' 1420   8.313   4.487   2.179
   60U     H2'1 1421   8.415   4.521   2.162
   60U      O2' 1422   8.246   4.508   2.059
   60U     HO'2 1423   8.291   4.461   1.989
   60U      O3' 1424   8.325   4.247   2.095
   61U        P 1425   8.447   4.239   1.994
   61U      O1P 1426   8.454   4.113   1.927
   61U      O2P 1427   8.564   4.269   2.075
   61U      O5' 1428   8.447   4.359   1.888
   61U      C5' 1429   8.343   4.359   1.779
   61U     H5'1 1430   8.244   4.331   1.816
   61U     H5'2 1431   8.371   4.292   1.698
   61U      C4' 1432   8.328   4.499   1.713
   61U      H4' 1433   8.234   4.498   1.658
   61U      O4' 1434   8.307   4.609   1.802
   61U      C1' 1435   8.353   4.725   1.745
   61U      H1' 1436   8.267   4.786   1.715
   61U       N1 1437   8.443   4.790   1.844
   61U       C6 1438   8.536   4.719   1.919
   61U       H6 1439   8.552   4.613   1.903
   61U       C5 1440   8.611   4.774   2.015
   61U       H5 1441   8.680   4.711   2.068
   61U       C4 1442   8.592   4.915   2.045
   61U       O4 1443   8.658   4.963   2.135
   61U       N3 1444   8.488   4.978   1.977
   61U       H3 1445   8.478   5.078   1.985
   61U       C2 1446   8.415   4.923   1.872
   61U       O2 1447   8.326   4.983   1.815
   61U      C3' 1448   8.450   4.540   1.631
   61U      H3' 1449   8.541   4.511   1.684
   61U      C2' 1450   8.434   4.688   1.624
   61U     H2'1 1451   8.534   4.730   1.625
   61U      O2' 1452   8.370   4.729   1.508
   61U     HO'2 1453   8.374   4.653   1.449
   61U      O3' 1454   8.444   4.489   1.494
   61U      H3T 1455   8.468   4.396   1.499
   62G      O5' 1456   8.033   5.496   1.913
   62G      H5T 1457   7.989   5.469   1.994
   62G      C5' 1458   7.974   5.441   1.800
   62G     H5'1 1459   8.042   5.457   1.717
   62G     H5'2 1460   7.875   5.482   1.778
   62G      C4' 1461   7.936   5.295   1.816
   62G      H4' 1462   7.884   5.270   1.723
   62G      O4' 1463   8.049   5.216   1.833
   62G      C1' 1464   8.019   5.106   1.917
   62G      H1' 1465   8.042   5.014   1.862
   62G       N9 1466   8.104   5.119   2.039
   62G       C8 1467   8.196   5.222   2.064
   62G       H8 1468   8.218   5.306   2.000
   62G       N7 1469   8.261   5.216   2.179
   62G       C5 1470   8.195   5.103   2.240
   62G       C6 1471   8.201   5.049   2.376
   62G       O6 1472   8.267   5.078   2.474
   62G       N1 1473   8.123   4.939   2.402
   62G       H1 1474   8.135   4.896   2.493
   62G       C2 1475   8.050   4.882   2.304
   62G       N2 1476   7.979   4.777   2.340
   62G      H21 1477   7.984   4.747   2.436
   62G      H22 1478   7.927   4.725   2.270
   62G       N3 1479   8.025   4.938   2.185
   62G       C4 1480   8.100   5.046   2.159
   62G      C3' 1481   7.837   5.260   1.929
   62G      H3' 1482   7.864   5.312   2.021
   62G      C2' 1483   7.869   5.107   1.947
   62G     H2'1 1484   7.837   5.066   2.042
   62G      O2' 1485   7.811   5.035   1.841
   62G     HO'2 1486   7.718   5.013   1.852
   62G      O3' 1487   7.711   5.292   1.884
   63U        P 1488   7.615   5.367   1.989
   63U      O1P 1489   7.488   5.408   1.922
   63U      O2P 1490   7.693   5.475   2.051
   63U      O5' 1491   7.585   5.256   2.091
   63U      C5' 1492   7.510   5.144   2.057
   63U     H5'1 1493   7.556   5.107   1.966
   63U     H5'2 1494   7.405   5.163   2.034
   63U      C4' 1495   7.519   5.041   2.164
   63U      H4' 1496   7.466   4.952   2.129
   63U      O4' 1497   7.650   4.994   2.189
   63U      C1' 1498   7.669   4.954   2.328
   63U      H1' 1499   7.706   4.851   2.328
   63U       N1 1500   7.760   5.034   2.410
   63U       C6 1501   7.795   5.170   2.370
   63U       H6 1502   7.750   5.212   2.281
   63U       C5 1503   7.871   5.246   2.449
   63U       H5 1504   7.901   5.348   2.428
   63U       C4 1505   7.922   5.197   2.575
   63U       O4 1506   8.005   5.252   2.645
   63U       N3 1507   7.885   5.073   2.607
   63U       H3 1508   7.917   5.034   2.695
   63U       C2 1509   7.803   4.990   2.530
   63U       O2 1510   7.782   4.879   2.577
   63U      C3' 1511   7.465   5.061   2.302
   63U      H3' 1512   7.493   5.161   2.336
   63U      C2' 1513   7.530   4.956   2.390
   63U     H2'1 1514   7.533   4.986   2.494
   63U      O2' 1515   7.472   4.836   2.364
   63U     HO'2 1516   7.376   4.838   2.372
   63U      O3' 1517   7.321   5.047   2.298
   64A        P 1518   7.230   5.148   2.377
   64A      O1P 1519   7.090   5.119   2.335
   64A      O2P 1520   7.281   5.281   2.364
   64A      O5' 1521   7.248   5.106   2.532
   64A      C5' 1522   7.212   4.979   2.574
   64A     H5'1 1523   7.248   4.900   2.508
   64A     H5'2 1524   7.103   4.977   2.577
   64A      C4' 1525   7.261   4.943   2.719
   64A      H4' 1526   7.232   4.838   2.728
   64A      O4' 1527   7.399   4.962   2.712
   64A      C1' 1528   7.448   5.005   2.837
   64A      H1' 1529   7.508   4.921   2.872
   64A       N9 1530   7.536   5.118   2.818
   64A       C8 1531   7.535   5.222   2.724
   64A       H8 1532   7.467   5.215   2.640
   64A       N7 1533   7.627   5.311   2.740
   64A       C5 1534   7.689   5.265   2.861
   64A       C6 1535   7.799   5.312   2.936
   64A       N6 1536   7.875   5.415   2.906
   64A      H61 1537   7.858   5.466   2.820
   64A      H62 1538   7.961   5.430   2.957
   64A       N1 1539   7.830   5.258   3.054
   64A       C2 1540   7.755   5.156   3.092
   64A       H2 1541   7.788   5.115   3.187
   64A       N3 1542   7.657   5.090   3.027
   64A       C4 1543   7.633   5.155   2.910
   64A      C3' 1544   7.225   5.035   2.836
   64A      H3' 1545   7.224   5.135   2.793
   64A      C2' 1546   7.338   5.018   2.940
   64A     H2'1 1547   7.354   5.106   3.002
   64A      O2' 1548   7.333   4.899   3.020
   64A     HO'2 1549   7.284   4.926   3.098
   64A      O3' 1550   7.097   5.013   2.896
   65C        P 1551   7.039   5.125   2.993
   65C      O1P 1552   6.893   5.091   3.013
   65C      O2P 1553   7.072   5.254   2.933
   65C      O5' 1554   7.118   5.112   3.131
   65C      C5' 1555   7.105   5.012   3.229
   65C     H5'1 1556   7.118   4.916   3.178
   65C     H5'2 1557   7.006   5.023   3.273
   65C      C4' 1558   7.208   5.008   3.347
   65C      H4' 1559   7.204   4.909   3.394
   65C      O4' 1560   7.334   5.027   3.278
   65C      C1' 1561   7.423   5.085   3.376
   65C      H1' 1562   7.498   5.012   3.406
   65C       N1 1563   7.487   5.210   3.321
   65C       C6 1564   7.418   5.288   3.227
   65C       H6 1565   7.316   5.270   3.195
   65C       C5 1566   7.481   5.399   3.176
   65C       H5 1567   7.426   5.462   3.107
   65C       C4 1568   7.614   5.424   3.220
   65C       N4 1569   7.679   5.527   3.181
   65C      H41 1570   7.634   5.590   3.116
   65C      H42 1571   7.778   5.531   3.203
   65C       N3 1572   7.676   5.351   3.306
   65C       C2 1573   7.616   5.242   3.356
   65C       O2 1574   7.677   5.183   3.441
   65C      C3' 1575   7.196   5.119   3.445
   65C      H3' 1576   7.178   5.213   3.393
   65C      C2' 1577   7.342   5.117   3.501
   65C     H2'1 1578   7.373   5.216   3.535
   65C      O2' 1579   7.376   5.025   3.601
   65C     HO'2 1580   7.345   5.055   3.687
   65C      O3' 1581   7.104   5.092   3.544
   66G        P 1582   7.042   5.205   3.643
   66G      O1P 1583   6.936   5.143   3.724
   66G      O2P 1584   7.013   5.326   3.559
   66G      O5' 1585   7.170   5.250   3.736
   66G      C5' 1586   7.190   5.190   3.862
   66G     H5'1 1587   7.212   5.084   3.848
   66G     H5'2 1588   7.095   5.196   3.915
   66G      C4' 1589   7.296   5.257   3.952
   66G      H4' 1590   7.295   5.201   4.045
   66G      O4' 1591   7.415   5.249   3.896
   66G      C1' 1592   7.488   5.373   3.914
   66G      H1' 1593   7.585   5.346   3.956
   66G       N9 1594   7.513   5.449   3.793
   66G       C8 1595   7.444   5.426   3.672
   66G       H8 1596   7.373   5.347   3.652
   66G       N7 1597   7.479   5.505   3.578
   66G       C5 1598   7.573   5.586   3.636
   66G       C6 1599   7.657   5.687   3.572
   66G       O6 1600   7.654   5.726   3.452
   66G       N1 1601   7.742   5.751   3.666
   66G       H1 1602   7.790   5.828   3.621
   66G       C2 1603   7.751   5.715   3.795
   66G       N2 1604   7.841   5.776   3.863
   66G      H21 1605   7.904   5.845   3.824
   66G      H22 1606   7.833   5.760   3.963
   66G       N3 1607   7.680   5.613   3.851
   66G       C4 1608   7.595   5.552   3.766
   66G      C3' 1609   7.266   5.404   3.971
   66G      H3' 1610   7.232   5.450   3.878
   66G      C2' 1611   7.404   5.453   4.012
   66G     H2'1 1612   7.418   5.559   3.991
   66G      O2' 1613   7.452   5.426   4.143
   66G     HO'2 1614   7.381   5.459   4.198
   66G      O3' 1615   7.177   5.435   4.078
   67G        P 1616   7.067   5.551   4.055
   67G      O1P 1617   7.001   5.579   4.179
   67G      O2P 1618   6.982   5.517   3.937
   67G      O5' 1619   7.169   5.673   4.030
   67G      C5' 1620   7.239   5.739   4.139
   67G     H5'1 1621   7.306   5.669   4.188
   67G     H5'2 1622   7.175   5.778   4.218
   67G      C4' 1623   7.323   5.857   4.083
   67G      H4' 1624   7.371   5.901   4.170
   67G      O4' 1625   7.423   5.823   3.990
   67G      C1' 1626   7.475   5.941   3.932
   67G      H1' 1627   7.578   5.966   3.958
   67G       N9 1628   7.470   5.937   3.784
   67G       C8 1629   7.390   5.860   3.699
   67G       H8 1630   7.319   5.786   3.730
   67G       N7 1631   7.414   5.883   3.573
   67G       C5 1632   7.507   5.973   3.574
   67G       C6 1633   7.585   6.029   3.465
   67G       O6 1634   7.548   6.000   3.349
   67G       N1 1635   7.680   6.123   3.505
   67G       H1 1636   7.721   6.191   3.442
   67G       C2 1637   7.700   6.159   3.632
   67G       N2 1638   7.797   6.241   3.654
   67G      H21 1639   7.852   6.284   3.581
   67G      H22 1640   7.827   6.254   3.749
   67G       N3 1641   7.635   6.110   3.736
   67G       C4 1642   7.542   6.018   3.702
   67G      C3' 1643   7.261   5.977   4.025
   67G      H3' 1644   7.202   5.954   3.937
   67G      C2' 1645   7.385   6.055   3.977
   67G     H2'1 1646   7.357   6.119   3.894
   67G      O2' 1647   7.461   6.126   4.075
   67G     HO'2 1648   7.437   6.104   4.166
   67G      O3' 1649   7.177   6.063   4.101
   68A        P 1650   7.107   6.192   4.036
   68A      O1P 1651   7.015   6.255   4.137
   68A      O2P 1652   7.044   6.146   3.907
   68A      O5' 1653   7.190   6.317   3.993
   68A      C5' 1654   7.266   6.384   4.097
   68A     H5'1 1655   7.320   6.318   4.166
   68A     H5'2 1656   7.201   6.442   4.163
   68A      C4' 1657   7.368   6.484   4.033
   68A      H4' 1658   7.417   6.545   4.109
   68A      O4' 1659   7.471   6.409   3.958
   68A      C1' 1660   7.496   6.484   3.835
   68A      H1' 1661   7.602   6.508   3.825
   68A       N9 1662   7.446   6.413   3.712
   68A       C8 1663   7.357   6.312   3.703
   68A       H8 1664   7.307   6.272   3.790
   68A       N7 1665   7.324   6.274   3.580
   68A       C5 1666   7.410   6.357   3.500
   68A       C6 1667   7.447   6.356   3.360
   68A       N6 1668   7.390   6.283   3.260
   68A      H61 1669   7.324   6.211   3.285
   68A      H62 1670   7.422   6.306   3.167
   68A       N1 1671   7.528   6.455   3.310
   68A       C2 1672   7.586   6.533   3.401
   68A       H2 1673   7.664   6.595   3.360
   68A       N3 1674   7.583   6.526   3.537
   68A       C4 1675   7.492   6.429   3.578
   68A      C3' 1676   7.302   6.576   3.930
   68A      H3' 1677   7.232   6.521   3.867
   68A      C2' 1678   7.422   6.618   3.843
   68A     H2'1 1679   7.398   6.650   3.741
   68A      O2' 1680   7.502   6.720   3.904
   68A     HO'2 1681   7.527   6.782   3.835
   68A      O3' 1682   7.241   6.693   3.991
   69A        P 1683   7.173   6.808   3.906
   69A      O1P 1684   7.097   6.898   3.996
   69A      O2P 1685   7.092   6.735   3.809
   69A      O5' 1686   7.279   6.890   3.818
   69A      C5' 1687   7.368   6.988   3.865
   69A     H5'1 1688   7.422   6.943   3.948
   69A     H5'2 1689   7.309   7.078   3.885
   69A      C4' 1690   7.456   7.023   3.740
   69A      H4' 1691   7.548   7.074   3.765
   69A      O4' 1692   7.495   6.899   3.668
   69A      C1' 1693   7.496   6.919   3.524
   69A      H1' 1694   7.596   6.896   3.487
   69A       N9 1695   7.402   6.835   3.460
   69A       C8 1696   7.299   6.756   3.512
   69A       H8 1697   7.281   6.752   3.618
   69A       N7 1698   7.245   6.678   3.428
   69A       C5 1699   7.300   6.718   3.306
   69A       C6 1700   7.291   6.661   3.175
   69A       N6 1701   7.219   6.556   3.143
   69A      H61 1702   7.163   6.516   3.216
   69A      H62 1703   7.213   6.533   3.045
   69A       N1 1704   7.354   6.725   3.073
   69A       C2 1705   7.429   6.827   3.104
   69A       H2 1706   7.487   6.862   3.020
   69A       N3 1707   7.468   6.874   3.222
   69A       C4 1708   7.397   6.817   3.322
   69A      C3' 1709   7.377   7.091   3.634
   69A      H3' 1710   7.277   7.048   3.628
   69A      C2' 1711   7.459   7.063   3.507
   69A     H2'1 1712   7.404   7.078   3.414
   69A      O2' 1713   7.573   7.137   3.497
   69A     HO'2 1714   7.576   7.163   3.404
   69A      O3' 1715   7.364   7.233   3.670
   70U        P 1716   7.228   7.305   3.637
   70U      O1P 1717   7.232   7.452   3.660
   70U      O2P 1718   7.117   7.230   3.690
   70U      O5' 1719   7.236   7.288   3.475
   70U      C5' 1720   7.312   7.373   3.396
   70U     H5'1 1721   7.416   7.378   3.429
   70U     H5'2 1722   7.276   7.472   3.421
   70U      C4' 1723   7.304   7.334   3.245
   70U      H4' 1724   7.370   7.390   3.179
   70U      O4' 1725   7.326   7.197   3.219
   70U      C1' 1726   7.249   7.161   3.100
   70U      H1' 1727   7.318   7.162   3.016
   70U       N1 1728   7.178   7.027   3.103
   70U       C6 1729   7.118   6.981   3.219
   70U       H6 1730   7.135   7.038   3.310
   70U       C5 1731   7.040   6.867   3.218
   70U       H5 1732   6.989   6.839   3.309
   70U       C4 1733   7.010   6.796   3.100
   70U       O4 1734   6.929   6.706   3.101
   70U       N3 1735   7.078   6.843   2.989
   70U       H3 1736   7.082   6.777   2.912
   70U       C2 1737   7.153   6.963   2.981
   70U       O2 1738   7.186   6.999   2.867
   70U      C3' 1739   7.158   7.362   3.190
   70U      H3' 1740   7.097   7.315   3.267
   70U      C2' 1741   7.153   7.274   3.068
   70U     H2'1 1742   7.050   7.243   3.049
   70U      O2' 1743   7.200   7.337   2.951
   70U     HO'2 1744   7.132   7.401   2.927
   70U      O3' 1745   7.129   7.500   3.170
   71A        P 1746   6.986   7.550   3.138
   71A      O1P 1747   6.987   7.697   3.143
   71A      O2P 1748   6.895   7.476   3.231
   71A      O5' 1749   6.972   7.497   2.983
   71A      C5' 1750   7.020   7.579   2.873
   71A     H5'1 1751   7.128   7.590   2.879
   71A     H5'2 1752   6.977   7.678   2.890
   71A      C4' 1753   6.983   7.524   2.735
   71A      H4' 1754   7.031   7.587   2.661
   71A      O4' 1755   7.029   7.393   2.715
   71A      C1' 1756   6.941   7.319   2.633
   71A      H1' 1757   6.990   7.286   2.542
   71A       N9 1758   6.894   7.194   2.704
   71A       C8 1759   6.889   7.189   2.842
   71A       H8 1760   6.931   7.264   2.906
   71A       N7 1761   6.825   7.080   2.881
   71A       C5 1762   6.785   7.016   2.761
   71A       C6 1763   6.716   6.895   2.726
   71A       N6 1764   6.681   6.816   2.825
   71A      H61 1765   6.702   6.856   2.915
   71A      H62 1766   6.636   6.727   2.813
   71A       N1 1767   6.688   6.859   2.604
   71A       C2 1768   6.738   6.945   2.507
   71A       H2 1769   6.718   6.903   2.409
   71A       N3 1770   6.799   7.059   2.523
   71A       C4 1771   6.819   7.092   2.654
   71A      C3' 1772   6.832   7.517   2.706
   71A      H3' 1773   6.783   7.480   2.796
   71A      C2' 1774   6.834   7.412   2.596
   71A     H2'1 1775   6.734   7.367   2.595
   71A      O2' 1776   6.858   7.486   2.475
   71A     HO'2 1777   6.866   7.580   2.493
   71A      O3' 1778   6.792   7.646   2.674
   72G        P 1779   6.643   7.685   2.712
   72G      O1P 1780   6.618   7.827   2.677
   72G      O2P 1781   6.614   7.635   2.844
   72G      O5' 1782   6.554   7.601   2.614
   72G      C5' 1783   6.536   7.633   2.479
   72G     H5'1 1784   6.638   7.639   2.441
   72G     H5'2 1785   6.491   7.731   2.463
   72G      C4' 1786   6.468   7.529   2.400
   72G      H4' 1787   6.479   7.555   2.295
   72G      O4' 1788   6.530   7.403   2.419
   72G      C1' 1789   6.436   7.297   2.422
   72G      H1' 1790   6.463   7.221   2.349
   72G       N9 1791   6.427   7.242   2.557
   72G       C8 1792   6.484   7.283   2.676
   72G       H8 1793   6.552   7.366   2.687
   72G       N7 1794   6.467   7.193   2.771
   72G       C5 1795   6.404   7.085   2.704
   72G       C6 1796   6.366   6.956   2.748
   72G       O6 1797   6.377   6.911   2.859
   72G       N1 1798   6.308   6.878   2.653
   72G       H1 1799   6.290   6.781   2.677
   72G       C2 1800   6.294   6.912   2.517
   72G       N2 1801   6.261   6.816   2.435
   72G      H21 1802   6.264   6.724   2.477
   72G      H22 1803   6.249   6.834   2.337
   72G       N3 1804   6.338   7.033   2.466
   72G       C4 1805   6.383   7.114   2.572
   72G      C3' 1806   6.327   7.500   2.432
   72G      H3' 1807   6.321   7.506   2.541
   72G      C2' 1808   6.310   7.363   2.373
   72G     H2'1 1809   6.224   7.310   2.414
   72G      O2' 1810   6.310   7.369   2.233
   72G     HO'2 1811   6.249   7.436   2.202
   72G      O3' 1812   6.234   7.587   2.366
   73A        P 1813   6.088   7.611   2.430
   73A      O1P 1814   6.007   7.692   2.336
   73A      O2P 1815   6.109   7.655   2.573
   73A      O5' 1816   6.032   7.458   2.428
   73A      C5' 1817   5.984   7.404   2.306
   73A     H5'1 1818   6.066   7.414   2.234
   73A     H5'2 1819   5.906   7.464   2.257
   73A      C4' 1820   5.938   7.257   2.313
   73A      H4' 1821   5.916   7.219   2.213
   73A      O4' 1822   6.027   7.182   2.388
   73A      C1' 1823   5.964   7.075   2.452
   73A      H1' 1824   5.990   6.979   2.409
   73A       N9 1825   5.994   7.081   2.600
   73A       C8 1826   6.046   7.187   2.676
   73A       H8 1827   6.064   7.283   2.630
   73A       N7 1828   6.085   7.152   2.794
   73A       C5 1829   6.056   7.015   2.805
   73A       C6 1830   6.082   6.917   2.906
   73A       N6 1831   6.140   6.929   3.023
   73A      H61 1832   6.151   7.021   3.064
   73A      H62 1833   6.136   6.848   3.082
   73A       N1 1834   6.044   6.795   2.888
   73A       C2 1835   5.987   6.764   2.769
   73A       H2 1836   5.975   6.657   2.754
   73A       N3 1837   5.960   6.841   2.661
   73A       C4 1838   6.001   6.969   2.689
   73A      C3' 1839   5.809   7.243   2.394
   73A      H3' 1840   5.824   7.313   2.476
   73A      C2' 1841   5.811   7.096   2.440
   73A     H2'1 1842   5.759   7.071   2.533
   73A      O2' 1843   5.764   7.001   2.339
   73A     HO'2 1844   5.732   7.061   2.272
   73A      O3' 1845   5.687   7.268   2.326
   74U        P 1846   5.553   7.305   2.411
   74U      O1P 1847   5.462   7.354   2.304
   74U      O2P 1848   5.592   7.389   2.528
   74U      O5' 1849   5.496   7.170   2.470
   74U      C5' 1850   5.430   7.078   2.393
   74U     H5'1 1851   5.499   7.058   2.311
   74U     H5'2 1852   5.341   7.130   2.355
   74U      C4' 1853   5.391   6.954   2.474
   74U      H4' 1854   5.318   6.895   2.418
   74U      O4' 1855   5.514   6.884   2.506
   74U      C1' 1856   5.504   6.815   2.629
   74U      H1' 1857   5.529   6.710   2.612
   74U       N1 1858   5.597   6.864   2.734
   74U       C6 1859   5.628   6.996   2.753
   74U       H6 1860   5.583   7.067   2.685
   74U       C5 1861   5.700   7.047   2.850
   74U       H5 1862   5.724   7.150   2.872
   74U       C4 1863   5.746   6.956   2.951
   74U       O4 1864   5.799   6.998   3.055
   74U       N3 1865   5.721   6.820   2.930
   74U       H3 1866   5.727   6.764   3.014
   74U       C2 1867   5.641   6.770   2.830
   74U       O2 1868   5.616   6.647   2.826
   74U      C3' 1869   5.333   6.978   2.604
   74U      H3' 1870   5.384   7.061   2.654
   74U      C2' 1871   5.365   6.840   2.672
   74U     H2'1 1872   5.364   6.852   2.780
   74U      O2' 1873   5.282   6.737   2.618
   74U     HO'2 1874   5.199   6.784   2.603
   74U      O3' 1875   5.191   6.998   2.597
   75A        P 1876   5.106   7.054   2.714
   75A      O1P 1877   4.967   7.083   2.662
   75A      O2P 1878   5.173   7.165   2.788
   75A      O5' 1879   5.084   6.942   2.820
   75A      C5' 1880   4.985   6.834   2.820
   75A     H5'1 1881   5.014   6.768   2.737
   75A     H5'2 1882   4.886   6.874   2.800
   75A      C4' 1883   4.999   6.748   2.943
   75A      H4' 1884   4.920   6.674   2.933
   75A      O4' 1885   5.124   6.673   2.951
   75A      C1' 1886   5.161   6.674   3.089
   75A      H1' 1887   5.186   6.573   3.121
   75A       N9 1888   5.278   6.760   3.124
   75A       C8 1889   5.326   6.859   3.044
   75A       H8 1890   5.284   6.882   2.947
   75A       N7 1891   5.421   6.927   3.100
   75A       C5 1892   5.440   6.872   3.224
   75A       C6 1893   5.526   6.895   3.332
   75A       N6 1894   5.621   6.989   3.324
   75A      H61 1895   5.626   7.044   3.239
   75A      H62 1896   5.683   6.995   3.403
   75A       N1 1897   5.521   6.829   3.443
   75A       C2 1898   5.428   6.738   3.446
   75A       H2 1899   5.425   6.671   3.531
   75A       N3 1900   5.344   6.690   3.357
   75A       C4 1901   5.354   6.767   3.240
   75A      C3' 1902   4.984   6.822   3.069
   75A      H3' 1903   5.044   6.913   3.073
   75A      C2' 1904   5.042   6.722   3.167
   75A     H2'1 1905   5.073   6.772   3.259
   75A      O2' 1906   4.948   6.621   3.207
   75A     HO'2 1907   4.872   6.635   3.150
   75A      O3' 1908   4.848   6.849   3.100
   76A        P 1909   4.809   6.962   3.199
   76A      O1P 1910   4.661   6.977   3.204
   76A      O2P 1911   4.880   7.082   3.150
   76A      O5' 1912   4.862   6.927   3.348
   76A      C5' 1913   4.788   6.846   3.434
   76A     H5'1 1914   4.741   6.761   3.384
   76A     H5'2 1915   4.717   6.916   3.479
   76A      C4' 1916   4.872   6.788   3.552
   76A      H4' 1917   4.827   6.698   3.595
   76A      O4' 1918   5.007   6.772   3.514
   76A      C1' 1919   5.096   6.813   3.619
   76A      H1' 1920   5.162   6.730   3.645
   76A       N9 1921   5.177   6.938   3.583
   76A       C8 1922   5.173   6.996   3.459
   76A       H8 1923   5.093   6.973   3.390
   76A       N7 1924   5.271   7.078   3.429
   76A       C5 1925   5.336   7.080   3.553
   76A       C6 1926   5.449   7.154   3.596
   76A       N6 1927   5.517   7.239   3.525
   76A      H61 1928   5.477   7.272   3.438
   76A      H62 1929   5.590   7.290   3.573
   76A       N1 1930   5.511   7.135   3.717
   76A       C2 1931   5.445   7.055   3.798
   76A       H2 1932   5.492   7.042   3.894
   76A       N3 1933   5.339   6.979   3.776
   76A       C4 1934   5.284   7.000   3.649
   76A      C3' 1935   4.882   6.891   3.660
   76A      H3' 1936   4.897   6.990   3.616
   76A      C2' 1937   5.005   6.852   3.741
   76A     H2'1 1938   5.041   6.935   3.801
   76A      O2' 1939   4.975   6.729   3.816
   76A     HO'2 1940   4.881   6.726   3.834
   76A      O3' 1941   4.760   6.878   3.734
   77U        P 1942   4.719   6.998   3.840
   77U      O1P 1943   4.598   6.958   3.913
   77U      O2P 1944   4.722   7.124   3.763
   77U      O5' 1945   4.835   7.000   3.939
   77U      C5' 1946   4.851   6.917   4.049
   77U     H5'1 1947   4.868   6.813   4.020
   77U     H5'2 1948   4.756   6.917   4.103
   77U      C4' 1949   4.966   6.965   4.144
   77U      H4' 1950   4.983   6.897   4.227
   77U      O4' 1951   5.090   6.975   4.066
   77U      C1' 1952   5.150   7.099   4.109
   77U      H1' 1953   5.242   7.056   4.150
   77U       N1 1954   5.165   7.200   4.005
   77U       C6 1955   5.086   7.209   3.896
   77U       H6 1956   4.991   7.157   3.898
   77U       C5 1957   5.116   7.276   3.780
   77U       H5 1958   5.053   7.268   3.693
   77U       C4 1959   5.241   7.350   3.777
   77U       O4 1960   5.288   7.411   3.685
   77U       N3 1961   5.298   7.362   3.906
   77U       H3 1962   5.382   7.417   3.911
   77U       C2 1963   5.267   7.290   4.017
   77U       O2 1964   5.337   7.312   4.122
   77U      C3' 1965   4.927   7.106   4.191
   77U      H3' 1966   4.902   7.163   4.102
   77U      C2' 1967   5.065   7.160   4.231
   77U     H2'1 1968   5.081   7.268   4.232
   77U      O2' 1969   5.110   7.098   4.351
   77U     HO'2 1970   5.043   7.111   4.418
   77U      O3' 1971   4.830   7.122   4.289
   78U        P 1972   4.723   7.243   4.301
   78U      O1P 1973   4.637   7.208   4.416
   78U      O2P 1974   4.657   7.266   4.168
   78U      O5' 1975   4.821   7.361   4.345
   78U      C5' 1976   4.884   7.368   4.472
   78U     H5'1 1977   4.913   7.269   4.506
   78U     H5'2 1978   4.805   7.395   4.542
   78U      C4' 1979   4.996   7.474   4.489
   78U      H4' 1980   5.029   7.474   4.593
   78U      O4' 1981   5.104   7.439   4.410
   78U      C1' 1982   5.168   7.565   4.376
   78U      H1' 1983   5.272   7.560   4.407
   78U       N1 1984   5.161   7.597   4.231
   78U       C6 1985   5.054   7.551   4.160
   78U       H6 1986   4.967   7.505   4.203
   78U       C5 1987   5.045   7.570   4.023
   78U       H5 1988   4.952   7.542   3.977
   78U       C4 1989   5.156   7.637   3.954
   78U       O4 1990   5.159   7.648   3.832
   78U       N3 1991   5.258   7.675   4.036
   78U       H3 1992   5.332   7.719   3.984
   78U       C2 1993   5.264   7.668   4.173
   78U       O2 1994   5.343   7.731   4.240
   78U      C3' 1995   4.961   7.618   4.456
   78U      H3' 1996   4.912   7.625   4.359
   78U      C2' 1997   5.102   7.677   4.455
   78U     H2'1 1998   5.096   7.779   4.417
   78U      O2' 1999   5.161   7.666   4.586
   78U     HO'2 2000   5.086   7.669   4.646
   78U      O3' 2001   4.885   7.679   4.563
   79A        P 2002   4.794   7.806   4.541
   79A      O1P 2003   4.722   7.845   4.667
   79A      O2P 2004   4.709   7.796   4.423
   79A      O5' 2005   4.903   7.911   4.509
   79A      C5' 2006   4.958   7.991   4.615
   79A     H5'1 2007   5.022   7.926   4.676
   79A     H5'2 2008   4.870   8.029   4.666
   79A      C4' 2009   5.042   8.109   4.558
   79A      H4' 2010   5.083   8.157   4.647
   79A      O4' 2011   5.153   8.067   4.471
   79A      C1' 2012   5.166   8.153   4.359
   79A      H1' 2013   5.266   8.191   4.339
   79A       N9 2014   5.122   8.082   4.233
   79A       C8 2015   5.037   7.975   4.222
   79A       H8 2016   4.987   7.927   4.304
   79A       N7 2017   5.026   7.931   4.103
   79A       C5 2018   5.103   8.020   4.025
   79A       C6 2019   5.135   8.038   3.887
   79A       N6 2020   5.082   7.967   3.787
   79A      H61 2021   5.036   7.882   3.818
   79A      H62 2022   5.103   7.996   3.693
   79A       N1 2023   5.208   8.145   3.842
   79A       C2 2024   5.256   8.230   3.938
   79A       H2 2025   5.306   8.315   3.893
   79A       N3 2026   5.229   8.228   4.070
   79A       C4 2027   5.159   8.119   4.102
   79A      C3' 2028   4.964   8.215   4.478
   79A      H3' 2029   4.898   8.157   4.413
   79A      C2' 2030   5.076   8.275   4.396
   79A     H2'1 2031   5.029   8.323   4.310
   79A      O2' 2032   5.150   8.368   4.473
   79A     HO'2 2033   5.196   8.426   4.412
   79A      O3' 2034   4.889   8.313   4.547
   80A        P 2035   4.746   8.358   4.488
   80A      O1P 2036   4.677   8.451   4.578
   80A      O2P 2037   4.680   8.231   4.447
   80A      O5' 2038   4.779   8.450   4.356
   80A      C5' 2039   4.845   8.576   4.388
   80A     H5'1 2040   4.908   8.560   4.475
   80A     H5'2 2041   4.778   8.652   4.428
   80A      C4' 2042   4.923   8.632   4.274
   80A      H4' 2043   4.967   8.725   4.310
   80A      O4' 2044   5.037   8.551   4.231
   80A      C1' 2045   5.043   8.567   4.089
   80A      H1' 2046   5.149   8.577   4.065
   80A       N9 2047   4.987   8.444   4.029
   80A       C8 2048   4.909   8.341   4.076
   80A       H8 2049   4.873   8.331   4.177
   80A       N7 2050   4.863   8.255   3.983
   80A       C5 2051   4.916   8.313   3.869
   80A       C6 2052   4.908   8.284   3.731
   80A       N6 2053   4.842   8.182   3.680
   80A      H61 2054   4.788   8.122   3.742
   80A      H62 2055   4.852   8.153   3.583
   80A       N1 2056   4.982   8.343   3.635
   80A       C2 2057   5.057   8.446   3.675
   80A       H2 2058   5.113   8.493   3.596
   80A       N3 2059   5.080   8.494   3.804
   80A       C4 2060   5.003   8.418   3.893
   80A      C3' 2061   4.847   8.682   4.154
   80A      H3' 2062   4.774   8.609   4.120
   80A      C2' 2063   4.965   8.697   4.057
   80A     H2'1 2064   4.936   8.688   3.953
   80A      O2' 2065   5.043   8.819   4.086
   80A     HO'2 2066   5.091   8.806   4.168
   80A      O3' 2067   4.786   8.809   4.167
   81U        P 2068   4.662   8.840   4.072
   81U      O1P 2069   4.620   8.976   4.102
   81U      O2P 2070   4.566   8.730   4.085
   81U      O5' 2071   4.712   8.833   3.920
   81U      C5' 2072   4.802   8.929   3.866
   81U     H5'1 2073   4.895   8.935   3.922
   81U     H5'2 2074   4.758   9.029   3.857
   81U      C4' 2075   4.835   8.884   3.722
   81U      H4' 2076   4.923   8.942   3.694
   81U      O4' 2077   4.864   8.744   3.714
   81U      C1' 2078   4.821   8.692   3.591
   81U      H1' 2079   4.910   8.667   3.534
   81U       N1 2080   4.736   8.575   3.613
   81U       C6 2081   4.672   8.541   3.734
   81U       H6 2082   4.691   8.612   3.813
   81U       C5 2083   4.570   8.448   3.735
   81U       H5 2084   4.513   8.422   3.823
   81U       C4 2085   4.542   8.368   3.616
   81U       O4 2086   4.458   8.281   3.609
   81U       N3 2087   4.623   8.394   3.511
   81U       H3 2088   4.623   8.328   3.435
   81U       C2 2089   4.716   8.494   3.506
   81U       O2 2090   4.768   8.508   3.396
   81U      C3' 2091   4.725   8.905   3.623
   81U      H3' 2092   4.634   8.878   3.677
   81U      C2' 2093   4.751   8.806   3.506
   81U     H2'1 2094   4.658   8.771   3.462
   81U      O2' 2095   4.832   8.862   3.405
   81U     HO'2 2096   4.777   8.934   3.375
   81U      O3' 2097   4.709   9.038   3.585
   82U        P 2098   4.569   9.076   3.517
   82U      O1P 2099   4.549   8.996   3.392
   82U      O2P 2100   4.550   9.222   3.513
   82U      O5' 2101   4.465   9.015   3.629
   82U      C5' 2102   4.357   9.092   3.680
   82U     H5'1 2103   4.314   9.140   3.592
   82U     H5'2 2104   4.389   9.175   3.741
   82U      C4' 2105   4.260   8.994   3.751
   82U      H4' 2106   4.175   9.039   3.802
   82U      O4' 2107   4.219   8.910   3.654
   82U      C1' 2108   4.254   8.769   3.685
   82U      H1' 2109   4.169   8.718   3.732
   82U       N1 2110   4.293   8.691   3.565
   82U       C6 2111   4.373   8.736   3.464
   82U       H6 2112   4.425   8.830   3.479
   82U       C5 2113   4.385   8.664   3.352
   82U       H5 2114   4.446   8.697   3.269
   82U       C4 2115   4.310   8.544   3.328
   82U       O4 2116   4.326   8.474   3.234
   82U       N3 2117   4.226   8.507   3.434
   82U       H3 2118   4.177   8.418   3.436
   82U       C2 2119   4.201   8.583   3.541
   82U       O2 2120   4.093   8.560   3.600
   82U      C3' 2121   4.318   8.909   3.865
   82U      H3' 2122   4.394   8.976   3.906
   82U      C2' 2123   4.364   8.785   3.790
   82U     H2'1 2124   4.459   8.800   3.739
   82U      O2' 2125   4.387   8.682   3.882
   82U     HO'2 2126   4.474   8.691   3.920
   82U      O3' 2127   4.218   8.881   3.962
   82U      H3T 2128   4.272   8.837   4.027
   8.66146   8.66146   6.12402   0.00000   0.00000   0.00000   0.00000   4.33017   4.33017
