# Supplementary material for: Constant-pH Molecular Dynamics of Cationic Peptide Dendrimers Binding to siRNA
Source: J Chem Inf Model. 2026 Feb 5;66(8):4734–43. doi: 10.1021/acs.jcim.5c02636 (PMC13126635; doi:10.1021/acs.jcim.5c02636)
Supplement: Supplementary file 2 [file ci5c02636_si_002.zip › zip/DMH18_07_out_4.gro]

Protein t= 150000.00000 step= 10000
 2128
    1LY0      N    1   7.042   7.925   2.571
    1LY0     H1    2   7.111   7.858   2.540
    1LY0     H2    3   7.083   8.008   2.610
    1LY0     H3    4   6.973   7.882   2.631
    1LY0     CA    5   6.975   7.972   2.449
    1LY0     HA    6   7.047   8.023   2.384
    1LY0     CB    7   6.873   8.079   2.496
    1LY0    HB1    8   6.928   8.141   2.567
    1LY0    HB2    9   6.800   8.018   2.549
    1LY0     CG   10   6.813   8.159   2.375
    1LY0    HG1   11   6.789   8.093   2.291
    1LY0    HG2   12   6.895   8.218   2.335
    1LY0     CD   13   6.707   8.264   2.411
    1LY0    HD1   14   6.625   8.225   2.471
    1LY0    HD2   15   6.667   8.295   2.315
    1LY0     CE   16   6.783   8.375   2.476
    1LY0    HE1   17   6.822   8.437   2.395
    1LY0    HE2   18   6.869   8.335   2.529
    1LY0     NZ   19   6.695   8.452   2.567
    1LY0    HZ1   20   6.627   8.501   2.510
    1LY0    HZ2   21   6.644   8.396   2.634
    1LY0    HZ3   22   6.750   8.518   2.619
    1LY0      C   23   6.909   7.858   2.366
    1LY0      O   24   6.887   7.870   2.246
    2LER      N   25   6.869   7.746   2.427
    2LER      H   26   6.892   7.745   2.526
    2LER     CA   27   6.818   7.621   2.374
    2LER     HA   28   6.733   7.645   2.310
    2LER     CB   29   6.765   7.530   2.477
    2LER    HB1   30   6.692   7.580   2.541
    2LER    HB2   31   6.848   7.484   2.531
    2LER     CG   32   6.675   7.423   2.413
    2LER     HG   33   6.733   7.376   2.333
    2LER    CD1   34   6.655   7.309   2.516
    2LER   HD11   35   6.751   7.297   2.567
    2LER   HD12   36   6.579   7.351   2.583
    2LER   HD13   37   6.610   7.222   2.469
    2LER    CD2   38   6.542   7.475   2.345
    2LER   HD21   39   6.564   7.516   2.247
    2LER   HD22   40   6.472   7.394   2.326
    2LER   HD23   41   6.501   7.551   2.412
    2LER      C   42   6.919   7.548   2.289
    2LER      O   43   7.025   7.514   2.343
    3LYR      N   44   6.890   7.536   2.158
    3LYR      H   45   6.808   7.589   2.134
    3LYR     CA   46   6.964   7.467   2.053
    3LYR     HA   47   6.939   7.533   1.970
    3LYR     CB   48   6.914   7.326   2.033
    3LYR    HB1   49   6.906   7.283   2.133
    3LYR    HB2   50   6.978   7.270   1.964
    3LYR     CG   51   6.770   7.321   1.985
    3LYR    HG1   52   6.764   7.367   1.886
    3LYR    HG2   53   6.706   7.367   2.060
    3LYR     CD   54   6.724   7.178   1.969
    3LYR    HD1   55   6.742   7.117   2.058
    3LYR    HD2   56   6.775   7.129   1.887
    3LYR     CE   57   6.574   7.192   1.945
    3LYR    HE1   58   6.562   7.249   1.853
    3LYR    HE2   59   6.532   7.246   2.031
    3LYR     NZ   60   6.514   7.063   1.920
    3LYR    HZ1   61   6.535   7.025   1.829
    3LYR      C   62   7.115   7.479   2.070
    3LYR      O   63   7.182   7.378   2.075
    4LY0      N   64   7.172   7.600   2.088
    4LY0      H   65   7.108   7.676   2.071
    4LY0     CA   66   7.313   7.633   2.087
    4LY0     HA   67   7.365   7.559   2.148
    4LY0     CB   68   7.343   7.767   2.148
    4LY0    HB1   69   7.258   7.786   2.213
    4LY0    HB2   70   7.348   7.844   2.071
    4LY0     CG   71   7.470   7.760   2.234
    4LY0    HG1   72   7.559   7.752   2.173
    4LY0    HG2   73   7.473   7.677   2.305
    4LY0     CD   74   7.487   7.890   2.316
    4LY0    HD1   75   7.399   7.897   2.380
    4LY0    HD2   76   7.487   7.972   2.244
    4LY0     CE   77   7.615   7.907   2.397
    4LY0    HE1   78   7.635   8.014   2.398
    4LY0    HE2   79   7.699   7.851   2.355
    4LY0     NZ   80   7.609   7.852   2.536
    4LY0    HZ1   81   7.694   7.876   2.586
    4LY0    HZ2   82   7.529   7.895   2.578
    4LY0    HZ3   83   7.600   7.752   2.538
    4LY0      C   84   7.370   7.625   1.948
    4LY0      O   85   7.309   7.661   1.846
    5LER      N   86   7.498   7.581   1.937
    5LER      H   87   7.532   7.551   2.027
    5LER     CA   88   7.592   7.584   1.823
    5LER     HA   89   7.682   7.529   1.849
    5LER     CB   90   7.639   7.718   1.783
    5LER    HB1   91   7.560   7.785   1.749
    5LER    HB2   92   7.718   7.713   1.708
    5LER     CG   93   7.696   7.813   1.896
    5LER     HG   94   7.618   7.819   1.972
    5LER    CD1   95   7.833   7.755   1.934
    5LER   HD11   96   7.874   7.824   2.008
    5LER   HD12   97   7.836   7.656   1.980
    5LER   HD13   98   7.900   7.737   1.850
    5LER    CD2   99   7.709   7.952   1.835
    5LER   HD21  100   7.736   8.031   1.904
    5LER   HD22  101   7.785   7.955   1.757
    5LER   HD23  102   7.617   7.979   1.783
    5LER      C  103   7.534   7.518   1.689
    5LER      O  104   7.573   7.564   1.582
    6LYR      N  105   7.448   7.414   1.700
    6LYR      H  106   7.420   7.378   1.790
    6LYR     CA  107   7.373   7.373   1.580
    6LYR     HA  108   7.429   7.381   1.487
    6LYR     CB  109   7.247   7.455   1.573
    6LYR    HB1  110   7.211   7.454   1.471
    6LYR    HB2  111   7.264   7.560   1.599
    6LYR     CG  112   7.131   7.411   1.671
    6LYR    HG1  113   7.175   7.418   1.771
    6LYR    HG2  114   7.103   7.307   1.654
    6LYR     CD  115   7.000   7.496   1.669
    6LYR    HD1  116   6.928   7.446   1.734
    6LYR    HD2  117   6.973   7.496   1.564
    6LYR     CE  118   7.033   7.640   1.722
    6LYR    HE1  119   7.089   7.696   1.648
    6LYR    HE2  120   7.113   7.618   1.792
    6LYR     NZ  121   6.922   7.704   1.782
    6LYR    HZ1  122   6.832   7.670   1.751
    6LYR      C  123   7.337   7.226   1.582
    6LYR      O  124   7.301   7.178   1.476
    7LER      N  125   7.344   7.148   1.694
    7LER      H  126   7.370   7.196   1.779
    7LER     CA  127   7.291   7.015   1.703
    7LER     HA  128   7.257   6.973   1.609
    7LER     CB  129   7.171   7.029   1.798
    7LER    HB1  130   7.088   7.084   1.755
    7LER    HB2  131   7.210   7.082   1.884
    7LER     CG  132   7.114   6.898   1.857
    7LER     HG  133   7.192   6.842   1.909
    7LER    CD1  134   6.996   6.911   1.951
    7LER   HD11  135   7.006   6.998   2.016
    7LER   HD12  136   6.905   6.920   1.891
    7LER   HD13  137   7.000   6.821   2.012
    7LER    CD2  138   7.075   6.806   1.747
    7LER   HD21  139   7.017   6.859   1.671
    7LER   HD22  140   7.163   6.765   1.698
    7LER   HD23  141   7.023   6.723   1.796
    7LER      C  142   7.410   6.931   1.762
    7LER      O  143   7.445   6.959   1.877
    8LER      N  144   7.464   6.836   1.687
    8LER      H  145   7.422   6.830   1.595
    8LER     CA  146   7.595   6.769   1.707
    8LER     HA  147   7.668   6.847   1.724
    8LER     CB  148   7.627   6.700   1.573
    8LER    HB1  149   7.626   6.781   1.501
    8LER    HB2  150   7.551   6.633   1.533
    8LER     CG  151   7.759   6.614   1.570
    8LER     HG  152   7.750   6.533   1.642
    8LER    CD1  153   7.785   6.556   1.424
    8LER   HD11  154   7.695   6.500   1.398
    8LER   HD12  155   7.797   6.641   1.356
    8LER   HD13  156   7.871   6.490   1.431
    8LER    CD2  157   7.883   6.692   1.608
    8LER   HD21  158   7.894   6.709   1.715
    8LER   HD22  159   7.973   6.638   1.578
    8LER   HD23  160   7.880   6.791   1.564
    8LER      C  161   7.584   6.678   1.824
    8LER      O  162   7.516   6.571   1.823
    9LYR      N  163   7.665   6.703   1.925
    9LYR      H  164   7.731   6.777   1.904
    9LYR     CA  165   7.660   6.632   2.052
    9LYR     HA  166   7.561   6.645   2.097
    9LYR     CB  167   7.772   6.704   2.129
    9LYR    HB1  168   7.754   6.811   2.129
    9LYR    HB2  169   7.865   6.691   2.073
    9LYR     CG  170   7.785   6.669   2.278
    9LYR    HG1  171   7.836   6.574   2.286
    9LYR    HG2  172   7.691   6.654   2.332
    9LYR     CD  173   7.859   6.776   2.363
    9LYR    HD1  174   7.843   6.739   2.465
    9LYR    HD2  175   7.799   6.867   2.351
    9LYR     CE  176   8.001   6.804   2.324
    9LYR    HE1  177   8.054   6.708   2.329
    9LYR    HE2  178   8.050   6.855   2.407
    9LYR     NZ  179   8.016   6.881   2.199
    9LYR    HZ1  180   7.961   6.966   2.199
    9LYR      C  181   7.672   6.482   2.048
    9LYR      O  182   7.594   6.412   2.115
   10LER      N  183   7.757   6.434   1.953
   10LER      H  184   7.832   6.488   1.913
   10LER     CA  185   7.770   6.291   1.926
   10LER     HA  186   7.807   6.246   2.018
   10LER     CB  187   7.875   6.261   1.820
   10LER    HB1  188   7.827   6.272   1.723
   10LER    HB2  189   7.907   6.157   1.829
   10LER     CG  190   8.008   6.356   1.819
   10LER     HG  191   7.973   6.457   1.797
   10LER    CD1  192   8.072   6.342   1.958
   10LER   HD11  193   8.172   6.385   1.947
   10LER   HD12  194   8.015   6.400   2.031
   10LER   HD13  195   8.085   6.237   1.982
   10LER    CD2  196   8.108   6.315   1.716
   10LER   HD21  197   8.204   6.364   1.730
   10LER   HD22  198   8.142   6.212   1.731
   10LER   HD23  199   8.062   6.319   1.617
   10LER      C  200   7.649   6.202   1.892
   10LER      O  201   7.650   6.092   1.940
   11LER      N  202   7.548   6.266   1.836
   11LER      H  203   7.543   6.366   1.835
   11LER     CA  204   7.418   6.199   1.796
   11LER     HA  205   7.445   6.096   1.774
   11LER     CB  206   7.345   6.272   1.674
   11LER    HB1  207   7.366   6.377   1.695
   11LER    HB2  208   7.237   6.263   1.677
   11LER     CG  209   7.407   6.244   1.534
   11LER     HG  210   7.512   6.269   1.547
   11LER    CD1  211   7.382   6.097   1.493
   11LER   HD11  212   7.431   6.074   1.398
   11LER   HD12  213   7.433   6.037   1.568
   11LER   HD13  214   7.276   6.072   1.489
   11LER    CD2  215   7.347   6.331   1.426
   11LER   HD21  216   7.364   6.437   1.448
   11LER   HD22  217   7.399   6.298   1.336
   11LER   HD23  218   7.243   6.302   1.418
   11LER      C  219   7.329   6.195   1.922
   11LER      O  220   7.237   6.115   1.935
   12LER      N  221   7.359   6.272   2.029
   12LER      H  222   7.445   6.324   2.033
   12LER     CA  223   7.287   6.259   2.163
   12LER     HA  224   7.192   6.210   2.141
   12LER     CB  225   7.268   6.403   2.212
   12LER    HB1  226   7.365   6.451   2.225
   12LER    HB2  227   7.213   6.407   2.306
   12LER     CG  228   7.175   6.480   2.111
   12LER     HG  229   7.112   6.411   2.055
   12LER    CD1  230   7.086   6.570   2.199
   12LER   HD11  231   6.999   6.594   2.138
   12LER   HD12  232   7.038   6.506   2.274
   12LER   HD13  233   7.126   6.663   2.239
   12LER    CD2  234   7.246   6.571   2.014
   12LER   HD21  235   7.296   6.652   2.066
   12LER   HD22  236   7.320   6.521   1.952
   12LER   HD23  237   7.171   6.618   1.950
   12LER      C  238   7.363   6.171   2.260
   12LER      O  239   7.334   6.169   2.377
   13LER      N  240   7.469   6.101   2.214
   13LER      H  241   7.493   6.109   2.116
   13LER     CA  242   7.568   6.025   2.295
   13LER     HA  243   7.533   6.025   2.398
   13LER     CB  244   7.699   6.099   2.293
   13LER    HB1  245   7.724   6.126   2.190
   13LER    HB2  246   7.773   6.027   2.327
   13LER     CG  247   7.707   6.228   2.373
   13LER     HG  248   7.622   6.291   2.345
   13LER    CD1  249   7.680   6.192   2.523
   13LER   HD11  250   7.707   6.284   2.574
   13LER   HD12  251   7.580   6.159   2.552
   13LER   HD13  252   7.747   6.117   2.565
   13LER    CD2  253   7.840   6.303   2.358
   13LER   HD21  254   7.839   6.342   2.257
   13LER   HD22  255   7.843   6.387   2.428
   13LER   HD23  256   7.928   6.240   2.370
   13LER      C  257   7.590   5.874   2.251
   13LER      O  258   7.640   5.798   2.329
   14NH2      N  259   7.557   5.849   2.125
   14NH2     H1  260   7.528   5.918   2.056
   14NH2     H2  261   7.561   5.756   2.087
   15LY0      N  262   5.980   6.762   1.758
   15LY0     H1  263   6.049   6.709   1.705
   15LY0     H2  264   5.899   6.703   1.763
   15LY0     H3  265   5.956   6.843   1.703
   15LY0     CA  266   6.024   6.784   1.899
   15LY0     HA  267   6.044   6.682   1.933
   15LY0     CB  268   5.924   6.854   1.987
   15LY0    HB1  269   5.828   6.815   1.955
   15LY0    HB2  270   5.905   6.960   1.970
   15LY0     CG  271   5.952   6.817   2.132
   15LY0    HG1  272   6.053   6.853   2.152
   15LY0    HG2  273   5.950   6.708   2.135
   15LY0     CD  274   5.842   6.865   2.227
   15LY0    HD1  275   5.751   6.819   2.189
   15LY0    HD2  276   5.834   6.972   2.209
   15LY0     CE  277   5.860   6.845   2.377
   15LY0    HE1  278   5.854   6.740   2.406
   15LY0    HE2  279   5.791   6.910   2.431
   15LY0     NZ  280   5.997   6.890   2.429
   15LY0    HZ1  281   6.075   6.834   2.396
   15LY0    HZ2  282   6.005   6.990   2.412
   15LY0    HZ3  283   6.003   6.879   2.529
   15LY0      C  284   6.151   6.868   1.888
   15LY0      O  285   6.156   6.969   1.819
   16LER      N  286   6.261   6.829   1.958
   16LER      H  287   6.253   6.763   2.034
   16LER     CA  288   6.397   6.862   1.928
   16LER     HA  289   6.418   6.869   1.821
   16LER     CB  290   6.484   6.745   1.975
   16LER    HB1  291   6.437   6.649   1.954
   16LER    HB2  292   6.485   6.744   2.084
   16LER     CG  293   6.626   6.743   1.920
   16LER     HG  294   6.682   6.827   1.959
   16LER    CD1  295   6.706   6.621   1.966
   16LER   HD11  296   6.685   6.535   1.902
   16LER   HD12  297   6.813   6.641   1.962
   16LER   HD13  298   6.670   6.601   2.066
   16LER    CD2  299   6.637   6.740   1.767
   16LER   HD21  300   6.740   6.721   1.738
   16LER   HD22  301   6.565   6.670   1.726
   16LER   HD23  302   6.626   6.844   1.735
   16LER      C  303   6.433   6.991   1.999
   16LER      O  304   6.398   7.031   2.108
   17LY0      N  305   5.490   7.814   2.147
   17LY0     H1  306   5.436   7.893   2.115
   17LY0     H2  307   5.506   7.821   2.247
   17LY0     H3  308   5.438   7.730   2.126
   17LY0     CA  309   5.609   7.817   2.060
   17LY0     HA  310   5.566   7.846   1.964
   17LY0     CB  311   5.675   7.673   2.043
   17LY0    HB1  312   5.703   7.623   2.136
   17LY0    HB2  313   5.766   7.689   1.985
   17LY0     CG  314   5.587   7.568   1.962
   17LY0    HG1  315   5.649   7.508   1.896
   17LY0    HG2  316   5.513   7.618   1.900
   17LY0     CD  317   5.505   7.478   2.056
   17LY0    HD1  318   5.438   7.533   2.122
   17LY0    HD2  319   5.566   7.420   2.125
   17LY0     CE  320   5.412   7.383   1.989
   17LY0    HE1  321   5.465   7.342   1.903
   17LY0    HE2  322   5.327   7.441   1.952
   17LY0     NZ  323   5.361   7.288   2.084
   17LY0    HZ1  324   5.308   7.219   2.031
   17LY0    HZ2  325   5.443   7.246   2.126
   17LY0    HZ3  326   5.308   7.327   2.160
   17LY0      C  327   5.705   7.930   2.107
   17LY0      O  328   5.722   7.944   2.226
   18LER      N  329   5.791   7.993   2.020
   18LER      H  330   5.779   7.969   1.923
   18LER     CA  331   5.927   8.044   2.061
   18LER     HA  332   5.924   8.103   2.152
   18LER     CB  333   5.989   8.129   1.946
   18LER    HB1  334   6.013   8.067   1.860
   18LER    HB2  335   6.081   8.177   1.981
   18LER     CG  336   5.904   8.250   1.891
   18LER     HG  337   5.798   8.222   1.885
   18LER    CD1  338   5.913   8.371   1.986
   18LER   HD11  339   5.866   8.454   1.932
   18LER   HD12  340   5.856   8.352   2.077
   18LER   HD13  341   6.017   8.396   2.008
   18LER    CD2  342   5.951   8.286   1.751
   18LER   HD21  343   5.897   8.368   1.704
   18LER   HD22  344   6.053   8.323   1.754
   18LER   HD23  345   5.936   8.194   1.695
   18LER      C  346   6.025   7.929   2.094
   18LER      O  347   6.003   7.817   2.036
   19LYR      N  348   6.138   7.951   2.163
   19LYR      H  349   6.141   8.038   2.215
   19LYR     CA  350   6.245   7.852   2.173
   19LYR     HA  351   6.192   7.759   2.195
   19LYR     CB  352   6.340   7.880   2.292
   19LYR    HB1  353   6.390   7.785   2.311
   19LYR    HB2  354   6.278   7.902   2.379
   19LYR     CG  355   6.445   7.990   2.276
   19LYR    HG1  356   6.517   7.964   2.198
   19LYR    HG2  357   6.504   7.980   2.366
   19LYR     CD  358   6.394   8.137   2.261
   19LYR    HD1  359   6.329   8.135   2.174
   19LYR    HD2  360   6.473   8.209   2.243
   19LYR     CE  361   6.318   8.168   2.385
   19LYR    HE1  362   6.384   8.165   2.472
   19LYR    HE2  363   6.232   8.104   2.401
   19LYR     NZ  364   6.262   8.299   2.377
   19LYR    HZ1  365   6.308   8.366   2.437
   19LYR      C  366   6.335   7.840   2.044
   19LYR      O  367   6.360   7.941   1.982
   20LY0      N  368   6.383   7.715   2.013
   20LY0      H  369   6.372   7.639   2.079
   20LY0     CA  370   6.474   7.689   1.898
   20LY0     HA  371   6.450   7.760   1.819
   20LY0     CB  372   6.461   7.540   1.858
   20LY0    HB1  373   6.465   7.474   1.946
   20LY0    HB2  374   6.530   7.520   1.776
   20LY0     CG  375   6.324   7.526   1.790
   20LY0    HG1  376   6.302   7.588   1.703
   20LY0    HG2  377   6.254   7.570   1.861
   20LY0     CD  378   6.285   7.380   1.769
   20LY0    HD1  379   6.323   7.322   1.853
   20LY0    HD2  380   6.337   7.344   1.680
   20LY0     CE  381   6.138   7.362   1.754
   20LY0    HE1  382   6.112   7.334   1.651
   20LY0    HE2  383   6.080   7.451   1.777
   20LY0     NZ  384   6.097   7.256   1.845
   20LY0    HZ1  385   6.103   7.276   1.943
   20LY0    HZ2  386   6.001   7.234   1.822
   20LY0    HZ3  387   6.135   7.162   1.835
   20LY0      C  388   6.610   7.721   1.939
   20LY0      O  389   6.670   7.660   2.032
   21LER      N  390   6.670   7.813   1.860
   21LER      H  391   6.618   7.842   1.778
   21LER     CA  392   6.793   7.885   1.892
   21LER     HA  393   6.786   7.895   2.001
   21LER     CB  394   6.789   8.023   1.819
   21LER    HB1  395   6.795   7.997   1.714
   21LER    HB2  396   6.879   8.078   1.848
   21LER     CG  397   6.665   8.119   1.853
   21LER     HG  398   6.576   8.060   1.870
   21LER    CD1  399   6.699   8.203   1.977
   21LER   HD11  400   6.621   8.276   1.997
   21LER   HD12  401   6.709   8.137   2.064
   21LER   HD13  402   6.795   8.253   1.968
   21LER    CD2  403   6.652   8.210   1.729
   21LER   HD21  404   6.568   8.279   1.736
   21LER   HD22  405   6.729   8.285   1.711
   21LER   HD23  406   6.623   8.160   1.636
   21LER      C  407   6.929   7.812   1.861
   21LER      O  408   7.027   7.837   1.926
   22LY0      N  409   5.686   8.298   2.237
   22LY0     H1  410   5.753   8.222   2.234
   22LY0     H2  411   5.597   8.267   2.203
   22LY0     H3  412   5.715   8.369   2.171
   22LY0     CA  413   5.679   8.339   2.383
   22LY0     HA  414   5.655   8.261   2.455
   22LY0     CB  415   5.581   8.450   2.407
   22LY0    HB1  416   5.489   8.440   2.349
   22LY0    HB2  417   5.621   8.549   2.386
   22LY0     CG  418   5.548   8.443   2.556
   22LY0    HG1  419   5.642   8.446   2.611
   22LY0    HG2  420   5.484   8.356   2.574
   22LY0     CD  421   5.470   8.565   2.604
   22LY0    HD1  422   5.377   8.577   2.548
   22LY0    HD2  423   5.526   8.655   2.577
   22LY0     CE  424   5.435   8.582   2.756
   22LY0    HE1  425   5.360   8.513   2.794
   22LY0    HE2  426   5.383   8.678   2.758
   22LY0     NZ  427   5.554   8.587   2.848
   22LY0    HZ1  428   5.526   8.604   2.943
   22LY0    HZ2  429   5.606   8.501   2.855
   22LY0    HZ3  430   5.611   8.666   2.820
   22LY0      C  431   5.819   8.380   2.440
   22LY0      O  432   5.860   8.343   2.558
   23LER      N  433   5.912   8.431   2.361
   23LER      H  434   5.885   8.461   2.269
   23LER     CA  435   6.054   8.448   2.391
   23LER     HA  436   6.086   8.467   2.493
   23LER     CB  437   6.125   8.562   2.305
   23LER    HB1  438   6.080   8.558   2.205
   23LER    HB2  439   6.231   8.540   2.290
   23LER     CG  440   6.113   8.701   2.368
   23LER     HG  441   6.150   8.694   2.470
   23LER    CD1  442   6.188   8.807   2.289
   23LER   HD11  443   6.148   8.819   2.189
   23LER   HD12  444   6.195   8.900   2.346
   23LER   HD13  445   6.292   8.774   2.278
   23LER    CD2  446   5.961   8.742   2.364
   23LER   HD21  447   5.897   8.685   2.431
   23LER   HD22  448   5.945   8.846   2.393
   23LER   HD23  449   5.929   8.734   2.261
   23LER      C  450   6.132   8.316   2.347
   23LER      O  451   6.065   8.219   2.299
   24LY0      N  452   7.978   6.506   3.263
   24LY0     H1  453   8.074   6.537   3.272
   24LY0     H2  454   7.941   6.460   3.345
   24LY0     H3  455   7.920   6.590   3.258
   24LY0     CA  456   7.950   6.417   3.142
   24LY0     HA  457   7.941   6.316   3.183
   24LY0     CB  458   8.063   6.420   3.040
   24LY0    HB1  459   8.157   6.417   3.096
   24LY0    HB2  460   8.058   6.513   2.984
   24LY0     CG  461   8.072   6.294   2.952
   24LY0    HG1  462   7.983   6.299   2.889
   24LY0    HG2  463   8.068   6.204   3.013
   24LY0     CD  464   8.197   6.284   2.866
   24LY0    HD1  465   8.284   6.298   2.930
   24LY0    HD2  466   8.190   6.364   2.791
   24LY0     CE  467   8.195   6.152   2.783
   24LY0    HE1  468   8.170   6.067   2.846
   24LY0    HE2  469   8.295   6.140   2.740
   24LY0     NZ  470   8.101   6.159   2.674
   24LY0    HZ1  471   8.124   6.093   2.601
   24LY0    HZ2  472   8.011   6.138   2.716
   24LY0    HZ3  473   8.101   6.250   2.630
   24LY0      C  474   7.816   6.457   3.081
   24LY0      O  475   7.774   6.572   3.093
   25LER      N  476   7.743   6.363   3.021
   25LER      H  477   7.777   6.269   3.002
   25LER     CA  478   7.619   6.388   2.946
   25LER     HA  479   7.551   6.441   3.013
   25LER     CB  480   7.561   6.247   2.904
   25LER    HB1  481   7.637   6.200   2.841
   25LER    HB2  482   7.468   6.268   2.851
   25LER     CG  483   7.530   6.146   3.020
   25LER     HG  484   7.623   6.099   3.051
   25LER    CD1  485   7.455   6.212   3.137
   25LER   HD11  486   7.513   6.298   3.171
   25LER   HD12  487   7.353   6.247   3.119
   25LER   HD13  488   7.454   6.146   3.224
   25LER    CD2  489   7.451   6.028   2.958
   25LER   HD21  490   7.344   6.046   2.960
   25LER   HD22  491   7.492   5.989   2.864
   25LER   HD23  492   7.456   5.947   3.030
   25LER      C  493   7.638   6.483   2.831
   25LER      O  494   7.741   6.489   2.767
   26LYR      N  495   7.529   6.555   2.804
   26LYR      H  496   7.451   6.548   2.868
   26LYR     CA  497   7.506   6.640   2.686
   26LYR     HA  498   7.410   6.690   2.701
   26LYR     CB  499   7.488   6.547   2.566
   26LYR    HB1  500   7.577   6.487   2.548
   26LYR    HB2  501   7.474   6.609   2.478
   26LYR     CG  502   7.363   6.461   2.577
   26LYR    HG1  503   7.364   6.399   2.666
   26LYR    HG2  504   7.378   6.381   2.504
   26LYR     CD  505   7.238   6.551   2.548
   26LYR    HD1  506   7.249   6.610   2.456
   26LYR    HD2  507   7.234   6.634   2.618
   26LYR     CE  508   7.113   6.463   2.550
   26LYR    HE1  509   7.113   6.403   2.642
   26LYR    HE2  510   7.115   6.385   2.474
   26LYR     NZ  511   6.991   6.545   2.543
   26LYR    HZ1  512   7.001   6.645   2.544
   26LYR      C  513   7.605   6.752   2.658
   26LYR      O  514   7.607   6.800   2.546
   27LY0      N  515   7.677   6.798   2.763
   27LY0      H  516   7.663   6.758   2.854
   27LY0     CA  517   7.800   6.885   2.735
   27LY0     HA  518   7.861   6.845   2.654
   27LY0     CB  519   7.881   6.917   2.865
   27LY0    HB1  520   7.823   6.961   2.947
   27LY0    HB2  521   7.953   6.993   2.835
   27LY0     CG  522   7.974   6.809   2.922
   27LY0    HG1  523   8.041   6.771   2.844
   27LY0    HG2  524   7.920   6.719   2.952
   27LY0     CD  525   8.055   6.873   3.033
   27LY0    HD1  526   7.990   6.931   3.098
   27LY0    HD2  527   8.126   6.944   2.991
   27LY0     CE  528   8.136   6.761   3.116
   27LY0    HE1  529   8.172   6.689   3.043
   27LY0    HE2  530   8.070   6.720   3.193
   27LY0     NZ  531   8.256   6.806   3.186
   27LY0    HZ1  532   8.295   6.728   3.237
   27LY0    HZ2  533   8.329   6.843   3.127
   27LY0    HZ3  534   8.231   6.882   3.248
   27LY0      C  535   7.763   7.019   2.669
   27LY0      O  536   7.851   7.071   2.601
   28LER      N  537   7.639   7.067   2.668
   28LER      H  538   7.563   7.015   2.709
   28LER     CA  539   7.601   7.197   2.610
   28LER     HA  540   7.679   7.267   2.641
   28LER     CB  541   7.472   7.241   2.685
   28LER    HB1  542   7.394   7.166   2.691
   28LER    HB2  543   7.425   7.323   2.629
   28LER     CG  544   7.513   7.279   2.826
   28LER     HG  545   7.572   7.202   2.875
   28LER    CD1  546   7.586   7.410   2.829
   28LER   HD11  547   7.593   7.448   2.931
   28LER   HD12  548   7.683   7.396   2.781
   28LER   HD13  549   7.544   7.489   2.767
   28LER    CD2  550   7.395   7.289   2.928
   28LER   HD21  551   7.329   7.373   2.906
   28LER   HD22  552   7.331   7.201   2.929
   28LER   HD23  553   7.431   7.304   3.030
   28LER      C  554   7.583   7.195   2.455
   28LER      O  555   7.539   7.299   2.406
   29LYR      N  556   7.606   7.078   2.389
   29LYR      H  557   7.643   6.998   2.438
   29LYR     CA  558   7.572   7.060   2.248
   29LYR     HA  559   7.510   7.143   2.215
   29LYR     CB  560   7.493   6.927   2.224
   29LYR    HB1  561   7.544   6.849   2.281
   29LYR    HB2  562   7.481   6.912   2.117
   29LYR     CG  563   7.357   6.922   2.295
   29LYR    HG1  564   7.370   6.969   2.393
   29LYR    HG2  565   7.315   6.822   2.307
   29LYR     CD  566   7.244   6.998   2.220
   29LYR    HD1  567   7.241   6.962   2.117
   29LYR    HD2  568   7.267   7.104   2.212
   29LYR     CE  569   7.111   6.975   2.280
   29LYR    HE1  570   7.089   6.868   2.281
   29LYR    HE2  571   7.042   7.028   2.215
   29LYR     NZ  572   7.107   7.027   2.422
   29LYR    HZ1  573   7.123   7.126   2.431
   29LYR      C  574   7.692   7.083   2.153
   29LYR      O  575   7.809   7.092   2.197
   30LER      N  576   7.669   7.092   2.021
   30LER      H  577   7.578   7.112   1.984
   30LER     CA  578   7.772   7.114   1.923
   30LER     HA  579   7.820   7.208   1.951
   30LER     CB  580   7.708   7.137   1.790
   30LER    HB1  581   7.655   7.231   1.804
   30LER    HB2  582   7.646   7.049   1.772
   30LER     CG  583   7.793   7.140   1.661
   30LER     HG  584   7.853   7.051   1.644
   30LER    CD1  585   7.705   7.150   1.533
   30LER   HD11  586   7.631   7.070   1.527
   30LER   HD12  587   7.654   7.246   1.541
   30LER   HD13  588   7.769   7.146   1.446
   30LER    CD2  589   7.890   7.264   1.671
   30LER   HD21  590   7.950   7.266   1.580
   30LER   HD22  591   7.838   7.360   1.668
   30LER   HD23  592   7.949   7.264   1.762
   30LER      C  593   7.886   7.010   1.926
   30LER      O  594   7.861   6.896   1.891
   31LER      N  595   8.008   7.048   1.973
   31LER      H  596   8.021   7.144   2.000
   31LER     CA  597   8.120   6.963   1.994
   31LER     HA  598   8.193   7.018   2.054
   31LER     CB  599   8.187   6.918   1.862
   31LER    HB1  600   8.141   6.828   1.821
   31LER    HB2  601   8.289   6.887   1.884
   31LER     CG  602   8.186   7.021   1.746
   31LER     HG  603   8.082   7.048   1.728
   31LER    CD1  604   8.257   7.156   1.771
   31LER   HD11  605   8.288   7.218   1.686
   31LER   HD12  606   8.203   7.205   1.852
   31LER   HD13  607   8.350   7.136   1.824
   31LER    CD2  608   8.247   6.961   1.626
   31LER   HD21  609   8.192   6.876   1.583
   31LER   HD22  610   8.244   7.028   1.540
   31LER   HD23  611   8.346   6.924   1.652
   31LER      C  612   8.080   6.848   2.086
   31LER      O  613   8.113   6.733   2.063
   32LY0      N  614   6.342   6.408   2.681
   32LY0     H1  615   6.381   6.344   2.749
   32LY0     H2  616   6.348   6.500   2.722
   32LY0     H3  617   6.242   6.400   2.671
   32LY0     CA  618   6.423   6.405   2.554
   32LY0     HA  619   6.364   6.464   2.484
   32LY0     CB  620   6.454   6.264   2.501
   32LY0    HB1  621   6.491   6.185   2.566
   32LY0    HB2  622   6.531   6.278   2.424
   32LY0     CG  623   6.324   6.207   2.435
   32LY0    HG1  624   6.285   6.283   2.367
   32LY0    HG2  625   6.250   6.184   2.512
   32LY0     CD  626   6.344   6.069   2.368
   32LY0    HD1  627   6.386   6.004   2.445
   32LY0    HD2  628   6.418   6.075   2.288
   32LY0     CE  629   6.217   6.013   2.299
   32LY0    HE1  630   6.142   6.008   2.378
   32LY0    HE2  631   6.235   5.915   2.254
   32LY0     NZ  632   6.181   6.103   2.186
   32LY0    HZ1  633   6.083   6.094   2.164
   32LY0    HZ2  634   6.183   6.203   2.199
   32LY0    HZ3  635   6.233   6.078   2.103
   32LY0      C  636   6.558   6.468   2.580
   32LY0      O  637   6.600   6.482   2.696
   33LER      N  638   6.623   6.522   2.480
   33LER      H  639   6.583   6.512   2.388
   33LER     CA  640   6.754   6.595   2.501
   33LER     HA  641   6.740   6.661   2.587
   33LER     CB  642   6.789   6.674   2.378
   33LER    HB1  643   6.805   6.606   2.295
   33LER    HB2  644   6.883   6.723   2.402
   33LER     CG  645   6.693   6.785   2.327
   33LER     HG  646   6.613   6.733   2.275
   33LER    CD1  647   6.626   6.877   2.431
   33LER   HD11  648   6.564   6.946   2.374
   33LER   HD12  649   6.569   6.825   2.508
   33LER   HD13  650   6.700   6.932   2.488
   33LER    CD2  651   6.776   6.872   2.227
   33LER   HD21  652   6.710   6.931   2.164
   33LER   HD22  653   6.843   6.936   2.286
   33LER   HD23  654   6.838   6.804   2.169
   33LER      C  655   6.870   6.493   2.522
   33LER      O  656   6.854   6.381   2.473
   34LY0      N  657   7.104   6.805   3.594
   34LY0     H1  658   7.107   6.723   3.653
   34LY0     H2  659   7.113   6.891   3.646
   34LY0     H3  660   7.175   6.796   3.522
   34LY0     CA  661   6.972   6.808   3.530
   34LY0     HA  662   6.952   6.907   3.489
   34LY0     CB  663   6.852   6.781   3.630
   34LY0    HB1  664   6.855   6.855   3.710
   34LY0    HB2  665   6.861   6.686   3.682
   34LY0     CG  666   6.721   6.791   3.558
   34LY0    HG1  667   6.715   6.698   3.502
   34LY0    HG2  668   6.716   6.873   3.487
   34LY0     CD  669   6.603   6.802   3.657
   34LY0    HD1  670   6.603   6.890   3.721
   34LY0    HD2  671   6.609   6.715   3.722
   34LY0     CE  672   6.481   6.795   3.565
   34LY0    HE1  673   6.513   6.765   3.466
   34LY0    HE2  674   6.438   6.895   3.560
   34LY0     NZ  675   6.373   6.702   3.616
   34LY0    HZ1  676   6.323   6.744   3.693
   34LY0    HZ2  677   6.301   6.692   3.545
   34LY0    HZ3  678   6.405   6.612   3.649
   34LY0      C  679   6.958   6.717   3.404
   34LY0      O  680   6.930   6.762   3.294
   35LER      N  681   6.972   6.585   3.419
   35LER      H  682   7.003   6.551   3.509
   35LER     CA  683   6.930   6.485   3.317
   35LER     HA  684   6.836   6.508   3.268
   35LER     CB  685   6.910   6.347   3.384
   35LER    HB1  686   7.010   6.307   3.403
   35LER    HB2  687   6.863   6.285   3.308
   35LER     CG  688   6.819   6.344   3.509
   35LER     HG  689   6.856   6.411   3.587
   35LER    CD1  690   6.672   6.379   3.472
   35LER   HD11  691   6.661   6.485   3.493
   35LER   HD12  692   6.647   6.350   3.370
   35LER   HD13  693   6.611   6.319   3.539
   35LER    CD2  694   6.828   6.204   3.576
   35LER   HD21  695   6.750   6.195   3.651
   35LER   HD22  696   6.809   6.125   3.503
   35LER   HD23  697   6.926   6.197   3.623
   35LER      C  698   7.036   6.474   3.199
   35LER      O  699   7.155   6.473   3.226
   36LYR      N  700   6.985   6.463   3.075
   36LYR      H  701   6.884   6.465   3.064
   36LYR     CA  702   7.064   6.470   2.948
   36LYR     HA  703   6.993   6.503   2.871
   36LYR     CB  704   7.121   6.328   2.900
   36LYR    HB1  705   7.168   6.282   2.987
   36LYR    HB2  706   7.202   6.341   2.829
   36LYR     CG  707   7.015   6.219   2.847
   36LYR    HG1  708   6.945   6.265   2.777
   36LYR    HG2  709   6.963   6.172   2.931
   36LYR     CD  710   7.076   6.098   2.781
   36LYR    HD1  711   6.994   6.027   2.765
   36LYR    HD2  712   7.157   6.060   2.842
   36LYR     CE  713   7.123   6.133   2.638
   36LYR    HE1  714   7.195   6.056   2.610
   36LYR    HE2  715   7.193   6.216   2.649
   36LYR     NZ  716   7.014   6.146   2.536
   36LYR    HZ1  717   6.985   6.240   2.511
   36LYR      C  718   7.175   6.573   2.961
   36LYR      O  719   7.292   6.550   2.961
   37LY0      N  720   7.139   6.703   2.977
   37LY0      H  721   7.041   6.716   3.000
   37LY0     CA  722   7.239   6.812   2.967
   37LY0     HA  723   7.337   6.770   2.989
   37LY0     CB  724   7.203   6.918   3.069
   37LY0    HB1  725   7.097   6.941   3.065
   37LY0    HB2  726   7.250   7.013   3.041
   37LY0     CG  727   7.250   6.872   3.206
   37LY0    HG1  728   7.352   6.836   3.207
   37LY0    HG2  729   7.186   6.793   3.245
   37LY0     CD  730   7.231   6.979   3.310
   37LY0    HD1  731   7.240   6.936   3.410
   37LY0    HD2  732   7.126   7.008   3.299
   37LY0     CE  733   7.307   7.108   3.294
   37LY0    HE1  734   7.289   7.147   3.194
   37LY0    HE2  735   7.414   7.092   3.304
   37LY0     NZ  736   7.272   7.218   3.388
   37LY0    HZ1  737   7.284   7.184   3.482
   37LY0    HZ2  738   7.331   7.299   3.379
   37LY0    HZ3  739   7.175   7.243   3.372
   37LY0      C  740   7.243   6.881   2.838
   37LY0      O  741   7.353   6.913   2.785
   38LER      N  742   7.124   6.910   2.785
   38LER      H  743   7.045   6.876   2.838
   38LER     CA  744   7.104   7.008   2.670
   38LER     HA  745   7.192   7.072   2.668
   38LER     CB  746   6.976   7.095   2.698
   38LER    HB1  747   6.901   7.021   2.726
   38LER    HB2  748   6.944   7.157   2.614
   38LER     CG  749   6.987   7.193   2.815
   38LER     HG  750   7.034   7.146   2.902
   38LER    CD1  751   7.069   7.317   2.783
   38LER   HD11  752   7.174   7.289   2.774
   38LER   HD12  753   7.029   7.349   2.687
   38LER   HD13  754   7.064   7.395   2.859
   38LER    CD2  755   6.846   7.237   2.852
   38LER   HD21  756   6.816   7.317   2.785
   38LER   HD22  757   6.775   7.154   2.859
   38LER   HD23  758   6.843   7.274   2.954
   38LER      C  759   7.096   6.947   2.531
   38LER      O  760   7.088   6.822   2.518
   39LY0      N  761   6.568   5.694   2.227
   39LY0     H1  762   6.558   5.595   2.212
   39LY0     H2  763   6.573   5.738   2.136
   39LY0     H3  764   6.490   5.727   2.282
   39LY0     CA  765   6.696   5.722   2.297
   39LY0     HA  766   6.770   5.710   2.217
   39LY0     CB  767   6.723   5.633   2.413
   39LY0    HB1  768   6.641   5.638   2.484
   39LY0    HB2  769   6.820   5.658   2.456
   39LY0     CG  770   6.744   5.492   2.357
   39LY0    HG1  771   6.824   5.496   2.282
   39LY0    HG2  772   6.654   5.452   2.310
   39LY0     CD  773   6.758   5.394   2.465
   39LY0    HD1  774   6.676   5.398   2.537
   39LY0    HD2  775   6.849   5.405   2.524
   39LY0     CE  776   6.756   5.254   2.395
   39LY0    HE1  777   6.860   5.224   2.381
   39LY0    HE2  778   6.711   5.258   2.296
   39LY0     NZ  779   6.683   5.148   2.468
   39LY0    HZ1  780   6.588   5.183   2.470
   39LY0    HZ2  781   6.683   5.063   2.415
   39LY0    HZ3  782   6.716   5.128   2.562
   39LY0      C  783   6.721   5.866   2.340
   39LY0      O  784   6.632   5.913   2.416
   40LER      N  785   6.832   5.932   2.297
   40LER      H  786   6.889   5.897   2.222
   40LER     CA  787   6.873   6.059   2.357
   40LER     HA  788   6.794   6.118   2.402
   40LER     CB  789   6.946   6.128   2.236
   40LER    HB1  790   7.019   6.051   2.213
   40LER    HB2  791   7.000   6.218   2.266
   40LER     CG  792   6.851   6.162   2.117
   40LER     HG  793   6.760   6.103   2.110
   40LER    CD1  794   6.806   6.314   2.122
   40LER   HD11  795   6.732   6.326   2.043
   40LER   HD12  796   6.762   6.344   2.217
   40LER   HD13  797   6.882   6.389   2.100
   40LER    CD2  798   6.929   6.146   1.988
   40LER   HD21  799   6.868   6.170   1.901
   40LER   HD22  800   7.004   6.225   1.992
   40LER   HD23  801   6.968   6.045   1.976
   40LER      C  802   6.968   6.039   2.473
   40LER      O  803   7.013   5.927   2.493
   41U      O5'  804   5.273   4.385   3.308
   41U      H5T  805   5.293   4.478   3.295
   41U      C5'  806   5.390   4.317   3.356
   41U     H5'1  807   5.365   4.220   3.399
   41U     H5'2  808   5.434   4.380   3.434
   41U      C4'  809   5.493   4.286   3.253
   41U      H4'  810   5.586   4.253   3.298
   41U      O4'  811   5.443   4.204   3.155
   41U      C1'  812   5.523   4.231   3.036
   41U      H1'  813   5.583   4.142   3.017
   41U       N1  814   5.435   4.253   2.914
   41U       C6  815   5.298   4.269   2.916
   41U       H6  816   5.251   4.260   3.013
   41U       C5  817   5.234   4.306   2.798
   41U       H5  818   5.129   4.328   2.802
   41U       C4  819   5.305   4.316   2.669
   41U       O4  820   5.263   4.344   2.560
   41U       N3  821   5.434   4.276   2.682
   41U       H3  822   5.491   4.271   2.599
   41U       C2  823   5.498   4.236   2.798
   41U       O2  824   5.619   4.196   2.788
   41U      C3'  825   5.547   4.410   3.180
   41U      H3'  826   5.460   4.466   3.146
   41U      C2'  827   5.618   4.350   3.060
   41U     H2'1  828   5.615   4.417   2.974
   41U      O2'  829   5.748   4.299   3.083
   41U     HO'2  830   5.814   4.368   3.075
   41U      O3'  831   5.632   4.498   3.254
   42U        P  832   5.672   4.644   3.194
   42U      O1P  833   5.741   4.718   3.304
   42U      O2P  834   5.566   4.724   3.125
   42U      O5'  835   5.789   4.606   3.086
   42U      C5'  836   5.917   4.548   3.128
   42U     H5'1  837   5.921   4.453   3.181
   42U     H5'2  838   5.969   4.621   3.190
   42U      C4'  839   5.995   4.522   2.995
   42U      H4'  840   6.093   4.480   3.021
   42U      O4'  841   5.912   4.452   2.905
   42U      C1'  842   5.955   4.481   2.774
   42U      H1'  843   6.010   4.396   2.734
   42U       N1  844   5.833   4.508   2.684
   42U       C6  845   5.717   4.564   2.734
   42U       H6  846   5.704   4.596   2.836
   42U       C5  847   5.620   4.594   2.647
   42U       H5  848   5.532   4.646   2.682
   42U       C4  849   5.619   4.560   2.509
   42U       O4  850   5.530   4.591   2.434
   42U       N3  851   5.735   4.496   2.466
   42U       H3  852   5.744   4.480   2.367
   42U       C2  853   5.843   4.463   2.555
   42U       O2  854   5.943   4.405   2.513
   42U      C3'  855   6.033   4.652   2.920
   42U      H3'  856   5.946   4.717   2.919
   42U      C2'  857   6.059   4.589   2.778
   42U     H2'1  858   6.040   4.659   2.696
   42U      O2'  859   6.185   4.529   2.762
   42U     HO'2  860   6.209   4.543   2.670
   42U      O3'  861   6.139   4.723   2.977
   43A        P  862   6.166   4.871   2.926
   43A      O1P  863   6.296   4.900   2.994
   43A      O2P  864   6.054   4.952   2.957
   43A      O5'  865   6.183   4.878   2.764
   43A      C5'  866   6.300   4.848   2.691
   43A     H5'1  867   6.336   4.747   2.714
   43A     H5'2  868   6.370   4.927   2.719
   43A      C4'  869   6.287   4.854   2.543
   43A      H4'  870   6.386   4.823   2.508
   43A      O4'  871   6.186   4.763   2.495
   43A      C1'  872   6.125   4.812   2.372
   43A      H1'  873   6.137   4.748   2.285
   43A       N9  874   5.977   4.831   2.389
   43A       C8  875   5.900   4.843   2.501
   43A       H8  876   5.940   4.841   2.601
   43A       N7  877   5.769   4.851   2.474
   43A       C5  878   5.760   4.834   2.333
   43A       C6  879   5.659   4.825   2.234
   43A       N6  880   5.532   4.844   2.260
   43A      H61  881   5.513   4.834   2.358
   43A      H62  882   5.463   4.838   2.186
   43A       N1  883   5.681   4.809   2.101
   43A       C2  884   5.810   4.796   2.072
   43A       H2  885   5.823   4.774   1.967
   43A       N3  886   5.919   4.794   2.148
   43A       C4  887   5.887   4.821   2.279
   43A      C3'  888   6.247   4.991   2.482
   43A      H3'  889   6.162   5.034   2.535
   43A      C2'  890   6.194   4.947   2.346
   43A     H2'1  891   6.127   5.021   2.303
   43A      O2'  892   6.295   4.921   2.252
   43A     HO'2  893   6.376   4.918   2.302
   43A      O3'  894   6.357   5.079   2.471
   44A        P  895   6.329   5.234   2.461
   44A      O1P  896   6.461   5.297   2.476
   44A      O2P  897   6.216   5.265   2.554
   44A      O5'  898   6.272   5.264   2.317
   44A      C5'  899   6.365   5.256   2.202
   44A     H5'1  900   6.421   5.163   2.215
   44A     H5'2  901   6.440   5.335   2.209
   44A      C4'  902   6.294   5.273   2.069
   44A      H4'  903   6.367   5.273   1.988
   44A      O4'  904   6.200   5.173   2.048
   44A      C1'  905   6.093   5.228   1.974
   44A      H1'  906   6.093   5.186   1.873
   44A       N9  907   5.965   5.206   2.045
   44A       C8  908   5.944   5.184   2.174
   44A       H8  909   6.021   5.183   2.250
   44A       N7  910   5.819   5.169   2.209
   44A       C5  911   5.755   5.169   2.089
   44A       C6  912   5.623   5.154   2.051
   44A       N6  913   5.516   5.136   2.133
   44A      H61  914   5.541   5.089   2.218
   44A      H62  915   5.426   5.165   2.096
   44A       N1  916   5.579   5.200   1.928
   44A       C2  917   5.675   5.230   1.840
   44A       H2  918   5.636   5.267   1.747
   44A       N3  919   5.806   5.233   1.860
   44A       C4  920   5.839   5.211   1.991
   44A      C3'  921   6.222   5.409   2.066
   44A      H3'  922   6.156   5.423   2.152
   44A      C2'  923   6.128   5.370   1.954
   44A     H2'1  924   6.044   5.438   1.942
   44A      O2'  925   6.203   5.385   1.835
   44A     HO'2  926   6.278   5.440   1.859
   44A      O3'  927   6.306   5.521   2.040
   45U        P  928   6.254   5.657   2.109
   45U      O1P  929   6.335   5.769   2.075
   45U      O2P  930   6.229   5.627   2.252
   45U      O5'  931   6.111   5.680   2.050
   45U      C5'  932   6.097   5.712   1.910
   45U     H5'1  933   6.151   5.634   1.858
   45U     H5'2  934   6.147   5.808   1.893
   45U      C4'  935   5.950   5.716   1.861
   45U      H4'  936   5.945   5.763   1.763
   45U      O4'  937   5.883   5.586   1.864
   45U      C1'  938   5.740   5.609   1.881
   45U      H1'  939   5.698   5.581   1.784
   45U       N1  940   5.677   5.540   1.997
   45U       C6  941   5.744   5.514   2.121
   45U       H6  942   5.850   5.533   2.119
   45U       C5  943   5.673   5.465   2.224
   45U       H5  944   5.730   5.447   2.314
   45U       C4  945   5.532   5.431   2.216
   45U       O4  946   5.464   5.389   2.309
   45U       N3  947   5.474   5.453   2.095
   45U       H3  948   5.379   5.420   2.084
   45U       C2  949   5.537   5.516   1.991
   45U       O2  950   5.467   5.547   1.895
   45U      C3'  951   5.859   5.803   1.947
   45U      H3'  952   5.874   5.771   2.050
   45U      C2'  953   5.723   5.761   1.903
   45U     H2'1  954   5.654   5.768   1.988
   45U      O2'  955   5.672   5.824   1.789
   45U     HO'2  956   5.726   5.902   1.783
   45U      O3'  957   5.891   5.940   1.922
   46U        P  958   5.866   6.048   2.039
   46U      O1P  959   5.919   6.177   1.985
   46U      O2P  960   5.920   5.994   2.161
   46U      O5'  961   5.709   6.057   2.050
   46U      C5'  962   5.622   6.102   1.942
   46U     H5'1  963   5.651   6.055   1.849
   46U     H5'2  964   5.635   6.211   1.940
   46U      C4'  965   5.473   6.086   1.946
   46U      H4'  966   5.428   6.129   1.856
   46U      O4'  967   5.437   5.950   1.972
   46U      C1'  968   5.312   5.956   2.031
   46U      H1'  969   5.244   5.920   1.954
   46U       N1  970   5.314   5.860   2.153
   46U       C6  971   5.425   5.803   2.213
   46U       H6  972   5.526   5.829   2.187
   46U       C5  973   5.405   5.725   2.320
   46U       H5  974   5.496   5.694   2.369
   46U       C4  975   5.280   5.687   2.373
   46U       O4  976   5.249   5.608   2.464
   46U       N3  977   5.173   5.749   2.314
   46U       H3  978   5.082   5.731   2.355
   46U       C2  979   5.187   5.824   2.198
   46U       O2  980   5.085   5.855   2.138
   46U      C3'  981   5.417   6.172   2.058
   46U      H3'  982   5.477   6.170   2.148
   46U      C2'  983   5.284   6.098   2.087
   46U     H2'1  984   5.266   6.099   2.194
   46U      O2'  985   5.176   6.143   2.007
   46U     HO'2  986   5.107   6.181   2.062
   46U      O3'  987   5.393   6.303   2.015
   47A        P  988   5.363   6.425   2.116
   47A      O1P  989   5.379   6.545   2.033
   47A      O2P  990   5.450   6.411   2.235
   47A      O5'  991   5.218   6.396   2.164
   47A      C5'  992   5.109   6.441   2.080
   47A     H5'1  993   5.125   6.398   1.982
   47A     H5'2  994   5.106   6.550   2.077
   47A      C4'  995   4.978   6.409   2.148
   47A      H4'  996   4.898   6.435   2.080
   47A      O4'  997   4.969   6.268   2.170
   47A      C1'  998   4.899   6.244   2.291
   47A      H1'  999   4.805   6.194   2.268
   47A       N9 1000   4.963   6.148   2.382
   47A       C8 1001   5.103   6.133   2.413
   47A       H8 1002   5.180   6.194   2.370
   47A       N7 1003   5.129   6.031   2.495
   47A       C5 1004   5.000   5.978   2.515
   47A       C6 1005   4.953   5.867   2.592
   47A       N6 1006   5.021   5.780   2.663
   47A      H61 1007   5.118   5.793   2.687
   47A      H62 1008   4.968   5.711   2.715
   47A       N1 1009   4.820   5.844   2.605
   47A       C2 1010   4.738   5.926   2.543
   47A       H2 1011   4.633   5.908   2.562
   47A       N3 1012   4.768   6.020   2.460
   47A       C4 1013   4.899   6.043   2.450
   47A      C3' 1014   4.960   6.477   2.282
   47A      H3' 1015   5.057   6.473   2.331
   47A      C2' 1016   4.870   6.381   2.354
   47A     H2'1 1017   4.904   6.383   2.457
   47A      O2' 1018   4.730   6.405   2.341
   47A     HO'2 1019   4.705   6.469   2.408
   47A      O3' 1020   4.908   6.612   2.274
   48U        P 1021   4.887   6.696   2.403
   48U      O1P 1022   4.863   6.837   2.364
   48U      O2P 1023   5.008   6.668   2.487
   48U      O5' 1024   4.765   6.635   2.486
   48U      C5' 1025   4.638   6.692   2.463
   48U     H5'1 1026   4.615   6.673   2.358
   48U     H5'2 1027   4.637   6.798   2.489
   48U      C4' 1028   4.530   6.624   2.548
   48U      H4' 1029   4.433   6.658   2.513
   48U      O4' 1030   4.542   6.481   2.541
   48U      C1' 1031   4.500   6.433   2.667
   48U      H1' 1032   4.410   6.376   2.649
   48U       N1 1033   4.598   6.339   2.723
   48U       C6 1034   4.731   6.348   2.690
   48U       H6 1035   4.762   6.431   2.628
   48U       C5 1036   4.818   6.253   2.722
   48U       H5 1037   4.922   6.264   2.696
   48U       C4 1038   4.780   6.139   2.797
   48U       O4 1039   4.855   6.055   2.845
   48U       N3 1040   4.649   6.127   2.820
   48U       H3 1041   4.624   6.048   2.878
   48U       C2 1042   4.553   6.233   2.795
   48U       O2 1043   4.439   6.215   2.837
   48U      C3' 1044   4.551   6.664   2.698
   48U      H3' 1045   4.656   6.662   2.725
   48U      C2' 1046   4.474   6.546   2.761
   48U     H2'1 1047   4.513   6.531   2.862
   48U      O2' 1048   4.328   6.557   2.756
   48U     HO'2 1049   4.312   6.633   2.812
   48U      O3' 1050   4.504   6.802   2.727
   49C        P 1051   4.534   6.886   2.857
   49C      O1P 1052   4.470   7.024   2.857
   49C      O2P 1053   4.679   6.882   2.868
   49C      O5' 1054   4.478   6.797   2.973
   49C      C5' 1055   4.345   6.801   3.015
   49C     H5'1 1056   4.275   6.787   2.932
   49C     H5'2 1057   4.320   6.901   3.053
   49C      C4' 1058   4.314   6.691   3.113
   49C      H4' 1059   4.206   6.685   3.126
   49C      O4' 1060   4.358   6.568   3.060
   49C      C1' 1061   4.383   6.480   3.166
   49C      H1' 1062   4.301   6.409   3.173
   49C       N1 1063   4.523   6.413   3.156
   49C       C6 1064   4.623   6.479   3.088
   49C       H6 1065   4.604   6.577   3.046
   49C       C5 1066   4.745   6.423   3.078
   49C       H5 1067   4.822   6.468   3.017
   49C       C4 1068   4.763   6.292   3.142
   49C       N4 1069   4.880   6.243   3.135
   49C      H41 1070   4.950   6.299   3.090
   49C      H42 1071   4.901   6.167   3.198
   49C       N3 1072   4.672   6.239   3.222
   49C       C2 1073   4.546   6.294   3.226
   49C       O2 1074   4.469   6.236   3.294
   49C      C3' 1075   4.377   6.706   3.251
   49C      H3' 1076   4.480   6.739   3.237
   49C      C2' 1077   4.377   6.558   3.294
   49C     H2'1 1078   4.463   6.538   3.358
   49C      O2' 1079   4.266   6.527   3.372
   49C     HO'2 1080   4.252   6.590   3.443
   49C      O3' 1081   4.302   6.791   3.332
   50U        P 1082   4.360   6.845   3.466
   50U      O1P 1083   4.291   6.964   3.511
   50U      O2P 1084   4.506   6.833   3.466
   50U      O5' 1085   4.328   6.721   3.559
   50U      C5' 1086   4.224   6.697   3.646
   50U     H5'1 1087   4.138   6.647   3.601
   50U     H5'2 1088   4.192   6.790   3.692
   50U      C4' 1089   4.295   6.612   3.757
   50U      H4' 1090   4.214   6.575   3.820
   50U      O4' 1091   4.364   6.504   3.700
   50U      C1' 1092   4.474   6.457   3.784
   50U      H1' 1093   4.460   6.357   3.824
   50U       N1 1094   4.599   6.446   3.704
   50U       C6 1095   4.613   6.517   3.587
   50U       H6 1096   4.554   6.606   3.570
   50U       C5 1097   4.722   6.489   3.505
   50U       H5 1098   4.733   6.541   3.411
   50U       C4 1099   4.817   6.381   3.536
   50U       O4 1100   4.899   6.328   3.465
   50U       N3 1101   4.805   6.335   3.664
   50U       H3 1102   4.863   6.254   3.682
   50U       C2 1103   4.697   6.358   3.752
   50U       O2 1104   4.689   6.297   3.859
   50U      C3' 1105   4.407   6.686   3.827
   50U      H3' 1106   4.462   6.745   3.753
   50U      C2' 1107   4.484   6.569   3.887
   50U     H2'1 1108   4.586   6.596   3.912
   50U      O2' 1109   4.425   6.509   4.002
   50U     HO'2 1110   4.371   6.573   4.048
   50U      O3' 1111   4.353   6.775   3.931
   51A        P 1112   4.453   6.893   3.986
   51A      O1P 1113   4.377   6.975   4.086
   51A      O2P 1114   4.520   6.954   3.871
   51A      O5' 1115   4.568   6.800   4.050
   51A      C5' 1116   4.560   6.750   4.184
   51A     H5'1 1117   4.482   6.675   4.196
   51A     H5'2 1118   4.531   6.837   4.242
   51A      C4' 1119   4.700   6.700   4.225
   51A      H4' 1120   4.708   6.660   4.326
   51A      O4' 1121   4.740   6.602   4.125
   51A      C1' 1122   4.884   6.594   4.133
   51A      H1' 1123   4.913   6.503   4.185
   51A       N9 1124   4.947   6.595   4.003
   51A       C8 1125   4.899   6.658   3.893
   51A       H8 1126   4.805   6.709   3.887
   51A       N7 1127   4.978   6.639   3.788
   51A       C5 1128   5.087   6.560   3.842
   51A       C6 1129   5.216   6.520   3.797
   51A       N6 1130   5.260   6.524   3.672
   51A      H61 1131   5.208   6.583   3.608
   51A      H62 1132   5.339   6.471   3.638
   51A       N1 1133   5.295   6.436   3.864
   51A       C2 1134   5.253   6.411   3.989
   51A       H2 1135   5.318   6.342   4.041
   51A       N3 1136   5.151   6.455   4.056
   51A       C4 1137   5.064   6.526   3.972
   51A      C3' 1138   4.812   6.808   4.209
   51A      H3' 1139   4.803   6.866   4.118
   51A      C2' 1140   4.936   6.719   4.208
   51A     H2'1 1141   5.012   6.781   4.160
   51A      O2' 1142   4.966   6.671   4.338
   51A     HO'2 1143   4.927   6.730   4.403
   51A      O3' 1144   4.818   6.910   4.312
   52U        P 1145   4.920   7.025   4.289
   52U      O1P 1146   4.900   7.117   4.403
   52U      O2P 1147   4.902   7.062   4.147
   52U      O5' 1148   5.065   6.979   4.298
   52U      C5' 1149   5.124   6.935   4.418
   52U     H5'1 1150   5.063   6.862   4.471
   52U     H5'2 1151   5.126   7.015   4.491
   52U      C4' 1152   5.260   6.857   4.405
   52U      H4' 1153   5.282   6.802   4.496
   52U      O4' 1154   5.249   6.771   4.288
   52U      C1' 1155   5.374   6.759   4.220
   52U      H1' 1156   5.423   6.662   4.227
   52U       N1 1157   5.357   6.782   4.073
   52U       C6 1158   5.246   6.837   4.016
   52U       H6 1159   5.168   6.876   4.080
   52U       C5 1160   5.230   6.847   3.881
   52U       H5 1161   5.134   6.881   3.844
   52U       C4 1162   5.336   6.826   3.793
   52U       O4 1163   5.333   6.831   3.671
   52U       N3 1164   5.449   6.771   3.854
   52U       H3 1165   5.523   6.738   3.793
   52U       C2 1166   5.465   6.752   3.989
   52U       O2 1167   5.577   6.720   4.026
   52U      C3' 1168   5.370   6.957   4.376
   52U      H3' 1169   5.333   7.031   4.304
   52U      C2' 1170   5.462   6.863   4.294
   52U     H2'1 1171   5.521   6.934   4.235
   52U      O2' 1172   5.545   6.800   4.396
   52U     HO'2 1173   5.614   6.860   4.426
   52U      O3' 1174   5.422   7.008   4.499
   53U        P 1175   5.497   7.139   4.494
   53U      O1P 1176   5.533   7.185   4.634
   53U      O2P 1177   5.426   7.241   4.415
   53U      O5' 1178   5.623   7.102   4.417
   53U      C5' 1179   5.736   7.043   4.486
   53U     H5'1 1180   5.702   6.953   4.537
   53U     H5'2 1181   5.773   7.116   4.558
   53U      C4' 1182   5.843   7.013   4.384
   53U      H4' 1183   5.925   6.962   4.433
   53U      O4' 1184   5.792   6.931   4.280
   53U      C1' 1185   5.882   6.937   4.172
   53U      H1' 1186   5.945   6.848   4.162
   53U       N1 1187   5.798   6.944   4.045
   53U       C6 1188   5.683   7.028   4.034
   53U       H6 1189   5.647   7.083   4.120
   53U       C5 1190   5.621   7.052   3.914
   53U       H5 1191   5.548   7.131   3.907
   53U       C4 1192   5.673   6.988   3.796
   53U       O4 1193   5.626   7.005   3.683
   53U       N3 1194   5.781   6.909   3.811
   53U       H3 1195   5.837   6.885   3.730
   53U       C2 1196   5.846   6.888   3.931
   53U       O2 1197   5.955   6.825   3.932
   53U      C3' 1198   5.892   7.141   4.302
   53U      H3' 1199   5.806   7.192   4.259
   53U      C2' 1200   5.962   7.064   4.188
   53U     H2'1 1201   5.956   7.117   4.093
   53U      O2' 1202   6.092   7.009   4.221
   53U     HO'2 1203   6.164   7.070   4.205
   53U      O3' 1204   5.975   7.228   4.381
   54C        P 1205   6.034   7.364   4.326
   54C      O1P 1206   6.080   7.432   4.449
   54C      O2P 1207   5.930   7.437   4.247
   54C      O5' 1208   6.161   7.338   4.235
   54C      C5' 1209   6.281   7.284   4.281
   54C     H5'1 1210   6.255   7.203   4.348
   54C     H5'2 1211   6.344   7.359   4.330
   54C      C4' 1212   6.370   7.233   4.169
   54C      H4' 1213   6.447   7.170   4.213
   54C      O4' 1214   6.293   7.145   4.080
   54C      C1' 1215   6.345   7.155   3.946
   54C      H1' 1216   6.377   7.054   3.919
   54C       N1 1217   6.242   7.213   3.853
   54C       C6 1218   6.122   7.275   3.893
   54C       H6 1219   6.119   7.314   3.994
   54C       C5 1220   6.018   7.294   3.812
   54C       H5 1221   5.926   7.340   3.842
   54C       C4 1222   6.034   7.245   3.677
   54C       N4 1223   5.940   7.261   3.589
   54C      H41 1224   5.855   7.301   3.625
   54C      H42 1225   5.949   7.223   3.496
   54C       N3 1226   6.147   7.198   3.636
   54C       C2 1227   6.248   7.184   3.717
   54C       O2 1228   6.353   7.136   3.669
   54C      C3' 1229   6.426   7.339   4.080
   54C      H3' 1230   6.344   7.406   4.054
   54C      C2' 1231   6.458   7.254   3.953
   54C     H2'1 1232   6.462   7.325   3.870
   54C      O2' 1233   6.587   7.183   3.947
   54C     HO'2 1234   6.654   7.232   3.996
   54C      O3' 1235   6.543   7.402   4.133
   55C        P 1236   6.578   7.553   4.094
   55C      O1P 1237   6.682   7.600   4.187
   55C      O2P 1238   6.453   7.628   4.093
   55C      O5' 1239   6.636   7.555   3.938
   55C      C5' 1240   6.759   7.496   3.895
   55C     H5'1 1241   6.776   7.394   3.927
   55C     H5'2 1242   6.848   7.544   3.936
   55C      C4' 1243   6.780   7.493   3.740
   55C      H4' 1244   6.883   7.467   3.717
   55C      O4' 1245   6.686   7.408   3.684
   55C      C1' 1246   6.645   7.468   3.557
   55C      H1' 1247   6.670   7.397   3.478
   55C       N1 1248   6.497   7.492   3.544
   55C       C6 1249   6.414   7.496   3.653
   55C       H6 1250   6.470   7.497   3.745
   55C       C5 1251   6.280   7.505   3.636
   55C       H5 1252   6.223   7.498   3.727
   55C       C4 1253   6.225   7.517   3.506
   55C       N4 1254   6.092   7.534   3.499
   55C      H41 1255   6.042   7.549   3.585
   55C      H42 1256   6.066   7.555   3.404
   55C       N3 1257   6.303   7.506   3.403
   55C       C2 1258   6.439   7.487   3.416
   55C       O2 1259   6.505   7.482   3.317
   55C      C3' 1260   6.760   7.633   3.685
   55C      H3' 1261   6.681   7.686   3.738
   55C      C2' 1262   6.722   7.604   3.535
   55C     H2'1 1263   6.655   7.684   3.505
   55C      O2' 1264   6.833   7.595   3.446
   55C     HO'2 1265   6.843   7.686   3.417
   55C      O3' 1266   6.877   7.706   3.695
   56G        P 1267   6.879   7.868   3.703
   56G      O1P 1268   7.006   7.926   3.735
   56G      O2P 1269   6.761   7.916   3.779
   56G      O5' 1270   6.848   7.898   3.546
   56G      C5' 1271   6.950   7.905   3.448
   56G     H5'1 1272   7.003   7.809   3.445
   56G     H5'2 1273   7.019   7.987   3.467
   56G      C4' 1274   6.899   7.933   3.312
   56G      H4' 1275   6.982   7.924   3.242
   56G      O4' 1276   6.794   7.844   3.278
   56G      C1' 1277   6.688   7.911   3.209
   56G      H1' 1278   6.674   7.862   3.113
   56G       N9 1279   6.557   7.904   3.281
   56G       C8 1280   6.528   7.887   3.410
   56G       H8 1281   6.612   7.885   3.478
   56G       N7 1282   6.405   7.853   3.442
   56G       C5 1283   6.338   7.873   3.318
   56G       C6 1284   6.202   7.866   3.274
   56G       O6 1285   6.097   7.850   3.333
   56G       N1 1286   6.188   7.895   3.137
   56G       H1 1287   6.097   7.892   3.093
   56G       C2 1288   6.293   7.908   3.052
   56G       N2 1289   6.258   7.931   2.933
   56G      H21 1290   6.163   7.933   2.900
   56G      H22 1291   6.327   7.988   2.884
   56G       N3 1292   6.423   7.916   3.081
   56G       C4 1293   6.435   7.900   3.219
   56G      C3' 1294   6.832   8.067   3.300
   56G      H3' 1295   6.770   8.082   3.388
   56G      C2' 1296   6.736   8.057   3.188
   56G     H2'1 1297   6.652   8.123   3.205
   56G      O2' 1298   6.791   8.079   3.056
   56G     HO'2 1299   6.863   8.140   3.073
   56G      O3' 1300   6.928   8.181   3.286
   57U        P 1301   6.909   8.310   3.376
   57U      O1P 1302   7.010   8.403   3.328
   57U      O2P 1303   6.886   8.271   3.512
   57U      O5' 1304   6.770   8.365   3.316
   57U      C5' 1305   6.767   8.426   3.189
   57U     H5'1 1306   6.818   8.359   3.119
   57U     H5'2 1307   6.827   8.516   3.201
   57U      C4' 1308   6.630   8.453   3.141
   57U      H4' 1309   6.624   8.497   3.041
   57U      O4' 1310   6.561   8.334   3.120
   57U      C1' 1311   6.424   8.362   3.142
   57U      H1' 1312   6.371   8.352   3.047
   57U       N1 1313   6.353   8.270   3.240
   57U       C6 1314   6.411   8.244   3.366
   57U       H6 1315   6.516   8.265   3.380
   57U       C5 1316   6.329   8.197   3.465
   57U       H5 1317   6.361   8.182   3.567
   57U       C4 1318   6.193   8.161   3.442
   57U       O4 1319   6.114   8.107   3.522
   57U       N3 1320   6.153   8.180   3.315
   57U       H3 1321   6.053   8.168   3.308
   57U       C2 1322   6.219   8.250   3.219
   57U       O2 1323   6.164   8.281   3.118
   57U      C3' 1324   6.546   8.535   3.242
   57U      H3' 1325   6.558   8.499   3.345
   57U      C2' 1326   6.404   8.506   3.194
   57U     H2'1 1327   6.343   8.522   3.283
   57U      O2' 1328   6.361   8.577   3.080
   57U     HO'2 1329   6.283   8.621   3.112
   57U      O3' 1330   6.587   8.669   3.234
   58A        P 1331   6.519   8.771   3.337
   58A      O1P 1332   6.592   8.898   3.311
   58A      O2P 1333   6.520   8.716   3.478
   58A      O5' 1334   6.374   8.780   3.295
   58A      C5' 1335   6.328   8.876   3.191
   58A     H5'1 1336   6.375   8.848   3.097
   58A     H5'2 1337   6.359   8.977   3.217
   58A      C4' 1338   6.171   8.877   3.184
   58A      H4' 1339   6.149   8.921   3.087
   58A      O4' 1340   6.124   8.742   3.181
   58A      C1' 1341   5.998   8.731   3.245
   58A      H1' 1342   5.921   8.704   3.173
   58A       N9 1343   6.000   8.630   3.352
   58A       C8 1344   6.110   8.595   3.430
   58A       H8 1345   6.209   8.639   3.423
   58A       N7 1346   6.087   8.486   3.495
   58A       C5 1347   5.948   8.462   3.479
   58A       C6 1348   5.853   8.375   3.537
   58A       N6 1349   5.887   8.285   3.629
   58A      H61 1350   5.981   8.259   3.656
   58A      H62 1351   5.812   8.229   3.668
   58A       N1 1352   5.728   8.389   3.511
   58A       C2 1353   5.685   8.490   3.433
   58A       H2 1354   5.585   8.486   3.393
   58A       N3 1355   5.765   8.576   3.368
   58A       C4 1356   5.894   8.561   3.403
   58A      C3' 1357   6.106   8.934   3.310
   58A      H3' 1358   6.154   8.886   3.395
   58A      C2' 1359   5.970   8.876   3.298
   58A     H2'1 1360   5.932   8.871   3.400
   58A      O2' 1361   5.890   8.947   3.203
   58A     HO'2 1362   5.912   9.041   3.209
   58A      O3' 1363   6.114   9.073   3.338
   59C        P 1364   6.096   9.137   3.479
   59C      O1P 1365   6.092   9.282   3.466
   59C      O2P 1366   6.198   9.070   3.567
   59C      O5' 1367   5.952   9.081   3.515
   59C      C5' 1368   5.825   9.145   3.502
   59C     H5'1 1369   5.796   9.133   3.397
   59C     H5'2 1370   5.836   9.248   3.534
   59C      C4' 1371   5.722   9.061   3.581
   59C      H4' 1372   5.623   9.094   3.549
   59C      O4' 1373   5.727   8.926   3.549
   59C      C1' 1374   5.668   8.856   3.658
   59C      H1' 1375   5.568   8.826   3.626
   59C       N1 1376   5.749   8.741   3.697
   59C       C6 1377   5.890   8.749   3.707
   59C       H6 1378   5.939   8.828   3.652
   59C       C5 1379   5.951   8.658   3.782
   59C       H5 1380   6.058   8.676   3.779
   59C       C4 1381   5.872   8.554   3.836
   59C       N4 1382   5.932   8.460   3.905
   59C      H41 1383   6.028   8.471   3.933
   59C      H42 1384   5.877   8.385   3.943
   59C       N3 1385   5.742   8.544   3.827
   59C       C2 1386   5.678   8.634   3.752
   59C       O2 1387   5.554   8.618   3.736
   59C      C3' 1388   5.740   9.069   3.730
   59C      H3' 1389   5.844   9.049   3.754
   59C      C2' 1390   5.660   8.952   3.773
   59C     H2'1 1391   5.701   8.901   3.860
   59C      O2' 1392   5.520   8.975   3.786
   59C     HO'2 1393   5.496   9.010   3.872
   59C      O3' 1394   5.697   9.194   3.792
   60U        P 1395   5.738   9.223   3.944
   60U      O1P 1396   5.722   9.366   3.965
   60U      O2P 1397   5.864   9.156   3.964
   60U      O5' 1398   5.627   9.141   4.027
   60U      C5' 1399   5.497   9.193   4.039
   60U     H5'1 1400   5.453   9.197   3.940
   60U     H5'2 1401   5.509   9.289   4.090
   60U      C4' 1402   5.406   9.100   4.119
   60U      H4' 1403   5.307   9.147   4.113
   60U      O4' 1404   5.388   8.974   4.059
   60U      C1' 1405   5.356   8.879   4.163
   60U      H1' 1406   5.256   8.836   4.153
   60U       N1 1407   5.452   8.763   4.165
   60U       C6 1408   5.586   8.781   4.135
   60U       H6 1409   5.619   8.877   4.097
   60U       C5 1410   5.677   8.683   4.154
   60U       H5 1411   5.781   8.697   4.131
   60U       C4 1412   5.641   8.551   4.200
   60U       O4 1413   5.720   8.464   4.230
   60U       N3 1414   5.509   8.548   4.243
   60U       H3 1415   5.484   8.466   4.297
   60U       C2 1416   5.411   8.641   4.224
   60U       O2 1417   5.295   8.614   4.258
   60U      C3' 1418   5.445   9.076   4.266
   60U      H3' 1419   5.550   9.045   4.262
   60U      C2' 1420   5.358   8.958   4.301
   60U     H2'1 1421   5.410   8.914   4.386
   60U      O2' 1422   5.221   8.992   4.326
   60U     HO'2 1423   5.214   9.070   4.381
   60U      O3' 1424   5.424   9.195   4.343
   61U        P 1425   5.480   9.208   4.491
   61U      O1P 1426   5.523   9.347   4.519
   61U      O2P 1427   5.577   9.099   4.503
   61U      O5' 1428   5.354   9.168   4.588
   61U      C5' 1429   5.236   9.250   4.584
   61U     H5'1 1430   5.198   9.264   4.483
   61U     H5'2 1431   5.264   9.352   4.613
   61U      C4' 1432   5.123   9.192   4.664
   61U      H4' 1433   5.044   9.265   4.680
   61U      O4' 1434   5.079   9.080   4.589
   61U      C1' 1435   5.069   8.974   4.687
   61U      H1' 1436   4.966   8.970   4.723
   61U       N1 1437   5.088   8.847   4.621
   61U       C6 1438   5.212   8.800   4.590
   61U       H6 1439   5.301   8.860   4.605
   61U       C5 1440   5.238   8.673   4.555
   61U       H5 1441   5.338   8.641   4.532
   61U       C4 1442   5.121   8.582   4.528
   61U       O4 1443   5.126   8.467   4.493
   61U       N3 1444   5.003   8.635   4.562
   61U       H3 1445   4.925   8.573   4.547
   61U       C2 1446   4.980   8.756   4.621
   61U       O2 1447   4.869   8.784   4.653
   61U      C3' 1448   5.174   9.143   4.799
   61U      H3' 1449   5.279   9.169   4.812
   61U      C2' 1450   5.166   8.998   4.799
   61U     H2'1 1451   5.262   8.952   4.777
   61U      O2' 1452   5.119   8.951   4.923
   61U     HO'2 1453   5.163   9.006   4.988
   61U      O3' 1454   5.081   9.194   4.897
   61U      H3T 1455   5.133   9.237   4.965
   62G      O5' 1456   5.147   7.586   4.028
   62G      H5T 1457   5.108   7.618   3.946
   62G      C5' 1458   5.235   7.672   4.099
   62G     H5'1 1459   5.316   7.712   4.038
   62G     H5'2 1460   5.281   7.626   4.186
   62G      C4' 1461   5.158   7.796   4.150
   62G      H4' 1462   5.070   7.758   4.202
   62G      O4' 1463   5.239   7.876   4.240
   62G      C1' 1464   5.257   8.007   4.189
   62G      H1' 1465   5.243   8.070   4.277
   62G       N9 1466   5.399   8.037   4.152
   62G       C8 1467   5.510   7.972   4.193
   62G       H8 1468   5.499   7.885   4.256
   62G       N7 1469   5.619   8.014   4.137
   62G       C5 1470   5.586   8.118   4.065
   62G       C6 1471   5.665   8.213   3.993
   62G       O6 1472   5.781   8.234   3.974
   62G       N1 1473   5.593   8.318   3.946
   62G       H1 1474   5.643   8.382   3.886
   62G       C2 1475   5.458   8.325   3.950
   62G       N2 1476   5.407   8.429   3.892
   62G      H21 1477   5.459   8.503   3.848
   62G      H22 1478   5.306   8.437   3.892
   62G       N3 1479   5.379   8.238   4.017
   62G       C4 1480   5.450   8.138   4.071
   62G      C3' 1481   5.115   7.887   4.036
   62G      H3' 1482   5.182   7.878   3.951
   62G      C2' 1483   5.148   8.032   4.086
   62G     H2'1 1484   5.181   8.094   4.003
   62G      O2' 1485   5.041   8.102   4.150
   62G     HO'2 1486   4.954   8.077   4.116
   62G      O3' 1487   4.976   7.865   4.002
   63U        P 1488   4.945   7.821   3.853
   63U      O1P 1489   4.800   7.793   3.832
   63U      O2P 1490   5.039   7.717   3.813
   63U      O5' 1491   4.978   7.948   3.762
   63U      C5' 1492   4.882   8.039   3.729
   63U     H5'1 1493   4.829   8.087   3.811
   63U     H5'2 1494   4.809   7.981   3.672
   63U      C4' 1495   4.941   8.142   3.630
   63U      H4' 1496   4.864   8.210   3.593
   63U      O4' 1497   5.046   8.223   3.690
   63U      C1' 1498   5.137   8.268   3.596
   63U      H1' 1499   5.151   8.376   3.590
   63U       N1 1500   5.274   8.222   3.628
   63U       C6 1501   5.291   8.112   3.709
   63U       H6 1502   5.206   8.052   3.738
   63U       C5 1503   5.418   8.070   3.739
   63U       H5 1504   5.420   7.982   3.802
   63U       C4 1505   5.532   8.140   3.692
   63U       O4 1506   5.649   8.108   3.713
   63U       N3 1507   5.503   8.246   3.615
   63U       H3 1508   5.584   8.297   3.581
   63U       C2 1509   5.383   8.295   3.574
   63U       O2 1510   5.368   8.378   3.488
   63U      C3' 1511   5.004   8.094   3.508
   63U      H3' 1512   5.065   8.007   3.534
   63U      C2' 1513   5.101   8.206   3.459
   63U     H2'1 1514   5.182   8.166   3.397
   63U      O2' 1515   5.024   8.303   3.389
   63U     HO'2 1516   4.976   8.241   3.333
   63U      O3' 1517   4.915   8.060   3.406
   64A        P 1518   4.940   7.940   3.293
   64A      O1P 1519   4.821   7.949   3.202
   64A      O2P 1520   4.983   7.815   3.352
   64A      O5' 1521   5.059   7.996   3.210
   64A      C5' 1522   5.037   8.091   3.104
   64A     H5'1 1523   4.970   8.167   3.145
   64A     H5'2 1524   4.980   8.047   3.022
   64A      C4' 1525   5.163   8.157   3.044
   64A      H4' 1526   5.130   8.226   2.966
   64A      O4' 1527   5.251   8.209   3.146
   64A      C1' 1528   5.385   8.195   3.102
   64A      H1' 1529   5.422   8.289   3.059
   64A       N9 1530   5.478   8.146   3.215
   64A       C8 1531   5.444   8.042   3.300
   64A       H8 1532   5.348   7.992   3.295
   64A       N7 1533   5.544   7.996   3.366
   64A       C5 1534   5.647   8.088   3.333
   64A       C6 1535   5.787   8.098   3.357
   64A       N6 1536   5.843   8.022   3.450
   64A      H61 1537   5.785   7.953   3.496
   64A      H62 1538   5.943   8.017   3.453
   64A       N1 1539   5.873   8.178   3.290
   64A       C2 1540   5.820   8.256   3.202
   64A       H2 1541   5.887   8.326   3.154
   64A       N3 1542   5.694   8.257   3.161
   64A       C4 1543   5.609   8.175   3.236
   64A      C3' 1544   5.236   8.040   2.975
   64A      H3' 1545   5.212   7.946   3.024
   64A      C2' 1546   5.386   8.087   2.987
   64A     H2'1 1547   5.447   8.000   3.012
   64A      O2' 1548   5.440   8.159   2.877
   64A     HO'2 1549   5.404   8.122   2.796
   64A      O3' 1550   5.190   8.040   2.837
   65C        P 1551   5.244   7.923   2.742
   65C      O1P 1552   5.150   7.915   2.628
   65C      O2P 1553   5.268   7.799   2.825
   65C      O5' 1554   5.387   7.966   2.692
   65C      C5' 1555   5.420   8.046   2.579
   65C     H5'1 1556   5.392   8.148   2.606
   65C     H5'2 1557   5.361   8.025   2.490
   65C      C4' 1558   5.571   8.034   2.558
   65C      H4' 1559   5.613   8.080   2.469
   65C      O4' 1560   5.638   8.099   2.657
   65C      C1' 1561   5.764   8.039   2.691
   65C      H1' 1562   5.841   8.112   2.665
   65C       N1 1563   5.778   7.989   2.836
   65C       C6 1564   5.669   7.925   2.897
   65C       H6 1565   5.569   7.923   2.857
   65C       C5 1566   5.682   7.872   3.023
   65C       H5 1567   5.598   7.833   3.078
   65C       C4 1568   5.812   7.871   3.083
   65C       N4 1569   5.836   7.817   3.195
   65C      H41 1570   5.756   7.778   3.243
   65C      H42 1571   5.925   7.840   3.235
   65C       N3 1572   5.913   7.927   3.020
   65C       C2 1573   5.899   7.985   2.896
   65C       O2 1574   5.999   8.028   2.843
   65C      C3' 1575   5.623   7.891   2.561
   65C      H3' 1576   5.591   7.838   2.651
   65C      C2' 1577   5.769   7.913   2.589
   65C     H2'1 1578   5.822   7.834   2.642
   65C      O2' 1579   5.843   7.968   2.483
   65C     HO'2 1580   5.793   7.975   2.401
   65C      O3' 1581   5.591   7.818   2.449
   66G        P 1582   5.584   7.656   2.460
   66G      O1P 1583   5.543   7.599   2.332
   66G      O2P 1584   5.506   7.617   2.578
   66G      O5' 1585   5.736   7.607   2.482
   66G      C5' 1586   5.831   7.633   2.384
   66G     H5'1 1587   5.814   7.733   2.344
   66G     H5'2 1588   5.827   7.560   2.303
   66G      C4' 1589   5.978   7.623   2.442
   66G      H4' 1590   6.053   7.628   2.362
   66G      O4' 1591   6.018   7.716   2.549
   66G      C1' 1592   6.103   7.639   2.642
   66G      H1' 1593   6.195   7.695   2.658
   66G       N9 1594   6.047   7.621   2.775
   66G       C8 1595   5.916   7.609   2.810
   66G       H8 1596   5.834   7.621   2.741
   66G       N7 1597   5.887   7.582   2.936
   66G       C5 1598   6.024   7.580   2.988
   66G       C6 1599   6.074   7.548   3.122
   66G       O6 1600   6.001   7.520   3.218
   66G       N1 1601   6.207   7.540   3.136
   66G       H1 1602   6.247   7.509   3.223
   66G       C2 1603   6.292   7.564   3.035
   66G       N2 1604   6.417   7.553   3.061
   66G      H21 1605   6.452   7.529   3.152
   66G      H22 1606   6.472   7.573   2.979
   66G       N3 1607   6.259   7.604   2.911
   66G       C4 1608   6.117   7.601   2.892
   66G      C3' 1609   5.997   7.482   2.499
   66G      H3' 1610   5.909   7.461   2.560
   66G      C2' 1611   6.125   7.504   2.577
   66G     H2'1 1612   6.142   7.429   2.654
   66G      O2' 1613   6.240   7.512   2.491
   66G     HO'2 1614   6.313   7.523   2.552
   66G      O3' 1615   6.014   7.389   2.390
   67G        P 1616   5.970   7.235   2.414
   67G      O1P 1617   6.000   7.150   2.293
   67G      O2P 1618   5.834   7.230   2.475
   67G      O5' 1619   6.070   7.186   2.527
   67G      C5' 1620   6.207   7.177   2.498
   67G     H5'1 1621   6.237   7.260   2.435
   67G     H5'2 1622   6.224   7.088   2.438
   67G      C4' 1623   6.296   7.163   2.625
   67G      H4' 1624   6.400   7.165   2.591
   67G      O4' 1625   6.274   7.265   2.724
   67G      C1' 1626   6.307   7.214   2.851
   67G      H1' 1627   6.389   7.264   2.902
   67G       N9 1628   6.189   7.223   2.940
   67G       C8 1629   6.055   7.241   2.910
   67G       H8 1630   6.021   7.253   2.808
   67G       N7 1631   5.978   7.256   3.011
   67G       C5 1632   6.061   7.237   3.123
   67G       C6 1633   6.034   7.218   3.266
   67G       O6 1634   5.920   7.209   3.319
   67G       N1 1635   6.146   7.191   3.345
   67G       H1 1636   6.136   7.180   3.444
   67G       C2 1637   6.274   7.187   3.290
   67G       N2 1638   6.369   7.149   3.374
   67G      H21 1639   6.343   7.125   3.469
   67G      H22 1640   6.456   7.126   3.328
   67G       N3 1641   6.295   7.180   3.159
   67G       C4 1642   6.192   7.216   3.083
   67G      C3' 1643   6.264   7.032   2.697
   67G      H3' 1644   6.160   7.025   2.731
   67G      C2' 1645   6.341   7.071   2.827
   67G     H2'1 1646   6.303   6.998   2.900
   67G      O2' 1647   6.483   7.058   2.811
   67G     HO'2 1648   6.498   6.981   2.755
   67G      O3' 1649   6.315   6.913   2.638
   68A        P 1650   6.251   6.766   2.679
   68A      O1P 1651   6.315   6.672   2.589
   68A      O2P 1652   6.102   6.784   2.659
   68A      O5' 1653   6.274   6.741   2.831
   68A      C5' 1654   6.410   6.725   2.873
   68A     H5'1 1655   6.464   6.811   2.835
   68A     H5'2 1656   6.446   6.629   2.836
   68A      C4' 1657   6.420   6.720   3.026
   68A      H4' 1658   6.528   6.713   3.036
   68A      O4' 1659   6.375   6.835   3.103
   68A      C1' 1660   6.322   6.795   3.223
   68A      H1' 1661   6.374   6.852   3.301
   68A       N9 1662   6.181   6.832   3.245
   68A       C8 1663   6.076   6.842   3.150
   68A       H8 1664   6.095   6.841   3.043
   68A       N7 1665   5.968   6.896   3.197
   68A       C5 1666   5.989   6.890   3.333
   68A       C6 1667   5.908   6.913   3.451
   68A       N6 1668   5.778   6.931   3.439
   68A      H61 1669   5.742   6.917   3.345
   68A      H62 1670   5.719   6.923   3.521
   68A       N1 1671   5.958   6.895   3.574
   68A       C2 1672   6.084   6.869   3.586
   68A       H2 1673   6.125   6.844   3.683
   68A       N3 1674   6.174   6.847   3.489
   68A       C4 1675   6.121   6.860   3.364
   68A      C3' 1676   6.348   6.600   3.094
   68A      H3' 1677   6.247   6.592   3.054
   68A      C2' 1678   6.341   6.641   3.241
   68A     H2'1 1679   6.260   6.594   3.297
   68A      O2' 1680   6.467   6.639   3.301
   68A     HO'2 1681   6.530   6.681   3.242
   68A      O3' 1682   6.420   6.477   3.078
   69A        P 1683   6.345   6.339   3.084
   69A      O1P 1684   6.455   6.237   3.089
   69A      O2P 1685   6.247   6.336   2.973
   69A      O5' 1686   6.272   6.329   3.221
   69A      C5' 1687   6.347   6.321   3.341
   69A     H5'1 1688   6.426   6.396   3.332
   69A     H5'2 1689   6.391   6.222   3.348
   69A      C4' 1690   6.273   6.336   3.475
   69A      H4' 1691   6.343   6.329   3.558
   69A      O4' 1692   6.197   6.462   3.497
   69A      C1' 1693   6.088   6.438   3.583
   69A      H1' 1694   6.116   6.478   3.680
   69A       N9 1695   5.964   6.499   3.528
   69A       C8 1696   5.927   6.543   3.398
   69A       H8 1697   5.994   6.533   3.315
   69A       N7 1698   5.813   6.593   3.383
   69A       C5 1699   5.766   6.589   3.513
   69A       C6 1700   5.651   6.631   3.574
   69A       N6 1701   5.546   6.686   3.511
   69A      H61 1702   5.569   6.724   3.420
   69A      H62 1703   5.485   6.725   3.581
   69A       N1 1704   5.631   6.613   3.703
   69A       C2 1705   5.729   6.566   3.776
   69A       H2 1706   5.702   6.543   3.878
   69A       N3 1707   5.847   6.533   3.738
   69A       C4 1708   5.858   6.539   3.607
   69A      C3' 1709   6.154   6.232   3.479
   69A      H3' 1710   6.097   6.249   3.387
   69A      C2' 1711   6.070   6.283   3.593
   69A     H2'1 1712   5.968   6.248   3.581
   69A      O2' 1713   6.131   6.240   3.709
   69A     HO'2 1714   6.124   6.144   3.706
   69A      O3' 1715   6.198   6.098   3.490
   70U        P 1716   6.103   5.969   3.501
   70U      O1P 1717   6.183   5.844   3.506
   70U      O2P 1718   5.997   5.995   3.398
   70U      O5' 1719   6.025   5.982   3.650
   70U      C5' 1720   6.081   5.934   3.767
   70U     H5'1 1721   6.175   5.984   3.788
   70U     H5'2 1722   6.097   5.828   3.751
   70U      C4' 1723   5.991   5.965   3.883
   70U      H4' 1724   6.043   5.936   3.974
   70U      O4' 1725   5.951   6.109   3.892
   70U      C1' 1726   5.816   6.118   3.940
   70U      H1' 1727   5.810   6.173   4.034
   70U       N1 1728   5.733   6.185   3.837
   70U       C6 1729   5.748   6.152   3.703
   70U       H6 1730   5.833   6.106   3.655
   70U       C5 1731   5.666   6.212   3.614
   70U       H5 1732   5.681   6.186   3.510
   70U       C4 1733   5.555   6.289   3.650
   70U       O4 1734   5.475   6.339   3.575
   70U       N3 1735   5.539   6.306   3.783
   70U       H3 1736   5.460   6.362   3.812
   70U       C2 1737   5.622   6.259   3.880
   70U       O2 1738   5.588   6.282   3.995
   70U      C3' 1739   5.862   5.885   3.867
   70U      H3' 1740   5.831   5.892   3.763
   70U      C2' 1741   5.770   5.976   3.960
   70U     H2'1 1742   5.663   5.955   3.947
   70U      O2' 1743   5.799   5.955   4.098
   70U     HO'2 1744   5.828   5.865   4.110
   70U      O3' 1745   5.865   5.751   3.917
   71A        P 1746   5.774   5.638   3.846
   71A      O1P 1747   5.819   5.506   3.887
   71A      O2P 1748   5.760   5.676   3.703
   71A      O5' 1749   5.634   5.662   3.918
   71A      C5' 1750   5.611   5.635   4.055
   71A     H5'1 1751   5.690   5.667   4.123
   71A     H5'2 1752   5.599   5.527   4.071
   71A      C4' 1753   5.479   5.704   4.093
   71A      H4' 1754   5.464   5.695   4.201
   71A      O4' 1755   5.477   5.845   4.071
   71A      C1' 1756   5.344   5.884   4.041
   71A      H1' 1757   5.309   5.956   4.114
   71A       N9 1758   5.334   5.955   3.912
   71A       C8 1759   5.407   5.933   3.797
   71A       H8 1760   5.497   5.874   3.792
   71A       N7 1761   5.370   6.008   3.700
   71A       C5 1762   5.253   6.074   3.746
   71A       C6 1763   5.143   6.149   3.696
   71A       N6 1764   5.135   6.201   3.574
   71A      H61 1765   5.220   6.196   3.520
   71A      H62 1766   5.047   6.236   3.539
   71A       N1 1767   5.029   6.171   3.767
   71A       C2 1768   5.024   6.117   3.890
   71A       H2 1769   4.939   6.150   3.948
   71A       N3 1770   5.118   6.050   3.949
   71A       C4 1771   5.227   6.029   3.874
   71A      C3' 1772   5.350   5.650   4.010
   71A      H3' 1773   5.379   5.647   3.905
   71A      C2' 1774   5.252   5.758   4.056
   71A     H2'1 1775   5.163   5.768   3.995
   71A      O2' 1776   5.210   5.746   4.198
   71A     HO'2 1777   5.213   5.655   4.227
   71A      O3' 1778   5.314   5.519   4.034
   72G        P 1779   5.210   5.440   3.940
   72G      O1P 1780   5.166   5.320   4.014
   72G      O2P 1781   5.257   5.428   3.802
   72G      O5' 1782   5.077   5.524   3.918
   72G      C5' 1783   4.985   5.531   4.020
   72G     H5'1 1784   5.034   5.563   4.112
   72G     H5'2 1785   4.949   5.430   4.039
   72G      C4' 1786   4.859   5.620   3.991
   72G      H4' 1787   4.786   5.614   4.071
   72G      O4' 1788   4.891   5.760   3.980
   72G      C1' 1789   4.801   5.824   3.880
   72G      H1' 1790   4.751   5.910   3.924
   72G       N9 1791   4.873   5.869   3.758
   72G       C8 1792   5.005   5.840   3.720
   72G       H8 1793   5.075   5.775   3.770
   72G       N7 1794   5.038   5.894   3.602
   72G       C5 1795   4.921   5.957   3.563
   72G       C6 1796   4.887   6.023   3.439
   72G       O6 1797   4.960   6.043   3.342
   72G       N1 1798   4.756   6.063   3.432
   72G       H1 1799   4.729   6.132   3.363
   72G       C2 1800   4.660   6.029   3.522
   72G       N2 1801   4.549   6.094   3.520
   72G      H21 1802   4.530   6.149   3.438
   72G      H22 1803   4.486   6.093   3.599
   72G       N3 1804   4.686   5.968   3.641
   72G       C4 1805   4.819   5.935   3.654
   72G      C3' 1806   4.802   5.584   3.850
   72G      H3' 1807   4.880   5.586   3.775
   72G      C2' 1808   4.715   5.707   3.825
   72G     H2'1 1809   4.688   5.728   3.722
   72G      O2' 1810   4.596   5.695   3.904
   72G     HO'2 1811   4.606   5.617   3.959
   72G      O3' 1812   4.721   5.464   3.866
   73A        P 1813   4.683   5.373   3.741
   73A      O1P 1814   4.612   5.258   3.801
   73A      O2P 1815   4.808   5.338   3.667
   73A      O5' 1816   4.568   5.452   3.649
   73A      C5' 1817   4.432   5.466   3.692
   73A     H5'1 1818   4.422   5.503   3.794
   73A     H5'2 1819   4.385   5.368   3.683
   73A      C4' 1820   4.348   5.551   3.598
   73A      H4' 1821   4.244   5.537   3.630
   73A      O4' 1822   4.381   5.692   3.581
   73A      C1' 1823   4.368   5.724   3.443
   73A      H1' 1824   4.306   5.812   3.428
   73A       N9 1825   4.501   5.758   3.391
   73A       C8 1826   4.630   5.721   3.428
   73A       H8 1827   4.650   5.662   3.517
   73A       N7 1828   4.724   5.750   3.347
   73A       C5 1829   4.653   5.815   3.237
   73A       C6 1830   4.698   5.880   3.120
   73A       N6 1831   4.820   5.909   3.084
   73A      H61 1832   4.895   5.889   3.147
   73A      H62 1833   4.825   5.966   3.001
   73A       N1 1834   4.608   5.938   3.039
   73A       C2 1835   4.482   5.926   3.080
   73A       H2 1836   4.416   5.978   3.012
   73A       N3 1837   4.426   5.876   3.186
   73A       C4 1838   4.519   5.817   3.268
   73A      C3' 1839   4.358   5.481   3.458
   73A      H3' 1840   4.460   5.449   3.437
   73A      C2' 1841   4.308   5.599   3.375
   73A     H2'1 1842   4.328   5.590   3.268
   73A      O2' 1843   4.167   5.623   3.404
   73A     HO'2 1844   4.115   5.548   3.375
   73A      O3' 1845   4.273   5.374   3.437
   74U        P 1846   4.298   5.253   3.351
   74U      O1P 1847   4.181   5.156   3.362
   74U      O2P 1848   4.432   5.203   3.385
   74U      O5' 1849   4.293   5.322   3.210
   74U      C5' 1850   4.167   5.365   3.160
   74U     H5'1 1851   4.102   5.415   3.233
   74U     H5'2 1852   4.113   5.279   3.119
   74U      C4' 1853   4.186   5.454   3.042
   74U      H4' 1854   4.085   5.476   3.010
   74U      O4' 1855   4.276   5.567   3.058
   74U      C1' 1856   4.336   5.597   2.932
   74U      H1' 1857   4.297   5.688   2.886
   74U       N1 1858   4.487   5.606   2.922
   74U       C6 1859   4.569   5.541   3.006
   74U       H6 1860   4.533   5.480   3.087
   74U       C5 1861   4.705   5.547   2.999
   74U       H5 1862   4.767   5.500   3.074
   74U       C4 1863   4.767   5.618   2.894
   74U       O4 1864   4.889   5.636   2.882
   74U       N3 1865   4.678   5.679   2.807
   74U       H3 1866   4.717   5.743   2.739
   74U       C2 1867   4.539   5.687   2.826
   74U       O2 1868   4.466   5.761   2.757
   74U      C3' 1869   4.260   5.372   2.937
   74U      H3' 1870   4.353   5.327   2.971
   74U      C2' 1871   4.308   5.486   2.836
   74U     H2'1 1872   4.401   5.453   2.789
   74U      O2' 1873   4.212   5.517   2.734
   74U     HO'2 1874   4.222   5.458   2.659
   74U      O3' 1875   4.180   5.278   2.872
   75A        P 1876   4.242   5.156   2.783
   75A      O1P 1877   4.137   5.051   2.764
   75A      O2P 1878   4.372   5.119   2.844
   75A      O5' 1879   4.275   5.227   2.642
   75A      C5' 1880   4.166   5.273   2.561
   75A     H5'1 1881   4.096   5.339   2.612
   75A     H5'2 1882   4.111   5.183   2.534
   75A      C4' 1883   4.208   5.359   2.437
   75A      H4' 1884   4.120   5.397   2.386
   75A      O4' 1885   4.289   5.473   2.477
   75A      C1' 1886   4.388   5.503   2.383
   75A      H1' 1887   4.384   5.603   2.338
   75A       N9 1888   4.523   5.483   2.456
   75A       C8 1889   4.545   5.415   2.565
   75A       H8 1890   4.473   5.356   2.621
   75A       N7 1891   4.672   5.410   2.593
   75A       C5 1892   4.734   5.490   2.493
   75A       C6 1893   4.867   5.529   2.457
   75A       N6 1894   4.983   5.505   2.519
   75A      H61 1895   4.983   5.465   2.612
   75A      H62 1896   5.060   5.559   2.481
   75A       N1 1897   4.888   5.596   2.345
   75A       C2 1898   4.783   5.622   2.268
   75A       H2 1899   4.800   5.679   2.178
   75A       N3 1900   4.655   5.596   2.291
   75A       C4 1901   4.637   5.534   2.408
   75A      C3' 1902   4.302   5.286   2.339
   75A      H3' 1903   4.383   5.227   2.381
   75A      C2' 1904   4.365   5.399   2.266
   75A     H2'1 1905   4.462   5.367   2.227
   75A      O2' 1906   4.282   5.446   2.171
   75A     HO'2 1907   4.206   5.484   2.216
   75A      O3' 1908   4.226   5.203   2.257
   76A        P 1909   4.302   5.101   2.149
   76A      O1P 1910   4.205   5.038   2.060
   76A      O2P 1911   4.374   5.011   2.246
   76A      O5' 1912   4.409   5.171   2.055
   76A      C5' 1913   4.370   5.249   1.942
   76A     H5'1 1914   4.292   5.321   1.968
   76A     H5'2 1915   4.329   5.181   1.867
   76A      C4' 1916   4.494   5.314   1.888
   76A      H4' 1917   4.480   5.371   1.796
   76A      O4' 1918   4.566   5.384   1.994
   76A      C1' 1919   4.706   5.392   1.951
   76A      H1' 1920   4.742   5.488   1.913
   76A       N9 1921   4.795   5.346   2.060
   76A       C8 1922   4.783   5.246   2.155
   76A       H8 1923   4.697   5.183   2.170
   76A       N7 1924   4.888   5.226   2.222
   76A       C5 1925   4.988   5.313   2.166
   76A       C6 1926   5.119   5.354   2.197
   76A       N6 1927   5.197   5.285   2.280
   76A      H61 1928   5.181   5.204   2.337
   76A      H62 1929   5.282   5.336   2.298
   76A       N1 1930   5.184   5.442   2.129
   76A       C2 1931   5.117   5.503   2.030
   76A       H2 1932   5.169   5.586   1.986
   76A       N3 1933   4.992   5.485   1.990
   76A       C4 1934   4.928   5.389   2.067
   76A      C3' 1935   4.595   5.209   1.841
   76A      H3' 1936   4.612   5.139   1.923
   76A      C2' 1937   4.721   5.294   1.833
   76A     H2'1 1938   4.805   5.229   1.855
   76A      O2' 1939   4.728   5.369   1.711
   76A     HO'2 1940   4.771   5.311   1.647
   76A      O3' 1941   4.566   5.147   1.712
   77U        P 1942   4.627   5.008   1.675
   77U      O1P 1943   4.533   4.934   1.588
   77U      O2P 1944   4.691   4.944   1.797
   77U      O5' 1945   4.755   5.047   1.589
   77U      C5' 1946   4.741   5.114   1.465
   77U     H5'1 1947   4.685   5.207   1.481
   77U     H5'2 1948   4.690   5.049   1.395
   77U      C4' 1949   4.877   5.149   1.413
   77U      H4' 1950   4.860   5.184   1.311
   77U      O4' 1951   4.939   5.252   1.493
   77U      C1' 1952   5.081   5.223   1.490
   77U      H1' 1953   5.135   5.307   1.447
   77U       N1 1954   5.128   5.206   1.631
   77U       C6 1955   5.045   5.148   1.723
   77U       H6 1956   4.940   5.132   1.702
   77U       C5 1957   5.092   5.142   1.855
   77U       H5 1958   5.028   5.118   1.939
   77U       C4 1959   5.226   5.171   1.893
   77U       O4 1960   5.267   5.165   2.006
   77U       N3 1961   5.305   5.207   1.788
   77U       H3 1962   5.400   5.230   1.815
   77U       C2 1963   5.262   5.237   1.658
   77U       O2 1964   5.337   5.284   1.577
   77U      C3' 1965   4.962   5.026   1.400
   77U      H3' 1966   4.945   4.967   1.491
   77U      C2' 1967   5.100   5.097   1.406
   77U     H2'1 1968   5.181   5.037   1.447
   77U      O2' 1969   5.133   5.137   1.276
   77U     HO'2 1970   5.094   5.069   1.220
   77U      O3' 1971   4.952   4.941   1.286
   78U        P 1972   4.987   4.786   1.282
   78U      O1P 1973   4.991   4.743   1.139
   78U      O2P 1974   4.898   4.717   1.381
   78U      O5' 1975   5.137   4.776   1.338
   78U      C5' 1976   5.242   4.777   1.246
   78U     H5'1 1977   5.228   4.854   1.170
   78U     H5'2 1978   5.238   4.683   1.190
   78U      C4' 1979   5.378   4.788   1.312
   78U      H4' 1980   5.454   4.813   1.237
   78U      O4' 1981   5.379   4.882   1.419
   78U      C1' 1982   5.481   4.845   1.509
   78U      H1' 1983   5.573   4.901   1.490
   78U       N1 1984   5.429   4.844   1.651
   78U       C6 1985   5.299   4.823   1.677
   78U       H6 1986   5.229   4.794   1.600
   78U       C5 1987   5.250   4.824   1.804
   78U       H5 1988   5.147   4.807   1.830
   78U       C4 1989   5.346   4.840   1.917
   78U       O4 1990   5.318   4.849   2.032
   78U       N3 1991   5.476   4.847   1.884
   78U       H3 1992   5.537   4.852   1.964
   78U       C2 1993   5.521   4.856   1.755
   78U       O2 1994   5.640   4.870   1.732
   78U      C3' 1995   5.407   4.652   1.389
   78U      H3' 1996   5.332   4.626   1.465
   78U      C2' 1997   5.525   4.703   1.476
   78U     H2'1 1998   5.537   4.652   1.572
   78U      O2' 1999   5.649   4.709   1.407
   78U     HO'2 2000   5.635   4.668   1.321
   78U      O3' 2001   5.449   4.542   1.314
   79A        P 2002   5.422   4.396   1.368
   79A      O1P 2003   5.408   4.317   1.245
   79A      O2P 2004   5.314   4.390   1.463
   79A      O5' 2005   5.563   4.367   1.446
   79A      C5' 2006   5.683   4.353   1.375
   79A     H5'1 2007   5.716   4.446   1.329
   79A     H5'2 2008   5.672   4.280   1.295
   79A      C4' 2009   5.787   4.310   1.469
   79A      H4' 2010   5.861   4.273   1.397
   79A      O4' 2011   5.859   4.413   1.539
   79A      C1' 2012   5.882   4.373   1.675
   79A      H1' 2013   5.980   4.413   1.703
   79A       N9 2014   5.790   4.432   1.773
   79A       C8 2015   5.662   4.477   1.741
   79A       H8 2016   5.632   4.489   1.638
   79A       N7 2017   5.588   4.512   1.841
   79A       C5 2018   5.672   4.482   1.948
   79A       C6 2019   5.655   4.492   2.084
   79A       N6 2020   5.543   4.536   2.146
   79A      H61 2021   5.466   4.561   2.085
   79A      H62 2022   5.566   4.576   2.236
   79A       N1 2023   5.750   4.460   2.171
   79A       C2 2024   5.865   4.410   2.126
   79A       H2 2025   5.942   4.392   2.199
   79A       N3 2026   5.892   4.386   1.997
   79A       C4 2027   5.792   4.429   1.915
   79A      C3' 2028   5.758   4.203   1.577
   79A      H3' 2029   5.663   4.219   1.629
   79A      C2' 2030   5.876   4.226   1.670
   79A     H2'1 2031   5.859   4.185   1.769
   79A      O2' 2032   5.991   4.173   1.623
   79A     HO'2 2033   5.980   4.103   1.559
   79A      O3' 2034   5.754   4.068   1.526
   80A        P 2035   5.666   3.954   1.598
   80A      O1P 2036   5.683   3.833   1.517
   80A      O2P 2037   5.533   4.003   1.635
   80A      O5' 2038   5.740   3.937   1.736
   80A      C5' 2039   5.870   3.878   1.741
   80A     H5'1 2040   5.941   3.938   1.685
   80A     H5'2 2041   5.874   3.775   1.706
   80A      C4' 2042   5.907   3.878   1.891
   80A      H4' 2043   6.006   3.833   1.905
   80A      O4' 2044   5.922   4.008   1.938
   80A      C1' 2045   5.890   4.009   2.079
   80A      H1' 2046   5.968   4.061   2.134
   80A       N9 2047   5.766   4.087   2.089
   80A       C8 2048   5.658   4.100   2.000
   80A       H8 2049   5.662   4.087   1.893
   80A       N7 2050   5.550   4.156   2.049
   80A       C5 2051   5.582   4.170   2.185
   80A       C6 2052   5.505   4.226   2.291
   80A       N6 2053   5.381   4.271   2.285
   80A      H61 2054   5.330   4.273   2.198
   80A      H62 2055   5.336   4.279   2.375
   80A       N1 2056   5.559   4.223   2.411
   80A       C2 2057   5.686   4.173   2.427
   80A       H2 2058   5.735   4.181   2.523
   80A       N3 2059   5.766   4.123   2.330
   80A       C4 2060   5.710   4.128   2.205
   80A      C3' 2061   5.807   3.812   1.991
   80A      H3' 2062   5.706   3.848   1.979
   80A      C2' 2063   5.871   3.862   2.119
   80A     H2'1 2064   5.811   3.837   2.207
   80A      O2' 2065   5.999   3.798   2.141
   80A     HO'2 2066   5.971   3.707   2.130
   80A      O3' 2067   5.818   3.667   2.001
   81U        P 2068   5.686   3.586   2.020
   81U      O1P 2069   5.723   3.444   2.029
   81U      O2P 2070   5.601   3.627   1.914
   81U      O5' 2071   5.630   3.643   2.166
   81U      C5' 2072   5.696   3.601   2.276
   81U     H5'1 2073   5.803   3.623   2.272
   81U     H5'2 2074   5.696   3.492   2.277
   81U      C4' 2075   5.658   3.670   2.405
   81U      H4' 2076   5.744   3.661   2.472
   81U      O4' 2077   5.631   3.809   2.375
   81U      C1' 2078   5.519   3.848   2.451
   81U      H1' 2079   5.547   3.934   2.513
   81U       N1 2080   5.400   3.889   2.366
   81U       C6 2081   5.408   3.873   2.225
   81U       H6 2082   5.503   3.855   2.177
   81U       C5 2083   5.296   3.894   2.151
   81U       H5 2084   5.290   3.885   2.043
   81U       C4 2085   5.173   3.933   2.210
   81U       O4 2086   5.069   3.944   2.151
   81U       N3 2087   5.182   3.978   2.340
   81U       H3 2088   5.099   4.006   2.390
   81U       C2 2089   5.292   3.957   2.427
   81U       O2 2090   5.282   3.969   2.546
   81U      C3' 2091   5.529   3.613   2.469
   81U      H3' 2092   5.455   3.589   2.392
   81U      C2' 2093   5.480   3.734   2.541
   81U     H2'1 2094   5.371   3.731   2.550
   81U      O2' 2095   5.544   3.746   2.673
   81U     HO'2 2096   5.510   3.673   2.724
   81U      O3' 2097   5.541   3.511   2.568
   82U        P 2098   5.593   3.364   2.528
   82U      O1P 2099   5.562   3.273   2.635
   82U      O2P 2100   5.735   3.372   2.493
   82U      O5' 2101   5.506   3.323   2.403
   82U      C5' 2102   5.482   3.187   2.361
   82U     H5'1 2103   5.447   3.122   2.441
   82U     H5'2 2104   5.583   3.149   2.347
   82U      C4' 2105   5.391   3.172   2.231
   82U      H4' 2106   5.378   3.068   2.202
   82U      O4' 2107   5.263   3.221   2.266
   82U      C1' 2108   5.240   3.348   2.201
   82U      H1' 2109   5.160   3.324   2.131
   82U       N1 2110   5.175   3.452   2.287
   82U       C6 2111   5.214   3.468   2.423
   82U       H6 2112   5.295   3.406   2.459
   82U       C5 2113   5.177   3.581   2.494
   82U       H5 2114   5.207   3.599   2.597
   82U       C4 2115   5.083   3.669   2.431
   82U       O4 2116   5.028   3.762   2.490
   82U       N3 2117   5.057   3.647   2.301
   82U       H3 2118   4.995   3.713   2.254
   82U       C2 2119   5.104   3.552   2.220
   82U       O2 2120   5.069   3.552   2.105
   82U      C3' 2121   5.434   3.254   2.113
   82U      H3' 2122   5.543   3.265   2.114
   82U      C2' 2123   5.365   3.389   2.131
   82U     H2'1 2124   5.430   3.447   2.197
   82U      O2' 2125   5.360   3.447   1.998
   82U     HO'2 2126   5.441   3.498   1.989
   82U      O3' 2127   5.399   3.188   1.988
   82U      H3T 2128   5.373   3.261   1.931
   8.66583   8.66583   6.12796   0.00000   0.00000   0.00000   0.00000   4.33309   4.33309
