# Supplementary material for: Constant-pH Molecular Dynamics of Cationic Peptide Dendrimers Binding to siRNA
Source: J Chem Inf Model. 2026 Feb 5;66(8):4734–43. doi: 10.1021/acs.jcim.5c02636 (PMC13126635; doi:10.1021/acs.jcim.5c02636)
Supplement: Supplementary file 2 [file ci5c02636_si_002.zip › zip/DMH18_07_out_5.gro]

Protein t= 150000.00000 step= 10000
 2128
    1LY0      N    1   6.532   4.957   3.513
    1LY0     H1    2   6.478   4.886   3.562
    1LY0     H2    3   6.482   5.041   3.487
    1LY0     H3    4   6.604   4.980   3.579
    1LY0     CA    5   6.598   4.890   3.399
    1LY0     HA    6   6.519   4.875   3.325
    1LY0     CB    7   6.636   4.747   3.439
    1LY0    HB1    8   6.661   4.692   3.348
    1LY0    HB2    9   6.544   4.708   3.482
    1LY0     CG   10   6.752   4.727   3.532
    1LY0    HG1   11   6.851   4.749   3.491
    1LY0    HG2   12   6.751   4.618   3.539
    1LY0     CD   13   6.735   4.775   3.675
    1LY0    HD1   14   6.641   4.741   3.718
    1LY0    HD2   15   6.732   4.884   3.674
    1LY0     CE   16   6.845   4.734   3.768
    1LY0    HE1   17   6.939   4.775   3.731
    1LY0    HE2   18   6.847   4.625   3.765
    1LY0     NZ   19   6.819   4.789   3.904
    1LY0    HZ1   20   6.729   4.759   3.938
    1LY0    HZ2   21   6.886   4.767   3.976
    1LY0    HZ3   22   6.811   4.890   3.902
    1LY0      C   23   6.720   4.972   3.337
    1LY0      O   24   6.807   4.911   3.278
    2LER      N   25   6.706   5.107   3.341
    2LER      H   26   6.623   5.145   3.383
    2LER     CA   27   6.794   5.215   3.293
    2LER     HA   28   6.866   5.219   3.374
    2LER     CB   29   6.727   5.348   3.288
    2LER    HB1   30   6.647   5.354   3.214
    2LER    HB2   31   6.793   5.425   3.249
    2LER     CG   32   6.674   5.405   3.422
    2LER     HG   33   6.593   5.343   3.460
    2LER    CD1   34   6.781   5.418   3.536
    2LER   HD11   35   6.857   5.491   3.509
    2LER   HD12   36   6.727   5.456   3.623
    2LER   HD13   37   6.815   5.317   3.558
    2LER    CD2   38   6.610   5.541   3.401
    2LER   HD21   39   6.524   5.528   3.336
    2LER   HD22   40   6.586   5.590   3.496
    2LER   HD23   41   6.686   5.607   3.359
    2LER      C   42   6.862   5.182   3.162
    2LER      O   43   6.985   5.176   3.164
    3LYR      N   44   6.790   5.146   3.059
    3LYR      H   45   6.691   5.139   3.078
    3LYR     CA   46   6.843   5.103   2.936
    3LYR     HA   47   6.885   5.188   2.883
    3LYR     CB   48   6.726   5.046   2.856
    3LYR    HB1   49   6.678   4.968   2.915
    3LYR    HB2   50   6.770   5.008   2.764
    3LYR     CG   51   6.629   5.158   2.821
    3LYR    HG1   52   6.684   5.227   2.756
    3LYR    HG2   53   6.606   5.217   2.910
    3LYR     CD   54   6.509   5.125   2.742
    3LYR    HD1   55   6.449   5.212   2.714
    3LYR    HD2   56   6.442   5.056   2.794
    3LYR     CE   57   6.536   5.050   2.608
    3LYR    HE1   58   6.514   4.945   2.626
    3LYR    HE2   59   6.639   5.068   2.579
    3LYR     NZ   60   6.459   5.113   2.499
    3LYR    HZ1   61   6.480   5.210   2.481
    3LYR      C   62   6.964   4.997   2.936
    3LYR      O   63   7.051   5.006   2.850
    4LY0      N   64   6.974   4.907   3.041
    4LY0      H   65   6.889   4.899   3.095
    4LY0     CA   66   7.075   4.798   3.066
    4LY0     HA   67   7.132   4.771   2.977
    4LY0     CB   68   7.007   4.664   3.117
    4LY0    HB1   69   6.954   4.681   3.211
    4LY0    HB2   70   7.070   4.582   3.149
    4LY0     CG   71   6.906   4.613   3.003
    4LY0    HG1   72   6.976   4.576   2.928
    4LY0    HG2   73   6.837   4.688   2.966
    4LY0     CD   74   6.831   4.490   3.057
    4LY0    HD1   75   6.752   4.521   3.126
    4LY0    HD2   76   6.896   4.424   3.115
    4LY0     CE   77   6.759   4.421   2.937
    4LY0    HE1   78   6.829   4.376   2.867
    4LY0    HE2   79   6.722   4.510   2.886
    4LY0     NZ   80   6.642   4.340   2.965
    4LY0    HZ1   81   6.677   4.259   3.013
    4LY0    HZ2   82   6.581   4.392   3.026
    4LY0    HZ3   83   6.591   4.317   2.881
    4LY0      C   84   7.183   4.843   3.170
    4LY0      O   85   7.271   4.771   3.203
    5LER      N   86   7.178   4.972   3.213
    5LER      H   87   7.102   5.030   3.183
    5LER     CA   88   7.274   5.039   3.301
    5LER     HA   89   7.359   4.976   3.329
    5LER     CB   90   7.207   5.087   3.435
    5LER    HB1   91   7.129   5.157   3.406
    5LER    HB2   92   7.282   5.139   3.494
    5LER     CG   93   7.156   4.969   3.522
    5LER     HG   94   7.078   4.920   3.464
    5LER    CD1   95   7.266   4.871   3.546
    5LER   HD11   96   7.299   4.810   3.462
    5LER   HD12   97   7.355   4.925   3.579
    5LER   HD13   98   7.238   4.801   3.625
    5LER    CD2   99   7.107   5.021   3.660
    5LER   HD21  100   7.023   5.087   3.637
    5LER   HD22  101   7.063   4.940   3.718
    5LER   HD23  102   7.182   5.078   3.714
    5LER      C  103   7.343   5.157   3.242
    5LER      O  104   7.450   5.189   3.285
    6LYR      N  105   7.288   5.209   3.132
    6LYR      H  106   7.199   5.169   3.104
    6LYR     CA  107   7.342   5.328   3.058
    6LYR     HA  108   7.372   5.408   3.127
    6LYR     CB  109   7.234   5.382   2.970
    6LYR    HB1  110   7.172   5.306   2.922
    6LYR    HB2  111   7.280   5.421   2.879
    6LYR     CG  112   7.139   5.485   3.028
    6LYR    HG1  113   7.198   5.558   3.084
    6LYR    HG2  114   7.078   5.447   3.110
    6LYR     CD  115   7.052   5.559   2.932
    6LYR    HD1  116   7.115   5.600   2.853
    6LYR    HD2  117   7.015   5.646   2.986
    6LYR     CE  118   6.940   5.470   2.881
    6LYR    HE1  119   6.845   5.504   2.923
    6LYR    HE2  120   6.944   5.370   2.925
    6LYR     NZ  121   6.932   5.465   2.736
    6LYR    HZ1  122   6.854   5.514   2.694
    6LYR      C  123   7.462   5.296   2.965
    6LYR      O  124   7.449   5.203   2.883
    7LER      N  125   7.568   5.379   2.963
    7LER      H  126   7.568   5.459   3.024
    7LER     CA  127   7.690   5.357   2.876
    7LER     HA  128   7.670   5.285   2.797
    7LER     CB  129   7.812   5.302   2.968
    7LER    HB1  130   7.831   5.371   3.050
    7LER    HB2  131   7.905   5.312   2.911
    7LER     CG  132   7.790   5.161   3.032
    7LER     HG  133   7.703   5.169   3.098
    7LER    CD1  134   7.767   5.047   2.935
    7LER   HD11  135   7.852   5.014   2.875
    7LER   HD12  136   7.744   4.957   2.992
    7LER   HD13  137   7.676   5.059   2.876
    7LER    CD2  138   7.910   5.138   3.117
    7LER   HD21  139   7.922   5.226   3.181
    7LER   HD22  140   7.894   5.054   3.185
    7LER   HD23  141   7.993   5.125   3.048
    7LER      C  142   7.729   5.489   2.819
    7LER      O  143   7.711   5.595   2.876
    8LER      N  144   7.766   5.477   2.691
    8LER      H  145   7.749   5.400   2.629
    8LER     CA  146   7.796   5.605   2.615
    8LER     HA  147   7.706   5.665   2.625
    8LER     CB  148   7.810   5.565   2.468
    8LER    HB1  149   7.723   5.506   2.440
    8LER    HB2  150   7.901   5.505   2.463
    8LER     CG  151   7.825   5.684   2.368
    8LER     HG  152   7.908   5.752   2.388
    8LER    CD1  153   7.866   5.624   2.230
    8LER   HD11  154   7.967   5.592   2.256
    8LER   HD12  155   7.799   5.547   2.192
    8LER   HD13  156   7.882   5.692   2.147
    8LER    CD2  157   7.697   5.761   2.345
    8LER   HD21  158   7.721   5.825   2.260
    8LER   HD22  159   7.611   5.699   2.321
    8LER   HD23  160   7.684   5.833   2.426
    8LER      C  161   7.914   5.684   2.676
    8LER      O  162   8.019   5.625   2.702
    9LYR      N  163   7.891   5.818   2.695
    9LYR      H  164   7.804   5.860   2.664
    9LYR     CA  165   7.992   5.913   2.749
    9LYR     HA  166   8.018   5.899   2.854
    9LYR     CB  167   7.939   6.059   2.731
    9LYR    HB1  168   7.886   6.065   2.636
    9LYR    HB2  169   8.022   6.129   2.731
    9LYR     CG  170   7.848   6.092   2.848
    9LYR    HG1  171   7.896   6.061   2.941
    9LYR    HG2  172   7.755   6.036   2.841
    9LYR     CD  173   7.809   6.239   2.853
    9LYR    HD1  174   7.894   6.301   2.882
    9LYR    HD2  175   7.727   6.246   2.923
    9LYR     CE  176   7.763   6.290   2.719
    9LYR    HE1  177   7.842   6.273   2.646
    9LYR    HE2  178   7.747   6.398   2.723
    9LYR     NZ  179   7.638   6.223   2.679
    9LYR    HZ1  180   7.562   6.205   2.743
    9LYR      C  181   8.127   5.908   2.673
    9LYR      O  182   8.233   5.907   2.731
   10LER      N  183   8.124   5.890   2.537
   10LER      H  184   8.031   5.899   2.499
   10LER     CA  185   8.232   5.880   2.440
   10LER     HA  186   8.272   5.981   2.433
   10LER     CB  187   8.173   5.836   2.301
   10LER    HB1  188   8.086   5.900   2.289
   10LER    HB2  189   8.139   5.733   2.315
   10LER     CG  190   8.267   5.831   2.182
   10LER     HG  191   8.357   5.779   2.215
   10LER    CD1  192   8.206   5.749   2.069
   10LER   HD11  193   8.109   5.786   2.037
   10LER   HD12  194   8.269   5.754   1.980
   10LER   HD13  195   8.198   5.646   2.104
   10LER    CD2  196   8.298   5.974   2.127
   10LER   HD21  197   8.370   5.973   2.046
   10LER   HD22  198   8.204   6.018   2.095
   10LER   HD23  199   8.346   6.030   2.208
   10LER      C  200   8.340   5.777   2.479
   10LER      O  201   8.459   5.797   2.456
   11LER      N  202   8.286   5.672   2.548
   11LER      H  203   8.190   5.666   2.577
   11LER     CA  204   8.368   5.567   2.603
   11LER     HA  205   8.467   5.580   2.559
   11LER     CB  206   8.315   5.429   2.565
   11LER    HB1  207   8.221   5.417   2.618
   11LER    HB2  208   8.387   5.357   2.604
   11LER     CG  209   8.295   5.416   2.411
   11LER     HG  210   8.236   5.500   2.376
   11LER    CD1  211   8.433   5.404   2.338
   11LER   HD11  212   8.475   5.306   2.358
   11LER   HD12  213   8.404   5.401   2.232
   11LER   HD13  214   8.505   5.486   2.340
   11LER    CD2  215   8.215   5.294   2.385
   11LER   HD21  216   8.210   5.275   2.277
   11LER   HD22  217   8.265   5.206   2.425
   11LER   HD23  218   8.111   5.291   2.417
   11LER      C  219   8.384   5.566   2.751
   11LER      O  220   8.479   5.520   2.807
   12LER      N  221   8.290   5.622   2.831
   12LER      H  222   8.211   5.662   2.783
   12LER     CA  223   8.298   5.642   2.980
   12LER     HA  224   8.322   5.547   3.029
   12LER     CB  225   8.162   5.686   3.040
   12LER    HB1  226   8.127   5.769   2.979
   12LER    HB2  227   8.184   5.727   3.138
   12LER     CG  228   8.044   5.589   3.046
   12LER     HG  229   8.038   5.539   2.949
   12LER    CD1  230   8.058   5.502   3.167
   12LER   HD11  231   8.118   5.414   3.144
   12LER   HD12  232   8.082   5.568   3.250
   12LER   HD13  233   7.959   5.468   3.198
   12LER    CD2  234   7.924   5.677   3.072
   12LER   HD21  235   7.836   5.621   3.106
   12LER   HD22  236   7.944   5.758   3.141
   12LER   HD23  237   7.899   5.727   2.978
   12LER      C  238   8.410   5.741   3.021
   12LER      O  239   8.486   5.718   3.117
   13LER      N  240   8.411   5.843   2.937
   13LER      H  241   8.346   5.844   2.860
   13LER     CA  242   8.506   5.954   2.938
   13LER     HA  243   8.547   5.964   3.038
   13LER     CB  244   8.449   6.091   2.902
   13LER    HB1  245   8.416   6.095   2.798
   13LER    HB2  246   8.523   6.171   2.906
   13LER     CG  247   8.342   6.139   2.997
   13LER     HG  248   8.268   6.059   2.999
   13LER    CD1  249   8.383   6.162   3.146
   13LER   HD11  250   8.409   6.069   3.196
   13LER   HD12  251   8.461   6.236   3.163
   13LER   HD13  252   8.291   6.199   3.191
   13LER    CD2  253   8.255   6.259   2.958
   13LER   HD21  254   8.312   6.349   2.982
   13LER   HD22  255   8.231   6.246   2.852
   13LER   HD23  256   8.167   6.264   3.021
   13LER      C  257   8.625   5.928   2.836
   13LER      O  258   8.683   6.021   2.779
   14NH2      N  259   8.667   5.806   2.819
   14NH2     H1  260   8.620   5.734   2.872
   14NH2     H2  261   8.736   5.783   2.749
   15LY0      N  262   5.890   5.219   2.504
   15LY0     H1  263   5.820   5.278   2.545
   15LY0     H2  264   5.980   5.242   2.543
   15LY0     H3  265   5.873   5.119   2.510
   15LY0     CA  266   5.911   5.262   2.360
   15LY0     HA  267   5.886   5.367   2.378
   15LY0     CB  268   5.806   5.216   2.249
   15LY0    HB1  269   5.702   5.219   2.282
   15LY0    HB2  270   5.831   5.112   2.227
   15LY0     CG  271   5.812   5.308   2.123
   15LY0    HG1  272   5.907   5.361   2.133
   15LY0    HG2  273   5.735   5.385   2.131
   15LY0     CD  274   5.799   5.235   1.990
   15LY0    HD1  275   5.699   5.192   1.986
   15LY0    HD2  276   5.871   5.152   1.987
   15LY0     CE  277   5.844   5.319   1.872
   15LY0    HE1  278   5.949   5.345   1.888
   15LY0    HE2  279   5.787   5.412   1.863
   15LY0     NZ  280   5.830   5.248   1.739
   15LY0    HZ1  281   5.733   5.220   1.731
   15LY0    HZ2  282   5.867   5.304   1.664
   15LY0    HZ3  283   5.889   5.165   1.734
   15LY0      C  284   6.061   5.257   2.313
   15LY0      O  285   6.108   5.363   2.274
   16LER      N  286   6.135   5.147   2.338
   16LER      H  287   6.088   5.063   2.368
   16LER     CA  288   6.283   5.141   2.322
   16LER     HA  289   6.315   5.245   2.318
   16LER     CB  290   6.320   5.095   2.174
   16LER    HB1  291   6.268   5.152   2.097
   16LER    HB2  292   6.284   4.994   2.157
   16LER     CG  293   6.470   5.099   2.143
   16LER     HG  294   6.518   5.046   2.225
   16LER    CD1  295   6.509   5.038   2.007
   16LER   HD11  296   6.452   4.945   1.995
   16LER   HD12  297   6.471   5.100   1.926
   16LER   HD13  298   6.615   5.018   1.995
   16LER    CD2  299   6.513   5.246   2.144
   16LER   HD21  300   6.620   5.248   2.122
   16LER   HD22  301   6.457   5.307   2.072
   16LER   HD23  302   6.499   5.282   2.245
   16LER      C  303   6.348   5.060   2.436
   16LER      O  304   6.290   4.960   2.475
   17LY0      N  305   6.283   6.312   2.021
   17LY0     H1  306   6.252   6.408   2.034
   17LY0     H2  307   6.268   6.259   2.106
   17LY0     H3  308   6.378   6.306   1.989
   17LY0     CA  309   6.202   6.246   1.916
   17LY0     HA  310   6.211   6.291   1.818
   17LY0     CB  311   6.052   6.255   1.942
   17LY0    HB1  312   6.021   6.357   1.965
   17LY0    HB2  313   6.030   6.194   2.030
   17LY0     CG  314   5.953   6.223   1.823
   17LY0    HG1  315   5.938   6.115   1.829
   17LY0    HG2  316   6.006   6.234   1.728
   17LY0     CD  317   5.815   6.291   1.824
   17LY0    HD1  318   5.822   6.399   1.809
   17LY0    HD2  319   5.783   6.276   1.927
   17LY0     CE  320   5.728   6.224   1.721
   17LY0    HE1  321   5.633   6.277   1.730
   17LY0    HE2  322   5.703   6.121   1.743
   17LY0     NZ  323   5.779   6.230   1.584
   17LY0    HZ1  324   5.705   6.206   1.520
   17LY0    HZ2  325   5.802   6.325   1.557
   17LY0    HZ3  326   5.855   6.165   1.572
   17LY0      C  327   6.242   6.098   1.913
   17LY0      O  328   6.293   6.048   1.811
   18LER      N  329   6.228   6.038   2.033
   18LER      H  330   6.185   6.082   2.114
   18LER     CA  331   6.268   5.901   2.062
   18LER     HA  332   6.221   5.846   1.980
   18LER     CB  333   6.200   5.841   2.185
   18LER    HB1  334   6.223   5.917   2.260
   18LER    HB2  335   6.241   5.744   2.211
   18LER     CG  336   6.045   5.847   2.172
   18LER     HG  337   6.021   5.951   2.149
   18LER    CD1  338   5.981   5.761   2.063
   18LER   HD11  339   6.011   5.804   1.967
   18LER   HD12  340   6.022   5.660   2.067
   18LER   HD13  341   5.874   5.782   2.066
   18LER    CD2  342   5.983   5.819   2.314
   18LER   HD21  343   6.011   5.904   2.376
   18LER   HD22  344   5.876   5.835   2.305
   18LER   HD23  345   6.016   5.725   2.359
   18LER      C  346   6.422   5.879   2.044
   18LER      O  347   6.500   5.968   2.072
   19LYR      N  348   6.462   5.758   2.004
   19LYR      H  349   6.391   5.687   1.993
   19LYR     CA  350   6.599   5.706   2.011
   19LYR     HA  351   6.667   5.783   1.976
   19LYR     CB  352   6.617   5.589   1.909
   19LYR    HB1  353   6.576   5.623   1.814
   19LYR    HB2  354   6.551   5.508   1.942
   19LYR     CG  355   6.761   5.534   1.884
   19LYR    HG1  356   6.827   5.614   1.919
   19LYR    HG2  357   6.761   5.519   1.776
   19LYR     CD  358   6.799   5.400   1.949
   19LYR    HD1  359   6.726   5.323   1.922
   19LYR    HD2  360   6.784   5.414   2.056
   19LYR     CE  361   6.946   5.364   1.929
   19LYR    HE1  362   6.963   5.350   1.822
   19LYR    HE2  363   6.973   5.267   1.972
   19LYR     NZ  364   7.035   5.471   1.975
   19LYR    HZ1  365   7.070   5.462   2.069
   19LYR      C  366   6.638   5.660   2.150
   19LYR      O  367   6.551   5.629   2.227
   20LY0      N  368   6.768   5.669   2.188
   20LY0      H  369   6.831   5.709   2.119
   20LY0     CA  370   6.823   5.667   2.319
   20LY0     HA  371   6.737   5.661   2.387
   20LY0     CB  372   6.894   5.799   2.355
   20LY0    HB1  373   6.984   5.803   2.294
   20LY0    HB2  374   6.919   5.798   2.461
   20LY0     CG  375   6.806   5.923   2.331
   20LY0    HG1  376   6.703   5.897   2.356
   20LY0    HG2  377   6.821   5.967   2.232
   20LY0     CD  378   6.838   6.032   2.431
   20LY0    HD1  379   6.943   6.024   2.459
   20LY0    HD2  380   6.774   6.011   2.517
   20LY0     CE  381   6.800   6.173   2.387
   20LY0    HE1  382   6.771   6.177   2.282
   20LY0    HE2  383   6.888   6.238   2.387
   20LY0     NZ  384   6.702   6.239   2.480
   20LY0    HZ1  385   6.745   6.286   2.559
   20LY0    HZ2  386   6.659   6.313   2.426
   20LY0    HZ3  387   6.624   6.184   2.513
   20LY0      C  388   6.911   5.541   2.346
   20LY0      O  389   6.994   5.511   2.268
   21LER      N  390   6.894   5.482   2.457
   21LER      H  391   6.806   5.502   2.503
   21LER     CA  392   6.965   5.362   2.517
   21LER     HA  393   7.066   5.371   2.477
   21LER     CB  394   6.894   5.233   2.480
   21LER    HB1  395   6.805   5.222   2.542
   21LER    HB2  396   6.962   5.159   2.522
   21LER     CG  397   6.862   5.196   2.333
   21LER     HG  398   6.807   5.277   2.286
   21LER    CD1  399   6.989   5.170   2.257
   21LER   HD11  400   7.027   5.075   2.295
   21LER   HD12  401   6.964   5.147   2.154
   21LER   HD13  402   7.049   5.262   2.259
   21LER    CD2  403   6.777   5.073   2.320
   21LER   HD21  404   6.746   5.053   2.218
   21LER   HD22  405   6.824   4.987   2.368
   21LER   HD23  406   6.689   5.099   2.380
   21LER      C  407   6.995   5.377   2.662
   21LER      O  408   7.083   5.305   2.706
   22LY0      N  409   7.066   5.988   1.699
   22LY0     H1  410   7.048   5.894   1.665
   22LY0     H2  411   7.165   6.004   1.705
   22LY0     H3  412   7.027   6.063   1.643
   22LY0     CA  413   7.014   5.998   1.832
   22LY0     HA  414   6.906   6.012   1.826
   22LY0     CB  415   7.078   6.109   1.904
   22LY0    HB1  416   7.186   6.100   1.896
   22LY0    HB2  417   7.054   6.104   2.010
   22LY0     CG  418   7.033   6.243   1.854
   22LY0    HG1  419   6.924   6.249   1.855
   22LY0    HG2  420   7.068   6.253   1.752
   22LY0     CD  421   7.091   6.354   1.942
   22LY0    HD1  422   7.199   6.356   1.954
   22LY0    HD2  423   7.067   6.346   2.048
   22LY0     CE  424   7.046   6.492   1.892
   22LY0    HE1  425   6.939   6.503   1.910
   22LY0    HE2  426   7.050   6.490   1.783
   22LY0     NZ  427   7.124   6.610   1.944
   22LY0    HZ1  428   7.138   6.601   2.044
   22LY0    HZ2  429   7.219   6.606   1.909
   22LY0    HZ3  430   7.071   6.692   1.922
   22LY0      C  431   7.025   5.868   1.904
   22LY0      O  432   6.925   5.822   1.942
   23LER      N  433   7.145   5.811   1.924
   23LER      H  434   7.224   5.871   1.905
   23LER     CA  435   7.172   5.673   1.969
   23LER     HA  436   7.163   5.665   2.077
   23LER     CB  437   7.323   5.647   1.951
   23LER    HB1  438   7.378   5.732   1.991
   23LER    HB2  439   7.327   5.646   1.842
   23LER     CG  440   7.376   5.512   2.000
   23LER     HG  441   7.336   5.429   1.942
   23LER    CD1  442   7.524   5.499   1.975
   23LER   HD11  443   7.575   5.580   2.028
   23LER   HD12  444   7.565   5.402   2.002
   23LER   HD13  445   7.544   5.506   1.868
   23LER    CD2  446   7.350   5.496   2.148
   23LER   HD21  447   7.385   5.586   2.200
   23LER   HD22  448   7.243   5.494   2.170
   23LER   HD23  449   7.411   5.410   2.174
   23LER      C  450   7.082   5.569   1.901
   23LER      O  451   7.056   5.579   1.781
   24LY0      N  452   7.945   6.192   3.720
   24LY0     H1  453   8.035   6.230   3.748
   24LY0     H2  454   7.927   6.210   3.622
   24LY0     H3  455   7.954   6.093   3.736
   24LY0     CA  456   7.849   6.245   3.810
   24LY0     HA  457   7.852   6.353   3.797
   24LY0     CB  458   7.888   6.198   3.951
   24LY0    HB1  459   7.996   6.200   3.958
   24LY0    HB2  460   7.864   6.094   3.974
   24LY0     CG  461   7.831   6.296   4.048
   24LY0    HG1  462   7.727   6.319   4.026
   24LY0    HG2  463   7.871   6.393   4.020
   24LY0     CD  464   7.843   6.274   4.200
   24LY0    HD1  465   7.770   6.196   4.226
   24LY0    HD2  466   7.805   6.361   4.253
   24LY0     CE  467   7.992   6.252   4.230
   24LY0    HE1  468   8.058   6.326   4.184
   24LY0    HE2  469   8.035   6.157   4.200
   24LY0     NZ  470   8.015   6.256   4.376
   24LY0    HZ1  471   7.955   6.186   4.418
   24LY0    HZ2  472   8.111   6.247   4.405
   24LY0    HZ3  473   7.986   6.345   4.415
   24LY0      C  474   7.705   6.196   3.784
   24LY0      O  475   7.605   6.262   3.820
   25LER      N  476   7.690   6.076   3.728
   25LER      H  477   7.773   6.017   3.727
   25LER     CA  478   7.570   5.994   3.705
   25LER     HA  479   7.488   6.019   3.772
   25LER     CB  480   7.589   5.849   3.730
   25LER    HB1  481   7.665   5.814   3.661
   25LER    HB2  482   7.503   5.785   3.712
   25LER     CG  483   7.638   5.816   3.872
   25LER     HG  484   7.721   5.879   3.904
   25LER    CD1  485   7.536   5.836   3.980
   25LER   HD11  486   7.450   5.771   3.961
   25LER   HD12  487   7.572   5.815   4.081
   25LER   HD13  488   7.503   5.940   3.982
   25LER    CD2  489   7.707   5.680   3.888
   25LER   HD21  490   7.747   5.685   3.989
   25LER   HD22  491   7.635   5.599   3.902
   25LER   HD23  492   7.789   5.663   3.818
   25LER      C  493   7.506   6.026   3.568
   25LER      O  494   7.471   5.940   3.494
   26LYR      N  495   7.501   6.161   3.534
   26LYR      H  496   7.526   6.226   3.608
   26LYR     CA  497   7.437   6.222   3.415
   26LYR     HA  498   7.514   6.218   3.337
   26LYR     CB  499   7.386   6.367   3.450
   26LYR    HB1  500   7.456   6.416   3.517
   26LYR    HB2  501   7.288   6.363   3.496
   26LYR     CG  502   7.379   6.452   3.325
   26LYR    HG1  503   7.315   6.537   3.347
   26LYR    HG2  504   7.338   6.387   3.247
   26LYR     CD  505   7.519   6.503   3.282
   26LYR    HD1  506   7.590   6.421   3.268
   26LYR    HD2  507   7.567   6.556   3.365
   26LYR     CE  508   7.532   6.584   3.150
   26LYR    HE1  509   7.476   6.677   3.156
   26LYR    HE2  510   7.479   6.522   3.078
   26LYR     NZ  511   7.670   6.608   3.115
   26LYR    HZ1  512   7.735   6.532   3.128
   26LYR      C  513   7.324   6.135   3.356
   26LYR      O  514   7.317   6.116   3.234
   27LY0      N  515   7.226   6.098   3.438
   27LY0      H  516   7.237   6.119   3.536
   27LY0     CA  517   7.109   6.010   3.400
   27LY0     HA  518   7.029   6.055   3.342
   27LY0     CB  519   7.052   5.965   3.532
   27LY0    HB1  520   6.997   6.049   3.574
   27LY0    HB2  521   7.133   5.940   3.601
   27LY0     CG  522   6.944   5.855   3.521
   27LY0    HG1  523   6.975   5.761   3.475
   27LY0    HG2  524   6.865   5.888   3.454
   27LY0     CD  525   6.889   5.822   3.661
   27LY0    HD1  526   6.860   5.918   3.702
   27LY0    HD2  527   6.971   5.773   3.712
   27LY0     CE  528   6.757   5.745   3.648
   27LY0    HE1  529   6.761   5.687   3.556
   27LY0    HE2  530   6.679   5.815   3.622
   27LY0     NZ  531   6.734   5.668   3.769
   27LY0    HZ1  532   6.648   5.615   3.758
   27LY0    HZ2  533   6.815   5.608   3.781
   27LY0    HZ3  534   6.732   5.737   3.843
   27LY0      C  535   7.163   5.893   3.312
   27LY0      O  536   7.108   5.857   3.210
   28LER      N  537   7.264   5.819   3.360
   28LER      H  538   7.315   5.863   3.436
   28LER     CA  539   7.318   5.691   3.304
   28LER     HA  540   7.233   5.649   3.252
   28LER     CB  541   7.374   5.599   3.409
   28LER    HB1  542   7.468   5.642   3.444
   28LER    HB2  543   7.417   5.506   3.372
   28LER     CG  544   7.274   5.574   3.527
   28LER     HG  545   7.249   5.665   3.581
   28LER    CD1  546   7.146   5.508   3.484
   28LER   HD11  547   7.089   5.567   3.411
   28LER   HD12  548   7.166   5.408   3.447
   28LER   HD13  549   7.079   5.500   3.570
   28LER    CD2  550   7.348   5.493   3.631
   28LER   HD21  551   7.280   5.481   3.716
   28LER   HD22  552   7.369   5.393   3.595
   28LER   HD23  553   7.442   5.535   3.667
   28LER      C  554   7.428   5.715   3.199
   28LER      O  555   7.467   5.631   3.120
   29LYR      N  556   7.491   5.838   3.208
   29LYR      H  557   7.449   5.906   3.269
   29LYR     CA  558   7.597   5.874   3.112
   29LYR     HA  559   7.661   5.787   3.101
   29LYR     CB  560   7.682   5.979   3.188
   29LYR    HB1  561   7.615   6.060   3.217
   29LYR    HB2  562   7.758   6.026   3.125
   29LYR     CG  563   7.755   5.934   3.310
   29LYR    HG1  564   7.797   5.834   3.299
   29LYR    HG2  565   7.698   5.930   3.402
   29LYR     CD  566   7.868   6.037   3.352
   29LYR    HD1  567   7.941   6.061   3.275
   29LYR    HD2  568   7.925   5.998   3.435
   29LYR     CE  569   7.805   6.171   3.405
   29LYR    HE1  570   7.753   6.144   3.497
   29LYR    HE2  571   7.742   6.225   3.334
   29LYR     NZ  572   7.912   6.270   3.429
   29LYR    HZ1  573   7.961   6.267   3.517
   29LYR      C  574   7.537   5.914   2.974
   29LYR      O  575   7.511   6.033   2.951
   30LER      N  576   7.499   5.813   2.890
   30LER      H  577   7.521   5.716   2.906
   30LER     CA  578   7.424   5.825   2.760
   30LER     HA  579   7.322   5.855   2.784
   30LER     CB  580   7.408   5.682   2.701
   30LER    HB1  581   7.360   5.615   2.773
   30LER    HB2  582   7.508   5.644   2.685
   30LER     CG  583   7.322   5.672   2.570
   30LER     HG  584   7.360   5.734   2.490
   30LER    CD1  585   7.330   5.529   2.508
   30LER   HD11  586   7.325   5.449   2.582
   30LER   HD12  587   7.245   5.509   2.442
   30LER   HD13  588   7.429   5.534   2.462
   30LER    CD2  589   7.171   5.718   2.559
   30LER   HD21  590   7.138   5.693   2.458
   30LER   HD22  591   7.118   5.663   2.637
   30LER   HD23  592   7.162   5.826   2.567
   30LER      C  593   7.500   5.920   2.662
   30LER      O  594   7.619   5.906   2.637
   31LER      N  595   7.432   6.024   2.624
   31LER      H  596   7.335   6.026   2.653
   31LER     CA  597   7.480   6.116   2.521
   31LER     HA  598   7.402   6.192   2.524
   31LER     CB  599   7.475   6.062   2.377
   31LER    HB1  600   7.543   5.976   2.379
   31LER    HB2  601   7.508   6.131   2.299
   31LER     CG  602   7.341   6.006   2.328
   31LER     HG  603   7.310   5.936   2.406
   31LER    CD1  604   7.229   6.112   2.323
   31LER   HD11  605   7.219   6.159   2.421
   31LER   HD12  606   7.253   6.189   2.250
   31LER   HD13  607   7.131   6.069   2.303
   31LER    CD2  608   7.342   5.943   2.190
   31LER   HD21  609   7.400   5.851   2.192
   31LER   HD22  610   7.236   5.918   2.175
   31LER   HD23  611   7.370   6.010   2.109
   31LER      C  612   7.614   6.188   2.550
   31LER      O  613   7.692   6.223   2.462
   32LY0      N  614   7.979   7.142   3.111
   32LY0     H1  615   7.893   7.176   3.152
   32LY0     H2  616   8.031   7.228   3.098
   32LY0     H3  617   7.954   7.096   3.025
   32LY0     CA  618   8.054   7.045   3.197
   32LY0     HA  619   8.042   7.071   3.302
   32LY0     CB  620   8.204   7.037   3.150
   32LY0    HB1  621   8.239   7.135   3.180
   32LY0    HB2  622   8.220   7.010   3.045
   32LY0     CG  623   8.294   6.941   3.233
   32LY0    HG1  624   8.281   6.838   3.198
   32LY0    HG2  625   8.266   6.935   3.338
   32LY0     CD  626   8.443   6.966   3.234
   32LY0    HD1  627   8.455   7.067   3.273
   32LY0    HD2  628   8.493   6.976   3.137
   32LY0     CE  629   8.515   6.872   3.329
   32LY0    HE1  630   8.506   6.773   3.285
   32LY0    HE2  631   8.465   6.882   3.426
   32LY0     NZ  632   8.659   6.906   3.356
   32LY0    HZ1  633   8.723   6.881   3.282
   32LY0    HZ2  634   8.665   7.004   3.380
   32LY0    HZ3  635   8.687   6.849   3.434
   32LY0      C  636   7.978   6.904   3.190
   32LY0      O  637   7.959   6.846   3.297
   33LER      N  638   7.952   6.844   3.076
   33LER      H  639   7.996   6.889   2.997
   33LER     CA  640   7.881   6.716   3.062
   33LER     HA  641   7.922   6.644   3.133
   33LER     CB  642   7.915   6.653   2.923
   33LER    HB1  643   7.894   6.740   2.861
   33LER    HB2  644   7.839   6.581   2.892
   33LER     CG  645   8.047   6.597   2.884
   33LER     HG  646   8.069   6.516   2.953
   33LER    CD1  647   8.046   6.535   2.743
   33LER   HD11  648   8.009   6.607   2.670
   33LER   HD12  649   8.153   6.538   2.725
   33LER   HD13  650   8.009   6.433   2.737
   33LER    CD2  651   8.159   6.694   2.906
   33LER   HD21  652   8.144   6.779   2.839
   33LER   HD22  653   8.170   6.725   3.010
   33LER   HD23  654   8.254   6.648   2.878
   33LER      C  655   7.731   6.725   3.081
   33LER      O  656   7.669   6.820   3.043
   34LY0      N  657   7.471   7.191   3.806
   34LY0     H1  658   7.437   7.192   3.711
   34LY0     H2  659   7.504   7.097   3.825
   34LY0     H3  660   7.404   7.220   3.876
   34LY0     CA  661   7.583   7.291   3.818
   34LY0     HA  662   7.634   7.272   3.912
   34LY0     CB  663   7.534   7.438   3.825
   34LY0    HB1  664   7.457   7.439   3.902
   34LY0    HB2  665   7.489   7.460   3.728
   34LY0     CG  666   7.644   7.533   3.864
   34LY0    HG1  667   7.734   7.510   3.807
   34LY0    HG2  668   7.655   7.522   3.971
   34LY0     CD  669   7.600   7.677   3.844
   34LY0    HD1  670   7.507   7.689   3.899
   34LY0    HD2  671   7.575   7.688   3.738
   34LY0     CE  672   7.701   7.775   3.891
   34LY0    HE1  673   7.795   7.771   3.836
   34LY0    HE2  674   7.726   7.761   3.996
   34LY0     NZ  675   7.667   7.919   3.877
   34LY0    HZ1  676   7.678   7.939   3.778
   34LY0    HZ2  677   7.571   7.935   3.903
   34LY0    HZ3  678   7.731   7.972   3.935
   34LY0      C  679   7.695   7.275   3.706
   34LY0      O  680   7.799   7.216   3.730
   35LER      N  681   7.660   7.333   3.590
   35LER      H  682   7.567   7.370   3.588
   35LER     CA  683   7.745   7.321   3.470
   35LER     HA  684   7.850   7.351   3.479
   35LER     CB  685   7.697   7.428   3.360
   35LER    HB1  686   7.593   7.406   3.338
   35LER    HB2  687   7.744   7.422   3.262
   35LER     CG  688   7.693   7.574   3.406
   35LER     HG  689   7.641   7.586   3.501
   35LER    CD1  690   7.831   7.627   3.445
   35LER   HD11  691   7.874   7.588   3.537
   35LER   HD12  692   7.909   7.602   3.372
   35LER   HD13  693   7.822   7.733   3.467
   35LER    CD2  694   7.622   7.657   3.301
   35LER   HD21  695   7.622   7.766   3.307
   35LER   HD22  696   7.673   7.640   3.207
   35LER   HD23  697   7.518   7.632   3.321
   35LER      C  698   7.744   7.181   3.408
   35LER      O  699   7.847   7.123   3.375
   36LYR      N  700   7.628   7.114   3.415
   36LYR      H  701   7.549   7.168   3.447
   36LYR     CA  702   7.604   6.973   3.403
   36LYR     HA  703   7.668   6.941   3.320
   36LYR     CB  704   7.459   6.943   3.362
   36LYR    HB1  705   7.383   6.975   3.433
   36LYR    HB2  706   7.455   6.834   3.360
   36LYR     CG  707   7.431   7.004   3.219
   36LYR    HG1  708   7.509   6.967   3.152
   36LYR    HG2  709   7.440   7.113   3.220
   36LYR     CD  710   7.294   6.951   3.165
   36LYR    HD1  711   7.218   6.963   3.242
   36LYR    HD2  712   7.304   6.846   3.138
   36LYR     CE  713   7.240   7.028   3.046
   36LYR    HE1  714   7.308   7.109   3.020
   36LYR    HE2  715   7.140   7.058   3.077
   36LYR     NZ  716   7.224   6.951   2.925
   36LYR    HZ1  717   7.139   6.904   2.899
   36LYR      C  718   7.658   6.893   3.517
   36LYR      O  719   7.587   6.863   3.613
   37LY0      N  720   7.790   6.854   3.511
   37LY0      H  721   7.836   6.893   3.430
   37LY0     CA  722   7.863   6.779   3.620
   37LY0     HA  723   7.793   6.770   3.704
   37LY0     CB  724   7.985   6.872   3.653
   37LY0    HB1  725   7.959   6.977   3.640
   37LY0    HB2  726   8.071   6.858   3.586
   37LY0     CG  727   8.028   6.844   3.792
   37LY0    HG1  728   8.069   6.743   3.793
   37LY0    HG2  729   7.943   6.847   3.860
   37LY0     CD  730   8.151   6.932   3.842
   37LY0    HD1  731   8.115   7.034   3.827
   37LY0    HD2  732   8.232   6.909   3.774
   37LY0     CE  733   8.192   6.898   3.978
   37LY0    HE1  734   8.283   6.950   4.009
   37LY0    HE2  735   8.210   6.790   3.976
   37LY0     NZ  736   8.091   6.913   4.081
   37LY0    HZ1  737   8.072   7.012   4.081
   37LY0    HZ2  738   8.015   6.852   4.054
   37LY0    HZ3  739   8.116   6.880   4.174
   37LY0      C  740   7.908   6.634   3.581
   37LY0      O  741   7.896   6.542   3.661
   38LER      N  742   7.967   6.611   3.465
   38LER      H  743   7.958   6.679   3.390
   38LER     CA  744   8.034   6.488   3.424
   38LER     HA  745   8.078   6.442   3.513
   38LER     CB  746   8.144   6.516   3.326
   38LER    HB1  747   8.128   6.603   3.262
   38LER    HB2  748   8.167   6.428   3.265
   38LER     CG  749   8.280   6.544   3.395
   38LER     HG  750   8.304   6.460   3.460
   38LER    CD1  751   8.403   6.554   3.301
   38LER   HD11  752   8.420   6.451   3.269
   38LER   HD12  753   8.370   6.602   3.209
   38LER   HD13  754   8.483   6.604   3.355
   38LER    CD2  755   8.265   6.668   3.484
   38LER   HD21  756   8.205   6.658   3.575
   38LER   HD22  757   8.363   6.710   3.507
   38LER   HD23  758   8.202   6.742   3.435
   38LER      C  759   7.934   6.388   3.367
   38LER      O  760   7.880   6.407   3.259
   39LY0      N  761   6.896   6.697   2.473
   39LY0     H1  762   6.804   6.665   2.498
   39LY0     H2  763   6.965   6.623   2.474
   39LY0     H3  764   6.896   6.736   2.380
   39LY0     CA  765   6.936   6.792   2.582
   39LY0     HA  766   6.911   6.730   2.668
   39LY0     CB  767   6.855   6.922   2.584
   39LY0    HB1  768   6.870   6.966   2.485
   39LY0    HB2  769   6.904   6.988   2.655
   39LY0     CG  770   6.703   6.915   2.608
   39LY0    HG1  771   6.689   6.886   2.713
   39LY0    HG2  772   6.676   6.830   2.545
   39LY0     CD  773   6.649   7.055   2.580
   39LY0    HD1  774   6.654   7.086   2.476
   39LY0    HD2  775   6.711   7.134   2.624
   39LY0     CE  776   6.499   7.069   2.623
   39LY0    HE1  777   6.482   7.052   2.729
   39LY0    HE2  778   6.433   6.996   2.575
   39LY0     NZ  779   6.445   7.199   2.582
   39LY0    HZ1  780   6.449   7.223   2.484
   39LY0    HZ2  781   6.346   7.206   2.602
   39LY0    HZ3  782   6.500   7.271   2.626
   39LY0      C  783   7.086   6.818   2.575
   39LY0      O  784   7.147   6.825   2.470
   40LER      N  785   7.146   6.833   2.691
   40LER      H  786   7.086   6.817   2.771
   40LER     CA  787   7.292   6.853   2.710
   40LER     HA  788   7.337   6.901   2.624
   40LER     CB  789   7.350   6.708   2.723
   40LER    HB1  790   7.353   6.681   2.618
   40LER    HB2  791   7.281   6.639   2.772
   40LER     CG  792   7.488   6.677   2.788
   40LER     HG  793   7.486   6.719   2.889
   40LER    CD1  794   7.512   6.526   2.787
   40LER   HD11  795   7.512   6.501   2.681
   40LER   HD12  796   7.611   6.506   2.828
   40LER   HD13  797   7.436   6.474   2.844
   40LER    CD2  798   7.594   6.749   2.705
   40LER   HD21  799   7.575   6.739   2.598
   40LER   HD22  800   7.600   6.855   2.729
   40LER   HD23  801   7.690   6.700   2.725
   40LER      C  802   7.320   6.934   2.836
   40LER      O  803   7.431   6.977   2.869
   41U      O5'  804   6.021   6.304   5.111
   41U      H5T  805   6.088   6.267   5.169
   41U      C5'  806   5.930   6.362   5.199
   41U     H5'1  807   5.930   6.311   5.295
   41U     H5'2  808   5.827   6.350   5.164
   41U      C4'  809   5.963   6.512   5.226
   41U      H4'  810   5.895   6.558   5.297
   41U      O4'  811   6.097   6.523   5.277
   41U      C1'  812   6.154   6.648   5.246
   41U      H1'  813   6.142   6.709   5.336
   41U       N1  814   6.299   6.660   5.221
   41U       C6  815   6.379   6.549   5.197
   41U       H6  816   6.327   6.455   5.191
   41U       C5  817   6.512   6.559   5.177
   41U       H5  818   6.574   6.471   5.166
   41U       C4  819   6.581   6.686   5.187
   41U       O4  820   6.700   6.707   5.174
   41U       N3  821   6.497   6.794   5.202
   41U       H3  822   6.536   6.887   5.191
   41U       C2  823   6.360   6.787   5.220
   41U       O2  824   6.294   6.890   5.247
   41U      C3'  825   5.976   6.602   5.098
   41U      H3'  826   6.029   6.543   5.023
   41U      C2'  827   6.061   6.718   5.149
   41U     H2'1  828   6.128   6.756   5.072
   41U      O2'  829   5.989   6.814   5.212
   41U     HO'2  830   5.930   6.844   5.143
   41U      O3'  831   5.853   6.640   5.041
   42U        P  832   5.843   6.724   4.910
   42U      O1P  833   5.702   6.707   4.856
   42U      O2P  834   5.955   6.689   4.818
   42U      O5'  835   5.870   6.874   4.960
   42U      C5'  836   5.768   6.959   4.979
   42U     H5'1  837   5.716   6.940   5.073
   42U     H5'2  838   5.694   6.954   4.898
   42U      C4'  839   5.822   7.106   4.972
   42U      H4'  840   5.745   7.175   5.005
   42U      O4'  841   5.937   7.113   5.062
   42U      C1'  842   6.029   7.208   5.009
   42U      H1'  843   6.034   7.292   5.077
   42U       N1  844   6.157   7.145   4.972
   42U       C6  845   6.171   7.009   4.950
   42U       H6  846   6.084   6.949   4.971
   42U       C5  847   6.287   6.955   4.914
   42U       H5  848   6.305   6.849   4.907
   42U       C4  849   6.407   7.038   4.900
   42U       O4  850   6.520   6.996   4.895
   42U       N3  851   6.387   7.173   4.915
   42U       H3  852   6.456   7.240   4.883
   42U       C2  853   6.266   7.233   4.949
   42U       O2  854   6.259   7.355   4.969
   42U      C3'  855   5.889   7.146   4.836
   42U      H3'  856   5.954   7.064   4.805
   42U      C2'  857   5.972   7.268   4.879
   42U     H2'1  858   6.042   7.278   4.796
   42U      O2'  859   5.891   7.385   4.904
   42U     HO'2  860   5.812   7.376   4.852
   42U      O3'  861   5.785   7.175   4.740
   43A        P  862   5.802   7.150   4.585
   43A      O1P  863   5.683   7.197   4.517
   43A      O2P  864   5.850   7.012   4.564
   43A      O5'  865   5.921   7.257   4.538
   43A      C5'  866   5.884   7.394   4.533
   43A     H5'1  867   5.824   7.426   4.618
   43A     H5'2  868   5.810   7.399   4.452
   43A      C4'  869   5.990   7.500   4.526
   43A      H4'  870   5.946   7.597   4.544
   43A      O4'  871   6.085   7.466   4.631
   43A      C1'  872   6.220   7.482   4.588
   43A      H1'  873   6.273   7.548   4.656
   43A       N9  874   6.285   7.347   4.592
   43A       C8  875   6.232   7.218   4.587
   43A       H8  876   6.125   7.202   4.589
   43A       N7  877   6.323   7.120   4.583
   43A       C5  878   6.445   7.186   4.583
   43A       C6  879   6.580   7.145   4.586
   43A       N6  880   6.626   7.023   4.604
   43A      H61  881   6.559   6.949   4.619
   43A      H62  882   6.725   7.024   4.627
   43A       N1  883   6.673   7.242   4.577
   43A       C2  884   6.641   7.370   4.583
   43A       H2  885   6.726   7.438   4.580
   43A       N3  886   6.519   7.421   4.597
   43A       C4  887   6.425   7.322   4.589
   43A      C3'  888   6.080   7.502   4.396
   43A      H3'  889   6.081   7.396   4.372
   43A      C2'  890   6.214   7.549   4.451
   43A     H2'1  891   6.299   7.514   4.392
   43A      O2'  892   6.210   7.695   4.463
   43A     HO'2  893   6.124   7.723   4.430
   43A      O3'  894   6.033   7.588   4.277
   44A        P  895   6.080   7.537   4.135
   44A      O1P  896   6.015   7.625   4.037
   44A      O2P  897   6.067   7.390   4.128
   44A      O5'  898   6.240   7.558   4.127
   44A      C5'  899   6.297   7.684   4.105
   44A     H5'1  900   6.287   7.744   4.195
   44A     H5'2  901   6.252   7.732   4.019
   44A      C4'  902   6.444   7.674   4.084
   44A      H4'  903   6.484   7.774   4.069
   44A      O4'  904   6.519   7.624   4.195
   44A      C1'  905   6.623   7.539   4.143
   44A      H1'  906   6.714   7.576   4.191
   44A       N9  907   6.601   7.395   4.173
   44A       C8  908   6.479   7.334   4.189
   44A       H8  909   6.382   7.382   4.187
   44A       N7  910   6.489   7.210   4.221
   44A       C5  911   6.627   7.188   4.228
   44A       C6  912   6.705   7.081   4.267
   44A       N6  913   6.667   6.958   4.307
   44A      H61  914   6.568   6.944   4.323
   44A      H62  915   6.740   6.901   4.349
   44A       N1  916   6.838   7.095   4.269
   44A       C2  917   6.890   7.217   4.245
   44A       H2  918   6.998   7.220   4.246
   44A       N3  919   6.828   7.325   4.216
   44A       C4  920   6.693   7.305   4.211
   44A      C3'  921   6.487   7.593   3.958
   44A      H3'  922   6.430   7.500   3.950
   44A      C2'  923   6.631   7.550   3.989
   44A     H2'1  924   6.660   7.460   3.936
   44A      O2'  925   6.721   7.657   3.966
   44A     HO'2  926   6.764   7.625   3.886
   44A      O3'  927   6.472   7.683   3.849
   45U        P  928   6.420   7.637   3.701
   45U      O1P  929   6.394   7.752   3.617
   45U      O2P  930   6.324   7.528   3.712
   45U      O5'  931   6.553   7.564   3.647
   45U      C5'  932   6.671   7.632   3.629
   45U     H5'1  933   6.688   7.705   3.709
   45U     H5'2  934   6.671   7.676   3.530
   45U      C4'  935   6.793   7.531   3.631
   45U      H4'  936   6.876   7.593   3.595
   45U      O4'  937   6.825   7.475   3.759
   45U      C1'  938   6.889   7.359   3.740
   45U      H1'  939   6.990   7.366   3.779
   45U       N1  940   6.822   7.249   3.809
   45U       C6  941   6.681   7.234   3.822
   45U       H6  942   6.620   7.308   3.772
   45U       C5  943   6.628   7.125   3.882
   45U       H5  944   6.522   7.104   3.886
   45U       C4  945   6.711   7.026   3.939
   45U       O4  946   6.671   6.936   4.009
   45U       N3  947   6.846   7.046   3.930
   45U       H3  948   6.907   6.971   3.957
   45U       C2  949   6.904   7.147   3.857
   45U       O2  950   7.028   7.148   3.840
   45U      C3'  951   6.783   7.413   3.534
   45U      H3'  952   6.686   7.364   3.538
   45U      C2'  953   6.903   7.334   3.593
   45U     H2'1  954   6.886   7.227   3.586
   45U      O2'  955   7.024   7.384   3.543
   45U     HO'2  956   7.011   7.408   3.451
   45U      O3'  957   6.816   7.454   3.401
   46U        P  958   6.749   7.384   3.279
   46U      O1P  959   6.810   7.426   3.150
   46U      O2P  960   6.604   7.408   3.295
   46U      O5'  961   6.777   7.231   3.310
   46U      C5'  962   6.897   7.175   3.264
   46U     H5'1  963   6.977   7.247   3.280
   46U     H5'2  964   6.887   7.170   3.155
   46U      C4'  965   6.932   7.031   3.321
   46U      H4'  966   7.039   7.018   3.334
   46U      O4'  967   6.876   7.006   3.446
   46U      C1'  968   6.898   6.864   3.461
   46U      H1'  969   6.999   6.839   3.494
   46U       N1  970   6.797   6.817   3.562
   46U       C6  971   6.662   6.809   3.532
   46U       H6  972   6.623   6.841   3.437
   46U       C5  973   6.569   6.763   3.621
   46U       H5  974   6.464   6.765   3.595
   46U       C4  975   6.611   6.724   3.755
   46U       O4  976   6.531   6.685   3.840
   46U       N3  977   6.748   6.739   3.783
   46U       H3  978   6.783   6.694   3.866
   46U       C2  979   6.844   6.784   3.697
   46U       O2  980   6.962   6.783   3.717
   46U      C3'  981   6.878   6.915   3.233
   46U      H3'  982   6.770   6.930   3.225
   46U      C2'  983   6.900   6.790   3.324
   46U     H2'1  984   6.819   6.717   3.326
   46U      O2'  985   7.027   6.726   3.305
   46U     HO'2  986   7.017   6.674   3.225
   46U      O3'  987   6.940   6.900   3.108
   47A        P  988   6.869   6.817   2.997
   47A      O1P  989   6.940   6.851   2.877
   47A      O2P  990   6.723   6.841   3.002
   47A      O5'  991   6.896   6.662   3.023
   47A      C5'  992   7.034   6.607   3.007
   47A     H5'1  993   7.109   6.670   3.053
   47A     H5'2  994   7.057   6.609   2.900
   47A      C4'  995   7.030   6.466   3.063
   47A      H4'  996   7.119   6.407   3.046
   47A      O4'  997   6.993   6.461   3.202
   47A      C1'  998   6.903   6.353   3.228
   47A      H1'  999   6.960   6.279   3.284
   47A       N9 1000   6.781   6.388   3.300
   47A       C8 1001   6.699   6.494   3.283
   47A       H8 1002   6.710   6.556   3.195
   47A       N7 1003   6.613   6.521   3.377
   47A       C5 1004   6.644   6.418   3.469
   47A       C6 1005   6.595   6.366   3.589
   47A       N6 1006   6.492   6.418   3.650
   47A      H61 1007   6.453   6.501   3.609
   47A      H62 1008   6.451   6.379   3.734
   47A       N1 1009   6.642   6.254   3.645
   47A       C2 1010   6.746   6.192   3.590
   47A       H2 1011   6.785   6.111   3.650
   47A       N3 1012   6.798   6.224   3.474
   47A       C4 1013   6.747   6.335   3.420
   47A      C3' 1014   6.917   6.390   2.996
   47A      H3' 1015   6.826   6.449   2.985
   47A      C2' 1016   6.887   6.280   3.097
   47A     H2'1 1017   6.787   6.240   3.081
   47A      O2' 1018   6.993   6.186   3.102
   47A     HO'2 1019   6.951   6.100   3.095
   47A      O3' 1020   6.951   6.340   2.869
   48U        P 1021   6.849   6.267   2.772
   48U      O1P 1022   6.930   6.234   2.653
   48U      O2P 1023   6.726   6.346   2.758
   48U      O5' 1024   6.805   6.122   2.841
   48U      C5' 1025   6.894   6.018   2.849
   48U     H5'1 1026   6.986   6.070   2.874
   48U     H5'2 1027   6.888   5.968   2.752
   48U      C4' 1028   6.852   5.908   2.954
   48U      H4' 1029   6.923   5.826   2.965
   48U      O4' 1030   6.830   5.968   3.080
   48U      C1' 1031   6.727   5.893   3.149
   48U      H1' 1032   6.781   5.839   3.226
   48U       N1 1033   6.628   5.993   3.207
   48U       C6 1034   6.566   6.101   3.129
   48U       H6 1035   6.582   6.115   3.023
   48U       C5 1036   6.486   6.192   3.193
   48U       H5 1037   6.437   6.273   3.139
   48U       C4 1038   6.458   6.181   3.332
   48U       O4 1039   6.391   6.267   3.390
   48U       N3 1040   6.513   6.077   3.398
   48U       H3 1041   6.491   6.051   3.493
   48U       C2 1042   6.582   5.978   3.337
   48U       O2 1043   6.609   5.875   3.401
   48U      C3' 1044   6.718   5.835   2.914
   48U      H3' 1045   6.654   5.905   2.860
   48U      C2' 1046   6.666   5.788   3.050
   48U     H2'1 1047   6.558   5.774   3.048
   48U      O2' 1048   6.724   5.669   3.094
   48U     HO'2 1049   6.668   5.598   3.062
   48U      O3' 1050   6.741   5.728   2.818
   49C        P 1051   6.627   5.681   2.717
   49C      O1P 1052   6.679   5.568   2.631
   49C      O2P 1053   6.569   5.804   2.666
   49C      O5' 1054   6.515   5.617   2.813
   49C      C5' 1055   6.533   5.485   2.858
   49C     H5'1 1056   6.638   5.474   2.884
   49C     H5'2 1057   6.520   5.410   2.779
   49C      C4' 1058   6.440   5.452   2.976
   49C      H4' 1059   6.468   5.355   3.017
   49C      O4' 1060   6.444   5.545   3.088
   49C      C1' 1061   6.313   5.554   3.146
   49C      H1' 1062   6.309   5.517   3.249
   49C       N1 1063   6.250   5.690   3.142
   49C       C6 1064   6.274   5.778   3.041
   49C       H6 1065   6.326   5.743   2.952
   49C       C5 1066   6.243   5.912   3.052
   49C       H5 1067   6.262   5.978   2.969
   49C       C4 1068   6.183   5.956   3.176
   49C       N4 1069   6.134   6.073   3.193
   49C      H41 1070   6.116   6.118   3.105
   49C      H42 1071   6.077   6.086   3.276
   49C       N3 1072   6.154   5.867   3.269
   49C       C2 1073   6.192   5.735   3.262
   49C       O2 1074   6.156   5.664   3.354
   49C      C3' 1075   6.299   5.455   2.923
   49C      H3' 1076   6.283   5.542   2.858
   49C      C2' 1077   6.228   5.464   3.058
   49C     H2'1 1078   6.122   5.490   3.054
   49C      O2' 1079   6.227   5.339   3.122
   49C     HO'2 1080   6.279   5.279   3.068
   49C      O3' 1081   6.250   5.341   2.858
   50U        P 1082   6.138   5.351   2.747
   50U      O1P 1083   6.131   5.229   2.662
   50U      O2P 1084   6.145   5.480   2.675
   50U      O5' 1085   5.999   5.355   2.819
   50U      C5' 1086   5.956   5.250   2.898
   50U     H5'1 1087   6.034   5.220   2.969
   50U     H5'2 1088   5.937   5.161   2.839
   50U      C4' 1089   5.838   5.292   2.987
   50U      H4' 1090   5.794   5.207   3.039
   50U      O4' 1091   5.864   5.396   3.078
   50U      C1' 1092   5.756   5.492   3.082
   50U      H1' 1093   5.715   5.494   3.183
   50U       N1 1094   5.790   5.632   3.046
   50U       C6 1095   5.898   5.652   2.959
   50U       H6 1096   5.923   5.571   2.893
   50U       C5 1097   5.946   5.773   2.930
   50U       H5 1098   6.017   5.786   2.850
   50U       C4 1099   5.899   5.888   3.000
   50U       O4 1100   5.928   6.004   2.979
   50U       N3 1101   5.814   5.863   3.103
   50U       H3 1102   5.770   5.940   3.152
   50U       C2 1103   5.750   5.742   3.121
   50U       O2 1104   5.652   5.748   3.199
   50U      C3' 1105   5.722   5.343   2.895
   50U      H3' 1106   5.754   5.409   2.815
   50U      C2' 1107   5.646   5.435   2.995
   50U     H2'1 1108   5.599   5.518   2.942
   50U      O2' 1109   5.560   5.357   3.070
   50U     HO'2 1110   5.485   5.404   3.105
   50U      O3' 1111   5.633   5.248   2.838
   51A        P 1112   5.564   5.274   2.701
   51A      O1P 1113   5.494   5.152   2.666
   51A      O2P 1114   5.662   5.332   2.605
   51A      O5' 1115   5.461   5.390   2.744
   51A      C5' 1116   5.340   5.364   2.807
   51A     H5'1 1117   5.359   5.294   2.888
   51A     H5'2 1118   5.274   5.309   2.740
   51A      C4' 1119   5.266   5.486   2.858
   51A      H4' 1120   5.178   5.450   2.911
   51A      O4' 1121   5.344   5.577   2.939
   51A      C1' 1122   5.296   5.709   2.922
   51A      H1' 1123   5.271   5.761   3.015
   51A       N9 1124   5.408   5.793   2.866
   51A       C8 1125   5.519   5.744   2.804
   51A       H8 1126   5.531   5.638   2.795
   51A       N7 1127   5.620   5.834   2.794
   51A       C5 1128   5.552   5.945   2.845
   51A       C6 1129   5.592   6.075   2.871
   51A       N6 1130   5.710   6.119   2.843
   51A      H61 1131   5.772   6.069   2.780
   51A      H62 1132   5.728   6.218   2.843
   51A       N1 1133   5.507   6.172   2.912
   51A       C2 1134   5.386   6.133   2.940
   51A       H2 1135   5.320   6.204   2.986
   51A       N3 1136   5.335   6.005   2.928
   51A       C4 1137   5.424   5.921   2.880
   51A      C3' 1138   5.208   5.577   2.750
   51A      H3' 1139   5.277   5.618   2.676
   51A      C2' 1140   5.171   5.699   2.830
   51A     H2'1 1141   5.162   5.787   2.766
   51A      O2' 1142   5.061   5.674   2.916
   51A     HO'2 1143   5.026   5.756   2.952
   51A      O3' 1144   5.104   5.512   2.684
   52U        P 1145   5.075   5.552   2.526
   52U      O1P 1146   4.950   5.476   2.490
   52U      O2P 1147   5.199   5.519   2.454
   52U      O5' 1148   5.051   5.711   2.510
   52U      C5' 1149   4.936   5.773   2.558
   52U     H5'1 1150   4.926   5.735   2.660
   52U     H5'2 1151   4.847   5.751   2.499
   52U      C4' 1152   4.961   5.923   2.567
   52U      H4' 1153   4.866   5.963   2.602
   52U      O4' 1154   5.059   5.974   2.658
   52U      C1' 1155   5.087   6.105   2.612
   52U      H1' 1156   5.057   6.179   2.686
   52U       N1 1157   5.235   6.124   2.593
   52U       C6 1158   5.323   6.015   2.574
   52U       H6 1159   5.288   5.913   2.573
   52U       C5 1160   5.457   6.045   2.554
   52U       H5 1161   5.522   5.965   2.523
   52U       C4 1162   5.510   6.180   2.558
   52U       O4 1163   5.625   6.220   2.538
   52U       N3 1164   5.412   6.272   2.593
   52U       H3 1165   5.447   6.366   2.607
   52U       C2 1166   5.281   6.254   2.616
   52U       O2 1167   5.211   6.351   2.658
   52U      C3' 1168   4.985   5.996   2.439
   52U      H3' 1169   5.078   5.956   2.398
   52U      C2' 1170   5.001   6.142   2.493
   52U     H2'1 1171   5.047   6.207   2.419
   52U      O2' 1172   4.882   6.196   2.537
   52U     HO'2 1173   4.868   6.263   2.469
   52U      O3' 1174   4.870   5.981   2.361
   53U        P 1175   4.871   5.996   2.209
   53U      O1P 1176   4.740   5.943   2.166
   53U      O2P 1177   4.992   5.935   2.156
   53U      O5' 1178   4.881   6.155   2.191
   53U      C5' 1179   4.764   6.232   2.194
   53U     H5'1 1180   4.705   6.205   2.282
   53U     H5'2 1181   4.700   6.205   2.110
   53U      C4' 1182   4.804   6.379   2.192
   53U      H4' 1183   4.719   6.447   2.200
   53U      O4' 1184   4.910   6.400   2.287
   53U      C1' 1185   5.000   6.503   2.253
   53U      H1' 1186   4.993   6.582   2.328
   53U       N1 1187   5.146   6.473   2.262
   53U       C6 1188   5.189   6.340   2.245
   53U       H6 1189   5.113   6.266   2.220
   53U       C5 1190   5.324   6.311   2.244
   53U       H5 1191   5.354   6.208   2.230
   53U       C4 1192   5.425   6.409   2.271
   53U       O4 1193   5.540   6.382   2.283
   53U       N3 1194   5.372   6.534   2.298
   53U       H3 1195   5.435   6.612   2.296
   53U       C2 1196   5.235   6.573   2.289
   53U       O2 1197   5.202   6.692   2.306
   53U      C3' 1198   4.881   6.419   2.066
   53U      H3' 1199   4.951   6.341   2.038
   53U      C2' 1200   4.958   6.546   2.116
   53U     H2'1 1201   5.042   6.571   2.052
   53U      O2' 1202   4.870   6.659   2.146
   53U     HO'2 1203   4.918   6.738   2.120
   53U      O3' 1204   4.783   6.461   1.968
   54C        P 1205   4.823   6.485   1.811
   54C      O1P 1206   4.708   6.525   1.732
   54C      O2P 1207   4.904   6.370   1.764
   54C      O5' 1208   4.916   6.622   1.823
   54C      C5' 1209   4.868   6.753   1.850
   54C     H5'1 1210   4.813   6.749   1.944
   54C     H5'2 1211   4.794   6.781   1.775
   54C      C4' 1212   4.979   6.856   1.860
   54C      H4' 1213   4.933   6.954   1.876
   54C      O4' 1214   5.069   6.825   1.965
   54C      C1' 1215   5.192   6.886   1.935
   54C      H1' 1216   5.214   6.951   2.020
   54C       N1 1217   5.292   6.777   1.919
   54C       C6 1218   5.262   6.643   1.897
   54C       H6 1219   5.160   6.622   1.869
   54C       C5 1220   5.354   6.549   1.931
   54C       H5 1221   5.339   6.442   1.933
   54C       C4 1222   5.484   6.596   1.959
   54C       N4 1223   5.570   6.507   1.994
   54C      H41 1224   5.535   6.412   1.986
   54C      H42 1225   5.666   6.536   1.993
   54C       N3 1226   5.524   6.726   1.963
   54C       C2 1227   5.431   6.815   1.937
   54C       O2 1228   5.472   6.929   1.924
   54C      C3' 1229   5.073   6.873   1.739
   54C      H3' 1230   5.104   6.773   1.709
   54C      C2' 1231   5.180   6.963   1.803
   54C     H2'1 1232   5.279   6.964   1.756
   54C      O2' 1233   5.135   7.099   1.815
   54C     HO'2 1234   5.100   7.132   1.732
   54C      O3' 1235   5.002   6.944   1.638
   55C        P 1236   4.998   6.889   1.484
   55C      O1P 1237   4.889   6.967   1.417
   55C      O2P 1238   5.006   6.741   1.486
   55C      O5' 1239   5.140   6.942   1.443
   55C      C5' 1240   5.172   7.075   1.417
   55C     H5'1 1241   5.114   7.138   1.485
   55C     H5'2 1242   5.149   7.100   1.313
   55C      C4' 1243   5.318   7.127   1.437
   55C      H4' 1244   5.322   7.235   1.441
   55C      O4' 1245   5.375   7.071   1.546
   55C      C1' 1246   5.511   7.039   1.521
   55C      H1' 1247   5.572   7.093   1.593
   55C       N1 1248   5.532   6.892   1.532
   55C       C6 1249   5.432   6.799   1.565
   55C       H6 1250   5.330   6.831   1.557
   55C       C5 1251   5.465   6.673   1.605
   55C       H5 1252   5.385   6.601   1.613
   55C       C4 1253   5.602   6.639   1.609
   55C       N4 1254   5.635   6.523   1.650
   55C      H41 1255   5.569   6.450   1.670
   55C      H42 1256   5.736   6.517   1.655
   55C       N3 1257   5.698   6.724   1.586
   55C       C2 1258   5.669   6.852   1.544
   55C       O2 1259   5.762   6.931   1.517
   55C      C3' 1260   5.410   7.083   1.322
   55C      H3' 1261   5.393   6.979   1.296
   55C      C2' 1262   5.548   7.094   1.381
   55C     H2'1 1263   5.615   7.023   1.331
   55C      O2' 1264   5.595   7.227   1.388
   55C     HO'2 1265   5.538   7.284   1.336
   55C      O3' 1266   5.388   7.174   1.216
   56G        P 1267   5.400   7.122   1.064
   56G      O1P 1268   5.383   7.231   0.971
   56G      O2P 1269   5.303   7.009   1.056
   56G      O5' 1270   5.555   7.069   1.046
   56G      C5' 1271   5.658   7.165   1.039
   56G     H5'1 1272   5.662   7.232   1.124
   56G     H5'2 1273   5.649   7.229   0.952
   56G      C4' 1274   5.797   7.092   1.032
   56G      H4' 1275   5.873   7.169   1.018
   56G      O4' 1276   5.839   7.030   1.148
   56G      C1' 1277   5.915   6.908   1.124
   56G      H1' 1278   6.014   6.902   1.169
   56G       N9 1279   5.829   6.798   1.170
   56G       C8 1280   5.690   6.791   1.191
   56G       H8 1281   5.626   6.873   1.164
   56G       N7 1282   5.654   6.674   1.233
   56G       C5 1283   5.769   6.603   1.244
   56G       C6 1284   5.795   6.467   1.296
   56G       O6 1285   5.716   6.379   1.341
   56G       N1 1286   5.925   6.428   1.280
   56G       H1 1287   5.953   6.340   1.321
   56G       C2 1288   6.011   6.500   1.211
   56G       N2 1289   6.133   6.455   1.208
   56G      H21 1290   6.153   6.366   1.251
   56G      H22 1291   6.204   6.500   1.153
   56G       N3 1292   6.004   6.627   1.186
   56G       C4 1293   5.880   6.677   1.209
   56G      C3' 1294   5.817   6.986   0.926
   56G      H3' 1295   5.723   6.931   0.924
   56G      C2' 1296   5.932   6.901   0.968
   56G     H2'1 1297   5.925   6.795   0.945
   56G      O2' 1298   6.057   6.962   0.942
   56G     HO'2 1299   6.088   6.924   0.859
   56G      O3' 1300   5.833   7.057   0.803
   57U        P 1301   5.748   7.012   0.678
   57U      O1P 1302   5.750   7.119   0.579
   57U      O2P 1303   5.618   6.965   0.729
   57U      O5' 1304   5.816   6.880   0.618
   57U      C5' 1305   5.929   6.891   0.542
   57U     H5'1 1306   6.009   6.955   0.580
   57U     H5'2 1307   5.903   6.917   0.439
   57U      C4' 1308   5.990   6.751   0.530
   57U      H4' 1309   6.078   6.755   0.466
   57U      O4' 1310   6.049   6.699   0.648
   57U      C1' 1311   6.033   6.555   0.651
   57U      H1' 1312   6.131   6.508   0.662
   57U       N1 1313   5.945   6.509   0.758
   57U       C6 1314   5.833   6.582   0.810
   57U       H6 1315   5.823   6.680   0.766
   57U       C5 1316   5.749   6.539   0.909
   57U       H5 1317   5.667   6.601   0.941
   57U       C4 1318   5.772   6.404   0.964
   57U       O4 1319   5.698   6.337   1.033
   57U       N3 1320   5.884   6.347   0.912
   57U       H3 1321   5.926   6.266   0.955
   57U       C2 1322   5.978   6.393   0.823
   57U       O2 1323   6.079   6.326   0.796
   57U      C3' 1324   5.900   6.645   0.471
   57U      H3' 1325   5.806   6.644   0.526
   57U      C2' 1326   5.981   6.520   0.511
   57U     H2'1 1327   5.914   6.434   0.517
   57U      O2' 1328   6.097   6.487   0.431
   57U     HO'2 1329   6.062   6.416   0.377
   57U      O3' 1330   5.877   6.668   0.334
   58A        P 1331   5.769   6.587   0.254
   58A      O1P 1332   5.780   6.638   0.113
   58A      O2P 1333   5.643   6.611   0.332
   58A      O5' 1334   5.806   6.442   0.260
   58A      C5' 1335   5.901   6.387   0.163
   58A     H5'1 1336   5.991   6.449   0.167
   58A     H5'2 1337   5.858   6.373   0.064
   58A      C4' 1338   5.937   6.243   0.205
   58A      H4' 1339   6.012   6.201   0.138
   58A      O4' 1340   5.969   6.237   0.347
   58A      C1' 1341   5.909   6.119   0.404
   58A      H1' 1342   5.990   6.063   0.450
   58A       N9 1343   5.827   6.140   0.525
   58A       C8 1344   5.750   6.242   0.560
   58A       H8 1345   5.744   6.328   0.495
   58A       N7 1346   5.685   6.225   0.671
   58A       C5 1347   5.736   6.102   0.716
   58A       C6 1348   5.709   6.028   0.834
   58A       N6 1349   5.619   6.071   0.920
   58A      H61 1350   5.558   6.145   0.888
   58A      H62 1351   5.603   6.020   1.006
   58A       N1 1352   5.763   5.912   0.850
   58A       C2 1353   5.841   5.864   0.754
   58A       H2 1354   5.879   5.765   0.777
   58A       N3 1355   5.876   5.921   0.634
   58A       C4 1356   5.819   6.048   0.626
   58A      C3' 1357   5.810   6.155   0.184
   58A      H3' 1358   5.714   6.201   0.208
   58A      C2' 1359   5.835   6.047   0.290
   58A     H2'1 1360   5.744   6.001   0.329
   58A      O2' 1361   5.921   5.943   0.245
   58A     HO'2 1362   5.869   5.876   0.201
   58A      O3' 1363   5.800   6.098   0.058
   59C        P 1364   5.660   6.028   0.010
   59C      O1P 1365   5.665   6.011  -0.132
   59C      O2P 1366   5.542   6.088   0.071
   59C      O5' 1367   5.671   5.892   0.084
   59C      C5' 1368   5.750   5.786   0.052
   59C     H5'1 1369   5.857   5.809   0.053
   59C     H5'2 1370   5.715   5.743  -0.041
   59C      C4' 1371   5.734   5.689   0.168
   59C      H4' 1372   5.796   5.603   0.142
   59C      O4' 1373   5.753   5.746   0.302
   59C      C1' 1374   5.680   5.664   0.399
   59C      H1' 1375   5.741   5.610   0.471
   59C       N1 1376   5.575   5.746   0.466
   59C       C6 1377   5.527   5.858   0.405
   59C       H6 1378   5.558   5.881   0.304
   59C       C5 1379   5.450   5.943   0.478
   59C       H5 1380   5.409   6.032   0.432
   59C       C4 1381   5.421   5.902   0.612
   59C       N4 1382   5.350   5.979   0.690
   59C      H41 1383   5.302   6.061   0.655
   59C      H42 1384   5.336   5.943   0.784
   59C       N3 1385   5.466   5.794   0.672
   59C       C2 1386   5.533   5.708   0.596
   59C       O2 1387   5.572   5.600   0.649
   59C      C3' 1388   5.596   5.621   0.179
   59C      H3' 1389   5.526   5.703   0.197
   59C      C2' 1390   5.611   5.557   0.314
   59C     H2'1 1391   5.516   5.528   0.359
   59C      O2' 1392   5.689   5.438   0.300
   59C     HO'2 1393   5.696   5.388   0.382
   59C      O3' 1394   5.549   5.529   0.078
   60U        P 1395   5.385   5.522   0.066
   60U      O1P 1396   5.354   5.414  -0.032
   60U      O2P 1397   5.334   5.660   0.038
   60U      O5' 1398   5.318   5.480   0.206
   60U      C5' 1399   5.312   5.343   0.230
   60U     H5'1 1400   5.407   5.294   0.207
   60U     H5'2 1401   5.242   5.293   0.164
   60U      C4' 1402   5.265   5.313   0.367
   60U      H4' 1403   5.292   5.213   0.403
   60U      O4' 1404   5.309   5.408   0.459
   60U      C1' 1405   5.206   5.435   0.567
   60U      H1' 1406   5.241   5.411   0.667
   60U       N1 1407   5.169   5.579   0.556
   60U       C6 1408   5.160   5.651   0.439
   60U       H6 1409   5.202   5.606   0.350
   60U       C5 1410   5.118   5.779   0.435
   60U       H5 1411   5.128   5.844   0.350
   60U       C4 1412   5.077   5.841   0.560
   60U       O4 1413   5.045   5.959   0.567
   60U       N3 1414   5.085   5.766   0.676
   60U       H3 1415   5.045   5.804   0.761
   60U       C2 1416   5.127   5.636   0.680
   60U       O2 1417   5.122   5.575   0.788
   60U      C3' 1418   5.116   5.321   0.384
   60U      H3' 1419   5.085   5.403   0.319
   60U      C2' 1420   5.085   5.350   0.529
   60U     H2'1 1421   4.994   5.409   0.531
   60U      O2' 1422   5.092   5.233   0.600
   60U     HO'2 1423   5.027   5.176   0.558
   60U      O3' 1424   5.049   5.208   0.338
   61U        P 1425   4.899   5.212   0.307
   61U      O1P 1426   4.832   5.234   0.437
   61U      O2P 1427   4.857   5.090   0.220
   61U      O5' 1428   4.894   5.339   0.210
   61U      C5' 1429   4.836   5.334   0.083
   61U     H5'1 1430   4.732   5.306   0.102
   61U     H5'2 1431   4.879   5.256   0.021
   61U      C4' 1432   4.836   5.473   0.004
   61U      H4' 1433   4.779   5.467  -0.089
   61U      O4' 1434   4.773   5.578   0.080
   61U      C1' 1435   4.859   5.668   0.148
   61U      H1' 1436   4.860   5.766   0.100
   61U       N1 1437   4.823   5.699   0.290
   61U       C6 1438   4.799   5.602   0.383
   61U       H6 1439   4.793   5.499   0.350
   61U       C5 1440   4.781   5.642   0.514
   61U       H5 1441   4.756   5.568   0.589
   61U       C4 1442   4.770   5.782   0.559
   61U       O4 1443   4.758   5.821   0.673
   61U       N3 1444   4.780   5.869   0.461
   61U       H3 1445   4.766   5.967   0.483
   61U       C2 1446   4.827   5.839   0.332
   61U       O2 1447   4.853   5.931   0.255
   61U      C3' 1448   4.978   5.530  -0.009
   61U      H3' 1449   5.060   5.458  -0.015
   61U      C2' 1450   4.998   5.618   0.111
   61U     H2'1 1451   5.031   5.549   0.188
   61U      O2' 1452   5.086   5.725   0.092
   61U     HO'2 1453   5.172   5.692   0.067
   61U      O3' 1454   4.982   5.607  -0.129
   61U      H3T 1455   5.053   5.672  -0.123
   62G      O5' 1456   5.084   5.623   1.588
   62G      H5T 1457   5.005   5.669   1.616
   62G      C5' 1458   5.093   5.488   1.636
   62G     H5'1 1459   4.997   5.454   1.676
   62G     H5'2 1460   5.159   5.486   1.723
   62G      C4' 1461   5.154   5.395   1.527
   62G      H4' 1462   5.131   5.293   1.559
   62G      O4' 1463   5.089   5.408   1.404
   62G      C1' 1464   5.183   5.399   1.302
   62G      H1' 1465   5.156   5.332   1.220
   62G       N9 1466   5.202   5.534   1.242
   62G       C8 1467   5.156   5.655   1.288
   62G       H8 1468   5.086   5.669   1.369
   62G       N7 1469   5.184   5.751   1.202
   62G       C5 1470   5.255   5.692   1.101
   62G       C6 1471   5.322   5.746   0.988
   62G       O6 1472   5.331   5.864   0.947
   62G       N1 1473   5.409   5.661   0.926
   62G       H1 1474   5.458   5.692   0.843
   62G       C2 1475   5.410   5.528   0.958
   62G       N2 1476   5.487   5.458   0.880
   62G      H21 1477   5.541   5.498   0.804
   62G      H22 1478   5.500   5.362   0.907
   62G       N3 1479   5.348   5.470   1.064
   62G       C4 1480   5.271   5.562   1.125
   62G      C3' 1481   5.305   5.413   1.502
   62G      H3' 1482   5.340   5.516   1.497
   62G      C2' 1483   5.319   5.349   1.359
   62G     H2'1 1484   5.412   5.377   1.309
   62G      O2' 1485   5.297   5.209   1.365
   62G     HO'2 1486   5.306   5.169   1.451
   62G      O3' 1487   5.366   5.331   1.602
   63U        P 1488   5.519   5.348   1.636
   63U      O1P 1489   5.563   5.232   1.718
   63U      O2P 1490   5.550   5.485   1.686
   63U      O5' 1491   5.593   5.340   1.493
   63U      C5' 1492   5.640   5.218   1.446
   63U     H5'1 1493   5.558   5.152   1.416
   63U     H5'2 1494   5.690   5.163   1.527
   63U      C4' 1495   5.722   5.227   1.322
   63U      H4' 1496   5.782   5.136   1.315
   63U      O4' 1497   5.651   5.271   1.204
   63U      C1' 1498   5.728   5.373   1.139
   63U      H1' 1499   5.726   5.346   1.033
   63U       N1 1500   5.675   5.514   1.146
   63U       C6 1501   5.612   5.567   1.254
   63U       H6 1502   5.578   5.495   1.327
   63U       C5 1503   5.581   5.694   1.261
   63U       H5 1504   5.518   5.733   1.340
   63U       C4 1505   5.601   5.791   1.155
   63U       O4 1506   5.585   5.912   1.156
   63U       N3 1507   5.666   5.734   1.053
   63U       H3 1508   5.719   5.801   0.999
   63U       C2 1509   5.718   5.605   1.050
   63U       O2 1510   5.792   5.570   0.962
   63U      C3' 1511   5.837   5.333   1.343
   63U      H3' 1512   5.801   5.418   1.401
   63U      C2' 1513   5.871   5.366   1.194
   63U     H2'1 1514   5.922   5.462   1.193
   63U      O2' 1515   5.928   5.261   1.118
   63U     HO'2 1516   5.984   5.220   1.184
   63U      O3' 1517   5.947   5.271   1.405
   64A        P 1518   6.060   5.359   1.483
   64A      O1P 1519   6.164   5.270   1.536
   64A      O2P 1520   5.975   5.433   1.577
   64A      O5' 1521   6.137   5.458   1.371
   64A      C5' 1522   6.220   5.396   1.280
   64A     H5'1 1523   6.170   5.306   1.244
   64A     H5'2 1524   6.318   5.375   1.321
   64A      C4' 1525   6.242   5.483   1.161
   64A      H4' 1526   6.305   5.430   1.090
   64A      O4' 1527   6.128   5.516   1.087
   64A      C1' 1528   6.150   5.652   1.044
   64A      H1' 1529   6.124   5.653   0.938
   64A       N9 1530   6.073   5.750   1.128
   64A       C8 1531   5.983   5.723   1.232
   64A       H8 1532   5.980   5.632   1.291
   64A       N7 1533   5.899   5.824   1.257
   64A       C5 1534   5.944   5.928   1.172
   64A       C6 1535   5.912   6.064   1.155
   64A       N6 1536   5.808   6.121   1.208
   64A      H61 1537   5.742   6.062   1.258
   64A      H62 1538   5.780   6.213   1.177
   64A       N1 1539   5.984   6.146   1.068
   64A       C2 1540   6.085   6.086   1.013
   64A       H2 1541   6.150   6.150   0.956
   64A       N3 1542   6.134   5.964   1.021
   64A       C4 1543   6.057   5.888   1.101
   64A      C3' 1544   6.327   5.609   1.180
   64A      H3' 1545   6.292   5.654   1.273
   64A      C2' 1546   6.300   5.699   1.063
   64A     H2'1 1547   6.319   5.801   1.097
   64A      O2' 1548   6.384   5.668   0.948
   64A     HO'2 1549   6.464   5.631   0.985
   64A      O3' 1550   6.464   5.575   1.189
   65C        P 1551   6.549   5.601   1.324
   65C      O1P 1552   6.686   5.553   1.292
   65C      O2P 1553   6.488   5.541   1.438
   65C      O5' 1554   6.549   5.756   1.356
   65C      C5' 1555   6.597   5.860   1.265
   65C     H5'1 1556   6.579   5.828   1.162
   65C     H5'2 1557   6.702   5.879   1.286
   65C      C4' 1558   6.534   6.001   1.284
   65C      H4' 1559   6.579   6.068   1.212
   65C      O4' 1560   6.393   5.992   1.253
   65C      C1' 1561   6.325   6.091   1.334
   65C      H1' 1562   6.280   6.152   1.256
   65C       N1 1563   6.215   6.022   1.407
   65C       C6 1564   6.232   5.895   1.451
   65C       H6 1565   6.318   5.838   1.417
   65C       C5 1566   6.151   5.839   1.547
   65C       H5 1567   6.164   5.739   1.585
   65C       C4 1568   6.049   5.926   1.596
   65C       N4 1569   5.981   5.888   1.699
   65C      H41 1570   5.997   5.794   1.731
   65C      H42 1571   5.900   5.948   1.709
   65C       N3 1572   6.023   6.049   1.551
   65C       C2 1573   6.105   6.096   1.450
   65C       O2 1574   6.078   6.206   1.402
   65C      C3' 1575   6.547   6.067   1.422
   65C      H3' 1576   6.520   5.998   1.501
   65C      C2' 1577   6.428   6.162   1.421
   65C     H2'1 1578   6.384   6.190   1.517
   65C      O2' 1579   6.471   6.277   1.353
   65C     HO'2 1580   6.551   6.304   1.398
   65C      O3' 1581   6.675   6.127   1.452
   66G        P 1582   6.723   6.163   1.597
   66G      O1P 1583   6.871   6.141   1.595
   66G      O2P 1584   6.638   6.103   1.696
   66G      O5' 1585   6.694   6.323   1.596
   66G      C5' 1586   6.784   6.415   1.541
   66G     H5'1 1587   6.816   6.376   1.444
   66G     H5'2 1588   6.864   6.423   1.615
   66G      C4' 1589   6.721   6.556   1.520
   66G      H4' 1590   6.794   6.623   1.475
   66G      O4' 1591   6.612   6.549   1.432
   66G      C1' 1592   6.511   6.628   1.481
   66G      H1' 1593   6.469   6.692   1.403
   66G       N9 1594   6.388   6.556   1.524
   66G       C8 1595   6.375   6.438   1.591
   66G       H8 1596   6.458   6.376   1.622
   66G       N7 1597   6.253   6.400   1.609
   66G       C5 1598   6.176   6.504   1.567
   66G       C6 1599   6.035   6.529   1.571
   66G       O6 1600   5.947   6.452   1.606
   66G       N1 1601   5.996   6.650   1.524
   66G       H1 1602   5.897   6.669   1.517
   66G       C2 1603   6.085   6.740   1.472
   66G       N2 1604   6.037   6.856   1.440
   66G      H21 1605   5.942   6.874   1.470
   66G      H22 1606   6.104   6.929   1.418
   66G       N3 1607   6.221   6.723   1.471
   66G       C4 1608   6.263   6.599   1.513
   66G      C3' 1609   6.668   6.611   1.653
   66G      H3' 1610   6.618   6.524   1.697
   66G      C2' 1611   6.576   6.722   1.591
   66G     H2'1 1612   6.494   6.765   1.649
   66G      O2' 1613   6.654   6.820   1.517
   66G     HO'2 1614   6.697   6.882   1.577
   66G      O3' 1615   6.766   6.667   1.744
   67G        P 1616   6.732   6.673   1.893
   67G      O1P 1617   6.856   6.726   1.955
   67G      O2P 1618   6.673   6.545   1.939
   67G      O5' 1619   6.613   6.778   1.907
   67G      C5' 1620   6.641   6.918   1.901
   67G     H5'1 1621   6.702   6.948   1.816
   67G     H5'2 1622   6.692   6.952   1.991
   67G      C4' 1623   6.515   7.004   1.880
   67G      H4' 1624   6.536   7.107   1.854
   67G      O4' 1625   6.432   6.947   1.774
   67G      C1' 1626   6.289   6.961   1.793
   67G      H1' 1627   6.231   6.997   1.708
   67G       N9 1628   6.220   6.835   1.839
   67G       C8 1629   6.276   6.712   1.865
   67G       H8 1630   6.381   6.687   1.853
   67G       N7 1631   6.182   6.624   1.901
   67G       C5 1632   6.060   6.690   1.888
   67G       C6 1633   5.930   6.654   1.928
   67G       O6 1634   5.893   6.554   1.990
   67G       N1 1635   5.835   6.743   1.896
   67G       H1 1636   5.737   6.723   1.903
   67G       C2 1637   5.870   6.875   1.862
   67G       N2 1638   5.771   6.964   1.856
   67G      H21 1639   5.679   6.937   1.888
   67G      H22 1640   5.795   7.058   1.829
   67G       N3 1641   5.989   6.917   1.827
   67G       C4 1642   6.081   6.819   1.845
   67G      C3' 1643   6.412   7.028   1.990
   67G      H3' 1644   6.392   6.932   2.038
   67G      C2' 1645   6.283   7.063   1.909
   67G     H2'1 1646   6.187   7.045   1.958
   67G      O2' 1647   6.284   7.197   1.843
   67G     HO'2 1648   6.200   7.198   1.797
   67G      O3' 1649   6.455   7.131   2.085
   68A        P 1650   6.412   7.107   2.236
   68A      O1P 1651   6.485   7.209   2.313
   68A      O2P 1652   6.426   6.965   2.275
   68A      O5' 1653   6.261   7.138   2.246
   68A      C5' 1654   6.219   7.267   2.217
   68A     H5'1 1655   6.240   7.298   2.114
   68A     H5'2 1656   6.263   7.339   2.286
   68A      C4' 1657   6.068   7.292   2.220
   68A      H4' 1658   6.039   7.396   2.207
   68A      O4' 1659   5.996   7.204   2.132
   68A      C1' 1660   5.867   7.159   2.180
   68A      H1' 1661   5.789   7.189   2.111
   68A       N9 1662   5.870   7.016   2.189
   68A       C8 1663   5.990   6.937   2.184
   68A       H8 1664   6.086   6.979   2.157
   68A       N7 1665   5.966   6.810   2.199
   68A       C5 1666   5.826   6.808   2.215
   68A       C6 1667   5.737   6.702   2.245
   68A       N6 1668   5.754   6.569   2.248
   68A      H61 1669   5.835   6.533   2.200
   68A      H62 1670   5.673   6.523   2.286
   68A       N1 1671   5.613   6.724   2.281
   68A       C2 1672   5.568   6.848   2.261
   68A       H2 1673   5.461   6.858   2.275
   68A       N3 1674   5.635   6.956   2.222
   68A       C4 1675   5.769   6.930   2.204
   68A      C3' 1676   6.003   7.260   2.352
   68A      H3' 1677   6.037   7.160   2.380
   68A      C2' 1678   5.857   7.235   2.316
   68A     H2'1 1679   5.808   7.180   2.397
   68A      O2' 1680   5.792   7.360   2.291
   68A     HO'2 1681   5.835   7.427   2.344
   68A      O3' 1682   6.029   7.354   2.454
   69A        P 1683   6.063   7.306   2.596
   69A      O1P 1684   6.106   7.431   2.666
   69A      O2P 1685   6.157   7.194   2.589
   69A      O5' 1686   5.928   7.253   2.650
   69A      C5' 1687   5.812   7.331   2.658
   69A     H5'1 1688   5.803   7.380   2.561
   69A     H5'2 1689   5.837   7.395   2.743
   69A      C4' 1690   5.683   7.249   2.684
   69A      H4' 1691   5.597   7.317   2.691
   69A      O4' 1692   5.665   7.153   2.581
   69A      C1' 1693   5.594   7.038   2.635
   69A      H1' 1694   5.499   7.021   2.584
   69A       N9 1695   5.667   6.919   2.604
   69A       C8 1696   5.797   6.893   2.558
   69A       H8 1697   5.869   6.973   2.544
   69A       N7 1698   5.827   6.768   2.550
   69A       C5 1699   5.703   6.708   2.577
   69A       C6 1700   5.658   6.580   2.577
   69A       N6 1701   5.732   6.481   2.532
   69A      H61 1702   5.821   6.513   2.496
   69A      H62 1703   5.696   6.389   2.507
   69A       N1 1704   5.533   6.544   2.604
   69A       C2 1705   5.447   6.643   2.640
   69A       H2 1706   5.345   6.622   2.669
   69A       N3 1707   5.469   6.772   2.644
   69A       C4 1708   5.603   6.799   2.607
   69A      C3' 1709   5.691   7.164   2.811
   69A      H3' 1710   5.786   7.112   2.816
   69A      C2' 1711   5.582   7.056   2.789
   69A     H2'1 1712   5.591   6.963   2.844
   69A      O2' 1713   5.451   7.110   2.811
   69A     HO'2 1714   5.445   7.139   2.903
   69A      O3' 1715   5.654   7.242   2.925
   70U        P 1716   5.684   7.190   3.079
   70U      O1P 1717   5.649   7.298   3.176
   70U      O2P 1718   5.821   7.134   3.087
   70U      O5' 1719   5.578   7.068   3.094
   70U      C5' 1720   5.433   7.076   3.119
   70U     H5'1 1721   5.379   7.151   3.060
   70U     H5'2 1722   5.411   7.119   3.217
   70U      C4' 1723   5.366   6.941   3.121
   70U      H4' 1724   5.259   6.960   3.128
   70U      O4' 1725   5.370   6.869   2.999
   70U      C1' 1726   5.372   6.731   3.037
   70U      H1' 1727   5.282   6.675   3.012
   70U       N1 1728   5.493   6.658   2.983
   70U       C6 1729   5.616   6.711   2.987
   70U       H6 1730   5.618   6.809   3.032
   70U       C5 1731   5.727   6.639   2.955
   70U       H5 1732   5.825   6.683   2.959
   70U       C4 1733   5.721   6.502   2.911
   70U       O4 1734   5.814   6.426   2.898
   70U       N3 1735   5.589   6.454   2.902
   70U       H3 1736   5.579   6.354   2.893
   70U       C2 1737   5.481   6.523   2.948
   70U       O2 1738   5.372   6.463   2.970
   70U      C3' 1739   5.409   6.855   3.238
   70U      H3' 1740   5.517   6.867   3.245
   70U      C2' 1741   5.370   6.711   3.191
   70U     H2'1 1742   5.441   6.634   3.220
   70U      O2' 1743   5.240   6.679   3.233
   70U     HO'2 1744   5.243   6.634   3.318
   70U      O3' 1745   5.356   6.893   3.360
   71A        P 1746   5.423   6.846   3.494
   71A      O1P 1747   5.378   6.926   3.609
   71A      O2P 1748   5.570   6.827   3.479
   71A      O5' 1749   5.373   6.699   3.529
   71A      C5' 1750   5.240   6.664   3.578
   71A     H5'1 1751   5.166   6.730   3.531
   71A     H5'2 1752   5.244   6.690   3.683
   71A      C4' 1753   5.190   6.520   3.565
   71A      H4' 1754   5.093   6.504   3.613
   71A      O4' 1755   5.197   6.478   3.427
   71A      C1' 1756   5.257   6.351   3.421
   71A      H1' 1757   5.192   6.284   3.363
   71A       N9 1758   5.395   6.351   3.360
   71A       C8 1759   5.500   6.443   3.377
   71A       H8 1760   5.479   6.535   3.431
   71A       N7 1761   5.614   6.413   3.319
   71A       C5 1762   5.582   6.288   3.266
   71A       C6 1763   5.667   6.182   3.205
   71A       N6 1764   5.791   6.193   3.156
   71A      H61 1765   5.834   6.283   3.170
   71A      H62 1766   5.828   6.122   3.094
   71A       N1 1767   5.613   6.063   3.169
   71A       C2 1768   5.489   6.037   3.206
   71A       H2 1769   5.452   5.938   3.184
   71A       N3 1770   5.407   6.112   3.278
   71A       C4 1771   5.455   6.241   3.300
   71A      C3' 1772   5.281   6.427   3.646
   71A      H3' 1773   5.386   6.446   3.623
   71A      C2' 1774   5.255   6.301   3.569
   71A     H2'1 1775   5.328   6.222   3.586
   71A      O2' 1776   5.131   6.239   3.579
   71A     HO'2 1777   5.083   6.263   3.500
   71A      O3' 1778   5.251   6.427   3.790
   72G        P 1779   5.356   6.371   3.900
   72G      O1P 1780   5.291   6.380   4.033
   72G      O2P 1781   5.492   6.433   3.878
   72G      O5' 1782   5.377   6.226   3.857
   72G      C5' 1783   5.288   6.130   3.890
   72G     H5'1 1784   5.192   6.159   3.850
   72G     H5'2 1785   5.287   6.133   3.999
   72G      C4' 1786   5.329   5.995   3.836
   72G      H4' 1787   5.253   5.929   3.878
   72G      O4' 1788   5.341   5.995   3.691
   72G      C1' 1789   5.462   5.907   3.662
   72G      H1' 1790   5.431   5.833   3.588
   72G       N9 1791   5.568   5.986   3.603
   72G       C8 1792   5.586   6.121   3.604
   72G       H8 1793   5.518   6.177   3.666
   72G       N7 1794   5.686   6.176   3.542
   72G       C5 1795   5.751   6.056   3.500
   72G       C6 1796   5.882   6.039   3.442
   72G       O6 1797   5.965   6.127   3.414
   72G       N1 1798   5.919   5.908   3.424
   72G       H1 1799   6.015   5.891   3.399
   72G       C2 1800   5.842   5.804   3.466
   72G       N2 1801   5.884   5.682   3.453
   72G      H21 1802   5.973   5.647   3.420
   72G      H22 1803   5.826   5.615   3.503
   72G       N3 1804   5.720   5.818   3.530
   72G       C4 1805   5.678   5.946   3.537
   72G      C3' 1806   5.460   5.948   3.890
   72G      H3' 1807   5.530   6.031   3.880
   72G      C2' 1808   5.501   5.838   3.789
   72G     H2'1 1809   5.610   5.827   3.795
   72G      O2' 1810   5.418   5.722   3.797
   72G     HO'2 1811   5.416   5.691   3.888
   72G      O3' 1812   5.443   5.906   4.027
   73A        P 1813   5.563   5.943   4.130
   73A      O1P 1814   5.529   5.894   4.269
   73A      O2P 1815   5.597   6.080   4.103
   73A      O5' 1816   5.680   5.850   4.069
   73A      C5' 1817   5.686   5.707   4.073
   73A     H5'1 1818   5.606   5.658   4.017
   73A     H5'2 1819   5.689   5.667   4.175
   73A      C4' 1820   5.810   5.650   4.004
   73A      H4' 1821   5.804   5.541   4.006
   73A      O4' 1822   5.818   5.675   3.859
   73A      C1' 1823   5.952   5.698   3.833
   73A      H1' 1824   5.976   5.641   3.744
   73A       N9 1825   5.977   5.848   3.802
   73A       C8 1826   5.913   5.963   3.841
   73A       H8 1827   5.830   5.961   3.909
   73A       N7 1828   5.980   6.075   3.797
   73A       C5 1829   6.083   6.018   3.722
   73A       C6 1830   6.194   6.081   3.646
   73A       N6 1831   6.223   6.210   3.634
   73A      H61 1832   6.161   6.280   3.671
   73A      H62 1833   6.297   6.232   3.569
   73A       N1 1834   6.279   6.010   3.575
   73A       C2 1835   6.258   5.878   3.588
   73A       H2 1836   6.332   5.818   3.536
   73A       N3 1837   6.174   5.805   3.660
   73A       C4 1838   6.086   5.884   3.727
   73A      C3' 1839   5.939   5.687   4.059
   73A      H3' 1840   5.935   5.794   4.080
   73A      C2' 1841   6.040   5.660   3.949
   73A     H2'1 1842   6.125   5.726   3.967
   73A      O2' 1843   6.070   5.518   3.940
   73A     HO'2 1844   6.151   5.502   3.989
   73A      O3' 1845   5.967   5.610   4.173
   74U        P 1846   6.043   5.666   4.300
   74U      O1P 1847   6.045   5.553   4.397
   74U      O2P 1848   5.976   5.787   4.340
   74U      O5' 1849   6.186   5.706   4.248
   74U      C5' 1850   6.279   5.593   4.228
   74U     H5'1 1851   6.233   5.502   4.190
   74U     H5'2 1852   6.315   5.560   4.326
   74U      C4' 1853   6.402   5.625   4.133
   74U      H4' 1854   6.450   5.528   4.121
   74U      O4' 1855   6.357   5.686   4.011
   74U      C1' 1856   6.455   5.784   3.971
   74U      H1' 1857   6.517   5.738   3.894
   74U       N1 1858   6.416   5.923   3.935
   74U       C6 1859   6.311   5.980   4.004
   74U       H6 1860   6.259   5.921   4.078
   74U       C5 1861   6.270   6.111   3.984
   74U       H5 1862   6.184   6.149   4.037
   74U       C4 1863   6.347   6.196   3.903
   74U       O4 1864   6.334   6.318   3.898
   74U       N3 1865   6.459   6.138   3.838
   74U       H3 1866   6.519   6.205   3.793
   74U       C2 1867   6.496   5.999   3.858
   74U       O2 1868   6.586   5.946   3.800
   74U      C3' 1869   6.492   5.724   4.206
   74U      H3' 1870   6.423   5.786   4.264
   74U      C2' 1871   6.551   5.800   4.093
   74U     H2'1 1872   6.576   5.900   4.129
   74U      O2' 1873   6.669   5.741   4.043
   74U     HO'2 1874   6.724   5.737   4.121
   74U      O3' 1875   6.583   5.665   4.292
   75A        P 1876   6.676   5.744   4.398
   75A      O1P 1877   6.736   5.645   4.491
   75A      O2P 1878   6.589   5.845   4.458
   75A      O5' 1879   6.790   5.799   4.306
   75A      C5' 1880   6.898   5.714   4.260
   75A     H5'1 1881   6.861   5.626   4.207
   75A     H5'2 1882   6.943   5.674   4.351
   75A      C4' 1883   7.000   5.791   4.177
   75A      H4' 1884   7.086   5.728   4.155
   75A      O4' 1885   6.937   5.841   4.057
   75A      C1' 1886   6.977   5.984   4.029
   75A      H1' 1887   7.006   5.993   3.924
   75A       N9 1888   6.883   6.090   4.058
   75A       C8 1889   6.785   6.092   4.156
   75A       H8 1890   6.794   6.016   4.232
   75A       N7 1891   6.709   6.196   4.150
   75A       C5 1892   6.758   6.265   4.036
   75A       C6 1893   6.716   6.381   3.969
   75A       N6 1894   6.603   6.445   4.001
   75A      H61 1895   6.539   6.400   4.066
   75A      H62 1896   6.574   6.514   3.934
   75A       N1 1897   6.785   6.424   3.867
   75A       C2 1898   6.902   6.366   3.840
   75A       H2 1899   6.966   6.409   3.764
   75A       N3 1900   6.945   6.248   3.890
   75A       C4 1901   6.864   6.202   3.986
   75A      C3' 1902   7.072   5.913   4.238
   75A      H3' 1903   6.992   5.952   4.301
   75A      C2' 1904   7.096   6.001   4.119
   75A     H2'1 1905   7.103   6.106   4.147
   75A      O2' 1906   7.212   5.961   4.036
   75A     HO'2 1907   7.281   5.952   4.103
   75A      O3' 1908   7.190   5.880   4.314
   76A        P 1909   7.227   5.959   4.438
   76A      O1P 1910   7.312   5.879   4.529
   76A      O2P 1911   7.102   6.013   4.490
   76A      O5' 1912   7.306   6.087   4.379
   76A      C5' 1913   7.441   6.090   4.326
   76A     H5'1 1914   7.467   5.998   4.274
   76A     H5'2 1915   7.514   6.104   4.406
   76A      C4' 1916   7.448   6.210   4.234
   76A      H4' 1917   7.534   6.210   4.167
   76A      O4' 1918   7.336   6.225   4.150
   76A      C1' 1919   7.319   6.366   4.122
   76A      H1' 1920   7.337   6.385   4.017
   76A       N9 1921   7.183   6.422   4.140
   76A       C8 1922   7.085   6.369   4.217
   76A       H8 1923   7.106   6.290   4.288
   76A       N7 1924   6.971   6.428   4.214
   76A       C5 1925   6.995   6.533   4.120
   76A       C6 1926   6.921   6.647   4.069
   76A       N6 1927   6.801   6.682   4.105
   76A      H61 1928   6.752   6.625   4.172
   76A      H62 1929   6.787   6.781   4.086
   76A       N1 1930   6.989   6.744   4.007
   76A       C2 1931   7.111   6.722   3.969
   76A       H2 1932   7.159   6.811   3.930
   76A       N3 1933   7.190   6.619   3.998
   76A       C4 1934   7.123   6.532   4.078
   76A      C3' 1935   7.458   6.338   4.312
   76A      H3' 1936   7.386   6.322   4.392
   76A      C2' 1937   7.420   6.443   4.204
   76A     H2'1 1938   7.387   6.531   4.259
   76A      O2' 1939   7.530   6.465   4.125
   76A     HO'2 1940   7.599   6.476   4.191
   76A      O3' 1941   7.588   6.351   4.375
   77U        P 1942   7.617   6.466   4.484
   77U      O1P 1943   7.758   6.457   4.514
   77U      O2P 1944   7.520   6.445   4.592
   77U      O5' 1945   7.592   6.594   4.407
   77U      C5' 1946   7.701   6.668   4.356
   77U     H5'1 1947   7.753   6.616   4.276
   77U     H5'2 1948   7.764   6.697   4.440
   77U      C4' 1949   7.641   6.802   4.307
   77U      H4' 1950   7.727   6.851   4.261
   77U      O4' 1951   7.532   6.780   4.215
   77U      C1' 1952   7.440   6.886   4.221
   77U      H1' 1953   7.440   6.938   4.125
   77U       N1 1954   7.303   6.850   4.267
   77U       C6 1955   7.282   6.749   4.355
   77U       H6 1956   7.357   6.690   4.405
   77U       C5 1957   7.153   6.720   4.394
   77U       H5 1958   7.133   6.635   4.456
   77U       C4 1959   7.038   6.804   4.356
   77U       O4 1960   6.924   6.775   4.379
   77U       N3 1961   7.067   6.917   4.286
   77U       H3 1962   6.995   6.986   4.271
   77U       C2 1963   7.199   6.947   4.242
   77U       O2 1964   7.214   7.051   4.180
   77U      C3' 1965   7.584   6.901   4.405
   77U      H3' 1966   7.519   6.854   4.479
   77U      C2' 1967   7.490   6.986   4.324
   77U     H2'1 1968   7.409   7.024   4.386
   77U      O2' 1969   7.570   7.078   4.258
   77U     HO'2 1970   7.653   7.072   4.306
   77U      O3' 1971   7.695   6.976   4.460
   78U        P 1972   7.706   6.993   4.617
   78U      O1P 1973   7.838   7.045   4.665
   78U      O2P 1974   7.646   6.871   4.675
   78U      O5' 1975   7.599   7.102   4.626
   78U      C5' 1976   7.633   7.239   4.595
   78U     H5'1 1977   7.689   7.235   4.501
   78U     H5'2 1978   7.694   7.280   4.675
   78U      C4' 1979   7.513   7.325   4.562
   78U      H4' 1980   7.554   7.418   4.523
   78U      O4' 1981   7.404   7.281   4.483
   78U      C1' 1982   7.280   7.345   4.522
   78U      H1' 1983   7.229   7.393   4.439
   78U       N1 1984   7.185   7.236   4.569
   78U       C6 1985   7.227   7.111   4.621
   78U       H6 1986   7.331   7.083   4.622
   78U       C5 1987   7.133   7.018   4.650
   78U       H5 1988   7.166   6.921   4.683
   78U       C4 1989   6.990   7.054   4.650
   78U       O4 1990   6.901   6.979   4.680
   78U       N3 1991   6.958   7.178   4.593
   78U       H3 1992   6.868   7.218   4.614
   78U       C2 1993   7.045   7.269   4.545
   78U       O2 1994   7.002   7.373   4.505
   78U      C3' 1995   7.444   7.377   4.689
   78U      H3' 1996   7.411   7.283   4.734
   78U      C2' 1997   7.317   7.449   4.637
   78U     H2'1 1998   7.229   7.458   4.701
   78U      O2' 1999   7.356   7.580   4.580
   78U     HO'2 2000   7.286   7.645   4.591
   78U      O3' 2001   7.526   7.456   4.775
   79A        P 2002   7.493   7.469   4.926
   79A      O1P 2003   7.596   7.548   5.002
   79A      O2P 2004   7.458   7.335   4.979
   79A      O5' 2005   7.360   7.549   4.924
   79A      C5' 2006   7.357   7.691   4.907
   79A     H5'1 2007   7.403   7.731   4.817
   79A     H5'2 2008   7.404   7.733   4.997
   79A      C4' 2009   7.209   7.747   4.899
   79A      H4' 2010   7.219   7.853   4.873
   79A      O4' 2011   7.127   7.673   4.798
   79A      C1' 2012   7.000   7.640   4.858
   79A      H1' 2013   6.924   7.670   4.785
   79A       N9 2014   6.981   7.497   4.884
   79A       C8 2015   7.075   7.400   4.892
   79A       H8 2016   7.177   7.431   4.907
   79A       N7 2017   7.020   7.280   4.889
   79A       C5 2018   6.880   7.306   4.896
   79A       C6 2019   6.759   7.230   4.909
   79A       N6 2020   6.768   7.096   4.912
   79A      H61 2021   6.860   7.055   4.905
   79A      H62 2022   6.682   7.042   4.906
   79A       N1 2023   6.640   7.283   4.901
   79A       C2 2024   6.636   7.413   4.898
   79A       H2 2025   6.536   7.449   4.881
   79A       N3 2026   6.740   7.502   4.887
   79A       C4 2027   6.857   7.437   4.887
   79A      C3' 2028   7.140   7.722   5.027
   79A      H3' 2029   7.174   7.624   5.060
   79A      C2' 2030   6.994   7.719   4.986
   79A     H2'1 2031   6.950   7.658   5.065
   79A      O2' 2032   6.944   7.846   4.969
   79A     HO'2 2033   7.010   7.909   5.000
   79A      O3' 2034   7.153   7.821   5.127
   80A        P 2035   7.159   7.774   5.277
   80A      O1P 2036   7.202   7.892   5.351
   80A      O2P 2037   7.249   7.660   5.272
   80A      O5' 2038   7.016   7.731   5.311
   80A      C5' 2039   6.914   7.826   5.347
   80A     H5'1 2040   6.921   7.910   5.278
   80A     H5'2 2041   6.935   7.855   5.450
   80A      C4' 2042   6.779   7.754   5.333
   80A      H4' 2043   6.700   7.828   5.325
   80A      O4' 2044   6.767   7.674   5.215
   80A      C1' 2045   6.683   7.569   5.240
   80A      H1' 2046   6.596   7.562   5.175
   80A       N9 2047   6.754   7.441   5.245
   80A       C8 2048   6.889   7.419   5.244
   80A       H8 2049   6.962   7.496   5.265
   80A       N7 2050   6.928   7.293   5.227
   80A       C5 2051   6.807   7.227   5.231
   80A       C6 2052   6.767   7.092   5.219
   80A       N6 2053   6.849   6.983   5.216
   80A      H61 2054   6.948   6.990   5.235
   80A      H62 2055   6.797   6.898   5.236
   80A       N1 2056   6.640   7.051   5.221
   80A       C2 2057   6.550   7.149   5.237
   80A       H2 2058   6.446   7.119   5.239
   80A       N3 2059   6.568   7.283   5.248
   80A       C4 2060   6.700   7.315   5.240
   80A      C3' 2061   6.744   7.656   5.456
   80A      H3' 2062   6.833   7.596   5.475
   80A      C2' 2063   6.634   7.584   5.386
   80A     H2'1 2064   6.618   7.485   5.428
   80A      O2' 2065   6.508   7.644   5.378
   80A     HO'2 2066   6.486   7.657   5.470
   80A      O3' 2067   6.689   7.732   5.566
   81U        P 2068   6.711   7.683   5.713
   81U      O1P 2069   6.643   7.782   5.796
   81U      O2P 2070   6.857   7.655   5.740
   81U      O5' 2071   6.627   7.549   5.726
   81U      C5' 2072   6.486   7.551   5.716
   81U     H5'1 2073   6.451   7.610   5.631
   81U     H5'2 2074   6.454   7.598   5.809
   81U      C4' 2075   6.421   7.416   5.706
   81U      H4' 2076   6.313   7.432   5.711
   81U      O4' 2077   6.466   7.359   5.581
   81U      C1' 2078   6.485   7.220   5.590
   81U      H1' 2079   6.423   7.176   5.512
   81U       N1 2080   6.623   7.169   5.576
   81U       C6 2081   6.727   7.256   5.591
   81U       H6 2082   6.711   7.358   5.622
   81U       C5 2083   6.849   7.206   5.563
   81U       H5 2084   6.941   7.261   5.581
   81U       C4 2085   6.882   7.071   5.538
   81U       O4 2086   6.994   7.032   5.507
   81U       N3 2087   6.770   6.988   5.545
   81U       H3 2088   6.798   6.892   5.532
   81U       C2 2089   6.638   7.031   5.549
   81U       O2 2090   6.549   6.948   5.530
   81U      C3' 2091   6.454   7.307   5.813
   81U      H3' 2092   6.555   7.318   5.850
   81U      C2' 2093   6.445   7.178   5.734
   81U     H2'1 2094   6.508   7.101   5.778
   81U      O2' 2095   6.315   7.127   5.735
   81U     HO'2 2096   6.301   7.076   5.815
   81U      O3' 2097   6.359   7.318   5.914
   82U        P 2098   6.369   7.233   6.049
   82U      O1P 2099   6.288   7.299   6.157
   82U      O2P 2100   6.512   7.220   6.070
   82U      O5' 2101   6.311   7.088   6.015
   82U      C5' 2102   6.168   7.074   6.010
   82U     H5'1 2103   6.125   7.136   5.932
   82U     H5'2 2104   6.126   7.104   6.106
   82U      C4' 2105   6.128   6.929   5.996
   82U      H4' 2106   6.019   6.931   6.009
   82U      O4' 2107   6.153   6.887   5.860
   82U      C1' 2108   6.167   6.748   5.865
   82U      H1' 2109   6.066   6.713   5.846
   82U       N1 2110   6.259   6.694   5.762
   82U       C6 2111   6.197   6.603   5.676
   82U       H6 2112   6.095   6.568   5.680
   82U       C5 2113   6.271   6.550   5.578
   82U       H5 2114   6.232   6.471   5.516
   82U       C4 2115   6.412   6.587   5.558
   82U       O4 2116   6.482   6.538   5.469
   82U       N3 2117   6.464   6.675   5.649
   82U       H3 2118   6.563   6.678   5.670
   82U       C2 2119   6.390   6.736   5.750
   82U       O2 2120   6.446   6.810   5.833
   82U      C3' 2121   6.200   6.834   6.089
   82U      H3' 2122   6.299   6.874   6.114
   82U      C2' 2123   6.210   6.705   6.005
   82U     H2'1 2124   6.316   6.681   6.010
   82U      O2' 2125   6.131   6.594   6.049
   82U     HO'2 2126   6.161   6.523   5.992
   82U      O3' 2127   6.131   6.808   6.208
   82U      H3T 2128   6.175   6.738   6.257
   8.66373   8.66373   6.12597   0.00000   0.00000   0.00000   0.00000   4.33210   4.33210
