# Supplementary material for: Constant-pH Molecular Dynamics of Cationic Peptide Dendrimers Binding to siRNA
Source: J Chem Inf Model. 2026 Feb 5;66(8):4734–43. doi: 10.1021/acs.jcim.5c02636 (PMC13126635; doi:10.1021/acs.jcim.5c02636)
Supplement: Supplementary file 2 [file ci5c02636_si_002.zip › zip/DMH18_07_out_6.gro]

Protein t= 150000.00000 step= 10000
 2128
    1LY0      N    1   7.735   8.205   2.929
    1LY0     H1    2   7.832   8.194   2.905
    1LY0     H2    3   7.707   8.302   2.926
    1LY0     H3    4   7.718   8.185   3.027
    1LY0     CA    5   7.661   8.119   2.836
    1LY0     HA    6   7.696   8.016   2.845
    1LY0     CB    7   7.695   8.159   2.692
    1LY0    HB1    8   7.803   8.176   2.684
    1LY0    HB2    9   7.638   8.250   2.671
    1LY0     CG   10   7.652   8.063   2.573
    1LY0    HG1   11   7.543   8.063   2.576
    1LY0    HG2   12   7.686   7.963   2.599
    1LY0     CD   13   7.708   8.109   2.441
    1LY0    HD1   14   7.815   8.114   2.462
    1LY0    HD2   15   7.664   8.204   2.412
    1LY0     CE   16   7.675   7.994   2.342
    1LY0    HE1   17   7.567   7.979   2.331
    1LY0    HE2   18   7.723   7.903   2.377
    1LY0     NZ   19   7.717   8.028   2.204
    1LY0    HZ1   20   7.815   8.055   2.197
    1LY0    HZ2   21   7.711   7.949   2.142
    1LY0    HZ3   22   7.653   8.094   2.163
    1LY0      C   23   7.514   8.122   2.859
    1LY0      O   24   7.459   8.217   2.917
    2LER      N   25   7.435   8.024   2.807
    2LER      H   26   7.481   7.937   2.786
    2LER     CA   27   7.287   8.006   2.814
    2LER     HA   28   7.256   8.060   2.903
    2LER     CB   29   7.236   7.861   2.800
    2LER    HB1   30   7.240   7.838   2.694
    2LER    HB2   31   7.129   7.871   2.818
    2LER     CG   32   7.300   7.755   2.886
    2LER     HG   33   7.399   7.717   2.860
    2LER    CD1   34   7.301   7.800   3.038
    2LER   HD11   35   7.217   7.865   3.063
    2LER   HD12   36   7.291   7.712   3.101
    2LER   HD13   37   7.386   7.865   3.061
    2LER    CD2   38   7.216   7.624   2.883
    2LER   HD21   39   7.277   7.536   2.904
    2LER   HD22   40   7.136   7.627   2.958
    2LER   HD23   41   7.171   7.601   2.787
    2LER      C   42   7.233   8.096   2.705
    2LER      O   43   7.281   8.117   2.593
    3LYR      N   44   7.116   8.152   2.737
    3LYR      H   45   7.080   8.130   2.828
    3LYR     CA   46   7.054   8.262   2.664
    3LYR     HA   47   7.132   8.337   2.647
    3LYR     CB   48   6.935   8.309   2.753
    3LYR    HB1   49   6.977   8.336   2.850
    3LYR    HB2   50   6.874   8.221   2.772
    3LYR     CG   51   6.855   8.425   2.698
    3LYR    HG1   52   6.792   8.394   2.615
    3LYR    HG2   53   6.913   8.514   2.671
    3LYR     CD   54   6.759   8.479   2.804
    3LYR    HD1   55   6.804   8.514   2.896
    3LYR    HD2   56   6.677   8.409   2.824
    3LYR     CE   57   6.686   8.607   2.756
    3LYR    HE1   58   6.664   8.602   2.649
    3LYR    HE2   59   6.760   8.686   2.769
    3LYR     NZ   60   6.571   8.645   2.833
    3LYR    HZ1   61   6.576   8.727   2.892
    3LYR      C   62   7.003   8.216   2.525
    3LYR      O   63   7.019   8.288   2.427
    4LY0      N   64   6.962   8.092   2.515
    4LY0      H   65   6.953   8.039   2.600
    4LY0     CA   66   6.916   8.032   2.385
    4LY0     HA   67   6.872   8.104   2.317
    4LY0     CB   68   6.815   7.921   2.420
    4LY0    HB1   69   6.843   7.862   2.507
    4LY0    HB2   70   6.794   7.849   2.341
    4LY0     CG   71   6.678   7.972   2.465
    4LY0    HG1   72   6.626   8.005   2.376
    4LY0    HG2   73   6.694   8.053   2.536
    4LY0     CD   74   6.572   7.879   2.528
    4LY0    HD1   75   6.555   7.793   2.463
    4LY0    HD2   76   6.486   7.946   2.519
    4LY0     CE   77   6.606   7.845   2.672
    4LY0    HE1   78   6.611   7.941   2.723
    4LY0    HE2   79   6.705   7.805   2.688
    4LY0     NZ   80   6.504   7.758   2.737
    4LY0    HZ1   81   6.409   7.793   2.735
    4LY0    HZ2   82   6.505   7.666   2.695
    4LY0    HZ3   83   6.530   7.744   2.834
    4LY0      C   84   7.035   7.976   2.312
    4LY0      O   85   7.013   7.939   2.194
    5LER      N   86   7.157   7.986   2.365
    5LER      H   87   7.161   8.018   2.461
    5LER     CA   88   7.277   7.969   2.285
    5LER     HA   89   7.235   7.949   2.186
    5LER     CB   90   7.358   7.849   2.339
    5LER    HB1   91   7.407   7.884   2.429
    5LER    HB2   92   7.445   7.838   2.275
    5LER     CG   93   7.298   7.702   2.356
    5LER     HG   94   7.193   7.715   2.380
    5LER    CD1   95   7.312   7.621   2.225
    5LER   HD11   96   7.257   7.671   2.145
    5LER   HD12   97   7.417   7.627   2.197
    5LER   HD13   98   7.261   7.525   2.236
    5LER    CD2   99   7.370   7.628   2.462
    5LER   HD21  100   7.476   7.612   2.440
    5LER   HD22  101   7.368   7.684   2.556
    5LER   HD23  102   7.341   7.523   2.468
    5LER      C  103   7.351   8.107   2.270
    5LER      O  104   7.435   8.123   2.181
    6LYR      N  105   7.321   8.212   2.344
    6LYR      H  106   7.257   8.202   2.421
    6LYR     CA  107   7.374   8.352   2.319
    6LYR     HA  108   7.468   8.334   2.268
    6LYR     CB  109   7.398   8.421   2.455
    6LYR    HB1  110   7.445   8.344   2.516
    6LYR    HB2  111   7.301   8.445   2.501
    6LYR     CG  112   7.484   8.549   2.434
    6LYR    HG1  113   7.556   8.529   2.354
    6LYR    HG2  114   7.541   8.558   2.526
    6LYR     CD  115   7.409   8.677   2.403
    6LYR    HD1  116   7.317   8.672   2.462
    6LYR    HD2  117   7.385   8.687   2.298
    6LYR     CE  118   7.482   8.802   2.439
    6LYR    HE1  119   7.438   8.895   2.403
    6LYR    HE2  120   7.579   8.801   2.389
    6LYR     NZ  121   7.504   8.820   2.583
    6LYR    HZ1  122   7.562   8.751   2.628
    6LYR      C  123   7.300   8.432   2.213
    6LYR      O  124   7.362   8.485   2.124
    7LER      N  125   7.168   8.452   2.228
    7LER      H  126   7.131   8.404   2.308
    7LER     CA  127   7.080   8.518   2.138
    7LER     HA  128   7.120   8.619   2.138
    7LER     CB  129   6.936   8.516   2.196
    7LER    HB1  130   6.905   8.412   2.207
    7LER    HB2  131   6.864   8.556   2.125
    7LER     CG  132   6.904   8.581   2.334
    7LER     HG  133   6.975   8.545   2.407
    7LER    CD1  134   6.906   8.727   2.314
    7LER   HD11  135   6.835   8.761   2.239
    7LER   HD12  136   6.875   8.762   2.412
    7LER   HD13  137   7.006   8.753   2.278
    7LER    CD2  138   6.764   8.544   2.386
    7LER   HD21  139   6.741   8.594   2.480
    7LER   HD22  140   6.684   8.582   2.323
    7LER   HD23  141   6.757   8.436   2.403
    7LER      C  142   7.083   8.468   1.994
    7LER      O  143   7.141   8.362   1.962
    8LER      N  144   7.010   8.538   1.904
    8LER      H  145   6.967   8.618   1.947
    8LER     CA  146   7.033   8.521   1.758
    8LER     HA  147   7.132   8.479   1.741
    8LER     CB  148   7.016   8.658   1.694
    8LER    HB1  149   7.074   8.722   1.760
    8LER    HB2  150   6.911   8.687   1.707
    8LER     CG  151   7.042   8.677   1.545
    8LER     HG  152   6.961   8.619   1.502
    8LER    CD1  153   7.032   8.819   1.495
    8LER   HD11  154   7.019   8.818   1.387
    8LER   HD12  155   6.944   8.860   1.546
    8LER   HD13  156   7.120   8.876   1.526
    8LER    CD2  157   7.177   8.623   1.509
    8LER   HD21  158   7.259   8.672   1.562
    8LER   HD22  159   7.168   8.517   1.535
    8LER   HD23  160   7.179   8.627   1.400
    8LER      C  161   6.929   8.420   1.698
    8LER      O  162   6.804   8.423   1.709
    9LYR      N  163   6.987   8.322   1.626
    9LYR      H  164   7.088   8.322   1.630
    9LYR     CA  165   6.920   8.200   1.585
    9LYR     HA  166   6.883   8.156   1.678
    9LYR     CB  167   7.019   8.109   1.506
    9LYR    HB1  168   6.966   8.024   1.462
    9LYR    HB2  169   7.087   8.054   1.572
    9LYR     CG  170   7.096   8.171   1.392
    9LYR    HG1  171   7.170   8.236   1.438
    9LYR    HG2  172   7.028   8.224   1.325
    9LYR     CD  173   7.171   8.061   1.314
    9LYR    HD1  174   7.094   7.994   1.276
    9LYR    HD2  175   7.237   8.010   1.384
    9LYR     CE  176   7.247   8.122   1.196
    9LYR    HE1  177   7.186   8.199   1.148
    9LYR    HE2  178   7.276   8.036   1.136
    9LYR     NZ  179   7.370   8.181   1.247
    9LYR    HZ1  180   7.441   8.123   1.291
    9LYR      C  181   6.793   8.222   1.501
    9LYR      O  182   6.700   8.145   1.515
   10LER      N  183   6.778   8.328   1.428
   10LER      H  184   6.856   8.391   1.428
   10LER     CA  185   6.659   8.358   1.347
   10LER     HA  186   6.636   8.270   1.287
   10LER     CB  187   6.690   8.475   1.249
   10LER    HB1  188   6.792   8.463   1.213
   10LER    HB2  189   6.677   8.563   1.313
   10LER     CG  190   6.591   8.488   1.131
   10LER     HG  191   6.490   8.473   1.169
   10LER    CD1  192   6.625   8.620   1.074
   10LER   HD11  193   6.596   8.709   1.131
   10LER   HD12  194   6.730   8.629   1.046
   10LER   HD13  195   6.571   8.626   0.979
   10LER    CD2  196   6.614   8.391   1.019
   10LER   HD21  197   6.714   8.399   0.977
   10LER   HD22  198   6.600   8.291   1.059
   10LER   HD23  199   6.533   8.400   0.946
   10LER      C  200   6.535   8.392   1.435
   10LER      O  201   6.426   8.350   1.405
   11LER      N  202   6.557   8.459   1.549
   11LER      H  203   6.654   8.465   1.575
   11LER     CA  204   6.454   8.491   1.650
   11LER     HA  205   6.369   8.515   1.587
   11LER     CB  206   6.495   8.624   1.721
   11LER    HB1  207   6.568   8.606   1.799
   11LER    HB2  208   6.403   8.662   1.766
   11LER     CG  209   6.552   8.738   1.633
   11LER     HG  210   6.626   8.692   1.568
   11LER    CD1  211   6.453   8.801   1.536
   11LER   HD11  212   6.358   8.829   1.582
   11LER   HD12  213   6.501   8.893   1.501
   11LER   HD13  214   6.449   8.731   1.453
   11LER    CD2  215   6.609   8.844   1.727
   11LER   HD21  216   6.533   8.879   1.797
   11LER   HD22  217   6.682   8.800   1.794
   11LER   HD23  218   6.662   8.920   1.670
   11LER      C  219   6.411   8.377   1.743
   11LER      O  220   6.300   8.381   1.795
   12LER      N  221   6.497   8.272   1.761
   12LER      H  222   6.594   8.271   1.735
   12LER     CA  223   6.464   8.154   1.849
   12LER     HA  224   6.403   8.193   1.930
   12LER     CB  225   6.592   8.103   1.907
   12LER    HB1  226   6.651   8.070   1.822
   12LER    HB2  227   6.578   8.012   1.966
   12LER     CG  228   6.682   8.208   1.978
   12LER     HG  229   6.719   8.280   1.906
   12LER    CD1  230   6.611   8.299   2.078
   12LER   HD11  231   6.683   8.364   2.128
   12LER   HD12  232   6.546   8.367   2.022
   12LER   HD13  233   6.544   8.244   2.145
   12LER    CD2  234   6.798   8.137   2.057
   12LER   HD21  235   6.755   8.084   2.141
   12LER   HD22  236   6.856   8.079   1.985
   12LER   HD23  237   6.863   8.218   2.092
   12LER      C  238   6.380   8.048   1.779
   12LER      O  239   6.332   7.955   1.849
   13LER      N  240   6.374   8.050   1.649
   13LER      H  241   6.416   8.126   1.598
   13LER     CA  242   6.279   7.972   1.567
   13LER     HA  243   6.293   7.870   1.602
   13LER     CB  244   6.304   7.982   1.414
   13LER    HB1  245   6.311   8.089   1.393
   13LER    HB2  246   6.217   7.945   1.359
   13LER     CG  247   6.432   7.921   1.363
   13LER     HG  248   6.515   7.978   1.404
   13LER    CD1  249   6.463   7.771   1.380
   13LER   HD11  250   6.444   7.741   1.483
   13LER   HD12  251   6.410   7.712   1.306
   13LER   HD13  252   6.569   7.760   1.358
   13LER    CD2  253   6.446   7.958   1.210
   13LER   HD21  254   6.439   8.066   1.209
   13LER   HD22  255   6.549   7.932   1.183
   13LER   HD23  256   6.371   7.903   1.153
   13LER      C  257   6.132   8.005   1.597
   13LER      O  258   6.086   8.120   1.628
   14NH2      N  259   6.045   7.913   1.587
   14NH2     H1  260   6.080   7.818   1.583
   14NH2     H2  261   5.947   7.934   1.597
   15LY0      N  262   6.050   8.322   3.123
   15LY0     H1  263   5.957   8.283   3.125
   15LY0     H2  264   6.049   8.404   3.182
   15LY0     H3  265   6.108   8.242   3.146
   15LY0     CA  266   6.090   8.367   2.988
   15LY0     HA  267   6.009   8.430   2.952
   15LY0     CB  268   6.113   8.254   2.887
   15LY0    HB1  269   6.044   8.173   2.907
   15LY0    HB2  270   6.217   8.223   2.899
   15LY0     CG  271   6.093   8.299   2.738
   15LY0    HG1  272   6.157   8.385   2.717
   15LY0    HG2  273   5.997   8.350   2.730
   15LY0     CD  274   6.118   8.195   2.624
   15LY0    HD1  275   6.064   8.102   2.645
   15LY0    HD2  276   6.224   8.173   2.634
   15LY0     CE  277   6.090   8.267   2.491
   15LY0    HE1  278   6.176   8.326   2.458
   15LY0    HE2  279   6.008   8.337   2.507
   15LY0     NZ  280   6.052   8.171   2.380
   15LY0    HZ1  281   5.974   8.110   2.400
   15LY0    HZ2  282   6.016   8.233   2.308
   15LY0    HZ3  283   6.132   8.122   2.343
   15LY0      C  284   6.210   8.460   3.000
   15LY0      O  285   6.280   8.455   3.102
   16LER      N  286   6.232   8.552   2.904
   16LER      H  287   6.172   8.562   2.824
   16LER     CA  288   6.339   8.654   2.901
   16LER     HA  289   6.386   8.662   2.999
   16LER     CB  290   6.296   8.785   2.833
   16LER    HB1  291   6.263   8.754   2.734
   16LER    HB2  292   6.375   8.858   2.818
   16LER     CG  293   6.186   8.855   2.910
   16LER     HG  294   6.106   8.782   2.909
   16LER    CD1  295   6.246   8.899   3.048
   16LER   HD11  296   6.325   8.971   3.029
   16LER   HD12  297   6.176   8.951   3.114
   16LER   HD13  298   6.271   8.805   3.097
   16LER    CD2  299   6.140   8.980   2.839
   16LER   HD21  300   6.065   9.033   2.898
   16LER   HD22  301   6.225   9.043   2.813
   16LER   HD23  302   6.088   8.944   2.750
   16LER      C  303   6.450   8.594   2.813
   16LER      O  304   6.426   8.502   2.728
   17LY0      N  305   6.688   9.495   2.454
   17LY0     H1  306   6.616   9.566   2.450
   17LY0     H2  307   6.766   9.534   2.505
   17LY0     H3  308   6.728   9.459   2.368
   17LY0     CA  309   6.635   9.376   2.528
   17LY0     HA  310   6.535   9.355   2.490
   17LY0     CB  311   6.639   9.403   2.682
   17LY0    HB1  312   6.738   9.417   2.725
   17LY0    HB2  313   6.613   9.311   2.733
   17LY0     CG  314   6.538   9.522   2.721
   17LY0    HG1  315   6.454   9.528   2.651
   17LY0    HG2  316   6.598   9.613   2.723
   17LY0     CD  317   6.493   9.494   2.869
   17LY0    HD1  318   6.579   9.481   2.935
   17LY0    HD2  319   6.430   9.405   2.867
   17LY0     CE  320   6.414   9.615   2.929
   17LY0    HE1  321   6.366   9.581   3.021
   17LY0    HE2  322   6.341   9.642   2.853
   17LY0     NZ  323   6.501   9.738   2.956
   17LY0    HZ1  324   6.445   9.803   3.009
   17LY0    HZ2  325   6.588   9.719   3.004
   17LY0    HZ3  326   6.530   9.785   2.872
   17LY0      C  327   6.704   9.244   2.492
   17LY0      O  328   6.824   9.238   2.485
   18LER      N  329   6.624   9.141   2.499
   18LER      H  330   6.525   9.161   2.512
   18LER     CA  331   6.670   9.003   2.492
   18LER     HA  332   6.756   9.000   2.425
   18LER     CB  333   6.562   8.914   2.432
   18LER    HB1  334   6.479   8.907   2.503
   18LER    HB2  335   6.604   8.815   2.411
   18LER     CG  336   6.498   8.970   2.305
   18LER     HG  337   6.441   9.061   2.322
   18LER    CD1  338   6.604   8.990   2.201
   18LER   HD11  339   6.666   9.075   2.230
   18LER   HD12  340   6.665   8.901   2.187
   18LER   HD13  341   6.562   9.010   2.103
   18LER    CD2  342   6.398   8.866   2.260
   18LER   HD21  343   6.448   8.775   2.227
   18LER   HD22  344   6.338   8.839   2.347
   18LER   HD23  345   6.345   8.909   2.175
   18LER      C  346   6.716   8.950   2.624
   18LER      O  347   6.641   8.959   2.724
   19LYR      N  348   6.841   8.906   2.642
   19LYR      H  349   6.902   8.899   2.562
   19LYR     CA  350   6.895   8.891   2.775
   19LYR     HA  351   6.825   8.851   2.848
   19LYR     CB  352   6.946   9.031   2.832
   19LYR    HB1  353   6.963   9.025   2.940
   19LYR    HB2  354   6.863   9.102   2.824
   19LYR     CG  355   7.070   9.092   2.760
   19LYR    HG1  356   7.060   9.083   2.652
   19LYR    HG2  357   7.161   9.042   2.795
   19LYR     CD  358   7.091   9.244   2.778
   19LYR    HD1  359   7.085   9.267   2.884
   19LYR    HD2  360   7.005   9.291   2.731
   19LYR     CE  361   7.226   9.299   2.715
   19LYR    HE1  362   7.308   9.272   2.782
   19LYR    HE2  363   7.226   9.408   2.712
   19LYR     NZ  364   7.254   9.244   2.587
   19LYR    HZ1  365   7.270   9.145   2.576
   19LYR      C  366   7.011   8.793   2.767
   19LYR      O  367   7.051   8.762   2.655
   20LY0      N  368   7.062   8.745   2.882
   20LY0      H  369   7.014   8.779   2.964
   20LY0     CA  370   7.164   8.637   2.901
   20LY0     HA  371   7.124   8.562   2.832
   20LY0     CB  372   7.153   8.570   3.039
   20LY0    HB1  373   7.046   8.556   3.053
   20LY0    HB2  374   7.187   8.635   3.120
   20LY0     CG  375   7.232   8.438   3.031
   20LY0    HG1  376   7.338   8.460   3.040
   20LY0    HG2  377   7.205   8.377   2.945
   20LY0     CD  378   7.192   8.360   3.152
   20LY0    HD1  379   7.090   8.324   3.141
   20LY0    HD2  380   7.196   8.414   3.247
   20LY0     CE  381   7.290   8.242   3.156
   20LY0    HE1  382   7.393   8.275   3.154
   20LY0    HE2  383   7.277   8.192   3.060
   20LY0     NZ  384   7.258   8.162   3.279
   20LY0    HZ1  385   7.166   8.126   3.300
   20LY0    HZ2  386   7.314   8.078   3.273
   20LY0    HZ3  387   7.297   8.211   3.358
   20LY0      C  388   7.302   8.688   2.867
   20LY0      O  389   7.388   8.601   2.844
   21LER      N  390   7.333   8.817   2.873
   21LER      H  391   7.268   8.878   2.920
   21LER     CA  392   7.451   8.879   2.814
   21LER     HA  393   7.538   8.815   2.828
   21LER     CB  394   7.474   9.017   2.884
   21LER    HB1  395   7.472   8.998   2.992
   21LER    HB2  396   7.387   9.078   2.861
   21LER     CG  397   7.599   9.099   2.846
   21LER     HG  398   7.686   9.040   2.874
   21LER    CD1  399   7.622   9.121   2.700
   21LER   HD11  400   7.525   9.144   2.655
   21LER   HD12  401   7.686   9.208   2.689
   21LER   HD13  402   7.667   9.030   2.659
   21LER    CD2  403   7.582   9.238   2.913
   21LER   HD21  404   7.645   9.320   2.878
   21LER   HD22  405   7.482   9.273   2.890
   21LER   HD23  406   7.606   9.232   3.019
   21LER      C  407   7.425   8.891   2.658
   21LER      O  408   7.337   8.964   2.610
   22LY0      N  409   7.662   9.094   2.067
   22LY0     H1  410   7.681   8.994   2.069
   22LY0     H2  411   7.737   9.140   2.016
   22LY0     H3  412   7.581   9.100   2.007
   22LY0     CA  413   7.630   9.152   2.192
   22LY0     HA  414   7.629   9.259   2.171
   22LY0     CB  415   7.725   9.133   2.313
   22LY0    HB1  416   7.731   9.027   2.339
   22LY0    HB2  417   7.686   9.199   2.391
   22LY0     CG  418   7.864   9.189   2.293
   22LY0    HG1  419   7.847   9.295   2.272
   22LY0    HG2  420   7.919   9.132   2.218
   22LY0     CD  421   7.951   9.172   2.422
   22LY0    HD1  422   7.965   9.067   2.446
   22LY0    HD2  423   7.900   9.215   2.509
   22LY0     CE  424   8.083   9.243   2.422
   22LY0    HE1  425   8.135   9.193   2.340
   22LY0    HE2  426   8.141   9.222   2.512
   22LY0     NZ  427   8.065   9.390   2.406
   22LY0    HZ1  428   8.006   9.420   2.482
   22LY0    HZ2  429   8.151   9.442   2.399
   22LY0    HZ3  430   8.018   9.417   2.320
   22LY0      C  431   7.485   9.132   2.231
   22LY0      O  432   7.426   9.032   2.190
   23LER      N  433   7.423   9.226   2.308
   23LER      H  434   7.484   9.306   2.322
   23LER     CA  435   7.276   9.241   2.337
   23LER     HA  436   7.226   9.146   2.355
   23LER     CB  437   7.207   9.310   2.220
   23LER    HB1  438   7.245   9.273   2.125
   23LER    HB2  439   7.233   9.416   2.219
   23LER     CG  440   7.056   9.295   2.224
   23LER     HG  441   7.023   9.331   2.322
   23LER    CD1  442   6.992   9.389   2.120
   23LER   HD11  443   6.884   9.381   2.134
   23LER   HD12  444   7.018   9.483   2.167
   23LER   HD13  445   7.040   9.386   2.022
   23LER    CD2  446   7.007   9.156   2.183
   23LER   HD21  447   7.014   9.087   2.266
   23LER   HD22  448   6.902   9.156   2.152
   23LER   HD23  449   7.067   9.116   2.101
   23LER      C  450   7.246   9.313   2.476
   23LER      O  451   7.246   9.437   2.485
   24LY0      N  452   7.339   7.188   0.442
   24LY0     H1  453   7.348   7.173   0.342
   24LY0     H2  454   7.325   7.283   0.472
   24LY0     H3  455   7.262   7.136   0.481
   24LY0     CA  456   7.466   7.149   0.501
   24LY0     HA  457   7.548   7.196   0.447
   24LY0     CB  458   7.482   6.998   0.476
   24LY0    HB1  459   7.454   6.968   0.375
   24LY0    HB2  460   7.402   6.948   0.530
   24LY0     CG  461   7.618   6.939   0.502
   24LY0    HG1  462   7.637   6.932   0.609
   24LY0    HG2  463   7.699   6.997   0.457
   24LY0     CD  464   7.628   6.806   0.436
   24LY0    HD1  465   7.611   6.812   0.329
   24LY0    HD2  466   7.555   6.736   0.476
   24LY0     CE  467   7.775   6.746   0.451
   24LY0    HE1  468   7.773   6.642   0.418
   24LY0    HE2  469   7.820   6.743   0.550
   24LY0     NZ  470   7.876   6.808   0.368
   24LY0    HZ1  471   7.963   6.763   0.390
   24LY0    HZ2  472   7.859   6.793   0.270
   24LY0    HZ3  473   7.890   6.905   0.396
   24LY0      C  474   7.490   7.181   0.652
   24LY0      O  475   7.600   7.171   0.701
   25LER      N  476   7.381   7.224   0.711
   25LER      H  477   7.305   7.247   0.648
   25LER     CA  478   7.378   7.262   0.854
   25LER     HA  479   7.461   7.217   0.909
   25LER     CB  480   7.245   7.209   0.914
   25LER    HB1  481   7.223   7.106   0.886
   25LER    HB2  482   7.175   7.275   0.863
   25LER     CG  483   7.237   7.216   1.069
   25LER     HG  484   7.248   7.318   1.104
   25LER    CD1  485   7.095   7.174   1.106
   25LER   HD11  486   7.025   7.248   1.067
   25LER   HD12  487   7.069   7.073   1.075
   25LER   HD13  488   7.075   7.178   1.213
   25LER    CD2  489   7.340   7.133   1.135
   25LER   HD21  490   7.441   7.153   1.100
   25LER   HD22  491   7.325   7.142   1.242
   25LER   HD23  492   7.312   7.029   1.115
   25LER      C  493   7.405   7.411   0.875
   25LER      O  494   7.470   7.456   0.974
   26LYR      N  495   7.350   7.496   0.787
   26LYR      H  496   7.283   7.455   0.723
   26LYR     CA  497   7.357   7.644   0.808
   26LYR     HA  498   7.303   7.667   0.900
   26LYR     CB  499   7.296   7.708   0.685
   26LYR    HB1  500   7.191   7.678   0.686
   26LYR    HB2  501   7.355   7.683   0.597
   26LYR     CG  502   7.293   7.862   0.689
   26LYR    HG1  503   7.395   7.886   0.660
   26LYR    HG2  504   7.279   7.898   0.791
   26LYR     CD  505   7.183   7.925   0.591
   26LYR    HD1  506   7.084   7.884   0.607
   26LYR    HD2  507   7.214   7.907   0.488
   26LYR     CE  508   7.185   8.077   0.602
   26LYR    HE1  509   7.187   8.106   0.707
   26LYR    HE2  510   7.100   8.124   0.551
   26LYR     NZ  511   7.309   8.125   0.555
   26LYR    HZ1  512   7.372   8.147   0.631
   26LYR      C  513   7.499   7.704   0.832
   26LYR      O  514   7.503   7.796   0.909
   27LY0      N  515   7.600   7.648   0.767
   27LY0      H  516   7.579   7.570   0.707
   27LY0     CA  517   7.743   7.688   0.794
   27LY0     HA  518   7.756   7.796   0.796
   27LY0     CB  519   7.826   7.633   0.680
   27LY0    HB1  520   7.795   7.668   0.581
   27LY0    HB2  521   7.832   7.524   0.668
   27LY0     CG  522   7.974   7.671   0.691
   27LY0    HG1  523   8.029   7.619   0.613
   27LY0    HG2  524   8.016   7.637   0.785
   27LY0     CD  525   7.988   7.823   0.664
   27LY0    HD1  526   7.935   7.882   0.739
   27LY0    HD2  527   7.935   7.839   0.570
   27LY0     CE  528   8.139   7.868   0.663
   27LY0    HE1  529   8.135   7.976   0.646
   27LY0    HE2  530   8.205   7.823   0.588
   27LY0     NZ  531   8.209   7.834   0.785
   27LY0    HZ1  532   8.308   7.853   0.775
   27LY0    HZ2  533   8.173   7.897   0.856
   27LY0    HZ3  534   8.199   7.745   0.829
   27LY0      C  535   7.800   7.639   0.926
   27LY0      O  536   7.891   7.706   0.975
   28LER      N  537   7.752   7.533   0.995
   28LER      H  538   7.669   7.496   0.949
   28LER     CA  539   7.799   7.487   1.126
   28LER     HA  540   7.906   7.507   1.125
   28LER     CB  541   7.767   7.334   1.132
   28LER    HB1  542   7.661   7.334   1.109
   28LER    HB2  543   7.783   7.299   1.234
   28LER     CG  544   7.845   7.230   1.050
   28LER     HG  545   7.818   7.237   0.945
   28LER    CD1  546   7.993   7.246   1.069
   28LER   HD11  547   8.009   7.242   1.176
   28LER   HD12  548   8.047   7.165   1.019
   28LER   HD13  549   8.024   7.344   1.034
   28LER    CD2  550   7.815   7.085   1.104
   28LER   HD21  551   7.707   7.076   1.099
   28LER   HD22  552   7.855   7.002   1.046
   28LER   HD23  553   7.842   7.072   1.208
   28LER      C  554   7.744   7.564   1.249
   28LER      O  555   7.759   7.514   1.362
   29LYR      N  556   7.682   7.679   1.225
   29LYR      H  557   7.680   7.703   1.127
   29LYR     CA  558   7.617   7.769   1.314
   29LYR     HA  559   7.611   7.715   1.408
   29LYR     CB  560   7.468   7.796   1.273
   29LYR    HB1  561   7.465   7.878   1.200
   29LYR    HB2  562   7.420   7.832   1.364
   29LYR     CG  563   7.386   7.681   1.226
   29LYR    HG1  564   7.389   7.600   1.298
   29LYR    HG2  565   7.424   7.632   1.136
   29LYR     CD  566   7.242   7.717   1.194
   29LYR    HD1  567   7.244   7.775   1.102
   29LYR    HD2  568   7.206   7.784   1.272
   29LYR     CE  569   7.162   7.586   1.182
   29LYR    HE1  570   7.183   7.521   1.266
   29LYR    HE2  571   7.186   7.522   1.098
   29LYR     NZ  572   7.021   7.619   1.184
   29LYR    HZ1  573   6.985   7.663   1.267
   29LYR      C  574   7.675   7.903   1.340
   29LYR      O  575   7.718   7.975   1.253
   30LER      N  576   7.681   7.939   1.468
   30LER      H  577   7.648   7.864   1.527
   30LER     CA  578   7.707   8.079   1.517
   30LER     HA  579   7.809   8.105   1.487
   30LER     CB  580   7.717   8.073   1.668
   30LER    HB1  581   7.800   8.007   1.696
   30LER    HB2  582   7.618   8.039   1.696
   30LER     CG  583   7.755   8.204   1.730
   30LER     HG  584   7.673   8.273   1.714
   30LER    CD1  585   7.774   8.189   1.880
   30LER   HD11  586   7.695   8.141   1.937
   30LER   HD12  587   7.867   8.143   1.911
   30LER   HD13  588   7.782   8.288   1.924
   30LER    CD2  589   7.878   8.267   1.672
   30LER   HD21  590   7.959   8.195   1.674
   30LER   HD22  591   7.867   8.294   1.567
   30LER   HD23  592   7.905   8.358   1.727
   30LER      C  593   7.597   8.172   1.477
   30LER      O  594   7.481   8.164   1.515
   31LER      N  595   7.617   8.252   1.368
   31LER      H  596   7.715   8.265   1.347
   31LER     CA  597   7.533   8.358   1.312
   31LER     HA  598   7.572   8.384   1.213
   31LER     CB  599   7.525   8.471   1.412
   31LER    HB1  600   7.490   8.429   1.507
   31LER    HB2  601   7.455   8.548   1.382
   31LER     CG  602   7.660   8.538   1.447
   31LER     HG  603   7.739   8.464   1.454
   31LER    CD1  604   7.708   8.639   1.337
   31LER   HD11  605   7.648   8.729   1.345
   31LER   HD12  606   7.815   8.651   1.349
   31LER   HD13  607   7.683   8.607   1.236
   31LER    CD2  608   7.646   8.610   1.584
   31LER   HD21  609   7.646   8.535   1.663
   31LER   HD22  610   7.714   8.693   1.600
   31LER   HD23  611   7.543   8.645   1.578
   31LER      C  612   7.393   8.309   1.274
   31LER      O  613   7.320   8.398   1.222
   32LY0      N  614   7.407   8.494   0.108
   32LY0     H1  615   7.365   8.570   0.055
   32LY0     H2  616   7.497   8.475   0.066
   32LY0     H3  617   7.349   8.412   0.117
   32LY0     CA  618   7.423   8.552   0.249
   32LY0     HA  619   7.340   8.617   0.276
   32LY0     CB  620   7.549   8.639   0.247
   32LY0    HB1  621   7.544   8.694   0.153
   32LY0    HB2  622   7.627   8.563   0.242
   32LY0     CG  623   7.562   8.739   0.363
   32LY0    HG1  624   7.662   8.781   0.358
   32LY0    HG2  625   7.558   8.687   0.459
   32LY0     CD  626   7.463   8.854   0.351
   32LY0    HD1  627   7.370   8.813   0.312
   32LY0    HD2  628   7.503   8.938   0.295
   32LY0     CE  629   7.441   8.911   0.489
   32LY0    HE1  630   7.532   8.957   0.527
   32LY0    HE2  631   7.410   8.837   0.562
   32LY0     NZ  632   7.344   9.019   0.486
   32LY0    HZ1  633   7.254   8.974   0.484
   32LY0    HZ2  634   7.361   9.064   0.575
   32LY0    HZ3  635   7.354   9.093   0.418
   32LY0      C  636   7.447   8.448   0.361
   32LY0      O  637   7.426   8.472   0.481
   33LER      N  638   7.490   8.331   0.319
   33LER      H  639   7.511   8.331   0.221
   33LER     CA  640   7.482   8.207   0.394
   33LER     HA  641   7.540   8.224   0.485
   33LER     CB  642   7.551   8.092   0.324
   33LER    HB1  643   7.652   8.122   0.295
   33LER    HB2  644   7.494   8.063   0.236
   33LER     CG  645   7.552   7.963   0.419
   33LER     HG  646   7.449   7.937   0.443
   33LER    CD1  647   7.620   7.843   0.349
   33LER   HD11  648   7.602   7.832   0.242
   33LER   HD12  649   7.728   7.856   0.355
   33LER   HD13  650   7.596   7.751   0.401
   33LER    CD2  651   7.627   7.990   0.550
   33LER   HD21  652   7.728   8.029   0.534
   33LER   HD22  653   7.569   8.055   0.616
   33LER   HD23  654   7.642   7.897   0.604
   33LER      C  655   7.333   8.168   0.432
   33LER      O  656   7.256   8.154   0.337
   34LY0      N  657   6.320   6.592   1.894
   34LY0     H1  658   6.360   6.499   1.897
   34LY0     H2  659   6.226   6.588   1.858
   34LY0     H3  660   6.320   6.642   1.981
   34LY0     CA  661   6.404   6.669   1.796
   34LY0     HA  662   6.394   6.629   1.695
   34LY0     CB  663   6.552   6.664   1.840
   34LY0    HB1  664   6.590   6.562   1.839
   34LY0    HB2  665   6.563   6.705   1.941
   34LY0     CG  666   6.640   6.737   1.739
   34LY0    HG1  667   6.633   6.845   1.751
   34LY0    HG2  668   6.619   6.702   1.638
   34LY0     CD  669   6.786   6.707   1.778
   34LY0    HD1  670   6.804   6.603   1.755
   34LY0    HD2  671   6.807   6.728   1.883
   34LY0     CE  672   6.879   6.786   1.686
   34LY0    HE1  673   6.864   6.893   1.704
   34LY0    HE2  674   6.857   6.767   1.581
   34LY0     NZ  675   7.027   6.744   1.701
   34LY0    HZ1  676   7.050   6.729   1.799
   34LY0    HZ2  677   7.054   6.669   1.639
   34LY0    HZ3  678   7.083   6.822   1.670
   34LY0      C  679   6.350   6.814   1.787
   34LY0      O  680   6.351   6.892   1.882
   35LER      N  681   6.295   6.849   1.677
   35LER      H  682   6.293   6.782   1.601
   35LER     CA  683   6.246   6.989   1.645
   35LER     HA  684   6.200   7.036   1.732
   35LER     CB  685   6.145   6.961   1.535
   35LER    HB1  686   6.202   6.931   1.447
   35LER    HB2  687   6.112   7.059   1.499
   35LER     CG  688   6.021   6.871   1.563
   35LER     HG  689   6.038   6.765   1.576
   35LER    CD1  690   5.953   6.929   1.692
   35LER   HD11  691   5.856   6.882   1.711
   35LER   HD12  692   6.027   6.928   1.772
   35LER   HD13  693   5.924   7.031   1.668
   35LER    CD2  694   5.919   6.872   1.451
   35LER   HD21  695   5.971   6.847   1.359
   35LER   HD22  696   5.834   6.805   1.470
   35LER   HD23  697   5.889   6.976   1.448
   35LER      C  698   6.357   7.089   1.600
   35LER      O  699   6.466   7.051   1.560
   36LYR      N  700   6.320   7.213   1.613
   36LYR      H  701   6.221   7.224   1.629
   36LYR     CA  702   6.404   7.327   1.577
   36LYR     HA  703   6.495   7.326   1.637
   36LYR     CB  704   6.328   7.459   1.600
   36LYR    HB1  705   6.237   7.450   1.540
   36LYR    HB2  706   6.381   7.549   1.569
   36LYR     CG  707   6.294   7.480   1.754
   36LYR    HG1  708   6.260   7.390   1.807
   36LYR    HG2  709   6.219   7.558   1.767
   36LYR     CD  710   6.420   7.530   1.828
   36LYR    HD1  711   6.438   7.627   1.781
   36LYR    HD2  712   6.506   7.465   1.812
   36LYR     CE  713   6.415   7.562   1.979
   36LYR    HE1  714   6.361   7.655   1.996
   36LYR    HE2  715   6.514   7.581   2.020
   36LYR     NZ  716   6.354   7.448   2.045
   36LYR    HZ1  717   6.420   7.372   2.050
   36LYR      C  718   6.436   7.316   1.425
   36LYR      O  719   6.353   7.261   1.348
   37LY0      N  720   6.554   7.367   1.380
   37LY0      H  721   6.606   7.418   1.450
   37LY0     CA  722   6.604   7.381   1.243
   37LY0     HA  723   6.523   7.404   1.173
   37LY0     CB  724   6.701   7.268   1.204
   37LY0    HB1  725   6.780   7.243   1.274
   37LY0    HB2  726   6.748   7.292   1.108
   37LY0     CG  727   6.624   7.133   1.187
   37LY0    HG1  728   6.543   7.135   1.115
   37LY0    HG2  729   6.597   7.116   1.291
   37LY0     CD  730   6.704   7.020   1.134
   37LY0    HD1  731   6.803   7.014   1.178
   37LY0    HD2  732   6.712   7.029   1.025
   37LY0     CE  733   6.635   6.886   1.163
   37LY0    HE1  734   6.550   6.871   1.097
   37LY0    HE2  735   6.608   6.896   1.268
   37LY0     NZ  736   6.723   6.765   1.148
   37LY0    HZ1  737   6.671   6.685   1.117
   37LY0    HZ2  738   6.800   6.785   1.086
   37LY0    HZ3  739   6.753   6.736   1.240
   37LY0      C  740   6.689   7.513   1.229
   37LY0      O  741   6.751   7.572   1.317
   38LER      N  742   6.707   7.562   1.107
   38LER      H  743   6.664   7.510   1.032
   38LER     CA  744   6.803   7.671   1.076
   38LER     HA  745   6.784   7.751   1.147
   38LER     CB  746   6.758   7.738   0.942
   38LER    HB1  747   6.660   7.780   0.964
   38LER    HB2  748   6.753   7.663   0.863
   38LER     CG  749   6.848   7.858   0.900
   38LER     HG  750   6.954   7.833   0.896
   38LER    CD1  751   6.794   7.927   0.779
   38LER   HD11  752   6.692   7.962   0.794
   38LER   HD12  753   6.859   7.999   0.729
   38LER   HD13  754   6.780   7.849   0.704
   38LER    CD2  755   6.842   7.974   1.008
   38LER   HD21  756   6.880   7.947   1.107
   38LER   HD22  757   6.913   8.049   0.974
   38LER   HD23  758   6.744   8.021   1.012
   38LER      C  759   6.953   7.628   1.071
   38LER      O  760   6.997   7.578   0.965
   39LY0      N  761   6.393   7.092   2.543
   39LY0     H1  762   6.473   7.057   2.594
   39LY0     H2  763   6.316   7.028   2.555
   39LY0     H3  764   6.362   7.176   2.590
   39LY0     CA  765   6.410   7.113   2.395
   39LY0     HA  766   6.375   7.016   2.359
   39LY0     CB  767   6.556   7.128   2.342
   39LY0    HB1  768   6.553   7.126   2.233
   39LY0    HB2  769   6.619   7.045   2.375
   39LY0     CG  770   6.624   7.247   2.393
   39LY0    HG1  771   6.616   7.250   2.501
   39LY0    HG2  772   6.579   7.337   2.350
   39LY0     CD  773   6.777   7.261   2.363
   39LY0    HD1  774   6.833   7.175   2.400
   39LY0    HD2  775   6.830   7.343   2.413
   39LY0     CE  776   6.798   7.277   2.222
   39LY0    HE1  777   6.723   7.351   2.195
   39LY0    HE2  778   6.781   7.181   2.172
   39LY0     NZ  779   6.931   7.323   2.197
   39LY0    HZ1  780   6.941   7.423   2.201
   39LY0    HZ2  781   6.999   7.285   2.262
   39LY0    HZ3  782   6.970   7.292   2.109
   39LY0      C  783   6.322   7.219   2.347
   39LY0      O  784   6.289   7.306   2.423
   40LER      N  785   6.277   7.220   2.224
   40LER      H  786   6.299   7.140   2.167
   40LER     CA  787   6.181   7.319   2.169
   40LER     HA  788   6.103   7.344   2.241
   40LER     CB  789   6.105   7.245   2.051
   40LER    HB1  790   6.066   7.144   2.069
   40LER    HB2  791   6.168   7.236   1.962
   40LER     CG  792   5.982   7.316   2.002
   40LER     HG  793   6.011   7.418   1.977
   40LER    CD1  794   5.934   7.259   1.864
   40LER   HD11  795   6.012   7.278   1.791
   40LER   HD12  796   5.927   7.151   1.872
   40LER   HD13  797   5.843   7.309   1.830
   40LER    CD2  798   5.864   7.328   2.102
   40LER   HD21  799   5.784   7.372   2.043
   40LER   HD22  800   5.842   7.224   2.128
   40LER   HD23  801   5.876   7.383   2.196
   40LER      C  802   6.242   7.453   2.117
   40LER      O  803   6.186   7.564   2.131
   41U      O5'  804   4.788   5.338   4.845
   41U      H5T  805   4.724   5.384   4.791
   41U      C5'  806   4.763   5.386   4.975
   41U     H5'1  807   4.669   5.347   5.013
   41U     H5'2  808   4.768   5.495   4.983
   41U      C4'  809   4.878   5.344   5.072
   41U      H4'  810   4.866   5.391   5.170
   41U      O4'  811   4.887   5.202   5.088
   41U      C1'  812   5.022   5.170   5.112
   41U      H1'  813   5.025   5.118   5.207
   41U       N1  814   5.073   5.078   5.009
   41U       C6  815   5.058   5.104   4.879
   41U       H6  816   5.009   5.195   4.847
   41U       C5  817   5.101   5.018   4.786
   41U       H5  818   5.089   5.046   4.682
   41U       C4  819   5.169   4.896   4.820
   41U       O4  820   5.201   4.812   4.742
   41U       N3  821   5.184   4.876   4.957
   41U       H3  822   5.230   4.791   4.989
   41U       C2  823   5.141   4.964   5.057
   41U       O2  824   5.159   4.942   5.178
   41U      C3'  825   5.014   5.403   5.036
   41U      H3'  826   5.022   5.389   4.928
   41U      C2'  827   5.106   5.300   5.110
   41U     H2'1  828   5.204   5.290   5.064
   41U      O2'  829   5.120   5.351   5.244
   41U     HO'2  830   5.156   5.440   5.241
   41U      O3'  831   5.035   5.537   5.056
   42U        P  832   5.148   5.624   4.979
   42U      O1P  833   5.129   5.762   5.024
   42U      O2P  834   5.140   5.594   4.833
   42U      O5'  835   5.285   5.568   5.035
   42U      C5'  836   5.338   5.598   5.166
   42U     H5'1  837   5.264   5.584   5.245
   42U     H5'2  838   5.360   5.704   5.172
   42U      C4'  839   5.460   5.509   5.189
   42U      H4'  840   5.495   5.524   5.291
   42U      O4'  841   5.422   5.378   5.171
   42U      C1'  842   5.529   5.292   5.138
   42U      H1'  843   5.545   5.216   5.215
   42U       N1  844   5.514   5.222   5.010
   42U       C6  845   5.418   5.247   4.910
   42U       H6  846   5.367   5.341   4.929
   42U       C5  847   5.400   5.164   4.811
   42U       H5  848   5.330   5.191   4.733
   42U       C4  849   5.476   5.045   4.804
   42U       O4  850   5.455   4.959   4.717
   42U       N3  851   5.570   5.025   4.893
   42U       H3  852   5.638   4.954   4.874
   42U       C2  853   5.595   5.110   4.999
   42U       O2  854   5.688   5.080   5.073
   42U      C3'  855   5.581   5.518   5.099
   42U      H3'  856   5.553   5.512   4.994
   42U      C2'  857   5.651   5.386   5.137
   42U     H2'1  858   5.721   5.352   5.060
   42U      O2'  859   5.702   5.380   5.266
   42U     HO'2  860   5.754   5.300   5.270
   42U      O3'  861   5.653   5.640   5.106
   43A        P  862   5.752   5.677   5.001
   43A      O1P  863   5.823   5.801   5.054
   43A      O2P  864   5.686   5.678   4.871
   43A      O5'  865   5.856   5.551   5.002
   43A      C5'  866   5.950   5.533   5.112
   43A     H5'1  867   5.901   5.533   5.209
   43A     H5'2  868   6.009   5.625   5.110
   43A      C4'  869   6.047   5.421   5.105
   43A      H4'  870   6.110   5.433   5.193
   43A      O4'  871   5.980   5.289   5.109
   43A      C1'  872   6.038   5.208   5.011
   43A      H1'  873   6.055   5.115   5.066
   43A       N9  874   5.961   5.187   4.892
   43A       C8  875   5.851   5.253   4.829
   43A       H8  876   5.803   5.341   4.869
   43A       N7  877   5.812   5.195   4.714
   43A       C5  878   5.897   5.083   4.704
   43A       C6  879   5.908   4.978   4.617
   43A       N6  880   5.825   4.957   4.514
   43A      H61  881   5.748   5.022   4.502
   43A      H62  882   5.828   4.870   4.462
   43A       N1  883   5.999   4.889   4.631
   43A       C2  884   6.080   4.896   4.736
   43A       H2  885   6.152   4.816   4.747
   43A       N3  886   6.079   4.983   4.835
   43A       C4  887   5.989   5.077   4.810
   43A      C3'  888   6.134   5.418   4.982
   43A      H3'  889   6.066   5.438   4.899
   43A      C2'  890   6.174   5.270   4.986
   43A     H2'1  891   6.211   5.234   4.890
   43A      O2'  892   6.276   5.243   5.081
   43A     HO'2  893   6.263   5.292   5.162
   43A      O3'  894   6.236   5.516   4.983
   44A        P  895   6.301   5.567   4.847
   44A      O1P  896   6.409   5.655   4.883
   44A      O2P  897   6.196   5.624   4.758
   44A      O5'  898   6.367   5.446   4.774
   44A      C5'  899   6.479   5.381   4.825
   44A     H5'1  900   6.462   5.334   4.921
   44A     H5'2  901   6.560   5.455   4.821
   44A      C4'  902   6.521   5.254   4.744
   44A      H4'  903   6.604   5.203   4.792
   44A      O4'  904   6.411   5.162   4.738
   44A      C1'  905   6.421   5.089   4.612
   44A      H1'  906   6.422   4.983   4.638
   44A       N9  907   6.293   5.113   4.527
   44A       C8  908   6.184   5.197   4.551
   44A       H8  909   6.184   5.272   4.629
   44A       N7  910   6.088   5.181   4.461
   44A       C5  911   6.130   5.075   4.381
   44A       C6  912   6.067   4.998   4.280
   44A       N6  913   5.951   5.018   4.215
   44A      H61  914   5.895   5.100   4.233
   44A      H62  915   5.939   4.966   4.129
   44A       N1  916   6.131   4.894   4.218
   44A       C2  917   6.257   4.873   4.261
   44A       H2  918   6.301   4.788   4.210
   44A       N3  919   6.326   4.929   4.357
   44A       C4  920   6.262   5.037   4.416
   44A      C3'  921   6.548   5.283   4.596
   44A      H3'  922   6.472   5.351   4.556
   44A      C2'  923   6.541   5.138   4.539
   44A     H2'1  924   6.525   5.142   4.431
   44A      O2'  925   6.656   5.054   4.574
   44A     HO'2  926   6.731   5.108   4.597
   44A      O3'  927   6.680   5.323   4.582
   45U        P  928   6.718   5.417   4.455
   45U      O1P  929   6.846   5.479   4.492
   45U      O2P  930   6.604   5.505   4.429
   45U      O5'  931   6.739   5.326   4.334
   45U      C5'  932   6.853   5.243   4.342
   45U     H5'1  933   6.872   5.204   4.442
   45U     H5'2  934   6.947   5.291   4.317
   45U      C4'  935   6.837   5.131   4.236
   45U      H4'  936   6.916   5.055   4.236
   45U      O4'  937   6.713   5.067   4.244
   45U      C1'  938   6.668   5.037   4.110
   45U      H1'  939   6.676   4.930   4.090
   45U       N1  940   6.538   5.094   4.079
   45U       C6  941   6.489   5.201   4.155
   45U       H6  942   6.544   5.258   4.228
   45U       C5  943   6.365   5.247   4.133
   45U       H5  944   6.331   5.334   4.186
   45U       C4  945   6.275   5.179   4.037
   45U       O4  946   6.158   5.214   4.021
   45U       N3  947   6.332   5.062   3.980
   45U       H3  948   6.285   5.012   3.906
   45U       C2  949   6.455   5.019   3.997
   45U       O2  950   6.492   4.924   3.937
   45U      C3'  951   6.841   5.195   4.095
   45U      H3'  952   6.780   5.285   4.090
   45U      C2'  953   6.780   5.083   4.013
   45U     H2'1  954   6.729   5.112   3.921
   45U      O2'  955   6.867   4.968   3.998
   45U     HO'2  956   6.930   4.980   3.927
   45U      O3'  957   6.975   5.224   4.068
   46U        P  958   7.018   5.335   3.965
   46U      O1P  959   7.163   5.351   3.976
   46U      O2P  960   6.936   5.458   3.976
   46U      O5'  961   6.989   5.265   3.829
   46U      C5'  962   7.063   5.153   3.780
   46U     H5'1  963   7.085   5.082   3.860
   46U     H5'2  964   7.154   5.188   3.730
   46U      C4'  965   6.981   5.083   3.671
   46U      H4'  966   7.032   4.992   3.639
   46U      O4'  967   6.862   5.032   3.721
   46U      C1'  968   6.759   5.035   3.615
   46U      H1'  969   6.731   4.932   3.597
   46U       N1  970   6.637   5.119   3.643
   46U       C6  971   6.654   5.237   3.712
   46U       H6  972   6.751   5.261   3.752
   46U       C5  973   6.540   5.302   3.748
   46U       H5  974   6.539   5.392   3.808
   46U       C4  975   6.409   5.264   3.701
   46U       O4  976   6.306   5.326   3.723
   46U       N3  977   6.410   5.156   3.617
   46U       H3  978   6.330   5.142   3.558
   46U       C2  979   6.519   5.081   3.584
   46U       O2  980   6.505   4.987   3.505
   46U      C3'  981   6.943   5.172   3.553
   46U      H3'  982   6.902   5.268   3.586
   46U      C2'  983   6.831   5.084   3.490
   46U     H2'1  984   6.770   5.140   3.418
   46U      O2'  985   6.885   4.966   3.433
   46U     HO'2  986   6.942   4.992   3.360
   46U      O3'  987   7.045   5.194   3.465
   47A        P  988   7.050   5.313   3.366
   47A      O1P  989   7.184   5.331   3.293
   47A      O2P  990   6.984   5.426   3.433
   47A      O5'  991   6.943   5.263   3.260
   47A      C5'  992   6.976   5.148   3.173
   47A     H5'1  993   7.011   5.058   3.225
   47A     H5'2  994   7.056   5.173   3.104
   47A      C4'  995   6.844   5.118   3.105
   47A      H4'  996   6.864   5.035   3.038
   47A      O4'  997   6.735   5.080   3.195
   47A      C1'  998   6.615   5.123   3.133
   47A      H1'  999   6.546   5.039   3.129
   47A       N9 1000   6.548   5.230   3.219
   47A       C8 1001   6.599   5.325   3.307
   47A       H8 1002   6.705   5.321   3.323
   47A       N7 1003   6.511   5.403   3.365
   47A       C5 1004   6.387   5.357   3.302
   47A       C6 1005   6.252   5.401   3.310
   47A       N6 1006   6.205   5.478   3.403
   47A      H61 1007   6.274   5.506   3.472
   47A      H62 1008   6.108   5.506   3.399
   47A       N1 1009   6.161   5.347   3.224
   47A       C2 1010   6.209   5.257   3.137
   47A       H2 1011   6.136   5.208   3.075
   47A       N3 1012   6.330   5.212   3.118
   47A       C4 1013   6.417   5.264   3.208
   47A      C3' 1014   6.792   5.242   3.031
   47A      H3' 1015   6.777   5.329   3.094
   47A      C2' 1016   6.657   5.178   2.996
   47A     H2'1 1017   6.579   5.248   2.965
   47A      O2' 1018   6.667   5.071   2.901
   47A     HO'2 1019   6.759   5.077   2.876
   47A      O3' 1020   6.869   5.267   2.916
   48U        P 1021   6.886   5.412   2.863
   48U      O1P 1022   6.982   5.408   2.754
   48U      O2P 1023   6.924   5.509   2.970
   48U      O5' 1024   6.745   5.450   2.797
   48U      C5' 1025   6.706   5.396   2.670
   48U     H5'1 1026   6.723   5.288   2.679
   48U     H5'2 1027   6.762   5.434   2.584
   48U      C4' 1028   6.561   5.415   2.645
   48U      H4' 1029   6.531   5.369   2.550
   48U      O4' 1030   6.485   5.377   2.760
   48U      C1' 1031   6.373   5.469   2.780
   48U      H1' 1032   6.283   5.408   2.772
   48U       N1 1033   6.377   5.534   2.916
   48U       C6 1034   6.493   5.561   2.983
   48U       H6 1035   6.583   5.510   2.951
   48U       C5 1036   6.495   5.629   3.101
   48U       H5 1037   6.586   5.637   3.158
   48U       C4 1038   6.370   5.686   3.150
   48U       O4 1039   6.361   5.750   3.252
   48U       N3 1040   6.262   5.663   3.072
   48U       H3 1041   6.179   5.712   3.102
   48U       C2 1042   6.261   5.580   2.965
   48U       O2 1043   6.154   5.556   2.917
   48U      C3' 1044   6.533   5.568   2.627
   48U      H3' 1045   6.573   5.628   2.709
   48U      C2' 1046   6.385   5.558   2.657
   48U     H2'1 1047   6.335   5.651   2.683
   48U      O2' 1048   6.309   5.509   2.545
   48U     HO'2 1049   6.359   5.534   2.467
   48U      O3' 1050   6.568   5.621   2.500
   49C        P 1051   6.599   5.774   2.477
   49C      O1P 1052   6.641   5.782   2.335
   49C      O2P 1053   6.693   5.824   2.584
   49C      O5' 1054   6.457   5.842   2.494
   49C      C5' 1055   6.366   5.855   2.387
   49C     H5'1 1056   6.328   5.755   2.365
   49C     H5'2 1057   6.419   5.909   2.308
   49C      C4' 1058   6.243   5.936   2.430
   49C      H4' 1059   6.175   5.941   2.345
   49C      O4' 1060   6.167   5.870   2.532
   49C      C1' 1061   6.108   5.965   2.618
   49C      H1' 1062   6.002   5.947   2.635
   49C       N1 1063   6.164   5.960   2.755
   49C       C6 1064   6.291   5.910   2.778
   49C       H6 1065   6.347   5.849   2.709
   49C       C5 1066   6.349   5.940   2.898
   49C       H5 1067   6.452   5.914   2.921
   49C       C4 1068   6.283   6.023   2.992
   49C       N4 1069   6.335   6.056   3.104
   49C      H41 1070   6.427   6.018   3.124
   49C      H42 1071   6.290   6.121   3.167
   49C       N3 1072   6.168   6.072   2.959
   49C       C2 1073   6.106   6.040   2.851
   49C       O2 1074   5.997   6.090   2.831
   49C      C3' 1075   6.263   6.080   2.474
   49C      H3' 1076   6.348   6.091   2.542
   49C      C2' 1077   6.142   6.104   2.561
   49C     H2'1 1078   6.163   6.176   2.641
   49C      O2' 1079   6.026   6.139   2.490
   49C     HO'2 1080   6.031   6.233   2.509
   49C      O3' 1081   6.277   6.165   2.361
   50U        P 1082   6.300   6.327   2.374
   50U      O1P 1083   6.285   6.375   2.233
   50U      O2P 1084   6.432   6.343   2.443
   50U      O5' 1085   6.189   6.387   2.469
   50U      C5' 1086   6.063   6.433   2.413
   50U     H5'1 1087   5.998   6.352   2.379
   50U     H5'2 1088   6.088   6.509   2.339
   50U      C4' 1089   5.987   6.510   2.523
   50U      H4' 1090   5.890   6.542   2.486
   50U      O4' 1091   5.981   6.420   2.628
   50U      C1' 1092   5.976   6.494   2.748
   50U      H1' 1093   5.878   6.474   2.792
   50U       N1 1094   6.086   6.459   2.846
   50U       C6 1095   6.201   6.401   2.800
   50U       H6 1096   6.221   6.376   2.697
   50U       C5 1097   6.304   6.375   2.883
   50U       H5 1098   6.391   6.326   2.844
   50U       C4 1099   6.299   6.402   3.026
   50U       O4 1100   6.388   6.386   3.105
   50U       N3 1101   6.187   6.471   3.066
   50U       H3 1102   6.178   6.482   3.166
   50U       C2 1103   6.076   6.501   2.984
   50U       O2 1104   5.988   6.576   3.025
   50U      C3' 1105   6.070   6.626   2.574
   50U      H3' 1106   6.174   6.602   2.596
   50U      C2' 1107   5.995   6.640   2.702
   50U     H2'1 1108   6.058   6.689   2.776
   50U      O2' 1109   5.864   6.694   2.695
   50U     HO'2 1110   5.856   6.768   2.634
   50U      O3' 1111   6.050   6.745   2.495
   51A        P 1112   6.153   6.866   2.510
   51A      O1P 1113   6.123   6.965   2.405
   51A      O2P 1114   6.290   6.806   2.516
   51A      O5' 1115   6.110   6.921   2.649
   51A      C5' 1116   5.992   6.998   2.672
   51A     H5'1 1117   5.897   6.955   2.638
   51A     H5'2 1118   6.009   7.091   2.617
   51A      C4' 1119   5.982   7.036   2.818
   51A      H4' 1120   5.899   7.104   2.834
   51A      O4' 1121   5.984   6.926   2.903
   51A      C1' 1122   6.053   6.963   3.022
   51A      H1' 1123   5.984   6.969   3.107
   51A       N9 1124   6.169   6.875   3.049
   51A       C8 1125   6.242   6.797   2.961
   51A       H8 1126   6.224   6.804   2.855
   51A       N7 1127   6.347   6.739   3.018
   51A       C5 1128   6.337   6.780   3.153
   51A       C6 1129   6.400   6.748   3.275
   51A       N6 1130   6.497   6.657   3.278
   51A      H61 1131   6.531   6.612   3.194
   51A      H62 1132   6.543   6.634   3.365
   51A       N1 1133   6.370   6.807   3.389
   51A       C2 1134   6.262   6.883   3.391
   51A       H2 1135   6.241   6.929   3.487
   51A       N3 1136   6.185   6.909   3.288
   51A       C4 1137   6.231   6.861   3.171
   51A      C3' 1138   6.104   7.119   2.850
   51A      H3' 1139   6.190   7.071   2.803
   51A      C2' 1140   6.106   7.111   3.003
   51A     H2'1 1141   6.205   7.124   3.046
   51A      O2' 1142   6.008   7.192   3.061
   51A     HO'2 1143   6.002   7.278   3.018
   51A      O3' 1144   6.097   7.253   2.814
   52U        P 1145   6.231   7.338   2.779
   52U      O1P 1146   6.198   7.438   2.681
   52U      O2P 1147   6.334   7.237   2.746
   52U      O5' 1148   6.260   7.412   2.923
   52U      C5' 1149   6.180   7.510   2.974
   52U     H5'1 1150   6.077   7.485   2.947
   52U     H5'2 1151   6.200   7.605   2.925
   52U      C4' 1152   6.205   7.520   3.122
   52U      H4' 1153   6.126   7.572   3.176
   52U      O4' 1154   6.214   7.391   3.171
   52U      C1' 1155   6.297   7.386   3.284
   52U      H1' 1156   6.233   7.382   3.372
   52U       N1 1157   6.385   7.265   3.268
   52U       C6 1158   6.430   7.218   3.144
   52U       H6 1159   6.389   7.259   3.053
   52U       C5 1160   6.509   7.111   3.137
   52U       H5 1161   6.532   7.077   3.038
   52U       C4 1162   6.568   7.042   3.245
   52U       O4 1163   6.631   6.933   3.242
   52U       N3 1164   6.535   7.105   3.358
   52U       H3 1165   6.582   7.070   3.441
   52U       C2 1166   6.445   7.213   3.374
   52U       O2 1167   6.423   7.254   3.491
   52U      C3' 1168   6.342   7.586   3.160
   52U      H3' 1169   6.409   7.544   3.086
   52U      C2' 1170   6.374   7.522   3.294
   52U     H2'1 1171   6.481   7.513   3.311
   52U      O2' 1172   6.297   7.594   3.392
   52U     HO'2 1173   6.294   7.685   3.359
   52U      O3' 1174   6.341   7.721   3.147
   53U        P 1175   6.477   7.802   3.120
   53U      O1P 1176   6.436   7.946   3.118
   53U      O2P 1177   6.546   7.742   3.006
   53U      O5' 1178   6.569   7.765   3.256
   53U      C5' 1179   6.563   7.842   3.377
   53U     H5'1 1180   6.461   7.825   3.413
   53U     H5'2 1181   6.580   7.948   3.363
   53U      C4' 1182   6.648   7.788   3.494
   53U      H4' 1183   6.629   7.846   3.584
   53U      O4' 1184   6.634   7.644   3.513
   53U      C1' 1185   6.762   7.591   3.540
   53U      H1' 1186   6.776   7.570   3.646
   53U       N1 1187   6.789   7.470   3.452
   53U       C6 1188   6.771   7.465   3.313
   53U       H6 1189   6.719   7.548   3.267
   53U       C5 1190   6.803   7.352   3.239
   53U       H5 1191   6.793   7.351   3.131
   53U       C4 1192   6.880   7.245   3.304
   53U       O4 1193   6.911   7.141   3.246
   53U       N3 1194   6.918   7.275   3.432
   53U       H3 1195   6.978   7.203   3.469
   53U       C2 1196   6.884   7.382   3.508
   53U       O2 1197   6.932   7.393   3.622
   53U      C3' 1198   6.789   7.800   3.441
   53U      H3' 1199   6.794   7.762   3.339
   53U      C2' 1200   6.868   7.695   3.519
   53U     H2'1 1201   6.944   7.657   3.451
   53U      O2' 1202   6.923   7.724   3.650
   53U     HO'2 1203   7.016   7.707   3.635
   53U      O3' 1204   6.839   7.935   3.439
   54C        P 1205   6.960   7.972   3.348
   54C      O1P 1206   6.993   8.122   3.358
   54C      O2P 1207   6.950   7.910   3.214
   54C      O5' 1208   7.075   7.895   3.421
   54C      C5' 1209   7.116   7.935   3.551
   54C     H5'1 1210   7.031   7.938   3.620
   54C     H5'2 1211   7.168   8.031   3.547
   54C      C4' 1212   7.222   7.838   3.593
   54C      H4' 1213   7.258   7.875   3.690
   54C      O4' 1214   7.182   7.698   3.601
   54C      C1' 1215   7.298   7.613   3.586
   54C      H1' 1216   7.313   7.552   3.675
   54C       N1 1217   7.290   7.522   3.471
   54C       C6 1218   7.201   7.548   3.365
   54C       H6 1219   7.139   7.637   3.356
   54C       C5 1220   7.196   7.465   3.264
   54C       H5 1221   7.129   7.496   3.185
   54C       C4 1222   7.271   7.348   3.268
   54C       N4 1223   7.255   7.262   3.174
   54C      H41 1224   7.184   7.275   3.104
   54C      H42 1225   7.302   7.172   3.184
   54C       N3 1226   7.364   7.322   3.361
   54C       C2 1227   7.379   7.417   3.460
   54C       O2 1228   7.476   7.405   3.538
   54C      C3' 1229   7.345   7.831   3.507
   54C      H3' 1230   7.315   7.807   3.405
   54C      C2' 1231   7.413   7.708   3.573
   54C     H2'1 1232   7.480   7.668   3.497
   54C      O2' 1233   7.472   7.743   3.701
   54C     HO'2 1234   7.518   7.825   3.683
   54C      O3' 1235   7.438   7.936   3.504
   55C        P 1236   7.529   7.969   3.384
   55C      O1P 1237   7.594   8.097   3.417
   55C      O2P 1238   7.454   7.962   3.268
   55C      O5' 1239   7.646   7.854   3.382
   55C      C5' 1240   7.735   7.839   3.486
   55C     H5'1 1241   7.675   7.822   3.575
   55C     H5'2 1242   7.778   7.938   3.501
   55C      C4' 1243   7.837   7.723   3.468
   55C      H4' 1244   7.898   7.727   3.558
   55C      O4' 1245   7.780   7.595   3.472
   55C      C1' 1246   7.832   7.502   3.375
   55C      H1' 1247   7.865   7.409   3.423
   55C       N1 1248   7.751   7.475   3.251
   55C       C6 1249   7.645   7.550   3.220
   55C       H6 1250   7.624   7.645   3.266
   55C       C5 1251   7.563   7.510   3.120
   55C       H5 1252   7.480   7.573   3.093
   55C       C4 1253   7.587   7.385   3.059
   55C       N4 1254   7.504   7.339   2.969
   55C      H41 1255   7.423   7.394   2.945
   55C      H42 1256   7.508   7.240   2.951
   55C       N3 1257   7.685   7.304   3.098
   55C       C2 1258   7.773   7.351   3.187
   55C       O2 1259   7.873   7.282   3.214
   55C      C3' 1260   7.924   7.726   3.343
   55C      H3' 1261   7.859   7.757   3.262
   55C      C2' 1262   7.958   7.576   3.335
   55C     H2'1 1263   7.981   7.543   3.233
   55C      O2' 1264   8.069   7.540   3.414
   55C     HO'2 1265   8.136   7.514   3.351
   55C      O3' 1266   8.040   7.809   3.358
   56G        P 1267   8.126   7.860   3.237
   56G      O1P 1268   8.216   7.963   3.282
   56G      O2P 1269   8.026   7.897   3.132
   56G      O5' 1270   8.204   7.733   3.184
   56G      C5' 1271   8.318   7.687   3.252
   56G     H5'1 1272   8.293   7.690   3.358
   56G     H5'2 1273   8.401   7.755   3.233
   56G      C4' 1274   8.367   7.559   3.200
   56G      H4' 1275   8.450   7.528   3.264
   56G      O4' 1276   8.270   7.451   3.211
   56G      C1' 1277   8.284   7.356   3.105
   56G      H1' 1278   8.299   7.256   3.146
   56G       N9 1279   8.170   7.364   3.009
   56G       C8 1280   8.079   7.467   2.996
   56G       H8 1281   8.082   7.561   3.049
   56G       N7 1282   7.985   7.443   2.907
   56G       C5 1283   8.015   7.319   2.853
   56G       C6 1284   7.940   7.242   2.759
   56G       O6 1285   7.828   7.266   2.706
   56G       N1 1286   8.009   7.125   2.726
   56G       H1 1287   7.974   7.072   2.648
   56G       C2 1288   8.129   7.091   2.779
   56G       N2 1289   8.186   6.986   2.722
   56G      H21 1290   8.132   6.924   2.663
   56G      H22 1291   8.269   6.960   2.773
   56G       N3 1292   8.197   7.161   2.867
   56G       C4 1293   8.136   7.279   2.905
   56G      C3' 1294   8.411   7.539   3.058
   56G      H3' 1295   8.341   7.592   2.993
   56G      C2' 1296   8.413   7.391   3.029
   56G     H2'1 1297   8.412   7.364   2.924
   56G      O2' 1298   8.522   7.326   3.095
   56G     HO'2 1299   8.587   7.395   3.108
   56G      O3' 1300   8.542   7.614   3.047
   57U        P 1301   8.594   7.655   2.907
   57U      O1P 1302   8.737   7.684   2.927
   57U      O2P 1303   8.496   7.749   2.852
   57U      O5' 1304   8.588   7.523   2.806
   57U      C5' 1305   8.682   7.416   2.807
   57U     H5'1 1306   8.672   7.361   2.901
   57U     H5'2 1307   8.782   7.458   2.793
   57U      C4' 1308   8.647   7.319   2.695
   57U      H4' 1309   8.724   7.243   2.707
   57U      O4' 1310   8.519   7.263   2.710
   57U      C1' 1311   8.462   7.228   2.586
   57U      H1' 1312   8.452   7.119   2.591
   57U       N1 1313   8.335   7.294   2.557
   57U       C6 1314   8.293   7.415   2.613
   57U       H6 1315   8.354   7.475   2.679
   57U       C5 1316   8.169   7.455   2.590
   57U       H5 1317   8.139   7.550   2.631
   57U       C4 1318   8.073   7.383   2.519
   57U       O4 1319   7.960   7.417   2.487
   57U       N3 1320   8.111   7.263   2.474
   57U       H3 1321   8.043   7.217   2.416
   57U       C2 1322   8.240   7.217   2.481
   57U       O2 1323   8.270   7.119   2.415
   57U      C3' 1324   8.644   7.373   2.561
   57U      H3' 1325   8.593   7.469   2.555
   57U      C2' 1326   8.568   7.266   2.486
   57U     H2'1 1327   8.520   7.325   2.408
   57U      O2' 1328   8.652   7.161   2.444
   57U     HO'2 1329   8.609   7.096   2.388
   57U      O3' 1330   8.781   7.384   2.518
   58A        P 1331   8.825   7.492   2.407
   58A      O1P 1332   8.969   7.485   2.378
   58A      O2P 1333   8.776   7.619   2.455
   58A      O5' 1334   8.749   7.443   2.277
   58A      C5' 1335   8.801   7.339   2.198
   58A     H5'1 1336   8.827   7.263   2.272
   58A     H5'2 1337   8.890   7.378   2.149
   58A      C4' 1338   8.719   7.294   2.082
   58A      H4' 1339   8.776   7.220   2.026
   58A      O4' 1340   8.597   7.242   2.119
   58A      C1' 1341   8.501   7.285   2.024
   58A      H1' 1342   8.452   7.194   1.991
   58A       N9 1343   8.397   7.375   2.080
   58A       C8 1344   8.401   7.466   2.182
   58A       H8 1345   8.492   7.493   2.234
   58A       N7 1346   8.285   7.517   2.215
   58A       C5 1347   8.195   7.457   2.126
   58A       C6 1348   8.057   7.467   2.096
   58A       N6 1349   7.967   7.530   2.168
   58A      H61 1350   7.988   7.591   2.246
   58A      H62 1351   7.870   7.512   2.146
   58A       N1 1352   8.001   7.385   2.002
   58A       C2 1353   8.080   7.306   1.938
   58A       H2 1354   8.032   7.241   1.867
   58A       N3 1355   8.214   7.292   1.947
   58A       C4 1356   8.264   7.368   2.049
   58A      C3' 1357   8.697   7.411   1.986
   58A      H3' 1358   8.661   7.495   2.045
   58A      C2' 1359   8.573   7.354   1.910
   58A     H2'1 1360   8.516   7.431   1.859
   58A      O2' 1361   8.618   7.263   1.810
   58A     HO'2 1362   8.712   7.281   1.802
   58A      O3' 1363   8.808   7.439   1.902
   59C        P 1364   8.839   7.588   1.835
   59C      O1P 1365   8.957   7.582   1.751
   59C      O2P 1366   8.832   7.688   1.943
   59C      O5' 1367   8.713   7.615   1.742
   59C      C5' 1368   8.722   7.574   1.607
   59C     H5'1 1369   8.750   7.469   1.613
   59C     H5'2 1370   8.787   7.634   1.543
   59C      C4' 1371   8.580   7.584   1.549
   59C      H4' 1372   8.576   7.552   1.445
   59C      O4' 1373   8.476   7.513   1.629
   59C      C1' 1374   8.356   7.585   1.608
   59C      H1' 1375   8.282   7.519   1.562
   59C       N1 1376   8.300   7.619   1.746
   59C       C6 1377   8.376   7.656   1.860
   59C       H6 1378   8.483   7.642   1.857
   59C       C5 1379   8.313   7.715   1.965
   59C       H5 1380   8.365   7.754   2.051
   59C       C4 1381   8.174   7.725   1.968
   59C       N4 1382   8.107   7.766   2.073
   59C      H41 1383   8.155   7.751   2.161
   59C      H42 1384   8.008   7.747   2.071
   59C       N3 1385   8.102   7.679   1.865
   59C       C2 1386   8.160   7.632   1.756
   59C       O2 1387   8.075   7.599   1.672
   59C      C3' 1388   8.548   7.730   1.557
   59C      H3' 1389   8.559   7.772   1.657
   59C      C2' 1390   8.394   7.718   1.535
   59C     H2'1 1391   8.344   7.802   1.585
   59C      O2' 1392   8.358   7.705   1.399
   59C     HO'2 1393   8.355   7.793   1.362
   59C      O3' 1394   8.612   7.802   1.451
   60U        P 1395   8.578   7.956   1.412
   60U      O1P 1396   8.694   8.009   1.337
   60U      O2P 1397   8.541   8.022   1.542
   60U      O5' 1398   8.459   7.936   1.316
   60U      C5' 1399   8.482   7.895   1.179
   60U     H5'1 1400   8.504   7.788   1.182
   60U     H5'2 1401   8.563   7.952   1.134
   60U      C4' 1402   8.361   7.927   1.090
   60U      H4' 1403   8.371   7.893   0.987
   60U      O4' 1404   8.252   7.851   1.131
   60U      C1' 1405   8.135   7.931   1.160
   60U      H1' 1406   8.053   7.878   1.114
   60U       N1 1407   8.107   7.943   1.311
   60U       C6 1408   8.132   8.059   1.388
   60U       H6 1409   8.185   8.141   1.341
   60U       C5 1410   8.122   8.063   1.521
   60U       H5 1411   8.154   8.152   1.574
   60U       C4 1412   8.057   7.950   1.593
   60U       O4 1413   8.055   7.945   1.716
   60U       N3 1414   8.017   7.847   1.510
   60U       H3 1415   8.004   7.760   1.559
   60U       C2 1416   8.043   7.835   1.372
   60U       O2 1417   8.030   7.720   1.320
   60U      C3' 1418   8.321   8.070   1.084
   60U      H3' 1419   8.347   8.118   1.178
   60U      C2' 1420   8.165   8.065   1.090
   60U     H2'1 1421   8.116   8.152   1.135
   60U      O2' 1422   8.114   8.043   0.960
   60U     HO'2 1423   8.125   8.125   0.911
   60U      O3' 1424   8.372   8.135   0.971
   61U        P 1425   8.339   8.282   0.938
   61U      O1P 1426   8.455   8.341   0.870
   61U      O2P 1427   8.293   8.345   1.061
   61U      O5' 1428   8.211   8.273   0.843
   61U      C5' 1429   8.215   8.240   0.701
   61U     H5'1 1430   8.247   8.136   0.699
   61U     H5'2 1431   8.288   8.292   0.639
   61U      C4' 1432   8.079   8.249   0.630
   61U      H4' 1433   8.089   8.207   0.530
   61U      O4' 1434   7.986   8.172   0.691
   61U      C1' 1435   7.878   8.244   0.748
   61U      H1' 1436   7.786   8.186   0.733
   61U       N1 1437   7.877   8.262   0.896
   61U       C6 1438   7.935   8.369   0.956
   61U       H6 1439   7.995   8.437   0.898
   61U       C5 1440   7.944   8.377   1.091
   61U       H5 1441   7.989   8.460   1.143
   61U       C4 1442   7.887   8.277   1.176
   61U       O4 1443   7.903   8.270   1.294
   61U       N3 1444   7.817   8.180   1.108
   61U       H3 1445   7.782   8.096   1.155
   61U       C2 1446   7.808   8.166   0.968
   61U       O2 1447   7.745   8.071   0.928
   61U      C3' 1448   8.016   8.386   0.626
   61U      H3' 1449   8.060   8.452   0.700
   61U      C2' 1450   7.865   8.367   0.658
   61U     H2'1 1451   7.817   8.450   0.708
   61U      O2' 1452   7.797   8.333   0.542
   61U     HO'2 1453   7.703   8.332   0.560
   61U      O3' 1454   8.023   8.451   0.499
   61U      H3T 1455   7.941   8.428   0.454
   62G      O5' 1456   7.092   7.828   1.976
   62G      H5T 1457   7.040   7.849   2.053
   62G      C5' 1458   7.025   7.870   1.859
   62G     H5'1 1459   7.014   7.979   1.861
   62G     H5'2 1460   6.923   7.833   1.859
   62G      C4' 1461   7.109   7.835   1.742
   62G      H4' 1462   7.038   7.834   1.659
   62G      O4' 1463   7.217   7.926   1.715
   62G      C1' 1464   7.333   7.850   1.681
   62G      H1' 1465   7.367   7.904   1.592
   62G       N9 1466   7.433   7.856   1.795
   62G       C8 1467   7.422   7.925   1.920
   62G       H8 1468   7.334   7.969   1.963
   62G       N7 1469   7.532   7.927   1.982
   62G       C5 1470   7.623   7.854   1.900
   62G       C6 1471   7.766   7.823   1.920
   62G       O6 1472   7.837   7.852   2.014
   62G       N1 1473   7.810   7.744   1.821
   62G       H1 1474   7.909   7.722   1.826
   62G       C2 1475   7.741   7.704   1.706
   62G       N2 1476   7.812   7.646   1.617
   62G      H21 1477   7.907   7.618   1.635
   62G      H22 1478   7.760   7.608   1.539
   62G       N3 1479   7.617   7.738   1.683
   62G       C4 1480   7.559   7.805   1.788
   62G      C3' 1481   7.167   7.693   1.744
   62G      H3' 1482   7.196   7.658   1.843
   62G      C2' 1483   7.292   7.710   1.655
   62G     H2'1 1484   7.376   7.643   1.676
   62G      O2' 1485   7.259   7.712   1.519
   62G     HO'2 1486   7.169   7.680   1.515
   62G      O3' 1487   7.075   7.605   1.686
   63U        P 1488   7.079   7.452   1.702
   63U      O1P 1489   6.965   7.395   1.626
   63U      O2P 1490   7.079   7.429   1.845
   63U      O5' 1491   7.209   7.381   1.641
   63U      C5' 1492   7.223   7.361   1.500
   63U     H5'1 1493   7.212   7.453   1.443
   63U     H5'2 1494   7.148   7.296   1.455
   63U      C4' 1495   7.362   7.300   1.485
   63U      H4' 1496   7.374   7.277   1.380
   63U      O4' 1497   7.461   7.394   1.517
   63U      C1' 1498   7.561   7.321   1.571
   63U      H1' 1499   7.654   7.339   1.518
   63U       N1 1500   7.584   7.360   1.715
   63U       C6 1501   7.491   7.411   1.799
   63U       H6 1502   7.389   7.416   1.763
   63U       C5 1503   7.524   7.470   1.915
   63U       H5 1504   7.454   7.525   1.976
   63U       C4 1505   7.659   7.470   1.961
   63U       O4 1506   7.698   7.519   2.064
   63U       N3 1507   7.746   7.415   1.873
   63U       H3 1508   7.842   7.413   1.902
   63U       C2 1509   7.716   7.351   1.757
   63U       O2 1510   7.803   7.277   1.707
   63U      C3' 1511   7.385   7.168   1.559
   63U      H3' 1512   7.347   7.163   1.661
   63U      C2' 1513   7.535   7.173   1.554
   63U     H2'1 1514   7.577   7.115   1.637
   63U      O2' 1515   7.580   7.136   1.426
   63U     HO'2 1516   7.542   7.053   1.395
   63U      O3' 1517   7.330   7.052   1.494
   64A        P 1518   7.299   6.919   1.578
   64A      O1P 1519   7.274   6.812   1.480
   64A      O2P 1520   7.191   6.954   1.671
   64A      O5' 1521   7.426   6.873   1.659
   64A      C5' 1522   7.534   6.803   1.601
   64A     H5'1 1523   7.560   6.847   1.505
   64A     H5'2 1524   7.498   6.701   1.590
   64A      C4' 1525   7.665   6.790   1.685
   64A      H4' 1526   7.745   6.742   1.629
   64A      O4' 1527   7.709   6.919   1.724
   64A      C1' 1528   7.783   6.913   1.850
   64A      H1' 1529   7.889   6.925   1.826
   64A       N9 1530   7.735   7.017   1.940
   64A       C8 1531   7.609   7.075   1.950
   64A       H8 1532   7.522   7.050   1.892
   64A       N7 1533   7.606   7.167   2.038
   64A       C5 1534   7.730   7.165   2.101
   64A       C6 1535   7.787   7.226   2.215
   64A       N6 1536   7.740   7.324   2.293
   64A      H61 1537   7.673   7.393   2.264
   64A      H62 1538   7.809   7.354   2.360
   64A       N1 1539   7.902   7.186   2.258
   64A       C2 1540   7.961   7.088   2.193
   64A       H2 1541   8.053   7.055   2.239
   64A       N3 1542   7.933   7.029   2.074
   64A       C4 1543   7.807   7.072   2.042
   64A      C3' 1544   7.649   6.721   1.817
   64A      H3' 1545   7.555   6.750   1.864
   64A      C2' 1546   7.767   6.773   1.901
   64A     H2'1 1547   7.740   6.786   2.006
   64A      O2' 1548   7.890   6.709   1.879
   64A     HO'2 1549   7.916   6.687   1.968
   64A      O3' 1550   7.640   6.582   1.788
   65C        P 1551   7.584   6.492   1.903
   65C      O1P 1552   7.609   6.353   1.856
   65C      O2P 1553   7.455   6.535   1.954
   65C      O5' 1554   7.684   6.505   2.032
   65C      C5' 1555   7.812   6.438   2.032
   65C     H5'1 1556   7.878   6.462   1.949
   65C     H5'2 1557   7.801   6.329   2.035
   65C      C4' 1558   7.889   6.480   2.162
   65C      H4' 1559   7.979   6.419   2.172
   65C      O4' 1560   7.928   6.622   2.163
   65C      C1' 1561   7.947   6.664   2.301
   65C      H1' 1562   8.052   6.677   2.327
   65C       N1 1563   7.880   6.793   2.350
   65C       C6 1564   7.750   6.817   2.315
   65C       H6 1565   7.709   6.752   2.240
   65C       C5 1566   7.678   6.922   2.361
   65C       H5 1567   7.579   6.955   2.333
   65C       C4 1568   7.744   6.991   2.464
   65C       N4 1569   7.681   7.092   2.525
   65C      H41 1570   7.588   7.123   2.500
   65C      H42 1571   7.734   7.140   2.596
   65C       N3 1572   7.863   6.966   2.508
   65C       C2 1573   7.937   6.869   2.452
   65C       O2 1574   8.050   6.850   2.492
   65C      C3' 1575   7.814   6.477   2.294
   65C      H3' 1576   7.721   6.531   2.273
   65C      C2' 1577   7.897   6.560   2.392
   65C     H2'1 1578   7.837   6.594   2.477
   65C      O2' 1579   8.018   6.492   2.430
   65C     HO'2 1580   8.016   6.482   2.526
   65C      O3' 1581   7.773   6.346   2.344
   66G        P 1582   7.660   6.341   2.456
   66G      O1P 1583   7.620   6.201   2.465
   66G      O2P 1584   7.555   6.442   2.423
   66G      O5' 1585   7.736   6.388   2.588
   66G      C5' 1586   7.832   6.308   2.645
   66G     H5'1 1587   7.896   6.270   2.565
   66G     H5'2 1588   7.801   6.214   2.692
   66G      C4' 1589   7.914   6.380   2.751
   66G      H4' 1590   8.004   6.322   2.774
   66G      O4' 1591   7.957   6.505   2.700
   66G      C1' 1592   7.948   6.603   2.807
   66G      H1' 1593   8.037   6.666   2.812
   66G       N9 1594   7.834   6.699   2.794
   66G       C8 1595   7.721   6.693   2.719
   66G       H8 1596   7.691   6.616   2.650
   66G       N7 1597   7.634   6.783   2.744
   66G       C5 1598   7.695   6.870   2.833
   66G       C6 1599   7.661   6.995   2.884
   66G       O6 1600   7.559   7.058   2.865
   66G       N1 1601   7.754   7.052   2.969
   66G       H1 1602   7.735   7.148   2.994
   66G       C2 1603   7.865   6.997   2.998
   66G       N2 1604   7.950   7.057   3.078
   66G      H21 1605   7.928   7.137   3.134
   66G      H22 1606   8.033   7.002   3.096
   66G       N3 1607   7.901   6.879   2.959
   66G       C4 1608   7.816   6.817   2.869
   66G      C3' 1609   7.849   6.397   2.886
   66G      H3' 1610   7.746   6.430   2.871
   66G      C2' 1611   7.935   6.515   2.933
   66G     H2'1 1612   7.899   6.565   3.023
   66G      O2' 1613   8.071   6.481   2.961
   66G     HO'2 1614   8.084   6.392   2.928
   66G      O3' 1615   7.856   6.280   2.972
   67G        P 1616   7.777   6.273   3.103
   67G      O1P 1617   7.826   6.154   3.162
   67G      O2P 1618   7.632   6.273   3.078
   67G      O5' 1619   7.815   6.398   3.199
   67G      C5' 1620   7.930   6.407   3.283
   67G     H5'1 1621   8.018   6.402   3.220
   67G     H5'2 1622   7.925   6.322   3.352
   67G      C4' 1623   7.954   6.537   3.368
   67G      H4' 1624   8.041   6.518   3.431
   67G      O4' 1625   7.982   6.655   3.294
   67G      C1' 1626   7.937   6.770   3.359
   67G      H1' 1627   8.010   6.850   3.367
   67G       N9 1628   7.811   6.813   3.295
   67G       C8 1629   7.747   6.750   3.193
   67G       H8 1630   7.779   6.659   3.144
   67G       N7 1631   7.632   6.796   3.155
   67G       C5 1632   7.623   6.917   3.233
   67G       C6 1633   7.524   7.021   3.244
   67G       O6 1634   7.414   7.026   3.186
   67G       N1 1635   7.551   7.124   3.329
   67G       H1 1636   7.480   7.195   3.343
   67G       C2 1637   7.656   7.112   3.409
   67G       N2 1638   7.670   7.205   3.495
   67G      H21 1639   7.606   7.283   3.489
   67G      H22 1640   7.742   7.196   3.565
   67G       N3 1641   7.750   7.019   3.414
   67G       C4 1642   7.729   6.926   3.320
   67G      C3' 1643   7.846   6.582   3.470
   67G      H3' 1644   7.754   6.572   3.413
   67G      C2' 1645   7.893   6.724   3.496
   67G     H2'1 1646   7.809   6.784   3.532
   67G      O2' 1647   7.997   6.721   3.595
   67G     HO'2 1648   8.009   6.809   3.634
   67G      O3' 1649   7.851   6.502   3.591
   68A        P 1650   7.712   6.491   3.673
   68A      O1P 1651   7.729   6.398   3.784
   68A      O2P 1652   7.602   6.460   3.574
   68A      O5' 1653   7.685   6.639   3.719
   68A      C5' 1654   7.763   6.690   3.825
   68A     H5'1 1655   7.868   6.707   3.802
   68A     H5'2 1656   7.761   6.614   3.902
   68A      C4' 1657   7.701   6.819   3.877
   68A      H4' 1658   7.755   6.856   3.964
   68A      O4' 1659   7.699   6.925   3.772
   68A      C1' 1660   7.563   6.993   3.775
   68A      H1' 1661   7.576   7.101   3.774
   68A       N9 1662   7.475   6.957   3.668
   68A       C8 1663   7.492   6.872   3.561
   68A       H8 1664   7.581   6.810   3.562
   68A       N7 1665   7.398   6.869   3.469
   68A       C5 1666   7.313   6.963   3.515
   68A       C6 1667   7.191   7.015   3.469
   68A       N6 1668   7.120   6.979   3.364
   68A      H61 1669   7.166   6.912   3.303
   68A      H62 1670   7.032   7.024   3.341
   68A       N1 1671   7.135   7.122   3.524
   68A       C2 1672   7.202   7.176   3.627
   68A       H2 1673   7.158   7.266   3.668
   68A       N3 1674   7.310   7.128   3.690
   68A       C4 1675   7.362   7.023   3.628
   68A      C3' 1676   7.556   6.803   3.928
   68A      H3' 1677   7.505   6.754   3.845
   68A      C2' 1678   7.507   6.950   3.913
   68A     H2'1 1679   7.399   6.960   3.911
   68A      O2' 1680   7.556   7.039   4.017
   68A     HO'2 1681   7.489   7.031   4.085
   68A      O3' 1682   7.537   6.739   4.056
   69A        P 1683   7.410   6.657   4.077
   69A      O1P 1684   7.412   6.592   4.208
   69A      O2P 1685   7.394   6.567   3.961
   69A      O5' 1686   7.291   6.763   4.084
   69A      C5' 1687   7.281   6.863   4.192
   69A     H5'1 1688   7.378   6.910   4.209
   69A     H5'2 1689   7.239   6.819   4.283
   69A      C4' 1690   7.171   6.967   4.159
   69A      H4' 1691   7.172   7.045   4.235
   69A      O4' 1692   7.191   7.029   4.029
   69A      C1' 1693   7.053   7.053   3.974
   69A      H1' 1694   7.049   7.154   3.932
   69A       N9 1695   7.006   6.963   3.862
   69A       C8 1696   7.073   6.861   3.796
   69A       H8 1697   7.164   6.817   3.835
   69A       N7 1698   7.015   6.816   3.691
   69A       C5 1699   6.910   6.904   3.673
   69A       C6 1700   6.813   6.933   3.576
   69A       N6 1701   6.794   6.870   3.463
   69A      H61 1702   6.852   6.791   3.437
   69A      H62 1703   6.735   6.919   3.397
   69A       N1 1704   6.742   7.048   3.572
   69A       C2 1705   6.758   7.128   3.679
   69A       H2 1706   6.697   7.216   3.676
   69A       N3 1707   6.833   7.110   3.785
   69A       C4 1708   6.910   6.993   3.777
   69A      C3' 1709   7.029   6.910   4.158
   69A      H3' 1710   7.022   6.815   4.106
   69A      C2' 1711   6.951   7.024   4.091
   69A     H2'1 1712   6.856   6.999   4.044
   69A      O2' 1713   6.919   7.140   4.170
   69A     HO'2 1714   6.857   7.191   4.118
   69A      O3' 1715   6.973   6.884   4.287
   70U        P 1716   6.872   6.767   4.311
   70U      O1P 1717   6.844   6.776   4.455
   70U      O2P 1718   6.924   6.643   4.250
   70U      O5' 1719   6.741   6.811   4.233
   70U      C5' 1720   6.665   6.929   4.276
   70U     H5'1 1721   6.727   7.017   4.295
   70U     H5'2 1722   6.614   6.909   4.370
   70U      C4' 1723   6.549   6.964   4.183
   70U      H4' 1724   6.503   7.053   4.225
   70U      O4' 1725   6.604   6.987   4.050
   70U      C1' 1726   6.501   6.970   3.957
   70U      H1' 1727   6.482   7.071   3.922
   70U       N1 1728   6.543   6.876   3.855
   70U       C6 1729   6.631   6.773   3.887
   70U       H6 1730   6.678   6.777   3.984
   70U       C5 1731   6.663   6.679   3.793
   70U       H5 1732   6.715   6.591   3.829
   70U       C4 1733   6.599   6.673   3.665
   70U       O4 1734   6.617   6.591   3.576
   70U       N3 1735   6.518   6.780   3.642
   70U       H3 1736   6.472   6.786   3.553
   70U       C2 1737   6.479   6.877   3.733
   70U       O2 1738   6.383   6.950   3.718
   70U      C3' 1739   6.435   6.854   4.153
   70U      H3' 1740   6.485   6.762   4.121
   70U      C2' 1741   6.371   6.920   4.031
   70U     H2'1 1742   6.314   6.851   3.970
   70U      O2' 1743   6.283   7.023   4.065
   70U     HO'2 1744   6.220   7.035   3.994
   70U      O3' 1745   6.346   6.815   4.262
   71A        P 1746   6.262   6.685   4.255
   71A      O1P 1747   6.196   6.665   4.386
   71A      O2P 1748   6.352   6.575   4.212
   71A      O5' 1749   6.144   6.680   4.138
   71A      C5' 1750   6.029   6.759   4.159
   71A     H5'1 1751   6.078   6.849   4.194
   71A     H5'2 1752   5.970   6.714   4.239
   71A      C4' 1753   5.961   6.784   4.017
   71A      H4' 1754   5.881   6.857   4.028
   71A      O4' 1755   6.055   6.831   3.918
   71A      C1' 1756   6.025   6.767   3.794
   71A      H1' 1757   5.999   6.845   3.723
   71A       N9 1758   6.125   6.668   3.739
   71A       C8 1759   6.240   6.610   3.794
   71A       H8 1760   6.272   6.625   3.896
   71A       N7 1761   6.298   6.531   3.700
   71A       C5 1762   6.224   6.552   3.580
   71A       C6 1763   6.234   6.502   3.446
   71A       N6 1764   6.328   6.418   3.409
   71A      H61 1765   6.401   6.390   3.474
   71A      H62 1766   6.343   6.394   3.312
   71A       N1 1767   6.143   6.538   3.355
   71A       C2 1768   6.053   6.630   3.386
   71A       H2 1769   5.981   6.647   3.308
   71A       N3 1770   6.037   6.680   3.508
   71A       C4 1771   6.126   6.642   3.602
   71A      C3' 1772   5.904   6.653   3.962
   71A      H3' 1773   5.976   6.572   3.979
   71A      C2' 1774   5.900   6.689   3.814
   71A     H2'1 1775   5.898   6.602   3.748
   71A      O2' 1776   5.795   6.771   3.764
   71A     HO'2 1777   5.748   6.802   3.842
   71A      O3' 1778   5.780   6.620   4.020
   72G        P 1779   5.715   6.475   4.023
   72G      O1P 1780   5.597   6.479   4.112
   72G      O2P 1781   5.828   6.387   4.054
   72G      O5' 1782   5.670   6.448   3.873
   72G      C5' 1783   5.552   6.517   3.829
   72G     H5'1 1784   5.554   6.619   3.867
   72G     H5'2 1785   5.469   6.462   3.875
   72G      C4' 1786   5.550   6.518   3.680
   72G      H4' 1787   5.474   6.589   3.646
   72G      O4' 1788   5.682   6.548   3.628
   72G      C1' 1789   5.704   6.503   3.498
   72G      H1' 1790   5.720   6.593   3.438
   72G       N9 1791   5.824   6.412   3.478
   72G       C8 1792   5.907   6.376   3.578
   72G       H8 1793   5.897   6.411   3.680
   72G       N7 1794   6.004   6.298   3.542
   72G       C5 1795   5.983   6.279   3.412
   72G       C6 1796   6.059   6.198   3.321
   72G       O6 1797   6.157   6.125   3.342
   72G       N1 1798   6.014   6.200   3.195
   72G       H1 1799   6.049   6.130   3.132
   72G       C2 1800   5.910   6.277   3.154
   72G       N2 1801   5.862   6.255   3.039
   72G      H21 1802   5.909   6.183   2.985
   72G      H22 1803   5.793   6.321   3.006
   72G       N3 1804   5.836   6.355   3.228
   72G       C4 1805   5.877   6.355   3.361
   72G      C3' 1806   5.527   6.387   3.604
   72G      H3' 1807   5.593   6.313   3.651
   72G      C2' 1808   5.581   6.420   3.469
   72G     H2'1 1809   5.602   6.329   3.412
   72G      O2' 1810   5.493   6.513   3.403
   72G     HO'2 1811   5.403   6.485   3.422
   72G      O3' 1812   5.391   6.348   3.608
   73A        P 1813   5.343   6.201   3.591
   73A      O1P 1814   5.193   6.197   3.604
   73A      O2P 1815   5.425   6.119   3.686
   73A      O5' 1816   5.385   6.155   3.445
   73A      C5' 1817   5.313   6.194   3.326
   73A     H5'1 1818   5.329   6.302   3.324
   73A     H5'2 1819   5.211   6.156   3.324
   73A      C4' 1820   5.384   6.145   3.192
   73A      H4' 1821   5.336   6.184   3.102
   73A      O4' 1822   5.521   6.182   3.191
   73A      C1' 1823   5.607   6.082   3.131
   73A      H1' 1824   5.672   6.128   3.057
   73A       N9 1825   5.699   6.022   3.225
   73A       C8 1826   5.722   6.057   3.357
   73A       H8 1827   5.664   6.125   3.417
   73A       N7 1828   5.828   5.990   3.406
   73A       C5 1829   5.879   5.921   3.296
   73A       C6 1830   5.994   5.845   3.269
   73A       N6 1831   6.081   5.824   3.363
   73A      H61 1832   6.094   5.886   3.442
   73A      H62 1833   6.154   5.763   3.329
   73A       N1 1834   6.020   5.789   3.150
   73A       C2 1835   5.939   5.817   3.052
   73A       H2 1836   5.952   5.766   2.958
   73A       N3 1837   5.830   5.894   3.058
   73A       C4 1838   5.804   5.940   3.179
   73A      C3' 1839   5.387   5.992   3.174
   73A      H3' 1840   5.420   5.945   3.267
   73A      C2' 1841   5.508   5.979   3.077
   73A     H2'1 1842   5.546   5.878   3.088
   73A      O2' 1843   5.478   6.016   2.940
   73A     HO'2 1844   5.542   5.978   2.880
   73A      O3' 1845   5.266   5.948   3.128
   74U        P 1846   5.203   5.804   3.170
   74U      O1P 1847   5.074   5.804   3.100
   74U      O2P 1848   5.206   5.791   3.316
   74U      O5' 1849   5.291   5.690   3.110
   74U      C5' 1850   5.303   5.676   2.968
   74U     H5'1 1851   5.330   5.774   2.929
   74U     H5'2 1852   5.209   5.658   2.917
   74U      C4' 1853   5.411   5.577   2.934
   74U      H4' 1854   5.410   5.554   2.827
   74U      O4' 1855   5.545   5.628   2.960
   74U      C1' 1856   5.634   5.514   2.978
   74U      H1' 1857   5.704   5.506   2.895
   74U       N1 1858   5.707   5.518   3.107
   74U       C6 1859   5.660   5.591   3.218
   74U       H6 1860   5.574   5.655   3.208
   74U       C5 1861   5.733   5.606   3.334
   74U       H5 1862   5.708   5.669   3.418
   74U       C4 1863   5.863   5.539   3.345
   74U       O4 1864   5.934   5.541   3.449
   74U       N3 1865   5.896   5.457   3.240
   74U       H3 1866   5.978   5.399   3.241
   74U       C2 1867   5.824   5.450   3.121
   74U       O2 1868   5.870   5.370   3.038
   74U      C3' 1869   5.398   5.453   3.016
   74U      H3' 1870   5.402   5.479   3.122
   74U      C2' 1871   5.542   5.392   2.980
   74U     H2'1 1872   5.573   5.322   3.058
   74U      O2' 1873   5.535   5.337   2.846
   74U     HO'2 1874   5.456   5.286   2.826
   74U      O3' 1875   5.300   5.364   2.987
   75A        P 1876   5.256   5.254   3.094
   75A      O1P 1877   5.154   5.167   3.031
   75A      O2P 1878   5.216   5.325   3.221
   75A      O5' 1879   5.377   5.159   3.125
   75A      C5' 1880   5.408   5.056   3.023
   75A     H5'1 1881   5.422   5.098   2.923
   75A     H5'2 1882   5.324   4.987   3.016
   75A      C4' 1883   5.538   4.993   3.050
   75A      H4' 1884   5.562   4.926   2.968
   75A      O4' 1885   5.650   5.084   3.057
   75A      C1' 1886   5.749   5.020   3.137
   75A      H1' 1887   5.842   5.000   3.083
   75A       N9 1888   5.792   5.103   3.252
   75A       C8 1889   5.710   5.176   3.338
   75A       H8 1890   5.604   5.193   3.324
   75A       N7 1891   5.781   5.222   3.440
   75A       C5 1892   5.907   5.169   3.423
   75A       C6 1893   6.028   5.173   3.497
   75A       N6 1894   6.044   5.249   3.607
   75A      H61 1895   5.965   5.309   3.627
   75A      H62 1896   6.134   5.260   3.652
   75A       N1 1897   6.138   5.106   3.464
   75A       C2 1898   6.127   5.025   3.361
   75A       H2 1899   6.214   4.970   3.327
   75A       N3 1900   6.024   5.013   3.280
   75A       C4 1901   5.915   5.091   3.314
   75A      C3' 1902   5.553   4.914   3.178
   75A      H3' 1903   5.535   4.981   3.262
   75A      C2' 1904   5.701   4.879   3.175
   75A     H2'1 1905   5.739   4.859   3.275
   75A      O2' 1906   5.740   4.776   3.079
   75A     HO'2 1907   5.799   4.720   3.130
   75A      O3' 1908   5.483   4.793   3.189
   76A        P 1909   5.461   4.717   3.326
   76A      O1P 1910   5.377   4.606   3.298
   76A      O2P 1911   5.424   4.812   3.432
   76A      O5' 1912   5.598   4.652   3.362
   76A      C5' 1913   5.656   4.556   3.270
   76A     H5'1 1914   5.655   4.593   3.168
   76A     H5'2 1915   5.602   4.461   3.271
   76A      C4' 1916   5.806   4.541   3.295
   76A      H4' 1917   5.846   4.477   3.215
   76A      O4' 1918   5.880   4.663   3.292
   76A      C1' 1919   5.969   4.655   3.399
   76A      H1' 1920   6.064   4.695   3.361
   76A       N9 1921   5.936   4.749   3.510
   76A       C8 1922   5.814   4.792   3.552
   76A       H8 1923   5.720   4.757   3.512
   76A       N7 1924   5.814   4.875   3.658
   76A       C5 1925   5.952   4.884   3.687
   76A       C6 1926   6.030   4.963   3.780
   76A       N6 1927   5.985   5.052   3.864
   76A      H61 1928   5.892   5.090   3.853
   76A      H62 1929   6.051   5.080   3.935
   76A       N1 1930   6.154   4.939   3.790
   76A       C2 1931   6.208   4.858   3.709
   76A       H2 1932   6.315   4.846   3.719
   76A       N3 1933   6.160   4.776   3.612
   76A       C4 1934   6.027   4.799   3.606
   76A      C3' 1935   5.830   4.463   3.425
   76A      H3' 1936   5.773   4.517   3.501
   76A      C2' 1937   5.976   4.508   3.451
   76A     H2'1 1938   6.007   4.497   3.555
   76A      O2' 1939   6.074   4.440   3.363
   76A     HO'2 1940   6.021   4.363   3.339
   76A      O3' 1941   5.823   4.319   3.406
   77U        P 1942   5.812   4.227   3.539
   77U      O1P 1943   5.802   4.087   3.505
   77U      O2P 1944   5.698   4.279   3.620
   77U      O5' 1945   5.942   4.247   3.622
   77U      C5' 1946   6.065   4.183   3.603
   77U     H5'1 1947   6.105   4.193   3.502
   77U     H5'2 1948   6.061   4.076   3.624
   77U      C4' 1949   6.168   4.254   3.701
   77U      H4' 1950   6.269   4.220   3.678
   77U      O4' 1951   6.161   4.395   3.697
   77U      C1' 1952   6.189   4.455   3.817
   77U      H1' 1953   6.279   4.516   3.818
   77U       N1 1954   6.081   4.549   3.856
   77U       C6 1955   5.947   4.524   3.827
   77U       H6 1956   5.939   4.448   3.751
   77U       C5 1957   5.843   4.594   3.882
   77U       H5 1958   5.744   4.581   3.841
   77U       C4 1959   5.873   4.695   3.980
   77U       O4 1960   5.791   4.768   4.031
   77U       N3 1961   6.005   4.719   4.011
   77U       H3 1962   6.027   4.784   4.084
   77U       C2 1963   6.110   4.643   3.955
   77U       O2 1964   6.223   4.663   4.000
   77U      C3' 1965   6.148   4.219   3.845
   77U      H3' 1966   6.040   4.212   3.860
   77U      C2' 1967   6.200   4.342   3.921
   77U     H2'1 1968   6.135   4.364   4.005
   77U      O2' 1969   6.340   4.320   3.956
   77U     HO'2 1970   6.344   4.271   4.038
   77U      O3' 1971   6.212   4.096   3.879
   78U        P 1972   6.145   4.010   4.000
   78U      O1P 1973   6.212   3.882   4.001
   78U      O2P 1974   5.997   4.022   3.994
   78U      O5' 1975   6.188   4.088   4.136
   78U      C5' 1976   6.313   4.078   4.197
   78U     H5'1 1977   6.392   4.098   4.124
   78U     H5'2 1978   6.320   3.980   4.243
   78U      C4' 1979   6.329   4.171   4.312
   78U      H4' 1980   6.429   4.189   4.350
   78U      O4' 1981   6.293   4.303   4.263
   78U      C1' 1982   6.273   4.383   4.372
   78U      H1' 1983   6.353   4.455   4.391
   78U       N1 1984   6.138   4.459   4.366
   78U       C6 1985   6.034   4.423   4.288
   78U       H6 1986   6.027   4.321   4.255
   78U       C5 1987   5.929   4.502   4.267
   78U       H5 1988   5.848   4.467   4.205
   78U       C4 1989   5.926   4.634   4.326
   78U       O4 1990   5.834   4.712   4.326
   78U       N3 1991   6.036   4.673   4.396
   78U       H3 1992   6.038   4.765   4.438
   78U       C2 1993   6.137   4.587   4.422
   78U       O2 1994   6.226   4.620   4.499
   78U      C3' 1995   6.226   4.149   4.426
   78U      H3' 1996   6.127   4.150   4.382
   78U      C2' 1997   6.250   4.286   4.484
   78U     H2'1 1998   6.169   4.320   4.548
   78U      O2' 1999   6.370   4.289   4.561
   78U     HO'2 2000   6.379   4.206   4.607
   78U      O3' 2001   6.244   4.041   4.514
   79A        P 2002   6.137   3.996   4.619
   79A      O1P 2003   6.198   3.877   4.681
   79A      O2P 2004   6.001   3.981   4.558
   79A      O5' 2005   6.133   4.119   4.719
   79A      C5' 2006   6.239   4.130   4.812
   79A     H5'1 2007   6.338   4.142   4.767
   79A     H5'2 2008   6.243   4.036   4.867
   79A      C4' 2009   6.215   4.240   4.911
   79A      H4' 2010   6.285   4.227   4.994
   79A      O4' 2011   6.225   4.368   4.857
   79A      C1' 2012   6.118   4.445   4.910
   79A      H1' 2013   6.152   4.543   4.943
   79A       N9 2014   6.019   4.493   4.810
   79A       C8 2015   5.967   4.433   4.700
   79A       H8 2016   6.007   4.338   4.666
   79A       N7 2017   5.868   4.491   4.643
   79A       C5 2018   5.840   4.600   4.725
   79A       C6 2019   5.737   4.690   4.733
   79A       N6 2020   5.638   4.711   4.652
   79A      H61 2021   5.643   4.660   4.565
   79A      H62 2022   5.576   4.789   4.670
   79A       N1 2023   5.735   4.779   4.832
   79A       C2 2024   5.826   4.773   4.929
   79A       H2 2025   5.823   4.854   5.000
   79A       N3 2026   5.926   4.681   4.943
   79A       C4 2027   5.930   4.596   4.832
   79A      C3' 2028   6.074   4.222   4.964
   79A      H3' 2029   6.007   4.204   4.880
   79A      C2' 2030   6.060   4.363   5.019
   79A     H2'1 2031   5.956   4.389   5.039
   79A      O2' 2032   6.137   4.386   5.138
   79A     HO'2 2033   6.157   4.299   5.173
   79A      O3' 2034   6.070   4.134   5.070
   80A        P 2035   5.940   4.045   5.096
   80A      O1P 2036   5.980   3.920   5.172
   80A      O2P 2037   5.846   4.046   4.984
   80A      O5' 2038   5.885   4.151   5.207
   80A      C5' 2039   5.950   4.179   5.327
   80A     H5'1 2040   6.058   4.192   5.324
   80A     H5'2 2041   5.931   4.097   5.397
   80A      C4' 2042   5.894   4.310   5.384
   80A      H4' 2043   5.950   4.340   5.472
   80A      O4' 2044   5.879   4.420   5.288
   80A      C1' 2045   5.758   4.495   5.298
   80A      H1' 2046   5.776   4.597   5.333
   80A       N9 2047   5.667   4.491   5.184
   80A       C8 2048   5.662   4.398   5.086
   80A       H8 2049   5.713   4.304   5.096
   80A       N7 2050   5.583   4.429   4.987
   80A       C5 2051   5.547   4.563   5.014
   80A       C6 2052   5.465   4.661   4.952
   80A       N6 2053   5.395   4.645   4.847
   80A      H61 2054   5.410   4.563   4.790
   80A      H62 2055   5.337   4.724   4.822
   80A       N1 2056   5.440   4.785   5.008
   80A       C2 2057   5.505   4.810   5.122
   80A       H2 2058   5.475   4.901   5.172
   80A       N3 2059   5.578   4.727   5.194
   80A       C4 2060   5.594   4.599   5.138
   80A      C3' 2061   5.750   4.283   5.427
   80A      H3' 2062   5.704   4.224   5.348
   80A      C2' 2063   5.694   4.429   5.420
   80A     H2'1 2064   5.586   4.430   5.405
   80A      O2' 2065   5.732   4.505   5.534
   80A     HO'2 2066   5.742   4.440   5.604
   80A      O3' 2067   5.735   4.225   5.553
   81U        P 2068   5.592   4.173   5.598
   81U      O1P 2069   5.595   4.074   5.711
   81U      O2P 2070   5.517   4.142   5.472
   81U      O5' 2071   5.524   4.311   5.657
   81U      C5' 2072   5.572   4.373   5.778
   81U     H5'1 2073   5.681   4.377   5.771
   81U     H5'2 2074   5.543   4.303   5.856
   81U      C4' 2075   5.497   4.508   5.800
   81U      H4' 2076   5.526   4.547   5.897
   81U      O4' 2077   5.510   4.609   5.696
   81U      C1' 2078   5.390   4.684   5.685
   81U      H1' 2079   5.399   4.791   5.705
   81U       N1 2080   5.328   4.652   5.551
   81U       C6 2081   5.364   4.538   5.483
   81U       H6 2082   5.442   4.473   5.521
   81U       C5 2083   5.314   4.514   5.361
   81U       H5 2084   5.341   4.427   5.302
   81U       C4 2085   5.210   4.600   5.303
   81U       O4 2086   5.156   4.586   5.199
   81U       N3 2087   5.190   4.715   5.373
   81U       H3 2088   5.141   4.794   5.333
   81U       C2 2089   5.245   4.744   5.491
   81U       O2 2090   5.229   4.855   5.541
   81U      C3' 2091   5.346   4.481   5.804
   81U      H3' 2092   5.318   4.421   5.718
   81U      C2' 2093   5.297   4.627   5.794
   81U     H2'1 2094   5.193   4.642   5.766
   81U      O2' 2095   5.320   4.696   5.911
   81U     HO'2 2096   5.315   4.643   5.991
   81U      O3' 2097   5.307   4.419   5.928
   82U        P 2098   5.171   4.345   5.955
   82U      O1P 2099   5.063   4.443   5.942
   82U      O2P 2100   5.192   4.269   6.081
   82U      O5' 2101   5.168   4.242   5.830
   82U      C5' 2102   5.090   4.124   5.830
   82U     H5'1 2103   4.996   4.144   5.881
   82U     H5'2 2104   5.133   4.039   5.883
   82U      C4' 2105   5.067   4.076   5.683
   82U      H4' 2106   5.016   3.981   5.694
   82U      O4' 2107   4.984   4.168   5.615
   82U      C1' 2108   5.046   4.204   5.497
   82U      H1' 2109   5.016   4.138   5.415
   82U       N1 2110   4.994   4.338   5.473
   82U       C6 2111   5.009   4.435   5.567
   82U       H6 2112   5.071   4.412   5.653
   82U       C5 2113   4.943   4.555   5.564
   82U       H5 2114   4.955   4.628   5.642
   82U       C4 2115   4.853   4.589   5.454
   82U       O4 2116   4.785   4.689   5.443
   82U       N3 2117   4.851   4.488   5.357
   82U       H3 2118   4.782   4.503   5.285
   82U       C2 2119   4.908   4.365   5.362
   82U       O2 2120   4.880   4.290   5.268
   82U      C3' 2121   5.197   4.064   5.599
   82U      H3' 2122   5.286   4.063   5.661
   82U      C2' 2123   5.199   4.192   5.514
   82U     H2'1 2124   5.240   4.270   5.578
   82U      O2' 2125   5.267   4.174   5.390
   82U     HO'2 2126   5.359   4.171   5.416
   82U      O3' 2127   5.184   3.947   5.515
   82U      H3T 2128   5.260   3.942   5.456
   8.67714   8.67714   6.13526   0.00000   0.00000   0.00000   0.00000   4.33854   4.33854
