# Supplementary material for: Constant-pH Molecular Dynamics of Cationic Peptide Dendrimers Binding to siRNA
Source: J Chem Inf Model. 2026 Feb 5;66(8):4734–43. doi: 10.1021/acs.jcim.5c02636 (PMC13126635; doi:10.1021/acs.jcim.5c02636)
Supplement: Supplementary file 2 [file ci5c02636_si_002.zip › zip/DMH18_07_out_7.gro]

Protein t= 150000.00000 step= 10000
 2128
    1LY0      N    1   4.698   5.304   3.183
    1LY0     H1    2   4.700   5.287   3.282
    1LY0     H2    3   4.626   5.252   3.136
    1LY0     H3    4   4.660   5.394   3.158
    1LY0     CA    5   4.830   5.275   3.121
    1LY0     HA    6   4.822   5.268   3.011
    1LY0     CB    7   4.888   5.148   3.191
    1LY0    HB1    8   4.813   5.069   3.184
    1LY0    HB2    9   4.908   5.169   3.295
    1LY0     CG   10   5.018   5.097   3.131
    1LY0    HG1   11   5.096   5.172   3.141
    1LY0    HG2   12   4.989   5.088   3.026
    1LY0     CD   13   5.064   4.968   3.205
    1LY0    HD1   14   5.052   4.995   3.310
    1LY0    HD2   15   5.171   4.954   3.187
    1LY0     CE   16   4.982   4.845   3.165
    1LY0    HE1   17   4.990   4.823   3.059
    1LY0    HE2   18   4.880   4.884   3.169
    1LY0     NZ   19   4.991   4.725   3.253
    1LY0    HZ1   20   5.071   4.664   3.237
    1LY0    HZ2   21   4.984   4.746   3.350
    1LY0    HZ3   22   4.916   4.659   3.240
    1LY0      C   23   4.925   5.401   3.154
    1LY0      O   24   4.930   5.453   3.261
    2LER      N   25   5.000   5.451   3.059
    2LER      H   26   5.010   5.396   2.974
    2LER     CA   27   5.080   5.577   3.072
    2LER     HA   28   5.017   5.660   3.105
    2LER     CB   29   5.152   5.602   2.940
    2LER    HB1   30   5.209   5.511   2.919
    2LER    HB2   31   5.213   5.692   2.945
    2LER     CG   32   5.068   5.612   2.812
    2LER     HG   33   4.986   5.541   2.812
    2LER    CD1   34   5.005   5.752   2.804
    2LER   HD11   35   5.083   5.821   2.773
    2LER   HD12   36   4.920   5.766   2.737
    2LER   HD13   37   4.967   5.775   2.905
    2LER    CD2   38   5.146   5.596   2.675
    2LER   HD21   39   5.210   5.683   2.658
    2LER   HD22   40   5.210   5.507   2.670
    2LER   HD23   41   5.076   5.597   2.590
    2LER      C   42   5.185   5.569   3.184
    2LER      O   43   5.250   5.467   3.217
    3LYR      N   44   5.222   5.687   3.243
    3LYR      H   45   5.182   5.769   3.201
    3LYR     CA   46   5.295   5.708   3.368
    3LYR     HA   47   5.235   5.649   3.438
    3LYR     CB   48   5.278   5.848   3.428
    3LYR    HB1   49   5.331   5.861   3.521
    3LYR    HB2   50   5.172   5.858   3.450
    3LYR     CG   51   5.334   5.965   3.342
    3LYR    HG1   52   5.313   5.955   3.236
    3LYR    HG2   53   5.441   5.955   3.355
    3LYR     CD   54   5.279   6.092   3.396
    3LYR    HD1   55   5.335   6.176   3.354
    3LYR    HD2   56   5.290   6.105   3.504
    3LYR     CE   57   5.137   6.121   3.349
    3LYR    HE1   58   5.097   6.194   3.418
    3LYR    HE2   59   5.076   6.031   3.359
    3LYR     NZ   60   5.131   6.152   3.203
    3LYR    HZ1   61   5.132   6.251   3.183
    3LYR      C   62   5.439   5.654   3.373
    3LYR      O   63   5.487   5.638   3.485
    4LY0      N   64   5.506   5.631   3.260
    4LY0      H   65   5.469   5.651   3.168
    4LY0     CA   66   5.631   5.554   3.263
    4LY0     HA   67   5.647   5.534   3.369
    4LY0     CB   68   5.747   5.637   3.218
    4LY0    HB1   69   5.736   5.658   3.112
    4LY0    HB2   70   5.841   5.583   3.234
    4LY0     CG   71   5.763   5.781   3.271
    4LY0    HG1   72   5.669   5.830   3.247
    4LY0    HG2   73   5.844   5.829   3.216
    4LY0     CD   74   5.794   5.805   3.420
    4LY0    HD1   75   5.887   5.753   3.442
    4LY0    HD2   76   5.708   5.762   3.471
    4LY0     CE   77   5.803   5.952   3.447
    4LY0    HE1   78   5.709   5.994   3.414
    4LY0    HE2   79   5.877   5.998   3.382
    4LY0     NZ   80   5.833   5.962   3.592
    4LY0    HZ1   81   5.841   6.057   3.624
    4LY0    HZ2   82   5.755   5.919   3.639
    4LY0    HZ3   83   5.923   5.923   3.616
    4LY0      C   84   5.629   5.419   3.187
    4LY0      O   85   5.719   5.339   3.223
    5LER      N   86   5.534   5.381   3.103
    5LER      H   87   5.449   5.435   3.097
    5LER     CA   88   5.523   5.246   3.052
    5LER     HA   89   5.619   5.212   3.012
    5LER     CB   90   5.419   5.228   2.938
    5LER    HB1   91   5.320   5.256   2.973
    5LER    HB2   92   5.420   5.126   2.898
    5LER     CG   93   5.446   5.324   2.812
    5LER     HG   94   5.430   5.427   2.842
    5LER    CD1   95   5.587   5.303   2.762
    5LER   HD11   96   5.658   5.362   2.819
    5LER   HD12   97   5.608   5.196   2.753
    5LER   HD13   98   5.606   5.343   2.662
    5LER    CD2   99   5.348   5.285   2.698
    5LER   HD21  100   5.353   5.357   2.617
    5LER   HD22  101   5.377   5.183   2.671
    5LER   HD23  102   5.251   5.276   2.747
    5LER      C  103   5.483   5.146   3.161
    5LER      O  104   5.502   5.031   3.139
    6LYR      N  105   5.432   5.189   3.276
    6LYR      H  106   5.409   5.287   3.282
    6LYR     CA  107   5.414   5.103   3.396
    6LYR     HA  108   5.375   5.011   3.353
    6LYR     CB  109   5.299   5.172   3.481
    6LYR    HB1  110   5.264   5.094   3.550
    6LYR    HB2  111   5.219   5.198   3.413
    6LYR     CG  112   5.349   5.299   3.543
    6LYR    HG1  113   5.391   5.359   3.461
    6LYR    HG2  114   5.427   5.272   3.612
    6LYR     CD  115   5.238   5.379   3.616
    6LYR    HD1  116   5.185   5.312   3.682
    6LYR    HD2  117   5.173   5.424   3.540
    6LYR     CE  118   5.276   5.502   3.694
    6LYR    HE1  119   5.181   5.552   3.716
    6LYR    HE2  120   5.334   5.574   3.636
    6LYR     NZ  121   5.349   5.465   3.819
    6LYR    HZ1  122   5.292   5.447   3.900
    6LYR      C  123   5.544   5.062   3.473
    6LYR      O  124   5.536   4.989   3.569
    7LER      N  125   5.660   5.113   3.425
    7LER      H  126   5.666   5.168   3.342
    7LER     CA  127   5.789   5.067   3.473
    7LER     HA  128   5.768   5.055   3.579
    7LER     CB  129   5.887   5.184   3.455
    7LER    HB1  130   5.903   5.209   3.350
    7LER    HB2  131   5.982   5.148   3.493
    7LER     CG  132   5.848   5.316   3.524
    7LER     HG  133   5.755   5.354   3.480
    7LER    CD1  134   5.835   5.315   3.671
    7LER   HD11  135   5.744   5.260   3.695
    7LER   HD12  136   5.927   5.285   3.722
    7LER   HD13  137   5.820   5.419   3.700
    7LER    CD2  138   5.960   5.408   3.473
    7LER   HD21  139   6.052   5.375   3.523
    7LER   HD22  140   5.976   5.414   3.366
    7LER   HD23  141   5.931   5.511   3.496
    7LER      C  142   5.840   4.934   3.417
    7LER      O  143   5.797   4.893   3.310
    8LER      N  144   5.935   4.870   3.481
    8LER      H  145   5.968   4.903   3.572
    8LER     CA  146   5.994   4.748   3.437
    8LER     HA  147   5.929   4.700   3.365
    8LER     CB  148   6.015   4.661   3.564
    8LER    HB1  149   6.043   4.717   3.654
    8LER    HB2  150   6.097   4.591   3.549
    8LER     CG  151   5.901   4.566   3.595
    8LER     HG  152   5.875   4.507   3.507
    8LER    CD1  153   5.947   4.485   3.722
    8LER   HD11  154   6.047   4.442   3.716
    8LER   HD12  155   5.940   4.544   3.813
    8LER   HD13  156   5.878   4.402   3.733
    8LER    CD2  157   5.771   4.645   3.624
    8LER   HD21  158   5.687   4.579   3.648
    8LER   HD22  159   5.790   4.715   3.707
    8LER   HD23  160   5.744   4.712   3.544
    8LER      C  161   6.118   4.785   3.360
    8LER      O  162   6.210   4.858   3.402
    9LYR      N  163   6.129   4.725   3.238
    9LYR      H  164   6.063   4.650   3.222
    9LYR     CA  165   6.233   4.748   3.137
    9LYR     HA  166   6.231   4.855   3.119
    9LYR     CB  167   6.179   4.679   3.005
    9LYR    HB1  168   6.232   4.716   2.918
    9LYR    HB2  169   6.075   4.708   2.988
    9LYR     CG  170   6.186   4.525   2.997
    9LYR    HG1  171   6.135   4.488   3.086
    9LYR    HG2  172   6.288   4.487   3.005
    9LYR     CD  173   6.128   4.471   2.872
    9LYR    HD1  174   6.189   4.490   2.783
    9LYR    HD2  175   6.029   4.518   2.867
    9LYR     CE  176   6.111   4.316   2.874
    9LYR    HE1  177   6.186   4.262   2.932
    9LYR    HE2  178   6.106   4.278   2.773
    9LYR     NZ  179   5.990   4.286   2.948
    9LYR    HZ1  180   5.903   4.327   2.915
    9LYR      C  181   6.375   4.705   3.169
    9LYR      O  182   6.464   4.781   3.129
   10LER      N  183   6.398   4.593   3.240
   10LER      H  184   6.313   4.543   3.260
   10LER     CA  185   6.523   4.540   3.294
   10LER     HA  186   6.601   4.548   3.217
   10LER     CB  187   6.518   4.392   3.328
   10LER    HB1  188   6.450   4.388   3.413
   10LER    HB2  189   6.620   4.357   3.343
   10LER     CG  190   6.465   4.307   3.213
   10LER     HG  191   6.367   4.347   3.188
   10LER    CD1  192   6.548   4.320   3.089
   10LER   HD11  193   6.510   4.250   3.012
   10LER   HD12  194   6.548   4.422   3.052
   10LER   HD13  195   6.652   4.296   3.110
   10LER    CD2  196   6.462   4.157   3.240
   10LER   HD21  197   6.433   4.137   3.343
   10LER   HD22  198   6.408   4.113   3.157
   10LER   HD23  199   6.564   4.119   3.234
   10LER      C  200   6.579   4.621   3.411
   10LER      O  201   6.699   4.611   3.432
   11LER      N  202   6.493   4.693   3.481
   11LER      H  203   6.402   4.706   3.439
   11LER     CA  204   6.535   4.782   3.590
   11LER     HA  205   6.626   4.745   3.638
   11LER     CB  206   6.422   4.789   3.688
   11LER    HB1  207   6.321   4.796   3.649
   11LER    HB2  208   6.441   4.885   3.737
   11LER     CG  209   6.431   4.679   3.794
   11LER     HG  210   6.533   4.640   3.804
   11LER    CD1  211   6.409   4.736   3.932
   11LER   HD11  212   6.417   4.651   4.000
   11LER   HD12  213   6.494   4.802   3.951
   11LER   HD13  214   6.311   4.783   3.938
   11LER    CD2  215   6.347   4.559   3.762
   11LER   HD21  216   6.364   4.477   3.832
   11LER   HD22  217   6.239   4.571   3.761
   11LER   HD23  218   6.368   4.526   3.661
   11LER      C  219   6.591   4.921   3.542
   11LER      O  220   6.673   4.987   3.609
   12LER      N  221   6.536   4.959   3.421
   12LER      H  222   6.473   4.905   3.365
   12LER     CA  223   6.582   5.085   3.358
   12LER     HA  224   6.584   5.162   3.434
   12LER     CB  225   6.477   5.127   3.257
   12LER    HB1  226   6.451   5.047   3.188
   12LER    HB2  227   6.511   5.198   3.182
   12LER     CG  228   6.357   5.178   3.335
   12LER     HG  229   6.344   5.123   3.428
   12LER    CD1  230   6.384   5.319   3.380
   12LER   HD11  231   6.413   5.375   3.290
   12LER   HD12  232   6.294   5.367   3.418
   12LER   HD13  233   6.454   5.313   3.463
   12LER    CD2  234   6.232   5.176   3.247
   12LER   HD21  235   6.187   5.078   3.231
   12LER   HD22  236   6.155   5.217   3.312
   12LER   HD23  237   6.253   5.236   3.158
   12LER      C  238   6.720   5.070   3.288
   12LER      O  239   6.774   5.173   3.240
   13LER      N  240   6.773   4.951   3.288
   13LER      H  241   6.724   4.873   3.329
   13LER     CA  242   6.909   4.932   3.240
   13LER     HA  243   6.912   4.979   3.143
   13LER     CB  244   6.936   4.779   3.209
   13LER    HB1  245   6.946   4.725   3.303
   13LER    HB2  246   7.030   4.760   3.159
   13LER     CG  247   6.825   4.709   3.124
   13LER     HG  248   6.730   4.730   3.172
   13LER    CD1  249   6.816   4.771   2.986
   13LER   HD11  250   6.755   4.699   2.932
   13LER   HD12  251   6.773   4.871   2.984
   13LER   HD13  252   6.916   4.757   2.945
   13LER    CD2  253   6.854   4.557   3.118
   13LER   HD21  254   6.961   4.544   3.103
   13LER   HD22  255   6.844   4.522   3.222
   13LER   HD23  256   6.792   4.496   3.052
   13LER      C  257   7.021   4.988   3.330
   13LER      O  258   6.998   5.059   3.429
   14NH2      N  259   7.148   4.957   3.303
   14NH2     H1  260   7.181   4.899   3.227
   14NH2     H2  261   7.225   4.986   3.362
   15LY0      N  262   5.508   6.371   2.862
   15LY0     H1  263   5.572   6.318   2.921
   15LY0     H2  264   5.492   6.329   2.771
   15LY0     H3  265   5.553   6.461   2.856
   15LY0     CA  266   5.379   6.394   2.928
   15LY0     HA  267   5.318   6.449   2.856
   15LY0     CB  268   5.378   6.475   3.059
   15LY0    HB1  269   5.277   6.490   3.096
   15LY0    HB2  270   5.439   6.564   3.044
   15LY0     CG  271   5.450   6.397   3.162
   15LY0    HG1  272   5.540   6.350   3.123
   15LY0    HG2  273   5.393   6.308   3.192
   15LY0     CD  274   5.476   6.469   3.300
   15LY0    HD1  275   5.490   6.397   3.380
   15LY0    HD2  276   5.395   6.537   3.326
   15LY0     CE  277   5.600   6.562   3.286
   15LY0    HE1  278   5.592   6.624   3.196
   15LY0    HE2  279   5.693   6.507   3.271
   15LY0     NZ  280   5.608   6.649   3.405
   15LY0    HZ1  281   5.518   6.674   3.445
   15LY0    HZ2  282   5.668   6.614   3.479
   15LY0    HZ3  283   5.654   6.737   3.387
   15LY0      C  284   5.316   6.252   2.947
   15LY0      O  285   5.381   6.151   2.955
   16LER      N  286   5.183   6.246   2.953
   16LER      H  287   5.137   6.334   2.935
   16LER     CA  288   5.109   6.116   2.965
   16LER     HA  289   5.154   6.038   2.902
   16LER     CB  290   4.972   6.145   2.911
   16LER    HB1  291   4.922   6.207   2.986
   16LER    HB2  292   4.909   6.056   2.912
   16LER     CG  293   4.961   6.217   2.770
   16LER     HG  294   5.039   6.292   2.766
   16LER    CD1  295   4.987   6.119   2.655
   16LER   HD11  296   5.087   6.077   2.655
   16LER   HD12  297   4.930   6.027   2.668
   16LER   HD13  298   4.978   6.167   2.559
   16LER    CD2  299   4.823   6.283   2.751
   16LER   HD21  300   4.814   6.325   2.651
   16LER   HD22  301   4.744   6.210   2.766
   16LER   HD23  302   4.804   6.361   2.825
   16LER      C  303   5.103   6.062   3.109
   16LER      O  304   5.061   5.950   3.130
   17LY0      N  305   5.065   6.206   4.840
   17LY0     H1  306   5.125   6.222   4.920
   17LY0     H2  307   5.080   6.284   4.778
   17LY0     H3  308   4.968   6.206   4.870
   17LY0     CA  309   5.074   6.082   4.764
   17LY0     HA  310   4.978   6.068   4.715
   17LY0     CB  311   5.085   5.954   4.854
   17LY0    HB1  312   5.079   5.862   4.795
   17LY0    HB2  313   4.997   5.954   4.918
   17LY0     CG  314   5.215   5.947   4.939
   17LY0    HG1  315   5.224   6.041   4.993
   17LY0    HG2  316   5.310   5.928   4.889
   17LY0     CD  317   5.199   5.838   5.049
   17LY0    HD1  318   5.298   5.815   5.088
   17LY0    HD2  319   5.170   5.740   5.010
   17LY0     CE  320   5.103   5.879   5.160
   17LY0    HE1  321   5.014   5.929   5.122
   17LY0    HE2  322   5.150   5.954   5.224
   17LY0     NZ  323   5.074   5.767   5.243
   17LY0    HZ1  324   4.995   5.712   5.212
   17LY0    HZ2  325   5.154   5.708   5.260
   17LY0    HZ3  326   5.036   5.795   5.333
   17LY0      C  327   5.171   6.075   4.642
   17LY0      O  328   5.279   6.127   4.642
   18LER      N  329   5.131   6.001   4.536
   18LER      H  330   5.037   5.963   4.533
   18LER     CA  331   5.222   5.968   4.424
   18LER     HA  332   5.261   6.050   4.362
   18LER     CB  333   5.146   5.871   4.326
   18LER    HB1  334   5.098   5.792   4.385
   18LER    HB2  335   5.224   5.828   4.264
   18LER     CG  336   5.035   5.933   4.235
   18LER     HG  337   4.973   5.995   4.299
   18LER    CD1  338   5.101   6.039   4.146
   18LER   HD11  339   5.030   6.068   4.069
   18LER   HD12  340   5.127   6.129   4.201
   18LER   HD13  341   5.196   5.997   4.113
   18LER    CD2  342   4.961   5.828   4.148
   18LER   HD21  343   4.884   5.885   4.095
   18LER   HD22  344   5.035   5.774   4.089
   18LER   HD23  345   4.911   5.756   4.213
   18LER      C  346   5.340   5.889   4.488
   18LER      O  347   5.311   5.788   4.550
   19LYR      N  348   5.461   5.934   4.464
   19LYR      H  349   5.464   6.020   4.411
   19LYR     CA  350   5.577   5.859   4.500
   19LYR     HA  351   5.552   5.785   4.576
   19LYR     CB  352   5.687   5.962   4.549
   19LYR    HB1  353   5.698   6.030   4.464
   19LYR    HB2  354   5.778   5.904   4.566
   19LYR     CG  355   5.650   6.044   4.676
   19LYR    HG1  356   5.626   5.972   4.753
   19LYR    HG2  357   5.555   6.097   4.668
   19LYR     CD  358   5.760   6.139   4.715
   19LYR    HD1  359   5.776   6.212   4.635
   19LYR    HD2  360   5.855   6.089   4.734
   19LYR     CE  361   5.730   6.204   4.844
   19LYR    HE1  362   5.757   6.133   4.922
   19LYR    HE2  363   5.624   6.231   4.845
   19LYR     NZ  364   5.810   6.322   4.866
   19LYR    HZ1  365   5.786   6.407   4.818
   19LYR      C  366   5.637   5.780   4.380
   19LYR      O  367   5.671   5.663   4.390
   20LY0      N  368   5.639   5.846   4.262
   20LY0      H  369   5.596   5.937   4.255
   20LY0     CA  370   5.676   5.780   4.136
   20LY0     HA  371   5.765   5.719   4.153
   20LY0     CB  372   5.713   5.889   4.031
   20LY0    HB1  373   5.622   5.944   4.008
   20LY0    HB2  374   5.754   5.843   3.940
   20LY0     CG  375   5.811   6.001   4.076
   20LY0    HG1  376   5.897   5.951   4.119
   20LY0    HG2  377   5.774   6.058   4.161
   20LY0     CD  378   5.872   6.092   3.961
   20LY0    HD1  379   5.802   6.136   3.890
   20LY0    HD2  380   5.929   6.018   3.906
   20LY0     CE  381   5.961   6.203   4.012
   20LY0    HE1  382   6.049   6.148   4.049
   20LY0    HE2  383   5.911   6.249   4.099
   20LY0     NZ  384   5.992   6.317   3.920
   20LY0    HZ1  385   5.902   6.361   3.901
   20LY0    HZ2  386   6.059   6.386   3.951
   20LY0    HZ3  387   6.012   6.287   3.826
   20LY0      C  388   5.574   5.682   4.088
   20LY0      O  389   5.460   5.684   4.133
   21LER      N  390   5.621   5.578   4.011
   21LER      H  391   5.721   5.577   3.994
   21LER     CA  392   5.538   5.459   3.983
   21LER     HA  393   5.455   5.454   4.053
   21LER     CB  394   5.626   5.334   3.997
   21LER    HB1  395   5.701   5.329   3.918
   21LER    HB2  396   5.564   5.245   3.981
   21LER     CG  397   5.701   5.332   4.133
   21LER     HG  398   5.731   5.431   4.165
   21LER    CD1  399   5.609   5.279   4.244
   21LER   HD11  400   5.664   5.260   4.336
   21LER   HD12  401   5.519   5.337   4.261
   21LER   HD13  402   5.582   5.178   4.210
   21LER    CD2  403   5.826   5.252   4.111
   21LER   HD21  404   5.797   5.150   4.089
   21LER   HD22  405   5.869   5.290   4.019
   21LER   HD23  406   5.899   5.260   4.192
   21LER      C  407   5.482   5.469   3.839
   21LER      O  408   5.564   5.494   3.749
   22LY0      N  409   5.961   6.609   4.477
   22LY0     H1  410   5.879   6.553   4.460
   22LY0     H2  411   5.957   6.690   4.416
   22LY0     H3  412   6.037   6.544   4.461
   22LY0     CA  413   5.954   6.644   4.618
   22LY0     HA  414   5.855   6.685   4.641
   22LY0     CB  415   6.054   6.759   4.645
   22LY0    HB1  416   6.156   6.735   4.613
   22LY0    HB2  417   6.068   6.776   4.752
   22LY0     CG  418   6.010   6.891   4.575
   22LY0    HG1  419   5.905   6.912   4.595
   22LY0    HG2  420   6.018   6.875   4.467
   22LY0     CD  421   6.094   7.016   4.606
   22LY0    HD1  422   6.062   7.098   4.542
   22LY0    HD2  423   6.200   7.004   4.586
   22LY0     CE  424   6.061   7.060   4.753
   22LY0    HE1  425   6.072   6.976   4.821
   22LY0    HE2  426   5.956   7.089   4.760
   22LY0     NZ  427   6.150   7.176   4.793
   22LY0    HZ1  428   6.167   7.233   4.713
   22LY0    HZ2  429   6.114   7.232   4.870
   22LY0    HZ3  430   6.245   7.148   4.814
   22LY0      C  431   5.976   6.528   4.715
   22LY0      O  432   6.001   6.421   4.663
   23LER      N  433   5.963   6.559   4.847
   23LER      H  434   5.937   6.652   4.875
   23LER     CA  435   5.995   6.461   4.951
   23LER     HA  436   5.968   6.502   5.049
   23LER     CB  437   6.148   6.433   4.953
   23LER    HB1  438   6.179   6.397   4.854
   23LER    HB2  439   6.162   6.351   5.023
   23LER     CG  440   6.249   6.545   4.988
   23LER     HG  441   6.229   6.635   4.929
   23LER    CD1  442   6.229   6.584   5.135
   23LER   HD11  443   6.284   6.678   5.142
   23LER   HD12  444   6.124   6.589   5.163
   23LER   HD13  445   6.272   6.507   5.200
   23LER    CD2  446   6.396   6.502   4.970
   23LER   HD21  447   6.459   6.588   4.991
   23LER   HD22  448   6.424   6.416   5.031
   23LER   HD23  449   6.411   6.471   4.866
   23LER      C  450   5.913   6.330   4.944
   23LER      O  451   5.940   6.236   5.021
   24LY0      N  452   6.545   4.510   2.776
   24LY0     H1  453   6.550   4.608   2.800
   24LY0     H2  454   6.448   4.482   2.763
   24LY0     H3  455   6.585   4.446   2.843
   24LY0     CA  456   6.610   4.486   2.646
   24LY0     HA  457   6.575   4.386   2.621
   24LY0     CB  458   6.768   4.491   2.663
   24LY0    HB1  459   6.798   4.583   2.714
   24LY0    HB2  460   6.799   4.493   2.559
   24LY0     CG  461   6.827   4.369   2.753
   24LY0    HG1  462   6.813   4.275   2.700
   24LY0    HG2  463   6.770   4.363   2.845
   24LY0     CD  464   6.970   4.392   2.784
   24LY0    HD1  465   6.984   4.476   2.853
   24LY0    HD2  466   7.016   4.418   2.689
   24LY0     CE  467   7.035   4.268   2.848
   24LY0    HE1  468   7.072   4.200   2.773
   24LY0    HE2  469   6.954   4.213   2.898
   24LY0     NZ  470   7.151   4.302   2.938
   24LY0    HZ1  471   7.120   4.343   3.025
   24LY0    HZ2  472   7.207   4.222   2.966
   24LY0    HZ3  473   7.217   4.361   2.888
   24LY0      C  474   6.563   4.563   2.519
   24LY0      O  475   6.484   4.505   2.445
   25LER      N  476   6.596   4.689   2.501
   25LER      H  477   6.646   4.730   2.579
   25LER     CA  478   6.542   4.775   2.391
   25LER     HA  479   6.518   4.710   2.306
   25LER     CB  480   6.654   4.880   2.352
   25LER    HB1  481   6.728   4.883   2.431
   25LER    HB2  482   6.607   4.977   2.341
   25LER     CG  483   6.726   4.846   2.220
   25LER     HG  484   6.784   4.935   2.198
   25LER    CD1  485   6.816   4.727   2.236
   25LER   HD11  486   6.891   4.746   2.312
   25LER   HD12  487   6.763   4.633   2.256
   25LER   HD13  488   6.868   4.725   2.141
   25LER    CD2  489   6.627   4.821   2.104
   25LER   HD21  490   6.562   4.734   2.111
   25LER   HD22  491   6.574   4.916   2.093
   25LER   HD23  492   6.689   4.815   2.016
   25LER      C  493   6.409   4.836   2.431
   25LER      O  494   6.332   4.857   2.339
   26LYR      N  495   6.383   4.857   2.563
   26LYR      H  496   6.462   4.826   2.617
   26LYR     CA  497   6.265   4.911   2.636
   26LYR     HA  498   6.232   5.005   2.593
   26LYR     CB  499   6.300   4.966   2.773
   26LYR    HB1  500   6.352   4.888   2.827
   26LYR    HB2  501   6.213   4.996   2.832
   26LYR     CG  502   6.396   5.090   2.762
   26LYR    HG1  503   6.336   5.167   2.716
   26LYR    HG2  504   6.480   5.069   2.696
   26LYR     CD  505   6.441   5.131   2.901
   26LYR    HD1  506   6.488   5.044   2.946
   26LYR    HD2  507   6.355   5.169   2.955
   26LYR     CE  508   6.543   5.245   2.882
   26LYR    HE1  509   6.592   5.245   2.786
   26LYR    HE2  510   6.620   5.237   2.959
   26LYR     NZ  511   6.481   5.377   2.898
   26LYR    HZ1  512   6.392   5.385   2.853
   26LYR      C  513   6.142   4.823   2.631
   26LYR      O  514   6.073   4.805   2.734
   27LY0      N  515   6.113   4.763   2.523
   27LY0      H  516   6.167   4.800   2.446
   27LY0     CA  517   6.011   4.667   2.497
   27LY0     HA  518   6.043   4.577   2.547
   27LY0     CB  519   5.984   4.646   2.349
   27LY0    HB1  520   5.960   4.743   2.306
   27LY0    HB2  521   5.907   4.570   2.339
   27LY0     CG  522   6.103   4.591   2.268
   27LY0    HG1  523   6.117   4.486   2.296
   27LY0    HG2  524   6.195   4.639   2.302
   27LY0     CD  525   6.091   4.586   2.115
   27LY0    HD1  526   6.080   4.690   2.084
   27LY0    HD2  527   5.996   4.540   2.084
   27LY0     CE  528   6.220   4.541   2.042
   27LY0    HE1  529   6.314   4.589   2.072
   27LY0    HE2  530   6.203   4.569   1.937
   27LY0     NZ  531   6.251   4.397   2.039
   27LY0    HZ1  532   6.173   4.338   2.066
   27LY0    HZ2  533   6.288   4.361   1.952
   27LY0    HZ3  534   6.325   4.385   2.108
   27LY0      C  535   5.875   4.704   2.550
   27LY0      O  536   5.805   4.622   2.606
   28LER      N  537   5.827   4.828   2.543
   28LER      H  538   5.886   4.890   2.488
   28LER     CA  539   5.703   4.874   2.589
   28LER     HA  540   5.629   4.811   2.538
   28LER     CB  541   5.669   5.017   2.530
   28LER    HB1  542   5.749   5.082   2.564
   28LER    HB2  543   5.571   5.041   2.572
   28LER     CG  544   5.663   5.015   2.379
   28LER     HG  545   5.752   4.969   2.338
   28LER    CD1  546   5.541   4.946   2.322
   28LER   HD11  547   5.543   4.839   2.347
   28LER   HD12  548   5.450   4.982   2.368
   28LER   HD13  549   5.537   4.959   2.214
   28LER    CD2  550   5.635   5.162   2.323
   28LER   HD21  551   5.539   5.195   2.363
   28LER   HD22  552   5.713   5.224   2.368
   28LER   HD23  553   5.635   5.165   2.214
   28LER      C  554   5.676   4.872   2.738
   28LER      O  555   5.567   4.839   2.795
   29LYR      N  556   5.783   4.896   2.816
   29LYR      H  557   5.872   4.901   2.769
   29LYR     CA  558   5.803   4.877   2.954
   29LYR     HA  559   5.724   4.931   3.007
   29LYR     CB  560   5.934   4.939   3.003
   29LYR    HB1  561   6.018   4.900   2.946
   29LYR    HB2  562   5.959   4.911   3.106
   29LYR     CG  563   5.944   5.096   3.017
   29LYR    HG1  564   6.048   5.121   3.042
   29LYR    HG2  565   5.874   5.139   3.088
   29LYR     CD  566   5.924   5.170   2.880
   29LYR    HD1  567   5.818   5.163   2.853
   29LYR    HD2  568   5.974   5.111   2.803
   29LYR     CE  569   5.976   5.315   2.885
   29LYR    HE1  570   6.068   5.329   2.942
   29LYR    HE2  571   5.904   5.381   2.935
   29LYR     NZ  572   5.993   5.372   2.762
   29LYR    HZ1  573   5.919   5.410   2.704
   29LYR      C  574   5.791   4.730   3.000
   29LYR      O  575   5.811   4.635   2.921
   30LER      N  576   5.734   4.703   3.117
   30LER      H  577   5.704   4.791   3.157
   30LER     CA  578   5.684   4.573   3.164
   30LER     HA  579   5.605   4.535   3.099
   30LER     CB  580   5.618   4.586   3.303
   30LER    HB1  581   5.695   4.623   3.372
   30LER    HB2  582   5.582   4.491   3.342
   30LER     CG  583   5.505   4.698   3.319
   30LER     HG  584   5.549   4.797   3.304
   30LER    CD1  585   5.399   4.686   3.209
   30LER   HD11  586   5.446   4.693   3.111
   30LER   HD12  587   5.345   4.591   3.207
   30LER   HD13  588   5.323   4.760   3.234
   30LER    CD2  589   5.434   4.681   3.460
   30LER   HD21  590   5.388   4.774   3.493
   30LER   HD22  591   5.357   4.604   3.452
   30LER   HD23  592   5.494   4.649   3.545
   30LER      C  593   5.794   4.467   3.157
   30LER      O  594   5.908   4.493   3.207
   31LER      N  595   5.760   4.344   3.122
   31LER      H  596   5.664   4.332   3.095
   31LER     CA  597   5.844   4.225   3.144
   31LER     HA  598   5.787   4.143   3.099
   31LER     CB  599   5.852   4.195   3.294
   31LER    HB1  600   5.876   4.283   3.353
   31LER    HB2  601   5.928   4.118   3.302
   31LER     CG  602   5.734   4.124   3.358
   31LER     HG  603   5.700   4.053   3.282
   31LER    CD1  604   5.769   4.028   3.479
   31LER   HD11  605   5.805   4.098   3.553
   31LER   HD12  606   5.680   3.986   3.524
   31LER   HD13  607   5.849   3.960   3.452
   31LER    CD2  608   5.620   4.212   3.391
   31LER   HD21  609   5.579   4.255   3.301
   31LER   HD22  610   5.539   4.158   3.441
   31LER   HD23  611   5.651   4.290   3.460
   31LER      C  612   5.984   4.228   3.073
   31LER      O  613   6.092   4.212   3.133
   32LY0      N  614   6.537   5.977   2.683
   32LY0     H1  615   6.439   5.966   2.665
   32LY0     H2  616   6.578   6.067   2.667
   32LY0     H3  617   6.583   5.920   2.615
   32LY0     CA  618   6.570   5.919   2.816
   32LY0     HA  619   6.519   5.978   2.891
   32LY0     CB  620   6.719   5.942   2.843
   32LY0    HB1  621   6.748   6.039   2.802
   32LY0    HB2  622   6.770   5.858   2.796
   32LY0     CG  623   6.739   5.934   3.001
   32LY0    HG1  624   6.752   5.831   3.031
   32LY0    HG2  625   6.655   5.980   3.054
   32LY0     CD  626   6.876   6.010   3.017
   32LY0    HD1  627   6.876   6.098   2.952
   32LY0    HD2  628   6.957   5.952   2.973
   32LY0     CE  629   6.914   6.047   3.157
   32LY0    HE1  630   7.011   6.096   3.151
   32LY0    HE2  631   6.932   5.952   3.207
   32LY0     NZ  632   6.807   6.127   3.224
   32LY0    HZ1  633   6.719   6.080   3.240
   32LY0    HZ2  634   6.837   6.141   3.319
   32LY0    HZ3  635   6.805   6.223   3.192
   32LY0      C  636   6.523   5.772   2.838
   32LY0      O  637   6.535   5.693   2.747
   33LER      N  638   6.472   5.729   2.954
   33LER      H  639   6.471   5.795   3.031
   33LER     CA  640   6.413   5.598   2.973
   33LER     HA  641   6.340   5.576   2.895
   33LER     CB  642   6.327   5.585   3.103
   33LER    HB1  643   6.405   5.576   3.179
   33LER    HB2  644   6.265   5.495   3.099
   33LER     CG  645   6.226   5.700   3.125
   33LER     HG  646   6.283   5.790   3.146
   33LER    CD1  647   6.135   5.712   3.003
   33LER   HD11  648   6.107   5.608   2.984
   33LER   HD12  649   6.046   5.771   3.025
   33LER   HD13  650   6.196   5.754   2.922
   33LER    CD2  651   6.143   5.669   3.251
   33LER   HD21  652   6.092   5.573   3.243
   33LER   HD22  653   6.217   5.664   3.332
   33LER   HD23  654   6.074   5.749   3.277
   33LER      C  655   6.519   5.484   2.967
   33LER      O  656   6.627   5.490   3.018
   34LY0      N  657   7.067   5.456   1.904
   34LY0     H1  658   7.090   5.528   1.836
   34LY0     H2  659   6.984   5.477   1.957
   34LY0     H3  660   7.059   5.367   1.854
   34LY0     CA  661   7.178   5.454   2.003
   34LY0     HA  662   7.202   5.560   2.011
   34LY0     CB  663   7.294   5.375   1.952
   34LY0    HB1  664   7.338   5.439   1.875
   34LY0    HB2  665   7.262   5.284   1.902
   34LY0     CG  666   7.406   5.358   2.049
   34LY0    HG1  667   7.371   5.299   2.132
   34LY0    HG2  668   7.442   5.457   2.078
   34LY0     CD  669   7.517   5.275   1.990
   34LY0    HD1  670   7.539   5.307   1.887
   34LY0    HD2  671   7.492   5.169   1.984
   34LY0     CE  672   7.652   5.269   2.058
   34LY0    HE1  673   7.699   5.178   2.021
   34LY0    HE2  674   7.638   5.264   2.167
   34LY0     NZ  675   7.736   5.388   2.032
   34LY0    HZ1  676   7.744   5.413   1.934
   34LY0    HZ2  677   7.713   5.470   2.085
   34LY0    HZ3  678   7.827   5.356   2.064
   34LY0      C  679   7.124   5.405   2.141
   34LY0      O  680   7.120   5.483   2.231
   35LER      N  681   7.080   5.280   2.158
   35LER      H  682   7.089   5.218   2.078
   35LER     CA  683   7.039   5.223   2.287
   35LER     HA  684   7.108   5.250   2.366
   35LER     CB  685   7.043   5.070   2.271
   35LER    HB1  686   6.977   5.033   2.194
   35LER    HB2  687   7.006   5.028   2.365
   35LER     CG  688   7.186   5.006   2.243
   35LER     HG  689   7.230   5.049   2.154
   35LER    CD1  690   7.285   5.038   2.359
   35LER   HD11  691   7.245   4.996   2.451
   35LER   HD12  692   7.380   4.986   2.341
   35LER   HD13  693   7.309   5.144   2.356
   35LER    CD2  694   7.175   4.853   2.241
   35LER   HD21  695   7.139   4.810   2.335
   35LER   HD22  696   7.105   4.825   2.162
   35LER   HD23  697   7.266   4.801   2.214
   35LER      C  698   6.896   5.270   2.321
   35LER      O  699   6.806   5.273   2.234
   36LYR      N  700   6.875   5.301   2.448
   36LYR      H  701   6.954   5.280   2.508
   36LYR     CA  702   6.754   5.357   2.504
   36LYR     HA  703   6.724   5.448   2.452
   36LYR     CB  704   6.785   5.413   2.645
   36LYR    HB1  705   6.828   5.337   2.710
   36LYR    HB2  706   6.695   5.441   2.701
   36LYR     CG  707   6.887   5.536   2.651
   36LYR    HG1  708   6.843   5.622   2.600
   36LYR    HG2  709   6.975   5.506   2.595
   36LYR     CD  710   6.933   5.575   2.795
   36LYR    HD1  711   6.994   5.495   2.838
   36LYR    HD2  712   6.844   5.587   2.856
   36LYR     CE  713   7.014   5.704   2.802
   36LYR    HE1  714   6.946   5.789   2.792
   36LYR    HE2  715   7.096   5.708   2.730
   36LYR     NZ  716   7.068   5.718   2.933
   36LYR    HZ1  717   7.009   5.708   3.016
   36LYR      C  718   6.632   5.260   2.494
   36LYR      O  719   6.641   5.141   2.517
   37LY0      N  720   6.514   5.319   2.464
   37LY0      H  721   6.520   5.416   2.438
   37LY0     CA  722   6.396   5.242   2.425
   37LY0     HA  723   6.396   5.140   2.463
   37LY0     CB  724   6.393   5.221   2.268
   37LY0    HB1  725   6.297   5.178   2.240
   37LY0    HB2  726   6.476   5.157   2.237
   37LY0     CG  727   6.415   5.347   2.190
   37LY0    HG1  728   6.515   5.385   2.209
   37LY0    HG2  729   6.354   5.427   2.234
   37LY0     CD  730   6.373   5.321   2.043
   37LY0    HD1  731   6.266   5.303   2.037
   37LY0    HD2  732   6.427   5.236   1.998
   37LY0     CE  733   6.406   5.442   1.955
   37LY0    HE1  734   6.514   5.454   1.944
   37LY0    HE2  735   6.364   5.531   2.001
   37LY0     NZ  736   6.342   5.424   1.822
   37LY0    HZ1  737   6.242   5.436   1.827
   37LY0    HZ2  738   6.377   5.491   1.754
   37LY0    HZ3  739   6.362   5.330   1.792
   37LY0      C  740   6.261   5.299   2.477
   37LY0      O  741   6.171   5.221   2.490
   38LER      N  742   6.244   5.426   2.510
   38LER      H  743   6.319   5.491   2.491
   38LER     CA  744   6.125   5.466   2.583
   38LER     HA  745   6.034   5.436   2.531
   38LER     CB  746   6.127   5.617   2.612
   38LER    HB1  747   6.208   5.627   2.685
   38LER    HB2  748   6.034   5.638   2.665
   38LER     CG  749   6.145   5.718   2.497
   38LER     HG  750   6.228   5.687   2.433
   38LER    CD1  751   6.022   5.705   2.414
   38LER   HD11  752   5.936   5.754   2.459
   38LER   HD12  753   6.029   5.751   2.315
   38LER   HD13  754   5.998   5.600   2.394
   38LER    CD2  755   6.177   5.857   2.546
   38LER   HD21  756   6.258   5.840   2.617
   38LER   HD22  757   6.219   5.925   2.472
   38LER   HD23  758   6.095   5.892   2.609
   38LER      C  759   6.117   5.401   2.720
   38LER      O  760   6.224   5.377   2.781
   39LY0      N  761   7.682   5.936   3.069
   39LY0     H1  762   7.685   5.958   3.168
   39LY0     H2  763   7.644   6.019   3.025
   39LY0     H3  764   7.777   5.928   3.034
   39LY0     CA  765   7.615   5.811   3.049
   39LY0     HA  766   7.644   5.748   3.133
   39LY0     CB  767   7.651   5.756   2.912
   39LY0    HB1  768   7.632   5.834   2.839
   39LY0    HB2  769   7.598   5.663   2.891
   39LY0     CG  770   7.795   5.728   2.905
   39LY0    HG1  771   7.849   5.818   2.937
   39LY0    HG2  772   7.816   5.727   2.797
   39LY0     CD  773   7.861   5.609   2.972
   39LY0    HD1  774   7.820   5.515   2.935
   39LY0    HD2  775   7.854   5.621   3.079
   39LY0     CE  776   8.011   5.607   2.931
   39LY0    HE1  777   8.062   5.692   2.975
   39LY0    HE2  778   7.992   5.618   2.823
   39LY0     NZ  779   8.076   5.477   2.963
   39LY0    HZ1  780   8.095   5.462   3.060
   39LY0    HZ2  781   8.018   5.400   2.932
   39LY0    HZ3  782   8.161   5.484   2.909
   39LY0      C  783   7.463   5.829   3.069
   39LY0      O  784   7.415   5.940   3.053
   40LER      N  785   7.398   5.716   3.099
   40LER      H  786   7.458   5.637   3.119
   40LER     CA  787   7.255   5.699   3.092
   40LER     HA  788   7.209   5.783   3.144
   40LER     CB  789   7.213   5.573   3.175
   40LER    HB1  790   7.104   5.567   3.174
   40LER    HB2  791   7.236   5.595   3.280
   40LER     CG  792   7.274   5.436   3.137
   40LER     HG  793   7.380   5.460   3.146
   40LER    CD1  794   7.224   5.337   3.243
   40LER   HD11  795   7.117   5.325   3.227
   40LER   HD12  796   7.278   5.243   3.230
   40LER   HD13  797   7.240   5.365   3.347
   40LER    CD2  798   7.238   5.373   2.993
   40LER   HD21  799   7.262   5.449   2.919
   40LER   HD22  800   7.295   5.282   2.977
   40LER   HD23  801   7.134   5.348   2.972
   40LER      C  802   7.201   5.695   2.951
   40LER      O  803   7.288   5.689   2.855
   41U      O5'  804   8.322   7.323   1.495
   41U      H5T  805   8.291   7.362   1.577
   41U      C5'  806   8.350   7.433   1.409
   41U     H5'1  807   8.445   7.415   1.358
   41U     H5'2  808   8.378   7.518   1.471
   41U      C4'  809   8.245   7.471   1.303
   41U      H4'  810   8.277   7.571   1.271
   41U      O4'  811   8.242   7.381   1.191
   41U      C1'  812   8.109   7.376   1.143
   41U      H1'  813   8.113   7.411   1.040
   41U       N1  814   8.045   7.237   1.166
   41U       C6  815   8.096   7.134   1.239
   41U       H6  816   8.197   7.138   1.276
   41U       C5  817   8.025   7.014   1.262
   41U       H5  818   8.070   6.928   1.309
   41U       C4  819   7.892   6.993   1.213
   41U       O4  820   7.834   6.887   1.214
   41U       N3  821   7.844   7.101   1.142
   41U       H3  822   7.771   7.084   1.075
   41U       C2  823   7.911   7.219   1.119
   41U       O2  824   7.847   7.306   1.061
   41U      C3'  825   8.103   7.481   1.360
   41U      H3'  826   8.064   7.393   1.410
   41U      C2'  827   8.032   7.483   1.227
   41U     H2'1  828   7.930   7.449   1.243
   41U      O2'  829   8.043   7.607   1.161
   41U     HO'2  830   8.068   7.670   1.229
   41U      O3'  831   8.079   7.605   1.416
   42U        P  832   7.972   7.629   1.535
   42U      O1P  833   7.974   7.775   1.567
   42U      O2P  834   7.987   7.535   1.651
   42U      O5'  835   7.831   7.601   1.464
   42U      C5'  836   7.785   7.698   1.369
   42U     H5'1  837   7.869   7.710   1.301
   42U     H5'2  838   7.768   7.792   1.422
   42U      C4'  839   7.660   7.661   1.287
   42U      H4'  840   7.637   7.742   1.218
   42U      O4'  841   7.681   7.533   1.217
   42U      C1'  842   7.558   7.467   1.192
   42U      H1'  843   7.536   7.468   1.086
   42U       N1  844   7.559   7.326   1.247
   42U       C6  845   7.637   7.292   1.360
   42U       H6  846   7.693   7.368   1.411
   42U       C5  847   7.631   7.165   1.408
   42U       H5  848   7.695   7.145   1.493
   42U       C4  849   7.556   7.061   1.345
   42U       O4  850   7.537   6.948   1.383
   42U       N3  851   7.482   7.094   1.234
   42U       H3  852   7.423   7.025   1.190
   42U       C2  853   7.476   7.228   1.182
   42U       O2  854   7.407   7.246   1.086
   42U      C3'  855   7.536   7.627   1.368
   42U      H3'  856   7.569   7.575   1.459
   42U      C2'  857   7.454   7.556   1.263
   42U     H2'1  858   7.372   7.502   1.308
   42U      O2'  859   7.407   7.639   1.163
   42U     HO'2  860   7.312   7.634   1.179
   42U      O3'  861   7.466   7.741   1.411
   43A        P  862   7.359   7.731   1.529
   43A      O1P  863   7.317   7.867   1.557
   43A      O2P  864   7.414   7.647   1.643
   43A      O5'  865   7.242   7.635   1.474
   43A      C5'  866   7.151   7.686   1.387
   43A     H5'1  867   7.198   7.729   1.298
   43A     H5'2  868   7.090   7.766   1.431
   43A      C4'  869   7.061   7.589   1.326
   43A      H4'  870   7.004   7.639   1.249
   43A      O4'  871   7.147   7.487   1.272
   43A      C1'  872   7.065   7.370   1.263
   43A      H1'  873   7.043   7.337   1.161
   43A       N9  874   7.122   7.261   1.339
   43A       C8  875   7.237   7.257   1.417
   43A       H8  876   7.307   7.339   1.421
   43A       N7  877   7.263   7.138   1.469
   43A       C5  878   7.153   7.061   1.425
   43A       C6  879   7.111   6.935   1.467
   43A       N6  880   7.175   6.848   1.538
   43A      H61  881   7.274   6.862   1.551
   43A      H62  882   7.137   6.756   1.550
   43A       N1  883   7.002   6.885   1.406
   43A       C2  884   6.935   6.961   1.316
   43A       H2  885   6.855   6.908   1.267
   43A       N3  886   6.958   7.084   1.278
   43A       C4  887   7.070   7.131   1.339
   43A      C3'  888   6.968   7.518   1.415
   43A      H3'  889   7.028   7.491   1.502
   43A      C2'  890   6.931   7.407   1.316
   43A     H2'1  891   6.880   7.324   1.366
   43A      O2'  892   6.845   7.454   1.202
   43A     HO'2  893   6.752   7.464   1.223
   43A      O3'  894   6.867   7.604   1.453
   44A        P  895   6.778   7.579   1.580
   44A      O1P  896   6.683   7.688   1.597
   44A      O2P  897   6.865   7.550   1.696
   44A      O5'  898   6.688   7.451   1.551
   44A      C5'  899   6.589   7.450   1.457
   44A     H5'1  900   6.630   7.503   1.371
   44A     H5'2  901   6.503   7.514   1.477
   44A      C4'  902   6.548   7.303   1.432
   44A      H4'  903   6.473   7.299   1.354
   44A      O4'  904   6.655   7.218   1.403
   44A      C1'  905   6.619   7.093   1.455
   44A      H1'  906   6.613   7.023   1.371
   44A       N9  907   6.719   7.060   1.563
   44A       C8  908   6.808   7.139   1.626
   44A       H8  909   6.797   7.246   1.619
   44A       N7  910   6.906   7.076   1.692
   44A       C5  911   6.864   6.941   1.678
   44A       C6  912   6.911   6.818   1.727
   44A       N6  913   7.017   6.806   1.801
   44A      H61  914   7.082   6.884   1.795
   44A      H62  915   7.036   6.714   1.839
   44A       N1  916   6.836   6.709   1.707
   44A       C2  917   6.724   6.719   1.637
   44A       H2  918   6.660   6.632   1.633
   44A       N3  919   6.674   6.826   1.580
   44A       C4  920   6.744   6.934   1.613
   44A      C3'  921   6.483   7.243   1.556
   44A      H3'  922   6.552   7.258   1.639
   44A      C2'  923   6.481   7.100   1.526
   44A     H2'1  924   6.465   7.035   1.612
   44A      O2'  925   6.382   7.060   1.431
   44A     HO'2  926   6.329   6.990   1.469
   44A      O3'  927   6.358   7.306   1.580
   45U        P  928   6.300   7.296   1.734
   45U      O1P  929   6.183   7.386   1.750
   45U      O2P  930   6.415   7.312   1.828
   45U      O5'  931   6.240   7.147   1.742
   45U      C5'  932   6.133   7.095   1.659
   45U     H5'1  933   6.156   7.123   1.556
   45U     H5'2  934   6.039   7.149   1.675
   45U      C4'  935   6.118   6.942   1.668
   45U      H4'  936   6.034   6.911   1.606
   45U      O4'  937   6.242   6.886   1.632
   45U      C1'  938   6.267   6.770   1.714
   45U      H1'  939   6.290   6.697   1.637
   45U       N1  940   6.384   6.787   1.806
   45U       C6  941   6.424   6.906   1.860
   45U       H6  942   6.359   6.989   1.839
   45U       C5  943   6.542   6.932   1.920
   45U       H5  944   6.572   7.027   1.963
   45U       C4  945   6.627   6.821   1.951
   45U       O4  946   6.727   6.832   2.027
   45U       N3  947   6.582   6.697   1.893
   45U       H3  948   6.633   6.613   1.917
   45U       C2  949   6.468   6.676   1.822
   45U       O2  950   6.438   6.572   1.771
   45U      C3'  951   6.086   6.887   1.810
   45U      H3'  952   6.143   6.941   1.886
   45U      C2'  953   6.141   6.744   1.788
   45U     H2'1  954   6.175   6.696   1.880
   45U      O2'  955   6.052   6.653   1.724
   45U     HO'2  956   6.098   6.569   1.721
   45U      O3'  957   5.949   6.895   1.832
   46U        P  958   5.896   6.879   1.984
   46U      O1P  959   5.754   6.861   1.977
   46U      O2P  960   5.939   6.992   2.067
   46U      O5'  961   5.954   6.744   2.045
   46U      C5'  962   5.891   6.614   2.030
   46U     H5'1  963   5.858   6.601   1.926
   46U     H5'2  964   5.801   6.630   2.090
   46U      C4'  965   5.957   6.496   2.089
   46U      H4'  966   5.898   6.409   2.062
   46U      O4'  967   6.085   6.474   2.034
   46U      C1'  968   6.173   6.434   2.137
   46U      H1'  969   6.214   6.340   2.102
   46U       N1  970   6.282   6.534   2.167
   46U       C6  971   6.270   6.669   2.159
   46U       H6  972   6.181   6.709   2.113
   46U       C5  973   6.369   6.751   2.202
   46U       H5  974   6.360   6.858   2.194
   46U       C4  975   6.490   6.698   2.257
   46U       O4  976   6.584   6.763   2.307
   46U       N3  977   6.503   6.561   2.250
   46U       H3  978   6.574   6.516   2.306
   46U       C2  979   6.397   6.475   2.224
   46U       O2  980   6.398   6.354   2.260
   46U      C3'  981   5.966   6.493   2.240
   46U      H3'  982   5.993   6.593   2.273
   46U      C2'  983   6.083   6.397   2.254
   46U     H2'1  984   6.139   6.415   2.346
   46U      O2'  985   6.033   6.268   2.240
   46U     HO'2  986   5.943   6.267   2.273
   46U      O3'  987   5.847   6.464   2.301
   47A        P  988   5.815   6.465   2.457
   47A      O1P  989   5.683   6.396   2.464
   47A      O2P  990   5.813   6.604   2.511
   47A      O5'  991   5.918   6.388   2.533
   47A      C5'  992   5.909   6.245   2.540
   47A     H5'1  993   5.929   6.194   2.446
   47A     H5'2  994   5.814   6.213   2.583
   47A      C4'  995   6.023   6.190   2.628
   47A      H4'  996   6.014   6.082   2.642
   47A      O4'  997   6.150   6.215   2.576
   47A      C1'  998   6.243   6.205   2.682
   47A      H1'  999   6.296   6.113   2.659
   47A       N9 1000   6.321   6.331   2.689
   47A       C8 1001   6.280   6.446   2.624
   47A       H8 1002   6.185   6.443   2.572
   47A       N7 1003   6.371   6.541   2.633
   47A       C5 1004   6.475   6.478   2.702
   47A       C6 1005   6.606   6.518   2.743
   47A       N6 1006   6.657   6.637   2.730
   47A      H61 1007   6.604   6.709   2.684
   47A      H62 1008   6.753   6.647   2.760
   47A       N1 1009   6.681   6.437   2.815
   47A       C2 1010   6.643   6.313   2.836
   47A       H2 1011   6.706   6.242   2.888
   47A       N3 1012   6.520   6.269   2.815
   47A       C4 1013   6.445   6.356   2.746
   47A      C3' 1014   6.023   6.238   2.768
   47A      H3' 1015   6.016   6.346   2.753
   47A      C2' 1016   6.161   6.190   2.804
   47A     H2'1 1017   6.197   6.248   2.891
   47A      O2' 1018   6.151   6.053   2.845
   47A     HO'2 1019   6.107   6.047   2.931
   47A      O3' 1020   5.919   6.204   2.853
   48U        P 1021   5.887   6.297   2.967
   48U      O1P 1022   5.752   6.264   3.018
   48U      O2P 1023   5.911   6.435   2.929
   48U      O5' 1024   5.985   6.267   3.089
   48U      C5' 1025   6.020   6.138   3.132
   48U     H5'1 1026   6.023   6.063   3.053
   48U     H5'2 1027   5.943   6.103   3.202
   48U      C4' 1028   6.156   6.125   3.205
   48U      H4' 1029   6.166   6.025   3.247
   48U      O4' 1030   6.267   6.149   3.117
   48U      C1' 1031   6.373   6.201   3.202
   48U      H1' 1032   6.463   6.142   3.185
   48U       N1 1033   6.395   6.339   3.157
   48U       C6 1034   6.291   6.416   3.104
   48U       H6 1035   6.188   6.384   3.096
   48U       C5 1036   6.320   6.542   3.059
   48U       H5 1037   6.239   6.608   3.033
   48U       C4 1038   6.453   6.597   3.056
   48U       O4 1039   6.484   6.710   3.017
   48U       N3 1040   6.549   6.512   3.116
   48U       H3 1041   6.635   6.552   3.150
   48U       C2 1042   6.526   6.385   3.164
   48U       O2 1043   6.619   6.316   3.204
   48U      C3' 1044   6.170   6.209   3.332
   48U      H3' 1045   6.149   6.311   3.302
   48U      C2' 1046   6.324   6.192   3.346
   48U     H2'1 1047   6.367   6.273   3.405
   48U      O2' 1048   6.352   6.065   3.404
   48U     HO'2 1049   6.300   6.060   3.485
   48U      O3' 1050   6.089   6.168   3.434
   49C        P 1051   6.046   6.269   3.538
   49C      O1P 1052   5.970   6.204   3.644
   49C      O2P 1053   5.986   6.383   3.471
   49C      O5' 1054   6.188   6.306   3.599
   49C      C5' 1055   6.260   6.206   3.675
   49C     H5'1 1056   6.257   6.106   3.632
   49C     H5'2 1057   6.197   6.193   3.763
   49C      C4' 1058   6.407   6.250   3.707
   49C      H4' 1059   6.460   6.167   3.751
   49C      O4' 1060   6.492   6.297   3.597
   49C      C1' 1061   6.579   6.396   3.645
   49C      H1' 1062   6.685   6.377   3.630
   49C       N1 1063   6.547   6.530   3.571
   49C       C6 1064   6.430   6.553   3.504
   49C       H6 1065   6.348   6.487   3.525
   49C       C5 1066   6.403   6.664   3.431
   49C       H5 1067   6.305   6.679   3.387
   49C       C4 1068   6.517   6.746   3.420
   49C       N4 1069   6.510   6.849   3.342
   49C      H41 1070   6.429   6.867   3.284
   49C      H42 1071   6.576   6.923   3.361
   49C       N3 1072   6.626   6.738   3.496
   49C       C2 1073   6.638   6.628   3.573
   49C       O2 1074   6.740   6.625   3.638
   49C      C3' 1075   6.409   6.364   3.812
   49C      H3' 1076   6.334   6.435   3.777
   49C      C2' 1077   6.554   6.409   3.801
   49C     H2'1 1078   6.580   6.508   3.839
   49C      O2' 1079   6.639   6.310   3.865
   49C     HO'2 1080   6.612   6.300   3.957
   49C      O3' 1081   6.369   6.325   3.937
   50U        P 1082   6.308   6.421   4.047
   50U      O1P 1083   6.275   6.335   4.160
   50U      O2P 1084   6.201   6.487   3.968
   50U      O5' 1085   6.416   6.522   4.085
   50U      C5' 1086   6.524   6.499   4.176
   50U     H5'1 1087   6.580   6.408   4.153
   50U     H5'2 1088   6.486   6.492   4.277
   50U      C4' 1089   6.619   6.620   4.177
   50U      H4' 1090   6.697   6.587   4.246
   50U      O4' 1091   6.677   6.626   4.051
   50U      C1' 1092   6.705   6.765   4.021
   50U      H1' 1093   6.808   6.782   3.987
   50U       N1 1094   6.615   6.829   3.917
   50U       C6 1095   6.506   6.767   3.872
   50U       H6 1096   6.491   6.662   3.893
   50U       C5 1097   6.435   6.819   3.767
   50U       H5 1098   6.350   6.770   3.723
   50U       C4 1099   6.463   6.951   3.716
   50U       O4 1100   6.419   7.007   3.615
   50U       N3 1101   6.576   7.005   3.770
   50U       H3 1102   6.608   7.092   3.730
   50U       C2 1103   6.658   6.949   3.863
   50U       O2 1104   6.756   7.009   3.903
   50U      C3' 1105   6.571   6.752   4.216
   50U      H3' 1106   6.480   6.756   4.156
   50U      C2' 1107   6.682   6.841   4.149
   50U     H2'1 1108   6.649   6.943   4.130
   50U      O2' 1109   6.801   6.843   4.227
   50U     HO'2 1110   6.780   6.824   4.319
   50U      O3' 1111   6.548   6.788   4.356
   51A        P 1112   6.447   6.902   4.406
   51A      O1P 1113   6.432   6.894   4.552
   51A      O2P 1114   6.332   6.902   4.314
   51A      O5' 1115   6.529   7.039   4.376
   51A      C5' 1116   6.630   7.088   4.460
   51A     H5'1 1117   6.724   7.034   4.451
   51A     H5'2 1118   6.598   7.091   4.563
   51A      C4' 1119   6.656   7.234   4.419
   51A      H4' 1120   6.738   7.275   4.477
   51A      O4' 1121   6.686   7.246   4.276
   51A      C1' 1122   6.625   7.353   4.208
   51A      H1' 1123   6.700   7.418   4.164
   51A       N9 1124   6.533   7.298   4.102
   51A       C8 1125   6.479   7.170   4.082
   51A       H8 1126   6.487   7.094   4.159
   51A       N7 1127   6.395   7.161   3.984
   51A       C5 1128   6.390   7.289   3.928
   51A       C6 1129   6.316   7.349   3.820
   51A       N6 1130   6.248   7.282   3.728
   51A      H61 1131   6.260   7.182   3.722
   51A      H62 1132   6.193   7.339   3.664
   51A       N1 1133   6.323   7.479   3.807
   51A       C2 1134   6.397   7.549   3.890
   51A       H2 1135   6.392   7.655   3.868
   51A       N3 1136   6.479   7.507   3.984
   51A       C4 1137   6.473   7.375   4.004
   51A      C3' 1138   6.530   7.327   4.435
   51A      H3' 1139   6.440   7.265   4.430
   51A      C2' 1140   6.542   7.424   4.316
   51A     H2'1 1141   6.447   7.463   4.279
   51A      O2' 1142   6.623   7.535   4.345
   51A     HO'2 1143   6.641   7.543   4.438
   51A      O3' 1144   6.535   7.390   4.561
   52U        P 1145   6.407   7.460   4.615
   52U      O1P 1146   6.445   7.541   4.733
   52U      O2P 1147   6.303   7.354   4.650
   52U      O5' 1148   6.354   7.556   4.505
   52U      C5' 1149   6.402   7.691   4.501
   52U     H5'1 1150   6.508   7.706   4.478
   52U     H5'2 1151   6.374   7.738   4.595
   52U      C4' 1152   6.339   7.784   4.402
   52U      H4' 1153   6.382   7.883   4.415
   52U      O4' 1154   6.356   7.750   4.266
   52U      C1' 1155   6.244   7.790   4.195
   52U      H1' 1156   6.269   7.877   4.133
   52U       N1 1157   6.197   7.672   4.118
   52U       C6 1158   6.191   7.544   4.170
   52U       H6 1159   6.251   7.520   4.258
   52U       C5 1160   6.110   7.453   4.119
   52U       H5 1161   6.110   7.356   4.168
   52U       C4 1162   6.023   7.476   4.010
   52U       O4 1163   5.942   7.401   3.965
   52U       N3 1164   6.037   7.607   3.957
   52U       H3 1165   5.975   7.639   3.883
   52U       C2 1166   6.119   7.704   4.008
   52U       O2 1167   6.108   7.817   3.964
   52U      C3' 1168   6.193   7.785   4.430
   52U      H3' 1169   6.163   7.681   4.435
   52U      C2' 1170   6.141   7.836   4.295
   52U     H2'1 1171   6.039   7.798   4.289
   52U      O2' 1172   6.128   7.976   4.294
   52U     HO'2 1173   6.062   7.996   4.362
   52U      O3' 1174   6.164   7.868   4.542
   53U        P 1175   6.017   7.878   4.600
   53U      O1P 1176   6.021   7.946   4.726
   53U      O2P 1177   5.951   7.748   4.594
   53U      O5' 1178   5.948   7.979   4.498
   53U      C5' 1179   5.928   8.122   4.523
   53U     H5'1 1180   6.016   8.185   4.512
   53U     H5'2 1181   5.884   8.140   4.621
   53U      C4' 1182   5.842   8.175   4.406
   53U      H4' 1183   5.837   8.284   4.406
   53U      O4' 1184   5.879   8.112   4.283
   53U      C1' 1185   5.763   8.087   4.201
   53U      H1' 1186   5.766   8.159   4.119
   53U       N1 1187   5.744   7.950   4.146
   53U       C6 1188   5.799   7.840   4.210
   53U       H6 1189   5.831   7.841   4.314
   53U       C5 1190   5.784   7.717   4.151
   53U       H5 1191   5.825   7.630   4.201
   53U       C4 1192   5.713   7.699   4.026
   53U       O4 1193   5.695   7.596   3.966
   53U       N3 1194   5.660   7.813   3.984
   53U       H3 1195   5.626   7.812   3.889
   53U       C2 1196   5.666   7.941   4.033
   53U       O2 1197   5.619   8.030   3.970
   53U      C3' 1198   5.692   8.120   4.421
   53U      H3' 1199   5.697   8.016   4.456
   53U      C2' 1200   5.634   8.129   4.283
   53U     H2'1 1201   5.549   8.061   4.281
   53U      O2' 1202   5.595   8.261   4.261
   53U     HO'2 1203   5.501   8.270   4.246
   53U      O3' 1204   5.615   8.195   4.520
   54C        P 1205   5.479   8.131   4.577
   54C      O1P 1206   5.436   8.207   4.694
   54C      O2P 1207   5.491   7.983   4.588
   54C      O5' 1208   5.381   8.152   4.461
   54C      C5' 1209   5.324   8.275   4.425
   54C     H5'1 1210   5.402   8.350   4.420
   54C     H5'2 1211   5.258   8.311   4.505
   54C      C4' 1212   5.250   8.270   4.293
   54C      H4' 1213   5.218   8.372   4.269
   54C      O4' 1214   5.325   8.204   4.195
   54C      C1' 1215   5.243   8.133   4.105
   54C      H1' 1216   5.257   8.175   4.005
   54C       N1 1217   5.266   7.985   4.104
   54C       C6 1218   5.318   7.914   4.212
   54C       H6 1219   5.319   7.959   4.309
   54C       C5 1220   5.354   7.779   4.191
   54C       H5 1221   5.406   7.719   4.264
   54C       C4 1222   5.340   7.729   4.061
   54C       N4 1223   5.374   7.606   4.038
   54C      H41 1224   5.414   7.557   4.117
   54C      H42 1225   5.364   7.563   3.948
   54C       N3 1226   5.287   7.797   3.961
   54C       C2 1227   5.250   7.925   3.978
   54C       O2 1228   5.213   7.994   3.880
   54C      C3' 1229   5.124   8.191   4.297
   54C      H3' 1230   5.151   8.095   4.340
   54C      C2' 1231   5.098   8.171   4.146
   54C     H2'1 1232   5.033   8.085   4.125
   54C      O2' 1233   5.049   8.287   4.074
   54C     HO'2 1234   4.996   8.275   3.994
   54C      O3' 1235   5.011   8.246   4.373
   55C        P 1236   4.891   8.156   4.420
   55C      O1P 1237   4.806   8.238   4.505
   55C      O2P 1238   4.944   8.025   4.460
   55C      O5' 1239   4.813   8.131   4.281
   55C      C5' 1240   4.729   8.223   4.221
   55C     H5'1 1241   4.777   8.318   4.196
   55C     H5'2 1242   4.644   8.234   4.289
   55C      C4' 1243   4.674   8.153   4.104
   55C      H4' 1244   4.601   8.221   4.060
   55C      O4' 1245   4.766   8.107   4.000
   55C      C1' 1246   4.723   7.982   3.947
   55C      H1' 1247   4.726   7.992   3.839
   55C       N1 1248   4.803   7.859   3.992
   55C       C6 1249   4.892   7.864   4.095
   55C       H6 1250   4.882   7.945   4.167
   55C       C5 1251   4.976   7.764   4.117
   55C       H5 1252   5.041   7.764   4.201
   55C       C4 1253   4.958   7.650   4.031
   55C       N4 1254   5.031   7.545   4.053
   55C      H41 1255   5.105   7.559   4.121
   55C      H42 1256   5.028   7.469   3.987
   55C       N3 1257   4.875   7.638   3.932
   55C       C2 1258   4.790   7.741   3.911
   55C       O2 1259   4.708   7.743   3.820
   55C      C3' 1260   4.591   8.028   4.142
   55C      H3' 1261   4.656   7.963   4.201
   55C      C2' 1262   4.580   7.968   3.999
   55C     H2'1 1263   4.541   7.866   4.005
   55C      O2' 1264   4.504   8.051   3.920
   55C     HO'2 1265   4.419   8.079   3.958
   55C      O3' 1266   4.465   8.052   4.198
   56G        P 1267   4.401   7.951   4.299
   56G      O1P 1268   4.279   8.012   4.348
   56G      O2P 1269   4.490   7.899   4.398
   56G      O5' 1270   4.357   7.822   4.207
   56G      C5' 1271   4.256   7.836   4.105
   56G     H5'1 1272   4.283   7.913   4.032
   56G     H5'2 1273   4.162   7.861   4.155
   56G      C4' 1274   4.238   7.710   4.014
   56G      H4' 1275   4.172   7.741   3.934
   56G      O4' 1276   4.359   7.675   3.950
   56G      C1' 1277   4.385   7.539   3.945
   56G      H1' 1278   4.409   7.515   3.841
   56G       N9 1279   4.503   7.511   4.031
   56G       C8 1280   4.583   7.589   4.109
   56G       H8 1281   4.578   7.697   4.119
   56G       N7 1282   4.678   7.522   4.168
   56G       C5 1283   4.663   7.390   4.122
   56G       C6 1284   4.735   7.266   4.135
   56G       O6 1285   4.837   7.240   4.204
   56G       N1 1286   4.694   7.154   4.059
   56G       H1 1287   4.760   7.077   4.057
   56G       C2 1288   4.584   7.159   3.983
   56G       N2 1289   4.546   7.045   3.920
   56G      H21 1290   4.605   6.968   3.948
   56G      H22 1291   4.472   7.051   3.852
   56G       N3 1292   4.504   7.270   3.968
   56G       C4 1293   4.553   7.381   4.036
   56G      C3' 1294   4.190   7.583   4.083
   56G      H3' 1295   4.236   7.582   4.182
   56G      C2' 1296   4.254   7.475   3.993
   56G     H2'1 1297   4.278   7.382   4.046
   56G      O2' 1298   4.184   7.443   3.879
   56G     HO'2 1299   4.155   7.523   3.834
   56G      O3' 1300   4.053   7.570   4.088
   57U        P 1301   3.973   7.495   4.217
   57U      O1P 1302   3.829   7.488   4.198
   57U      O2P 1303   4.018   7.555   4.342
   57U      O5' 1304   4.024   7.348   4.223
   57U      C5' 1305   3.987   7.253   4.124
   57U     H5'1 1306   4.019   7.294   4.029
   57U     H5'2 1307   3.879   7.243   4.119
   57U      C4' 1308   4.062   7.119   4.141
   57U      H4' 1309   4.015   7.051   4.069
   57U      O4' 1310   4.201   7.144   4.105
   57U      C1' 1311   4.280   7.054   4.174
   57U      H1' 1312   4.335   6.988   4.106
   57U       N1 1313   4.377   7.114   4.266
   57U       C6 1314   4.361   7.248   4.311
   57U       H6 1315   4.268   7.297   4.290
   57U       C5 1316   4.454   7.300   4.396
   57U       H5 1317   4.445   7.402   4.434
   57U       C4 1318   4.575   7.222   4.432
   57U       O4 1319   4.672   7.264   4.492
   57U       N3 1320   4.566   7.089   4.399
   57U       H3 1321   4.646   7.033   4.424
   57U       C2 1322   4.478   7.033   4.309
   57U       O2 1323   4.500   6.921   4.266
   57U      C3' 1324   4.066   7.052   4.280
   57U      H3' 1325   4.088   7.127   4.354
   57U      C2' 1326   4.192   6.965   4.262
   57U     H2'1 1327   4.241   6.936   4.356
   57U      O2' 1328   4.156   6.850   4.196
   57U     HO'2 1329   4.129   6.790   4.266
   57U      O3' 1330   3.950   6.986   4.314
   58A        P 1331   3.918   6.952   4.464
   58A      O1P 1332   3.779   6.903   4.460
   58A      O2P 1333   3.951   7.074   4.547
   58A      O5' 1334   4.011   6.830   4.507
   58A      C5' 1335   3.990   6.703   4.448
   58A     H5'1 1336   3.958   6.715   4.345
   58A     H5'2 1337   3.909   6.653   4.503
   58A      C4' 1338   4.123   6.632   4.459
   58A      H4' 1339   4.106   6.538   4.405
   58A      O4' 1340   4.239   6.701   4.415
   58A      C1' 1341   4.357   6.668   4.496
   58A      H1' 1342   4.437   6.630   4.434
   58A       N9 1343   4.402   6.790   4.582
   58A       C8 1344   4.334   6.904   4.616
   58A       H8 1345   4.234   6.917   4.577
   58A       N7 1346   4.403   6.984   4.691
   58A       C5 1347   4.523   6.921   4.696
   58A       C6 1348   4.651   6.956   4.743
   58A       N6 1349   4.682   7.070   4.804
   58A      H61 1350   4.616   7.146   4.807
   58A      H62 1351   4.772   7.071   4.849
   58A       N1 1352   4.752   6.871   4.743
   58A       C2 1353   4.733   6.755   4.687
   58A       H2 1354   4.814   6.683   4.687
   58A       N3 1355   4.629   6.712   4.616
   58A       C4 1356   4.526   6.803   4.635
   58A      C3' 1357   4.154   6.597   4.606
   58A      H3' 1358   4.141   6.689   4.663
   58A      C2' 1359   4.307   6.556   4.591
   58A     H2'1 1360   4.356   6.567   4.689
   58A      O2' 1361   4.314   6.425   4.543
   58A     HO'2 1362   4.405   6.397   4.552
   58A      O3' 1363   4.073   6.500   4.663
   59C        P 1364   4.069   6.487   4.816
   59C      O1P 1365   3.961   6.394   4.847
   59C      O2P 1366   4.054   6.622   4.875
   59C      O5' 1367   4.200   6.425   4.877
   59C      C5' 1368   4.250   6.296   4.835
   59C     H5'1 1369   4.257   6.283   4.727
   59C     H5'2 1370   4.198   6.214   4.885
   59C      C4' 1371   4.392   6.295   4.889
   59C      H4' 1372   4.435   6.195   4.875
   59C      O4' 1373   4.472   6.393   4.837
   59C      C1' 1374   4.580   6.423   4.931
   59C      H1' 1375   4.677   6.395   4.889
   59C       N1 1376   4.587   6.565   4.965
   59C       C6 1377   4.482   6.645   4.958
   59C       H6 1378   4.387   6.603   4.929
   59C       C5 1379   4.485   6.772   5.000
   59C       H5 1380   4.397   6.835   5.003
   59C       C4 1381   4.618   6.825   5.036
   59C       N4 1382   4.629   6.951   5.071
   59C      H41 1383   4.541   7.000   5.080
   59C      H42 1384   4.720   6.994   5.071
   59C       N3 1385   4.725   6.743   5.038
   59C       C2 1386   4.709   6.613   5.014
   59C       O2 1387   4.805   6.540   5.038
   59C      C3' 1388   4.398   6.309   5.038
   59C      H3' 1389   4.342   6.396   5.071
   59C      C2' 1390   4.550   6.344   5.056
   59C     H2'1 1391   4.565   6.404   5.144
   59C      O2' 1392   4.636   6.230   5.038
   59C     HO'2 1393   4.591   6.156   5.080
   59C      O3' 1394   4.349   6.192   5.094
   60U        P 1395   4.337   6.168   5.245
   60U      O1P 1396   4.369   6.029   5.273
   60U      O2P 1397   4.200   6.219   5.267
   60U      O5' 1398   4.440   6.256   5.328
   60U      C5' 1399   4.566   6.211   5.359
   60U     H5'1 1400   4.608   6.165   5.271
   60U     H5'2 1401   4.553   6.126   5.427
   60U      C4' 1402   4.659   6.314   5.422
   60U      H4' 1403   4.754   6.264   5.443
   60U      O4' 1404   4.689   6.424   5.345
   60U      C1' 1405   4.725   6.531   5.427
   60U      H1' 1406   4.825   6.571   5.406
   60U       N1 1407   4.636   6.643   5.387
   60U       C6 1408   4.505   6.622   5.354
   60U       H6 1409   4.464   6.522   5.356
   60U       C5 1410   4.423   6.726   5.332
   60U       H5 1411   4.323   6.702   5.299
   60U       C4 1412   4.462   6.869   5.335
   60U       O4 1413   4.394   6.970   5.311
   60U       N3 1414   4.594   6.879   5.375
   60U       H3 1415   4.630   6.974   5.380
   60U       C2 1416   4.683   6.774   5.398
   60U       O2 1417   4.800   6.809   5.418
   60U      C3' 1418   4.612   6.368   5.557
   60U      H3' 1419   4.509   6.401   5.547
   60U      C2' 1420   4.717   6.483   5.569
   60U     H2'1 1421   4.679   6.558   5.640
   60U      O2' 1422   4.850   6.451   5.599
   60U     HO'2 1423   4.849   6.385   5.671
   60U      O3' 1424   4.624   6.269   5.656
   61U        P 1425   4.597   6.304   5.812
   61U      O1P 1426   4.590   6.170   5.873
   61U      O2P 1427   4.479   6.385   5.821
   61U      O5' 1428   4.729   6.370   5.870
   61U      C5' 1429   4.836   6.291   5.899
   61U     H5'1 1430   4.888   6.238   5.819
   61U     H5'2 1431   4.818   6.209   5.968
   61U      C4' 1432   4.950   6.376   5.973
   61U      H4' 1433   5.001   6.290   6.017
   61U      O4' 1434   5.029   6.459   5.895
   61U      C1' 1435   5.078   6.570   5.972
   61U      H1' 1436   5.187   6.566   5.970
   61U       N1 1437   5.031   6.693   5.914
   61U       C6 1438   4.908   6.692   5.849
   61U       H6 1439   4.835   6.613   5.859
   61U       C5 1440   4.876   6.805   5.772
   61U       H5 1441   4.788   6.812   5.710
   61U       C4 1442   4.966   6.915   5.763
   61U       O4 1443   4.938   7.015   5.704
   61U       N3 1444   5.080   6.912   5.840
   61U       H3 1445   5.149   6.985   5.831
   61U       C2 1446   5.118   6.800   5.904
   61U       O2 1447   5.230   6.795   5.951
   61U      C3' 1448   4.901   6.465   6.092
   61U      H3' 1449   4.824   6.541   6.076
   61U      C2' 1450   5.026   6.550   6.112
   61U     H2'1 1451   4.996   6.645   6.156
   61U      O2' 1452   5.122   6.486   6.194
   61U     HO'2 1453   5.090   6.494   6.286
   61U      O3' 1454   4.871   6.402   6.208
   61U      H3T 1455   4.809   6.459   6.255
   62G      O5' 1456   5.654   7.316   5.057
   62G      H5T 1457   5.691   7.294   4.971
   62G      C5' 1458   5.719   7.255   5.165
   62G     H5'1 1459   5.733   7.327   5.246
   62G     H5'2 1460   5.820   7.222   5.142
   62G      C4' 1461   5.644   7.135   5.218
   62G      H4' 1462   5.696   7.088   5.301
   62G      O4' 1463   5.517   7.168   5.264
   62G      C1' 1464   5.434   7.052   5.249
   62G      H1' 1465   5.408   7.015   5.349
   62G       N9 1466   5.308   7.087   5.177
   62G       C8 1467   5.270   7.204   5.116
   62G       H8 1468   5.333   7.290   5.103
   62G       N7 1469   5.148   7.205   5.063
   62G       C5 1470   5.098   7.080   5.097
   62G       C6 1471   4.967   7.021   5.072
   62G       O6 1472   4.870   7.078   5.009
   62G       N1 1473   4.956   6.891   5.109
   62G       H1 1474   4.875   6.841   5.076
   62G       C2 1475   5.057   6.817   5.161
   62G       N2 1476   5.026   6.696   5.195
   62G      H21 1477   4.929   6.668   5.187
   62G      H22 1478   5.099   6.637   5.232
   62G       N3 1479   5.181   6.869   5.190
   62G       C4 1480   5.195   7.005   5.159
   62G      C3' 1481   5.631   7.025   5.102
   62G      H3' 1482   5.589   7.061   5.008
   62G      C2' 1483   5.517   6.943   5.173
   62G     H2'1 1484   5.461   6.876   5.107
   62G      O2' 1485   5.569   6.864   5.278
   62G     HO'2 1486   5.649   6.820   5.247
   62G      O3' 1487   5.748   6.949   5.073
   63U        P 1488   5.776   6.885   4.926
   63U      O1P 1489   5.905   6.815   4.939
   63U      O2P 1490   5.768   6.989   4.825
   63U      O5' 1491   5.654   6.787   4.905
   63U      C5' 1492   5.645   6.661   4.968
   63U     H5'1 1493   5.641   6.690   5.073
   63U     H5'2 1494   5.731   6.596   4.949
   63U      C4' 1495   5.516   6.589   4.917
   63U      H4' 1496   5.528   6.483   4.938
   63U      O4' 1497   5.400   6.642   4.975
   63U      C1' 1498   5.297   6.646   4.876
   63U      H1' 1499   5.216   6.585   4.913
   63U       N1 1500   5.243   6.782   4.855
   63U       C6 1501   5.324   6.892   4.830
   63U       H6 1502   5.429   6.878   4.852
   63U       C5 1503   5.275   7.016   4.806
   63U       H5 1504   5.341   7.100   4.789
   63U       C4 1505   5.130   7.030   4.785
   63U       O4 1506   5.080   7.139   4.751
   63U       N3 1507   5.058   6.918   4.792
   63U       H3 1508   4.959   6.925   4.775
   63U       C2 1509   5.111   6.796   4.823
   63U       O2 1510   5.033   6.703   4.827
   63U      C3' 1511   5.495   6.610   4.766
   63U      H3' 1512   5.508   6.714   4.738
   63U      C2' 1513   5.343   6.586   4.745
   63U     H2'1 1514   5.299   6.640   4.661
   63U      O2' 1515   5.311   6.452   4.738
   63U     HO'2 1516   5.311   6.418   4.648
   63U      O3' 1517   5.584   6.533   4.692
   64A        P 1518   5.621   6.549   4.538
   64A      O1P 1519   5.738   6.458   4.508
   64A      O2P 1520   5.647   6.693   4.518
   64A      O5' 1521   5.485   6.509   4.461
   64A      C5' 1522   5.445   6.375   4.438
   64A     H5'1 1523   5.435   6.325   4.534
   64A     H5'2 1524   5.514   6.328   4.368
   64A      C4' 1525   5.304   6.380   4.374
   64A      H4' 1526   5.267   6.277   4.372
   64A      O4' 1527   5.218   6.447   4.457
   64A      C1' 1528   5.114   6.514   4.383
   64A      H1' 1529   5.014   6.478   4.406
   64A       N9 1530   5.119   6.662   4.405
   64A       C8 1531   5.224   6.743   4.451
   64A       H8 1532   5.322   6.700   4.462
   64A       N7 1533   5.186   6.863   4.490
   64A       C5 1534   5.049   6.866   4.453
   64A       C6 1535   4.953   6.964   4.445
   64A       N6 1536   4.961   7.098   4.460
   64A      H61 1537   5.052   7.129   4.491
   64A      H62 1538   4.887   7.160   4.432
   64A       N1 1539   4.834   6.940   4.395
   64A       C2 1540   4.800   6.814   4.365
   64A       H2 1541   4.699   6.794   4.333
   64A       N3 1542   4.884   6.711   4.358
   64A       C4 1543   5.008   6.742   4.405
   64A      C3' 1544   5.295   6.445   4.234
   64A      H3' 1545   5.357   6.535   4.236
   64A      C2' 1546   5.145   6.491   4.238
   64A     H2'1 1547   5.136   6.578   4.172
   64A      O2' 1548   5.057   6.389   4.200
   64A     HO'2 1549   5.067   6.375   4.106
   64A      O3' 1550   5.335   6.357   4.131
   65C        P 1551   5.356   6.408   3.986
   65C      O1P 1552   5.407   6.291   3.908
   65C      O2P 1553   5.431   6.532   4.003
   65C      O5' 1554   5.215   6.438   3.914
   65C      C5' 1555   5.126   6.330   3.880
   65C     H5'1 1556   5.096   6.268   3.964
   65C     H5'2 1557   5.179   6.266   3.810
   65C      C4' 1558   4.996   6.384   3.817
   65C      H4' 1559   4.947   6.300   3.768
   65C      O4' 1560   4.923   6.456   3.919
   65C      C1' 1561   4.852   6.566   3.864
   65C      H1' 1562   4.746   6.554   3.886
   65C       N1 1563   4.897   6.689   3.931
   65C       C6 1564   5.029   6.720   3.945
   65C       H6 1565   5.107   6.655   3.910
   65C       C5 1566   5.063   6.828   4.016
   65C       H5 1567   5.170   6.848   4.019
   65C       C4 1568   4.966   6.906   4.074
   65C       N4 1569   4.996   7.014   4.134
   65C      H41 1570   5.092   7.027   4.162
   65C      H42 1571   4.927   7.077   4.174
   65C       N3 1572   4.833   6.882   4.054
   65C       C2 1573   4.800   6.770   3.987
   65C       O2 1574   4.677   6.757   3.975
   65C      C3' 1575   5.018   6.490   3.705
   65C      H3' 1576   5.097   6.560   3.734
   65C      C2' 1577   4.879   6.556   3.711
   65C     H2'1 1578   4.874   6.656   3.666
   65C      O2' 1579   4.777   6.478   3.657
   65C     HO'2 1580   4.785   6.474   3.561
   65C      O3' 1581   5.051   6.452   3.567
   66G        P 1582   5.101   6.567   3.463
   66G      O1P 1583   5.108   6.513   3.329
   66G      O2P 1584   5.219   6.640   3.516
   66G      O5' 1585   4.993   6.678   3.452
   66G      C5' 1586   4.880   6.658   3.372
   66G     H5'1 1587   4.840   6.564   3.408
   66G     H5'2 1588   4.913   6.655   3.269
   66G      C4' 1589   4.782   6.780   3.373
   66G      H4' 1590   4.706   6.755   3.299
   66G      O4' 1591   4.727   6.801   3.503
   66G      C1' 1592   4.710   6.941   3.528
   66G      H1' 1593   4.609   6.959   3.564
   66G       N9 1594   4.806   6.992   3.630
   66G       C8 1595   4.922   6.933   3.674
   66G       H8 1596   4.940   6.834   3.634
   66G       N7 1597   4.985   7.008   3.763
   66G       C5 1598   4.913   7.128   3.765
   66G       C6 1599   4.938   7.256   3.830
   66G       O6 1600   5.033   7.287   3.909
   66G       N1 1601   4.857   7.354   3.783
   66G       H1 1602   4.877   7.447   3.815
   66G       C2 1603   4.756   7.338   3.696
   66G       N2 1604   4.697   7.448   3.658
   66G      H21 1605   4.720   7.541   3.690
   66G      H22 1606   4.645   7.449   3.572
   66G       N3 1607   4.720   7.218   3.644
   66G       C4 1608   4.807   7.120   3.681
   66G      C3' 1609   4.846   6.915   3.337
   66G      H3' 1610   4.936   6.929   3.398
   66G      C2' 1611   4.735   7.007   3.396
   66G     H2'1 1612   4.775   7.108   3.410
   66G      O2' 1613   4.614   7.007   3.320
   66G     HO'2 1614   4.560   7.078   3.356
   66G      O3' 1615   4.871   6.929   3.198
   67G        P 1616   4.984   7.029   3.145
   67G      O1P 1617   4.979   7.024   2.996
   67G      O2P 1618   5.108   7.010   3.217
   67G      O5' 1619   4.924   7.170   3.198
   67G      C5' 1620   4.814   7.233   3.143
   67G     H5'1 1621   4.728   7.184   3.188
   67G     H5'2 1622   4.804   7.212   3.036
   67G      C4' 1623   4.795   7.383   3.171
   67G      H4' 1624   4.717   7.413   3.101
   67G      O4' 1625   4.758   7.406   3.305
   67G      C1' 1626   4.827   7.517   3.365
   67G      H1' 1627   4.755   7.576   3.421
   67G       N9 1628   4.928   7.474   3.460
   67G       C8 1629   4.988   7.351   3.474
   67G       H8 1630   4.963   7.270   3.408
   67G       N7 1631   5.084   7.353   3.565
   67G       C5 1632   5.081   7.480   3.620
   67G       C6 1633   5.159   7.539   3.726
   67G       O6 1634   5.239   7.490   3.809
   67G       N1 1635   5.138   7.672   3.742
   67G       H1 1636   5.181   7.719   3.820
   67G       C2 1637   5.047   7.744   3.664
   67G       N2 1638   5.051   7.873   3.680
   67G      H21 1639   5.115   7.913   3.747
   67G      H22 1640   4.982   7.928   3.630
   67G       N3 1641   4.974   7.688   3.564
   67G       C4 1642   4.997   7.558   3.550
   67G      C3' 1643   4.927   7.460   3.153
   67G      H3' 1644   5.001   7.392   3.195
   67G      C2' 1645   4.891   7.581   3.241
   67G     H2'1 1646   4.978   7.640   3.269
   67G      O2' 1647   4.797   7.677   3.184
   67G     HO'2 1648   4.795   7.662   3.089
   67G      O3' 1649   4.951   7.507   3.025
   68A        P 1650   5.105   7.534   2.991
   68A      O1P 1651   5.120   7.552   2.843
   68A      O2P 1652   5.190   7.432   3.042
   68A      O5' 1653   5.157   7.667   3.065
   68A      C5' 1654   5.111   7.794   3.025
   68A     H5'1 1655   5.003   7.787   3.034
   68A     H5'2 1656   5.148   7.820   2.926
   68A      C4' 1657   5.153   7.903   3.120
   68A      H4' 1658   5.105   7.994   3.083
   68A      O4' 1659   5.119   7.903   3.259
   68A      C1' 1660   5.229   7.947   3.330
   68A      H1' 1661   5.204   8.023   3.404
   68A       N9 1662   5.300   7.838   3.399
   68A       C8 1663   5.289   7.703   3.374
   68A       H8 1664   5.224   7.677   3.292
   68A       N7 1665   5.360   7.622   3.455
   68A       C5 1666   5.411   7.717   3.546
   68A       C6 1667   5.501   7.711   3.657
   68A       N6 1668   5.550   7.605   3.707
   68A      H61 1669   5.531   7.515   3.665
   68A      H62 1670   5.604   7.624   3.790
   68A       N1 1671   5.543   7.823   3.721
   68A       C2 1672   5.491   7.936   3.672
   68A       H2 1673   5.530   8.019   3.730
   68A       N3 1674   5.418   7.963   3.570
   68A       C4 1675   5.378   7.849   3.509
   68A      C3' 1676   5.307   7.932   3.113
   68A      H3' 1677   5.363   7.841   3.135
   68A      C2' 1678   5.324   8.025   3.236
   68A     H2'1 1679   5.424   8.027   3.281
   68A      O2' 1680   5.270   8.159   3.237
   68A     HO'2 1681   5.287   8.192   3.148
   68A      O3' 1682   5.348   7.989   2.992
   69A        P 1683   5.483   7.934   2.931
   69A      O1P 1684   5.496   8.009   2.801
   69A      O2P 1685   5.497   7.785   2.931
   69A      O5' 1686   5.590   7.995   3.029
   69A      C5' 1687   5.610   8.133   3.032
   69A     H5'1 1688   5.513   8.181   3.036
   69A     H5'2 1689   5.663   8.164   2.942
   69A      C4' 1690   5.695   8.176   3.149
   69A      H4' 1691   5.706   8.284   3.148
   69A      O4' 1692   5.643   8.128   3.274
   69A      C1' 1693   5.742   8.093   3.370
   69A      H1' 1694   5.726   8.152   3.460
   69A       N9 1695   5.747   7.946   3.406
   69A       C8 1696   5.686   7.837   3.348
   69A       H8 1697   5.620   7.844   3.263
   69A       N7 1698   5.726   7.723   3.402
   69A       C5 1699   5.811   7.763   3.508
   69A       C6 1700   5.885   7.701   3.613
   69A       N6 1701   5.892   7.569   3.623
   69A      H61 1702   5.841   7.519   3.553
   69A      H62 1703   5.947   7.520   3.692
   69A       N1 1704   5.954   7.770   3.704
   69A       C2 1705   5.964   7.903   3.681
   69A       H2 1706   6.012   7.959   3.760
   69A       N3 1707   5.900   7.979   3.594
   69A       C4 1708   5.823   7.900   3.508
   69A      C3' 1709   5.833   8.112   3.159
   69A      H3' 1710   5.831   8.005   3.138
   69A      C2' 1711   5.874   8.137   3.299
   69A     H2'1 1712   5.953   8.069   3.331
   69A      O2' 1713   5.900   8.266   3.335
   69A     HO'2 1714   5.960   8.261   3.410
   69A      O3' 1715   5.929   8.168   3.068
   70U        P 1716   6.058   8.088   3.025
   70U      O1P 1717   6.122   8.172   2.925
   70U      O2P 1718   6.011   7.952   2.981
   70U      O5' 1719   6.159   8.083   3.150
   70U      C5' 1720   6.222   8.202   3.194
   70U     H5'1 1721   6.154   8.285   3.211
   70U     H5'2 1722   6.288   8.241   3.116
   70U      C4' 1723   6.309   8.168   3.316
   70U      H4' 1724   6.349   8.258   3.363
   70U      O4' 1725   6.225   8.098   3.409
   70U      C1' 1726   6.299   8.011   3.489
   70U      H1' 1727   6.278   8.045   3.590
   70U       N1 1728   6.265   7.864   3.472
   70U       C6 1729   6.186   7.814   3.367
   70U       H6 1730   6.158   7.876   3.283
   70U       C5 1731   6.156   7.682   3.363
   70U       H5 1732   6.099   7.637   3.283
   70U       C4 1733   6.187   7.592   3.473
   70U       O4 1734   6.149   7.475   3.474
   70U       N3 1735   6.258   7.648   3.574
   70U       H3 1736   6.303   7.583   3.637
   70U       C2 1737   6.310   7.780   3.569
   70U       O2 1738   6.381   7.813   3.663
   70U      C3' 1739   6.421   8.071   3.297
   70U      H3' 1740   6.380   7.991   3.235
   70U      C2' 1741   6.445   8.029   3.446
   70U     H2'1 1742   6.502   7.937   3.456
   70U      O2' 1743   6.488   8.129   3.539
   70U     HO'2 1744   6.536   8.194   3.487
   70U      O3' 1745   6.530   8.125   3.239
   71A        P 1746   6.647   8.030   3.184
   71A      O1P 1747   6.749   8.109   3.114
   71A      O2P 1748   6.583   7.932   3.099
   71A      O5' 1749   6.702   7.956   3.317
   71A      C5' 1750   6.783   8.033   3.404
   71A     H5'1 1751   6.735   8.125   3.437
   71A     H5'2 1752   6.862   8.070   3.338
   71A      C4' 1753   6.830   7.945   3.528
   71A      H4' 1754   6.892   8.001   3.598
   71A      O4' 1755   6.728   7.887   3.603
   71A      C1' 1756   6.775   7.771   3.657
   71A      H1' 1757   6.769   7.776   3.766
   71A       N9 1758   6.693   7.657   3.620
   71A       C8 1759   6.597   7.658   3.516
   71A       H8 1760   6.572   7.742   3.453
   71A       N7 1761   6.541   7.548   3.493
   71A       C5 1762   6.609   7.470   3.588
   71A       C6 1763   6.606   7.331   3.616
   71A       N6 1764   6.540   7.246   3.546
   71A      H61 1765   6.495   7.292   3.468
   71A      H62 1766   6.545   7.146   3.559
   71A       N1 1767   6.684   7.271   3.710
   71A       C2 1768   6.767   7.349   3.781
   71A       H2 1769   6.820   7.288   3.853
   71A       N3 1770   6.790   7.478   3.764
   71A       C4 1771   6.704   7.532   3.664
   71A      C3' 1772   6.909   7.817   3.486
   71A      H3' 1773   6.853   7.758   3.414
   71A      C2' 1774   6.923   7.743   3.617
   71A     H2'1 1775   6.949   7.638   3.601
   71A      O2' 1776   7.017   7.810   3.707
   71A     HO'2 1777   7.098   7.803   3.655
   71A      O3' 1778   7.031   7.855   3.424
   72G        P 1779   7.111   7.750   3.320
   72G      O1P 1780   7.227   7.818   3.266
   72G      O2P 1781   7.015   7.694   3.225
   72G      O5' 1782   7.161   7.629   3.413
   72G      C5' 1783   7.265   7.638   3.512
   72G     H5'1 1784   7.229   7.719   3.575
   72G     H5'2 1785   7.353   7.667   3.455
   72G      C4' 1786   7.283   7.511   3.586
   72G      H4' 1787   7.359   7.523   3.663
   72G      O4' 1788   7.161   7.482   3.649
   72G      C1' 1789   7.135   7.345   3.644
   72G      H1' 1790   7.104   7.309   3.743
   72G       N9 1791   7.029   7.305   3.539
   72G       C8 1792   6.974   7.381   3.439
   72G       H8 1793   6.999   7.486   3.428
   72G       N7 1794   6.872   7.331   3.378
   72G       C5 1795   6.863   7.207   3.439
   72G       C6 1796   6.788   7.088   3.412
   72G       O6 1797   6.700   7.072   3.324
   72G       N1 1798   6.795   6.986   3.507
   72G       H1 1799   6.742   6.907   3.474
   72G       C2 1800   6.891   6.981   3.595
   72G       N2 1801   6.909   6.859   3.647
   72G      H21 1802   6.848   6.781   3.627
   72G      H22 1803   7.000   6.846   3.690
   72G       N3 1804   6.975   7.079   3.619
   72G       C4 1805   6.953   7.192   3.542
   72G      C3' 1806   7.309   7.378   3.515
   72G      H3' 1807   7.250   7.368   3.424
   72G      C2' 1808   7.259   7.273   3.608
   72G     H2'1 1809   7.238   7.182   3.553
   72G      O2' 1810   7.334   7.241   3.731
   72G     HO'2 1811   7.290   7.160   3.759
   72G      O3' 1812   7.440   7.360   3.485
   73A        P 1813   7.491   7.267   3.360
   73A      O1P 1814   7.641   7.263   3.357
   73A      O2P 1815   7.424   7.325   3.244
   73A      O5' 1816   7.425   7.124   3.375
   73A      C5' 1817   7.490   7.031   3.460
   73A     H5'1 1818   7.503   7.076   3.559
   73A     H5'2 1819   7.592   7.010   3.427
   73A      C4' 1820   7.409   6.902   3.471
   73A      H4' 1821   7.439   6.838   3.554
   73A      O4' 1822   7.266   6.920   3.491
   73A      C1' 1823   7.207   6.807   3.432
   73A      H1' 1824   7.153   6.752   3.510
   73A       N9 1825   7.106   6.850   3.332
   73A       C8 1826   7.102   6.958   3.249
   73A       H8 1827   7.182   7.031   3.253
   73A       N7 1828   6.992   6.973   3.176
   73A       C5 1829   6.926   6.844   3.202
   73A       C6 1830   6.817   6.768   3.148
   73A       N6 1831   6.738   6.804   3.047
   73A      H61 1832   6.764   6.888   2.996
   73A      H62 1833   6.661   6.747   3.015
   73A       N1 1834   6.789   6.648   3.205
   73A       C2 1835   6.862   6.602   3.307
   73A       H2 1836   6.829   6.507   3.348
   73A       N3 1837   6.975   6.649   3.348
   73A       C4 1838   6.998   6.776   3.303
   73A      C3' 1839   7.410   6.831   3.334
   73A      H3' 1840   7.370   6.902   3.262
   73A      C2' 1841   7.313   6.720   3.365
   73A     H2'1 1842   7.264   6.669   3.282
   73A      O2' 1843   7.366   6.631   3.461
   73A     HO'2 1844   7.460   6.646   3.456
   73A      O3' 1845   7.537   6.787   3.299
   74U        P 1846   7.581   6.747   3.150
   74U      O1P 1847   7.728   6.725   3.154
   74U      O2P 1848   7.532   6.853   3.060
   74U      O5' 1849   7.522   6.604   3.114
   74U      C5' 1850   7.568   6.483   3.170
   74U     H5'1 1851   7.595   6.498   3.274
   74U     H5'2 1852   7.645   6.443   3.104
   74U      C4' 1853   7.452   6.383   3.169
   74U      H4' 1854   7.483   6.301   3.235
   74U      O4' 1855   7.329   6.443   3.213
   74U      C1' 1856   7.219   6.384   3.151
   74U      H1' 1857   7.154   6.348   3.231
   74U       N1 1858   7.147   6.485   3.071
   74U       C6 1859   7.208   6.588   3.004
   74U       H6 1860   7.310   6.619   3.017
   74U       C5 1861   7.143   6.654   2.898
   74U       H5 1862   7.189   6.726   2.833
   74U       C4 1863   7.003   6.629   2.870
   74U       O4 1864   6.932   6.690   2.794
   74U       N3 1865   6.954   6.515   2.931
   74U       H3 1866   6.859   6.485   2.914
   74U       C2 1867   7.016   6.453   3.038
   74U       O2 1868   6.957   6.353   3.086
   74U      C3' 1869   7.418   6.326   3.031
   74U      H3' 1870   7.420   6.404   2.955
   74U      C2' 1871   7.276   6.280   3.056
   74U     H2'1 1872   7.225   6.271   2.960
   74U      O2' 1873   7.254   6.153   3.109
   74U     HO'2 1874   7.326   6.093   3.086
   74U      O3' 1875   7.501   6.218   2.996
   75A        P 1876   7.543   6.199   2.844
   75A      O1P 1877   7.635   6.081   2.845
   75A      O2P 1878   7.583   6.334   2.784
   75A      O5' 1879   7.419   6.153   2.757
   75A      C5' 1880   7.349   6.030   2.781
   75A     H5'1 1881   7.304   6.028   2.880
   75A     H5'2 1882   7.416   5.945   2.767
   75A      C4' 1883   7.226   6.010   2.700
   75A      H4' 1884   7.198   5.905   2.714
   75A      O4' 1885   7.126   6.095   2.758
   75A      C1' 1886   7.023   6.109   2.660
   75A      H1' 1887   6.932   6.057   2.689
   75A       N9 1888   7.004   6.257   2.629
   75A       C8 1889   7.093   6.359   2.640
   75A       H8 1890   7.188   6.340   2.688
   75A       N7 1891   7.053   6.477   2.601
   75A       C5 1892   6.926   6.439   2.542
   75A       C6 1893   6.830   6.513   2.473
   75A       N6 1894   6.842   6.639   2.434
   75A      H61 1895   6.929   6.685   2.457
   75A      H62 1896   6.765   6.674   2.379
   75A       N1 1897   6.723   6.453   2.424
   75A       C2 1898   6.709   6.321   2.448
   75A       H2 1899   6.630   6.264   2.401
   75A       N3 1900   6.795   6.238   2.505
   75A       C4 1901   6.900   6.304   2.554
   75A      C3' 1902   7.222   6.039   2.553
   75A      H3' 1903   7.255   6.141   2.531
   75A      C2' 1904   7.069   6.033   2.536
   75A     H2'1 1905   7.030   6.075   2.443
   75A      O2' 1906   7.022   5.901   2.551
   75A     HO'2 1907   7.102   5.851   2.537
   75A      O3' 1908   7.283   5.933   2.479
   76A        P 1909   7.315   5.954   2.323
   76A      O1P 1910   7.399   5.847   2.270
   76A      O2P 1911   7.356   6.097   2.315
   76A      O5' 1912   7.178   5.932   2.256
   76A      C5' 1913   7.120   5.798   2.246
   76A     H5'1 1914   7.109   5.764   2.349
   76A     H5'2 1915   7.182   5.729   2.189
   76A      C4' 1916   6.981   5.819   2.178
   76A      H4' 1917   6.929   5.724   2.171
   76A      O4' 1918   6.892   5.900   2.249
   76A      C1' 1919   6.820   5.985   2.159
   76A      H1' 1920   6.716   5.986   2.191
   76A       N9 1921   6.867   6.129   2.151
   76A       C8 1922   6.983   6.181   2.197
   76A       H8 1923   7.059   6.119   2.242
   76A       N7 1924   6.986   6.315   2.198
   76A       C5 1925   6.868   6.346   2.135
   76A       C6 1926   6.823   6.468   2.089
   76A       N6 1927   6.878   6.588   2.098
   76A      H61 1928   6.959   6.588   2.159
   76A      H62 1929   6.845   6.673   2.055
   76A       N1 1930   6.719   6.471   2.009
   76A       C2 1931   6.657   6.360   1.981
   76A       H2 1932   6.574   6.367   1.912
   76A       N3 1933   6.686   6.237   2.021
   76A       C4 1934   6.803   6.238   2.095
   76A      C3' 1935   6.988   5.875   2.037
   76A      H3' 1936   7.044   5.968   2.029
   76A      C2' 1937   6.842   5.916   2.021
   76A     H2'1 1938   6.830   5.994   1.946
   76A      O2' 1939   6.754   5.804   1.991
   76A     HO'2 1940   6.673   5.838   1.954
   76A      O3' 1941   7.033   5.771   1.961
   77U        P 1942   7.108   5.802   1.821
   77U      O1P 1943   7.140   5.672   1.768
   77U      O2P 1944   7.214   5.894   1.860
   77U      O5' 1945   7.010   5.872   1.713
   77U      C5' 1946   6.898   5.793   1.670
   77U     H5'1 1947   6.845   5.738   1.747
   77U     H5'2 1948   6.932   5.722   1.594
   77U      C4' 1949   6.796   5.885   1.613
   77U      H4' 1950   6.704   5.830   1.593
   77U      O4' 1951   6.745   5.989   1.696
   77U      C1' 1952   6.745   6.113   1.626
   77U      H1' 1953   6.649   6.163   1.636
   77U       N1 1954   6.851   6.212   1.671
   77U       C6 1955   6.943   6.177   1.769
   77U       H6 1956   6.935   6.078   1.810
   77U       C5 1957   7.026   6.268   1.822
   77U       H5 1958   7.091   6.238   1.904
   77U       C4 1959   7.027   6.407   1.783
   77U       O4 1960   7.094   6.503   1.833
   77U       N3 1961   6.928   6.435   1.694
   77U       H3 1962   6.922   6.529   1.658
   77U       C2 1963   6.842   6.345   1.630
   77U       O2 1964   6.765   6.393   1.545
   77U      C3' 1965   6.848   5.944   1.482
   77U      H3' 1966   6.950   5.978   1.499
   77U      C2' 1967   6.761   6.073   1.477
   77U     H2'1 1968   6.820   6.147   1.423
   77U      O2' 1969   6.633   6.058   1.417
   77U     HO'2 1970   6.641   6.053   1.322
   77U      O3' 1971   6.834   5.850   1.375
   78U        P 1972   6.925   5.872   1.236
   78U      O1P 1973   6.897   5.769   1.133
   78U      O2P 1974   7.065   5.899   1.271
   78U      O5' 1975   6.872   6.012   1.173
   78U      C5' 1976   6.744   6.030   1.120
   78U     H5'1 1977   6.665   5.983   1.179
   78U     H5'2 1978   6.732   5.972   1.029
   78U      C4' 1979   6.709   6.173   1.096
   78U      H4' 1980   6.605   6.172   1.066
   78U      O4' 1981   6.714   6.253   1.211
   78U      C1' 1982   6.739   6.390   1.179
   78U      H1' 1983   6.656   6.454   1.209
   78U       N1 1984   6.861   6.432   1.246
   78U       C6 1985   6.966   6.340   1.275
   78U       H6 1986   6.962   6.240   1.234
   78U       C5 1987   7.073   6.382   1.347
   78U       H5 1988   7.145   6.304   1.370
   78U       C4 1989   7.085   6.512   1.408
   78U       O4 1990   7.180   6.541   1.474
   78U       N3 1991   6.978   6.595   1.374
   78U       H3 1992   6.973   6.684   1.421
   78U       C2 1993   6.874   6.563   1.289
   78U       O2 1994   6.790   6.647   1.260
   78U      C3' 1995   6.795   6.245   0.993
   78U      H3' 1996   6.902   6.232   1.013
   78U      C2' 1997   6.769   6.394   1.024
   78U     H2'1 1998   6.856   6.456   1.004
   78U      O2' 1999   6.656   6.442   0.948
   78U     HO'2 2000   6.689   6.492   0.873
   78U      O3' 2001   6.758   6.219   0.855
   79A        P 2002   6.859   6.158   0.751
   79A      O1P 2003   6.783   6.104   0.636
   79A      O2P 2004   6.963   6.074   0.820
   79A      O5' 2005   6.917   6.300   0.712
   79A      C5' 2006   6.833   6.398   0.656
   79A     H5'1 2007   6.728   6.398   0.686
   79A     H5'2 2008   6.836   6.375   0.549
   79A      C4' 2009   6.893   6.539   0.663
   79A      H4' 2010   6.828   6.603   0.603
   79A      O4' 2011   6.897   6.596   0.793
   79A      C1' 2012   6.988   6.705   0.785
   79A      H1' 2013   6.945   6.804   0.795
   79A       N9 2014   7.080   6.675   0.901
   79A       C8 2015   7.121   6.558   0.945
   79A       H8 2016   7.093   6.467   0.895
   79A       N7 2017   7.190   6.557   1.054
   79A       C5 2018   7.209   6.692   1.085
   79A       C6 2019   7.281   6.769   1.178
   79A       N6 2020   7.360   6.722   1.274
   79A      H61 2021   7.378   6.624   1.288
   79A      H62 2022   7.398   6.796   1.331
   79A       N1 2023   7.292   6.899   1.160
   79A       C2 2024   7.230   6.955   1.056
   79A       H2 2025   7.236   7.063   1.048
   79A       N3 2026   7.153   6.901   0.969
   79A       C4 2027   7.145   6.766   0.986
   79A      C3' 2028   7.034   6.554   0.611
   79A      H3' 2029   7.097   6.484   0.665
   79A      C2' 2030   7.066   6.700   0.650
   79A     H2'1 2031   7.173   6.687   0.668
   79A      O2' 2032   7.019   6.800   0.565
   79A     HO'2 2033   7.092   6.862   0.561
   79A      O3' 2034   7.050   6.531   0.463
   80A        P 2035   7.195   6.512   0.401
   80A      O1P 2036   7.168   6.454   0.269
   80A      O2P 2037   7.280   6.431   0.498
   80A      O5' 2038   7.273   6.652   0.378
   80A      C5' 2039   7.219   6.746   0.289
   80A     H5'1 2040   7.111   6.757   0.305
   80A     H5'2 2041   7.245   6.719   0.187
   80A      C4' 2042   7.289   6.876   0.326
   80A      H4' 2043   7.237   6.953   0.269
   80A      O4' 2044   7.258   6.909   0.455
   80A      C1' 2045   7.374   6.978   0.510
   80A      H1' 2046   7.358   7.078   0.550
   80A       N9 2047   7.431   6.898   0.623
   80A       C8 2048   7.422   6.758   0.646
   80A       H8 2049   7.382   6.691   0.571
   80A       N7 2050   7.460   6.717   0.763
   80A       C5 2051   7.513   6.832   0.820
   80A       C6 2052   7.582   6.863   0.943
   80A       N6 2053   7.628   6.770   1.030
   80A      H61 2054   7.582   6.680   1.033
   80A      H62 2055   7.684   6.813   1.103
   80A       N1 2056   7.626   6.988   0.965
   80A       C2 2057   7.599   7.082   0.875
   80A       H2 2058   7.633   7.180   0.903
   80A       N3 2059   7.537   7.071   0.756
   80A       C4 2060   7.507   6.943   0.732
   80A      C3' 2061   7.449   6.893   0.305
   80A      H3' 2062   7.493   6.794   0.319
   80A      C2' 2063   7.486   6.999   0.405
   80A     H2'1 2064   7.585   6.990   0.450
   80A      O2' 2065   7.451   7.135   0.361
   80A     HO'2 2066   7.434   7.120   0.268
   80A      O3' 2067   7.485   6.937   0.175
   81U        P 2068   7.633   6.935   0.120
   81U      O1P 2069   7.641   7.014  -0.002
   81U      O2P 2070   7.676   6.798   0.110
   81U      O5' 2071   7.720   7.013   0.228
   81U      C5' 2072   7.746   7.150   0.221
   81U     H5'1 2073   7.653   7.205   0.239
   81U     H5'2 2074   7.779   7.180   0.122
   81U      C4' 2075   7.840   7.203   0.327
   81U      H4' 2076   7.846   7.311   0.312
   81U      O4' 2077   7.794   7.187   0.464
   81U      C1' 2078   7.903   7.166   0.556
   81U      H1' 2079   7.898   7.238   0.638
   81U       N1 2080   7.896   7.026   0.619
   81U       C6 2081   7.852   6.914   0.557
   81U       H6 2082   7.813   6.919   0.456
   81U       C5 2083   7.844   6.796   0.628
   81U       H5 2084   7.809   6.703   0.585
   81U       C4 2085   7.886   6.785   0.768
   81U       O4 2086   7.891   6.685   0.832
   81U       N3 2087   7.934   6.904   0.814
   81U       H3 2088   7.975   6.903   0.906
   81U       C2 2089   7.952   7.022   0.747
   81U       O2 2090   8.002   7.121   0.805
   81U      C3' 2091   7.983   7.150   0.331
   81U      H3' 2092   7.980   7.041   0.324
   81U      C2' 2093   8.027   7.195   0.476
   81U     H2'1 2094   8.118   7.139   0.501
   81U      O2' 2095   8.053   7.336   0.458
   81U     HO'2 2096   8.106   7.350   0.379
   81U      O3' 2097   8.061   7.217   0.227
   82U        P 2098   8.207   7.155   0.192
   82U      O1P 2099   8.278   7.137   0.321
   82U      O2P 2100   8.270   7.245   0.093
   82U      O5' 2101   8.180   7.011   0.122
   82U      C5' 2102   8.164   6.994  -0.018
   82U     H5'1 2103   8.257   7.010  -0.073
   82U     H5'2 2104   8.085   7.059  -0.055
   82U      C4' 2105   8.125   6.851  -0.047
   82U      H4' 2106   8.104   6.841  -0.154
   82U      O4' 2107   8.228   6.759  -0.018
   82U      C1' 2108   8.166   6.647   0.046
   82U      H1' 2109   8.135   6.574  -0.028
   82U       N1 2110   8.267   6.577   0.138
   82U       C6 2111   8.333   6.651   0.229
   82U       H6 2112   8.315   6.756   0.243
   82U       C5 2113   8.418   6.593   0.317
   82U       H5 2114   8.455   6.650   0.400
   82U       C4 2115   8.455   6.456   0.311
   82U       O4 2116   8.528   6.392   0.383
   82U       N3 2117   8.385   6.385   0.213
   82U       H3 2118   8.405   6.286   0.215
   82U       C2 2119   8.294   6.443   0.127
   82U       O2 2120   8.235   6.368   0.045
   82U      C3' 2121   7.995   6.810   0.023
   82U      H3' 2122   7.953   6.879   0.096
   82U      C2' 2123   8.040   6.688   0.114
   82U     H2'1 2124   8.072   6.737   0.207
   82U      O2' 2125   7.949   6.581   0.145
   82U     HO'2 2126   7.915   6.538   0.067
   82U      O3' 2127   7.901   6.748  -0.067
   82U      H3T 2128   7.821   6.732  -0.017
   8.67201   8.67201   6.13184   0.00000   0.00000   0.00000   0.00000   4.33599   4.33599
