# Supplementary material for: Constant-pH Molecular Dynamics of Cationic Peptide Dendrimers Binding to siRNA
Source: J Chem Inf Model. 2026 Feb 5;66(8):4734–43. doi: 10.1021/acs.jcim.5c02636 (PMC13126635; doi:10.1021/acs.jcim.5c02636)
Supplement: Supplementary file 2 [file ci5c02636_si_002.zip › zip/DMH18_07_out_8.gro]

Protein t= 150000.00000 step= 10000
 2128
    1LY0      N    1   7.192   6.579   2.875
    1LY0     H1    2   7.289   6.565   2.854
    1LY0     H2    3   7.137   6.510   2.825
    1LY0     H3    4   7.175   6.564   2.973
    1LY0     CA    5   7.131   6.716   2.835
    1LY0     HA    6   7.028   6.724   2.870
    1LY0     CB    7   7.100   6.726   2.686
    1LY0    HB1    8   7.067   6.630   2.645
    1LY0    HB2    9   7.196   6.752   2.640
    1LY0     CG   10   6.991   6.822   2.646
    1LY0    HG1   11   6.965   6.892   2.726
    1LY0    HG2   12   6.904   6.756   2.641
    1LY0     CD   13   7.020   6.897   2.519
    1LY0    HD1   14   7.072   6.824   2.456
    1LY0    HD2   15   7.093   6.976   2.537
    1LY0     CE   16   6.902   6.973   2.460
    1LY0    HE1   17   6.855   7.038   2.533
    1LY0    HE2   18   6.831   6.901   2.419
    1LY0     NZ   19   6.941   7.051   2.339
    1LY0    HZ1   20   6.877   7.043   2.261
    1LY0    HZ2   21   6.940   7.152   2.347
    1LY0    HZ3   22   7.032   7.024   2.305
    1LY0      C   23   7.204   6.842   2.901
    1LY0      O   24   7.133   6.925   2.961
    2LER      N   25   7.340   6.854   2.888
    2LER      H   26   7.389   6.778   2.843
    2LER     CA   27   7.411   6.974   2.929
    2LER     HA   28   7.354   7.058   2.888
    2LER     CB   29   7.545   6.981   2.854
    2LER    HB1   30   7.600   6.894   2.891
    2LER    HB2   31   7.591   7.074   2.887
    2LER     CG   32   7.541   6.980   2.703
    2LER     HG   33   7.482   6.897   2.665
    2LER    CD1   34   7.473   7.106   2.640
    2LER   HD11   35   7.367   7.116   2.665
    2LER   HD12   36   7.532   7.195   2.663
    2LER   HD13   37   7.480   7.097   2.532
    2LER    CD2   38   7.676   6.955   2.640
    2LER   HD21   39   7.721   6.873   2.696
    2LER   HD22   40   7.664   6.920   2.537
    2LER   HD23   41   7.732   7.048   2.650
    2LER      C   42   7.425   6.990   3.087
    2LER      O   43   7.465   7.095   3.134
    3LYR      N   44   7.386   6.892   3.166
    3LYR      H   45   7.365   6.804   3.121
    3LYR     CA   46   7.388   6.889   3.311
    3LYR     HA   47   7.489   6.910   3.346
    3LYR     CB   48   7.338   6.746   3.352
    3LYR    HB1   49   7.385   6.663   3.300
    3LYR    HB2   50   7.230   6.749   3.340
    3LYR     CG   51   7.373   6.718   3.501
    3LYR    HG1   52   7.349   6.800   3.568
    3LYR    HG2   53   7.481   6.710   3.503
    3LYR     CD   54   7.324   6.587   3.555
    3LYR    HD1   55   7.354   6.578   3.659
    3LYR    HD2   56   7.375   6.506   3.503
    3LYR     CE   57   7.169   6.571   3.530
    3LYR    HE1   58   7.136   6.480   3.581
    3LYR    HE2   59   7.142   6.568   3.425
    3LYR     NZ   60   7.101   6.678   3.591
    3LYR    HZ1   61   7.137   6.705   3.682
    3LYR      C   62   7.305   7.010   3.364
    3LYR      O   63   7.322   7.042   3.483
    4LY0      N   64   7.214   7.063   3.283
    4LY0      H   65   7.211   7.032   3.186
    4LY0     CA   66   7.123   7.175   3.327
    4LY0     HA   67   7.079   7.145   3.422
    4LY0     CB   68   7.015   7.203   3.227
    4LY0    HB1   69   7.051   7.192   3.125
    4LY0    HB2   70   6.973   7.302   3.241
    4LY0     CG   71   6.889   7.116   3.252
    4LY0    HG1   72   6.811   7.152   3.186
    4LY0    HG2   73   6.858   7.126   3.356
    4LY0     CD   74   6.916   6.975   3.205
    4LY0    HD1   75   6.980   6.925   3.278
    4LY0    HD2   76   6.960   6.993   3.107
    4LY0     CE   77   6.777   6.903   3.191
    4LY0    HE1   78   6.702   6.978   3.167
    4LY0    HE2   79   6.753   6.848   3.282
    4LY0     NZ   80   6.802   6.820   3.071
    4LY0    HZ1   81   6.877   6.755   3.089
    4LY0    HZ2   82   6.722   6.763   3.050
    4LY0    HZ3   83   6.810   6.874   2.985
    4LY0      C   84   7.185   7.309   3.363
    4LY0      O   85   7.113   7.395   3.415
    5LER      N   86   7.316   7.327   3.335
    5LER      H   87   7.366   7.249   3.293
    5LER     CA   88   7.393   7.436   3.393
    5LER     HA   89   7.364   7.525   3.339
    5LER     CB   90   7.539   7.402   3.348
    5LER    HB1   91   7.548   7.315   3.283
    5LER    HB2   92   7.599   7.376   3.435
    5LER     CG   93   7.619   7.513   3.288
    5LER     HG   94   7.724   7.485   3.278
    5LER    CD1   95   7.570   7.559   3.146
    5LER   HD11   96   7.632   7.639   3.106
    5LER   HD12   97   7.584   7.472   3.082
    5LER   HD13   98   7.466   7.592   3.150
    5LER    CD2   99   7.623   7.633   3.387
    5LER   HD21  100   7.696   7.703   3.347
    5LER   HD22  101   7.526   7.680   3.400
    5LER   HD23  102   7.665   7.597   3.481
    5LER      C  103   7.386   7.454   3.546
    5LER      O  104   7.381   7.568   3.588
    6LYR      N  105   7.390   7.344   3.617
    6LYR      H  106   7.390   7.250   3.579
    6LYR     CA  107   7.427   7.341   3.758
    6LYR     HA  108   7.509   7.412   3.768
    6LYR     CB  109   7.470   7.198   3.795
    6LYR    HB1  110   7.381   7.134   3.786
    6LYR    HB2  111   7.503   7.184   3.897
    6LYR     CG  112   7.605   7.133   3.735
    6LYR    HG1  113   7.681   7.206   3.761
    6LYR    HG2  114   7.606   7.120   3.626
    6LYR     CD  115   7.650   6.994   3.789
    6LYR    HD1  116   7.690   7.000   3.890
    6LYR    HD2  117   7.732   6.952   3.730
    6LYR     CE  118   7.529   6.898   3.800
    6LYR    HE1  119   7.488   6.890   3.699
    6LYR    HE2  120   7.444   6.939   3.855
    6LYR     NZ  121   7.578   6.774   3.848
    6LYR    HZ1  122   7.652   6.729   3.796
    6LYR      C  123   7.329   7.405   3.864
    6LYR      O  124   7.360   7.395   3.985
    7LER      N  125   7.208   7.446   3.823
    7LER      H  126   7.179   7.437   3.727
    7LER     CA  127   7.128   7.546   3.898
    7LER     HA  128   7.112   7.509   4.000
    7LER     CB  129   6.987   7.555   3.834
    7LER    HB1  130   6.940   7.457   3.842
    7LER    HB2  131   7.007   7.565   3.727
    7LER     CG  132   6.900   7.676   3.879
    7LER     HG  133   6.929   7.775   3.843
    7LER    CD1  134   6.759   7.656   3.827
    7LER   HD11  135   6.697   7.739   3.862
    7LER   HD12  136   6.770   7.661   3.718
    7LER   HD13  137   6.715   7.563   3.863
    7LER    CD2  138   6.888   7.675   4.031
    7LER   HD21  139   6.825   7.757   4.065
    7LER   HD22  140   6.845   7.579   4.059
    7LER   HD23  141   6.984   7.692   4.082
    7LER      C  142   7.200   7.687   3.910
    7LER      O  143   7.209   7.759   3.815
    8LER      N  144   7.245   7.724   4.029
    8LER      H  145   7.241   7.658   4.105
    8LER     CA  146   7.321   7.849   4.056
    8LER     HA  147   7.416   7.847   4.003
    8LER     CB  148   7.342   7.868   4.211
    8LER    HB1  149   7.244   7.865   4.257
    8LER    HB2  150   7.382   7.967   4.231
    8LER     CG  151   7.442   7.766   4.276
    8LER     HG  152   7.427   7.670   4.225
    8LER    CD1  153   7.590   7.803   4.251
    8LER   HD11  154   7.606   7.901   4.295
    8LER   HD12  155   7.651   7.727   4.300
    8LER   HD13  156   7.605   7.795   4.143
    8LER    CD2  157   7.417   7.726   4.421
    8LER   HD21  158   7.390   7.814   4.479
    8LER   HD22  159   7.330   7.661   4.424
    8LER   HD23  160   7.504   7.682   4.470
    8LER      C  161   7.242   7.969   4.008
    8LER      O  162   7.129   7.991   4.054
    9LYR      N  163   7.311   8.048   3.930
    9LYR      H  164   7.401   8.015   3.899
    9LYR     CA  165   7.245   8.157   3.852
    9LYR     HA  166   7.156   8.121   3.800
    9LYR     CB  167   7.362   8.205   3.761
    9LYR    HB1  168   7.408   8.117   3.717
    9LYR    HB2  169   7.435   8.252   3.828
    9LYR     CG  170   7.330   8.306   3.652
    9LYR    HG1  171   7.288   8.392   3.704
    9LYR    HG2  172   7.247   8.263   3.595
    9LYR     CD  173   7.442   8.341   3.548
    9LYR    HD1  174   7.398   8.411   3.477
    9LYR    HD2  175   7.458   8.250   3.489
    9LYR     CE  176   7.583   8.386   3.601
    9LYR    HE1  177   7.570   8.460   3.681
    9LYR    HE2  178   7.641   8.420   3.516
    9LYR     NZ  179   7.664   8.273   3.648
    9LYR    HZ1  180   7.654   8.187   3.595
    9LYR      C  181   7.189   8.273   3.943
    9LYR      O  182   7.079   8.327   3.923
   10LER      N  183   7.267   8.294   4.051
   10LER      H  184   7.348   8.237   4.069
   10LER     CA  185   7.226   8.390   4.150
   10LER     HA  186   7.183   8.473   4.093
   10LER     CB  187   7.348   8.433   4.233
   10LER    HB1  188   7.376   8.354   4.301
   10LER    HB2  189   7.316   8.516   4.297
   10LER     CG  190   7.474   8.481   4.160
   10LER     HG  191   7.518   8.395   4.109
   10LER    CD1  192   7.428   8.580   4.050
   10LER   HD11  193   7.342   8.642   4.074
   10LER   HD12  194   7.506   8.651   4.023
   10LER   HD13  195   7.389   8.522   3.966
   10LER    CD2  196   7.578   8.532   4.258
   10LER   HD21  197   7.665   8.553   4.195
   10LER   HD22  198   7.544   8.627   4.299
   10LER   HD23  199   7.604   8.463   4.338
   10LER      C  200   7.108   8.341   4.237
   10LER      O  201   7.053   8.427   4.311
   11LER      N  202   7.061   8.215   4.232
   11LER      H  203   7.111   8.144   4.182
   11LER     CA  204   6.932   8.175   4.293
   11LER     HA  205   6.908   8.247   4.371
   11LER     CB  206   6.936   8.032   4.350
   11LER    HB1  207   6.959   7.965   4.267
   11LER    HB2  208   6.836   8.001   4.381
   11LER     CG  209   7.029   8.004   4.466
   11LER     HG  210   7.133   8.020   4.437
   11LER    CD1  211   7.000   8.105   4.576
   11LER   HD11  212   7.036   8.063   4.670
   11LER   HD12  213   7.038   8.205   4.557
   11LER   HD13  214   6.892   8.104   4.594
   11LER    CD2  215   7.010   7.859   4.522
   11LER   HD21  216   6.903   7.848   4.541
   11LER   HD22  217   7.043   7.786   4.447
   11LER   HD23  218   7.072   7.847   4.611
   11LER      C  219   6.817   8.184   4.199
   11LER      O  220   6.708   8.217   4.244
   12LER      N  221   6.839   8.148   4.072
   12LER      H  222   6.930   8.115   4.044
   12LER     CA  223   6.752   8.185   3.958
   12LER     HA  224   6.659   8.131   3.976
   12LER     CB  225   6.813   8.123   3.831
   12LER    HB1  226   6.840   8.018   3.842
   12LER    HB2  227   6.904   8.179   3.810
   12LER     CG  228   6.720   8.140   3.712
   12LER     HG  229   6.696   8.245   3.695
   12LER    CD1  230   6.796   8.085   3.586
   12LER   HD11  231   6.873   8.160   3.568
   12LER   HD12  232   6.843   7.991   3.614
   12LER   HD13  233   6.732   8.090   3.498
   12LER    CD2  234   6.594   8.063   3.730
   12LER   HD21  235   6.531   8.073   3.641
   12LER   HD22  236   6.606   7.957   3.750
   12LER   HD23  237   6.522   8.096   3.805
   12LER      C  238   6.724   8.339   3.944
   12LER      O  239   6.610   8.382   3.915
   13LER      N  240   6.819   8.420   3.990
   13LER      H  241   6.911   8.380   3.987
   13LER     CA  242   6.804   8.566   4.013
   13LER     HA  243   6.753   8.618   3.931
   13LER     CB  244   6.949   8.626   4.003
   13LER    HB1  245   6.985   8.593   3.906
   13LER    HB2  246   7.001   8.574   4.084
   13LER     CG  247   6.970   8.781   4.003
   13LER     HG  248   6.926   8.830   4.090
   13LER    CD1  249   7.119   8.810   4.009
   13LER   HD11  250   7.181   8.746   3.945
   13LER   HD12  251   7.148   8.912   3.987
   13LER   HD13  252   7.161   8.791   4.109
   13LER    CD2  253   6.914   8.851   3.871
   13LER   HD21  254   6.818   8.899   3.891
   13LER   HD22  255   6.982   8.931   3.843
   13LER   HD23  256   6.900   8.779   3.791
   13LER      C  257   6.741   8.607   4.149
   13LER      O  258   6.710   8.724   4.177
   14NH2      N  259   6.717   8.508   4.239
   14NH2     H1  260   6.725   8.409   4.224
   14NH2     H2  261   6.674   8.546   4.322
   15LY0      N  262   6.471   6.663   3.798
   15LY0     H1  263   6.502   6.567   3.790
   15LY0     H2  264   6.372   6.669   3.781
   15LY0     H3  265   6.490   6.693   3.892
   15LY0     CA  266   6.540   6.740   3.687
   15LY0     HA  267   6.501   6.841   3.677
   15LY0     CB  268   6.526   6.665   3.547
   15LY0    HB1  269   6.596   6.709   3.476
   15LY0    HB2  270   6.435   6.699   3.497
   15LY0     CG  271   6.533   6.517   3.533
   15LY0    HG1  272   6.463   6.479   3.607
   15LY0    HG2  273   6.633   6.492   3.570
   15LY0     CD  274   6.501   6.462   3.396
   15LY0    HD1  275   6.556   6.512   3.317
   15LY0    HD2  276   6.393   6.472   3.379
   15LY0     CE  277   6.529   6.308   3.390
   15LY0    HE1  278   6.454   6.254   3.332
   15LY0    HE2  279   6.524   6.276   3.494
   15LY0     NZ  280   6.661   6.282   3.341
   15LY0    HZ1  281   6.726   6.332   3.400
   15LY0    HZ2  282   6.681   6.184   3.344
   15LY0    HZ3  283   6.677   6.316   3.247
   15LY0      C  284   6.685   6.742   3.717
   15LY0      O  285   6.731   6.675   3.807
   16LER      N  286   6.764   6.813   3.641
   16LER      H  287   6.721   6.875   3.573
   16LER     CA  288   6.914   6.826   3.650
   16LER     HA  289   6.936   6.804   3.754
   16LER     CB  290   6.975   6.969   3.628
   16LER    HB1  291   6.977   6.985   3.520
   16LER    HB2  292   7.082   6.958   3.645
   16LER     CG  293   6.905   7.075   3.713
   16LER     HG  294   6.798   7.058   3.715
   16LER    CD1  295   6.936   7.068   3.865
   16LER   HD11  296   6.859   7.131   3.910
   16LER   HD12  297   6.914   6.965   3.893
   16LER   HD13  298   7.039   7.098   3.880
   16LER    CD2  299   6.933   7.213   3.659
   16LER   HD21  300   6.897   7.215   3.556
   16LER   HD22  301   6.885   7.289   3.721
   16LER   HD23  302   7.040   7.232   3.662
   16LER      C  303   6.979   6.718   3.559
   16LER      O  304   6.932   6.692   3.448
   17LY0      N  305   7.451   5.236   4.383
   17LY0     H1  306   7.459   5.186   4.296
   17LY0     H2  307   7.404   5.175   4.448
   17LY0     H3  308   7.546   5.246   4.415
   17LY0     CA  309   7.374   5.361   4.375
   17LY0     HA  310   7.354   5.404   4.473
   17LY0     CB  311   7.243   5.346   4.305
   17LY0    HB1  312   7.265   5.305   4.207
   17LY0    HB2  313   7.199   5.439   4.268
   17LY0     CG  314   7.121   5.273   4.378
   17LY0    HG1  315   7.157   5.174   4.404
   17LY0    HG2  316   7.040   5.253   4.307
   17LY0     CD  317   7.057   5.322   4.509
   17LY0    HD1  318   7.024   5.426   4.501
   17LY0    HD2  319   7.134   5.324   4.586
   17LY0     CE  320   6.935   5.241   4.555
   17LY0    HE1  321   6.963   5.139   4.582
   17LY0    HE2  322   6.865   5.227   4.472
   17LY0     NZ  323   6.865   5.307   4.669
   17LY0    HZ1  324   6.918   5.308   4.756
   17LY0    HZ2  325   6.827   5.400   4.658
   17LY0    HZ3  326   6.787   5.251   4.699
   17LY0      C  327   7.460   5.464   4.310
   17LY0      O  328   7.527   5.430   4.210
   18LER      N  329   7.466   5.581   4.370
   18LER      H  330   7.412   5.597   4.453
   18LER     CA  331   7.552   5.689   4.324
   18LER     HA  332   7.646   5.641   4.297
   18LER     CB  333   7.568   5.794   4.440
   18LER    HB1  334   7.474   5.848   4.459
   18LER    HB2  335   7.656   5.843   4.397
   18LER     CG  336   7.616   5.742   4.579
   18LER     HG  337   7.560   5.653   4.608
   18LER    CD1  338   7.769   5.716   4.573
   18LER   HD11  339   7.802   5.670   4.667
   18LER   HD12  340   7.775   5.653   4.485
   18LER   HD13  341   7.829   5.807   4.565
   18LER    CD2  342   7.588   5.846   4.687
   18LER   HD21  343   7.654   5.931   4.701
   18LER   HD22  344   7.492   5.891   4.666
   18LER   HD23  345   7.581   5.801   4.786
   18LER      C  346   7.492   5.764   4.204
   18LER      O  347   7.374   5.758   4.191
   19LYR      N  348   7.563   5.859   4.133
   19LYR      H  349   7.660   5.862   4.163
   19LYR     CA  350   7.514   5.952   4.028
   19LYR     HA  351   7.425   5.910   3.981
   19LYR     CB  352   7.612   5.950   3.910
   19LYR    HB1  353   7.706   5.992   3.943
   19LYR    HB2  354   7.577   6.015   3.829
   19LYR     CG  355   7.639   5.800   3.860
   19LYR    HG1  356   7.549   5.739   3.851
   19LYR    HG2  357   7.708   5.758   3.933
   19LYR     CD  358   7.702   5.806   3.721
   19LYR    HD1  359   7.783   5.879   3.714
   19LYR    HD2  360   7.611   5.822   3.661
   19LYR     CE  361   7.758   5.676   3.675
   19LYR    HE1  362   7.674   5.610   3.653
   19LYR    HE2  363   7.811   5.632   3.759
   19LYR     NZ  364   7.840   5.689   3.556
   19LYR    HZ1  365   7.785   5.697   3.471
   19LYR      C  366   7.481   6.092   4.075
   19LYR      O  367   7.570   6.161   4.126
   20LY0      N  368   7.367   6.153   4.040
   20LY0      H  369   7.312   6.103   3.972
   20LY0     CA  370   7.331   6.291   4.067
   20LY0     HA  371   7.355   6.321   4.169
   20LY0     CB  372   7.182   6.324   4.030
   20LY0    HB1  373   7.126   6.240   4.072
   20LY0    HB2  374   7.176   6.320   3.922
   20LY0     CG  375   7.128   6.455   4.086
   20LY0    HG1  376   7.207   6.531   4.082
   20LY0    HG2  377   7.108   6.456   4.193
   20LY0     CD  378   7.010   6.502   4.000
   20LY0    HD1  379   7.050   6.518   3.899
   20LY0    HD2  380   6.980   6.605   4.017
   20LY0     CE  381   6.890   6.404   3.999
   20LY0    HE1  382   6.822   6.435   4.078
   20LY0    HE2  383   6.923   6.302   4.015
   20LY0     NZ  384   6.807   6.402   3.878
   20LY0    HZ1  385   6.737   6.329   3.882
   20LY0    HZ2  386   6.766   6.494   3.874
   20LY0    HZ3  387   6.851   6.376   3.791
   20LY0      C  388   7.424   6.379   3.984
   20LY0      O  389   7.438   6.349   3.864
   21LER      N  390   7.491   6.479   4.040
   21LER      H  391   7.462   6.513   4.130
   21LER     CA  392   7.589   6.564   3.977
   21LER     HA  393   7.613   6.514   3.883
   21LER     CB  394   7.719   6.578   4.061
   21LER    HB1  395   7.689   6.607   4.162
   21LER    HB2  396   7.782   6.660   4.025
   21LER     CG  397   7.789   6.444   4.044
   21LER     HG  398   7.721   6.365   4.075
   21LER    CD1  399   7.847   6.417   3.908
   21LER   HD11  400   7.911   6.329   3.907
   21LER   HD12  401   7.770   6.394   3.835
   21LER   HD13  402   7.896   6.510   3.879
   21LER    CD2  403   7.906   6.447   4.154
   21LER   HD21  404   7.876   6.469   4.256
   21LER   HD22  405   7.968   6.358   4.159
   21LER   HD23  406   7.980   6.525   4.131
   21LER      C  407   7.514   6.698   3.937
   21LER      O  408   7.422   6.745   4.005
   22LY0      N  409   8.312   5.566   3.168
   22LY0     H1  410   8.408   5.571   3.137
   22LY0     H2  411   8.272   5.651   3.132
   22LY0     H3  412   8.264   5.481   3.140
   22LY0     CA  413   8.308   5.563   3.316
   22LY0     HA  414   8.379   5.635   3.356
   22LY0     CB  415   8.349   5.427   3.369
   22LY0    HB1  416   8.447   5.398   3.330
   22LY0    HB2  417   8.280   5.352   3.329
   22LY0     CG  418   8.370   5.409   3.524
   22LY0    HG1  419   8.288   5.456   3.579
   22LY0    HG2  420   8.450   5.480   3.543
   22LY0     CD  421   8.410   5.264   3.553
   22LY0    HD1  422   8.486   5.241   3.478
   22LY0    HD2  423   8.327   5.203   3.518
   22LY0     CE  424   8.451   5.244   3.698
   22LY0    HE1  425   8.500   5.339   3.721
   22LY0    HE2  426   8.513   5.155   3.706
   22LY0     NZ  427   8.336   5.231   3.787
   22LY0    HZ1  428   8.372   5.219   3.881
   22LY0    HZ2  429   8.281   5.315   3.799
   22LY0    HZ3  430   8.275   5.153   3.766
   22LY0      C  431   8.174   5.605   3.361
   22LY0      O  432   8.082   5.529   3.382
   23LER      N  433   8.148   5.735   3.386
   23LER      H  434   8.206   5.808   3.347
   23LER     CA  435   8.014   5.786   3.423
   23LER     HA  436   7.934   5.764   3.353
   23LER     CB  437   8.019   5.939   3.436
   23LER    HB1  438   8.044   5.977   3.337
   23LER    HB2  439   8.109   5.968   3.491
   23LER     CG  440   7.901   6.016   3.499
   23LER     HG  441   7.825   5.944   3.530
   23LER    CD1  442   7.941   6.099   3.617
   23LER   HD11  443   7.854   6.151   3.655
   23LER   HD12  444   7.976   6.029   3.694
   23LER   HD13  445   8.021   6.172   3.601
   23LER    CD2  446   7.821   6.097   3.405
   23LER   HD21  447   7.771   6.029   3.336
   23LER   HD22  448   7.737   6.146   3.454
   23LER   HD23  449   7.886   6.167   3.352
   23LER      C  450   7.967   5.724   3.556
   23LER      O  451   8.029   5.734   3.659
   24LY0      N  452   6.425   8.690   3.148
   24LY0     H1  453   6.389   8.696   3.243
   24LY0     H2  454   6.402   8.598   3.113
   24LY0     H3  455   6.376   8.755   3.088
   24LY0     CA  456   6.565   8.713   3.140
   24LY0     HA  457   6.577   8.816   3.174
   24LY0     CB  458   6.617   8.707   2.991
   24LY0    HB1  459   6.616   8.601   2.966
   24LY0    HB2  460   6.716   8.751   2.982
   24LY0     CG  461   6.526   8.782   2.899
   24LY0    HG1  462   6.513   8.886   2.928
   24LY0    HG2  463   6.429   8.732   2.907
   24LY0     CD  464   6.568   8.760   2.757
   24LY0    HD1  465   6.538   8.664   2.716
   24LY0    HD2  466   6.676   8.774   2.755
   24LY0     CE  467   6.505   8.872   2.675
   24LY0    HE1  468   6.550   8.965   2.710
   24LY0    HE2  469   6.397   8.872   2.692
   24LY0     NZ  470   6.536   8.851   2.535
   24LY0    HZ1  471   6.509   8.758   2.507
   24LY0    HZ2  472   6.487   8.917   2.477
   24LY0    HZ3  473   6.633   8.864   2.511
   24LY0      C  474   6.651   8.610   3.222
   24LY0      O  475   6.626   8.489   3.214
   25LER      N  476   6.741   8.660   3.310
   25LER      H  477   6.753   8.760   3.319
   25LER     CA  478   6.842   8.578   3.378
   25LER     HA  479   6.791   8.503   3.437
   25LER     CB  480   6.926   8.663   3.468
   25LER    HB1  481   6.857   8.700   3.544
   25LER    HB2  482   6.973   8.744   3.412
   25LER     CG  483   7.033   8.576   3.545
   25LER     HG  484   7.099   8.525   3.475
   25LER    CD1  485   7.136   8.654   3.626
   25LER   HD11  486   7.185   8.738   3.577
   25LER   HD12  487   7.083   8.698   3.711
   25LER   HD13  488   7.214   8.583   3.653
   25LER    CD2  489   6.976   8.463   3.628
   25LER   HD21  490   6.898   8.500   3.694
   25LER   HD22  491   6.931   8.394   3.556
   25LER   HD23  492   7.058   8.411   3.679
   25LER      C  493   6.923   8.501   3.273
   25LER      O  494   7.006   8.563   3.198
   26LYR      N  495   6.902   8.370   3.265
   26LYR      H  496   6.832   8.319   3.316
   26LYR     CA  497   6.980   8.287   3.169
   26LYR     HA  498   6.963   8.320   3.066
   26LYR     CB  499   6.941   8.143   3.188
   26LYR    HB1  500   6.953   8.126   3.295
   26LYR    HB2  501   7.015   8.085   3.134
   26LYR     CG  502   6.795   8.116   3.141
   26LYR    HG1  503   6.788   8.139   3.035
   26LYR    HG2  504   6.730   8.183   3.198
   26LYR     CD  505   6.771   7.970   3.160
   26LYR    HD1  506   6.795   7.938   3.261
   26LYR    HD2  507   6.840   7.909   3.102
   26LYR     CE  508   6.621   7.923   3.127
   26LYR    HE1  509   6.593   7.935   3.023
   26LYR    HE2  510   6.549   7.985   3.180
   26LYR     NZ  511   6.596   7.788   3.179
   26LYR    HZ1  512   6.654   7.713   3.144
   26LYR      C  513   7.132   8.306   3.198
   26LYR      O  514   7.182   8.253   3.296
   27LY0      N  515   7.206   8.358   3.102
   27LY0      H  516   7.158   8.402   3.025
   27LY0     CA  517   7.353   8.370   3.113
   27LY0     HA  518   7.385   8.416   3.207
   27LY0     CB  519   7.408   8.460   3.002
   27LY0    HB1  520   7.351   8.424   2.917
   27LY0    HB2  521   7.515   8.449   2.986
   27LY0     CG  522   7.373   8.607   3.010
   27LY0    HG1  523   7.405   8.659   3.101
   27LY0    HG2  524   7.265   8.612   2.998
   27LY0     CD  525   7.424   8.672   2.888
   27LY0    HD1  526   7.399   8.617   2.798
   27LY0    HD2  527   7.532   8.658   2.893
   27LY0     CE  528   7.382   8.812   2.860
   27LY0    HE1  529   7.437   8.876   2.930
   27LY0    HE2  530   7.274   8.822   2.876
   27LY0     NZ  531   7.420   8.871   2.729
   27LY0    HZ1  532   7.370   8.829   2.652
   27LY0    HZ2  533   7.394   8.969   2.725
   27LY0    HZ3  534   7.521   8.877   2.720
   27LY0      C  535   7.413   8.231   3.116
   27LY0      O  536   7.526   8.214   3.166
   28LER      N  537   7.345   8.132   3.070
   28LER      H  538   7.254   8.146   3.028
   28LER     CA  539   7.396   7.990   3.063
   28LER     HA  540   7.504   8.002   3.073
   28LER     CB  541   7.369   7.927   2.926
   28LER    HB1  542   7.260   7.925   2.926
   28LER    HB2  543   7.410   7.826   2.921
   28LER     CG  544   7.427   7.998   2.809
   28LER     HG  545   7.400   8.104   2.815
   28LER    CD1  546   7.577   7.993   2.797
   28LER   HD11  547   7.613   8.038   2.705
   28LER   HD12  548   7.622   8.043   2.883
   28LER   HD13  549   7.602   7.888   2.791
   28LER    CD2  550   7.351   7.919   2.694
   28LER   HD21  551   7.243   7.922   2.711
   28LER   HD22  552   7.368   7.976   2.602
   28LER   HD23  553   7.379   7.813   2.690
   28LER      C  554   7.367   7.909   3.193
   28LER      O  555   7.329   7.795   3.190
   29LYR      N  556   7.380   7.971   3.310
   29LYR      H  557   7.413   8.066   3.309
   29LYR     CA  558   7.360   7.915   3.445
   29LYR     HA  559   7.341   7.807   3.444
   29LYR     CB  560   7.234   7.968   3.512
   29LYR    HB1  561   7.234   8.077   3.504
   29LYR    HB2  562   7.237   7.940   3.617
   29LYR     CG  563   7.112   7.908   3.447
   29LYR    HG1  564   7.117   7.919   3.339
   29LYR    HG2  565   7.025   7.965   3.480
   29LYR     CD  566   7.089   7.765   3.492
   29LYR    HD1  567   7.047   7.760   3.593
   29LYR    HD2  568   7.173   7.696   3.483
   29LYR     CE  569   6.988   7.693   3.400
   29LYR    HE1  570   6.898   7.754   3.402
   29LYR    HE2  571   6.963   7.596   3.445
   29LYR     NZ  572   7.053   7.682   3.266
   29LYR    HZ1  573   7.153   7.699   3.262
   29LYR      C  574   7.487   7.939   3.523
   29LYR      O  575   7.565   8.024   3.489
   30LER      N  576   7.518   7.848   3.620
   30LER      H  577   7.454   7.776   3.649
   30LER     CA  578   7.652   7.838   3.688
   30LER     HA  579   7.725   7.817   3.611
   30LER     CB  580   7.660   7.724   3.798
   30LER    HB1  581   7.648   7.629   3.746
   30LER    HB2  582   7.571   7.730   3.861
   30LER     CG  583   7.791   7.704   3.884
   30LER     HG  584   7.796   7.800   3.935
   30LER    CD1  585   7.780   7.579   3.970
   30LER   HD11  586   7.863   7.579   4.040
   30LER   HD12  587   7.683   7.575   4.021
   30LER   HD13  588   7.792   7.489   3.909
   30LER    CD2  589   7.917   7.685   3.796
   30LER   HD21  590   7.941   7.784   3.755
   30LER   HD22  591   8.004   7.656   3.855
   30LER   HD23  592   7.896   7.625   3.708
   30LER      C  593   7.689   7.969   3.762
   30LER      O  594   7.608   8.023   3.843
   31LER      N  595   7.804   8.024   3.721
   31LER      H  596   7.868   7.971   3.663
   31LER     CA  597   7.846   8.151   3.780
   31LER     HA  598   7.933   8.185   3.723
   31LER     CB  599   7.892   8.127   3.921
   31LER    HB1  600   7.802   8.098   3.975
   31LER    HB2  601   7.930   8.224   3.953
   31LER     CG  602   8.004   8.020   3.943
   31LER     HG  603   7.979   7.916   3.921
   31LER    CD1  604   8.137   8.061   3.865
   31LER   HD11  605   8.163   8.165   3.886
   31LER   HD12  606   8.212   7.995   3.907
   31LER   HD13  607   8.134   8.061   3.756
   31LER    CD2  608   8.040   8.030   4.092
   31LER   HD21  609   8.064   8.133   4.119
   31LER   HD22  610   7.960   8.000   4.160
   31LER   HD23  611   8.124   7.962   4.104
   31LER      C  612   7.755   8.280   3.750
   31LER      O  613   7.772   8.385   3.809
   32LY0      N  614   6.043   7.715   3.330
   32LY0     H1  615   6.106   7.738   3.406
   32LY0     H2  616   5.947   7.710   3.358
   32LY0     H3  617   6.059   7.778   3.252
   32LY0     CA  618   6.087   7.584   3.277
   32LY0     HA  619   6.032   7.558   3.186
   32LY0     CB  620   6.044   7.468   3.373
   32LY0    HB1  621   6.068   7.486   3.477
   32LY0    HB2  622   6.089   7.375   3.337
   32LY0     CG  623   5.890   7.443   3.350
   32LY0    HG1  624   5.882   7.339   3.318
   32LY0    HG2  625   5.850   7.512   3.276
   32LY0     CD  626   5.814   7.460   3.486
   32LY0    HD1  627   5.814   7.564   3.518
   32LY0    HD2  628   5.851   7.392   3.563
   32LY0     CE  629   5.662   7.421   3.467
   32LY0    HE1  630   5.659   7.319   3.428
   32LY0    HE2  631   5.610   7.488   3.400
   32LY0     NZ  632   5.593   7.426   3.589
   32LY0    HZ1  633   5.505   7.376   3.586
   32LY0    HZ2  634   5.648   7.390   3.666
   32LY0    HZ3  635   5.578   7.520   3.621
   32LY0      C  636   6.240   7.589   3.230
   32LY0      O  637   6.271   7.601   3.112
   33LER      N  638   6.334   7.582   3.329
   33LER      H  639   6.308   7.583   3.426
   33LER     CA  640   6.476   7.608   3.311
   33LER     HA  641   6.518   7.545   3.232
   33LER     CB  642   6.551   7.578   3.445
   33LER    HB1  643   6.497   7.621   3.529
   33LER    HB2  644   6.652   7.619   3.435
   33LER     CG  645   6.570   7.430   3.471
   33LER     HG  646   6.475   7.380   3.450
   33LER    CD1  647   6.671   7.369   3.379
   33LER   HD11  648   6.652   7.389   3.274
   33LER   HD12  649   6.772   7.396   3.411
   33LER   HD13  650   6.675   7.261   3.391
   33LER    CD2  651   6.613   7.398   3.618
   33LER   HD21  652   6.608   7.290   3.627
   33LER   HD22  653   6.715   7.429   3.641
   33LER   HD23  654   6.541   7.445   3.686
   33LER      C  655   6.507   7.758   3.272
   33LER      O  656   6.452   7.852   3.332
   34LY0      N  657   6.586   7.938   2.178
   34LY0     H1  658   6.544   8.030   2.174
   34LY0     H2  659   6.589   7.913   2.276
   34LY0     H3  660   6.523   7.872   2.135
   34LY0     CA  661   6.728   7.920   2.127
   34LY0     HA  662   6.733   7.973   2.032
   34LY0     CB  663   6.752   7.774   2.089
   34LY0    HB1  664   6.734   7.711   2.176
   34LY0    HB2  665   6.853   7.749   2.057
   34LY0     CG  666   6.654   7.719   1.985
   34LY0    HG1  667   6.559   7.731   2.037
   34LY0    HG2  668   6.679   7.613   1.972
   34LY0     CD  669   6.658   7.792   1.852
   34LY0    HD1  670   6.741   7.750   1.794
   34LY0    HD2  671   6.656   7.900   1.863
   34LY0     CE  672   6.540   7.776   1.759
   34LY0    HE1  673   6.464   7.847   1.791
   34LY0    HE2  674   6.498   7.679   1.787
   34LY0     NZ  675   6.585   7.790   1.621
   34LY0    HZ1  676   6.504   7.804   1.563
   34LY0    HZ2  677   6.643   7.870   1.603
   34LY0    HZ3  678   6.634   7.707   1.591
   34LY0      C  679   6.846   7.974   2.219
   34LY0      O  680   6.831   7.963   2.339
   35LER      N  681   6.963   8.016   2.177
   35LER      H  682   6.977   8.027   2.077
   35LER     CA  683   7.064   8.076   2.268
   35LER     HA  684   7.019   8.164   2.316
   35LER     CB  685   7.180   8.116   2.181
   35LER    HB1  686   7.146   8.188   2.107
   35LER    HB2  687   7.219   8.027   2.132
   35LER     CG  688   7.294   8.177   2.266
   35LER     HG  689   7.320   8.109   2.347
   35LER    CD1  690   7.411   8.206   2.180
   35LER   HD11  691   7.500   8.202   2.243
   35LER   HD12  692   7.417   8.136   2.097
   35LER   HD13  693   7.403   8.303   2.131
   35LER    CD2  694   7.257   8.309   2.338
   35LER   HD21  695   7.216   8.382   2.267
   35LER   HD22  696   7.179   8.286   2.410
   35LER   HD23  697   7.345   8.344   2.392
   35LER      C  698   7.102   7.972   2.376
   35LER      O  699   7.123   7.997   2.499
   36LYR      N  700   7.117   7.846   2.333
   36LYR      H  701   7.106   7.839   2.232
   36LYR     CA  702   7.170   7.727   2.402
   36LYR     HA  703   7.274   7.756   2.414
   36LYR     CB  704   7.175   7.616   2.299
   36LYR    HB1  705   7.241   7.535   2.333
   36LYR    HB2  706   7.223   7.659   2.211
   36LYR     CG  707   7.038   7.570   2.254
   36LYR    HG1  708   6.978   7.658   2.230
   36LYR    HG2  709   6.982   7.520   2.333
   36LYR     CD  710   7.042   7.472   2.132
   36LYR    HD1  711   7.097   7.381   2.156
   36LYR    HD2  712   7.082   7.517   2.042
   36LYR     CE  713   6.898   7.434   2.098
   36LYR    HE1  714   6.842   7.525   2.079
   36LYR    HE2  715   6.851   7.391   2.187
   36LYR     NZ  716   6.895   7.350   1.984
   36LYR    HZ1  717   6.903   7.390   1.891
   36LYR      C  718   7.094   7.689   2.532
   36LYR      O  719   7.135   7.597   2.600
   37LY0      N  720   6.991   7.763   2.576
   37LY0      H  721   6.967   7.841   2.516
   37LY0     CA  722   6.904   7.745   2.693
   37LY0     HA  723   6.856   7.647   2.695
   37LY0     CB  724   6.785   7.850   2.686
   37LY0    HB1  725   6.754   7.839   2.582
   37LY0    HB2  726   6.830   7.949   2.683
   37LY0     CG  727   6.666   7.830   2.787
   37LY0    HG1  728   6.596   7.914   2.780
   37LY0    HG2  729   6.708   7.836   2.888
   37LY0     CD  730   6.596   7.692   2.773
   37LY0    HD1  731   6.648   7.599   2.793
   37LY0    HD2  732   6.556   7.686   2.671
   37LY0     CE  733   6.476   7.698   2.868
   37LY0    HE1  734   6.390   7.755   2.831
   37LY0    HE2  735   6.514   7.762   2.947
   37LY0     NZ  736   6.431   7.565   2.906
   37LY0    HZ1  737   6.368   7.565   2.985
   37LY0    HZ2  738   6.379   7.513   2.837
   37LY0    HZ3  739   6.511   7.510   2.935
   37LY0      C  740   6.973   7.759   2.833
   37LY0      O  741   7.016   7.863   2.877
   38LER      N  742   7.005   7.642   2.892
   38LER      H  743   6.974   7.563   2.838
   38LER     CA  744   7.069   7.634   3.026
   38LER     HA  745   7.145   7.712   3.016
   38LER     CB  746   7.152   7.505   3.035
   38LER    HB1  747   7.089   7.422   3.066
   38LER    HB2  748   7.224   7.522   3.115
   38LER     CG  749   7.239   7.448   2.917
   38LER     HG  750   7.184   7.412   2.830
   38LER    CD1  751   7.335   7.560   2.853
   38LER   HD11  752   7.399   7.607   2.928
   38LER   HD12  753   7.390   7.504   2.777
   38LER   HD13  754   7.289   7.634   2.787
   38LER    CD2  755   7.331   7.334   2.980
   38LER   HD21  756   7.396   7.372   3.058
   38LER   HD22  757   7.267   7.263   3.033
   38LER   HD23  758   7.387   7.297   2.894
   38LER      C  759   6.985   7.655   3.153
   38LER      O  760   6.863   7.639   3.146
   39LY0      N  761   6.708   6.727   1.673
   39LY0     H1  762   6.796   6.688   1.703
   39LY0     H2  763   6.709   6.756   1.576
   39LY0     H3  764   6.639   6.655   1.687
   39LY0     CA  765   6.672   6.844   1.761
   39LY0     HA  766   6.667   6.807   1.863
   39LY0     CB  767   6.532   6.899   1.726
   39LY0    HB1  768   6.514   6.906   1.618
   39LY0    HB2  769   6.529   6.997   1.773
   39LY0     CG  770   6.423   6.817   1.798
   39LY0    HG1  771   6.463   6.802   1.898
   39LY0    HG2  772   6.417   6.720   1.749
   39LY0     CD  773   6.290   6.894   1.806
   39LY0    HD1  774   6.250   6.905   1.705
   39LY0    HD2  775   6.298   6.990   1.858
   39LY0     CE  776   6.195   6.806   1.893
   39LY0    HE1  777   6.193   6.705   1.852
   39LY0    HE2  778   6.099   6.856   1.895
   39LY0     NZ  779   6.227   6.799   2.036
   39LY0    HZ1  780   6.303   6.737   2.059
   39LY0    HZ2  781   6.269   6.887   2.063
   39LY0    HZ3  782   6.160   6.772   2.106
   39LY0      C  783   6.777   6.957   1.749
   39LY0      O  784   6.826   6.991   1.637
   40LER      N  785   6.807   7.020   1.861
   40LER      H  786   6.756   6.996   1.944
   40LER     CA  787   6.904   7.132   1.877
   40LER     HA  788   6.905   7.197   1.790
   40LER     CB  789   7.040   7.061   1.879
   40LER    HB1  790   7.050   6.999   1.790
   40LER    HB2  791   7.047   6.996   1.967
   40LER     CG  792   7.167   7.152   1.877
   40LER     HG  793   7.168   7.222   1.960
   40LER    CD1  794   7.291   7.063   1.896
   40LER   HD11  795   7.284   6.978   1.828
   40LER   HD12  796   7.381   7.124   1.884
   40LER   HD13  797   7.283   7.018   1.995
   40LER    CD2  798   7.174   7.229   1.744
   40LER   HD21  799   7.260   7.297   1.745
   40LER   HD22  800   7.182   7.143   1.678
   40LER   HD23  801   7.086   7.289   1.720
   40LER      C  802   6.882   7.219   2.001
   40LER      O  803   6.863   7.171   2.113
   41U      O5'  804   4.890   8.088   1.711
   41U      H5T  805   4.917   7.998   1.691
   41U      C5'  806   4.878   8.158   1.590
   41U     H5'1  807   4.827   8.251   1.616
   41U     H5'2  808   4.815   8.099   1.524
   41U      C4'  809   5.012   8.185   1.517
   41U      H4'  810   4.985   8.204   1.413
   41U      O4'  811   5.058   8.301   1.587
   41U      C1'  812   5.199   8.313   1.573
   41U      H1'  813   5.220   8.404   1.517
   41U       N1  814   5.275   8.317   1.703
   41U       C6  815   5.221   8.276   1.826
   41U       H6  816   5.116   8.250   1.824
   41U       C5  817   5.290   8.297   1.940
   41U       H5  818   5.247   8.271   2.036
   41U       C4  819   5.433   8.330   1.935
   41U       O4  820   5.514   8.335   2.028
   41U       N3  821   5.481   8.370   1.811
   41U       H3  822   5.575   8.408   1.809
   41U       C2  823   5.406   8.371   1.696
   41U       O2  824   5.456   8.416   1.590
   41U      C3'  825   5.134   8.091   1.530
   41U      H3'  826   5.146   8.070   1.636
   41U      C2'  827   5.242   8.191   1.494
   41U     H2'1  828   5.342   8.157   1.522
   41U      O2'  829   5.241   8.221   1.357
   41U     HO'2  830   5.193   8.150   1.315
   41U      O3'  831   5.122   7.974   1.459
   42U        P  832   5.193   7.838   1.498
   42U      O1P  833   5.135   7.728   1.420
   42U      O2P  834   5.190   7.821   1.645
   42U      O5'  835   5.341   7.859   1.463
   42U      C5'  836   5.385   7.880   1.336
   42U     H5'1  837   5.328   7.955   1.282
   42U     H5'2  838   5.380   7.787   1.279
   42U      C4'  839   5.530   7.932   1.341
   42U      H4'  840   5.564   7.956   1.240
   42U      O4'  841   5.541   8.046   1.421
   42U      C1'  842   5.671   8.045   1.484
   42U      H1'  843   5.725   8.128   1.440
   42U       N1  844   5.665   8.052   1.634
   42U       C6  845   5.567   7.992   1.710
   42U       H6  846   5.481   7.952   1.657
   42U       C5  847   5.580   7.994   1.845
   42U       H5  848   5.497   7.957   1.903
   42U       C4  849   5.688   8.051   1.918
   42U       O4  850   5.709   8.052   2.037
   42U       N3  851   5.780   8.106   1.833
   42U       H3  852   5.870   8.126   1.873
   42U       C2  853   5.781   8.097   1.695
   42U       O2  854   5.885   8.142   1.641
   42U      C3'  855   5.613   7.827   1.405
   42U      H3'  856   5.571   7.787   1.498
   42U      C2'  857   5.734   7.911   1.434
   42U     H2'1  858   5.810   7.877   1.503
   42U      O2'  859   5.791   7.952   1.313
   42U     HO'2  860   5.841   7.878   1.278
   42U      O3'  861   5.640   7.730   1.313
   43A        P  862   5.677   7.582   1.364
   43A      O1P  863   5.696   7.505   1.239
   43A      O2P  864   5.566   7.534   1.447
   43A      O5'  865   5.817   7.598   1.443
   43A      C5'  866   5.939   7.614   1.361
   43A     H5'1  867   5.922   7.705   1.304
   43A     H5'2  868   5.964   7.533   1.292
   43A      C4'  869   6.064   7.647   1.439
   43A      H4'  870   6.147   7.672   1.374
   43A      O4'  871   6.034   7.752   1.523
   43A      C1'  872   6.110   7.745   1.647
   43A      H1'  873   6.184   7.823   1.634
   43A       N9  874   6.031   7.758   1.772
   43A       C8  875   5.898   7.753   1.783
   43A       H8  876   5.838   7.731   1.696
   43A       N7  877   5.850   7.772   1.907
   43A       C5  878   5.963   7.796   1.980
   43A       C6  879   5.998   7.840   2.104
   43A       N6  880   5.903   7.876   2.189
   43A      H61  881   5.807   7.855   2.165
   43A      H62  882   5.921   7.900   2.285
   43A       N1  883   6.119   7.862   2.146
   43A       C2  884   6.214   7.839   2.057
   43A       H2  885   6.315   7.847   2.095
   43A       N3  886   6.208   7.800   1.933
   43A       C4  887   6.077   7.787   1.900
   43A      C3'  888   6.112   7.536   1.530
   43A      H3'  889   6.017   7.493   1.563
   43A      C2'  890   6.182   7.615   1.641
   43A     H2'1  891   6.176   7.568   1.739
   43A      O2'  892   6.317   7.649   1.594
   43A     HO'2  893   6.356   7.562   1.582
   43A      O3'  894   6.193   7.440   1.463
   44A        P  895   6.225   7.291   1.538
   44A      O1P  896   6.338   7.230   1.466
   44A      O2P  897   6.093   7.223   1.543
   44A      O5'  898   6.279   7.319   1.681
   44A      C5'  899   6.419   7.316   1.702
   44A     H5'1  900   6.462   7.387   1.632
   44A     H5'2  901   6.463   7.218   1.681
   44A      C4'  902   6.460   7.369   1.846
   44A      H4'  903   6.568   7.377   1.830
   44A      O4'  904   6.414   7.498   1.886
   44A      C1'  905   6.385   7.492   2.025
   44A      H1'  906   6.409   7.581   2.083
   44A       N9  907   6.239   7.480   2.056
   44A       C8  908   6.136   7.437   1.975
   44A       H8  909   6.144   7.389   1.879
   44A       N7  910   6.020   7.466   2.022
   44A       C5  911   6.052   7.526   2.150
   44A       C6  912   5.978   7.567   2.259
   44A       N6  913   5.847   7.557   2.268
   44A      H61  914   5.798   7.515   2.190
   44A      H62  915   5.798   7.588   2.350
   44A       N1  916   6.032   7.602   2.379
   44A       C2  917   6.163   7.606   2.382
   44A       H2  918   6.205   7.646   2.473
   44A       N3  919   6.249   7.570   2.286
   44A       C4  920   6.187   7.527   2.173
   44A      C3'  921   6.435   7.274   1.958
   44A      H3'  922   6.336   7.231   1.946
   44A      C2'  923   6.450   7.362   2.081
   44A     H2'1  924   6.384   7.327   2.160
   44A      O2'  925   6.583   7.397   2.122
   44A     HO'2  926   6.635   7.317   2.129
   44A      O3'  927   6.528   7.164   1.953
   45U        P  928   6.527   7.053   2.078
   45U      O1P  929   6.616   6.941   2.035
   45U      O2P  930   6.381   7.027   2.104
   45U      O5'  931   6.599   7.125   2.195
   45U      C5'  932   6.574   7.078   2.329
   45U     H5'1  933   6.650   7.004   2.354
   45U     H5'2  934   6.474   7.033   2.332
   45U      C4'  935   6.575   7.201   2.429
   45U      H4'  936   6.676   7.242   2.428
   45U      O4'  937   6.481   7.295   2.394
   45U      C1'  938   6.418   7.343   2.514
   45U      H1'  939   6.428   7.451   2.523
   45U       N1  940   6.267   7.308   2.518
   45U       C6  941   6.197   7.236   2.424
   45U       H6  942   6.254   7.168   2.362
   45U       C5  943   6.060   7.241   2.411
   45U       H5  944   6.017   7.178   2.335
   45U       C4  945   5.980   7.316   2.507
   45U       O4  946   5.860   7.319   2.508
   45U       N3  947   6.055   7.378   2.599
   45U       H3  948   6.003   7.429   2.669
   45U       C2  949   6.187   7.383   2.605
   45U       O2  950   6.240   7.458   2.694
   45U      C3'  951   6.543   7.157   2.574
   45U      H3'  952   6.461   7.086   2.573
   45U      C2'  953   6.496   7.284   2.636
   45U     H2'1  954   6.424   7.271   2.717
   45U      O2'  955   6.600   7.380   2.668
   45U     HO'2  956   6.683   7.332   2.671
   45U      O3'  957   6.650   7.102   2.649
   46U        P  958   6.630   6.999   2.756
   46U      O1P  959   6.762   6.969   2.814
   46U      O2P  960   6.561   6.889   2.689
   46U      O5'  961   6.547   7.065   2.865
   46U      C5'  962   6.602   7.163   2.953
   46U     H5'1  963   6.640   7.248   2.896
   46U     H5'2  964   6.690   7.124   3.006
   46U      C4'  965   6.499   7.217   3.056
   46U      H4'  966   6.545   7.293   3.118
   46U      O4'  967   6.396   7.284   2.985
   46U      C1'  968   6.266   7.248   3.041
   46U      H1'  969   6.217   7.340   3.076
   46U       N1  970   6.170   7.177   2.951
   46U       C6  971   6.210   7.111   2.836
   46U       H6  972   6.312   7.081   2.814
   46U       C5  973   6.114   7.069   2.754
   46U       H5  974   6.139   7.019   2.662
   46U       C4  975   5.977   7.086   2.779
   46U       O4  976   5.889   7.042   2.713
   46U       N3  977   5.949   7.168   2.882
   46U       H3  978   5.852   7.190   2.898
   46U       C2  979   6.036   7.196   2.986
   46U       O2  980   5.996   7.247   3.093
   46U      C3'  981   6.435   7.108   3.138
   46U      H3'  982   6.433   7.015   3.081
   46U      C2'  983   6.295   7.173   3.164
   46U     H2'1  984   6.217   7.099   3.183
   46U      O2'  985   6.283   7.258   3.275
   46U     HO'2  986   6.279   7.203   3.354
   46U      O3'  987   6.507   7.097   3.266
   47A        P  988   6.480   6.972   3.360
   47A      O1P  989   6.581   6.981   3.471
   47A      O2P  990   6.477   6.849   3.278
   47A      O5'  991   6.337   6.994   3.423
   47A      C5'  992   6.325   7.068   3.538
   47A     H5'1  993   6.381   7.162   3.535
   47A     H5'2  994   6.382   7.014   3.614
   47A      C4'  995   6.176   7.087   3.585
   47A      H4'  996   6.163   7.158   3.667
   47A      O4'  997   6.108   7.141   3.475
   47A      C1'  998   5.974   7.085   3.473
   47A      H1'  999   5.898   7.163   3.483
   47A       N9 1000   5.941   7.025   3.344
   47A       C8 1001   6.024   6.958   3.255
   47A       H8 1002   6.130   6.944   3.265
   47A       N7 1003   5.967   6.929   3.140
   47A       C5 1004   5.833   6.970   3.162
   47A       C6 1005   5.716   6.972   3.083
   47A       N6 1006   5.712   6.936   2.960
   47A      H61 1007   5.800   6.911   2.918
   47A      H62 1008   5.621   6.925   2.919
   47A       N1 1009   5.595   7.003   3.137
   47A       C2 1010   5.594   7.044   3.263
   47A       H2 1011   5.496   7.069   3.301
   47A       N3 1012   5.697   7.058   3.344
   47A       C4 1013   5.817   7.021   3.288
   47A      C3' 1014   6.112   6.951   3.624
   47A      H3' 1015   6.149   6.884   3.547
   47A      C2' 1016   5.969   6.996   3.595
   47A     H2'1 1017   5.904   6.909   3.585
   47A      O2' 1018   5.911   7.074   3.702
   47A     HO'2 1019   5.910   7.021   3.782
   47A      O3' 1020   6.140   6.905   3.756
   48U        P 1021   6.124   6.752   3.792
   48U      O1P 1022   6.140   6.740   3.936
   48U      O2P 1023   6.208   6.664   3.706
   48U      O5' 1024   5.970   6.715   3.755
   48U      C5' 1025   5.859   6.743   3.840
   48U     H5'1 1026   5.862   6.851   3.855
   48U     H5'2 1027   5.873   6.688   3.933
   48U      C4' 1028   5.732   6.698   3.775
   48U      H4' 1029   5.654   6.707   3.851
   48U      O4' 1030   5.695   6.777   3.668
   48U      C1' 1031   5.605   6.702   3.584
   48U      H1' 1032   5.504   6.743   3.583
   48U       N1 1033   5.650   6.689   3.441
   48U       C6 1034   5.782   6.695   3.408
   48U       H6 1035   5.855   6.708   3.486
   48U       C5 1036   5.825   6.670   3.278
   48U       H5 1037   5.930   6.664   3.254
   48U       C4 1038   5.727   6.631   3.177
   48U       O4 1039   5.753   6.591   3.067
   48U       N3 1040   5.593   6.618   3.221
   48U       H3 1041   5.537   6.589   3.142
   48U       C2 1042   5.550   6.657   3.347
   48U       O2 1043   5.434   6.628   3.374
   48U      C3' 1044   5.733   6.562   3.727
   48U      H3' 1045   5.814   6.540   3.657
   48U      C2' 1046   5.600   6.562   3.644
   48U     H2'1 1047   5.604   6.486   3.566
   48U      O2' 1048   5.477   6.559   3.713
   48U     HO'2 1049   5.474   6.470   3.749
   48U      O3' 1050   5.719   6.477   3.834
   49C        P 1051   5.724   6.320   3.815
   49C      O1P 1052   5.741   6.263   3.948
   49C      O2P 1053   5.829   6.286   3.723
   49C      O5' 1054   5.588   6.263   3.755
   49C      C5' 1055   5.468   6.248   3.831
   49C     H5'1 1056   5.447   6.337   3.890
   49C     H5'2 1057   5.480   6.174   3.910
   49C      C4' 1058   5.344   6.205   3.745
   49C      H4' 1059   5.257   6.195   3.811
   49C      O4' 1060   5.308   6.302   3.648
   49C      C1' 1061   5.256   6.236   3.537
   49C      H1' 1062   5.153   6.269   3.531
   49C       N1 1063   5.334   6.276   3.416
   49C       C6 1064   5.470   6.296   3.426
   49C       H6 1065   5.522   6.294   3.520
   49C       C5 1066   5.549   6.305   3.322
   49C       H5 1067   5.657   6.317   3.325
   49C       C4 1068   5.484   6.283   3.195
   49C       N4 1069   5.559   6.297   3.091
   49C      H41 1070   5.659   6.299   3.101
   49C      H42 1071   5.526   6.291   2.996
   49C       N3 1072   5.357   6.264   3.177
   49C       C2 1073   5.272   6.261   3.285
   49C       O2 1074   5.150   6.252   3.270
   49C      C3' 1075   5.372   6.078   3.665
   49C      H3' 1076   5.470   6.066   3.619
   49C      C2' 1077   5.265   6.090   3.564
   49C     H2'1 1078   5.289   6.024   3.480
   49C      O2' 1079   5.136   6.055   3.610
   49C     HO'2 1080   5.135   5.977   3.666
   49C      O3' 1081   5.348   5.973   3.757
   50U        P 1082   5.442   5.850   3.747
   50U      O1P 1083   5.388   5.749   3.839
   50U      O2P 1084   5.587   5.887   3.760
   50U      O5' 1085   5.428   5.796   3.599
   50U      C5' 1086   5.310   5.731   3.562
   50U     H5'1 1087   5.220   5.788   3.588
   50U     H5'2 1088   5.314   5.638   3.618
   50U      C4' 1089   5.294   5.719   3.410
   50U      H4' 1090   5.190   5.710   3.379
   50U      O4' 1091   5.322   5.841   3.344
   50U      C1' 1092   5.350   5.818   3.205
   50U      H1' 1093   5.261   5.818   3.144
   50U       N1 1094   5.460   5.896   3.154
   50U       C6 1095   5.568   5.908   3.240
   50U       H6 1096   5.557   5.889   3.346
   50U       C5 1097   5.684   5.960   3.190
   50U       H5 1098   5.769   5.979   3.254
   50U       C4 1099   5.693   6.001   3.051
   50U       O4 1100   5.792   6.058   3.008
   50U       N3 1101   5.584   5.978   2.975
   50U       H3 1102   5.576   6.025   2.886
   50U       C2 1103   5.461   5.936   3.021
   50U       O2 1104   5.363   5.922   2.943
   50U      C3' 1105   5.385   5.616   3.340
   50U      H3' 1106   5.483   5.603   3.387
   50U      C2' 1107   5.399   5.675   3.195
   50U     H2'1 1108   5.506   5.676   3.170
   50U      O2' 1109   5.331   5.605   3.089
   50U     HO'2 1110   5.344   5.510   3.095
   50U      O3' 1111   5.334   5.487   3.345
   51A        P 1112   5.423   5.359   3.350
   51A      O1P 1113   5.340   5.251   3.406
   51A      O2P 1114   5.548   5.387   3.429
   51A      O5' 1115   5.455   5.324   3.195
   51A      C5' 1116   5.369   5.249   3.113
   51A     H5'1 1117   5.272   5.296   3.131
   51A     H5'2 1118   5.386   5.145   3.139
   51A      C4' 1119   5.389   5.264   2.955
   51A      H4' 1120   5.303   5.222   2.903
   51A      O4' 1121   5.391   5.396   2.907
   51A      C1' 1122   5.478   5.402   2.794
   51A      H1' 1123   5.425   5.430   2.702
   51A       N9 1124   5.594   5.492   2.809
   51A       C8 1125   5.642   5.542   2.929
   51A       H8 1126   5.592   5.523   3.023
   51A       N7 1127   5.757   5.608   2.915
   51A       C5 1128   5.767   5.617   2.777
   51A       C6 1129   5.851   5.683   2.688
   51A       N6 1130   5.930   5.782   2.720
   51A      H61 1131   5.939   5.804   2.818
   51A      H62 1132   5.992   5.820   2.649
   51A       N1 1133   5.835   5.682   2.558
   51A       C2 1134   5.741   5.602   2.513
   51A       H2 1135   5.735   5.582   2.407
   51A       N3 1136   5.656   5.524   2.581
   51A       C4 1137   5.677   5.536   2.715
   51A      C3' 1138   5.518   5.202   2.895
   51A      H3' 1139   5.599   5.238   2.958
   51A      C2' 1140   5.521   5.265   2.756
   51A     H2'1 1141   5.622   5.267   2.716
   51A      O2' 1142   5.429   5.205   2.664
   51A     HO'2 1143   5.474   5.141   2.608
   51A      O3' 1144   5.514   5.065   2.906
   52U        P 1145   5.643   4.983   2.877
   52U      O1P 1146   5.607   4.839   2.887
   52U      O2P 1147   5.749   5.042   2.964
   52U      O5' 1148   5.673   5.007   2.722
   52U      C5' 1149   5.618   4.925   2.614
   52U     H5'1 1150   5.511   4.927   2.595
   52U     H5'2 1151   5.646   4.823   2.642
   52U      C4' 1152   5.687   4.975   2.483
   52U      H4' 1153   5.653   4.926   2.392
   52U      O4' 1154   5.688   5.120   2.478
   52U      C1' 1155   5.803   5.158   2.416
   52U      H1' 1156   5.782   5.194   2.316
   52U       N1 1157   5.885   5.261   2.487
   52U       C6 1158   5.883   5.264   2.624
   52U       H6 1159   5.822   5.195   2.680
   52U       C5 1160   5.967   5.346   2.688
   52U       H5 1161   5.969   5.350   2.796
   52U       C4 1162   6.043   5.450   2.620
   52U       O4 1163   6.116   5.532   2.679
   52U       N3 1164   6.037   5.445   2.481
   52U       H3 1165   6.113   5.492   2.432
   52U       C2 1166   5.972   5.344   2.413
   52U       O2 1167   5.989   5.323   2.293
   52U      C3' 1168   5.834   4.939   2.498
   52U      H3' 1169   5.880   4.970   2.592
   52U      C2' 1170   5.893   5.035   2.393
   52U     H2'1 1171   5.997   5.063   2.410
   52U      O2' 1172   5.878   4.985   2.260
   52U     HO'2 1173   5.942   4.920   2.231
   52U      O3' 1174   5.863   4.803   2.481
   53U        P 1175   5.989   4.741   2.553
   53U      O1P 1176   6.005   4.598   2.515
   53U      O2P 1177   5.981   4.770   2.698
   53U      O5' 1178   6.102   4.823   2.492
   53U      C5' 1179   6.155   4.788   2.362
   53U     H5'1 1180   6.072   4.811   2.295
   53U     H5'2 1181   6.189   4.685   2.347
   53U      C4' 1182   6.268   4.881   2.338
   53U      H4' 1183   6.303   4.876   2.234
   53U      O4' 1184   6.237   5.014   2.367
   53U      C1' 1185   6.359   5.088   2.386
   53U      H1' 1186   6.371   5.144   2.293
   53U       N1 1187   6.355   5.177   2.509
   53U       C6 1188   6.296   5.147   2.631
   53U       H6 1189   6.221   5.070   2.636
   53U       C5 1190   6.313   5.223   2.743
   53U       H5 1191   6.263   5.198   2.835
   53U       C4 1192   6.397   5.339   2.738
   53U       O4 1193   6.417   5.417   2.838
   53U       N3 1194   6.461   5.358   2.620
   53U       H3 1195   6.530   5.431   2.613
   53U       C2 1196   6.454   5.280   2.508
   53U       O2 1197   6.539   5.290   2.421
   53U      C3' 1198   6.395   4.858   2.424
   53U      H3' 1199   6.351   4.852   2.523
   53U      C2' 1200   6.469   4.985   2.406
   53U     H2'1 1201   6.539   5.005   2.487
   53U      O2' 1202   6.534   4.985   2.278
   53U     HO'2 1203   6.623   4.953   2.293
   53U      O3' 1204   6.461   4.745   2.383
   54C        P 1205   6.559   4.659   2.484
   54C      O1P 1206   6.586   4.534   2.418
   54C      O2P 1207   6.510   4.661   2.623
   54C      O5' 1208   6.695   4.745   2.471
   54C      C5' 1209   6.768   4.734   2.353
   54C     H5'1 1210   6.692   4.737   2.275
   54C     H5'2 1211   6.815   4.637   2.347
   54C      C4' 1212   6.862   4.854   2.338
   54C      H4' 1213   6.911   4.858   2.240
   54C      O4' 1214   6.792   4.969   2.371
   54C      C1' 1215   6.886   5.067   2.416
   54C      H1' 1216   6.901   5.148   2.345
   54C       N1 1217   6.839   5.127   2.544
   54C       C6 1218   6.755   5.061   2.634
   54C       H6 1219   6.725   4.960   2.611
   54C       C5 1220   6.701   5.140   2.733
   54C       H5 1221   6.622   5.103   2.796
   54C       C4 1222   6.756   5.274   2.756
   54C       N4 1223   6.731   5.344   2.866
   54C      H41 1224   6.691   5.302   2.949
   54C      H42 1225   6.772   5.435   2.877
   54C       N3 1226   6.841   5.330   2.674
   54C       C2 1227   6.885   5.259   2.568
   54C       O2 1228   6.973   5.309   2.501
   54C      C3' 1229   6.979   4.853   2.442
   54C      H3' 1230   6.941   4.835   2.542
   54C      C2' 1231   7.026   4.996   2.432
   54C     H2'1 1232   7.078   5.025   2.523
   54C      O2' 1233   7.095   5.035   2.315
   54C     HO'2 1234   7.166   5.096   2.334
   54C      O3' 1235   7.073   4.757   2.401
   55C        P 1236   7.194   4.719   2.503
   55C      O1P 1237   7.283   4.619   2.436
   55C      O2P 1238   7.129   4.678   2.629
   55C      O5' 1239   7.281   4.850   2.536
   55C      C5' 1240   7.381   4.897   2.443
   55C     H5'1 1241   7.332   4.912   2.346
   55C     H5'2 1242   7.469   4.834   2.443
   55C      C4' 1243   7.432   5.036   2.487
   55C      H4' 1244   7.500   5.077   2.413
   55C      O4' 1245   7.322   5.124   2.503
   55C      C1' 1246   7.356   5.225   2.602
   55C      H1' 1247   7.355   5.327   2.564
   55C       N1 1248   7.268   5.212   2.727
   55C       C6 1249   7.192   5.103   2.759
   55C       H6 1250   7.206   5.008   2.709
   55C       C5 1251   7.095   5.113   2.857
   55C       H5 1252   7.041   5.021   2.875
   55C       C4 1253   7.078   5.235   2.922
   55C       N4 1254   6.988   5.250   3.016
   55C      H41 1255   6.935   5.166   3.033
   55C      H42 1256   6.994   5.337   3.068
   55C       N3 1257   7.165   5.337   2.907
   55C       C2 1258   7.246   5.334   2.799
   55C       O2 1259   7.319   5.428   2.780
   55C      C3' 1260   7.499   5.036   2.621
   55C      H3' 1261   7.427   4.984   2.684
   55C      C2' 1262   7.502   5.191   2.641
   55C     H2'1 1263   7.517   5.220   2.745
   55C      O2' 1264   7.590   5.267   2.550
   55C     HO'2 1265   7.676   5.223   2.551
   55C      O3' 1266   7.631   4.984   2.615
   56G        P 1267   7.685   4.899   2.734
   56G      O1P 1268   7.812   4.838   2.705
   56G      O2P 1269   7.571   4.814   2.786
   56G      O5' 1270   7.719   5.016   2.834
   56G      C5' 1271   7.828   5.101   2.814
   56G     H5'1 1272   7.831   5.146   2.715
   56G     H5'2 1273   7.915   5.037   2.824
   56G      C4' 1274   7.828   5.225   2.900
   56G      H4' 1275   7.913   5.285   2.869
   56G      O4' 1276   7.707   5.300   2.895
   56G      C1' 1277   7.673   5.365   3.017
   56G      H1' 1278   7.670   5.473   3.001
   56G       N9 1279   7.548   5.318   3.071
   56G       C8 1280   7.473   5.210   3.031
   56G       H8 1281   7.494   5.161   2.937
   56G       N7 1282   7.377   5.181   3.111
   56G       C5 1283   7.393   5.277   3.209
   56G       C6 1284   7.309   5.308   3.316
   56G       O6 1285   7.202   5.252   3.351
   56G       N1 1286   7.349   5.410   3.403
   56G       H1 1287   7.280   5.445   3.468
   56G       C2 1288   7.466   5.480   3.379
   56G       N2 1289   7.498   5.569   3.471
   56G      H21 1290   7.435   5.575   3.550
   56G      H22 1291   7.570   5.634   3.443
   56G       N3 1292   7.536   5.471   3.266
   56G       C4 1293   7.496   5.362   3.192
   56G      C3' 1294   7.833   5.192   3.054
   56G      H3' 1295   7.753   5.121   3.075
   56G      C2' 1296   7.788   5.330   3.114
   56G     H2'1 1297   7.753   5.319   3.217
   56G      O2' 1298   7.888   5.426   3.116
   56G     HO'2 1299   7.879   5.474   3.199
   56G      O3' 1300   7.956   5.143   3.092
   57U        P 1301   7.970   5.030   3.206
   57U      O1P 1302   8.112   5.000   3.211
   57U      O2P 1303   7.874   4.921   3.187
   57U      O5' 1304   7.929   5.115   3.338
   57U      C5' 1305   8.004   5.218   3.384
   57U     H5'1 1306   8.004   5.293   3.306
   57U     H5'2 1307   8.105   5.179   3.397
   57U      C4' 1308   7.945   5.275   3.515
   57U      H4' 1309   7.998   5.361   3.556
   57U      O4' 1310   7.811   5.320   3.483
   57U      C1' 1311   7.734   5.301   3.602
   57U      H1' 1312   7.705   5.399   3.641
   57U       N1 1313   7.616   5.214   3.578
   57U       C6 1314   7.606   5.118   3.480
   57U       H6 1315   7.687   5.093   3.413
   57U       C5 1316   7.493   5.042   3.465
   57U       H5 1317   7.476   4.978   3.380
   57U       C4 1318   7.381   5.048   3.560
   57U       O4 1319   7.280   4.976   3.566
   57U       N3 1320   7.395   5.152   3.646
   57U       H3 1321   7.315   5.168   3.706
   57U       C2 1322   7.511   5.227   3.672
   57U       O2 1323   7.510   5.294   3.774
   57U      C3' 1324   7.928   5.166   3.615
   57U      H3' 1325   7.880   5.077   3.577
   57U      C2' 1326   7.822   5.230   3.707
   57U     H2'1 1327   7.760   5.159   3.763
   57U      O2' 1328   7.871   5.333   3.799
   57U     HO'2 1329   7.808   5.357   3.868
   57U      O3' 1330   8.045   5.127   3.690
   58A        P 1331   8.047   4.994   3.780
   58A      O1P 1332   8.187   4.977   3.817
   58A      O2P 1333   7.981   4.878   3.716
   58A      O5' 1334   7.971   5.012   3.913
   58A      C5' 1335   8.008   5.108   4.009
   58A     H5'1 1336   8.021   5.205   3.962
   58A     H5'2 1337   8.102   5.080   4.057
   58A      C4' 1338   7.891   5.123   4.107
   58A      H4' 1339   7.912   5.199   4.182
   58A      O4' 1340   7.772   5.165   4.037
   58A      C1' 1341   7.657   5.114   4.101
   58A      H1' 1342   7.591   5.186   4.151
   58A       N9 1343   7.577   5.037   4.009
   58A       C8 1344   7.611   4.971   3.896
   58A       H8 1345   7.712   4.970   3.859
   58A       N7 1346   7.518   4.903   3.843
   58A       C5 1347   7.401   4.943   3.921
   58A       C6 1348   7.262   4.910   3.924
   58A       N6 1349   7.191   4.836   3.839
   58A      H61 1350   7.245   4.797   3.763
   58A      H62 1351   7.093   4.820   3.859
   58A       N1 1352   7.182   4.942   4.028
   58A       C2 1353   7.231   5.029   4.117
   58A       H2 1354   7.162   5.056   4.194
   58A       N3 1355   7.354   5.075   4.124
   58A       C4 1356   7.435   5.030   4.024
   58A      C3' 1357   7.854   4.995   4.174
   58A      H3' 1358   7.855   4.917   4.098
   58A      C2' 1359   7.710   5.023   4.218
   58A     H2'1 1360   7.648   4.934   4.228
   58A      O2' 1361   7.698   5.103   4.329
   58A     HO'2 1362   7.758   5.068   4.395
   58A      O3' 1363   7.937   4.967   4.290
   59C        P 1364   7.931   4.822   4.354
   59C      O1P 1365   8.028   4.832   4.468
   59C      O2P 1366   7.956   4.724   4.239
   59C      O5' 1367   7.783   4.810   4.394
   59C      C5' 1368   7.736   4.841   4.523
   59C     H5'1 1369   7.754   4.947   4.543
   59C     H5'2 1370   7.789   4.793   4.605
   59C      C4' 1371   7.583   4.819   4.561
   59C      H4' 1372   7.563   4.870   4.655
   59C      O4' 1373   7.501   4.866   4.457
   59C      C1' 1374   7.382   4.780   4.459
   59C      H1' 1375   7.291   4.838   4.471
   59C       N1 1376   7.359   4.708   4.327
   59C       C6 1377   7.457   4.686   4.232
   59C       H6 1378   7.560   4.712   4.252
   59C       C5 1379   7.422   4.634   4.109
   59C       H5 1380   7.502   4.629   4.035
   59C       C4 1381   7.287   4.608   4.088
   59C       N4 1382   7.242   4.565   3.969
   59C      H41 1383   7.300   4.563   3.887
   59C      H42 1384   7.143   4.553   3.956
   59C       N3 1385   7.195   4.626   4.178
   59C       C2 1386   7.228   4.668   4.299
   59C       O2 1387   7.145   4.675   4.386
   59C      C3' 1388   7.547   4.672   4.588
   59C      H3' 1389   7.589   4.605   4.513
   59C      C2' 1390   7.396   4.679   4.567
   59C     H2'1 1391   7.353   4.582   4.545
   59C      O2' 1392   7.339   4.744   4.686
   59C     HO'2 1393   7.394   4.720   4.761
   59C      O3' 1394   7.565   4.620   4.721
   60U        P 1395   7.625   4.472   4.745
   60U      O1P 1396   7.659   4.457   4.886
   60U      O2P 1397   7.739   4.454   4.656
   60U      O5' 1398   7.515   4.360   4.709
   60U      C5' 1399   7.394   4.353   4.785
   60U     H5'1 1400   7.361   4.439   4.843
   60U     H5'2 1401   7.421   4.275   4.855
   60U      C4' 1402   7.289   4.284   4.691
   60U      H4' 1403   7.210   4.262   4.763
   60U      O4' 1404   7.227   4.373   4.596
   60U      C1' 1405   7.176   4.293   4.490
   60U      H1' 1406   7.071   4.320   4.488
   60U       N1 1407   7.235   4.323   4.356
   60U       C6 1408   7.373   4.338   4.340
   60U       H6 1409   7.437   4.359   4.425
   60U       C5 1410   7.436   4.314   4.225
   60U       H5 1411   7.543   4.319   4.218
   60U       C4 1412   7.361   4.269   4.111
   60U       O4 1413   7.410   4.250   4.002
   60U       N3 1414   7.223   4.254   4.133
   60U       H3 1415   7.161   4.238   4.055
   60U       C2 1416   7.153   4.281   4.249
   60U       O2 1417   7.035   4.252   4.257
   60U      C3' 1418   7.333   4.159   4.611
   60U      H3' 1419   7.423   4.177   4.552
   60U      C2' 1420   7.206   4.144   4.529
   60U     H2'1 1421   7.219   4.081   4.442
   60U      O2' 1422   7.090   4.097   4.599
   60U     HO'2 1423   7.078   4.006   4.570
   60U      O3' 1424   7.342   4.038   4.686
   61U        P 1425   7.386   3.897   4.622
   61U      O1P 1426   7.407   3.807   4.731
   61U      O2P 1427   7.498   3.921   4.525
   61U      O5' 1428   7.259   3.832   4.538
   61U      C5' 1429   7.156   3.770   4.610
   61U     H5'1 1430   7.131   3.836   4.694
   61U     H5'2 1431   7.172   3.668   4.645
   61U      C4' 1432   7.041   3.749   4.514
   61U      H4' 1433   6.958   3.713   4.575
   61U      O4' 1434   7.009   3.865   4.432
   61U      C1' 1435   6.965   3.821   4.306
   61U      H1' 1436   6.864   3.856   4.284
   61U       N1 1437   7.039   3.865   4.188
   61U       C6 1438   7.169   3.895   4.207
   61U       H6 1439   7.222   3.888   4.301
   61U       C5 1440   7.242   3.943   4.099
   61U       H5 1441   7.345   3.971   4.119
   61U       C4 1442   7.185   3.956   3.964
   61U       O4 1443   7.237   4.014   3.867
   61U       N3 1444   7.054   3.922   3.959
   61U       H3 1445   7.007   3.943   3.872
   61U       C2 1446   6.975   3.872   4.066
   61U       O2 1447   6.859   3.841   4.038
   61U      C3' 1448   7.065   3.636   4.414
   61U      H3' 1449   7.167   3.641   4.376
   61U      C2' 1450   6.962   3.669   4.301
   61U     H2'1 1451   6.990   3.621   4.207
   61U      O2' 1452   6.837   3.617   4.329
   61U     HO'2 1453   6.863   3.535   4.372
   61U      O3' 1454   7.044   3.511   4.468
   61U      H3T 1455   7.131   3.470   4.465
   62G      O5' 1456   6.205   4.387   3.921
   62G      H5T 1457   6.155   4.372   3.840
   62G      C5' 1458   6.117   4.398   4.034
   62G     H5'1 1459   6.067   4.304   4.055
   62G     H5'2 1460   6.037   4.467   4.007
   62G      C4' 1461   6.175   4.446   4.166
   62G      H4' 1462   6.104   4.449   4.249
   62G      O4' 1463   6.291   4.365   4.202
   62G      C1' 1464   6.398   4.441   4.246
   62G      H1' 1465   6.442   4.405   4.339
   62G       N9 1466   6.510   4.452   4.148
   62G       C8 1467   6.524   4.397   4.023
   62G       H8 1468   6.437   4.352   3.976
   62G       N7 1469   6.636   4.413   3.963
   62G       C5 1470   6.715   4.481   4.056
   62G       C6 1471   6.850   4.525   4.055
   62G       O6 1472   6.936   4.517   3.964
   62G       N1 1473   6.885   4.590   4.173
   62G       H1 1474   6.981   4.619   4.183
   62G       C2 1475   6.799   4.604   4.279
   62G       N2 1476   6.837   4.672   4.385
   62G      H21 1477   6.933   4.695   4.405
   62G      H22 1478   6.774   4.695   4.460
   62G       N3 1479   6.673   4.569   4.282
   62G       C4 1480   6.638   4.507   4.171
   62G      C3' 1481   6.234   4.584   4.144
   62G      H3' 1482   6.285   4.593   4.047
   62G      C2' 1483   6.337   4.584   4.259
   62G     H2'1 1484   6.416   4.657   4.243
   62G      O2' 1485   6.279   4.599   4.385
   62G     HO'2 1486   6.317   4.670   4.437
   62G      O3' 1487   6.137   4.687   4.145
   63U        P 1488   6.166   4.845   4.100
   63U      O1P 1489   6.050   4.929   4.139
   63U      O2P 1490   6.210   4.842   3.958
   63U      O5' 1491   6.293   4.889   4.174
   63U      C5' 1492   6.278   4.951   4.304
   63U     H5'1 1493   6.243   4.887   4.384
   63U     H5'2 1494   6.197   5.024   4.308
   63U      C4' 1495   6.409   5.001   4.357
   63U      H4' 1496   6.413   5.041   4.458
   63U      O4' 1497   6.518   4.904   4.353
   63U      C1' 1498   6.637   4.975   4.323
   63U      H1' 1499   6.709   4.961   4.404
   63U       N1 1500   6.699   4.927   4.199
   63U       C6 1501   6.627   4.881   4.093
   63U       H6 1502   6.520   4.873   4.109
   63U       C5 1503   6.690   4.854   3.973
   63U       H5 1504   6.637   4.818   3.887
   63U       C4 1505   6.832   4.869   3.949
   63U       O4 1506   6.890   4.848   3.840
   63U       N3 1507   6.895   4.924   4.058
   63U       H3 1508   6.992   4.948   4.046
   63U       C2 1509   6.839   4.946   4.189
   63U       O2 1510   6.908   4.985   4.286
   63U      C3' 1511   6.458   5.117   4.270
   63U      H3' 1512   6.448   5.102   4.162
   63U      C2' 1513   6.607   5.126   4.307
   63U     H2'1 1514   6.662   5.174   4.226
   63U      O2' 1515   6.636   5.178   4.432
   63U     HO'2 1516   6.652   5.271   4.418
   63U      O3' 1517   6.386   5.234   4.306
   64A        P 1518   6.366   5.342   4.196
   64A      O1P 1519   6.272   5.442   4.244
   64A      O2P 1520   6.327   5.273   4.071
   64A      O5' 1521   6.506   5.416   4.176
   64A      C5' 1522   6.564   5.488   4.287
   64A     H5'1 1523   6.557   5.428   4.378
   64A     H5'2 1524   6.505   5.576   4.313
   64A      C4' 1525   6.713   5.525   4.258
   64A      H4' 1526   6.758   5.576   4.344
   64A      O4' 1527   6.790   5.409   4.237
   64A      C1' 1528   6.891   5.442   4.145
   64A      H1' 1529   6.981   5.426   4.205
   64A       N9 1530   6.883   5.357   4.028
   64A       C8 1531   6.771   5.299   3.973
   64A       H8 1532   6.673   5.317   4.013
   64A       N7 1533   6.803   5.214   3.874
   64A       C5 1534   6.941   5.225   3.867
   64A       C6 1535   7.041   5.160   3.789
   64A       N6 1536   7.024   5.068   3.694
   64A      H61 1537   6.935   5.021   3.697
   64A      H62 1538   7.106   5.031   3.647
   64A       N1 1539   7.171   5.191   3.809
   64A       C2 1540   7.196   5.265   3.913
   64A       H2 1541   7.301   5.284   3.929
   64A       N3 1542   7.115   5.331   3.998
   64A       C4 1543   6.987   5.306   3.962
   64A      C3' 1544   6.732   5.607   4.129
   64A      H3' 1545   6.668   5.567   4.050
   64A      C2' 1546   6.884   5.590   4.111
   64A     H2'1 1547   6.912   5.600   4.006
   64A      O2' 1548   6.966   5.667   4.198
   64A     HO'2 1549   7.005   5.739   4.148
   64A      O3' 1550   6.699   5.741   4.169
   65C        P 1551   6.672   5.843   4.060
   65C      O1P 1552   6.610   5.962   4.117
   65C      O2P 1553   6.594   5.781   3.956
   65C      O5' 1554   6.816   5.878   3.991
   65C      C5' 1555   6.920   5.950   4.063
   65C     H5'1 1556   6.927   5.929   4.170
   65C     H5'2 1557   6.884   6.052   4.050
   65C      C4' 1558   7.044   5.922   3.977
   65C      H4' 1559   7.137   5.961   4.018
   65C      O4' 1560   7.060   5.780   3.966
   65C      C1' 1561   7.154   5.764   3.857
   65C      H1' 1562   7.251   5.732   3.896
   65C       N1 1563   7.103   5.660   3.763
   65C       C6 1564   6.968   5.622   3.755
   65C       H6 1565   6.898   5.684   3.808
   65C       C5 1566   6.931   5.520   3.679
   65C       H5 1567   6.826   5.497   3.669
   65C       C4 1568   7.027   5.439   3.610
   65C       N4 1569   6.995   5.334   3.543
   65C      H41 1570   6.905   5.295   3.567
   65C      H42 1571   7.067   5.293   3.486
   65C       N3 1572   7.151   5.481   3.615
   65C       C2 1573   7.197   5.590   3.686
   65C       O2 1574   7.315   5.623   3.674
   65C      C3' 1575   7.037   5.968   3.829
   65C      H3' 1576   6.942   5.933   3.788
   65C      C2' 1577   7.164   5.886   3.779
   65C     H2'1 1578   7.155   5.861   3.673
   65C      O2' 1579   7.288   5.944   3.804
   65C     HO'2 1580   7.347   5.946   3.728
   65C      O3' 1581   7.038   6.112   3.806
   66G        P 1582   7.001   6.187   3.665
   66G      O1P 1583   6.986   6.331   3.682
   66G      O2P 1584   6.887   6.114   3.613
   66G      O5' 1585   7.118   6.147   3.578
   66G      C5' 1586   7.245   6.198   3.601
   66G     H5'1 1587   7.282   6.167   3.700
   66G     H5'2 1588   7.251   6.306   3.588
   66G      C4' 1589   7.336   6.143   3.495
   66G      H4' 1590   7.426   6.204   3.498
   66G      O4' 1591   7.358   5.997   3.509
   66G      C1' 1592   7.360   5.948   3.375
   66G      H1' 1593   7.449   5.889   3.354
   66G       N9 1594   7.249   5.857   3.353
   66G       C8 1595   7.133   5.843   3.419
   66G       H8 1596   7.092   5.915   3.488
   66G       N7 1597   7.064   5.738   3.381
   66G       C5 1598   7.136   5.681   3.279
   66G       C6 1599   7.112   5.571   3.190
   66G       O6 1600   7.016   5.495   3.191
   66G       N1 1601   7.218   5.546   3.101
   66G       H1 1602   7.206   5.474   3.032
   66G       C2 1603   7.327   5.623   3.094
   66G       N2 1604   7.415   5.601   2.997
   66G      H21 1605   7.403   5.525   2.931
   66G      H22 1606   7.489   5.670   2.993
   66G       N3 1607   7.355   5.726   3.170
   66G       C4 1608   7.255   5.752   3.260
   66G      C3' 1609   7.274   6.158   3.356
   66G      H3' 1610   7.173   6.119   3.358
   66G      C2' 1611   7.366   6.064   3.279
   66G     H2'1 1612   7.327   6.041   3.179
   66G      O2' 1613   7.500   6.104   3.261
   66G     HO'2 1614   7.495   6.199   3.261
   66G      O3' 1615   7.274   6.287   3.290
   67G        P 1616   7.177   6.319   3.163
   67G      O1P 1617   7.184   6.463   3.130
   67G      O2P 1618   7.048   6.253   3.178
   67G      O5' 1619   7.249   6.245   3.040
   67G      C5' 1620   7.377   6.286   2.994
   67G     H5'1 1621   7.446   6.281   3.079
   67G     H5'2 1622   7.379   6.388   2.957
   67G      C4' 1623   7.413   6.191   2.875
   67G      H4' 1624   7.507   6.223   2.831
   67G      O4' 1625   7.414   6.052   2.912
   67G      C1' 1626   7.353   5.971   2.816
   67G      H1' 1627   7.421   5.892   2.784
   67G       N9 1628   7.227   5.909   2.867
   67G       C8 1629   7.154   5.931   2.982
   67G       H8 1630   7.174   6.008   3.055
   67G       N7 1631   7.063   5.837   3.015
   67G       C5 1632   7.065   5.762   2.899
   67G       C6 1633   6.980   5.652   2.857
   67G       O6 1634   6.886   5.607   2.916
   67G       N1 1635   7.021   5.584   2.745
   67G       H1 1636   6.963   5.503   2.726
   67G       C2 1637   7.115   5.637   2.662
   67G       N2 1638   7.140   5.581   2.550
   67G      H21 1639   7.082   5.509   2.510
   67G      H22 1640   7.230   5.612   2.515
   67G       N3 1641   7.187   5.750   2.690
   67G       C4 1642   7.157   5.806   2.812
   67G      C3' 1643   7.301   6.198   2.761
   67G      H3' 1644   7.203   6.184   2.807
   67G      C2' 1645   7.320   6.060   2.699
   67G     H2'1 1646   7.230   6.028   2.646
   67G      O2' 1647   7.425   6.055   2.608
   67G     HO'2 1648   7.509   6.069   2.652
   67G      O3' 1649   7.305   6.298   2.666
   68A        P 1650   7.167   6.362   2.608
   68A      O1P 1651   7.210   6.469   2.516
   68A      O2P 1652   7.083   6.387   2.726
   68A      O5' 1653   7.106   6.247   2.521
   68A      C5' 1654   7.164   6.196   2.401
   68A     H5'1 1655   7.267   6.166   2.421
   68A     H5'2 1656   7.171   6.278   2.330
   68A      C4' 1657   7.093   6.071   2.355
   68A      H4' 1658   7.135   6.040   2.260
   68A      O4' 1659   7.095   5.964   2.450
   68A      C1' 1660   6.983   5.880   2.420
   68A      H1' 1661   7.021   5.785   2.383
   68A       N9 1662   6.905   5.873   2.539
   68A       C8 1663   6.896   5.953   2.654
   68A       H8 1664   6.960   6.039   2.666
   68A       N7 1665   6.795   5.918   2.725
   68A       C5 1666   6.747   5.800   2.666
   68A       C6 1667   6.654   5.705   2.706
   68A       N6 1668   6.570   5.711   2.807
   68A      H61 1669   6.561   5.801   2.850
   68A      H62 1670   6.503   5.639   2.830
   68A       N1 1671   6.645   5.588   2.644
   68A       C2 1672   6.715   5.572   2.533
   68A       H2 1673   6.707   5.480   2.476
   68A       N3 1674   6.810   5.652   2.485
   68A       C4 1675   6.819   5.766   2.557
   68A      C3' 1676   6.944   6.098   2.311
   68A      H3' 1677   6.886   6.151   2.387
   68A      C2' 1678   6.904   5.946   2.301
   68A     H2'1 1679   6.798   5.931   2.323
   68A      O2' 1680   6.931   5.891   2.168
   68A     HO'2 1681   6.921   5.960   2.102
   68A      O3' 1682   6.946   6.175   2.187
   69A        P 1683   6.808   6.229   2.121
   69A      O1P 1684   6.854   6.323   2.021
   69A      O2P 1685   6.722   6.277   2.233
   69A      O5' 1686   6.727   6.108   2.049
   69A      C5' 1687   6.766   6.050   1.925
   69A     H5'1 1688   6.870   6.019   1.935
   69A     H5'2 1689   6.779   6.118   1.841
   69A      C4' 1690   6.691   5.926   1.891
   69A      H4' 1691   6.726   5.895   1.792
   69A      O4' 1692   6.715   5.819   1.979
   69A      C1' 1693   6.590   5.750   2.003
   69A      H1' 1694   6.602   5.642   1.993
   69A       N9 1695   6.537   5.773   2.143
   69A       C8 1696   6.550   5.886   2.223
   69A       H8 1697   6.601   5.974   2.186
   69A       N7 1698   6.502   5.873   2.341
   69A       C5 1699   6.438   5.744   2.331
   69A       C6 1700   6.357   5.663   2.408
   69A       N6 1701   6.309   5.699   2.526
   69A      H61 1702   6.345   5.779   2.577
   69A      H62 1703   6.250   5.634   2.575
   69A       N1 1704   6.318   5.542   2.371
   69A       C2 1705   6.351   5.501   2.251
   69A       H2 1706   6.321   5.406   2.209
   69A       N3 1707   6.423   5.566   2.167
   69A       C4 1708   6.460   5.686   2.206
   69A      C3' 1709   6.545   5.945   1.889
   69A      H3' 1710   6.518   6.007   1.975
   69A      C2' 1711   6.490   5.803   1.897
   69A     H2'1 1712   6.388   5.788   1.932
   69A      O2' 1713   6.514   5.735   1.775
   69A     HO'2 1714   6.499   5.797   1.704
   69A      O3' 1715   6.488   5.997   1.771
   70U        P 1716   6.347   6.068   1.773
   70U      O1P 1717   6.319   6.114   1.639
   70U      O2P 1718   6.337   6.170   1.882
   70U      O5' 1719   6.243   5.957   1.807
   70U      C5' 1720   6.189   5.862   1.722
   70U     H5'1 1721   6.272   5.796   1.697
   70U     H5'2 1722   6.145   5.916   1.637
   70U      C4' 1723   6.081   5.777   1.785
   70U      H4' 1724   6.052   5.705   1.708
   70U      O4' 1725   6.129   5.697   1.901
   70U      C1' 1726   6.029   5.697   2.006
   70U      H1' 1727   6.011   5.593   2.033
   70U       N1 1728   6.059   5.777   2.130
   70U       C6 1729   6.148   5.881   2.135
   70U       H6 1730   6.202   5.916   2.048
   70U       C5 1731   6.174   5.947   2.250
   70U       H5 1732   6.239   6.033   2.248
   70U       C4 1733   6.102   5.922   2.371
   70U       O4 1734   6.106   5.987   2.475
   70U       N3 1735   6.012   5.811   2.364
   70U       H3 1736   5.955   5.796   2.446
   70U       C2 1737   5.994   5.734   2.252
   70U       O2 1738   5.924   5.628   2.257
   70U      C3' 1739   5.960   5.848   1.836
   70U      H3' 1740   5.994   5.931   1.897
   70U      C2' 1741   5.901   5.750   1.940
   70U     H2'1 1742   5.839   5.791   2.019
   70U      O2' 1743   5.839   5.641   1.871
   70U     HO'2 1744   5.813   5.681   1.788
   70U      O3' 1745   5.869   5.882   1.740
   71A        P 1746   5.794   6.026   1.743
   71A      O1P 1747   5.735   6.041   1.610
   71A      O2P 1748   5.888   6.121   1.795
   71A      O5' 1749   5.671   6.029   1.846
   71A      C5' 1750   5.579   5.929   1.844
   71A     H5'1 1751   5.618   5.832   1.814
   71A     H5'2 1752   5.504   5.955   1.769
   71A      C4' 1753   5.514   5.911   1.979
   71A      H4' 1754   5.446   5.827   1.966
   71A      O4' 1755   5.608   5.884   2.084
   71A      C1' 1756   5.540   5.909   2.207
   71A      H1' 1757   5.506   5.819   2.257
   71A       N9 1758   5.634   5.973   2.305
   71A       C8 1759   5.752   6.039   2.283
   71A       H8 1760   5.791   6.052   2.183
   71A       N7 1761   5.808   6.093   2.386
   71A       C5 1762   5.736   6.038   2.491
   71A       C6 1763   5.740   6.047   2.634
   71A       N6 1764   5.825   6.112   2.715
   71A      H61 1765   5.909   6.150   2.675
   71A      H62 1766   5.821   6.102   2.815
   71A       N1 1767   5.655   5.984   2.708
   71A       C2 1768   5.555   5.916   2.652
   71A       H2 1769   5.491   5.865   2.722
   71A       N3 1770   5.531   5.911   2.521
   71A       C4 1771   5.624   5.976   2.445
   71A      C3' 1772   5.434   6.029   2.032
   71A      H3' 1773   5.507   6.110   2.033
   71A      C2' 1774   5.417   5.988   2.180
   71A     H2'1 1775   5.401   6.078   2.239
   71A      O2' 1776   5.310   5.889   2.188
   71A     HO'2 1777   5.255   5.917   2.114
   71A      O3' 1778   5.315   6.067   1.959
   72G        P 1779   5.240   6.201   1.997
   72G      O1P 1780   5.144   6.238   1.892
   72G      O2P 1781   5.333   6.303   2.046
   72G      O5' 1782   5.156   6.162   2.132
   72G      C5' 1783   5.035   6.083   2.121
   72G     H5'1 1784   5.055   5.978   2.100
   72G     H5'2 1785   4.979   6.115   2.033
   72G      C4' 1786   4.960   6.098   2.255
   72G      H4' 1787   4.859   6.063   2.232
   72G      O4' 1788   5.013   6.010   2.357
   72G      C1' 1789   5.002   6.073   2.482
   72G      H1' 1790   4.951   6.006   2.551
   72G       N9 1791   5.135   6.117   2.536
   72G       C8 1792   5.240   6.161   2.470
   72G       H8 1793   5.247   6.161   2.363
   72G       N7 1794   5.338   6.196   2.544
   72G       C5 1795   5.293   6.180   2.675
   72G       C6 1796   5.353   6.204   2.802
   72G       O6 1797   5.469   6.237   2.831
   72G       N1 1798   5.269   6.195   2.906
   72G       H1 1799   5.308   6.227   2.993
   72G       C2 1800   5.137   6.172   2.895
   72G       N2 1801   5.064   6.205   3.001
   72G      H21 1802   5.103   6.233   3.090
   72G      H22 1803   4.964   6.210   2.988
   72G       N3 1804   5.073   6.137   2.779
   72G       C4 1805   5.161   6.142   2.671
   72G      C3' 1806   4.952   6.235   2.313
   72G      H3' 1807   5.046   6.291   2.317
   72G      C2' 1808   4.911   6.188   2.452
   72G     H2'1 1809   4.932   6.265   2.526
   72G      O2' 1810   4.775   6.145   2.455
   72G     HO'2 1811   4.722   6.194   2.392
   72G      O3' 1812   4.853   6.312   2.252
   73A        P 1813   4.867   6.474   2.266
   73A      O1P 1814   4.754   6.537   2.189
   73A      O2P 1815   5.006   6.512   2.227
   73A      O5' 1816   4.855   6.516   2.417
   73A      C5' 1817   4.745   6.489   2.500
   73A     H5'1 1818   4.732   6.380   2.497
   73A     H5'2 1819   4.665   6.558   2.474
   73A      C4' 1820   4.769   6.518   2.642
   73A      H4' 1821   4.672   6.504   2.689
   73A      O4' 1822   4.866   6.434   2.700
   73A      C1' 1823   4.938   6.510   2.805
   73A      H1' 1824   4.915   6.454   2.895
   73A       N9 1825   5.082   6.518   2.776
   73A       C8 1826   5.152   6.529   2.654
   73A       H8 1827   5.106   6.527   2.556
   73A       N7 1828   5.280   6.538   2.664
   73A       C5 1829   5.296   6.534   2.806
   73A       C6 1830   5.406   6.542   2.896
   73A       N6 1831   5.529   6.555   2.853
   73A      H61 1832   5.548   6.582   2.758
   73A      H62 1833   5.609   6.531   2.910
   73A       N1 1834   5.395   6.547   3.020
   73A       C2 1835   5.273   6.544   3.072
   73A       H2 1836   5.267   6.544   3.180
   73A       N3 1837   5.154   6.529   3.009
   73A       C4 1838   5.178   6.528   2.871
   73A      C3' 1839   4.813   6.661   2.677
   73A      H3' 1840   4.900   6.694   2.620
   73A      C2' 1841   4.871   6.649   2.818
   73A     H2'1 1842   4.950   6.722   2.839
   73A      O2' 1843   4.766   6.644   2.920
   73A     HO'2 1844   4.754   6.729   2.963
   73A      O3' 1845   4.698   6.744   2.672
   74U        P 1846   4.721   6.897   2.667
   74U      O1P 1847   4.591   6.958   2.639
   74U      O2P 1848   4.840   6.928   2.583
   74U      O5' 1849   4.773   6.941   2.810
   74U      C5' 1850   4.690   6.957   2.919
   74U     H5'1 1851   4.638   6.862   2.926
   74U     H5'2 1852   4.609   7.029   2.907
   74U      C4' 1853   4.770   6.987   3.053
   74U      H4' 1854   4.694   6.988   3.131
   74U      O4' 1855   4.865   6.886   3.074
   74U      C1' 1856   4.979   6.944   3.141
   74U      H1' 1857   4.987   6.889   3.235
   74U       N1 1858   5.111   6.923   3.065
   74U       C6 1859   5.103   6.900   2.923
   74U       H6 1860   5.008   6.900   2.873
   74U       C5 1861   5.218   6.880   2.848
   74U       H5 1862   5.223   6.859   2.742
   74U       C4 1863   5.351   6.887   2.906
   74U       O4 1864   5.457   6.878   2.848
   74U       N3 1865   5.356   6.904   3.043
   74U       H3 1866   5.442   6.934   3.087
   74U       C2 1867   5.241   6.927   3.122
   74U       O2 1868   5.253   6.958   3.242
   74U      C3' 1869   4.847   7.121   3.060
   74U      H3' 1870   4.917   7.128   2.977
   74U      C2' 1871   4.939   7.088   3.172
   74U     H2'1 1872   5.030   7.149   3.180
   74U      O2' 1873   4.873   7.084   3.300
   74U     HO'2 1874   4.808   7.154   3.300
   74U      O3' 1875   4.759   7.231   3.079
   75A        P 1876   4.810   7.378   3.071
   75A      O1P 1877   4.709   7.461   3.134
   75A      O2P 1878   4.853   7.404   2.930
   75A      O5' 1879   4.943   7.388   3.159
   75A      C5' 1880   4.952   7.421   3.296
   75A     H5'1 1881   4.901   7.344   3.353
   75A     H5'2 1882   4.895   7.510   3.323
   75A      C4' 1883   5.092   7.443   3.357
   75A      H4' 1884   5.090   7.473   3.461
   75A      O4' 1885   5.159   7.318   3.327
   75A      C1' 1886   5.293   7.347   3.288
   75A      H1' 1887   5.368   7.292   3.345
   75A       N9 1888   5.320   7.310   3.144
   75A       C8 1889   5.239   7.288   3.036
   75A       H8 1890   5.133   7.278   3.056
   75A       N7 1891   5.295   7.258   2.926
   75A       C5 1892   5.428   7.263   2.961
   75A       C6 1893   5.552   7.240   2.898
   75A       N6 1894   5.573   7.194   2.778
   75A      H61 1895   5.494   7.171   2.719
   75A      H62 1896   5.667   7.180   2.744
   75A       N1 1897   5.669   7.258   2.958
   75A       C2 1898   5.670   7.310   3.076
   75A       H2 1899   5.770   7.324   3.115
   75A       N3 1900   5.562   7.339   3.152
   75A       C4 1901   5.443   7.303   3.088
   75A      C3' 1902   5.174   7.549   3.273
   75A      H3' 1903   5.161   7.538   3.165
   75A      C2' 1904   5.312   7.496   3.308
   75A     H2'1 1905   5.388   7.524   3.235
   75A      O2' 1906   5.359   7.527   3.434
   75A     HO'2 1907   5.352   7.621   3.448
   75A      O3' 1908   5.147   7.689   3.303
   76A        P 1909   5.130   7.797   3.186
   76A      O1P 1910   5.049   7.905   3.231
   76A      O2P 1911   5.097   7.728   3.064
   76A      O5' 1912   5.282   7.843   3.170
   76A      C5' 1913   5.352   7.905   3.283
   76A     H5'1 1914   5.296   7.883   3.374
   76A     H5'2 1915   5.361   8.013   3.268
   76A      C4' 1916   5.504   7.864   3.306
   76A      H4' 1917   5.528   7.886   3.410
   76A      O4' 1918   5.522   7.726   3.277
   76A      C1' 1919   5.643   7.700   3.218
   76A      H1' 1920   5.685   7.615   3.270
   76A       N9 1921   5.625   7.660   3.077
   76A       C8 1922   5.513   7.671   3.004
   76A       H8 1923   5.419   7.703   3.049
   76A       N7 1924   5.520   7.613   2.888
   76A       C5 1925   5.658   7.587   2.872
   76A       C6 1926   5.739   7.529   2.773
   76A       N6 1927   5.697   7.486   2.659
   76A      H61 1928   5.597   7.491   2.642
   76A      H62 1929   5.770   7.445   2.603
   76A       N1 1930   5.867   7.498   2.798
   76A       C2 1931   5.915   7.539   2.917
   76A       H2 1932   6.017   7.516   2.943
   76A       N3 1933   5.851   7.592   3.018
   76A       C4 1934   5.716   7.605   2.991
   76A      C3' 1935   5.614   7.934   3.226
   76A      H3' 1936   5.593   7.946   3.120
   76A      C2' 1937   5.726   7.827   3.238
   76A     H2'1 1938   5.803   7.829   3.160
   76A      O2' 1939   5.783   7.823   3.369
   76A     HO'2 1940   5.854   7.760   3.360
   76A      O3' 1941   5.649   8.058   3.281
   77U        P 1942   5.744   8.160   3.199
   77U      O1P 1943   5.796   8.258   3.297
   77U      O2P 1944   5.663   8.216   3.089
   77U      O5' 1945   5.870   8.082   3.141
   77U      C5' 1946   5.997   8.078   3.210
   77U     H5'1 1947   5.993   8.024   3.304
   77U     H5'2 1948   6.027   8.180   3.230
   77U      C4' 1949   6.093   8.005   3.107
   77U      H4' 1950   6.179   7.977   3.168
   77U      O4' 1951   6.039   7.888   3.045
   77U      C1' 1952   6.099   7.877   2.920
   77U      H1' 1953   6.166   7.791   2.912
   77U       N1 1954   5.989   7.870   2.817
   77U       C6 1955   5.858   7.916   2.835
   77U       H6 1956   5.831   7.966   2.927
   77U       C5 1957   5.760   7.888   2.746
   77U       H5 1958   5.657   7.913   2.763
   77U       C4 1959   5.793   7.825   2.619
   77U       O4 1960   5.712   7.807   2.526
   77U       N3 1961   5.922   7.773   2.611
   77U       H3 1962   5.955   7.740   2.521
   77U       C2 1963   6.024   7.806   2.700
   77U       O2 1964   6.141   7.780   2.673
   77U      C3' 1965   6.131   8.105   2.998
   77U      H3' 1966   6.046   8.149   2.946
   77U      C2' 1967   6.193   7.998   2.903
   77U     H2'1 1968   6.194   8.026   2.798
   77U      O2' 1969   6.322   7.961   2.941
   77U     HO'2 1970   6.353   8.023   3.006
   77U      O3' 1971   6.217   8.201   3.051
   78U        P 1972   6.239   8.345   2.986
   78U      O1P 1973   6.307   8.436   3.087
   78U      O2P 1974   6.113   8.383   2.919
   78U      O5' 1975   6.343   8.318   2.877
   78U      C5' 1976   6.481   8.321   2.895
   78U     H5'1 1977   6.495   8.263   2.986
   78U     H5'2 1978   6.524   8.421   2.911
   78U      C4' 1979   6.547   8.244   2.776
   78U      H4' 1980   6.649   8.209   2.790
   78U      O4' 1981   6.481   8.124   2.746
   78U      C1' 1982   6.477   8.098   2.606
   78U      H1' 1983   6.524   8.003   2.579
   78U       N1 1984   6.338   8.094   2.552
   78U       C6 1985   6.238   8.187   2.584
   78U       H6 1986   6.258   8.264   2.657
   78U       C5 1987   6.111   8.179   2.542
   78U       H5 1988   6.041   8.258   2.566
   78U       C4 1989   6.073   8.059   2.460
   78U       O4 1990   5.963   8.014   2.434
   78U       N3 1991   6.173   7.975   2.430
   78U       H3 1992   6.149   7.908   2.359
   78U       C2 1993   6.307   7.993   2.457
   78U       O2 1994   6.395   7.916   2.413
   78U      C3' 1995   6.538   8.313   2.639
   78U      H3' 1996   6.441   8.361   2.629
   78U      C2' 1997   6.562   8.203   2.538
   78U     H2'1 1998   6.535   8.229   2.436
   78U      O2' 1999   6.695   8.152   2.540
   78U     HO'2 2000   6.716   8.097   2.464
   78U      O3' 2001   6.644   8.406   2.614
   79A        P 2002   6.621   8.517   2.493
   79A      O1P 2003   6.739   8.604   2.509
   79A      O2P 2004   6.484   8.574   2.498
   79A      O5' 2005   6.622   8.439   2.360
   79A      C5' 2006   6.747   8.406   2.296
   79A     H5'1 2007   6.814   8.355   2.365
   79A     H5'2 2008   6.790   8.500   2.260
   79A      C4' 2009   6.715   8.336   2.156
   79A      H4' 2010   6.807   8.299   2.112
   79A      O4' 2011   6.630   8.222   2.163
   79A      C1' 2012   6.538   8.233   2.059
   79A      H1' 2013   6.543   8.145   1.995
   79A       N9 2014   6.404   8.271   2.107
   79A       C8 2015   6.364   8.316   2.227
   79A       H8 2016   6.439   8.368   2.286
   79A       N7 2017   6.244   8.290   2.263
   79A       C5 2018   6.189   8.226   2.148
   79A       C6 2019   6.064   8.184   2.096
   79A       N6 2020   5.941   8.183   2.149
   79A      H61 2021   5.920   8.202   2.246
   79A      H62 2022   5.864   8.147   2.096
   79A       N1 2023   6.056   8.135   1.971
   79A       C2 2024   6.160   8.123   1.899
   79A       H2 2025   6.150   8.079   1.801
   79A       N3 2026   6.281   8.158   1.930
   79A       C4 2027   6.289   8.212   2.053
   79A      C3' 2028   6.647   8.432   2.053
   79A      H3' 2029   6.575   8.499   2.101
   79A      C2' 2030   6.582   8.334   1.958
   79A     H2'1 2031   6.494   8.386   1.919
   79A      O2' 2032   6.652   8.268   1.857
   79A     HO'2 2033   6.696   8.331   1.800
   79A      O3' 2034   6.739   8.511   1.970
   80A        P 2035   6.722   8.666   1.969
   80A      O1P 2036   6.840   8.724   1.897
   80A      O2P 2037   6.681   8.709   2.104
   80A      O5' 2038   6.591   8.685   1.876
   80A      C5' 2039   6.603   8.682   1.734
   80A     H5'1 2040   6.662   8.594   1.709
   80A     H5'2 2041   6.645   8.774   1.694
   80A      C4' 2042   6.466   8.659   1.678
   80A      H4' 2043   6.467   8.669   1.569
   80A      O4' 2044   6.394   8.543   1.723
   80A      C1' 2045   6.258   8.569   1.700
   80A      H1' 2046   6.226   8.507   1.616
   80A       N9 2047   6.169   8.527   1.803
   80A       C8 2048   6.194   8.535   1.942
   80A       H8 2049   6.289   8.565   1.983
   80A       N7 2050   6.087   8.511   2.011
   80A       C5 2051   5.989   8.472   1.912
   80A       C6 2052   5.851   8.434   1.913
   80A       N6 2053   5.777   8.399   2.020
   80A      H61 2054   5.822   8.392   2.110
   80A      H62 2055   5.682   8.369   2.006
   80A       N1 2056   5.784   8.403   1.807
   80A       C2 2057   5.848   8.420   1.693
   80A       H2 2058   5.793   8.418   1.601
   80A       N3 2059   5.978   8.458   1.671
   80A       C4 2060   6.041   8.473   1.788
   80A      C3' 2061   6.365   8.778   1.711
   80A      H3' 2062   6.365   8.793   1.819
   80A      C2' 2063   6.240   8.710   1.662
   80A     H2'1 2064   6.155   8.759   1.711
   80A      O2' 2065   6.216   8.725   1.528
   80A     HO'2 2066   6.228   8.818   1.507
   80A      O3' 2067   6.402   8.896   1.629
   81U        P 2068   6.341   9.039   1.655
   81U      O1P 2069   6.390   9.125   1.551
   81U      O2P 2070   6.383   9.069   1.792
   81U      O5' 2071   6.181   9.020   1.657
   81U      C5' 2072   6.104   9.038   1.533
   81U     H5'1 2073   6.152   8.993   1.446
   81U     H5'2 2074   6.117   9.144   1.511
   81U      C4' 2075   5.956   9.001   1.545
   81U      H4' 2076   5.914   9.004   1.444
   81U      O4' 2077   5.937   8.874   1.608
   81U      C1' 2078   5.810   8.865   1.686
   81U      H1' 2079   5.743   8.791   1.643
   81U       N1 2080   5.826   8.835   1.828
   81U       C6 2081   5.950   8.853   1.891
   81U       H6 2082   6.027   8.919   1.853
   81U       C5 2083   5.962   8.808   2.018
   81U       H5 2084   6.051   8.831   2.075
   81U       C4 2085   5.860   8.735   2.085
   81U       O4 2086   5.869   8.677   2.191
   81U       N3 2087   5.739   8.733   2.021
   81U       H3 2088   5.666   8.700   2.083
   81U       C2 2089   5.719   8.766   1.891
   81U       O2 2090   5.622   8.734   1.834
   81U      C3' 2091   5.869   9.092   1.633
   81U      H3' 2092   5.925   9.111   1.725
   81U      C2' 2093   5.744   9.006   1.653
   81U     H2'1 2094   5.688   9.049   1.735
   81U      O2' 2095   5.667   9.002   1.538
   81U     HO'2 2096   5.601   9.072   1.543
   81U      O3' 2097   5.839   9.211   1.571
   82U        P 2098   5.779   9.336   1.651
   82U      O1P 2099   5.648   9.296   1.690
   82U      O2P 2100   5.789   9.454   1.560
   82U      O5' 2101   5.881   9.348   1.768
   82U      C5' 2102   5.962   9.460   1.795
   82U     H5'1 2103   5.906   9.552   1.814
   82U     H5'2 2104   6.013   9.492   1.704
   82U      C4' 2105   6.061   9.446   1.910
   82U      H4' 2106   6.109   9.542   1.930
   82U      O4' 2107   5.996   9.406   2.027
   82U      C1' 2108   6.038   9.279   2.077
   82U      H1' 2109   6.118   9.290   2.151
   82U       N1 2110   5.932   9.186   2.134
   82U       C6 2111   5.818   9.170   2.058
   82U       H6 2112   5.811   9.225   1.965
   82U       C5 2113   5.724   9.085   2.105
   82U       H5 2114   5.638   9.075   2.040
   82U       C4 2115   5.738   9.009   2.227
   82U       O4 2116   5.656   8.921   2.262
   82U       N3 2117   5.856   9.034   2.300
   82U       H3 2118   5.870   8.983   2.386
   82U       C2 2119   5.957   9.122   2.260
   82U       O2 2120   6.050   9.144   2.336
   82U      C3' 2121   6.169   9.346   1.884
   82U      H3' 2122   6.192   9.321   1.780
   82U      C2' 2123   6.117   9.219   1.960
   82U     H2'1 2124   6.043   9.169   1.897
   82U      O2' 2125   6.217   9.129   1.995
   82U     HO'2 2126   6.272   9.110   1.919
   82U      O3' 2127   6.290   9.392   1.932
   82U      H3T 2128   6.361   9.369   1.870
   8.66336   8.66336   6.12574   0.00000   0.00000   0.00000   0.00000   4.33199   4.33199
