# Supplementary material for: Constant-pH Molecular Dynamics of Cationic Peptide Dendrimers Binding to siRNA
Source: J Chem Inf Model. 2026 Feb 5;66(8):4734–43. doi: 10.1021/acs.jcim.5c02636 (PMC13126635; doi:10.1021/acs.jcim.5c02636)
Supplement: Supplementary file 2 [file ci5c02636_si_002.zip › zip/DMH18_07_out_9.gro]

Protein t= 150000.00000 step= 10000
 2128
    1LY0      N    1   8.278   6.105   2.766
    1LY0     H1    2   8.348   6.172   2.791
    1LY0     H2    3   8.315   6.049   2.691
    1LY0     H3    4   8.267   6.046   2.848
    1LY0     CA    5   8.145   6.153   2.719
    1LY0     HA    6   8.080   6.065   2.716
    1LY0     CB    7   8.154   6.216   2.580
    1LY0    HB1    8   8.229   6.295   2.576
    1LY0    HB2    9   8.058   6.267   2.573
    1LY0     CG   10   8.180   6.127   2.464
    1LY0    HG1   11   8.115   6.041   2.479
    1LY0    HG2   12   8.285   6.101   2.470
    1LY0     CD   13   8.149   6.183   2.322
    1LY0    HD1   14   8.216   6.267   2.304
    1LY0    HD2   15   8.046   6.220   2.322
    1LY0     CE   16   8.180   6.078   2.215
    1LY0    HE1   17   8.129   5.990   2.254
    1LY0    HE2   18   8.288   6.062   2.223
    1LY0     NZ   19   8.135   6.115   2.077
    1LY0    HZ1   20   8.213   6.148   2.022
    1LY0    HZ2   21   8.101   6.035   2.027
    1LY0    HZ3   22   8.071   6.193   2.082
    1LY0      C   23   8.101   6.256   2.818
    1LY0      O   24   8.181   6.340   2.853
    2LER      N   25   7.968   6.255   2.848
    2LER      H   26   7.921   6.174   2.809
    2LER     CA   27   7.894   6.358   2.920
    2LER     HA   28   7.962   6.428   2.968
    2LER     CB   29   7.801   6.290   3.030
    2LER    HB1   30   7.755   6.203   2.984
    2LER    HB2   31   7.726   6.363   3.062
    2LER     CG   32   7.873   6.247   3.159
    2LER     HG   33   7.932   6.156   3.146
    2LER    CD1   34   7.976   6.344   3.212
    2LER   HD11   35   8.036   6.303   3.293
    2LER   HD12   36   8.047   6.378   3.136
    2LER   HD13   37   7.923   6.435   3.243
    2LER    CD2   38   7.767   6.228   3.265
    2LER   HD21   39   7.818   6.198   3.357
    2LER   HD22   40   7.699   6.311   3.285
    2LER   HD23   41   7.710   6.140   3.236
    2LER      C   42   7.826   6.459   2.829
    2LER      O   43   7.795   6.423   2.716
    3LYR      N   44   7.786   6.578   2.874
    3LYR      H   45   7.802   6.595   2.972
    3LYR     CA   46   7.732   6.689   2.788
    3LYR     HA   47   7.791   6.700   2.698
    3LYR     CB   48   7.723   6.821   2.866
    3LYR    HB1   49   7.789   6.803   2.951
    3LYR    HB2   50   7.624   6.829   2.911
    3LYR     CG   51   7.767   6.947   2.797
    3LYR    HG1   52   7.702   6.961   2.710
    3LYR    HG2   53   7.857   6.927   2.739
    3LYR     CD   54   7.777   7.081   2.878
    3LYR    HD1   55   7.789   7.169   2.814
    3LYR    HD2   56   7.868   7.081   2.938
    3LYR     CE   57   7.672   7.098   2.984
    3LYR    HE1   58   7.695   7.190   3.037
    3LYR    HE2   59   7.670   7.005   3.041
    3LYR     NZ   60   7.538   7.113   2.928
    3LYR    HZ1   61   7.528   7.164   2.841
    3LYR      C   62   7.589   6.657   2.729
    3LYR      O   63   7.544   6.743   2.650
    4LY0      N   64   7.528   6.541   2.754
    4LY0      H   65   7.566   6.490   2.833
    4LY0     CA   66   7.412   6.484   2.676
    4LY0     HA   67   7.350   6.569   2.649
    4LY0     CB   68   7.342   6.379   2.761
    4LY0    HB1   69   7.309   6.423   2.855
    4LY0    HB2   70   7.410   6.298   2.790
    4LY0     CG   71   7.209   6.332   2.703
    4LY0    HG1   72   7.179   6.259   2.778
    4LY0    HG2   73   7.221   6.284   2.606
    4LY0     CD   74   7.107   6.444   2.700
    4LY0    HD1   75   7.134   6.529   2.638
    4LY0    HD2   76   7.095   6.483   2.801
    4LY0     CE   77   6.981   6.400   2.635
    4LY0    HE1   78   6.992   6.393   2.527
    4LY0    HE2   79   6.920   6.489   2.650
    4LY0     NZ   80   6.908   6.286   2.703
    4LY0    HZ1   81   6.899   6.292   2.803
    4LY0    HZ2   82   6.813   6.289   2.669
    4LY0    HZ3   83   6.946   6.198   2.670
    4LY0      C   84   7.450   6.425   2.538
    4LY0      O   85   7.379   6.451   2.443
    5LER      N   86   7.546   6.334   2.526
    5LER      H   87   7.596   6.314   2.612
    5LER     CA   88   7.593   6.268   2.404
    5LER     HA   89   7.508   6.221   2.355
    5LER     CB   90   7.681   6.148   2.448
    5LER    HB1   91   7.617   6.074   2.496
    5LER    HB2   92   7.755   6.181   2.521
    5LER     CG   93   7.736   6.077   2.328
    5LER     HG   94   7.792   6.147   2.266
    5LER    CD1   95   7.819   5.967   2.387
    5LER   HD11   96   7.881   5.915   2.313
    5LER   HD12   97   7.884   6.000   2.468
    5LER   HD13   98   7.748   5.892   2.422
    5LER    CD2   99   7.639   6.016   2.227
    5LER   HD21  100   7.593   6.096   2.168
    5LER   HD22  101   7.703   5.953   2.165
    5LER   HD23  102   7.561   5.960   2.278
    5LER      C  103   7.660   6.369   2.304
    5LER      O  104   7.648   6.365   2.185
    6LYR      N  105   7.734   6.464   2.356
    6LYR      H  106   7.731   6.482   2.456
    6LYR     CA  107   7.800   6.572   2.285
    6LYR     HA  108   7.849   6.523   2.201
    6LYR     CB  109   7.908   6.638   2.378
    6LYR    HB1  110   7.841   6.658   2.462
    6LYR    HB2  111   7.954   6.730   2.343
    6LYR     CG  112   8.016   6.539   2.415
    6LYR    HG1  113   8.079   6.522   2.327
    6LYR    HG2  114   7.969   6.443   2.437
    6LYR     CD  115   8.110   6.592   2.519
    6LYR    HD1  116   8.170   6.673   2.478
    6LYR    HD2  117   8.180   6.510   2.539
    6LYR     CE  118   8.042   6.622   2.644
    6LYR    HE1  119   7.959   6.553   2.656
    6LYR    HE2  120   7.998   6.722   2.648
    6LYR     NZ  121   8.132   6.610   2.758
    6LYR    HZ1  122   8.170   6.521   2.787
    6LYR      C  123   7.698   6.671   2.228
    6LYR      O  124   7.632   6.719   2.311
    7LER      N  125   7.691   6.700   2.095
    7LER      H  126   7.760   6.659   2.034
    7LER     CA  127   7.599   6.785   2.027
    7LER     HA  128   7.507   6.760   2.079
    7LER     CB  129   7.587   6.745   1.877
    7LER    HB1  130   7.682   6.766   1.828
    7LER    HB2  131   7.515   6.814   1.830
    7LER     CG  132   7.539   6.606   1.839
    7LER     HG  133   7.602   6.535   1.893
    7LER    CD1  134   7.389   6.583   1.846
    7LER   HD11  135   7.354   6.598   1.949
    7LER   HD12  136   7.337   6.646   1.774
    7LER   HD13  137   7.379   6.476   1.829
    7LER    CD2  138   7.574   6.584   1.688
    7LER   HD21  139   7.680   6.585   1.664
    7LER   HD22  140   7.533   6.490   1.651
    7LER   HD23  141   7.524   6.664   1.633
    7LER      C  142   7.632   6.933   2.044
    7LER      O  143   7.690   6.993   1.957
    8LER      N  144   7.590   7.001   2.157
    8LER      H  145   7.552   6.940   2.228
    8LER     CA  146   7.646   7.124   2.202
    8LER     HA  147   7.708   7.176   2.128
    8LER     CB  148   7.733   7.092   2.318
    8LER    HB1  149   7.685   7.029   2.394
    8LER    HB2  150   7.762   7.186   2.365
    8LER     CG  151   7.870   7.027   2.283
    8LER     HG  152   7.856   6.922   2.258
    8LER    CD1  153   7.963   7.086   2.177
    8LER   HD11  154   7.974   7.194   2.184
    8LER   HD12  155   8.055   7.029   2.169
    8LER   HD13  156   7.914   7.074   2.081
    8LER    CD2  157   7.951   7.019   2.411
    8LER   HD21  158   8.038   6.955   2.405
    8LER   HD22  159   7.996   7.115   2.434
    8LER   HD23  160   7.880   6.976   2.482
    8LER      C  161   7.533   7.226   2.242
    8LER      O  162   7.554   7.308   2.329
    9LYR      N  163   7.413   7.214   2.182
    9LYR      H  164   7.399   7.146   2.108
    9LYR     CA  165   7.307   7.312   2.195
    9LYR     HA  166   7.283   7.327   2.300
    9LYR     CB  167   7.177   7.265   2.124
    9LYR    HB1  168   7.151   7.167   2.165
    9LYR    HB2  169   7.197   7.242   2.019
    9LYR     CG  170   7.060   7.368   2.143
    9LYR    HG1  171   7.089   7.463   2.099
    9LYR    HG2  172   7.037   7.374   2.250
    9LYR     CD  173   6.937   7.319   2.069
    9LYR    HD1  174   6.912   7.218   2.103
    9LYR    HD2  175   6.942   7.305   1.961
    9LYR     CE  176   6.818   7.405   2.114
    9LYR    HE1  177   6.848   7.509   2.102
    9LYR    HE2  178   6.795   7.399   2.220
    9LYR     NZ  179   6.692   7.379   2.043
    9LYR    HZ1  180   6.662   7.282   2.036
    9LYR      C  181   7.355   7.448   2.137
    9LYR      O  182   7.325   7.556   2.197
   10LER      N  183   7.431   7.457   2.030
   10LER      H  184   7.445   7.369   1.982
   10LER     CA  185   7.478   7.583   1.971
   10LER     HA  186   7.393   7.648   1.949
   10LER     CB  187   7.540   7.551   1.839
   10LER    HB1  188   7.466   7.497   1.778
   10LER    HB2  189   7.616   7.474   1.854
   10LER     CG  190   7.596   7.670   1.758
   10LER     HG  191   7.675   7.716   1.818
   10LER    CD1  192   7.654   7.617   1.623
   10LER   HD11  193   7.728   7.538   1.640
   10LER   HD12  194   7.579   7.576   1.556
   10LER   HD13  195   7.693   7.706   1.572
   10LER    CD2  196   7.494   7.783   1.735
   10LER   HD21  197   7.544   7.868   1.689
   10LER   HD22  198   7.410   7.757   1.670
   10LER   HD23  199   7.438   7.822   1.820
   10LER      C  200   7.571   7.668   2.071
   10LER      O  201   7.572   7.789   2.062
   11LER      N  202   7.634   7.603   2.176
   11LER      H  203   7.619   7.505   2.194
   11LER     CA  204   7.700   7.677   2.278
   11LER     HA  205   7.762   7.757   2.238
   11LER     CB  206   7.786   7.583   2.365
   11LER    HB1  207   7.722   7.521   2.427
   11LER    HB2  208   7.838   7.647   2.436
   11LER     CG  209   7.884   7.488   2.300
   11LER     HG  210   7.839   7.423   2.226
   11LER    CD1  211   8.000   7.553   2.227
   11LER   HD11  212   8.029   7.642   2.283
   11LER   HD12  213   8.095   7.499   2.230
   11LER   HD13  214   7.976   7.570   2.122
   11LER    CD2  215   7.951   7.407   2.405
   11LER   HD21  216   8.026   7.344   2.357
   11LER   HD22  217   8.009   7.468   2.474
   11LER   HD23  218   7.890   7.330   2.452
   11LER      C  219   7.600   7.754   2.374
   11LER      O  220   7.641   7.851   2.437
   12LER      N  221   7.480   7.707   2.388
   12LER      H  222   7.449   7.633   2.326
   12LER     CA  223   7.380   7.780   2.465
   12LER     HA  224   7.422   7.838   2.548
   12LER     CB  225   7.259   7.695   2.512
   12LER    HB1  226   7.203   7.661   2.425
   12LER    HB2  227   7.185   7.760   2.560
   12LER     CG  228   7.285   7.569   2.594
   12LER     HG  229   7.332   7.488   2.538
   12LER    CD1  230   7.355   7.590   2.728
   12LER   HD11  231   7.367   7.490   2.769
   12LER   HD12  232   7.454   7.634   2.717
   12LER   HD13  233   7.290   7.654   2.788
   12LER    CD2  234   7.148   7.509   2.629
   12LER   HD21  235   7.169   7.406   2.658
   12LER   HD22  236   7.098   7.558   2.713
   12LER   HD23  237   7.094   7.496   2.536
   12LER      C  238   7.333   7.897   2.371
   12LER      O  239   7.308   8.006   2.425
   13LER      N  240   7.286   7.869   2.249
   13LER      H  241   7.297   7.773   2.219
   13LER     CA  242   7.210   7.960   2.163
   13LER     HA  243   7.123   7.987   2.222
   13LER     CB  244   7.177   7.880   2.037
   13LER    HB1  245   7.269   7.832   2.005
   13LER    HB2  246   7.148   7.957   1.965
   13LER     CG  247   7.070   7.767   2.055
   13LER     HG  248   7.114   7.690   2.118
   13LER    CD1  249   6.939   7.830   2.105
   13LER   HD11  250   6.852   7.791   2.052
   13LER   HD12  251   6.920   7.821   2.212
   13LER   HD13  252   6.934   7.938   2.093
   13LER    CD2  253   7.046   7.702   1.919
   13LER   HD21  254   7.017   7.776   1.843
   13LER   HD22  255   7.143   7.658   1.897
   13LER   HD23  256   6.969   7.625   1.926
   13LER      C  257   7.299   8.086   2.136
   13LER      O  258   7.255   8.196   2.156
   14NH2      N  259   7.424   8.066   2.093
   14NH2     H1  260   7.461   7.972   2.084
   14NH2     H2  261   7.482   8.147   2.075
   15LY0      N  262   7.053   7.359   3.222
   15LY0     H1  263   6.974   7.367   3.284
   15LY0     H2  264   7.127   7.400   3.278
   15LY0     H3  265   7.044   7.412   3.137
   15LY0     CA  266   7.076   7.218   3.184
   15LY0     HA  267   6.986   7.182   3.132
   15LY0     CB  268   7.113   7.126   3.300
   15LY0    HB1  269   7.186   7.177   3.362
   15LY0    HB2  270   7.162   7.037   3.261
   15LY0     CG  271   6.988   7.075   3.377
   15LY0    HG1  272   6.907   7.046   3.310
   15LY0    HG2  273   6.941   7.154   3.435
   15LY0     CD  274   7.028   6.952   3.457
   15LY0    HD1  275   7.120   6.980   3.508
   15LY0    HD2  276   7.039   6.867   3.390
   15LY0     CE  277   6.914   6.928   3.558
   15LY0    HE1  278   6.818   6.916   3.508
   15LY0    HE2  279   6.919   7.009   3.630
   15LY0     NZ  280   6.940   6.796   3.624
   15LY0    HZ1  281   6.917   6.726   3.555
   15LY0    HZ2  282   7.038   6.785   3.646
   15LY0    HZ3  283   6.883   6.776   3.705
   15LY0      C  284   7.179   7.214   3.075
   15LY0      O  285   7.248   7.314   3.056
   16LER      N  286   7.187   7.104   3.004
   16LER      H  287   7.127   7.027   3.029
   16LER     CA  288   7.297   7.085   2.910
   16LER     HA  289   7.307   7.172   2.846
   16LER     CB  290   7.280   6.962   2.821
   16LER    HB1  291   7.300   6.870   2.876
   16LER    HB2  292   7.355   6.962   2.742
   16LER     CG  293   7.145   6.949   2.749
   16LER     HG  294   7.065   6.924   2.818
   16LER    CD1  295   7.112   7.080   2.667
   16LER   HD11  296   7.054   7.151   2.726
   16LER   HD12  297   7.207   7.117   2.627
   16LER   HD13  298   7.050   7.052   2.582
   16LER    CD2  299   7.155   6.824   2.654
   16LER   HD21  300   7.194   6.739   2.710
   16LER   HD22  301   7.058   6.806   2.608
   16LER   HD23  302   7.229   6.856   2.581
   16LER      C  303   7.428   7.067   2.986
   16LER      O  304   7.423   7.009   3.094
   17LY0      N  305   8.272   6.297   4.190
   17LY0     H1  306   8.227   6.246   4.115
   17LY0     H2  307   8.249   6.263   4.282
   17LY0     H3  308   8.372   6.302   4.178
   17LY0     CA  309   8.231   6.437   4.179
   17LY0     HA  310   8.296   6.491   4.247
   17LY0     CB  311   8.087   6.446   4.231
   17LY0    HB1  312   8.059   6.550   4.246
   17LY0    HB2  313   8.072   6.399   4.329
   17LY0     CG  314   7.989   6.388   4.126
   17LY0    HG1  315   8.015   6.288   4.092
   17LY0    HG2  316   7.983   6.456   4.041
   17LY0     CD  317   7.853   6.368   4.193
   17LY0    HD1  318   7.823   6.466   4.229
   17LY0    HD2  319   7.852   6.293   4.273
   17LY0     CE  320   7.751   6.323   4.082
   17LY0    HE1  321   7.773   6.225   4.042
   17LY0    HE2  322   7.748   6.400   4.005
   17LY0     NZ  323   7.607   6.318   4.131
   17LY0    HZ1  324   7.541   6.309   4.055
   17LY0    HZ2  325   7.593   6.239   4.192
   17LY0    HZ3  326   7.582   6.403   4.179
   17LY0      C  327   8.258   6.497   4.040
   17LY0      O  328   8.249   6.427   3.941
   18LER      N  329   8.284   6.626   4.032
   18LER      H  330   8.272   6.684   4.114
   18LER     CA  331   8.312   6.694   3.907
   18LER     HA  332   8.392   6.641   3.855
   18LER     CB  333   8.356   6.843   3.926
   18LER    HB1  334   8.275   6.892   3.980
   18LER    HB2  335   8.362   6.894   3.830
   18LER     CG  336   8.491   6.854   4.003
   18LER     HG  337   8.503   6.779   4.082
   18LER    CD1  338   8.614   6.841   3.909
   18LER   HD11  339   8.601   6.751   3.848
   18LER   HD12  340   8.619   6.930   3.845
   18LER   HD13  341   8.702   6.832   3.972
   18LER    CD2  342   8.497   6.991   4.069
   18LER   HD21  343   8.492   7.067   3.991
   18LER   HD22  344   8.423   6.998   4.149
   18LER   HD23  345   8.596   6.999   4.115
   18LER      C  346   8.186   6.710   3.824
   18LER      O  347   8.079   6.732   3.878
   19LYR      N  348   8.192   6.683   3.689
   19LYR      H  349   8.280   6.648   3.654
   19LYR     CA  350   8.082   6.689   3.592
   19LYR     HA  351   8.007   6.748   3.645
   19LYR     CB  352   8.017   6.548   3.573
   19LYR    HB1  353   8.078   6.483   3.509
   19LYR    HB2  354   7.927   6.563   3.514
   19LYR     CG  355   7.986   6.460   3.697
   19LYR    HG1  356   7.904   6.506   3.754
   19LYR    HG2  357   8.071   6.433   3.760
   19LYR     CD  358   7.936   6.326   3.645
   19LYR    HD1  359   8.033   6.280   3.625
   19LYR    HD2  360   7.877   6.325   3.554
   19LYR     CE  361   7.864   6.250   3.763
   19LYR    HE1  362   7.766   6.297   3.776
   19LYR    HE2  363   7.933   6.252   3.847
   19LYR     NZ  364   7.846   6.115   3.721
   19LYR    HZ1  365   7.769   6.094   3.658
   19LYR      C  366   8.117   6.747   3.458
   19LYR      O  367   8.230   6.736   3.412
   20LY0      N  368   8.010   6.800   3.390
   20LY0      H  369   7.916   6.803   3.428
   20LY0     CA  370   8.029   6.853   3.250
   20LY0     HA  371   8.123   6.907   3.246
   20LY0     CB  372   7.916   6.957   3.223
   20LY0    HB1  373   7.820   6.906   3.218
   20LY0    HB2  374   7.941   6.998   3.125
   20LY0     CG  375   7.902   7.068   3.330
   20LY0    HG1  376   7.978   7.141   3.306
   20LY0    HG2  377   7.913   7.017   3.426
   20LY0     CD  378   7.773   7.153   3.320
   20LY0    HD1  379   7.688   7.085   3.311
   20LY0    HD2  380   7.769   7.216   3.232
   20LY0     CE  381   7.772   7.250   3.442
   20LY0    HE1  382   7.767   7.187   3.530
   20LY0    HE2  383   7.679   7.304   3.457
   20LY0     NZ  384   7.879   7.350   3.429
   20LY0    HZ1  385   7.877   7.415   3.506
   20LY0    HZ2  386   7.971   7.308   3.429
   20LY0    HZ3  387   7.861   7.394   3.340
   20LY0      C  388   8.047   6.746   3.146
   20LY0      O  389   7.952   6.673   3.110
   21LER      N  390   8.173   6.747   3.091
   21LER      H  391   8.230   6.829   3.108
   21LER     CA  392   8.204   6.655   2.976
   21LER     HA  393   8.161   6.557   2.996
   21LER     CB  394   8.355   6.652   2.969
   21LER    HB1  395   8.386   6.753   2.943
   21LER    HB2  396   8.371   6.589   2.881
   21LER     CG  397   8.433   6.599   3.091
   21LER     HG  398   8.413   6.659   3.179
   21LER    CD1  399   8.395   6.455   3.124
   21LER   HD11  400   8.472   6.419   3.192
   21LER   HD12  401   8.297   6.428   3.162
   21LER   HD13  402   8.415   6.390   3.038
   21LER    CD2  403   8.588   6.599   3.075
   21LER   HD21  404   8.643   6.557   3.159
   21LER   HD22  405   8.616   6.541   2.987
   21LER   HD23  406   8.628   6.699   3.060
   21LER      C  407   8.140   6.706   2.848
   21LER      O  408   8.096   6.819   2.832
   22LY0      N  409   7.981   5.482   3.928
   22LY0     H1  410   7.932   5.512   4.010
   22LY0     H2  411   7.906   5.447   3.871
   22LY0     H3  412   8.045   5.405   3.945
   22LY0     CA  413   8.049   5.587   3.851
   22LY0     HA  414   8.087   5.534   3.764
   22LY0     CB  415   8.178   5.637   3.910
   22LY0    HB1  416   8.222   5.701   3.834
   22LY0    HB2  417   8.244   5.552   3.932
   22LY0     CG  418   8.174   5.726   4.035
   22LY0    HG1  419   8.133   5.673   4.121
   22LY0    HG2  420   8.128   5.825   4.026
   22LY0     CD  421   8.318   5.756   4.085
   22LY0    HD1  422   8.367   5.826   4.019
   22LY0    HD2  423   8.386   5.672   4.096
   22LY0     CE  424   8.318   5.850   4.205
   22LY0    HE1  425   8.251   5.936   4.198
   22LY0    HE2  426   8.419   5.890   4.208
   22LY0     NZ  427   8.292   5.780   4.334
   22LY0    HZ1  428   8.348   5.696   4.333
   22LY0    HZ2  429   8.307   5.834   4.418
   22LY0    HZ3  430   8.196   5.751   4.346
   22LY0      C  431   7.966   5.707   3.807
   22LY0      O  432   7.867   5.739   3.878
   23LER      N  433   7.997   5.773   3.691
   23LER      H  434   8.091   5.760   3.657
   23LER     CA  435   7.914   5.884   3.646
   23LER     HA  436   7.808   5.861   3.644
   23LER     CB  437   7.954   5.927   3.506
   23LER    HB1  438   8.059   5.956   3.508
   23LER    HB2  439   7.883   6.006   3.479
   23LER     CG  440   7.937   5.813   3.407
   23LER     HG  441   7.993   5.725   3.438
   23LER    CD1  442   7.794   5.767   3.386
   23LER   HD11  443   7.731   5.856   3.392
   23LER   HD12  444   7.775   5.707   3.296
   23LER   HD13  445   7.768   5.700   3.468
   23LER    CD2  446   7.988   5.865   3.269
   23LER   HD21  447   7.976   5.784   3.196
   23LER   HD22  448   7.930   5.951   3.237
   23LER   HD23  449   8.096   5.871   3.281
   23LER      C  450   7.937   6.015   3.730
   23LER      O  451   8.034   6.021   3.806
   24LY0      N  452   6.822   8.324   2.578
   24LY0     H1  453   6.910   8.283   2.603
   24LY0     H2  454   6.796   8.404   2.634
   24LY0     H3  455   6.743   8.261   2.569
   24LY0     CA  456   6.838   8.371   2.436
   24LY0     HA  457   6.879   8.286   2.382
   24LY0     CB  458   6.951   8.479   2.417
   24LY0    HB1  459   7.026   8.449   2.491
   24LY0    HB2  460   6.907   8.578   2.427
   24LY0     CG  461   7.027   8.459   2.289
   24LY0    HG1  462   6.961   8.449   2.203
   24LY0    HG2  463   7.088   8.369   2.296
   24LY0     CD  464   7.128   8.569   2.249
   24LY0    HD1  465   7.194   8.592   2.332
   24LY0    HD2  466   7.059   8.652   2.231
   24LY0     CE  467   7.215   8.537   2.127
   24LY0    HE1  468   7.255   8.630   2.086
   24LY0    HE2  469   7.163   8.483   2.048
   24LY0     NZ  470   7.333   8.455   2.168
   24LY0    HZ1  471   7.366   8.402   2.089
   24LY0    HZ2  472   7.408   8.510   2.207
   24LY0    HZ3  473   7.316   8.383   2.237
   24LY0      C  474   6.706   8.405   2.364
   24LY0      O  475   6.697   8.498   2.283
   25LER      N  476   6.614   8.317   2.393
   25LER      H  477   6.632   8.237   2.452
   25LER     CA  478   6.467   8.329   2.351
   25LER     HA  479   6.449   8.430   2.313
   25LER     CB  480   6.385   8.308   2.476
   25LER    HB1  481   6.373   8.204   2.505
   25LER    HB2  482   6.287   8.342   2.444
   25LER     CG  483   6.421   8.382   2.606
   25LER     HG  484   6.525   8.363   2.633
   25LER    CD1  485   6.389   8.531   2.589
   25LER   HD11  486   6.425   8.581   2.680
   25LER   HD12  487   6.454   8.572   2.512
   25LER   HD13  488   6.284   8.555   2.579
   25LER    CD2  489   6.327   8.333   2.714
   25LER   HD21  490   6.319   8.393   2.805
   25LER   HD22  491   6.224   8.324   2.678
   25LER   HD23  492   6.348   8.233   2.752
   25LER      C  493   6.423   8.230   2.239
   25LER      O  494   6.327   8.251   2.168
   26LYR      N  495   6.498   8.119   2.215
   26LYR      H  496   6.584   8.110   2.267
   26LYR     CA  497   6.465   8.021   2.110
   26LYR     HA  498   6.360   7.995   2.104
   26LYR     CB  499   6.544   7.887   2.145
   26LYR    HB1  500   6.641   7.901   2.191
   26LYR    HB2  501   6.576   7.835   2.055
   26LYR     CG  502   6.450   7.807   2.240
   26LYR    HG1  503   6.349   7.793   2.201
   26LYR    HG2  504   6.444   7.855   2.337
   26LYR     CD  505   6.515   7.678   2.281
   26LYR    HD1  506   6.607   7.691   2.338
   26LYR    HD2  507   6.544   7.625   2.190
   26LYR     CE  508   6.415   7.594   2.358
   26LYR    HE1  509   6.313   7.594   2.319
   26LYR    HE2  510   6.404   7.630   2.460
   26LYR     NZ  511   6.469   7.456   2.357
   26LYR    HZ1  512   6.564   7.432   2.333
   26LYR      C  513   6.517   8.079   1.974
   26LYR      O  514   6.634   8.088   1.950
   27LY0      N  515   6.418   8.123   1.893
   27LY0      H  516   6.327   8.113   1.935
   27LY0     CA  517   6.443   8.204   1.772
   27LY0     HA  518   6.531   8.165   1.719
   27LY0     CB  519   6.470   8.350   1.812
   27LY0    HB1  520   6.554   8.353   1.882
   27LY0    HB2  521   6.380   8.385   1.862
   27LY0     CG  522   6.525   8.446   1.704
   27LY0    HG1  523   6.525   8.543   1.754
   27LY0    HG2  524   6.456   8.455   1.620
   27LY0     CD  525   6.659   8.409   1.651
   27LY0    HD1  526   6.650   8.317   1.592
   27LY0    HD2  527   6.735   8.401   1.729
   27LY0     CE  528   6.696   8.519   1.552
   27LY0    HE1  529   6.670   8.618   1.589
   27LY0    HE2  530   6.635   8.493   1.465
   27LY0     NZ  531   6.845   8.505   1.525
   27LY0    HZ1  532   6.903   8.542   1.599
   27LY0    HZ2  533   6.864   8.410   1.495
   27LY0    HZ3  534   6.878   8.562   1.448
   27LY0      C  535   6.320   8.196   1.677
   27LY0      O  536   6.336   8.183   1.561
   28LER      N  537   6.196   8.202   1.723
   28LER      H  538   6.190   8.225   1.821
   28LER     CA  539   6.072   8.169   1.652
   28LER     HA  540   6.070   8.226   1.560
   28LER     CB  541   5.958   8.219   1.738
   28LER    HB1  542   5.992   8.305   1.795
   28LER    HB2  543   5.928   8.136   1.803
   28LER     CG  544   5.827   8.246   1.657
   28LER     HG  545   5.822   8.173   1.576
   28LER    CD1  546   5.700   8.233   1.746
   28LER   HD11  547   5.699   8.130   1.781
   28LER   HD12  548   5.698   8.301   1.831
   28LER   HD13  549   5.614   8.241   1.679
   28LER    CD2  550   5.815   8.389   1.606
   28LER   HD21  551   5.739   8.393   1.528
   28LER   HD22  552   5.795   8.464   1.682
   28LER   HD23  553   5.903   8.410   1.544
   28LER      C  554   6.060   8.015   1.624
   28LER      O  555   5.976   7.978   1.546
   29LYR      N  556   6.142   7.935   1.690
   29LYR      H  557   6.197   7.985   1.759
   29LYR     CA  558   6.148   7.793   1.691
   29LYR     HA  559   6.073   7.762   1.618
   29LYR     CB  560   6.098   7.735   1.828
   29LYR    HB1  561   6.157   7.771   1.912
   29LYR    HB2  562   6.114   7.627   1.824
   29LYR     CG  563   5.948   7.771   1.839
   29LYR    HG1  564   5.901   7.713   1.760
   29LYR    HG2  565   5.921   7.876   1.840
   29LYR     CD  566   5.904   7.709   1.972
   29LYR    HD1  567   5.965   7.750   2.053
   29LYR    HD2  568   5.909   7.601   1.963
   29LYR     CE  569   5.764   7.754   2.006
   29LYR    HE1  570   5.713   7.681   2.070
   29LYR    HE2  571   5.713   7.756   1.910
   29LYR     NZ  572   5.756   7.885   2.060
   29LYR    HZ1  573   5.814   7.902   2.141
   29LYR      C  574   6.291   7.741   1.656
   29LYR      O  575   6.395   7.792   1.700
   30LER      N  576   6.286   7.634   1.575
   30LER      H  577   6.198   7.588   1.558
   30LER     CA  578   6.408   7.555   1.553
   30LER     HA  579   6.488   7.628   1.565
   30LER     CB  580   6.419   7.499   1.408
   30LER    HB1  581   6.331   7.436   1.393
   30LER    HB2  582   6.501   7.427   1.406
   30LER     CG  583   6.420   7.591   1.286
   30LER     HG  584   6.328   7.649   1.291
   30LER    CD1  585   6.531   7.699   1.290
   30LER   HD11  586   6.623   7.652   1.325
   30LER   HD12  587   6.545   7.740   1.190
   30LER   HD13  588   6.503   7.787   1.348
   30LER    CD2  589   6.412   7.496   1.163
   30LER   HD21  590   6.381   7.562   1.082
   30LER   HD22  591   6.506   7.451   1.131
   30LER   HD23  592   6.344   7.412   1.173
   30LER      C  593   6.428   7.444   1.661
   30LER      O  594   6.415   7.325   1.635
   31LER      N  595   6.470   7.496   1.778
   31LER      H  596   6.478   7.596   1.787
   31LER     CA  597   6.508   7.421   1.896
   31LER     HA  598   6.533   7.319   1.867
   31LER     CB  599   6.388   7.419   1.995
   31LER    HB1  600   6.361   7.522   2.022
   31LER    HB2  601   6.409   7.375   2.092
   31LER     CG  602   6.269   7.341   1.933
   31LER     HG  603   6.247   7.376   1.832
   31LER    CD1  604   6.299   7.189   1.921
   31LER   HD11  605   6.225   7.141   1.857
   31LER   HD12  606   6.395   7.164   1.876
   31LER   HD13  607   6.300   7.135   2.017
   31LER    CD2  608   6.137   7.373   2.010
   31LER   HD21  609   6.140   7.324   2.107
   31LER   HD22  610   6.124   7.481   2.015
   31LER   HD23  611   6.057   7.323   1.954
   31LER      C  612   6.631   7.472   1.968
   31LER      O  613   6.660   7.593   1.967
   32LY0      N  614   6.256   6.776   2.308
   32LY0     H1  615   6.275   6.761   2.210
   32LY0     H2  616   6.181   6.712   2.328
   32LY0     H3  617   6.336   6.758   2.367
   32LY0     CA  618   6.217   6.916   2.322
   32LY0     HA  619   6.190   6.923   2.428
   32LY0     CB  620   6.109   6.958   2.220
   32LY0    HB1  621   6.038   6.876   2.220
   32LY0    HB2  622   6.143   6.976   2.118
   32LY0     CG  623   6.028   7.073   2.286
   32LY0    HG1  624   6.099   7.151   2.314
   32LY0    HG2  625   5.973   7.033   2.371
   32LY0     CD  626   5.932   7.123   2.183
   32LY0    HD1  627   5.861   7.044   2.158
   32LY0    HD2  628   5.985   7.164   2.097
   32LY0     CE  629   5.854   7.243   2.239
   32LY0    HE1  630   5.770   7.259   2.171
   32LY0    HE2  631   5.926   7.325   2.241
   32LY0     NZ  632   5.799   7.224   2.368
   32LY0    HZ1  633   5.750   7.136   2.368
   32LY0    HZ2  634   5.877   7.203   2.428
   32LY0    HZ3  635   5.741   7.301   2.399
   32LY0      C  636   6.340   7.006   2.305
   32LY0      O  637   6.409   6.995   2.194
   33LER      N  638   6.359   7.105   2.392
   33LER      H  639   6.304   7.113   2.476
   33LER     CA  640   6.465   7.209   2.395
   33LER     HA  641   6.519   7.212   2.301
   33LER     CB  642   6.567   7.196   2.515
   33LER    HB1  643   6.513   7.177   2.608
   33LER    HB2  644   6.621   7.290   2.523
   33LER     CG  645   6.682   7.094   2.519
   33LER     HG  646   6.642   6.994   2.529
   33LER    CD1  647   6.752   7.091   2.379
   33LER   HD11  648   6.677   7.072   2.302
   33LER   HD12  649   6.801   7.184   2.351
   33LER   HD13  650   6.822   7.008   2.371
   33LER    CD2  651   6.785   7.125   2.622
   33LER   HD21  652   6.840   7.036   2.653
   33LER   HD22  653   6.847   7.208   2.589
   33LER   HD23  654   6.732   7.161   2.710
   33LER      C  655   6.399   7.350   2.400
   33LER      O  656   6.286   7.361   2.436
   34LY0      N  657   5.911   7.383   2.761
   34LY0     H1  658   5.927   7.323   2.840
   34LY0     H2  659   5.987   7.449   2.775
   34LY0     H3  660   5.926   7.345   2.668
   34LY0     CA  661   5.776   7.452   2.772
   34LY0     HA  662   5.772   7.518   2.859
   34LY0     CB  663   5.663   7.355   2.790
   34LY0    HB1  664   5.672   7.331   2.896
   34LY0    HB2  665   5.679   7.262   2.735
   34LY0     CG  666   5.518   7.407   2.775
   34LY0    HG1  667   5.494   7.444   2.675
   34LY0    HG2  668   5.495   7.486   2.847
   34LY0     CD  669   5.428   7.293   2.820
   34LY0    HD1  670   5.458   7.264   2.921
   34LY0    HD2  671   5.427   7.211   2.747
   34LY0     CE  672   5.281   7.336   2.819
   34LY0    HE1  673   5.259   7.366   2.717
   34LY0    HE2  674   5.274   7.424   2.884
   34LY0     NZ  675   5.187   7.231   2.866
   34LY0    HZ1  676   5.213   7.195   2.956
   34LY0    HZ2  677   5.090   7.261   2.864
   34LY0    HZ3  678   5.186   7.152   2.803
   34LY0      C  679   5.756   7.548   2.651
   34LY0      O  680   5.775   7.501   2.541
   35LER      N  681   5.720   7.672   2.676
   35LER      H  682   5.706   7.702   2.771
   35LER     CA  683   5.696   7.781   2.581
   35LER     HA  684   5.699   7.876   2.635
   35LER     CB  685   5.558   7.775   2.537
   35LER    HB1  686   5.493   7.731   2.613
   35LER    HB2  687   5.546   7.709   2.452
   35LER     CG  688   5.506   7.919   2.506
   35LER     HG  689   5.583   7.961   2.442
   35LER    CD1  690   5.378   7.904   2.422
   35LER   HD11  691   5.301   7.865   2.488
   35LER   HD12  692   5.356   8.007   2.393
   35LER   HD13  693   5.400   7.842   2.336
   35LER    CD2  694   5.472   8.008   2.629
   35LER   HD21  695   5.565   8.043   2.674
   35LER   HD22  696   5.410   8.097   2.621
   35LER   HD23  697   5.429   7.943   2.706
   35LER      C  698   5.808   7.802   2.476
   35LER      O  699   5.788   7.820   2.354
   36LYR      N  700   5.934   7.808   2.522
   36LYR      H  701   5.948   7.800   2.622
   36LYR     CA  702   6.046   7.819   2.428
   36LYR     HA  703   6.052   7.730   2.367
   36LYR     CB  704   6.166   7.819   2.534
   36LYR    HB1  705   6.254   7.828   2.470
   36LYR    HB2  706   6.174   7.717   2.572
   36LYR     CG  707   6.163   7.920   2.648
   36LYR    HG1  708   6.069   7.914   2.703
   36LYR    HG2  709   6.158   8.018   2.601
   36LYR     CD  710   6.274   7.913   2.759
   36LYR    HD1  711   6.259   7.996   2.828
   36LYR    HD2  712   6.375   7.921   2.721
   36LYR     CE  713   6.264   7.781   2.832
   36LYR    HE1  714   6.231   7.704   2.762
   36LYR    HE2  715   6.197   7.790   2.917
   36LYR     NZ  716   6.385   7.736   2.873
   36LYR    HZ1  717   6.428   7.790   2.947
   36LYR      C  718   6.053   7.937   2.332
   36LYR      O  719   6.115   7.918   2.222
   37LY0      N  720   6.002   8.055   2.370
   37LY0      H  721   5.947   8.065   2.454
   37LY0     CA  722   6.005   8.178   2.287
   37LY0     HA  723   6.105   8.192   2.245
   37LY0     CB  724   5.962   8.302   2.367
   37LY0    HB1  725   6.003   8.295   2.467
   37LY0    HB2  726   5.853   8.292   2.375
   37LY0     CG  727   6.005   8.437   2.299
   37LY0    HG1  728   5.954   8.446   2.203
   37LY0    HG2  729   6.112   8.427   2.278
   37LY0     CD  730   5.979   8.574   2.370
   37LY0    HD1  731   6.027   8.577   2.468
   37LY0    HD2  732   5.873   8.579   2.391
   37LY0     CE  733   6.015   8.707   2.296
   37LY0    HE1  734   6.119   8.726   2.321
   37LY0    HE2  735   5.949   8.790   2.320
   37LY0     NZ  736   6.008   8.702   2.147
   37LY0    HZ1  737   5.912   8.679   2.123
   37LY0    HZ2  738   6.026   8.792   2.106
   37LY0    HZ3  739   6.070   8.632   2.109
   37LY0      C  740   5.912   8.165   2.172
   37LY0      O  741   5.942   8.195   2.056
   38LER      N  742   5.793   8.116   2.197
   38LER      H  743   5.768   8.083   2.290
   38LER     CA  744   5.681   8.114   2.099
   38LER     HA  745   5.701   8.185   2.019
   38LER     CB  746   5.547   8.145   2.169
   38LER    HB1  747   5.519   8.065   2.237
   38LER    HB2  748   5.475   8.137   2.088
   38LER     CG  749   5.538   8.286   2.238
   38LER     HG  750   5.597   8.284   2.329
   38LER    CD1  751   5.572   8.413   2.162
   38LER   HD11  752   5.679   8.415   2.145
   38LER   HD12  753   5.523   8.420   2.065
   38LER   HD13  754   5.538   8.494   2.226
   38LER    CD2  755   5.395   8.307   2.295
   38LER   HD21  756   5.323   8.300   2.213
   38LER   HD22  757   5.370   8.229   2.366
   38LER   HD23  758   5.391   8.400   2.352
   38LER      C  759   5.667   7.980   2.027
   38LER      O  760   5.593   7.962   1.930
   39LY0      N  761   6.665   7.560   3.335
   39LY0     H1  762   6.670   7.460   3.318
   39LY0     H2  763   6.676   7.580   3.434
   39LY0     H3  764   6.751   7.600   3.301
   39LY0     CA  765   6.538   7.613   3.284
   39LY0     HA  766   6.539   7.721   3.296
   39LY0     CB  767   6.414   7.569   3.373
   39LY0    HB1  768   6.412   7.461   3.379
   39LY0    HB2  769   6.320   7.598   3.327
   39LY0     CG  770   6.423   7.642   3.511
   39LY0    HG1  771   6.429   7.749   3.495
   39LY0    HG2  772   6.504   7.592   3.563
   39LY0     CD  773   6.296   7.622   3.590
   39LY0    HD1  774   6.275   7.516   3.577
   39LY0    HD2  775   6.212   7.684   3.556
   39LY0     CE  776   6.321   7.648   3.737
   39LY0    HE1  777   6.372   7.743   3.746
   39LY0    HE2  778   6.392   7.571   3.768
   39LY0     NZ  779   6.202   7.642   3.821
   39LY0    HZ1  780   6.124   7.597   3.774
   39LY0    HZ2  781   6.226   7.610   3.913
   39LY0    HZ3  782   6.159   7.732   3.830
   39LY0      C  783   6.526   7.573   3.137
   39LY0      O  784   6.464   7.466   3.113
   40LER      N  785   6.583   7.644   3.041
   40LER      H  786   6.615   7.735   3.072
   40LER     CA  787   6.586   7.600   2.899
   40LER     HA  788   6.584   7.491   2.892
   40LER     CB  789   6.715   7.661   2.837
   40LER    HB1  790   6.806   7.614   2.875
   40LER    HB2  791   6.703   7.765   2.868
   40LER     CG  792   6.716   7.668   2.684
   40LER     HG  793   6.620   7.704   2.647
   40LER    CD1  794   6.821   7.772   2.642
   40LER   HD11  795   6.781   7.870   2.668
   40LER   HD12  796   6.906   7.760   2.709
   40LER   HD13  797   6.852   7.759   2.539
   40LER    CD2  798   6.752   7.532   2.628
   40LER   HD21  799   6.768   7.526   2.520
   40LER   HD22  800   6.852   7.511   2.665
   40LER   HD23  801   6.689   7.447   2.655
   40LER      C  802   6.461   7.641   2.818
   40LER      O  803   6.417   7.560   2.733
   41U      O5'  804   6.472   4.309   2.697
   41U      H5T  805   6.421   4.363   2.757
   41U      C5'  806   6.417   4.184   2.705
   41U     H5'1  807   6.393   4.142   2.607
   41U     H5'2  808   6.326   4.186   2.764
   41U      C4'  809   6.505   4.080   2.782
   41U      H4'  810   6.455   3.984   2.794
   41U      O4'  811   6.624   4.053   2.715
   41U      C1'  812   6.726   4.023   2.811
   41U      H1'  813   6.764   3.922   2.795
   41U       N1  814   6.841   4.112   2.797
   41U       C6  815   6.830   4.231   2.726
   41U       H6  816   6.733   4.251   2.685
   41U       C5  817   6.937   4.316   2.713
   41U       H5  818   6.926   4.409   2.660
   41U       C4  819   7.068   4.285   2.760
   41U       O4  820   7.163   4.355   2.746
   41U       N3  821   7.068   4.163   2.828
   41U       H3  822   7.155   4.144   2.876
   41U       C2  823   6.955   4.091   2.872
   41U       O2  824   6.970   4.015   2.970
   41U      C3'  825   6.543   4.129   2.921
   41U      H3'  826   6.571   4.234   2.910
   41U      C2'  827   6.664   4.041   2.953
   41U     H2'1  828   6.729   4.092   3.024
   41U      O2'  829   6.620   3.914   3.001
   41U     HO'2  830   6.550   3.933   3.065
   41U      O3'  831   6.432   4.114   3.014
   42U        P  832   6.429   4.208   3.144
   42U      O1P  833   6.316   4.159   3.226
   42U      O2P  834   6.443   4.353   3.117
   42U      O5'  835   6.571   4.176   3.213
   42U      C5'  836   6.584   4.063   3.298
   42U     H5'1  837   6.563   3.975   3.237
   42U     H5'2  838   6.512   4.064   3.378
   42U      C4'  839   6.728   4.073   3.345
   42U      H4'  840   6.755   3.983   3.402
   42U      O4'  841   6.821   4.103   3.249
   42U      C1'  842   6.943   4.142   3.319
   42U      H1'  843   7.000   4.051   3.338
   42U       N1  844   7.028   4.223   3.224
   42U       C6  845   6.962   4.322   3.147
   42U       H6  846   6.854   4.333   3.146
   42U       C5  847   7.035   4.425   3.093
   42U       H5  848   6.983   4.506   3.043
   42U       C4  849   7.179   4.428   3.102
   42U       O4  850   7.247   4.511   3.039
   42U       N3  851   7.233   4.325   3.176
   42U       H3  852   7.331   4.324   3.200
   42U       C2  853   7.164   4.234   3.249
   42U       O2  854   7.222   4.174   3.340
   42U      C3'  855   6.748   4.196   3.437
   42U      H3'  856   6.711   4.281   3.378
   42U      C2'  857   6.899   4.208   3.447
   42U     H2'1  858   6.919   4.315   3.447
   42U      O2'  859   6.945   4.133   3.557
   42U     HO'2  860   6.897   4.155   3.637
   42U      O3'  861   6.684   4.192   3.566
   43A        P  862   6.673   4.314   3.668
   43A      O1P  863   6.605   4.254   3.787
   43A      O2P  864   6.617   4.436   3.607
   43A      O5'  865   6.821   4.355   3.722
   43A      C5'  866   6.873   4.288   3.834
   43A     H5'1  867   6.864   4.181   3.816
   43A     H5'2  868   6.823   4.311   3.927
   43A      C4'  869   7.022   4.325   3.856
   43A      H4'  870   7.060   4.266   3.941
   43A      O4'  871   7.110   4.293   3.750
   43A      C1'  872   7.215   4.393   3.734
   43A      H1'  873   7.313   4.348   3.751
   43A       N9  874   7.221   4.457   3.598
   43A       C8  875   7.124   4.499   3.514
   43A       H8  876   7.022   4.470   3.534
   43A       N7  877   7.160   4.565   3.413
   43A       C5  878   7.295   4.588   3.433
   43A       C6  879   7.399   4.659   3.371
   43A       N6  880   7.378   4.726   3.258
   43A      H61  881   7.287   4.737   3.215
   43A      H62  882   7.457   4.772   3.215
   43A       N1  883   7.520   4.673   3.433
   43A       C2  884   7.536   4.611   3.546
   43A       H2  885   7.632   4.629   3.592
   43A       N3  886   7.452   4.534   3.613
   43A       C4  887   7.330   4.530   3.549
   43A      C3'  888   7.035   4.471   3.892
   43A      H3'  889   6.976   4.534   3.827
   43A      C2'  890   7.182   4.494   3.846
   43A     H2'1  891   7.189   4.598   3.814
   43A      O2'  892   7.277   4.486   3.943
   43A     HO'2  893   7.325   4.569   3.936
   43A      O3'  894   7.018   4.500   4.033
   44A        P  895   6.979   4.646   4.085
   44A      O1P  896   6.943   4.642   4.231
   44A      O2P  897   6.878   4.697   3.992
   44A      O5'  898   7.114   4.733   4.078
   44A      C5'  899   7.204   4.702   4.180
   44A     H5'1  900   7.230   4.597   4.191
   44A     H5'2  901   7.182   4.736   4.281
   44A      C4'  902   7.342   4.778   4.149
   44A      H4'  903   7.407   4.746   4.231
   44A      O4'  904   7.390   4.732   4.024
   44A      C1'  905   7.456   4.842   3.961
   44A      H1'  906   7.557   4.816   3.927
   44A       N9  907   7.394   4.888   3.837
   44A       C8  908   7.263   4.897   3.797
   44A       H8  909   7.185   4.849   3.854
   44A       N7  910   7.234   4.942   3.678
   44A       C5  911   7.359   4.978   3.632
   44A       C6  912   7.420   5.025   3.510
   44A       N6  913   7.357   5.044   3.395
   44A      H61  914   7.257   5.029   3.388
   44A      H62  915   7.402   5.090   3.318
   44A       N1  916   7.549   5.068   3.509
   44A       C2  917   7.625   5.045   3.615
   44A       H2  918   7.726   5.082   3.606
   44A       N3  919   7.590   4.986   3.730
   44A       C4  920   7.458   4.953   3.731
   44A      C3'  921   7.335   4.932   4.144
   44A      H3'  922   7.254   4.963   4.076
   44A      C2'  923   7.463   4.958   4.065
   44A     H2'1  924   7.449   5.058   4.023
   44A      O2'  925   7.585   4.943   4.132
   44A     HO'2  926   7.561   4.953   4.224
   44A      O3'  927   7.332   5.000   4.271
   45U        P  928   7.275   5.144   4.286
   45U      O1P  929   7.306   5.182   4.429
   45U      O2P  930   7.138   5.147   4.231
   45U      O5'  931   7.349   5.247   4.194
   45U      C5'  932   7.487   5.286   4.210
   45U     H5'1  933   7.551   5.199   4.222
   45U     H5'2  934   7.498   5.355   4.293
   45U      C4'  935   7.544   5.350   4.086
   45U      H4'  936   7.653   5.345   4.080
   45U      O4'  937   7.507   5.281   3.974
   45U      C1'  938   7.541   5.357   3.854
   45U      H1'  939   7.638   5.329   3.813
   45U       N1  940   7.432   5.348   3.752
   45U       C6  941   7.303   5.304   3.783
   45U       H6  942   7.281   5.272   3.884
   45U       C5  943   7.210   5.282   3.683
   45U       H5  944   7.108   5.250   3.704
   45U       C4  945   7.248   5.312   3.544
   45U       O4  946   7.181   5.299   3.441
   45U       N3  947   7.374   5.359   3.530
   45U       H3  948   7.388   5.402   3.440
   45U       C2  949   7.472   5.372   3.623
   45U       O2  950   7.583   5.414   3.587
   45U      C3'  951   7.502   5.493   4.049
   45U      H3'  952   7.393   5.495   4.058
   45U      C2'  953   7.548   5.501   3.903
   45U     H2'1  954   7.501   5.581   3.847
   45U      O2'  955   7.688   5.537   3.906
   45U     HO'2  956   7.710   5.619   3.950
   45U      O3'  957   7.546   5.601   4.131
   46U        P  958   7.461   5.733   4.162
   46U      O1P  959   7.533   5.828   4.252
   46U      O2P  960   7.325   5.698   4.198
   46U      O5'  961   7.477   5.799   4.016
   46U      C5'  962   7.596   5.864   3.983
   46U     H5'1  963   7.669   5.787   4.006
   46U     H5'2  964   7.598   5.958   4.038
   46U      C4'  965   7.596   5.903   3.832
   46U      H4'  966   7.691   5.952   3.810
   46U      O4'  967   7.564   5.801   3.752
   46U      C1'  968   7.517   5.851   3.631
   46U      H1'  969   7.589   5.832   3.551
   46U       N1  970   7.390   5.789   3.592
   46U       C6  971   7.310   5.708   3.673
   46U       H6  972   7.343   5.680   3.772
   46U       C5  973   7.202   5.646   3.622
   46U       H5  974   7.155   5.577   3.690
   46U       C4  975   7.154   5.671   3.486
   46U       O4  976   7.056   5.611   3.436
   46U       N3  977   7.230   5.759   3.411
   46U       H3  978   7.236   5.749   3.312
   46U       C2  979   7.348   5.820   3.460
   46U       O2  980   7.403   5.899   3.388
   46U      C3'  981   7.484   6.006   3.799
   46U      H3'  982   7.386   5.975   3.832
   46U      C2'  983   7.492   5.995   3.651
   46U     H2'1  984   7.395   6.024   3.613
   46U      O2'  985   7.590   6.078   3.580
   46U     HO'2  986   7.549   6.163   3.565
   46U      O3'  987   7.520   6.136   3.842
   47A        P  988   7.421   6.263   3.822
   47A      O1P  989   7.477   6.372   3.896
   47A      O2P  990   7.285   6.227   3.861
   47A      O5'  991   7.421   6.300   3.669
   47A      C5'  992   7.519   6.382   3.614
   47A     H5'1  993   7.623   6.352   3.625
   47A     H5'2  994   7.513   6.478   3.666
   47A      C4'  995   7.494   6.392   3.468
   47A      H4'  996   7.582   6.443   3.427
   47A      O4'  997   7.480   6.265   3.401
   47A      C1'  998   7.375   6.278   3.297
   47A      H1'  999   7.412   6.249   3.199
   47A       N9 1000   7.257   6.196   3.324
   47A       C8 1001   7.209   6.158   3.453
   47A       H8 1002   7.263   6.177   3.544
   47A       N7 1003   7.101   6.091   3.456
   47A       C5 1004   7.067   6.076   3.319
   47A       C6 1005   6.961   6.014   3.242
   47A       N6 1006   6.856   5.947   3.291
   47A      H61 1007   6.842   5.928   3.390
   47A      H62 1008   6.791   5.909   3.224
   47A       N1 1009   6.955   6.017   3.105
   47A       C2 1010   7.053   6.072   3.042
   47A       H2 1011   7.052   6.072   2.934
   47A       N3 1012   7.153   6.146   3.099
   47A       C4 1013   7.162   6.141   3.235
   47A      C3' 1014   7.365   6.470   3.432
   47A      H3' 1015   7.288   6.449   3.506
   47A      C2' 1016   7.332   6.424   3.294
   47A     H2'1 1017   7.225   6.435   3.279
   47A      O2' 1018   7.409   6.484   3.186
   47A     HO'2 1019   7.432   6.576   3.202
   47A      O3' 1020   7.399   6.614   3.423
   48U        P 1021   7.284   6.720   3.439
   48U      O1P 1022   7.346   6.850   3.427
   48U      O2P 1023   7.213   6.695   3.568
   48U      O5' 1024   7.180   6.696   3.320
   48U      C5' 1025   7.214   6.734   3.185
   48U     H5'1 1026   7.311   6.695   3.154
   48U     H5'2 1027   7.209   6.843   3.179
   48U      C4' 1028   7.113   6.672   3.083
   48U      H4' 1029   7.145   6.692   2.980
   48U      O4' 1030   7.109   6.530   3.093
   48U      C1' 1031   6.981   6.483   3.045
   48U      H1' 1032   7.004   6.421   2.959
   48U       N1 1033   6.911   6.389   3.141
   48U       C6 1034   6.925   6.405   3.279
   48U       H6 1035   6.995   6.478   3.317
   48U       C5 1036   6.845   6.332   3.362
   48U       H5 1037   6.853   6.352   3.468
   48U       C4 1038   6.744   6.241   3.311
   48U       O4 1039   6.670   6.168   3.370
   48U       N3 1040   6.738   6.233   3.172
   48U       H3 1041   6.674   6.166   3.133
   48U       C2 1042   6.818   6.303   3.084
   48U       O2 1043   6.797   6.292   2.963
   48U      C3' 1044   6.968   6.728   3.095
   48U      H3' 1045   6.938   6.727   3.200
   48U      C2' 1046   6.904   6.612   3.015
   48U     H2'1 1047   6.804   6.587   3.046
   48U      O2' 1048   6.896   6.638   2.870
   48U     HO'2 1049   6.856   6.724   2.853
   48U      O3' 1050   6.965   6.858   3.045
   49C        P 1051   6.835   6.931   3.013
   49C      O1P 1052   6.862   7.081   3.011
   49C      O2P 1053   6.740   6.875   3.117
   49C      O5' 1054   6.788   6.882   2.869
   49C      C5' 1055   6.657   6.900   2.823
   49C     H5'1 1056   6.648   7.006   2.797
   49C     H5'2 1057   6.595   6.901   2.913
   49C      C4' 1058   6.601   6.801   2.720
   49C      H4' 1059   6.634   6.835   2.622
   49C      O4' 1060   6.645   6.664   2.744
   49C      C1' 1061   6.534   6.578   2.757
   49C      H1' 1062   6.548   6.488   2.698
   49C       N1 1063   6.518   6.530   2.894
   49C       C6 1064   6.567   6.599   3.001
   49C       H6 1065   6.621   6.690   2.980
   49C       C5 1066   6.553   6.551   3.130
   49C       H5 1067   6.591   6.606   3.215
   49C       C4 1068   6.477   6.431   3.140
   49C       N4 1069   6.463   6.381   3.257
   49C      H41 1070   6.514   6.415   3.338
   49C      H42 1071   6.404   6.300   3.249
   49C       N3 1072   6.413   6.370   3.046
   49C       C2 1073   6.438   6.417   2.913
   49C       O2 1074   6.387   6.350   2.822
   49C      C3' 1075   6.446   6.807   2.731
   49C      H3' 1076   6.420   6.835   2.832
   49C      C2' 1077   6.411   6.659   2.707
   49C     H2'1 1078   6.320   6.636   2.762
   49C      O2' 1079   6.406   6.646   2.569
   49C     HO'2 1080   6.362   6.727   2.541
   49C      O3' 1081   6.371   6.899   2.641
   50U        P 1082   6.241   6.977   2.699
   50U      O1P 1083   6.184   7.061   2.587
   50U      O2P 1084   6.280   7.036   2.828
   50U      O5' 1085   6.145   6.850   2.720
   50U      C5' 1086   6.066   6.794   2.611
   50U     H5'1 1087   6.133   6.755   2.534
   50U     H5'2 1088   5.996   6.864   2.566
   50U      C4' 1089   5.980   6.672   2.654
   50U      H4' 1090   5.929   6.636   2.565
   50U      O4' 1091   6.053   6.564   2.707
   50U      C1' 1092   5.976   6.501   2.808
   50U      H1' 1093   5.971   6.394   2.785
   50U       N1 1094   6.030   6.514   2.946
   50U       C6 1095   6.129   6.608   2.967
   50U       H6 1096   6.175   6.665   2.888
   50U       C5 1097   6.177   6.619   3.098
   50U       H5 1098   6.262   6.681   3.120
   50U       C4 1099   6.125   6.538   3.207
   50U       O4 1100   6.165   6.549   3.320
   50U       N3 1101   6.020   6.455   3.176
   50U       H3 1102   5.961   6.430   3.252
   50U       C2 1103   5.971   6.443   3.049
   50U       O2 1104   5.871   6.374   3.043
   50U      C3' 1105   5.867   6.709   2.750
   50U      H3' 1106   5.895   6.764   2.840
   50U      C2' 1107   5.835   6.568   2.801
   50U     H2'1 1108   5.779   6.574   2.894
   50U      O2' 1109   5.765   6.491   2.703
   50U     HO'2 1110   5.689   6.534   2.664
   50U      O3' 1111   5.763   6.763   2.678
   51A        P 1112   5.691   6.891   2.747
   51A      O1P 1113   5.590   6.927   2.645
   51A      O2P 1114   5.801   6.991   2.773
   51A      O5' 1115   5.622   6.836   2.881
   51A      C5' 1116   5.511   6.752   2.865
   51A     H5'1 1117   5.531   6.666   2.801
   51A     H5'2 1118   5.429   6.814   2.829
   51A      C4' 1119   5.455   6.693   2.994
   51A      H4' 1120   5.366   6.632   2.978
   51A      O4' 1121   5.550   6.627   3.072
   51A      C1' 1122   5.522   6.638   3.211
   51A      H1' 1123   5.494   6.538   3.244
   51A       N9 1124   5.644   6.685   3.270
   51A       C8 1125   5.758   6.740   3.209
   51A       H8 1126   5.763   6.776   3.107
   51A       N7 1127   5.870   6.734   3.283
   51A       C5 1128   5.819   6.683   3.404
   51A       C6 1129   5.878   6.645   3.526
   51A       N6 1130   6.006   6.655   3.559
   51A      H61 1131   6.065   6.711   3.500
   51A      H62 1132   6.038   6.641   3.654
   51A       N1 1133   5.807   6.589   3.625
   51A       C2 1134   5.679   6.576   3.607
   51A       H2 1135   5.623   6.546   3.693
   51A       N3 1136   5.602   6.605   3.499
   51A       C4 1137   5.684   6.656   3.398
   51A      C3' 1138   5.409   6.800   3.087
   51A      H3' 1139   5.473   6.888   3.076
   51A      C2' 1140   5.410   6.738   3.224
   51A     H2'1 1141   5.432   6.813   3.301
   51A      O2' 1142   5.297   6.653   3.252
   51A     HO'2 1143   5.270   6.674   3.343
   51A      O3' 1144   5.281   6.850   3.057
   52U        P 1145   5.233   6.996   3.115
   52U      O1P 1146   5.091   7.023   3.077
   52U      O2P 1147   5.335   7.097   3.082
   52U      O5' 1148   5.236   6.985   3.275
   52U      C5' 1149   5.131   6.930   3.350
   52U     H5'1 1150   5.105   6.834   3.307
   52U     H5'2 1151   5.046   6.999   3.350
   52U      C4' 1152   5.157   6.911   3.494
   52U      H4' 1153   5.086   6.844   3.541
   52U      O4' 1154   5.279   6.841   3.497
   52U      C1' 1155   5.344   6.873   3.617
   52U      H1' 1156   5.326   6.784   3.677
   52U       N1 1157   5.490   6.902   3.610
   52U       C6 1158   5.546   6.976   3.507
   52U       H6 1159   5.484   6.999   3.422
   52U       C5 1160   5.677   7.017   3.513
   52U       H5 1161   5.724   7.079   3.437
   52U       C4 1162   5.767   6.970   3.618
   52U       O4 1163   5.885   6.992   3.620
   52U       N3 1164   5.702   6.891   3.713
   52U       H3 1165   5.748   6.854   3.795
   52U       C2 1166   5.574   6.849   3.712
   52U       O2 1167   5.532   6.776   3.803
   52U      C3' 1168   5.178   7.041   3.577
   52U      H3' 1169   5.236   7.115   3.522
   52U      C2' 1170   5.271   6.980   3.687
   52U     H2'1 1171   5.329   7.059   3.735
   52U      O2' 1172   5.196   6.919   3.783
   52U     HO'2 1173   5.155   6.994   3.825
   52U      O3' 1174   5.057   7.099   3.615
   53U        P 1175   5.057   7.237   3.689
   53U      O1P 1176   4.920   7.281   3.696
   53U      O2P 1177   5.152   7.331   3.632
   53U      O5' 1178   5.094   7.204   3.840
   53U      C5' 1179   5.000   7.148   3.932
   53U     H5'1 1180   4.961   7.060   3.880
   53U     H5'2 1181   4.919   7.218   3.953
   53U      C4' 1182   5.067   7.098   4.061
   53U      H4' 1183   4.989   7.059   4.127
   53U      O4' 1184   5.168   7.001   4.038
   53U      C1' 1185   5.275   7.029   4.131
   53U      H1' 1186   5.295   6.941   4.191
   53U       N1 1187   5.399   7.077   4.066
   53U       C6 1188   5.390   7.155   3.957
   53U       H6 1189   5.290   7.190   3.934
   53U       C5 1190   5.502   7.185   3.877
   53U       H5 1191   5.495   7.258   3.799
   53U       C4 1192   5.632   7.133   3.912
   53U       O4 1193   5.732   7.141   3.851
   53U       N3 1194   5.634   7.062   4.027
   53U       H3 1195   5.730   7.047   4.056
   53U       C2 1196   5.530   7.038   4.115
   53U       O2 1197   5.558   6.979   4.222
   53U      C3' 1198   5.127   7.210   4.145
   53U      H3' 1199   5.177   7.281   4.078
   53U      C2' 1200   5.229   7.138   4.228
   53U     H2'1 1201   5.307   7.207   4.260
   53U      O2' 1202   5.169   7.072   4.340
   53U     HO'2 1203   5.096   7.126   4.370
   53U      O3' 1204   5.044   7.279   4.238
   54C        P 1205   5.084   7.432   4.281
   54C      O1P 1206   4.970   7.483   4.361
   54C      O2P 1207   5.107   7.507   4.158
   54C      O5' 1208   5.212   7.418   4.368
   54C      C5' 1209   5.208   7.404   4.508
   54C     H5'1 1210   5.141   7.322   4.536
   54C     H5'2 1211   5.169   7.499   4.542
   54C      C4' 1212   5.341   7.366   4.561
   54C      H4' 1213   5.321   7.316   4.655
   54C      O4' 1214   5.419   7.280   4.477
   54C      C1' 1215   5.559   7.314   4.501
   54C      H1' 1216   5.609   7.223   4.535
   54C       N1 1217   5.631   7.353   4.375
   54C       C6 1218   5.561   7.394   4.269
   54C       H6 1219   5.454   7.402   4.280
   54C       C5 1220   5.627   7.410   4.148
   54C       H5 1221   5.567   7.429   4.059
   54C       C4 1222   5.768   7.405   4.149
   54C       N4 1223   5.838   7.417   4.042
   54C      H41 1224   5.793   7.449   3.957
   54C      H42 1225   5.938   7.404   4.054
   54C       N3 1226   5.837   7.366   4.260
   54C       C2 1227   5.774   7.348   4.377
   54C       O2 1228   5.841   7.332   4.476
   54C      C3' 1229   5.430   7.489   4.589
   54C      H3' 1230   5.433   7.551   4.498
   54C      C2' 1231   5.566   7.426   4.609
   54C     H2'1 1232   5.647   7.493   4.578
   54C      O2' 1233   5.575   7.372   4.740
   54C     HO'2 1234   5.498   7.404   4.787
   54C      O3' 1235   5.381   7.552   4.705
   55C        P 1236   5.423   7.702   4.728
   55C      O1P 1237   5.350   7.753   4.853
   55C      O2P 1238   5.415   7.786   4.608
   55C      O5' 1239   5.575   7.692   4.766
   55C      C5' 1240   5.615   7.673   4.898
   55C     H5'1 1241   5.587   7.568   4.912
   55C     H5'2 1242   5.563   7.745   4.962
   55C      C4' 1243   5.770   7.668   4.905
   55C      H4' 1244   5.799   7.664   5.009
   55C      O4' 1245   5.836   7.569   4.818
   55C      C1' 1246   5.954   7.640   4.773
   55C      H1' 1247   6.046   7.590   4.802
   55C       N1 1248   5.951   7.658   4.618
   55C       C6 1249   5.833   7.689   4.552
   55C       H6 1250   5.742   7.687   4.611
   55C       C5 1251   5.831   7.717   4.418
   55C       H5 1252   5.735   7.724   4.368
   55C       C4 1253   5.955   7.714   4.351
   55C       N4 1254   5.958   7.719   4.222
   55C      H41 1255   5.873   7.719   4.167
   55C      H42 1256   6.047   7.710   4.174
   55C       N3 1257   6.070   7.689   4.410
   55C       C2 1258   6.071   7.661   4.543
   55C       O2 1259   6.180   7.644   4.598
   55C      C3' 1260   5.812   7.803   4.858
   55C      H3' 1261   5.766   7.840   4.766
   55C      C2' 1262   5.960   7.783   4.837
   55C     H2'1 1263   5.985   7.859   4.762
   55C      O2' 1264   6.050   7.778   4.952
   55C     HO'2 1265   6.011   7.796   5.038
   55C      O3' 1266   5.791   7.900   4.964
   56G        P 1267   5.777   8.052   4.924
   56G      O1P 1268   5.773   8.130   5.049
   56G      O2P 1269   5.681   8.079   4.813
   56G      O5' 1270   5.919   8.093   4.868
   56G      C5' 1271   6.034   8.104   4.947
   56G     H5'1 1272   6.053   8.014   5.006
   56G     H5'2 1273   6.027   8.183   5.023
   56G      C4' 1274   6.158   8.132   4.853
   56G      H4' 1275   6.244   8.144   4.919
   56G      O4' 1276   6.189   8.021   4.766
   56G      C1' 1277   6.256   8.072   4.653
   56G      H1' 1278   6.345   8.012   4.638
   56G       N9 1279   6.168   8.049   4.533
   56G       C8 1280   6.036   8.037   4.523
   56G       H8 1281   5.967   8.033   4.606
   56G       N7 1282   5.991   8.033   4.399
   56G       C5 1283   6.110   8.039   4.325
   56G       C6 1284   6.131   8.028   4.184
   56G       O6 1285   6.060   7.981   4.096
   56G       N1 1286   6.256   8.057   4.135
   56G       H1 1287   6.265   8.074   4.037
   56G       C2 1288   6.348   8.104   4.229
   56G       N2 1289   6.465   8.148   4.187
   56G      H21 1290   6.489   8.151   4.089
   56G      H22 1291   6.540   8.157   4.253
   56G       N3 1292   6.342   8.088   4.361
   56G       C4 1293   6.216   8.063   4.405
   56G      C3' 1294   6.157   8.253   4.760
   56G      H3' 1295   6.071   8.251   4.693
   56G      C2' 1296   6.280   8.225   4.677
   56G     H2'1 1297   6.276   8.281   4.584
   56G      O2' 1298   6.404   8.229   4.748
   56G     HO'2 1299   6.456   8.304   4.719
   56G      O3' 1300   6.167   8.382   4.827
   57U        P 1301   6.100   8.511   4.753
   57U      O1P 1302   6.107   8.634   4.830
   57U      O2P 1303   5.965   8.468   4.703
   57U      O5' 1304   6.192   8.530   4.629
   57U      C5' 1305   6.331   8.576   4.631
   57U     H5'1 1306   6.401   8.510   4.681
   57U     H5'2 1307   6.323   8.674   4.676
   57U      C4' 1308   6.381   8.596   4.495
   57U      H4' 1309   6.488   8.615   4.497
   57U      O4' 1310   6.365   8.476   4.421
   57U      C1' 1311   6.356   8.504   4.285
   57U      H1' 1312   6.436   8.461   4.226
   57U       N1 1313   6.225   8.455   4.231
   57U       C6 1314   6.120   8.424   4.311
   57U       H6 1315   6.124   8.437   4.418
   57U       C5 1316   6.008   8.368   4.257
   57U       H5 1317   5.921   8.359   4.321
   57U       C4 1318   5.997   8.323   4.117
   57U       O4 1319   5.905   8.254   4.079
   57U       N3 1320   6.105   8.357   4.038
   57U       H3 1321   6.097   8.349   3.939
   57U       C2 1322   6.216   8.425   4.092
   57U       O2 1323   6.310   8.443   4.014
   57U      C3' 1324   6.310   8.704   4.410
   57U      H3' 1325   6.202   8.690   4.415
   57U      C2' 1326   6.362   8.657   4.276
   57U     H2'1 1327   6.307   8.695   4.191
   57U      O2' 1328   6.500   8.697   4.262
   57U     HO'2 1329   6.523   8.782   4.300
   57U      O3' 1330   6.355   8.833   4.453
   58A        P 1331   6.257   8.957   4.421
   58A      O1P 1332   6.325   9.085   4.453
   58A      O2P 1333   6.121   8.930   4.472
   58A      O5' 1334   6.241   8.949   4.259
   58A      C5' 1335   6.345   8.999   4.184
   58A     H5'1 1336   6.438   8.963   4.229
   58A     H5'2 1337   6.352   9.107   4.201
   58A      C4' 1338   6.336   8.960   4.033
   58A      H4' 1339   6.426   8.992   3.979
   58A      O4' 1340   6.296   8.833   4.005
   58A      C1' 1341   6.223   8.823   3.882
   58A      H1' 1342   6.279   8.772   3.804
   58A       N9 1343   6.091   8.747   3.908
   58A       C8 1344   6.040   8.725   4.033
   58A       H8 1345   6.080   8.764   4.125
   58A       N7 1346   5.926   8.662   4.023
   58A       C5 1347   5.903   8.635   3.889
   58A       C6 1348   5.805   8.569   3.815
   58A       N6 1349   5.703   8.498   3.856
   58A      H61 1350   5.682   8.497   3.955
   58A      H62 1351   5.653   8.437   3.793
   58A       N1 1352   5.808   8.574   3.680
   58A       C2 1353   5.914   8.632   3.625
   58A       H2 1354   5.908   8.652   3.520
   58A       N3 1355   6.017   8.691   3.679
   58A       C4 1356   6.010   8.687   3.813
   58A      C3' 1357   6.227   9.053   3.965
   58A      H3' 1358   6.145   9.057   4.035
   58A      C2' 1359   6.183   8.964   3.839
   58A     H2'1 1360   6.074   8.968   3.830
   58A      O2' 1361   6.249   8.994   3.717
   58A     HO'2 1362   6.203   9.073   3.687
   58A      O3' 1363   6.280   9.176   3.927
   59C        P 1364   6.179   9.285   3.872
   59C      O1P 1365   6.245   9.416   3.856
   59C      O2P 1366   6.063   9.278   3.965
   59C      O5' 1367   6.131   9.235   3.724
   59C      C5' 1368   6.184   9.287   3.604
   59C     H5'1 1369   6.292   9.273   3.604
   59C     H5'2 1370   6.167   9.394   3.610
   59C      C4' 1371   6.106   9.212   3.491
   59C      H4' 1372   6.164   9.203   3.398
   59C      O4' 1373   6.071   9.077   3.532
   59C      C1' 1374   5.945   9.038   3.482
   59C      H1' 1375   5.944   8.951   3.416
   59C       N1 1376   5.841   9.004   3.590
   59C       C6 1377   5.836   9.062   3.715
   59C       H6 1378   5.916   9.131   3.738
   59C       C5 1379   5.753   9.017   3.816
   59C       H5 1380   5.758   9.054   3.917
   59C       C4 1381   5.663   8.916   3.773
   59C       N4 1382   5.586   8.849   3.854
   59C      H41 1383   5.592   8.846   3.955
   59C      H42 1384   5.531   8.784   3.799
   59C       N3 1385   5.655   8.872   3.651
   59C       C2 1386   5.738   8.918   3.558
   59C       O2 1387   5.719   8.897   3.441
   59C      C3' 1388   5.974   9.282   3.447
   59C      H3' 1389   5.924   9.307   3.542
   59C      C2' 1390   5.902   9.157   3.397
   59C     H2'1 1391   5.794   9.171   3.394
   59C      O2' 1392   5.950   9.124   3.261
   59C     HO'2 1393   5.987   9.204   3.223
   59C      O3' 1394   5.972   9.393   3.359
   60U        P 1395   5.854   9.495   3.369
   60U      O1P 1396   5.873   9.594   3.268
   60U      O2P 1397   5.851   9.547   3.510
   60U      O5' 1398   5.713   9.428   3.335
   60U      C5' 1399   5.692   9.369   3.209
   60U     H5'1 1400   5.781   9.310   3.189
   60U     H5'2 1401   5.684   9.449   3.134
   60U      C4' 1402   5.572   9.282   3.197
   60U      H4' 1403   5.553   9.259   3.092
   60U      O4' 1404   5.586   9.170   3.278
   60U      C1' 1405   5.452   9.126   3.310
   60U      H1' 1406   5.415   9.034   3.264
   60U       N1 1407   5.430   9.114   3.459
   60U       C6 1408   5.514   9.187   3.546
   60U       H6 1409   5.589   9.252   3.503
   60U       C5 1410   5.486   9.181   3.678
   60U       H5 1411   5.552   9.232   3.747
   60U       C4 1412   5.379   9.096   3.733
   60U       O4 1413   5.355   9.088   3.853
   60U       N3 1414   5.305   9.024   3.638
   60U       H3 1415   5.225   8.974   3.674
   60U       C2 1416   5.320   9.048   3.503
   60U       O2 1417   5.232   9.001   3.423
   60U      C3' 1418   5.449   9.361   3.244
   60U      H3' 1419   5.472   9.398   3.343
   60U      C2' 1420   5.359   9.240   3.255
   60U     H2'1 1421   5.276   9.258   3.324
   60U      O2' 1422   5.307   9.200   3.128
   60U     HO'2 1423   5.260   9.279   3.102
   60U      O3' 1424   5.401   9.461   3.158
   61U        P 1425   5.315   9.586   3.209
   61U      O1P 1426   5.209   9.539   3.309
   61U      O2P 1427   5.269   9.658   3.089
   61U      O5' 1428   5.411   9.679   3.296
   61U      C5' 1429   5.536   9.715   3.249
   61U     H5'1 1430   5.523   9.767   3.154
   61U     H5'2 1431   5.611   9.636   3.238
   61U      C4' 1432   5.610   9.811   3.345
   61U      H4' 1433   5.709   9.828   3.304
   61U      O4' 1434   5.543   9.933   3.350
   61U      C1' 1435   5.504   9.956   3.489
   61U      H1' 1436   5.587  10.011   3.534
   61U       N1 1437   5.386  10.047   3.484
   61U       C6 1438   5.268  10.011   3.416
   61U       H6 1439   5.247   9.919   3.364
   61U       C5 1440   5.161  10.091   3.435
   61U       H5 1441   5.072  10.064   3.380
   61U       C4 1442   5.160  10.217   3.503
   61U       O4 1443   5.066  10.292   3.523
   61U       N3 1444   5.277  10.247   3.565
   61U       H3 1445   5.285  10.335   3.614
   61U       C2 1446   5.391  10.164   3.558
   61U       O2 1447   5.484  10.198   3.631
   61U      C3' 1448   5.612   9.750   3.491
   61U      H3' 1449   5.582   9.646   3.492
   61U      C2' 1450   5.488   9.816   3.553
   61U     H2'1 1451   5.396   9.767   3.520
   61U      O2' 1452   5.486   9.818   3.700
   61U     HO'2 1453   5.577   9.822   3.730
   61U      O3' 1454   5.732   9.783   3.562
   61U      H3T 1455   5.796   9.712   3.555
   62G      O5' 1456   4.907   8.063   3.457
   62G      H5T 1457   4.879   8.125   3.525
   62G      C5' 1458   4.854   8.108   3.329
   62G     H5'1 1459   4.750   8.140   3.341
   62G     H5'2 1460   4.860   8.026   3.258
   62G      C4' 1461   4.929   8.228   3.274
   62G      H4' 1462   4.878   8.255   3.181
   62G      O4' 1463   4.944   8.336   3.370
   62G      C1' 1464   5.061   8.409   3.332
   62G      H1' 1465   5.033   8.498   3.276
   62G       N9 1466   5.141   8.445   3.456
   62G       C8 1467   5.118   8.404   3.586
   62G       H8 1468   5.041   8.331   3.605
   62G       N7 1469   5.190   8.461   3.678
   62G       C5 1470   5.270   8.537   3.600
   62G       C6 1471   5.379   8.621   3.646
   62G       O6 1472   5.421   8.641   3.757
   62G       N1 1473   5.434   8.694   3.538
   62G       H1 1474   5.514   8.752   3.558
   62G       C2 1475   5.397   8.684   3.408
   62G       N2 1476   5.476   8.749   3.324
   62G      H21 1477   5.562   8.794   3.353
   62G      H22 1478   5.457   8.733   3.226
   62G       N3 1479   5.300   8.607   3.365
   62G       C4 1480   5.242   8.540   3.467
   62G      C3' 1481   5.071   8.183   3.252
   62G      H3' 1482   5.118   8.137   3.338
   62G      C2' 1483   5.136   8.321   3.220
   62G     H2'1 1484   5.242   8.313   3.240
   62G      O2' 1485   5.109   8.371   3.090
   62G     HO'2 1486   5.159   8.447   3.060
   62G      O3' 1487   5.079   8.087   3.144
   63U        P 1488   5.206   7.977   3.138
   63U      O1P 1489   5.174   7.887   3.023
   63U      O2P 1490   5.212   7.914   3.270
   63U      O5' 1491   5.349   8.044   3.110
   63U      C5' 1492   5.388   8.096   2.983
   63U     H5'1 1493   5.296   8.129   2.933
   63U     H5'2 1494   5.435   8.019   2.922
   63U      C4' 1495   5.486   8.215   3.001
   63U      H4' 1496   5.497   8.261   2.903
   63U      O4' 1497   5.447   8.313   3.103
   63U      C1' 1498   5.559   8.365   3.165
   63U      H1' 1499   5.563   8.474   3.159
   63U       N1 1500   5.553   8.340   3.313
   63U       C6 1501   5.474   8.238   3.373
   63U       H6 1502   5.409   8.175   3.313
   63U       C5 1503   5.465   8.231   3.508
   63U       H5 1504   5.412   8.146   3.549
   63U       C4 1505   5.546   8.307   3.600
   63U       O4 1506   5.556   8.285   3.719
   63U       N3 1507   5.630   8.394   3.531
   63U       H3 1508   5.682   8.457   3.591
   63U       C2 1509   5.635   8.418   3.395
   63U       O2 1510   5.718   8.503   3.353
   63U      C3' 1511   5.622   8.156   3.044
   63U      H3' 1512   5.615   8.093   3.133
   63U      C2' 1513   5.674   8.293   3.093
   63U     H2'1 1514   5.747   8.253   3.163
   63U      O2' 1515   5.732   8.368   2.996
   63U     HO'2 1516   5.783   8.301   2.950
   63U      O3' 1517   5.701   8.095   2.938
   64A        P 1518   5.800   7.982   2.975
   64A      O1P 1519   5.857   7.924   2.848
   64A      O2P 1520   5.745   7.887   3.072
   64A      O5' 1521   5.910   8.074   3.045
   64A      C5' 1522   6.030   8.119   2.970
   64A     H5'1 1523   6.015   8.190   2.887
   64A     H5'2 1524   6.088   8.032   2.939
   64A      C4' 1525   6.127   8.198   3.056
   64A      H4' 1526   6.201   8.246   2.991
   64A      O4' 1527   6.067   8.307   3.127
   64A      C1' 1528   6.137   8.327   3.252
   64A      H1' 1529   6.170   8.428   3.277
   64A       N9 1530   6.047   8.273   3.358
   64A       C8 1531   5.945   8.186   3.353
   64A       H8 1532   5.908   8.137   3.264
   64A       N7 1533   5.881   8.162   3.466
   64A       C5 1534   5.958   8.237   3.554
   64A       C6 1535   5.952   8.272   3.692
   64A       N6 1536   5.860   8.226   3.773
   64A      H61 1537   5.789   8.161   3.744
   64A      H62 1538   5.889   8.227   3.870
   64A       N1 1539   6.058   8.333   3.751
   64A       C2 1540   6.154   8.378   3.672
   64A       H2 1541   6.234   8.438   3.715
   64A       N3 1542   6.165   8.376   3.540
   64A       C4 1543   6.065   8.302   3.490
   64A      C3' 1544   6.221   8.124   3.158
   64A      H3' 1545   6.160   8.056   3.217
   64A      C2' 1546   6.265   8.242   3.246
   64A     H2'1 1547   6.288   8.194   3.341
   64A      O2' 1548   6.369   8.325   3.201
   64A     HO'2 1549   6.392   8.398   3.258
   64A      O3' 1550   6.329   8.067   3.092
   65C        P 1551   6.407   7.948   3.159
   65C      O1P 1552   6.513   7.897   3.065
   65C      O2P 1553   6.307   7.847   3.201
   65C      O5' 1554   6.481   8.014   3.287
   65C      C5' 1555   6.611   8.073   3.284
   65C     H5'1 1556   6.611   8.157   3.214
   65C     H5'2 1557   6.691   8.002   3.264
   65C      C4' 1558   6.637   8.132   3.428
   65C      H4' 1559   6.727   8.193   3.414
   65C      O4' 1560   6.533   8.225   3.478
   65C      C1' 1561   6.540   8.206   3.614
   65C      H1' 1562   6.554   8.301   3.665
   65C       N1 1563   6.417   8.143   3.664
   65C       C6 1564   6.329   8.070   3.581
   65C       H6 1565   6.336   8.064   3.474
   65C       C5 1566   6.225   8.001   3.634
   65C       H5 1567   6.151   7.964   3.565
   65C       C4 1568   6.203   8.011   3.775
   65C       N4 1569   6.103   7.945   3.827
   65C      H41 1570   6.040   7.910   3.756
   65C      H42 1571   6.080   7.948   3.925
   65C       N3 1572   6.290   8.065   3.855
   65C       C2 1573   6.390   8.137   3.803
   65C       O2 1574   6.460   8.198   3.881
   65C      C3' 1575   6.665   8.023   3.527
   65C      H3' 1576   6.587   7.948   3.530
   65C      C2' 1577   6.660   8.118   3.648
   65C     H2'1 1578   6.649   8.063   3.742
   65C      O2' 1579   6.771   8.193   3.675
   65C     HO'2 1580   6.774   8.277   3.628
   65C      O3' 1581   6.787   7.959   3.501
   66G        P 1582   6.827   7.822   3.572
   66G      O1P 1583   6.962   7.785   3.535
   66G      O2P 1584   6.719   7.721   3.554
   66G      O5' 1585   6.834   7.850   3.731
   66G      C5' 1586   6.950   7.901   3.799
   66G     H5'1 1587   6.974   8.002   3.766
   66G     H5'2 1588   7.032   7.834   3.775
   66G      C4' 1589   6.929   7.896   3.953
   66G      H4' 1590   7.019   7.928   4.005
   66G      O4' 1591   6.826   7.987   4.001
   66G      C1' 1592   6.767   7.925   4.113
   66G      H1' 1593   6.750   7.995   4.195
   66G       N9 1594   6.635   7.868   4.066
   66G       C8 1595   6.584   7.858   3.936
   66G       H8 1596   6.643   7.859   3.846
   66G       N7 1597   6.469   7.801   3.938
   66G       C5 1598   6.433   7.787   4.074
   66G       C6 1599   6.309   7.746   4.131
   66G       O6 1600   6.203   7.709   4.082
   66G       N1 1601   6.316   7.750   4.276
   66G       H1 1602   6.238   7.733   4.338
   66G       C2 1603   6.429   7.780   4.340
   66G       N2 1604   6.408   7.787   4.471
   66G      H21 1605   6.323   7.755   4.516
   66G      H22 1606   6.491   7.807   4.524
   66G       N3 1607   6.542   7.819   4.284
   66G       C4 1608   6.539   7.824   4.151
   66G      C3' 1609   6.895   7.758   4.006
   66G      H3' 1610   6.817   7.707   3.949
   66G      C2' 1611   6.849   7.801   4.144
   66G     H2'1 1612   6.795   7.729   4.205
   66G      O2' 1613   6.952   7.836   4.241
   66G     HO'2 1614   6.918   7.806   4.325
   66G      O3' 1615   7.008   7.674   4.002
   67G        P 1616   7.000   7.517   3.967
   67G      O1P 1617   7.139   7.468   3.979
   67G      O2P 1618   6.928   7.511   3.846
   67G      O5' 1619   6.919   7.438   4.080
   67G      C5' 1620   6.956   7.455   4.223
   67G     H5'1 1621   7.001   7.554   4.235
   67G     H5'2 1622   7.031   7.381   4.249
   67G      C4' 1623   6.838   7.432   4.322
   67G      H4' 1624   6.882   7.449   4.420
   67G      O4' 1625   6.732   7.520   4.293
   67G      C1' 1626   6.614   7.479   4.355
   67G      H1' 1627   6.576   7.552   4.427
   67G       N9 1628   6.510   7.465   4.247
   67G       C8 1629   6.522   7.475   4.110
   67G       H8 1630   6.620   7.484   4.066
   67G       N7 1631   6.415   7.448   4.044
   67G       C5 1632   6.324   7.427   4.143
   67G       C6 1633   6.179   7.393   4.130
   67G       O6 1634   6.116   7.392   4.022
   67G       N1 1635   6.115   7.378   4.253
   67G       H1 1636   6.014   7.377   4.254
   67G       C2 1637   6.183   7.389   4.369
   67G       N2 1638   6.122   7.378   4.484
   67G      H21 1639   6.022   7.364   4.488
   67G      H22 1640   6.177   7.398   4.566
   67G       N3 1641   6.314   7.415   4.382
   67G       C4 1642   6.380   7.431   4.264
   67G      C3' 1643   6.763   7.304   4.318
   67G      H3' 1644   6.741   7.278   4.215
   67G      C2' 1645   6.646   7.344   4.401
   67G     H2'1 1646   6.553   7.287   4.396
   67G      O2' 1647   6.678   7.351   4.542
   67G     HO'2 1648   6.607   7.390   4.594
   67G      O3' 1649   6.831   7.196   4.372
   68A        P 1650   6.774   7.045   4.382
   68A      O1P 1651   6.865   6.965   4.465
   68A      O2P 1652   6.756   6.995   4.248
   68A      O5' 1653   6.632   7.044   4.457
   68A      C5' 1654   6.627   7.046   4.593
   68A     H5'1 1655   6.665   7.135   4.643
   68A     H5'2 1656   6.693   6.976   4.646
   68A      C4' 1657   6.478   7.016   4.621
   68A      H4' 1658   6.456   7.025   4.728
   68A      O4' 1659   6.399   7.112   4.564
   68A      C1' 1660   6.269   7.055   4.527
   68A      H1' 1661   6.187   7.106   4.577
   68A       N9 1662   6.254   7.063   4.376
   68A       C8 1663   6.344   7.095   4.278
   68A       H8 1664   6.446   7.124   4.298
   68A       N7 1665   6.290   7.099   4.161
   68A       C5 1666   6.157   7.061   4.183
   68A       C6 1667   6.035   7.054   4.100
   68A       N6 1668   6.031   7.060   3.970
   68A      H61 1669   6.112   7.090   3.917
   68A      H62 1670   5.938   7.074   3.933
   68A       N1 1671   5.911   7.036   4.154
   68A       C2 1672   5.909   7.021   4.283
   68A       H2 1673   5.815   7.006   4.333
   68A       N3 1674   6.008   7.023   4.371
   68A       C4 1675   6.132   7.053   4.314
   68A      C3' 1676   6.425   6.881   4.574
   68A      H3' 1677   6.463   6.855   4.475
   68A      C2' 1678   6.277   6.907   4.574
   68A     H2'1 1679   6.230   6.843   4.499
   68A      O2' 1680   6.216   6.887   4.702
   68A     HO'2 1681   6.287   6.857   4.759
   68A      O3' 1682   6.466   6.782   4.664
   69A        P 1683   6.466   6.625   4.620
   69A      O1P 1684   6.499   6.548   4.741
   69A      O2P 1685   6.551   6.612   4.503
   69A      O5' 1686   6.320   6.594   4.577
   69A      C5' 1687   6.220   6.569   4.678
   69A     H5'1 1688   6.200   6.659   4.736
   69A     H5'2 1689   6.244   6.487   4.746
   69A      C4' 1690   6.083   6.540   4.626
   69A      H4' 1691   6.015   6.522   4.710
   69A      O4' 1692   6.040   6.657   4.551
   69A      C1' 1693   5.961   6.621   4.436
   69A      H1' 1694   5.868   6.677   4.442
   69A       N9 1695   6.028   6.652   4.309
   69A       C8 1696   6.162   6.656   4.276
   69A       H8 1697   6.239   6.644   4.350
   69A       N7 1698   6.184   6.685   4.147
   69A       C5 1699   6.056   6.700   4.089
   69A       C6 1700   6.002   6.746   3.963
   69A       N6 1701   6.074   6.768   3.854
   69A      H61 1702   6.173   6.749   3.845
   69A      H62 1703   6.028   6.819   3.780
   69A       N1 1704   5.874   6.761   3.946
   69A       C2 1705   5.789   6.739   4.047
   69A       H2 1706   5.682   6.744   4.029
   69A       N3 1707   5.824   6.713   4.171
   69A       C4 1708   5.962   6.688   4.189
   69A      C3' 1709   6.072   6.422   4.522
   69A      H3' 1710   6.161   6.430   4.460
   69A      C2' 1711   5.941   6.467   4.448
   69A     H2'1 1712   5.928   6.419   4.351
   69A      O2' 1713   5.827   6.448   4.531
   69A     HO'2 1714   5.832   6.362   4.574
   69A      O3' 1715   6.049   6.293   4.586
   70U        P 1716   6.096   6.163   4.505
   70U      O1P 1717   6.092   6.042   4.593
   70U      O2P 1718   6.230   6.203   4.446
   70U      O5' 1719   5.985   6.153   4.394
   70U      C5' 1720   5.868   6.076   4.424
   70U     H5'1 1721   5.818   6.122   4.508
   70U     H5'2 1722   5.907   5.978   4.453
   70U      C4' 1723   5.775   6.078   4.307
   70U      H4' 1724   5.675   6.045   4.338
   70U      O4' 1725   5.752   6.214   4.264
   70U      C1' 1726   5.725   6.216   4.123
   70U      H1' 1727   5.623   6.251   4.105
   70U       N1 1728   5.819   6.297   4.053
   70U       C6 1729   5.945   6.317   4.104
   70U       H6 1730   5.979   6.295   4.204
   70U       C5 1731   6.039   6.364   4.018
   70U       H5 1732   6.140   6.373   4.056
   70U       C4 1733   6.010   6.405   3.884
   70U       O4 1734   6.092   6.453   3.811
   70U       N3 1735   5.876   6.401   3.850
   70U       H3 1736   5.855   6.463   3.773
   70U       C2 1737   5.776   6.356   3.931
   70U       O2 1738   5.661   6.354   3.889
   70U      C3' 1739   5.820   5.998   4.186
   70U      H3' 1740   5.926   6.015   4.167
   70U      C2' 1741   5.739   6.064   4.077
   70U     H2'1 1742   5.796   6.061   3.985
   70U      O2' 1743   5.612   6.006   4.062
   70U     HO'2 1744   5.601   5.991   3.968
   70U      O3' 1745   5.795   5.859   4.191
   71A        P 1746   5.845   5.757   4.079
   71A      O1P 1747   5.815   5.622   4.125
   71A      O2P 1748   5.989   5.786   4.050
   71A      O5' 1749   5.775   5.776   3.934
   71A      C5' 1750   5.640   5.719   3.916
   71A     H5'1 1751   5.575   5.746   3.999
   71A     H5'2 1752   5.641   5.612   3.895
   71A      C4' 1753   5.581   5.783   3.793
   71A      H4' 1754   5.477   5.754   3.780
   71A      O4' 1755   5.589   5.924   3.794
   71A      C1' 1756   5.601   5.971   3.659
   71A      H1' 1757   5.515   6.033   3.634
   71A       N9 1758   5.737   6.042   3.639
   71A       C8 1759   5.849   6.049   3.723
   71A       H8 1760   5.861   5.976   3.801
   71A       N7 1761   5.945   6.125   3.682
   71A       C5 1762   5.885   6.185   3.571
   71A       C6 1763   5.933   6.279   3.474
   71A       N6 1764   6.056   6.331   3.480
   71A      H61 1765   6.116   6.292   3.550
   71A      H62 1766   6.083   6.417   3.435
   71A       N1 1767   5.850   6.336   3.387
   71A       C2 1768   5.737   6.282   3.369
   71A       H2 1769   5.671   6.330   3.299
   71A       N3 1770   5.677   6.183   3.439
   71A       C4 1771   5.763   6.136   3.540
   71A      C3' 1772   5.652   5.737   3.664
   71A      H3' 1773   5.760   5.751   3.672
   71A      C2' 1774   5.596   5.844   3.568
   71A     H2'1 1775   5.669   5.846   3.488
   71A      O2' 1776   5.465   5.823   3.517
   71A     HO'2 1777   5.455   5.878   3.439
   71A      O3' 1778   5.628   5.610   3.619
   72G        P 1779   5.733   5.532   3.529
   72G      O1P 1780   5.675   5.406   3.490
   72G      O2P 1781   5.862   5.523   3.597
   72G      O5' 1782   5.749   5.625   3.394
   72G      C5' 1783   5.639   5.625   3.311
   72G     H5'1 1784   5.550   5.656   3.367
   72G     H5'2 1785   5.628   5.525   3.269
   72G      C4' 1786   5.647   5.722   3.197
   72G      H4' 1787   5.549   5.718   3.150
   72G      O4' 1788   5.661   5.863   3.232
   72G      C1' 1789   5.760   5.915   3.141
   72G      H1' 1790   5.723   6.006   3.093
   72G       N9 1791   5.892   5.945   3.209
   72G       C8 1792   5.928   5.927   3.344
   72G       H8 1793   5.865   5.883   3.420
   72G       N7 1794   6.041   5.980   3.378
   72G       C5 1795   6.087   6.049   3.262
   72G       C6 1796   6.203   6.128   3.235
   72G       O6 1797   6.291   6.162   3.314
   72G       N1 1798   6.205   6.177   3.107
   72G       H1 1799   6.271   6.247   3.076
   72G       C2 1800   6.117   6.138   3.014
   72G       N2 1801   6.136   6.192   2.895
   72G      H21 1802   6.224   6.238   2.874
   72G      H22 1803   6.073   6.165   2.820
   72G       N3 1804   6.016   6.053   3.031
   72G       C4 1805   5.997   6.020   3.158
   72G      C3' 1806   5.760   5.686   3.101
   72G      H3' 1807   5.855   5.673   3.151
   72G      C2' 1808   5.771   5.824   3.023
   72G     H2'1 1809   5.866   5.837   2.971
   72G      O2' 1810   5.653   5.847   2.939
   72G     HO'2 1811   5.677   5.906   2.866
   72G      O3' 1812   5.729   5.576   3.020
   73A        P 1813   5.851   5.493   2.958
   73A      O1P 1814   5.794   5.395   2.858
   73A      O2P 1815   5.920   5.429   3.074
   73A      O5' 1816   5.949   5.592   2.880
   73A      C5' 1817   5.905   5.641   2.753
   73A     H5'1 1818   5.799   5.668   2.748
   73A     H5'2 1819   5.894   5.559   2.682
   73A      C4' 1820   6.005   5.730   2.689
   73A      H4' 1821   5.968   5.776   2.597
   73A      O4' 1822   6.041   5.840   2.773
   73A      C1' 1823   6.175   5.877   2.757
   73A      H1' 1824   6.182   5.982   2.729
   73A       N9 1825   6.245   5.857   2.890
   73A       C8 1826   6.217   5.775   2.994
   73A       H8 1827   6.132   5.709   3.005
   73A       N7 1828   6.302   5.780   3.091
   73A       C5 1829   6.392   5.884   3.056
   73A       C6 1830   6.501   5.953   3.117
   73A       N6 1831   6.546   5.931   3.237
   73A      H61 1832   6.505   5.857   3.294
   73A      H62 1833   6.620   5.993   3.265
   73A       N1 1834   6.557   6.054   3.055
   73A       C2 1835   6.520   6.084   2.934
   73A       H2 1836   6.568   6.168   2.888
   73A       N3 1837   6.419   6.029   2.868
   73A       C4 1838   6.356   5.929   2.935
   73A      C3' 1839   6.142   5.665   2.663
   73A      H3' 1840   6.180   5.613   2.750
   73A      C2' 1841   6.237   5.788   2.649
   73A     H2'1 1842   6.343   5.777   2.673
   73A      O2' 1843   6.227   5.848   2.518
   73A     HO'2 1844   6.238   5.778   2.453
   73A      O3' 1845   6.164   5.569   2.560
   74U        P 1846   6.288   5.468   2.557
   74U      O1P 1847   6.270   5.382   2.441
   74U      O2P 1848   6.305   5.405   2.694
   74U      O5' 1849   6.407   5.570   2.535
   74U      C5' 1850   6.448   5.617   2.403
   74U     H5'1 1851   6.362   5.663   2.355
   74U     H5'2 1852   6.477   5.529   2.346
   74U      C4' 1853   6.560   5.726   2.414
   74U      H4' 1854   6.559   5.769   2.314
   74U      O4' 1855   6.536   5.826   2.519
   74U      C1' 1856   6.655   5.851   2.583
   74U      H1' 1857   6.665   5.959   2.584
   74U       N1 1858   6.666   5.816   2.726
   74U       C6 1859   6.611   5.699   2.779
   74U       H6 1860   6.552   5.630   2.721
   74U       C5 1861   6.629   5.667   2.909
   74U       H5 1862   6.591   5.576   2.951
   74U       C4 1863   6.726   5.742   2.991
   74U       O4 1864   6.749   5.716   3.109
   74U       N3 1865   6.782   5.852   2.931
   74U       H3 1866   6.847   5.909   2.983
   74U       C2 1867   6.748   5.894   2.804
   74U       O2 1868   6.808   5.993   2.767
   74U      C3' 1869   6.695   5.663   2.443
   74U      H3' 1870   6.686   5.579   2.512
   74U      C2' 1871   6.769   5.794   2.494
   74U     H2'1 1872   6.860   5.772   2.550
   74U      O2' 1873   6.787   5.888   2.384
   74U     HO'2 1874   6.849   5.847   2.323
   74U      O3' 1875   6.759   5.616   2.318
   75A        P 1876   6.887   5.519   2.323
   75A      O1P 1877   6.910   5.483   2.186
   75A      O2P 1878   6.857   5.420   2.429
   75A      O5' 1879   7.010   5.601   2.369
   75A      C5' 1880   7.071   5.702   2.291
   75A     H5'1 1881   6.992   5.776   2.277
   75A     H5'2 1882   7.107   5.673   2.192
   75A      C4' 1883   7.171   5.773   2.380
   75A      H4' 1884   7.219   5.854   2.324
   75A      O4' 1885   7.112   5.824   2.500
   75A      C1' 1886   7.192   5.810   2.619
   75A      H1' 1887   7.216   5.909   2.658
   75A       N9 1888   7.129   5.726   2.734
   75A       C8 1889   7.027   5.640   2.728
   75A       H8 1890   6.969   5.626   2.637
   75A       N7 1891   6.983   5.590   2.838
   75A       C5 1892   7.067   5.657   2.931
   75A       C6 1893   7.081   5.653   3.070
   75A       N6 1894   7.015   5.576   3.151
   75A      H61 1895   6.955   5.505   3.111
   75A      H62 1896   7.047   5.577   3.246
   75A       N1 1897   7.167   5.736   3.133
   75A       C2 1898   7.252   5.807   3.059
   75A       H2 1899   7.328   5.873   3.101
   75A       N3 1900   7.249   5.818   2.926
   75A       C4 1901   7.156   5.738   2.866
   75A      C3' 1902   7.278   5.674   2.430
   75A      H3' 1903   7.225   5.581   2.450
   75A      C2' 1904   7.321   5.749   2.558
   75A     H2'1 1905   7.355   5.682   2.636
   75A      O2' 1906   7.413   5.856   2.526
   75A     HO'2 1907   7.499   5.822   2.551
   75A      O3' 1908   7.392   5.644   2.343
   76A        P 1909   7.482   5.512   2.364
   76A      O1P 1910   7.576   5.501   2.249
   76A      O2P 1911   7.404   5.393   2.398
   76A      O5' 1912   7.566   5.547   2.499
   76A      C5' 1913   7.662   5.645   2.497
   76A     H5'1 1914   7.625   5.736   2.449
   76A     H5'2 1915   7.741   5.616   2.428
   76A      C4' 1916   7.720   5.681   2.634
   76A      H4' 1917   7.789   5.764   2.619
   76A      O4' 1918   7.617   5.726   2.723
   76A      C1' 1919   7.643   5.670   2.847
   76A      H1' 1920   7.640   5.748   2.924
   76A       N9 1921   7.523   5.578   2.898
   76A       C8 1922   7.439   5.497   2.826
   76A       H8 1923   7.451   5.487   2.719
   76A       N7 1924   7.359   5.427   2.899
   76A       C5 1925   7.389   5.469   3.029
   76A       C6 1926   7.349   5.431   3.157
   76A       N6 1927   7.259   5.334   3.172
   76A      H61 1928   7.233   5.279   3.091
   76A      H62 1929   7.233   5.308   3.266
   76A       N1 1930   7.392   5.489   3.268
   76A       C2 1931   7.483   5.582   3.251
   76A       H2 1932   7.521   5.626   3.342
   76A       N3 1933   7.542   5.613   3.137
   76A       C4 1934   7.487   5.560   3.027
   76A      C3' 1935   7.796   5.565   2.696
   76A      H3' 1936   7.744   5.474   2.667
   76A      C2' 1937   7.777   5.597   2.845
   76A     H2'1 1938   7.769   5.504   2.903
   76A      O2' 1939   7.880   5.676   2.910
   76A     HO'2 1940   7.958   5.620   2.911
   76A      O3' 1941   7.930   5.554   2.661
   77U        P 1942   8.016   5.425   2.693
   77U      O1P 1943   8.138   5.426   2.610
   77U      O2P 1944   7.927   5.313   2.680
   77U      O5' 1945   8.050   5.425   2.852
   77U      C5' 1946   8.152   5.506   2.909
   77U     H5'1 1947   8.129   5.612   2.899
   77U     H5'2 1948   8.244   5.480   2.856
   77U      C4' 1949   8.155   5.477   3.059
   77U      H4' 1950   8.222   5.550   3.104
   77U      O4' 1951   8.025   5.501   3.121
   77U      C1' 1952   8.000   5.409   3.228
   77U      H1' 1953   7.999   5.460   3.325
   77U       N1 1954   7.880   5.320   3.208
   77U       C6 1955   7.821   5.301   3.081
   77U       H6 1956   7.877   5.330   2.993
   77U       C5 1957   7.695   5.249   3.067
   77U       H5 1958   7.642   5.232   2.975
   77U       C4 1959   7.615   5.213   3.185
   77U       O4 1960   7.509   5.149   3.184
   77U       N3 1961   7.678   5.239   3.306
   77U       H3 1962   7.633   5.215   3.394
   77U       C2 1963   7.803   5.278   3.319
   77U       O2 1964   7.857   5.271   3.436
   77U      C3' 1965   8.187   5.328   3.091
   77U      H3' 1966   8.137   5.265   3.017
   77U      C2' 1967   8.130   5.324   3.233
   77U     H2'1 1968   8.113   5.222   3.267
   77U      O2' 1969   8.229   5.385   3.312
   77U     HO'2 1970   8.310   5.367   3.263
   77U      O3' 1971   8.329   5.309   3.101
   78U        P 1972   8.378   5.172   3.064
   78U      O1P 1973   8.526   5.186   3.065
   78U      O2P 1974   8.312   5.136   2.936
   78U      O5' 1975   8.340   5.063   3.171
   78U      C5' 1976   8.393   5.058   3.306
   78U     H5'1 1977   8.381   5.161   3.341
   78U     H5'2 1978   8.498   5.031   3.315
   78U      C4' 1979   8.300   4.976   3.398
   78U      H4' 1980   8.357   4.954   3.488
   78U      O4' 1981   8.175   5.025   3.432
   78U      C1' 1982   8.088   4.917   3.466
   78U      H1' 1983   8.049   4.913   3.568
   78U       N1 1984   7.967   4.909   3.381
   78U       C6 1985   7.963   4.956   3.252
   78U       H6 1986   8.053   5.007   3.220
   78U       C5 1987   7.857   4.934   3.175
   78U       H5 1988   7.869   4.965   3.073
   78U       C4 1989   7.739   4.866   3.223
   78U       O4 1990   7.638   4.827   3.156
   78U       N3 1991   7.741   4.839   3.354
   78U       H3 1992   7.664   4.790   3.397
   78U       C2 1993   7.848   4.855   3.442
   78U       O2 1994   7.847   4.809   3.555
   78U      C3' 1995   8.270   4.836   3.334
   78U      H3' 1996   8.215   4.847   3.241
   78U      C2' 1997   8.166   4.785   3.436
   78U     H2'1 1998   8.105   4.708   3.390
   78U      O2' 1999   8.214   4.743   3.560
   78U     HO'2 2000   8.304   4.712   3.553
   78U      O3' 2001   8.382   4.752   3.319
   79A        P 2002   8.386   4.608   3.244
   79A      O1P 2003   8.522   4.563   3.272
   79A      O2P 2004   8.344   4.630   3.105
   79A      O5' 2005   8.275   4.515   3.316
   79A      C5' 2006   8.310   4.438   3.433
   79A     H5'1 2007   8.339   4.508   3.512
   79A     H5'2 2008   8.398   4.374   3.423
   79A      C4' 2009   8.194   4.346   3.475
   79A      H4' 2010   8.225   4.298   3.567
   79A      O4' 2011   8.080   4.420   3.509
   79A      C1' 2012   7.968   4.335   3.479
   79A      H1' 2013   7.918   4.310   3.572
   79A       N9 2014   7.882   4.401   3.381
   79A       C8 2015   7.913   4.501   3.294
   79A       H8 2016   8.007   4.553   3.293
   79A       N7 2017   7.818   4.540   3.215
   79A       C5 2018   7.719   4.448   3.253
   79A       C6 2019   7.583   4.434   3.213
   79A       N6 2020   7.528   4.501   3.114
   79A      H61 2021   7.595   4.563   3.070
   79A      H62 2022   7.433   4.490   3.083
   79A       N1 2023   7.505   4.336   3.263
   79A       C2 2024   7.556   4.265   3.359
   79A       H2 2025   7.493   4.191   3.405
   79A       N3 2026   7.676   4.272   3.413
   79A       C4 2027   7.751   4.366   3.354
   79A      C3' 2028   8.156   4.253   3.363
   79A      H3' 2029   8.143   4.312   3.272
   79A      C2' 2030   8.024   4.213   3.415
   79A     H2'1 2031   7.966   4.182   3.328
   79A      O2' 2032   8.022   4.111   3.517
   79A     HO'2 2033   8.039   4.027   3.474
   79A      O3' 2034   8.244   4.143   3.346
   80A        P 2035   8.247   4.071   3.200
   80A      O1P 2036   8.351   3.964   3.202
   80A      O2P 2037   8.265   4.173   3.103
   80A      O5' 2038   8.103   4.004   3.184
   80A      C5' 2039   8.072   3.881   3.247
   80A     H5'1 2040   8.102   3.879   3.352
   80A     H5'2 2041   8.131   3.804   3.197
   80A      C4' 2042   7.923   3.845   3.250
   80A      H4' 2043   7.901   3.757   3.310
   80A      O4' 2044   7.843   3.956   3.290
   80A      C1' 2045   7.714   3.940   3.218
   80A      H1' 2046   7.632   3.928   3.288
   80A       N9 2047   7.697   4.053   3.127
   80A       C8 2048   7.784   4.150   3.066
   80A       H8 2049   7.886   4.162   3.098
   80A       N7 2050   7.719   4.233   2.992
   80A       C5 2051   7.585   4.184   2.989
   80A       C6 2052   7.461   4.227   2.933
   80A       N6 2053   7.452   4.329   2.848
   80A      H61 2054   7.539   4.379   2.841
   80A      H62 2055   7.363   4.358   2.810
   80A       N1 2056   7.353   4.162   2.953
   80A       C2 2057   7.356   4.060   3.034
   80A       H2 2058   7.270   3.995   3.036
   80A       N3 2059   7.456   4.020   3.111
   80A       C4 2060   7.570   4.084   3.077
   80A      C3' 2061   7.870   3.807   3.112
   80A      H3' 2062   7.913   3.867   3.032
   80A      C2' 2063   7.718   3.813   3.140
   80A     H2'1 2064   7.669   3.821   3.042
   80A      O2' 2065   7.657   3.701   3.206
   80A     HO'2 2066   7.685   3.624   3.155
   80A      O3' 2067   7.893   3.666   3.094
   81U        P 2068   7.886   3.596   2.948
   81U      O1P 2069   7.980   3.487   2.949
   81U      O2P 2070   7.897   3.706   2.856
   81U      O5' 2071   7.745   3.529   2.934
   81U      C5' 2072   7.715   3.403   2.985
   81U     H5'1 2073   7.748   3.397   3.088
   81U     H5'2 2074   7.751   3.322   2.921
   81U      C4' 2075   7.567   3.367   2.992
   81U      H4' 2076   7.564   3.275   3.051
   81U      O4' 2077   7.494   3.469   3.056
   81U      C1' 2078   7.366   3.492   2.989
   81U      H1' 2079   7.286   3.488   3.063
   81U       N1 2080   7.346   3.628   2.938
   81U       C6 2081   7.449   3.700   2.883
   81U       H6 2082   7.550   3.673   2.910
   81U       C5 2083   7.430   3.814   2.809
   81U       H5 2084   7.506   3.879   2.768
   81U       C4 2085   7.291   3.860   2.784
   81U       O4 2086   7.254   3.967   2.734
   81U       N3 2087   7.189   3.777   2.838
   81U       H3 2088   7.095   3.810   2.850
   81U       C2 2089   7.212   3.672   2.925
   81U       O2 2090   7.112   3.621   2.979
   81U      C3' 2091   7.499   3.335   2.865
   81U      H3' 2092   7.541   3.397   2.785
   81U      C2' 2093   7.347   3.373   2.886
   81U     H2'1 2094   7.289   3.394   2.797
   81U      O2' 2095   7.266   3.293   2.968
   81U     HO'2 2096   7.230   3.214   2.926
   81U      O3' 2097   7.497   3.199   2.821
   82U        P 2098   7.447   3.162   2.668
   82U      O1P 2099   7.537   3.050   2.622
   82U      O2P 2100   7.432   3.280   2.584
   82U      O5' 2101   7.304   3.106   2.683
   82U      C5' 2102   7.276   2.981   2.755
   82U     H5'1 2103   7.319   2.982   2.855
   82U     H5'2 2104   7.310   2.890   2.705
   82U      C4' 2105   7.128   2.959   2.767
   82U      H4' 2106   7.119   2.869   2.828
   82U      O4' 2107   7.061   3.077   2.823
   82U      C1' 2108   6.948   3.126   2.742
   82U      H1' 2109   6.848   3.097   2.776
   82U       N1 2110   6.937   3.276   2.726
   82U       C6 2111   7.048   3.346   2.681
   82U       H6 2112   7.140   3.293   2.662
   82U       C5 2113   7.041   3.483   2.670
   82U       H5 2114   7.128   3.533   2.629
   82U       C4 2115   6.922   3.562   2.696
   82U       O4 2116   6.913   3.682   2.692
   82U       N3 2117   6.825   3.481   2.740
   82U       H3 2118   6.754   3.529   2.793
   82U       C2 2119   6.826   3.345   2.761
   82U       O2 2120   6.727   3.285   2.808
   82U      C3' 2121   7.051   2.928   2.637
   82U      H3' 2122   7.123   2.900   2.560
   82U      C2' 2123   6.962   3.058   2.605
   82U     H2'1 2124   7.021   3.118   2.535
   82U      O2' 2125   6.837   3.023   2.546
   82U     HO'2 2126   6.855   2.977   2.464
   82U      O3' 2127   6.956   2.823   2.663
   82U      H3T 2128   6.920   2.797   2.578
   8.67032   8.67032   6.13104   0.00000   0.00000   0.00000   0.00000   4.33483   4.33483
