# Supplementary material for: Constant-pH Molecular Dynamics of Cationic Peptide Dendrimers Binding to siRNA
Source: J Chem Inf Model. 2026 Feb 5;66(8):4734–43. doi: 10.1021/acs.jcim.5c02636 (PMC13126635; doi:10.1021/acs.jcim.5c02636)
Supplement: Supplementary file 2 [file ci5c02636_si_002.zip › zip/MH18D3_05_in_1.gro]

Protein t=   0.00000
 2128
    1LY0      N    1   7.478   7.186   3.923  0.1001  0.2310  0.3273
    1LY0     H1    2   7.510   7.120   3.853  2.0985  0.5906  0.8365
    1LY0     H2    3   7.547   7.172   3.995  0.5806 -2.6717 -0.5914
    1LY0     H3    4   7.389   7.151   3.954 -0.6879  1.8394  0.0032
    1LY0     CA    5   7.474   7.322   3.862  0.0631 -0.4301 -0.2900
    1LY0     HA    6   7.398   7.330   3.785 -0.8299  2.0362  0.7402
    1LY0     CB    7   7.440   7.434   3.955  0.5366 -0.5496 -0.4132
    1LY0    HB1    8   7.449   7.525   3.895 -0.2824 -0.5221 -0.5103
    1LY0    HB2    9   7.508   7.448   4.039 -0.4398  1.0542  0.1570
    1LY0     CG   10   7.300   7.433   4.004  0.5624  0.8426 -0.1407
    1LY0    HG1   11   7.282   7.343   4.063  1.2109  1.0414  0.3738
    1LY0    HG2   12   7.234   7.426   3.918  2.0473  0.7374 -1.3006
    1LY0     CD   13   7.280   7.564   4.086 -0.2357  0.8278  0.0970
    1LY0    HD1   14   7.313   7.650   4.026 -0.3073  0.5344 -0.3691
    1LY0    HD2   15   7.332   7.549   4.180  2.0601 -3.9295 -1.6371
    1LY0     CE   16   7.131   7.579   4.103  0.1075 -0.7938 -0.1441
    1LY0    HE1   17   7.076   7.489   4.129 -3.2197  0.8971 -0.8638
    1LY0    HE2   18   7.099   7.633   4.014  1.9254 -1.0025 -0.9744
    1LY0     NZ   19   7.105   7.675   4.216  0.2858 -0.3243 -0.3365
    1LY0    HZ1   20   7.111   7.771   4.187  1.9149 -0.0910  0.6363
    1LY0    HZ2   21   7.015   7.653   4.255  0.4210  1.7631  1.3018
    1LY0    HZ3   22   7.171   7.638   4.284  0.9725  0.5921 -0.4828
    1LY0      C   23   7.619   7.356   3.802  0.0992 -0.0518  0.2741
    1LY0      O   24   7.715   7.338   3.873 -0.5036 -0.3209 -0.3585
    2LER      N   25   7.631   7.411   3.679  0.4559  0.4950  0.3120
    2LER      H   26   7.544   7.437   3.635 -0.7969 -2.6021  0.6565
    2LER     CA   27   7.751   7.426   3.599  0.7625  0.2005  0.7113
    2LER     HA   28   7.792   7.327   3.579 -2.9536 -1.6307  1.1872
    2LER     CB   29   7.711   7.500   3.469 -0.1346 -0.0794 -0.3613
    2LER    HB1   30   7.800   7.538   3.418 -0.9621  2.8277  0.1947
    2LER    HB2   31   7.657   7.589   3.500 -0.3388 -0.8861  1.7610
    2LER     CG   32   7.634   7.424   3.365  0.1115 -0.0863  0.2470
    2LER     HG   33   7.547   7.383   3.417  1.3508 -0.9393  1.7256
    2LER    CD1   34   7.582   7.509   3.246  0.0018 -0.7529  0.1016
    2LER   HD11   35   7.553   7.606   3.287  1.1421 -0.0573 -0.6666
    2LER   HD12   36   7.658   7.536   3.173  1.0296 -0.8570  1.1044
    2LER   HD13   37   7.499   7.454   3.202 -1.2887 -0.8196  2.4415
    2LER    CD2   38   7.713   7.301   3.321  0.0629 -0.4548  0.0659
    2LER   HD21   39   7.644   7.262   3.246 -1.2475  1.4160  0.2309
    2LER   HD22   40   7.807   7.327   3.273 -0.5677  0.5424 -0.6917
    2LER   HD23   41   7.716   7.231   3.404 -2.1159 -1.3566 -0.5276
    2LER      C   42   7.859   7.506   3.681 -0.3636  0.2549  0.8891
    2LER      O   43   7.978   7.459   3.674  0.4709  0.7338 -0.8580
    3LYR      N   44   7.816   7.603   3.759 -0.8743  0.1437 -0.6265
    3LYR      H   45   7.717   7.621   3.760 -1.0007 -0.3669  1.7807
    3LYR     CA   46   7.904   7.686   3.849  0.1997  0.4139  0.9087
    3LYR     HA   47   7.845   7.749   3.915 -0.8334 -1.2866  1.6875
    3LYR     CB   48   8.006   7.772   3.777 -0.0302 -0.0834 -0.1503
    3LYR    HB1   49   8.073   7.703   3.726 -0.8669 -1.6932  0.8518
    3LYR    HB2   50   8.064   7.821   3.856  1.1387 -2.8494  0.8029
    3LYR     CG   51   7.960   7.889   3.688  0.2417 -0.1738 -0.1086
    3LYR    HG1   52   7.898   7.845   3.610 -0.0347 -0.4013  0.2368
    3LYR    HG2   53   8.046   7.932   3.636  0.1424  1.0063  0.6775
    3LYR     CD   54   7.891   7.997   3.774  0.9494 -0.4002 -0.1545
    3LYR    HD1   55   7.829   7.947   3.848  3.3433  1.2213  3.2015
    3LYR    HD2   56   7.821   8.062   3.720 -1.5414 -0.8424  2.3425
    3LYR     CE   57   7.993   8.088   3.850 -0.3650  0.2660  0.0134
    3LYR    HE1   58   8.053   8.148   3.781 -0.7731  2.5343  1.5471
    3LYR    HE2   59   8.058   8.031   3.916  0.2407  0.6175 -0.2699
    3LYR     NZ   60   7.908   8.174   3.935 -0.3245 -0.6115  0.9475
    3LYR    HZ1   61   7.881   8.138   4.026  0.6080  0.2979  1.6027
    3LYR      C   62   7.973   7.590   3.943  0.0331 -0.0069  0.1770
    3LYR      O   63   8.098   7.574   3.955 -0.0782  0.1251 -0.1491
    4LY0      N   64   7.888   7.520   4.023 -0.2150 -0.3599  0.5668
    4LY0      H   65   7.791   7.548   4.021 -0.1022  0.0050 -0.0322
    4LY0     CA   66   7.926   7.413   4.116  0.1574  0.0902  0.1284
    4LY0     HA   67   7.982   7.458   4.198  0.0129  3.0697 -1.2762
    4LY0     CB   68   7.802   7.345   4.179  0.3232  0.0479  0.6564
    4LY0    HB1   69   7.838   7.261   4.238 -0.6144 -0.2365  0.8434
    4LY0    HB2   70   7.737   7.305   4.101  1.6094 -0.4405 -0.1977
    4LY0     CG   71   7.714   7.440   4.268  0.4096 -0.3160  0.2501
    4LY0    HG1   72   7.671   7.520   4.208  0.0111 -1.7998 -1.5513
    4LY0    HG2   73   7.780   7.475   4.348 -1.3979  1.6718  0.9616
    4LY0     CD   74   7.595   7.362   4.336  0.1859 -0.4773 -0.3679
    4LY0    HD1   75   7.624   7.281   4.404  2.8821  1.0234  0.3819
    4LY0    HD2   76   7.520   7.338   4.260 -0.5600  3.1922 -0.9570
    4LY0     CE   77   7.524   7.474   4.421  0.0908  0.6594  0.1978
    4LY0    HE1   78   7.490   7.551   4.351  1.4886  0.6451 -0.5311
    4LY0    HE2   79   7.596   7.526   4.484 -0.0322 -0.2100  1.0835
    4LY0     NZ   80   7.414   7.408   4.503  0.8246 -0.2019  0.3491
    4LY0    HZ1   81   7.392   7.475   4.576  1.0599 -0.0334  0.2694
    4LY0    HZ2   82   7.339   7.382   4.440  1.7721 -0.7493 -0.5759
    4LY0    HZ3   83   7.445   7.316   4.528 -1.8752 -1.1692  0.4826
    4LY0      C   84   8.020   7.307   4.055 -0.2859 -0.3739 -0.1391
    4LY0      O   85   8.107   7.248   4.130 -0.3834 -0.4611 -0.1039
    5LER      N   86   8.005   7.270   3.928 -0.7050 -0.2001  0.5379
    5LER      H   87   7.925   7.297   3.873  0.0183  0.4020 -0.2457
    5LER     CA   88   8.092   7.176   3.854 -0.6145  0.2596  0.0379
    5LER     HA   89   8.110   7.089   3.917 -1.6561 -0.2342 -0.3237
    5LER     CB   90   8.010   7.122   3.736 -0.2836  0.3748  0.0767
    5LER    HB1   91   8.084   7.060   3.685  0.2362  1.4683 -0.5458
    5LER    HB2   92   7.991   7.201   3.663  1.5560  1.9035  1.1692
    5LER     CG   93   7.879   7.041   3.773  0.8447  0.0070  0.0461
    5LER     HG   94   7.806   7.097   3.833  1.0910 -1.8211  2.1830
    5LER    CD1   95   7.809   7.001   3.639  0.2375 -0.0764 -0.1654
    5LER   HD11   96   7.725   6.932   3.644 -0.6643  1.0305  0.2252
    5LER   HD12   97   7.785   7.084   3.573  0.8758 -0.9839 -1.5939
    5LER   HD13   98   7.891   6.956   3.582 -0.1502 -1.3210  0.2219
    5LER    CD2   99   7.912   6.905   3.835  1.1629 -0.3488 -0.3642
    5LER   HD21  100   7.958   6.828   3.773 -0.6045 -2.4517  0.8001
    5LER   HD22  101   7.965   6.926   3.928  0.5742  2.3457 -0.5378
    5LER   HD23  102   7.815   6.868   3.869  1.3983 -0.9878 -0.3901
    5LER      C  103   8.230   7.233   3.806 -0.6475 -0.1774  0.1198
    5LER      O  104   8.327   7.158   3.799 -0.2932  0.3033  0.3041
    6LYR      N  105   8.247   7.362   3.782  0.7308  0.4038 -0.4170
    6LYR      H  106   8.165   7.417   3.802 -2.3307 -2.3697 -3.9662
    6LYR     CA  107   8.371   7.418   3.722  0.7195 -0.2332 -0.3933
    6LYR     HA  108   8.448   7.344   3.698  0.1675 -0.6768 -0.8316
    6LYR     CB  109   8.430   7.524   3.829  0.1175 -0.2199 -0.1787
    6LYR    HB1  110   8.352   7.600   3.837 -1.3538 -1.4519 -1.9598
    6LYR    HB2  111   8.518   7.575   3.790 -1.6676  1.3579 -2.4406
    6LYR     CG  112   8.458   7.455   3.962  0.6550  0.5630 -0.2217
    6LYR    HG1  113   8.534   7.381   3.936  0.0353  0.2395 -1.1474
    6LYR    HG2  114   8.369   7.405   4.000  1.9553 -1.5106  0.2797
    6LYR     CD  115   8.506   7.540   4.080 -0.7847  0.4373 -0.8257
    6LYR    HD1  116   8.546   7.632   4.038  0.2772 -0.7801 -2.6149
    6LYR    HD2  117   8.588   7.493   4.135  0.1974  2.0615 -0.8351
    6LYR     CE  118   8.387   7.561   4.185  0.1571  0.0767  0.3050
    6LYR    HE1  119   8.432   7.591   4.280  0.4451 -0.6328  0.3947
    6LYR    HE2  120   8.337   7.465   4.192 -0.9666  0.3861 -2.2419
    6LYR     NZ  121   8.295   7.668   4.144  0.3034  0.3978  0.3603
    6LYR    HZ1  122   8.214   7.633   4.094  1.6826 -2.7336  0.0918
    6LYR      C  123   8.342   7.492   3.590  0.0996  0.7831 -0.5042
    6LYR      O  124   8.440   7.547   3.539 -0.4194 -0.1133 -0.2383
    7LER      N  125   8.224   7.486   3.535  0.4516  0.4272 -0.2181
    7LER      H  126   8.152   7.444   3.592  2.4092 -2.5031  0.3321
    7LER     CA  127   8.198   7.483   3.393  0.2413 -0.0993 -0.2629
    7LER     HA  128   8.289   7.458   3.340  0.2604 -1.4918  0.3863
    7LER     CB  129   8.094   7.368   3.371 -0.2609 -1.6927  0.3083
    7LER    HB1  130   8.066   7.371   3.266  0.3027  1.6315  0.1312
    7LER    HB2  131   8.007   7.385   3.435 -0.3057 -1.7684  0.2679
    7LER     CG  132   8.144   7.229   3.405 -0.0141 -0.1458  0.4660
    7LER     HG  133   8.166   7.228   3.512  0.5008 -1.1221  0.3607
    7LER    CD1  134   8.047   7.116   3.358 -0.6458 -0.2074 -0.1818
    7LER   HD11  135   8.040   7.121   3.249  0.0324  1.8945 -0.1879
    7LER   HD12  136   8.079   7.019   3.393  2.5409  0.6848 -0.3565
    7LER   HD13  137   7.947   7.146   3.389 -0.2581  0.3462  0.5638
    7LER    CD2  138   8.280   7.204   3.329 -0.1862  0.2807 -0.7547
    7LER   HD21  139   8.263   7.214   3.222 -1.9900  0.5184 -0.4753
    7LER   HD22  140   8.359   7.266   3.371 -0.2024  0.1737 -0.5626
    7LER   HD23  141   8.311   7.100   3.342  1.0381  0.8205  1.1097
    7LER      C  142   8.143   7.620   3.349  0.4674  0.1706 -0.2517
    7LER      O  143   8.086   7.691   3.437 -0.6059  0.0044  0.1257
    8LER      N  144   8.160   7.662   3.225 -0.0887 -0.5328 -0.0603
    8LER      H  145   8.215   7.611   3.157 -0.5340  0.3396 -1.1166
    8LER     CA  146   8.122   7.790   3.163 -0.0027  0.1380 -0.0204
    8LER     HA  147   8.145   7.773   3.058 -2.3737 -0.3048 -0.5367
    8LER     CB  148   7.970   7.811   3.172  0.2133  0.5153 -0.1976
    8LER    HB1  149   7.939   7.827   3.276  2.2592  2.3424  0.1930
    8LER    HB2  150   7.926   7.716   3.141  0.8349 -0.0946  0.7341
    8LER     CG  151   7.909   7.930   3.096 -0.3076 -0.1303  0.3154
    8LER     HG  152   7.980   7.963   3.019 -1.3748 -1.6298 -1.4016
    8LER    CD1  153   7.774   7.900   3.026  0.0373 -0.3967  0.3575
    8LER   HD11  154   7.701   7.863   3.098  0.4572 -0.7203  0.6178
    8LER   HD12  155   7.736   7.991   2.978  0.8304 -0.2545 -0.0152
    8LER   HD13  156   7.791   7.838   2.939  1.1677  2.2256 -1.4152
    8LER    CD2  157   7.889   8.052   3.187 -0.2063  0.1222 -0.6245
    8LER   HD21  158   7.852   8.138   3.132  1.2647 -0.2763 -2.3361
    8LER   HD22  159   7.825   8.023   3.270 -0.4439  0.6625 -0.6155
    8LER   HD23  160   7.985   8.080   3.232 -0.0871  1.4195 -1.6307
    8LER      C  161   8.191   7.919   3.206  0.1415 -1.3930 -0.2853
    8LER      O  162   8.235   8.003   3.129 -0.7003 -0.0411 -0.2191
    9LYR      N  163   8.204   7.937   3.334  0.2026  0.9240 -0.1611
    9LYR      H  164   8.155   7.872   3.394  0.6445  1.3472  0.6915
    9LYR     CA  165   8.274   8.040   3.412  0.3092  0.5055  0.1523
    9LYR     HA  166   8.343   8.094   3.346  2.3605 -2.5304 -0.4074
    9LYR     CB  167   8.369   7.972   3.518  0.5349 -0.0996 -0.2015
    9LYR    HB1  168   8.299   7.941   3.596  1.9109 -0.5527  0.8927
    9LYR    HB2  169   8.442   8.043   3.558 -1.0309  1.0531  0.7404
    9LYR     CG  170   8.434   7.843   3.459 -0.3918  0.1072 -0.0328
    9LYR    HG1  171   8.358   7.773   3.422  0.8289 -0.9124 -0.6890
    9LYR    HG2  172   8.485   7.788   3.538 -0.9648  0.6907  0.7583
    9LYR     CD  173   8.537   7.895   3.356  0.1545  0.2866  0.3271
    9LYR    HD1  174   8.574   7.995   3.380  0.5207  0.1675  0.2625
    9LYR    HD2  175   8.487   7.896   3.259  0.0175 -0.5171  0.3797
    9LYR     CE  176   8.656   7.795   3.342  0.2791 -0.1006 -0.1823
    9LYR    HE1  177   8.711   7.806   3.435  1.2708 -0.5915 -0.6933
    9LYR    HE2  178   8.712   7.830   3.254  1.4752 -3.2478 -0.7810
    9LYR     NZ  179   8.598   7.667   3.305 -0.2116  0.6405 -0.5370
    9LYR    HZ1  180   8.535   7.618   3.367 -0.3681 -1.9619 -2.5963
    9LYR      C  181   8.178   8.141   3.477  0.0368  0.1517 -0.1045
    9LYR      O  182   8.056   8.120   3.480  0.0305 -0.4841  0.6274
   10LER      N  183   8.233   8.255   3.520 -0.7192 -0.0217  0.0887
   10LER      H  184   8.331   8.264   3.498 -0.4287 -1.3455  0.7306
   10LER     CA  185   8.174   8.364   3.598  0.0920 -0.1279  0.2662
   10LER     HA  186   8.108   8.325   3.675 -0.7947  1.6178  0.4237
   10LER     CB  187   8.279   8.459   3.655 -0.1107 -0.3702  0.0399
   10LER    HB1  188   8.221   8.551   3.668 -1.2331 -0.8042 -1.6116
   10LER    HB2  189   8.357   8.468   3.580  1.6903 -4.0708  1.2519
   10LER     CG  190   8.349   8.417   3.784  0.1379 -0.6621 -0.6341
   10LER     HG  191   8.417   8.338   3.754 -0.2791 -1.9534  1.5862
   10LER    CD1  192   8.430   8.522   3.862 -0.4719 -0.6978 -0.1969
   10LER   HD11  193   8.512   8.552   3.797 -1.5958 -0.5839 -1.6068
   10LER   HD12  194   8.375   8.614   3.879  0.2876 -0.4644  1.1927
   10LER   HD13  195   8.470   8.485   3.956 -0.0263 -2.0423 -0.8869
   10LER    CD2  196   8.251   8.354   3.883 -0.3015  0.1908  0.0226
   10LER   HD21  197   8.304   8.328   3.975  1.7830 -0.1259 -1.2129
   10LER   HD22  198   8.166   8.418   3.905 -0.5165 -0.2549  0.5050
   10LER   HD23  199   8.215   8.258   3.847  0.4008  0.2064 -0.7654
   10LER      C  200   8.071   8.447   3.518  0.3121 -0.6218 -0.4439
   10LER      O  201   8.099   8.493   3.407 -0.0943  0.9780  0.2853
   11LER      N  202   7.954   8.482   3.567  0.2670  0.0578 -0.2167
   11LER      H  203   7.929   8.443   3.657 -0.0822 -1.2175 -0.8450
   11LER     CA  204   7.864   8.578   3.500 -0.1154  0.7731 -0.3222
   11LER     HA  205   7.872   8.549   3.396 -1.0112 -0.3508 -0.1037
   11LER     CB  206   7.721   8.546   3.541 -0.3361 -0.4129  0.2610
   11LER    HB1  207   7.664   8.614   3.479  1.0561 -0.8399 -1.5703
   11LER    HB2  208   7.702   8.568   3.646  2.5396 -0.2929  0.8618
   11LER     CG  209   7.661   8.408   3.514  0.3234  0.5452 -0.0744
   11LER     HG  210   7.698   8.341   3.591  1.1400  1.6795  0.5593
   11LER    CD1  211   7.515   8.423   3.549  0.3628  0.4092 -0.1101
   11LER   HD11  212   7.468   8.488   3.475 -0.7286 -0.4680 -0.2097
   11LER   HD12  213   7.460   8.331   3.531 -1.5567  1.1639  1.5492
   11LER   HD13  214   7.494   8.459   3.650  0.5448 -2.1890  0.9351
   11LER    CD2  215   7.692   8.361   3.369 -0.5940  0.2718 -0.1003
   11LER   HD21  216   7.662   8.258   3.350 -1.3785  0.5127 -0.2020
   11LER   HD22  217   7.641   8.429   3.301 -3.6885 -0.7229  1.0587
   11LER   HD23  218   7.800   8.353   3.360 -0.4944 -0.4878  1.4052
   11LER      C  219   7.909   8.725   3.527 -0.4548  0.3969  0.2501
   11LER      O  220   7.862   8.791   3.622 -0.3235  0.1805  0.2567
   12LER      N  221   8.012   8.768   3.455 -0.0147  0.2913  0.3810
   12LER      H  222   8.048   8.709   3.382 -1.9520  2.4669 -2.6118
   12LER     CA  223   8.065   8.907   3.447 -0.5587 -0.0259 -0.5303
   12LER     HA  224   8.097   8.931   3.548 -1.0382 -1.0671 -0.1139
   12LER     CB  225   8.179   8.914   3.339 -0.0041 -0.0465 -0.6195
   12LER    HB1  226   8.172   9.007   3.282 -0.4129 -1.2996 -2.7474
   12LER    HB2  227   8.156   8.838   3.264 -0.1415  0.3810 -1.0181
   12LER     CG  228   8.317   8.907   3.405 -0.0215  0.1523 -0.0074
   12LER     HG  229   8.305   8.977   3.488  0.9668 -1.2926  1.3986
   12LER    CD1  230   8.347   8.765   3.452  0.3377  0.5163  0.0630
   12LER   HD11  231   8.276   8.690   3.415  0.7923  0.6655 -1.1552
   12LER   HD12  232   8.446   8.731   3.421  0.3683  0.2929  0.4080
   12LER   HD13  233   8.354   8.768   3.560  0.1234  1.3766  0.0580
   12LER    CD2  234   8.435   8.949   3.314  0.4378  0.7683 -0.1684
   12LER   HD21  235   8.447   8.881   3.229 -0.4283  1.6525 -1.0412
   12LER   HD22  236   8.414   9.051   3.280 -3.0761  0.1561 -0.2560
   12LER   HD23  237   8.529   8.953   3.369  0.2667  1.2861  0.0961
   12LER      C  238   7.961   9.000   3.410 -0.0603 -0.7240 -0.3358
   12LER      O  239   7.886   8.971   3.313  0.2560  0.2135  0.2367
   13LER      N  240   7.958   9.113   3.478  0.3571 -0.6668  0.2646
   13LER      H  241   8.024   9.120   3.554 -0.7306 -0.3205  1.1893
   13LER     CA  242   7.859   9.213   3.456 -0.0980 -0.9156  0.1784
   13LER     HA  243   7.773   9.159   3.416  1.0561 -1.6777 -1.3436
   13LER     CB  244   7.824   9.289   3.586 -0.2530  0.7776  0.1038
   13LER    HB1  245   7.752   9.363   3.552  0.8036  1.7539 -0.0459
   13LER    HB2  246   7.915   9.340   3.617  1.5653 -0.0435 -3.3756
   13LER     CG  247   7.754   9.217   3.703 -0.1382 -1.0352 -0.1971
   13LER     HG  248   7.671   9.164   3.656  0.5132 -1.0334 -1.3767
   13LER    CD1  249   7.842   9.121   3.789 -0.8277 -0.0630  0.1942
   13LER   HD11  250   7.786   9.086   3.875  0.7020  0.9252  1.6677
   13LER   HD12  251   7.861   9.041   3.718  1.6275 -0.0409  0.7158
   13LER   HD13  252   7.936   9.165   3.825  0.1101 -1.9829  0.1883
   13LER    CD2  253   7.697   9.310   3.820  0.2369  0.1019  0.4719
   13LER   HD21  254   7.783   9.355   3.869  2.3333 -0.4275 -2.4351
   13LER   HD22  255   7.638   9.389   3.773  0.9725  0.6588  0.4634
   13LER   HD23  256   7.637   9.246   3.885 -0.3603 -0.7387 -0.8570
   13LER      C  257   7.903   9.315   3.351 -0.7329 -0.0406  0.3516
   13LER      O  258   8.016   9.341   3.318  0.2463  0.2715  0.2948
   14NH2      N  259   7.812   9.386   3.285  0.1685 -0.6699 -0.2513
   14NH2     H1  260   7.716   9.383   3.315  0.1681  0.7224 -0.0702
   14NH2     H2  261   7.849   9.443   3.211  0.4902  0.5802  0.8164
   15LY0      N  262   8.043   8.739   4.240  0.8193  0.6144 -0.2930
   15LY0     H1  263   7.991   8.694   4.313  0.7176  3.2752  1.3994
   15LY0     H2  264   8.140   8.710   4.236  0.6479 -0.1873  0.9724
   15LY0     H3  265   8.037   8.838   4.259 -0.1091  0.4946  0.0756
   15LY0     CA  266   7.989   8.712   4.104  0.5164  0.5164 -0.9293
   15LY0     HA  267   7.897   8.766   4.083  0.4371  1.2431  1.0725
   15LY0     CB  268   8.093   8.743   3.989  0.2799  0.5301 -0.0829
   15LY0    HB1  269   8.050   8.711   3.894 -1.6615 -0.6504  1.1188
   15LY0    HB2  270   8.179   8.678   4.007 -1.1318 -1.3834  0.0488
   15LY0     CG  271   8.141   8.889   3.993  0.6694 -0.6515 -0.4680
   15LY0    HG1  272   8.180   8.923   4.090 -2.8583  0.3434  0.7598
   15LY0    HG2  273   8.050   8.946   3.976  0.2486 -1.7560 -2.0835
   15LY0     CD  274   8.231   8.929   3.880  0.7323 -0.3937 -0.2074
   15LY0    HD1  275   8.186   8.919   3.782  0.7641  1.3793 -0.4364
   15LY0    HD2  276   8.322   8.870   3.885  1.3573  0.5063 -0.5920
   15LY0     CE  277   8.270   9.076   3.904  0.5124 -0.6440 -0.2828
   15LY0    HE1  278   8.296   9.090   4.009  0.2684  1.8816 -0.4997
   15LY0    HE2  279   8.180   9.131   3.879  1.6964  1.7298  0.3878
   15LY0     NZ  280   8.390   9.122   3.830 -0.2316 -0.7440  0.0493
   15LY0    HZ1  281   8.455   9.044   3.832 -0.2321 -0.7436  0.0676
   15LY0    HZ2  282   8.360   9.156   3.740 -3.6048 -0.5612  1.1080
   15LY0    HZ3  283   8.428   9.201   3.880  0.5704 -1.7696  1.1328
   15LY0      C  284   7.960   8.565   4.108 -0.2538  0.3231  0.4641
   15LY0      O  285   8.044   8.489   4.142  0.0673  0.9202  0.2999
   16LER      N  286   7.848   8.517   4.051 -0.5659  0.4040  0.1969
   16LER      H  287   7.784   8.583   4.009 -0.9601  0.2797  0.5927
   16LER     CA  288   7.811   8.370   4.034  0.5163 -0.7322  0.0595
   16LER     HA  289   7.831   8.310   4.123 -0.6979 -1.2917 -0.0264
   16LER     CB  290   7.657   8.362   4.013 -0.2486  0.0343 -0.0559
   16LER    HB1  291   7.629   8.257   4.004  0.4025 -0.2463  0.9951
   16LER    HB2  292   7.628   8.413   3.921  1.2160 -0.5418 -0.8791
   16LER     CG  293   7.576   8.408   4.139  0.3017 -0.1321  0.0280
   16LER     HG  294   7.581   8.517   4.137 -3.5742  0.1744 -1.8157
   16LER    CD1  295   7.433   8.376   4.122  0.5380  0.3711  0.1814
   16LER   HD11  296   7.393   8.409   4.218 -1.5370  2.0687 -1.2008
   16LER   HD12  297   7.391   8.443   4.047  1.5710  1.8827  0.8760
   16LER   HD13  298   7.416   8.269   4.118 -2.0743  0.5252  2.9320
   16LER    CD2  299   7.628   8.345   4.266  0.1302 -1.0600  0.2313
   16LER   HD21  300   7.728   8.383   4.285 -0.7943  1.0035  1.2678
   16LER   HD22  301   7.557   8.376   4.343 -0.4309 -0.9407 -0.3183
   16LER   HD23  302   7.626   8.236   4.270  0.6182 -1.1255 -0.9334
   16LER      C  303   7.887   8.306   3.922  0.3268  0.2984 -0.3021
   16LER      O  304   7.932   8.378   3.832  0.9269  0.3647  0.0454
   17LY0      N  305   7.166   8.253   3.930 -0.0481  0.2591  0.8052
   17LY0     H1  306   7.067   8.272   3.929  0.2931  2.3047  1.7158
   17LY0     H2  307   7.202   8.216   4.016  0.6053  0.8781  0.8036
   17LY0     H3  308   7.229   8.328   3.903  1.6780 -2.0295 -2.1863
   17LY0     CA  309   7.188   8.145   3.826 -0.4398  0.0580  0.4286
   17LY0     HA  310   7.116   8.064   3.838  0.7635 -0.9796  0.8673
   17LY0     CB  311   7.173   8.213   3.685 -0.0586 -0.4197 -0.9610
   17LY0    HB1  312   7.192   8.139   3.607 -2.4114 -0.5838 -1.4398
   17LY0    HB2  313   7.244   8.295   3.675 -0.0362 -0.2882  0.1667
   17LY0     CG  314   7.024   8.243   3.655 -0.1277  0.3336  0.4919
   17LY0    HG1  315   6.972   8.289   3.739  0.2345  0.1491  0.8188
   17LY0    HG2  316   6.972   8.148   3.644  0.5607 -0.2342  1.8430
   17LY0     CD  317   7.003   8.312   3.527  0.1197  0.2830 -0.4108
   17LY0    HD1  318   7.085   8.283   3.461  1.3151 -0.1505  1.1951
   17LY0    HD2  319   7.003   8.420   3.543 -0.1772  0.3892 -1.0872
   17LY0     CE  320   6.868   8.265   3.471 -0.2319  0.2528 -0.0749
   17LY0    HE1  321   6.858   8.157   3.476  1.9375  0.0345  0.1721
   17LY0    HE2  322   6.856   8.309   3.372 -0.7712  0.1535 -0.0610
   17LY0     NZ  323   6.752   8.312   3.545 -0.2891  0.5819 -0.0551
   17LY0    HZ1  324   6.756   8.287   3.642  0.1955  2.7490  0.5352
   17LY0    HZ2  325   6.758   8.413   3.537 -1.2178  0.5815 -1.0708
   17LY0    HZ3  326   6.671   8.277   3.496  0.0278 -0.0543 -0.1383
   17LY0      C  327   7.321   8.070   3.851  0.4677  0.4436  0.3330
   17LY0      O  328   7.418   8.134   3.892 -0.8052 -0.6750  0.1407
   18LER      N  329   7.330   7.941   3.812  0.5974 -0.3273  0.3080
   18LER      H  330   7.250   7.901   3.764 -0.6300  1.5200  0.7253
   18LER     CA  331   7.459   7.861   3.810 -0.0300  0.3776 -0.3799
   18LER     HA  332   7.433   7.761   3.772 -0.3649 -0.7008  2.4379
   18LER     CB  333   7.561   7.934   3.714  0.2939 -0.3775 -0.0739
   18LER    HB1  334   7.645   7.864   3.708  0.7148 -0.0025  1.1897
   18LER    HB2  335   7.598   8.023   3.765 -0.6690 -0.1605  0.2592
   18LER     CG  336   7.518   7.955   3.573 -0.0903 -0.8794 -0.3467
   18LER     HG  337   7.444   8.035   3.566  1.2892  0.3098 -2.4845
   18LER    CD1  338   7.632   8.015   3.485 -0.1810  0.4122  0.1270
   18LER   HD11  339   7.666   8.112   3.522  2.1144  0.3956 -1.7223
   18LER   HD12  340   7.726   7.962   3.499 -0.5214 -0.0421  0.7129
   18LER   HD13  341   7.606   8.019   3.379 -0.6732 -0.8229  0.1885
   18LER    CD2  342   7.460   7.834   3.498 -0.1733 -0.2719 -0.1721
   18LER   HD21  343   7.530   7.751   3.496 -4.2863 -4.1325 -0.6351
   18LER   HD22  344   7.377   7.801   3.560 -0.2614  0.6227  0.1995
   18LER   HD23  345   7.429   7.871   3.399 -3.1991  1.2756  1.2108
   18LER      C  346   7.525   7.831   3.944  0.0873  0.0237  0.2267
   18LER      O  347   7.593   7.730   3.951 -0.0611  0.0175 -0.0145
   19LYR      N  348   7.489   7.895   4.061 -0.1647 -0.2975  0.2557
   19LYR      H  349   7.431   7.978   4.060 -1.6523 -1.0781  4.1905
   19LYR     CA  350   7.554   7.863   4.189  0.3069 -0.7496  0.4500
   19LYR     HA  351   7.571   7.755   4.195  3.0638 -0.3674  0.8824
   19LYR     CB  352   7.453   7.876   4.302 -0.1786 -0.2293  0.5685
   19LYR    HB1  353   7.485   7.815   4.386 -0.9770 -2.9427 -0.9986
   19LYR    HB2  354   7.354   7.843   4.270  0.1850  0.3724 -1.3000
   19LYR     CG  355   7.435   8.022   4.350 -0.0025  0.2236 -0.6220
   19LYR    HG1  356   7.401   8.086   4.268 -0.2843  2.3350  1.0628
   19LYR    HG2  357   7.534   8.057   4.376  0.0590  0.0450 -0.6137
   19LYR     CD  358   7.342   8.014   4.477 -0.0708  0.7072 -1.0242
   19LYR    HD1  359   7.397   7.952   4.548 -2.0428 -0.9997 -0.8958
   19LYR    HD2  360   7.249   7.960   4.458  0.7747 -0.5140 -1.8046
   19LYR     CE  361   7.318   8.150   4.536 -0.0708 -1.0218  0.2205
   19LYR    HE1  362   7.266   8.211   4.463  0.8116  0.8759  1.1127
   19LYR    HE2  363   7.408   8.211   4.550 -1.0682  0.2453  1.3787
   19LYR     NZ  364   7.234   8.150   4.663  0.0383  0.9498 -0.0603
   19LYR    HZ1  365   7.155   8.087   4.667  0.0853  0.9355  1.2941
   19LYR      C  366   7.695   7.931   4.210 -0.8516  0.2821  0.8443
   19LYR      O  367   7.734   8.017   4.132 -0.0441  0.0610  0.8671
   20LY0      N  368   7.768   7.895   4.312  0.1099  0.6806 -0.4249
   20LY0      H  369   7.743   7.829   4.384  2.5511 -0.9175 -0.9268
   20LY0     CA  370   7.908   7.953   4.323 -0.2191  0.0891 -0.4655
   20LY0     HA  371   7.893   8.057   4.296 -4.1374 -0.3369 -0.5428
   20LY0     CB  372   7.955   7.935   4.469 -0.9380  0.1603 -0.3601
   20LY0    HB1  373   7.953   7.828   4.492 -1.6126  0.1631 -0.3947
   20LY0    HB2  374   7.898   7.989   4.544 -0.8990 -1.4431  0.8877
   20LY0     CG  375   8.095   7.992   4.496  0.1329  0.3725  0.5978
   20LY0    HG1  376   8.093   8.100   4.487  0.7359  0.4604  1.3899
   20LY0    HG2  377   8.171   7.967   4.422  0.9536  0.0286  1.5275
   20LY0     CD  378   8.145   7.959   4.639  0.2043  0.2462  0.0514
   20LY0    HD1  379   8.063   7.959   4.710 -1.2465  1.4990 -1.5174
   20LY0    HD2  380   8.200   8.051   4.662 -0.1844  0.1223  1.5558
   20LY0     CE  381   8.232   7.839   4.655 -0.5406  0.1786 -0.0025
   20LY0    HE1  382   8.312   7.843   4.581 -1.6315  0.5871 -1.1995
   20LY0    HE2  383   8.177   7.746   4.642 -0.1264 -0.0226 -0.3497
   20LY0     NZ  384   8.284   7.838   4.793  0.1305  0.1221  0.1146
   20LY0    HZ1  385   8.352   7.764   4.803 -0.2876 -0.1630  0.8735
   20LY0    HZ2  386   8.322   7.931   4.802 -0.5890  0.5566 -1.0763
   20LY0    HZ3  387   8.210   7.838   4.862  1.8440 -0.0595  2.0559
   20LY0      C  388   7.998   7.873   4.224  0.3122 -0.2833 -0.0907
   20LY0      O  389   7.977   7.755   4.197 -0.0242  0.0436 -0.3707
   21LER      N  390   8.090   7.943   4.166 -0.1204 -0.2997  0.1390
   21LER      H  391   8.092   8.041   4.190  0.6990 -0.7886  2.3078
   21LER     CA  392   8.213   7.892   4.108 -0.7491  0.0474  0.4016
   21LER     HA  393   8.190   7.842   4.014 -0.9147 -2.4613  1.6806
   21LER     CB  394   8.304   8.005   4.081 -0.2331  0.7487  0.0032
   21LER    HB1  395   8.348   8.044   4.172  0.8127  0.8962 -0.5417
   21LER    HB2  396   8.249   8.091   4.042 -0.0885  1.6433  1.7085
   21LER     CG  397   8.430   7.975   3.993  0.1143  0.6916  0.2931
   21LER     HG  398   8.491   7.898   4.040 -0.3352  0.0038 -0.2369
   21LER    CD1  399   8.398   7.941   3.848 -0.3848  0.2034  0.4077
   21LER   HD11  400   8.314   7.872   3.849 -0.6749  0.5165 -0.7731
   21LER   HD12  401   8.363   8.035   3.806 -1.3830  0.1060  0.9948
   21LER   HD13  402   8.486   7.908   3.792 -1.0060 -2.1111  0.6848
   21LER    CD2  403   8.534   8.089   3.989 -0.0295 -0.5107  0.0986
   21LER   HD21  404   8.500   8.174   3.930  2.7362 -1.3396 -3.0009
   21LER   HD22  405   8.553   8.138   4.084 -0.1147  0.9751 -0.6311
   21LER   HD23  406   8.633   8.059   3.953  0.4964  0.1357  0.9627
   21LER      C  407   8.283   7.791   4.200  0.2385  0.0624 -0.1755
   21LER      O  408   8.336   7.825   4.304  0.2746 -0.0617  0.8157
   22LY0      N  409   7.325   8.059   5.270  0.1944  0.4376 -0.0010
   22LY0     H1  410   7.339   8.074   5.369 -1.4431 -1.9261  0.6957
   22LY0     H2  411   7.260   7.982   5.265  2.8816 -1.9786 -1.7144
   22LY0     H3  412   7.407   8.021   5.225  1.2153  1.2797  1.0806
   22LY0     CA  413   7.271   8.178   5.207  0.0735 -0.5083 -0.6052
   22LY0     HA  414   7.169   8.187   5.246  0.9576 -0.5843  1.9180
   22LY0     CB  415   7.356   8.298   5.250  0.0831  0.4595  0.2301
   22LY0    HB1  416   7.364   8.310   5.358  0.1332  1.4426  0.1295
   22LY0    HB2  417   7.308   8.384   5.202 -0.2492 -0.6691 -1.5538
   22LY0     CG  418   7.494   8.281   5.190  0.3506  0.0828 -0.0676
   22LY0    HG1  419   7.486   8.306   5.084  1.2428  1.3800  0.1503
   22LY0    HG2  420   7.525   8.177   5.204 -0.1119 -0.0484  0.0017
   22LY0     CD  421   7.592   8.378   5.260  0.2647 -0.3588  0.8550
   22LY0    HD1  422   7.692   8.353   5.224  0.3980  2.0871 -0.6815
   22LY0    HD2  423   7.579   8.376   5.368 -3.3847  0.2844  0.5338
   22LY0     CE  424   7.572   8.525   5.214  0.4689  0.4120  0.4229
   22LY0    HE1  425   7.486   8.571   5.263 -0.3524 -1.0315  0.3699
   22LY0    HE2  426   7.539   8.531   5.111 -0.1292 -0.1923  0.5743
   22LY0     NZ  427   7.691   8.604   5.229  0.8442 -0.8084 -0.1048
   22LY0    HZ1  428   7.734   8.611   5.321  1.9721 -0.5940 -0.6341
   22LY0    HZ2  429   7.750   8.563   5.158 -0.3819 -1.6604 -0.6638
   22LY0    HZ3  430   7.669   8.690   5.181 -2.0754 -0.7148  1.1708
   22LY0      C  431   7.253   8.171   5.052 -0.4313  0.5945 -0.4580
   22LY0      O  432   7.316   8.085   4.994  0.0361 -0.0756 -0.0651
   23LER      N  433   7.160   8.246   4.994 -0.9196 -0.1551 -0.2985
   23LER      H  434   7.112   8.321   5.043  1.8069  2.1919 -0.9736
   23LER     CA  435   7.120   8.239   4.854 -0.3541  0.0442 -0.7033
   23LER     HA  436   7.072   8.141   4.851  0.8082 -0.5819  0.0357
   23LER     CB  437   7.021   8.344   4.822  0.1759  0.4031 -0.1171
   23LER    HB1  438   7.057   8.438   4.864  0.9387 -0.9030  2.3565
   23LER    HB2  439   6.934   8.326   4.885  0.2121  1.6855  0.3195
   23LER     CG  440   6.966   8.365   4.688 -0.1558  0.0780  0.0973
   23LER     HG  441   7.048   8.400   4.625  1.3737  0.2739  2.0923
   23LER    CD1  442   6.908   8.236   4.626 -0.4597  0.4383  0.4729
   23LER   HD11  443   6.836   8.191   4.695 -0.1260  0.2131  0.6749
   23LER   HD12  444   6.857   8.259   4.532  1.6099 -0.2637 -0.8712
   23LER   HD13  445   6.982   8.164   4.592 -0.3390  0.3402  0.9375
   23LER    CD2  446   6.852   8.473   4.700 -0.1467 -0.2707 -0.1323
   23LER   HD21  447   6.780   8.453   4.779  0.0917 -1.2289 -0.1454
   23LER   HD22  448   6.897   8.572   4.702  1.0792 -0.7370 -1.9880
   23LER   HD23  449   6.800   8.468   4.605 -0.7276 -1.6389  0.2400
   23LER      C  450   7.238   8.239   4.759 -0.0798  0.4119 -0.6340
   23LER      O  451   7.314   8.341   4.754 -0.5897  0.2384 -0.0738
   24LY0      N  452   8.906   8.249   2.774 -0.4116 -0.2655 -0.2464
   24LY0     H1  453   8.914   8.164   2.828  0.0019 -1.2822 -1.8507
   24LY0     H2  454   8.900   8.318   2.848  0.3844 -1.1410  0.6633
   24LY0     H3  455   8.995   8.249   2.727 -0.4183 -0.0382 -0.2610
   24LY0     CA  456   8.777   8.264   2.695 -0.1372  0.1283 -0.5453
   24LY0     HA  457   8.801   8.346   2.627  0.9826  0.0078 -0.3155
   24LY0     CB  458   8.768   8.145   2.602  0.0911  0.9268 -0.5761
   24LY0    HB1  459   8.739   8.061   2.664  3.1028  0.4809  0.4185
   24LY0    HB2  460   8.865   8.123   2.557  0.4135 -0.4830  0.7446
   24LY0     CG  461   8.670   8.162   2.489 -0.5950  0.9366 -0.0054
   24LY0    HG1  462   8.697   8.254   2.437  2.0934 -0.8098 -1.9543
   24LY0    HG2  463   8.567   8.184   2.519 -1.2162  2.0621 -2.6310
   24LY0     CD  464   8.653   8.033   2.397  0.0204 -0.6685 -0.3369
   24LY0    HD1  465   8.570   8.041   2.326  0.5865  2.0283 -0.8177
   24LY0    HD2  466   8.631   7.951   2.465 -2.4005 -0.2983 -0.5719
   24LY0     CE  467   8.781   8.015   2.321 -0.2770  0.2937  0.5216
   24LY0    HE1  468   8.861   7.979   2.386 -0.0497 -1.5195 -0.6996
   24LY0    HE2  469   8.807   8.102   2.262  0.0706 -0.9740 -1.2607
   24LY0     NZ  470   8.762   7.903   2.227  0.5278  0.0456  0.7910
   24LY0    HZ1  471   8.741   7.815   2.271 -1.3883 -0.0940 -0.2626
   24LY0    HZ2  472   8.676   7.924   2.178 -0.0629 -2.3572  0.6924
   24LY0    HZ3  473   8.838   7.896   2.161 -0.7128  1.3784 -0.8735
   24LY0      C  474   8.656   8.280   2.791 -0.2047 -0.4620 -0.1912
   24LY0      O  475   8.640   8.196   2.878 -0.0159 -0.3790 -0.1128
   25LER      N  476   8.569   8.378   2.761  0.4850 -0.4550 -0.0782
   25LER      H  477   8.581   8.430   2.675  0.8447  0.1784  0.3480
   25LER     CA  478   8.438   8.395   2.833  0.2015  0.4091  0.0800
   25LER     HA  479   8.443   8.340   2.927  1.3572 -1.7425 -1.1397
   25LER     CB  480   8.412   8.542   2.860  0.5654  0.0168  0.0333
   25LER    HB1  481   8.315   8.546   2.910  0.2927  0.8251 -0.5410
   25LER    HB2  482   8.411   8.601   2.768  0.9296  0.4072  0.2773
   25LER     CG  483   8.517   8.610   2.947  0.1290 -0.2254 -0.0251
   25LER     HG  484   8.616   8.583   2.912 -0.1964  1.0847 -2.1335
   25LER    CD1  485   8.506   8.765   2.935 -0.2726  0.1580 -0.5713
   25LER   HD11  486   8.588   8.814   2.987 -0.4031  1.2118 -1.3140
   25LER   HD12  487   8.504   8.806   2.834 -1.9093  0.9676 -0.2588
   25LER   HD13  488   8.406   8.795   2.966  0.4337 -0.2732  2.4430
   25LER    CD2  489   8.499   8.575   3.094  0.1724  0.5298 -0.9504
   25LER   HD21  490   8.411   8.621   3.139 -0.1056  0.4467 -1.3975
   25LER   HD22  491   8.483   8.468   3.111  1.6094  0.4824  0.2653
   25LER   HD23  492   8.578   8.606   3.162  0.4901 -1.9647 -0.0717
   25LER      C  493   8.320   8.318   2.754 -0.2704  0.2742  0.1014
   25LER      O  494   8.327   8.305   2.634 -0.4184 -0.0560  0.1010
   26LYR      N  495   8.211   8.277   2.819 -0.7394  0.0049 -0.2794
   26LYR      H  496   8.206   8.302   2.916  0.9294 -2.4463  0.5524
   26LYR     CA  497   8.088   8.223   2.759  0.3038  0.3587  0.0670
   26LYR     HA  498   8.050   8.284   2.677 -2.1482 -1.4064 -0.2105
   26LYR     CB  499   7.977   8.213   2.866  0.2214 -0.0117  0.1486
   26LYR    HB1  500   8.014   8.147   2.944 -1.0696 -0.4725  0.3776
   26LYR    HB2  501   7.887   8.174   2.819  0.7792  0.6528 -1.5807
   26LYR     CG  502   7.944   8.343   2.940 -0.1789  0.5709  0.4374
   26LYR    HG1  503   8.013   8.417   2.901 -1.4321  1.3116 -0.4616
   26LYR    HG2  504   7.961   8.322   3.046 -0.6111 -0.3385  0.3440
   26LYR     CD  505   7.800   8.395   2.914 -0.0311  0.1586  0.2215
   26LYR    HD1  506   7.781   8.403   2.807  1.7535 -1.5624 -0.2739
   26LYR    HD2  507   7.795   8.496   2.954  1.1240 -0.2977  1.6092
   26LYR     CE  508   7.691   8.307   2.988  0.4960  0.2619 -0.6460
   26LYR    HE1  509   7.718   8.309   3.094 -1.3368  5.0509  0.0020
   26LYR    HE2  510   7.680   8.206   2.949  1.2838  0.9669 -2.8787
   26LYR     NZ  511   7.567   8.385   2.978  0.2197 -0.1765  0.7603
   26LYR    HZ1  512   7.565   8.472   3.030  0.1987  0.1845  0.1647
   26LYR      C  513   8.112   8.084   2.708 -0.1603  0.3373  0.2766
   26LYR      O  514   8.080   8.050   2.596  0.2224 -0.5050  0.1047
   27LY0      N  515   8.197   8.004   2.775  0.0701 -0.0897  0.0898
   27LY0      H  516   8.230   8.040   2.863 -1.3130  1.0178  0.2061
   27LY0     CA  517   8.235   7.875   2.727 -0.1270  0.8308 -0.7026
   27LY0     HA  518   8.275   7.886   2.626 -1.9864 -0.4026 -1.6118
   27LY0     CB  519   8.344   7.808   2.827  0.7912  0.7631 -0.5559
   27LY0    HB1  520   8.336   7.700   2.816 -0.9563  0.9747 -1.7014
   27LY0    HB2  521   8.315   7.836   2.928 -0.4086 -3.2155  0.3906
   27LY0     CG  522   8.490   7.844   2.798  0.0038 -0.0524  0.0434
   27LY0    HG1  523   8.487   7.953   2.796 -0.6345 -0.0744 -0.2876
   27LY0    HG2  524   8.523   7.801   2.704  0.4298  0.7054 -0.1691
   27LY0     CD  525   8.591   7.794   2.903  0.9447  0.2241 -0.2866
   27LY0    HD1  526   8.596   7.687   2.886  0.2968 -0.0402  1.0498
   27LY0    HD2  527   8.555   7.813   3.004 -1.3454 -1.1505 -0.7605
   27LY0     CE  528   8.731   7.854   2.871 -0.4832  0.5261 -0.1033
   27LY0    HE1  529   8.728   7.959   2.900  0.7965  0.2631  1.0660
   27LY0    HE2  530   8.758   7.862   2.766 -0.2130 -0.2407 -0.0956
   27LY0     NZ  531   8.849   7.804   2.950 -0.0598  0.0766  0.7452
   27LY0    HZ1  532   8.915   7.877   2.972  0.4574 -0.6966  1.8484
   27LY0    HZ2  533   8.812   7.752   3.029 -1.6844 -0.8194 -0.5328
   27LY0    HZ3  534   8.895   7.732   2.898  0.7966  0.6707  0.6583
   27LY0      C  535   8.121   7.773   2.717 -0.2259  0.4054 -0.4607
   27LY0      O  536   8.039   7.765   2.807  0.2614 -0.2950  0.4932
   28LER      N  537   8.118   7.698   2.608  0.5414 -0.1734  0.0935
   28LER      H  538   8.200   7.685   2.549  0.9343 -1.1547  0.8288
   28LER     CA  539   8.009   7.606   2.569  0.1894  0.0055  0.0139
   28LER     HA  540   7.913   7.641   2.606 -0.3808 -0.6726 -0.7895
   28LER     CB  541   8.003   7.582   2.412 -0.1349 -0.5303 -0.7248
   28LER    HB1  542   7.916   7.518   2.399  0.2508 -1.4710  0.9826
   28LER    HB2  543   8.100   7.538   2.388  0.3717  1.0270 -1.6494
   28LER     CG  544   7.983   7.712   2.328  0.2840  0.6096  0.4689
   28LER     HG  545   8.066   7.776   2.356  3.3508 -2.5701 -0.5340
   28LER    CD1  546   7.993   7.679   2.180 -0.7941  0.3949  0.6099
   28LER   HD11  547   7.973   7.574   2.159  0.3706  0.4607 -1.0402
   28LER   HD12  548   7.925   7.734   2.116 -0.2145  1.5009  0.9243
   28LER   HD13  549   8.092   7.711   2.146 -0.9886  1.1645  0.7616
   28LER    CD2  550   7.853   7.782   2.366  0.5618  0.0957 -0.2590
   28LER   HD21  551   7.849   7.809   2.471  0.1777 -1.0177  0.0244
   28LER   HD22  552   7.827   7.859   2.294  1.2778  1.2176  0.6391
   28LER   HD23  553   7.778   7.705   2.347  1.4015 -0.2870 -2.3393
   28LER      C  554   8.020   7.469   2.640  0.4168  0.3840  0.2815
   28LER      O  555   8.030   7.358   2.582  0.2643 -0.1088  0.3323
   29LYR      N  556   8.003   7.471   2.775 -0.3833 -0.1833  0.6097
   29LYR      H  557   7.993   7.566   2.808 -0.8560  0.6057 -1.6131
   29LYR     CA  558   8.000   7.357   2.867  0.1345  0.5463  0.2473
   29LYR     HA  559   7.970   7.278   2.798  0.9261  0.9549 -0.5745
   29LYR     CB  560   7.899   7.376   2.977 -0.0907 -0.2225 -0.4271
   29LYR    HB1  561   7.923   7.460   3.042  2.5516 -0.7745 -0.5556
   29LYR    HB2  562   7.912   7.293   3.047 -0.8035  0.4616  0.5366
   29LYR     CG  563   7.756   7.378   2.932  0.1895  0.2213 -0.0910
   29LYR    HG1  564   7.693   7.337   3.012 -0.8448  0.6030 -0.6856
   29LYR    HG2  565   7.752   7.301   2.855  3.1074  0.9231 -1.0734
   29LYR     CD  566   7.702   7.510   2.874 -0.6986  0.0991 -0.4017
   29LYR    HD1  567   7.740   7.529   2.773 -2.3908  2.4121 -0.6923
   29LYR    HD2  568   7.737   7.593   2.935  1.3999  0.2317 -1.6529
   29LYR     CE  569   7.550   7.510   2.873 -0.3970 -0.1520 -0.4482
   29LYR    HE1  570   7.518   7.501   2.977  0.3815 -1.7612 -0.3257
   29LYR    HE2  571   7.500   7.430   2.819  0.0465 -0.4129 -0.4799
   29LYR     NZ  572   7.504   7.633   2.811 -0.1526 -0.1700 -0.1137
   29LYR    HZ1  573   7.505   7.641   2.710  1.0309  0.8114 -0.0592
   29LYR      C  574   8.141   7.309   2.907  0.4047  0.2306 -0.1429
   29LYR      O  575   8.156   7.194   2.939  0.4202 -0.2991  0.0638
   30LER      N  576   8.242   7.393   2.891  0.1857 -0.4161  0.1019
   30LER      H  577   8.215   7.486   2.862  0.8419 -0.2913 -0.1226
   30LER     CA  578   8.387   7.365   2.914 -0.3915  0.1711  0.3083
   30LER     HA  579   8.416   7.260   2.914  0.7740  0.4573 -1.5518
   30LER     CB  580   8.467   7.423   2.794  0.0214  0.8396  0.7183
   30LER    HB1  581   8.569   7.388   2.806 -0.4195 -0.1555  1.8662
   30LER    HB2  582   8.468   7.531   2.807 -0.7614  0.9282  0.1556
   30LER     CG  583   8.430   7.386   2.650 -0.1246  0.6093 -0.0266
   30LER     HG  584   8.342   7.446   2.627  0.2769  1.5187  0.7183
   30LER    CD1  585   8.541   7.424   2.549  0.7639 -0.5450  0.4119
   30LER   HD11  586   8.549   7.533   2.548 -3.0008 -0.1629 -1.5719
   30LER   HD12  587   8.634   7.367   2.559  0.4150 -1.5098 -1.5133
   30LER   HD13  588   8.504   7.413   2.448  2.1553  0.4265 -0.2341
   30LER    CD2  589   8.396   7.243   2.619 -0.2801  0.2949  0.6879
   30LER   HD21  590   8.355   7.239   2.518  0.6577  0.8004  0.2692
   30LER   HD22  591   8.479   7.172   2.623  0.0533  0.7350  2.7584
   30LER   HD23  592   8.324   7.210   2.694  1.8657 -2.8760  1.5535
   30LER      C  593   8.433   7.424   3.052 -0.4606  0.4651  0.5449
   30LER      O  594   8.360   7.506   3.102  0.3534 -0.2099  0.2026
   31LER      N  595   8.553   7.385   3.104  0.0912 -0.0191  0.5645
   31LER      H  596   8.616   7.323   3.054  1.1775  0.5880  1.1523
   31LER     CA  597   8.601   7.447   3.230  0.8786  0.8056  0.0010
   31LER     HA  598   8.527   7.436   3.309  0.4115 -2.3710 -0.7321
   31LER     CB  599   8.722   7.361   3.282 -0.4273  0.5852 -0.3946
   31LER    HB1  600   8.805   7.396   3.222 -0.6969  2.8127  0.4444
   31LER    HB2  601   8.700   7.257   3.256 -0.2557  0.6876 -0.9685
   31LER     CG  602   8.764   7.376   3.428 -0.5036 -0.3198  0.0274
   31LER     HG  603   8.768   7.479   3.462 -0.4336 -1.0704  2.4893
   31LER    CD1  604   8.674   7.287   3.514 -0.7537  0.2139 -0.0660
   31LER   HD11  605   8.689   7.179   3.512 -2.1458 -0.0756  2.0953
   31LER   HD12  606   8.693   7.324   3.614  1.6706  1.9935 -1.0886
   31LER   HD13  607   8.570   7.293   3.480 -0.3846 -1.6904 -1.7698
   31LER    CD2  608   8.901   7.320   3.444 -0.2238 -0.0967 -0.1591
   31LER   HD21  609   8.971   7.380   3.386  0.7642 -1.9874 -1.0457
   31LER   HD22  610   8.924   7.323   3.550 -2.9408  2.8273  0.4811
   31LER   HD23  611   8.894   7.219   3.404  1.8403 -0.0945 -0.6455
   31LER      C  612   8.656   7.590   3.210 -0.0710  0.1425 -0.3951
   31LER      O  613   8.761   7.605   3.148 -0.0022 -0.1859  0.0689
   32LY0      N  614   7.053   8.601   2.566 -0.4964  0.1829  0.8892
   32LY0     H1  615   6.992   8.607   2.646  0.4886  0.2219  1.6524
   32LY0     H2  616   7.087   8.695   2.551 -1.4759  0.3735 -0.2833
   32LY0     H3  617   6.999   8.587   2.481  1.9170  3.3026 -1.4337
   32LY0     CA  618   7.167   8.509   2.583 -0.4717 -0.1751 -0.2842
   32LY0     HA  619   7.122   8.410   2.597 -1.9712  0.7040  1.4676
   32LY0     CB  620   7.246   8.496   2.454  0.3561  0.0954 -0.1182
   32LY0    HB1  621   7.298   8.590   2.436  1.2185 -0.4153 -0.3454
   32LY0    HB2  622   7.169   8.477   2.379 -1.5582 -2.0265  2.2143
   32LY0     CG  623   7.355   8.380   2.446 -0.1715 -0.7912 -0.5112
   32LY0    HG1  624   7.304   8.285   2.464 -2.3207  0.5526  0.9975
   32LY0    HG2  625   7.439   8.401   2.512 -0.5904  2.0679 -0.7590
   32LY0     CD  626   7.408   8.392   2.306 -0.1422  0.1654 -0.2009
   32LY0    HD1  627   7.465   8.485   2.306 -3.8233  2.6020  0.4589
   32LY0    HD2  628   7.325   8.416   2.240  1.7457  2.0831 -2.0790
   32LY0     CE  629   7.477   8.267   2.248  0.3173  0.4407  1.1905
   32LY0    HE1  630   7.400   8.195   2.278 -0.4474  1.4985  1.8337
   32LY0    HE2  631   7.577   8.252   2.289  0.9011  1.6603  0.2714
   32LY0     NZ  632   7.489   8.286   2.103  0.0480 -0.2232 -0.0349
   32LY0    HZ1  633   7.517   8.196   2.067  1.7355 -0.6968  2.2006
   32LY0    HZ2  634   7.408   8.321   2.054  1.7497  4.4436  0.0296
   32LY0    HZ3  635   7.562   8.351   2.077 -0.2431 -0.5832 -1.9059
   32LY0      C  636   7.246   8.530   2.712  0.3276  0.6606 -0.2174
   32LY0      O  637   7.289   8.643   2.724  0.1597 -0.4519 -0.0120
   33LER      N  638   7.257   8.434   2.802 -0.4319  0.2861  1.0108
   33LER      H  639   7.241   8.340   2.769  0.7419 -0.1934  1.7258
   33LER     CA  640   7.333   8.439   2.923  0.0286 -0.2668  0.6902
   33LER     HA  641   7.362   8.544   2.920 -0.9297 -0.0179 -0.8288
   33LER     CB  642   7.251   8.423   3.055 -0.3145  0.1427  0.0742
   33LER    HB1  643   7.320   8.438   3.138 -0.0072 -0.7164 -0.0201
   33LER    HB2  644   7.213   8.322   3.069 -0.3258  0.3579  1.9126
   33LER     CG  645   7.127   8.512   3.074  0.8527  0.3564  0.7540
   33LER     HG  646   7.054   8.491   2.996  0.0976  1.2462  1.2014
   33LER    CD1  647   7.068   8.468   3.214 -0.2714 -0.0596  0.5543
   33LER   HD11  648   7.001   8.383   3.217 -1.2346  0.6779  3.7689
   33LER   HD12  649   7.152   8.443   3.279  0.6668  1.2116 -0.1094
   33LER   HD13  650   7.019   8.552   3.265 -0.3238  1.3502 -1.6887
   33LER    CD2  651   7.165   8.658   3.077  0.1178 -0.2149 -0.6984
   33LER   HD21  652   7.074   8.711   3.104 -0.2082 -0.6094 -1.0194
   33LER   HD22  653   7.232   8.688   3.157 -0.1792  1.3358 -1.0010
   33LER   HD23  654   7.187   8.703   2.980 -0.4787 -1.8841 -1.6487
   33LER      C  655   7.453   8.349   2.918 -0.3950  0.5197 -0.0890
   33LER      O  656   7.432   8.233   2.883  0.2615  0.1822  0.9788
   34LY0      N  657   6.292   8.218   2.470  0.0376  0.4027 -0.2323
   34LY0     H1  658   6.243   8.304   2.488  1.0882  1.2727 -1.3425
   34LY0     H2  659   6.348   8.235   2.387 -0.9087  0.8740 -0.7918
   34LY0     H3  660   6.216   8.153   2.457  1.7081 -1.4313 -1.3769
   34LY0     CA  661   6.385   8.171   2.581  0.2484  1.1347 -0.2652
   34LY0     HA  662   6.325   8.157   2.671 -0.7236 -0.3916 -1.1067
   34LY0     CB  663   6.450   8.036   2.548 -0.3474 -0.5234 -0.1160
   34LY0    HB1  664   6.525   8.022   2.627 -1.2333  0.3410  0.9172
   34LY0    HB2  665   6.497   8.028   2.450  0.0811  0.8044 -0.0403
   34LY0     CG  666   6.356   7.917   2.564  0.8154  0.6588 -0.4327
   34LY0    HG1  667   6.405   7.821   2.557 -2.2884 -0.9753 -1.6386
   34LY0    HG2  668   6.283   7.915   2.483  1.4116  0.9060 -0.9803
   34LY0     CD  669   6.264   7.906   2.686  0.7901  0.3019 -0.3943
   34LY0    HD1  670   6.220   8.002   2.713 -1.5568 -0.9033  0.2877
   34LY0    HD2  671   6.307   7.868   2.778 -2.5508 -3.2043 -0.0394
   34LY0     CE  672   6.144   7.808   2.659 -0.7123 -0.7301 -0.0234
   34LY0    HE1  673   6.188   7.709   2.648  0.8296  0.1168 -2.2104
   34LY0    HE2  674   6.078   7.844   2.580 -0.0967  0.1227 -0.1590
   34LY0     NZ  675   6.062   7.796   2.777 -0.1856  0.2041 -0.9847
   34LY0    HZ1  676   6.120   7.769   2.855  2.1540  2.4601 -1.8302
   34LY0    HZ2  677   6.023   7.885   2.803 -0.9788 -0.6696  1.0287
   34LY0    HZ3  678   5.983   7.732   2.774  0.2570 -0.3760 -0.4001
   34LY0      C  679   6.490   8.280   2.609 -0.4196 -0.2235  0.1455
   34LY0      O  680   6.516   8.365   2.524 -0.2792  0.2572  0.1973
   35LER      N  681   6.563   8.267   2.722 -1.0668  0.8743  0.4950
   35LER      H  682   6.530   8.193   2.783  2.0626  0.6211  2.0524
   35LER     CA  683   6.676   8.358   2.750  0.3649 -0.4092  0.2260
   35LER     HA  684   6.667   8.452   2.697  1.3877  0.2019  1.0804
   35LER     CB  685   6.690   8.377   2.905  0.1863 -0.1233 -0.1150
   35LER    HB1  686   6.776   8.440   2.929 -0.6076  1.0222 -0.1723
   35LER    HB2  687   6.719   8.281   2.947 -0.4466  0.0558  0.7472
   35LER     CG  688   6.568   8.417   2.983 -0.9551  0.5322 -0.4442
   35LER     HG  689   6.505   8.328   2.983 -0.4064  0.0515  1.9993
   35LER    CD1  690   6.598   8.450   3.132 -0.6626  0.1950  0.0391
   35LER   HD11  691   6.664   8.536   3.139 -1.3195  0.6134  1.4497
   35LER   HD12  692   6.500   8.468   3.174 -0.9841 -0.0359 -0.6004
   35LER   HD13  693   6.648   8.363   3.176 -0.0217  0.6648  0.2471
   35LER    CD2  694   6.495   8.537   2.934  0.3923  0.1004 -0.1341
   35LER   HD21  695   6.445   8.527   2.838 -0.1966  1.4036  0.0137
   35LER   HD22  696   6.408   8.558   2.997  0.9668  0.9908  0.3916
   35LER   HD23  697   6.558   8.626   2.941  0.7667 -0.2233  0.7744
   35LER      C  698   6.811   8.312   2.691 -0.6302  0.3661  0.3888
   35LER      O  699   6.905   8.385   2.718 -0.1356  0.1408  0.3377
   36LYR      N  700   6.826   8.202   2.616 -0.0698 -0.0123  0.3115
   36LYR      H  701   6.747   8.140   2.604 -0.1624  0.2132 -0.2771
   36LYR     CA  702   6.959   8.163   2.562  0.0762  0.2054  0.1945
   36LYR     HA  703   6.999   8.245   2.502  1.0771 -0.1361  0.3842
   36LYR     CB  704   6.945   8.049   2.467  0.2120  0.0581 -0.2452
   36LYR    HB1  705   6.886   8.081   2.381 -1.6796 -0.5798  0.7619
   36LYR    HB2  706   6.886   7.969   2.511 -1.4977 -0.5565 -3.3812
   36LYR     CG  707   7.076   8.004   2.411 -0.4192  0.7404  0.2185
   36LYR    HG1  708   7.139   7.947   2.480 -0.5302 -0.8031 -0.9050
   36LYR    HG2  709   7.118   8.095   2.368  2.0028  0.6311  2.1210
   36LYR     CD  710   7.055   7.904   2.300  0.6663 -0.2147  0.5295
   36LYR    HD1  711   6.991   7.946   2.223 -0.6514  2.3783  2.8667
   36LYR    HD2  712   7.009   7.810   2.330  1.3404 -1.0747 -1.0208
   36LYR     CE  713   7.198   7.870   2.250  0.2780 -0.3545 -0.1493
   36LYR    HE1  714   7.254   7.814   2.325 -0.1121  0.4313  0.7534
   36LYR    HE2  715   7.249   7.963   2.225 -0.8490  0.3514  0.0973
   36LYR     NZ  716   7.195   7.797   2.122 -0.0235 -0.0869  0.2320
   36LYR    HZ1  717   7.188   7.848   2.036 -1.8572 -2.0124 -0.8403
   36LYR      C  718   7.060   8.141   2.669 -0.1907 -0.4349  0.4156
   36LYR      O  719   7.176   8.187   2.659  0.0946 -0.1528  0.3143
   37LY0      N  720   7.019   8.080   2.777 -0.0575  0.1447 -0.0009
   37LY0      H  721   6.923   8.049   2.788 -0.5260  1.4696 -0.0672
   37LY0     CA  722   7.109   8.046   2.887 -0.4282  0.5362 -0.0413
   37LY0     HA  723   7.179   8.127   2.909 -0.3962  0.6867 -0.6847
   37LY0     CB  724   7.016   8.011   3.016  0.1627 -0.3692  0.2814
   37LY0    HB1  725   6.950   7.927   2.992  0.0873  0.4965 -2.9781
   37LY0    HB2  726   6.960   8.102   3.036 -0.0876 -0.3848 -0.3292
   37LY0     CG  727   7.100   7.970   3.141 -0.1590 -1.1786  0.5551
   37LY0    HG1  728   7.172   8.050   3.157  0.6493 -1.4986 -1.1826
   37LY0    HG2  729   7.151   7.876   3.119 -1.6557 -1.5432 -1.7549
   37LY0     CD  730   7.009   7.945   3.262 -0.8478  0.4823  0.5032
   37LY0    HD1  731   6.931   7.874   3.236  0.0683 -0.3418 -0.0461
   37LY0    HD2  732   6.964   8.035   3.305 -2.1792 -0.3200  0.8405
   37LY0     CE  733   7.101   7.892   3.373  0.2117 -0.3162  0.0967
   37LY0    HE1  734   7.178   7.969   3.382 -0.0593  0.0517 -0.6033
   37LY0    HE2  735   7.141   7.794   3.348 -1.0472 -0.6299 -0.7737
   37LY0     NZ  736   7.034   7.877   3.505  0.3030 -0.6632 -0.3629
   37LY0    HZ1  737   7.093   7.814   3.559 -0.2039 -0.2280  0.7234
   37LY0    HZ2  738   7.033   7.971   3.542  2.4652 -1.3261  1.5912
   37LY0    HZ3  739   6.943   7.836   3.488  0.3799 -0.8624 -0.2950
   37LY0      C  740   7.198   7.928   2.852  0.6162 -0.1363  0.2945
   37LY0      O  741   7.150   7.817   2.848  0.1264  0.7374  0.3517
   38LER      N  742   7.327   7.952   2.825 -0.0405  0.0947  0.0650
   38LER      H  743   7.365   8.045   2.827 -2.4395  1.1502  0.7614
   38LER     CA  744   7.415   7.855   2.772  0.3613 -0.4017 -0.8670
   38LER     HA  745   7.376   7.798   2.687  0.2644 -2.7047  0.6121
   38LER     CB  746   7.541   7.931   2.724 -0.5126  0.2909  0.2152
   38LER    HB1  747   7.620   7.861   2.698  0.1427 -0.1625  3.0630
   38LER    HB2  748   7.580   7.986   2.810 -3.1023  1.9220  0.4732
   38LER     CG  749   7.517   8.019   2.600 -0.0391 -0.0752  0.0020
   38LER     HG  750   7.439   8.092   2.617 -1.1626 -0.8524 -1.6252
   38LER    CD1  751   7.652   8.096   2.570 -0.2448 -0.1321  0.4074
   38LER   HD11  752   7.668   8.159   2.657 -3.4937  2.3752 -0.5975
   38LER   HD12  753   7.732   8.025   2.549  0.7552  1.3945 -1.2577
   38LER   HD13  754   7.643   8.157   2.480 -0.6400 -0.7089  0.0418
   38LER    CD2  755   7.462   7.952   2.467  0.0022 -0.6128 -1.0883
   38LER   HD21  756   7.366   7.907   2.493 -0.4253  0.9824  0.2826
   38LER   HD22  757   7.446   8.025   2.388 -1.9625 -0.4342 -0.5867
   38LER   HD23  758   7.538   7.884   2.429  2.9895 -0.3686  3.6123
   38LER      C  759   7.466   7.745   2.878  0.3321 -0.1558  0.1953
   38LER      O  760   7.442   7.747   2.996 -0.4116  0.2241  0.3217
   39LY0      N  761   7.428   7.214   1.888 -0.1356 -0.1608  0.0699
   39LY0     H1  762   7.380   7.218   1.800  0.2741  1.6350 -0.1169
   39LY0     H2  763   7.510   7.270   1.870  2.6052 -3.7855  0.2613
   39LY0     H3  764   7.461   7.122   1.912 -3.3953 -1.1578  1.1947
   39LY0     CA  765   7.344   7.255   1.999  0.1965  0.3189  0.2601
   39LY0     HA  766   7.246   7.209   2.014 -0.7072  2.0748 -0.0008
   39LY0     CB  767   7.431   7.225   2.120  0.2314 -0.3211 -0.6270
   39LY0    HB1  768   7.529   7.270   2.107  0.4146  0.0116  1.5559
   39LY0    HB2  769   7.440   7.117   2.125  0.6556 -0.4744 -3.3832
   39LY0     CG  770   7.358   7.279   2.246  0.0008  0.1795  0.0541
   39LY0    HG1  771   7.252   7.255   2.235  0.2534 -1.1095  0.2946
   39LY0    HG2  772   7.374   7.387   2.253  0.0732  0.1148  0.9551
   39LY0     CD  773   7.398   7.217   2.380  0.5939 -0.6778  0.4087
   39LY0    HD1  774   7.501   7.249   2.398  0.0387  1.3431  0.2651
   39LY0    HD2  775   7.378   7.110   2.379  0.0013 -0.5765 -1.0663
   39LY0     CE  776   7.316   7.293   2.487 -0.3514 -0.4533  0.1743
   39LY0    HE1  777   7.227   7.235   2.510 -0.8603 -0.4888 -1.6774
   39LY0    HE2  778   7.295   7.397   2.459 -2.0625 -1.0542 -0.9341
   39LY0     NZ  779   7.396   7.302   2.612  0.0378 -0.1047  0.0588
   39LY0    HZ1  780   7.396   7.210   2.654 -2.2951  0.0247  0.4588
   39LY0    HZ2  781   7.491   7.324   2.585  0.3257 -1.8731 -0.4733
   39LY0    HZ3  782   7.352   7.369   2.674 -0.1261 -0.4562  0.3298
   39LY0      C  783   7.320   7.404   1.995 -0.6409 -0.1491 -0.2203
   39LY0      O  784   7.413   7.487   2.003 -0.5103  0.4794  0.2058
   40LER      N  785   7.194   7.451   1.982  0.8605 -0.6321 -0.1594
   40LER      H  786   7.116   7.388   1.992  0.7258 -0.3700  0.4804
   40LER     CA  787   7.154   7.600   1.987 -0.3727  0.2516  0.1143
   40LER     HA  788   7.210   7.664   1.920 -0.8051  1.9185  1.2764
   40LER     CB  789   7.002   7.609   1.961 -0.2089  0.1118 -0.7130
   40LER    HB1  790   6.965   7.708   1.989  2.7474  1.5583 -1.5176
   40LER    HB2  791   6.956   7.542   2.034 -0.2416 -0.4582 -1.2539
   40LER     CG  792   6.940   7.585   1.824 -0.6477 -1.0676 -0.1036
   40LER     HG  793   6.833   7.574   1.837 -0.5270 -1.8449  0.2978
   40LER    CD1  794   6.964   7.707   1.728  0.1935 -0.0938 -0.3462
   40LER   HD11  795   7.072   7.711   1.714  0.0694 -1.6242 -2.0948
   40LER   HD12  796   6.918   7.685   1.632  2.4155  1.4180 -1.8586
   40LER   HD13  797   6.914   7.798   1.762 -0.2101  0.2499 -1.8111
   40LER    CD2  798   7.006   7.462   1.763 -0.3554  0.1336 -0.0978
   40LER   HD21  799   6.988   7.382   1.834  0.6929  1.3976  1.6574
   40LER   HD22  800   6.958   7.444   1.667  0.6189  0.8581 -0.7399
   40LER   HD23  801   7.113   7.476   1.746 -0.4772 -0.5776 -1.6608
   40LER      C  802   7.194   7.663   2.115  0.0571 -0.0844 -0.1839
   40LER      O  803   7.207   7.594   2.215  0.0092 -0.2372  0.2444
   41U      O5'  804   3.699   7.409   1.504  0.4217  0.1382  0.5653
   41U      H5T  805   3.686   7.501   1.478  1.1531 -0.0061 -0.3689
   41U      C5'  806   3.627   7.338   1.401 -0.0258 -0.2653 -0.0506
   41U     H5'1  807   3.535   7.390   1.372  1.0152  1.2561 -0.7295
   41U     H5'2  808   3.609   7.238   1.442  0.0712  0.8886  3.0947
   41U      C4'  809   3.709   7.326   1.274  0.5079  0.0263  0.5825
   41U      H4'  810   3.641   7.283   1.200 -0.1425  2.1713 -0.1247
   41U      O4'  811   3.758   7.461   1.229 -0.2150  0.4600 -0.8587
   41U      C1'  812   3.870   7.432   1.151 -0.0593 -1.0446 -1.2239
   41U      H1'  813   3.841   7.440   1.046 -2.7210 -0.9771 -0.5505
   41U       N1  814   3.982   7.521   1.183  0.0328 -0.4987  0.1329
   41U       C6  815   4.007   7.564   1.313  0.0811 -0.7873  0.9009
   41U       H6  816   3.941   7.522   1.389 -0.1404 -1.9622  0.0875
   41U       C5  817   4.111   7.642   1.344 -0.6379  0.4161  0.3551
   41U       H5  818   4.141   7.668   1.444  2.4046  2.2121 -0.8780
   41U       C4  819   4.198   7.697   1.242 -0.2543  0.1667 -0.2139
   41U       O4  820   4.301   7.764   1.260 -0.2773 -0.2012  0.1245
   41U       N3  821   4.169   7.657   1.110 -0.1181  0.7511 -0.1947
   41U       H3  822   4.227   7.694   1.037  0.6770 -1.3095 -0.6832
   41U       C2  823   4.064   7.569   1.077  0.1515  0.6757  0.2798
   41U       O2  824   4.053   7.534   0.958  0.2549 -0.0950  0.5858
   41U      C3'  825   3.837   7.245   1.293  0.4149 -0.2737 -0.2164
   41U      H3'  826   3.892   7.284   1.379 -0.9577 -1.9441  1.4992
   41U      C2'  827   3.910   7.285   1.168  0.2825  0.1261  0.3610
   41U     H2'1  828   4.017   7.267   1.177  0.1046 -1.3692 -0.2489
   41U      O2'  829   3.865   7.201   1.069  0.7866  0.3510  0.6002
   41U     HO'2  830   3.826   7.124   1.109 -1.0011 -0.5797 -2.6247
   41U      O3'  831   3.819   7.107   1.320 -0.0781 -0.1503 -0.4983
   42U        P  832   3.929   7.025   1.404 -0.4102  0.1824 -0.2995
   42U      O1P  833   3.884   6.893   1.444 -0.4726  0.2078  0.7666
   42U      O2P  834   3.979   7.118   1.513  0.1436  0.0560 -0.3403
   42U      O5'  835   4.043   7.001   1.305 -0.4200 -0.0700 -0.9327
   42U      C5'  836   4.029   6.942   1.175  0.7592  0.1414 -0.4323
   42U     H5'1  837   3.952   6.985   1.111 -0.5407 -0.6433  0.5459
   42U     H5'2  838   4.002   6.837   1.189  1.3428 -0.3069 -2.4525
   42U      C4'  839   4.159   6.957   1.104  0.1564 -0.3453  0.1928
   42U      H4'  840   4.148   6.904   1.010 -1.6332 -0.3434  0.3729
   42U      O4'  841   4.170   7.102   1.067 -0.1818 -0.4311 -0.6320
   42U      C1'  842   4.306   7.121   1.044  1.0902  0.2652  0.5742
   42U      H1'  843   4.326   7.123   0.937  1.8366  0.3834  0.7164
   42U       N1  844   4.345   7.252   1.105 -0.3694 -0.0084  0.1734
   42U       C6  845   4.308   7.281   1.239  0.6711  0.4185  0.0065
   42U       H6  846   4.237   7.216   1.288  1.6597 -0.7470 -0.0417
   42U       C5  847   4.358   7.383   1.302 -0.2047 -0.0722 -0.2912
   42U       H5  848   4.325   7.409   1.402 -0.8344  2.5969 -1.1088
   42U       C4  849   4.456   7.467   1.241  0.5776 -0.2154 -0.2029
   42U       O4  850   4.508   7.561   1.290 -0.0026 -0.1612 -0.2772
   42U       N3  851   4.483   7.444   1.106 -0.0670  0.1201 -0.6072
   42U       H3  852   4.557   7.496   1.063  0.9765 -0.3569  0.5605
   42U       C2  853   4.438   7.337   1.035 -0.0686  0.0678 -0.5044
   42U       O2  854   4.470   7.318   0.921 -0.1388  0.0968  0.2958
   42U      C3'  855   4.287   6.913   1.174 -1.0961  0.2129  0.4515
   42U      H3'  856   4.270   6.929   1.281  0.5594 -0.8453  0.8984
   42U      C2'  857   4.388   7.014   1.111 -0.0955 -0.2214 -0.4003
   42U     H2'1  858   4.453   7.053   1.190  0.3601 -0.1954 -0.7798
   42U      O2'  859   4.456   6.948   1.005 -0.1748 -0.3430  0.2638
   42U     HO'2  860   4.501   6.873   1.044 -1.3982 -1.1030  0.2256
   42U      O3'  861   4.327   6.778   1.140 -0.1334 -0.5919  0.5012
   43A        P  862   4.444   6.700   1.218 -0.3797  0.1077  0.0576
   43A      O1P  863   4.426   6.552   1.216  0.0170 -0.3566 -0.4209
   43A      O2P  864   4.445   6.767   1.352  0.4012  0.2390 -0.0291
   43A      O5'  865   4.583   6.732   1.145  0.0113  0.6134 -0.1043
   43A      C5'  866   4.622   6.672   1.020  0.2106 -0.3927 -0.4423
   43A     H5'1  867   4.547   6.692   0.944 -1.1355  1.2314  1.2169
   43A     H5'2  868   4.633   6.564   1.031  0.6947 -0.2896  0.1534
   43A      C4'  869   4.750   6.740   0.981 -1.4781 -0.3456  0.1662
   43A      H4'  870   4.792   6.694   0.890 -0.1205 -0.7441  0.9564
   43A      O4'  871   4.721   6.874   0.955  0.4892  0.6846 -0.3695
   43A      C1'  872   4.838   6.954   0.972 -0.3672 -0.2642  0.1661
   43A      H1'  873   4.874   6.998   0.879 -0.7898  2.0009  1.0204
   43A       N9  874   4.815   7.061   1.065 -0.6990 -0.5821 -0.5629
   43A       C8  875   4.728   7.061   1.175  0.2004 -0.7842  0.4002
   43A       H8  876   4.659   6.980   1.195  1.1419 -1.9894 -1.0224
   43A       N7  877   4.723   7.174   1.241 -0.9686  0.4478  0.2457
   43A       C5  878   4.826   7.244   1.182 -0.2123 -0.1322  0.4547
   43A       C6  879   4.872   7.378   1.192  0.1351 -0.2964 -0.2125
   43A       N6  880   4.824   7.474   1.278 -0.1840 -0.3409 -0.4154
   43A      H61  881   4.757   7.441   1.346  1.1561 -2.3397  0.0030
   43A      H62  882   4.864   7.567   1.282 -1.9330  0.4247  0.0785
   43A       N1  883   4.976   7.421   1.128 -0.2218  0.0454  0.3660
   43A       C2  884   5.032   7.339   1.043  0.3854  0.3995  0.1012
   43A       H2  885   5.128   7.366   1.001 -0.4845  3.6576 -0.0588
   43A       N3  886   4.993   7.217   1.008 -0.0276  0.0281 -0.3995
   43A       C4  887   4.885   7.177   1.078  0.1009  0.6773 -0.7015
   43A      C3'  888   4.869   6.742   1.080 -0.3947  0.0119  0.4505
   43A      H3'  889   4.832   6.770   1.179 -1.8040  1.0530 -0.3355
   43A      C2'  890   4.948   6.865   1.025  0.2167  0.2114 -0.4854
   43A     H2'1  891   5.012   6.913   1.099  1.0831 -1.2809 -0.2443
   43A      O2'  892   5.019   6.829   0.911  0.3567  0.3476  0.7874
   43A     HO'2  893   5.085   6.762   0.932  0.4861  0.6028  1.2094
   43A      O3'  894   4.929   6.615   1.103 -0.0744 -0.4872 -0.3927
   44A        P  895   4.987   6.586   1.247  0.0106  0.1046  0.0326
   44A      O1P  896   5.036   6.447   1.247 -0.0897 -0.1794  0.1013
   44A      O2P  897   4.892   6.632   1.355 -0.1658 -0.0222 -0.7813
   44A      O5'  898   5.118   6.685   1.248  0.2713 -0.1695  0.7553
   44A      C5'  899   5.232   6.653   1.174  0.2095 -0.4992  0.3776
   44A     H5'1  900   5.204   6.627   1.072  2.9637 -3.0516  0.1289
   44A     H5'2  901   5.287   6.566   1.210  1.6954 -2.0683 -4.7272
   44A      C4'  902   5.323   6.777   1.148 -0.0822  0.5215 -0.1881
   44A      H4'  903   5.393   6.749   1.070 -0.0926  1.3694 -0.5051
   44A      O4'  904   5.252   6.890   1.107 -0.4636  0.1958  0.5082
   44A      C1'  905   5.316   7.008   1.163  0.1772 -0.3551 -0.7448
   44A      H1'  906   5.333   7.074   1.078  1.3400 -0.8280 -0.8934
   44A       N9  907   5.238   7.084   1.269  0.7479  0.0526 -0.5634
   44A       C8  908   5.114   7.042   1.322  0.1845  0.9488 -0.5393
   44A       H8  909   5.070   6.945   1.306  0.6120  0.2994  1.8071
   44A       N7  910   5.045   7.134   1.395 -0.5737  0.0421  0.2680
   44A       C5  911   5.145   7.239   1.395  0.0298  0.7545  0.3956
   44A       C6  912   5.151   7.364   1.454  0.3099  0.6401  0.4452
   44A       N6  913   5.067   7.407   1.544  0.1135  0.2828 -0.1411
   44A      H61  914   4.998   7.335   1.560 -1.4939  1.5779 -1.0805
   44A      H62  915   5.066   7.505   1.565 -0.0243  0.5447 -1.3004
   44A       N1  916   5.255   7.447   1.430  0.5166  0.0479 -0.1987
   44A       C2  917   5.353   7.411   1.350  0.8007  0.0330  0.0785
   44A       H2  918   5.435   7.480   1.338 -0.0740  0.9366 -1.0172
   44A       N3  919   5.364   7.294   1.290  0.3078  0.2648 -0.0346
   44A       C4  920   5.254   7.211   1.317 -0.5432 -0.5497  0.7072
   44A      C3'  921   5.400   6.818   1.271  0.4677  0.0210 -0.8396
   44A      H3'  922   5.327   6.834   1.350 -0.7907 -0.7626 -1.7919
   44A      C2'  923   5.446   6.956   1.223 -0.4079  0.0564  0.9551
   44A     H2'1  924   5.482   7.009   1.312 -0.8296  0.9635  0.5963
   44A      O2'  925   5.545   6.953   1.126  0.1979  0.1735  0.6163
   44A     HO'2  926   5.616   7.013   1.148 -1.6671  2.5647  0.4938
   44A      O3'  927   5.503   6.726   1.306  0.2694 -0.5168 -0.2902
   45U        P  928   5.573   6.730   1.450  0.2270  0.0367  0.0335
   45U      O1P  929   5.689   6.638   1.432 -0.7911 -0.2307 -0.4630
   45U      O2P  930   5.479   6.705   1.562  0.1145  0.0658 -0.1627
   45U      O5'  931   5.626   6.873   1.471 -0.3146  0.3684 -0.0550
   45U      C5'  932   5.752   6.922   1.424 -0.8011  0.4717  0.1684
   45U     H5'1  933   5.753   6.913   1.315  0.0159  2.4420 -0.0284
   45U     H5'2  934   5.829   6.861   1.470  0.1591  1.9145  0.5528
   45U      C4'  935   5.768   7.066   1.454 -0.0738  0.3881  0.3929
   45U      H4'  936   5.859   7.093   1.401 -1.5175  1.7536 -1.5480
   45U      O4'  937   5.652   7.153   1.416  0.2585 -0.3799  0.4548
   45U      C1'  938   5.640   7.261   1.519 -1.0251  0.0872 -0.5134
   45U      H1'  939   5.649   7.351   1.458 -0.0145 -0.0943 -0.6656
   45U       N1  940   5.510   7.261   1.599  0.8476  0.3661  0.3056
   45U       C6  941   5.425   7.150   1.597 -0.4216 -0.3414 -0.1580
   45U       H6  942   5.440   7.059   1.541 -1.9697 -0.4145 -0.5236
   45U       C5  943   5.314   7.152   1.672 -0.1516 -0.4374 -0.3475
   45U       H5  944   5.251   7.065   1.677  1.2531 -1.4531  3.4978
   45U       C4  945   5.283   7.259   1.758 -0.2543 -0.1457  0.0105
   45U       O4  946   5.185   7.259   1.829 -0.5410  0.3450 -0.0056
   45U       N3  947   5.370   7.362   1.762  0.5076 -0.3705 -0.0218
   45U       H3  948   5.333   7.443   1.811 -2.6528 -2.3007  1.0823
   45U       C2  949   5.480   7.372   1.678  0.1778  0.0493 -0.2579
   45U       O2  950   5.549   7.466   1.679 -0.4650 -0.3204  0.3705
   45U      C3'  951   5.785   7.092   1.598  0.1240  0.3273 -0.2511
   45U      H3'  952   5.702   7.048   1.653 -1.2862  2.7183 -0.3418
   45U      C2'  953   5.769   7.241   1.607  0.3479 -0.6874  0.5241
   45U     H2'1  954   5.752   7.270   1.711  1.0918 -1.5099  0.8860
   45U      O2'  955   5.873   7.316   1.557  0.1515  0.0541  0.1267
   45U     HO'2  956   5.955   7.268   1.574  0.4807  0.5967  0.1063
   45U      O3'  957   5.913   7.062   1.655  0.1641  0.0327 -0.5340
   46U        P  958   5.936   6.978   1.791 -0.1363  0.0302  0.4557
   46U      O1P  959   6.063   6.909   1.788 -0.5345  0.0133  0.0156
   46U      O2P  960   5.817   6.885   1.799  0.0085 -0.2958  0.1297
   46U      O5'  961   5.924   7.090   1.900 -0.8508 -0.4381 -0.6788
   46U      C5'  962   6.020   7.201   1.888  0.0667 -0.2397 -0.1376
   46U     H5'1  963   6.023   7.233   1.784 -3.9664  0.5322 -0.1863
   46U     H5'2  964   6.121   7.168   1.911 -0.7024 -1.8776  1.1687
   46U      C4'  965   5.980   7.322   1.984  0.7866  0.0858 -0.2158
   46U      H4'  966   6.061   7.394   1.978 -0.2431  1.2137 -1.1745
   46U      O4'  967   5.860   7.384   1.946 -0.0659 -0.2253 -0.4478
   46U      C1'  968   5.772   7.416   2.053  0.1126  0.2092  0.4450
   46U      H1'  969   5.747   7.522   2.040 -1.1394  0.0195  1.1192
   46U       N1  970   5.641   7.341   2.050  0.2731 -1.1945  0.3891
   46U       C6  971   5.624   7.225   1.987  0.5420  0.1534 -0.4088
   46U       H6  972   5.701   7.167   1.937  0.3565  0.1848 -0.7332
   46U       C5  973   5.501   7.162   1.995  0.1772  0.9853 -0.6462
   46U       H5  974   5.490   7.063   1.954  0.2909  0.5487  0.3597
   46U       C4  975   5.390   7.219   2.066  0.0457 -0.0893 -0.0883
   46U       O4  976   5.282   7.169   2.083  0.1866 -0.9376  0.1316
   46U       N3  977   5.413   7.342   2.118 -0.0021 -0.2305 -0.2169
   46U       H3  978   5.334   7.386   2.161  0.3446  1.3572 -1.1495
   46U       C2  979   5.535   7.407   2.114  0.4194  0.4101 -0.9210
   46U       O2  980   5.543   7.520   2.159 -0.0866 -0.6676 -0.5671
   46U      C3'  981   5.948   7.277   2.131  0.0764 -0.5639 -0.1329
   46U      H3'  982   5.884   7.189   2.133  0.0136 -0.5779 -1.8769
   46U      C2'  983   5.856   7.386   2.181 -0.1363  0.4867  0.3958
   46U     H2'1  984   5.797   7.357   2.268  1.1903 -1.4248  0.7308
   46U      O2'  985   5.910   7.512   2.215  0.5927 -0.0118 -0.3652
   46U     HO'2  986   5.946   7.494   2.303 -1.6586  1.2347  0.9141
   46U      O3'  987   6.067   7.260   2.215  0.0831  0.3909  0.0414
   47A        P  988   6.057   7.184   2.355  0.4897 -0.1569  0.0546
   47A      O1P  989   6.189   7.143   2.400 -0.2782  0.0396  0.7879
   47A      O2P  990   5.959   7.075   2.342  0.0326  0.2024  0.3319
   47A      O5'  991   5.997   7.296   2.451 -0.4826  0.1880  0.3535
   47A      C5'  992   6.058   7.422   2.479 -0.0217 -0.0946 -0.2803
   47A     H5'1  993   6.072   7.477   2.385 -1.9947  1.8201  0.4567
   47A     H5'2  994   6.150   7.405   2.534 -0.8981 -0.2573  1.1792
   47A      C4'  995   5.961   7.516   2.555  0.0984  0.3857 -0.0650
   47A      H4'  996   6.001   7.617   2.561  0.5358  0.1788  0.8249
   47A      O4'  997   5.843   7.523   2.484  0.0821 -0.2098 -0.2414
   47A      C1'  998   5.734   7.545   2.575 -0.3290  1.0275  0.2197
   47A      H1'  999   5.689   7.640   2.549  0.3515  1.1845 -0.4189
   47A       N9 1000   5.633   7.442   2.557  0.5924  0.1747  0.0153
   47A       C8 1001   5.652   7.320   2.495 -0.1357 -0.3569 -0.1730
   47A       H8 1002   5.744   7.285   2.453 -0.8622 -2.4543 -0.1095
   47A       N7 1003   5.542   7.245   2.486  0.1426 -0.8540 -0.2258
   47A       C5 1004   5.443   7.328   2.539  0.4142  1.0276 -0.9288
   47A       C6 1005   5.301   7.314   2.561 -0.4723 -0.4244 -0.0493
   47A       N6 1006   5.225   7.216   2.527 -0.0977  0.0340  0.9345
   47A      H61 1007   5.262   7.154   2.456  3.1133  1.2540  1.3927
   47A      H62 1008   5.125   7.229   2.524 -0.1093 -0.1485  0.3894
   47A       N1 1009   5.236   7.417   2.614 -0.0755 -0.5785  0.0923
   47A       C2 1010   5.305   7.520   2.663 -0.4668 -0.2614 -0.8040
   47A       H2 1011   5.248   7.605   2.698 -0.6211 -0.6110 -0.2125
   47A       N3 1012   5.436   7.546   2.657  0.1924  0.1464  0.5025
   47A       C4 1013   5.494   7.445   2.586 -0.5802 -0.6689 -1.1671
   47A      C3' 1014   5.921   7.464   2.699 -0.3673 -0.5626 -0.3081
   47A      H3' 1015   5.914   7.356   2.700 -0.4842 -0.5546  0.3595
   47A      C2' 1016   5.791   7.544   2.714  0.0281  0.5992  0.2482
   47A     H2'1 1017   5.718   7.489   2.773 -0.8850  1.3514 -0.1650
   47A      O2' 1018   5.800   7.679   2.754  0.2365 -0.0158  0.3629
   47A     HO'2 1019   5.738   7.688   2.826  0.1583 -0.7011  0.3827
   47A      O3' 1020   6.021   7.491   2.801 -0.4004 -0.4780  0.3038
   48U        P 1021   6.027   7.409   2.934  0.3706  0.3823  0.3285
   48U      O1P 1022   6.121   7.474   3.027  0.5877 -0.4143  0.4351
   48U      O2P 1023   6.049   7.270   2.901  0.0555 -0.2276 -0.7175
   48U      O5' 1024   5.881   7.418   3.003  0.7039 -0.4527  0.1071
   48U      C5' 1025   5.848   7.531   3.077  0.8971  0.4292 -0.6242
   48U     H5'1 1026   5.876   7.619   3.019  1.5133 -0.1248 -1.1845
   48U     H5'2 1027   5.903   7.530   3.172  1.5665 -2.4737 -0.9569
   48U      C4' 1028   5.702   7.532   3.113  0.8679  0.2775 -0.3224
   48U      H4' 1029   5.669   7.629   3.147 -0.9334 -0.3878 -0.0823
   48U      O4' 1030   5.619   7.501   3.002 -0.3144 -1.3475 -0.4706
   48U      C1' 1031   5.499   7.452   3.051  0.0536 -0.4577  0.1435
   48U      H1' 1032   5.417   7.522   3.034  1.6163  0.9737 -2.1400
   48U       N1 1033   5.458   7.323   2.981 -0.1084  0.3610  0.0568
   48U       C6 1034   5.544   7.251   2.900 -0.2281  0.6065  0.5068
   48U       H6 1035   5.648   7.282   2.899  0.5361 -1.6892  0.5631
   48U       C5 1036   5.506   7.135   2.839  0.2151 -0.0553 -0.2049
   48U       H5 1037   5.577   7.071   2.788 -0.4404  0.2558 -1.5472
   48U       C4 1038   5.366   7.095   2.845 -0.1966 -0.2205 -0.3214
   48U       O4 1039   5.327   6.979   2.809  0.1143 -0.0238 -0.1090
   48U       N3 1040   5.285   7.170   2.920  0.1925 -0.0912 -0.2933
   48U       H3 1041   5.187   7.146   2.925 -0.5611  2.1395 -2.3008
   48U       C2 1042   5.328   7.280   2.989  0.0794 -0.6247 -0.3307
   48U       O2 1043   5.245   7.344   3.058 -0.1507  0.1087  0.5632
   48U      C3' 1044   5.662   7.429   3.219 -0.7145 -0.6741  0.1804
   48U      H3' 1045   5.703   7.329   3.200 -0.6650 -0.5274 -0.5175
   48U      C2' 1046   5.512   7.430   3.200  0.0213  0.4670 -1.2026
   48U     H2'1 1047   5.466   7.339   3.238 -2.6555  2.4535  0.6943
   48U      O2' 1048   5.457   7.550   3.260  0.3210  0.2270 -0.2087
   48U     HO'2 1049   5.403   7.513   3.330 -3.0579 -0.7784 -3.0472
   48U      O3' 1050   5.721   7.477   3.344 -0.0495 -0.2256 -0.3392
   49C        P 1051   5.724   7.393   3.480 -0.1006  0.7012 -0.2614
   49C      O1P 1052   5.787   7.477   3.582 -0.2838 -1.2471  0.1177
   49C      O2P 1053   5.774   7.257   3.448 -0.3312  0.7281  0.4845
   49C      O5' 1054   5.574   7.368   3.527  0.4200 -0.0730  0.3225
   49C      C5' 1055   5.492   7.469   3.585  0.5033  0.5410 -0.0234
   49C     H5'1 1056   5.504   7.566   3.537  1.6331 -0.0981 -1.0721
   49C     H5'2 1057   5.506   7.482   3.692 -1.9764  3.3987  0.1094
   49C      C4' 1058   5.344   7.427   3.571  0.1498  0.6023 -0.5283
   49C      H4' 1059   5.284   7.510   3.606 -0.9760  0.7602 -2.6763
   49C      O4' 1060   5.305   7.390   3.439  0.2833 -0.0370  0.8301
   49C      C1' 1061   5.190   7.297   3.443 -0.2103  0.5995  0.2089
   49C      H1' 1062   5.104   7.347   3.398 -0.5696 -0.1803  0.0233
   49C       N1 1063   5.217   7.172   3.368  0.3136 -0.0522  0.5336
   49C       C6 1064   5.341   7.121   3.342 -0.0283 -0.8320 -0.9911
   49C       H6 1065   5.428   7.157   3.395  1.1834 -3.1897 -1.2560
   49C       C5 1066   5.359   7.026   3.249  0.5287 -0.5757  0.2063
   49C       H5 1067   5.454   6.983   3.223  0.9295  0.8764 -0.9041
   49C       C4 1068   5.241   6.975   3.187  0.6389  0.6678 -0.3786
   49C       N4 1069   5.244   6.881   3.094  0.4701 -0.6363  0.3876
   49C      H41 1070   5.330   6.864   3.044 -0.0653 -0.0464 -0.7712
   49C      H42 1071   5.154   6.852   3.058  1.0407  0.9297 -2.7266
   49C       N3 1072   5.123   7.008   3.228 -0.1430 -0.2409 -0.2053
   49C       C2 1073   5.109   7.104   3.321 -0.4173 -0.1120  0.1984
   49C       O2 1074   4.999   7.125   3.363  0.2647  0.3258  0.0795
   49C      C3' 1075   5.309   7.302   3.655 -0.1691 -0.0649 -0.7056
   49C      H3' 1076   5.385   7.229   3.629 -2.5393 -2.8685 -0.2581
   49C      C2' 1077   5.174   7.266   3.593  0.2116 -0.1314 -0.3082
   49C     H2'1 1078   5.160   7.159   3.607  2.3258 -0.4736 -0.4394
   49C      O2' 1079   5.079   7.355   3.646 -0.5531  0.2597 -0.0583
   49C     HO'2 1080   5.103   7.364   3.738  1.3771  0.2635 -0.5170
   49C      O3' 1081   5.290   7.326   3.793 -0.0658 -0.1697 -0.0414
   50U        P 1082   5.323   7.230   3.908 -0.2889  0.2068  0.4962
   50U      O1P 1083   5.325   7.302   4.036 -0.4713 -0.0548  0.6242
   50U      O2P 1084   5.445   7.162   3.857  0.1031  0.5468  0.4251
   50U      O5' 1085   5.189   7.138   3.889  0.3929  0.0554 -0.8359
   50U      C5' 1086   5.065   7.169   3.953  0.5546  0.6808 -0.0552
   50U     H5'1 1087   5.035   7.267   3.917 -0.8929  0.0784 -0.5612
   50U     H5'2 1088   5.085   7.169   4.060 -0.3415 -3.2805  0.2885
   50U      C4' 1089   4.961   7.057   3.928  0.3038  0.1598  0.0111
   50U      H4' 1090   4.865   7.079   3.975  0.1106 -1.1990  0.2877
   50U      O4' 1091   4.943   7.039   3.788  0.4011  0.5231 -0.1738
   50U      C1' 1092   4.914   6.904   3.761 -0.7499  0.2886  0.0066
   50U      H1' 1093   4.817   6.904   3.711 -1.8646  1.4760  2.0596
   50U       N1 1094   5.014   6.848   3.666  0.5039  0.4220  0.4785
   50U       C6 1095   5.143   6.899   3.653 -0.3192  0.5774 -0.1648
   50U       H6 1096   5.174   6.972   3.726 -1.0257  0.1458  0.5741
   50U       C5 1097   5.233   6.850   3.561  0.0107 -0.1986  0.2995
   50U       H5 1098   5.337   6.876   3.557 -0.3476  1.2728 -0.3241
   50U       C4 1099   5.195   6.736   3.480  0.8754 -0.0067  0.1609
   50U       O4 1100   5.277   6.678   3.405  0.5325  0.3175 -0.0673
   50U       N3 1101   5.062   6.693   3.494  0.2580  0.0613  0.1291
   50U       H3 1102   5.038   6.617   3.433 -1.7242  1.6560 -1.1950
   50U       C2 1103   4.965   6.742   3.584 -0.3020 -0.5481  0.1533
   50U       O2 1104   4.856   6.697   3.586 -0.3701  0.3645 -0.5825
   50U      C3' 1105   5.013   6.921   3.977  0.6114 -0.9494 -0.3854
   50U      H3' 1106   5.116   6.920   3.942  1.3874  0.0725  1.6863
   50U      C2' 1107   4.923   6.834   3.893  0.0607  0.6746 -0.9144
   50U     H2'1 1108   4.955   6.730   3.881 -2.9898 -0.4023 -0.5717
   50U      O2' 1109   4.791   6.837   3.950 -0.3315 -0.3756 -0.0683
   50U     HO'2 1110   4.727   6.801   3.888 -1.4037 -1.0583  1.3806
   50U      O3' 1111   5.011   6.899   4.121 -0.1807 -0.8259  0.8298
   51A        P 1112   5.097   6.791   4.190 -0.1719  0.0733  0.0630
   51A      O1P 1113   5.071   6.804   4.336  0.1159 -0.6334  0.6076
   51A      O2P 1114   5.237   6.803   4.141  0.2676  0.7229  0.6177
   51A      O5' 1115   5.039   6.645   4.139 -0.2295  0.2248 -0.4255
   51A      C5' 1116   4.905   6.608   4.182 -0.6317 -0.3429 -0.6136
   51A     H5'1 1117   4.838   6.693   4.167  0.2189  0.5913  0.6749
   51A     H5'2 1118   4.920   6.578   4.285  0.6414 -0.7788 -0.9091
   51A      C4' 1119   4.841   6.492   4.102  0.6263 -0.0407 -0.4096
   51A      H4' 1120   4.741   6.478   4.142  0.6619  0.0743 -0.2801
   51A      O4' 1121   4.824   6.507   3.962  0.0659 -0.2266  0.0095
   51A      C1' 1122   4.878   6.390   3.896  0.1225  0.2958  0.2502
   51A      H1' 1123   4.808   6.353   3.821  0.4869 -0.1029  0.1040
   51A       N9 1124   5.007   6.399   3.827 -0.0308 -0.2528 -0.2052
   51A       C8 1125   5.106   6.494   3.838  0.2629  0.1975 -0.3041
   51A       H8 1126   5.094   6.566   3.917 -1.0938  0.5640 -0.8161
   51A       N7 1127   5.196   6.488   3.745 -0.0724  0.5320  0.4751
   51A       C5 1128   5.162   6.371   3.676 -0.5840  0.6570 -0.8866
   51A       C6 1129   5.217   6.305   3.566  0.0020  0.1836 -0.0746
   51A       N6 1130   5.318   6.339   3.489  0.7708 -0.2686 -0.3765
   51A      H61 1131   5.374   6.419   3.515  1.5734 -1.1846  0.8445
   51A      H62 1132   5.335   6.281   3.408 -0.4049 -0.2369 -0.6691
   51A       N1 1133   5.163   6.194   3.523  0.9973  0.3043  0.9858
   51A       C2 1134   5.057   6.148   3.583 -0.1446  0.5244  0.5339
   51A       H2 1135   5.016   6.066   3.525 -1.6489  1.4052  0.3096
   51A       N3 1136   4.993   6.202   3.688  0.8931  0.9846  0.5153
   51A       C4 1137   5.050   6.312   3.731  0.6911  0.1633  0.9211
   51A      C3' 1138   4.914   6.363   4.130  0.4279 -0.6667 -0.1631
   51A      H3' 1139   5.020   6.383   4.143  0.0660  1.0960  0.3814
   51A      C2' 1140   4.884   6.286   4.003 -0.3145 -0.0487 -0.1447
   51A     H2'1 1141   4.965   6.216   3.984  0.9393  0.6841  2.1615
   51A      O2' 1142   4.769   6.217   4.024 -0.0944 -0.1573 -0.2184
   51A     HO'2 1143   4.785   6.129   3.990  1.1402  0.6797 -1.9846
   51A      O3' 1144   4.857   6.301   4.244 -0.0911  0.1176 -0.0600
   52U        P 1145   4.942   6.196   4.325  0.7506  0.2577  0.2739
   52U      O1P 1146   4.868   6.141   4.436  0.2631  0.0010 -0.7101
   52U      O2P 1147   5.063   6.267   4.353 -0.4491  0.6032  0.1143
   52U      O5' 1148   4.977   6.080   4.223  0.0202  0.4997 -0.0675
   52U      C5' 1149   4.893   5.973   4.199  0.3975  0.7385  0.0374
   52U     H5'1 1150   4.793   6.001   4.168  0.6890  0.9104 -0.7714
   52U     H5'2 1151   4.862   5.923   4.291  3.2817 -2.3075 -0.4355
   52U      C4' 1152   4.937   5.879   4.092 -0.2727 -0.2205  0.6500
   52U      H4' 1153   4.855   5.807   4.082 -1.1203  0.7389  0.5017
   52U      O4' 1154   4.960   5.954   3.976 -0.0774 -0.7280 -0.0859
   52U      C1' 1155   5.055   5.890   3.891 -0.5108  0.2756  1.0561
   52U      H1' 1156   5.003   5.871   3.797  2.0252  0.1217 -0.4261
   52U       N1 1157   5.177   5.966   3.846  0.2118  0.6407  0.0292
   52U       C6 1158   5.218   6.070   3.928 -0.6755  0.2091 -0.7021
   52U       H6 1159   5.160   6.080   4.019  1.0464  0.6396  0.3982
   52U       C5 1160   5.329   6.141   3.894  0.3941  0.2467  0.2095
   52U       H5 1161   5.363   6.224   3.955 -0.1815  1.2321 -0.7739
   52U       C4 1162   5.393   6.117   3.767 -0.6616  0.0910 -0.3929
   52U       O4 1163   5.491   6.179   3.711 -0.0848  0.6064  0.2847
   52U       N3 1164   5.349   6.008   3.697 -0.0619  0.6802 -0.4857
   52U       H3 1165   5.407   5.975   3.621  0.8701  1.4270 -0.1167
   52U       C2 1166   5.247   5.927   3.730  0.2531 -0.4539 -0.3448
   52U       O2 1167   5.215   5.835   3.658 -0.1906 -0.3025 -0.1172
   52U      C3' 1168   5.063   5.800   4.114  0.0159 -0.3502  0.4892
   52U      H3' 1169   5.132   5.872   4.158 -0.1522  0.5016 -0.6114
   52U      C2' 1170   5.096   5.762   3.967 -0.9361 -0.4673  0.8318
   52U     H2'1 1171   5.204   5.754   3.955 -1.0040  0.6954 -1.0230
   52U      O2' 1172   5.028   5.660   3.903 -0.0824  0.9649  0.6263
   52U     HO'2 1173   5.055   5.575   3.940 -1.6011 -0.1344 -0.6814
   52U      O3' 1174   5.038   5.688   4.196 -0.4783 -0.2406  0.4533
   53U        P 1175   5.150   5.614   4.275  0.2422  0.0042 -0.3784
   53U      O1P 1176   5.070   5.525   4.366 -0.1549  0.8242 -0.0092
   53U      O2P 1177   5.252   5.699   4.333 -0.0101  0.4049  0.0246
   53U      O5' 1178   5.222   5.524   4.167  0.3436 -0.2750 -0.0603
   53U      C5' 1179   5.161   5.408   4.116 -0.2883  0.6880 -0.1931
   53U     H5'1 1180   5.053   5.423   4.105 -0.0998  1.0626 -1.7749
   53U     H5'2 1181   5.173   5.339   4.199  0.0651  2.3630  1.2241
   53U      C4' 1182   5.211   5.353   3.978  0.2422  0.5877  0.0602
   53U      H4' 1183   5.134   5.283   3.947 -1.4732  1.5975  1.7833
   53U      O4' 1184   5.218   5.455   3.881  0.3456  0.3688  0.1115
   53U      C1' 1185   5.333   5.446   3.794 -0.6636 -0.2398 -1.2203
   53U      H1' 1186   5.303   5.445   3.689 -2.9154 -1.5687 -0.6231
   53U       N1 1187   5.436   5.551   3.825  0.0746  0.0871  0.2203
   53U       C6 1188   5.434   5.626   3.938  0.2527  0.2716  0.1666
   53U       H6 1189   5.368   5.593   4.017  0.8535  0.1103  0.6162
   53U       C5 1190   5.508   5.739   3.952 -0.3105 -0.1105 -0.2195
   53U       H5 1191   5.504   5.794   4.045  2.0817 -0.4460  0.1411
   53U       C4 1192   5.594   5.783   3.844 -0.2510 -0.5223  0.9280
   53U       O4 1193   5.655   5.894   3.838 -0.2328 -0.0815  0.1061
   53U       N3 1194   5.592   5.700   3.723  0.6178 -0.3450  0.1632
   53U       H3 1195   5.658   5.720   3.649  0.9985 -0.4475  0.4726
   53U       C2 1196   5.516   5.587   3.715  0.4745  0.0840 -0.4532
   53U       O2 1197   5.524   5.524   3.605 -0.2826 -0.6239 -0.2625
   53U      C3' 1198   5.350   5.288   3.986 -0.0089  0.5761  0.5699
   53U      H3' 1199   5.421   5.344   4.047 -1.3851  1.6157  1.2847
   53U      C2' 1200   5.388   5.310   3.838 -0.5418  0.2580  0.4376
   53U     H2'1 1201   5.493   5.292   3.815 -1.0331 -0.5693 -1.3516
   53U      O2' 1202   5.329   5.214   3.759 -0.4023  0.8137  0.5023
   53U     HO'2 1203   5.327   5.129   3.803  3.5830 -0.6027 -1.5199
   53U      O3' 1204   5.350   5.146   4.013 -0.1610  0.0524  0.4724
   54C        P 1205   5.475   5.068   4.072  0.0927  0.1165  0.3022
   54C      O1P 1206   5.432   4.932   4.084 -0.0318  0.5270 -0.4055
   54C      O2P 1207   5.534   5.144   4.185  0.8244 -0.2330  0.0956
   54C      O5' 1208   5.580   5.076   3.957 -0.2582  0.2159 -0.1972
   54C      C5' 1209   5.574   4.993   3.843  0.7475 -0.2485  0.4038
   54C     H5'1 1210   5.481   5.010   3.787  0.8881 -2.4493 -0.6189
   54C     H5'2 1211   5.570   4.891   3.881  0.5177 -0.5220 -0.3273
   54C      C4' 1212   5.686   5.025   3.746 -0.3619  0.2017  0.9265
   54C      H4' 1213   5.686   4.943   3.675 -1.4908  0.8577  0.1441
   54C      O4' 1214   5.664   5.153   3.680 -0.7290 -0.6986  0.5042
   54C      C1' 1215   5.797   5.210   3.653  0.5142  0.0441 -0.5766
   54C      H1' 1216   5.814   5.237   3.549 -1.4159 -0.1622 -0.9745
   54C       N1 1217   5.814   5.343   3.733  0.4785 -0.4442  0.5092
   54C       C6 1218   5.759   5.361   3.855  0.4454 -0.5055  0.3357
   54C       H6 1219   5.700   5.290   3.911 -1.3066  1.9771  1.8960
   54C       C5 1220   5.770   5.485   3.912 -1.1844 -0.8154 -0.0129
   54C       H5 1221   5.715   5.509   4.001 -1.2896 -0.5791 -0.1402
   54C       C4 1222   5.869   5.573   3.859  0.3296 -0.6580  0.6037
   54C       N4 1223   5.894   5.688   3.904 -1.0714  0.3832 -0.1387
   54C      H41 1224   5.849   5.723   3.987 -1.3588 -0.4986  0.0895
   54C      H42 1225   5.962   5.743   3.853 -2.4215  0.9298 -1.3898
   54C       N3 1226   5.932   5.551   3.751  0.7523  0.2597 -0.3566
   54C       C2 1227   5.908   5.435   3.685  0.4191 -0.0017  0.3586
   54C       O2 1228   5.971   5.413   3.583  0.1140 -0.6581 -0.0973
   54C      C3' 1229   5.823   5.032   3.812 -0.2106  0.3438 -0.0107
   54C      H3' 1230   5.822   5.083   3.909 -0.4493  1.1399 -0.4220
   54C      C2' 1231   5.903   5.116   3.710 -0.1401 -0.0485  0.1111
   54C     H2'1 1232   5.984   5.168   3.760 -0.6420 -0.2785  1.2143
   54C      O2' 1233   5.944   5.051   3.588  0.3723  0.8079  0.0304
   54C     HO'2 1234   5.913   4.960   3.596  3.5019 -0.3526  0.1623
   54C      O3' 1235   5.880   4.900   3.813  0.1972  0.5814 -0.4222
   55C        P 1236   5.988   4.861   3.918  0.3667 -0.2279 -0.1852
   55C      O1P 1237   6.034   4.722   3.890 -0.4212  0.3872  0.4935
   55C      O2P 1238   5.938   4.900   4.048 -0.0964  0.2396 -0.2697
   55C      O5' 1239   6.108   4.951   3.872  0.2839  0.3754 -0.0150
   55C      C5' 1240   6.193   4.924   3.761  0.0193  0.5455 -0.0448
   55C     H5'1 1241   6.144   4.924   3.664  2.1253 -2.7386 -1.2491
   55C     H5'2 1242   6.236   4.825   3.764 -0.9048  0.1275 -0.1350
   55C      C4' 1243   6.301   5.031   3.749  0.1670  0.4358 -0.5275
   55C      H4' 1244   6.361   5.009   3.661 -0.7431  1.6931 -1.4997
   55C      O4' 1245   6.248   5.164   3.748  0.1828  0.0799  0.2530
   55C      C1' 1246   6.347   5.253   3.788 -0.3233  0.0060  0.2159
   55C      H1' 1247   6.387   5.296   3.696 -1.3088  3.9303  1.4340
   55C       N1 1248   6.293   5.362   3.868 -0.4876 -0.6469 -0.3544
   55C       C6 1249   6.180   5.347   3.944 -0.1809  0.2239  0.3529
   55C       H6 1250   6.135   5.249   3.939  0.0205  0.1257  0.4779
   55C       C5 1251   6.140   5.448   4.027 -0.2066  0.6735 -0.9072
   55C       H5 1252   6.051   5.425   4.084 -0.1890  0.0506 -1.1200
   55C       C4 1253   6.203   5.567   4.013 -0.0686 -0.2903 -0.7102
   55C       N4 1254   6.165   5.666   4.084 -0.3070 -0.1700 -0.1110
   55C      H41 1255   6.083   5.662   4.143 -0.7778  2.2791 -0.4719
   55C      H42 1256   6.217   5.752   4.076  1.0714 -0.9406  0.2079
   55C       N3 1257   6.306   5.592   3.935 -0.0661 -0.3569 -0.7662
   55C       C2 1258   6.356   5.487   3.863 -0.5068  0.0302 -1.4066
   55C       O2 1259   6.458   5.511   3.802 -0.6916  0.7709  0.4421
   55C      C3' 1260   6.395   5.036   3.874 -0.3038  1.0060 -0.8984
   55C      H3' 1261   6.336   5.033   3.965  0.0041  2.0897 -0.6514
   55C      C2' 1262   6.456   5.175   3.861  0.0123 -0.3356  0.2666
   55C     H2'1 1263   6.472   5.216   3.961  0.5601 -1.7571  0.7759
   55C      O2' 1264   6.568   5.184   3.767 -0.0261 -0.0102 -0.2759
   55C     HO'2 1265   6.627   5.117   3.801  0.8038  0.7717 -0.1283
   55C      O3' 1266   6.509   4.948   3.869 -0.4989 -0.4919  0.0198
   56G        P 1267   6.604   4.929   3.998  0.2619 -0.5455 -0.1075
   56G      O1P 1268   6.679   4.804   3.974  0.0909 -0.2546 -0.2225
   56G      O2P 1269   6.522   4.959   4.119  0.4158  0.3794  0.0291
   56G      O5' 1270   6.707   5.043   3.961  0.3521 -0.1965 -0.1680
   56G      C5' 1271   6.824   5.027   3.878 -0.0462  0.6817  0.5279
   56G     H5'1 1272   6.798   4.993   3.778  1.4458  0.7189  0.1073
   56G     H5'2 1273   6.883   4.958   3.938 -1.0234 -1.0718 -0.4324
   56G      C4' 1274   6.909   5.161   3.863  0.0456  0.1054  0.4062
   56G      H4' 1275   6.992   5.138   3.796  0.8502  1.4672  0.8906
   56G      O4' 1276   6.841   5.282   3.836  0.6363 -1.0905 -0.1718
   56G      C1' 1277   6.897   5.393   3.910  0.5361 -0.2048  0.0555
   56G      H1' 1278   6.935   5.472   3.845 -0.3373 -1.2390 -1.7857
   56G       N9 1279   6.792   5.440   4.006 -0.1604  0.5514  0.3354
   56G       C8 1280   6.687   5.369   4.052  0.7519  0.4490  0.4034
   56G       H8 1281   6.662   5.267   4.025  0.1161  1.0840 -1.5259
   56G       N7 1282   6.616   5.432   4.133 -0.4811  0.0468 -0.1938
   56G       C5 1283   6.680   5.553   4.151 -0.3342 -0.9132  0.3371
   56G       C6 1284   6.642   5.668   4.230  0.2790 -0.1984 -0.0266
   56G       O6 1285   6.540   5.690   4.295 -0.3279 -0.1894 -0.4260
   56G       N1 1286   6.740   5.772   4.217 -0.4199  0.8756  0.3361
   56G       H1 1287   6.727   5.858   4.267 -1.9283  1.6852 -1.3237
   56G       C2 1288   6.854   5.763   4.139  0.1347 -0.1621  0.2969
   56G       N2 1289   6.940   5.860   4.145 -0.0103  0.1673  0.3560
   56G      H21 1290   6.899   5.943   4.188  0.7141 -0.0253  1.4733
   56G      H22 1291   7.013   5.866   4.076 -0.1609 -0.3697  0.1458
   56G       N3 1292   6.889   5.657   4.065  0.5782  0.1206 -0.4723
   56G       C4 1293   6.794   5.561   4.070 -0.3307  0.7175  0.3558
   56G      C3' 1294   6.985   5.190   3.994  1.0493  0.5967 -0.1254
   56G      H3' 1295   6.922   5.176   4.082  0.9922  1.9898  0.0837
   56G      C2' 1296   7.019   5.342   3.983  0.8918 -0.0270  0.1449
   56G     H2'1 1297   7.038   5.385   4.081 -0.2232  0.4995  0.1441
   56G      O2' 1298   7.133   5.377   3.900 -0.6316  0.7723  0.0956
   56G     HO'2 1299   7.153   5.470   3.913 -0.0936  0.5651  0.8330
   56G      O3' 1300   7.095   5.098   4.006  0.2944  0.4549  0.6743
   57U        P 1301   7.140   5.037   4.146 -0.0470  0.0674  0.4304
   57U      O1P 1302   7.233   4.931   4.119  0.5703 -0.1910  0.4076
   57U      O2P 1303   7.016   5.000   4.215 -0.8460 -0.2240  0.4243
   57U      O5' 1304   7.208   5.157   4.221  0.6495  0.2985  0.2276
   57U      C5' 1305   7.322   5.219   4.186  0.0216 -0.1528  0.1706
   57U     H5'1 1306   7.329   5.223   4.077 -1.0308  0.6915  0.1120
   57U     H5'2 1307   7.402   5.148   4.208 -0.0963 -0.5358 -0.5964
   57U      C4' 1308   7.347   5.355   4.242  0.2297  0.1702 -0.0928
   57U      H4' 1309   7.443   5.389   4.201  0.0144  0.9875  0.0625
   57U      O4' 1310   7.236   5.442   4.210  0.5463  0.6190 -0.0647
   57U      C1' 1311   7.215   5.531   4.323  0.1198 -0.4081 -0.2601
   57U      H1' 1312   7.237   5.632   4.288 -0.4532 -0.3159 -0.3662
   57U       N1 1313   7.079   5.520   4.372 -0.0899  0.1775  0.0274
   57U       C6 1314   7.002   5.408   4.348 -0.8017  0.0981  0.0623
   57U       H6 1315   7.037   5.321   4.293  0.5056  0.5446  0.1674
   57U       C5 1316   6.879   5.398   4.404 -0.1543  0.3527 -0.1559
   57U       H5 1317   6.819   5.309   4.394 -0.5326  0.7257 -1.3473
   57U       C4 1318   6.817   5.506   4.477  0.4981  0.0949 -0.3920
   57U       O4 1319   6.700   5.494   4.517 -0.2899  0.1070  0.0986
   57U       N3 1320   6.898   5.612   4.492 -0.2037 -0.8019 -0.5949
   57U       H3 1321   6.854   5.695   4.530  0.3457 -1.2587  1.1443
   57U       C2 1322   7.018   5.631   4.434  0.3985 -0.6996  0.2564
   57U       O2 1323   7.068   5.746   4.447 -0.2032 -0.7206  0.0286
   57U      C3' 1324   7.346   5.354   4.394  0.4106  0.6088 -0.9617
   57U      H3' 1325   7.273   5.285   4.437  2.7733  0.0124  2.4116
   57U      C2' 1326   7.307   5.493   4.444 -0.5843  0.4150  0.0471
   57U     H2'1 1327   7.252   5.488   4.538  0.8980  0.6539  0.9441
   57U      O2' 1328   7.414   5.591   4.439  0.2130  0.3473  0.2277
   57U     HO'2 1329   7.475   5.562   4.507  0.5755 -1.1583 -0.6872
   57U      O3' 1330   7.473   5.305   4.440 -0.1279 -0.5020  0.0619
   58A        P 1331   7.500   5.266   4.591  0.1417 -0.1806  0.0023
   58A      O1P 1332   7.639   5.216   4.595 -0.9800  0.7105 -0.6172
   58A      O2P 1333   7.385   5.187   4.635 -0.2403  0.0176 -0.6276
   58A      O5' 1334   7.492   5.412   4.663  0.0970  0.3290  0.2944
   58A      C5' 1335   7.601   5.500   4.683 -0.2170  0.2768  0.7122
   58A     H5'1 1336   7.656   5.512   4.590 -0.4174 -0.6929  0.4604
   58A     H5'2 1337   7.677   5.451   4.744 -0.8623 -0.6806  0.7799
   58A      C4' 1338   7.557   5.629   4.757 -0.3054 -0.5382  0.2636
   58A      H4' 1339   7.638   5.702   4.760 -0.1321 -0.6998 -0.3516
   58A      O4' 1340   7.437   5.679   4.698 -0.3529 -0.0028 -0.2604
   58A      C1' 1341   7.352   5.728   4.809  0.0090 -0.2838  0.8534
   58A      H1' 1342   7.327   5.833   4.793  3.4211  0.7965  1.6611
   58A       N9 1343   7.234   5.640   4.835 -0.0111 -0.4417  0.4218
   58A       C8 1344   7.207   5.507   4.799  0.6459  1.0838  0.2073
   58A       H8 1345   7.286   5.437   4.775  0.8898  1.0482  1.0766
   58A       N7 1346   7.080   5.472   4.808 -0.7358  0.2910 -0.7802
   58A       C5 1347   7.016   5.587   4.844 -0.4881 -0.0039  0.1885
   58A       C6 1348   6.884   5.627   4.869  0.3515 -0.6063  0.2524
   58A       N6 1349   6.773   5.557   4.859  0.4445 -0.0853 -0.2113
   58A      H61 1350   6.779   5.466   4.816  2.1865  0.3572 -1.0199
   58A      H62 1351   6.687   5.607   4.876 -0.4191 -0.9920 -1.7044
   58A       N1 1352   6.852   5.752   4.914  0.1281  0.4375  0.2536
   58A       C2 1353   6.954   5.836   4.929  0.4463 -0.8233  0.6840
   58A       H2 1354   6.935   5.937   4.963  0.4146 -0.3983 -0.5735
   58A       N3 1355   7.084   5.818   4.897 -0.7473  0.2030 -0.1924
   58A       C4 1356   7.112   5.686   4.861  0.1693 -0.4954  0.3535
   58A      C3' 1357   7.530   5.611   4.896 -0.4283 -0.3640  0.1453
   58A      H3' 1358   7.484   5.513   4.900 -0.6593 -0.2143  1.8348
   58A      C2' 1359   7.443   5.729   4.925 -0.4103  0.2452  0.0123
   58A     H2'1 1360   7.398   5.700   5.020 -1.2609 -2.3551 -1.0824
   58A      O2' 1361   7.510   5.848   4.926  0.7295  0.1840  0.2883
   58A     HO'2 1362   7.601   5.834   4.951  0.9938  0.2315 -0.6240
   58A      O3' 1363   7.655   5.622   4.971  0.0841 -0.3855  0.1030
   59C        P 1364   7.661   5.552   5.121 -0.4389  0.2185  0.0841
   59C      O1P 1365   7.800   5.578   5.171  0.1898  0.2307  0.1335
   59C      O2P 1366   7.609   5.416   5.103 -0.2352  0.7616  0.6704
   59C      O5' 1367   7.555   5.621   5.217  0.9207 -0.5283  0.0643
   59C      C5' 1368   7.589   5.748   5.274 -0.2422 -0.5256 -0.6240
   59C     H5'1 1369   7.631   5.808   5.193  2.5843 -0.5371  0.6972
   59C     H5'2 1370   7.663   5.731   5.352 -0.6850  0.4815  0.0373
   59C      C4' 1371   7.468   5.821   5.329  0.1867 -0.0599 -0.3199
   59C      H4' 1372   7.500   5.919   5.365 -0.5034  0.0479  0.0066
   59C      O4' 1373   7.365   5.833   5.232  0.7485 -0.2014  0.2028
   59C      C1' 1374   7.241   5.830   5.300  0.5824 -0.4852 -0.5951
   59C      H1' 1375   7.197   5.925   5.269  1.8670 -0.9067 -4.1909
   59C       N1 1376   7.155   5.722   5.255 -0.5430 -0.4802  0.2271
   59C       C6 1377   7.213   5.605   5.208  0.1002 -0.2396  0.4755
   59C       H6 1378   7.320   5.595   5.218  0.2300  0.9212  0.4404
   59C       C5 1379   7.136   5.504   5.170  0.8091 -0.9690 -0.6168
   59C       H5 1380   7.180   5.414   5.131  0.1151 -0.7861 -1.8670
   59C       C4 1381   6.993   5.530   5.177  0.5874 -0.3980 -0.5968
   59C       N4 1382   6.904   5.441   5.145 -0.1165  0.6893  0.7885
   59C      H41 1383   6.940   5.353   5.112 -2.3308  0.3903 -1.0574
   59C      H42 1384   6.804   5.455   5.155 -0.1206  0.7435  0.6752
   59C       N3 1385   6.939   5.634   5.226  0.3515 -0.2214  0.4706
   59C       C2 1386   7.019   5.737   5.261  0.0658  0.8064 -0.0430
   59C       O2 1387   6.971   5.842   5.299 -0.2544 -0.6730 -0.1413
   59C      C3' 1388   7.407   5.755   5.448  0.7058  0.5524 -0.0605
   59C      H3' 1389   7.401   5.651   5.416  0.2013  0.8889 -1.1073
   59C      C2' 1390   7.269   5.825   5.454 -0.5545 -0.3301  0.0923
   59C     H2'1 1391   7.199   5.760   5.506  0.5033 -3.1483 -1.7572
   59C      O2' 1392   7.264   5.955   5.497  0.5544  0.3334 -0.1079
   59C     HO'2 1393   7.184   5.998   5.468 -0.3991 -0.5704  1.0917
   59C      O3' 1394   7.485   5.772   5.564 -0.1233 -0.1611 -0.8377
   60U        P 1395   7.457   5.679   5.688  0.1325 -0.4750 -0.2404
   60U      O1P 1396   7.542   5.721   5.802  0.8491 -0.2388  0.0927
   60U      O2P 1397   7.472   5.540   5.643 -0.4661  0.4508 -0.3624
   60U      O5' 1398   7.302   5.684   5.731 -0.7520 -0.1161  0.1251
   60U      C5' 1399   7.235   5.795   5.787 -0.4017  0.0753 -1.4738
   60U     H5'1 1400   7.246   5.882   5.722  1.3941 -1.7891 -3.8707
   60U     H5'2 1401   7.273   5.817   5.886 -2.7868  1.0403 -0.6889
   60U      C4' 1402   7.086   5.765   5.800  1.0863  0.5940 -0.2265
   60U      H4' 1403   7.031   5.848   5.842 -0.3056 -0.5446  0.2820
   60U      O4' 1404   7.022   5.732   5.675 -0.2856 -0.2910  0.5322
   60U      C1' 1405   6.924   5.633   5.695 -0.1529  0.0124 -0.3275
   60U      H1' 1406   6.829   5.678   5.666 -0.8591 -1.0726  0.2266
   60U       N1 1407   6.946   5.514   5.607 -0.6312  0.5553  0.1123
   60U       C6 1408   7.075   5.473   5.567  0.1133 -0.1773 -0.8200
   60U       H6 1409   7.159   5.530   5.603 -0.6844 -0.4263  1.6462
   60U       C5 1410   7.090   5.369   5.483  0.4249 -0.4990  0.1367
   60U       H5 1411   7.187   5.343   5.444 -0.0803 -0.8586 -0.9448
   60U       C4 1412   6.974   5.288   5.438  0.2560  0.9741  0.2289
   60U       O4 1413   6.981   5.189   5.365  0.5634 -0.5059 -0.3184
   60U       N3 1414   6.851   5.329   5.484  0.5547  0.1020 -0.9545
   60U       H3 1415   6.774   5.264   5.475 -0.0704  0.9126 -1.5832
   60U       C2 1416   6.834   5.446   5.555 -0.1698 -0.1358 -0.1046
   60U       O2 1417   6.719   5.479   5.589 -0.0102 -0.1550 -0.3116
   60U      C3' 1418   7.054   5.640   5.888  0.2982 -0.0120 -1.0494
   60U      H3' 1419   7.117   5.557   5.859 -1.2251 -1.7557  0.3549
   60U      C2' 1420   6.916   5.594   5.843 -0.3801 -0.1917 -0.4798
   60U     H2'1 1421   6.899   5.488   5.862  1.5084 -0.7923 -1.7431
   60U      O2' 1422   6.815   5.667   5.903 -0.3842  0.1176 -0.0886
   60U     HO'2 1423   6.829   5.676   5.997 -0.4988  2.0190 -0.2321
   60U      O3' 1424   7.058   5.664   6.033  0.2161 -0.6567  0.2374
   61U        P 1425   7.038   5.544   6.132 -0.3024 -0.3199  0.0503
   61U      O1P 1426   7.114   5.586   6.250 -0.4651  0.2735  0.2937
   61U      O2P 1427   7.068   5.413   6.062  0.1697  0.0464 -0.5091
   61U      O5' 1428   6.885   5.547   6.164  0.0203  0.6608  0.6430
   61U      C5' 1429   6.832   5.654   6.236 -0.7373 -0.0520  1.1178
   61U     H5'1 1430   6.853   5.754   6.197 -1.0403  1.6527  4.8996
   61U     H5'2 1431   6.869   5.654   6.338 -0.7153  0.4710  1.1130
   61U      C4' 1432   6.685   5.637   6.239  0.0961  0.0236 -0.5342
   61U      H4' 1433   6.636   5.713   6.300  0.2141  0.0405 -0.4592
   61U      O4' 1434   6.626   5.627   6.115 -0.4404 -0.7303  0.0921
   61U      C1' 1435   6.498   5.563   6.126  0.7461  0.2398 -0.5344
   61U      H1' 1436   6.416   5.634   6.116 -0.9232 -1.2442  1.5688
   61U       N1 1437   6.484   5.469   6.015 -0.3488  0.5888  0.4158
   61U       C6 1438   6.596   5.401   5.970  0.0045  0.2613 -0.3595
   61U       H6 1439   6.688   5.411   6.026  0.0110 -0.4673 -0.2226
   61U       C5 1440   6.596   5.319   5.866 -0.9815  0.1404 -0.1255
   61U       H5 1441   6.685   5.263   5.841  0.1188  2.0302 -0.6636
   61U       C4 1442   6.468   5.300   5.791  0.7906 -0.6324  0.4564
   61U       O4 1443   6.457   5.233   5.684  0.2663  0.0201 -0.1097
   61U       N3 1444   6.359   5.365   5.841 -0.1477  0.4044 -0.8000
   61U       H3 1445   6.271   5.345   5.796 -0.0491 -1.2590 -0.2926
   61U       C2 1446   6.359   5.454   5.949  0.2544  0.4925  0.3993
   61U       O2 1447   6.255   5.514   5.985  0.0609 -0.0721  0.1807
   61U      C3' 1448   6.644   5.502   6.310 -0.4102  0.2505 -0.6674
   61U      H3' 1449   6.701   5.414   6.282  1.3726  0.4297  2.0238
   61U      C2' 1450   6.494   5.488   6.262 -0.3104  0.5277 -0.1189
   61U     H2'1 1451   6.477   5.381   6.258 -1.9172  0.7989 -1.1622
   61U      O2' 1452   6.394   5.550   6.337  0.5950  0.0953  0.1813
   61U     HO'2 1453   6.302   5.549   6.309  0.8546  0.8104 -0.7512
   61U      O3' 1454   6.652   5.514   6.450 -0.2022  0.1650  0.2199
   61U      H3T 1455   6.744   5.496   6.472  0.1198  0.7578 -0.6346
   62G      O5' 1456   5.974   5.465   5.492 -0.1672  0.4074  0.2825
   62G      H5T 1457   5.918   5.387   5.487 -0.0200  0.1165  2.4436
   62G      C5' 1458   5.930   5.541   5.603  0.3398  0.5199  0.8717
   62G     H5'1 1459   5.921   5.468   5.683  0.4873 -1.6160 -0.9542
   62G     H5'2 1460   5.838   5.596   5.584 -1.9149 -2.6604  1.8573
   62G      C4' 1461   6.030   5.644   5.652 -0.3565  0.3646 -0.3457
   62G      H4' 1462   5.983   5.689   5.739  0.0785 -1.8490  1.1233
   62G      O4' 1463   6.148   5.578   5.694 -0.1192 -0.5991 -0.3611
   62G      C1' 1464   6.260   5.651   5.652 -0.9765  0.4102 -0.0401
   62G      H1' 1465   6.318   5.664   5.744 -1.9292  1.5338  0.4221
   62G       N9 1466   6.339   5.580   5.552 -0.3668  0.0165  0.3512
   62G       C8 1467   6.315   5.459   5.487 -0.0827 -1.0539 -0.5175
   62G       H8 1468   6.229   5.406   5.526 -0.1267  1.2564  3.0430
   62G       N7 1469   6.391   5.424   5.384 -0.7083 -0.4918 -0.1071
   62G       C5 1470   6.487   5.532   5.387  0.8352  0.5513 -0.0723
   62G       C6 1471   6.597   5.560   5.296 -0.8724 -0.2030 -0.0555
   62G       O6 1472   6.630   5.493   5.195 -0.2075 -0.0735 -0.1563
   62G       N1 1473   6.671   5.666   5.336 -0.2182 -0.3524 -0.1175
   62G       H1 1474   6.750   5.693   5.280  0.4060 -3.3490 -0.8728
   62G       C2 1475   6.641   5.746   5.444 -0.5098 -0.0632  0.2887
   62G       N2 1476   6.722   5.845   5.471  0.2386 -0.7827 -0.0486
   62G      H21 1477   6.800   5.852   5.408 -1.3456 -0.7507 -2.0964
   62G      H22 1478   6.695   5.918   5.536  1.1344  1.8452 -2.4053
   62G       N3 1479   6.540   5.727   5.530 -0.2741 -0.1940 -0.0942
   62G       C4 1480   6.459   5.616   5.497 -1.0212  0.6938 -0.0488
   62G      C3' 1481   6.079   5.748   5.556  0.4849  0.2603 -0.3193
   62G      H3' 1482   6.085   5.700   5.459  0.0009 -0.2793 -0.0871
   62G      C2' 1483   6.214   5.787   5.605 -0.1646  0.2452  0.5175
   62G     H2'1 1484   6.272   5.810   5.516 -0.3940  0.0763  0.3212
   62G      O2' 1485   6.220   5.886   5.704  0.4014  1.0290  0.3015
   62G     HO'2 1486   6.178   5.964   5.667 -0.6242  1.0277  1.3947
   62G      O3' 1487   5.996   5.864   5.557 -0.1521  0.6227  0.3035
   63U        P 1488   5.998   5.977   5.439  0.0540  0.5541  0.5182
   63U      O1P 1489   5.923   6.091   5.498  0.0490 -0.4650  0.3523
   63U      O2P 1490   5.939   5.923   5.313 -0.0789  0.0890 -0.5261
   63U      O5' 1491   6.146   6.028   5.400  0.1181 -0.2009  0.1884
   63U      C5' 1492   6.199   6.139   5.474 -0.1019  0.7601  0.8830
   63U     H5'1 1493   6.204   6.105   5.578 -2.9583  0.3599  0.9660
   63U     H5'2 1494   6.134   6.226   5.470  1.9789  2.4098  1.1150
   63U      C4' 1495   6.339   6.159   5.417  0.1472 -0.3819 -0.0993
   63U      H4' 1496   6.379   6.237   5.482 -3.0547  1.6110 -0.3019
   63U      O4' 1497   6.430   6.048   5.419  0.1963 -0.3706 -0.7646
   63U      C1' 1498   6.520   6.064   5.307  0.0639 -0.5464  0.1495
   63U      H1' 1499   6.623   6.059   5.342 -0.0413 -0.7001  0.4447
   63U       N1 1500   6.500   5.955   5.207  0.5650  0.3467  0.2266
   63U       C6 1501   6.385   5.889   5.187 -0.0983  0.2992  0.5066
   63U       H6 1502   6.297   5.914   5.244 -0.6995 -0.7506  0.0717
   63U       C5 1503   6.371   5.795   5.088  0.0894  0.5320  0.6354
   63U       H5 1504   6.276   5.750   5.063 -0.3906  0.9280  1.6918
   63U       C4 1505   6.493   5.751   5.013  0.1231  0.6565  0.3965
   63U       O4 1506   6.500   5.658   4.934 -0.0779  0.6965 -0.2404
   63U       N3 1507   6.603   5.822   5.033  0.1707  0.5250 -0.7988
   63U       H3 1508   6.687   5.784   4.994 -1.1105 -3.1028 -0.3539
   63U       C2 1509   6.616   5.920   5.131 -0.1666  0.0233  0.4947
   63U       O2 1510   6.726   5.971   5.153 -0.1769 -0.2714  0.0881
   63U      C3' 1511   6.335   6.217   5.276  0.6120  0.2194 -0.6897
   63U      H3' 1512   6.265   6.156   5.218 -1.0315  1.8676 -0.5489
   63U      C2' 1513   6.485   6.200   5.242 -0.1791 -1.0482 -0.7626
   63U     H2'1 1514   6.506   6.204   5.135  0.7916 -1.5116 -0.6110
   63U      O2' 1515   6.566   6.313   5.300 -0.7780 -0.4895  0.3899
   63U     HO'2 1516   6.649   6.321   5.252 -0.6644  2.0202  0.8322
   63U      O3' 1517   6.297   6.350   5.267 -0.0746  0.0784  0.0399
   64A        P 1518   6.264   6.412   5.122  0.0841 -0.0577  0.0684
   64A      O1P 1519   6.225   6.553   5.142 -0.1247  0.5537  0.4208
   64A      O2P 1520   6.165   6.325   5.057  0.2873 -0.3467 -0.3100
   64A      O5' 1521   6.406   6.404   5.042 -0.7471  0.3618 -0.0694
   64A      C5' 1522   6.511   6.497   5.061  1.5273  0.2266  0.7348
   64A     H5'1 1523   6.549   6.507   5.162  2.5694  1.6506  0.2216
   64A     H5'2 1524   6.483   6.601   5.045  1.9088  0.8271  3.5534
   64A      C4' 1525   6.632   6.462   4.966 -0.1789  0.1087 -0.2733
   64A      H4' 1526   6.717   6.526   4.992  0.9336 -1.0721 -0.9098
   64A      O4' 1527   6.673   6.331   4.986 -0.7028 -0.6650 -0.7150
   64A      C1' 1528   6.740   6.290   4.870 -0.6453 -0.1665  0.2936
   64A      H1' 1529   6.846   6.268   4.880 -0.0880  2.8212  1.9453
   64A       N9 1530   6.676   6.166   4.820  0.4561 -0.3420 -0.3321
   64A       C8 1531   6.551   6.122   4.857  0.0091 -0.4204 -0.3348
   64A       H8 1532   6.492   6.186   4.922 -0.4992  0.0734 -1.2545
   64A       N7 1533   6.510   6.011   4.800 -0.3664  0.2035  0.2278
   64A       C5 1534   6.628   5.967   4.727  0.9208  0.1271  0.0723
   64A       C6 1535   6.664   5.858   4.640  0.8691  0.7859 -0.5555
   64A       N6 1536   6.591   5.749   4.634  0.7270  0.5189  0.1881
   64A      H61 1537   6.506   5.738   4.686  1.3440 -1.3389  0.8714
   64A      H62 1538   6.639   5.670   4.594  0.4234  0.3679  0.1208
   64A       N1 1539   6.782   5.860   4.580 -0.2411 -0.2327 -0.1376
   64A       C2 1540   6.868   5.956   4.605  0.4284 -0.2182 -0.1042
   64A       H2 1541   6.958   5.962   4.546 -0.6939  0.3566 -1.8294
   64A       N3 1542   6.848   6.066   4.685 -0.5305  0.0783 -0.0692
   64A       C4 1543   6.719   6.069   4.733  0.5190 -0.1499  0.0234
   64A      C3' 1544   6.602   6.481   4.821  0.8631  0.2517  0.1388
   64A      H3' 1545   6.503   6.438   4.808  0.9712  0.1054 -0.2136
   64A      C2' 1546   6.724   6.403   4.768  0.2723 -0.7635 -0.1589
   64A     H2'1 1547   6.708   6.365   4.667 -1.6611  0.8441 -0.5129
   64A      O2' 1548   6.849   6.483   4.778 -0.1018  0.0470  0.3354
   64A     HO'2 1549   6.841   6.559   4.720 -1.2063 -2.4366 -3.0856
   64A      O3' 1550   6.620   6.617   4.789 -0.1337  0.0439 -0.0005
   65C        P 1551   6.554   6.684   4.658 -0.0961 -0.0159  0.2602
   65C      O1P 1552   6.577   6.832   4.669 -0.0133 -0.5471  0.0883
   65C      O2P 1553   6.413   6.644   4.657  0.4469 -0.2059  0.2686
   65C      O5' 1554   6.620   6.625   4.532  0.3619 -0.4722  0.9417
   65C      C5' 1555   6.750   6.678   4.488 -0.5330 -0.2735 -0.2904
   65C     H5'1 1556   6.808   6.706   4.576 -2.0343  0.0773  0.6286
   65C     H5'2 1557   6.736   6.770   4.432 -3.1081 -1.5648 -1.9481
   65C      C4' 1558   6.832   6.586   4.402 -0.7964  0.9472  0.0451
   65C      H4' 1559   6.935   6.621   4.397 -0.5609  0.4215  0.9968
   65C      O4' 1560   6.839   6.465   4.467 -0.0103  0.3216 -0.1214
   65C      C1' 1561   6.838   6.358   4.370  0.4718 -0.4004 -0.7566
   65C      H1' 1562   6.935   6.308   4.381  0.1717 -0.7243  0.6056
   65C       N1 1563   6.730   6.254   4.378 -0.0225  0.8770  0.2105
   65C       C6 1564   6.608   6.273   4.443 -0.1264  0.3841 -0.2317
   65C       H6 1565   6.582   6.367   4.490  0.7873 -0.1220  1.3895
   65C       C5 1566   6.509   6.183   4.437  0.2640 -0.1820 -0.3392
   65C       H5 1567   6.411   6.198   4.481  0.3146 -0.7782 -0.0078
   65C       C4 1568   6.532   6.061   4.365 -0.3320 -0.2375 -0.2106
   65C       N4 1569   6.441   5.967   4.364  0.1804 -0.4695  0.6308
   65C      H41 1570   6.352   5.979   4.411 -1.3511  0.5668 -2.2820
   65C      H42 1571   6.466   5.880   4.319 -2.6271 -0.0129 -2.1362
   65C       N3 1572   6.646   6.038   4.302  0.0643  0.5585  0.4627
   65C       C2 1573   6.748   6.128   4.307  0.8037  0.2929 -0.2361
   65C       O2 1574   6.857   6.108   4.252  0.9011  0.0024 -0.2369
   65C      C3' 1575   6.779   6.556   4.267  1.2423  0.2991  0.4788
   65C      H3' 1576   6.671   6.553   4.279  0.8533  1.0836 -2.1378
   65C      C2' 1577   6.845   6.420   4.231  0.3938 -0.3054 -0.8823
   65C     H2'1 1578   6.799   6.368   4.148  0.7564  1.7755 -2.4704
   65C      O2' 1579   6.979   6.446   4.195  0.3016 -0.5214  0.0165
   65C     HO'2 1580   6.979   6.508   4.121  1.2836 -0.4466  0.0677
   65C      O3' 1581   6.808   6.666   4.178  0.0174 -0.1570  0.3163
   66G        P 1582   6.734   6.692   4.043 -0.4443 -0.2167 -0.2588
   66G      O1P 1583   6.794   6.809   3.979  0.1990  0.3633 -0.3803
   66G      O2P 1584   6.590   6.700   4.067 -0.3308 -0.4983 -0.0616
   66G      O5' 1585   6.755   6.565   3.945  0.6179 -0.3112  0.5146
   66G      C5' 1586   6.873   6.560   3.865  0.6041  0.5205 -0.0402
   66G     H5'1 1587   6.956   6.600   3.923  0.3861 -1.0834  1.4581
   66G     H5'2 1588   6.856   6.611   3.770 -0.5377  1.9273  0.8747
   66G      C4' 1589   6.900   6.416   3.835  0.3272 -0.0830  1.0899
   66G      H4' 1590   6.999   6.419   3.789 -0.1043 -0.7164  0.0860
   66G      O4' 1591   6.903   6.324   3.941 -0.5584 -0.2218  0.2782
   66G      C1' 1592   6.844   6.197   3.911  0.5885 -0.5041  0.1375
   66G      H1' 1593   6.906   6.112   3.938  3.2828  1.3540  0.2567
   66G       N9 1594   6.705   6.175   3.966  0.2439  0.1255  0.3549
   66G       C8 1595   6.611   6.269   4.008 -0.2749 -0.3750 -0.1644
   66G       H8 1596   6.618   6.376   4.016 -0.0822 -0.4875  1.5586
   66G       N7 1597   6.495   6.213   4.030 -0.0016  0.2235  0.2307
   66G       C5 1598   6.513   6.071   4.000  0.1215 -0.0571  0.2516
   66G       C6 1599   6.422   5.958   4.003  0.0200 -0.4759  0.8705
   66G       O6 1600   6.301   5.960   4.041  0.2930 -0.1421  0.0789
   66G       N1 1601   6.478   5.839   3.963  0.0564  0.4384 -0.5286
   66G       H1 1602   6.425   5.753   3.959  4.3129 -2.5019 -0.8138
   66G       C2 1603   6.604   5.831   3.916  0.3984 -0.0579 -0.1201
   66G       N2 1604   6.635   5.727   3.850 -0.2751 -0.5771  0.0465
   66G      H21 1605   6.563   5.656   3.845  0.2165 -1.0744 -0.1783
   66G      H22 1606   6.730   5.704   3.822 -0.2150  1.7233 -1.8601
   66G       N3 1607   6.690   5.933   3.909  0.4280 -0.2805  0.5058
   66G       C4 1608   6.641   6.050   3.955  0.0268  0.2645 -0.0870
   66G      C3' 1609   6.797   6.358   3.733 -0.4873  0.8736 -0.0943
   66G      H3' 1610   6.699   6.373   3.779 -0.5168 -3.2137  1.5585
   66G      C2' 1611   6.834   6.209   3.752 -0.4936 -0.6761 -0.6571
   66G     H2'1 1612   6.757   6.143   3.712  0.4519 -1.5639 -1.0807
   66G      O2' 1613   6.964   6.177   3.692 -0.4473 -0.1719  0.4531
   66G     HO'2 1614   6.980   6.082   3.702 -0.2559 -0.0393  1.5245
   66G      O3' 1615   6.821   6.398   3.600  0.3536 -0.0470  0.0639
   67G        P 1616   6.705   6.379   3.493  0.2830 -0.0244 -0.1802
   67G      O1P 1617   6.748   6.443   3.368 -0.1131 -0.1333  0.3032
   67G      O2P 1618   6.573   6.423   3.553 -0.4138 -0.1906  0.4584
   67G      O5' 1619   6.699   6.227   3.466 -0.2146  0.0847  0.4465
   67G      C5' 1620   6.797   6.163   3.392 -0.5581 -0.2420 -0.5375
   67G     H5'1 1621   6.888   6.160   3.452 -1.1824  0.3532  0.4691
   67G     H5'2 1622   6.810   6.210   3.294  1.4164  0.4050 -0.0240
   67G      C4' 1623   6.757   6.019   3.370  0.1631 -0.2307  0.3665
   67G      H4' 1624   6.836   5.969   3.312  0.6443  2.5677 -1.5821
   67G      O4' 1625   6.733   5.948   3.496 -0.2189 -0.3196 -0.1858
   67G      C1' 1626   6.624   5.857   3.474  0.6695 -0.1782 -0.1617
   67G      H1' 1627   6.641   5.751   3.495 -0.8329 -0.4959 -0.4749
   67G       N9 1628   6.507   5.901   3.550  0.1070 -0.0098  0.4761
   67G       C8 1629   6.485   6.011   3.628  0.1584 -0.3411 -0.7508
   67G       H8 1630   6.559   6.089   3.640 -0.1362  0.1099 -1.7601
   67G       N7 1631   6.367   6.010   3.688  0.2022  0.1787  0.3697
   67G       C5 1632   6.315   5.885   3.652 -0.2701 -0.9598  0.0740
   67G       C6 1633   6.187   5.823   3.696 -0.4026 -0.5879  0.2508
   67G       O6 1634   6.100   5.875   3.765 -0.1472 -0.1397 -0.0785
   67G       N1 1635   6.183   5.691   3.656 -0.4323  0.5524 -0.5194
   67G       H1 1636   6.110   5.636   3.699  2.3072 -0.6090  3.1880
   67G       C2 1637   6.270   5.631   3.567  0.4068  0.0092 -0.7887
   67G       N2 1638   6.240   5.509   3.526  0.6252 -0.0174  0.3943
   67G      H21 1639   6.147   5.470   3.536  0.3128  0.8167  0.7863
   67G      H22 1640   6.309   5.461   3.470  0.6891  2.4648 -1.8378
   67G       N3 1641   6.379   5.689   3.518 -0.5713  0.0755 -0.0492
   67G       C4 1642   6.403   5.817   3.570  0.0536  0.1410  0.0349
   67G      C3' 1643   6.629   6.010   3.289  0.3295  0.0308 -0.1829
   67G      H3' 1644   6.557   6.071   3.344 -0.7868  0.0038 -1.5645
   67G      C2' 1645   6.587   5.867   3.330  0.0985 -1.1253  1.0744
   67G     H2'1 1646   6.483   5.840   3.313 -0.5057  2.3661 -2.1406
   67G      O2' 1647   6.661   5.775   3.256 -0.3302 -0.0685 -0.0865
   67G     HO'2 1648   6.715   5.818   3.189  1.4431 -1.3372  0.4677
   67G      O3' 1649   6.637   6.046   3.153  0.2124  0.4140  0.3939
   68A        P 1650   6.506   6.095   3.076 -0.0447  0.0947  0.2688
   68A      O1P 1651   6.543   6.114   2.940 -0.0870  0.0161  0.4412
   68A      O2P 1652   6.438   6.205   3.155  0.2243  0.3207 -0.0047
   68A      O5' 1653   6.404   5.965   3.070  0.1222 -0.0460  0.2172
   68A      C5' 1654   6.423   5.856   2.988 -0.2143  0.4252  0.7430
   68A     H5'1 1655   6.518   5.811   3.019 -1.4175 -2.8182  0.0834
   68A     H5'2 1656   6.421   5.881   2.882  0.8323 -0.4029  0.5123
   68A      C4' 1657   6.318   5.751   3.030 -0.1109  0.0657  0.6613
   68A      H4' 1658   6.347   5.652   2.996 -0.6128  0.7668 -1.9983
   68A      O4' 1659   6.317   5.744   3.172  0.1696  0.1112 -0.0584
   68A      C1' 1660   6.185   5.720   3.209 -0.1738  0.4990 -0.0298
   68A      H1' 1661   6.176   5.628   3.266 -0.9444 -0.1230 -1.1301
   68A       N9 1662   6.118   5.833   3.278  0.7644  0.0672 -0.5688
   68A       C8 1663   6.165   5.950   3.320 -0.3286 -0.1367 -0.1620
   68A       H8 1664   6.254   5.991   3.274  0.4981  1.2885  2.5128
   68A       N7 1665   6.083   6.009   3.409 -0.0662 -0.9204  0.2975
   68A       C5 1666   5.984   5.915   3.426 -0.1455 -0.1199  0.4681
   68A       C6 1667   5.877   5.903   3.522  0.0955 -0.1872 -0.6801
   68A       N6 1668   5.842   5.993   3.612  0.2626  0.2062  0.2598
   68A      H61 1669   5.905   6.072   3.618  1.7006 -0.7970 -0.8021
   68A      H62 1670   5.768   5.975   3.679 -1.6828  2.7242 -1.0406
   68A       N1 1671   5.809   5.789   3.520 -0.9605 -0.3843  0.2268
   68A       C2 1672   5.842   5.690   3.444  0.0361  0.1523  0.0132
   68A       H2 1673   5.789   5.598   3.461  3.2168 -1.9427 -0.4728
   68A       N3 1674   5.940   5.684   3.359 -0.4826 -1.0809  0.2349
   68A       C4 1675   6.004   5.806   3.355 -0.4733  0.7575  0.4337
   68A      C3' 1676   6.182   5.784   2.980  0.4152  0.6145 -0.6572
   68A      H3' 1677   6.149   5.886   3.000 -0.2484  0.0887  1.1540
   68A      C2' 1678   6.103   5.699   3.082 -0.3932 -0.0773 -0.3677
   68A     H2'1 1679   6.002   5.740   3.087  0.7626  2.9350  0.4090
   68A      O2' 1680   6.100   5.557   3.049  0.3045 -0.7845 -0.5966
   68A     HO'2 1681   6.038   5.546   2.978  0.2721 -1.3946 -0.4773
   68A      O3' 1682   6.162   5.736   2.850 -0.4667 -0.2722 -0.0627
   69A        P 1683   6.041   5.790   2.756 -0.2832  0.2349 -0.0793
   69A      O1P 1684   6.058   5.742   2.619 -0.3006  0.1972  0.1838
   69A      O2P 1685   6.019   5.938   2.770 -0.6655 -0.4062  0.1391
   69A      O5' 1686   5.912   5.727   2.817  0.2792  0.1227 -0.2843
   69A      C5' 1687   5.879   5.594   2.792  0.5299 -0.2128  0.0630
   69A     H5'1 1688   5.971   5.536   2.788 -0.8256 -2.5504  0.8709
   69A     H5'2 1689   5.838   5.601   2.691 -3.0974  2.7597  1.4848
   69A      C4' 1690   5.773   5.542   2.889 -0.2059 -0.1339  0.2135
   69A      H4' 1691   5.766   5.433   2.883 -0.3361 -0.1174  0.0658
   69A      O4' 1692   5.797   5.570   3.025 -0.5755  0.1845  0.1845
   69A      C1' 1693   5.674   5.613   3.090 -0.3251  0.0471  0.3119
   69A      H1' 1694   5.656   5.551   3.178 -0.5968 -0.8726 -0.3751
   69A       N9 1695   5.677   5.760   3.129 -0.8857  0.2844 -0.2719
   69A       C8 1696   5.760   5.868   3.105 -0.1138  0.6282  0.6038
   69A       H8 1697   5.827   5.869   3.020  1.5903  1.0859  1.8886
   69A       N7 1698   5.748   5.972   3.184 -0.8638 -0.5618  0.3423
   69A       C5 1699   5.643   5.935   3.273  0.6161 -0.4271  0.1186
   69A       C6 1700   5.572   5.991   3.386  0.2869 -0.1298  0.5655
   69A       N6 1701   5.596   6.113   3.441 -0.2369  0.2107  0.7021
   69A      H61 1702   5.675   6.165   3.406  0.1743 -1.5133 -1.0789
   69A      H62 1703   5.537   6.145   3.517 -0.3134  0.8016  0.3969
   69A       N1 1704   5.485   5.916   3.453 -0.6657  0.1881  0.3205
   69A       C2 1705   5.469   5.788   3.415 -0.0176 -0.6866  0.7516
   69A       H2 1706   5.404   5.728   3.476  1.9551 -2.1936  1.4835
   69A       N3 1707   5.522   5.724   3.312 -0.0429  0.2904 -0.3712
   69A       C4 1708   5.607   5.805   3.241 -0.3338  1.1385  0.4753
   69A      C3' 1709   5.632   5.603   2.857  0.4084 -0.2343 -0.6730
   69A      H3' 1710   5.633   5.711   2.839 -2.8336 -0.0950 -0.5728
   69A      C2' 1711   5.559   5.586   2.994  0.0579  0.7833  0.7959
   69A     H2'1 1712   5.475   5.655   3.002 -1.3671 -0.6379 -0.9455
   69A      O2' 1713   5.499   5.460   3.023  0.5755  0.7019 -0.0230
   69A     HO'2 1714   5.406   5.481   3.036  0.9097  1.1093  2.2543
   69A      O3' 1715   5.552   5.541   2.755  0.3153  0.1666  0.1512
   70U        P 1716   5.433   5.624   2.685 -0.0515  0.3303  0.0119
   70U      O1P 1717   5.381   5.538   2.577 -0.6589  0.2202 -0.3368
   70U      O2P 1718   5.480   5.760   2.659  0.0900 -0.2996 -0.2375
   70U      O5' 1719   5.323   5.646   2.799  0.2376  0.0540 -0.9423
   70U      C5' 1720   5.233   5.539   2.837  0.1062 -0.5019  0.1345
   70U     H5'1 1721   5.293   5.449   2.846 -1.9031 -1.8199  1.2490
   70U     H5'2 1722   5.160   5.536   2.756 -1.0833  2.2193  0.9614
   70U      C4' 1723   5.155   5.556   2.958  0.3857  0.1954  0.2274
   70U      H4' 1724   5.112   5.459   2.987 -0.8964  0.6190 -0.1900
   70U      O4' 1725   5.240   5.605   3.063 -0.2895 -0.1511  0.5670
   70U      C1' 1726   5.165   5.684   3.148  0.0030 -0.3342 -0.6719
   70U      H1' 1727   5.165   5.645   3.250  1.8043  0.9966 -0.1223
   70U       N1 1728   5.208   5.825   3.153 -0.4106  0.6790 -0.2264
   70U       C6 1729   5.276   5.881   3.046  0.2501  0.1260 -0.5309
   70U       H6 1730   5.299   5.830   2.953 -1.6672 -3.3673  0.7388
   70U       C5 1731   5.323   6.005   3.066  0.5214  0.1927 -0.6675
   70U       H5 1732   5.383   6.055   2.991  0.7359 -0.8253 -1.2092
   70U       C4 1733   5.310   6.079   3.189  0.7578  0.3313 -0.3077
   70U       O4 1734   5.367   6.186   3.211 -0.3504 -0.2918  0.3033
   70U       N3 1735   5.239   6.016   3.287  0.5451 -0.1247 -0.0923
   70U       H3 1736   5.218   6.075   3.367  1.5347  0.0544  0.0460
   70U       C2 1737   5.183   5.892   3.269 -0.2603 -0.2204 -0.6348
   70U       O2 1738   5.113   5.843   3.355 -0.6037 -0.2113 -0.1538
   70U      C3' 1739   5.035   5.653   2.952  0.0382  0.4546  0.0008
   70U      H3' 1740   5.078   5.738   2.900  1.7940  1.6282  3.0775
   70U      C2' 1741   5.017   5.694   3.095  0.4237  0.8853  0.1103
   70U     H2'1 1742   4.967   5.791   3.101 -0.9281  0.1831  0.7999
   70U      O2' 1743   4.934   5.599   3.164  0.1255  0.1411 -0.1850
   70U     HO'2 1744   4.923   5.530   3.098  0.4374  0.3654 -0.4821
   70U      O3' 1745   4.920   5.594   2.889 -0.3658 -0.2437  0.1547
   71A        P 1746   4.796   5.687   2.831 -0.6132 -0.0509 -0.0837
   71A      O1P 1747   4.684   5.602   2.791 -0.2156 -1.0509  0.1227
   71A      O2P 1748   4.844   5.785   2.730  0.4202  1.0057  0.2434
   71A      O5' 1749   4.754   5.779   2.952  0.5139 -0.6111 -0.0076
   71A      C5' 1750   4.654   5.744   3.034  0.2292  0.6857 -0.2938
   71A     H5'1 1751   4.679   5.652   3.088 -1.3772 -0.4977 -1.4511
   71A     H5'2 1752   4.566   5.712   2.977  0.7550  0.0766 -0.7756
   71A      C4' 1753   4.606   5.847   3.134 -0.1643 -0.1502 -0.7924
   71A      H4' 1754   4.519   5.812   3.189  0.7525  0.5469  1.2078
   71A      O4' 1755   4.716   5.876   3.214  0.0971 -0.5875  0.2043
   71A      C1' 1756   4.698   6.015   3.255  0.0324 -0.4084 -0.8945
   71A      H1' 1757   4.698   6.007   3.363  1.2897 -0.6454 -0.8939
   71A       N9 1758   4.815   6.099   3.213 -0.7627  0.0459 -0.0370
   71A       C8 1759   4.895   6.091   3.101  0.6839  0.9232 -0.7041
   71A       H8 1760   4.884   6.021   3.019  0.8962  0.0264  0.0138
   71A       N7 1761   4.989   6.182   3.100 -0.3093 -0.7046  0.0322
   71A       C5 1762   4.971   6.261   3.216  0.7334  1.0619  0.6255
   71A       C6 1763   5.027   6.370   3.281  0.0067 -0.4486  0.0300
   71A       N6 1764   5.133   6.436   3.240  0.3260 -0.5319  0.9801
   71A      H61 1765   5.181   6.409   3.156  0.7650  2.5882  0.0875
   71A      H62 1766   5.160   6.520   3.289 -0.2443  0.0357  0.3451
   71A       N1 1767   4.975   6.425   3.392 -0.1282  0.2471 -0.2098
   71A       C2 1768   4.868   6.365   3.442 -0.1865 -0.0756 -0.1451
   71A       H2 1769   4.819   6.412   3.526 -3.1908  0.9748 -2.3128
   71A       N3 1770   4.805   6.260   3.392  0.1363 -0.2726 -0.2228
   71A       C4 1771   4.867   6.206   3.282  0.1799 -0.3728  0.2985
   71A      C3' 1772   4.562   5.975   3.067  0.2377  0.5681  0.3176
   71A      H3' 1773   4.637   6.004   2.993 -0.0383 -0.9643 -0.6016
   71A      C2' 1774   4.572   6.069   3.191  0.2712  0.1810  0.0582
   71A     H2'1 1775   4.578   6.172   3.155  1.0576 -0.1051 -0.6638
   71A      O2' 1776   4.472   6.043   3.285  0.6445 -0.3878 -0.0870
   71A     HO'2 1777   4.473   6.110   3.354 -1.3224  1.9776 -2.1610
   71A      O3' 1778   4.435   5.969   3.005 -0.1679 -0.0281  0.0854
   72G        P 1779   4.392   6.086   2.897  0.0027  0.0988 -0.2961
   72G      O1P 1780   4.262   6.040   2.847 -0.7589  0.3899  0.6693
   72G      O2P 1781   4.507   6.104   2.803 -0.4321  0.3060 -0.1689
   72G      O5' 1782   4.373   6.236   2.964  0.4169 -0.4813 -0.2996
   72G      C5' 1783   4.286   6.255   3.074 -0.2461  1.1825  0.0390
   72G     H5'1 1784   4.286   6.160   3.127 -1.0804  0.1315 -1.7576
   72G     H5'2 1785   4.189   6.270   3.026  1.5018  1.4431 -3.6767
   72G      C4' 1786   4.326   6.374   3.162  1.0694  0.0888  0.1533
   72G      H4' 1787   4.251   6.382   3.240 -0.0050  0.6032 -0.8933
   72G      O4' 1788   4.457   6.380   3.220  0.1949  0.4246  0.4052
   72G      C1' 1789   4.493   6.512   3.238 -0.3302  0.3296 -0.1187
   72G      H1' 1790   4.517   6.527   3.343  1.3319 -0.7944 -0.2954
   72G       N9 1791   4.627   6.532   3.163  0.4288  0.2187  0.0103
   72G       C8 1792   4.697   6.441   3.088  0.1221  0.1334  0.0904
   72G       H8 1793   4.660   6.342   3.063 -1.9680  1.2208 -1.4399
   72G       N7 1794   4.809   6.493   3.042  0.2838 -0.1073 -0.5769
   72G       C5 1795   4.815   6.615   3.109  0.0890 -0.5116 -0.4927
   72G       C6 1796   4.915   6.716   3.114 -0.0025  0.3593 -0.1631
   72G       O6 1797   5.004   6.734   3.025  0.7272  0.3018 -0.1836
   72G       N1 1798   4.899   6.818   3.202 -0.5234 -0.0431 -0.7620
   72G       H1 1799   4.974   6.886   3.194 -0.6359  0.2575  0.5592
   72G       C2 1800   4.783   6.834   3.275  0.6277 -0.1303  0.0659
   72G       N2 1801   4.773   6.942   3.346  0.3065  0.4856  0.3499
   72G      H21 1802   4.848   7.010   3.346 -1.2015  2.2512 -0.3345
   72G      H22 1803   4.691   6.940   3.405 -2.5488 -3.6334 -3.0898
   72G       N3 1804   4.683   6.740   3.276  0.4280 -0.1196  0.4202
   72G       C4 1805   4.706   6.633   3.191 -0.6441  0.8334 -0.2702
   72G      C3' 1806   4.322   6.513   3.083  0.4926  0.8460  0.3332
   72G      H3' 1807   4.389   6.502   2.998 -1.6217  0.5367 -1.3538
   72G      C2' 1808   4.383   6.605   3.186 -0.4859 -0.2784 -0.2959
   72G     H2'1 1809   4.437   6.689   3.142  1.8415 -0.8013  1.4134
   72G      O2' 1810   4.299   6.644   3.291 -0.3084 -0.1391  0.2733
   72G     HO'2 1811   4.358   6.691   3.351 -0.1455  0.5676 -0.4273
   72G      O3' 1812   4.192   6.541   3.038  0.3430  0.5616 -0.5180
   73A        P 1813   4.168   6.660   2.940  0.4421  0.5214 -0.2155
   73A      O1P 1814   4.024   6.697   2.938 -0.0743  0.1741  0.9545
   73A      O2P 1815   4.230   6.616   2.814  0.6155  0.0695 -0.4655
   73A      O5' 1816   4.255   6.785   2.986 -0.0535 -0.0760  0.1712
   73A      C5' 1817   4.209   6.883   3.083 -0.0785  0.0441  0.3291
   73A     H5'1 1818   4.177   6.833   3.175  2.1873 -1.2707  0.4695
   73A     H5'2 1819   4.126   6.936   3.036  0.4048 -0.8393 -1.6324
   73A      C4' 1820   4.309   6.984   3.121 -0.2226  0.5770  0.3187
   73A      H4' 1821   4.278   7.034   3.213 -1.2823 -1.1822  0.9704
   73A      O4' 1822   4.434   6.922   3.136  0.0368  0.2791  0.2077
   73A      C1' 1823   4.529   7.018   3.113 -0.1850  0.4493 -0.2190
   73A      H1' 1824   4.590   7.033   3.202 -0.6166 -1.1661  0.3845
   73A       N9 1825   4.628   6.964   3.005 -0.3652 -0.8055 -0.2612
   73A       C8 1826   4.618   6.873   2.904 -0.2324  0.3540  0.6145
   73A       H8 1827   4.531   6.811   2.888 -0.8275  1.0284  1.1652
   73A       N7 1828   4.722   6.856   2.830 -0.5718 -0.4283  0.0381
   73A       C5 1829   4.810   6.953   2.887 -0.4415 -0.0635  0.5808
   73A       C6 1830   4.936   7.006   2.846  0.1766  0.2319  0.7777
   73A       N6 1831   5.015   6.963   2.746  0.0755 -0.3205  0.7153
   73A      H61 1832   4.974   6.895   2.685  1.0177 -0.6089  0.3886
   73A      H62 1833   5.097   7.021   2.732 -1.3382  1.6930  0.3476
   73A       N1 1834   4.988   7.119   2.904  0.5395  0.8484  0.8056
   73A       C2 1835   4.927   7.156   3.012 -0.4042 -0.2515  0.0046
   73A       H2 1836   4.969   7.249   3.049  0.6376 -0.9901  0.7090
   73A       N3 1837   4.805   7.124   3.063 -0.3709 -0.3298 -0.6352
   73A       C4 1838   4.754   7.015   2.995 -0.2751 -0.1687  0.1726
   73A      C3' 1839   4.335   7.095   3.020 -0.4545 -0.5960 -1.4017
   73A      H3' 1840   4.359   7.054   2.922  1.0540 -0.1692 -1.2464
   73A      C2' 1841   4.467   7.147   3.070  0.8738 -0.1443  0.1555
   73A     H2'1 1842   4.522   7.187   2.985  1.4124 -0.8156  0.1805
   73A      O2' 1843   4.456   7.241   3.179 -0.7386  0.1344  0.1374
   73A     HO'2 1844   4.391   7.308   3.154 -1.8683 -1.3337 -1.0892
   73A      O3' 1845   4.235   7.190   3.010 -0.5936 -0.6174  0.6190
   74U        P 1846   4.205   7.263   2.883  0.0066 -0.0878 -0.1430
   74U      O1P 1847   4.074   7.329   2.900 -0.4160 -0.0578 -0.0654
   74U      O2P 1848   4.224   7.163   2.775  0.5474  0.2837 -0.0279
   74U      O5' 1849   4.316   7.375   2.866  0.6989  0.3994 -0.3839
   74U      C5' 1850   4.326   7.476   2.966 -0.3467 -0.1722 -0.0116
   74U     H5'1 1851   4.316   7.434   3.066  0.1364 -0.1861  0.0340
   74U     H5'2 1852   4.251   7.553   2.947  0.7489  1.4912  1.9629
   74U      C4' 1853   4.460   7.547   2.949  0.2051 -0.5546  0.4847
   74U      H4' 1854   4.459   7.619   3.031  1.9999 -0.8345  0.7932
   74U      O4' 1855   4.565   7.458   2.965  0.7630  0.1665  0.5669
   74U      C1' 1856   4.688   7.519   2.935 -0.6523 -0.8171 -0.9683
   74U      H1' 1857   4.743   7.527   3.029 -0.4464  1.3834 -1.2335
   74U       N1 1858   4.757   7.436   2.837  0.3688  0.4967 -0.0531
   74U       C6 1859   4.691   7.328   2.774  0.2765 -0.0816  0.1984
   74U       H6 1860   4.589   7.306   2.800  0.5173  0.1488  1.4264
   74U       C5 1861   4.750   7.239   2.689  0.3445  0.4523  0.1682
   74U       H5 1862   4.697   7.155   2.648  0.1326  0.5630  0.2138
   74U       C4 1863   4.884   7.269   2.639  0.1549  0.2887 -0.6517
   74U       O4 1864   4.948   7.207   2.555  0.4163  0.7435 -0.2684
   74U       N3 1865   4.947   7.377   2.700 -0.5467  0.1675 -0.7350
   74U       H3 1866   5.042   7.398   2.673  0.8605 -2.8824  1.2688
   74U       C2 1867   4.890   7.457   2.795  0.3430 -0.1167  0.5767
   74U       O2 1868   4.952   7.554   2.838 -0.7096  0.1131  0.4909
   74U      C3' 1869   4.511   7.639   2.838  0.3370  0.1936 -0.1888
   74U      H3' 1870   4.509   7.585   2.743  0.0871  1.6285 -1.0388
   74U      C2' 1871   4.656   7.661   2.887 -0.3767  0.8683  0.8069
   74U     H2'1 1872   4.723   7.682   2.803 -0.7154 -0.1986  0.2550
   74U      O2' 1873   4.668   7.752   2.994 -0.0896 -0.1141 -0.3573
   74U     HO'2 1874   4.746   7.800   2.966  1.4316 -0.3718  2.9990
   74U      O3' 1875   4.439   7.759   2.832  0.1277 -0.3362 -0.0373
   75A        P 1876   4.438   7.833   2.695  0.2432  0.0185 -0.4852
   75A      O1P 1877   4.388   7.967   2.722  0.2426 -0.2104 -0.3262
   75A      O2P 1878   4.369   7.750   2.598 -0.5193  0.3833 -0.1188
   75A      O5' 1879   4.588   7.855   2.646 -0.2724 -0.6673 -0.5853
   75A      C5' 1880   4.664   7.961   2.710 -0.0756 -0.8186 -0.1456
   75A     H5'1 1881   4.683   7.943   2.816 -0.7343  0.3581  0.1832
   75A     H5'2 1882   4.603   8.051   2.711 -0.4393 -1.0123 -1.9659
   75A      C4' 1883   4.802   7.989   2.647 -0.1550 -0.2536  0.9856
   75A      H4' 1884   4.846   8.078   2.692  0.6765  2.0019 -3.6305
   75A      O4' 1885   4.876   7.870   2.655 -0.8226 -0.3338 -0.4390
   75A      C1' 1886   4.971   7.855   2.548  0.3414 -0.4108 -0.2879
   75A      H1' 1887   5.075   7.869   2.578 -0.3416 -0.1320  2.2196
   75A       N9 1888   4.952   7.734   2.476  0.3981  0.0895  0.2301
   75A       C8 1889   4.842   7.649   2.469 -0.6682  0.0515 -0.2213
   75A       H8 1890   4.752   7.669   2.526 -0.8133  0.3777 -0.5568
   75A       N7 1891   4.859   7.534   2.412  0.0988 -0.6903  0.3132
   75A       C5 1892   4.992   7.542   2.379 -1.0124 -0.3283 -0.2494
   75A       C6 1893   5.090   7.457   2.312 -0.2171 -1.3999 -0.3786
   75A       N6 1894   5.074   7.344   2.248  0.8131  0.5673  0.0371
   75A      H61 1895   4.984   7.298   2.248  0.5382  0.8110 -3.3105
   75A      H62 1896   5.148   7.300   2.195  1.2071  1.1193  0.1205
   75A       N1 1897   5.219   7.491   2.291 -0.1674  0.0449  0.3174
   75A       C2 1898   5.261   7.609   2.339  0.2700  0.4710  0.6738
   75A       H2 1899   5.367   7.628   2.329  0.5177 -1.4604 -0.9026
   75A       N3 1900   5.181   7.700   2.397  0.3724 -0.0824 -0.2944
   75A       C4 1901   5.051   7.658   2.419 -0.9348 -0.7187  0.6951
   75A      C3' 1902   4.800   8.016   2.493  0.1773 -0.1495  0.5659
   75A      H3' 1903   4.726   7.941   2.463 -0.5113 -0.2635  2.4218
   75A      C2' 1904   4.940   7.971   2.450  0.2515  0.4919 -0.0126
   75A     H2'1 1905   4.949   7.944   2.345  1.0375 -1.3499  0.4755
   75A      O2' 1906   5.043   8.071   2.472  0.4481 -0.1658 -0.1022
   75A     HO'2 1907   5.100   8.080   2.395  3.0675  1.3292  1.8603
   75A      O3' 1908   4.764   8.145   2.443  0.6102  0.4303 -0.3632
   76A        P 1909   4.744   8.173   2.291  0.5578  0.1240  0.0880
   76A      O1P 1910   4.679   8.306   2.279  0.0869 -0.2057 -0.1103
   76A      O2P 1911   4.680   8.056   2.222  0.6407 -0.0409 -0.0290
   76A      O5' 1912   4.899   8.173   2.232 -0.1842  0.0191  0.7062
   76A      C5' 1913   4.992   8.275   2.256  0.0986 -0.4403  0.2277
   76A     H5'1 1914   5.007   8.291   2.363  2.4926 -0.1457 -0.1009
   76A     H5'2 1915   4.958   8.369   2.213  0.0643 -0.0047  1.1800
   76A      C4' 1916   5.135   8.245   2.206  0.9368 -0.1602 -0.3860
   76A      H4' 1917   5.198   8.322   2.250 -1.0644 -0.9343  4.4039
   76A      O4' 1918   5.184   8.118   2.247  0.1722  0.3419 -0.1260
   76A      C1' 1919   5.241   8.048   2.135  0.6085  0.0207  0.3542
   76A      H1' 1920   5.343   8.015   2.154  0.9378  0.2025 -0.9860
   76A       N9 1921   5.161   7.933   2.084  0.4124 -0.1162 -0.5345
   76A       C8 1922   5.029   7.898   2.108 -0.4644  0.3581  0.2494
   76A       H8 1923   4.961   7.971   2.150 -2.0268 -2.2439  2.5433
   76A       N7 1924   4.996   7.776   2.071  0.2150 -0.0627 -0.6339
   76A       C5 1925   5.114   7.727   2.027  0.3194 -0.1783  0.4709
   76A       C6 1926   5.152   7.609   1.959 -0.3082  0.1709 -0.1495
   76A       N6 1927   5.081   7.501   1.956  0.4752  0.4495 -0.3789
   76A      H61 1928   4.989   7.510   1.996  0.5238  0.2134 -0.2112
   76A      H62 1929   5.116   7.422   1.902  3.9530  1.9161 -0.5561
   76A       N1 1930   5.271   7.590   1.898  0.2006 -0.0797 -0.2081
   76A       C2 1931   5.359   7.685   1.909  0.0757 -0.1510 -0.4734
   76A       H2 1932   5.454   7.654   1.869  0.4366 -1.4033  1.2731
   76A       N3 1933   5.342   7.805   1.970  0.1119 -0.0634 -0.0455
   76A       C4 1934   5.214   7.822   2.020  0.4744 -0.0166  0.3844
   76A      C3' 1935   5.140   8.251   2.050  0.3130 -0.5142 -0.6252
   76A      H3' 1936   5.062   8.193   2.001  1.9704 -1.6981 -1.9743
   76A      C2' 1937   5.254   8.154   2.026 -0.7581  0.4236 -0.8771
   76A     H2'1 1938   5.232   8.113   1.927 -1.0201  0.4778 -0.8410
   76A      O2' 1939   5.385   8.216   2.038  0.9405  0.3751  0.1899
   76A     HO'2 1940   5.394   8.285   1.971  1.7405 -1.1112 -1.3212
   76A      O3' 1941   5.170   8.378   1.990  0.1497 -0.3216  0.0648
   77U        P 1942   5.140   8.417   1.843  0.7359 -0.4770  0.3360
   77U      O1P 1943   5.161   8.564   1.837  0.7204 -0.1580  0.5993
   77U      O2P 1944   5.007   8.366   1.809  0.0165  0.2370  0.3241
   77U      O5' 1945   5.253   8.352   1.743 -0.1565 -0.0951 -0.1181
   77U      C5' 1946   5.392   8.382   1.745 -0.3571 -0.1777  0.3022
   77U     H5'1 1947   5.428   8.396   1.847  0.2543  0.7545 -0.0322
   77U     H5'2 1948   5.398   8.477   1.692 -0.5634  0.3886  1.2633
   77U      C4' 1949   5.476   8.270   1.681  0.6380 -0.3784  0.2560
   77U      H4' 1950   5.582   8.292   1.688  0.3949  0.6542  0.9689
   77U      O4' 1951   5.456   8.145   1.743  0.3885  0.3631 -0.2862
   77U      C1' 1952   5.466   8.048   1.641  0.0873 -0.6546  0.1892
   77U      H1' 1953   5.553   7.989   1.673  1.5690  1.1407 -0.3710
   77U       N1 1954   5.351   7.961   1.628  0.1576 -0.2158 -0.1498
   77U       C6 1955   5.223   7.990   1.679  0.3534  0.1268 -0.1658
   77U       H6 1956   5.199   8.091   1.707 -1.3414 -0.0316 -0.9058
   77U       C5 1957   5.129   7.894   1.686 -0.4043  0.0205 -0.7686
   77U       H5 1958   5.027   7.909   1.720 -0.6574  1.3339 -2.0241
   77U       C4 1959   5.147   7.761   1.634  0.3098 -0.2688 -0.3264
   77U       O4 1960   5.062   7.675   1.648 -0.1766 -0.5552  0.2375
   77U       N3 1961   5.274   7.745   1.577  0.0565 -0.5377 -0.2279
   77U       H3 1962   5.291   7.653   1.540  0.2620 -0.9154  0.7639
   77U       C2 1963   5.378   7.839   1.575 -0.1510 -0.2162  0.5525
   77U       O2 1964   5.484   7.802   1.528 -0.1451  0.7864  0.1575
   77U      C3' 1965   5.426   8.252   1.537 -0.0718  0.3023 -0.6186
   77U      H3' 1966   5.318   8.241   1.537 -0.0736 -0.3371  2.1679
   77U      C2' 1967   5.500   8.118   1.507 -0.0814 -0.2772 -0.4078
   77U     H2'1 1968   5.452   8.067   1.424  1.5493 -0.8831 -1.0069
   77U      O2' 1969   5.637   8.132   1.482 -0.7325 -0.4590  0.3939
   77U     HO'2 1970   5.675   8.046   1.462 -3.2598 -1.0596 -2.6391
   77U      O3' 1971   5.467   8.357   1.458 -0.0712  0.0060  0.2812
   78U        P 1972   5.398   8.392   1.318  0.7042 -0.1829 -0.0084
   78U      O1P 1973   5.477   8.502   1.249 -0.3762  0.2445  0.2646
   78U      O2P 1974   5.252   8.410   1.345 -0.0963 -0.2566 -0.4295
   78U      O5' 1975   5.409   8.255   1.247 -0.4841 -0.4117 -0.2312
   78U      C5' 1976   5.539   8.210   1.191  0.4110 -0.6133 -0.2220
   78U     H5'1 1977   5.621   8.209   1.263  1.2390 -1.6382 -1.1251
   78U     H5'2 1978   5.575   8.288   1.123 -0.6791 -0.2086 -0.3415
   78U      C4' 1979   5.534   8.077   1.116  0.1554 -0.2923  0.2898
   78U      H4' 1980   5.624   8.037   1.068 -0.3784 -1.8657  0.5433
   78U      O4' 1981   5.490   7.970   1.197  0.0400  0.3225 -0.4470
   78U      C1' 1982   5.409   7.879   1.115  0.5818  0.2261 -0.3883
   78U      H1' 1983   5.465   7.786   1.111  2.2957  1.1861  0.2902
   78U       N1 1984   5.280   7.840   1.175 -0.3604  0.0602  0.0632
   78U       C6 1985   5.212   7.924   1.258 -0.4795 -0.2042  0.2750
   78U       H6 1986   5.252   8.024   1.272 -0.1538 -0.0559 -1.3992
   78U       C5 1987   5.092   7.893   1.311 -0.4366 -0.3037 -0.2134
   78U       H5 1988   5.035   7.962   1.372  1.0012  1.3712 -0.6660
   78U       C4 1989   5.034   7.763   1.285 -0.2882 -0.0699 -0.3343
   78U       O4 1990   4.928   7.731   1.339  0.3271 -0.4984 -0.4795
   78U       N3 1991   5.101   7.685   1.200 -0.6117  0.5243  0.2355
   78U       H3 1992   5.064   7.593   1.180  0.6544  0.2390 -0.9794
   78U       C2 1993   5.224   7.715   1.143  0.1099 -0.6984  0.5621
   78U       O2 1994   5.272   7.638   1.064 -0.7775  0.5590  0.8106
   78U      C3' 1995   5.436   8.087   1.003 -0.4458 -1.0606  0.4352
   78U      H3' 1996   5.351   8.143   1.044  0.3120 -0.0997  0.7232
   78U      C2' 1997   5.406   7.936   0.976  0.2131 -0.8024 -0.2019
   78U     H2'1 1998   5.307   7.931   0.931 -0.7753  0.2335  1.7063
   78U      O2' 1999   5.502   7.870   0.902  0.0973  0.3192 -0.0578
   78U     HO'2 2000   5.496   7.867   0.807  0.0614 -0.1564 -0.0439
   78U      O3' 2001   5.491   8.169   0.892  0.2111  0.1005 -0.0317
   79A        P 2002   5.384   8.231   0.795  0.1932  0.1518  0.5143
   79A      O1P 2003   5.467   8.284   0.679 -0.6984 -0.0440 -0.4047
   79A      O2P 2004   5.305   8.322   0.877 -0.1671 -0.4542  0.1592
   79A      O5' 2005   5.290   8.114   0.737  0.3153 -0.0945  0.5630
   79A      C5' 2006   5.338   8.042   0.625 -0.0184 -0.0194 -0.4381
   79A     H5'1 2007   5.435   8.002   0.655  1.1909  2.3279 -1.0291
   79A     H5'2 2008   5.360   8.104   0.539  2.5337 -0.2775 -0.0516
   79A      C4' 2009   5.243   7.931   0.586  0.5475  0.4998  0.7321
   79A      H4' 2010   5.290   7.878   0.503  0.7759 -1.2334  1.9182
   79A      O4' 2011   5.223   7.831   0.686  0.1575 -0.5674 -0.0822
   79A      C1' 2012   5.095   7.778   0.676  0.1858  0.0043 -0.5267
   79A      H1' 2013   5.104   7.670   0.665 -0.7480 -0.2430  0.7995
   79A       N9 2014   5.013   7.809   0.794  0.3903 -0.0830  0.5852
   79A       C8 2015   5.015   7.915   0.875  0.4119 -0.6157  0.1161
   79A       H8 2016   5.087   7.995   0.863  0.7489 -1.0283 -0.7222
   79A       N7 2017   4.933   7.909   0.973  0.6551  0.2945 -0.5635
   79A       C5 2018   4.875   7.779   0.952  0.2065  0.7882  0.5120
   79A       C6 2019   4.778   7.701   1.014 -0.0773 -1.0745 -0.1303
   79A       N6 2020   4.719   7.744   1.125  0.3319  0.5461  0.2424
   79A      H61 2021   4.764   7.825   1.167  1.0047 -0.1036  0.7990
   79A      H62 2022   4.669   7.674   1.178 -0.1964  0.5705 -0.2193
   79A       N1 2023   4.734   7.583   0.974 -0.1401  0.4385  0.6018
   79A       C2 2024   4.790   7.536   0.863  0.4045  0.0573  0.8066
   79A       H2 2025   4.745   7.444   0.830 -2.6370  1.6837  0.0173
   79A       N3 2026   4.880   7.603   0.789 -0.0507  0.5138  0.9360
   79A       C4 2027   4.920   7.722   0.838  0.1670  0.7716 -0.7421
   79A      C3' 2028   5.109   7.984   0.536  0.9312 -0.9347 -0.2444
   79A      H3' 2029   5.066   8.060   0.601  2.6345  1.3931 -1.6453
   79A      C2' 2030   5.037   7.847   0.546  0.7251  0.1963 -0.2376
   79A     H2'1 2031   4.929   7.855   0.557  0.8251  0.0523  0.9062
   79A      O2' 2032   5.075   7.769   0.435 -0.3047  0.3325 -0.0289
   79A     HO'2 2033   5.089   7.830   0.363  1.5591  0.4979  0.4400
   79A      O3' 2034   5.117   8.030   0.401  1.0415 -0.6705  0.0371
   80A        P 2035   4.999   8.116   0.336 -0.2672 -0.2858 -0.2290
   80A      O1P 2036   5.032   8.143   0.197 -0.3750  0.2583  0.5459
   80A      O2P 2037   4.974   8.231   0.425 -0.5720 -0.5699  0.8529
   80A      O5' 2038   4.864   8.029   0.341 -0.2857  0.0808  0.3177
   80A      C5' 2039   4.831   7.918   0.257 -0.8060 -0.5638  0.0023
   80A     H5'1 2040   4.906   7.839   0.257 -0.1942  0.0137  0.9136
   80A     H5'2 2041   4.816   7.954   0.155 -0.0374 -0.7694 -0.1884
   80A      C4' 2042   4.704   7.849   0.300  0.2438  0.3694 -0.3859
   80A      H4' 2043   4.671   7.783   0.220  1.3140  0.6902 -1.1169
   80A      O4' 2044   4.707   7.777   0.417 -0.2918  0.5335 -0.2757
   80A      C1' 2045   4.579   7.757   0.476 -0.5682 -0.0484  0.2465
   80A      H1' 2046   4.545   7.654   0.488 -0.9550  0.2893  2.4375
   80A       N9 2047   4.591   7.804   0.614  0.2655 -0.0162  0.8745
   80A       C8 2048   4.651   7.919   0.665 -0.4277 -0.2226  0.1566
   80A       H8 2049   4.728   7.971   0.608 -0.4054 -0.8091 -0.3648
   80A       N7 2050   4.611   7.949   0.782  0.3696  0.2365 -0.1111
   80A       C5 2051   4.519   7.841   0.812  0.4222 -0.1552 -1.0075
   80A       C6 2052   4.451   7.795   0.927 -0.4233 -0.8751 -0.2697
   80A       N6 2053   4.444   7.864   1.038 -0.4837 -0.4712 -0.0340
   80A      H61 2054   4.502   7.946   1.049 -0.9675 -0.2637  1.0162
   80A      H62 2055   4.395   7.826   1.117 -3.1650  0.4308 -1.1458
   80A       N1 2056   4.376   7.680   0.925 -0.2687 -0.4832 -0.5362
   80A       C2 2057   4.371   7.610   0.811 -0.0228  0.1735 -0.3078
   80A       H2 2058   4.316   7.517   0.808 -0.0767  0.2208 -2.2500
   80A       N3 2059   4.431   7.646   0.692  1.0169  0.6591  0.9816
   80A       C4 2060   4.510   7.753   0.705 -0.5373 -0.5862 -0.0515
   80A      C3' 2061   4.580   7.938   0.308 -0.0894 -0.1341 -0.3314
   80A      H3' 2062   4.593   8.030   0.364 -0.6993  1.2766 -2.3897
   80A      C2' 2063   4.486   7.844   0.391 -0.5358  0.0879  0.1699
   80A     H2'1 2064   4.413   7.892   0.456 -0.5154 -1.5629  1.4840
   80A      O2' 2065   4.412   7.759   0.317 -0.6565 -0.4426 -0.3360
   80A     HO'2 2066   4.341   7.810   0.278 -0.2228 -1.0842 -2.0705
   80A      O3' 2067   4.538   7.974   0.177  0.5142 -0.2257 -0.4498
   81U        P 2068   4.401   8.058   0.156  0.0435 -0.3180  0.1687
   81U      O1P 2069   4.384   8.078   0.012 -0.2177  0.1404  0.5659
   81U      O2P 2070   4.399   8.174   0.243  0.2078 -0.0913 -0.3911
   81U      O5' 2071   4.282   7.960   0.210 -0.3710  0.2082  0.1096
   81U      C5' 2072   4.229   7.859   0.126  0.7139  0.1354  0.2902
   81U     H5'1 2073   4.309   7.787   0.104  0.7213 -0.0502  0.9220
   81U     H5'2 2074   4.194   7.907   0.034 -0.9098 -0.2164  0.6976
   81U      C4' 2075   4.099   7.799   0.185  0.6995 -0.3470  0.8421
   81U      H4' 2076   4.066   7.728   0.110  1.4635 -1.7403  1.7691
   81U      O4' 2077   4.117   7.716   0.301 -0.6677  0.7248  0.7200
   81U      C1' 2078   4.003   7.725   0.381  0.5572  0.2806 -0.2877
   81U      H1' 2079   3.951   7.630   0.374  1.3969 -0.0626 -3.2526
   81U       N1 2080   4.032   7.748   0.524  0.3808 -0.6158 -0.3065
   81U       C6 2081   4.129   7.838   0.565  0.4552  0.0777  0.5028
   81U       H6 2082   4.192   7.891   0.495 -0.6760  0.2663 -0.4033
   81U       C5 2083   4.133   7.876   0.690 -0.1005 -0.0322 -0.3106
   81U       H5 2084   4.212   7.943   0.720  0.2814 -0.4754 -0.3259
   81U       C4 2085   4.056   7.807   0.794 -0.0264 -0.3434 -0.1625
   81U       O4 2086   4.049   7.825   0.915 -0.2560 -0.4106  0.3144
   81U       N3 2087   3.954   7.730   0.744 -0.3839 -0.1248  0.1285
   81U       H3 2088   3.902   7.685   0.818 -1.1945 -0.7719 -0.8131
   81U       C2 2089   3.942   7.694   0.613  0.4032  0.0310  0.3807
   81U       O2 2090   3.858   7.611   0.583  0.0262  0.6238  0.4737
   81U      C3' 2091   3.981   7.899   0.216 -0.4795  0.0833 -0.4551
   81U      H3' 2092   4.023   7.989   0.261 -0.4940 -0.4833  0.7631
   81U      C2' 2093   3.902   7.819   0.323  0.3372  0.0724 -0.3901
   81U     H2'1 2094   3.866   7.889   0.398  2.2668  0.0219  0.6484
   81U      O2' 2095   3.804   7.742   0.256 -0.4971  0.1348  0.1231
   81U     HO'2 2096   3.735   7.797   0.218 -0.6932  0.7470  1.3153
   81U      O3' 2097   3.914   7.921   0.086  0.7001 -0.0302 -0.0651
   82U        P 2098   3.813   8.039   0.066  0.1494  0.0769  0.3228
   82U      O1P 2099   3.812   8.067  -0.078  0.4317  0.3617  0.2185
   82U      O2P 2100   3.855   8.145   0.163 -0.3218  0.1920  0.1628
   82U      O5' 2101   3.674   7.975   0.102  0.2742  0.0848  0.2124
   82U      C5' 2102   3.587   7.913   0.012  0.5076  0.1576  0.0681
   82U     H5'1 2103   3.646   7.831  -0.029  0.8133  0.4648 -0.1077
   82U     H5'2 2104   3.562   7.987  -0.064  0.7812 -1.4492 -1.6630
   82U      C4' 2105   3.462   7.867   0.100  0.1662 -0.2609 -0.1594
   82U      H4' 2106   3.395   7.817   0.029  1.9656  0.2466 -2.3413
   82U      O4' 2107   3.505   7.761   0.192  0.5787  0.0058  1.0622
   82U      C1' 2108   3.406   7.754   0.297 -0.1516  0.1871  0.2145
   82U      H1' 2109   3.342   7.665   0.300 -0.8809  0.7212  0.6938
   82U       N1 2110   3.477   7.758   0.429 -0.3247  0.3559  0.0529
   82U       C6 2111   3.573   7.848   0.457  0.5094  0.0394  0.1009
   82U       H6 2112   3.596   7.929   0.389 -2.9435  2.7513  1.8243
   82U       C5 2113   3.633   7.858   0.578  0.6646 -0.6583 -0.2093
   82U       H5 2114   3.719   7.922   0.591  0.6270 -1.0370  2.4166
   82U       C4 2115   3.584   7.769   0.686 -0.0612 -0.4478  0.2238
   82U       O4 2116   3.626   7.781   0.802 -0.3458 -0.8936  0.4924
   82U       N3 2117   3.501   7.669   0.648 -0.2745  0.6586  0.2440
   82U       H3 2118   3.462   7.614   0.723 -0.0189  2.4225  1.7352
   82U       C2 2119   3.434   7.659   0.526  0.0380 -0.0158  0.0303
   82U       O2 2120   3.347   7.570   0.506 -0.5056 -0.0246 -0.0846
   82U      C3' 2121   3.398   7.973   0.185  0.9236 -0.9929 -0.5021
   82U      H3' 2122   3.472   8.033   0.239 -1.6412  1.2698  0.7921
   82U      C2' 2123   3.321   7.881   0.281  0.5011  0.4228 -0.8634
   82U     H2'1 2124   3.298   7.934   0.374 -0.1834 -0.6960 -0.3748
   82U      O2' 2125   3.198   7.837   0.226  0.0457  0.4040  0.0634
   82U     HO'2 2126   3.213   7.806   0.136 -0.2206  0.6076 -0.0539
   82U      O3' 2127   3.308   8.064   0.112  0.0198  0.0245  0.1965
   82U      H3T 2128   3.365   8.127   0.068  0.9036 -2.2191 -2.0322
   9.04166   9.04166   6.39342   0.00000   0.00000   0.00000   0.00000   4.52084   4.52084
