# Supplementary material for: Constant-pH Molecular Dynamics of Cationic Peptide Dendrimers Binding to siRNA
Source: J Chem Inf Model. 2026 Feb 5;66(8):4734–43. doi: 10.1021/acs.jcim.5c02636 (PMC13126635; doi:10.1021/acs.jcim.5c02636)
Supplement: Supplementary file 2 [file ci5c02636_si_002.zip › zip/MH18D3_05_in_10.gro]

Protein t=   0.00000
 2128
    1LY0      N    1   7.746   6.862   0.611 -0.5815  0.3190 -0.4871
    1LY0     H1    2   7.733   6.940   0.549 -1.2417 -0.0526 -0.8267
    1LY0     H2    3   7.844   6.861   0.635 -0.8874 -0.0141  0.8027
    1LY0     H3    4   7.723   6.779   0.558  2.6930 -1.3601  0.4364
    1LY0     CA    5   7.665   6.887   0.735  0.1385 -0.0138  0.1004
    1LY0     HA    6   7.560   6.869   0.712  0.9043 -2.6374 -1.8170
    1LY0     CB    7   7.699   6.797   0.857  0.0919 -0.2895 -0.4309
    1LY0    HB1    8   7.643   6.840   0.940  1.3670 -0.2466  0.4464
    1LY0    HB2    9   7.804   6.793   0.887 -0.1985  0.1091  0.6714
    1LY0     CG   10   7.647   6.654   0.825 -0.0482 -0.2533 -0.1844
    1LY0    HG1   11   7.695   6.610   0.738 -1.6705 -2.5586 -0.0101
    1LY0    HG2   12   7.546   6.660   0.782  0.2117  0.7312 -0.6994
    1LY0     CD   13   7.665   6.549   0.939  0.4503 -0.4500 -0.8188
    1LY0    HD1   14   7.757   6.564   0.995 -1.0106 -0.7508  1.8180
    1LY0    HD2   15   7.673   6.448   0.900  0.2537 -1.1030  0.7775
    1LY0     CE   16   7.542   6.560   1.034  0.4987  0.8526 -0.7585
    1LY0    HE1   17   7.449   6.527   0.987  0.2829  1.0330 -0.4558
    1LY0    HE2   18   7.528   6.663   1.067 -0.6816  0.0001  1.5991
    1LY0     NZ   19   7.560   6.475   1.158  0.0610 -0.4921  0.4929
    1LY0    HZ1   20   7.633   6.498   1.223 -0.1723 -1.0711  0.9729
    1LY0    HZ2   21   7.472   6.485   1.207  0.0902 -1.0330  0.6700
    1LY0    HZ3   22   7.580   6.380   1.129 -0.5393 -0.8553  1.2249
    1LY0      C   23   7.671   7.035   0.772 -0.1692  0.6466  0.4787
    1LY0      O   24   7.757   7.108   0.727 -0.4830 -0.7794  0.5313
    2LER      N   25   7.582   7.079   0.861 -0.1627 -0.2627  0.1663
    2LER      H   26   7.506   7.019   0.891  0.2683 -1.1005 -0.4071
    2LER     CA   27   7.566   7.218   0.905  0.4848  0.4504 -1.0549
    2LER     HA   28   7.503   7.278   0.840 -0.3088  3.2728  2.0549
    2LER     CB   29   7.493   7.210   1.046  0.4006 -0.6157  0.3342
    2LER    HB1   30   7.503   7.302   1.103 -1.3313 -0.6954  0.8076
    2LER    HB2   31   7.540   7.132   1.106 -0.1088 -0.0199  1.5165
    2LER     CG   32   7.343   7.187   1.025  0.4446  0.2061 -0.4057
    2LER     HG   33   7.329   7.107   0.952  0.2489  0.0231 -0.1699
    2LER    CD1   34   7.268   7.157   1.154  0.2269 -0.0859 -0.6127
    2LER   HD11   35   7.178   7.099   1.133 -0.9479  2.2586 -2.5998
    2LER   HD12   36   7.333   7.104   1.223  0.1567  0.7309  0.0956
    2LER   HD13   37   7.244   7.251   1.204  1.2080  0.3985 -1.0165
    2LER    CD2   38   7.275   7.315   0.961 -0.2111  0.6639 -0.2377
    2LER   HD21   39   7.167   7.300   0.948  0.0051 -0.7582 -0.5916
    2LER   HD22   40   7.291   7.410   1.011 -2.1410  0.1568  1.5008
    2LER   HD23   41   7.299   7.346   0.859 -3.8571  3.2425 -0.5298
    2LER      C   42   7.703   7.291   0.923  0.6185 -0.6362  0.2392
    2LER      O   43   7.708   7.408   0.881 -1.0519 -0.2374 -0.1123
    3LYR      N   44   7.807   7.233   0.989 -0.3776  0.2705  0.0827
    3LYR      H   45   7.794   7.135   1.012 -3.0599  0.4339 -0.3778
    3LYR     CA   46   7.941   7.290   1.015  0.0740 -0.3906  0.3404
    3LYR     HA   47   8.010   7.215   1.054  0.8995  0.7454  1.1541
    3LYR     CB   48   7.930   7.400   1.123 -0.7275 -0.4543 -0.2398
    3LYR    HB1   49   7.858   7.476   1.094  1.2261  1.2658 -0.8363
    3LYR    HB2   50   8.022   7.457   1.132 -0.6396 -0.6689  0.2254
    3LYR     CG   51   7.897   7.346   1.268 -0.1704  0.7052  0.4308
    3LYR    HG1   52   7.807   7.285   1.260 -0.0299  0.7121 -2.4373
    3LYR    HG2   53   7.869   7.430   1.332 -2.7523 -0.7743  1.4000
    3LYR     CD   54   8.014   7.265   1.327 -0.2023 -0.1030  0.0689
    3LYR    HD1   55   8.095   7.334   1.352 -0.7715  0.5803  0.0352
    3LYR    HD2   56   8.056   7.197   1.253 -0.2419 -0.9169  0.7800
    3LYR     CE   57   7.970   7.200   1.452 -0.7789  0.2313 -0.7112
    3LYR    HE1   58   7.890   7.129   1.432 -0.6314 -0.7136  1.7150
    3LYR    HE2   59   7.951   7.282   1.520 -0.9837 -0.3939  0.0010
    3LYR     NZ   60   8.073   7.105   1.503 -0.1995 -0.3453 -0.1919
    3LYR    HZ1   61   8.110   7.029   1.447 -1.3217 -1.2906  0.3052
    3LYR      C   62   8.019   7.341   0.888 -0.0326  0.1622 -0.4230
    3LYR      O   63   8.090   7.444   0.894 -0.2671 -0.4487 -0.3083
    4LY0      N   64   8.004   7.273   0.774  0.7013 -0.7906  0.3243
    4LY0      H   65   7.940   7.195   0.783 -0.6644  0.2530  0.0157
    4LY0     CA   66   8.058   7.311   0.646 -0.4572 -0.0880  0.6884
    4LY0     HA   67   8.164   7.332   0.662 -0.1766  0.8571 -1.8619
    4LY0     CB   68   8.031   7.191   0.557  0.4050 -0.4461 -0.7428
    4LY0    HB1   69   7.923   7.183   0.550  0.1630  1.5433  0.0272
    4LY0    HB2   70   8.074   7.099   0.598 -0.3870 -1.1542 -1.4691
    4LY0     CG   71   8.083   7.213   0.411 -0.1526 -0.2102 -0.2963
    4LY0    HG1   72   8.054   7.312   0.375  0.7547 -0.2055 -1.0306
    4LY0    HG2   73   8.035   7.134   0.354  0.7862 -2.1813  1.4889
    4LY0     CD   74   8.235   7.210   0.395 -1.2692 -0.3025 -0.1887
    4LY0    HD1   75   8.276   7.114   0.427  0.0370  0.9436  2.1965
    4LY0    HD2   76   8.277   7.291   0.456 -2.8107  0.0503  0.4567
    4LY0     CE   77   8.277   7.244   0.250  0.4945 -0.3062  0.1783
    4LY0    HE1   78   8.228   7.337   0.221  2.6831 -0.0296 -3.1464
    4LY0    HE2   79   8.243   7.166   0.183 -0.9846 -0.4282  1.0336
    4LY0     NZ   80   8.422   7.246   0.227  0.1071 -0.3925 -0.0497
    4LY0    HZ1   81   8.463   7.154   0.231 -0.3537 -0.5827  0.4701
    4LY0    HZ2   82   8.414   7.286   0.134 -1.1611 -0.9996 -0.2296
    4LY0    HZ3   83   8.458   7.315   0.290 -1.9890  0.6840  0.0464
    4LY0      C   84   7.999   7.448   0.591 -0.1658 -0.5686 -0.0247
    4LY0      O   85   8.074   7.528   0.536 -0.2460 -0.0453 -0.6013
    5LER      N   86   7.867   7.472   0.618 -0.4648 -0.0378  0.5700
    5LER      H   87   7.812   7.405   0.670 -1.1185  0.1904  0.1897
    5LER     CA   88   7.794   7.594   0.581 -0.0637 -0.8850 -0.6167
    5LER     HA   89   7.827   7.635   0.485 -1.3422 -0.7654 -1.0147
    5LER     CB   90   7.652   7.561   0.545  0.4173 -0.9652  0.0178
    5LER    HB1   91   7.596   7.646   0.506  1.2389  0.5867  2.0542
    5LER    HB2   92   7.587   7.530   0.627 -0.7975  0.8656 -0.2028
    5LER     CG   93   7.639   7.446   0.447  0.9566  0.2924  0.9497
    5LER     HG   94   7.680   7.352   0.482 -1.1944 -0.2549  2.1751
    5LER    CD1   95   7.486   7.421   0.429  0.2283  0.1424 -0.3036
    5LER   HD11   96   7.444   7.372   0.517  0.2531  2.7602  1.2663
    5LER   HD12   97   7.434   7.517   0.426  1.2126  0.6738 -2.3839
    5LER   HD13   98   7.475   7.362   0.338  1.2955 -1.1245  0.3622
    5LER    CD2   99   7.694   7.480   0.306  0.0886 -0.1165 -0.5112
    5LER   HD21  100   7.657   7.409   0.232  0.6475 -1.3660  0.3841
    5LER   HD22  101   7.666   7.582   0.281  2.3071  1.3441  2.3303
    5LER   HD23  102   7.802   7.468   0.315  0.0083 -0.1013  0.5372
    5LER      C  103   7.799   7.707   0.687 -0.4136  0.2124  0.0379
    5LER      O  104   7.738   7.811   0.676 -0.4217 -0.2774  0.2279
    6LYR      N  105   7.878   7.680   0.793  0.2095 -0.4799 -1.0477
    6LYR      H  106   7.936   7.597   0.795  2.6394  1.1259  0.0030
    6LYR     CA  107   7.893   7.783   0.903  0.0468  0.3967 -0.1390
    6LYR     HA  108   7.901   7.884   0.861  1.6322  0.9880  1.4679
    6LYR     CB  109   8.020   7.754   0.974  0.0435 -0.2175  0.6587
    6LYR    HB1  110   8.027   7.647   0.995  0.2336 -0.5464 -0.9478
    6LYR    HB2  111   8.026   7.799   1.073 -0.9952 -0.2474  0.7433
    6LYR     CG  112   8.132   7.803   0.880  0.4059 -0.3487 -0.3238
    6LYR    HG1  113   8.097   7.905   0.868 -2.6620 -1.3486 -0.8751
    6LYR    HG2  114   8.138   7.751   0.784  0.9205 -1.8783  0.5007
    6LYR     CD  115   8.279   7.802   0.940  0.4103 -1.2222 -0.8320
    6LYR    HD1  116   8.269   7.837   1.042 -3.2698  0.3282 -1.5557
    6LYR    HD2  117   8.340   7.876   0.888  0.0190  0.8331  1.4695
    6LYR     CE  118   8.356   7.670   0.922  0.1974  0.0243 -0.1305
    6LYR    HE1  119   8.462   7.688   0.941 -0.3639  2.5696  0.9245
    6LYR    HE2  120   8.364   7.636   0.818 -0.8948  2.2561 -1.0176
    6LYR     NZ  121   8.307   7.558   1.009  0.2416 -0.5541  0.1622
    6LYR    HZ1  122   8.209   7.537   0.997  0.0833  0.2325 -0.0092
    6LYR      C  123   7.780   7.797   1.003 -0.9140  0.1826  0.0709
    6LYR      O  124   7.773   7.887   1.088 -0.2054 -0.1302 -0.2624
    7LER      N  125   7.687   7.705   0.994  0.0771 -0.3382  0.2780
    7LER      H  126   7.697   7.636   0.922 -2.5344 -0.9442  0.3767
    7LER     CA  127   7.554   7.711   1.058 -0.5665  0.0669  0.7134
    7LER     HA  128   7.543   7.818   1.076  1.3164  0.4843 -0.2951
    7LER     CB  129   7.445   7.657   0.960  0.2481  0.7698  0.7341
    7LER    HB1  130   7.352   7.644   1.014 -0.9479 -0.9702 -1.5558
    7LER    HB2  131   7.477   7.557   0.931 -1.9923  0.8838 -2.6679
    7LER     CG  132   7.423   7.724   0.822  0.3291  0.6126 -0.5496
    7LER     HG  133   7.515   7.722   0.764  0.5992 -0.7641 -0.0973
    7LER    CD1  134   7.309   7.653   0.740  0.0411 -0.5147  0.0464
    7LER   HD11  135   7.222   7.651   0.806  0.0033 -1.1934 -0.0104
    7LER   HD12  136   7.281   7.711   0.653  0.4080  0.6123  0.6652
    7LER   HD13  137   7.334   7.549   0.718  0.9113 -0.3831  0.3475
    7LER    CD2  138   7.382   7.871   0.829  0.2452 -0.2895  0.7236
    7LER   HD21  139   7.438   7.925   0.752 -0.2942  0.9353  1.1607
    7LER   HD22  140   7.275   7.886   0.815  0.6823  1.3893 -1.2975
    7LER   HD23  141   7.412   7.908   0.927  3.8202 -1.1903  0.1116
    7LER      C  142   7.552   7.643   1.202  0.1733 -0.4922  0.3517
    7LER      O  143   7.638   7.559   1.229  0.0882 -0.1609  0.6752
    8LER      N  144   7.443   7.675   1.278 -0.1778  0.0588 -0.6425
    8LER      H  145   7.389   7.756   1.250 -0.1565 -0.4493 -2.2319
    8LER     CA  146   7.417   7.622   1.417  0.6778 -0.5422  0.8000
    8LER     HA  147   7.323   7.666   1.451  0.6845  0.3695 -0.3187
    8LER     CB  148   7.390   7.473   1.409 -0.4692  0.4852  0.1668
    8LER    HB1  149   7.482   7.423   1.379 -0.7578 -1.6408  2.4425
    8LER    HB2  150   7.305   7.450   1.345 -1.3012  0.5480  1.2210
    8LER     CG  151   7.376   7.413   1.552 -0.5532  0.0520  0.0119
    8LER     HG  152   7.450   7.454   1.621  0.3687 -2.9390  0.9867
    8LER    CD1  153   7.234   7.426   1.599  1.0342 -0.2392 -0.0569
    8LER   HD11  154   7.206   7.531   1.596  1.5622 -0.0755  0.5069
    8LER   HD12  155   7.170   7.359   1.542  2.2270  1.0640 -3.1577
    8LER   HD13  156   7.246   7.397   1.703  1.3430 -3.3262 -0.8454
    8LER    CD2  157   7.409   7.266   1.535 -0.1459 -0.3786  0.3853
    8LER   HD21  158   7.507   7.256   1.488 -0.7016  0.1191 -0.9205
    8LER   HD22  159   7.404   7.211   1.630 -2.2347 -2.6398 -0.9063
    8LER   HD23  160   7.337   7.220   1.468  1.2851 -0.1278 -1.3714
    8LER      C  161   7.522   7.676   1.521  0.2028  0.6826 -0.7140
    8LER      O  162   7.491   7.727   1.632 -0.0903  0.4714 -0.7315
    9LYR      N  163   7.647   7.647   1.494  0.4052  0.2797 -0.1523
    9LYR      H  164   7.668   7.586   1.416  1.7664 -1.7382  1.6612
    9LYR     CA  165   7.757   7.675   1.586  0.4551  0.0424 -0.0823
    9LYR     HA  166   7.732   7.757   1.654  0.5586  0.0546 -0.0579
    9LYR     CB  167   7.875   7.727   1.500  0.3817  0.2128 -0.4133
    9LYR    HB1  168   7.908   7.645   1.435 -0.7782 -0.7656  0.1799
    9LYR    HB2  169   7.955   7.747   1.570  0.8819 -1.5801 -0.4157
    9LYR     CG  170   7.857   7.857   1.417 -0.8403  0.4730  0.4923
    9LYR    HG1  171   7.808   7.828   1.323  0.2488  1.8165 -0.5254
    9LYR    HG2  172   7.958   7.884   1.387 -1.0837  1.8680  0.8749
    9LYR     CD  173   7.792   7.982   1.483 -0.2559 -0.2082 -0.4330
    9LYR    HD1  174   7.844   8.004   1.576 -0.1597  3.2229 -1.1763
    9LYR    HD2  175   7.687   7.968   1.507  0.3201 -0.4442  2.2000
    9LYR     CE  176   7.816   8.110   1.398  0.2694  0.6363 -0.0602
    9LYR    HE1  177   7.922   8.126   1.382  1.1761 -3.1002  1.0526
    9LYR    HE2  178   7.765   8.192   1.449 -2.6021  0.3613 -2.2440
    9LYR     NZ  179   7.734   8.100   1.280 -0.0378  0.2864 -1.0577
    9LYR    HZ1  180   7.767   8.047   1.201 -1.1931  0.7836 -1.9109
    9LYR      C  181   7.795   7.545   1.667 -0.5270 -0.6028  1.0803
    9LYR      O  182   7.756   7.434   1.644 -0.2418  0.3475 -0.1805
   10LER      N  183   7.883   7.566   1.768  0.3673  0.1683 -0.0965
   10LER      H  184   7.895   7.661   1.801  1.2266  0.0521 -0.0530
   10LER     CA  185   7.960   7.463   1.837  0.3032  0.4265  0.2444
   10LER     HA  186   8.017   7.403   1.766  1.6398 -0.6705  2.1471
   10LER     CB  187   8.065   7.534   1.933 -0.4845  0.5647  0.4039
   10LER    HB1  188   8.105   7.455   1.996  0.4680  0.1117 -0.7215
   10LER    HB2  189   8.021   7.608   1.999 -1.9372 -0.0511  0.1771
   10LER     CG  190   8.175   7.615   1.846 -0.4175  0.1699  0.7829
   10LER     HG  191   8.128   7.678   1.771 -1.1218 -0.6813  0.5013
   10LER    CD1  192   8.261   7.695   1.947  0.2016  0.1817 -0.3587
   10LER   HD11  193   8.200   7.777   1.985 -1.0289  0.4167 -2.6934
   10LER   HD12  194   8.289   7.629   2.029 -2.0080  0.2218  0.5075
   10LER   HD13  195   8.343   7.742   1.893 -1.2108  1.4753 -1.4564
   10LER    CD2  196   8.274   7.536   1.761  0.4694 -0.0721  0.6040
   10LER   HD21  197   8.346   7.609   1.725 -0.9619  0.6693 -0.9045
   10LER   HD22  198   8.315   7.454   1.820 -0.2962 -1.3790 -0.6288
   10LER   HD23  199   8.224   7.495   1.673 -1.4224  2.3317  0.4692
   10LER      C  200   7.880   7.376   1.936 -1.2790  0.0791 -0.4639
   10LER      O  201   7.775   7.412   1.985 -0.1892  0.0562 -0.1131
   11LER      N  202   7.912   7.248   1.938  0.3105  0.1353 -0.0568
   11LER      H  203   7.972   7.214   1.865 -0.6827 -0.5028 -0.5907
   11LER     CA  204   7.834   7.146   2.007 -0.0650 -0.2798  0.2026
   11LER     HA  205   7.725   7.149   2.000 -0.3749 -4.0255  1.1020
   11LER     CB  206   7.875   7.016   1.948  0.3936  0.1766 -0.1311
   11LER    HB1  207   7.982   6.999   1.933  0.4461 -0.6258  1.0490
   11LER    HB2  208   7.836   7.018   1.846 -0.5665 -1.1326  0.1789
   11LER     CG  209   7.812   6.887   2.006  0.7691  0.6030 -0.1677
   11LER     HG  210   7.842   6.885   2.111  1.2325 -0.2015 -0.3042
   11LER    CD1  211   7.661   6.879   2.013  0.1291 -0.1525 -0.1076
   11LER   HD11  212   7.614   6.870   1.914  0.1382  3.1395 -0.5023
   11LER   HD12  213   7.636   6.795   2.077  3.0094 -2.7635 -2.0825
   11LER   HD13  214   7.635   6.973   2.061  3.5986  1.0417 -0.2840
   11LER    CD2  215   7.849   6.766   1.931 -0.0377  0.1225  0.4621
   11LER   HD21  216   7.958   6.765   1.938  0.0723  0.8939 -0.8798
   11LER   HD22  217   7.804   6.676   1.972  0.3545  0.0053  0.6439
   11LER   HD23  218   7.822   6.784   1.827  0.2062 -0.1021  0.3572
   11LER      C  219   7.866   7.138   2.156 -0.4606  0.0018  0.4352
   11LER      O  220   7.972   7.098   2.199 -0.3969  0.0666 -0.1882
   12LER      N  221   7.773   7.184   2.236  0.2768 -0.0194  0.4958
   12LER      H  222   7.693   7.232   2.196 -0.5274 -0.9018  1.0276
   12LER     CA  223   7.773   7.195   2.381 -0.3912 -0.1175 -0.0529
   12LER     HA  224   7.873   7.207   2.423 -1.7243  0.2135  3.2797
   12LER     CB  225   7.696   7.331   2.410  0.3335  0.3287  0.5029
   12LER    HB1  226   7.700   7.342   2.518 -1.1986 -1.6063  0.8093
   12LER    HB2  227   7.593   7.317   2.377 -0.3039 -0.4328  2.6479
   12LER     CG  228   7.752   7.460   2.352 -0.7595 -0.4963 -0.8248
   12LER     HG  229   7.724   7.470   2.247 -1.1082 -1.7195 -0.8598
   12LER    CD1  230   7.675   7.570   2.431  0.4465 -0.4507 -0.1089
   12LER   HD11  231   7.706   7.570   2.536  2.1225  0.8584 -0.5566
   12LER   HD12  232   7.701   7.667   2.389  0.5478  0.9911  2.9736
   12LER   HD13  233   7.569   7.553   2.415  0.6303 -2.0474  0.2303
   12LER    CD2  234   7.904   7.481   2.375  0.7980  0.3086  0.3667
   12LER   HD21  235   7.934   7.460   2.477  3.9463  2.5755  0.0868
   12LER   HD22  236   7.951   7.406   2.312 -2.2227 -0.4306 -1.2230
   12LER   HD23  237   7.944   7.579   2.348  2.2918  0.1139  1.7052
   12LER      C  238   7.703   7.079   2.456 -0.6939  0.4111  0.6605
   12LER      O  239   7.647   6.988   2.395  0.6195 -0.2440  0.4418
   13LER      N  240   7.706   7.090   2.587 -0.7987  0.0848 -0.1448
   13LER      H  241   7.751   7.172   2.626 -3.0975  0.3333  2.2912
   13LER     CA  242   7.639   7.001   2.680  0.1177  0.2581 -0.0271
   13LER     HA  243   7.641   6.901   2.638  0.2226 -0.1854  0.9936
   13LER     CB  244   7.721   7.002   2.818 -0.0248  0.4807  0.5407
   13LER    HB1  245   7.671   6.972   2.911  1.7660  1.2835  1.8334
   13LER    HB2  246   7.730   7.108   2.838 -0.6790  0.3773  1.4594
   13LER     CG  247   7.860   6.935   2.819 -0.3981 -0.5678  0.1088
   13LER     HG  248   7.925   6.994   2.754 -2.1131  1.3806  0.0566
   13LER    CD1  249   7.915   6.910   2.957 -0.3509 -0.0176 -0.7508
   13LER   HD11  250   7.905   7.000   3.017 -2.5305 -1.0081  0.5055
   13LER   HD12  251   7.844   6.845   3.008 -0.0689  0.5192  0.3550
   13LER   HD13  252   8.019   6.878   2.958 -0.8538 -2.0138  2.2213
   13LER    CD2  253   7.863   6.801   2.745  0.1118 -0.0989  0.2984
   13LER   HD21  254   7.832   6.822   2.643  2.3558  1.0055 -0.2096
   13LER   HD22  255   7.959   6.752   2.727  0.7662  1.8731 -2.1226
   13LER   HD23  256   7.798   6.734   2.803 -0.9554  0.2392 -0.4691
   13LER      C  257   7.498   7.046   2.710  0.0871  0.1524 -0.2349
   13LER      O  258   7.469   7.165   2.714 -0.1548  0.2429  0.0839
   14NH2      N  259   7.414   6.951   2.743  0.3453  0.1683  0.3614
   14NH2     H1  260   7.448   6.857   2.734  2.8678  1.0799 -0.3688
   14NH2     H2  261   7.326   6.980   2.783  0.2363  0.0908  0.1808
   15LY0      N  262   8.538   7.104   1.983  0.5386  0.4965  0.3721
   15LY0     H1  263   8.580   7.184   1.937  0.6878 -0.3096 -0.9202
   15LY0     H2  264   8.564   7.100   2.081  0.1760 -0.5313  0.4307
   15LY0     H3  265   8.569   7.022   1.934  1.0587  0.0197  1.4602
   15LY0     CA  266   8.389   7.099   1.984 -0.0657  0.2134 -0.3658
   15LY0     HA  267   8.356   7.007   2.032 -1.1651  0.2006 -1.0953
   15LY0     CB  268   8.319   7.226   2.050 -0.0355 -0.0238 -0.5511
   15LY0    HB1  269   8.217   7.225   2.012  0.0794  0.8861 -0.9142
   15LY0    HB2  270   8.379   7.315   2.031  2.0658 -1.1645  0.3376
   15LY0     CG  271   8.314   7.212   2.203  0.5452  0.9081 -0.7100
   15LY0    HG1  272   8.416   7.210   2.241  0.3719  1.5107 -0.1931
   15LY0    HG2  273   8.264   7.119   2.232 -0.6765  1.8900  0.4609
   15LY0     CD  274   8.244   7.326   2.271  0.0171  0.6895 -0.1466
   15LY0    HD1  275   8.229   7.300   2.376 -2.6506  0.0551 -0.6104
   15LY0    HD2  276   8.142   7.335   2.233 -0.1996  2.7727  0.7747
   15LY0     CE  277   8.311   7.461   2.279 -0.2694  0.3506 -0.0495
   15LY0    HE1  278   8.326   7.503   2.180 -0.7680 -0.3702 -0.4430
   15LY0    HE2  279   8.412   7.451   2.318 -0.4297  0.7923  0.5034
   15LY0     NZ  280   8.225   7.553   2.355  0.0302 -0.6653 -0.4198
   15LY0    HZ1  281   8.201   7.511   2.444  1.4377  0.6791  0.6435
   15LY0    HZ2  282   8.282   7.634   2.374 -1.7323  0.4073  0.5342
   15LY0    HZ3  283   8.146   7.581   2.300 -0.0745  1.3164  0.6556
   15LY0      C  284   8.353   7.088   1.837 -1.1134 -0.0456 -0.0442
   15LY0      O  285   8.405   7.173   1.756 -0.5837  0.0757 -0.6378
   16LER      N  286   8.267   7.000   1.800 -0.6899  0.6516  0.3585
   16LER      H  287   8.219   6.962   1.881 -1.8371  3.2865  1.0253
   16LER     CA  288   8.210   6.981   1.663  0.2393 -0.0989  0.1123
   16LER     HA  289   8.288   6.989   1.588  0.5938 -2.2038  0.1910
   16LER     CB  290   8.141   6.834   1.656 -0.6032  0.3797 -0.1693
   16LER    HB1  291   8.074   6.817   1.572 -2.3465  0.0678  1.2235
   16LER    HB2  292   8.074   6.823   1.741  0.9744 -0.6032  1.0086
   16LER     CG  293   8.254   6.728   1.665 -0.8374  0.1369 -0.6298
   16LER     HG  294   8.329   6.751   1.741 -0.9806 -0.7078 -0.2256
   16LER    CD1  295   8.184   6.597   1.696 -0.1259 -0.0425  0.1317
   16LER   HD11  296   8.257   6.517   1.709  1.1729  0.8904 -1.1081
   16LER   HD12  297   8.133   6.606   1.792  0.3936 -1.3628  0.5570
   16LER   HD13  298   8.113   6.574   1.616  1.9523 -0.2933 -1.7479
   16LER    CD2  299   8.321   6.711   1.537 -0.3388  0.0448 -0.3073
   16LER   HD21  300   8.397   6.785   1.514  1.0991 -0.8516  1.3437
   16LER   HD22  301   8.375   6.617   1.544 -1.3516 -0.4392  2.1924
   16LER   HD23  302   8.252   6.700   1.454  0.0225  0.1957 -0.6282
   16LER      C  303   8.101   7.083   1.632 -0.5672  1.1399  0.1818
   16LER      O  304   8.065   7.166   1.719  0.9611 -0.0384 -0.1874
   17LY0      N  305   7.899   6.367   1.447 -0.1164  0.3326  0.3856
   17LY0     H1  306   7.948   6.313   1.378  0.3556 -1.4989  2.0739
   17LY0     H2  307   7.968   6.435   1.477 -1.1062  1.2958  0.5576
   17LY0     H3  308   7.869   6.301   1.518 -0.5830 -0.1898 -0.2950
   17LY0     CA  309   7.784   6.450   1.400 -0.5549  0.1717  0.6823
   17LY0     HA  310   7.740   6.408   1.310 -1.1918  1.0590  0.5640
   17LY0     CB  311   7.674   6.443   1.515 -0.0425 -0.2195  0.4536
   17LY0    HB1  312   7.653   6.340   1.542  0.1740  0.2464  2.5545
   17LY0    HB2  313   7.578   6.473   1.472 -2.2439 -2.8388  3.0886
   17LY0     CG  314   7.707   6.522   1.649 -0.4165 -0.2720 -0.0804
   17LY0    HG1  315   7.703   6.627   1.621  0.8892 -0.3403 -0.5981
   17LY0    HG2  316   7.800   6.490   1.697 -0.3595  0.8157  0.5837
   17LY0     CD  317   7.588   6.497   1.741 -0.3324 -0.1867 -0.0953
   17LY0    HD1  318   7.494   6.523   1.693 -0.2932 -2.6905 -1.6816
   17LY0    HD2  319   7.596   6.569   1.823 -0.4637 -1.0217  0.6704
   17LY0     CE  320   7.587   6.355   1.805 -0.1831  0.0895  0.4033
   17LY0    HE1  321   7.627   6.278   1.739  1.6925  1.2386  0.1317
   17LY0    HE2  322   7.485   6.331   1.838 -0.9429  0.4227 -1.5753
   17LY0     NZ  323   7.666   6.350   1.927 -0.3726 -0.1915 -0.0098
   17LY0    HZ1  324   7.627   6.412   1.997  0.4320  0.4933 -0.1524
   17LY0    HZ2  325   7.669   6.254   1.957 -1.5447 -0.7291 -1.4672
   17LY0    HZ3  326   7.761   6.375   1.904 -0.1127 -0.0016  1.1964
   17LY0      C  327   7.837   6.585   1.359 -0.1270 -0.3138  0.8934
   17LY0      O  328   7.947   6.626   1.405  0.1051  0.1180  0.0716
   18LER      N  329   7.755   6.662   1.288 -0.2098  0.5421  0.2337
   18LER      H  330   7.676   6.611   1.251 -0.1989  0.2787  0.5688
   18LER     CA  331   7.768   6.804   1.250 -0.1894  0.0130 -0.5009
   18LER     HA  332   7.679   6.834   1.194  0.0561 -0.0360 -0.9251
   18LER     CB  333   7.764   6.897   1.376  0.2622 -0.1308  0.0743
   18LER    HB1  334   7.777   6.998   1.338 -0.5579 -0.1814 -0.3668
   18LER    HB2  335   7.838   6.869   1.451 -0.7534  0.7045  1.4179
   18LER     CG  336   7.628   6.898   1.455  0.1549 -0.3313 -0.6348
   18LER     HG  337   7.597   6.797   1.480 -3.2049  0.2472 -1.9466
   18LER    CD1  338   7.633   6.975   1.590 -0.2379 -0.2895  0.1307
   18LER   HD11  339   7.539   6.962   1.645  1.0335  1.2355  2.8438
   18LER   HD12  340   7.713   6.933   1.651  0.0662  2.5988  1.8937
   18LER   HD13  341   7.654   7.080   1.573 -2.0228  0.3703  1.6507
   18LER    CD2  342   7.509   6.942   1.373  0.9276 -0.2485  0.4359
   18LER   HD21  343   7.500   6.901   1.272  0.9731  2.1745 -0.6464
   18LER   HD22  344   7.421   6.922   1.433  0.9009 -2.0000 -0.1547
   18LER   HD23  345   7.511   7.050   1.356  1.4531 -0.2386  0.5437
   18LER      C  346   7.885   6.855   1.160 -0.1906  0.0086  0.1760
   18LER      O  347   7.873   6.958   1.095 -0.6749  0.3572  0.8520
   19LYR      N  348   7.994   6.780   1.162 -0.2067 -0.0521 -0.1891
   19LYR      H  349   7.992   6.719   1.242 -0.6180 -1.2372 -1.0600
   19LYR     CA  350   8.120   6.801   1.096 -0.2320 -0.0130 -0.9717
   19LYR     HA  351   8.098   6.853   1.003  0.7554  1.7565 -0.2508
   19LYR     CB  352   8.188   6.662   1.069 -0.5171  0.5072  0.5604
   19LYR    HB1  353   8.218   6.614   1.162 -1.0785 -0.4494  0.2653
   19LYR    HB2  354   8.279   6.668   1.008 -0.5013  0.2537  0.5560
   19LYR     CG  355   8.085   6.572   0.997  0.5679 -1.1316 -0.2629
   19LYR    HG1  356   8.033   6.627   0.919 -0.2288 -2.5044 -0.7420
   19LYR    HG2  357   8.015   6.530   1.070  1.6119 -2.4289  0.0286
   19LYR     CD  358   8.154   6.463   0.919  0.5302  0.1622  0.0502
   19LYR    HD1  359   8.222   6.417   0.990  0.8235 -1.1439 -1.0387
   19LYR    HD2  360   8.206   6.514   0.838 -0.5505 -0.1667 -0.8806
   19LYR     CE  361   8.053   6.367   0.865  0.4229 -0.0757 -0.4086
   19LYR    HE1  362   8.020   6.396   0.765  1.3628 -0.6235 -0.8899
   19LYR    HE2  363   7.977   6.343   0.939  0.9844 -1.2866 -0.2073
   19LYR     NZ  364   8.121   6.242   0.846  0.2661 -0.1919  0.3403
   19LYR    HZ1  365   8.144   6.187   0.927 -0.1436  1.2562  1.5016
   19LYR      C  366   8.206   6.896   1.185  0.0619  0.8168  0.0106
   19LYR      O  367   8.170   6.940   1.292  0.7880 -0.3075 -0.5338
   20LY0      N  368   8.324   6.932   1.128  0.1916 -0.0132  0.3274
   20LY0      H  369   8.347   6.882   1.043  0.8689 -0.6663  0.8731
   20LY0     CA  370   8.411   7.049   1.179  0.4676  0.7001 -0.2711
   20LY0     HA  371   8.427   7.032   1.285  2.6994 -0.2302 -0.7134
   20LY0     CB  372   8.542   7.032   1.101 -0.1347  0.1687  0.1558
   20LY0    HB1  373   8.614   7.110   1.127  0.7200 -0.0408 -1.4213
   20LY0    HB2  374   8.506   7.039   0.998 -0.8227  3.3013  0.5010
   20LY0     CG  375   8.616   6.896   1.115  0.5042  0.6101  0.5017
   20LY0    HG1  376   8.543   6.817   1.101  2.1201 -0.7580 -0.5743
   20LY0    HG2  377   8.648   6.875   1.217 -0.9350  1.1620  1.0931
   20LY0     CD  378   8.745   6.880   1.029  0.4562  0.2380  0.0731
   20LY0    HD1  379   8.809   6.967   1.042 -1.7837  1.9103  0.5491
   20LY0    HD2  380   8.720   6.871   0.924 -0.2347  2.0516  0.0363
   20LY0     CE  381   8.803   6.750   1.081 -0.3197 -0.7314 -0.8937
   20LY0    HE1  382   8.730   6.669   1.072  0.0968 -1.2741  0.3556
   20LY0    HE2  383   8.822   6.766   1.187  0.7415 -1.4389 -0.9680
   20LY0     NZ  384   8.928   6.708   1.023 -0.1895  0.6654  0.5085
   20LY0    HZ1  385   9.001   6.776   1.037 -1.0059  1.9500 -1.0553
   20LY0    HZ2  386   8.954   6.620   1.064  0.2569  1.0401  1.0603
   20LY0    HZ3  387   8.916   6.691   0.925  1.4117  2.4315 -0.0535
   20LY0      C  388   8.338   7.181   1.157  0.0433 -0.1840 -0.3635
   20LY0      O  389   8.264   7.193   1.058  0.2128 -0.0050 -0.2155
   21LER      N  390   8.361   7.290   1.235 -0.0361 -0.2541  1.0212
   21LER      H  391   8.410   7.274   1.322  0.4868 -0.9403  0.6080
   21LER     CA  392   8.325   7.432   1.211 -0.0198 -0.0297  0.1719
   21LER     HA  393   8.218   7.439   1.192  0.3221  0.8587 -1.6727
   21LER     CB  394   8.381   7.510   1.329 -0.2163  0.4385  0.1178
   21LER    HB1  395   8.489   7.498   1.328 -0.5275 -3.7933 -0.2423
   21LER    HB2  396   8.346   7.457   1.419 -0.7729 -0.0817 -0.3926
   21LER     CG  397   8.347   7.659   1.328  0.7205 -0.3645  0.0085
   21LER     HG  398   8.379   7.701   1.232  0.7551 -1.2573 -0.3763
   21LER    CD1  399   8.193   7.667   1.341  0.2598 -0.7646 -0.3220
   21LER   HD11  400   8.177   7.775   1.343  3.8860 -0.0994  0.3191
   21LER   HD12  401   8.132   7.632   1.259 -0.4774  1.0128 -0.5828
   21LER   HD13  402   8.157   7.609   1.425 -1.4470 -0.9814 -1.1675
   21LER    CD2  403   8.412   7.739   1.448  0.3280  0.4927 -0.1183
   21LER   HD21  404   8.391   7.676   1.535 -2.1744  1.1299 -0.1805
   21LER   HD22  405   8.520   7.745   1.434  0.3615 -1.7271 -1.2755
   21LER   HD23  406   8.368   7.838   1.458  2.7572  1.5002  1.3597
   21LER      C  407   8.390   7.483   1.082 -0.1087 -0.4149 -0.4728
   21LER      O  408   8.504   7.457   1.062 -0.5163  0.3703 -0.3018
   22LY0      N  409   8.673   6.305   0.781 -0.2880 -0.2149 -0.2244
   22LY0     H1  410   8.639   6.391   0.740 -0.9359 -0.5647 -0.4311
   22LY0     H2  411   8.758   6.325   0.832  0.6207  2.8148 -2.6174
   22LY0     H3  412   8.697   6.244   0.704 -1.0233 -0.2909 -0.4056
   22LY0     CA  413   8.561   6.238   0.854  0.1446  0.0218 -0.0137
   22LY0     HA  414   8.600   6.138   0.871  0.3666  0.5110  2.8808
   22LY0     CB  415   8.510   6.312   0.982  0.3404  0.3515  0.3522
   22LY0    HB1  416   8.445   6.239   1.030  0.8224 -1.0633 -1.0560
   22LY0    HB2  417   8.467   6.410   0.960  0.9680  0.1558 -1.9835
   22LY0     CG  418   8.633   6.342   1.064 -0.1617  0.1149  0.1302
   22LY0    HG1  419   8.691   6.424   1.023  0.2714  0.3884  1.2622
   22LY0    HG2  420   8.691   6.252   1.081  3.0478  1.4929 -2.4738
   22LY0     CD  421   8.597   6.390   1.200 -0.0260 -0.4481 -0.9236
   22LY0    HD1  422   8.534   6.312   1.244  0.2360  0.2283  0.7156
   22LY0    HD2  423   8.538   6.482   1.195 -0.7346 -0.9471 -2.7844
   22LY0     CE  424   8.725   6.407   1.281 -0.8034 -0.3699  0.0873
   22LY0    HE1  425   8.783   6.489   1.239 -0.3590 -0.6345  0.1809
   22LY0    HE2  426   8.789   6.319   1.277 -0.0804  0.1745 -2.1887
   22LY0     NZ  427   8.692   6.445   1.422  0.5213 -0.6362  0.3188
   22LY0    HZ1  428   8.778   6.437   1.473  0.5903 -0.2840  0.2609
   22LY0    HZ2  429   8.661   6.541   1.431  0.5073 -0.6916  0.8748
   22LY0    HZ3  430   8.616   6.386   1.452  0.2648 -0.3086  0.3329
   22LY0      C  431   8.438   6.227   0.758 -0.1194  0.3541 -0.6567
   22LY0      O  432   8.412   6.316   0.685 -0.1170 -0.4411  0.0094
   23LER      N  433   8.370   6.116   0.778  0.5116  0.6464  0.6200
   23LER      H  434   8.399   6.045   0.844 -0.4958 -0.9812 -0.5923
   23LER     CA  435   8.246   6.090   0.707  0.4188 -0.2075  0.5634
   23LER     HA  436   8.269   6.097   0.600 -2.8606 -1.2480 -0.3376
   23LER     CB  437   8.206   5.954   0.744  0.3100  0.4956 -0.2288
   23LER    HB1  438   8.107   5.937   0.702  0.1373 -0.2399  0.4367
   23LER    HB2  439   8.196   5.943   0.853 -2.7621 -1.6334 -0.5668
   23LER     CG  440   8.298   5.840   0.685  0.9585  0.7542 -0.3042
   23LER     HG  441   8.397   5.851   0.729 -0.0827 -0.7765  2.6939
   23LER    CD1  442   8.241   5.704   0.734 -0.0669 -0.2280 -0.0892
   23LER   HD11  443   8.206   5.725   0.835 -1.7284  2.9665 -1.1683
   23LER   HD12  444   8.151   5.683   0.677 -0.9049 -1.2632  1.5630
   23LER   HD13  445   8.318   5.627   0.740 -1.2177 -1.3710  0.3794
   23LER    CD2  446   8.303   5.837   0.540  0.1076  0.3064  0.6206
   23LER   HD21  447   8.342   5.933   0.505  2.2972  0.3386  2.8820
   23LER   HD22  448   8.357   5.750   0.504 -2.5528 -0.8112 -0.9962
   23LER   HD23  449   8.203   5.820   0.499  0.6826  1.7913 -1.5948
   23LER      C  450   8.132   6.197   0.723 -0.4417 -0.0711 -0.1592
   23LER      O  451   8.084   6.246   0.619  0.3913  0.0714 -0.4715
   24LY0      N  452   7.569   8.481   2.097  0.1815 -0.0197 -0.5136
   24LY0     H1  453   7.481   8.508   2.054 -0.6704  0.4302  1.4189
   24LY0     H2  454   7.625   8.443   2.022 -1.8461 -1.7051 -1.2806
   24LY0     H3  455   7.622   8.558   2.133 -0.3853  0.2689 -0.2878
   24LY0     CA  456   7.542   8.372   2.197 -0.6643  0.3849  0.5364
   24LY0     HA  457   7.641   8.350   2.237 -1.3200 -0.3203  1.8257
   24LY0     CB  458   7.455   8.432   2.308  0.3333 -0.0531  0.7046
   24LY0    HB1  459   7.355   8.458   2.272  0.1728  0.8521  1.7559
   24LY0    HB2  460   7.501   8.520   2.352  1.7936 -0.9435  1.0062
   24LY0     CG  461   7.433   8.325   2.414 -0.5682  0.4249  0.2282
   24LY0    HG1  462   7.528   8.287   2.453 -0.3121  1.2424  0.4169
   24LY0    HG2  463   7.377   8.242   2.372  0.4536 -0.8684  1.3202
   24LY0     CD  464   7.357   8.378   2.529  0.0324  0.3797 -1.1015
   24LY0    HD1  465   7.258   8.410   2.499 -0.5438  1.1284  1.3537
   24LY0    HD2  466   7.414   8.460   2.571  2.0185 -2.1619  1.6537
   24LY0     CE  467   7.360   8.284   2.652  0.2542 -0.3131 -0.2057
   24LY0    HE1  468   7.463   8.266   2.681  0.4920  0.0951 -0.7723
   24LY0    HE2  469   7.315   8.194   2.611  0.1157 -0.2004 -0.3020
   24LY0     NZ  470   7.297   8.334   2.777  0.6676 -0.4800  0.4313
   24LY0    HZ1  471   7.200   8.347   2.754  0.8995  2.3772  0.6622
   24LY0    HZ2  472   7.327   8.271   2.850 -1.3107 -3.5084 -1.1635
   24LY0    HZ3  473   7.323   8.429   2.798  0.4505 -0.1684 -0.6282
   24LY0      C  474   7.495   8.242   2.135 -0.6823  0.0137 -0.1033
   24LY0      O  475   7.416   8.246   2.047  0.5088 -0.6582  0.4099
   25LER      N  476   7.550   8.128   2.186  0.1949  0.0926 -0.2361
   25LER      H  477   7.625   8.135   2.253 -1.3229  0.2605  1.5313
   25LER     CA  478   7.503   7.995   2.138  0.3410  0.2827 -0.5107
   25LER     HA  479   7.485   8.004   2.031  2.1826  2.6155 -0.6797
   25LER     CB  480   7.605   7.886   2.172 -0.1450 -0.4408  0.2225
   25LER    HB1  481   7.568   7.790   2.136 -0.3349 -0.5789  0.7886
   25LER    HB2  482   7.624   7.875   2.279  0.4623  0.8956  0.2711
   25LER     CG  483   7.743   7.893   2.110 -0.1958  0.3423  0.4428
   25LER     HG  484   7.785   7.991   2.132 -2.2924  1.0484  1.6253
   25LER    CD1  485   7.841   7.785   2.164 -0.0617 -0.8521 -0.0252
   25LER   HD11  486   7.935   7.797   2.110 -0.8341  1.2684 -0.9900
   25LER   HD12  487   7.853   7.793   2.272 -0.8220  0.6670 -0.0240
   25LER   HD13  488   7.797   7.687   2.146 -1.4110 -0.0697 -1.1681
   25LER    CD2  489   7.728   7.882   1.962  0.3439 -0.1553  0.5814
   25LER   HD21  490   7.682   7.792   1.921  1.6738  1.0277 -4.1029
   25LER   HD22  491   7.681   7.971   1.920 -1.1432 -0.5458  1.3435
   25LER   HD23  492   7.832   7.880   1.932  0.5525  0.3997  1.2281
   25LER      C  493   7.365   7.950   2.193  1.0793 -1.1071 -1.2189
   25LER      O  494   7.308   8.003   2.292 -0.0721 -0.3668  0.2264
   26LYR      N  495   7.310   7.840   2.138 -0.0571  0.4677 -0.2442
   26LYR      H  496   7.362   7.778   2.077 -0.9145 -1.3535  0.7963
   26LYR     CA  497   7.169   7.802   2.141 -0.3082  0.6918 -0.4194
   26LYR     HA  498   7.127   7.862   2.222 -2.1069 -0.8856 -0.1085
   26LYR     CB  499   7.161   7.650   2.163 -0.1779 -0.0859 -0.2021
   26LYR    HB1  500   7.211   7.591   2.086  1.1505 -0.4997  0.9308
   26LYR    HB2  501   7.062   7.605   2.157 -1.8816  2.7231  3.4324
   26LYR     CG  502   7.218   7.614   2.300 -0.7813  0.2822 -0.2660
   26LYR    HG1  503   7.199   7.685   2.380 -0.9961 -0.3077  0.2150
   26LYR    HG2  504   7.327   7.618   2.295 -0.7192 -1.1527 -0.3951
   26LYR     CD  505   7.193   7.468   2.336  0.5462  0.1074  0.2807
   26LYR    HD1  506   7.247   7.403   2.267 -0.5235  0.3867 -0.8537
   26LYR    HD2  507   7.090   7.437   2.321  0.7521 -1.3547  1.5850
   26LYR     CE  508   7.241   7.431   2.484  0.5772 -0.1937  0.1783
   26LYR    HE1  509   7.190   7.485   2.563  0.7785  0.2872 -0.0154
   26LYR    HE2  510   7.347   7.452   2.496  0.6622 -1.5682  2.4289
   26LYR     NZ  511   7.228   7.289   2.506 -0.0290  0.5614  0.3014
   26LYR    HZ1  512   7.311   7.243   2.537  0.6726  0.3463 -1.7287
   26LYR      C  513   7.079   7.832   2.022  0.1618 -0.3050 -0.2210
   26LYR      O  514   6.955   7.830   2.031  0.1240  0.5459 -0.3016
   27LY0      N  515   7.143   7.864   1.907 -0.4533  0.0275 -0.6018
   27LY0      H  516   7.242   7.843   1.904 -0.6126 -0.7234 -0.9108
   27LY0     CA  517   7.083   7.940   1.793 -0.3054 -0.1696  0.6428
   27LY0     HA  518   7.040   8.032   1.832  1.9547  1.1898  0.0987
   27LY0     CB  519   7.202   7.984   1.698  0.2952 -0.3436 -0.0268
   27LY0    HB1  520   7.156   8.023   1.606 -1.9695 -1.0546  0.7218
   27LY0    HB2  521   7.253   7.893   1.668  1.4147 -0.6908  2.6930
   27LY0     CG  522   7.300   8.075   1.772 -0.3133 -0.6707  0.0784
   27LY0    HG1  523   7.330   8.011   1.855 -2.6759 -2.8636 -0.6061
   27LY0    HG2  524   7.259   8.174   1.791  1.5192  0.0913  0.2216
   27LY0     CD  525   7.421   8.093   1.677  0.6131  0.2224 -0.5979
   27LY0    HD1  526   7.375   8.148   1.595 -0.0910 -0.2219 -0.5073
   27LY0    HD2  527   7.450   7.991   1.648 -0.9526  0.1667 -2.0887
   27LY0     CE  528   7.540   8.168   1.736  0.4376  0.4934  0.1647
   27LY0    HE1  529   7.607   8.103   1.792  0.9106  2.4946  2.0580
   27LY0    HE2  530   7.506   8.241   1.809  1.6668  1.6481 -0.3644
   27LY0     NZ  531   7.616   8.243   1.633 -0.0871  0.2539 -0.2039
   27LY0    HZ1  532   7.604   8.343   1.640 -0.9162  0.2534 -1.2412
   27LY0    HZ2  533   7.713   8.217   1.636 -0.5159 -1.3203  1.4708
   27LY0    HZ3  534   7.587   8.207   1.543 -1.3447 -0.3739  0.4223
   27LY0      C  535   6.977   7.857   1.710 -0.4774 -0.5118  0.0868
   27LY0      O  536   6.998   7.743   1.677  0.3544 -0.0927 -0.0254
   28LER      N  537   6.876   7.928   1.666  0.5873 -0.1171 -0.1775
   28LER      H  538   6.874   8.027   1.687  1.1910 -0.2823  0.7299
   28LER     CA  539   6.769   7.876   1.575  0.0360  0.4129 -0.5805
   28LER     HA  540   6.745   7.779   1.620  1.9170 -0.4112 -1.2093
   28LER     CB  541   6.644   7.966   1.596 -0.7046 -0.4154 -0.2027
   28LER    HB1  542   6.567   7.927   1.529  0.6390  1.1292 -2.8161
   28LER    HB2  543   6.675   8.064   1.561 -0.0262 -1.0838 -1.5534
   28LER     CG  544   6.580   7.974   1.736  0.1546  0.2104  0.0365
   28LER     HG  545   6.648   8.029   1.801  1.3205 -1.6182  0.4322
   28LER    CD1  546   6.453   8.062   1.723 -0.9794  0.3330  0.1365
   28LER   HD11  547   6.396   8.056   1.816  0.2644  2.6174  1.1318
   28LER   HD12  548   6.487   8.161   1.693  1.3840 -0.4917 -0.1003
   28LER   HD13  549   6.385   8.023   1.647  0.4969 -0.5591 -0.7716
   28LER    CD2  550   6.551   7.840   1.802  0.0950  0.0326 -0.0467
   28LER   HD21  551   6.485   7.852   1.888  1.7905 -0.9094  1.4620
   28LER   HD22  552   6.512   7.768   1.730  0.7866  0.8907 -1.3035
   28LER   HD23  553   6.647   7.799   1.832  0.4583  0.9408  0.0588
   28LER      C  554   6.816   7.854   1.431 -0.7998 -0.4303  0.1757
   28LER      O  555   6.758   7.913   1.338  0.1412 -0.2151  0.2844
   29LYR      N  556   6.928   7.784   1.410  0.4477  0.4087 -0.2700
   29LYR      H  557   6.969   7.743   1.492 -0.8677 -0.0329  0.1779
   29LYR     CA  558   6.981   7.736   1.279 -0.2047  0.2607  0.4743
   29LYR     HA  559   6.896   7.745   1.212 -0.8418  1.9405  1.4552
   29LYR     CB  560   7.023   7.587   1.280 -0.4774 -0.4193 -0.4739
   29LYR    HB1  561   7.101   7.575   1.356 -0.6021  0.0808 -0.2643
   29LYR    HB2  562   7.051   7.552   1.181 -1.3679 -1.1913 -0.4585
   29LYR     CG  563   6.902   7.509   1.333 -0.7519 -0.2422  0.6199
   29LYR    HG1  564   6.810   7.544   1.287  0.6406  0.1345 -2.0622
   29LYR    HG2  565   6.904   7.522   1.441  0.0912  0.1349  0.5658
   29LYR     CD  566   6.927   7.359   1.308 -0.3223 -0.0312 -0.8138
   29LYR    HD1  567   7.010   7.332   1.373 -1.4103  0.4808  0.8541
   29LYR    HD2  568   6.954   7.349   1.202  0.2077 -1.5277 -0.5576
   29LYR     CE  569   6.802   7.276   1.336  0.5329 -0.1874  0.2305
   29LYR    HE1  570   6.818   7.174   1.301 -1.7258 -1.8291  3.4374
   29LYR    HE2  571   6.723   7.323   1.277  1.4384  1.0918  0.0068
   29LYR     NZ  572   6.770   7.276   1.472 -0.0143 -0.2493  0.4864
   29LYR    HZ1  573   6.688   7.327   1.498 -0.2262  0.7112 -1.7758
   29LYR      C  574   7.077   7.830   1.208  0.1468  0.3100 -0.0801
   29LYR      O  575   7.118   7.805   1.094 -0.3305  0.0783  0.2155
   30LER      N  576   7.109   7.942   1.266 -0.6069 -0.0912 -0.1527
   30LER      H  577   7.063   7.951   1.356  0.1980 -0.4338  0.3093
   30LER     CA  578   7.185   8.055   1.221  0.6896 -0.8313 -0.1901
   30LER     HA  579   7.148   8.090   1.124 -0.8548 -0.9453  0.3287
   30LER     CB  580   7.154   8.175   1.324 -0.5872 -0.1355  0.1067
   30LER    HB1  581   7.208   8.261   1.285 -2.1520  1.2941  0.9251
   30LER    HB2  582   7.194   8.157   1.424  1.3414  1.7512 -0.2535
   30LER     CG  583   6.999   8.211   1.328  0.9243  0.8087  0.4548
   30LER     HG  584   6.942   8.129   1.372 -2.9072  3.6761  1.3169
   30LER    CD1  585   6.987   8.328   1.429 -1.0871  0.5900  0.1722
   30LER   HD11  586   7.023   8.421   1.385 -0.1053 -0.3969 -1.1870
   30LER   HD12  587   6.881   8.331   1.454 -1.2295 -2.2267  0.1983
   30LER   HD13  588   7.040   8.301   1.521  0.1464  0.4192 -0.5643
   30LER    CD2  589   6.958   8.265   1.187  0.1801  0.6136 -0.2610
   30LER   HD21  590   7.042   8.321   1.145 -0.4353  0.0963 -2.2829
   30LER   HD22  591   6.934   8.177   1.128  4.1957 -1.1683  0.3861
   30LER   HD23  592   6.871   8.330   1.199 -2.0666 -2.1935 -0.4073
   30LER      C  593   7.337   8.034   1.209 -0.0233  0.1841  0.2131
   30LER      O  594   7.390   7.950   1.284  0.3443 -0.8358  0.0819
   31LER      N  595   7.403   8.111   1.123 -0.2722 -0.0920 -1.0906
   31LER      H  596   7.351   8.173   1.063  0.0892  0.6708 -0.6307
   31LER     CA  597   7.553   8.123   1.120  0.0049 -0.3607 -0.7171
   31LER     HA  598   7.595   8.029   1.082 -2.2618 -1.3399 -0.9442
   31LER     CB  599   7.595   8.232   1.027 -0.0967  1.2696  0.1877
   31LER    HB1  600   7.702   8.250   1.030  0.2782  0.2719 -2.9623
   31LER    HB2  601   7.550   8.324   1.063 -0.0970  1.4135 -0.1755
   31LER     CG  602   7.566   8.202   0.872  0.2892 -0.3920  0.6477
   31LER     HG  603   7.464   8.168   0.854  0.3670  0.9445 -3.2529
   31LER    CD1  604   7.571   8.343   0.802  0.1760  0.0492  0.1295
   31LER   HD11  605   7.656   8.398   0.841  0.0148 -1.1363  2.3150
   31LER   HD12  606   7.562   8.318   0.696 -1.3672 -2.8735  0.8444
   31LER   HD13  607   7.476   8.391   0.827  0.1844  0.7565 -1.0787
   31LER    CD2  608   7.676   8.117   0.806 -0.7643 -0.6168 -0.3518
   31LER   HD21  609   7.652   8.094   0.702 -2.8512 -1.4955  0.2703
   31LER   HD22  610   7.766   8.178   0.799 -0.8245 -0.2898  1.3456
   31LER   HD23  611   7.687   8.030   0.872 -4.2940  1.1665  2.9837
   31LER      C  612   7.621   8.160   1.255  0.2924 -0.0604  0.3275
   31LER      O  613   7.559   8.239   1.328  0.2268 -0.3714 -0.3253
   32LY0      N  614   6.919   6.968   3.014  0.0364 -0.1578 -0.5842
   32LY0     H1  615   6.984   6.900   2.978  0.3841  0.1123 -0.4717
   32LY0     H2  616   6.960   7.005   3.098 -1.0183  1.7935 -0.8463
   32LY0     H3  617   6.829   6.927   3.033 -0.3389  0.6739 -0.5066
   32LY0     CA  618   6.898   7.061   2.900  0.2222  0.3739 -0.4460
   32LY0     HA  619   6.824   7.013   2.836 -1.4672  0.8768  1.0467
   32LY0     CB  620   6.827   7.195   2.947 -0.3872  0.4774  0.7620
   32LY0    HB1  621   6.882   7.234   3.033 -0.4838 -0.6838  1.3629
   32LY0    HB2  622   6.725   7.180   2.982 -0.2823  0.0043  0.8635
   32LY0     CG  623   6.808   7.304   2.838 -0.1237 -0.1721 -0.4646
   32LY0    HG1  624   6.727   7.279   2.770  0.5048 -0.5625 -1.0947
   32LY0    HG2  625   6.903   7.318   2.786  0.9580  0.6711  1.6259
   32LY0     CD  626   6.764   7.442   2.892 -0.0543  0.3959 -0.3360
   32LY0    HD1  627   6.846   7.478   2.953  1.2182  1.0598 -2.3400
   32LY0    HD2  628   6.673   7.432   2.951 -0.7546  1.6281 -1.1595
   32LY0     CE  629   6.734   7.543   2.781 -0.7533  0.0761  0.2583
   32LY0    HE1  630   6.659   7.504   2.712  0.6000  3.1198 -3.3045
   32LY0    HE2  631   6.830   7.562   2.734 -0.5835  0.8311  0.8864
   32LY0     NZ  632   6.692   7.675   2.835 -0.6086 -0.7143 -0.3312
   32LY0    HZ1  633   6.755   7.711   2.905  0.9098 -1.2342 -1.3610
   32LY0    HZ2  634   6.682   7.739   2.757  2.9327 -0.2430 -0.5519
   32LY0    HZ3  635   6.603   7.667   2.881  0.2432 -1.6387  1.2386
   32LY0      C  636   7.027   7.082   2.820  0.0046  0.2059  0.2300
   32LY0      O  637   7.139   7.097   2.865  0.5436  0.1761  0.0948
   33LER      N  638   7.004   7.059   2.685 -0.3817  0.9883 -0.5977
   33LER      H  639   6.912   7.039   2.649 -0.0991 -1.4019 -0.1424
   33LER     CA  640   7.105   7.082   2.577  0.1922 -0.3301 -0.1595
   33LER     HA  641   7.203   7.057   2.620 -0.3457  0.8680  1.9171
   33LER     CB  642   7.064   6.990   2.463  0.3819  0.1666 -0.9217
   33LER    HB1  643   6.973   7.036   2.424  0.3676  1.5546  0.6752
   33LER    HB2  644   7.036   6.892   2.502 -2.7775  1.8757  1.5085
   33LER     CG  645   7.163   6.988   2.337  0.0635  0.9503 -0.2701
   33LER     HG  646   7.174   7.090   2.298 -1.3730  1.2793  0.1099
   33LER    CD1  647   7.307   6.950   2.385  0.2102 -0.7726  0.0772
   33LER   HD11  648   7.314   6.851   2.431  2.2470 -0.9343 -0.4949
   33LER   HD12  649   7.377   6.955   2.302  1.5445 -0.2927  1.1905
   33LER   HD13  650   7.344   7.029   2.450 -2.8326  0.3129  0.6756
   33LER    CD2  651   7.123   6.888   2.232  0.1624  0.4488 -0.6240
   33LER   HD21  652   7.122   6.791   2.283  1.6103  0.2882 -0.8737
   33LER   HD22  653   7.029   6.903   2.180  0.5987 -1.3444 -2.0273
   33LER   HD23  654   7.196   6.875   2.152 -0.4860  0.0310 -1.1653
   33LER      C  655   7.113   7.229   2.533 -1.0081 -0.7008 -0.5558
   33LER      O  656   7.007   7.297   2.538 -0.0899 -0.0241 -0.2870
   34LY0      N  657   6.303   6.521   2.682 -0.6106 -0.3220  0.7111
   34LY0     H1  658   6.351   6.445   2.728 -1.9774 -1.2989  0.5946
   34LY0     H2  659   6.337   6.606   2.724  2.9794 -0.1572 -2.0594
   34LY0     H3  660   6.203   6.509   2.687 -0.9557  2.0031  0.3699
   34LY0     CA  661   6.327   6.532   2.534 -0.5564  0.4612  0.4286
   34LY0     HA  662   6.328   6.431   2.493  2.8654 -0.8447  3.2145
   34LY0     CB  663   6.239   6.625   2.457  0.5569  0.8085  1.0204
   34LY0    HB1  664   6.279   6.627   2.355  0.2877 -0.4289  0.8773
   34LY0    HB2  665   6.227   6.722   2.505 -2.6727  1.5762 -1.0375
   34LY0     CG  666   6.092   6.565   2.434  0.3190 -0.7240 -0.1362
   34LY0    HG1  667   6.031   6.580   2.523  0.1784 -1.1490 -0.1620
   34LY0    HG2  668   6.100   6.457   2.422  0.8280 -0.9006  1.5610
   34LY0     CD  669   6.034   6.644   2.313 -0.5475  0.7822 -0.7205
   34LY0    HD1  670   6.101   6.623   2.230  1.9921 -0.4245  1.4952
   34LY0    HD2  671   6.033   6.749   2.343 -0.9958  0.8515 -0.9702
   34LY0     CE  672   5.890   6.602   2.292  0.0973 -0.4153  0.0042
   34LY0    HE1  673   5.854   6.692   2.241 -0.6530 -0.2709  0.7591
   34LY0    HE2  674   5.823   6.600   2.379 -1.8044  0.4739 -1.3569
   34LY0     NZ  675   5.870   6.483   2.209  0.2226  0.5633  0.1743
   34LY0    HZ1  676   5.916   6.408   2.258 -1.7028 -1.2013 -0.6223
   34LY0    HZ2  677   5.771   6.467   2.202  0.2070  0.8891 -0.3637
   34LY0    HZ3  678   5.898   6.510   2.116  2.5432  1.0817  0.9407
   34LY0      C  679   6.468   6.583   2.510  0.2330  0.0481  0.0560
   34LY0      O  680   6.512   6.667   2.594 -0.5526 -0.6428  0.4755
   35LER      N  681   6.537   6.556   2.395 -0.1662 -0.8048  0.4542
   35LER      H  682   6.501   6.501   2.319  0.1788 -0.2849 -0.0871
   35LER     CA  683   6.681   6.591   2.381  0.0850  1.0476  0.0279
   35LER     HA  684   6.736   6.564   2.471 -0.9163  0.0049  0.3529
   35LER     CB  685   6.740   6.497   2.276  0.1623 -0.3937 -0.6075
   35LER    HB1  686   6.678   6.528   2.192 -1.2457  0.7563  0.7938
   35LER    HB2  687   6.721   6.391   2.294 -1.1536  0.1755  1.7136
   35LER     CG  688   6.887   6.511   2.238  0.4594 -0.7861  0.1339
   35LER     HG  689   6.905   6.607   2.189  0.2195 -1.2888 -0.9625
   35LER    CD1  690   6.986   6.492   2.349 -0.2500  0.2314  0.0229
   35LER   HD11  691   6.960   6.562   2.428  0.2064  1.4935 -0.9158
   35LER   HD12  692   6.986   6.395   2.399  0.8735  2.0412  3.8993
   35LER   HD13  693   7.086   6.518   2.316  0.2993  0.4130  1.7398
   35LER    CD2  694   6.928   6.416   2.124  0.0745  0.3085 -0.4942
   35LER   HD21  695   7.034   6.428   2.103  0.4357  0.6286  1.3545
   35LER   HD22  696   6.917   6.314   2.161 -0.8774  0.1277 -1.2292
   35LER   HD23  697   6.864   6.433   2.038 -0.1254  0.0563 -0.3970
   35LER      C  698   6.709   6.739   2.339 -0.0198 -0.1445  0.0771
   35LER      O  699   6.811   6.799   2.371 -0.6155 -0.0724  0.4101
   36LYR      N  700   6.612   6.788   2.261  0.4929  0.2100  0.1424
   36LYR      H  701   6.552   6.716   2.224  3.2552 -1.6330 -1.1575
   36LYR     CA  702   6.591   6.932   2.244  0.6082 -0.7374  0.3302
   36LYR     HA  703   6.630   6.985   2.332 -0.7363 -0.6047  0.8677
   36LYR     CB  704   6.449   6.966   2.222 -0.1010 -0.0610  0.3650
   36LYR    HB1  705   6.410   6.883   2.164  1.8355 -1.5801  1.1238
   36LYR    HB2  706   6.436   7.057   2.163 -0.9060 -1.0535 -1.0399
   36LYR     CG  707   6.369   6.978   2.358 -0.0955  0.0660 -0.0690
   36LYR    HG1  708   6.412   7.063   2.412 -0.3221  0.6980 -0.8576
   36LYR    HG2  709   6.388   6.887   2.415 -0.6574  0.6420  1.0734
   36LYR     CD  710   6.217   7.007   2.359 -0.4386 -0.2585  0.6124
   36LYR    HD1  711   6.198   7.063   2.450  0.9700 -0.1754  0.8908
   36LYR    HD2  712   6.156   6.917   2.355 -1.0236  0.0699  1.6902
   36LYR     CE  713   6.180   7.097   2.234 -0.1131  0.2128 -0.0556
   36LYR    HE1  714   6.222   7.049   2.146 -0.9020 -0.7983  0.1050
   36LYR    HE2  715   6.240   7.188   2.240  1.4430 -0.7675 -0.3232
   36LYR     NZ  716   6.038   7.125   2.234 -0.2291  0.2926  0.4187
   36LYR    HZ1  717   5.996   7.185   2.304 -0.9145 -0.5100  0.7172
   36LYR      C  718   6.684   6.983   2.130 -0.1080 -0.6643  0.5030
   36LYR      O  719   6.709   7.103   2.125 -0.6126 -0.8418  0.2144
   37LY0      N  720   6.734   6.899   2.037 -0.8594  0.2903 -0.0803
   37LY0      H  721   6.695   6.805   2.037  0.7629 -0.6040 -3.7935
   37LY0     CA  722   6.831   6.937   1.931  0.2331 -0.3694 -0.4678
   37LY0     HA  723   6.907   6.999   1.979 -0.2903 -0.4943  0.5511
   37LY0     CB  724   6.917   6.819   1.880  0.2020  0.2462  0.2739
   37LY0    HB1  725   6.961   6.784   1.973  1.2461 -1.0803 -0.6815
   37LY0    HB2  726   6.998   6.858   1.818  1.3312  0.0485  1.5726
   37LY0     CG  727   6.832   6.703   1.813 -0.8476  0.1680  0.0502
   37LY0    HG1  728   6.781   6.736   1.722 -0.2565 -1.0316 -0.7390
   37LY0    HG2  729   6.757   6.668   1.884 -0.1871  2.4817  2.0085
   37LY0     CD  730   6.932   6.591   1.765  0.0034 -0.6586 -0.5759
   37LY0    HD1  731   6.872   6.503   1.742 -0.0003 -1.6443  2.7164
   37LY0    HD2  732   6.999   6.566   1.847  0.3447 -0.3367 -0.7542
   37LY0     CE  733   7.011   6.628   1.641  0.1001  0.1293  0.3935
   37LY0    HE1  734   7.063   6.724   1.639  0.8852 -0.2843  0.4924
   37LY0    HE2  735   6.928   6.641   1.572 -0.7302 -1.0540  1.1203
   37LY0     NZ  736   7.095   6.517   1.580 -0.0781 -0.2643 -0.0780
   37LY0    HZ1  737   7.176   6.500   1.639  1.9556  1.2806 -2.2289
   37LY0    HZ2  738   7.038   6.436   1.563  0.0688 -0.0351 -1.8686
   37LY0    HZ3  739   7.134   6.543   1.490  0.5660 -0.2534  0.1966
   37LY0      C  740   6.769   7.019   1.825  0.5723  0.0309  0.0872
   37LY0      O  741   6.673   6.984   1.757 -0.4170  0.1221  0.2148
   38LER      N  742   6.836   7.135   1.808  0.3914 -1.0425  0.0464
   38LER      H  743   6.908   7.156   1.876 -0.0730 -1.3000  0.6337
   38LER     CA  744   6.789   7.232   1.708 -0.3572 -0.0680  0.0803
   38LER     HA  745   6.680   7.240   1.705 -0.5334 -1.2946  1.6904
   38LER     CB  746   6.832   7.369   1.765  0.1434  0.0083  0.4223
   38LER    HB1  747   6.797   7.438   1.688 -1.2335 -2.0315 -0.8734
   38LER    HB2  748   6.941   7.375   1.769  0.1012  1.0138  0.4696
   38LER     CG  749   6.786   7.405   1.905 -0.6989  0.4557  0.3422
   38LER     HG  750   6.815   7.327   1.975  1.0974  0.1095 -0.7091
   38LER    CD1  751   6.844   7.541   1.940 -1.1536  0.0890 -0.5109
   38LER   HD11  752   6.814   7.566   2.042 -0.5941 -0.4846 -0.2023
   38LER   HD12  753   6.952   7.530   1.945 -1.1712 -2.8192 -3.3516
   38LER   HD13  754   6.818   7.627   1.879  1.3733  2.5666  1.6361
   38LER    CD2  755   6.638   7.413   1.913  0.2570  0.0652  0.0486
   38LER   HD21  756   6.590   7.318   1.887  0.6624 -0.0346 -0.3457
   38LER   HD22  757   6.605   7.442   2.013  0.7098 -3.0224  1.2112
   38LER   HD23  758   6.599   7.494   1.852 -0.5265 -0.9283 -0.8124
   38LER      C  759   6.837   7.211   1.568 -0.3850  0.8671 -0.1778
   38LER      O  760   6.926   7.129   1.540  0.3856  0.4294  0.4655
   39LY0      N  761   5.561   7.315   1.834  0.7711  0.1658  0.4596
   39LY0     H1  762   5.521   7.304   1.742 -0.6515  0.6810  0.9718
   39LY0     H2  763   5.492   7.338   1.905  0.5679  4.3316 -0.7929
   39LY0     H3  764   5.630   7.388   1.843  0.3706  0.6644 -0.4392
   39LY0     CA  765   5.624   7.185   1.857 -0.3453 -0.3034 -0.4669
   39LY0     HA  766   5.551   7.112   1.891  0.4823 -0.1995  1.6702
   39LY0     CB  767   5.692   7.122   1.736  0.5168 -0.2708  0.0191
   39LY0    HB1  768   5.769   7.194   1.712  0.5766 -0.5961 -0.8344
   39LY0    HB2  769   5.625   7.119   1.650  1.7411  0.3397 -0.9913
   39LY0     CG  770   5.753   6.984   1.761  0.2092 -0.1841  0.5729
   39LY0    HG1  771   5.667   6.921   1.787 -0.8571  1.1458  0.4016
   39LY0    HG2  772   5.827   6.988   1.841  1.0858 -1.3109 -0.1546
   39LY0     CD  773   5.846   6.938   1.645  0.1274  0.2226 -0.0508
   39LY0    HD1  774   5.896   6.845   1.670  2.9423  0.4428 -3.9446
   39LY0    HD2  775   5.929   7.007   1.631  0.9780 -1.1799 -2.5867
   39LY0     CE  776   5.773   6.922   1.509  0.2707 -0.1461 -0.2277
   39LY0    HE1  777   5.745   7.021   1.473 -1.8191 -0.0370  1.5052
   39LY0    HE2  778   5.685   6.859   1.521 -1.1499  1.8527  0.4622
   39LY0     NZ  779   5.856   6.854   1.410  0.0802 -0.8651 -0.4544
   39LY0    HZ1  780   5.946   6.899   1.400 -0.8703  1.7606  1.6683
   39LY0    HZ2  781   5.865   6.757   1.438  0.2073  0.0468  3.1221
   39LY0    HZ3  782   5.806   6.863   1.323 -0.7451 -0.5012  0.0450
   39LY0      C  783   5.716   7.195   1.982  0.2070  0.3905  0.4498
   39LY0      O  784   5.775   7.298   2.003 -0.2923  0.0214 -0.2067
   40LER      N  785   5.721   7.094   2.070  0.2550  0.2179  0.0932
   40LER      H  786   5.660   7.016   2.054 -1.7226  1.7522 -0.3130
   40LER     CA  787   5.806   7.084   2.188  0.1938 -0.2481  0.0951
   40LER     HA  788   5.793   7.171   2.252 -0.9655 -0.3713  0.0447
   40LER     CB  789   5.774   6.953   2.267  0.6448  0.6265  0.3244
   40LER    HB1  790   5.851   6.929   2.340  0.4815  0.5252  0.4638
   40LER    HB2  791   5.782   6.873   2.194  1.3005  2.7252 -2.0602
   40LER     CG  792   5.634   6.945   2.338  0.0561 -0.1785 -0.0054
   40LER     HG  793   5.559   6.948   2.259 -0.7587 -1.1047  0.6988
   40LER    CD1  794   5.608   6.818   2.423  0.0393 -0.4723  0.2164
   40LER   HD11  795   5.663   6.821   2.517 -2.0581  0.9256  1.4875
   40LER   HD12  796   5.500   6.802   2.430  0.0650 -0.9147 -0.2779
   40LER   HD13  797   5.650   6.741   2.357  0.4389 -0.6470  0.6715
   40LER    CD2  798   5.596   7.066   2.424  0.5804 -0.0922 -0.0336
   40LER   HD21  799   5.643   7.070   2.522 -0.0558 -2.8289  0.4735
   40LER   HD22  800   5.614   7.159   2.370  3.2328 -0.1356  0.6549
   40LER   HD23  801   5.487   7.053   2.429  0.6677 -0.1966  2.8978
   40LER      C  802   5.952   7.088   2.137 -0.3279  0.5359 -0.1027
   40LER      O  803   5.984   7.013   2.045 -0.4034 -0.3234 -0.1011
   41U      O5'  804   4.819   9.340   3.557 -0.9238  0.3659 -0.0503
   41U      H5T  805   4.838   9.392   3.478  0.6720 -1.5686 -1.0536
   41U      C5'  806   4.732   9.413   3.640  0.2182 -0.4570 -0.0772
   41U     H5'1  807   4.694   9.501   3.587 -0.1137 -0.4899  0.1079
   41U     H5'2  808   4.778   9.449   3.732  0.3171  0.2871 -0.4042
   41U      C4'  809   4.609   9.336   3.690 -0.0442  0.7993  0.0055
   41U      H4'  810   4.541   9.399   3.748 -0.3813 -0.1681  0.6907
   41U      O4'  811   4.535   9.279   3.578  0.1008  0.0906 -0.2146
   41U      C1'  812   4.470   9.166   3.630  0.1758  0.0135 -0.3423
   41U      H1'  813   4.365   9.193   3.637  0.4099  1.0977 -0.8258
   41U       N1  814   4.484   9.039   3.545  0.9223 -0.2743 -0.0781
   41U       C6  815   4.590   9.029   3.464  0.4814 -0.0167 -0.0048
   41U       H6  816   4.666   9.106   3.468  0.6332  0.1063 -2.8138
   41U       C5  817   4.591   8.933   3.362  0.4506  0.1303  0.4798
   41U       H5  818   4.676   8.929   3.295 -0.9295 -1.2749 -1.2996
   41U       C4  819   4.478   8.842   3.354  0.2892  0.4505  1.0404
   41U       O4  820   4.465   8.752   3.271 -0.6402 -0.2329  0.1247
   41U       N3  821   4.378   8.862   3.445  0.5573 -0.2951  0.1643
   41U       H3  822   4.293   8.806   3.444 -0.0867  0.6349  1.0954
   41U       C2  823   4.372   8.955   3.541  0.3066 -0.7863  0.1252
   41U       O2  824   4.275   8.964   3.613  0.1800  0.6675 -0.4304
   41U      C3'  825   4.658   9.212   3.764  0.1133 -0.3465 -0.1514
   41U      H3'  826   4.727   9.162   3.697 -1.3249 -0.8430 -1.3167
   41U      C2'  827   4.527   9.133   3.773 -0.9160  0.5533 -0.0896
   41U     H2'1  828   4.561   9.031   3.790 -0.1024  0.7287 -0.5877
   41U      O2'  829   4.449   9.178   3.884 -0.1999 -0.0006  0.6444
   41U     HO'2  830   4.516   9.205   3.947  0.6790 -0.0859 -0.2528
   41U      O3'  831   4.712   9.237   3.893 -0.0401 -0.7491 -0.0368
   42U        P  832   4.793   9.118   3.962  0.4197 -0.3244 -0.2629
   42U      O1P  833   4.848   9.166   4.091  0.6597 -0.8231  0.4656
   42U      O2P  834   4.893   9.067   3.870 -0.6271 -0.1570  0.1604
   42U      O5'  835   4.692   8.996   3.993 -0.3252 -0.2688  0.2404
   42U      C5'  836   4.593   9.003   4.104 -0.1768  0.8863  0.0209
   42U     H5'1  837   4.541   9.099   4.099  1.0448  1.5218 -2.7030
   42U     H5'2  838   4.643   8.996   4.201 -0.8872  0.7147  0.3740
   42U      C4'  839   4.487   8.896   4.093 -0.4661  1.0820 -0.3225
   42U      H4'  840   4.405   8.906   4.164 -1.6757  2.1233 -1.8043
   42U      O4'  841   4.432   8.884   3.961 -0.2603 -0.3954  0.6995
   42U      C1'  842   4.387   8.754   3.933  0.1450  0.0732  0.2108
   42U      H1'  843   4.278   8.759   3.928  0.2022  0.6364 -0.9267
   42U       N1  844   4.446   8.704   3.803  0.3137 -0.5625  0.2410
   42U       C6  845   4.574   8.741   3.766  0.2591 -0.5054 -0.1915
   42U       H6  846   4.626   8.809   3.832  1.5694 -0.6174 -1.0712
   42U       C5  847   4.631   8.694   3.650 -0.2779  0.6044 -0.3541
   42U       H5  848   4.732   8.723   3.627 -0.0625  0.0547 -0.1166
   42U       C4  849   4.556   8.612   3.557 -0.3252 -0.5427 -0.7740
   42U       O4  850   4.598   8.571   3.448 -0.2116 -0.5918  0.8977
   42U       N3  851   4.433   8.578   3.606 -0.3850  1.1420  0.2233
   42U       H3  852   4.381   8.519   3.542  0.2629 -0.4695  1.1203
   42U       C2  853   4.374   8.618   3.725 -0.7692  0.6240 -0.5076
   42U       O2  854   4.280   8.555   3.771  0.0476  0.5503 -0.1858
   42U      C3'  855   4.543   8.752   4.111 -0.3922  0.4478 -0.1751
   42U      H3'  856   4.631   8.736   4.048 -1.6408 -2.8988 -1.2720
   42U      C2'  857   4.428   8.668   4.051  0.2760  0.0157  0.6520
   42U     H2'1  858   4.464   8.571   4.017  2.7635  0.4887  1.7632
   42U      O2'  859   4.320   8.652   4.151  0.2694  0.2395  0.2446
   42U     HO'2  860   4.367   8.631   4.232  2.4756 -0.2623 -1.0854
   42U      O3'  861   4.569   8.708   4.239  0.3655 -0.7017 -0.0534
   43A        P  862   4.678   8.605   4.269  0.5617  0.1032  0.0334
   43A      O1P  863   4.689   8.609   4.418 -0.1722 -0.4061  0.1042
   43A      O2P  864   4.795   8.616   4.180 -0.1304  0.6275 -0.3602
   43A      O5'  865   4.611   8.481   4.225  0.3269 -0.3158 -0.0033
   43A      C5'  866   4.504   8.419   4.299 -0.0628  0.0527 -0.4564
   43A     H5'1  867   4.411   8.476   4.305  0.9340  1.6356  1.8259
   43A     H5'2  868   4.528   8.404   4.405 -0.9441 -2.2232 -0.5167
   43A      C4'  869   4.456   8.292   4.231  0.9098  0.1847  0.1776
   43A      H4'  870   4.373   8.255   4.291  1.4621  1.3354  1.7289
   43A      O4'  871   4.414   8.331   4.104  0.5145 -0.4756 -0.4859
   43A      C1'  872   4.435   8.219   4.014  0.8974 -0.0747  0.4877
   43A      H1'  873   4.340   8.174   3.987  1.8141 -1.2673 -0.8443
   43A       N9  874   4.515   8.255   3.896 -0.5165 -0.2373 -0.1074
   43A       C8  875   4.617   8.348   3.885  0.7902  0.1388  0.1122
   43A       H8  876   4.654   8.411   3.964 -1.7196  3.1595 -0.8884
   43A       N7  877   4.664   8.370   3.763  0.1844  0.3235 -0.2851
   43A       C5  878   4.591   8.270   3.692  0.2271 -0.1832 -0.5323
   43A       C6  879   4.591   8.233   3.557  0.5702  0.1780 -0.2716
   43A       N6  880   4.661   8.281   3.456 -0.6076  0.4460 -0.1873
   43A      H61  881   4.732   8.349   3.479 -0.8323 -0.0828  2.3776
   43A      H62  882   4.632   8.260   3.362  0.9154  1.2938 -0.8699
   43A       N1  883   4.515   8.133   3.515  0.3398  0.0547  0.5150
   43A       C2  884   4.438   8.069   3.604 -0.4611 -0.0304  0.2568
   43A       H2  885   4.375   7.999   3.551  0.0576  1.7764 -3.0799
   43A       N3  886   4.424   8.092   3.731 -0.1380  0.2933  0.2519
   43A       C4  887   4.510   8.201   3.772  0.5459 -0.4218  0.5983
   43A      C3'  888   4.572   8.189   4.215 -0.3813  0.3452 -0.1253
   43A      H3'  889   4.662   8.245   4.190  0.1365  0.6960  2.2706
   43A      C2'  890   4.516   8.115   4.098 -0.2038  0.1151 -0.2061
   43A     H2'1  891   4.599   8.068   4.046  0.0395  0.4141 -0.0875
   43A      O2'  892   4.428   8.004   4.136 -0.3988 -0.1126 -0.0005
   43A     HO'2  893   4.485   7.927   4.137 -0.3147 -0.1884 -2.6436
   43A      O3'  894   4.605   8.094   4.318 -0.3085  0.0489 -0.2275
   44A        P  895   4.751   8.026   4.326 -0.5809 -0.1097 -0.1308
   44A      O1P  896   4.778   7.960   4.460 -0.3050 -0.1151  0.7264
   44A      O2P  897   4.858   8.124   4.277 -0.7669  0.1208 -0.8222
   44A      O5'  898   4.732   7.910   4.221 -0.0821 -0.2700  0.0507
   44A      C5'  899   4.664   7.793   4.265  1.1168 -0.5643 -0.0573
   44A     H5'1  900   4.569   7.824   4.308  0.1687 -1.4873 -1.3993
   44A     H5'2  901   4.726   7.743   4.340  1.0641 -0.8166 -0.1814
   44A      C4'  902   4.639   7.710   4.130  0.2995 -0.2097  0.6618
   44A      H4'  903   4.575   7.625   4.154 -0.5371 -0.1133 -1.0328
   44A      O4'  904   4.565   7.785   4.025 -0.3422  0.4695  0.5076
   44A      C1'  905   4.612   7.738   3.896 -0.3711 -0.1420 -0.4583
   44A      H1'  906   4.529   7.698   3.838  0.6749 -1.8159 -0.8645
   44A       N9  907   4.684   7.850   3.816  0.6113 -0.4274 -0.4544
   44A       C8  908   4.762   7.959   3.852 -0.2605 -0.5470 -0.1420
   44A       H8  909   4.775   7.991   3.954 -0.2768  1.4862 -0.7479
   44A       N7  910   4.826   8.023   3.759 -0.1548 -0.8689 -0.5196
   44A       C5  911   4.782   7.960   3.646 -0.1438 -0.0158 -0.1124
   44A       C6  912   4.789   7.970   3.502 -0.0198  0.6357  0.3021
   44A       N6  913   4.878   8.046   3.446  0.5288  0.1345 -0.2553
   44A      H61  914   4.911   8.120   3.507 -0.6233  0.2847  0.2074
   44A      H62  915   4.887   8.047   3.345  3.4230  2.2039 -0.1153
   44A       N1  916   4.730   7.892   3.411 -0.1536  0.5460  0.3863
   44A       C2  917   4.655   7.794   3.460  0.4083  0.2974  0.3457
   44A       H2  918   4.594   7.738   3.389  2.0745 -0.7389 -0.3271
   44A       N3  919   4.628   7.776   3.588 -0.1508  0.3701 -0.7283
   44A       C4  920   4.701   7.848   3.679 -0.2041 -0.0513  0.1540
   44A      C3'  921   4.769   7.647   4.068  0.4223 -1.0185 -0.5506
   44A      H3'  922   4.843   7.725   4.052 -1.8404  1.4538  0.1839
   44A      C2'  923   4.703   7.624   3.929  0.0886  0.2838  0.8339
   44A     H2'1  924   4.775   7.610   3.849 -0.6144  0.1335  0.2207
   44A      O2'  925   4.617   7.516   3.916 -0.0900  0.0810 -0.3249
   44A     HO'2  926   4.653   7.443   3.966 -0.7728 -1.5274 -2.0744
   44A      O3'  927   4.825   7.535   4.130 -0.6483  0.1485 -0.0065
   45U        P  928   4.966   7.478   4.097 -0.5166 -0.4801 -0.1589
   45U      O1P  929   4.985   7.371   4.191  0.0018 -0.3679  0.3373
   45U      O2P  930   5.072   7.581   4.099 -0.1039  0.2636 -0.2374
   45U      O5'  931   4.952   7.415   3.955  0.1833  0.1168 -0.3036
   45U      C5'  932   4.892   7.288   3.927  0.1732 -0.4753 -0.0938
   45U     H5'1  933   4.789   7.293   3.962  0.2276 -1.8764  0.3328
   45U     H5'2  934   4.947   7.207   3.974  0.8563 -2.0182 -3.3279
   45U      C4'  935   4.903   7.262   3.776  0.8552  0.6233  0.3919
   45U      H4'  936   4.847   7.172   3.748  0.6640  0.3567  1.5946
   45U      O4'  937   4.860   7.369   3.701  0.6382  0.0183  0.2847
   45U      C1'  938   4.944   7.396   3.586  0.1350  0.1354 -0.2656
   45U      H1'  939   4.885   7.387   3.495 -1.2460  0.5764  0.5692
   45U       N1  940   5.008   7.533   3.578 -0.0692 -0.0914  0.1114
   45U       C6  941   5.014   7.613   3.684 -0.1644  0.1993 -0.2107
   45U       H6  942   4.971   7.581   3.778 -0.6694  3.3324  0.7410
   45U       C5  943   5.054   7.745   3.679  0.1796  0.7057  0.0175
   45U       H5  944   5.034   7.812   3.762 -2.9382  0.4531 -0.3980
   45U       C4  945   5.103   7.792   3.551 -0.2390 -1.0131  0.2640
   45U       O4  946   5.160   7.902   3.528 -0.2947  0.0587  0.1793
   45U       N3  947   5.099   7.712   3.445 -0.2557  0.5608 -0.0497
   45U       H3  948   5.146   7.734   3.359 -1.3502  0.2757 -0.7420
   45U       C2  949   5.055   7.578   3.454  0.3982 -0.2904  0.2118
   45U       O2  950   5.063   7.508   3.358 -0.6444  0.2746 -0.0197
   45U      C3'  951   5.045   7.243   3.732 -1.0386  0.0055 -0.5346
   45U      H3'  952   5.109   7.314   3.785 -0.2899 -0.5811 -0.6388
   45U      C2'  953   5.050   7.287   3.591 -0.5313 -0.0874  0.5080
   45U     H2'1  954   5.146   7.331   3.565  0.4302 -2.6470 -0.5661
   45U      O2'  955   5.008   7.185   3.502  0.2229  0.2834 -0.1720
   45U     HO'2  956   5.072   7.193   3.430  0.1244 -1.1755 -0.4497
   45U      O3'  957   5.099   7.109   3.749  0.0566 -0.0476  0.0684
   46U        P  958   5.253   7.079   3.753  0.2119 -0.0802 -0.1461
   46U      O1P  959   5.279   6.936   3.792  0.3471 -0.3200 -0.2120
   46U      O2P  960   5.314   7.184   3.836  0.0181 -0.1410 -0.2783
   46U      O5'  961   5.305   7.088   3.608 -0.6980  0.5095 -0.4316
   46U      C5'  962   5.291   6.988   3.510  0.0649  0.6017 -0.1966
   46U     H5'1  963   5.185   6.963   3.498 -0.3829  1.8872  0.7570
   46U     H5'2  964   5.349   6.898   3.526 -1.6483 -0.6190 -0.5079
   46U      C4'  965   5.340   7.028   3.364  0.3226 -0.5340  0.1225
   46U      H4'  966   5.296   6.950   3.301 -0.0577 -1.4598  1.4985
   46U      O4'  967   5.275   7.155   3.339 -0.8103 -0.7288 -0.5285
   46U      C1'  968   5.366   7.225   3.257  0.0285 -0.4787  0.0800
   46U      H1'  969   5.319   7.246   3.161 -1.7770 -0.3235  0.9649
   46U       N1  970   5.403   7.361   3.306  0.7128 -0.3858 -0.0861
   46U       C6  971   5.412   7.385   3.444  0.2123 -0.0143 -1.2905
   46U       H6  972   5.405   7.301   3.511 -0.6534  1.0363 -0.0281
   46U       C5  973   5.424   7.510   3.492 -0.6310 -0.3101 -0.0644
   46U       H5  974   5.431   7.510   3.600  3.5914 -1.6630 -0.1361
   46U       C4  975   5.431   7.627   3.404 -0.3712 -0.4594 -0.0783
   46U       O4  976   5.443   7.749   3.437  0.4977  0.2222 -0.3987
   46U       N3  977   5.439   7.596   3.267  0.5259  0.5643  0.0965
   46U       H3  978   5.442   7.676   3.205  1.4297  0.2594 -0.2730
   46U       C2  979   5.423   7.469   3.220  0.1551 -0.0893  0.3687
   46U       O2  980   5.405   7.451   3.100  0.4033  0.0998  0.4160
   46U      C3'  981   5.493   7.043   3.356 -0.0772  0.5755  0.0347
   46U      H3'  982   5.524   7.101   3.443  0.2897 -0.3972  0.5650
   46U      C2'  983   5.491   7.148   3.234  0.2550  0.4432  0.0341
   46U     H2'1  984   5.578   7.213   3.237 -0.1180  0.9865 -0.6714
   46U      O2'  985   5.487   7.077   3.114  0.3058  0.2360 -0.3986
   46U     HO'2  986   5.519   7.128   3.039  0.6247  0.3035 -0.2182
   46U      O3'  987   5.560   6.922   3.340 -0.2262  0.0717 -0.3065
   47A        P  988   5.712   6.908   3.374  0.1925  0.0616 -0.0117
   47A      O1P  989   5.746   6.766   3.345 -0.4369  0.1196 -0.7503
   47A      O2P  990   5.734   6.962   3.509  0.0090  0.6557 -0.1933
   47A      O5'  991   5.785   7.002   3.270 -0.0385 -0.0311  0.1582
   47A      C5'  992   5.811   6.959   3.136  0.2767  0.1484  0.2791
   47A     H5'1  993   5.724   6.920   3.084  0.5958 -2.3214  1.4465
   47A     H5'2  994   5.890   6.883   3.137  0.6916  0.5612  1.6318
   47A      C4'  995   5.864   7.078   3.055 -0.0367  0.4632 -0.2040
   47A      H4'  996   5.860   7.060   2.948 -0.2394 -0.6692 -0.0204
   47A      O4'  997   5.786   7.200   3.081  0.2866  0.1135  0.6131
   47A      C1'  998   5.878   7.308   3.086  0.1872  0.9596  0.3802
   47A      H1'  999   5.859   7.370   2.998 -1.9159 -0.2838 -0.1265
   47A       N9 1000   5.845   7.384   3.197  0.2191 -0.1056  0.0364
   47A       C8 1001   5.806   7.337   3.318  0.7393 -0.7583  0.1645
   47A       H8 1002   5.784   7.233   3.341 -0.5266 -0.6637 -0.5074
   47A       N7 1003   5.776   7.432   3.400  0.6494 -0.3022  0.3579
   47A       C5 1004   5.817   7.547   3.331  0.8640 -0.6698 -0.2866
   47A       C6 1005   5.823   7.685   3.365  0.0361  0.0954  0.8140
   47A       N6 1006   5.771   7.740   3.469 -0.0168  0.1948 -0.5184
   47A      H61 1007   5.717   7.682   3.531 -0.4109  2.2044  1.1203
   47A      H62 1008   5.793   7.836   3.491  1.3942 -0.3544  0.6846
   47A       N1 1009   5.884   7.767   3.284  0.1452 -0.0101  0.6962
   47A       C2 1010   5.921   7.721   3.165 -0.3051  0.6592  0.1944
   47A       H2 1011   5.954   7.794   3.092  0.0587  0.8665  0.5631
   47A       N3 1012   5.907   7.604   3.111  0.0262  0.0652  0.5119
   47A       C4 1013   5.856   7.520   3.207  0.4603 -0.6281  0.4361
   47A      C3' 1014   6.009   7.102   3.103  0.1747 -0.5194  0.1700
   47A      H3' 1015   6.022   7.089   3.211 -1.0128 -0.7603  0.2971
   47A      C2' 1016   6.017   7.248   3.073  0.3767  0.2132 -0.8953
   47A     H2'1 1017   6.091   7.288   3.142 -1.1293  0.8996  0.3924
   47A      O2' 1018   6.042   7.273   2.936  0.5388 -0.6305 -0.4976
   47A     HO'2 1019   6.094   7.197   2.908 -0.0914 -0.8603 -1.0631
   47A      O3' 1020   6.106   7.037   3.028 -0.1116  0.0296 -0.5207
   48U        P 1021   6.254   7.010   3.083 -0.0443 -0.2559 -1.0172
   48U      O1P 1022   6.324   6.944   2.969  0.1231  0.1218  0.7414
   48U      O2P 1023   6.233   6.928   3.206  0.1306 -0.2777  0.3082
   48U      O5' 1024   6.323   7.153   3.119 -0.5077  0.5221 -0.2236
   48U      C5' 1025   6.389   7.226   3.020  0.2473  0.4203  0.0515
   48U     H5'1 1026   6.340   7.203   2.926 -2.0207  0.4692  1.1343
   48U     H5'2 1027   6.492   7.194   3.009  0.2954  1.2056 -2.2880
   48U      C4' 1028   6.405   7.377   3.051 -0.6255  0.3677 -0.5060
   48U      H4' 1029   6.462   7.427   2.974  0.2778 -0.4355 -0.3760
   48U      O4' 1030   6.285   7.453   3.060 -0.3457  0.0795 -0.2703
   48U      C1' 1031   6.309   7.561   3.147 -0.4424  0.0050 -0.2564
   48U      H1' 1032   6.302   7.654   3.090  1.1191  1.4197  1.7084
   48U       N1 1033   6.213   7.579   3.268 -0.9244  0.2360 -0.3538
   48U       C6 1034   6.180   7.472   3.347  0.6510 -0.4913  0.6421
   48U       H6 1035   6.192   7.370   3.312 -0.4977  0.4103 -2.8586
   48U       C5 1036   6.135   7.487   3.472 -0.1150 -0.2100  0.3063
   48U       H5 1037   6.117   7.395   3.525  0.4605 -1.6332 -1.8331
   48U       C4 1038   6.102   7.620   3.530  0.2719  0.5316 -0.6054
   48U       O4 1039   6.053   7.646   3.639 -0.3774  0.1969 -0.4053
   48U       N3 1040   6.139   7.722   3.445 -0.6297 -0.3778  0.3094
   48U       H3 1041   6.130   7.818   3.475  0.9642  0.4097 -1.5180
   48U       C2 1042   6.193   7.707   3.318 -0.4439  0.6086 -0.5612
   48U       O2 1043   6.222   7.807   3.259  0.3355 -0.0764  0.1696
   48U      C3' 1044   6.483   7.403   3.176 -0.4353  0.0720 -0.1405
   48U      H3' 1045   6.449   7.342   3.259 -2.1578  1.9789  0.6352
   48U      C2' 1046   6.452   7.553   3.203  0.6808  0.6778  0.5297
   48U     H2'1 1047   6.453   7.591   3.305  1.6111  2.4039 -0.0666
   48U      O2' 1048   6.545   7.635   3.121  0.1632 -0.1299 -0.6961
   48U     HO'2 1049   6.633   7.604   3.144  0.5965  0.9991 -0.8026
   48U      O3' 1050   6.625   7.380   3.165  0.4531  0.1057  0.3225
   49C        P 1051   6.713   7.351   3.292 -0.3184 -0.3526  0.6988
   49C      O1P 1052   6.846   7.301   3.256 -0.3951  0.0825  0.3395
   49C      O2P 1053   6.640   7.265   3.381 -0.1388  0.0904 -0.3065
   49C      O5' 1054   6.733   7.495   3.359  0.2997  0.4256  0.3907
   49C      C5' 1055   6.842   7.574   3.315  0.2904 -0.5759  0.6344
   49C     H5'1 1056   6.842   7.585   3.206  3.3730 -0.4255  0.5494
   49C     H5'2 1057   6.936   7.524   3.338  2.0898  1.0556 -2.4946
   49C      C4' 1058   6.826   7.714   3.387  0.0090  0.4114  0.2634
   49C      H4' 1059   6.868   7.796   3.330  0.7076 -1.7837 -2.5918
   49C      O4' 1060   6.684   7.736   3.411 -0.2490 -0.1705  0.9204
   49C      C1' 1061   6.680   7.831   3.514  0.0388  0.4175  0.1778
   49C      H1' 1062   6.663   7.925   3.461 -1.4631  0.1018  0.0551
   49C       N1 1063   6.568   7.816   3.606 -0.9872  0.2592  0.0942
   49C       C6 1064   6.482   7.705   3.604  0.4371 -0.6519  0.0197
   49C       H6 1065   6.500   7.632   3.527 -2.0833  0.1435 -1.4500
   49C       C5 1066   6.378   7.703   3.688 -0.6238  0.4744  0.9745
   49C       H5 1067   6.311   7.619   3.678 -0.2279  0.3015 -0.3660
   49C       C4 1068   6.348   7.818   3.765  0.0478 -0.2263 -0.0006
   49C       N4 1069   6.251   7.814   3.849 -1.0910 -0.1773 -0.1008
   49C      H41 1070   6.190   7.734   3.858 -2.2517  0.7626  0.6710
   49C      H42 1071   6.246   7.894   3.910  2.6291 -1.5296  2.3132
   49C       N3 1072   6.419   7.928   3.751  0.1145 -0.0504  0.3778
   49C       C2 1073   6.533   7.928   3.676 -0.1027  0.2578 -0.0221
   49C       O2 1074   6.602   8.030   3.686 -0.0742  0.6290  1.0260
   49C      C3' 1075   6.890   7.714   3.523 -0.1794 -0.4707  0.5935
   49C      H3' 1076   6.869   7.621   3.576  1.9451 -0.9388  0.7070
   49C      C2' 1077   6.812   7.831   3.585  0.3090 -0.1268  0.0147
   49C     H2'1 1078   6.813   7.815   3.692  2.5319  0.7426  0.1655
   49C      O2' 1079   6.890   7.943   3.543  0.4367 -0.5265  0.4573
   49C     HO'2 1080   6.979   7.939   3.577  0.7861  0.8054 -0.2375
   49C      O3' 1081   7.027   7.735   3.501  0.4551 -0.5588 -0.1775
   50U        P 1082   7.136   7.707   3.611 -0.3998 -0.3612 -0.2089
   50U      O1P 1083   7.266   7.707   3.539  0.8531  0.1505 -0.1159
   50U      O2P 1084   7.107   7.594   3.695  0.2468 -0.3005  0.1698
   50U      O5' 1085   7.106   7.840   3.699 -0.3723 -0.3610  0.1042
   50U      C5' 1086   7.197   7.953   3.690  0.3564 -0.1716  0.3127
   50U     H5'1 1087   7.216   7.967   3.583  0.2538  2.2997  0.5740
   50U     H5'2 1088   7.296   7.928   3.728  0.5167 -1.2351 -0.7335
   50U      C4' 1089   7.153   8.079   3.755  0.6478 -0.2849  0.5857
   50U      H4' 1090   7.196   8.169   3.711  1.4091  0.0469  1.9556
   50U      O4' 1091   7.013   8.091   3.751  0.5833 -0.6231 -0.2421
   50U      C1' 1092   6.960   8.160   3.875  0.3276  0.8947  0.6411
   50U      H1' 1093   6.919   8.256   3.845  0.2972  0.9818  0.9629
   50U       N1 1094   6.852   8.081   3.936  0.3562 -0.2461  0.0590
   50U       C6 1095   6.844   7.942   3.932 -0.4039  0.0951  0.5710
   50U       H6 1096   6.921   7.888   3.879 -0.4626 -0.5896  1.1641
   50U       C5 1097   6.738   7.877   3.981 -0.4308 -0.0627 -0.3979
   50U       H5 1098   6.723   7.770   3.981 -0.8300 -0.0120  0.4959
   50U       C4 1099   6.632   7.949   4.043  0.8713 -0.3704 -0.2606
   50U       O4 1100   6.536   7.889   4.093  0.2100  0.0303  0.0460
   50U       N3 1101   6.639   8.088   4.034 -0.0130  0.5905 -0.5418
   50U       H3 1102   6.568   8.140   4.085  0.8626  1.5421 -0.2578
   50U       C2 1103   6.748   8.155   3.986  0.4579  0.3485 -0.0245
   50U       O2 1104   6.745   8.275   4.005 -0.1559 -0.0072 -0.1251
   50U      C3' 1105   7.183   8.074   3.902  0.3859  0.1035 -0.4985
   50U      H3' 1106   7.158   7.972   3.932  2.7777  0.1090  1.8948
   50U      C2' 1107   7.083   8.177   3.961 -0.0422  0.1553 -0.3111
   50U     H2'1 1108   7.067   8.157   4.067  3.3079  1.2367  0.5498
   50U      O2' 1109   7.137   8.302   3.933  0.5957  0.0057  0.2053
   50U     HO'2 1110   7.079   8.369   3.970 -1.6023 -2.4126  1.4152
   50U      O3' 1111   7.322   8.087   3.935  0.3357 -0.5615  0.2761
   51A        P 1112   7.369   8.037   4.071  0.2806  0.0818 -0.7075
   51A      O1P 1113   7.513   8.073   4.082 -0.2705 -0.5191 -0.2621
   51A      O2P 1114   7.347   7.892   4.089 -0.1294  0.2854  0.1974
   51A      O5' 1115   7.300   8.122   4.191  0.5525 -0.1160 -0.5800
   51A      C5' 1116   7.339   8.259   4.223 -0.4143  0.6929 -0.0518
   51A     H5'1 1117   7.325   8.322   4.136 -2.1115  0.6330  0.1449
   51A     H5'2 1118   7.441   8.269   4.260  0.0361  0.6828 -1.2417
   51A      C4' 1119   7.237   8.313   4.329  0.7548 -0.0453 -0.0144
   51A      H4' 1120   7.252   8.419   4.349 -2.0031  1.2050 -3.4561
   51A      O4' 1121   7.102   8.310   4.278 -0.6132 -0.0046  1.0140
   51A      C1' 1122   7.013   8.290   4.384  0.0089  0.4074 -0.2781
   51A      H1' 1123   6.946   8.376   4.383 -0.8022 -0.1285 -3.3166
   51A       N9 1124   6.943   8.162   4.376  0.5245  0.2463  0.3510
   51A       C8 1125   6.968   8.052   4.294 -0.5677 -0.2529  1.0259
   51A       H8 1126   7.062   8.042   4.241 -1.4014 -0.0849 -0.5548
   51A       N7 1127   6.877   7.959   4.288 -1.5209  0.2943 -0.2296
   51A       C5 1128   6.778   8.010   4.381 -0.6517  0.3046  0.0479
   51A       C6 1129   6.646   7.960   4.420 -1.0792  0.9674  0.3075
   51A       N6 1130   6.586   7.851   4.372 -0.3710  0.2533 -0.9116
   51A      H61 1131   6.617   7.810   4.286  0.8742  0.3032 -0.5146
   51A      H62 1132   6.496   7.828   4.412 -0.7522  1.9982 -0.6482
   51A       N1 1133   6.588   8.023   4.522  0.4487  0.5798 -0.0611
   51A       C2 1134   6.641   8.139   4.566 -0.4509  0.1945 -0.1217
   51A       H2 1135   6.577   8.178   4.643 -0.1704 -1.1945  0.8668
   51A       N3 1136   6.748   8.204   4.528 -0.0409  0.2544  0.6157
   51A       C4 1137   6.823   8.127   4.438  0.2304 -0.2576 -0.2732
   51A      C3' 1138   7.233   8.229   4.458  0.0057 -0.0688 -0.0758
   51A      H3' 1139   7.231   8.125   4.427  0.3331  0.3634 -1.6244
   51A      C2' 1140   7.100   8.283   4.513  0.4494 -0.4919  0.3289
   51A     H2'1 1141   7.050   8.214   4.582  0.0568 -0.3775  0.1648
   51A      O2' 1142   7.112   8.419   4.564  0.1428  0.0804  0.1602
   51A     HO'2 1143   7.111   8.408   4.660 -0.0947 -0.4915  0.0976
   51A      O3' 1144   7.345   8.244   4.547 -0.6153 -0.2438  0.2160
   52U        P 1145   7.385   8.126   4.643 -0.0908 -0.0497  0.1874
   52U      O1P 1146   7.503   8.178   4.714  0.0390  0.3914 -0.0913
   52U      O2P 1147   7.388   8.002   4.560  0.2419 -0.1554 -0.6011
   52U      O5' 1148   7.267   8.116   4.749  0.2860  0.2356  0.1370
   52U      C5' 1149   7.252   8.229   4.843 -0.2354  0.3497  0.3389
   52U     H5'1 1150   7.251   8.321   4.785  0.4938  0.7946  1.0012
   52U     H5'2 1151   7.341   8.224   4.906  0.5371  0.0284 -0.7511
   52U      C4' 1152   7.121   8.216   4.918  0.1316 -0.0248  0.7041
   52U      H4' 1153   7.102   8.307   4.976 -2.6660  0.4973 -0.8905
   52U      O4' 1154   7.009   8.199   4.830  0.2485  0.4034 -1.0182
   52U      C1' 1155   6.912   8.127   4.903 -0.2204  0.5475  0.6019
   52U      H1' 1156   6.818   8.182   4.914 -0.0967  1.3266 -1.7797
   52U       N1 1157   6.886   8.006   4.821 -0.2675 -0.6895 -0.3394
   52U       C6 1158   6.975   7.941   4.733 -0.1122 -0.1505 -0.1541
   52U       H6 1159   7.076   7.979   4.728  0.1740 -0.6769  1.1396
   52U       C5 1160   6.940   7.839   4.649 -0.1342 -0.2153 -0.0985
   52U       H5 1161   7.006   7.802   4.572 -0.7128 -2.1331  0.2626
   52U       C4 1162   6.806   7.788   4.651  0.0878  0.1206 -0.7486
   52U       O4 1163   6.761   7.701   4.569 -0.6842 -0.2816 -0.2488
   52U       N3 1164   6.721   7.850   4.746 -0.0649 -0.2306  0.5771
   52U       H3 1165   6.625   7.817   4.752 -0.9982  2.2349  0.2948
   52U       C2 1166   6.763   7.947   4.838  0.0359  0.4545  0.3523
   52U       O2 1167   6.691   7.977   4.932 -0.6064 -0.0320 -0.1209
   52U      C3' 1168   7.121   8.100   5.018  0.0260 -0.4125  0.4344
   52U      H3' 1169   7.160   8.012   4.966  3.5110 -0.0419  2.1433
   52U      C2' 1170   6.969   8.093   5.037 -0.4256 -0.1296 -0.2489
   52U     H2'1 1171   6.929   7.995   5.066 -1.4414 -0.0962 -1.4411
   52U      O2' 1172   6.931   8.189   5.123 -0.3611 -0.1256 -0.6356
   52U     HO'2 1173   7.003   8.229   5.172 -0.7030 -0.4099  0.1030
   52U      O3' 1174   7.183   8.122   5.139 -0.3615  0.2751  0.1862
   53U        P 1175   7.234   8.003   5.228 -0.0018  0.0733 -0.1024
   53U      O1P 1176   7.301   8.049   5.352 -0.0353 -0.1993 -0.3702
   53U      O2P 1177   7.317   7.920   5.132 -0.1218  0.2799 -0.4700
   53U      O5' 1178   7.109   7.924   5.263 -0.4102  0.7806  0.3929
   53U      C5' 1179   7.021   7.968   5.372 -0.4461 -0.1384  0.6937
   53U     H5'1 1180   6.995   8.071   5.352 -1.1296 -0.7218 -1.6971
   53U     H5'2 1181   7.074   7.970   5.467 -1.2151  1.5844  1.1089
   53U      C4' 1182   6.892   7.885   5.381  0.5937 -0.6870 -0.2546
   53U      H4' 1183   6.829   7.939   5.451  3.5462  0.0216  2.0314
   53U      O4' 1184   6.832   7.861   5.252  0.9039 -0.5172 -0.5147
   53U      C1' 1185   6.756   7.738   5.260 -0.4608 -0.6323  0.3087
   53U      H1' 1186   6.655   7.780   5.260  0.9072  3.0024  0.7740
   53U       N1 1187   6.779   7.654   5.137 -0.3968  0.0277 -0.0972
   53U       C6 1188   6.887   7.664   5.056 -0.5950  0.8837  0.4244
   53U       H6 1189   6.957   7.742   5.081  0.5962 -0.1785  0.4842
   53U       C5 1190   6.899   7.596   4.934 -0.1912  0.0867 -0.7037
   53U       H5 1191   6.986   7.608   4.871 -0.3082  1.5280 -0.6127
   53U       C4 1192   6.798   7.498   4.901  0.1531  0.3481  0.2625
   53U       O4 1193   6.802   7.426   4.803  0.2616 -0.7387 -0.6510
   53U       N3 1194   6.693   7.486   4.991 -0.0605  0.5097  0.9345
   53U       H3 1195   6.615   7.428   4.963  1.8337 -2.0744  0.6195
   53U       C2 1196   6.682   7.560   5.098 -0.3328 -0.5618 -0.3422
   53U       O2 1197   6.579   7.547   5.163  0.0564  0.1549  0.2025
   53U      C3' 1198   6.918   7.744   5.431  0.2196  0.0401 -0.6044
   53U      H3' 1199   6.991   7.702   5.361  0.7804 -2.8170  1.5305
   53U      C2' 1200   6.792   7.670   5.392 -0.3811 -0.0345  0.0905
   53U     H2'1 1201   6.813   7.564   5.378  2.0955  0.2500  1.0593
   53U      O2' 1202   6.687   7.697   5.486  0.1714  0.4033  0.6820
   53U     HO'2 1203   6.642   7.615   5.508  2.2316 -1.0728 -0.2929
   53U      O3' 1204   6.965   7.734   5.562  0.4415  0.5711  0.6115
   54C        P 1205   7.024   7.593   5.617 -0.3480 -0.0391  0.1165
   54C      O1P 1206   7.059   7.615   5.758 -0.1751  0.1739 -0.0971
   54C      O2P 1207   7.125   7.552   5.518  0.4803 -0.4133 -0.3797
   54C      O5' 1208   6.907   7.490   5.612 -0.4846  0.0524  0.4048
   54C      C5' 1209   6.799   7.485   5.702 -0.4136  0.1906  0.7890
   54C     H5'1 1210   6.749   7.581   5.716 -0.4673  0.1882  0.6016
   54C     H5'2 1211   6.840   7.453   5.798  0.9551  2.7366  1.1392
   54C      C4' 1212   6.695   7.384   5.656  0.1867 -0.3309 -0.2318
   54C      H4' 1213   6.596   7.400   5.700  0.1721 -2.1482  0.4778
   54C      O4' 1214   6.675   7.408   5.518 -0.0138 -0.0112  0.5431
   54C      C1' 1215   6.628   7.294   5.446  0.2081  0.4981 -0.3510
   54C      H1' 1216   6.522   7.308   5.422  0.1255 -0.1942 -0.4132
   54C       N1 1217   6.707   7.257   5.327  0.0590 -0.0176 -0.0791
   54C       C6 1218   6.841   7.296   5.319 -0.2540 -0.3691 -0.6410
   54C       H6 1219   6.897   7.341   5.399  2.2716 -0.1911 -2.4061
   54C       C5 1220   6.905   7.275   5.201  0.0004  0.2584 -0.1694
   54C       H5 1221   7.003   7.315   5.184  0.6976 -1.6037 -0.7619
   54C       C4 1222   6.838   7.199   5.108  0.2538 -0.0522 -0.1465
   54C       N4 1223   6.889   7.173   4.992  0.5478 -0.4731 -0.4974
   54C      H41 1224   6.983   7.202   4.969  0.1461  2.3456  0.9577
   54C      H42 1225   6.828   7.119   4.932  0.4910 -1.2919  0.2746
   54C       N3 1226   6.716   7.159   5.118 -0.4125  0.6070  0.1335
   54C       C2 1227   6.648   7.191   5.226 -0.0589 -0.2207 -0.6566
   54C       O2 1228   6.532   7.148   5.223  0.7348  0.4682 -0.1961
   54C      C3' 1229   6.729   7.236   5.658 -0.1559  0.2359  1.0706
   54C      H3' 1230   6.837   7.233   5.643 -0.1803 -0.0596  0.9418
   54C      C2' 1231   6.642   7.185   5.542  0.5940 -0.3910 -0.2522
   54C     H2'1 1232   6.683   7.092   5.502  1.3522 -0.6789  1.1263
   54C      O2' 1233   6.506   7.168   5.583 -0.0083  0.1123 -0.2830
   54C     HO'2 1234   6.506   7.153   5.678 -1.4750 -0.7952 -0.4079
   54C      O3' 1235   6.694   7.159   5.772  0.6735 -1.2027 -0.4933
   55C        P 1236   6.768   7.029   5.810 -0.5454 -0.1052  0.1048
   55C      O1P 1237   6.724   6.996   5.946 -0.5876  0.1003  0.1448
   55C      O2P 1238   6.910   7.047   5.788 -0.7492  0.0139  0.0947
   55C      O5' 1239   6.722   6.923   5.708 -0.6627 -0.3292 -0.1257
   55C      C5' 1240   6.588   6.879   5.712 -0.2132 -0.1408 -0.0253
   55C     H5'1 1241   6.527   6.970   5.714 -0.4934 -0.3444  1.7291
   55C     H5'2 1242   6.565   6.826   5.804 -0.1454  0.8872  0.6023
   55C      C4' 1243   6.540   6.794   5.595 -0.7823  0.0292 -0.5295
   55C      H4' 1244   6.433   6.787   5.615 -0.8209 -0.7834 -0.9665
   55C      O4' 1245   6.583   6.848   5.474  0.7610 -0.1016  0.2891
   55C      C1' 1246   6.579   6.763   5.363  0.5240 -0.3521  0.1821
   55C      H1' 1247   6.493   6.790   5.303  0.1436  1.8412  1.6091
   55C       N1 1248   6.709   6.772   5.288  0.3476  0.8677 -0.2011
   55C       C6 1249   6.816   6.846   5.333 -0.2728 -0.2303  0.4608
   55C       H6 1250   6.814   6.891   5.431 -0.7408 -0.9309  0.7812
   55C       C5 1251   6.921   6.870   5.244 -0.0463 -0.2546  0.2279
   55C       H5 1252   6.999   6.935   5.280 -0.8153  0.7169  0.1797
   55C       C4 1253   6.920   6.815   5.121  0.0359 -0.4228  0.2278
   55C       N4 1254   7.019   6.836   5.035  0.1585  0.1012  0.1565
   55C      H41 1255   7.095   6.894   5.067 -1.2578  0.7819  2.6201
   55C      H42 1256   7.013   6.784   4.949  1.7851  1.3750 -0.7689
   55C       N3 1257   6.823   6.742   5.070  0.4045  0.8044  0.3680
   55C       C2 1258   6.720   6.718   5.161 -0.5453  0.2496  0.3223
   55C       O2 1259   6.632   6.631   5.122 -0.3717 -0.7103 -0.1631
   55C      C3' 1260   6.579   6.648   5.581  0.2233  0.5432 -0.7617
   55C      H3' 1261   6.687   6.649   5.596 -0.1126  0.6383  2.2864
   55C      C2' 1262   6.546   6.630   5.431  0.5065 -0.6499 -0.1820
   55C     H2'1 1263   6.606   6.552   5.385 -2.0156 -2.4672 -0.5648
   55C      O2' 1264   6.402   6.616   5.418 -0.2540 -0.0822  0.2578
   55C     HO'2 1265   6.376   6.593   5.508  0.0893  0.5896  0.5366
   55C      O3' 1266   6.509   6.572   5.679 -0.0954  0.0113 -0.1456
   56G        P 1267   6.573   6.444   5.748  0.0535  0.1049  0.3689
   56G      O1P 1268   6.472   6.377   5.839  0.1896  0.4153  0.0155
   56G      O2P 1269   6.709   6.478   5.795  0.2203 -0.5562  0.6240
   56G      O5' 1270   6.595   6.342   5.626 -0.3346  0.0587  0.3081
   56G      C5' 1271   6.493   6.283   5.557 -0.0657  0.3075  0.6444
   56G     H5'1 1272   6.403   6.338   5.528 -0.8119 -2.3095 -2.7275
   56G     H5'2 1273   6.453   6.206   5.623  0.7776  0.7299  1.6770
   56G      C4' 1274   6.539   6.203   5.433 -0.2493  0.4449  1.0815
   56G      H4' 1275   6.444   6.160   5.403  0.6341 -2.7589  2.4766
   56G      O4' 1276   6.593   6.291   5.332 -0.0959 -0.0111 -0.2912
   56G      C1' 1277   6.660   6.214   5.238 -0.4287  0.1225 -0.2152
   56G      H1' 1278   6.590   6.192   5.158 -0.4070  0.9046 -0.4509
   56G       N9 1279   6.778   6.291   5.203 -0.4540  0.3307 -0.5916
   56G       C8 1280   6.828   6.407   5.265 -0.4587  0.0304  0.4072
   56G       H8 1281   6.784   6.449   5.354  1.1680  0.1237  1.2002
   56G       N7 1282   6.933   6.464   5.203  0.3603  0.0643  0.1568
   56G       C5 1283   6.957   6.370   5.099 -0.1176 -0.0402  0.0284
   56G       C6 1284   7.055   6.382   4.997  0.6381  0.0733  0.6157
   56G       O6 1285   7.129   6.477   4.961 -0.7688  0.0719 -0.5812
   56G       N1 1286   7.045   6.281   4.905 -0.2864 -0.6557 -0.1998
   56G       H1 1287   7.113   6.279   4.831  0.8074  2.1828  0.6166
   56G       C2 1288   6.935   6.197   4.905  0.0341 -0.7638  0.9560
   56G       N2 1289   6.939   6.109   4.813  0.9313 -0.4674  0.3744
   56G      H21 1290   6.998   6.119   4.732 -1.2478 -0.8069 -1.3586
   56G      H22 1291   6.859   6.047   4.808 -0.3458  0.8788  2.4459
   56G       N3 1292   6.841   6.182   4.996  0.4547 -0.6969 -0.1419
   56G       C4 1293   6.859   6.271   5.097 -0.4235  0.1946 -0.1411
   56G      C3' 1294   6.641   6.098   5.453 -0.0788  0.3722  0.7783
   56G      H3' 1295   6.718   6.155   5.506  0.0689  0.5574  0.3700
   56G      C2' 1296   6.690   6.080   5.310 -0.0178 -0.1366 -0.0728
   56G     H2'1 1297   6.798   6.070   5.305 -0.0739 -1.7304  1.0756
   56G      O2' 1298   6.626   5.975   5.247  0.5602 -0.1589  0.4040
   56G     HO'2 1299   6.643   5.904   5.309 -1.9640  0.4139  1.8916
   56G      O3' 1300   6.592   5.983   5.513  0.6785  0.3059  0.2206
   57U        P 1301   6.692   5.882   5.579 -0.0497 -0.2628 -0.3377
   57U      O1P 1302   6.616   5.788   5.658  0.5373  0.4168  0.2484
   57U      O2P 1303   6.793   5.956   5.645 -0.0534 -0.6187  0.1890
   57U      O5' 1304   6.757   5.817   5.452 -0.0802  0.2177  0.6123
   57U      C5' 1305   6.722   5.688   5.417  0.6718  0.3722 -0.6215
   57U     H5'1 1306   6.616   5.682   5.394  0.0767  2.3507  1.2676
   57U     H5'2 1307   6.729   5.625   5.506  0.3547 -1.6431 -1.9414
   57U      C4' 1308   6.802   5.627   5.295  0.3900 -0.4070 -0.0830
   57U      H4' 1309   6.742   5.540   5.272 -1.4292  0.1476  2.1704
   57U      O4' 1310   6.796   5.727   5.189  0.3551  0.2007 -0.1567
   57U      C1' 1311   6.923   5.719   5.127 -0.2817 -0.6994  0.5777
   57U      H1' 1312   6.911   5.706   5.019 -1.3182  0.2524  0.5628
   57U       N1 1313   6.995   5.843   5.150 -0.4435  0.5977  0.0588
   57U       C6 1314   6.998   5.917   5.267  0.6015 -0.1065  0.2255
   57U       H6 1315   6.946   5.889   5.357 -1.9949  0.4561 -0.9982
   57U       C5 1316   7.085   6.026   5.287  0.1864 -0.1520  0.6705
   57U       H5 1317   7.102   6.073   5.383  1.4796  0.7956  0.0017
   57U       C4 1318   7.164   6.077   5.177 -0.6488  0.3750 -0.4447
   57U       O4 1319   7.239   6.173   5.181  0.5871 -1.0093 -0.1574
   57U       N3 1320   7.141   6.008   5.058 -0.7132 -0.1815 -0.0629
   57U       H3 1321   7.216   6.026   4.992 -2.7969  1.8194 -2.0865
   57U       C2 1322   7.080   5.888   5.042  1.0497 -0.1720  0.8561
   57U       O2 1323   7.097   5.830   4.937 -0.1976 -0.0603 -0.4314
   57U      C3' 1324   6.939   5.592   5.333  0.2356  0.0476 -0.3971
   57U      H3' 1325   6.986   5.669   5.395  1.3557 -0.8466 -0.0891
   57U      C2' 1326   6.994   5.598   5.196  0.1249 -0.8291  0.9094
   57U     H2'1 1327   7.103   5.606   5.194  0.1126  0.3406 -2.9811
   57U      O2' 1328   6.956   5.488   5.114 -0.4827 -0.0471 -0.5100
   57U     HO'2 1329   6.940   5.411   5.169 -0.0647 -0.8777 -1.5093
   57U      O3' 1330   6.954   5.465   5.392 -0.1066  0.7293  0.0879
   58A        P 1331   7.100   5.431   5.467 -0.1017  0.1841  0.2589
   58A      O1P 1332   7.094   5.296   5.524  0.0966 -0.7940 -0.6436
   58A      O2P 1333   7.125   5.547   5.557  0.5513  0.5437 -0.3891
   58A      O5' 1334   7.208   5.445   5.355  0.0981  0.2606  0.1284
   58A      C5' 1335   7.217   5.342   5.254  0.3982  0.3706 -0.5252
   58A     H5'1 1336   7.127   5.330   5.193 -0.4515 -2.0371  1.0669
   58A     H5'2 1337   7.221   5.249   5.311  0.4119  0.2781 -0.6759
   58A      C4' 1338   7.335   5.356   5.166  0.0189  0.1172 -0.5134
   58A      H4' 1339   7.345   5.265   5.108  1.1654 -0.5297  0.6593
   58A      O4' 1340   7.337   5.477   5.088  0.3319  0.4873 -0.4366
   58A      C1' 1341   7.460   5.541   5.099 -0.1503 -0.4303  0.3081
   58A      H1' 1342   7.494   5.570   4.999 -2.1849  1.7276  0.1367
   58A       N9 1343   7.447   5.671   5.169 -0.1806 -0.2183 -0.0151
   58A       C8 1344   7.350   5.717   5.251  0.2903  0.2003 -0.1333
   58A       H8 1345   7.280   5.651   5.301  0.9661 -1.7183 -1.5707
   58A       N7 1346   7.358   5.841   5.285  0.0775  0.3016  0.2822
   58A       C5 1347   7.476   5.883   5.208 -0.5823 -0.6759  0.1439
   58A       C6 1348   7.548   6.002   5.199 -0.2098 -0.5096 -0.3520
   58A       N6 1349   7.524   6.117   5.258 -0.2052  0.3838 -0.1365
   58A      H61 1350   7.437   6.135   5.308 -0.4600 -2.5539  0.6712
   58A      H62 1351   7.580   6.197   5.232  0.9885  0.5084  2.4685
   58A       N1 1352   7.662   6.006   5.128  0.0163 -0.3103  0.0973
   58A       C2 1353   7.698   5.896   5.055  0.5613 -0.1694 -0.3152
   58A       H2 1354   7.783   5.901   4.987  0.3998 -0.2540 -0.5262
   58A       N3 1355   7.638   5.779   5.050  1.0421  0.2035 -0.3046
   58A       C4 1356   7.531   5.777   5.141  0.3941 -0.7717 -0.1756
   58A      C3' 1357   7.462   5.356   5.257 -0.3246 -0.3940 -0.0313
   58A      H3' 1358   7.444   5.409   5.350  0.0525  1.5594 -1.0135
   58A      C2' 1359   7.554   5.444   5.171  0.3521 -0.4843  0.2654
   58A     H2'1 1360   7.632   5.496   5.226  0.2884  1.4183 -1.3532
   58A      O2' 1361   7.617   5.372   5.066  0.0401  0.1466 -1.0085
   58A     HO'2 1362   7.679   5.432   5.024  1.2933 -0.8853 -0.6660
   58A      O3' 1363   7.512   5.225   5.289 -0.9043 -0.4102  0.1373
   59C        P 1364   7.582   5.208   5.431 -0.1231 -0.1830 -0.1188
   59C      O1P 1365   7.623   5.070   5.455  0.0043 -0.8831  0.0716
   59C      O2P 1366   7.487   5.267   5.525 -0.4511  1.0575  0.4061
   59C      O5' 1367   7.714   5.286   5.446 -0.2667 -0.0339  0.2310
   59C      C5' 1368   7.834   5.248   5.377  0.3806  0.6437  0.2198
   59C     H5'1 1369   7.806   5.217   5.276  2.2223 -0.7821  0.0884
   59C     H5'2 1370   7.890   5.166   5.420 -0.5432 -0.7324 -1.0993
   59C      C4' 1371   7.925   5.370   5.365  0.4006  0.7005  0.4141
   59C      H4' 1372   8.013   5.344   5.306  1.2192  2.3107  0.8764
   59C      O4' 1373   7.854   5.476   5.313 -0.5793  0.3645  0.0859
   59C      C1' 1374   7.926   5.593   5.342 -0.5871  0.4579 -1.0345
   59C      H1' 1375   7.987   5.628   5.258  0.3821 -2.2750 -1.5755
   59C       N1 1376   7.838   5.699   5.401 -0.4717  0.5401 -0.2032
   59C       C6 1377   7.716   5.662   5.457 -0.3911  0.0907  0.2110
   59C       H6 1378   7.680   5.561   5.454  2.0104 -0.7833 -2.0476
   59C       C5 1379   7.632   5.758   5.497  0.1811 -0.2734 -0.4422
   59C       H5 1380   7.533   5.732   5.533  0.1895  1.0997  0.6530
   59C       C4 1381   7.677   5.893   5.491  0.4296 -0.5595  0.8455
   59C       N4 1382   7.600   6.000   5.510 -0.3215 -0.7499  0.3528
   59C      H41 1383   7.502   5.984   5.527 -0.6439 -1.3953 -1.7627
   59C      H42 1384   7.630   6.082   5.459 -0.2498 -0.7165  0.4497
   59C       N3 1385   7.797   5.921   5.443  0.0619  0.1248 -0.5978
   59C       C2 1386   7.883   5.829   5.395  0.0179  0.1190  0.1013
   59C       O2 1387   7.996   5.857   5.354 -0.0446 -0.0831  0.1042
   59C      C3' 1388   7.978   5.423   5.496  1.0338 -0.1184 -0.6091
   59C      H3' 1389   7.894   5.437   5.564 -0.0889 -0.8951 -1.7793
   59C      C2' 1390   8.036   5.557   5.442  0.0867 -0.0769 -0.3634
   59C     H2'1 1391   8.054   5.626   5.525  0.1056 -0.4970 -0.0099
   59C      O2' 1392   8.154   5.532   5.369 -0.4698  0.4896  0.1642
   59C     HO'2 1393   8.200   5.458   5.409  1.2441  0.3623 -1.8689
   59C      O3' 1394   8.069   5.328   5.552  0.5350 -0.1394  0.5444
   60U        P 1395   8.129   5.338   5.703  0.6073 -0.2154  0.2799
   60U      O1P 1396   8.234   5.238   5.711 -0.7350 -0.3651  0.2467
   60U      O2P 1397   8.012   5.326   5.787  0.5829  0.2128  0.0918
   60U      O5' 1398   8.181   5.488   5.710  0.3477  0.1445 -0.1207
   60U      C5' 1399   8.312   5.517   5.656  0.7927 -0.5814  0.1720
   60U     H5'1 1400   8.311   5.485   5.552  1.7826 -1.6080  0.4488
   60U     H5'2 1401   8.387   5.451   5.700  0.9057 -2.0084 -2.0203
   60U      C4' 1402   8.353   5.661   5.670 -0.8547  0.1153  0.2363
   60U      H4' 1403   8.447   5.664   5.614 -0.4979 -2.1787  0.6191
   60U      O4' 1404   8.259   5.747   5.605  0.5211  0.8648 -0.0630
   60U      C1' 1405   8.270   5.873   5.669  0.0571 -0.2279 -0.4269
   60U      H1' 1406   8.297   5.949   5.596 -0.4602  0.0094 -0.3794
   60U       N1 1407   8.134   5.906   5.726 -0.6662  0.4103 -0.2745
   60U       C6 1408   8.057   5.810   5.787  0.8458 -0.7007 -0.2709
   60U       H6 1409   8.089   5.707   5.795  0.3609 -1.0940 -2.5542
   60U       C5 1410   7.925   5.844   5.811 -0.0721  0.5481  0.5133
   60U       H5 1411   7.860   5.768   5.853 -0.4632 -0.2089 -1.3675
   60U       C4 1412   7.870   5.976   5.787  0.1046  0.2075  0.0366
   60U       O4 1413   7.757   6.006   5.827 -0.5185 -0.5605 -0.2354
   60U       N3 1414   7.957   6.067   5.741  0.0625  0.0653 -0.0931
   60U       H3 1415   7.922   6.156   5.707 -0.8854  0.1200  0.9764
   60U       C2 1416   8.091   6.033   5.709  0.2380 -0.5815  0.2779
   60U       O2 1417   8.160   6.126   5.662  0.8924 -0.0458 -0.2079
   60U      C3' 1418   8.376   5.721   5.808 -0.5090  0.2743  0.2879
   60U      H3' 1419   8.291   5.683   5.863  0.1174 -0.6352  0.6480
   60U      C2' 1420   8.375   5.870   5.776  0.1193  0.0232  0.6039
   60U     H2'1 1421   8.335   5.928   5.859 -1.7443  0.6595 -0.6731
   60U      O2' 1422   8.494   5.930   5.728 -0.2418  0.1878  0.4692
   60U     HO'2 1423   8.546   5.940   5.808  0.9125 -0.0134 -0.2348
   60U      O3' 1424   8.492   5.686   5.886  0.4338 -0.8783 -0.0890
   61U        P 1425   8.497   5.718   6.042 -0.3553 -0.3000  0.5432
   61U      O1P 1426   8.606   5.655   6.111  0.3385  0.5698 -0.3352
   61U      O2P 1427   8.361   5.709   6.095 -0.4911  0.0304 -0.0875
   61U      O5' 1428   8.531   5.871   6.030  0.2784  0.2621  0.2760
   61U      C5' 1429   8.665   5.904   6.008  0.6918  0.1588  0.1578
   61U     H5'1 1430   8.694   5.874   5.907 -1.4075  0.4466 -0.5825
   61U     H5'2 1431   8.734   5.857   6.078  0.6088  1.0958  0.8811
   61U      C4' 1432   8.670   6.052   6.013 -0.0726  0.3366  0.9676
   61U      H4' 1433   8.769   6.089   5.985 -0.0747  0.5805  1.2880
   61U      O4' 1434   8.580   6.108   5.916  1.0077 -0.2554 -0.2710
   61U      C1' 1435   8.524   6.234   5.974  0.2873  0.0374  0.5069
   61U      H1' 1436   8.565   6.317   5.916  0.1254  0.6069  1.2025
   61U       N1 1437   8.375   6.233   5.984  0.2640 -0.1459  0.1264
   61U       C6 1438   8.308   6.126   6.031 -0.0229  0.1419 -0.5777
   61U       H6 1439   8.365   6.040   6.061  0.1703  0.5497  0.2680
   61U       C5 1440   8.171   6.130   6.024 -0.0112  0.3156 -0.7768
   61U       H5 1441   8.118   6.038   6.045  2.0752 -1.1139 -1.4577
   61U       C4 1442   8.098   6.248   5.991 -0.0348  0.2244 -0.0795
   61U       O4 1443   7.977   6.259   5.988 -0.2687 -0.7881 -0.2229
   61U       N3 1444   8.171   6.344   5.940 -0.2071 -0.6466  0.0319
   61U       H3 1445   8.121   6.416   5.890  2.0232  0.4913 -0.6756
   61U       C2 1446   8.308   6.348   5.942  0.3232  0.5168  0.1689
   61U       O2 1447   8.371   6.446   5.910  0.5731  0.2380  0.2658
   61U      C3' 1448   8.636   6.108   6.144  0.5849 -0.2670 -0.4083
   61U      H3' 1449   8.555   6.049   6.187  1.5003 -1.0982  0.2439
   61U      C2' 1450   8.592   6.252   6.114  0.3817  0.4281 -0.7117
   61U     H2'1 1451   8.521   6.297   6.184 -1.1082 -1.2742 -1.0364
   61U      O2' 1452   8.719   6.324   6.096 -0.3968 -0.1438 -0.3751
   61U     HO'2 1453   8.699   6.417   6.083 -1.8049  0.1873  3.1399
   61U      O3' 1454   8.735   6.114   6.247  0.3953  0.4440 -0.1285
   61U      H3T 1455   8.780   6.199   6.247  0.0287  0.6462  0.3242
   62G      O5' 1456   8.138   6.956   5.403  0.0162 -0.0784  0.5594
   62G      H5T 1457   8.114   7.044   5.432 -0.8211  0.4726 -1.6494
   62G      C5' 1458   8.276   6.945   5.383  0.3155 -0.1544  0.9884
   62G     H5'1 1459   8.336   6.956   5.473  1.1212  0.2106  0.4205
   62G     H5'2 1460   8.313   7.016   5.308 -2.6556 -0.3698 -0.8443
   62G      C4' 1461   8.313   6.805   5.327  0.9034 -0.8047  0.7952
   62G      H4' 1462   8.422   6.805   5.314  1.0190 -2.5857  1.4009
   62G      O4' 1463   8.274   6.698   5.410 -0.2929  0.2473  0.1665
   62G      C1' 1464   8.247   6.592   5.321 -0.2218 -0.7665 -0.1309
   62G      H1' 1465   8.310   6.507   5.347  1.0770 -0.8306 -3.1217
   62G       N9 1466   8.110   6.546   5.342 -0.1591 -0.5626  0.6037
   62G       C8 1467   7.989   6.607   5.360 -0.2543 -0.7501 -0.4537
   62G       H8 1468   7.985   6.715   5.359  1.1457 -0.6720 -0.3525
   62G       N7 1469   7.898   6.529   5.415 -1.0476  0.3615  0.4499
   62G       C5 1470   7.953   6.403   5.398 -0.6798 -0.8537 -1.2201
   62G       C6 1471   7.898   6.279   5.435 -0.0805  0.1102 -0.1292
   62G       O6 1472   7.791   6.253   5.497  0.3580 -0.3880  0.5096
   62G       N1 1473   7.974   6.172   5.400 -0.1590 -0.1313  0.1282
   62G       H1 1474   7.940   6.078   5.410  1.4259 -0.5775  1.9430
   62G       C2 1475   8.106   6.191   5.355 -0.0513  0.4431  0.3981
   62G       N2 1476   8.160   6.079   5.341 -0.7247 -0.2493 -0.4491
   62G      H21 1477   8.120   5.988   5.360  0.6047 -0.7364  0.1020
   62G      H22 1478   8.251   6.074   5.298 -0.9537 -2.3372 -0.8150
   62G       N3 1479   8.163   6.307   5.315  0.2037  0.6580 -0.5714
   62G       C4 1480   8.082   6.411   5.345  0.4336 -0.6979  0.3255
   62G      C3' 1481   8.245   6.782   5.186  0.0510  0.4263 -0.5136
   62G      H3' 1482   8.137   6.800   5.189  0.4222  2.8012  0.5976
   62G      C2' 1483   8.276   6.625   5.176  0.2992  0.2075 -0.1001
   62G     H2'1 1484   8.201   6.581   5.111 -0.3392  2.2085 -0.7957
   62G      O2' 1485   8.406   6.584   5.152 -0.1239  0.1618  0.2737
   62G     HO'2 1486   8.434   6.636   5.076 -1.5569 -0.6099 -0.8267
   62G      O3' 1487   8.311   6.848   5.081 -0.0381 -0.1682 -0.4940
   63U        P 1488   8.253   6.855   4.936  0.7235 -0.1686  0.2558
   63U      O1P 1489   8.354   6.912   4.852 -0.1322 -0.0337  0.5026
   63U      O2P 1490   8.119   6.919   4.945  0.5231 -0.0581 -0.3356
   63U      O5' 1491   8.229   6.702   4.887 -0.2433  0.2227 -0.0577
   63U      C5' 1492   8.334   6.625   4.820 -0.5055 -0.2882 -0.1726
   63U     H5'1 1493   8.413   6.613   4.895 -0.5015  1.9761  0.2529
   63U     H5'2 1494   8.364   6.669   4.725  2.1279 -2.9541 -0.7637
   63U      C4' 1495   8.290   6.483   4.791  0.4747 -0.5694 -0.5952
   63U      H4' 1496   8.376   6.426   4.756  0.4574  0.9336 -3.3678
   63U      O4' 1497   8.241   6.424   4.918  0.1242 -0.5806 -0.4802
   63U      C1' 1498   8.141   6.336   4.889  0.3481  0.6948 -0.0292
   63U      H1' 1499   8.177   6.233   4.890  0.3720  0.6636 -1.7692
   63U       N1 1500   8.024   6.347   4.977  0.8079  0.4046 -0.2164
   63U       C6 1501   7.957   6.467   5.000  0.0735  0.3832 -1.2156
   63U       H6 1502   8.007   6.558   4.970  0.7754 -0.3229 -2.2623
   63U       C5 1503   7.837   6.482   5.062 -0.4486 -0.2955  0.4306
   63U       H5 1504   7.802   6.584   5.071  0.8617  0.2451 -0.1779
   63U       C4 1505   7.772   6.361   5.108  0.6830 -0.3046  0.1759
   63U       O4 1506   7.663   6.354   5.161 -0.2103  0.2574 -0.1257
   63U       N3 1507   7.834   6.244   5.079 -0.0164  0.1836 -0.3764
   63U       H3 1508   7.789   6.162   5.117 -2.1033  2.5859  2.8853
   63U       C2 1509   7.959   6.230   5.017  0.5264 -0.1348  0.1778
   63U       O2 1510   7.999   6.120   4.994  0.0043 -0.1482  0.1579
   63U      C3' 1511   8.174   6.470   4.695 -0.1629  0.6747  0.5372
   63U      H3' 1512   8.107   6.555   4.712 -2.0555 -0.7131  0.3530
   63U      C2' 1513   8.098   6.348   4.744  0.0815 -0.3785  0.3448
   63U     H2'1 1514   7.991   6.366   4.733  0.2630 -0.3982 -1.8699
   63U      O2' 1515   8.137   6.239   4.667 -0.6306  0.6948 -0.3136
   63U     HO'2 1516   8.180   6.275   4.589 -1.1618 -0.1851 -1.0460
   63U      O3' 1517   8.203   6.464   4.552  1.1286 -0.2864  0.7331
   64A        P 1518   8.087   6.510   4.454 -0.5136  0.1364  0.0371
   64A      O1P 1519   8.141   6.528   4.312  0.5418  0.5280 -0.1489
   64A      O2P 1520   8.017   6.630   4.512  0.2417 -0.0341 -0.0306
   64A      O5' 1521   7.989   6.389   4.451 -0.0382 -0.4506 -0.2696
   64A      C5' 1522   8.012   6.274   4.374 -0.0778 -0.0783 -0.1325
   64A     H5'1 1523   8.105   6.230   4.411 -0.1183 -0.0717 -0.0262
   64A     H5'2 1524   8.026   6.297   4.268  2.3301 -1.0748 -0.1104
   64A      C4' 1525   7.909   6.162   4.394 -0.5552 -0.0793 -0.1305
   64A      H4' 1526   7.941   6.077   4.333  2.1939  1.2197 -0.6110
   64A      O4' 1527   7.887   6.112   4.526  0.1695 -0.5199 -0.3142
   64A      C1' 1528   7.748   6.080   4.541 -0.2389 -0.0500 -0.1088
   64A      H1' 1529   7.727   5.982   4.584 -0.9472 -0.3941 -1.1853
   64A       N9 1530   7.685   6.171   4.639 -0.0453 -0.6081 -0.3987
   64A       C8 1531   7.727   6.292   4.685 -0.3731 -0.1853  0.6276
   64A       H8 1532   7.813   6.339   4.640 -1.1963  1.5355  0.7683
   64A       N7 1533   7.656   6.337   4.782 -0.0328 -1.3444 -0.2190
   64A       C5 1534   7.555   6.240   4.802  0.0357  0.4528 -0.3689
   64A       C6 1535   7.455   6.213   4.898  0.8542  0.5689 -0.3261
   64A       N6 1536   7.430   6.289   5.002 -0.3760  0.0257 -0.2283
   64A      H61 1537   7.485   6.369   5.029  0.5300 -0.1248 -1.5693
   64A      H62 1538   7.356   6.260   5.065 -0.3934  0.7563  0.0999
   64A       N1 1539   7.377   6.109   4.884  0.0672 -0.0316 -0.2858
   64A       C2 1540   7.399   6.017   4.790 -0.2627  0.1010 -0.5840
   64A       H2 1541   7.329   5.934   4.793 -0.9758  0.6847 -0.7819
   64A       N3 1542   7.496   6.024   4.698 -0.2596 -0.0866  0.0736
   64A       C4 1543   7.572   6.141   4.710  0.0555 -0.6432 -0.6161
   64A      C3' 1544   7.770   6.201   4.337  0.2089 -0.3896 -0.4787
   64A      H3' 1545   7.751   6.298   4.382  2.0292 -0.2982  0.1792
   64A      C2' 1546   7.683   6.095   4.406  0.2972  0.2172 -0.3355
   64A     H2'1 1547   7.581   6.133   4.407 -0.2803 -1.2091 -1.1971
   64A      O2' 1548   7.688   5.969   4.338  0.3242 -0.6868 -0.2490
   64A     HO'2 1549   7.731   5.983   4.253  1.3278  0.8646  0.4688
   64A      O3' 1550   7.772   6.216   4.193  0.0689  0.3540  0.0884
   65C        P 1551   7.671   6.320   4.119 -0.6477  0.0144  0.2218
   65C      O1P 1552   7.688   6.307   3.971 -0.5338 -0.3550 -0.1888
   65C      O2P 1553   7.684   6.451   4.182  0.1989 -0.1341 -0.0397
   65C      O5' 1554   7.531   6.261   4.156  0.1508  0.4262  0.6440
   65C      C5' 1555   7.477   6.154   4.085  0.2682  0.0390 -0.1881
   65C     H5'1 1556   7.549   6.072   4.087 -0.1194 -0.3127 -0.5438
   65C     H5'2 1557   7.451   6.177   3.982  0.2932 -1.2089 -0.4941
   65C      C4' 1558   7.351   6.091   4.150  0.3322 -0.4883  0.0816
   65C      H4' 1559   7.334   6.000   4.092  1.6119 -0.6794 -0.0225
   65C      O4' 1560   7.379   6.064   4.287 -0.2116 -0.5344 -0.4118
   65C      C1' 1561   7.250   6.085   4.345  0.5565  0.1861  0.0446
   65C      H1' 1562   7.221   5.996   4.401  0.4222 -0.5560 -1.1773
   65C       N1 1563   7.253   6.201   4.443 -0.3118 -0.6011 -0.3144
   65C       C6 1564   7.355   6.290   4.433  0.0771 -0.1958  0.1536
   65C       H6 1565   7.428   6.275   4.355  0.6167 -0.2368  0.6579
   65C       C5 1566   7.370   6.390   4.526  0.1766  1.0304  0.1589
   65C       H5 1567   7.455   6.454   4.508  1.3960 -0.9676 -1.7438
   65C       C4 1568   7.274   6.390   4.634 -0.1634 -0.4385 -0.0131
   65C       N4 1569   7.286   6.464   4.740 -0.1094  0.6449  0.3265
   65C      H41 1570   7.368   6.522   4.746 -0.5758  1.2279  1.4397
   65C      H42 1571   7.207   6.470   4.803  0.2044  2.7031  0.5785
   65C       N3 1572   7.174   6.303   4.649  0.0361  0.7709  0.1678
   65C       C2 1573   7.166   6.206   4.550  0.3732 -0.4371  0.0839
   65C       O2 1574   7.068   6.129   4.556 -0.4414 -0.2100 -0.9443
   65C      C3' 1575   7.229   6.176   4.134  0.0933 -0.4752  0.5448
   65C      H3' 1576   7.252   6.280   4.156 -0.3449  0.0009 -1.0692
   65C      C2' 1577   7.142   6.113   4.241  0.8019 -0.3733  0.3309
   65C     H2'1 1578   7.064   6.181   4.275 -0.6532 -1.5047 -0.6492
   65C      O2' 1579   7.082   5.995   4.205  0.3061 -0.1852 -0.3688
   65C     HO'2 1580   6.995   6.021   4.174 -0.0462  0.4661  1.0736
   65C      O3' 1581   7.173   6.169   4.003 -0.2887  0.5402 -0.3039
   66G        P 1582   7.050   6.260   3.966  0.3680  0.1057  0.3327
   66G      O1P 1583   7.002   6.247   3.825 -0.2329  0.3467 -0.1195
   66G      O2P 1584   7.076   6.399   4.017 -0.4679  0.3511  0.4169
   66G      O5' 1585   6.926   6.202   4.046 -0.2772  0.4760 -0.3641
   66G      C5' 1586   6.811   6.282   4.083  0.1356  0.6916  0.3267
   66G     H5'1 1587   6.738   6.279   4.002  0.1555  1.9020  0.2460
   66G     H5'2 1588   6.839   6.387   4.094  1.5432  0.6471 -1.9824
   66G      C4' 1589   6.737   6.236   4.203 -0.0250  0.2615  0.2960
   66G      H4' 1590   6.672   6.150   4.183 -1.6415  1.8965 -2.0225
   66G      O4' 1591   6.820   6.199   4.320 -0.3323 -0.2049  0.5644
   66G      C1' 1592   6.775   6.266   4.433 -0.4747  0.1349  0.3849
   66G      H1' 1593   6.765   6.199   4.519 -0.4252  0.2200  0.4576
   66G       N9 1594   6.868   6.372   4.488 -0.3735 -0.2508  0.8421
   66G       C8 1595   6.968   6.443   4.426 -0.2818 -0.5507 -0.3308
   66G       H8 1596   7.011   6.411   4.333 -0.3271 -2.1999  0.1999
   66G       N7 1597   7.020   6.540   4.502  0.0090 -0.4241 -0.3037
   66G       C5 1598   6.945   6.534   4.617 -0.6925 -0.5218 -0.2030
   66G       C6 1599   6.941   6.614   4.735 -0.4846  0.4439 -0.4317
   66G       O6 1600   7.009   6.722   4.759 -0.8662  0.1012 -0.3334
   66G       N1 1601   6.850   6.578   4.838 -0.7486 -0.0098  0.4663
   66G       H1 1602   6.854   6.627   4.926 -2.1270 -0.7802  0.9972
   66G       C2 1603   6.764   6.471   4.815 -0.1390 -0.0441 -0.2219
   66G       N2 1604   6.679   6.446   4.907  0.6370 -0.7894 -0.0274
   66G      H21 1605   6.684   6.514   4.982 -0.4498 -0.6364 -0.0742
   66G      H22 1606   6.605   6.378   4.893  1.2611 -1.3060 -0.9509
   66G       N3 1607   6.755   6.404   4.699 -0.6040 -0.2453 -0.2477
   66G       C4 1608   6.858   6.429   4.610 -0.6866  0.1370 -0.4435
   66G      C3' 1609   6.635   6.343   4.262 -0.2541  0.1249 -0.1762
   66G      H3' 1610   6.677   6.441   4.238 -1.5564  0.2801 -2.0740
   66G      C2' 1611   6.626   6.307   4.409  1.4174 -0.5273  0.2464
   66G     H2'1 1612   6.603   6.392   4.472  2.4070 -1.3721  1.8135
   66G      O2' 1613   6.547   6.194   4.441  0.5176  0.8516 -0.3955
   66G     HO'2 1614   6.518   6.193   4.533 -1.3211 -0.1663 -0.9409
   66G      O3' 1615   6.513   6.333   4.193 -0.3320  0.2129 -0.1141
   67G        P 1616   6.417   6.456   4.183  0.0099  0.1463  0.1458
   67G      O1P 1617   6.311   6.399   4.103 -0.6518  0.0169  0.3692
   67G      O2P 1618   6.490   6.573   4.136  0.2965  0.1574  0.2070
   67G      O5' 1619   6.360   6.492   4.321 -0.4717 -0.5577  0.0406
   67G      C5' 1620   6.269   6.417   4.392 -0.2754  0.1323 -0.4501
   67G     H5'1 1621   6.298   6.312   4.396  2.0933  0.7483  0.6747
   67G     H5'2 1622   6.179   6.410   4.331  0.8984  1.8317 -2.5050
   67G      C4' 1623   6.243   6.463   4.535  0.5563  0.6139  0.4902
   67G      H4' 1624   6.176   6.394   4.587  2.7746 -0.4352  2.1466
   67G      O4' 1625   6.364   6.466   4.610  0.4070  0.1746  0.1389
   67G      C1' 1626   6.362   6.569   4.709  0.0437  0.0639  0.7447
   67G      H1' 1627   6.366   6.524   4.808  1.6266 -0.4112  0.4866
   67G       N9 1628   6.461   6.676   4.682 -0.2786  0.2747  0.0369
   67G       C8 1629   6.549   6.686   4.575  0.1175 -0.2169  0.0513
   67G       H8 1630   6.542   6.619   4.490 -2.6947  0.1657 -0.1399
   67G       N7 1631   6.635   6.787   4.591  0.3372  0.4103 -0.2617
   67G       C5 1632   6.596   6.835   4.723  0.2729  0.0041  0.1093
   67G       C6 1633   6.649   6.937   4.811 -0.3911  0.6859 -0.1596
   67G       O6 1634   6.736   7.019   4.785 -0.6583 -0.4065  0.1911
   67G       N1 1635   6.589   6.951   4.935 -0.3717  0.1735  0.0887
   67G       H1 1636   6.625   7.024   4.995  0.0652  2.5607 -2.7950
   67G       C2 1637   6.497   6.870   4.976 -0.0353  0.3398  0.5385
   67G       N2 1638   6.444   6.897   5.091  0.6681  0.1652  0.5637
   67G      H21 1639   6.469   6.982   5.139 -0.5458  0.1134  1.3236
   67G      H22 1640   6.372   6.833   5.121  2.0863 -2.1549 -0.6767
   67G       N3 1641   6.441   6.771   4.905  0.0612  0.1820 -0.5239
   67G       C4 1642   6.495   6.764   4.781  0.8322  0.0683  0.5586
   67G      C3' 1643   6.174   6.598   4.551  0.2761 -0.0869 -0.0586
   67G      H3' 1644   6.228   6.663   4.483  1.9559 -1.4393 -0.0730
   67G      C2' 1645   6.209   6.627   4.700 -0.9359 -0.8400  0.7679
   67G     H2'1 1646   6.208   6.734   4.722 -1.6163 -0.7555  0.3714
   67G      O2' 1647   6.139   6.554   4.799  0.4548 -0.3465  0.7467
   67G     HO'2 1648   6.091   6.611   4.859 -0.3389 -1.1607  0.9139
   67G      O3' 1649   6.032   6.606   4.537  0.2025  0.0191 -0.8872
   68A        P 1650   5.954   6.745   4.492  0.1730  0.2622 -0.1785
   68A      O1P 1651   5.808   6.728   4.473  0.5263  0.2620  0.5533
   68A      O2P 1652   6.044   6.816   4.398 -0.2703 -0.5897 -0.2678
   68A      O5' 1653   5.962   6.832   4.631 -0.0292  0.0493 -0.5328
   68A      C5' 1654   5.878   6.803   4.731 -0.2246  0.2352  0.0482
   68A     H5'1 1655   5.885   6.696   4.746 -0.3873  0.2108 -0.0558
   68A     H5'2 1656   5.773   6.818   4.704 -0.3609 -1.7339 -0.6261
   68A      C4' 1657   5.908   6.881   4.860 -0.3183  0.6725  0.5090
   68A      H4' 1658   5.839   6.840   4.934 -1.9124  0.7800 -0.8516
   68A      O4' 1659   6.041   6.848   4.899  0.2194  0.0287 -0.8956
   68A      C1' 1660   6.106   6.964   4.949 -0.1029 -0.0049 -0.6474
   68A      H1' 1661   6.156   6.937   5.042 -1.6000  0.1412  0.2326
   68A       N9 1662   6.197   7.026   4.852 -0.2105  0.2467  0.4229
   68A       C8 1663   6.229   6.991   4.719 -0.0430 -0.2988  0.0646
   68A       H8 1664   6.170   6.930   4.652 -1.5648  1.1938 -0.0159
   68A       N7 1665   6.324   7.063   4.666  1.0087  0.3121 -0.3944
   68A       C5 1666   6.368   7.144   4.774 -0.0149  0.3132 -0.6402
   68A       C6 1667   6.463   7.245   4.794 -0.7988  0.5804  0.4278
   68A       N6 1668   6.555   7.291   4.709  0.5580 -0.0510 -0.2418
   68A      H61 1669   6.552   7.263   4.612 -0.8861  0.5591 -0.3980
   68A      H62 1670   6.617   7.367   4.735  0.3901  0.4575 -1.2562
   68A       N1 1671   6.477   7.315   4.907  0.9616  0.0470 -0.0061
   68A       C2 1672   6.402   7.277   5.009 -0.1186  0.4136  0.5731
   68A       H2 1673   6.404   7.328   5.104 -1.5389 -1.9740  2.0090
   68A       N3 1674   6.302   7.193   4.998  0.3112 -0.0155 -0.2529
   68A       C4 1675   6.286   7.127   4.882 -0.8740  0.2998  0.0716
   68A      C3' 1676   5.891   7.032   4.861 -0.8095  0.2734 -0.3721
   68A      H3' 1677   5.931   7.081   4.772 -0.1918  0.6053  0.0842
   68A      C2' 1678   5.988   7.062   4.978  0.9543  0.2927  0.0023
   68A     H2'1 1679   6.006   7.169   4.971 -0.0055  0.3638 -2.3551
   68A      O2' 1680   5.926   7.029   5.100 -0.1478  0.4012 -0.3884
   68A     HO'2 1681   5.831   7.033   5.090 -0.1315  1.6194 -0.2041
   68A      O3' 1682   5.763   7.079   4.902 -0.0945  0.0950 -0.7010
   69A        P 1683   5.713   7.219   4.851  0.2541 -0.1395 -0.6021
   69A      O1P 1684   5.575   7.230   4.905  1.0400  0.2776  0.9052
   69A      O2P 1685   5.740   7.234   4.708  0.3223 -0.5152  0.6422
   69A      O5' 1686   5.804   7.327   4.921 -0.8186  0.0210 -0.7420
   69A      C5' 1687   5.782   7.361   5.055 -0.1152  0.0035 -0.3022
   69A     H5'1 1688   5.798   7.272   5.115  0.1785 -0.2538 -0.7549
   69A     H5'2 1689   5.683   7.402   5.071  0.0829  0.8533 -1.1721
   69A      C4' 1690   5.883   7.468   5.111 -0.2485 -0.3980 -0.0850
   69A      H4' 1691   5.868   7.486   5.217 -0.7592  1.6509 -0.4601
   69A      O4' 1692   6.012   7.420   5.097 -0.7954  1.0282  0.0576
   69A      C1' 1693   6.094   7.530   5.064 -0.0266 -0.5390  0.1588
   69A      H1' 1694   6.173   7.546   5.138 -0.1032  1.9736 -0.2005
   69A       N9 1695   6.148   7.520   4.926  0.6547 -0.1112  0.4185
   69A       C8 1696   6.109   7.448   4.815 -0.1800 -0.1583 -0.3720
   69A       H8 1697   6.023   7.383   4.807  1.8434 -2.9775 -0.7493
   69A       N7 1698   6.198   7.452   4.717 -0.6960 -0.4469 -0.1444
   69A       C5 1699   6.300   7.538   4.765 -0.0002  0.1785  0.1962
   69A       C6 1700   6.423   7.595   4.718 -0.4954 -0.0951 -0.6558
   69A       N6 1701   6.484   7.572   4.597  0.4757 -0.0743 -0.1807
   69A      H61 1702   6.435   7.508   4.536 -0.2114  0.1481  0.1273
   69A      H62 1703   6.560   7.634   4.572  1.0654 -1.5008 -2.2072
   69A       N1 1704   6.487   7.684   4.794  0.6670  0.1871 -0.1540
   69A       C2 1705   6.436   7.714   4.914 -0.2885  0.8906 -0.2196
   69A       H2 1706   6.490   7.792   4.965  1.4383  2.2016 -3.7569
   69A       N3 1707   6.328   7.663   4.971  0.0050  0.1623 -0.9317
   69A       C4 1708   6.267   7.574   4.891 -0.0642  0.2641 -0.0054
   69A      C3' 1709   5.870   7.600   5.042 -0.7875  1.0531  0.2604
   69A      H3' 1710   5.866   7.578   4.935 -0.3588 -0.1814  0.4808
   69A      C2' 1711   6.008   7.653   5.068 -0.1471  0.0742 -0.6542
   69A     H2'1 1712   6.033   7.722   4.987 -0.1575 -0.9989 -1.6147
   69A      O2' 1713   6.031   7.714   5.191 -0.0082 -0.2658  0.3336
   69A     HO'2 1714   5.957   7.700   5.251 -0.0234 -0.5330  0.2508
   69A      O3' 1715   5.768   7.668   5.105  0.2075 -0.2408 -0.0452
   70U        P 1716   5.696   7.781   5.038 -0.0129  0.0990  0.1250
   70U      O1P 1717   5.599   7.839   5.132 -0.6399 -0.0309  0.7868
   70U      O2P 1718   5.648   7.727   4.910  0.2648 -0.3742  0.2265
   70U      O5' 1719   5.800   7.901   5.011 -0.0868  0.4958  0.5477
   70U      C5' 1720   5.847   7.991   5.111  0.0985 -0.2609 -0.1704
   70U     H5'1 1721   5.891   7.930   5.190  1.0598  1.8291  0.9885
   70U     H5'2 1722   5.762   8.043   5.156  0.4105 -0.5012  0.7316
   70U      C4' 1723   5.963   8.073   5.060  0.6774 -0.2014 -0.4339
   70U      H4' 1724   5.990   8.136   5.146 -0.1612 -0.1433 -0.2040
   70U      O4' 1725   6.071   7.987   5.030  0.1416  0.7652  0.4073
   70U      C1' 1726   6.157   8.047   4.927  0.0107  0.3731  0.7527
   70U      H1' 1727   6.245   8.086   4.977 -0.4535  0.4790  1.5055
   70U       N1 1728   6.202   7.957   4.812  0.7471  0.2669 -0.5206
   70U       C6 1729   6.106   7.883   4.747 -0.1713  0.7177 -0.0828
   70U       H6 1730   6.007   7.878   4.790  0.0779 -1.8796  0.3690
   70U       C5 1731   6.129   7.824   4.626  0.1612 -0.0905  0.1255
   70U       H5 1732   6.052   7.762   4.582  1.9373 -0.2395 -3.1299
   70U       C4 1733   6.260   7.842   4.562 -0.2139  0.1752  0.3021
   70U       O4 1734   6.285   7.791   4.456 -0.7422 -0.0627 -0.0482
   70U       N3 1735   6.348   7.926   4.631 -0.6008  0.4524  0.0701
   70U       H3 1736   6.438   7.939   4.588  0.2289 -1.4040  1.1355
   70U       C2 1737   6.322   7.979   4.752 -0.4930 -0.2440 -0.5582
   70U       O2 1738   6.403   8.049   4.799 -0.4755 -0.2054 -0.5344
   70U      C3' 1739   5.942   8.146   4.933  0.3305  0.2160 -0.2267
   70U      H3' 1740   5.890   8.080   4.863  0.8407  1.0328 -1.4220
   70U      C2' 1741   6.078   8.168   4.874  0.4608 -0.0178  0.1971
   70U     H2'1 1742   6.072   8.173   4.766 -1.0741 -1.3666  0.1863
   70U      O2' 1743   6.141   8.289   4.916 -0.5848  0.2218  0.6876
   70U     HO'2 1744   6.099   8.364   4.873  1.6609  1.2764  0.1840
   70U      O3' 1745   5.869   8.268   4.945  0.2927 -0.2951  0.1652
   71A        P 1746   5.799   8.344   4.819 -0.3100 -0.3151  0.2689
   71A      O1P 1747   5.705   8.447   4.860  0.3591  0.4122  0.2529
   71A      O2P 1748   5.753   8.243   4.721 -0.0911 -0.4020  0.9370
   71A      O5' 1749   5.928   8.422   4.755 -0.3871  0.3674 -0.0076
   71A      C5' 1750   5.971   8.549   4.791 -0.5608 -0.2236  0.2799
   71A     H5'1 1751   6.011   8.544   4.893 -1.7951 -2.0961  0.7376
   71A     H5'2 1752   5.898   8.629   4.787 -2.2553 -1.6599  1.1488
   71A      C4' 1753   6.090   8.595   4.708 -0.8134  0.8880  0.1867
   71A      H4' 1754   6.117   8.686   4.762  1.3245 -0.1420  0.9205
   71A      O4' 1755   6.209   8.508   4.724  0.1555  0.3480  0.0048
   71A      C1' 1756   6.278   8.500   4.601 -0.0592  0.0833  0.3200
   71A      H1' 1757   6.381   8.531   4.615  0.5271 -1.7833  0.4142
   71A       N9 1758   6.269   8.371   4.537  0.0106  0.4237  0.2367
   71A       C8 1759   6.157   8.286   4.548 -0.0178  0.1640 -0.3910
   71A       H8 1760   6.073   8.309   4.612 -0.1692 -0.9602 -0.1791
   71A       N7 1761   6.167   8.187   4.466  0.0227  0.2398  0.2525
   71A       C5 1762   6.285   8.204   4.399  0.1945 -0.2286 -0.9701
   71A       C6 1763   6.360   8.132   4.305  0.4332 -0.4299  0.1658
   71A       N6 1764   6.320   8.015   4.255 -0.1613  0.3626  0.2474
   71A      H61 1765   6.238   7.971   4.295 -0.1241 -0.0966 -0.1775
   71A      H62 1766   6.374   7.981   4.177 -0.9470 -1.8223  0.6043
   71A       N1 1767   6.477   8.181   4.248 -0.5934  0.4062 -0.2631
   71A       C2 1768   6.520   8.296   4.295  0.3003  0.6034  0.3737
   71A       H2 1769   6.619   8.326   4.263  0.1218  0.5126 -0.2780
   71A       N3 1770   6.463   8.366   4.392  0.0029 -1.0711  0.7559
   71A       C4 1771   6.343   8.323   4.433  0.2549  0.6429 -0.4669
   71A      C3' 1772   6.077   8.625   4.559  0.0342 -0.1864  0.2071
   71A      H3' 1773   6.022   8.538   4.520 -1.1465  0.5308  0.2265
   71A      C2' 1774   6.219   8.609   4.511 -0.3772  0.2611 -0.7499
   71A     H2'1 1775   6.221   8.577   4.407 -0.7620  0.9017 -0.9633
   71A      O2' 1776   6.282   8.736   4.518 -0.1623 -0.4776  0.7297
   71A     HO'2 1777   6.216   8.803   4.537 -0.7406 -1.1894  1.2734
   71A      O3' 1778   6.018   8.747   4.538 -0.0480  0.3413 -0.6818
   72G        P 1779   5.920   8.777   4.415  0.2243 -0.3936 -0.0203
   72G      O1P 1780   5.881   8.920   4.423 -0.5704  0.3020  0.3348
   72G      O2P 1781   5.818   8.673   4.416  0.0608  0.3199  0.5430
   72G      O5' 1782   6.001   8.767   4.287 -0.1575  0.3643  0.0885
   72G      C5' 1783   6.098   8.872   4.261  0.3112 -0.3680 -0.4862
   72G     H5'1 1784   6.146   8.897   4.355  0.5637  0.7688 -0.8910
   72G     H5'2 1785   6.049   8.962   4.223 -0.0149  0.1768  1.1527
   72G      C4' 1786   6.213   8.832   4.167 -0.4572  0.0683 -0.2542
   72G      H4' 1787   6.285   8.914   4.163 -0.1945 -0.1269  0.2810
   72G      O4' 1788   6.278   8.713   4.209 -0.2708  0.1809 -0.2692
   72G      C1' 1789   6.310   8.638   4.094  0.4101 -0.3980  0.1910
   72G      H1' 1790   6.416   8.616   4.104  1.2020  1.9866 -1.7696
   72G       N9 1791   6.235   8.510   4.088 -0.7295 -0.1154  0.4484
   72G       C8 1792   6.142   8.456   4.169 -0.5790 -0.3402  0.4196
   72G       H8 1793   6.111   8.508   4.258 -0.7223  0.2552  0.0299
   72G       N7 1794   6.118   8.331   4.140 -0.7092 -0.1534 -0.3156
   72G       C5 1795   6.199   8.295   4.037 -0.6976  0.2572  0.2959
   72G       C6 1796   6.228   8.172   3.962 -0.8864 -0.8922 -1.1866
   72G       O6 1797   6.172   8.064   3.984 -0.7183 -0.0774  0.3064
   72G       N1 1798   6.326   8.181   3.863 -0.3866 -0.0865 -0.5744
   72G       H1 1799   6.366   8.095   3.829  1.4180  0.0690  0.9533
   72G       C2 1800   6.408   8.289   3.857  0.6424 -0.2037 -0.5225
   72G       N2 1801   6.511   8.277   3.783  0.3021 -0.2473  1.0786
   72G      H21 1802   6.533   8.193   3.731 -0.0405 -0.1750  0.8152
   72G      H22 1803   6.578   8.353   3.778 -0.3565  0.3772  1.5321
   72G       N3 1804   6.389   8.403   3.922  0.7324 -0.3057  0.0390
   72G       C4 1805   6.279   8.402   4.008  0.3379 -0.0637  0.4021
   72G      C3' 1806   6.171   8.811   4.023  0.1809 -0.4643 -0.3704
   72G      H3' 1807   6.077   8.758   4.036  0.7002 -0.9546  1.7763
   72G      C2' 1808   6.285   8.722   3.973  0.5211  0.4645  0.9156
   72G     H2'1 1809   6.261   8.658   3.889 -0.3046 -1.2554  2.3993
   72G      O2' 1810   6.386   8.811   3.941 -0.2079 -0.2971  0.2809
   72G     HO'2 1811   6.354   8.898   3.918  2.0909  0.3498 -0.8013
   72G      O3' 1812   6.149   8.929   3.947 -0.6220 -0.1220  0.0540
   73A        P 1813   6.051   8.922   3.820  0.4462 -0.2209 -0.1990
   73A      O1P 1814   6.068   9.054   3.754  0.5802  0.1252  0.0348
   73A      O2P 1815   5.913   8.886   3.871 -0.2450  0.1551  0.5762
   73A      O5' 1816   6.120   8.810   3.720  0.0184 -0.0926  0.0380
   73A      C5' 1817   6.247   8.839   3.652 -0.1051  0.2516 -0.1862
   73A     H5'1 1818   6.322   8.875   3.723  2.6731 -1.9490 -1.8227
   73A     H5'2 1819   6.242   8.925   3.585 -0.6803 -0.2414 -0.7740
   73A      C4' 1820   6.290   8.715   3.573 -0.5295 -0.6199 -0.0545
   73A      H4' 1821   6.391   8.743   3.541 -1.0330  1.3598 -0.0699
   73A      O4' 1822   6.295   8.595   3.652 -0.0723  0.1964 -0.4593
   73A      C1' 1823   6.289   8.489   3.559 -0.7877 -0.7325 -0.5077
   73A      H1' 1824   6.382   8.433   3.547 -0.6218 -0.2801 -1.4775
   73A       N9 1825   6.185   8.388   3.610 -0.2076  0.3569  0.3342
   73A       C8 1826   6.093   8.403   3.708  0.3011  1.1212 -0.8302
   73A       H8 1827   6.073   8.499   3.754 -1.2990  0.2824  0.3443
   73A       N7 1828   6.025   8.294   3.742  0.4202  0.1439  0.6974
   73A       C5 1829   6.085   8.200   3.655  0.7046 -0.1425  0.2267
   73A       C6 1830   6.066   8.061   3.636 -0.1439 -0.0956  0.4845
   73A       N6 1831   5.978   7.982   3.692  0.1049  0.6349  0.3355
   73A      H61 1832   5.902   8.010   3.753  0.6082  2.4947  0.1731
   73A      H62 1833   5.985   7.888   3.656 -1.1868 -0.4609  2.7069
   73A       N1 1834   6.139   7.997   3.544  0.0743  0.2902  0.4789
   73A       C2 1835   6.237   8.060   3.484 -0.5753  0.0108  0.4099
   73A       H2 1836   6.296   7.999   3.417 -1.2539  2.0581 -2.2433
   73A       N3 1837   6.265   8.194   3.484 -0.2934 -1.0961  0.1299
   73A       C4 1838   6.181   8.256   3.572 -0.2640 -0.5517  0.0799
   73A      C3' 1839   6.192   8.686   3.460  0.4954  0.0963 -0.3600
   73A      H3' 1840   6.092   8.670   3.500  1.1328  0.0287  1.2595
   73A      C2' 1841   6.248   8.541   3.425  0.4832 -0.3500 -0.5172
   73A     H2'1 1842   6.169   8.478   3.383 -0.2427 -0.6476  1.2264
   73A      O2' 1843   6.361   8.548   3.344  0.5289 -0.1819 -0.2847
   73A     HO'2 1844   6.353   8.633   3.300  1.8003 -0.1862 -0.5764
   73A      O3' 1845   6.197   8.783   3.352  0.1141  0.1367  0.0356
   74U        P 1846   6.086   8.797   3.241  0.0162 -0.0286 -0.0281
   74U      O1P 1847   6.128   8.900   3.146 -0.7997  0.3363 -0.0335
   74U      O2P 1848   5.955   8.809   3.313  0.0413 -0.3319  0.4547
   74U      O5' 1849   6.110   8.657   3.164  0.1645  0.3333 -0.1317
   74U      C5' 1850   6.208   8.644   3.058 -0.3898 -0.2072 -0.2115
   74U     H5'1 1851   6.308   8.666   3.095 -0.5836 -2.7873  2.1652
   74U     H5'2 1852   6.190   8.713   2.976 -0.4076  0.9168  0.7050
   74U      C4' 1853   6.202   8.504   3.006  0.0974 -0.1474  0.3153
   74U      H4' 1854   6.280   8.484   2.933 -0.4851 -0.8453 -0.1300
   74U      O4' 1855   6.204   8.405   3.111 -0.1852  0.4187  0.8101
   74U      C1' 1856   6.127   8.289   3.071  0.2541  0.0671  0.2138
   74U      H1' 1857   6.199   8.212   3.044  0.1249  0.1296 -0.3211
   74U       N1 1858   6.034   8.240   3.177 -0.1223 -0.7088 -0.3665
   74U       C6 1859   5.968   8.322   3.268 -0.6998  0.2012 -0.0893
   74U       H6 1860   6.000   8.425   3.270 -1.3749  0.5373 -2.8779
   74U       C5 1861   5.884   8.272   3.361  0.4262 -0.1949  0.0793
   74U       H5 1862   5.840   8.329   3.442  1.1296 -0.3601  0.5872
   74U       C4 1863   5.861   8.129   3.367 -0.4250  0.3473 -0.0424
   74U       O4 1864   5.783   8.076   3.446 -0.1173 -0.2645  0.1173
   74U       N3 1865   5.948   8.060   3.286 -0.1284  0.0683  0.2869
   74U       H3 1866   5.945   7.961   3.303 -1.2261 -0.1446 -0.9741
   74U       C2 1867   6.016   8.104   3.178  0.3349 -0.3950 -0.3003
   74U       O2 1868   6.049   8.024   3.086 -0.2031  0.1670  0.1644
   74U      C3' 1869   6.070   8.481   2.930  0.5548 -0.3490 -0.0302
   74U      H3' 1870   5.993   8.538   2.982  1.2579  1.4034 -0.8195
   74U      C2' 1871   6.050   8.333   2.948  0.0145  0.2019 -0.3945
   74U     H2'1 1872   5.944   8.310   2.960  0.0901  0.0816  0.0560
   74U      O2' 1873   6.098   8.254   2.850 -0.5930  0.0934  0.3672
   74U     HO'2 1874   6.073   8.292   2.766  2.5428 -0.7858 -1.1102
   74U      O3' 1875   6.069   8.521   2.796 -0.1759 -0.0120  0.3828
   75A        P 1876   5.934   8.520   2.703  0.1102 -0.0027 -0.5277
   75A      O1P 1877   5.980   8.587   2.580  0.3149 -0.3051  0.4121
   75A      O2P 1878   5.823   8.592   2.775 -0.4665  0.3630 -0.5593
   75A      O5' 1879   5.893   8.366   2.673 -0.1058  0.3003 -0.6519
   75A      C5' 1880   5.939   8.297   2.555  0.2467 -0.2382 -1.2588
   75A     H5'1 1881   6.047   8.300   2.541  0.1438 -0.6174 -2.1603
   75A     H5'2 1882   5.905   8.345   2.464 -3.5458 -1.5499 -0.7232
   75A      C4' 1883   5.892   8.152   2.556  0.9948  0.4658 -0.1002
   75A      H4' 1884   5.934   8.102   2.470  1.9705 -0.1543  0.7197
   75A      O4' 1885   5.921   8.089   2.683  0.0401 -0.0858  0.3458
   75A      C1' 1886   5.819   7.991   2.708  0.3902 -0.0974 -0.1494
   75A      H1' 1887   5.857   7.889   2.709  2.0390  0.4685  1.9553
   75A       N9 1888   5.760   8.022   2.845 -0.3851  0.0010  0.8705
   75A       C8 1889   5.759   8.141   2.908  0.2165 -0.5733 -0.6576
   75A       H8 1890   5.781   8.238   2.866 -1.3585 -0.6326 -1.7002
   75A       N7 1891   5.697   8.126   3.023  0.0880 -0.0332 -0.4140
   75A       C5 1892   5.658   7.995   3.029  0.0388  0.4014 -0.5401
   75A       C6 1893   5.592   7.915   3.127 -0.0749 -0.2967  0.0201
   75A       N6 1894   5.575   7.947   3.249 -0.3222  0.5982 -0.2193
   75A      H61 1895   5.612   8.031   3.292 -1.0826  0.3148  1.0610
   75A      H62 1896   5.552   7.875   3.316  0.1426  0.6247 -0.0258
   75A       N1 1897   5.578   7.790   3.105  1.0411  0.0792  0.1072
   75A       C2 1898   5.620   7.736   2.989 -0.4740  0.5336  0.1073
   75A       H2 1899   5.605   7.629   2.983  1.1636  0.2265  0.7863
   75A       N3 1900   5.678   7.798   2.890 -0.7307  0.1779 -0.3383
   75A       C4 1901   5.693   7.927   2.921  0.4461 -0.5651  0.0229
   75A      C3' 1902   5.736   8.150   2.551  0.7010  0.2566 -0.6042
   75A      H3' 1903   5.704   8.217   2.630  2.9887  0.8236 -0.0852
   75A      C2' 1904   5.717   8.007   2.599  0.6268 -0.1620 -0.3973
   75A     H2'1 1905   5.613   7.999   2.630 -0.9387  2.4853 -4.1286
   75A      O2' 1906   5.743   7.902   2.507 -0.3694 -0.3563 -1.0644
   75A     HO'2 1907   5.704   7.827   2.552 -0.1076  0.5711  0.8267
   75A      O3' 1908   5.679   8.168   2.424 -0.4174  0.7935  0.2062
   76A        P 1909   5.521   8.209   2.399 -0.0947  0.1774 -0.2704
   76A      O1P 1910   5.494   8.206   2.256 -0.2301 -0.4377 -0.1850
   76A      O2P 1911   5.488   8.326   2.479 -0.5170 -0.0235  0.3104
   76A      O5' 1912   5.435   8.090   2.454 -0.1011 -0.0727 -0.0287
   76A      C5' 1913   5.438   7.962   2.389  0.2658  0.9014 -0.5050
   76A     H5'1 1914   5.544   7.949   2.366 -0.2666  1.8550 -4.2799
   76A     H5'2 1915   5.387   7.957   2.292  1.2969  1.0501 -1.0663
   76A      C4' 1916   5.374   7.849   2.463  0.2521 -0.6570  0.0295
   76A      H4' 1917   5.397   7.754   2.415 -0.7750 -0.1292 -1.5754
   76A      O4' 1918   5.437   7.848   2.591 -0.1215 -0.2254 -0.5170
   76A      C1' 1919   5.354   7.789   2.688  0.3028  0.1370  0.5066
   76A      H1' 1920   5.395   7.692   2.717  2.1116 -0.1163 -2.4567
   76A       N9 1921   5.339   7.876   2.808  0.5666 -0.3261 -0.3491
   76A       C8 1922   5.372   8.007   2.826 -0.0519 -0.1080  0.2886
   76A       H8 1923   5.408   8.069   2.745 -2.7060  2.4147  0.8874
   76A       N7 1924   5.342   8.047   2.946  0.4319 -0.4353 -0.1065
   76A       C5 1925   5.297   7.934   3.012 -0.1355  0.4806 -0.2572
   76A       C6 1926   5.256   7.898   3.141  0.1024  0.7551  0.1964
   76A       N6 1927   5.272   7.981   3.246 -0.5147 -0.0934  0.2242
   76A      H61 1928   5.333   8.061   3.234  2.4239 -2.3828 -1.7861
   76A      H62 1929   5.237   7.953   3.336  0.6176 -0.3908  0.5841
   76A       N1 1930   5.200   7.776   3.167 -0.4965  0.5453  0.2364
   76A       C2 1931   5.192   7.681   3.070 -0.5325 -0.0794 -0.4460
   76A       H2 1932   5.145   7.587   3.092 -0.5003 -0.1501 -0.6811
   76A       N3 1933   5.235   7.699   2.947 -0.5010 -0.5182  0.6327
   76A       C4 1934   5.281   7.830   2.925  0.6572  0.3315  0.2047
   76A      C3' 1935   5.228   7.849   2.491 -0.1263 -0.0503 -0.0488
   76A      H3' 1936   5.202   7.948   2.529 -1.1063  0.5141 -2.0028
   76A      C2' 1937   5.227   7.754   2.615 -0.1216 -0.3973 -0.8215
   76A     H2'1 1938   5.142   7.774   2.680  1.4485  1.0737  0.8924
   76A      O2' 1939   5.243   7.615   2.584  0.2939  0.4907 -0.4870
   76A     HO'2 1940   5.199   7.605   2.500  0.8816 -1.3105 -0.6345
   76A      O3' 1941   5.155   7.793   2.386  0.0153 -0.2024 -0.2368
   77U        P 1942   4.999   7.791   2.389  0.3875 -0.0826 -0.4938
   77U      O1P 1943   4.951   7.713   2.270 -0.4178 -0.6649  0.1661
   77U      O2P 1944   4.940   7.924   2.407 -0.1902  0.5422 -0.1369
   77U      O5' 1945   4.940   7.707   2.509  0.1548  0.1396  0.4610
   77U      C5' 1946   4.914   7.573   2.514  0.3621 -0.1971 -0.2008
   77U     H5'1 1947   5.006   7.515   2.509 -0.5890 -1.8839  0.9598
   77U     H5'2 1948   4.850   7.556   2.428 -0.8671 -0.1448  0.6765
   77U      C4' 1949   4.838   7.540   2.645  0.0274  1.0108 -0.3941
   77U      H4' 1950   4.812   7.434   2.633  0.0994  0.7672  1.3340
   77U      O4' 1951   4.914   7.553   2.759 -0.2260 -0.5140  0.3091
   77U      C1' 1952   4.832   7.576   2.875  0.1061  0.2633  0.0837
   77U      H1' 1953   4.832   7.493   2.945 -0.4434 -1.4624 -1.8602
   77U       N1 1954   4.858   7.708   2.948  0.3559 -1.5245 -0.3289
   77U       C6 1955   4.906   7.824   2.880  0.6656  0.5612 -0.5796
   77U       H6 1956   4.924   7.820   2.773  1.2147 -0.8379 -0.4612
   77U       C5 1957   4.939   7.937   2.952  0.1945 -0.1058 -0.0510
   77U       H5 1958   4.978   8.024   2.903  1.6093 -0.1150  0.9881
   77U       C4 1959   4.902   7.946   3.088 -0.8668 -0.3367 -0.5309
   77U       O4 1960   4.920   8.043   3.161 -0.3786 -0.2073 -0.6092
   77U       N3 1961   4.847   7.836   3.142  0.1279  0.0962  0.4098
   77U       H3 1962   4.791   7.843   3.225  1.0785  0.0601  1.0724
   77U       C2 1963   4.823   7.713   3.085 -0.2803  0.0310 -0.4849
   77U       O2 1964   4.747   7.631   3.139 -0.2168 -0.0670  0.2488
   77U      C3' 1965   4.702   7.614   2.669  0.1529  0.1587  0.1966
   77U      H3' 1966   4.723   7.721   2.657  0.5748  0.1034  0.4186
   77U      C2' 1967   4.692   7.575   2.814  0.0727  0.9526 -0.2579
   77U     H2'1 1968   4.626   7.643   2.869 -3.6353 -2.5305  0.1061
   77U      O2' 1969   4.631   7.442   2.828 -0.3349 -0.5161 -0.1316
   77U     HO'2 1970   4.661   7.387   2.755  3.2401 -0.9543  1.4727
   77U      O3' 1971   4.601   7.560   2.588  0.1100 -0.7997 -0.4551
   78U        P 1972   4.468   7.654   2.575 -0.2892  0.1702  0.1479
   78U      O1P 1973   4.368   7.577   2.492  0.0473  0.0895  0.0714
   78U      O2P 1974   4.513   7.785   2.525 -0.1950 -0.4379  0.0295
   78U      O5' 1975   4.408   7.683   2.713 -0.2013  0.5495 -0.7820
   78U      C5' 1976   4.334   7.578   2.776  0.3038  0.4094 -0.0109
   78U     H5'1 1977   4.402   7.499   2.807  0.0237  0.8111  1.7353
   78U     H5'2 1978   4.249   7.539   2.719 -1.1195  0.1836  2.1102
   78U      C4' 1979   4.274   7.630   2.905 -0.0021 -0.2315 -0.1966
   78U      H4' 1980   4.235   7.543   2.958  0.9503  0.8938  2.5340
   78U      O4' 1981   4.381   7.670   2.985  0.3113 -0.0973  0.1938
   78U      C1' 1982   4.334   7.754   3.089  0.0343  0.7556  0.4870
   78U      H1' 1983   4.331   7.694   3.180 -1.5950 -0.9740 -0.6215
   78U       N1 1984   4.408   7.881   3.100  0.0908 -0.8836 -0.5601
   78U       C6 1985   4.494   7.932   3.006 -0.3912 -0.2313  0.5768
   78U       H6 1986   4.496   7.875   2.915  1.1485 -3.5863  2.5109
   78U       C5 1987   4.567   8.043   3.024  0.5977  0.2597 -0.7078
   78U       H5 1988   4.627   8.085   2.945 -0.2382  0.9413 -0.9959
   78U       C4 1989   4.564   8.115   3.150  0.5816 -0.5010 -0.3321
   78U       O4 1990   4.633   8.212   3.182 -0.6094  0.0085  0.0070
   78U       N3 1991   4.480   8.064   3.240  1.1946  0.4137 -0.2847
   78U       H3 1992   4.495   8.092   3.336 -0.3682 -2.8261  1.0345
   78U       C2 1993   4.405   7.949   3.221  0.3906 -0.1748 -0.5467
   78U       O2 1994   4.342   7.898   3.316 -0.2920 -0.0785 -1.4993
   78U      C3' 1995   4.169   7.740   2.901  0.0662  0.0594  0.0527
   78U      H3' 1996   4.203   7.817   2.832  1.0955  2.2409  2.8282
   78U      C2' 1997   4.188   7.786   3.041  0.1612 -0.9469 -0.3613
   78U     H2'1 1998   4.162   7.892   3.033  0.9476 -0.7753 -0.6466
   78U      O2' 1999   4.101   7.726   3.132  0.2433 -0.0321 -0.7626
   78U     HO'2 2000   4.016   7.770   3.123 -0.6589 -1.2611  1.0705
   78U      O3' 2001   4.035   7.708   2.870  0.1396 -0.0067 -0.1182
   79A        P 2002   3.925   7.812   2.827  0.5330  0.3320 -0.3391
   79A      O1P 2003   3.809   7.727   2.783 -0.3038 -0.3082  0.2262
   79A      O2P 2004   3.986   7.908   2.736 -0.4389 -0.0052 -0.3332
   79A      O5' 2005   3.886   7.888   2.960 -0.3388  0.1843 -1.0112
   79A      C5' 2006   3.779   7.842   3.038 -0.0329 -0.9580  0.3665
   79A     H5'1 2007   3.776   7.735   3.056 -1.5608 -1.2856 -1.5144
   79A     H5'2 2008   3.687   7.862   2.983 -1.0785  0.1392  2.4041
   79A      C4' 2009   3.775   7.902   3.174  0.0819 -0.1964 -0.4511
   79A      H4' 2010   3.713   7.839   3.237  2.2597 -2.0092 -0.0015
   79A      O4' 2011   3.915   7.913   3.226  0.2313 -0.2326  0.0922
   79A      C1' 2012   3.923   8.034   3.305 -0.1681  0.5728 -0.4894
   79A      H1' 2013   3.940   8.003   3.408  2.8443  1.9381 -0.4724
   79A       N9 2014   4.037   8.115   3.259 -0.3244  0.8292 -0.1372
   79A       C8 2015   4.077   8.142   3.134  0.3046  0.0300 -0.3593
   79A       H8 2016   4.028   8.093   3.052 -1.3406  0.1427  0.5261
   79A       N7 2017   4.179   8.221   3.127 -0.0431  0.4950 -0.2805
   79A       C5 2018   4.202   8.249   3.262  0.2573 -0.3073  0.4015
   79A       C6 2019   4.298   8.331   3.331  0.5793 -0.0598 -0.6751
   79A       N6 2020   4.394   8.401   3.276 -0.5991 -0.1366  0.5130
   79A      H61 2021   4.412   8.386   3.178 -0.9176 -2.2355  0.7139
   79A      H62 2022   4.446   8.470   3.328  0.3886  0.3636 -1.0975
   79A       N1 2023   4.274   8.358   3.465  0.1409  0.1760 -0.0826
   79A       C2 2024   4.182   8.290   3.526  0.0829 -0.1475 -0.1704
   79A       H2 2025   4.177   8.289   3.634 -0.0717 -2.3155 -0.1524
   79A       N3 2026   4.098   8.199   3.475  0.2375  0.7146 -0.8758
   79A       C4 2027   4.111   8.187   3.344  0.8963 -0.7679  0.4081
   79A      C3' 2028   3.726   8.045   3.167  0.4795  0.5228  0.0064
   79A      H3' 2029   3.766   8.080   3.072  0.8719  0.0606 -0.0070
   79A      C2' 2030   3.791   8.115   3.292  0.2161 -0.1214  0.2032
   79A     H2'1 2031   3.819   8.220   3.281  0.1796  0.0508  1.5747
   79A      O2' 2032   3.714   8.092   3.401 -0.3499 -0.3006 -0.3207
   79A     HO'2 2033   3.628   8.125   3.374  0.8655  2.8618 -0.7589
   79A      O3' 2034   3.582   8.053   3.170  0.5321  0.0719  0.3184
   80A        P 2035   3.502   8.181   3.108  0.0172  0.1612  0.4534
   80A      O1P 2036   3.369   8.137   3.072  0.0074  0.3251 -0.3268
   80A      O2P 2037   3.596   8.241   3.006  0.8874  0.3626 -0.2071
   80A      O5' 2038   3.507   8.283   3.227  0.3682 -0.1459 -0.4635
   80A      C5' 2039   3.428   8.267   3.342 -0.2637  0.1051 -0.2942
   80A     H5'1 2040   3.434   8.163   3.375  0.0296 -0.6787 -2.5947
   80A     H5'2 2041   3.324   8.286   3.318 -1.2833 -2.5659  1.5186
   80A      C4' 2042   3.470   8.359   3.456  0.0472 -0.7558  0.7461
   80A      H4' 2043   3.412   8.338   3.546 -3.8581  1.7576 -0.9281
   80A      O4' 2044   3.613   8.341   3.489 -0.2573 -0.0237  0.4215
   80A      C1' 2045   3.674   8.469   3.506 -0.0742  0.1984  0.3098
   80A      H1' 2046   3.725   8.453   3.601 -0.8303 -3.1801  0.2608
   80A       N9 2047   3.779   8.484   3.404 -0.2255 -0.4133 -0.0971
   80A       C8 2048   3.775   8.471   3.268  0.0727  0.5205 -0.2940
   80A       H8 2049   3.683   8.437   3.223 -1.2915  2.2773  1.0264
   80A       N7 2050   3.888   8.497   3.206 -0.1229  0.1903 -0.6344
   80A       C5 2051   3.973   8.542   3.312 -0.3708  0.3885  0.6307
   80A       C6 2052   4.103   8.590   3.325 -0.0448 -0.1786 -0.2391
   80A       N6 2053   4.175   8.613   3.214 -0.1723 -0.4130  0.4175
   80A      H61 2054   4.138   8.584   3.125 -0.5705  1.6401 -0.1203
   80A      H62 2055   4.265   8.655   3.233  0.5665 -2.1018  0.8641
   80A       N1 2056   4.146   8.650   3.439  0.0549  0.4051 -0.7075
   80A       C2 2057   4.068   8.635   3.546 -0.3417  0.2470 -0.3346
   80A       H2 2058   4.094   8.696   3.630 -0.7797 -1.3965  1.0527
   80A       N3 2059   3.952   8.575   3.558 -1.0687  0.2756 -0.0666
   80A       C4 2060   3.905   8.536   3.433  1.4340 -0.0955  0.5481
   80A      C3' 2061   3.456   8.510   3.421 -0.3139 -0.4382  0.8823
   80A      H3' 2062   3.477   8.515   3.315  0.7842  0.2167  1.1090
   80A      C2' 2063   3.570   8.583   3.501 -0.9518  0.2476  0.6990
   80A     H2'1 2064   3.600   8.672   3.445 -1.7714 -0.5470 -1.0679
   80A      O2' 2065   3.522   8.616   3.631 -0.4956 -0.2055 -0.4262
   80A     HO'2 2066   3.511   8.711   3.635 -0.8048 -0.1506 -2.1378
   80A      O3' 2067   3.325   8.555   3.442  0.4978  0.3425  0.3751
   81U        P 2068   3.270   8.693   3.368 -0.1277  0.1022  0.3860
   81U      O1P 2069   3.125   8.708   3.398 -0.1363  0.1190  0.1578
   81U      O2P 2070   3.308   8.707   3.226 -0.2379 -0.2152 -0.4949
   81U      O5' 2071   3.339   8.824   3.437  0.9014 -0.1236  0.7052
   81U      C5' 2072   3.302   8.876   3.561  0.0633  0.3903  0.4995
   81U     H5'1 2073   3.279   8.801   3.637  1.6324 -0.4579  0.1791
   81U     H5'2 2074   3.219   8.945   3.552 -1.7399 -1.4474  2.0682
   81U      C4' 2075   3.415   8.965   3.624 -0.7679  0.2211  0.1259
   81U      H4' 2076   3.386   8.994   3.725 -0.1158 -0.3913  0.5048
   81U      O4' 2077   3.549   8.905   3.628  1.1063  0.1079  0.0956
   81U      C1' 2078   3.657   9.011   3.628  0.5299  0.5746 -0.4875
   81U      H1' 2079   3.686   9.028   3.732 -1.9153  1.0218  0.1969
   81U       N1 2080   3.776   8.980   3.543 -0.6531  0.2824 -0.1018
   81U       C6 2081   3.760   8.914   3.433 -0.4333 -0.7322  0.0768
   81U       H6 2082   3.661   8.884   3.402 -2.2730  4.5282 -0.1605
   81U       C5 2083   3.856   8.890   3.344 -0.6508  0.1498  0.0918
   81U       H5 2084   3.836   8.842   3.249  0.0532  0.3861 -0.1741
   81U       C4 2085   3.996   8.929   3.381  0.1333  0.7156  0.1185
   81U       O4 2086   4.091   8.926   3.299 -0.1336  0.3978  0.2296
   81U       N3 2087   4.008   8.994   3.505 -0.0619  0.3677  0.8155
   81U       H3 2088   4.097   9.024   3.543  0.7020 -1.2083  0.3497
   81U       C2 2089   3.902   9.031   3.586 -0.1146  1.6299 -0.2546
   81U       O2 2090   3.919   9.083   3.698 -0.9087  0.4802  0.4894
   81U      C3' 2091   3.442   9.095   3.543 -0.4142  0.2972 -0.3462
   81U      H3' 2092   3.450   9.073   3.437 -1.2314  0.4728 -0.4528
   81U      C2' 2093   3.583   9.144   3.582 -0.5205 -0.0272 -0.2163
   81U     H2'1 2094   3.635   9.174   3.490 -0.5431 -2.6923 -1.1820
   81U      O2' 2095   3.588   9.233   3.688  0.3122  0.1450  0.0655
   81U     HO'2 2096   3.557   9.318   3.657 -1.7793 -1.0232 -1.2590
   81U      O3' 2097   3.344   9.200   3.567  0.2319 -0.0433 -0.3210
   82U        P 2098   3.336   9.323   3.464 -0.1783 -0.2757  0.5010
   82U      O1P 2099   3.201   9.382   3.476 -0.3844  0.0939  0.4906
   82U      O2P 2100   3.400   9.293   3.334  0.1755  0.1099 -0.1109
   82U      O5' 2101   3.440   9.418   3.536 -0.3763  0.6962  0.5793
   82U      C5' 2102   3.397   9.509   3.630 -0.0774 -0.4025  0.0972
   82U     H5'1 2103   3.363   9.452   3.717 -2.0151 -1.1580 -1.0905
   82U     H5'2 2104   3.331   9.584   3.587  2.2904  1.1748 -1.0580
   82U      C4' 2105   3.524   9.589   3.675  0.0948  0.2950  0.0523
   82U      H4' 2106   3.494   9.652   3.759  0.4596  0.3282  0.1616
   82U      O4' 2107   3.623   9.500   3.722 -0.5024  0.1921  0.2056
   82U      C1' 2108   3.751   9.572   3.710 -0.0898 -0.4355 -0.4159
   82U      H1' 2109   3.787   9.607   3.806 -0.6062 -0.4284 -0.2224
   82U       N1 2110   3.858   9.492   3.653 -0.1001  0.3197 -0.0843
   82U       C6 2111   3.842   9.413   3.542  0.6577 -0.0738 -0.2523
   82U       H6 2112   3.744   9.406   3.497  1.0507  0.1029 -1.1564
   82U       C5 2113   3.936   9.330   3.493  0.1136 -0.2989  0.3948
   82U       H5 2114   3.909   9.263   3.412 -0.5301 -1.3485  1.4354
   82U       C4 2115   4.067   9.320   3.552  0.1538  1.1603 -0.1062
   82U       O4 2116   4.161   9.250   3.519  0.3941  0.4128 -0.2102
   82U       N3 2117   4.077   9.398   3.668 -0.2360  0.6520 -0.0199
   82U       H3 2118   4.171   9.410   3.702  0.2586  0.9676 -1.4134
   82U       C2 2119   3.984   9.485   3.719  0.5454 -0.8563 -0.3085
   82U       O2 2120   4.020   9.551   3.818 -0.0628 -0.0810  0.4392
   82U      C3' 2121   3.595   9.670   3.564 -0.2369  0.2314 -1.4740
   82U      H3' 2122   3.606   9.603   3.479 -1.1524  1.3056 -2.4718
   82U      C2' 2123   3.731   9.699   3.626 -0.0554  0.0493  0.2620
   82U     H2'1 2124   3.802   9.704   3.543  0.0228 -0.7335  0.2806
   82U      O2' 2125   3.727   9.816   3.712  0.0069 -0.7140  0.4085
   82U     HO'2 2126   3.819   9.842   3.718  0.0523 -0.6007 -0.6128
   82U      O3' 2127   3.521   9.786   3.530 -0.0869  0.1236 -0.2697
   82U      H3T 2128   3.567   9.821   3.454  1.4466 -1.9098 -0.3738
   9.02546   9.02546   6.38196   0.00000   0.00000   0.00000   0.00000   4.51272   4.51272
