# Supplementary material for: Constant-pH Molecular Dynamics of Cationic Peptide Dendrimers Binding to siRNA
Source: J Chem Inf Model. 2026 Feb 5;66(8):4734–43. doi: 10.1021/acs.jcim.5c02636 (PMC13126635; doi:10.1021/acs.jcim.5c02636)
Supplement: Supplementary file 2 [file ci5c02636_si_002.zip › zip/MH18D3_05_in_2.gro]

Protein t=   0.00000
 2128
    1LY0      N    1   7.659   6.570   2.990  0.5558  0.4800  0.8878
    1LY0     H1    2   7.689   6.522   3.074 -0.9767 -0.2433  1.0528
    1LY0     H2    3   7.571   6.618   3.001  0.5531  0.3752  1.3142
    1LY0     H3    4   7.653   6.489   2.929  2.9435  1.7176 -1.2124
    1LY0     CA    5   7.765   6.660   2.934 -0.1810  0.0308 -0.6313
    1LY0     HA    6   7.727   6.700   2.839  0.5036  2.5656  0.0791
    1LY0     CB    7   7.797   6.784   3.022 -0.5717  0.3868 -0.5855
    1LY0    HB1    8   7.887   6.828   2.979 -0.1504 -0.4876 -0.6122
    1LY0    HB2    9   7.819   6.758   3.126  0.4187 -1.9451 -1.3258
    1LY0     CG   10   7.684   6.891   3.007 -0.3753  0.7152 -0.3546
    1LY0    HG1   11   7.596   6.855   3.059 -0.1302  2.0733  1.0605
    1LY0    HG2   12   7.657   6.898   2.901 -1.8732  1.3035  0.0444
    1LY0     CD   13   7.716   7.027   3.054 -0.4977  0.2427 -0.0830
    1LY0    HD1   14   7.809   7.071   3.016 -0.5307  0.4355  0.0601
    1LY0    HD2   15   7.739   7.014   3.160 -0.6493 -0.7113 -0.1638
    1LY0     CE   16   7.603   7.121   3.035 -0.0915 -0.2327  0.3270
    1LY0    HE1   17   7.522   7.098   3.103 -1.0948 -0.5659 -0.9445
    1LY0    HE2   18   7.569   7.110   2.932  1.9293  4.4028 -1.1052
    1LY0     NZ   19   7.657   7.258   3.054  0.1080  0.2810 -0.1012
    1LY0    HZ1   20   7.729   7.284   2.989 -0.7526  0.6459 -0.9371
    1LY0    HZ2   21   7.579   7.322   3.067  0.8942  1.4941 -1.0711
    1LY0    HZ3   22   7.695   7.255   3.147  1.1939 -0.0494 -0.5400
    1LY0      C   23   7.888   6.574   2.893  0.4224  0.0594 -0.0057
    1LY0      O   24   7.936   6.486   2.968 -0.0777 -0.1701  1.0119
    2LER      N   25   7.947   6.602   2.777  0.0417  0.1874 -0.1553
    2LER      H   26   7.910   6.682   2.728 -0.6076  0.4057  0.6733
    2LER     CA   27   8.046   6.518   2.704 -0.0661 -0.4624 -0.0379
    2LER     HA   28   8.006   6.417   2.692 -1.3262  0.1706 -1.4617
    2LER     CB   29   8.076   6.583   2.573  0.1422  0.0328  0.4816
    2LER    HB1   30   8.156   6.534   2.517  2.5645  2.8379  1.2135
    2LER    HB2   31   8.113   6.685   2.591  2.1245 -0.1653 -1.9470
    2LER     CG   32   7.960   6.590   2.466  0.4325 -0.0472 -0.1106
    2LER     HG   33   7.878   6.651   2.505  1.4883  1.0281  0.4724
    2LER    CD1   34   7.996   6.676   2.343 -0.2103  0.1415  0.3893
    2LER   HD11   35   8.063   6.620   2.279 -1.1005 -1.7168  0.9969
    2LER   HD12   36   7.902   6.692   2.290 -0.6457 -1.0140  0.7718
    2LER   HD13   37   8.044   6.769   2.375 -1.0383  0.8629 -0.4301
    2LER    CD2   38   7.902   6.455   2.430 -0.5019  0.1802  0.2086
    2LER   HD21   39   7.848   6.463   2.336  1.5998 -1.1672 -1.1927
    2LER   HD22   40   7.986   6.392   2.400 -0.3715 -0.5271  1.9294
    2LER   HD23   41   7.851   6.408   2.514 -0.1396  1.4530  1.1701
    2LER      C   42   8.165   6.497   2.789 -0.7328  0.1025  0.0574
    2LER      O   43   8.221   6.385   2.788 -0.0456 -0.3612 -0.1519
    3LYR      N   44   8.207   6.598   2.866 -0.1147  0.3416  0.1968
    3LYR      H   45   8.164   6.689   2.855 -2.3186 -0.2606  2.9511
    3LYR     CA   46   8.320   6.595   2.960 -1.0061  0.3040 -0.2674
    3LYR     HA   47   8.310   6.681   3.027 -4.1621 -1.4437  1.7963
    3LYR     CB   48   8.458   6.599   2.884 -0.1488  0.4769  0.7193
    3LYR    HB1   49   8.476   6.500   2.841  0.4118  1.0197 -0.3467
    3LYR    HB2   50   8.537   6.610   2.958  1.5281  0.6726 -1.0188
    3LYR     CG   51   8.484   6.704   2.776 -0.1987 -0.1501 -0.3687
    3LYR    HG1   52   8.411   6.686   2.697  0.6612  1.1300 -1.4987
    3LYR    HG2   53   8.577   6.683   2.723  0.7209  2.4647  0.0635
    3LYR     CD   54   8.477   6.847   2.828 -0.3359  0.6243  0.1107
    3LYR    HD1   55   8.395   6.863   2.899  2.8825  1.5659  4.0131
    3LYR    HD2   56   8.471   6.907   2.738 -4.2018 -1.0091 -0.9466
    3LYR     CE   57   8.606   6.874   2.916  0.4668 -0.6148  0.7559
    3LYR    HE1   58   8.692   6.893   2.851 -1.6972  1.1631 -1.8200
    3LYR    HE2   59   8.624   6.800   2.994 -0.0483 -0.6758  0.8206
    3LYR     NZ   60   8.591   7.003   2.988  0.1821  0.7009 -0.1030
    3LYR    HZ1   61   8.522   6.999   3.062 -0.4136 -2.2182 -0.6773
    3LYR      C   62   8.320   6.473   3.059 -0.1958 -0.0511  0.2233
    3LYR      O   63   8.423   6.408   3.079  0.2369 -0.4003  0.3192
    4LY0      N   64   8.199   6.427   3.108 -0.3140  0.6766  0.3537
    4LY0      H   65   8.119   6.487   3.097  0.1412  1.1165 -0.7100
    4LY0     CA   66   8.195   6.324   3.209  0.4549 -0.0748 -0.3228
    4LY0     HA   67   8.283   6.334   3.272 -0.4390  0.4952  0.8751
    4LY0     CB   68   8.059   6.335   3.289  0.1532 -0.3788  0.2373
    4LY0    HB1   69   7.973   6.291   3.240 -1.1177  1.4243  0.7740
    4LY0    HB2   70   8.039   6.441   3.307  0.4387 -0.7913  3.7811
    4LY0     CG   71   8.066   6.261   3.424 -0.6965 -0.1446  1.1885
    4LY0    HG1   72   8.143   6.308   3.485  1.4505 -1.8270 -0.0554
    4LY0    HG2   73   8.096   6.159   3.397 -1.1934  0.6513 -2.9522
    4LY0     CD   74   7.935   6.250   3.489  0.1239  0.1860 -0.4224
    4LY0    HD1   75   7.869   6.189   3.427 -0.3797 -1.1031  1.2939
    4LY0    HD2   76   7.876   6.339   3.511  1.9252  0.8067  2.4227
    4LY0     CE   77   7.948   6.170   3.619  0.2125  0.1198 -0.4593
    4LY0    HE1   78   7.995   6.074   3.595  2.9333  1.0353  0.8250
    4LY0    HE2   79   7.846   6.171   3.658  1.1299  3.3229  2.2844
    4LY0     NZ   80   8.030   6.228   3.725  0.1034  0.2661 -0.0724
    4LY0    HZ1   81   7.981   6.315   3.744  0.0581  0.2882 -0.2827
    4LY0    HZ2   82   8.025   6.168   3.805 -0.9426  2.2157  1.4159
    4LY0    HZ3   83   8.128   6.241   3.704  0.3945 -0.3297  0.8602
    4LY0      C   84   8.211   6.183   3.146 -0.0438  0.5785 -0.6374
    4LY0      O   85   8.283   6.097   3.202  0.2919  0.0519  0.7082
    5LER      N   86   8.155   6.169   3.021 -0.1996 -0.7284 -0.3124
    5LER      H   87   8.109   6.251   2.985  0.1377 -1.0865 -1.6076
    5LER     CA   88   8.184   6.060   2.932 -0.6281 -0.3620  0.5393
    5LER     HA   89   8.171   5.967   2.988  2.6910 -0.0708  2.0797
    5LER     CB   90   8.094   6.067   2.819 -0.2505  0.2858 -0.0978
    5LER    HB1   91   8.096   5.971   2.768  0.3333  1.8063 -3.2230
    5LER    HB2   92   8.123   6.148   2.752 -0.5745  0.0074 -0.5814
    5LER     CG   93   7.948   6.086   2.849  0.7510  0.3312  0.2285
    5LER     HG   94   7.945   6.179   2.905 -1.8945  1.2068 -1.2018
    5LER    CD1   95   7.865   6.102   2.721 -0.3603 -0.0212 -0.4170
    5LER   HD11   96   7.919   6.165   2.650  1.0991  0.3485  0.9351
    5LER   HD12   97   7.853   6.007   2.670 -1.0544  0.8061 -1.8562
    5LER   HD13   98   7.769   6.138   2.757 -0.2546  0.4920 -0.6379
    5LER    CD2   99   7.888   5.977   2.933 -0.5443  0.5451  0.0374
    5LER   HD21  100   7.785   6.003   2.958 -0.7828 -1.0576  0.9439
    5LER   HD22  101   7.889   5.883   2.877 -3.4238 -0.2047  1.0486
    5LER   HD23  102   7.935   5.971   3.032  0.0064  0.7884 -0.2031
    5LER      C  103   8.329   6.042   2.888  0.2155  0.2268  0.3490
    5LER      O  104   8.351   5.936   2.820 -0.0438  0.0514 -0.1033
    6LYR      N  105   8.428   6.133   2.912  0.5844  0.0268  0.0134
    6LYR      H  106   8.403   6.211   2.972  1.3501  0.2022  0.1112
    6LYR     CA  107   8.568   6.129   2.867 -0.1357  0.2379  0.1173
    6LYR     HA  108   8.602   6.026   2.877 -1.3456  0.0042  2.8855
    6LYR     CB  109   8.662   6.203   2.970  0.0725  0.5012 -0.1300
    6LYR    HB1  110   8.636   6.309   2.976 -0.3538  0.6228 -3.0398
    6LYR    HB2  111   8.767   6.189   2.942  0.5740 -0.2073  1.9044
    6LYR     CG  112   8.651   6.148   3.122 -0.0384  0.2226 -0.0173
    6LYR    HG1  113   8.683   6.044   3.127  1.3754  0.6707  1.0729
    6LYR    HG2  114   8.544   6.141   3.139 -0.3171  1.1263 -1.2729
    6LYR     CD  115   8.718   6.227   3.230  0.5096 -0.1673  0.8219
    6LYR    HD1  116   8.819   6.263   3.211  0.7423 -0.9918  0.4528
    6LYR    HD2  117   8.742   6.147   3.300  0.1602 -0.5659  0.4945
    6LYR     CE  118   8.633   6.321   3.307 -0.3972  0.3219 -0.0452
    6LYR    HE1  119   8.667   6.327   3.411 -0.6809 -1.3788  0.1628
    6LYR    HE2  120   8.532   6.281   3.315 -0.5532  0.7806  0.3136
    6LYR     NZ  121   8.641   6.453   3.244 -0.4309 -0.3459 -0.3362
    6LYR    HZ1  122   8.590   6.475   3.160 -0.5269  2.9315  0.4439
    6LYR      C  123   8.588   6.188   2.725 -0.5999  0.8409 -0.0203
    6LYR      O  124   8.701   6.177   2.673 -0.2454 -0.3227 -0.5808
    7LER      N  125   8.477   6.229   2.666 -0.1903  0.2068 -0.3187
    7LER      H  126   8.401   6.253   2.728  2.2858 -0.7170  3.3434
    7LER     CA  127   8.471   6.256   2.520  0.9293  0.6446  0.3417
    7LER     HA  128   8.513   6.168   2.470 -3.5887 -2.0598  0.7667
    7LER     CB  129   8.326   6.244   2.470 -0.2034  0.0552 -0.0591
    7LER    HB1  130   8.333   6.271   2.364  1.2818 -0.3563 -0.0968
    7LER    HB2  131   8.265   6.322   2.514  0.2063  0.4915 -0.2467
    7LER     CG  132   8.251   6.112   2.483  0.0921 -0.4440  0.2556
    7LER     HG  133   8.245   6.083   2.588  0.0373 -2.2053 -0.2032
    7LER    CD1  134   8.105   6.118   2.431  0.1121 -0.3594  0.0140
    7LER   HD11  135   8.058   6.025   2.463  0.6505 -0.1544  1.4783
    7LER   HD12  136   8.052   6.204   2.471 -0.6986 -0.0797 -1.5771
    7LER   HD13  137   8.102   6.123   2.322  0.2265 -1.8368 -0.0755
    7LER    CD2  138   8.316   5.999   2.410 -0.3435 -0.2619  0.3980
    7LER   HD21  139   8.261   5.906   2.415 -1.1065  0.2181  1.1323
    7LER   HD22  140   8.333   6.018   2.303  0.2298 -1.6582  0.2212
    7LER   HD23  141   8.413   5.974   2.454 -1.5769 -2.4251  2.0833
    7LER      C  142   8.524   6.392   2.470  0.8317 -0.7383 -0.1278
    7LER      O  143   8.535   6.485   2.548  1.2588  0.2161  0.4781
    8LER      N  144   8.545   6.403   2.341  0.5770 -0.3000 -0.3320
    8LER      H  145   8.529   6.313   2.297 -2.0509 -1.6054  2.8996
    8LER     CA  146   8.586   6.521   2.269 -0.1927  0.0784  0.0998
    8LER     HA  147   8.597   6.488   2.166  0.6516 -0.1698  0.2607
    8LER     CB  148   8.471   6.626   2.266 -0.1413 -0.6699  0.0722
    8LER    HB1  149   8.443   6.646   2.370  0.2291 -1.6028  0.3575
    8LER    HB2  150   8.383   6.581   2.221 -1.0016  1.6171 -0.7165
    8LER     CG  151   8.490   6.759   2.193  0.0805 -0.1642  0.1521
    8LER     HG  152   8.574   6.816   2.233 -0.1147 -0.2273  0.6570
    8LER    CD1  153   8.521   6.732   2.045 -0.1317  0.4900  0.4144
    8LER   HD11  154   8.555   6.824   1.998  0.9139  1.5909  3.1327
    8LER   HD12  155   8.602   6.660   2.034 -1.0376 -0.1516 -3.4594
    8LER   HD13  156   8.440   6.693   1.984  0.6274 -0.3068 -0.1095
    8LER    CD2  157   8.366   6.847   2.205  0.0439 -0.2124  0.4669
    8LER   HD21  158   8.276   6.793   2.174  2.0329 -2.6678 -1.5282
    8LER   HD22  159   8.369   6.909   2.294  0.1237 -0.3785  0.5783
    8LER   HD23  160   8.378   6.916   2.121  1.4065 -1.5443 -0.4885
    8LER      C  161   8.726   6.575   2.302 -0.2856 -0.0183  0.4528
    8LER      O  162   8.807   6.599   2.210  0.0552 -0.3307  0.4309
    9LYR      N  163   8.765   6.591   2.426 -0.4305  0.7166 -0.2199
    9LYR      H  164   8.686   6.577   2.488  0.6012  3.6211  1.9768
    9LYR     CA  165   8.900   6.648   2.471  0.3810  0.1625  0.0629
    9LYR     HA  166   8.956   6.691   2.388 -0.2375  2.0842  0.5766
    9LYR     CB  167   8.984   6.545   2.557 -0.1347 -0.4543  0.3151
    9LYR    HB1  168   8.962   6.546   2.663  3.1792 -0.6095  1.1293
    9LYR    HB2  169   9.089   6.576   2.551 -0.5023  1.2300  1.7966
    9LYR     CG  170   8.970   6.390   2.518 -0.2949 -0.4021 -0.0575
    9LYR    HG1  171   8.865   6.361   2.524 -1.3488  3.0256  0.6964
    9LYR    HG2  172   9.022   6.334   2.596 -2.9488  1.0509  3.0044
    9LYR     CD  173   9.027   6.355   2.379 -0.0025 -0.4392  0.6319
    9LYR    HD1  174   9.121   6.410   2.373 -0.9728  1.1803 -0.6224
    9LYR    HD2  175   8.954   6.389   2.305  0.1050 -3.1812 -0.8567
    9LYR     CE  176   9.053   6.208   2.352 -0.0368 -0.1996 -0.5943
    9LYR    HE1  177   9.138   6.177   2.414 -1.1627  2.3604  2.5169
    9LYR    HE2  178   9.082   6.184   2.250 -2.0676 -3.6559 -0.4965
    9LYR     NZ  179   8.936   6.126   2.379  0.6860  0.6317  0.4850
    9LYR    HZ1  180   8.913   6.106   2.475  0.1070  1.0531  0.4369
    9LYR      C  181   8.866   6.771   2.559 -0.1581  0.5184 -0.5516
    9LYR      O  182   8.748   6.810   2.578 -0.3580  0.3558  0.8347
   10LER      N  183   8.972   6.840   2.599 -0.0459  0.0983 -0.1651
   10LER      H  184   9.065   6.817   2.566  0.6020  1.1970  0.7915
   10LER     CA  185   8.968   6.954   2.689 -0.1612 -0.2586  0.1223
   10LER     HA  186   8.890   6.952   2.765  2.1877  0.9924  2.7529
   10LER     CB  187   9.095   6.948   2.773  0.1157  0.5221 -0.3744
   10LER    HB1  188   9.173   6.948   2.698  0.7355  0.6879  0.2607
   10LER    HB2  189   9.105   6.853   2.826  2.0318  0.0075 -1.5582
   10LER     CG  190   9.122   7.067   2.872 -0.7632 -0.7302  0.5163
   10LER     HG  191   9.094   7.162   2.826  0.2556 -0.9009 -0.4986
   10LER    CD1  192   9.032   7.050   2.996  0.2243 -0.1695  0.3608
   10LER   HD11  193   9.059   6.962   3.054 -0.7674 -0.3436  0.5754
   10LER   HD12  194   9.038   7.139   3.059  3.2949  0.2012 -0.2891
   10LER   HD13  195   8.927   7.047   2.968 -0.1717  0.4974  1.6939
   10LER    CD2  196   9.272   7.060   2.908 -0.1132 -0.7040  0.6385
   10LER   HD21  197   9.300   7.150   2.963 -0.6621  0.2503 -0.5906
   10LER   HD22  198   9.301   6.972   2.965  1.1813 -1.2968 -0.8558
   10LER   HD23  199   9.332   7.049   2.818 -0.2123  1.9710  0.1498
   10LER      C  200   8.957   7.083   2.598  0.7422  0.0116 -0.2317
   10LER      O  201   9.029   7.091   2.498  0.0634 -0.2346  0.5146
   11LER      N  202   8.865   7.174   2.630 -0.5740 -0.3389  0.1503
   11LER      H  203   8.806   7.160   2.711 -0.3322 -0.8742  0.2385
   11LER     CA  204   8.845   7.301   2.551 -0.4464 -0.0088 -0.7682
   11LER     HA  205   8.856   7.273   2.446  0.5225  0.3214 -0.7574
   11LER     CB  206   8.701   7.351   2.571  0.4765 -0.2302  0.5885
   11LER    HB1  207   8.685   7.377   2.676  1.6663 -1.1969  1.0340
   11LER    HB2  208   8.628   7.276   2.539  2.2321 -1.3239 -1.0499
   11LER     CG  209   8.683   7.489   2.505 -0.3768  0.3987 -0.2942
   11LER     HG  210   8.752   7.566   2.538  0.5761  0.9434 -3.2320
   11LER    CD1  211   8.696   7.486   2.357 -0.5997 -0.6649 -0.3336
   11LER   HD11  212   8.660   7.580   2.314 -2.0133 -1.1040 -0.1637
   11LER   HD12  213   8.799   7.472   2.323 -1.4281 -1.8251 -2.6424
   11LER   HD13  214   8.647   7.401   2.308 -0.9720  0.5162 -2.1142
   11LER    CD2  215   8.547   7.545   2.541  0.1181  0.4825  0.1364
   11LER   HD21  216   8.474   7.472   2.505 -1.0098  0.9583  1.3994
   11LER   HD22  217   8.540   7.576   2.645 -1.3355  1.1976 -0.1426
   11LER   HD23  218   8.537   7.633   2.478 -3.1539  0.4958  0.4807
   11LER      C  219   8.959   7.399   2.579  0.2028  0.8365 -0.1230
   11LER      O  220   8.955   7.466   2.680 -0.0751 -0.9020 -0.3556
   12LER      N  221   9.052   7.389   2.487 -0.0121  0.3671 -0.5385
   12LER      H  222   9.030   7.338   2.403 -2.1513  0.8580 -0.3370
   12LER     CA  223   9.170   7.470   2.491 -0.4007 -0.7998  0.2331
   12LER     HA  224   9.201   7.488   2.593 -0.0320 -0.6902  0.1039
   12LER     CB  225   9.292   7.400   2.427  0.4202 -0.2762  0.0331
   12LER    HB1  226   9.378   7.466   2.424  0.4467 -0.2804  0.6932
   12LER    HB2  227   9.259   7.385   2.324 -2.1607  0.0470  0.7459
   12LER     CG  228   9.344   7.265   2.500  0.7423 -0.7688 -0.5291
   12LER     HG  229   9.255   7.222   2.545  0.1800 -0.8640 -1.6898
   12LER    CD1  230   9.382   7.168   2.390  0.5333  0.2622  0.6551
   12LER   HD11  231   9.296   7.127   2.336 -1.3793  1.8706  2.3475
   12LER   HD12  232   9.464   7.210   2.332 -0.4454  1.1596 -0.1200
   12LER   HD13  233   9.417   7.077   2.439  0.7644  0.8650  1.6321
   12LER    CD2  234   9.450   7.282   2.611 -0.0019 -0.1869 -0.6002
   12LER   HD21  235   9.485   7.185   2.647  2.6900 -0.4341 -3.4567
   12LER   HD22  236   9.530   7.341   2.567 -1.2108  2.9454  1.1212
   12LER   HD23  237   9.410   7.348   2.688 -0.1861 -1.7579  0.7337
   12LER      C  238   9.155   7.609   2.423 -0.6126  0.0816  0.1419
   12LER      O  239   9.120   7.621   2.305  0.1629  0.0059 -0.1908
   13LER      N  240   9.200   7.712   2.496  0.4411 -0.8154 -0.1810
   13LER      H  241   9.225   7.698   2.593 -1.9817 -1.3593  0.4446
   13LER     CA  242   9.165   7.849   2.452 -0.6612 -0.4110 -0.0501
   13LER     HA  243   9.123   7.843   2.351  1.6870  2.0183 -1.3023
   13LER     CB  244   9.058   7.914   2.543 -0.0318  0.8825 -0.1949
   13LER    HB1  245   9.055   8.019   2.515  1.5826  1.1968  0.6694
   13LER    HB2  246   9.096   7.919   2.645 -1.0904  1.5351  0.1862
   13LER     CG  247   8.923   7.850   2.538  0.4553  0.5297 -0.0698
   13LER     HG  248   8.942   7.747   2.567 -1.7228  0.1514  0.1917
   13LER    CD1  249   8.822   7.892   2.646 -0.1556 -0.4132  0.2224
   13LER   HD11  250   8.867   7.897   2.745 -2.6628  0.3023  1.3887
   13LER   HD12  251   8.790   7.991   2.614  0.6475  0.0279  0.7612
   13LER   HD13  252   8.732   7.831   2.653 -0.2396 -0.5122 -1.2784
   13LER    CD2  253   8.857   7.850   2.399  0.5713  0.0590 -0.3153
   13LER   HD21  254   8.864   7.948   2.353  0.0756  0.3994  0.3280
   13LER   HD22  255   8.902   7.778   2.330  1.3839  0.3658 -0.1223
   13LER   HD23  256   8.754   7.817   2.407  1.0939 -1.2637  2.1861
   13LER      C  257   9.282   7.946   2.440  0.0036  0.9879 -0.1953
   13LER      O  258   9.270   8.058   2.393  0.0219  0.1051  0.0453
   14NH2      N  259   9.396   7.905   2.490  0.2378 -0.2965  0.0105
   14NH2     H1  260   9.404   7.808   2.519  1.0259 -0.2571 -0.0427
   14NH2     H2  261   9.483   7.953   2.472  0.3406 -0.1358  0.8855
   15LY0      N  262   8.959   7.473   3.273 -0.2530 -0.2491  0.1046
   15LY0     H1  263   8.889   7.522   3.327  1.2873  1.1362  0.9510
   15LY0     H2  264   8.973   7.387   3.323  3.5289  0.6053  0.7909
   15LY0     H3  265   9.043   7.529   3.271 -0.2146 -0.2528  1.0094
   15LY0     CA  266   8.918   7.450   3.133 -0.3670 -0.2029  0.5233
   15LY0     HA  267   8.873   7.542   3.095 -1.6393 -0.8825  0.3196
   15LY0     CB  268   9.044   7.420   3.050  0.3052 -0.4030  0.1258
   15LY0    HB1  269   9.016   7.357   2.966 -0.9435  0.7368 -0.3373
   15LY0    HB2  270   9.126   7.374   3.107  1.4300  0.8396 -0.4297
   15LY0     CG  271   9.101   7.556   2.998  0.2939  1.0033 -0.5360
   15LY0    HG1  272   9.153   7.611   3.076  0.9843 -1.6217  0.9504
   15LY0    HG2  273   9.021   7.612   2.949 -1.7846 -0.2975  1.2028
   15LY0     CD  274   9.216   7.525   2.897  0.3764  0.1803 -0.1206
   15LY0    HD1  275   9.183   7.472   2.808 -1.2902  0.3282  0.3639
   15LY0    HD2  276   9.299   7.475   2.946 -0.8979 -0.5690  1.3869
   15LY0     CE  277   9.272   7.657   2.847  0.0106 -0.4414  0.3801
   15LY0    HE1  278   9.330   7.702   2.928  0.8735 -0.4137 -0.2365
   15LY0    HE2  279   9.195   7.725   2.811  0.9771  0.7894  0.5494
   15LY0     NZ  280   9.366   7.651   2.736  0.2236 -0.0319 -0.1953
   15LY0    HZ1  281   9.310   7.618   2.658  1.0187 -0.4424 -0.6059
   15LY0    HZ2  282   9.405   7.743   2.726  1.3678 -0.5931 -1.2791
   15LY0    HZ3  283   9.443   7.586   2.748  1.6756  0.8956 -3.3228
   15LY0      C  284   8.819   7.331   3.118 -0.3815  1.0976  0.0764
   15LY0      O  285   8.815   7.235   3.198 -0.6897  0.5786  0.7575
   16LER      N  286   8.718   7.341   3.032  0.0928  0.4428  0.6470
   16LER      H  287   8.712   7.418   2.967 -1.7621  1.2591  1.7034
   16LER     CA  288   8.602   7.244   3.020  0.7874 -0.0598 -0.3020
   16LER     HA  289   8.566   7.213   3.119 -1.7295  0.4643 -0.9915
   16LER     CB  290   8.482   7.321   2.951  0.4917  0.1597  0.3718
   16LER    HB1  291   8.389   7.264   2.953 -1.0850  2.3769 -2.3238
   16LER    HB2  292   8.514   7.347   2.850 -0.2380  0.8117  0.3022
   16LER     CG  293   8.447   7.462   3.003  0.9384  1.0918  0.6205
   16LER     HG  294   8.537   7.522   2.987  1.2275  0.7631  0.9875
   16LER    CD1  295   8.337   7.515   2.912  0.3684 -0.1077  0.5373
   16LER   HD11  296   8.374   7.522   2.810 -0.8735  1.0944  0.1424
   16LER   HD12  297   8.252   7.447   2.905 -0.8397  1.4029 -0.0477
   16LER   HD13  298   8.304   7.614   2.945  1.7050 -0.1784  2.2383
   16LER    CD2  299   8.385   7.466   3.145  0.1641  0.1897  0.3037
   16LER   HD21  300   8.285   7.427   3.159  0.4001 -1.2333 -1.5279
   16LER   HD22  301   8.443   7.396   3.205 -1.0523 -0.1289  1.1375
   16LER   HD23  302   8.382   7.568   3.182  0.1478 -0.0358  0.9339
   16LER      C  303   8.638   7.116   2.945 -0.5389  0.0061 -0.9916
   16LER      O  304   8.701   7.122   2.841 -0.0411 -0.4607  0.4056
   17LY0      N  305   7.813   7.473   2.892  0.4486  0.0045 -0.1288
   17LY0     H1  306   7.805   7.432   2.984 -0.1296  0.2300 -0.0747
   17LY0     H2  307   7.892   7.535   2.904 -1.2056  1.8105  2.7366
   17LY0     H3  308   7.731   7.530   2.874  0.0374  0.3615  2.5318
   17LY0     CA  309   7.838   7.358   2.805  0.8852  0.9079  0.4612
   17LY0     HA  310   7.748   7.296   2.814  1.6022 -0.2537 -0.1239
   17LY0     CB  311   7.860   7.397   2.655 -0.2745 -0.4505 -0.7140
   17LY0    HB1  312   7.766   7.439   2.620 -0.2555 -0.3664 -0.6638
   17LY0    HB2  313   7.881   7.306   2.598 -1.0592 -2.1948  1.6644
   17LY0     CG  314   7.983   7.492   2.635  0.2212 -0.2657  0.4136
   17LY0    HG1  315   8.072   7.444   2.677  0.0921  0.1958  1.2278
   17LY0    HG2  316   7.970   7.579   2.698  1.8083  0.1791  0.1810
   17LY0     CD  317   8.000   7.523   2.486 -0.3925 -0.1178  0.3113
   17LY0    HD1  318   7.914   7.562   2.432  0.2917  1.4080  0.2747
   17LY0    HD2  319   8.029   7.426   2.446  1.0107  0.4282 -0.0624
   17LY0     CE  320   8.112   7.629   2.484 -0.0686  0.3756  0.0184
   17LY0    HE1  321   8.197   7.589   2.538 -1.1353 -1.1689  0.6115
   17LY0    HE2  322   8.078   7.720   2.534  1.6452  1.6199 -0.9547
   17LY0     NZ  323   8.153   7.660   2.350 -1.1203 -0.1343 -0.5694
   17LY0    HZ1  324   8.074   7.684   2.291 -0.1565  0.8999 -1.4932
   17LY0    HZ2  325   8.221   7.734   2.354  1.3768 -2.2968 -0.5027
   17LY0    HZ3  326   8.209   7.583   2.316  0.6832  1.7711 -2.2461
   17LY0      C  327   7.943   7.277   2.874  0.6713 -0.0897  0.2144
   17LY0      O  328   8.019   7.322   2.965  0.4557  0.7332  0.1231
   18LER      N  329   7.959   7.156   2.813  0.0172 -0.1207 -0.6480
   18LER      H  330   7.890   7.132   2.743 -0.2726  2.4298 -1.3588
   18LER     CA  331   8.075   7.066   2.822 -0.0452  0.8340 -0.8749
   18LER     HA  332   8.037   6.980   2.766  0.0068 -0.1920  0.5982
   18LER     CB  333   8.203   7.121   2.760 -0.3480 -0.3593  0.5607
   18LER    HB1  334   8.277   7.041   2.765 -1.4257 -1.7124 -2.5848
   18LER    HB2  335   8.235   7.208   2.817  0.2704 -0.3112  0.1613
   18LER     CG  336   8.178   7.151   2.611 -0.4719  0.2425 -0.7681
   18LER     HG  337   8.093   7.215   2.588 -0.3295  0.2509 -1.2780
   18LER    CD1  338   8.303   7.236   2.574  0.3044 -0.7754  0.2708
   18LER   HD11  339   8.292   7.333   2.623  1.2050 -1.0226  0.9997
   18LER   HD12  340   8.392   7.183   2.609 -1.2736 -1.5333  3.4816
   18LER   HD13  341   8.305   7.244   2.466  1.8510 -0.3532  0.2957
   18LER    CD2  342   8.186   7.023   2.527 -0.1135 -0.1748 -0.1118
   18LER   HD21  343   8.281   6.979   2.556 -0.3500 -2.8442 -2.8702
   18LER   HD22  344   8.105   6.953   2.547 -0.5553 -0.1117 -1.5920
   18LER   HD23  345   8.197   7.046   2.421  3.4033 -2.8168 -0.4980
   18LER      C  346   8.106   7.005   2.953  0.0417  1.0155 -0.6305
   18LER      O  347   8.123   6.882   2.961 -0.0478 -0.0979  0.3344
   19LYR      N  348   8.099   7.085   3.061  0.0136  0.0627  0.2447
   19LYR      H  349   8.095   7.183   3.036  0.7372  0.2016  0.6233
   19LYR     CA  350   8.134   7.051   3.199 -0.8778  0.4079 -0.1429
   19LYR     HA  351   8.071   6.966   3.228 -1.8334  1.2203  0.2202
   19LYR     CB  352   8.087   7.170   3.282 -0.7791 -0.1451 -0.3672
   19LYR    HB1  353   7.981   7.189   3.264 -1.2733 -2.0613  0.3008
   19LYR    HB2  354   8.146   7.259   3.260 -2.8321  1.0614 -1.3193
   19LYR     CG  355   8.088   7.147   3.438 -0.0927 -0.3201  0.0154
   19LYR    HG1  356   8.172   7.083   3.467  0.2008  0.3467  0.6804
   19LYR    HG2  357   7.995   7.092   3.454 -0.6132  0.6381  0.3258
   19LYR     CD  358   8.079   7.271   3.526 -0.2055 -0.1491 -0.1907
   19LYR    HD1  359   8.170   7.330   3.517  0.9993 -2.0428 -1.2632
   19LYR    HD2  360   8.089   7.251   3.632 -1.0695  1.8171  0.2915
   19LYR     CE  361   7.957   7.356   3.493  0.3304 -0.0852  0.2957
   19LYR    HE1  362   7.869   7.300   3.526 -0.4364 -0.8282 -2.6991
   19LYR    HE2  363   7.954   7.360   3.384  2.0564  3.3450  0.2581
   19LYR     NZ  364   7.950   7.486   3.550  0.3254 -0.0969  0.4830
   19LYR    HZ1  365   7.914   7.491   3.645  0.1246 -1.1307  0.4668
   19LYR      C  366   8.289   7.016   3.210 -0.1501 -0.1222 -0.2386
   19LYR      O  367   8.373   7.080   3.150 -0.3433  0.4909 -0.2213
   20LY0      N  368   8.325   6.930   3.305 -0.1273 -0.2455 -0.7833
   20LY0      H  369   8.244   6.891   3.350 -1.3842  2.2011 -0.7716
   20LY0     CA  370   8.462   6.903   3.356  0.6851  0.2055  0.2838
   20LY0     HA  371   8.519   6.995   3.341  0.2121  0.5849  0.7705
   20LY0     CB  372   8.455   6.863   3.501 -0.1099 -1.0366 -0.1584
   20LY0    HB1  373   8.556   6.841   3.538 -1.4857 -5.0248  1.7780
   20LY0    HB2  374   8.404   6.767   3.505  0.1971 -1.1585  1.2723
   20LY0     CG  375   8.399   6.966   3.599 -0.3506 -0.1007 -0.8576
   20LY0    HG1  376   8.450   6.941   3.692  1.5350  0.2566 -1.7415
   20LY0    HG2  377   8.291   6.960   3.606 -0.3559  1.0159  0.6410
   20LY0     CD  378   8.443   7.112   3.581  0.4493 -0.6059 -0.1978
   20LY0    HD1  379   8.409   7.160   3.490  2.4865  1.7098  0.1597
   20LY0    HD2  380   8.552   7.111   3.588  0.3865 -2.0826  1.4160
   20LY0     CE  381   8.383   7.180   3.700  0.4049 -0.3539 -0.2592
   20LY0    HE1  382   8.407   7.116   3.784 -1.7910  1.6512  2.0588
   20LY0    HE2  383   8.274   7.184   3.696  0.3793 -1.0882 -0.4721
   20LY0     NZ  384   8.449   7.310   3.706  0.9903 -0.1814 -0.4210
   20LY0    HZ1  385   8.441   7.358   3.617 -2.9818  1.5377  0.6160
   20LY0    HZ2  386   8.392   7.357   3.776 -0.9526  0.4362 -2.3077
   20LY0    HZ3  387   8.542   7.294   3.741  0.2976  0.0388  1.6783
   20LY0      C  388   8.531   6.795   3.272  0.0825  0.0438 -0.5955
   20LY0      O  389   8.465   6.701   3.223 -0.0823 -0.6900 -0.9348
   21LER      N  390   8.663   6.791   3.260 -0.6189 -0.8877  0.9681
   21LER      H  391   8.715   6.861   3.312 -0.3160  1.4172 -2.1728
   21LER     CA  392   8.738   6.676   3.194  0.5735 -0.4890 -0.1057
   21LER     HA  393   8.699   6.644   3.097  0.8647 -0.7274 -0.1470
   21LER     CB  394   8.887   6.727   3.174  0.5465  0.4152 -0.8705
   21LER    HB1  395   8.925   6.758   3.271 -0.5532  1.9097 -0.8811
   21LER    HB2  396   8.892   6.813   3.108 -0.8922  1.8411  0.7848
   21LER     CG  397   8.975   6.617   3.111  0.4082 -0.4175 -0.2476
   21LER     HG  398   8.965   6.526   3.169 -0.1770  1.0130  2.0489
   21LER    CD1  399   8.932   6.596   2.972 -0.0248  0.1027  0.1031
   21LER   HD11  400   8.830   6.558   2.968  0.2425 -0.6608  0.2881
   21LER   HD12  401   8.953   6.669   2.894  0.3148 -0.2564 -0.1428
   21LER   HD13  402   8.997   6.519   2.931  0.9298  0.8252  0.2278
   21LER    CD2  403   9.119   6.664   3.116  0.4439 -0.2753 -0.1516
   21LER   HD21  404   9.121   6.755   3.057 -3.2471  0.1785  0.1789
   21LER   HD22  405   9.143   6.699   3.216 -0.1204  1.6210 -0.6504
   21LER   HD23  406   9.188   6.586   3.082  0.8979 -1.2333  2.7268
   21LER      C  407   8.722   6.548   3.290 -0.2970 -0.7372 -0.2525
   21LER      O  408   8.800   6.541   3.381  0.3217 -0.5061 -0.0171
   22LY0      N  409   8.357   8.038   3.638  0.4742  0.7071 -0.2431
   22LY0     H1  410   8.408   8.113   3.594  0.0539 -0.0401 -2.0873
   22LY0     H2  411   8.425   7.982   3.687  1.4232  1.3365 -0.8011
   22LY0     H3  412   8.283   8.069   3.700  1.8798 -0.4580  2.1730
   22LY0     CA  413   8.285   7.957   3.529 -0.3485 -0.3120  0.8308
   22LY0     HA  414   8.233   8.031   3.468  0.6514  0.9275  1.4359
   22LY0     CB  415   8.382   7.874   3.442 -0.4538  0.2735  0.0015
   22LY0    HB1  416   8.320   7.828   3.366 -0.7477 -0.2977  0.5830
   22LY0    HB2  417   8.427   7.793   3.498 -1.4898 -0.0147  0.4304
   22LY0     CG  418   8.488   7.964   3.368  0.1217 -0.1150 -0.2191
   22LY0    HG1  419   8.561   8.000   3.440  0.2377 -1.3507  0.3140
   22LY0    HG2  420   8.432   8.043   3.318 -0.7239 -0.0036  0.8694
   22LY0     CD  421   8.560   7.879   3.253  0.0067 -0.4954  0.1346
   22LY0    HD1  422   8.631   7.947   3.206 -0.3517  0.0957  0.4466
   22LY0    HD2  423   8.490   7.853   3.173 -1.7378 -1.0103  1.7547
   22LY0     CE  424   8.620   7.743   3.306 -0.4389 -0.1917  0.1698
   22LY0    HE1  425   8.531   7.682   3.327 -0.2902  0.4502  3.2541
   22LY0    HE2  426   8.669   7.747   3.403 -0.0411 -3.3520  0.2116
   22LY0     NZ  427   8.708   7.679   3.206  0.0506  0.0514 -0.3628
   22LY0    HZ1  428   8.712   7.580   3.223 -4.5124 -0.2885 -0.1120
   22LY0    HZ2  429   8.662   7.708   3.121  0.2927 -0.9456 -0.8515
   22LY0    HZ3  430   8.794   7.731   3.215  0.5087 -0.9166  1.2376
   22LY0      C  431   8.182   7.867   3.592  0.3252  0.4899  0.1764
   22LY0      O  432   8.201   7.826   3.707  0.1290 -0.3658 -0.9934
   23LER      N  433   8.083   7.820   3.517 -0.3692 -0.0697  0.5087
   23LER      H  434   8.074   7.856   3.423  1.1077 -0.1649  0.2982
   23LER     CA  435   7.980   7.730   3.570 -0.0178 -0.3861  0.2121
   23LER     HA  436   7.987   7.711   3.677  0.7730  1.3243  0.4915
   23LER     CB  437   7.843   7.799   3.546  0.0855  0.5321 -0.1262
   23LER    HB1  438   7.764   7.735   3.584  0.7215  1.5245  3.1289
   23LER    HB2  439   7.813   7.814   3.442  0.0794 -0.1349 -0.2289
   23LER     CG  440   7.828   7.933   3.623 -0.3201 -0.7624  1.3350
   23LER     HG  441   7.908   7.998   3.586 -0.1372 -2.2346 -1.1069
   23LER    CD1  442   7.696   7.997   3.581 -0.2021 -0.1916  0.3943
   23LER   HD11  443   7.663   8.090   3.628 -1.7286 -0.9664  0.9507
   23LER   HD12  444   7.712   8.024   3.477 -0.6283 -0.4207  0.2656
   23LER   HD13  445   7.620   7.919   3.590  1.1266 -1.5815 -0.1203
   23LER    CD2  446   7.831   7.925   3.772  0.2152 -0.3045 -0.1539
   23LER   HD21  447   7.806   8.018   3.823  3.4001  1.1318 -0.9480
   23LER   HD22  448   7.772   7.837   3.797  1.8242 -1.9601 -1.8118
   23LER   HD23  449   7.932   7.902   3.805 -0.8685 -2.0590  2.2108
   23LER      C  450   7.980   7.598   3.487  1.0627 -0.0159 -0.0391
   23LER      O  451   8.019   7.595   3.371  0.2569  0.7689  0.5654
   24LY0      N  452   9.014   6.935   1.795  0.1829  0.3108  0.2829
   24LY0     H1  453   9.106   6.941   1.834  0.1954 -0.0579  0.3207
   24LY0     H2  454   8.957   6.866   1.843  0.2638 -0.0743 -0.1579
   24LY0     H3  455   8.969   7.023   1.813 -1.0749 -0.0173 -0.9567
   24LY0     CA  456   9.003   6.915   1.646 -0.5388  0.6074 -0.4594
   24LY0     HA  457   9.061   7.002   1.615  0.0782  1.2937  2.3074
   24LY0     CB  458   9.058   6.779   1.607 -0.3061  0.1346  0.2784
   24LY0    HB1  459   9.009   6.704   1.669  1.3636 -1.1518  0.1134
   24LY0    HB2  460   9.165   6.763   1.620 -0.3993 -0.5167  0.3013
   24LY0     CG  461   9.038   6.743   1.459  0.4012 -0.6192  0.0862
   24LY0    HG1  462   9.115   6.786   1.395  1.0672  0.5469  1.6201
   24LY0    HG2  463   8.939   6.773   1.424  0.0425 -2.3122 -0.4423
   24LY0     CD  464   9.059   6.592   1.438 -0.2382  0.0810 -0.7781
   24LY0    HD1  465   9.147   6.554   1.490 -0.2336 -1.7082 -2.0112
   24LY0    HD2  466   9.066   6.580   1.330 -0.9502  1.8162 -1.0553
   24LY0     CE  467   8.937   6.511   1.489 -0.3770  0.1702  1.0241
   24LY0    HE1  468   8.841   6.539   1.445 -0.5278 -1.3277  0.3401
   24LY0    HE2  469   8.928   6.533   1.596  1.0922  0.2760  1.1471
   24LY0     NZ  470   8.947   6.370   1.462 -1.0339  0.5393 -1.0263
   24LY0    HZ1  471   9.023   6.331   1.516 -1.9754  0.1752  0.0882
   24LY0    HZ2  472   8.857   6.326   1.473 -0.2255 -0.7144  1.3800
   24LY0    HZ3  473   8.960   6.363   1.362  0.1852  0.7899 -0.8990
   24LY0      C  474   8.859   6.930   1.599  0.4272  0.0004  0.4070
   24LY0      O  475   8.763   6.866   1.646  0.2311  0.3291 -0.7064
   25LER      N  476   8.834   7.006   1.494  0.2386 -0.0074  0.0584
   25LER      H  477   8.917   7.053   1.459  1.7155 -1.2682  1.6911
   25LER     CA  478   8.707   7.028   1.427  0.2164  0.0748  0.1033
   25LER     HA  479   8.631   7.059   1.499 -0.1134  0.5550 -0.4406
   25LER     CB  480   8.719   7.154   1.336  0.8802 -0.0732 -0.1275
   25LER    HB1  481   8.791   7.131   1.257 -2.0382 -2.2491 -2.3810
   25LER    HB2  482   8.760   7.227   1.406 -0.3632 -0.3077  0.8811
   25LER     CG  483   8.582   7.208   1.290 -0.4975  0.4904  0.9219
   25LER     HG  484   8.503   7.159   1.347  0.0846  0.9205  2.1201
   25LER    CD1  485   8.563   7.356   1.296 -0.3509  0.1757  0.3298
   25LER   HD11  486   8.587   7.399   1.393 -0.1601 -1.7381  1.1707
   25LER   HD12  487   8.607   7.424   1.223 -3.0801  3.1425  1.1992
   25LER   HD13  488   8.457   7.376   1.280 -0.0887 -0.0062 -2.0283
   25LER    CD2  489   8.556   7.159   1.151 -0.4560  0.0386  0.1623
   25LER   HD21  490   8.576   7.052   1.141  0.3352  0.3913 -2.8402
   25LER   HD22  491   8.450   7.174   1.131 -0.7010 -2.5673 -0.9022
   25LER   HD23  492   8.612   7.215   1.076  1.7651 -1.5892  0.4947
   25LER      C  493   8.656   6.905   1.347 -0.2254 -0.1785  0.6341
   25LER      O  494   8.725   6.849   1.263  0.7660  0.3683 -0.8639
   26LYR      N  495   8.526   6.870   1.358 -0.0705  0.4956 -0.4384
   26LYR      H  496   8.469   6.924   1.421  0.5886  0.8106 -0.1057
   26LYR     CA  497   8.455   6.760   1.294 -0.0315 -0.0272 -1.1343
   26LYR     HA  498   8.493   6.754   1.192 -2.7151  2.2913 -2.3917
   26LYR     CB  499   8.303   6.805   1.285 -0.5253 -0.0461  0.6048
   26LYR    HB1  500   8.306   6.906   1.243 -2.6704  0.0039  0.4544
   26LYR    HB2  501   8.255   6.807   1.383 -1.6186  1.7201  0.0903
   26LYR     CG  502   8.222   6.711   1.193  0.0626 -0.0396  0.2341
   26LYR    HG1  503   8.230   6.610   1.232  4.5868 -0.0299 -0.1251
   26LYR    HG2  504   8.266   6.694   1.095  0.3132 -0.0616  0.3510
   26LYR     CD  505   8.081   6.764   1.168  0.3867 -0.5220  0.3614
   26LYR    HD1  506   8.083   6.854   1.106  1.9032 -0.2495  0.7721
   26LYR    HD2  507   8.043   6.808   1.261  1.0343  1.3525 -0.2074
   26LYR     CE  508   7.990   6.661   1.107  0.2649 -0.3020 -0.0224
   26LYR    HE1  509   7.969   6.588   1.185  1.2650  0.0579  0.5976
   26LYR    HE2  510   8.054   6.618   1.030  1.5904 -0.8067  1.3102
   26LYR     NZ  511   7.877   6.731   1.045 -0.1576  0.7319 -0.0201
   26LYR    HZ1  512   7.895   6.776   0.956  0.0541  2.1488  0.7141
   26LYR      C  513   8.487   6.625   1.367  0.1239 -0.0888  0.2020
   26LYR      O  514   8.452   6.526   1.308  0.5135 -0.1373 -0.9982
   27LY0      N  515   8.542   6.628   1.486  0.0210 -0.6049 -0.3982
   27LY0      H  516   8.564   6.715   1.531 -0.1068  0.1243 -1.6863
   27LY0     CA  517   8.535   6.510   1.570  0.1732  0.2665  0.6076
   27LY0     HA  518   8.593   6.438   1.512  2.1779  2.3431 -0.1148
   27LY0     CB  519   8.625   6.531   1.684 -0.1698  0.1390  0.2860
   27LY0    HB1  520   8.563   6.585   1.755 -1.9850  1.1154 -1.9012
   27LY0    HB2  521   8.713   6.592   1.662  0.1347 -1.0155 -2.0378
   27LY0     CG  522   8.690   6.404   1.750 -0.0004 -0.5145  0.8023
   27LY0    HG1  523   8.747   6.354   1.671  0.8001  0.9806  0.3889
   27LY0    HG2  524   8.612   6.340   1.791 -0.9184 -0.8332 -1.3175
   27LY0     CD  525   8.791   6.460   1.861 -0.8235  0.9738  0.3366
   27LY0    HD1  526   8.731   6.526   1.922 -1.9226 -0.2992  0.6810
   27LY0    HD2  527   8.868   6.518   1.809  0.5500 -1.0413 -0.0291
   27LY0     CE  528   8.857   6.344   1.938 -0.0371  0.3831 -0.1730
   27LY0    HE1  529   8.919   6.285   1.871  0.7275 -2.1204  2.5554
   27LY0    HE2  530   8.780   6.276   1.973 -3.0806  2.7972 -1.6195
   27LY0     NZ  531   8.940   6.391   2.049 -0.0026  0.3863  1.1684
   27LY0    HZ1  532   9.025   6.434   2.015 -0.8226  1.0132 -0.1582
   27LY0    HZ2  533   8.888   6.444   2.118 -0.0042 -1.8068  2.9658
   27LY0    HZ3  534   8.981   6.310   2.093  1.4551  0.3003 -0.2727
   27LY0      C  535   8.396   6.454   1.597  0.4350  0.4721 -0.1033
   27LY0      O  536   8.308   6.523   1.645 -0.1999  0.1097 -0.1995
   28LER      N  537   8.375   6.324   1.578 -0.2556 -0.3117 -0.5730
   28LER      H  538   8.455   6.280   1.535  1.7817  1.2143  1.4084
   28LER     CA  539   8.239   6.264   1.575  0.4846 -0.0911  0.2904
   28LER     HA  540   8.161   6.336   1.551  0.2190 -0.8441 -1.1653
   28LER     CB  541   8.231   6.156   1.462  0.1691  0.5377 -0.2024
   28LER    HB1  542   8.140   6.096   1.471 -0.1143  1.1669  1.5022
   28LER    HB2  543   8.314   6.091   1.489 -0.7026 -0.7812 -0.5863
   28LER     CG  544   8.253   6.201   1.314  0.3199 -0.4006  0.7015
   28LER     HG  545   8.357   6.226   1.295 -0.4048  2.4810  0.0404
   28LER    CD1  546   8.225   6.088   1.217  0.6021  0.4303  0.6952
   28LER   HD11  547   8.251   6.105   1.113  1.2784 -1.5698  0.4821
   28LER   HD12  548   8.279   6.004   1.262 -1.9770  0.1676  3.6341
   28LER   HD13  549   8.121   6.058   1.217  1.2189 -1.9566 -0.6013
   28LER    CD2  550   8.159   6.315   1.260  0.4015  0.5363  0.1017
   28LER   HD21  551   8.158   6.320   1.151 -1.7765  2.1107  0.1205
   28LER   HD22  552   8.056   6.299   1.291  0.9568  0.1423  1.8792
   28LER   HD23  553   8.188   6.407   1.312 -0.2707 -1.2585  3.9952
   28LER      C  554   8.194   6.211   1.714 -1.1196  0.3444  0.0499
   28LER      O  555   8.163   6.097   1.734 -0.2707 -0.2873  0.2560
   29LYR      N  556   8.230   6.287   1.817 -0.2651 -0.5116 -0.3192
   29LYR      H  557   8.267   6.379   1.797 -2.3320  1.1055  2.6093
   29LYR     CA  558   8.216   6.260   1.958  0.0967  0.2056  0.2426
   29LYR     HA  559   8.112   6.232   1.971  0.3843 -0.0422  2.4905
   29LYR     CB  560   8.241   6.387   2.042  0.1345 -0.5204  0.1160
   29LYR    HB1  561   8.348   6.401   2.059  0.6651 -2.2358 -1.4387
   29LYR    HB2  562   8.214   6.368   2.146  2.9789  2.8081  1.6946
   29LYR     CG  563   8.179   6.510   1.990 -0.1874  0.4261  0.3702
   29LYR    HG1  564   8.235   6.549   1.905 -2.7471 -1.3530 -2.3390
   29LYR    HG2  565   8.181   6.586   2.067  0.7055  1.2003 -0.4014
   29LYR     CD  566   8.036   6.491   1.938 -0.0662  0.2997 -0.5615
   29LYR    HD1  567   7.979   6.427   2.006 -2.4965  0.6628 -2.1204
   29LYR    HD2  568   8.045   6.439   1.842  0.5985 -1.6395  0.5052
   29LYR     CE  569   7.970   6.630   1.926  0.5346  0.3972 -0.0126
   29LYR    HE1  570   8.047   6.703   1.901 -0.4983  0.9015 -1.9720
   29LYR    HE2  571   7.935   6.657   2.025  0.1540 -0.0679 -0.0170
   29LYR     NZ  572   7.864   6.620   1.827  0.6521 -0.5295 -0.0096
   29LYR    HZ1  573   7.778   6.574   1.854  0.1363  0.0089 -0.6829
   29LYR      C  574   8.302   6.138   2.004 -0.4713  0.4775 -0.2247
   29LYR      O  575   8.259   6.056   2.082 -0.4432 -0.0684 -0.3178
   30LER      N  576   8.435   6.134   1.960  0.1362 -0.3583 -0.2994
   30LER      H  577   8.460   6.198   1.886 -1.5138  1.6097  0.7312
   30LER     CA  578   8.536   6.039   2.011  0.1643 -0.0576 -0.4852
   30LER     HA  579   8.492   5.939   2.017 -0.0645  0.0631 -0.0992
   30LER     CB  580   8.647   6.030   1.908 -0.8169 -0.1826  0.3012
   30LER    HB1  581   8.732   5.986   1.959  0.8317  1.6751 -0.6927
   30LER    HB2  582   8.681   6.129   1.877  1.4034 -1.2346 -0.8957
   30LER     CG  583   8.619   5.950   1.777  0.7363  0.6589  0.2261
   30LER     HG  584   8.585   5.852   1.810  0.3777  0.0971 -1.7184
   30LER    CD1  585   8.505   6.022   1.697 -0.6212 -0.9847 -0.2303
   30LER   HD11  586   8.496   5.975   1.599 -0.0365 -0.9626 -0.2948
   30LER   HD12  587   8.416   6.013   1.760  0.4802 -0.8923  1.4068
   30LER   HD13  588   8.527   6.126   1.673 -1.5624 -0.9500 -0.9829
   30LER    CD2  589   8.742   5.944   1.687 -0.0140  0.3531  0.4797
   30LER   HD21  590   8.779   6.042   1.659  1.7440  0.1293  1.8746
   30LER   HD22  591   8.814   5.888   1.747  0.6422 -1.9395 -2.2047
   30LER   HD23  592   8.724   5.885   1.597  1.4289  0.5072  0.0613
   30LER      C  593   8.591   6.063   2.154 -0.6994  0.4050  0.3356
   30LER      O  594   8.574   6.168   2.218  0.2041 -0.0937  0.8942
   31LER      N  595   8.656   5.957   2.215 -0.3381 -0.1051  0.6737
   31LER      H  596   8.663   5.872   2.161 -1.2676  2.2457 -3.7031
   31LER     CA  597   8.745   5.977   2.331  0.2602  0.7039 -0.4143
   31LER     HA  598   8.699   6.031   2.414  1.2109  1.8662 -0.6134
   31LER     CB  599   8.781   5.842   2.380  0.0906  0.2561 -0.7202
   31LER    HB1  600   8.851   5.848   2.463 -0.6362  0.2767 -0.0965
   31LER    HB2  601   8.837   5.788   2.303  1.6498  1.1567 -0.2673
   31LER     CG  602   8.653   5.772   2.437  0.0489  0.4743 -0.1884
   31LER     HG  603   8.565   5.803   2.381  0.8023 -0.3317 -1.8626
   31LER    CD1  604   8.662   5.618   2.432  0.3998  0.3637 -0.2197
   31LER   HD11  605   8.674   5.598   2.326  0.9363  0.2364 -0.1364
   31LER   HD12  606   8.742   5.580   2.496 -1.1981  0.0704  1.6991
   31LER   HD13  607   8.564   5.582   2.465 -1.0644  1.7264 -2.7415
   31LER    CD2  608   8.625   5.799   2.585  0.0912 -0.2500 -0.3348
   31LER   HD21  609   8.657   5.899   2.616 -0.5782  0.0576 -0.6025
   31LER   HD22  610   8.520   5.791   2.610  0.1990  2.4753  1.3373
   31LER   HD23  611   8.678   5.727   2.647  0.0064 -1.0426 -1.1555
   31LER      C  612   8.874   6.056   2.283  0.9784 -0.5728  0.2506
   31LER      O  613   8.908   6.053   2.158  0.6085  0.0935 -0.9670
   32LY0      N  614   7.210   6.633   1.066 -0.9797 -0.0125 -0.0240
   32LY0     H1  615   7.191   6.536   1.084  0.6001 -0.1430  1.0925
   32LY0     H2  616   7.241   6.655   0.972 -1.1761  2.2644  0.3770
   32LY0     H3  617   7.124   6.682   1.082 -1.8298 -1.8541  1.4117
   32LY0     CA  618   7.311   6.685   1.160  0.0763 -0.0389  0.1300
   32LY0     HA  619   7.274   6.781   1.197  0.7747  0.3372 -0.1272
   32LY0     CB  620   7.341   6.588   1.275 -0.4960 -0.6296  0.4119
   32LY0    HB1  621   7.418   6.632   1.338  0.0286 -0.5185 -0.2880
   32LY0    HB2  622   7.385   6.496   1.236  0.7263 -0.4822  1.4053
   32LY0     CG  623   7.222   6.562   1.361  0.4843 -0.3393  0.0344
   32LY0    HG1  624   7.151   6.503   1.302  1.2211 -1.0293 -0.1835
   32LY0    HG2  625   7.165   6.654   1.377 -0.2264 -1.0250  1.5974
   32LY0     CD  626   7.263   6.475   1.478 -0.6316  0.2320 -0.0753
   32LY0    HD1  627   7.334   6.535   1.535  1.0403 -0.7943 -0.9770
   32LY0    HD2  628   7.318   6.389   1.440 -0.9738 -1.0091  2.0934
   32LY0     CE  629   7.140   6.438   1.562  0.0827 -0.0869 -0.0313
   32LY0    HE1  630   7.060   6.431   1.489  1.7979  0.9469 -2.1035
   32LY0    HE2  631   7.115   6.521   1.629 -0.9500 -0.6424  0.2908
   32LY0     NZ  632   7.160   6.324   1.651  0.4026 -0.2230  0.1061
   32LY0    HZ1  633   7.224   6.341   1.727 -0.0726  0.0975  0.4387
   32LY0    HZ2  634   7.073   6.296   1.695  0.5186 -0.8971 -0.0833
   32LY0    HZ3  635   7.196   6.247   1.596  2.8755  0.8101  0.1748
   32LY0      C  636   7.438   6.708   1.078  0.3587 -0.6242  0.6303
   32LY0      O  637   7.470   6.621   0.992  1.0364 -0.5893 -0.3110
   33LER      N  638   7.520   6.811   1.110 -0.3078  0.3085 -0.7204
   33LER      H  639   7.501   6.871   1.188  2.7765  0.8735 -0.2460
   33LER     CA  640   7.643   6.835   1.040 -0.2996 -0.0496 -0.9209
   33LER     HA  641   7.647   6.801   0.937  0.1353 -2.6038 -0.1127
   33LER     CB  642   7.673   6.981   1.036  0.5745  0.2834 -0.8151
   33LER    HB1  643   7.754   7.008   0.967 -0.8542  1.2119 -2.1862
   33LER    HB2  644   7.694   7.008   1.139  0.2338  2.7833 -1.3318
   33LER     CG  645   7.554   7.069   1.005  0.7229 -0.5089  0.8250
   33LER     HG  646   7.475   7.062   1.080  1.1233 -0.6055  1.2447
   33LER    CD1  647   7.616   7.206   0.990 -0.1487 -0.3508 -0.1831
   33LER   HD11  648   7.540   7.280   0.963 -0.8805 -0.8173  0.5537
   33LER   HD12  649   7.653   7.243   1.086 -1.2385 -1.2208  0.6078
   33LER   HD13  650   7.699   7.212   0.921  0.3899  1.5579  0.5486
   33LER    CD2  651   7.504   7.031   0.869  0.3675  0.4744 -0.0825
   33LER   HD21  652   7.467   6.929   0.865  1.0053 -0.0453  3.3673
   33LER   HD22  653   7.417   7.095   0.855 -2.1612 -2.6780  0.0579
   33LER   HD23  654   7.587   7.051   0.801  4.1277 -2.4422  3.1536
   33LER      C  655   7.759   6.752   1.109  0.6718 -0.8653  0.1719
   33LER      O  656   7.747   6.705   1.222 -0.7702  0.3233  0.0779
   34LY0      N  657   7.092   7.325   2.066 -0.5147  0.3929 -0.1937
   34LY0     H1  658   7.019   7.266   2.029  2.2915 -1.1112 -4.0643
   34LY0     H2  659   7.059   7.420   2.059 -0.2992  0.4596 -0.3315
   34LY0     H3  660   7.099   7.314   2.166  0.2322  0.4488 -0.2336
   34LY0     CA  661   7.228   7.302   2.014  0.0620  0.1249 -0.1965
   34LY0     HA  662   7.293   7.377   2.059 -2.3050  0.9307  2.1531
   34LY0     CB  663   7.287   7.167   2.062  1.0026  0.6429  0.0804
   34LY0    HB1  664   7.375   7.156   1.999 -0.4404 -0.7478 -1.8241
   34LY0    HB2  665   7.228   7.079   2.037  0.7321  1.1955 -1.3499
   34LY0     CG  666   7.336   7.167   2.216  0.3673  0.6952  0.4774
   34LY0    HG1  667   7.254   7.195   2.281 -0.6802  2.8734 -1.6019
   34LY0    HG2  668   7.409   7.248   2.225 -0.5873  1.7441 -0.8489
   34LY0     CD  669   7.398   7.033   2.253 -0.4127  0.3380 -1.1552
   34LY0    HD1  670   7.486   7.006   2.194  1.1629  0.1541  1.1037
   34LY0    HD2  671   7.322   6.955   2.250  0.3377 -0.5616  1.1232
   34LY0     CE  672   7.441   7.032   2.399  0.1116 -0.0663 -0.8663
   34LY0    HE1  673   7.361   7.075   2.459  1.0093 -0.2947  0.5438
   34LY0    HE2  674   7.534   7.086   2.420  0.2268 -1.3130  2.4472
   34LY0     NZ  675   7.475   6.897   2.450 -0.4666 -0.1228 -0.4084
   34LY0    HZ1  676   7.558   6.866   2.401 -1.5504  0.1558 -2.5096
   34LY0    HZ2  677   7.490   6.901   2.550 -1.2452  1.8943 -0.3144
   34LY0    HZ3  678   7.400   6.835   2.427 -0.8985  0.5952 -0.9722
   34LY0      C  679   7.222   7.315   1.861  0.3775  0.4437  0.2844
   34LY0      O  680   7.118   7.285   1.798 -0.6712 -0.4670 -0.2148
   35LER      N  681   7.328   7.370   1.799  0.0011 -0.0584 -0.0245
   35LER      H  682   7.415   7.391   1.845  0.3372  1.8923 -1.4145
   35LER     CA  683   7.320   7.412   1.659  0.2394 -0.2837  0.2057
   35LER     HA  684   7.238   7.483   1.648 -0.9991 -1.7137 -0.1021
   35LER     CB  685   7.453   7.482   1.631 -0.2656 -0.6080  0.0295
   35LER    HB1  686   7.461   7.502   1.524 -1.3468 -0.1208  0.0281
   35LER    HB2  687   7.537   7.414   1.646  0.0860 -0.7007 -2.0432
   35LER     CG  688   7.487   7.615   1.706 -0.1050  0.5351 -0.1832
   35LER     HG  689   7.454   7.602   1.810 -0.3172 -2.4259 -0.5372
   35LER    CD1  690   7.636   7.614   1.715  0.1890  0.4761 -0.0893
   35LER   HD11  691   7.658   7.703   1.775 -1.3660  0.1881  0.9923
   35LER   HD12  692   7.671   7.525   1.767 -3.9151  0.0759  2.4375
   35LER   HD13  693   7.680   7.619   1.616  1.8481  0.3933  0.6087
   35LER    CD2  694   7.428   7.740   1.635 -0.5913  0.1276  0.5248
   35LER   HD21  695   7.319   7.732   1.631 -0.5241 -0.4496 -1.8542
   35LER   HD22  696   7.473   7.832   1.673  0.7773  0.3273 -1.4062
   35LER   HD23  697   7.460   7.730   1.531 -1.0589 -2.8776  0.5773
   35LER      C  698   7.297   7.307   1.554 -0.3142  1.2237  0.2469
   35LER      O  699   7.247   7.346   1.449  0.1185  0.4266 -0.4353
   36LYR      N  700   7.312   7.180   1.581  0.2729  0.2670  0.1274
   36LYR      H  701   7.344   7.159   1.674 -1.9157 -0.5471  0.7728
   36LYR     CA  702   7.290   7.066   1.489 -0.3950  0.2295 -0.2023
   36LYR     HA  703   7.247   7.100   1.395  2.3889  2.3991 -0.8384
   36LYR     CB  704   7.188   6.972   1.553 -0.2600 -0.8114 -0.1780
   36LYR    HB1  705   7.161   6.905   1.472  1.2455 -1.2592 -0.3423
   36LYR    HB2  706   7.104   7.034   1.584  0.5231 -0.5740  1.6044
   36LYR     CG  707   7.244   6.894   1.678  0.9753  0.2648  0.4040
   36LYR    HG1  708   7.248   6.963   1.763  3.4578 -1.8345  2.1799
   36LYR    HG2  709   7.339   6.846   1.655  1.3309 -0.2528  2.6418
   36LYR     CD  710   7.134   6.789   1.707 -0.1585 -0.2669  0.0229
   36LYR    HD1  711   7.165   6.749   1.804  0.7429  1.1081  0.3445
   36LYR    HD2  712   7.146   6.722   1.622  0.9674  0.3581 -0.3513
   36LYR     CE  713   6.991   6.833   1.726 -1.0998 -0.5529  0.1332
   36LYR    HE1  714   6.946   6.891   1.645 -3.9236  1.9303  3.1685
   36LYR    HE2  715   6.990   6.898   1.814 -0.1943  0.2210 -0.4177
   36LYR     NZ  716   6.909   6.722   1.770  0.2417  0.1752  0.3532
   36LYR    HZ1  717   6.873   6.730   1.864 -0.4104 -0.9748  0.2087
   36LYR      C  718   7.415   6.992   1.438 -1.0556  0.5446  0.2522
   36LYR      O  719   7.406   6.894   1.360  0.0030 -0.2951 -0.2127
   37LY0      N  720   7.532   7.036   1.479  0.6492 -0.2603  0.1594
   37LY0      H  721   7.525   7.118   1.538  1.3703  0.6728 -0.9839
   37LY0     CA  722   7.663   6.976   1.450  0.1593  0.1087 -0.8867
   37LY0     HA  723   7.645   6.916   1.360 -0.7358 -1.1181  0.0818
   37LY0     CB  724   7.761   7.088   1.439  0.2229 -0.1740 -0.0298
   37LY0    HB1  725   7.766   7.144   1.532 -1.0310 -0.4256  0.2143
   37LY0    HB2  726   7.727   7.153   1.359  0.1101  0.8783  0.8485
   37LY0     CG  727   7.896   7.040   1.401  1.1935 -0.1821 -1.0454
   37LY0    HG1  728   7.891   6.971   1.317  1.3363 -1.5277  0.0215
   37LY0    HG2  729   7.942   6.998   1.490  0.3461 -0.2958 -0.6532
   37LY0     CD  730   7.988   7.159   1.366 -0.0857  0.1877 -0.8063
   37LY0    HD1  731   8.002   7.212   1.460 -0.3832 -2.3895  0.8114
   37LY0    HD2  732   7.940   7.219   1.289 -1.6287  1.4705  1.0772
   37LY0     CE  733   8.127   7.101   1.332 -0.0815 -0.0941  0.4704
   37LY0    HE1  734   8.121   7.033   1.247  2.2205  1.7066 -1.2863
   37LY0    HE2  735   8.182   7.058   1.416 -1.7121 -1.1348  1.0477
   37LY0     NZ  736   8.205   7.209   1.273  0.5292  0.2190  0.3585
   37LY0    HZ1  737   8.179   7.204   1.175 -0.1098 -1.4833  0.5698
   37LY0    HZ2  738   8.186   7.300   1.313  0.1144  0.2076  0.1929
   37LY0    HZ3  739   8.303   7.199   1.293  0.5580  1.1283  0.7349
   37LY0      C  740   7.689   6.871   1.556 -0.4745 -0.3696  0.3904
   37LY0      O  741   7.669   6.904   1.669  1.3938 -0.0407 -0.3522
   38LER      N  742   7.735   6.751   1.518 -0.2120  0.3280  0.0667
   38LER      H  743   7.733   6.738   1.417 -2.9814  2.3414 -0.2453
   38LER     CA  744   7.763   6.642   1.608 -0.1101  0.9285  0.3801
   38LER     HA  745   7.669   6.621   1.659  0.0601 -1.1010 -0.0469
   38LER     CB  746   7.815   6.520   1.521  0.1717 -0.5641 -0.6946
   38LER    HB1  747   7.876   6.457   1.586  0.5632  0.8466  0.3587
   38LER    HB2  748   7.883   6.556   1.445  0.9213 -1.5471 -0.4951
   38LER     CG  749   7.705   6.433   1.456 -0.0030 -0.3102 -0.0261
   38LER     HG  750   7.631   6.498   1.410  0.0539 -0.3944 -0.2420
   38LER    CD1  751   7.757   6.342   1.346  0.0072 -0.6501 -0.3019
   38LER   HD11  752   7.838   6.399   1.301  1.4104 -1.2083  1.3978
   38LER   HD12  753   7.805   6.250   1.380 -1.1181 -1.6154 -1.2053
   38LER   HD13  754   7.676   6.324   1.276 -1.4077  2.6038  0.3324
   38LER    CD2  755   7.624   6.350   1.560  0.0143 -0.4587 -0.3510
   38LER   HD21  756   7.540   6.296   1.514 -1.5293 -0.2101  1.9881
   38LER   HD22  757   7.690   6.276   1.606  0.0352 -0.5486 -0.5259
   38LER   HD23  758   7.579   6.416   1.634 -1.8774 -2.5145  0.4649
   38LER      C  759   7.870   6.675   1.709  0.2711  0.3722 -0.0464
   38LER      O  760   7.971   6.736   1.671 -0.4251  0.4334  0.4103
   39LY0      N  761   6.394   6.397   1.455 -0.2200 -0.0920  0.0226
   39LY0     H1  762   6.353   6.333   1.388 -1.3657  0.0177  0.5897
   39LY0     H2  763   6.358   6.385   1.549  0.3068 -1.2519  0.0973
   39LY0     H3  764   6.357   6.486   1.425  1.0330 -0.2050 -2.0552
   39LY0     CA  765   6.543   6.404   1.458 -0.0259  0.2469  0.2588
   39LY0     HA  766   6.570   6.305   1.494  0.5599  0.9414  1.8214
   39LY0     CB  767   6.597   6.427   1.318  0.3329 -0.1300 -0.2084
   39LY0    HB1  768   6.602   6.536   1.313 -1.6078 -0.0153 -0.7993
   39LY0    HB2  769   6.530   6.389   1.240 -1.6219  2.3575  0.1492
   39LY0     CG  770   6.744   6.373   1.301 -0.1217 -0.1187 -0.3513
   39LY0    HG1  771   6.756   6.265   1.310  0.1984 -0.4072 -3.1936
   39LY0    HG2  772   6.810   6.424   1.372 -1.6432  2.3906 -0.6478
   39LY0     CD  773   6.789   6.412   1.157  0.8271  0.1281 -0.0940
   39LY0    HD1  774   6.724   6.491   1.122 -0.4865 -1.8266 -2.4017
   39LY0    HD2  775   6.769   6.325   1.095  0.3103  0.8510 -0.9541
   39LY0     CE  776   6.942   6.451   1.147 -0.3002  0.2687  0.0706
   39LY0    HE1  777   6.995   6.372   1.202 -0.5151  0.8222  1.0969
   39LY0    HE2  778   6.962   6.545   1.198  0.3790  0.9635 -1.4210
   39LY0     NZ  779   6.995   6.459   1.013 -0.1588 -0.2628  0.0949
   39LY0    HZ1  780   7.090   6.492   1.022  0.4579 -0.9360 -2.8116
   39LY0    HZ2  781   6.995   6.370   0.966 -0.1258 -0.2109 -0.0031
   39LY0    HZ3  782   6.934   6.515   0.955  0.8356 -0.2283 -0.9543
   39LY0      C  783   6.599   6.497   1.565  0.0155  0.1165  0.9649
   39LY0      O  784   6.542   6.605   1.588 -0.4133  0.3764  0.2779
   40LER      N  785   6.704   6.450   1.633 -0.0810 -0.0194  0.6698
   40LER      H  786   6.741   6.358   1.616 -1.5848 -0.6578  0.6681
   40LER     CA  787   6.768   6.524   1.743 -0.2472  0.0781  0.2779
   40LER     HA  788   6.693   6.574   1.804 -0.3791  4.3252 -2.8195
   40LER     CB  789   6.848   6.431   1.828 -0.2735 -0.1700  0.1230
   40LER    HB1  790   6.896   6.485   1.909  0.1046 -0.4791  0.1105
   40LER    HB2  791   6.932   6.396   1.768 -1.3770  0.9946 -2.2340
   40LER     CG  792   6.775   6.307   1.885  0.1826  0.1164  0.5385
   40LER     HG  793   6.722   6.258   1.804  1.2101  1.3707 -0.9448
   40LER    CD1  794   6.878   6.210   1.946 -0.1015  0.5091 -0.0423
   40LER   HD11  795   6.933   6.163   1.865  2.4458 -1.2931  2.5136
   40LER   HD12  796   6.939   6.265   2.018 -1.2002  0.7250  0.7533
   40LER   HD13  797   6.824   6.128   1.993  1.9611 -0.8597  0.1127
   40LER    CD2  798   6.681   6.352   1.996  0.2215  0.0934 -0.3723
   40LER   HD21  799   6.723   6.438   2.047  0.0358  1.7266 -2.7934
   40LER   HD22  800   6.593   6.391   1.945  0.3044 -0.7813 -1.2266
   40LER   HD23  801   6.649   6.266   2.055 -0.0485 -0.1253 -0.8267
   40LER      C  802   6.860   6.635   1.683  0.2223  0.2005  0.2642
   40LER      O  803   6.890   6.628   1.563  0.8852 -0.3307 -0.3532
   41U      O5'  804   4.080   8.038   1.561 -0.1161  0.1477 -0.4255
   41U      H5T  805   4.069   8.126   1.597 -0.7723  0.9531 -2.4699
   41U      C5'  806   3.981   8.041   1.450  0.2435  0.0354  0.2751
   41U     H5'1  807   3.940   8.140   1.430  1.5845  0.3277 -1.2426
   41U     H5'2  808   3.896   7.979   1.479 -1.5887  2.3324  0.0291
   41U      C4'  809   4.039   8.002   1.311  0.7954 -0.6720 -0.6479
   41U      H4'  810   3.965   7.994   1.232  1.1541  0.3908 -1.1006
   41U      O4'  811   4.143   8.081   1.281  0.3942  0.2374  0.0421
   41U      C1'  812   4.219   8.003   1.188 -0.4780  1.1353  0.3747
   41U      H1'  813   4.198   8.021   1.083 -2.4420 -1.0741  0.3085
   41U       N1  814   4.364   8.014   1.213  0.4402  0.4520 -0.1434
   41U       C6  815   4.419   8.062   1.332 -0.9361  0.6509  0.0108
   41U       H6  816   4.349   8.093   1.408 -0.6023 -1.1051  1.0955
   41U       C5  817   4.555   8.085   1.346 -0.0553 -0.2747  0.0609
   41U       H5  818   4.602   8.129   1.432 -1.2297 -0.4681  0.8247
   41U       C4  819   4.645   8.054   1.240 -0.2715 -0.6237 -0.8132
   41U       O4  820   4.766   8.078   1.240  0.5682 -0.8419 -0.4148
   41U       N3  821   4.586   8.008   1.128  0.7539  0.2739  0.1506
   41U       H3  822   4.645   7.978   1.052  0.0477 -0.8025  0.0002
   41U       C2  823   4.451   7.987   1.108  0.0574 -0.0738  1.2056
   41U       O2  824   4.411   7.949   0.998 -0.1190  0.2518 -0.8717
   41U      C3'  825   4.096   7.861   1.326  0.3589 -0.1416 -0.3256
   41U      H3'  826   4.164   7.849   1.411  1.2729 -2.1296 -1.2840
   41U      C2'  827   4.177   7.857   1.201  0.2669  0.1631 -0.1870
   41U     H2'1  828   4.266   7.796   1.214  0.1335 -0.0061 -0.0571
   41U      O2'  829   4.095   7.815   1.096 -0.3559  0.4614  0.0182
   41U     HO'2  830   4.040   7.740   1.119 -1.2614  1.3672  0.8897
   41U      O3'  831   3.994   7.760   1.339  0.1888 -0.2859  0.1120
   42U        P  832   4.022   7.623   1.409 -0.0155  0.2011  0.3687
   42U      O1P  833   3.889   7.560   1.419  0.0060  0.4175 -0.4432
   42U      O2P  834   4.102   7.638   1.535 -0.4030  0.0159  0.5146
   42U      O5'  835   4.097   7.543   1.291  0.3831  0.1121 -0.2488
   42U      C5'  836   4.024   7.486   1.184  0.0773  0.1254  0.7124
   42U     H5'1  837   3.973   7.572   1.140  0.4947  1.0893  2.0387
   42U     H5'2  838   3.954   7.407   1.210 -0.3262 -0.1756 -1.1185
   42U      C4'  839   4.125   7.418   1.081  0.3196 -0.7597  0.0658
   42U      H4'  840   4.065   7.368   1.006  2.0493  0.0486 -1.9683
   42U      O4'  841   4.209   7.521   1.024  0.3002 -0.2163  0.5462
   42U      C1'  842   4.338   7.466   1.000 -0.4867 -0.0079 -0.7831
   42U      H1'  843   4.356   7.485   0.894 -2.1815  0.5809 -0.9825
   42U       N1  844   4.453   7.537   1.072  0.1076 -0.1984  0.1845
   42U       C6  845   4.434   7.569   1.202 -0.5688  0.2400 -0.2303
   42U       H6  846   4.340   7.541   1.246  0.6571 -0.7118  1.9707
   42U       C5  847   4.533   7.633   1.270 -0.3544 -0.0567  0.8429
   42U       H5  848   4.520   7.669   1.371  0.9802  2.6852  0.1392
   42U       C4  849   4.654   7.677   1.194 -0.2443  0.0910  0.4499
   42U       O4  850   4.745   7.732   1.249  0.5280  0.5708  0.4601
   42U       N3  851   4.664   7.642   1.058 -0.7112  0.5902 -0.1907
   42U       H3  852   4.749   7.655   1.006 -0.7308  0.8504 -0.1604
   42U       C2  853   4.570   7.569   0.997 -0.2362  0.7310 -0.4386
   42U       O2  854   4.590   7.527   0.886  0.0102 -0.1127  0.3390
   42U      C3'  855   4.222   7.306   1.137 -0.2299  0.4092 -0.4425
   42U      H3'  856   4.249   7.343   1.236 -0.6766  0.4919 -0.3480
   42U      C2'  857   4.328   7.319   1.034 -0.0333  0.4611 -0.0014
   42U     H2'1  858   4.423   7.277   1.068 -0.4874  0.3684  1.2149
   42U      O2'  859   4.281   7.252   0.914  0.4859 -0.0998 -0.1979
   42U     HO'2  860   4.346   7.252   0.844  1.7728 -1.6312  0.9152
   42U      O3'  861   4.164   7.175   1.145 -0.2016 -0.4044 -0.0668
   43A        P  862   4.245   7.055   1.207  0.2802 -0.4188 -0.5450
   43A      O1P  863   4.162   6.933   1.182  0.3159  0.1893  0.4156
   43A      O2P  864   4.270   7.085   1.355 -0.2654  0.1553  0.1929
   43A      O5'  865   4.382   7.032   1.126 -0.4637  0.0135  0.1670
   43A      C5'  866   4.403   6.945   1.011  0.2481  0.4245  0.0011
   43A     H5'1  867   4.337   6.968   0.927  1.0284 -3.6253 -1.9997
   43A     H5'2  868   4.381   6.839   1.028  1.9506  0.2823  1.5992
   43A      C4'  869   4.543   6.957   0.954 -0.5428 -0.1634 -0.2121
   43A      H4'  870   4.548   6.912   0.855 -0.6010 -2.6652  0.8460
   43A      O4'  871   4.581   7.086   0.951  1.1705 -0.6391 -0.1370
   43A      C1'  872   4.723   7.100   0.969  0.4370 -0.0472  0.2163
   43A      H1'  873   4.770   7.133   0.876 -0.2310  1.0366  0.2537
   43A       N9  874   4.751   7.194   1.078  0.3270 -0.0906  0.9500
   43A       C8  875   4.673   7.252   1.172  0.4621  0.3403  0.0934
   43A       H8  876   4.576   7.209   1.194  1.2666 -1.9785 -0.5573
   43A       N7  877   4.740   7.332   1.252 -0.1359 -0.5193 -0.0180
   43A       C5  878   4.867   7.341   1.192  0.3227 -0.0571  0.7893
   43A       C6  879   4.981   7.425   1.208  0.2005 -0.1564  0.0859
   43A       N6  880   4.993   7.518   1.296  0.2121  0.2704 -0.2103
   43A      H61  881   4.909   7.544   1.346  0.2590 -1.0935  0.6402
   43A      H62  882   5.082   7.564   1.301  0.8113 -0.9326  0.8389
   43A       N1  883   5.088   7.416   1.126  0.7279 -1.0054  0.5030
   43A       C2  884   5.082   7.322   1.035  0.6279  0.2902  0.1283
   43A       H2  885   5.171   7.324   0.973  1.1579  1.3221  0.9093
   43A       N3  886   4.984   7.241   1.003  0.4571 -0.2500  0.1645
   43A       C4  887   4.875   7.259   1.087 -0.1571  0.7644 -0.4989
   43A      C3'  888   4.642   6.887   1.047  0.0363 -0.9530  0.0371
   43A      H3'  889   4.631   6.915   1.151 -0.8331 -1.4639  0.1002
   43A      C2'  890   4.773   6.955   1.003  0.2906 -0.4832  0.7783
   43A     H2'1  891   4.849   6.958   1.081 -0.6373  0.6159  1.6750
   43A      O2'  892   4.830   6.912   0.878 -0.0839  0.3667 -0.1661
   43A     HO'2  893   4.778   6.839   0.842 -0.1598  1.6660 -2.9467
   43A      O3'  894   4.654   6.751   1.017 -0.3869 -0.1487 -0.2563
   44A        P  895   4.731   6.656   1.118 -0.1931 -0.2795 -0.5003
   44A      O1P  896   4.728   6.531   1.040 -0.3422  0.0415 -0.8146
   44A      O2P  897   4.677   6.658   1.257  0.6171  0.2730  0.0626
   44A      O5'  898   4.886   6.714   1.136  0.3019 -0.5584 -0.8732
   44A      C5'  899   4.985   6.681   1.040 -0.0831 -0.4934  0.2773
   44A     H5'1  900   4.950   6.708   0.941  1.6034  1.0521  0.0448
   44A     H5'2  901   5.002   6.573   1.034  0.1515 -0.4810  0.6420
   44A      C4'  902   5.113   6.755   1.060  0.1049  0.5499  0.2755
   44A      H4'  903   5.179   6.746   0.974 -0.2953  1.9573 -0.2183
   44A      O4'  904   5.101   6.893   1.072  0.2496  0.1518 -0.4687
   44A      C1'  905   5.203   6.939   1.159 -0.2068 -0.8248  0.2709
   44A      H1'  906   5.270   6.995   1.094 -1.3636  0.2203 -0.0622
   44A       N9  907   5.167   7.021   1.275 -0.5696  0.2535 -0.3169
   44A       C8  908   5.048   7.041   1.339 -0.5620 -0.2431 -0.2886
   44A       H8  909   4.956   6.993   1.308 -0.8982 -0.2201  0.6458
   44A       N7  910   5.057   7.126   1.441 -0.7884 -0.1388 -0.1452
   44A       C5  911   5.190   7.168   1.436  0.6018 -0.3966  0.4407
   44A       C6  912   5.266   7.271   1.500  0.1179  0.6147 -0.3995
   44A       N6  913   5.218   7.345   1.602  0.0087 -0.5680  0.1826
   44A      H61  914   5.128   7.336   1.647  0.5757 -2.3261  1.0426
   44A      H62  915   5.283   7.419   1.624 -2.6152  1.4968  1.6034
   44A       N1  916   5.388   7.304   1.456  0.2289 -0.1351 -0.3689
   44A       C2  917   5.444   7.231   1.363 -0.1017  0.0361  0.3764
   44A       H2  918   5.546   7.257   1.340 -0.6008  2.8848  0.9495
   44A       N3  919   5.387   7.129   1.305 -0.0194 -0.3248  0.2718
   44A       C4  920   5.255   7.107   1.334  1.2672 -0.5110 -0.2298
   44A      C3'  921   5.182   6.705   1.186 -0.5997  0.6138  0.2102
   44A      H3'  922   5.108   6.704   1.266 -3.1486  0.6372 -1.9940
   44A      C2'  923   5.286   6.816   1.203  0.2317 -0.1467  0.2061
   44A     H2'1  924   5.310   6.825   1.308  0.7472  6.4728 -0.0546
   44A      O2'  925   5.400   6.805   1.115  0.3361 -0.3771 -0.4370
   44A     HO'2  926   5.438   6.718   1.132 -0.5046 -0.5085  0.9377
   44A      O3'  927   5.234   6.570   1.176  0.5626 -0.4558 -0.3541
   45U        P  928   5.295   6.498   1.300  0.0697  0.0964 -0.3445
   45U      O1P  929   5.351   6.368   1.251 -0.3437 -0.0588  0.2913
   45U      O2P  930   5.200   6.499   1.413  0.2516 -0.2971  0.2142
   45U      O5'  931   5.423   6.592   1.340  0.2122  0.5002 -0.5219
   45U      C5'  932   5.547   6.590   1.274 -0.1938 -0.2363 -0.4183
   45U     H5'1  933   5.537   6.626   1.172 -3.0832  1.0239  0.1902
   45U     H5'2  934   5.581   6.487   1.268 -1.9815 -0.8125 -1.3057
   45U      C4'  935   5.643   6.691   1.346 -0.1992  0.4179 -1.8051
   45U      H4'  936   5.740   6.697   1.297  1.3456 -0.7155  0.8855
   45U      O4'  937   5.585   6.819   1.370 -0.2654 -0.2908  0.2281
   45U      C1'  938   5.644   6.887   1.481 -0.8987  0.5865 -1.0734
   45U      H1'  939   5.709   6.973   1.461  1.1646 -0.7130 -0.3414
   45U       N1  940   5.529   6.928   1.570  0.3350  0.0309 -0.0687
   45U       C6  941   5.422   6.851   1.597  0.6519  0.1023 -0.0045
   45U       H6  942   5.420   6.759   1.540  0.9765  1.4155 -2.2783
   45U       C5  943   5.329   6.876   1.694 -0.1752  0.5525 -0.2653
   45U       H5  944   5.255   6.800   1.714  2.7277 -2.4661 -0.0152
   45U       C4  945   5.341   6.994   1.772 -0.0201 -0.4814 -0.1554
   45U       O4  946   5.254   7.029   1.848 -0.3623 -0.6171  0.2927
   45U       N3  947   5.441   7.081   1.736 -0.5697  0.0205  0.3847
   45U       H3  948   5.442   7.179   1.762 -2.2431 -0.1461  1.1832
   45U       C2  949   5.542   7.050   1.641 -0.1530  0.5156  0.4578
   45U       O2  950   5.630   7.132   1.624  0.1107  0.0194  0.0502
   45U      C3'  951   5.684   6.639   1.490  0.3498 -0.1291 -0.2541
   45U      H3'  952   5.596   6.595   1.538 -1.4322  0.4772 -2.7524
   45U      C2'  953   5.724   6.778   1.551 -0.6362  0.0463 -1.1498
   45U     H2'1  954   5.703   6.763   1.657  2.9538 -0.4984 -0.3663
   45U      O2'  955   5.860   6.818   1.536 -0.2014 -0.0183 -0.6636
   45U     HO'2  956   5.904   6.736   1.556 -0.2193 -0.4041 -2.1269
   45U      O3'  957   5.806   6.553   1.504  0.6254 -0.5867  0.5951
   46U        P  958   5.841   6.480   1.642 -0.2683 -0.2782  0.2859
   46U      O1P  959   5.945   6.384   1.612 -0.6488  0.2136 -0.5354
   46U      O2P  960   5.717   6.434   1.713  0.1241  0.0988  0.1141
   46U      O5'  961   5.906   6.597   1.733  0.3013 -0.4748  0.3597
   46U      C5'  962   5.906   6.583   1.875  0.2386  0.2267  0.2815
   46U     H5'1  963   5.985   6.518   1.913 -0.4533  0.0011  1.3717
   46U     H5'2  964   5.808   6.552   1.910 -1.0758  1.3015 -2.2322
   46U      C4'  965   5.944   6.721   1.926 -0.2786  0.2105  0.2881
   46U      H4'  966   6.049   6.736   1.904  0.2243 -0.4804  2.0212
   46U      O4'  967   5.874   6.827   1.866  0.1107  0.6251  0.4948
   46U      C1'  968   5.860   6.925   1.964  0.6881 -0.6255  0.7627
   46U      H1'  969   5.919   7.005   1.919  1.5405 -1.5617  0.1633
   46U       N1  970   5.721   6.966   1.997 -0.2095  0.2614  0.7921
   46U       C6  971   5.617   6.879   2.007  0.2058 -0.4314  0.0145
   46U       H6  972   5.624   6.781   1.963 -0.0033 -0.3472 -0.2143
   46U       C5  973   5.501   6.917   2.063 -0.5783 -0.1621 -0.1469
   46U       H5  974   5.420   6.848   2.082 -0.8099  0.3376  0.7144
   46U       C4  975   5.483   7.047   2.124  0.0465 -0.2292 -0.2568
   46U       O4  976   5.385   7.080   2.195  0.5129  0.3132  0.3887
   46U       N3  977   5.581   7.140   2.097  0.1605  0.6285 -0.3454
   46U       H3  978   5.564   7.237   2.119 -0.4733  0.2064  1.1815
   46U       C2  979   5.704   7.099   2.041  0.5744  0.4261  0.2689
   46U       O2  980   5.795   7.183   2.039 -0.0662  0.2852 -0.6212
   46U      C3'  981   5.938   6.725   2.081 -0.0661  0.1004  0.0559
   46U      H3'  982   5.845   6.677   2.112  0.3481 -0.8758 -0.1847
   46U      C2'  983   5.923   6.874   2.094 -0.4722  0.5021 -0.0022
   46U     H2'1  984   5.872   6.892   2.189 -1.1310 -1.0777 -0.0271
   46U      O2'  985   6.054   6.930   2.095  0.1025  0.2874  0.4778
   46U     HO'2  986   6.100   6.882   2.164 -3.7998 -2.5175  1.5050
   46U      O3'  987   6.051   6.678   2.152 -0.1308 -0.2259  0.2085
   47A        P  988   6.050   6.619   2.294  0.2129 -0.2449  0.1962
   47A      O1P  989   6.176   6.544   2.307  0.1265  0.6156  0.3918
   47A      O2P  990   5.925   6.553   2.308  0.0481 -0.0593 -0.2257
   47A      O5'  991   6.047   6.749   2.386  0.0049  0.1344  0.4453
   47A      C5'  992   6.170   6.819   2.405  0.9350 -0.1573 -0.6868
   47A     H5'1  993   6.212   6.854   2.311  1.8222 -1.1745 -0.6963
   47A     H5'2  994   6.241   6.751   2.453 -0.3835 -2.4308 -1.7725
   47A      C4'  995   6.135   6.939   2.492  0.3396  0.1765  0.0215
   47A      H4'  996   6.223   7.002   2.500  2.0008 -2.1902  2.3224
   47A      O4'  997   6.038   7.023   2.429 -0.1981  0.2659  0.1548
   47A      C1'  998   5.965   7.109   2.521 -0.7260 -0.0016 -0.2620
   47A      H1'  999   5.988   7.214   2.504  0.3094  0.1226  1.6476
   47A       N9 1000   5.819   7.066   2.524  0.1517  0.0110  0.3883
   47A       C8 1001   5.770   6.954   2.464  1.2236 -0.3303  0.6615
   47A       H8 1002   5.834   6.880   2.419  1.5756  1.1254 -1.3886
   47A       N7 1003   5.637   6.949   2.455 -0.3428  0.3207 -0.4484
   47A       C5 1004   5.605   7.069   2.520 -0.0986 -0.5023 -0.2522
   47A       C6 1005   5.480   7.129   2.547 -0.9642 -0.2470 -0.3338
   47A       N6 1006   5.362   7.079   2.512  0.3531  0.1075 -0.1385
   47A      H61 1007   5.382   7.005   2.447  2.1457  2.2257 -2.1684
   47A      H62 1008   5.277   7.133   2.519  1.0590  1.3054 -0.5392
   47A       N1 1009   5.479   7.248   2.609 -0.1780 -0.2836 -0.7489
   47A       C2 1010   5.593   7.307   2.642  0.1063  0.0674 -0.2122
   47A       H2 1011   5.598   7.397   2.701 -0.0550 -0.3157  0.3918
   47A       N3 1012   5.710   7.251   2.633 -0.3699 -0.5317  0.3134
   47A       C4 1013   5.710   7.136   2.566 -0.6234  0.3340  0.3039
   47A      C3' 1014   6.080   6.924   2.629  0.5160 -0.2681  0.3514
   47A      H3' 1015   5.989   6.864   2.629 -0.7459  1.4358 -2.6779
   47A      C2' 1016   6.037   7.068   2.658 -0.0338 -0.2561  0.2119
   47A     H2'1 1017   5.970   7.064   2.744  1.8517 -1.7111  1.7073
   47A      O2' 1018   6.138   7.153   2.691 -0.4362 -0.4595 -0.3954
   47A     HO'2 1019   6.219   7.103   2.701  0.6710  0.8918 -2.0789
   47A      O3' 1020   6.177   6.889   2.723  0.2031 -0.7362  0.4865
   48U        P 1021   6.154   6.823   2.856  0.2781  0.1176 -0.2807
   48U      O1P 1022   6.278   6.830   2.931  0.1812  0.0085  0.4770
   48U      O2P 1023   6.105   6.686   2.827 -0.8496 -0.7029  0.3132
   48U      O5' 1024   6.043   6.907   2.941 -0.5365 -0.5122  0.1644
   48U      C5' 1025   6.079   7.018   3.026  0.0851  0.2008 -0.3124
   48U     H5'1 1026   6.148   7.089   2.981 -0.1464  2.5992  2.7567
   48U     H5'2 1027   6.138   6.984   3.111 -1.2967 -3.5932 -0.6966
   48U      C4' 1028   5.960   7.097   3.081  0.8384 -0.1149 -0.0718
   48U      H4' 1029   5.993   7.175   3.150  1.9866 -0.3129 -0.3815
   48U      O4' 1030   5.870   7.154   2.977 -0.5673  0.0606 -1.0864
   48U      C1' 1031   5.738   7.149   3.028 -0.1637 -0.8276 -0.4010
   48U      H1' 1032   5.708   7.254   3.024  1.4981 -0.2887  0.2209
   48U       N1 1033   5.649   7.070   2.944  0.5548 -0.1350  0.2609
   48U       C6 1034   5.687   6.960   2.879  0.2916  0.0572 -0.1250
   48U       H6 1035   5.794   6.949   2.883  0.7960  3.0473 -2.0024
   48U       C5 1036   5.595   6.885   2.808  0.0598 -0.0499  0.1379
   48U       H5 1037   5.620   6.796   2.753 -0.3787 -2.1243  3.0386
   48U       C4 1038   5.452   6.921   2.810 -0.4885 -0.2387  0.3231
   48U       O4 1039   5.364   6.854   2.762  0.1184 -0.7155  0.1440
   48U       N3 1040   5.431   7.038   2.878  0.0430 -0.7373 -0.0092
   48U       H3 1041   5.335   7.069   2.886  0.1337 -0.7442  1.3970
   48U       C2 1042   5.521   7.115   2.943 -0.2018 -0.9466 -0.1439
   48U       O2 1043   5.487   7.213   3.002  0.2473 -0.0887 -0.1668
   48U      C3' 1044   5.869   7.006   3.172 -0.3014  0.8302  0.2820
   48U      H3' 1045   5.845   6.917   3.115  1.5958  1.0551 -0.9710
   48U      C2' 1046   5.748   7.097   3.178 -0.1697  0.0733 -0.0532
   48U     H2'1 1047   5.660   7.034   3.199 -0.7568  0.8548 -0.1267
   48U      O2' 1048   5.756   7.210   3.263 -0.0713  0.0567 -0.5184
   48U     HO'2 1049   5.794   7.187   3.348  0.6415  0.4348 -0.7248
   48U      O3' 1050   5.919   6.979   3.304  0.6879 -0.6472  0.0807
   49C        P 1051   5.859   6.861   3.390  0.3068 -0.0978 -0.0309
   49C      O1P 1052   5.939   6.864   3.521  0.6593 -0.3838 -0.2796
   49C      O2P 1053   5.854   6.734   3.307 -0.0695 -0.0678 -0.7825
   49C      O5' 1054   5.708   6.911   3.424 -0.2423  0.5607  0.2055
   49C      C5' 1055   5.688   7.015   3.525  0.5074 -0.2701  0.2647
   49C     H5'1 1056   5.771   7.086   3.523 -1.1768  1.8283  1.0294
   49C     H5'2 1057   5.693   6.953   3.615  3.1232  0.8312  0.9609
   49C      C4' 1058   5.555   7.084   3.519  0.8685 -0.6342 -0.0755
   49C      H4' 1059   5.562   7.175   3.577 -0.1560 -0.4269 -0.2631
   49C      O4' 1060   5.512   7.118   3.386  0.8497 -0.5193 -0.0256
   49C      C1' 1061   5.375   7.106   3.382  0.5823  0.4613  0.1092
   49C      H1' 1062   5.329   7.202   3.360  0.4991  0.7033  1.2944
   49C       N1 1063   5.318   6.994   3.296  0.5748 -0.7670  0.5448
   49C       C6 1064   5.404   6.899   3.241  0.0563  0.3807 -0.3687
   49C       H6 1065   5.508   6.899   3.269  0.3427 -0.3852 -1.3887
   49C       C5 1066   5.354   6.806   3.157  0.6570  0.1198 -0.1968
   49C       H5 1067   5.430   6.743   3.112  0.6806 -0.1145  0.1595
   49C       C4 1068   5.217   6.813   3.116  0.7606 -0.0483  0.6037
   49C       N4 1069   5.166   6.744   3.016  0.0840  0.0643  0.4410
   49C      H41 1070   5.229   6.691   2.957 -0.3855 -0.8306  0.7252
   49C      H42 1071   5.072   6.768   2.988  0.3895 -1.2032 -1.9641
   49C       N3 1072   5.133   6.905   3.174 -0.4485  0.3637  0.4678
   49C       C2 1073   5.184   7.001   3.254 -0.1720  0.8965  0.3302
   49C       O2 1074   5.099   7.079   3.288  0.5014  0.2892  0.9131
   49C      C3' 1075   5.446   7.006   3.581  0.4207 -0.4280  0.7757
   49C      H3' 1076   5.457   6.901   3.551 -1.3300 -0.7774  1.2108
   49C      C2' 1077   5.324   7.075   3.526  0.6762 -0.1542  0.4962
   49C     H2'1 1078   5.236   7.012   3.513  1.3127 -0.3968 -4.7234
   49C      O2' 1079   5.292   7.198   3.585 -0.7113 -0.1521  0.3180
   49C     HO'2 1080   5.335   7.200   3.671 -0.9901  1.5816  0.4611
   49C      O3' 1081   5.456   7.014   3.722 -0.4245  0.4921 -0.4242
   50U        P 1082   5.385   6.910   3.815  0.1502  0.2014 -0.4693
   50U      O1P 1083   5.420   6.954   3.949 -0.0473 -0.0689 -0.1834
   50U      O2P 1084   5.428   6.774   3.769 -0.4331  0.0180 -0.4659
   50U      O5' 1085   5.229   6.922   3.799  0.9064 -0.5703  0.4439
   50U      C5' 1086   5.147   7.024   3.850 -0.1380 -0.4966 -0.2342
   50U     H5'1 1087   5.189   7.119   3.818 -0.0568 -0.1372  0.8998
   50U     H5'2 1088   5.155   7.025   3.959  0.3554  2.2445 -0.2291
   50U      C4' 1089   5.001   7.009   3.822  0.4693  0.1937  0.6331
   50U      H4' 1090   4.952   7.088   3.877  0.7537  0.5257  0.4133
   50U      O4' 1091   4.972   7.003   3.684  0.2244 -0.5599 -0.2127
   50U      C1' 1092   4.864   6.913   3.650  0.0697  0.2948  0.0409
   50U      H1' 1093   4.778   6.962   3.606 -1.2204 -2.0124 -0.1758
   50U       N1 1094   4.908   6.805   3.551  0.2393  0.4222  0.4032
   50U       C6 1095   5.038   6.779   3.517  0.0753 -0.1627 -0.5230
   50U       H6 1096   5.117   6.817   3.581 -0.2380 -0.5477  0.1013
   50U       C5 1097   5.075   6.686   3.429  0.0526 -0.1499  0.1325
   50U       H5 1098   5.181   6.672   3.415  0.1594  1.1759 -0.4807
   50U       C4 1099   4.974   6.615   3.355  0.1970 -0.2260  0.2121
   50U       O4 1100   5.003   6.522   3.283 -0.1342  0.7309 -0.0445
   50U       N3 1101   4.846   6.654   3.374 -0.4296  0.2557  0.6300
   50U       H3 1102   4.785   6.596   3.317 -0.6644 -0.5011  1.6207
   50U       C2 1103   4.806   6.740   3.479 -0.1554 -0.5421  0.5342
   50U       O2 1104   4.687   6.759   3.501 -0.4336  0.0869  0.5975
   50U      C3' 1105   4.934   6.878   3.867 -0.1448 -0.2645 -1.0405
   50U      H3' 1106   5.010   6.804   3.840  0.4581  0.3436 -1.0490
   50U      C2' 1107   4.812   6.847   3.775 -0.3668  0.3515  0.1011
   50U     H2'1 1108   4.805   6.739   3.759  1.7170  0.0896  0.7115
   50U      O2' 1109   4.691   6.910   3.797 -0.5481  0.1902 -0.8851
   50U     HO'2 1110   4.619   6.848   3.783 -0.8988  0.1943  0.7347
   50U      O3' 1111   4.894   6.863   4.004 -0.1025 -0.7044  0.2458
   51A        P 1112   4.876   6.725   4.075 -0.0613 -0.1108 -0.2272
   51A      O1P 1113   4.835   6.758   4.209 -0.6870  0.0573  0.4736
   51A      O2P 1114   4.998   6.640   4.068 -0.4024 -0.4177 -0.1185
   51A      O5' 1115   4.751   6.644   4.002  0.1293 -0.3114 -0.4595
   51A      C5' 1116   4.620   6.677   4.038  0.0104  1.1642  0.2766
   51A     H5'1 1117   4.615   6.786   4.039 -0.9072  1.1505  2.1542
   51A     H5'2 1118   4.597   6.639   4.138  3.0157 -0.1819  0.5411
   51A      C4' 1119   4.513   6.626   3.944  0.4959  0.0135 -0.3307
   51A      H4' 1120   4.429   6.690   3.971  1.4849 -0.0015  3.4613
   51A      O4' 1121   4.532   6.657   3.806  0.6755  0.0184 -0.0255
   51A      C1' 1122   4.473   6.550   3.734 -0.4265 -0.2696  0.4624
   51A      H1' 1123   4.408   6.586   3.655  0.9740  0.1317 -0.5462
   51A       N9 1124   4.581   6.472   3.672 -0.1190 -0.0582 -0.7189
   51A       C8 1125   4.714   6.478   3.702  0.1879  0.2377  0.0022
   51A       H8 1126   4.759   6.529   3.786  1.4629  1.2863 -1.2487
   51A       N7 1127   4.786   6.405   3.625  0.2595  0.0487 -0.3466
   51A       C5 1128   4.695   6.344   3.539  0.3708  0.2628 -0.1579
   51A       C6 1129   4.704   6.267   3.420 -0.4049  0.1181 -0.2757
   51A       N6 1130   4.813   6.213   3.385 -0.5639  0.2212  0.4566
   51A      H61 1131   4.898   6.254   3.420 -0.9959  0.8587  0.7770
   51A      H62 1132   4.796   6.134   3.324 -0.8159  1.2553 -0.8557
   51A       N1 1133   4.592   6.219   3.361  0.1546 -0.3532  0.0531
   51A       C2 1134   4.470   6.270   3.401 -0.3690 -0.3574 -0.7462
   51A       H2 1135   4.382   6.243   3.344 -1.3045  0.9364  0.0238
   51A       N3 1136   4.454   6.356   3.499  0.7349 -0.0615 -0.5623
   51A       C4 1137   4.568   6.384   3.566  0.1896 -0.5340  0.6767
   51A      C3' 1138   4.481   6.478   3.961 -0.1356  1.0344  0.0026
   51A      H3' 1139   4.578   6.427   3.955 -1.0624 -1.2362  2.2120
   51A      C2' 1140   4.401   6.459   3.833  0.0849 -0.1273 -0.9428
   51A     H2'1 1141   4.393   6.355   3.802  1.6967  0.1150 -2.3203
   51A      O2' 1142   4.267   6.504   3.862  0.2797 -0.3627 -1.3294
   51A     HO'2 1143   4.245   6.491   3.954  1.5731 -0.6505 -1.0527
   51A      O3' 1144   4.402   6.441   4.075  0.0966  0.3179 -0.4069
   52U        P 1145   4.415   6.293   4.129 -0.0410 -0.1819  0.2945
   52U      O1P 1146   4.349   6.279   4.262  0.3500  0.2554  0.0257
   52U      O2P 1147   4.553   6.249   4.117 -0.1222  0.0890  0.2022
   52U      O5' 1148   4.349   6.205   4.013  0.0711 -0.4563 -0.0367
   52U      C5' 1149   4.210   6.195   4.009 -0.1774  0.2599 -0.0177
   52U     H5'1 1150   4.157   6.291   4.006 -0.4053  0.1285 -0.3093
   52U     H5'2 1151   4.174   6.139   4.096  0.9946 -1.0772 -0.3652
   52U      C4' 1152   4.170   6.116   3.882 -0.3443  0.0965 -0.5937
   52U      H4' 1153   4.065   6.137   3.862 -0.4554  2.8546  2.1195
   52U      O4' 1154   4.247   6.147   3.770 -0.1267 -0.3593  0.6529
   52U      C1' 1155   4.257   6.029   3.692  0.0845  0.5700  0.4010
   52U      H1' 1156   4.200   6.039   3.600  1.1390 -1.9687 -0.6246
   52U       N1 1157   4.395   5.988   3.656 -0.4352 -0.2770 -0.5056
   52U       C6 1158   4.504   6.032   3.731 -0.0562 -0.3473  0.0897
   52U       H6 1159   4.480   6.077   3.826  1.6947 -0.4948  0.6430
   52U       C5 1160   4.634   6.010   3.690 -0.2880 -0.5801 -0.0870
   52U       H5 1161   4.716   6.058   3.741 -0.9494 -0.8811  1.3102
   52U       C4 1162   4.657   5.932   3.571 -0.0727 -0.2278  0.0104
   52U       O4 1163   4.763   5.903   3.515  0.1233  0.0020  0.5780
   52U       N3 1164   4.540   5.897   3.498  0.2485 -0.3271 -0.7478
   52U       H3 1165   4.560   5.864   3.404 -0.2768 -1.7121 -0.3857
   52U       C2 1166   4.409   5.914   3.536 -0.6591  1.0716 -0.1664
   52U       O2 1167   4.317   5.883   3.466  0.2956 -0.1995  0.9223
   52U      C3' 1168   4.193   5.966   3.914 -0.0951 -0.5100 -0.3421
   52U      H3' 1169   4.294   5.956   3.954 -0.2419 -1.7907 -0.2329
   52U      C2' 1170   4.196   5.915   3.774  0.3218 -0.3936 -0.0902
   52U     H2'1 1171   4.258   5.826   3.776  3.9739  1.9675 -0.0950
   52U      O2' 1172   4.061   5.894   3.724  0.0772 -0.0092 -0.2347
   52U     HO'2 1173   4.024   5.816   3.766 -0.4833 -0.0069 -0.7126
   52U      O3' 1174   4.102   5.896   4.001 -0.0729 -0.4371 -0.2080
   53U        P 1175   4.146   5.766   4.070 -0.8774  0.3374  0.1751
   53U      O1P 1176   4.043   5.747   4.173  0.6676  0.6128  0.1567
   53U      O2P 1177   4.291   5.766   4.107 -0.2638  0.2471 -0.3948
   53U      O5' 1178   4.117   5.653   3.964  0.0897  0.1650 -0.2062
   53U      C5' 1179   3.988   5.616   3.927  0.2740 -0.0024 -0.2172
   53U     H5'1 1180   3.913   5.695   3.933 -0.6000 -0.9485  2.2992
   53U     H5'2 1181   3.948   5.546   3.999  0.2008  1.0710  0.8187
   53U      C4' 1182   3.979   5.539   3.794 -0.7201  0.3475 -0.5567
   53U      H4' 1183   3.876   5.535   3.759 -0.3719 -0.9049 -1.5113
   53U      O4' 1184   4.056   5.598   3.691  0.3936  0.3395 -0.3753
   53U      C1' 1185   4.126   5.493   3.611 -0.1801 -0.7277  0.4834
   53U      H1' 1186   4.094   5.500   3.507  1.2770 -0.0375  0.0599
   53U       N1 1187   4.278   5.514   3.613 -0.6949 -0.0225  0.3592
   53U       C6 1188   4.343   5.580   3.724 -0.1581  0.8034  0.0612
   53U       H6 1189   4.286   5.602   3.813 -0.1697 -1.5048  0.7014
   53U       C5 1190   4.470   5.615   3.726  0.3282  0.2869  0.4723
   53U       H5 1191   4.511   5.673   3.808  3.0347  1.5171 -1.6123
   53U       C4 1192   4.557   5.571   3.616 -0.4741 -0.2208  0.0890
   53U       O4 1193   4.678   5.590   3.608 -0.0013  0.2439  0.2728
   53U       N3 1194   4.493   5.497   3.511  0.5181  0.3134 -0.5588
   53U       H3 1195   4.555   5.459   3.441  0.3844  0.3230 -0.6831
   53U       C2 1196   4.360   5.470   3.506  0.5277 -0.0712 -0.1160
   53U       O2 1197   4.309   5.415   3.401  0.1223 -0.4816 -0.2772
   53U      C3' 1198   4.036   5.403   3.813  0.0865  0.0393  0.4665
   53U      H3' 1199   4.133   5.403   3.863 -0.9418  0.4516  2.5553
   53U      C2' 1200   4.071   5.362   3.666 -0.1535 -0.1456 -0.6774
   53U     H2'1 1201   4.145   5.283   3.655  1.0155  0.5805  1.3753
   53U      O2' 1202   3.954   5.335   3.591  0.3943 -0.2559  0.1036
   53U     HO'2 1203   3.915   5.251   3.617 -0.1213 -0.0726 -0.0664
   53U      O3' 1204   3.948   5.311   3.873  0.2600 -0.1717  0.8457
   54C        P 1205   4.019   5.191   3.965 -0.1587 -0.0430  0.0279
   54C      O1P 1206   3.902   5.120   4.021  0.5330  0.0136  0.0104
   54C      O2P 1207   4.115   5.249   4.055  0.4661 -0.1753 -0.5084
   54C      O5' 1208   4.099   5.103   3.857 -0.4539 -0.3672 -0.0104
   54C      C5' 1209   4.027   5.012   3.772  0.0776 -0.4824 -0.0496
   54C     H5'1 1210   3.935   5.053   3.732 -0.1450  0.6096  1.5171
   54C     H5'2 1211   3.991   4.931   3.835  0.3534 -0.6448 -0.0968
   54C      C4' 1212   4.114   4.946   3.674  0.6374 -0.0385  0.1493
   54C      H4' 1213   4.054   4.892   3.601 -2.1353  1.5041  1.0984
   54C      O4' 1214   4.181   5.048   3.597 -0.6920 -0.3026 -0.9250
   54C      C1' 1215   4.313   4.999   3.567 -0.4346 -0.2568 -0.1418
   54C      H1' 1216   4.328   5.005   3.459 -1.4505  0.3045 -0.2606
   54C       N1 1217   4.423   5.080   3.631 -0.7557 -0.0776 -0.4144
   54C       C6 1218   4.412   5.167   3.736 -0.0008  0.1729 -0.4417
   54C       H6 1219   4.322   5.170   3.796 -1.3920  0.6402 -2.4527
   54C       C5 1220   4.513   5.251   3.780 -0.1872  0.1197  0.0546
   54C       H5 1221   4.488   5.322   3.858  1.0073  1.0857 -0.4042
   54C       C4 1222   4.636   5.239   3.711  0.4376  0.6961 -0.6064
   54C       N4 1223   4.743   5.316   3.746 -0.6222 -0.5310  0.2158
   54C      H41 1224   4.731   5.375   3.827  3.0199  3.2567 -1.6175
   54C      H42 1225   4.826   5.324   3.689  0.4265  0.0197  1.7484
   54C       N3 1226   4.649   5.149   3.613 -0.1255  0.2972 -0.0799
   54C       C2 1227   4.549   5.070   3.571  0.5582  0.3883 -0.1063
   54C       O2 1228   4.569   5.001   3.473 -0.2270  0.2371 -0.5827
   54C      C3' 1229   4.223   4.853   3.733 -0.0118  0.0204 -0.2851
   54C      H3' 1230   4.268   4.914   3.812 -1.8700  1.9288 -0.6112
   54C      C2' 1231   4.316   4.859   3.614  0.3831 -0.3137  0.0342
   54C     H2'1 1232   4.414   4.833   3.655 -0.1500  0.1599  1.6910
   54C      O2' 1233   4.281   4.767   3.505 -0.3202 -0.0412  0.3617
   54C     HO'2 1234   4.314   4.802   3.422 -1.9545  0.8703  0.0501
   54C      O3' 1235   4.174   4.731   3.773 -0.5579  0.4362  0.0945
   55C        P 1236   4.249   4.636   3.884 -0.2848 -0.0581  0.3121
   55C      O1P 1237   4.171   4.511   3.896 -0.0483  0.3819 -0.4388
   55C      O2P 1238   4.264   4.723   4.000 -0.2212 -0.3266 -0.0219
   55C      O5' 1239   4.388   4.606   3.805 -0.1949 -0.6015 -0.2348
   55C      C5' 1240   4.405   4.508   3.700  0.2286 -0.2055 -0.1387
   55C     H5'1 1241   4.351   4.540   3.611  0.4461  1.1048  0.1744
   55C     H5'2 1242   4.385   4.406   3.733  3.0045 -0.5464  0.8047
   55C      C4' 1243   4.552   4.486   3.665 -0.8037 -0.7987  0.0652
   55C      H4' 1244   4.554   4.404   3.593  0.8608 -2.0725  1.4642
   55C      O4' 1245   4.611   4.601   3.605 -0.5990  0.1458  0.1888
   55C      C1' 1246   4.748   4.608   3.644 -0.1077  0.5296 -0.3665
   55C      H1' 1247   4.803   4.605   3.550  0.5153  0.8512 -0.0227
   55C       N1 1248   4.790   4.726   3.724  0.2989  0.2003 -0.1002
   55C       C6 1249   4.697   4.796   3.797 -0.8475 -0.6079  0.0482
   55C       H6 1250   4.598   4.754   3.808 -1.1493  0.3966  1.6857
   55C       C5 1251   4.730   4.916   3.856 -0.2341  0.3904 -0.0349
   55C       H5 1252   4.658   4.971   3.914  0.7578  1.5212  0.1567
   55C       C4 1253   4.864   4.952   3.840 -0.7797 -0.6005  0.2062
   55C       N4 1254   4.910   5.058   3.895 -0.5571  1.2966 -0.2643
   55C      H41 1255   4.852   5.130   3.936 -0.2366  1.6130 -0.3624
   55C      H42 1256   5.009   5.069   3.876 -0.3402 -1.7627 -1.4379
   55C       N3 1257   4.960   4.881   3.782 -0.2109  0.2289 -0.2848
   55C       C2 1258   4.924   4.763   3.724 -0.3657  0.2210  0.2929
   55C       O2 1259   5.011   4.709   3.658 -0.1857  0.7953  0.5632
   55C      C3' 1260   4.646   4.454   3.780 -0.4768  0.0851 -1.0763
   55C      H3' 1261   4.623   4.526   3.860  1.9566 -1.1226  0.8483
   55C      C2' 1262   4.781   4.478   3.717 -0.7174 -0.3222  0.6670
   55C     H2'1 1263   4.862   4.496   3.788 -2.4109  1.6860  2.2134
   55C      O2' 1264   4.807   4.376   3.623  0.2321  0.3407 -0.3380
   55C     HO'2 1265   4.782   4.295   3.669  2.5117 -1.2863 -1.7520
   55C      O3' 1266   4.640   4.324   3.825 -0.9354  0.2164  0.5079
   56G        P 1267   4.669   4.293   3.979  0.0973 -0.0443  0.1814
   56G      O1P 1268   4.638   4.150   3.998 -0.8017 -0.0961  0.4866
   56G      O2P 1269   4.603   4.394   4.062  0.3737  0.3733 -0.1014
   56G      O5' 1270   4.825   4.305   3.988  0.2419 -0.0053 -0.4722
   56G      C5' 1271   4.878   4.411   4.064 -0.0154 -0.2360 -0.1852
   56G     H5'1 1272   4.868   4.400   4.172  0.0509  0.5548 -0.0945
   56G     H5'2 1273   4.825   4.501   4.033  1.3903  0.4998 -0.5346
   56G      C4' 1274   5.027   4.429   4.032 -0.1394 -0.3585  0.1849
   56G      H4' 1275   5.059   4.340   3.978  0.1276 -1.0799  1.5065
   56G      O4' 1276   5.058   4.543   3.953 -0.3204 -0.3594  0.2980
   56G      C1' 1277   5.185   4.594   3.988 -0.1480  0.3527  0.0908
   56G      H1' 1278   5.252   4.601   3.903 -0.8636 -0.9922 -0.6133
   56G       N9 1279   5.168   4.731   4.050 -0.0750  0.1550  0.1492
   56G       C8 1280   5.055   4.797   4.092 -0.7177  0.6918  0.0668
   56G       H8 1281   4.956   4.755   4.098  0.8493 -4.7923 -4.2473
   56G       N7 1282   5.074   4.914   4.148  0.2019 -0.2716  0.6263
   56G       C5 1283   5.212   4.930   4.138  0.6261 -0.1742 -0.8479
   56G       C6 1284   5.292   5.048   4.174 -1.0398 -0.3540 -0.0314
   56G       O6 1285   5.261   5.156   4.222  0.1333 -0.1601 -0.4969
   56G       N1 1286   5.428   5.032   4.140 -0.3967  0.7210 -0.2432
   56G       H1 1287   5.497   5.104   4.154  1.3658 -1.0581  0.8029
   56G       C2 1288   5.477   4.917   4.077 -0.8845  0.3360  0.2698
   56G       N2 1289   5.604   4.906   4.074 -0.2242 -0.3566  0.1597
   56G      H21 1290   5.662   4.986   4.097 -0.4082 -0.3964  0.7851
   56G      H22 1291   5.639   4.814   4.050  0.9689  0.2349 -0.4734
   56G       N3 1292   5.402   4.813   4.042 -0.4638 -0.3142 -0.1196
   56G       C4 1293   5.270   4.824   4.074 -0.4996  0.3380 -0.6268
   56G      C3' 1294   5.123   4.433   4.152  0.9573 -0.3622  0.5328
   56G      H3' 1295   5.079   4.502   4.224  1.0172 -0.2660  0.4769
   56G      C2' 1296   5.251   4.499   4.086  0.2344 -0.3417 -0.0019
   56G     H2'1 1297   5.311   4.550   4.161  1.1197  0.2065 -1.0655
   56G      O2' 1298   5.327   4.411   4.007 -0.5449  0.4072 -0.0290
   56G     HO'2 1299   5.376   4.462   3.942  0.2529  0.7707  0.8143
   56G      O3' 1300   5.139   4.313   4.219  0.2985  0.5375  0.3094
   57U        P 1301   5.174   4.308   4.380  0.4189 -0.0509  0.0187
   57U      O1P 1302   5.184   4.168   4.422  0.0911  0.2902  0.0043
   57U      O2P 1303   5.064   4.385   4.447  0.8607  0.1798 -0.1861
   57U      O5' 1304   5.303   4.390   4.414  0.0867  0.3299  0.7918
   57U      C5' 1305   5.432   4.337   4.373  0.1178  0.2235  0.3795
   57U     H5'1 1306   5.437   4.319   4.266  3.1120 -0.5699  0.5455
   57U     H5'2 1307   5.450   4.245   4.430 -0.6825 -1.2580 -1.6468
   57U      C4' 1308   5.551   4.434   4.407  0.8814  0.4348  0.4027
   57U      H4' 1309   5.648   4.394   4.379  0.3955  1.6082 -3.5273
   57U      O4' 1310   5.532   4.559   4.339  0.1057  0.3431 -0.4387
   57U      C1' 1311   5.603   4.651   4.417 -0.4555 -0.6876  0.4461
   57U      H1' 1312   5.685   4.682   4.352 -0.2328  0.2472  1.1504
   57U       N1 1313   5.520   4.775   4.453 -0.3133  0.0860 -0.2406
   57U       C6 1314   5.381   4.768   4.469  0.4225 -0.2197  0.0332
   57U       H6 1315   5.334   4.674   4.445  2.1106 -1.0604 -0.0867
   57U       C5 1316   5.313   4.883   4.510 -0.2961  0.0402  0.1707
   57U       H5 1317   5.205   4.888   4.515 -0.2383  0.3242  3.6955
   57U       C4 1318   5.379   5.009   4.531 -0.0469  0.2374 -0.0622
   57U       O4 1319   5.325   5.117   4.567  0.0208 -0.2864  0.1982
   57U       N3 1320   5.514   5.007   4.506 -0.3031 -0.3169  0.1808
   57U       H3 1321   5.564   5.091   4.529 -0.9769  0.6515 -1.7390
   57U       C2 1322   5.589   4.895   4.474  0.0848  0.2773 -0.2554
   57U       O2 1323   5.710   4.896   4.467 -0.4167 -0.4130  0.5358
   57U      C3' 1324   5.564   4.472   4.556  1.0788  0.1322  0.2584
   57U      H3' 1325   5.464   4.506   4.584  1.2198  2.2882 -1.5127
   57U      C2' 1326   5.653   4.595   4.548  0.0798 -0.9609 -0.0915
   57U     H2'1 1327   5.640   4.663   4.633 -0.9179 -1.9196  0.5478
   57U      O2' 1328   5.792   4.557   4.539 -0.4265 -0.2718  0.1103
   57U     HO'2 1329   5.842   4.634   4.566 -0.1192 -1.0216  1.8246
   57U      O3' 1330   5.616   4.359   4.625 -0.0384 -0.0754  0.8088
   58A        P 1331   5.598   4.359   4.779  0.2363  0.1075 -0.1753
   58A      O1P 1332   5.626   4.226   4.832 -0.5472  0.3797 -0.0027
   58A      O2P 1333   5.474   4.431   4.808 -0.9565 -0.5101  0.3223
   58A      O5' 1334   5.712   4.456   4.824 -0.0139  0.4145 -0.6915
   58A      C5' 1335   5.845   4.418   4.849  0.0108  0.0758  0.0157
   58A     H5'1 1336   5.882   4.372   4.758 -0.6741  2.2165 -1.4433
   58A     H5'2 1337   5.846   4.344   4.928 -1.0420 -0.9464 -0.8888
   58A      C4' 1338   5.930   4.536   4.893  0.1803  0.0287  0.1377
   58A      H4' 1339   6.036   4.511   4.895  0.0337 -1.0725  4.3892
   58A      O4' 1340   5.920   4.647   4.802  0.1023 -0.0510 -0.3778
   58A      C1' 1341   5.912   4.763   4.885 -0.5876 -0.4321 -0.7047
   58A      H1' 1342   5.985   4.840   4.862 -0.4632  0.0399  1.1396
   58A       N9 1343   5.789   4.833   4.889  0.4573 -0.7632 -0.6492
   58A       C8 1344   5.661   4.785   4.885 -0.4036  0.6561  0.1824
   58A       H8 1345   5.639   4.681   4.865  3.1306  0.3838 -3.7060
   58A       N7 1346   5.562   4.867   4.880 -0.5751 -0.1384  0.0332
   58A       C5 1347   5.630   4.990   4.877  0.1075  0.0143  0.2943
   58A       C6 1348   5.590   5.124   4.881  0.2740 -0.7633 -0.4810
   58A       N6 1349   5.463   5.169   4.890 -0.3783  0.1133  0.1928
   58A      H61 1350   5.385   5.105   4.891 -1.2657  1.1037 -1.5608
   58A      H62 1351   5.456   5.269   4.893  0.4651  0.2078 -0.5746
   58A       N1 1352   5.678   5.220   4.898  0.1961 -0.3444  0.5914
   58A       C2 1353   5.804   5.196   4.901  0.2586  0.2112  0.6958
   58A       H2 1354   5.868   5.283   4.902  1.4039 -0.5974  1.3133
   58A       N3 1355   5.861   5.076   4.907 -0.0962  0.3628 -0.1420
   58A       C4 1356   5.768   4.972   4.888  0.4306 -0.4091  0.0808
   58A      C3' 1357   5.888   4.585   5.031 -0.0474  0.7432 -0.1048
   58A      H3' 1358   5.780   4.598   5.039  0.0664  1.9349 -0.2835
   58A      C2' 1359   5.947   4.723   5.029 -0.2943 -0.9865  0.3950
   58A     H2'1 1360   5.891   4.785   5.099 -0.4896 -1.6540  0.8458
   58A      O2' 1361   6.086   4.730   5.055 -0.4090 -0.3882 -0.5600
   58A     HO'2 1362   6.102   4.823   5.072 -1.3091 -0.3214  0.0268
   58A      O3' 1363   5.925   4.512   5.148 -1.0146  0.2478 -0.1379
   59C        P 1364   5.870   4.532   5.295 -0.0886  0.0791 -0.4059
   59C      O1P 1365   5.938   4.438   5.390 -0.0023  0.0816 -0.5191
   59C      O2P 1366   5.725   4.517   5.278 -0.2805 -0.4684 -0.6308
   59C      O5' 1367   5.901   4.679   5.337 -0.0237  0.2373  0.1930
   59C      C5' 1368   6.028   4.717   5.387  0.3700  0.1896  0.3898
   59C     H5'1 1369   6.107   4.669   5.329  0.7409  1.5206 -0.2614
   59C     H5'2 1370   6.039   4.678   5.488  1.6581 -0.4315  0.0409
   59C      C4' 1371   6.057   4.874   5.388 -0.1320  0.4541  0.9702
   59C      H4' 1372   6.165   4.889   5.385 -0.2509  1.4131  1.1983
   59C      O4' 1373   6.000   4.933   5.275  0.3444 -0.2114 -0.7496
   59C      C1' 1374   5.957   5.064   5.311 -0.0098  0.3134  0.1370
   59C      H1' 1375   6.014   5.130   5.245  1.3948 -0.4326  0.5467
   59C       N1 1376   5.813   5.097   5.295  0.3254 -0.2075 -1.3247
   59C       C6 1377   5.718   5.001   5.273 -0.0920  1.3147  0.1873
   59C       H6 1378   5.757   4.901   5.264  0.7699  1.8303 -2.9761
   59C       C5 1379   5.591   5.033   5.237  0.7232 -0.5506 -0.1665
   59C       H5 1380   5.518   4.959   5.208 -1.5861  1.0991  1.0730
   59C       C4 1381   5.552   5.167   5.252 -0.7467  0.3421 -0.5970
   59C       N4 1382   5.431   5.206   5.222 -0.8668  0.1218 -0.2035
   59C      H41 1383   5.373   5.132   5.184 -0.0041 -0.4529 -0.4310
   59C      H42 1384   5.411   5.304   5.235  1.2731  0.8963 -2.1251
   59C       N3 1385   5.640   5.263   5.278 -0.3598  0.4325 -0.5101
   59C       C2 1386   5.770   5.232   5.307  0.1301  0.9042  0.1714
   59C       O2 1387   5.841   5.319   5.353  0.1979 -0.1070 -0.2077
   59C      C3' 1388   6.003   4.951   5.508  0.5850 -0.1916 -0.0233
   59C      H3' 1389   5.899   4.923   5.530  0.3736  0.0454 -0.7057
   59C      C2' 1390   6.009   5.090   5.452  0.6605 -0.8539 -0.0399
   59C     H2'1 1391   5.948   5.166   5.501  3.4597  1.8197 -0.4146
   59C      O2' 1392   6.136   5.136   5.431  0.0638 -0.4802 -0.0966
   59C     HO'2 1393   6.184   5.129   5.514 -0.0349 -3.2453 -0.1699
   59C      O3' 1394   6.075   4.937   5.625  0.7625 -0.5911 -0.7297
   60U        P 1395   6.007   4.954   5.770  0.0920 -0.1001  0.3603
   60U      O1P 1396   6.121   4.974   5.869  0.1180  0.0991 -0.1715
   60U      O2P 1397   5.916   4.841   5.792 -0.1131  0.0751  0.2399
   60U      O5' 1398   5.918   5.085   5.793 -0.1732 -0.4549 -0.2268
   60U      C5' 1399   5.982   5.210   5.800 -0.6017 -0.0218  0.4864
   60U     H5'1 1400   6.060   5.216   5.723 -1.1365 -1.0318 -0.1652
   60U     H5'2 1401   6.025   5.214   5.900  1.3588 -1.1884 -0.2429
   60U      C4' 1402   5.888   5.328   5.797  0.2707 -0.2576  0.3941
   60U      H4' 1403   5.947   5.418   5.815 -1.7918  0.9213  1.6388
   60U      O4' 1404   5.840   5.351   5.660  0.2194 -0.7535 -0.2289
   60U      C1' 1405   5.702   5.399   5.677 -0.5915 -0.7493 -0.3066
   60U      H1' 1406   5.678   5.484   5.613 -0.0986 -0.9051 -0.7045
   60U       N1 1407   5.603   5.300   5.643  0.5064  0.4724  0.0254
   60U       C6 1408   5.622   5.165   5.649  1.0454  0.4133  0.8643
   60U       H6 1409   5.711   5.127   5.696 -0.8436 -2.6153  2.3388
   60U       C5 1410   5.525   5.079   5.604 -0.5286  0.0208  0.1035
   60U       H5 1411   5.544   4.973   5.611  0.4638  0.2856  2.7832
   60U       C4 1412   5.399   5.126   5.554 -0.8846  1.0875 -0.8196
   60U       O4 1413   5.310   5.046   5.518 -0.2139  0.1293 -0.1508
   60U       N3 1414   5.390   5.262   5.563 -0.8691 -0.0690 -0.2441
   60U       H3 1415   5.302   5.301   5.531 -0.7296  1.1703  0.7972
   60U       C2 1416   5.482   5.347   5.603  0.7799 -0.2517  0.1069
   60U       O2 1417   5.457   5.470   5.611  0.3424 -0.6677  0.5218
   60U      C3' 1418   5.769   5.336   5.897 -0.2698  0.0186 -0.3966
   60U      H3' 1419   5.724   5.237   5.896 -0.5445  0.1483 -1.5257
   60U      C2' 1420   5.680   5.436   5.827  0.1649  0.2048  0.2044
   60U     H2'1 1421   5.575   5.412   5.847 -0.6594 -0.0242 -3.5962
   60U      O2' 1422   5.717   5.568   5.847 -0.4448  0.2229 -0.1097
   60U     HO'2 1423   5.696   5.588   5.939  1.1731  3.4786 -0.3104
   60U      O3' 1424   5.815   5.372   6.026 -0.4731 -0.2402 -0.3397
   61U        P 1425   5.704   5.374   6.146  0.1643 -0.0246 -0.2612
   61U      O1P 1426   5.769   5.365   6.279  0.5655  0.1417 -0.0427
   61U      O2P 1427   5.585   5.291   6.106 -0.0295  0.0767 -0.1785
   61U      O5' 1428   5.649   5.521   6.133 -0.3943  0.2711 -0.1734
   61U      C5' 1429   5.726   5.630   6.177 -0.3309 -0.2955 -0.1567
   61U     H5'1 1430   5.815   5.640   6.116  0.4143  0.9427  1.0867
   61U     H5'2 1431   5.755   5.623   6.282  1.4463 -0.8250 -0.6537
   61U      C4' 1432   5.654   5.761   6.160  0.1551  1.0071  0.2327
   61U      H4' 1433   5.724   5.844   6.172  0.4650  0.8468 -0.3795
   61U      O4' 1434   5.616   5.773   6.025 -0.2308  0.5922 -0.2536
   61U      C1' 1435   5.494   5.854   6.029  0.4552  0.0293  0.7541
   61U      H1' 1436   5.511   5.959   6.053  0.7622  0.3221 -0.6262
   61U       N1 1437   5.422   5.848   5.898 -0.0264 -0.6621 -0.4449
   61U       C6 1438   5.393   5.733   5.830 -0.1576  0.3035  0.0977
   61U       H6 1439   5.461   5.650   5.843 -1.2070 -0.7364 -0.6972
   61U       C5 1440   5.299   5.728   5.737  0.2778 -0.2071  0.9024
   61U       H5 1441   5.289   5.643   5.671  2.9833  0.3148 -0.3032
   61U       C4 1442   5.224   5.843   5.698 -0.1810 -0.0526  0.1106
   61U       O4 1443   5.126   5.851   5.614  0.1574  0.0703 -0.7727
   61U       N3 1444   5.272   5.962   5.764 -0.4767 -0.1127  0.5230
   61U       H3 1445   5.232   6.050   5.735 -1.0641  0.3674  2.6304
   61U       C2 1446   5.374   5.970   5.855  0.1047 -0.2395 -0.2822
   61U       O2 1447   5.406   6.076   5.896  0.1682 -0.3107  0.0493
   61U      C3' 1448   5.528   5.783   6.254 -0.3690 -0.5637  0.8312
   61U      H3' 1449   5.506   5.689   6.306 -0.7715 -2.4558 -2.4590
   61U      C2' 1450   5.421   5.806   6.145  0.2684  0.0312 -0.1752
   61U     H2'1 1451   5.379   5.709   6.117  1.1165  0.8612 -5.5587
   61U      O2' 1452   5.313   5.891   6.191  0.4777  0.0950  0.1669
   61U     HO'2 1453   5.234   5.882   6.138  0.3706 -3.4197  0.7209
   61U      O3' 1454   5.541   5.893   6.342  0.3974 -0.2725 -0.5799
   61U      H3T 1455   5.450   5.923   6.355  0.9532  0.9396  0.6471
   62G      O5' 1456   5.127   6.249   5.335 -0.1485  0.3050 -0.1576
   62G      H5T 1457   5.079   6.179   5.378 -1.2198  2.9013  3.3172
   62G      C5' 1458   5.214   6.311   5.433  0.3613  0.0326 -0.1621
   62G     H5'1 1459   5.166   6.328   5.529 -0.6230  1.0122 -0.8041
   62G     H5'2 1460   5.228   6.411   5.393 -3.1147 -0.0487 -1.9302
   62G      C4' 1461   5.347   6.237   5.460  0.3159  0.8109 -0.3888
   62G      H4' 1462   5.402   6.293   5.536  0.0872  0.9513 -0.3275
   62G      O4' 1463   5.329   6.105   5.517  0.0608 -0.1357 -0.0149
   62G      C1' 1464   5.440   6.019   5.475  0.0624 -0.4691  0.0565
   62G      H1' 1465   5.490   5.975   5.561  1.3278  0.7349 -0.0293
   62G       N9 1466   5.387   5.912   5.387  0.3001 -0.4254 -0.2900
   62G       C8 1467   5.256   5.884   5.346  0.6632 -0.5189 -0.1294
   62G       H8 1468   5.175   5.955   5.354  1.7609  1.1790 -2.7423
   62G       N7 1469   5.237   5.765   5.294  0.2244 -0.1616 -0.7235
   62G       C5 1470   5.362   5.710   5.310 -0.3047 -0.2271 -0.6275
   62G       C6 1471   5.404   5.569   5.287  0.0715 -0.2840  0.7496
   62G       O6 1472   5.342   5.475   5.245 -0.2813 -0.2043  0.3764
   62G       N1 1473   5.541   5.552   5.304  0.6448  0.4434  0.0892
   62G       H1 1474   5.583   5.461   5.291  0.4050  0.5026 -1.2027
   62G       C2 1475   5.608   5.638   5.386 -0.6409  0.4737  1.2084
   62G       N2 1476   5.735   5.603   5.412  0.0099  0.3291 -0.2379
   62G      H21 1477   5.769   5.513   5.379  1.3024  1.3885 -1.9732
   62G      H22 1478   5.795   5.661   5.469  1.2759 -1.5899  0.4795
   62G       N3 1479   5.579   5.761   5.411 -0.3177 -0.0517  0.2650
   62G       C4 1480   5.452   5.791   5.373 -0.0314  0.9674 -0.1425
   62G      C3' 1481   5.426   6.203   5.333  0.2944 -0.7312 -0.4479
   62G      H3' 1482   5.359   6.147   5.267  0.1570 -0.7486 -0.2957
   62G      C2' 1483   5.532   6.105   5.389  0.3986  0.7371 -0.5344
   62G     H2'1 1484   5.577   6.041   5.312  1.9259 -1.0396  1.7078
   62G      O2' 1485   5.620   6.184   5.469 -0.3927  1.1197  0.6904
   62G     HO'2 1486   5.625   6.270   5.427 -0.1428  1.5108  1.5134
   62G      O3' 1487   5.478   6.313   5.264 -0.8499  0.4994 -0.7861
   63U        P 1488   5.494   6.310   5.107  0.1610 -0.1678  0.3524
   63U      O1P 1489   5.577   6.432   5.072  0.0148 -0.7051 -0.1066
   63U      O2P 1490   5.361   6.296   5.051 -0.0436  0.1605  0.0882
   63U      O5' 1491   5.585   6.190   5.064 -0.0658  0.2760 -0.0959
   63U      C5' 1492   5.730   6.192   5.089 -0.5556 -0.7644 -0.3897
   63U     H5'1 1493   5.743   6.205   5.196 -0.8581  1.6377 -0.5897
   63U     H5'2 1494   5.777   6.271   5.030  0.7056 -1.4294 -0.3081
   63U      C4' 1495   5.804   6.063   5.051  0.4330 -0.0646 -0.3943
   63U      H4' 1496   5.909   6.079   5.078  0.2899  0.3577 -0.0808
   63U      O4' 1497   5.765   5.950   5.123  0.2910  0.4540  0.1515
   63U      C1' 1498   5.787   5.827   5.049 -0.2577 -0.0769 -0.4067
   63U      H1' 1499   5.879   5.783   5.087  1.3546  1.3563 -2.4131
   63U       N1 1500   5.673   5.732   5.032  0.3169  0.0741  0.0830
   63U       C6 1501   5.548   5.783   5.004 -0.8440 -0.2459  0.0119
   63U       H6 1502   5.537   5.890   5.016  1.4340  0.0207  0.2702
   63U       C5 1503   5.449   5.698   4.968  0.2733 -0.1536  0.2800
   63U       H5 1504   5.347   5.727   4.947 -0.1084 -0.8905  1.0480
   63U       C4 1505   5.470   5.554   4.951 -0.0028  0.3691  0.2772
   63U       O4 1506   5.389   5.469   4.913  0.0351 -0.0620  0.6649
   63U       N3 1507   5.594   5.511   4.983 -0.2507 -0.3719 -0.3777
   63U       H3 1508   5.618   5.415   4.963  1.2018 -1.4970  5.0068
   63U       C2 1509   5.695   5.596   5.022 -0.0729  0.0559  0.6749
   63U       O2 1510   5.803   5.558   5.068 -0.4040 -0.4939  0.7502
   63U      C3' 1511   5.800   6.024   4.904  0.1634 -0.5634 -0.0697
   63U      H3' 1512   5.701   6.037   4.861 -0.5227 -2.2936  0.8696
   63U      C2' 1513   5.833   5.870   4.908 -0.6936  0.0348 -0.7217
   63U     H2'1 1514   5.772   5.817   4.835  1.5645 -1.0251 -1.9706
   63U      O2' 1515   5.967   5.827   4.898  0.1737 -0.1077  0.3257
   63U     HO'2 1516   5.990   5.859   4.811 -1.4530 -2.0839 -0.9288
   63U      O3' 1517   5.895   6.098   4.825 -0.2921  0.1905 -0.1568
   64A        P 1518   5.907   6.088   4.674  0.0933 -0.0186 -0.0332
   64A      O1P 1519   6.003   6.191   4.626 -0.0345 -0.0669  0.0147
   64A      O2P 1520   5.773   6.070   4.619 -0.1797 -0.1851 -0.4148
   64A      O5' 1521   5.982   5.949   4.649  0.7783 -0.7013  0.2984
   64A      C5' 1522   6.123   5.936   4.660 -0.0863 -0.3925 -0.0586
   64A     H5'1 1523   6.159   5.941   4.763  3.9330 -2.4757 -1.1799
   64A     H5'2 1524   6.175   6.020   4.614  0.5203 -2.1069 -2.7152
   64A      C4' 1525   6.158   5.796   4.608  0.2929  0.3811 -0.4209
   64A      H4' 1526   6.265   5.786   4.627  0.2107  0.7984  0.2690
   64A      O4' 1527   6.085   5.700   4.684 -0.0300  0.7343  0.1420
   64A      C1' 1528   6.047   5.587   4.607  0.3498 -0.7797 -0.1189
   64A      H1' 1529   6.090   5.499   4.655 -0.5756 -0.9899  0.3618
   64A       N9 1530   5.902   5.570   4.618 -0.1902  0.5324  0.1897
   64A       C8 1531   5.806   5.664   4.631  0.3655  0.0667 -0.4098
   64A       H8 1532   5.821   5.770   4.640  0.6600  0.0426 -0.6050
   64A       N7 1533   5.689   5.615   4.637 -0.0093  0.0324 -0.2235
   64A       C5 1534   5.707   5.474   4.612  0.1761  0.3377  0.5286
   64A       C6 1535   5.628   5.355   4.604  0.3868 -0.4848 -0.1203
   64A       N6 1536   5.495   5.352   4.619 -0.2445  0.4906  0.2480
   64A      H61 1537   5.453   5.443   4.626 -0.3938  0.4359  0.0656
   64A      H62 1538   5.455   5.260   4.602  2.0878 -0.7240  0.8392
   64A       N1 1539   5.688   5.236   4.587  0.4209 -0.5275  0.8187
   64A       C2 1540   5.816   5.229   4.577 -0.3622 -0.0701 -0.3625
   64A       H2 1541   5.863   5.132   4.574  2.2581  1.0873 -2.6363
   64A       N3 1542   5.902   5.333   4.573  0.0578 -0.8441  0.3777
   64A       C4 1543   5.841   5.452   4.594 -0.2177  0.1657  1.1307
   64A      C3' 1544   6.120   5.774   4.464 -0.0906 -0.2613  1.2035
   64A      H3' 1545   6.024   5.825   4.451 -0.1990 -1.0467 -1.6890
   64A      C2' 1546   6.103   5.620   4.466  0.3286 -0.3995 -0.0640
   64A     H2'1 1547   6.036   5.576   4.392  0.4950  0.6850 -0.8727
   64A      O2' 1548   6.222   5.546   4.451 -0.0030  0.6717  0.1652
   64A     HO'2 1549   6.261   5.575   4.368  2.9963  0.1597  1.2723
   64A      O3' 1550   6.216   5.804   4.364 -0.8714 -0.4446  0.3947
   65C        P 1551   6.179   5.802   4.208 -0.1976 -0.1830  0.2083
   65C      O1P 1552   6.307   5.839   4.145 -0.0091 -0.4777  0.2784
   65C      O2P 1553   6.060   5.887   4.182  0.3406 -0.3127  0.6840
   65C      O5' 1554   6.141   5.648   4.160  0.9830 -0.0644 -0.1294
   65C      C5' 1555   6.229   5.544   4.116  0.4260 -0.2116 -0.5728
   65C     H5'1 1556   6.309   5.531   4.189  1.6941 -1.9466 -2.1676
   65C     H5'2 1557   6.280   5.573   4.025  0.4223 -1.6691 -1.0637
   65C      C4' 1558   6.154   5.413   4.096 -0.7017 -0.6844  0.5227
   65C      H4' 1559   6.221   5.327   4.101  0.8975  0.5788  3.1252
   65C      O4' 1560   6.055   5.403   4.198 -0.7142  0.5540 -0.2454
   65C      C1' 1561   5.952   5.311   4.161  0.1173  0.7504  0.5224
   65C      H1' 1562   5.967   5.209   4.196 -0.2006  0.4327 -0.2368
   65C       N1 1563   5.815   5.332   4.214 -0.1664  0.3867 -0.3245
   65C       C6 1564   5.779   5.457   4.251  0.1652  0.6100  0.1001
   65C       H6 1565   5.854   5.532   4.272  0.6805  0.8844 -2.3821
   65C       C5 1566   5.649   5.485   4.279 -0.1958 -0.1640  0.3482
   65C       H5 1567   5.622   5.584   4.311 -0.1941  1.2197 -3.3496
   65C       C4 1568   5.553   5.377   4.265  0.3680 -0.7840  0.3200
   65C       N4 1569   5.428   5.401   4.275 -0.0587  0.1235 -1.2221
   65C      H41 1570   5.398   5.495   4.301 -1.6606 -0.0438 -2.2854
   65C      H42 1571   5.358   5.329   4.260  0.8000 -1.3505  1.3132
   65C       N3 1572   5.591   5.258   4.220 -0.5956  0.6012 -0.1083
   65C       C2 1573   5.718   5.227   4.200  0.2248 -0.3994 -0.6371
   65C       O2 1574   5.750   5.112   4.174 -0.4016 -0.3719  0.1797
   65C      C3' 1575   6.066   5.419   3.976  0.3791  0.1568  0.4735
   65C      H3' 1576   6.018   5.516   3.971  0.9040  0.6975  3.6585
   65C      C2' 1577   5.961   5.310   4.007  1.1369  0.3330 -0.3081
   65C     H2'1 1578   5.869   5.346   3.960 -0.5494 -0.6879  2.0290
   65C      O2' 1579   5.981   5.182   3.958  0.0099  0.1045 -0.3554
   65C     HO'2 1580   5.964   5.169   3.865  0.9360 -2.3313 -0.2486
   65C      O3' 1581   6.128   5.388   3.856  0.7228 -0.2259 -0.0839
   66G        P 1582   6.058   5.423   3.714 -0.3840 -0.1053 -0.2076
   66G      O1P 1583   6.160   5.450   3.612 -0.3017 -0.1690 -0.2367
   66G      O2P 1584   5.963   5.530   3.750  0.2702  0.0751 -0.4607
   66G      O5' 1585   5.970   5.299   3.668  0.2626 -0.1218 -0.2714
   66G      C5' 1586   6.031   5.179   3.629 -0.5664  0.0822  0.7867
   66G     H5'1 1587   6.114   5.157   3.696 -0.2037  1.0061  0.6530
   66G     H5'2 1588   6.077   5.199   3.532  0.3307  1.0788  1.3946
   66G      C4' 1589   5.936   5.059   3.621 -0.1677 -0.5536  0.3355
   66G      H4' 1590   5.988   4.964   3.620 -0.9853 -1.0268  1.0782
   66G      O4' 1591   5.850   5.064   3.731 -0.1570  0.3194 -0.9669
   66G      C1' 1592   5.730   5.001   3.704 -0.7540  0.1717 -0.2729
   66G      H1' 1593   5.735   4.898   3.739  2.1187  0.4770  0.4816
   66G       N9 1594   5.613   5.079   3.755  0.4498 -0.1854 -0.0213
   66G       C8 1595   5.599   5.195   3.825 -1.2901  0.1360 -0.6856
   66G       H8 1596   5.685   5.257   3.846 -1.9582  1.9079 -2.8023
   66G       N7 1597   5.476   5.226   3.862 -0.2428  0.1471 -0.0679
   66G       C5 1598   5.403   5.115   3.818 -0.1585  0.4256  0.0607
   66G       C6 1599   5.268   5.091   3.828  0.2772 -0.5923  0.1006
   66G       O6 1600   5.184   5.161   3.879 -0.4078 -0.3829 -1.0921
   66G       N1 1601   5.228   4.982   3.766 -0.4947  0.4305 -0.5171
   66G       H1 1602   5.129   4.962   3.768 -0.2802 -1.3518 -2.8509
   66G       C2 1603   5.315   4.886   3.715  0.5505  0.4100 -0.1041
   66G       N2 1604   5.269   4.788   3.650  0.2101 -0.1321  0.7671
   66G      H21 1605   5.172   4.760   3.646  0.5888 -1.4555 -2.2846
   66G      H22 1606   5.337   4.747   3.588 -1.8707  0.6317 -2.2395
   66G       N3 1607   5.442   4.906   3.697  0.1070 -0.6564  0.2272
   66G       C4 1608   5.484   5.024   3.755 -0.7091  0.0205 -1.0199
   66G      C3' 1609   5.851   5.075   3.498  0.8687 -0.0530 -0.4780
   66G      H3' 1610   5.816   5.178   3.492  1.6638  0.2176 -0.6569
   66G      C2' 1611   5.727   4.991   3.544  0.2328 -1.0667  0.0070
   66G     H2'1 1612   5.633   5.028   3.504  0.2376 -0.6354  0.3836
   66G      O2' 1613   5.754   4.854   3.515 -0.3986 -0.4223  0.1943
   66G     HO'2 1614   5.726   4.846   3.423  2.9612 -1.0162 -0.9184
   66G      O3' 1615   5.906   5.021   3.383 -0.2582  0.2508 -0.2930
   67G        P 1616   5.884   5.103   3.248 -0.0481 -0.0680 -0.1158
   67G      O1P 1617   5.975   5.052   3.150  0.4906  0.4083  0.2453
   67G      O2P 1618   5.894   5.248   3.276  0.4061 -0.2511 -0.2881
   67G      O5' 1619   5.734   5.066   3.214  0.3042 -0.2388  0.8246
   67G      C5' 1620   5.699   4.935   3.170  0.0450  0.4948 -0.1714
   67G     H5'1 1621   5.772   4.863   3.206  0.2508 -0.2539 -1.9509
   67G     H5'2 1622   5.733   4.943   3.066  1.3184  1.4087  0.2881
   67G      C4' 1623   5.555   4.893   3.180  0.7299 -0.7452  0.6349
   67G      H4' 1624   5.542   4.794   3.137  3.4110 -0.0775 -2.1151
   67G      O4' 1625   5.497   4.904   3.314 -0.6054  0.9612 -0.1379
   67G      C1' 1626   5.350   4.926   3.310  1.2404 -0.2685 -0.1885
   67G      H1' 1627   5.299   4.832   3.334  0.2333 -0.4871 -2.7800
   67G       N9 1628   5.292   5.035   3.389  0.3298  0.1436  0.0619
   67G       C8 1629   5.362   5.132   3.456  0.6697 -0.4526  0.5452
   67G       H8 1630   5.465   5.150   3.431  0.0032 -0.3058 -2.3587
   67G       N7 1631   5.284   5.219   3.512 -0.1892 -0.1652  0.3792
   67G       C5 1632   5.155   5.162   3.495 -0.0168 -0.4336  0.9559
   67G       C6 1633   5.024   5.197   3.552 -0.4962 -0.3156  0.2240
   67G       O6 1634   5.003   5.285   3.630 -0.0811  0.2855  0.9784
   67G       N1 1635   4.922   5.111   3.512  0.5097 -0.0769  0.5276
   67G       H1 1636   4.828   5.130   3.544 -0.2304  0.6517 -1.8741
   67G       C2 1637   4.939   5.004   3.434  0.4559 -0.3128  0.4041
   67G       N2 1638   4.833   4.931   3.392  0.0914  0.3827 -0.7860
   67G      H21 1639   4.738   4.959   3.414  0.5009  0.3321  1.2278
   67G      H22 1640   4.842   4.864   3.318 -0.8090 -2.0079  1.1352
   67G       N3 1641   5.060   4.961   3.392 -0.2296 -0.1260  0.3213
   67G       C4 1642   5.158   5.045   3.427  0.1002  0.3278  0.4654
   67G      C3' 1643   5.457   4.992   3.108  0.1585 -0.0802  0.6994
   67G      H3' 1644   5.483   5.091   3.145  1.2948 -0.9581  2.3516
   67G      C2' 1645   5.320   4.955   3.163 -0.0971  0.7853 -0.4204
   67G     H2'1 1646   5.251   5.039   3.152  0.0228  0.9453  0.0324
   67G      O2' 1647   5.270   4.836   3.107 -0.1775 -0.5625  0.4992
   67G     HO'2 1648   5.290   4.847   3.014 -0.9996  1.3691  0.5214
   67G      O3' 1649   5.472   4.991   2.967 -0.8279  0.1249  0.4042
   68A        P 1650   5.412   5.111   2.875  0.0095  0.1414 -0.0755
   68A      O1P 1651   5.452   5.070   2.741  0.0104 -0.1275 -0.7718
   68A      O2P 1652   5.452   5.245   2.923  0.6964 -0.4961 -0.0392
   68A      O5' 1653   5.254   5.100   2.880  0.3260 -0.0026  0.0973
   68A      C5' 1654   5.183   4.999   2.806 -0.4080 -0.0240  0.4275
   68A     H5'1 1655   5.236   4.908   2.834 -1.5856 -0.4521  1.3673
   68A     H5'2 1656   5.189   5.025   2.701 -1.8059  0.1449  0.3702
   68A      C4' 1657   5.030   4.992   2.828  0.2712 -0.6665  0.0937
   68A      H4' 1658   4.997   4.911   2.763  0.4639 -2.8967  2.6279
   68A      O4' 1659   4.988   4.968   2.964  0.1640 -0.1425  0.0999
   68A      C1' 1660   4.874   5.048   2.990 -0.3980 -0.0963  0.2248
   68A      H1' 1661   4.802   4.991   3.050 -2.7400 -0.4013 -2.6876
   68A       N9 1662   4.916   5.153   3.079 -0.5956 -0.0312 -0.3123
   68A       C8 1663   5.039   5.199   3.113  0.0371 -0.1419 -0.2691
   68A       H8 1664   5.128   5.155   3.070 -1.4291 -3.6684 -0.0062
   68A       N7 1665   5.036   5.291   3.209 -0.7787  0.2828 -0.2385
   68A       C5 1666   4.899   5.311   3.228 -0.5678  0.2288  0.2911
   68A       C6 1667   4.821   5.388   3.322  0.2966 -0.2174 -0.1022
   68A       N6 1668   4.869   5.472   3.416  0.2240  0.7606  0.2660
   68A      H61 1669   4.966   5.498   3.408  0.2617  0.5499  0.0225
   68A      H62 1670   4.821   5.532   3.482  1.4552  0.1976  1.7444
   68A       N1 1671   4.685   5.379   3.322  0.0111  0.4011 -0.2187
   68A       C2 1672   4.629   5.281   3.241  0.2959 -0.2375  0.0436
   68A       H2 1673   4.524   5.258   3.252  0.6648 -0.8869  2.8325
   68A       N3 1674   4.695   5.202   3.158  0.4049 -0.9288 -0.1201
   68A       C4 1675   4.827   5.226   3.152  0.0291  0.1267  0.3240
   68A      C3' 1676   4.937   5.110   2.774 -0.4592 -0.0641  1.0443
   68A      H3' 1677   4.991   5.200   2.801  2.5584 -1.3795 -0.1617
   68A      C2' 1678   4.803   5.095   2.857  0.2981  0.7006  0.2963
   68A     H2'1 1679   4.746   5.187   2.866  1.5363  1.8254 -2.2344
   68A      O2' 1680   4.722   4.998   2.791  0.0593  0.1559 -0.1511
   68A     HO'2 1681   4.733   5.015   2.697 -0.7772  0.0482 -0.2725
   68A      O3' 1682   4.909   5.099   2.631  0.1086 -0.3874  0.3140
   69A        P 1683   4.877   5.232   2.548 -0.1672 -0.3357 -0.3526
   69A      O1P 1684   4.845   5.179   2.414 -0.5579 -0.3353  0.1453
   69A      O2P 1685   4.999   5.321   2.568  0.4379 -0.3578 -0.1300
   69A      O5' 1686   4.751   5.291   2.620 -0.2156  0.8640  0.6030
   69A      C5' 1687   4.614   5.262   2.593 -0.5084  1.0588  0.5507
   69A     H5'1 1688   4.592   5.155   2.590  1.5090  0.6071 -1.3738
   69A     H5'2 1689   4.596   5.295   2.491  1.9452  1.7404  0.2745
   69A      C4' 1690   4.508   5.321   2.676  0.1014 -0.6134 -0.5795
   69A      H4' 1691   4.418   5.260   2.674  0.2897 -0.9556  0.4355
   69A      O4' 1692   4.544   5.321   2.815  0.4948 -0.3741  0.3486
   69A      C1' 1693   4.488   5.433   2.888  0.9875  0.6662 -0.6162
   69A      H1' 1694   4.421   5.394   2.964  0.9507  1.4311 -0.2500
   69A       N9 1695   4.596   5.509   2.949  0.2773 -0.6701 -0.0299
   69A       C8 1696   4.728   5.503   2.927 -0.1184  0.2712  0.0684
   69A       H8 1697   4.766   5.450   2.841  0.9569  1.6399 -0.3257
   69A       N7 1698   4.806   5.570   3.005  0.6524 -0.4428 -0.5946
   69A       C5 1699   4.709   5.621   3.098 -0.1501 -0.0378 -0.3683
   69A       C6 1700   4.708   5.703   3.219 -0.5018 -0.5463 -0.3402
   69A       N6 1701   4.814   5.752   3.280 -0.4683  1.0771  0.4786
   69A      H61 1702   4.903   5.754   3.234 -0.3667 -1.7311  0.4092
   69A      H62 1703   4.794   5.790   3.371 -1.3818  0.1130  0.7059
   69A       N1 1704   4.593   5.732   3.285  0.9399 -0.2543  0.4455
   69A       C2 1705   4.484   5.683   3.232 -0.0050 -0.4936 -0.4840
   69A       H2 1706   4.394   5.720   3.280  0.2376 -0.3027 -0.1760
   69A       N3 1707   4.470   5.599   3.126  0.1575  0.2602 -0.2774
   69A       C4 1708   4.588   5.568   3.067 -0.3611 -0.7480 -0.3633
   69A      C3' 1709   4.480   5.471   2.646  0.3012  0.2628 -0.1100
   69A      H3' 1710   4.576   5.519   2.624  0.8502 -1.4681 -1.7311
   69A      C2' 1711   4.416   5.513   2.783  0.3859 -0.3417 -0.6317
   69A     H2'1 1712   4.425   5.621   2.791 -1.5587  0.0937 -3.0082
   69A      O2' 1713   4.278   5.475   2.813  0.5866 -0.4340 -1.3039
   69A     HO'2 1714   4.230   5.556   2.829  0.4803 -1.1245  2.8324
   69A      O3' 1715   4.393   5.490   2.544 -0.3541 -0.0899  0.2178
   70U        P 1716   4.379   5.629   2.474 -0.0801 -0.1549  0.3196
   70U      O1P 1717   4.292   5.605   2.358 -0.0146 -0.0122  0.3382
   70U      O2P 1718   4.518   5.678   2.445  0.0453  0.1148  0.2762
   70U      O5' 1719   4.306   5.733   2.571  0.0167 -0.4281  0.0304
   70U      C5' 1720   4.167   5.732   2.599 -0.2124 -0.3214 -1.4141
   70U     H5'1 1721   4.141   5.630   2.627 -0.0802 -0.4450 -1.7294
   70U     H5'2 1722   4.105   5.772   2.519  0.5271  0.0968 -1.7882
   70U      C4' 1723   4.148   5.831   2.719  0.6786  0.1260  0.0328
   70U      H4' 1724   4.044   5.829   2.751 -0.5339 -0.3159 -3.5456
   70U      O4' 1725   4.236   5.799   2.824 -0.0228 -0.6954 -0.2978
   70U      C1' 1726   4.259   5.918   2.901 -0.1278  0.2499 -0.7768
   70U      H1' 1727   4.188   5.912   2.983  0.5693  0.6416 -0.1255
   70U       N1 1728   4.396   5.944   2.954 -0.3841 -0.0548  0.2242
   70U       C6 1729   4.509   5.895   2.880  0.3467 -0.0227  0.0891
   70U       H6 1730   4.495   5.836   2.791 -1.0821 -3.2368  2.2783
   70U       C5 1731   4.631   5.924   2.922 -0.5250  0.3053  0.3693
   70U       H5 1732   4.707   5.875   2.864  1.2609  0.1363  2.6963
   70U       C4 1733   4.653   6.002   3.047 -0.3242 -0.6210  0.2281
   70U       O4 1734   4.762   6.044   3.086 -0.0515  0.1764  0.1910
   70U       N3 1735   4.539   6.037   3.112  0.2237 -0.7078 -0.4012
   70U       H3 1736   4.548   6.085   3.200  0.4967 -0.5301 -0.5245
   70U       C2 1737   4.410   6.026   3.061  0.0414  0.3945 -0.1102
   70U       O2 1738   4.318   6.074   3.127 -0.7987 -0.3273 -0.0140
   70U      C3' 1739   4.184   5.977   2.683 -0.0305  0.1414 -0.9363
   70U      H3' 1740   4.276   5.977   2.625  0.5159 -1.2918 -0.1317
   70U      C2' 1741   4.207   6.039   2.819 -0.4849  0.1191 -0.2902
   70U     H2'1 1742   4.282   6.114   2.798 -0.1486  0.5117  2.0224
   70U      O2' 1743   4.085   6.073   2.890  0.3964 -0.0662 -0.2021
   70U     HO'2 1744   4.082   6.168   2.899  1.4152 -0.2202  3.5672
   70U      O3' 1745   4.101   6.046   2.604  0.2331  0.0493  0.6943
   71A        P 1746   4.141   6.186   2.540  0.1799 -0.3629 -0.0115
   71A      O1P 1747   4.032   6.225   2.451 -0.7248  0.1006  0.3819
   71A      O2P 1748   4.278   6.171   2.489  0.0316 -0.7248 -0.1930
   71A      O5' 1749   4.141   6.279   2.669  0.4979 -0.4949 -0.1790
   71A      C5' 1750   4.021   6.331   2.718  0.2616 -0.4561 -0.4881
   71A     H5'1 1751   3.964   6.241   2.739  0.4340 -0.7287 -1.1862
   71A     H5'2 1752   3.987   6.410   2.651  2.2428 -0.5204 -1.6266
   71A      C4' 1753   4.040   6.413   2.847  0.1969  0.1903 -0.5752
   71A      H4' 1754   3.948   6.422   2.905 -0.2837 -0.3632 -1.2432
   71A      O4' 1755   4.126   6.343   2.929  0.8013 -0.1116  0.3001
   71A      C1' 1756   4.189   6.436   3.019  0.3584 -0.5918  0.9006
   71A      H1' 1757   4.163   6.418   3.123 -0.9772  0.1407  0.7182
   71A       N9 1758   4.330   6.410   3.005  0.0205 -0.0916  0.4135
   71A       C8 1759   4.393   6.351   2.894  0.8826 -0.0588 -0.1629
   71A       H8 1760   4.338   6.297   2.818  0.1557  0.5691 -0.0856
   71A       N7 1761   4.524   6.355   2.897 -0.0577  0.3735 -0.2891
   71A       C5 1762   4.547   6.422   3.017  0.5698 -1.0247 -0.8292
   71A       C6 1763   4.663   6.454   3.093  0.3275  0.6538  0.4771
   71A       N6 1764   4.785   6.413   3.073 -0.5253 -0.6126  0.1179
   71A      H61 1765   4.798   6.343   3.002  3.1815  1.4683 -1.5132
   71A      H62 1766   4.859   6.437   3.137 -0.3952  0.8262 -0.5217
   71A       N1 1767   4.657   6.531   3.202  0.0831  0.0053 -0.5621
   71A       C2 1768   4.530   6.561   3.246 -0.3250  0.1647  0.5819
   71A       H2 1769   4.539   6.616   3.338 -0.6289  0.5718  0.3706
   71A       N3 1770   4.411   6.525   3.198 -0.3556 -0.3868  0.2369
   71A       C4 1771   4.429   6.458   3.083 -0.1515  0.0142  0.3002
   71A      C3' 1772   4.101   6.550   2.831  0.4908  0.3125 -1.1656
   71A      H3' 1773   4.183   6.537   2.760  0.9392 -1.4332 -0.3917
   71A      C2' 1774   4.156   6.574   2.966  0.7262 -0.7943 -0.0335
   71A     H2'1 1775   4.246   6.634   2.957 -0.7854  1.5021 -0.8086
   71A      O2' 1776   4.068   6.636   3.049  0.3902  0.1772  0.5667
   71A     HO'2 1777   4.022   6.698   2.992  1.4148  1.2377  0.8348
   71A      O3' 1778   4.010   6.648   2.787  0.1036  0.3188 -0.3909
   72G        P 1779   4.058   6.782   2.706 -0.1159  0.5244  0.3739
   72G      O1P 1780   3.930   6.840   2.663  0.2085 -0.5302 -0.1563
   72G      O2P 1781   4.163   6.737   2.608  0.4729 -0.6416 -0.3959
   72G      O5' 1782   4.123   6.878   2.813 -0.2041 -0.0204  0.4017
   72G      C5' 1783   4.045   6.944   2.909 -0.2626  0.3806  0.6517
   72G     H5'1 1784   3.964   6.883   2.949 -0.2242 -0.4533 -0.4937
   72G     H5'2 1785   4.009   7.035   2.861  1.4758  1.3065  1.0016
   72G      C4' 1786   4.131   7.000   3.025 -0.8008  0.9561 -0.3969
   72G      H4' 1787   4.073   7.029   3.112 -0.3889 -1.9537  0.9747
   72G      O4' 1788   4.211   6.899   3.085  0.2943 -0.1178 -0.1986
   72G      C1' 1789   4.341   6.951   3.129  0.6034  0.1175  0.0714
   72G      H1' 1790   4.352   6.951   3.238  1.0985  1.0236  0.0295
   72G       N9 1791   4.451   6.882   3.060  0.2214  0.7209 -0.2438
   72G       C8 1792   4.451   6.801   2.946  0.1865  0.4872  0.8115
   72G       H8 1793   4.369   6.784   2.878  0.7650 -0.5757  0.3614
   72G       N7 1794   4.569   6.763   2.912 -0.2728 -0.7668  0.1722
   72G       C5 1795   4.655   6.823   3.005 -0.4581  0.5217  0.3647
   72G       C6 1796   4.802   6.830   3.018 -0.0004 -0.0366  0.5463
   72G       O6 1797   4.890   6.780   2.949 -0.3101 -0.0846 -0.4241
   72G       N1 1798   4.845   6.911   3.121  0.0370 -0.4598 -0.0132
   72G       H1 1799   4.944   6.931   3.126  0.2639 -1.4046 -0.5631
   72G       C2 1800   4.765   6.980   3.207  0.1253  0.2137  0.2046
   72G       N2 1801   4.815   7.065   3.292 -0.4508 -0.1254  0.0145
   72G      H21 1802   4.912   7.084   3.311  0.0168 -0.7942 -1.5219
   72G      H22 1803   4.742   7.115   3.342 -0.6067 -1.3267  1.0408
   72G       N3 1804   4.632   6.973   3.196  1.3353 -0.1413 -0.1600
   72G       C4 1805   4.582   6.890   3.100  0.0886  0.1354  0.0246
   72G      C3' 1806   4.236   7.106   2.977  0.3377 -0.1782  0.3751
   72G      H3' 1807   4.272   7.063   2.883 -2.1842  1.3517 -1.4161
   72G      C2' 1808   4.342   7.098   3.089 -0.1476  1.0890  0.0754
   72G     H2'1 1809   4.441   7.126   3.054  1.0342 -2.2110  0.4832
   72G      O2' 1810   4.298   7.186   3.186  0.1192 -0.6246 -0.2501
   72G     HO'2 1811   4.256   7.253   3.132  0.2632 -1.1320 -1.0110
   72G      O3' 1812   4.165   7.230   2.963 -0.9004 -0.1077 -0.4087
   73A        P 1813   4.216   7.327   2.852  0.5591  0.4680  0.3108
   73A      O1P 1814   4.121   7.442   2.861 -0.5321 -0.0597  0.1209
   73A      O2P 1815   4.234   7.248   2.729  0.5555 -0.2068 -0.2318
   73A      O5' 1816   4.355   7.371   2.908  0.1768  0.1555 -0.3858
   73A      C5' 1817   4.371   7.478   3.004  0.1013 -0.4379  0.8599
   73A     H5'1 1818   4.323   7.451   3.098  1.2528 -3.3321  0.7336
   73A     H5'2 1819   4.331   7.573   2.969  0.6663 -1.2983 -2.4375
   73A      C4' 1820   4.519   7.497   3.034  0.7465 -0.2914 -0.3896
   73A      H4' 1821   4.536   7.555   3.124 -0.0528 -0.2491 -0.2596
   73A      O4' 1822   4.579   7.372   3.061  1.0593  0.0633 -0.2619
   73A      C1' 1823   4.719   7.374   3.026 -0.1102  0.2027 -0.4328
   73A      H1' 1824   4.784   7.379   3.113 -0.4060  0.7392 -0.2371
   73A       N9 1825   4.765   7.262   2.937 -0.0777 -0.0097  0.5482
   73A       C8 1826   4.706   7.171   2.859 -0.4943 -0.5385 -0.1704
   73A       H8 1827   4.599   7.170   2.847 -0.6843 -1.0808  1.2938
   73A       N7 1828   4.782   7.084   2.794  0.5776 -0.0096  0.2906
   73A       C5 1829   4.912   7.111   2.845  0.2235  0.5157  0.1971
   73A       C6 1830   5.045   7.059   2.820  0.3635  0.3278  0.5644
   73A       N6 1831   5.084   6.947   2.760  0.2233 -0.8057  0.1350
   73A      H61 1832   5.019   6.887   2.712 -0.3145  0.1994 -0.4244
   73A      H62 1833   5.184   6.937   2.752  0.2529 -0.5316  0.1595
   73A       N1 1834   5.147   7.118   2.883  0.2812  1.3359 -0.3883
   73A       C2 1835   5.126   7.224   2.961 -0.0179 -0.6795  0.1435
   73A       H2 1836   5.212   7.276   3.000 -0.8403  2.5965 -1.9640
   73A       N3 1837   5.010   7.280   2.988  0.0176 -0.5899  0.4260
   73A       C4 1838   4.904   7.222   2.929 -0.3971  0.4622 -0.0797
   73A      C3' 1839   4.604   7.557   2.922  0.2808 -0.2934  0.1244
   73A      H3' 1840   4.576   7.513   2.826  2.3008  1.7498 -1.5256
   73A      C2' 1841   4.744   7.503   2.955  0.3525 -0.4456 -0.9580
   73A     H2'1 1842   4.801   7.483   2.864 -1.2141 -0.5896 -1.9281
   73A      O2' 1843   4.810   7.597   3.045  0.0094 -0.0287 -0.3615
   73A     HO'2 1844   4.825   7.675   2.992 -2.5758  1.1333  0.4457
   73A      O3' 1845   4.596   7.699   2.916  0.0275 -0.3307 -0.2575
   74U        P 1846   4.649   7.782   2.792  0.2846 -0.1489  0.0320
   74U      O1P 1847   4.587   7.913   2.794  0.6067 -0.2920  0.0893
   74U      O2P 1848   4.633   7.692   2.675 -0.6038  0.1524 -0.0209
   74U      O5' 1849   4.802   7.800   2.816  0.1260 -0.2172  0.0943
   74U      C5' 1850   4.861   7.898   2.898 -0.4802  0.4505 -0.6442
   74U     H5'1 1851   4.821   7.887   2.999 -0.7527  0.2900 -0.7680
   74U     H5'2 1852   4.844   7.994   2.850 -0.2587  2.1365  2.4145
   74U      C4' 1853   5.018   7.874   2.900 -0.0602  0.0678 -0.2310
   74U      H4' 1854   5.058   7.952   2.965 -1.9246  0.8847  0.0039
   74U      O4' 1855   5.047   7.741   2.947  0.4242  0.6007  0.1418
   74U      C1' 1856   5.166   7.693   2.885 -0.0697 -0.0971  0.2763
   74U      H1' 1857   5.249   7.670   2.951  1.0247  0.2141 -0.9362
   74U       N1 1858   5.148   7.576   2.798  0.3531 -0.2889 -0.2405
   74U       C6 1859   5.025   7.543   2.743  0.1169 -1.1298  0.3976
   74U       H6 1860   4.944   7.611   2.765  0.7668  0.0048 -0.5718
   74U       C5 1861   5.012   7.440   2.652 -0.8505 -0.0323 -0.8112
   74U       H5 1862   4.917   7.411   2.611 -1.5408  3.3659 -1.9325
   74U       C4 1863   5.130   7.353   2.628  0.4783  0.4465 -0.4540
   74U       O4 1864   5.132   7.253   2.553  0.0669  0.2698 -0.9449
   74U       N3 1865   5.241   7.388   2.697  0.4289 -0.2404  0.1756
   74U       H3 1866   5.326   7.335   2.689 -0.4347 -1.7636  0.7013
   74U       C2 1867   5.257   7.508   2.764  0.8585  0.4630 -1.2743
   74U       O2 1868   5.368   7.543   2.797 -0.3380  0.2923 -0.5234
   74U      C3' 1869   5.093   7.895   2.768  0.3427  0.4993 -0.1577
   74U      H3' 1870   5.040   7.841   2.689  1.8800  0.2970 -1.0922
   74U      C2' 1871   5.217   7.811   2.805 -0.6264 -0.5666  0.3446
   74U     H2'1 1872   5.257   7.782   2.708 -2.7904 -0.3267 -0.6864
   74U      O2' 1873   5.317   7.880   2.875 -0.2553 -1.0620 -0.5294
   74U     HO'2 1874   5.310   7.970   2.842 -1.9056 -0.7398  0.5732
   74U      O3' 1875   5.129   8.026   2.759  0.5650 -0.1371 -0.0926
   75A        P 1876   5.181   8.083   2.617  0.3911 -0.3370 -0.0735
   75A      O1P 1877   5.187   8.231   2.631 -0.3447 -0.3170 -0.9124
   75A      O2P 1878   5.105   8.029   2.507 -0.0337 -0.1028 -0.6284
   75A      O5' 1879   5.327   8.044   2.596 -0.7614  0.2666 -0.1785
   75A      C5' 1880   5.439   8.099   2.664 -0.1415  0.3413 -0.2408
   75A     H5'1 1881   5.426   8.108   2.772 -1.6184  2.3533 -0.5195
   75A     H5'2 1882   5.443   8.204   2.633 -1.8783  0.3169 -0.6341
   75A      C4' 1883   5.564   8.019   2.625 -0.0183 -0.4407 -0.7090
   75A      H4' 1884   5.648   8.065   2.677  0.3789  1.3657 -2.7759
   75A      O4' 1885   5.557   7.881   2.649 -0.7163  0.0622 -0.3963
   75A      C1' 1886   5.613   7.807   2.544  0.3192 -0.0230 -0.4147
   75A      H1' 1887   5.697   7.750   2.584  1.6876  1.4380 -1.0655
   75A       N9 1888   5.521   7.717   2.473 -0.0136 -0.6160 -0.4546
   75A       C8 1889   5.386   7.726   2.477  0.0691  0.2142 -0.7430
   75A       H8 1890   5.330   7.812   2.510  0.8329  0.4715 -0.0744
   75A       N7 1891   5.323   7.621   2.428 -0.2862  0.0694 -0.3466
   75A       C5 1892   5.431   7.539   2.383 -0.3727 -0.5484 -0.7852
   75A       C6 1893   5.444   7.413   2.320 -0.1981  0.4525 -0.2308
   75A       N6 1894   5.343   7.336   2.303 -0.3849 -0.1332 -0.3444
   75A      H61 1895   5.254   7.367   2.339  0.3301  1.6848 -0.0024
   75A      H62 1896   5.365   7.242   2.273 -0.0297 -0.6384  1.3542
   75A       N1 1897   5.567   7.366   2.287  0.4399 -0.2321 -0.5804
   75A       C2 1898   5.669   7.438   2.324 -0.1263  0.1129 -0.7078
   75A       H2 1899   5.759   7.382   2.302 -1.0464 -2.2381  1.1189
   75A       N3 1900   5.674   7.554   2.390  0.1321  0.0968 -0.0970
   75A       C4 1901   5.548   7.594   2.416  0.4394 -0.0841 -0.1734
   75A      C3' 1902   5.602   8.030   2.475  0.4381 -1.1097 -0.0054
   75A      H3' 1903   5.513   8.019   2.413  1.2000 -1.2838 -1.0923
   75A      C2' 1904   5.685   7.906   2.448  0.1206  0.6259  0.2703
   75A     H2'1 1905   5.677   7.890   2.340  1.9205  0.9656  0.0599
   75A      O2' 1906   5.816   7.928   2.493  0.6072 -0.2605 -0.2081
   75A     HO'2 1907   5.834   8.021   2.476 -1.0529  0.1301 -0.0350
   75A      O3' 1908   5.672   8.153   2.451  0.5712 -0.0419 -0.1948
   76A        P 1909   5.640   8.247   2.322  0.0906 -0.0128 -0.3735
   76A      O1P 1910   5.708   8.375   2.354  0.2852  0.4950 -0.6644
   76A      O2P 1911   5.493   8.245   2.302 -0.5177 -0.1682 -0.4641
   76A      O5' 1912   5.712   8.186   2.196  0.2848  0.1918  0.1628
   76A      C5' 1913   5.857   8.165   2.209  0.4423 -0.0442  0.4561
   76A     H5'1 1914   5.879   8.144   2.314 -1.7528  0.2629  1.0105
   76A     H5'2 1915   5.910   8.252   2.170  0.8499 -0.5012 -0.0234
   76A      C4' 1916   5.909   8.048   2.128 -0.0880  0.2783 -0.5997
   76A      H4' 1917   6.016   8.043   2.147 -0.5959  0.5842  3.1193
   76A      O4' 1918   5.854   7.930   2.175  0.7664 -0.0099 -0.1155
   76A      C1' 1919   5.844   7.837   2.073  0.9859  0.6638  0.9004
   76A      H1' 1920   5.905   7.751   2.099  0.5244 -0.0580 -0.3612
   76A       N9 1921   5.706   7.794   2.065  0.5091 -0.3534  0.4913
   76A       C8 1922   5.595   7.865   2.111  0.0002  0.1626  0.2482
   76A       H8 1923   5.594   7.970   2.139  0.1756 -0.4273  2.6645
   76A       N7 1924   5.482   7.801   2.095 -0.0725 -0.0479  0.3567
   76A       C5 1925   5.523   7.685   2.034 -0.3215 -0.6468 -0.1248
   76A       C6 1926   5.462   7.562   1.997 -0.2506 -0.6654  0.3172
   76A       N6 1927   5.337   7.539   2.009  0.2704 -0.2203 -0.3292
   76A      H61 1928   5.276   7.608   2.051  1.0521 -0.3126  1.0226
   76A      H62 1929   5.303   7.445   1.994 -0.0378  0.0432 -1.3238
   76A       N1 1930   5.530   7.455   1.949  0.4964 -0.0649  0.5436
   76A       C2 1931   5.663   7.468   1.927 -0.2395  0.1247 -0.2749
   76A       H2 1932   5.717   7.381   1.892  0.0678 -0.8655  2.4204
   76A       N3 1933   5.734   7.578   1.949 -0.5502 -0.2696 -0.6094
   76A       C4 1934   5.661   7.681   2.011 -0.1030 -0.5657  0.8463
   76A      C3' 1935   5.867   8.053   1.983  0.3004  0.0047 -0.6134
   76A      H3' 1936   5.761   8.063   1.964 -0.0191  1.2173  1.4488
   76A      C2' 1937   5.906   7.909   1.950  0.1850  0.1493 -0.2100
   76A     H2'1 1938   5.860   7.879   1.856 -1.7459 -1.6121  1.2049
   76A      O2' 1939   6.050   7.875   1.963  0.0311 -0.2207  0.4349
   76A     HO'2 1940   6.069   7.785   1.935  0.0323 -0.9104  2.5027
   76A      O3' 1941   5.941   8.147   1.908  0.0203 -0.6607 -0.4415
   77U        P 1942   5.902   8.195   1.768  0.1291 -0.1371  0.2317
   77U      O1P 1943   6.013   8.283   1.724 -0.2419  0.1271  0.1409
   77U      O2P 1944   5.762   8.245   1.780 -0.5299  0.2812  0.1489
   77U      O5' 1945   5.908   8.073   1.671  0.1168 -0.2284 -0.5080
   77U      C5' 1946   6.033   8.015   1.626 -0.1756 -0.6097 -0.3112
   77U     H5'1 1947   6.103   8.007   1.709  1.0181  0.3462 -1.1843
   77U     H5'2 1948   6.084   8.092   1.568  0.0969 -0.7884 -0.3143
   77U      C4' 1949   6.028   7.884   1.554 -0.2697  0.4307 -0.6236
   77U      H4' 1950   6.131   7.872   1.519 -0.0151  2.0377 -0.5141
   77U      O4' 1951   5.989   7.772   1.626 -0.1934 -0.4243  0.4515
   77U      C1' 1952   5.918   7.681   1.538 -0.3083 -0.2499 -0.0382
   77U      H1' 1953   5.967   7.585   1.525  1.2549  0.7979 -3.0779
   77U       N1 1954   5.772   7.662   1.575 -0.7651  0.6202  0.7820
   77U       C6 1955   5.693   7.758   1.637  0.2889  0.6887 -0.1319
   77U       H6 1956   5.737   7.854   1.658  1.5427  0.4610 -1.5522
   77U       C5 1957   5.561   7.725   1.664  0.3443 -0.3595 -0.3809
   77U       H5 1958   5.501   7.799   1.715 -0.2300 -2.4561  2.1502
   77U       C4 1959   5.502   7.602   1.630  0.2977 -0.1396 -0.0060
   77U       O4 1960   5.389   7.570   1.653  0.6738 -0.1361 -0.0103
   77U       N3 1961   5.579   7.519   1.548 -0.5892 -0.1856  0.3911
   77U       H3 1962   5.533   7.434   1.520 -3.2462 -0.5225  4.7711
   77U       C2 1963   5.714   7.541   1.526  0.6526  0.7650  0.2775
   77U       O2 1964   5.780   7.450   1.474 -0.3904 -0.1631 -0.1145
   77U      C3' 1965   5.941   7.886   1.423  0.4744  0.3655 -0.0999
   77U      H3' 1966   5.844   7.928   1.449  0.9825  1.4092  0.1905
   77U      C2' 1967   5.943   7.738   1.396 -0.5131  0.1971 -0.7180
   77U     H2'1 1968   5.851   7.714   1.343 -3.3004 -0.6533  4.0413
   77U      O2' 1969   6.063   7.679   1.337 -0.1516 -0.6203 -0.2910
   77U     HO'2 1970   6.088   7.739   1.266 -1.5266  1.1980  0.6552
   77U      O3' 1971   5.996   7.955   1.315 -0.5866  0.4475 -0.2278
   78U        P 1972   5.899   7.999   1.193  0.5609 -0.7132  0.4283
   78U      O1P 1973   5.983   8.078   1.100 -0.2363  0.2889 -0.1531
   78U      O2P 1974   5.786   8.062   1.260  0.4781  0.0779 -0.3202
   78U      O5' 1975   5.843   7.863   1.125  0.6515 -0.0576 -0.5883
   78U      C5' 1976   5.920   7.790   1.033 -0.5365 -0.3383  0.2005
   78U     H5'1 1977   6.020   7.782   1.075 -1.0580 -0.8145  1.3790
   78U     H5'2 1978   5.922   7.844   0.938  1.1875 -1.8215 -0.6531
   78U      C4' 1979   5.862   7.654   1.004 -0.5432  0.5971  0.0651
   78U      H4' 1980   5.942   7.590   0.966 -0.1687  0.1283  1.5479
   78U      O4' 1981   5.787   7.597   1.110 -0.7019 -0.0291  0.2248
   78U      C1' 1982   5.676   7.534   1.068 -0.1213 -0.8627  0.1009
   78U      H1' 1983   5.694   7.428   1.087  1.6657 -0.2966  1.7702
   78U       N1 1984   5.558   7.580   1.145 -1.0502  0.2594  0.3261
   78U       C6 1985   5.553   7.700   1.212 -0.0576  0.3311  0.0360
   78U       H6 1986   5.642   7.761   1.214 -0.7368  1.3477  2.4100
   78U       C5 1987   5.441   7.744   1.283 -0.2005 -0.1923 -0.0346
   78U       H5 1988   5.432   7.840   1.331 -0.7852  0.2155 -0.9421
   78U       C4 1989   5.321   7.666   1.276  0.4214 -0.5368 -0.8871
   78U       O4 1990   5.215   7.701   1.332  0.0633 -0.1423 -0.1378
   78U       N3 1991   5.326   7.551   1.198 -0.2692 -0.9910  0.6465
   78U       H3 1992   5.238   7.503   1.186 -0.3399 -0.7111 -0.0079
   78U       C2 1993   5.440   7.505   1.133 -0.8219 -0.1036  0.5255
   78U       O2 1994   5.428   7.393   1.076 -0.7105 -0.4196  0.1837
   78U      C3' 1995   5.750   7.678   0.904  0.5447 -0.1364  0.4724
   78U      H3' 1996   5.697   7.769   0.934  1.1916 -0.1952  1.8948
   78U      C2' 1997   5.667   7.552   0.916  0.5711 -0.2447 -1.0071
   78U     H2'1 1998   5.563   7.559   0.883  0.2602 -0.2463 -0.0611
   78U      O2' 1999   5.722   7.436   0.850  0.4794 -0.2689  0.0430
   78U     HO'2 2000   5.762   7.470   0.770  1.4807  0.9346  1.0222
   78U      O3' 2001   5.799   7.690   0.768 -0.2469  0.4436 -0.3614
   79A        P 2002   5.758   7.807   0.681  0.5268 -0.1178 -0.2949
   79A      O1P 2003   5.859   7.831   0.573  0.0247  0.3777 -0.1854
   79A      O2P 2004   5.726   7.922   0.768  0.0730 -0.2016  0.1517
   79A      O5' 2005   5.625   7.758   0.609  0.5348 -0.3122  0.3801
   79A      C5' 2006   5.627   7.660   0.510 -0.8432 -0.2453  0.3562
   79A     H5'1 2007   5.696   7.581   0.540 -0.8467 -0.8561 -1.1596
   79A     H5'2 2008   5.670   7.702   0.419 -0.7527 -0.2632  0.3905
   79A      C4' 2009   5.485   7.602   0.478 -0.0326 -0.7332  0.6219
   79A      H4' 2010   5.493   7.541   0.388 -2.3675 -0.3865  0.1042
   79A      O4' 2011   5.437   7.525   0.586  0.5155 -0.6533  0.0623
   79A      C1' 2012   5.293   7.553   0.598 -0.6714 -0.0006  0.4340
   79A      H1' 2013   5.236   7.461   0.610  2.1811 -1.8708  0.6409
   79A       N9 2014   5.270   7.615   0.726  0.0581 -0.4438 -0.6782
   79A       C8 2015   5.354   7.702   0.800 -0.4563  0.1502 -0.3553
   79A       H8 2016   5.455   7.728   0.770  0.4534 -1.4960  1.0856
   79A       N7 2017   5.302   7.749   0.914 -0.4189 -0.3793  0.8723
   79A       C5 2018   5.172   7.697   0.907 -0.6939  0.9695  0.4374
   79A       C6 2019   5.047   7.702   0.994 -1.1524 -0.0769  0.3584
   79A       N6 2020   5.038   7.770   1.102  0.6861 -0.3604  0.8303
   79A      H61 2021   5.116   7.828   1.131 -0.2892  0.9894  0.8110
   79A      H62 2022   4.947   7.760   1.144 -1.1320 -1.6218 -2.9793
   79A       N1 2023   4.931   7.651   0.958  0.5061  0.0294  0.0317
   79A       C2 2024   4.938   7.578   0.845 -0.1958 -0.2802 -0.6236
   79A       H2 2025   4.846   7.525   0.828 -1.5995  2.1522 -1.1187
   79A       N3 2026   5.038   7.551   0.762 -0.4398 -0.4384  1.0556
   79A       C4 2027   5.150   7.613   0.797  0.3271 -0.3259  0.4199
   79A      C3' 2028   5.385   7.717   0.447  0.2207  0.0223  0.3092
   79A      H3' 2029   5.390   7.796   0.522 -2.3706 -1.1807  1.8812
   79A      C2' 2030   5.255   7.633   0.480 -0.1721 -0.0260 -0.2366
   79A     H2'1 2031   5.177   7.705   0.507 -0.5986  0.2537 -2.0676
   79A      O2' 2032   5.214   7.557   0.365  0.5006 -0.7165 -0.5093
   79A     HO'2 2033   5.272   7.560   0.288  0.9242 -1.7155 -0.2552
   79A      O3' 2034   5.392   7.748   0.311  0.6246 -0.4061 -0.1306
   80A        P 2035   5.338   7.889   0.266  0.1297  0.4580  0.1976
   80A      O1P 2036   5.376   7.898   0.122  0.5082  0.1704 -0.0460
   80A      O2P 2037   5.394   7.991   0.357 -0.5643 -0.3546 -0.0401
   80A      O5' 2038   5.182   7.888   0.289 -0.0401 -0.2052 -0.5232
   80A      C5' 2039   5.100   7.817   0.196 -0.0680 -0.3241  0.1623
   80A     H5'1 2040   5.138   7.716   0.180 -0.5135 -0.3937 -0.5025
   80A     H5'2 2041   5.088   7.870   0.102  2.5728 -0.4125 -0.2913
   80A      C4' 2042   4.948   7.784   0.240  0.6000 -1.0619 -0.0761
   80A      H4' 2043   4.910   7.717   0.162  3.5300 -1.2575 -1.4825
   80A      O4' 2044   4.959   7.712   0.357 -0.3254  0.2306 -0.3073
   80A      C1' 2045   4.864   7.754   0.449  0.3407  0.5911 -0.4717
   80A      H1' 2046   4.813   7.667   0.490 -0.7812  1.0662 -0.8035
   80A       N9 2047   4.916   7.825   0.566 -0.5874 -0.8203  0.1849
   80A       C8 2048   5.037   7.901   0.583  0.7004  0.2225 -0.6487
   80A       H8 2049   5.116   7.908   0.509  2.0101 -0.5020  0.6126
   80A       N7 2050   5.049   7.965   0.694 -0.6947 -0.1840 -0.0771
   80A       C5 2051   4.928   7.940   0.752  0.3878 -0.5360 -0.0981
   80A       C6 2052   4.870   7.969   0.878 -0.0052 -0.0997 -0.2456
   80A       N6 2053   4.935   8.046   0.971 -0.2364 -0.0853 -0.0801
   80A      H61 2054   5.035   8.056   0.955  0.0016 -2.1782 -0.1317
   80A      H62 2055   4.891   8.074   1.057  0.7103 -0.6251  0.6022
   80A       N1 2056   4.739   7.940   0.908  0.2708  0.1994  0.2127
   80A       C2 2057   4.676   7.865   0.819  0.6078  0.6891  0.3849
   80A       H2 2058   4.580   7.828   0.850  0.1762  2.7401  1.6940
   80A       N3 2059   4.723   7.820   0.707  0.7757  0.0606 -0.6005
   80A       C4 2060   4.846   7.864   0.679  0.0581  0.3468  0.1579
   80A      C3' 2061   4.847   7.894   0.272  0.3154 -0.7690 -0.0557
   80A      H3' 2062   4.900   7.985   0.302 -4.1334  1.5257  1.6701
   80A      C2' 2063   4.761   7.835   0.378 -0.3869  0.1943 -0.2824
   80A     H2'1 2064   4.725   7.921   0.435 -0.3591 -0.2915  0.4760
   80A      O2' 2065   4.670   7.738   0.330  0.1002 -0.4933  0.1047
   80A     HO'2 2066   4.628   7.764   0.248 -0.6614 -0.1132  0.6076
   80A      O3' 2067   4.757   7.925   0.165 -0.0579 -0.6851 -0.6681
   81U        P 2068   4.704   8.082   0.145 -0.0744  0.0047 -0.2221
   81U      O1P 2069   4.619   8.094   0.026 -0.1307 -0.1551 -0.0296
   81U      O2P 2070   4.821   8.171   0.157 -0.1922 -0.2003 -0.4084
   81U      O5' 2071   4.610   8.102   0.278 -0.0992  0.5878  0.3257
   81U      C5' 2072   4.481   8.050   0.286  0.4326  0.3875 -0.4385
   81U     H5'1 2073   4.480   7.942   0.274  1.6393  0.6192 -3.6406
   81U     H5'2 2074   4.423   8.094   0.204  0.2235 -0.3991 -0.7149
   81U      C4' 2075   4.415   8.090   0.422  0.4990  0.2141 -0.0356
   81U      H4' 2076   4.319   8.038   0.432  1.2485 -0.8207  2.5779
   81U      O4' 2077   4.477   8.047   0.538 -1.1081  0.1012  0.4175
   81U      C1' 2078   4.442   8.132   0.647 -0.3205  0.4757 -0.0677
   81U      H1' 2079   4.387   8.087   0.729  0.6897 -0.8431 -0.0792
   81U       N1 2080   4.560   8.194   0.714 -0.0751  0.3986 -0.9206
   81U       C6 2081   4.670   8.228   0.639  0.3057  0.7047  0.0884
   81U       H6 2082   4.667   8.215   0.532  0.4389 -1.9309  0.3525
   81U       C5 2083   4.777   8.285   0.702  0.0866  0.4382  0.2788
   81U       H5 2084   4.868   8.307   0.648 -1.1840  0.7963 -1.8082
   81U       C4 2085   4.776   8.327   0.841  0.1063  0.6645  0.0985
   81U       O4 2086   4.870   8.379   0.896  0.2902  0.4409  0.1297
   81U       N3 2087   4.659   8.305   0.900 -0.0455 -0.1715 -0.4747
   81U       H3 2088   4.658   8.349   0.991  2.2778  1.3878 -1.0967
   81U       C2 2089   4.550   8.240   0.845  0.4703 -0.8079 -0.4645
   81U       O2 2090   4.442   8.246   0.910 -0.3014  0.2784  0.1739
   81U      C3' 2091   4.386   8.241   0.439  0.1148 -0.5300 -0.6496
   81U      H3' 2092   4.471   8.307   0.423 -0.4879  0.4532  0.0056
   81U      C2' 2093   4.355   8.245   0.588 -1.2557 -0.3976 -0.2429
   81U     H2'1 2094   4.386   8.337   0.638  1.9329 -2.3462  1.7427
   81U      O2' 2095   4.228   8.221   0.618  0.4416 -0.8572 -0.6441
   81U     HO'2 2096   4.173   8.289   0.578 -0.5562  0.5954  2.7859
   81U      O3' 2097   4.284   8.287   0.353 -0.1219 -0.0120  0.2078
   82U        P 2098   4.240   8.436   0.346 -0.1031 -0.0523  0.0125
   82U      O1P 2099   4.140   8.458   0.237 -0.0887  0.6076  0.3473
   82U      O2P 2100   4.365   8.516   0.338 -0.0617 -0.2537 -0.8658
   82U      O5' 2101   4.172   8.472   0.481  0.7261  0.3136 -0.2715
   82U      C5' 2102   4.035   8.457   0.513  0.1072 -0.4775  0.3728
   82U     H5'1 2103   4.006   8.352   0.520 -0.2884 -0.3294  1.1062
   82U     H5'2 2104   3.977   8.498   0.431 -0.5041 -0.1769  0.9472
   82U      C4' 2105   3.993   8.528   0.646 -0.0223 -0.3295 -0.1771
   82U      H4' 2106   3.885   8.517   0.662  0.1218 -0.3851  0.7942
   82U      O4' 2107   4.060   8.468   0.751 -0.3074  0.0583 -0.4463
   82U      C1' 2108   4.098   8.561   0.846 -0.3681  0.5686 -0.3720
   82U      H1' 2109   4.056   8.530   0.942 -0.6825  2.7342  0.2421
   82U       N1 2110   4.249   8.559   0.849  0.0379 -0.2517 -0.7313
   82U       C6 2111   4.321   8.605   0.742 -0.3779 -0.5015 -0.1753
   82U       H6 2112   4.282   8.603   0.641 -2.6685 -1.8501  0.6613
   82U       C5 2113   4.453   8.637   0.755  0.2670 -0.8206 -0.9939
   82U       H5 2114   4.500   8.670   0.664 -2.1271  0.0072 -2.0186
   82U       C4 2115   4.527   8.613   0.882  0.4879  0.2389  0.5400
   82U       O4 2116   4.646   8.638   0.899  0.8236 -0.1023  0.2732
   82U       N3 2117   4.448   8.567   0.979  0.3497  0.6601  0.2054
   82U       H3 2118   4.491   8.557   1.070  1.6762  0.5669 -0.4097
   82U       C2 2119   4.315   8.550   0.973 -0.0825  0.0908  0.3478
   82U       O2 2120   4.258   8.524   1.078 -0.0326 -0.1491  0.3759
   82U      C3' 2121   4.023   8.678   0.660 -0.7719  0.2921  0.3638
   82U      H3' 2122   4.117   8.705   0.612 -0.3098 -0.7291  0.6692
   82U      C2' 2123   4.041   8.695   0.816 -0.1425 -0.1836 -0.0494
   82U     H2'1 2124   4.114   8.771   0.842  1.0200 -1.5712  0.9340
   82U      O2' 2125   3.914   8.707   0.887 -0.1985  0.2521 -0.1487
   82U     HO'2 2126   3.864   8.626   0.871 -1.1048  0.7340  0.1637
   82U      O3' 2127   3.912   8.751   0.613  0.2344 -0.4857  0.0597
   82U      H3T 2128   3.928   8.763   0.519 -1.2658 -2.3689 -0.5071
   9.02324   9.02324   6.38040   0.00000   0.00000   0.00000   0.00000   4.51162   4.51162
