# Supplementary material for: Constant-pH Molecular Dynamics of Cationic Peptide Dendrimers Binding to siRNA
Source: J Chem Inf Model. 2026 Feb 5;66(8):4734–43. doi: 10.1021/acs.jcim.5c02636 (PMC13126635; doi:10.1021/acs.jcim.5c02636)
Supplement: Supplementary file 2 [file ci5c02636_si_002.zip › zip/MH18D3_05_in_3.gro]

Protein t=   0.00000
 2128
    1LY0      N    1   6.929   8.664   2.553 -0.2280  0.4650 -0.0104
    1LY0     H1    2   6.897   8.578   2.595  1.2784  0.5865  1.4385
    1LY0     H2    3   6.888   8.733   2.613 -1.3901 -1.2610  1.2967
    1LY0     H3    4   6.901   8.672   2.456  0.6727 -0.5578 -0.3832
    1LY0     CA    5   7.077   8.669   2.566  0.1191 -0.8176  0.0518
    1LY0     HA    6   7.124   8.571   2.566 -1.8436 -1.8059 -0.5564
    1LY0     CB    7   7.134   8.761   2.456 -0.8345  0.4677 -0.0984
    1LY0    HB1    8   7.078   8.853   2.445 -0.5630  0.4917 -1.4575
    1LY0    HB2    9   7.120   8.702   2.365 -0.6939 -0.6662  0.5913
    1LY0     CG   10   7.282   8.786   2.467 -0.4506 -0.1933 -0.1250
    1LY0    HG1   11   7.337   8.693   2.469  0.2357  0.2116  1.1455
    1LY0    HG2   12   7.300   8.845   2.557 -1.7859  1.6585 -1.0005
    1LY0     CD   13   7.337   8.877   2.350  0.2372 -0.0524  0.2413
    1LY0    HD1   14   7.431   8.925   2.377  0.6066  0.8579 -2.3678
    1LY0    HD2   15   7.266   8.956   2.325  2.6683  2.3161  0.3255
    1LY0     CE   16   7.356   8.792   2.226 -0.1408 -0.3229  0.6181
    1LY0    HE1   17   7.260   8.789   2.175 -0.5448  1.2780  1.2119
    1LY0    HE2   18   7.411   8.699   2.238 -0.5847 -0.7895 -0.7905
    1LY0     NZ   19   7.448   8.857   2.127  0.0651  0.1348 -0.5253
    1LY0    HZ1   20   7.546   8.842   2.146 -0.0548 -2.0988 -1.3794
    1LY0    HZ2   21   7.423   8.815   2.038 -1.9235  0.9744 -0.4204
    1LY0    HZ3   22   7.425   8.955   2.121 -0.1296  0.1567  0.4708
    1LY0      C   23   7.112   8.731   2.705  0.9146  0.3692 -0.0669
    1LY0      O   24   7.071   8.851   2.731 -0.0328  0.0395  0.2094
    2LER      N   25   7.176   8.661   2.795 -0.4047  0.2740  0.0551
    2LER      H   26   7.221   8.575   2.768  2.6039  1.4434  0.9452
    2LER     CA   27   7.208   8.715   2.924  0.0041  0.0989  0.1596
    2LER     HA   28   7.115   8.750   2.968  1.2438  1.1785  2.0270
    2LER     CB   29   7.266   8.600   3.015 -0.1498 -0.0827  0.7263
    2LER    HB1   30   7.361   8.566   2.974 -0.7463 -0.6676 -0.2055
    2LER    HB2   31   7.196   8.517   3.004 -1.9578  1.5233 -0.5570
    2LER     CG   32   7.281   8.642   3.163  0.4201  0.0590 -0.0643
    2LER     HG   33   7.284   8.751   3.167  1.7704  0.1772 -2.5301
    2LER    CD1   34   7.174   8.587   3.255 -0.2952  0.3576 -0.4570
    2LER   HD11   35   7.078   8.624   3.218 -1.0935 -0.9824  0.2363
    2LER   HD12   36   7.184   8.479   3.266  2.6868  0.6451  0.4827
    2LER   HD13   37   7.191   8.628   3.354 -4.5242 -1.1506  1.0845
    2LER    CD2   38   7.418   8.609   3.214 -0.6390  0.6701  0.5573
    2LER   HD21   39   7.433   8.502   3.207  1.0662  0.9609 -2.1276
    2LER   HD22   40   7.493   8.654   3.147  0.8580 -0.1171  1.6466
    2LER   HD23   41   7.439   8.646   3.314 -0.2342 -0.7962  1.0307
    2LER      C   42   7.300   8.839   2.914  0.6294  0.9537  0.4503
    2LER      O   43   7.273   8.931   2.993  0.4492 -0.1270 -0.3241
    3LYR      N   44   7.389   8.847   2.813 -0.1907 -0.1122 -0.0430
    3LYR      H   45   7.410   8.757   2.772  0.7636 -0.5404  1.3142
    3LYR     CA   46   7.483   8.956   2.788 -0.6125 -0.7327 -0.1082
    3LYR     HA   47   7.524   8.951   2.687 -2.4398  1.2687 -1.0149
    3LYR     CB   48   7.602   8.955   2.890 -0.0250  0.1216 -0.6250
    3LYR    HB1   49   7.578   8.939   2.995  2.3945  1.9805  0.3277
    3LYR    HB2   50   7.654   9.050   2.904  0.4083 -0.5785  4.2700
    3LYR     CG   51   7.707   8.844   2.851 -0.1787 -0.1465 -0.3391
    3LYR    HG1   52   7.664   8.755   2.804 -2.4357  0.7181 -0.0335
    3LYR    HG2   53   7.755   8.807   2.942 -0.7690 -1.2006 -0.4436
    3LYR     CD   54   7.802   8.908   2.746 -0.1765 -0.4465 -0.4701
    3LYR    HD1   55   7.845   9.001   2.784 -0.6854 -0.6079  0.5448
    3LYR    HD2   56   7.744   8.925   2.655 -2.4025  1.8767  1.2459
    3LYR     CE   57   7.921   8.818   2.723 -0.4189  0.8599  0.4264
    3LYR    HE1   58   7.878   8.721   2.695 -0.9791  1.5380 -1.2087
    3LYR    HE2   59   7.985   8.795   2.808  0.3295 -0.2085 -0.4020
    3LYR     NZ   60   7.999   8.869   2.612 -0.5916  0.2214  0.4351
    3LYR    HZ1   61   7.971   8.844   2.519 -0.7928  0.4776  0.4262
    3LYR      C   62   7.401   9.091   2.781 -0.3377  0.3053 -0.1193
    3LYR      O   63   7.443   9.197   2.818  0.2436  0.4399 -0.0783
    4LY0      N   64   7.279   9.092   2.731  0.6353  0.1859 -0.4843
    4LY0      H   65   7.235   9.009   2.694 -0.3382  0.1899  0.6109
    4LY0     CA   66   7.200   9.216   2.718 -0.3373  0.3913  0.6646
    4LY0     HA   67   7.244   9.288   2.649 -1.4457  2.1429  1.6925
    4LY0     CB   68   7.072   9.165   2.644 -0.1191  0.5072 -0.1929
    4LY0    HB1   69   7.013   9.100   2.709  1.0293  0.9917  1.3951
    4LY0    HB2   70   7.098   9.104   2.558  1.8984  0.5858  0.3146
    4LY0     CG   71   6.992   9.281   2.591  0.0058 -0.2952  0.0457
    4LY0    HG1   72   6.957   9.341   2.675 -2.4241 -1.4428 -0.0398
    4LY0    HG2   73   6.906   9.224   2.554  0.0518  0.4862 -1.3380
    4LY0     CD   74   7.058   9.347   2.476 -0.5900  0.1928  0.2720
    4LY0    HD1   75   7.061   9.271   2.398  1.5562  0.1695  0.3328
    4LY0    HD2   76   7.154   9.391   2.498 -0.7049  1.3299 -1.3641
    4LY0     CE   77   6.968   9.464   2.437 -0.0953  0.5990  0.1126
    4LY0    HE1   78   6.973   9.548   2.506  0.5631  0.3210  0.4130
    4LY0    HE2   79   6.868   9.422   2.429 -0.1661  0.5957  0.9366
    4LY0     NZ   80   7.017   9.513   2.309  0.5616 -0.0885 -0.0241
    4LY0    HZ1   81   7.030   9.436   2.246  1.5593  0.8077 -0.9650
    4LY0    HZ2   82   6.949   9.577   2.270  0.6006  2.6351  3.7797
    4LY0    HZ3   83   7.099   9.570   2.321  0.8571 -0.3059 -0.9829
    4LY0      C   84   7.181   9.286   2.850 -0.2977  0.2397  0.1263
    4LY0      O   85   7.157   9.409   2.850 -0.1782 -0.1192  0.0380
    5LER      N   86   7.186   9.215   2.966  0.1377  0.6757 -0.0519
    5LER      H   87   7.192   9.114   2.961 -1.7508  0.5890 -2.0051
    5LER     CA   88   7.147   9.260   3.100 -0.7252  0.4530 -0.5076
    5LER     HA   89   7.062   9.327   3.093 -0.5865  0.9168  1.5237
    5LER     CB   90   7.101   9.142   3.190 -0.7468 -0.7775  0.0874
    5LER    HB1   91   7.080   9.172   3.292 -0.4040  0.2992 -0.1519
    5LER    HB2   92   7.184   9.071   3.192  1.8278  2.0745  0.5051
    5LER     CG   93   6.985   9.070   3.118  0.1697  0.1615 -0.3030
    5LER     HG   94   7.008   9.051   3.013 -0.2566  1.6187 -0.6837
    5LER    CD1   95   6.969   8.932   3.182  0.8841  0.0704 -0.4977
    5LER   HD11   96   7.068   8.886   3.177  1.5141  0.4099  4.0911
    5LER   HD12   97   6.941   8.928   3.287  0.7510 -0.3971 -0.5469
    5LER   HD13   98   6.900   8.870   3.126  0.4200 -1.1810  1.3575
    5LER    CD2   99   6.855   9.148   3.116 -0.3784 -0.2315 -0.1167
    5LER   HD21  100   6.871   9.251   3.085 -0.3717 -0.0051  0.6081
    5LER   HD22  101   6.784   9.096   3.052  0.0798 -1.0267 -0.0068
    5LER   HD23  102   6.822   9.164   3.219  0.9941 -0.5333  0.3973
    5LER      C  103   7.266   9.342   3.162 -0.3863 -1.1171  0.4279
    5LER      O  104   7.238   9.402   3.265 -0.3010  0.7005 -0.4020
    6LYR      N  105   7.383   9.349   3.098 -0.4130  0.2872 -0.1764
    6LYR      H  106   7.389   9.293   3.014  0.3415  0.3212 -0.1531
    6LYR     CA  107   7.499   9.428   3.147  0.6500 -0.6688 -0.4435
    6LYR     HA  108   7.463   9.524   3.186  1.8689  0.1233 -1.2045
    6LYR     CB  109   7.575   9.473   3.021 -0.1919  0.3666 -0.7842
    6LYR    HB1  110   7.590   9.387   2.957  0.2962 -0.5911  0.5772
    6LYR    HB2  111   7.673   9.506   3.054  0.6087 -1.5224 -1.1490
    6LYR     CG  112   7.497   9.575   2.941  0.0743  0.6249  0.8132
    6LYR    HG1  113   7.498   9.667   2.999 -0.4239  1.8850 -1.0838
    6LYR    HG2  114   7.394   9.542   2.931  0.1746  0.7784 -1.0077
    6LYR     CD  115   7.555   9.620   2.806 -0.4304  0.3835 -0.1805
    6LYR    HD1  116   7.664   9.626   2.807 -0.0665 -3.3403  1.0402
    6LYR    HD2  117   7.513   9.717   2.782 -1.8710  0.2205  1.4719
    6LYR     CE  118   7.523   9.517   2.693  0.0011 -0.9911  0.6822
    6LYR    HE1  119   7.533   9.568   2.597  2.1119  0.3706  1.5407
    6LYR    HE2  120   7.422   9.477   2.702 -0.5175  0.3462  1.0699
    6LYR     NZ  121   7.600   9.399   2.698 -0.2451  0.1422  0.1627
    6LYR    HZ1  122   7.583   9.336   2.775 -0.8287 -0.4802 -0.4606
    6LYR      C  123   7.572   9.351   3.259 -0.3178 -0.1136  0.5657
    6LYR      O  124   7.648   9.418   3.323  0.3546  0.6835 -0.3860
    7LER      N  125   7.550   9.220   3.271 -0.2270  0.3160  0.8658
    7LER      H  126   7.489   9.174   3.205  2.2248 -1.1432 -0.5049
    7LER     CA  127   7.607   9.132   3.374  0.5853 -0.0038  0.3605
    7LER     HA  128   7.638   9.195   3.458  2.3964  0.1763 -0.3906
    7LER     CB  129   7.499   9.023   3.406 -0.8767 -0.0707  0.3620
    7LER    HB1  130   7.541   8.949   3.474 -1.0678 -0.0261  0.5286
    7LER    HB2  131   7.481   8.975   3.310  0.7154 -0.9929  0.4958
    7LER     CG  132   7.362   9.058   3.448  0.5998 -0.0445 -0.2401
    7LER     HG  133   7.312   9.132   3.387 -2.3253 -0.8487  1.0041
    7LER    CD1  134   7.280   8.927   3.451  0.5002  0.2236  0.9581
    7LER   HD11  135   7.178   8.952   3.479 -0.2695 -1.4627 -0.1627
    7LER   HD12  136   7.278   8.875   3.355 -2.6129 -0.2361  1.1840
    7LER   HD13  137   7.319   8.855   3.524  1.2572 -1.8915 -1.3738
    7LER    CD2  138   7.384   9.119   3.588  0.5275 -0.7966  0.2672
    7LER   HD21  139   7.291   9.167   3.619 -0.2953 -1.4619 -1.0781
    7LER   HD22  140   7.424   9.044   3.656 -0.8460 -1.1321  0.7509
    7LER   HD23  141   7.453   9.203   3.598  0.0217 -0.6141  3.5272
    7LER      C  142   7.740   9.078   3.321  0.5576  0.3399  0.9466
    7LER      O  143   7.773   9.094   3.201 -0.0057 -0.3741 -0.2480
    8LER      N  144   7.810   9.016   3.415 -0.3904 -0.4807 -0.1584
    8LER      H  145   7.777   9.025   3.509  3.5815  1.2705  1.3137
    8LER     CA  146   7.937   8.942   3.394  0.2327 -0.0484 -0.5626
    8LER     HA  147   7.961   8.905   3.494  1.7709 -0.7008 -1.1440
    8LER     CB  148   7.917   8.821   3.300  0.2242 -0.0127  0.1031
    8LER    HB1  149   8.013   8.774   3.279 -0.7753 -0.6528 -3.8851
    8LER    HB2  150   7.887   8.857   3.201 -2.8342 -0.5207  0.7332
    8LER     CG  151   7.807   8.720   3.336  0.4788  0.7117 -0.1495
    8LER     HG  152   7.714   8.774   3.352  0.2040  0.7365 -1.6218
    8LER    CD1  153   7.788   8.611   3.230  0.2339  0.3085  0.0272
    8LER   HD11  154   7.884   8.568   3.201 -0.3120 -0.5418 -0.5875
    8LER   HD12  155   7.725   8.533   3.274 -0.8996  1.1843 -0.0203
    8LER   HD13  156   7.748   8.654   3.139  1.3353  0.0233 -0.6140
    8LER    CD2  157   7.841   8.655   3.475  0.3626 -0.7537  0.0197
    8LER   HD21  158   7.800   8.554   3.474  0.2479 -0.7088 -0.9305
    8LER   HD22  159   7.948   8.649   3.493  0.5398 -1.3844 -1.1371
    8LER   HD23  160   7.795   8.718   3.550 -3.0795 -1.2066 -1.5133
    8LER      C  161   8.061   9.023   3.350 -0.1356 -0.1071  0.2810
    8LER      O  162   8.173   8.985   3.375  0.1245  0.3429  0.2250
    9LYR      N  163   8.046   9.145   3.300 -0.2447  0.1467  0.2417
    9LYR      H  164   7.955   9.176   3.267 -0.2789  0.0679  0.2630
    9LYR     CA  165   8.155   9.235   3.271 -0.0828  0.9897 -0.3647
    9LYR     HA  166   8.212   9.232   3.363 -3.1100  1.9000  1.7060
    9LYR     CB  167   8.102   9.374   3.246 -0.2050  0.3103 -0.2076
    9LYR    HB1  168   8.037   9.379   3.159 -0.3666 -2.7587 -0.3589
    9LYR    HB2  169   8.182   9.445   3.225  1.9674 -0.7210  3.6331
    9LYR     CG  170   8.040   9.437   3.370  0.1774  0.8851  0.9319
    9LYR    HG1  171   8.122   9.444   3.442  0.6464 -0.9547  0.6250
    9LYR    HG2  172   7.975   9.359   3.409  0.3131 -0.2510 -0.9856
    9LYR     CD  173   7.968   9.571   3.335  0.5224 -0.8092 -0.4330
    9LYR    HD1  174   7.888   9.569   3.262 -0.8065  0.8698  0.8875
    9LYR    HD2  175   8.050   9.632   3.298  0.0711  1.1147  1.5604
    9LYR     CE  176   7.914   9.634   3.464 -0.0934  0.6412 -1.0199
    9LYR    HE1  177   7.878   9.735   3.446  1.6160  1.6232  0.6270
    9LYR    HE2  178   8.000   9.647   3.530  0.0427 -2.4398 -0.4449
    9LYR     NZ  179   7.807   9.551   3.517 -0.3314  0.0930 -0.2735
    9LYR    HZ1  180   7.735   9.515   3.455 -2.0213  1.7837  0.6002
    9LYR      C  181   8.236   9.185   3.146 -0.1530 -0.4960 -0.2259
    9LYR      O  182   8.194   9.093   3.074 -0.5407  0.4459 -1.0289
   10LER      N  183   8.354   9.241   3.134  0.1847  0.7216  0.0280
   10LER      H  184   8.384   9.298   3.212  0.7523  0.3177  0.1138
   10LER     CA  185   8.446   9.206   3.023  0.0388  0.4756  0.2095
   10LER     HA  186   8.387   9.207   2.931 -0.7251  2.6703  0.6512
   10LER     CB  187   8.552   9.314   3.004 -0.4313 -0.0315 -0.6601
   10LER    HB1  188   8.600   9.315   3.102 -0.5334  0.7020 -0.6151
   10LER    HB2  189   8.508   9.413   2.993 -2.1041 -0.9030 -2.4849
   10LER     CG  190   8.646   9.296   2.883 -0.2755 -0.0003  0.0708
   10LER     HG  191   8.670   9.192   2.858 -1.1677 -0.1158 -0.3155
   10LER    CD1  192   8.562   9.341   2.756 -0.6143 -0.1623 -0.5331
   10LER   HD11  193   8.468   9.286   2.759  1.0529 -3.2834  3.4102
   10LER   HD12  194   8.534   9.446   2.758 -1.2597 -0.3305 -0.3956
   10LER   HD13  195   8.616   9.314   2.666  1.1891 -1.6419  0.9195
   10LER    CD2  196   8.761   9.393   2.885  0.1210  0.1052 -1.0031
   10LER   HD21  197   8.713   9.491   2.881 -2.1579 -0.8652  0.6910
   10LER   HD22  198   8.818   9.379   2.977 -0.0544  1.1120 -0.7292
   10LER   HD23  199   8.825   9.381   2.797  0.9795  0.1958 -0.4098
   10LER      C  200   8.504   9.064   3.031 -0.7196  0.6914 -0.5132
   10LER      O  201   8.545   9.017   3.135 -0.4219  0.3025  0.0468
   11LER      N  202   8.513   8.994   2.916  0.3144  0.3303  0.4514
   11LER      H  203   8.474   9.033   2.832  0.9790  0.7590  0.3399
   11LER     CA  204   8.552   8.852   2.909  0.1532  0.3453  0.1188
   11LER     HA  205   8.491   8.800   2.983 -0.2013  0.2654 -0.2291
   11LER     CB  206   8.515   8.795   2.764 -0.3948 -0.7523  0.1091
   11LER    HB1  207   8.568   8.863   2.697 -0.3339 -0.8118  0.0974
   11LER    HB2  208   8.407   8.809   2.750 -0.3233  0.4318  0.6118
   11LER     CG  209   8.556   8.651   2.733 -0.2783 -0.1376  0.1748
   11LER     HG  210   8.665   8.648   2.745 -0.4085  1.7627  2.5972
   11LER    CD1  211   8.494   8.552   2.841  0.5956 -0.3489  0.2663
   11LER   HD11  212   8.386   8.545   2.826  0.5616  1.4177 -0.5621
   11LER   HD12  213   8.543   8.455   2.830  0.2700 -0.3200 -1.8270
   11LER   HD13  214   8.502   8.603   2.937 -0.8622 -0.2164  0.3434
   11LER    CD2  215   8.517   8.607   2.598  0.3982  0.0844 -0.1802
   11LER   HD21  216   8.418   8.649   2.577  0.5969  1.0964  0.8584
   11LER   HD22  217   8.578   8.647   2.517 -0.9852  1.3972 -0.6274
   11LER   HD23  218   8.520   8.498   2.596 -0.7577  0.0149  0.7451
   11LER      C  219   8.704   8.831   2.954 -0.2999 -0.4932  0.6490
   11LER      O  220   8.781   8.924   2.932  0.4787 -0.5518  0.3392
   12LER      N  221   8.738   8.712   3.012  0.2914  0.3336 -0.1045
   12LER      H  222   8.661   8.646   3.017  0.1503  0.4347 -0.8539
   12LER     CA  223   8.865   8.666   3.081  0.8557  0.0059  0.1230
   12LER     HA  224   8.892   8.720   3.171 -1.7866  1.5709  0.0866
   12LER     CB  225   8.835   8.519   3.126  0.5532 -0.1898 -0.0626
   12LER    HB1  226   8.924   8.460   3.148  0.6091 -0.0769  0.0157
   12LER    HB2  227   8.782   8.464   3.048 -2.2179  2.8636 -0.5386
   12LER     CG  228   8.731   8.510   3.250 -0.0150  0.2650  0.7514
   12LER     HG  229   8.648   8.575   3.222  2.2179  2.9426 -0.1496
   12LER    CD1  230   8.677   8.368   3.268 -0.3044 -0.1656 -0.0271
   12LER   HD11  231   8.599   8.359   3.343 -1.3103 -0.8799 -1.1205
   12LER   HD12  232   8.624   8.346   3.175 -0.1202  2.1453 -0.7607
   12LER   HD13  233   8.757   8.297   3.288  0.5734  0.8208  0.1061
   12LER    CD2  234   8.789   8.550   3.381 -0.9527  0.0865  0.4116
   12LER   HD21  235   8.867   8.475   3.393 -1.3384 -0.9958 -2.9861
   12LER   HD22  236   8.817   8.655   3.368 -2.5977  0.3774 -1.0173
   12LER   HD23  237   8.723   8.534   3.467 -0.5777 -2.9511  0.2168
   12LER      C  238   8.982   8.672   2.980 -0.1788  0.3137 -0.0554
   12LER      O  239   8.973   8.633   2.864  0.4727 -0.2470  0.3654
   13LER      N  240   9.104   8.707   3.022  0.0488  0.5438 -0.5112
   13LER      H  241   9.111   8.712   3.123  0.4073  1.2806 -0.5695
   13LER     CA  242   9.225   8.743   2.941  0.0204  0.2697 -0.2271
   13LER     HA  243   9.190   8.821   2.873 -0.6950  0.2816  0.1495
   13LER     CB  244   9.336   8.805   3.029 -0.0796  0.1466  0.0041
   13LER    HB1  245   9.355   8.737   3.112  1.8045  1.2980  0.5722
   13LER    HB2  246   9.293   8.899   3.066  1.3380  0.7867  0.0778
   13LER     CG  247   9.471   8.841   2.974 -0.0326  0.1629  0.3291
   13LER     HG  248   9.501   8.746   2.931  0.2495  0.8109 -0.9665
   13LER    CD1  249   9.462   8.949   2.866  1.1604  0.4291  0.0332
   13LER   HD11  250   9.405   8.909   2.782  1.3275 -0.6733  0.4312
   13LER   HD12  251   9.402   9.028   2.911  0.2377  0.1328 -0.6556
   13LER   HD13  252   9.561   8.987   2.840  1.0509  0.8051  0.1538
   13LER    CD2  253   9.565   8.868   3.090 -0.3676  0.0793  0.4126
   13LER   HD21  254   9.517   8.957   3.130 -1.1175  0.7211 -1.7515
   13LER   HD22  255   9.563   8.779   3.153 -0.4607  0.0383  0.3501
   13LER   HD23  256   9.665   8.892   3.055 -0.3661 -0.0504  0.3247
   13LER      C  257   9.283   8.621   2.872 -0.3752 -0.5617 -0.2152
   13LER      O  258   9.285   8.508   2.928  0.3592 -0.3665  0.1632
   14NH2      N  259   9.328   8.653   2.756 -0.5433  0.0451 -0.8798
   14NH2     H1  260   9.328   8.749   2.725 -0.2705  1.0221  1.8383
   14NH2     H2  261   9.354   8.580   2.691 -1.9201 -0.1723 -1.2013
   15LY0      N  262   8.223   9.362   2.246 -0.4530 -0.0158  0.5640
   15LY0     H1  263   8.296   9.410   2.195  0.0349 -1.4570 -0.1543
   15LY0     H2  264   8.192   9.286   2.187  0.3870 -0.1042  0.2199
   15LY0     H3  265   8.152   9.428   2.272  0.2968  0.8030  0.5717
   15LY0     CA  266   8.275   9.312   2.369  0.2132 -0.2265 -0.2579
   15LY0     HA  267   8.381   9.290   2.357  0.1076 -0.0916 -1.6872
   15LY0     CB  268   8.254   9.417   2.487 -0.1529 -0.2603  0.4294
   15LY0    HB1  269   8.304   9.386   2.578  1.1305 -0.9082 -0.4683
   15LY0    HB2  270   8.150   9.429   2.517  1.0188  2.6686  4.1164
   15LY0     CG  271   8.313   9.556   2.469 -0.3098  0.0764 -0.0629
   15LY0    HG1  272   8.271   9.621   2.546  0.6493  2.2408 -1.2729
   15LY0    HG2  273   8.282   9.601   2.375 -1.0445  0.2283  0.2470
   15LY0     CD  274   8.472   9.551   2.471 -0.3101 -0.0613  0.6242
   15LY0    HD1  275   8.504   9.469   2.406 -1.2859 -0.9989  1.3089
   15LY0    HD2  276   8.502   9.526   2.572  1.5685  2.0827  0.6978
   15LY0     CE  277   8.528   9.686   2.429  0.1306 -0.5897  0.3805
   15LY0    HE1  278   8.538   9.752   2.516 -0.2496  1.5382 -1.1102
   15LY0    HE2  279   8.460   9.726   2.353  0.2226 -2.1727 -0.5769
   15LY0     NZ  280   8.668   9.657   2.386  1.0031 -0.4433  0.1801
   15LY0    HZ1  281   8.718   9.745   2.394 -1.2062  0.8826  0.1581
   15LY0    HZ2  282   8.698   9.581   2.446 -0.2276  0.0364  1.4296
   15LY0    HZ3  283   8.658   9.622   2.292  0.7436 -1.2339  0.4931
   15LY0      C  284   8.186   9.191   2.414  0.0923 -0.7359  0.0564
   15LY0      O  285   8.062   9.193   2.398 -0.2261 -0.1385 -0.3641
   16LER      N  286   8.247   9.083   2.462  0.2498 -0.4916  0.2549
   16LER      H  287   8.347   9.081   2.475  0.1506  2.1456  1.9420
   16LER     CA  288   8.175   8.955   2.473 -0.0348  0.1866  0.1939
   16LER     HA  289   8.089   8.951   2.406 -1.0300 -0.4567  1.4589
   16LER     CB  290   8.268   8.844   2.421 -0.0808 -0.5088  0.1908
   16LER    HB1  291   8.220   8.748   2.439  0.0614 -1.1235 -2.3952
   16LER    HB2  292   8.354   8.840   2.489 -0.6065  2.0015  1.1204
   16LER     CG  293   8.311   8.852   2.273  0.1193 -0.2113 -0.5280
   16LER     HG  294   8.342   8.955   2.257  2.4842 -0.9283 -0.8981
   16LER    CD1  295   8.426   8.757   2.265  0.7118  0.2650  1.8424
   16LER   HD11  296   8.391   8.660   2.300  0.1632 -0.2893 -0.1038
   16LER   HD12  297   8.463   8.750   2.163 -0.6123  0.1405  1.3415
   16LER   HD13  298   8.514   8.793   2.317  2.2882  0.2119 -0.6113
   16LER    CD2  299   8.201   8.818   2.170 -0.0704 -0.6738 -0.3732
   16LER   HD21  300   8.107   8.858   2.208  0.4930  1.1490 -0.8469
   16LER   HD22  301   8.229   8.869   2.078 -0.4898  0.2829  0.0179
   16LER   HD23  302   8.175   8.713   2.156 -2.9631 -0.3146  1.4473
   16LER      C  303   8.117   8.932   2.612  0.5268  0.6837 -0.5761
   16LER      O  304   8.172   8.969   2.714  0.0652  0.2840  0.2866
   17LY0      N  305   7.729   8.039   2.280  0.3467 -0.2302 -0.1488
   17LY0     H1  306   7.797   7.973   2.245 -1.2250 -1.4385 -1.0963
   17LY0     H2  307   7.636   8.000   2.275 -0.5978  0.7091  4.9219
   17LY0     H3  308   7.736   8.121   2.222  0.7924 -0.0765  0.1145
   17LY0     CA  309   7.759   8.079   2.417  0.0002 -0.1118  0.0918
   17LY0     HA  310   7.666   8.066   2.472 -0.7896  1.6125 -0.7474
   17LY0     CB  311   7.867   7.996   2.480  0.5565 -0.1076  0.0994
   17LY0    HB1  312   7.887   8.028   2.583 -0.8234 -1.4759  0.8273
   17LY0    HB2  313   7.951   8.000   2.411  0.1876  0.1178 -0.3363
   17LY0     CG  314   7.825   7.850   2.504  0.0450 -0.3440 -0.3610
   17LY0    HG1  315   7.798   7.809   2.407 -2.7509  1.3057 -0.3657
   17LY0    HG2  316   7.729   7.833   2.552 -0.4962  0.3265 -1.1673
   17LY0     CD  317   7.936   7.770   2.572 -0.0814 -0.4345  0.1909
   17LY0    HD1  318   7.955   7.809   2.672 -1.1321 -1.9393  1.0248
   17LY0    HD2  319   8.026   7.783   2.511  0.0431 -2.9016 -0.2595
   17LY0     CE  320   7.906   7.623   2.591  0.2705  1.2869 -0.3642
   17LY0    HE1  321   7.801   7.606   2.614  0.3004 -1.1282 -1.7188
   17LY0    HE2  322   7.952   7.579   2.679 -0.6598  0.2101 -0.3903
   17LY0     NZ  323   7.951   7.532   2.483 -0.3887 -0.3595  0.6185
   17LY0    HZ1  324   8.051   7.532   2.470 -0.6114  0.2886 -1.4735
   17LY0    HZ2  325   7.915   7.442   2.514  1.3450 -1.8576 -1.4185
   17LY0    HZ3  326   7.901   7.558   2.400  0.8772 -0.3279 -0.1553
   17LY0      C  327   7.795   8.227   2.428  0.6244  0.3869  0.0045
   17LY0      O  328   7.845   8.283   2.334  0.4430  0.1061  0.6916
   18LER      N  329   7.787   8.295   2.545 -0.9796  0.5289 -0.0190
   18LER      H  330   7.739   8.242   2.617 -0.5409 -1.3765 -1.0610
   18LER     CA  331   7.816   8.435   2.588 -0.2668  1.2407  0.2677
   18LER     HA  332   7.767   8.446   2.685 -0.1684  0.4489  0.4134
   18LER     CB  333   7.964   8.457   2.605  0.5806 -0.2279 -0.6285
   18LER    HB1  334   7.972   8.557   2.649 -1.4340 -0.9034  1.4381
   18LER    HB2  335   8.016   8.440   2.511  0.4857 -0.1750 -0.6906
   18LER     CG  336   8.012   8.369   2.715  0.3435 -0.2033 -0.2708
   18LER     HG  337   8.021   8.268   2.674 -1.4316 -0.0819 -1.0392
   18LER    CD1  338   8.152   8.415   2.753  0.5941  0.3892 -0.3523
   18LER   HD11  339   8.139   8.518   2.786  0.0895  0.6670 -1.3834
   18LER   HD12  340   8.202   8.347   2.823 -3.6239 -1.0316  1.6137
   18LER   HD13  341   8.197   8.423   2.654 -2.2000 -1.2790 -1.9035
   18LER    CD2  342   7.939   8.369   2.849 -0.1355 -0.2127 -0.0341
   18LER   HD21  343   7.837   8.334   2.836 -0.2241  0.1479 -0.3131
   18LER   HD22  344   7.991   8.310   2.925 -1.3489  0.5944  1.4745
   18LER   HD23  345   7.922   8.471   2.884  0.8100 -0.2786  0.6636
   18LER      C  346   7.744   8.544   2.512 -0.3448 -0.2569  0.6184
   18LER      O  347   7.671   8.631   2.564 -0.3791  0.1289 -0.2701
   19LYR      N  348   7.757   8.538   2.379 -0.0121  0.7430  0.3202
   19LYR      H  349   7.810   8.462   2.339 -0.1163 -0.2252  1.9363
   19LYR     CA  350   7.711   8.641   2.283 -0.0472  0.1159 -0.0275
   19LYR     HA  351   7.602   8.647   2.288 -0.0859  2.5559 -1.7615
   19LYR     CB  352   7.737   8.594   2.135  0.1435  0.2680 -0.3100
   19LYR    HB1  353   7.683   8.666   2.074  1.8065  0.4061 -1.6962
   19LYR    HB2  354   7.684   8.500   2.119  0.7963  0.0188 -1.0762
   19LYR     CG  355   7.883   8.600   2.086 -0.9128  0.8303 -0.2453
   19LYR    HG1  356   7.949   8.552   2.158 -1.3939 -0.6016 -0.7309
   19LYR    HG2  357   7.914   8.704   2.071  0.2459  0.2243 -2.7548
   19LYR     CD  358   7.905   8.525   1.960  0.1378  0.2456 -0.4088
   19LYR    HD1  359   7.858   8.588   1.885 -0.6716  0.1899  0.0438
   19LYR    HD2  360   7.854   8.429   1.967  3.4950 -1.5345  3.9146
   19LYR     CE  361   8.054   8.493   1.929 -0.9400  0.2008 -0.2405
   19LYR    HE1  362   8.097   8.449   2.018 -0.4498 -0.5431 -0.8299
   19LYR    HE2  363   8.114   8.580   1.903  0.1723 -0.3253  0.5205
   19LYR     NZ  364   8.061   8.401   1.814 -0.3866 -0.4284 -0.5714
   19LYR    HZ1  365   8.063   8.437   1.720  0.7558 -1.6936 -1.0754
   19LYR      C  366   7.776   8.784   2.304  0.1659 -0.4699 -0.3530
   19LYR      O  367   7.892   8.794   2.347 -0.2269  0.2651 -0.5615
   20LY0      N  368   7.704   8.892   2.271  0.7423  0.6385  0.7818
   20LY0      H  369   7.607   8.873   2.253  1.2601 -1.1753 -0.4439
   20LY0     CA  370   7.752   9.027   2.289 -0.4876 -0.8660  0.2597
   20LY0     HA  371   7.861   9.028   2.297 -0.4980 -1.3184  0.4809
   20LY0     CB  372   7.704   9.126   2.176  0.1294  0.0728 -0.5388
   20LY0    HB1  373   7.735   9.228   2.197  0.2408 -0.3468  1.5335
   20LY0    HB2  374   7.597   9.116   2.160  0.5629 -1.1230 -3.4121
   20LY0     CG  375   7.760   9.090   2.034  0.2817  0.3841  0.5330
   20LY0    HG1  376   7.747   9.167   1.958 -0.7587 -0.5500 -0.2684
   20LY0    HG2  377   7.704   9.008   1.990 -1.1705  0.8136  1.4866
   20LY0     CD  378   7.911   9.062   2.029 -0.2666 -0.3200 -0.7513
   20LY0    HD1  379   7.949   9.044   1.928  3.0149 -1.1633  0.4815
   20LY0    HD2  380   7.924   8.965   2.079  0.3365 -0.5781 -1.3887
   20LY0     CE  381   7.995   9.163   2.096 -0.0286  0.1968 -0.8345
   20LY0    HE1  382   7.967   9.175   2.201 -0.7875  2.1164 -1.2070
   20LY0    HE2  383   7.973   9.257   2.045  1.1993  1.4528  0.8203
   20LY0     NZ  384   8.140   9.132   2.072 -0.1937  0.4828 -0.4588
   20LY0    HZ1  385   8.200   9.209   2.097  2.4649 -1.1626 -1.3654
   20LY0    HZ2  386   8.168   9.049   2.123  0.1298  1.8468  1.7269
   20LY0    HZ3  387   8.166   9.123   1.975 -2.3806  2.7715 -1.3553
   20LY0      C  388   7.707   9.090   2.424  0.5784 -0.3614  0.3393
   20LY0      O  389   7.589   9.083   2.465 -0.0035 -0.1914 -0.0951
   21LER      N  390   7.794   9.168   2.490  0.2061 -0.7250  0.3513
   21LER      H  391   7.884   9.176   2.446  0.8071  0.0079  1.6745
   21LER     CA  392   7.770   9.236   2.616  0.6349 -0.5537 -0.4046
   21LER     HA  393   7.719   9.166   2.681  1.0631 -0.9162 -0.4575
   21LER     CB  394   7.909   9.270   2.677 -0.6256  0.3249  0.2554
   21LER    HB1  395   7.971   9.318   2.601 -2.2069  0.9572 -0.6820
   21LER    HB2  396   7.951   9.171   2.695  1.0501  0.9350 -0.0790
   21LER     CG  397   7.914   9.364   2.799  0.6835  0.4597 -0.1850
   21LER     HG  398   7.874   9.464   2.786  2.1390  1.4817  2.3821
   21LER    CD1  399   7.856   9.278   2.915 -0.5929  1.2790 -0.6348
   21LER   HD11  400   7.857   9.335   3.008  3.3346 -0.9999  0.9948
   21LER   HD12  401   7.754   9.242   2.905  0.0147 -1.4759  1.6161
   21LER   HD13  402   7.904   9.180   2.924 -2.9106  0.2540  1.7406
   21LER    CD2  403   8.063   9.387   2.827 -0.1120  0.4978 -0.1806
   21LER   HD21  404   8.114   9.452   2.755 -3.4489  1.9081 -1.4761
   21LER   HD22  405   8.069   9.433   2.926 -0.6258 -0.0562  0.1088
   21LER   HD23  406   8.121   9.297   2.848  1.0101  0.8398 -1.6082
   21LER      C  407   7.684   9.360   2.598 -0.0707 -0.0267 -1.1019
   21LER      O  408   7.706   9.434   2.500 -0.3839  0.0109 -0.3194
   22LY0      N  409   8.487   7.922   1.776 -0.1108 -0.2307  0.2000
   22LY0     H1  410   8.533   7.852   1.834 -0.4208  1.0920  2.1207
   22LY0     H2  411   8.502   7.903   1.678  0.1547  1.0591 -0.0283
   22LY0     H3  412   8.526   8.010   1.805  1.3503 -0.7730  0.0154
   22LY0     CA  413   8.340   7.914   1.804  0.1742  0.5442  0.1964
   22LY0     HA  414   8.292   7.833   1.750  0.6600 -0.2108  0.8684
   22LY0     CB  415   8.307   7.883   1.955  0.4121  0.1199 -0.5025
   22LY0    HB1  416   8.348   7.964   2.015 -1.6851  1.1641 -0.4072
   22LY0    HB2  417   8.356   7.788   1.978  1.3937  0.9524  0.9697
   22LY0     CG  418   8.160   7.871   2.003  0.4546  0.0814 -0.2295
   22LY0    HG1  419   8.106   7.802   1.937  0.4736  0.3812 -0.5569
   22LY0    HG2  420   8.109   7.966   1.987  0.1829 -0.3181 -1.8478
   22LY0     CD  421   8.146   7.834   2.154 -0.3148  0.4187 -1.1306
   22LY0    HD1  422   8.152   7.926   2.213  0.8633 -1.7169  2.3582
   22LY0    HD2  423   8.231   7.774   2.185 -0.8967  0.3147  0.3570
   22LY0     CE  424   8.021   7.750   2.188 -0.8575 -0.9413 -0.6703
   22LY0    HE1  425   8.029   7.720   2.292 -2.5772 -2.1123 -0.8525
   22LY0    HE2  426   8.035   7.656   2.134  0.3164 -0.2386 -1.6633
   22LY0     NZ  427   7.890   7.811   2.165 -0.4519  0.3397  0.6137
   22LY0    HZ1  428   7.871   7.899   2.210 -2.7037  0.9277 -1.2985
   22LY0    HZ2  429   7.880   7.828   2.066  0.3190 -0.1312  0.4426
   22LY0    HZ3  430   7.820   7.747   2.198 -0.0568 -1.8002 -2.2161
   22LY0      C  431   8.285   8.051   1.756  0.3996 -0.7686  0.4195
   22LY0      O  432   8.356   8.153   1.763  0.5803  0.3065  0.0193
   23LER      N  433   8.164   8.062   1.709  0.2959  0.0744  0.6390
   23LER      H  434   8.111   7.979   1.689  1.7074 -0.6187 -0.4287
   23LER     CA  435   8.095   8.193   1.687 -0.1201  0.5670 -0.0895
   23LER     HA  436   8.158   8.252   1.620 -0.1320  1.4344  0.6394
   23LER     CB  437   7.959   8.156   1.627  0.6832 -0.5074  0.1988
   23LER    HB1  438   7.894   8.239   1.652 -0.0334 -0.9656 -0.1146
   23LER    HB2  439   7.920   8.071   1.683 -0.6207  1.2729  2.1536
   23LER     CG  440   7.954   8.135   1.476  0.4873  0.6427  1.1345
   23LER     HG  441   8.026   8.055   1.458  0.0988  0.3670  0.7516
   23LER    CD1  442   7.812   8.092   1.432 -0.7072  0.1349  0.0992
   23LER   HD11  443   7.812   8.096   1.323 -0.2945  2.1385  0.1333
   23LER   HD12  444   7.778   7.997   1.474 -0.3484  0.6891  1.7078
   23LER   HD13  445   7.744   8.168   1.470 -1.1329  1.2356 -2.6189
   23LER    CD2  446   7.999   8.241   1.379 -0.2807 -0.6165 -0.0101
   23LER   HD21  447   8.102   8.265   1.406  0.0621 -0.9376 -0.9894
   23LER   HD22  448   7.998   8.206   1.276  0.7789 -1.7095  0.3323
   23LER   HD23  449   7.941   8.333   1.389 -0.3856 -0.6865  0.0223
   23LER      C  450   8.084   8.273   1.820 -0.1482  0.3695 -0.8485
   23LER      O  451   8.091   8.215   1.928 -0.6135  0.3707  0.2712
   24LY0      N  452   8.757   9.380   3.746 -0.0374 -0.0580  0.2210
   24LY0     H1  453   8.671   9.433   3.739  0.5888  0.8884 -0.3926
   24LY0     H2  454   8.817   9.408   3.670 -1.6929 -0.4215 -1.3096
   24LY0     H3  455   8.791   9.408   3.836 -0.0942  0.3274  0.1223
   24LY0     CA  456   8.728   9.233   3.736  0.0950 -0.0872 -0.7688
   24LY0     HA  457   8.822   9.182   3.755  0.0090 -0.2319 -0.7315
   24LY0     CB  458   8.647   9.189   3.866 -0.0688  0.3068  0.4085
   24LY0    HB1  459   8.605   9.091   3.844 -1.2279  0.7191  0.7523
   24LY0    HB2  460   8.569   9.263   3.877 -0.2750 -0.0384  1.3491
   24LY0     CG  461   8.724   9.191   3.995  0.2790 -0.0856  0.7937
   24LY0    HG1  462   8.763   9.291   4.014  0.6049 -0.5443  2.7463
   24LY0    HG2  463   8.802   9.115   3.986 -1.0275 -1.4043  0.1362
   24LY0     CD  464   8.644   9.165   4.118 -0.2989  0.6529  0.2998
   24LY0    HD1  465   8.583   9.076   4.101 -0.0635  0.4684  0.4251
   24LY0    HD2  466   8.577   9.250   4.131 -2.7284 -1.3680  1.6954
   24LY0     CE  467   8.740   9.134   4.241  0.0915  0.1633 -0.4436
   24LY0    HE1  468   8.801   9.223   4.258  0.5097 -0.0046 -1.0287
   24LY0    HE2  469   8.810   9.054   4.217  0.4120 -0.0679  1.1381
   24LY0     NZ  470   8.673   9.106   4.371 -0.1269  0.3313  0.4352
   24LY0    HZ1  471   8.623   9.020   4.355  3.0292 -1.5532 -0.0953
   24LY0    HZ2  472   8.743   9.100   4.444 -0.2319  0.9285  0.5943
   24LY0    HZ3  473   8.612   9.185   4.388 -1.3622 -0.0906 -1.7001
   24LY0      C  474   8.673   9.180   3.609 -0.8088  0.2686 -0.1528
   24LY0      O  475   8.578   9.239   3.559 -0.1515  0.1700 -1.1802
   25LER      N  476   8.737   9.074   3.551  0.6215  0.1988  0.6482
   25LER      H  477   8.820   9.031   3.589  2.0309  2.4542  0.3500
   25LER     CA  478   8.684   8.997   3.430  0.1876  0.0022 -0.5667
   25LER     HA  479   8.617   9.068   3.382 -0.3268 -0.8089 -1.0753
   25LER     CB  480   8.801   8.959   3.337  0.1158 -0.6954  0.6889
   25LER    HB1  481   8.755   8.925   3.243 -1.4255  0.4378  0.9931
   25LER    HB2  482   8.858   8.885   3.392  0.0254 -1.6150 -0.4013
   25LER     CG  483   8.895   9.076   3.298 -0.0375 -0.4088 -0.3055
   25LER     HG  484   8.936   9.104   3.395 -1.9859  3.1250 -0.3296
   25LER    CD1  485   9.006   9.033   3.208  0.1623 -0.8826  0.0352
   25LER   HD11  486   9.085   8.976   3.257  1.5703 -1.5275 -2.7806
   25LER   HD12  487   8.960   8.961   3.140 -3.2150  0.8916  0.2240
   25LER   HD13  488   9.046   9.115   3.149  0.0604 -0.7439  0.1592
   25LER    CD2  489   8.823   9.196   3.229 -0.9059  0.2171  0.2974
   25LER   HD21  490   8.899   9.271   3.205  0.0576 -0.1697  1.9490
   25LER   HD22  491   8.785   9.154   3.136 -1.0558  0.0611  0.4300
   25LER   HD23  492   8.750   9.247   3.291  0.3498  1.3925  0.8866
   25LER      C  493   8.597   8.874   3.478 -0.2081  0.4033  0.3619
   25LER      O  494   8.619   8.815   3.586  0.1331  0.0514 -0.2187
   26LYR      N  495   8.496   8.842   3.393 -0.0286 -0.0942  0.2412
   26LYR      H  496   8.489   8.900   3.311 -0.6381  0.5255  0.7144
   26LYR     CA  497   8.422   8.723   3.395  0.4744 -0.1423 -0.1685
   26LYR     HA  498   8.490   8.639   3.409  1.7012  1.1528  2.2949
   26LYR     CB  499   8.346   8.715   3.260 -0.2314  0.4187  0.5905
   26LYR    HB1  500   8.421   8.681   3.189 -0.7724 -1.4382  0.8418
   26LYR    HB2  501   8.305   8.811   3.229 -0.9318  0.0107  0.2133
   26LYR     CG  502   8.234   8.609   3.254  0.3119  0.1907 -0.1826
   26LYR    HG1  503   8.175   8.621   3.163  0.6846 -0.6714 -0.5474
   26LYR    HG2  504   8.164   8.618   3.337  0.5628 -2.3997  0.3948
   26LYR     CD  505   8.283   8.463   3.264 -0.3808 -0.8971 -0.0209
   26LYR    HD1  506   8.325   8.440   3.362  0.2332  3.0543  0.8133
   26LYR    HD2  507   8.351   8.451   3.180 -2.0297 -0.7790 -1.4472
   26LYR     CE  508   8.161   8.374   3.233 -0.4754 -0.8631  0.0045
   26LYR    HE1  509   8.136   8.400   3.130  0.7429 -0.2441 -0.1416
   26LYR    HE2  510   8.075   8.399   3.295 -1.3840 -1.1985 -1.0723
   26LYR     NZ  511   8.200   8.232   3.236 -0.4612  0.0173 -0.8634
   26LYR    HZ1  512   8.289   8.208   3.195 -0.7074 -0.9675 -0.8429
   26LYR      C  513   8.335   8.721   3.527 -0.1086 -0.4629 -0.5498
   26LYR      O  514   8.317   8.617   3.591  0.3591 -0.3620 -0.1070
   27LY0      N  515   8.286   8.837   3.562 -0.2763  0.0284  0.1321
   27LY0      H  516   8.298   8.915   3.499 -1.4251 -0.0922 -0.2567
   27LY0     CA  517   8.240   8.863   3.700 -0.2937  0.5983 -0.7130
   27LY0     HA  518   8.321   8.838   3.769 -0.3361 -1.4252 -1.3366
   27LY0     CB  519   8.190   9.010   3.719  0.6211  0.1520  0.2192
   27LY0    HB1  520   8.155   9.035   3.819  0.6051 -1.3671  0.6204
   27LY0    HB2  521   8.108   9.035   3.651 -1.8849  0.7088  3.2499
   27LY0     CG  522   8.306   9.106   3.697 -0.1422 -0.4153  0.2846
   27LY0    HG1  523   8.332   9.109   3.591  3.4162  0.0564  1.0460
   27LY0    HG2  524   8.395   9.073   3.750 -0.7709 -1.5407  0.6830
   27LY0     CD  525   8.286   9.248   3.743 -0.2030 -0.2262  0.0618
   27LY0    HD1  526   8.374   9.308   3.722 -0.7342  1.7949  2.9584
   27LY0    HD2  527   8.275   9.237   3.851 -0.7449 -2.0453 -0.1497
   27LY0     CE  528   8.159   9.310   3.689  0.6513 -0.2661 -0.0783
   27LY0    HE1  529   8.076   9.248   3.721 -0.4321  0.6261 -1.0829
   27LY0    HE2  530   8.157   9.317   3.581  1.5795  0.3385 -0.0691
   27LY0     NZ  531   8.148   9.451   3.731 -0.2061 -0.0841 -0.0187
   27LY0    HZ1  532   8.212   9.512   3.683 -0.6427 -0.9342 -1.7961
   27LY0    HZ2  533   8.053   9.475   3.707 -1.3100 -1.3544  2.6413
   27LY0    HZ3  534   8.150   9.454   3.832  3.7188  1.5630  0.0173
   27LY0      C  535   8.130   8.765   3.760  0.1914 -0.0354 -0.1760
   27LY0      O  536   8.028   8.743   3.689  0.1281  0.0862 -0.9697
   28LER      N  537   8.136   8.740   3.889  0.0032  0.5090  0.2821
   28LER      H  538   8.225   8.767   3.930 -0.7933  0.6075  2.0481
   28LER     CA  539   8.042   8.671   3.978  0.2762  0.2902 -0.2857
   28LER     HA  540   8.008   8.582   3.926  2.6402 -0.0372 -1.4014
   28LER     CB  541   8.116   8.638   4.112 -0.0662 -0.0833  0.2801
   28LER    HB1  542   8.056   8.577   4.179  0.0584 -1.7246 -1.0264
   28LER    HB2  543   8.135   8.728   4.169  0.1288 -0.5024  0.8876
   28LER     CG  544   8.240   8.555   4.109 -0.6799  0.0187  0.0538
   28LER     HG  545   8.319   8.597   4.046  0.0600 -1.7627 -0.2740
   28LER    CD1  546   8.288   8.540   4.257 -0.0729  0.4241 -0.0577
   28LER   HD11  547   8.310   8.638   4.301  1.7847  0.5315 -1.0930
   28LER   HD12  548   8.206   8.487   4.304 -1.4953  0.9568 -1.8103
   28LER   HD13  549   8.379   8.480   4.254 -0.4432 -0.1541  0.3663
   28LER    CD2  550   8.224   8.413   4.048  0.0946 -0.0225  0.7917
   28LER   HD21  551   8.240   8.421   3.940 -1.1728  1.1693  0.6662
   28LER   HD22  552   8.299   8.346   4.090  1.0083  0.9486  0.7214
   28LER   HD23  553   8.127   8.367   4.069  0.3240 -1.1280 -0.3727
   28LER      C  554   7.911   8.742   4.009  0.4000 -0.2775 -0.0573
   28LER      O  555   7.889   8.788   4.120 -0.2667  0.2825 -0.2342
   29LYR      N  556   7.835   8.764   3.904 -0.3934  0.6406  0.1363
   29LYR      H  557   7.872   8.727   3.818 -0.1568 -0.5862  0.7405
   29LYR     CA  558   7.698   8.807   3.914  1.0395  0.0348  0.1815
   29LYR     HA  559   7.658   8.753   3.999  0.3549 -1.3183 -0.9600
   29LYR     CB  560   7.609   8.762   3.799 -0.5019 -0.7492  0.4414
   29LYR    HB1  561   7.654   8.791   3.704 -0.8819  1.4337  0.8705
   29LYR    HB2  562   7.511   8.810   3.796 -0.6694 -1.1211 -1.7399
   29LYR     CG  563   7.587   8.611   3.795  0.7143 -0.1453 -0.4663
   29LYR    HG1  564   7.537   8.598   3.891 -0.2603  0.8818 -0.8145
   29LYR    HG2  565   7.680   8.554   3.795  0.2737 -0.8968 -1.4865
   29LYR     CD  566   7.487   8.558   3.690 -0.7117  0.0915 -0.0646
   29LYR    HD1  567   7.534   8.581   3.595 -1.2657  2.3476  0.1380
   29LYR    HD2  568   7.391   8.608   3.704 -0.9142 -0.7313  1.8066
   29LYR     CE  569   7.457   8.405   3.719  0.4078  0.4490 -0.1567
   29LYR    HE1  570   7.387   8.370   3.644  0.4371  0.2314 -0.0843
   29LYR    HE2  571   7.415   8.380   3.817  0.4781  2.3382  0.3928
   29LYR     NZ  572   7.584   8.328   3.722  0.0321  0.1716  0.4536
   29LYR    HZ1  573   7.626   8.310   3.812 -1.2778  3.0440  1.7487
   29LYR      C  574   7.683   8.958   3.940 -0.3651 -0.0508 -0.5260
   29LYR      O  575   7.570   8.999   3.972 -0.2633  0.3139  0.0317
   30LER      N  576   7.795   9.035   3.930  0.6160 -0.1833  0.4646
   30LER      H  577   7.887   8.994   3.917  0.5610 -0.6430  1.4405
   30LER     CA  578   7.788   9.180   3.940 -0.0067 -1.1411  0.6815
   30LER     HA  579   7.719   9.219   4.015 -2.2966 -0.5295 -1.6356
   30LER     CB  580   7.929   9.237   3.987 -0.1215 -0.6591 -0.0216
   30LER    HB1  581   7.920   9.343   4.012 -2.0335 -0.8594  0.3054
   30LER    HB2  582   8.000   9.221   3.906 -0.5299 -1.2162 -0.2764
   30LER     CG  583   7.991   9.158   4.104  0.6468 -0.0628 -0.2132
   30LER     HG  584   7.976   9.052   4.081  0.8722  0.0461 -0.8814
   30LER    CD1  585   8.137   9.194   4.129 -0.3132  0.3992 -0.9321
   30LER   HD11  586   8.185   9.174   4.033  0.2694  1.3231 -0.8460
   30LER   HD12  587   8.141   9.303   4.137 -0.1602  0.2444  1.8374
   30LER   HD13  588   8.185   9.146   4.213 -1.7264 -2.2510 -1.5207
   30LER    CD2  589   7.915   9.184   4.233  0.2486 -0.3836  0.3486
   30LER   HD21  590   7.810   9.157   4.226  0.4180 -0.9598 -0.0764
   30LER   HD22  591   7.958   9.121   4.311 -0.2359  0.6906  1.5136
   30LER   HD23  592   7.928   9.289   4.257  3.3864 -0.5956  0.0126
   30LER      C  593   7.745   9.236   3.800 -0.1315 -0.0048  0.3138
   30LER      O  594   7.768   9.174   3.696  0.2141 -0.1676 -0.5053
   31LER      N  595   7.680   9.353   3.799  0.5458  0.1627 -0.4015
   31LER      H  596   7.667   9.390   3.892  1.2915  1.2939 -0.7203
   31LER     CA  597   7.665   9.443   3.681  0.1749 -0.1407 -0.1022
   31LER     HA  598   7.635   9.374   3.602 -0.0168  0.6001 -0.6840
   31LER     CB  599   7.550   9.549   3.708 -0.2453 -0.7247  0.7214
   31LER    HB1  600   7.548   9.615   3.621 -1.1278 -1.2824  0.2974
   31LER    HB2  601   7.582   9.610   3.792 -0.6779 -0.8923  1.0126
   31LER     CG  602   7.402   9.494   3.716  0.2491  0.2720 -0.4065
   31LER     HG  603   7.369   9.420   3.643  1.0563 -2.4003  1.7503
   31LER    CD1  604   7.379   9.432   3.858 -0.0740  0.0772  1.2854
   31LER   HD11  605   7.433   9.339   3.871  1.8553  0.8215 -0.6360
   31LER   HD12  606   7.410   9.506   3.931  2.7215  0.6463 -0.3191
   31LER   HD13  607   7.273   9.409   3.860  0.1272 -1.7153 -1.9037
   31LER    CD2  608   7.315   9.620   3.715  0.1451 -0.5219  0.2191
   31LER   HD21  609   7.213   9.602   3.749  0.2647  0.5590  1.2207
   31LER   HD22  610   7.357   9.682   3.794  1.6050 -2.4965  1.0921
   31LER   HD23  611   7.308   9.661   3.614  1.7931 -1.2485 -0.2347
   31LER      C  612   7.793   9.516   3.647 -0.0617  0.0288  0.7102
   31LER      O  613   7.878   9.549   3.723  0.4600 -0.3367  0.3332
   32LY0      N  614   8.358   7.780   3.621  0.1664 -0.0274 -0.6581
   32LY0     H1  615   8.388   7.855   3.683 -0.8538 -0.7105  0.7224
   32LY0     H2  616   8.344   7.700   3.682  2.5475 -0.2448 -0.2841
   32LY0     H3  617   8.434   7.759   3.558  0.2121  1.9775 -1.3451
   32LY0     CA  618   8.228   7.807   3.555 -0.2419 -0.2372  0.4308
   32LY0     HA  619   8.198   7.714   3.507 -0.6254  0.5975 -0.9851
   32LY0     CB  620   8.130   7.849   3.659  0.4460  0.0143 -0.9894
   32LY0    HB1  621   8.053   7.908   3.608 -0.3042 -0.7557 -0.7723
   32LY0    HB2  622   8.179   7.916   3.730 -1.7084  2.0097 -1.2228
   32LY0     CG  623   8.068   7.728   3.730 -0.7878 -0.0473  0.5185
   32LY0    HG1  624   8.153   7.681   3.780  0.8984 -0.3413 -2.3722
   32LY0    HG2  625   8.026   7.659   3.656  0.4193  0.9814 -1.2046
   32LY0     CD  626   7.952   7.772   3.829 -0.4009  0.0760 -0.1092
   32LY0    HD1  627   7.883   7.840   3.779  1.1285  3.2517  1.7691
   32LY0    HD2  628   8.003   7.824   3.910 -1.8405  0.3376  0.6682
   32LY0     CE  629   7.879   7.645   3.872  0.3240  0.6672 -0.2648
   32LY0    HE1  630   7.945   7.580   3.928 -2.8782 -1.1930  1.6551
   32LY0    HE2  631   7.841   7.597   3.782 -0.9352  1.2087 -0.0495
   32LY0     NZ  632   7.763   7.668   3.949  0.3491 -0.0252 -0.3300
   32LY0    HZ1  633   7.790   7.713   4.035 -1.2376  1.4496 -0.5459
   32LY0    HZ2  634   7.701   7.733   3.903 -0.0024  0.4901  0.8340
   32LY0    HZ3  635   7.712   7.581   3.964 -1.2199  0.8579 -0.3238
   32LY0      C  636   8.250   7.916   3.448 -0.8862  0.1181  0.4533
   32LY0      O  637   8.340   8.002   3.451 -0.1243 -0.2729  0.3008
   33LER      N  638   8.170   7.904   3.342 -0.2904  0.7058  0.1414
   33LER      H  639   8.096   7.835   3.343  1.3101 -1.1388  2.0921
   33LER     CA  640   8.170   7.992   3.229  0.1435 -0.1831  0.0665
   33LER     HA  641   8.276   7.996   3.203  0.6185 -0.8921  1.7665
   33LER     CB  642   8.085   7.929   3.124 -0.6171  0.5093  0.9783
   33LER    HB1  643   7.984   7.912   3.161 -0.5158  0.2566  1.1410
   33LER    HB2  644   8.133   7.836   3.094 -0.1721  1.8818 -3.2602
   33LER     CG  645   8.076   8.026   2.999  0.0843  0.6930 -0.5182
   33LER     HG  646   8.034   8.121   3.032 -1.8219 -0.7706  1.5880
   33LER    CD1  647   8.205   8.032   2.921 -0.6309  0.2889  0.3703
   33LER   HD11  648   8.173   8.074   2.826 -0.6169  0.8092  0.5935
   33LER   HD12  649   8.279   8.097   2.968  0.8272 -1.8602  1.2219
   33LER   HD13  650   8.248   7.936   2.893  1.4974  1.7726 -1.8103
   33LER    CD2  651   7.969   7.967   2.915 -0.1785 -0.2404 -0.1792
   33LER   HD21  652   7.999   7.869   2.877 -1.1819 -1.2815  1.5981
   33LER   HD22  653   7.886   7.940   2.980 -1.7015  1.2850 -1.3905
   33LER   HD23  654   7.930   8.028   2.833  0.1821 -1.1550 -1.0463
   33LER      C  655   8.117   8.133   3.276 -0.6400 -0.1033  0.1819
   33LER      O  656   8.002   8.151   3.314  0.5000 -0.7622  0.4527
   34LY0      N  657   7.615   6.978   2.966  0.6526  0.2332 -0.2280
   34LY0     H1  658   7.706   6.933   2.969  1.0524  1.0886  0.9325
   34LY0     H2  659   7.541   6.909   2.966 -0.0318  0.9015 -1.8870
   34LY0     H3  660   7.610   7.031   2.880  1.0757  1.0479  0.2451
   34LY0     CA  661   7.596   7.076   3.073 -0.6774 -0.3986 -0.0552
   34LY0     HA  662   7.505   7.128   3.044 -0.0566  0.8677  0.1840
   34LY0     CB  663   7.583   7.020   3.213  0.4605 -0.7192  0.9638
   34LY0    HB1  664   7.501   6.950   3.197  2.4068 -2.4998 -2.1459
   34LY0    HB2  665   7.544   7.102   3.273  2.0955  1.0407 -0.2458
   34LY0     CG  666   7.698   6.950   3.270  0.5649 -0.3950  0.3191
   34LY0    HG1  667   7.774   7.022   3.302  0.0467  0.3196 -0.0171
   34LY0    HG2  668   7.746   6.885   3.197 -2.2080 -1.1570 -0.9182
   34LY0     CD  669   7.666   6.858   3.382  0.3444 -0.6376 -0.4057
   34LY0    HD1  670   7.644   6.761   3.337  2.6514 -0.3352 -2.4227
   34LY0    HD2  671   7.589   6.898   3.447 -1.9010 -2.1961 -1.9682
   34LY0     CE  672   7.788   6.820   3.462 -0.0090  0.1972  0.2236
   34LY0    HE1  673   7.821   6.904   3.522 -0.6509 -0.6035  1.7446
   34LY0    HE2  674   7.862   6.788   3.388  1.5367  3.1343  0.3572
   34LY0     NZ  675   7.760   6.720   3.555  0.6567  0.3442 -0.2907
   34LY0    HZ1  676   7.725   6.636   3.513 -1.9892  0.3455  1.6142
   34LY0    HZ2  677   7.850   6.702   3.597  0.3915 -0.5323 -0.0793
   34LY0    HZ3  678   7.695   6.760   3.622  0.7702  0.9083 -0.5097
   34LY0      C  679   7.702   7.184   3.063  0.1040  0.1419 -0.2139
   34LY0      O  680   7.813   7.158   3.015 -0.0269  0.2095 -0.2232
   35LER      N  681   7.656   7.305   3.086  0.3769  0.2548 -0.2724
   35LER      H  682   7.564   7.310   3.129  0.1716 -0.5762 -0.5908
   35LER     CA  683   7.709   7.434   3.049 -0.4111 -0.0203  0.8466
   35LER     HA  684   7.784   7.413   2.973  0.4575  1.1276  1.3533
   35LER     CB  685   7.596   7.527   2.994 -0.3618 -0.0515 -0.1080
   35LER    HB1  686   7.512   7.524   3.064 -0.7194 -2.6067 -0.5651
   35LER    HB2  687   7.571   7.488   2.895  1.2478 -0.7500 -0.2531
   35LER     CG  688   7.644   7.674   2.973  0.0177 -0.0381 -0.0860
   35LER     HG  689   7.707   7.723   3.048 -0.6213  1.9517 -0.7817
   35LER    CD1  690   7.733   7.661   2.847 -0.4614 -0.0954  0.1049
   35LER   HD11  691   7.760   7.762   2.816 -0.3999  0.8968  3.0689
   35LER   HD12  692   7.822   7.601   2.868 -0.9727 -1.3881 -1.2216
   35LER   HD13  693   7.677   7.610   2.768 -0.1633  1.0547 -0.8765
   35LER    CD2  694   7.523   7.759   2.942  0.3339  0.6713  0.2799
   35LER   HD21  695   7.546   7.853   2.891  2.7567  0.0522  0.1040
   35LER   HD22  696   7.451   7.693   2.893 -1.1135  0.4908  2.5298
   35LER   HD23  697   7.487   7.784   3.042  3.2422  0.6909  1.4008
   35LER      C  698   7.789   7.486   3.163  0.0018  0.2799  0.5471
   35LER      O  699   7.909   7.512   3.142 -0.3996  0.7664  0.0930
   36LYR      N  700   7.731   7.491   3.288 -0.4205 -0.4226  0.5606
   36LYR      H  701   7.634   7.466   3.296 -2.0547  3.6090 -2.8092
   36LYR     CA  702   7.802   7.527   3.410 -0.2686  0.0194 -0.8740
   36LYR     HA  703   7.902   7.484   3.421 -0.3186  0.2538  0.8497
   36LYR     CB  704   7.735   7.481   3.536  0.0820 -0.2892 -0.6151
   36LYR    HB1  705   7.635   7.523   3.526  0.7886  2.0136  1.1614
   36LYR    HB2  706   7.784   7.521   3.625  1.0127 -1.8118 -0.4095
   36LYR     CG  707   7.734   7.325   3.540 -0.2914 -0.2937  0.1131
   36LYR    HG1  708   7.828   7.291   3.497  0.8516  1.7744  0.8178
   36LYR    HG2  709   7.650   7.293   3.478 -1.8503 -2.8171  3.1938
   36LYR     CD  710   7.708   7.268   3.680 -0.9676  0.7646 -0.1824
   36LYR    HD1  711   7.604   7.284   3.707 -0.9967 -1.0168  0.9222
   36LYR    HD2  712   7.782   7.302   3.753 -3.2913  0.4555  2.5091
   36LYR     CE  713   7.734   7.114   3.673  0.7881 -0.5364  0.3313
   36LYR    HE1  714   7.840   7.089   3.669  0.5692 -1.5545  0.7049
   36LYR    HE2  715   7.690   7.076   3.580  0.9086  0.0182  0.0408
   36LYR     NZ  716   7.679   7.055   3.794 -0.2730 -0.0093  0.3468
   36LYR    HZ1  717   7.735   7.059   3.878  0.0053 -2.3004  0.3308
   36LYR      C  718   7.833   7.674   3.409  0.4431  0.0667  0.3516
   36LYR      O  719   7.946   7.710   3.426  0.0676 -0.2188 -0.2158
   37LY0      N  720   7.736   7.764   3.382 -0.0896  0.3429 -0.4576
   37LY0      H  721   7.640   7.733   3.385 -0.2930  1.0454  1.8299
   37LY0     CA  722   7.749   7.910   3.364 -0.0543 -0.3649  0.8202
   37LY0     HA  723   7.847   7.924   3.319 -0.2706  1.3891  0.8278
   37LY0     CB  724   7.647   7.954   3.258  0.2804 -0.4655  0.5060
   37LY0    HB1  725   7.552   7.961   3.311  0.5268 -2.6842  1.3230
   37LY0    HB2  726   7.642   7.881   3.177  3.1202  1.5835 -1.7287
   37LY0     CG  727   7.677   8.091   3.197  0.4322 -0.4606  0.2081
   37LY0    HG1  728   7.778   8.102   3.156  0.4654 -1.3080  0.0537
   37LY0    HG2  729   7.675   8.176   3.266 -1.9589  0.3162 -0.7074
   37LY0     CD  730   7.583   8.121   3.080 -0.2682  0.4368 -0.1386
   37LY0    HD1  731   7.478   8.103   3.104 -0.7853  1.9395 -1.1040
   37LY0    HD2  732   7.606   8.058   2.994 -0.1655 -1.7385  1.4016
   37LY0     CE  733   7.602   8.267   3.039 -0.0023  0.4971  0.7182
   37LY0    HE1  734   7.703   8.267   2.998 -0.4072  0.4829 -0.3173
   37LY0    HE2  735   7.589   8.336   3.122  2.4365  1.8206  0.0927
   37LY0     NZ  736   7.501   8.299   2.932 -0.2845  0.4586  0.6842
   37LY0    HZ1  737   7.512   8.233   2.856  1.7735  0.0479  1.2865
   37LY0    HZ2  738   7.411   8.276   2.973 -0.4787  1.2662  0.7378
   37LY0    HZ3  739   7.506   8.398   2.909 -2.6684  0.5000 -0.0232
   37LY0      C  740   7.741   7.989   3.495 -0.0459  0.1743 -0.0156
   37LY0      O  741   7.669   7.950   3.590  0.1416 -0.6055  0.2977
   38LER      N  742   7.799   8.112   3.510  0.4491  0.5374  0.9360
   38LER      H  743   7.859   8.148   3.436 -0.8386  2.2894  0.6948
   38LER     CA  744   7.781   8.208   3.621 -0.2664  0.0947 -0.2395
   38LER     HA  745   7.791   8.167   3.721 -2.4016  3.3578  1.5051
   38LER     CB  746   7.892   8.310   3.623 -0.1524 -0.9885  0.5010
   38LER    HB1  747   7.856   8.386   3.693  0.0189 -1.2159  0.8397
   38LER    HB2  748   7.894   8.342   3.519 -2.7335 -1.8443  0.1115
   38LER     CG  749   8.032   8.247   3.650 -0.3991  0.5231  0.5026
   38LER     HG  750   8.037   8.160   3.585  0.6153 -1.8569  3.5034
   38LER    CD1  751   8.131   8.358   3.611 -0.3365 -0.3023 -0.1872
   38LER   HD11  752   8.118   8.391   3.508  1.8178  0.7502 -0.1782
   38LER   HD12  753   8.134   8.444   3.679  0.4985  0.5611 -1.2754
   38LER   HD13  754   8.232   8.317   3.610 -0.6903 -1.1872 -0.7091
   38LER    CD2  755   8.043   8.199   3.793  0.5093 -0.6861 -0.8537
   38LER   HD21  756   7.968   8.247   3.857  1.0647  0.0158 -0.7225
   38LER   HD22  757   8.021   8.092   3.804  0.3832 -0.5193  0.9615
   38LER   HD23  758   8.143   8.215   3.834 -0.6135  1.5174  1.3437
   38LER      C  759   7.649   8.282   3.611  0.2717 -0.5544  0.3700
   38LER      O  760   7.607   8.310   3.498  0.0708 -0.1349  1.0271
   39LY0      N  761   7.125   6.838   4.119 -0.2329 -1.0451  0.2833
   39LY0     H1  762   7.043   6.780   4.127 -0.2880 -1.2163 -1.2387
   39LY0     H2  763   7.185   6.819   4.197  1.2169  0.7307 -0.3305
   39LY0     H3  764   7.105   6.937   4.126  2.4370 -0.3532 -0.7666
   39LY0     CA  765   7.188   6.826   3.985 -0.2495  0.1382  0.3954
   39LY0     HA  766   7.195   6.718   3.968 -3.5887  0.2679 -3.0375
   39LY0     CB  767   7.104   6.892   3.871 -0.1392  0.6704 -0.2386
   39LY0    HB1  768   7.125   6.998   3.865  1.3859  0.4108  0.2234
   39LY0    HB2  769   6.997   6.873   3.883  0.0765 -1.8378 -1.5131
   39LY0     CG  770   7.147   6.837   3.730  0.7210  0.0231 -0.9959
   39LY0    HG1  771   7.130   6.730   3.736 -1.4426  0.3628  0.2020
   39LY0    HG2  772   7.249   6.862   3.703  0.3832  0.8563 -1.5461
   39LY0     CD  773   7.051   6.894   3.627  1.1204 -0.0316 -0.7843
   39LY0    HD1  774   7.058   7.002   3.632 -3.4121  0.3890  1.1385
   39LY0    HD2  775   6.947   6.865   3.647  1.1927 -0.9125 -1.5763
   39LY0     CE  776   7.094   6.852   3.486  0.2292  0.2558  0.0459
   39LY0    HE1  777   7.107   6.743   3.484 -0.2176  0.2039 -1.2503
   39LY0    HE2  778   7.197   6.887   3.473  0.9592 -0.5813  2.9045
   39LY0     NZ  779   6.999   6.891   3.381 -0.3617  0.0496  0.4957
   39LY0    HZ1  780   6.985   6.990   3.383  0.0751  0.2207 -1.9938
   39LY0    HZ2  781   7.030   6.867   3.288 -3.9029  1.2977 -1.1540
   39LY0    HZ3  782   6.911   6.842   3.383 -1.6086  1.9500 -2.2233
   39LY0      C  783   7.330   6.887   3.986  1.1709  0.2034 -0.1853
   39LY0      O  784   7.341   6.999   4.031  0.0603 -0.2509 -0.4049
   40LER      N  785   7.438   6.818   3.940 -0.1482  0.0684 -0.2768
   40LER      H  786   7.418   6.721   3.922 -0.4910  0.4503 -2.1779
   40LER     CA  787   7.566   6.872   3.908 -0.3169 -0.4584 -0.0904
   40LER     HA  788   7.594   6.924   4.000 -3.5160  2.7897 -0.7264
   40LER     CB  789   7.665   6.758   3.870  0.1276  0.3833  0.2693
   40LER    HB1  790   7.758   6.806   3.840 -1.0090  2.5983  0.0229
   40LER    HB2  791   7.621   6.709   3.783 -1.2815  0.2197  1.0370
   40LER     CG  792   7.689   6.636   3.962  0.0891  0.2100 -1.2434
   40LER     HG  793   7.595   6.584   3.979 -0.1396  1.0768  0.3186
   40LER    CD1  794   7.800   6.539   3.918  0.7866  0.1118 -0.3843
   40LER   HD11  795   7.750   6.490   3.834 -3.6056 -0.5358  2.2993
   40LER   HD12  796   7.894   6.585   3.887  0.4100  1.8248  0.8909
   40LER   HD13  797   7.809   6.459   3.990  0.4127  0.0361 -0.4183
   40LER    CD2  798   7.741   6.689   4.094  0.2980 -0.0665 -0.9229
   40LER   HD21  799   7.672   6.753   4.149  1.9771  0.6477  0.4419
   40LER   HD22  800   7.757   6.607   4.164 -0.5693 -0.4699 -1.1765
   40LER   HD23  801   7.828   6.751   4.072  0.3891  1.2487  2.5888
   40LER      C  802   7.580   6.972   3.791 -0.5725  0.2270 -0.2819
   40LER      O  803   7.504   6.958   3.692  0.3327 -0.4776 -0.2770
   41U      O5'  804   3.617   7.669   1.665  1.1765  0.7260 -0.4303
   41U      H5T  805   3.615   7.764   1.671  2.6272  0.7082  0.8890
   41U      C5'  806   3.498   7.621   1.591 -0.4261  0.1150 -0.4440
   41U     H5'1  807   3.428   7.704   1.588  1.5521  1.9027  0.0868
   41U     H5'2  808   3.450   7.538   1.643  0.7727 -0.4662 -0.2207
   41U      C4'  809   3.526   7.572   1.447  0.0242  0.0370  0.0568
   41U      H4'  810   3.428   7.550   1.406 -0.4498  1.0219  0.6286
   41U      O4'  811   3.595   7.664   1.358  0.7207  0.5609 -0.4499
   41U      C1'  812   3.673   7.585   1.264  0.3836 -0.0895  0.0470
   41U      H1'  813   3.639   7.599   1.161  0.3037  1.4777  0.2732
   41U       N1  814   3.816   7.627   1.271 -0.2445 -0.0795  0.5094
   41U       C6  815   3.857   7.733   1.354 -0.7090  0.7776 -0.3232
   41U       H6  816   3.787   7.780   1.421 -1.2733 -2.9500  1.9826
   41U       C5  817   3.990   7.776   1.353 -0.2642 -0.6493  0.9518
   41U       H5  818   4.021   7.844   1.430 -0.4095 -0.6632  1.0232
   41U       C4  819   4.086   7.723   1.255  0.3697  0.2446  0.8069
   41U       O4  820   4.202   7.759   1.244  0.4425  0.2160  0.3503
   41U       N3  821   4.036   7.619   1.178  0.2331 -0.3209  0.0765
   41U       H3  822   4.095   7.585   1.104  1.7697  1.3921  0.4165
   41U       C2  823   3.905   7.572   1.180  0.0318 -0.2637 -0.2448
   41U       O2  824   3.875   7.483   1.100  0.8956 -0.1252 -0.2046
   41U      C3'  825   3.623   7.456   1.444  0.2953 -0.5592 -0.5517
   41U      H3'  826   3.716   7.488   1.491 -1.0010  1.7635  0.5814
   41U      C2'  827   3.651   7.441   1.300  0.3996  0.3612  0.6503
   41U     H2'1  828   3.746   7.392   1.281  0.4114  0.9389 -0.9834
   41U      O2'  829   3.547   7.390   1.222  0.1326 -0.2935 -0.2209
   41U     HO'2  830   3.481   7.459   1.210  0.0664  0.5568  3.7396
   41U      O3'  831   3.568   7.339   1.501 -0.0345 -0.1922 -0.1181
   42U        P  832   3.673   7.229   1.566 -0.0990 -0.2141  0.2198
   42U      O1P  833   3.580   7.131   1.626 -0.0484 -0.5435  0.4818
   42U      O2P  834   3.770   7.298   1.652 -0.1927  0.3826  0.4167
   42U      O5'  835   3.737   7.161   1.439 -0.3452  0.1388  0.1104
   42U      C5'  836   3.658   7.081   1.352  0.0965 -0.0292 -0.4006
   42U     H5'1  837   3.585   7.136   1.293  0.3106  0.6609 -0.0351
   42U     H5'2  838   3.616   7.002   1.415  0.7533  0.0068  0.1059
   42U      C4'  839   3.749   7.010   1.248  0.4550 -0.5139 -0.2101
   42U      H4'  840   3.682   6.940   1.198 -4.6813  1.8779  2.5222
   42U      O4'  841   3.801   7.107   1.158  0.0742 -0.3517 -0.0778
   42U      C1'  842   3.933   7.062   1.122  0.3600  0.4268 -0.7110
   42U      H1'  843   3.935   7.065   1.013 -2.1944 -2.5242 -0.9717
   42U       N1  844   4.033   7.156   1.174  0.2707 -0.1818  0.1603
   42U       C6  845   4.023   7.239   1.280  0.5525  0.2147  0.1910
   42U       H6  846   3.931   7.239   1.336  0.2181  1.5861 -0.3186
   42U       C5  847   4.126   7.320   1.311 -0.5062  0.4599  0.0094
   42U       H5  848   4.134   7.385   1.397  2.9231 -0.3302  0.4297
   42U       C4  849   4.262   7.305   1.251 -0.3048 -0.1187  0.3543
   42U       O4  850   4.362   7.372   1.276 -0.1280 -0.0454 -0.3407
   42U       N3  851   4.261   7.221   1.146 -0.4688 -1.0205  0.5121
   42U       H3  852   4.348   7.201   1.099 -0.9877 -1.0206 -0.4759
   42U       C2  853   4.152   7.152   1.101 -0.1462  0.1586 -0.0129
   42U       O2  854   4.171   7.082   1.000 -0.1071  0.0615 -0.3033
   42U      C3'  855   3.870   6.934   1.312 -0.1693 -0.4280  0.1013
   42U      H3'  856   3.899   6.995   1.397 -1.0555 -1.3523  1.0983
   42U      C2'  857   3.956   6.924   1.185  0.1124  0.0643  0.5678
   42U     H2'1  858   4.063   6.905   1.194 -0.0740 -1.7322 -0.5334
   42U      O2'  859   3.903   6.831   1.083  0.2901  0.0233 -0.2541
   42U     HO'2  860   3.972   6.799   1.024 -0.4859 -1.5423 -0.3580
   42U      O3'  861   3.833   6.811   1.364  0.3914 -0.4413  0.2038
   43A        P  862   3.932   6.745   1.465  0.3187  0.4021 -0.1445
   43A      O1P  863   3.875   6.615   1.520  0.3228  0.0836  0.7341
   43A      O2P  864   3.982   6.839   1.566 -0.4093  0.1541  0.4729
   43A      O5'  865   4.060   6.705   1.376  0.0601  0.1508  0.1170
   43A      C5'  866   4.049   6.592   1.292  0.6925  0.3477 -0.2440
   43A     H5'1  867   3.964   6.599   1.224  0.5989 -1.6315 -0.4138
   43A     H5'2  868   4.045   6.508   1.361  3.4852  1.5679  1.5842
   43A      C4'  869   4.180   6.571   1.212  0.1379 -0.1521 -0.0273
   43A      H4'  870   4.160   6.488   1.145  1.6199 -0.1565 -0.5147
   43A      O4'  871   4.216   6.692   1.142  1.1056 -0.2615 -0.1160
   43A      C1'  872   4.359   6.716   1.160  0.4618  0.2347  1.0446
   43A      H1'  873   4.398   6.731   1.059 -0.9478 -0.1682  0.4207
   43A       N9  874   4.395   6.837   1.235 -0.0315 -0.4914 -0.0690
   43A       C8  875   4.333   6.901   1.341 -0.6774  0.3368  0.5312
   43A       H8  876   4.239   6.859   1.374  0.8593 -3.4000  0.6624
   43A       N7  877   4.393   7.005   1.391  0.9362 -0.1590  0.0944
   43A       C5  878   4.512   7.015   1.309 -0.0272  0.1965 -0.4333
   43A       C6  879   4.624   7.099   1.313 -0.5892 -0.2229 -0.1734
   43A       N6  880   4.651   7.201   1.399 -0.1587 -0.1248  0.2884
   43A      H61  881   4.574   7.234   1.456  0.3051 -0.2970  1.0369
   43A      H62  882   4.727   7.256   1.362 -0.5594 -0.1826 -0.6341
   43A       N1  883   4.719   7.076   1.225 -0.8527  0.2241  0.4715
   43A       C2  884   4.717   6.973   1.144  0.4453 -0.5148 -0.1900
   43A       H2  885   4.803   6.955   1.081 -0.4009  0.2011 -1.5766
   43A       N3  886   4.622   6.882   1.137 -0.1155  0.2904  0.0755
   43A       C4  887   4.516   6.908   1.220 -0.1146  0.2653 -0.1313
   43A      C3'  888   4.294   6.541   1.308  0.1467  1.1874 -1.0388
   43A      H3'  889   4.275   6.598   1.399  1.4078  2.1325 -1.3388
   43A      C2'  890   4.411   6.593   1.233  0.1031  0.4030 -0.4755
   43A     H2'1  891   4.490   6.619   1.303  0.4001 -0.6608 -0.3888
   43A      O2'  892   4.460   6.501   1.129 -0.6498 -0.0806 -0.1870
   43A     HO'2  893   4.411   6.420   1.142  0.5448 -0.9727 -1.0487
   43A      O3'  894   4.294   6.402   1.350 -0.5554  0.4939 -0.3398
   44A        P  895   4.354   6.360   1.492 -0.6039  0.2378 -0.0914
   44A      O1P  896   4.362   6.210   1.515 -0.1845  0.2022  0.4116
   44A      O2P  897   4.284   6.441   1.595 -0.3649 -0.0986 -0.1877
   44A      O5'  898   4.506   6.415   1.482  0.0546  0.5784 -0.3057
   44A      C5'  899   4.592   6.347   1.394  0.0792  0.0482 -0.3716
   44A     H5'1  900   4.539   6.332   1.300 -0.4326  0.6125 -0.1776
   44A     H5'2  901   4.613   6.247   1.431 -1.0738 -0.4011 -0.9212
   44A      C4'  902   4.728   6.424   1.371 -0.1784 -0.2518  0.0541
   44A      H4'  903   4.765   6.366   1.286 -0.9681  0.8580 -1.0894
   44A      O4'  904   4.709   6.560   1.342 -0.4845 -0.4780  0.2685
   44A      C1'  905   4.829   6.629   1.361 -0.6634  0.4851 -0.1666
   44A      H1'  906   4.868   6.654   1.262 -2.2573  2.1501 -0.4077
   44A       N9  907   4.812   6.755   1.427 -0.1852 -0.0499 -0.3389
   44A       C8  908   4.710   6.784   1.521 -0.4427  0.3436 -0.8804
   44A       H8  909   4.636   6.709   1.543  0.3134 -0.1177  0.1662
   44A       N7  910   4.735   6.899   1.576 -0.9394  0.2001  0.0120
   44A       C5  911   4.849   6.953   1.515 -0.7153  0.4784  0.4171
   44A       C6  912   4.932   7.067   1.538 -0.0068  0.2527  0.3984
   44A       N6  913   4.907   7.151   1.639  0.1393  0.0687  0.3858
   44A      H61  914   4.811   7.161   1.669  0.2107  0.6943  0.4186
   44A      H62  915   4.980   7.220   1.651  0.8248 -0.3048 -1.3503
   44A       N1  916   5.052   7.076   1.488 -0.1539 -0.0945 -0.0904
   44A       C2  917   5.091   6.985   1.403  0.1523  0.3696  0.0341
   44A       H2  918   5.191   6.996   1.365  0.4814 -1.4667  0.2779
   44A       N3  919   5.023   6.874   1.371  0.2117  0.3442  0.1249
   44A       C4  920   4.903   6.860   1.428 -0.0065 -0.3644 -0.3863
   44A      C3'  921   4.830   6.416   1.486 -0.0337  0.2537 -0.6265
   44A      H3'  922   4.783   6.441   1.582  1.9256 -0.5090  0.6037
   44A      C2'  923   4.921   6.535   1.451 -0.1193 -0.1602  0.0409
   44A     H2'1  924   4.961   6.591   1.535  0.5977  0.9202 -1.0055
   44A      O2'  925   5.027   6.490   1.362  0.4593 -0.1855 -0.0920
   44A     HO'2  926   5.111   6.511   1.403  0.4649 -0.6018  0.1064
   44A      O3'  927   4.889   6.289   1.489 -0.0103 -0.0609 -0.3795
   45U        P  928   4.961   6.223   1.619 -0.7101 -0.0676  0.3516
   45U      O1P  929   4.997   6.089   1.574 -0.2142  0.2001  0.0113
   45U      O2P  930   4.885   6.247   1.740 -0.1961  0.2063 -0.1372
   45U      O5'  931   5.088   6.317   1.630  0.3577 -0.2464  0.3760
   45U      C5'  932   5.205   6.291   1.552  0.7824  0.2605  0.2838
   45U     H5'1  933   5.166   6.292   1.450 -1.3679  0.5934  1.0502
   45U     H5'2  934   5.238   6.192   1.582 -0.6716 -0.0989  0.7934
   45U      C4'  935   5.314   6.390   1.574  0.1659 -0.0888  0.5649
   45U      H4'  936   5.390   6.360   1.501  0.0313  1.9000 -0.4515
   45U      O4'  937   5.258   6.522   1.553 -0.0854 -0.3151  0.3513
   45U      C1'  938   5.330   6.618   1.627 -0.1877  0.6121  0.5785
   45U      H1'  939   5.393   6.668   1.553 -0.3016  0.1908  0.1929
   45U       N1  940   5.254   6.717   1.695 -0.2040 -0.0479  0.2639
   45U       C6  941   5.133   6.701   1.754 -0.0871 -0.3721  0.2012
   45U       H6  942   5.094   6.601   1.738  1.7917 -0.7414 -3.1479
   45U       C5  943   5.061   6.799   1.815 -0.4146 -0.3933 -0.4956
   45U       H5  944   4.961   6.785   1.854 -0.7706 -0.1084 -1.2937
   45U       C4  945   5.113   6.925   1.835 -0.1211 -0.4335  0.2451
   45U       O4  946   5.066   7.022   1.890 -0.0988  0.0388 -0.0663
   45U       N3  947   5.240   6.935   1.778  0.1003  0.0943 -0.1289
   45U       H3  948   5.290   7.022   1.789 -1.7281  0.9429  2.8303
   45U       C2  949   5.312   6.843   1.704  0.1338 -0.2810 -0.5905
   45U       O2  950   5.421   6.876   1.661 -0.2730  0.2653  0.0729
   45U      C3'  951   5.379   6.392   1.712 -0.9627 -0.9234 -0.1949
   45U      H3'  952   5.306   6.375   1.791 -0.5585  0.0895  0.4159
   45U      C2'  953   5.431   6.542   1.719  0.0387  0.2961 -0.0228
   45U     H2'1  954   5.425   6.580   1.821 -0.5064 -1.1487  0.5094
   45U      O2'  955   5.556   6.555   1.659  0.6012 -0.7887 -0.4014
   45U     HO'2  956   5.620   6.533   1.727  1.6149 -2.6858 -1.8835
   45U      O3'  957   5.483   6.302   1.725  0.0098 -0.0241 -0.2064
   46U        P  958   5.521   6.240   1.871  0.0847 -0.0981  0.0366
   46U      O1P  959   5.604   6.116   1.851  0.3229 -0.1810  0.0235
   46U      O2P  960   5.396   6.228   1.946  0.3485  0.4238 -0.0053
   46U      O5'  961   5.601   6.364   1.928  0.2471  0.0789 -0.1124
   46U      C5'  962   5.731   6.399   1.882  0.5392 -0.1490 -0.0302
   46U     H5'1  963   5.739   6.402   1.773 -2.0949  0.0143 -0.2656
   46U     H5'2  964   5.815   6.339   1.917 -0.0116 -0.6188  0.4935
   46U      C4'  965   5.769   6.541   1.938  0.1439 -0.2800 -0.0345
   46U      H4'  966   5.865   6.566   1.892 -1.0208 -1.2371 -3.2989
   46U      O4'  967   5.682   6.649   1.909 -0.0825  0.5889 -0.2237
   46U      C1'  968   5.698   6.751   2.001 -0.1069 -0.0448 -0.2963
   46U      H1'  969   5.756   6.834   1.960 -0.9550  0.3743 -0.6686
   46U       N1  970   5.565   6.804   2.043 -0.2180  0.2654  0.2453
   46U       C6  971   5.457   6.727   2.058  0.3600  0.1141 -0.2408
   46U       H6  972   5.457   6.624   2.027 -0.7041 -0.2785  0.9851
   46U       C5  973   5.338   6.776   2.106 -0.0805 -0.1018 -0.2441
   46U       H5  974   5.244   6.722   2.103 -1.5371  2.2778  0.4058
   46U       C4  975   5.326   6.910   2.142 -0.8754 -0.2707  0.3746
   46U       O4  976   5.220   6.968   2.168 -0.0267 -0.1928 -0.3809
   46U       N3  977   5.444   6.984   2.141 -0.2401  0.4741 -0.0143
   46U       H3  978   5.433   7.078   2.175  0.0241  1.1794 -1.7429
   46U       C2  979   5.565   6.933   2.090 -0.1967  0.2136  0.0150
   46U       O2  980   5.666   7.003   2.103  0.1967 -0.5372 -0.1474
   46U      C3'  981   5.775   6.539   2.086  0.4554 -0.2766 -0.0257
   46U      H3'  982   5.685   6.481   2.106  0.7265 -1.4368 -1.8713
   46U      C2'  983   5.778   6.687   2.124  0.3768 -0.3301  0.4142
   46U     H2'1  984   5.726   6.690   2.220  0.9621  0.4321  0.7302
   46U      O2'  985   5.906   6.739   2.127  0.6789  0.1912  0.4204
   46U     HO'2  986   5.930   6.746   2.220 -0.0066 -0.3602  0.6531
   46U      O3'  987   5.890   6.467   2.126 -0.0023  0.4456  0.5589
   47A        P  988   5.906   6.416   2.272 -0.0452 -0.0606  0.3692
   47A      O1P  989   6.034   6.341   2.267 -0.2403 -0.3959  0.0436
   47A      O2P  990   5.783   6.346   2.312 -0.0267  0.0471  0.1100
   47A      O5'  991   5.921   6.537   2.376 -0.0168 -0.3928  0.0890
   47A      C5'  992   6.035   6.620   2.381 -0.2815  0.4472 -0.0490
   47A     H5'1  993   6.080   6.628   2.282  1.2782 -0.5915  0.5465
   47A     H5'2  994   6.107   6.559   2.436  1.4990  1.4735 -1.1488
   47A      C4'  995   6.020   6.758   2.443  0.4088  0.2682 -1.0403
   47A      H4'  996   6.105   6.820   2.417  2.0311 -0.4956  1.9431
   47A      O4'  997   5.898   6.805   2.393 -0.1640  0.6783  0.0185
   47A      C1'  998   5.862   6.914   2.483 -0.9658  0.5646 -0.4163
   47A      H1'  999   5.892   7.014   2.450  1.2119  1.1379  2.7945
   47A       N9 1000   5.716   6.911   2.496  0.5413 -0.2464  0.4459
   47A       C8 1001   5.622   6.816   2.455  0.2251 -0.9695  0.3250
   47A       H8 1002   5.658   6.722   2.416 -0.3467 -0.2913 -1.9753
   47A       N7 1003   5.499   6.851   2.476  0.1128 -0.2985 -0.6150
   47A       C5 1004   5.514   6.978   2.532 -0.0270  0.0073  0.2325
   47A       C6 1005   5.418   7.074   2.568 -0.2606  0.3892  0.2321
   47A       N6 1006   5.284   7.057   2.557 -0.7960  0.5748  0.0803
   47A      H61 1007   5.257   6.962   2.537 -0.6001  0.3172  0.9497
   47A      H62 1008   5.220   7.135   2.565 -2.0129 -0.5437  2.1358
   47A       N1 1009   5.463   7.183   2.632  0.3120 -0.2957 -0.0525
   47A       C2 1010   5.596   7.212   2.643 -0.2787  0.4018 -0.1643
   47A       H2 1011   5.615   7.301   2.701 -3.9276  0.8701  0.5444
   47A       N3 1012   5.690   7.126   2.603 -0.9005 -0.6856 -0.0688
   47A       C4 1013   5.639   7.014   2.545 -0.1572 -0.1351 -0.1536
   47A      C3' 1014   5.996   6.755   2.601  0.3142 -0.3716  0.6709
   47A      H3' 1015   5.924   6.676   2.619  0.1050 -0.0446  1.2929
   47A      C2' 1016   5.933   6.892   2.614  0.3061  0.0640 -0.0348
   47A     H2'1 1017   5.866   6.881   2.698  3.5338 -1.2217  2.5897
   47A      O2' 1018   6.016   7.004   2.630 -0.1191 -0.1352 -0.2619
   47A     HO'2 1019   5.983   7.050   2.707 -2.1530 -1.2618 -0.3963
   47A      O3' 1020   6.113   6.731   2.676 -0.0364  0.6369 -0.6937
   48U        P 1021   6.103   6.697   2.828  0.3589 -0.2041 -0.1119
   48U      O1P 1022   6.233   6.649   2.876 -0.3581  0.0711 -0.4155
   48U      O2P 1023   5.983   6.606   2.844  0.8009  0.6209  0.1582
   48U      O5' 1024   6.063   6.841   2.900 -0.2415  0.1611  0.0993
   48U      C5' 1025   6.159   6.943   2.906  0.2997 -0.9160 -0.0117
   48U     H5'1 1026   6.217   6.958   2.815 -3.6833  3.2953 -2.2493
   48U     H5'2 1027   6.225   6.925   2.991  1.4269  4.1639  0.5471
   48U      C4' 1028   6.108   7.085   2.947  0.0327 -0.0685  1.0252
   48U      H4' 1029   6.176   7.161   2.909  0.1112 -0.7137 -0.1949
   48U      O4' 1030   5.982   7.106   2.875 -1.4072  0.3965  0.3395
   48U      C1' 1031   5.888   7.168   2.963 -0.5480  0.1605  0.1011
   48U      H1' 1032   5.859   7.265   2.921 -0.5155 -0.9471 -2.7202
   48U       N1 1033   5.761   7.092   2.972  0.3132 -0.5324 -0.8666
   48U       C6 1034   5.746   6.959   2.941  0.3714 -0.2916 -0.1004
   48U       H6 1035   5.834   6.898   2.934  0.4522 -0.1485 -0.3542
   48U       C5 1036   5.623   6.906   2.920 -0.7260  0.2855 -0.0519
   48U       H5 1037   5.610   6.800   2.899 -1.2129  0.2670  0.3260
   48U       C4 1038   5.511   6.987   2.921  0.7762  1.1123 -0.4980
   48U       O4 1039   5.402   6.945   2.881  0.7803  0.2337 -0.4957
   48U       N3 1040   5.527   7.112   2.962 -0.0823 -1.1851 -0.5599
   48U       H3 1041   5.443   7.167   2.977  2.8138  3.9934 -0.8371
   48U       C2 1042   5.648   7.169   2.998 -0.0998  0.6544 -0.0328
   48U       O2 1043   5.645   7.271   3.058  0.2745 -0.4234 -0.1133
   48U      C3' 1044   6.071   7.090   3.095 -0.1863  0.0922  0.6255
   48U      H3' 1045   6.017   7.001   3.127 -0.0896 -0.4447 -0.6443
   48U      C2' 1046   5.963   7.201   3.091 -0.1589 -0.0361  0.4184
   48U     H2'1 1047   5.902   7.199   3.181 -0.7967 -1.2282 -0.0140
   48U      O2' 1048   6.025   7.327   3.087  0.9364  0.4625 -0.2156
   48U     HO'2 1049   6.097   7.333   3.150  0.7342 -1.3975  0.2522
   48U      O3' 1050   6.181   7.115   3.182 -0.5081  0.5992  0.3112
   49C        P 1051   6.184   7.081   3.338 -0.4906 -0.3136  0.0583
   49C      O1P 1052   6.300   7.163   3.383  0.2650 -0.1617  0.3290
   49C      O2P 1053   6.179   6.935   3.366 -0.5940 -0.7237  0.2156
   49C      O5' 1054   6.048   7.145   3.391 -0.2095 -0.0814  0.1352
   49C      C5' 1055   6.048   7.276   3.447 -0.4398 -0.2644  0.3687
   49C     H5'1 1056   6.084   7.349   3.375 -2.6347  1.0584  0.5072
   49C     H5'2 1057   6.109   7.292   3.536  0.7005 -0.9853 -0.2663
   49C      C4' 1058   5.906   7.323   3.486 -0.1059  0.1909 -0.0144
   49C      H4' 1059   5.907   7.431   3.500  2.5170  0.0176  1.9161
   49C      O4' 1060   5.815   7.285   3.392  0.1842 -0.1054  0.2760
   49C      C1' 1061   5.697   7.256   3.462 -0.5285  1.0551  0.4116
   49C      H1' 1062   5.621   7.330   3.437 -0.9340  0.8454  1.0173
   49C       N1 1063   5.637   7.127   3.425 -0.5666  0.3571 -0.4261
   49C       C6 1064   5.712   7.032   3.358  0.2010 -0.0705 -0.2462
   49C       H6 1065   5.819   7.031   3.370  0.2603  2.5401 -0.0688
   49C       C5 1066   5.651   6.936   3.283 -0.4129  0.8091 -0.0366
   49C       H5 1067   5.715   6.862   3.236  0.6599  1.2306  0.7162
   49C       C4 1068   5.512   6.933   3.278  0.8239 -0.7358 -0.0400
   49C       N4 1069   5.444   6.840   3.214 -0.0510 -0.6423 -0.1799
   49C      H41 1070   5.492   6.759   3.178  1.0830  0.3249 -0.9030
   49C      H42 1071   5.344   6.842   3.228 -0.2464  4.5489 -0.4002
   49C       N3 1072   5.436   7.021   3.343  0.1656  0.3090  0.3405
   49C       C2 1073   5.495   7.120   3.416 -0.2278 -0.0719 -0.0561
   49C       O2 1074   5.427   7.200   3.474  0.1714 -0.2551 -0.0559
   49C      C3' 1075   5.869   7.260   3.618 -0.0006 -0.7633  0.3500
   49C      H3' 1076   5.899   7.155   3.617  1.7976 -0.3501  2.5868
   49C      C2' 1077   5.719   7.261   3.605 -0.5280 -0.7230 -0.7989
   49C     H2'1 1078   5.682   7.173   3.658 -0.1146  0.6997  2.0377
   49C      O2' 1079   5.674   7.384   3.663 -0.7774  0.4590 -0.1267
   49C     HO'2 1080   5.729   7.395   3.741 -1.0537 -1.3206  0.3847
   49C      O3' 1081   5.906   7.328   3.734 -0.3399 -0.0968 -0.5929
   50U        P 1082   5.922   7.250   3.868 -0.6672  0.0734 -0.4358
   50U      O1P 1083   6.013   7.321   3.960 -0.2080  0.0493  0.2785
   50U      O2P 1084   5.948   7.110   3.841  0.1153  0.0632  0.8526
   50U      O5' 1085   5.787   7.246   3.940  0.2854 -0.0700 -0.5358
   50U      C5' 1086   5.734   7.346   4.021 -0.3529 -1.0360 -0.6643
   50U     H5'1 1087   5.756   7.446   3.983 -0.0413  0.3860  2.9133
   50U     H5'2 1088   5.778   7.338   4.120 -0.6712 -0.4642 -0.4761
   50U      C4' 1089   5.590   7.328   4.044 -0.2585 -0.4966  0.2722
   50U      H4' 1090   5.547   7.413   4.098  1.0143 -0.7966  1.8196
   50U      O4' 1091   5.516   7.317   3.928 -0.4274 -0.1130  0.3997
   50U      C1' 1092   5.413   7.221   3.929 -0.2793 -0.0664 -0.2867
   50U      H1' 1093   5.320   7.269   3.897 -1.0368 -1.8666 -0.9552
   50U       N1 1094   5.425   7.112   3.832  0.6350 -0.6932 -0.4281
   50U       C6 1095   5.548   7.055   3.805  0.3173 -0.2754 -0.1321
   50U       H6 1096   5.639   7.101   3.841 -1.2738  0.9334  2.6239
   50U       C5 1097   5.557   6.949   3.715 -0.3694 -0.2529  0.3674
   50U       H5 1098   5.653   6.907   3.688  0.0923  0.4466  0.8898
   50U       C4 1099   5.438   6.887   3.672  0.5528 -0.0381  0.2314
   50U       O4 1100   5.426   6.791   3.588  0.0802  0.2915 -0.4432
   50U       N3 1101   5.320   6.946   3.705 -0.2213 -0.1121 -0.3641
   50U       H3 1102   5.239   6.907   3.658 -0.5571 -0.1870  0.2770
   50U       C2 1103   5.305   7.054   3.781 -0.1039 -0.1443 -0.1541
   50U       O2 1104   5.192   7.109   3.793 -0.2297  0.2661  0.3780
   50U      C3' 1105   5.551   7.203   4.126 -0.5015  0.3836 -0.0035
   50U      H3' 1106   5.612   7.120   4.090 -0.4953  1.0338 -1.6070
   50U      C2' 1107   5.406   7.187   4.078  0.2468  0.6281  0.2013
   50U     H2'1 1108   5.375   7.084   4.097  1.9267  0.3248  1.4890
   50U      O2' 1109   5.313   7.281   4.136 -0.4251  0.1044  0.2247
   50U     HO'2 1110   5.231   7.233   4.146  0.1164 -0.7345  0.8078
   50U      O3' 1111   5.569   7.218   4.266 -0.2976 -0.0360  0.2909
   51A        P 1112   5.580   7.088   4.354 -0.1058  0.0129  0.0086
   51A      O1P 1113   5.601   7.132   4.491 -0.5946  0.1920 -0.0344
   51A      O2P 1114   5.690   6.999   4.299 -0.1728 -0.1477  0.2352
   51A      O5' 1115   5.439   7.010   4.336 -0.0555  0.1863 -0.2951
   51A      C5' 1116   5.331   7.044   4.423 -0.4615 -0.0701 -0.0924
   51A     H5'1 1117   5.322   7.153   4.429  3.4132  0.3861 -0.2072
   51A     H5'2 1118   5.338   7.004   4.524 -1.5877 -0.9907 -0.3561
   51A      C4' 1119   5.203   6.978   4.369  0.3409 -0.4898 -0.1641
   51A      H4' 1120   5.120   7.016   4.428  1.0305  0.7210  0.0700
   51A      O4' 1121   5.189   6.990   4.226  0.6076  0.1098  0.0198
   51A      C1' 1122   5.134   6.871   4.175 -0.0928  0.2282 -0.0429
   51A      H1' 1123   5.033   6.879   4.135  0.4892 -0.3969 -1.7199
   51A       N9 1124   5.218   6.797   4.080  0.8208 -0.1225  0.3328
   51A       C8 1125   5.355   6.787   4.088  0.4433 -0.1267  0.3743
   51A       H8 1126   5.418   6.841   4.156 -1.4583  2.0729  0.4988
   51A       N7 1127   5.396   6.718   3.981  0.1639  0.4431  0.4095
   51A       C5 1128   5.282   6.681   3.906  0.1356  0.4615 -0.5603
   51A       C6 1129   5.261   6.600   3.796 -0.6928 -0.3780 -0.2414
   51A       N6 1130   5.369   6.546   3.735  0.3799 -0.7956 -0.4219
   51A      H61 1131   5.460   6.557   3.776  0.5377 -0.8606 -0.7485
   51A      H62 1132   5.337   6.488   3.658  0.7680 -0.5299 -0.7864
   51A       N1 1133   5.142   6.577   3.738  0.1719 -0.4448 -0.5219
   51A       C2 1134   5.039   6.631   3.808  0.2107  0.0807  0.0360
   51A       H2 1135   4.941   6.613   3.765 -0.8108 -0.5188  2.4435
   51A       N3 1136   5.047   6.707   3.915  1.0342  0.7132 -0.1102
   51A       C4 1137   5.172   6.729   3.965  0.9375 -0.0412  0.3325
   51A      C3' 1138   5.214   6.834   4.401  0.3415  1.2202  0.5872
   51A      H3' 1139   5.309   6.785   4.379 -2.1030 -3.0263 -1.6932
   51A      C2' 1140   5.119   6.768   4.299  0.6713 -0.8961  0.2354
   51A     H2'1 1141   5.145   6.664   4.281  0.5144 -0.7706 -0.7601
   51A      O2' 1142   4.988   6.787   4.344  0.2321 -0.1409  0.5485
   51A     HO'2 1143   4.970   6.745   4.428 -0.9906  1.1938  0.9961
   51A      O3' 1144   5.176   6.802   4.538  0.0565  0.5420  0.2120
   52U        P 1145   5.187   6.654   4.610 -0.0094  0.0281 -0.2348
   52U      O1P 1146   5.127   6.666   4.743  0.6327  0.0987 -0.4676
   52U      O2P 1147   5.327   6.607   4.604  0.2815  0.5163 -0.0465
   52U      O5' 1148   5.102   6.553   4.529 -0.1968  0.0691 -0.0293
   52U      C5' 1149   4.963   6.533   4.543  0.1320 -0.7060 -0.8843
   52U     H5'1 1150   4.918   6.631   4.525  3.5153  1.4234  1.0311
   52U     H5'2 1151   4.947   6.501   4.646  0.7822  0.4459 -0.4057
   52U      C4' 1152   4.913   6.434   4.439  0.7308  0.0119 -0.8989
   52U      H4' 1153   4.805   6.428   4.449  0.8374 -0.9929 -0.1670
   52U      O4' 1154   4.947   6.479   4.313 -0.1445  0.4464  0.1789
   52U      C1' 1155   4.952   6.370   4.217  0.2347 -0.1789 -0.0253
   52U      H1' 1156   4.883   6.386   4.134  2.1282  3.0136 -1.1352
   52U       N1 1157   5.089   6.364   4.164 -0.1135  0.5677  0.5693
   52U       C6 1158   5.200   6.416   4.222  0.9008  0.5525  0.4781
   52U       H6 1159   5.195   6.461   4.320 -0.9565  2.4504 -0.4079
   52U       C5 1160   5.322   6.416   4.162  0.1595  0.6716 -0.1327
   52U       H5 1161   5.407   6.473   4.196 -0.4211  1.3270  0.2363
   52U       C4 1162   5.342   6.357   4.029 -0.0700  1.3890  0.5153
   52U       O4 1163   5.440   6.359   3.965  0.0529 -0.3003  0.0129
   52U       N3 1164   5.231   6.297   3.975  0.5820 -0.1138 -0.0117
   52U       H3 1165   5.231   6.265   3.879 -2.8745  0.2640 -0.2626
   52U       C2 1166   5.102   6.295   4.041 -0.0731 -0.0486  0.1187
   52U       O2 1167   5.002   6.245   3.981  0.1797 -0.0285 -0.0177
   52U      C3' 1168   4.959   6.290   4.439  0.2152  0.7904 -0.1268
   52U      H3' 1169   5.067   6.279   4.443  0.1197 -1.1693 -1.5468
   52U      C2' 1170   4.922   6.241   4.297 -0.1225 -0.2196  0.1546
   52U     H2'1 1171   4.987   6.158   4.272 -1.8327 -1.7074  0.4347
   52U      O2' 1172   4.780   6.211   4.295  0.1340  0.6147  0.3416
   52U     HO'2 1173   4.758   6.160   4.373 -2.2941 -0.6800 -1.0663
   52U      O3' 1174   4.909   6.206   4.543 -0.5293 -0.0653  0.3195
   53U        P 1175   5.005   6.077   4.585 -0.1606 -0.3678 -0.1070
   53U      O1P 1176   4.917   5.996   4.679 -0.3643  0.0263 -0.2715
   53U      O2P 1177   5.133   6.135   4.638  0.0473  0.5719  0.1754
   53U      O5' 1178   5.034   5.998   4.453  0.4094  0.0024  0.1926
   53U      C5' 1179   4.942   5.911   4.396  0.4296  0.6565 -0.3053
   53U     H5'1 1180   4.856   5.966   4.357 -0.5852 -0.6421  0.0379
   53U     H5'2 1181   4.926   5.835   4.472  2.1364  2.6295  2.1919
   53U      C4' 1182   5.014   5.844   4.273 -0.0526  0.0839  0.2320
   53U      H4' 1183   4.931   5.797   4.220 -0.1105  1.5319 -1.0404
   53U      O4' 1184   5.081   5.936   4.190 -0.6127  0.2142  0.0329
   53U      C1' 1185   5.182   5.868   4.115  1.2084  0.0555 -0.0251
   53U      H1' 1186   5.155   5.869   4.010  0.9464  1.2891  0.0327
   53U       N1 1187   5.313   5.941   4.114 -0.4482  0.3022 -1.1347
   53U       C6 1188   5.344   6.012   4.225 -0.6081  0.6022  0.2173
   53U       H6 1189   5.268   6.024   4.301  0.0751  0.1614  0.9775
   53U       C5 1190   5.459   6.086   4.221 -0.6524  0.6002  0.3467
   53U       H5 1191   5.493   6.149   4.302  0.2586 -0.1067  0.5302
   53U       C4 1192   5.555   6.071   4.114 -0.2525 -0.0187  0.1964
   53U       O4 1193   5.671   6.115   4.116  0.2469  0.5706 -0.2431
   53U       N3 1194   5.516   5.993   4.010 -0.3071 -0.9370 -0.3261
   53U       H3 1195   5.583   5.984   3.935 -1.2975  1.7270 -1.6632
   53U       C2 1196   5.399   5.925   4.003  0.0496  0.2175 -0.0707
   53U       O2 1197   5.374   5.850   3.906 -0.4015 -0.4023  0.0747
   53U      C3' 1198   5.122   5.745   4.318  0.2470  0.0300  0.8162
   53U      H3' 1199   5.179   5.798   4.394 -0.2226  0.2482  1.0215
   53U      C2' 1200   5.188   5.725   4.177  0.1253 -0.1712  0.4424
   53U     H2'1 1201   5.290   5.690   4.195  0.0598  0.1883  1.5754
   53U      O2' 1202   5.138   5.630   4.082  0.3268  0.4010 -0.2472
   53U     HO'2 1203   5.202   5.560   4.101  0.5813  0.5441 -0.5701
   53U      O3' 1204   5.067   5.620   4.363  0.2608  0.1106 -0.0884
   54C        P 1205   5.154   5.517   4.437 -0.0431 -0.0882 -0.0241
   54C      O1P 1206   5.065   5.413   4.499 -0.2261  0.2733  0.1273
   54C      O2P 1207   5.232   5.591   4.529 -0.4012 -0.1322 -0.1579
   54C      O5' 1208   5.244   5.453   4.323 -0.4843 -0.2273  0.6070
   54C      C5' 1209   5.194   5.369   4.221 -0.2661  0.7473 -1.0446
   54C     H5'1 1210   5.102   5.403   4.174 -0.3041  0.6796 -1.0194
   54C     H5'2 1211   5.178   5.277   4.277  1.2841  2.1407  1.9491
   54C      C4' 1212   5.302   5.337   4.117 -0.0781  0.2711  0.0760
   54C      H4' 1213   5.247   5.282   4.041 -3.6519  1.0978  1.8513
   54C      O4' 1214   5.353   5.460   4.057 -0.3601  0.0759  0.0990
   54C      C1' 1215   5.474   5.423   4.000  0.2439 -0.1181 -0.0276
   54C      H1' 1216   5.461   5.408   3.893  0.0967 -2.1826  0.2449
   54C       N1 1217   5.579   5.530   4.023  0.5276  0.1037 -0.3398
   54C       C6 1218   5.584   5.604   4.136  0.3593  0.3341 -0.1482
   54C       H6 1219   5.509   5.595   4.213  0.4728  0.2202 -0.0502
   54C       C5 1220   5.692   5.696   4.150  0.4359  1.0646  0.0301
   54C       H5 1221   5.711   5.748   4.242  1.4923  0.7396  0.0042
   54C       C4 1222   5.787   5.710   4.050 -0.5640 -0.4058 -0.1482
   54C       N4 1223   5.881   5.804   4.059 -0.1894 -0.0071  0.1387
   54C      H41 1224   5.878   5.872   4.134 -0.7475  0.3415 -0.1853
   54C      H42 1225   5.956   5.813   3.993  1.3004 -2.0022  1.4501
   54C       N3 1226   5.778   5.640   3.945 -0.5326 -0.7118  0.6052
   54C       C2 1227   5.672   5.555   3.925  0.2556  0.0891 -0.3729
   54C       O2 1228   5.666   5.504   3.811 -0.4999 -0.1850 -0.1894
   54C      C3' 1229   5.422   5.255   4.171 -0.3650 -0.3896 -0.0532
   54C      H3' 1230   5.447   5.318   4.257 -0.9990  2.9665 -2.1629
   54C      C2' 1231   5.529   5.295   4.062 -0.2389 -0.6761 -0.1704
   54C     H2'1 1232   5.621   5.322   4.114 -0.3025  0.6911 -0.7293
   54C      O2' 1233   5.551   5.207   3.947  0.3416 -0.3392 -0.0105
   54C     HO'2 1234   5.588   5.121   3.970  2.0486  0.5410  0.7326
   54C      O3' 1235   5.396   5.111   4.184 -0.7893 -0.4643  0.3322
   55C        P 1236   5.509   5.022   4.240  0.0438 -0.0962 -0.1661
   55C      O1P 1237   5.451   4.894   4.279  0.0896  0.3700  0.1149
   55C      O2P 1238   5.592   5.100   4.331 -0.0327 -0.2451 -0.1900
   55C      O5' 1239   5.605   4.985   4.123 -0.2186 -0.6166  0.3955
   55C      C5' 1240   5.586   4.890   4.020  0.4509  0.1398 -0.2408
   55C     H5'1 1241   5.501   4.917   3.958 -0.3563 -0.0966  0.7380
   55C     H5'2 1242   5.565   4.794   4.067  1.8332 -0.8881 -1.6209
   55C      C4' 1243   5.709   4.875   3.929 -0.1069  0.8096 -0.4754
   55C      H4' 1244   5.692   4.789   3.864 -0.0956  0.0313  0.5283
   55C      O4' 1245   5.738   5.002   3.858  0.1644  0.0642 -0.3452
   55C      C1' 1246   5.878   5.021   3.877 -0.1310  0.2694  0.4149
   55C      H1' 1247   5.912   5.033   3.774  0.9669 -1.4750  0.5422
   55C       N1 1248   5.922   5.141   3.956  0.0300 -0.2787  0.0350
   55C       C6 1249   5.861   5.182   4.074  0.0304 -0.0279 -0.6896
   55C       H6 1250   5.770   5.133   4.105 -0.8648  2.3182  0.6525
   55C       C5 1251   5.902   5.287   4.142  0.4766 -0.7266  0.0312
   55C       H5 1252   5.850   5.315   4.232 -0.3011 -1.9149 -0.0275
   55C       C4 1253   6.008   5.364   4.080  0.4703  0.0109  0.8219
   55C       N4 1254   6.060   5.461   4.145 -0.5774  0.2979  0.5071
   55C      H41 1255   6.014   5.505   4.223  1.9730  2.7112  0.8008
   55C      H42 1256   6.154   5.480   4.114 -0.4369 -0.8846  0.1499
   55C       N3 1257   6.083   5.323   3.980 -0.4794 -0.1872  0.1814
   55C       C2 1258   6.042   5.209   3.919  0.6733  0.2355  0.1903
   55C       O2 1259   6.106   5.151   3.833 -0.1519 -0.2926  0.4286
   55C      C3' 1260   5.836   4.829   4.001 -0.8311 -0.1105  0.1125
   55C      H3' 1261   5.838   4.874   4.100  3.9393 -0.0489  0.2196
   55C      C2' 1262   5.945   4.888   3.914  0.2671 -0.2737 -0.5525
   55C     H2'1 1263   6.035   4.904   3.973  0.2629  0.7924 -0.8176
   55C      O2' 1264   5.971   4.809   3.800  0.2518 -0.0774  0.2691
   55C     HO'2 1265   5.947   4.718   3.815  1.7620 -1.2503 -3.2330
   55C      O3' 1266   5.850   4.689   4.006  0.1424 -0.0110  0.8377
   56G        P 1267   5.906   4.612   4.134  0.1025 -0.1129 -0.3497
   56G      O1P 1268   5.892   4.467   4.125  0.0346  0.1068 -0.1866
   56G      O2P 1269   5.858   4.680   4.251  0.2929  0.3546 -0.3042
   56G      O5' 1270   6.064   4.643   4.130 -0.6065  0.1643  0.6029
   56G      C5' 1271   6.149   4.589   4.027 -0.9558  0.0700 -0.0038
   56G     H5'1 1272   6.092   4.593   3.935  0.4304 -1.0775 -0.9631
   56G     H5'2 1273   6.175   4.487   4.059 -1.9385 -0.3197 -0.4247
   56G      C4' 1274   6.290   4.655   4.024  0.7518 -0.3013 -0.0997
   56G      H4' 1275   6.357   4.599   3.959 -1.8340 -0.2660 -3.0876
   56G      O4' 1276   6.280   4.785   3.968 -0.0027  0.2723 -0.0541
   56G      C1' 1277   6.389   4.864   4.009  0.3203  0.3054 -0.3836
   56G      H1' 1278   6.446   4.901   3.923  1.6590 -1.6185 -0.3757
   56G       N9 1279   6.346   4.977   4.094  0.0774  0.8060  0.9478
   56G       C8 1280   6.236   4.997   4.172  0.3299  0.2058 -0.1606
   56G       H8 1281   6.163   4.921   4.192  1.4204 -0.3885  1.7949
   56G       N7 1282   6.216   5.119   4.214  0.2934 -0.2662 -0.6244
   56G       C5 1283   6.331   5.181   4.166  0.2067  0.1159 -1.1328
   56G       C6 1284   6.376   5.313   4.193  0.0288 -0.3967 -0.2071
   56G       O6 1285   6.313   5.408   4.249  0.1700 -0.2155 -0.2602
   56G       N1 1286   6.504   5.339   4.158  0.3716 -0.2433  0.4560
   56G       H1 1287   6.539   5.432   4.173 -0.4946  0.0792  0.4997
   56G       C2 1288   6.579   5.250   4.093  0.1289  0.1217 -0.0167
   56G       N2 1289   6.701   5.283   4.081  0.0774  0.1940 -0.5588
   56G      H21 1290   6.741   5.367   4.120 -1.9209  0.2275  1.5793
   56G      H22 1291   6.754   5.212   4.032 -0.8563 -0.1409 -1.0984
   56G       N3 1292   6.545   5.127   4.057 -0.0183 -0.1348 -0.1338
   56G       C4 1293   6.414   5.097   4.101 -1.1539  0.6545  1.2941
   56G      C3' 1294   6.368   4.671   4.153 -0.4346 -0.8847  0.4980
   56G      H3' 1295   6.309   4.717   4.233 -1.4823  1.3473 -1.4297
   56G      C2' 1296   6.468   4.776   4.099  0.8203 -0.0982  0.4828
   56G     H2'1 1297   6.522   4.821   4.183 -0.7928  0.8241  1.0833
   56G      O2' 1298   6.563   4.710   4.021  0.6491 -0.1151 -0.0900
   56G     HO'2 1299   6.560   4.617   4.045  2.2485 -0.3573 -0.7016
   56G      O3' 1300   6.429   4.553   4.185 -0.4754  0.1866 -0.4101
   57U        P 1301   6.455   4.513   4.334  0.3534  0.0008  0.0986
   57U      O1P 1302   6.525   4.386   4.313 -0.1046  0.2063 -0.1717
   57U      O2P 1303   6.327   4.524   4.410  0.3580  0.3280  0.8231
   57U      O5' 1304   6.555   4.631   4.381 -0.0195  0.1518 -0.7869
   57U      C5' 1305   6.690   4.639   4.337  0.4022  0.7018 -0.1397
   57U     H5'1 1306   6.694   4.620   4.230  0.0822  1.9437 -0.3921
   57U     H5'2 1307   6.746   4.560   4.385 -0.9382 -0.0483  0.2519
   57U      C4' 1308   6.768   4.764   4.388  0.6817 -0.6847 -0.2827
   57U      H4' 1309   6.876   4.763   4.374  0.5329  2.1627 -2.8865
   57U      O4' 1310   6.709   4.887   4.337 -0.1854 -0.1127 -0.0047
   57U      C1' 1311   6.748   4.986   4.426 -0.3435  0.4458 -0.7981
   57U      H1' 1312   6.838   5.038   4.393  0.3248 -0.6837 -0.8067
   57U       N1 1313   6.641   5.081   4.452  0.5038 -0.1437  0.5815
   57U       C6 1314   6.506   5.039   4.466  0.2857 -0.7370  0.1767
   57U       H6 1315   6.480   4.937   4.440  1.2971 -1.2798  1.2057
   57U       C5 1316   6.419   5.130   4.512  0.1725 -0.3304  1.1212
   57U       H5 1317   6.314   5.106   4.517 -0.9221  1.6342 -4.6705
   57U       C4 1318   6.452   5.272   4.538 -0.3497  0.2472  1.5991
   57U       O4 1319   6.378   5.361   4.563  0.0306 -0.1998  0.0092
   57U       N3 1320   6.583   5.307   4.521  0.8276  0.2141  0.4897
   57U       H3 1321   6.605   5.402   4.547 -2.1715  0.8042  1.3057
   57U       C2 1322   6.680   5.213   4.492 -0.5415  0.3107 -0.1695
   57U       O2 1323   6.797   5.241   4.508  0.4213 -0.1532 -0.0466
   57U      C3' 1324   6.753   4.772   4.533  0.2629 -0.2690  0.1149
   57U      H3' 1325   6.648   4.762   4.560  0.2153 -2.6201 -0.7678
   57U      C2' 1326   6.788   4.918   4.559  0.3204  0.0445 -0.1635
   57U     H2'1 1327   6.720   4.963   4.631 -1.3045 -0.3428 -1.3655
   57U      O2' 1328   6.924   4.953   4.595  0.3042 -0.2122  0.4220
   57U     HO'2 1329   6.953   4.913   4.677 -0.0870  0.8727  1.1144
   57U      O3' 1330   6.840   4.693   4.609  0.2939  1.0007 -0.0714
   58A        P 1331   6.822   4.665   4.765 -0.2198  0.0837  0.0367
   58A      O1P 1332   6.883   4.537   4.788  0.2012  0.3544  0.1716
   58A      O2P 1333   6.676   4.674   4.793  0.1399  0.0956  0.0861
   58A      O5' 1334   6.896   4.785   4.841  0.1001  0.2637  0.4106
   58A      C5' 1335   7.028   4.764   4.886 -0.3327  0.0658  0.2320
   58A     H5'1 1336   7.085   4.744   4.796  1.1919  0.6464  1.0315
   58A     H5'2 1337   7.040   4.693   4.968  0.4818 -1.4261 -1.1362
   58A      C4' 1338   7.086   4.899   4.939  0.1723  0.5366  0.0524
   58A      H4' 1339   7.192   4.886   4.957 -0.1459 -0.2888  1.5021
   58A      O4' 1340   7.050   4.997   4.843 -0.1098  0.2420 -0.3163
   58A      C1' 1341   7.021   5.117   4.919  0.1192 -0.1831 -0.5312
   58A      H1' 1342   7.089   5.196   4.888 -0.8071  0.1863 -1.6998
   58A       N9 1343   6.883   5.166   4.898 -0.0142 -0.1516  0.2482
   58A       C8 1344   6.770   5.090   4.867 -0.7839 -0.1781  0.2823
   58A       H8 1345   6.781   4.984   4.854  2.5974 -0.2234  2.2608
   58A       N7 1346   6.658   5.163   4.861  0.1807  0.3605  0.5410
   58A       C5 1347   6.700   5.290   4.891 -0.3527  0.7296 -0.2914
   58A       C6 1348   6.642   5.413   4.911  0.4669  0.3116  0.3026
   58A       N6 1349   6.514   5.437   4.895 -0.5465  0.6133 -0.1661
   58A      H61 1350   6.457   5.362   4.859  0.1625 -1.1695  2.1987
   58A      H62 1351   6.475   5.529   4.909  1.2020  1.1587  1.4846
   58A       N1 1352   6.710   5.515   4.955 -0.2838 -0.1271  0.1842
   58A       C2 1353   6.836   5.502   4.978  0.0594 -0.0533  0.3993
   58A       H2 1354   6.889   5.594   4.999 -0.7729  1.0890 -2.1178
   58A       N3 1355   6.910   5.397   4.957  0.2446  0.2942  0.1644
   58A       C4 1356   6.838   5.294   4.915  0.0099 -0.2186  0.3397
   58A      C3' 1357   7.019   4.943   5.068 -0.5271 -0.3736  0.0536
   58A      H3' 1358   6.911   4.929   5.063 -0.9095  2.2859 -0.3411
   58A      C2' 1359   7.042   5.088   5.069 -0.4561  0.0148  0.1264
   58A     H2'1 1360   6.963   5.144   5.120  1.1229  2.4432  0.0910
   58A      O2' 1361   7.173   5.121   5.098 -0.0410 -0.1048  0.2302
   58A     HO'2 1362   7.206   5.066   5.169  0.3996  0.0005  0.1151
   58A      O3' 1363   7.079   4.876   5.172 -0.1345 -0.1859  0.2428
   59C        P 1364   6.997   4.847   5.304 -0.0946  0.0813  0.2862
   59C      O1P 1365   7.084   4.768   5.396  0.6797 -0.8501  0.6381
   59C      O2P 1366   6.864   4.791   5.270 -0.0965  0.0851  0.0388
   59C      O5' 1367   6.983   4.997   5.366  1.1188  0.4812 -0.0548
   59C      C5' 1368   7.098   5.068   5.413  0.4005  0.3525 -0.3397
   59C     H5'1 1369   7.186   5.056   5.349 -0.0263  0.9592 -1.0470
   59C     H5'2 1370   7.129   5.043   5.514 -2.2806  3.6117  1.4819
   59C      C4' 1371   7.066   5.222   5.433 -0.7460 -0.3908 -0.7832
   59C      H4' 1372   7.161   5.268   5.463 -0.7650 -0.8125 -0.0674
   59C      O4' 1373   7.011   5.287   5.321 -0.1868  0.0842 -0.3302
   59C      C1' 1374   6.915   5.386   5.366  0.1967  0.4569 -0.1822
   59C      H1' 1375   6.951   5.482   5.328  2.2704  0.9146  2.6536
   59C       N1 1376   6.777   5.348   5.308  0.1310  0.1100 -0.1212
   59C       C6 1377   6.739   5.219   5.270  0.6076 -0.0510 -0.1910
   59C       H6 1378   6.807   5.136   5.277  0.6257  0.0373  0.6926
   59C       C5 1379   6.616   5.195   5.223  0.0057 -0.4545 -0.2437
   59C       H5 1380   6.587   5.093   5.202 -0.0330 -1.1480  2.7205
   59C       C4 1381   6.527   5.309   5.206 -0.6040 -0.5019 -0.4633
   59C       N4 1382   6.407   5.294   5.159  0.1703  0.4924  0.2182
   59C      H41 1383   6.371   5.203   5.134 -1.4971  2.1091 -4.2310
   59C      H42 1384   6.343   5.371   5.153 -0.1560  0.2232  0.1830
   59C       N3 1385   6.560   5.431   5.248  0.7053 -0.4295  0.3831
   59C       C2 1386   6.685   5.448   5.303  0.4668  0.4969 -0.0974
   59C       O2 1387   6.707   5.564   5.339  0.2208 -0.5051  0.1827
   59C      C3' 1388   6.963   5.239   5.545  0.0369  1.0364 -0.3113
   59C      H3' 1389   6.885   5.169   5.516  0.4444  1.4328 -2.5495
   59C      C2' 1390   6.910   5.383   5.519 -0.4610 -0.1470  0.6704
   59C     H2'1 1391   6.807   5.396   5.554  0.0538  3.7577  1.1713
   59C      O2' 1392   6.986   5.490   5.570 -0.3733  0.2665 -0.1025
   59C     HO'2 1393   7.060   5.453   5.618 -1.4556 -1.1207  0.5511
   59C      O3' 1394   7.010   5.224   5.674 -0.3026 -0.2558 -0.4209
   60U        P 1395   6.913   5.185   5.796  0.2029 -0.0498 -0.4434
   60U      O1P 1396   6.987   5.189   5.919 -0.0560 -0.8596 -0.4792
   60U      O2P 1397   6.850   5.053   5.756 -0.3644 -0.0856  0.7971
   60U      O5' 1398   6.796   5.292   5.800 -0.6420 -0.3150 -0.1299
   60U      C5' 1399   6.813   5.420   5.874 -0.1502 -0.4321 -0.3063
   60U     H5'1 1400   6.909   5.471   5.859 -1.2284  2.9705  2.8781
   60U     H5'2 1401   6.810   5.396   5.980 -1.1922  1.4034  0.1209
   60U      C4' 1402   6.700   5.514   5.840 -0.0458  0.3626 -0.2772
   60U      H4' 1403   6.720   5.619   5.863 -0.2508  0.9487 -2.5374
   60U      O4' 1404   6.662   5.500   5.700  0.5704  0.5128  0.2681
   60U      C1' 1405   6.521   5.501   5.676  0.1860  0.4868  0.2825
   60U      H1' 1406   6.493   5.592   5.624  1.3145  0.2280 -0.8463
   60U       N1 1407   6.466   5.387   5.601 -0.2335  0.3105 -0.4195
   60U       C6 1408   6.547   5.277   5.581  0.6556 -0.0553 -0.5042
   60U       H6 1409   6.645   5.282   5.624 -0.1454 -1.7956  1.6894
   60U       C5 1410   6.493   5.172   5.523  0.0990  0.8836  0.2099
   60U       H5 1411   6.553   5.084   5.505 -1.6142 -0.4129  0.5740
   60U       C4 1412   6.360   5.165   5.459 -1.0417  0.0562 -0.9559
   60U       O4 1413   6.310   5.069   5.404  0.1802 -0.2091  0.0632
   60U       N3 1414   6.291   5.272   5.496  0.5076  0.1312  0.4453
   60U       H3 1415   6.192   5.275   5.476  0.2417 -0.6759  1.5512
   60U       C2 1416   6.338   5.383   5.562 -0.1601  0.3690 -0.7294
   60U       O2 1417   6.260   5.480   5.584 -0.3815 -0.0470  0.3668
   60U      C3' 1418   6.573   5.463   5.903  0.2286  0.2808  0.3109
   60U      H3' 1419   6.584   5.355   5.903  3.0632  0.4890 -0.1847
   60U      C2' 1420   6.458   5.504   5.818  0.3185 -0.1485  0.1949
   60U     H2'1 1421   6.365   5.449   5.830 -0.2154  0.5425 -0.6775
   60U      O2' 1422   6.432   5.644   5.841 -0.4561 -0.3809 -0.0025
   60U     HO'2 1423   6.421   5.655   5.935 -2.1870  0.4374 -0.2603
   60U      O3' 1424   6.561   5.505   6.037  0.1645 -0.5517  0.3355
   61U        P 1425   6.463   5.428   6.133  0.0401 -0.0188 -0.3306
   61U      O1P 1426   6.493   5.452   6.275  0.0013  0.4016 -0.5353
   61U      O2P 1427   6.449   5.290   6.095 -0.1350 -0.1998  0.0166
   61U      O5' 1428   6.321   5.488   6.107  0.4332 -0.8388 -0.2230
   61U      C5' 1429   6.279   5.615   6.159 -0.3407 -0.1993  0.3261
   61U     H5'1 1430   6.346   5.696   6.131 -0.0697 -0.7405 -0.6426
   61U     H5'2 1431   6.287   5.607   6.267 -0.0753  0.3257  0.3473
   61U      C4' 1432   6.133   5.651   6.112  0.2123 -0.0930  0.2675
   61U      H4' 1433   6.116   5.754   6.144 -1.5503 -0.0610 -0.6355
   61U      O4' 1434   6.127   5.645   5.968 -0.8238 -0.0659  0.2734
   61U      C1' 1435   5.995   5.610   5.938 -0.3162  0.2667  0.2582
   61U      H1' 1436   5.944   5.693   5.889  2.6240  0.2782 -3.1579
   61U       N1 1437   6.004   5.495   5.835  0.2030 -0.5711 -0.0169
   61U       C6 1438   6.041   5.367   5.872 -0.4887  0.1829 -0.0346
   61U       H6 1439   6.076   5.351   5.973 -1.1147 -0.9388  0.0241
   61U       C5 1440   6.044   5.267   5.778 -0.6939  0.6056  0.3204
   61U       H5 1441   6.078   5.166   5.794 -0.5772  0.5138 -0.4647
   61U       C4 1442   5.993   5.288   5.645 -0.3919  0.0993  0.9063
   61U       O4 1443   5.985   5.205   5.551 -0.1346  0.3490  0.0996
   61U       N3 1444   5.934   5.407   5.624  0.4381 -0.4840  0.3023
   61U       H3 1445   5.868   5.416   5.549 -1.2833  1.0389  1.8877
   61U       C2 1446   5.952   5.517   5.707  0.3298 -0.8973  0.9172
   61U       O2 1447   5.899   5.622   5.673 -0.6980 -0.3318 -0.1674
   61U      C3' 1448   6.025   5.559   6.163 -0.5491  0.3863 -0.0126
   61U      H3' 1449   6.055   5.455   6.153 -1.5638  0.2315 -1.9855
   61U      C2' 1450   5.918   5.579   6.062  0.0695  0.0138 -0.6239
   61U     H2'1 1451   5.853   5.492   6.055  2.4642 -1.9526  0.1328
   61U      O2' 1452   5.845   5.692   6.103  0.4248  0.4566  0.1832
   61U     HO'2 1453   5.845   5.700   6.198 -1.3254 -3.0789  0.6405
   61U      O3' 1454   5.983   5.576   6.295 -0.2062  0.7458  0.3014
   61U      H3T 1455   6.055   5.538   6.345 -0.8493  0.7166  1.2264
   62G      O5' 1456   5.951   6.111   5.090  0.5365  0.5160 -0.4783
   62G      H5T 1457   6.019   6.143   5.031 -0.8286  1.7528 -1.4507
   62G      C5' 1458   5.910   6.226   5.163  0.6908 -0.4641 -0.1356
   62G     H5'1 1459   5.807   6.211   5.197  0.0618  1.5303 -0.9860
   62G     H5'2 1460   5.909   6.318   5.105 -0.0773 -0.0068  0.5753
   62G      C4' 1461   5.988   6.251   5.293  1.0505  0.1284 -0.5520
   62G      H4' 1462   5.942   6.343   5.328 -1.3359 -0.8093 -1.0217
   62G      O4' 1463   5.962   6.147   5.387  0.1976  0.0209 -0.0141
   62G      C1' 1464   6.082   6.076   5.431  0.3307  0.2804  0.7472
   62G      H1' 1465   6.082   6.059   5.539 -0.6185  0.4445  0.7810
   62G       N9 1466   6.084   5.942   5.356  0.4247 -1.0136 -0.8232
   62G       C8 1467   5.983   5.883   5.281  0.2599 -0.9672  0.2893
   62G       H8 1468   5.884   5.926   5.272  1.1149  0.8799 -0.7590
   62G       N7 1469   6.010   5.764   5.231  0.0249 -0.4262  0.7493
   62G       C5 1470   6.145   5.746   5.268 -0.2823  0.2977  0.8397
   62G       C6 1471   6.236   5.637   5.244  0.7384 -0.7666 -0.0684
   62G       O6 1472   6.217   5.531   5.185  0.0568  0.0453  0.3038
   62G       N1 1473   6.357   5.648   5.316 -0.2359  0.8770  0.0817
   62G       H1 1474   6.420   5.570   5.302 -3.1237 -1.4819 -0.7777
   62G       C2 1475   6.399   5.762   5.368  0.1269  0.0746  0.4336
   62G       N2 1476   6.511   5.759   5.429 -0.3173  0.4862 -0.3171
   62G      H21 1477   6.571   5.679   5.410  1.4116  1.5830  0.2780
   62G      H22 1478   6.542   5.833   5.491 -0.5506  0.3745 -0.0645
   62G       N3 1479   6.319   5.863   5.394  0.0985 -0.8316  0.5131
   62G       C4 1480   6.188   5.851   5.349 -0.3383  0.4676 -0.2417
   62G      C3' 1481   6.140   6.267   5.281  0.2495  0.5547  0.2111
   62G      H3' 1482   6.173   6.229   5.184 -2.4393 -2.3838  0.3049
   62G      C2' 1483   6.199   6.172   5.386 -0.5086 -1.0077  0.1939
   62G     H2'1 1484   6.274   6.115   5.331 -1.8074 -2.2351 -0.3525
   62G      O2' 1485   6.243   6.248   5.496 -0.4478  0.7164 -0.3203
   62G     HO'2 1486   6.256   6.338   5.464  0.5354  1.2951  1.6251
   62G      O3' 1487   6.184   6.398   5.288  0.1693 -0.1182  0.0483
   63U        P 1488   6.249   6.469   5.163 -0.3615 -0.2348 -0.3227
   63U      O1P 1489   6.282   6.608   5.213  0.2428  0.0600  0.0750
   63U      O2P 1490   6.181   6.441   5.034 -0.1075  0.0911  0.4617
   63U      O5' 1491   6.385   6.382   5.169  0.0558  0.3852 -0.4950
   63U      C5' 1492   6.494   6.414   5.250 -0.1491 -0.5001  1.1993
   63U     H5'1 1493   6.468   6.416   5.356 -2.1912  5.2139  0.9547
   63U     H5'2 1494   6.522   6.515   5.220 -0.5756  0.0340  2.5050
   63U      C4' 1495   6.608   6.319   5.224 -0.0296 -0.0393  0.2607
   63U      H4' 1496   6.703   6.347   5.270 -0.3667 -0.4609  1.2394
   63U      O4' 1497   6.582   6.186   5.268  0.1114  0.3394  0.0567
   63U      C1' 1498   6.654   6.090   5.195 -0.0016 -0.4225 -0.4319
   63U      H1' 1499   6.728   6.041   5.258 -1.4772  0.3521  2.0187
   63U       N1 1500   6.578   5.979   5.135 -0.1230 -0.3600  0.4442
   63U       C6 1501   6.442   5.992   5.099 -0.2175  0.6268 -0.0249
   63U       H6 1502   6.383   6.075   5.135 -0.5816 -0.9033  3.1643
   63U       C5 1503   6.377   5.887   5.041  0.5353  0.1424 -0.9662
   63U       H5 1504   6.270   5.894   5.027  0.0370 -1.5417  1.4980
   63U       C4 1505   6.440   5.762   5.002 -0.6565  0.0399 -0.4978
   63U       O4 1506   6.375   5.676   4.950  0.1684  0.3239  0.1586
   63U       N3 1507   6.570   5.755   5.043  0.0972  0.1811 -0.8553
   63U       H3 1508   6.618   5.668   5.023 -0.5637 -0.5468  0.5195
   63U       C2 1509   6.644   5.858   5.107  0.0869  0.6913  0.3674
   63U       O2 1510   6.759   5.833   5.143 -0.6120 -0.4351 -0.1099
   63U      C3' 1511   6.649   6.299   5.074 -0.2788  0.4252 -0.4334
   63U      H3' 1512   6.557   6.274   5.021  0.9664  0.2841 -2.6482
   63U      C2' 1513   6.730   6.171   5.088  0.0782  0.2423  0.0966
   63U     H2'1 1514   6.730   6.121   4.991  3.9698 -0.1095  0.1471
   63U      O2' 1515   6.864   6.184   5.122 -0.5115 -0.3243 -0.3642
   63U     HO'2 1516   6.909   6.112   5.078  0.2808 -0.7066  0.9961
   63U      O3' 1517   6.731   6.396   5.012  0.1065  0.3951 -0.2008
   64A        P 1518   6.741   6.403   4.858 -0.5494 -0.0938  0.1224
   64A      O1P 1519   6.813   6.532   4.825 -0.4039 -0.2824  0.1788
   64A      O2P 1520   6.602   6.385   4.805 -0.4442 -0.3602  0.2218
   64A      O5' 1521   6.833   6.283   4.810  0.1722  0.0039  0.3126
   64A      C5' 1522   6.972   6.296   4.831  1.0700  0.5284 -0.4300
   64A     H5'1 1523   6.990   6.340   4.929  0.3586  2.2028 -0.9953
   64A     H5'2 1524   7.022   6.371   4.770  1.4691 -0.7464 -1.7069
   64A      C4' 1525   7.030   6.160   4.805 -0.1724 -0.5942  0.3408
   64A      H4' 1526   7.136   6.155   4.830 -0.4440 -0.5455  1.5539
   64A      O4' 1527   6.963   6.051   4.870  0.1602  0.2141  0.1345
   64A      C1' 1528   6.970   5.935   4.785 -0.5129  0.1994 -0.0650
   64A      H1' 1529   7.026   5.850   4.825 -1.8602 -1.4637 -1.6030
   64A       N9 1530   6.833   5.892   4.754  0.4050 -0.4620  0.5679
   64A       C8 1531   6.708   5.961   4.757 -0.4928 -0.9781  0.0705
   64A       H8 1532   6.706   6.067   4.777 -3.1015 -1.2985  2.0314
   64A       N7 1533   6.605   5.894   4.726 -0.1838 -0.3432  0.2077
   64A       C5 1534   6.665   5.773   4.704 -0.2793 -0.2613  0.0320
   64A       C6 1535   6.613   5.649   4.662 -0.7721  0.3267  0.3883
   64A       N6 1536   6.481   5.628   4.659  0.2046 -0.3403  0.4437
   64A      H61 1537   6.415   5.696   4.692 -0.7847 -0.4485 -1.2182
   64A      H62 1538   6.457   5.544   4.609 -0.7997  0.7484 -0.9567
   64A       N1 1539   6.699   5.549   4.622 -0.0929  0.0169 -0.1328
   64A       C2 1540   6.834   5.568   4.622  0.5621 -0.0222  0.5371
   64A       H2 1541   6.894   5.488   4.581  0.5539  1.1594 -1.9625
   64A       N3 1542   6.895   5.675   4.672 -0.9771  0.0743  0.3461
   64A       C4 1543   6.803   5.769   4.703  0.0662  0.5960  0.6176
   64A      C3' 1544   7.018   6.129   4.650  0.1550 -0.0440  0.5102
   64A      H3' 1545   6.913   6.139   4.625 -0.3533  1.4585  2.8540
   64A      C2' 1546   7.051   5.981   4.662  0.2855 -0.0681  0.5012
   64A     H2'1 1547   7.012   5.931   4.573  0.9864 -0.0810  0.1955
   64A      O2' 1548   7.186   5.952   4.670 -0.0718 -0.3813  0.2428
   64A     HO'2 1549   7.234   6.033   4.690 -1.7347  0.7947 -0.3618
   64A      O3' 1550   7.106   6.202   4.571  0.3537  0.1375 -0.0584
   65C        P 1551   7.062   6.238   4.419 -0.0171  0.3925 -0.1340
   65C      O1P 1552   7.166   6.314   4.352  0.2929  0.6464 -0.0844
   65C      O2P 1553   6.927   6.300   4.424  0.1752  1.1407 -0.5849
   65C      O5' 1554   7.040   6.099   4.347 -0.0436  0.2830  0.1495
   65C      C5' 1555   7.159   6.022   4.328  0.1466 -0.0895 -0.2333
   65C     H5'1 1556   7.221   5.998   4.414 -0.3153  0.9510  0.4045
   65C     H5'2 1557   7.220   6.072   4.253 -0.1016 -1.2135 -1.2120
   65C      C4' 1558   7.114   5.891   4.257  0.0446 -0.6525 -0.1323
   65C      H4' 1559   7.206   5.844   4.221 -0.9085 -1.0488 -2.2334
   65C      O4' 1560   7.044   5.808   4.342  0.1201  0.3833 -0.1028
   65C      C1' 1561   6.970   5.711   4.266 -0.4012 -0.6372  0.9294
   65C      H1' 1562   7.015   5.613   4.281 -0.2687 -0.7656 -0.2547
   65C       N1 1563   6.827   5.704   4.306  0.1272 -0.1565  0.2014
   65C       C6 1564   6.763   5.804   4.363  0.4915 -0.4049 -0.4254
   65C       H6 1565   6.819   5.892   4.391 -1.0157  0.4121  0.1793
   65C       C5 1566   6.628   5.806   4.377  0.0254 -0.0289  0.3065
   65C       H5 1567   6.574   5.889   4.421 -2.8921 -1.0944 -0.9691
   65C       C4 1568   6.564   5.683   4.336  0.0488  0.1370 -0.3494
   65C       N4 1569   6.439   5.657   4.355  0.1039  0.0041  0.6218
   65C      H41 1570   6.386   5.708   4.424 -2.8261 -1.1724 -0.5706
   65C      H42 1571   6.395   5.574   4.318 -2.9088  1.6217  0.3015
   65C       N3 1572   6.623   5.587   4.274 -0.3161 -0.7054  0.1151
   65C       C2 1573   6.754   5.594   4.256 -0.3804 -0.0969  0.5822
   65C       O2 1574   6.811   5.501   4.200 -0.8629 -0.6060 -0.4988
   65C      C3' 1575   7.023   5.907   4.135 -0.1012 -0.2647 -0.7388
   65C      H3' 1576   6.928   5.954   4.163  0.4723  0.6112 -0.2180
   65C      C2' 1577   6.987   5.757   4.119 -0.2707  0.8399  0.2661
   65C     H2'1 1578   6.896   5.758   4.059 -0.2098 -0.7743  0.0958
   65C      O2' 1579   7.079   5.679   4.044 -0.3531  0.3187  0.3548
   65C     HO'2 1580   7.059   5.673   3.950  0.4288  1.9986  0.0494
   65C      O3' 1581   7.087   5.958   4.021 -0.3568 -0.1226  0.7370
   66G        P 1582   7.004   6.027   3.908  0.3795 -0.0144 -0.1000
   66G      O1P 1583   7.093   6.112   3.828 -0.5183 -0.2257 -0.3913
   66G      O2P 1584   6.888   6.098   3.969  0.0210 -0.3483  0.2559
   66G      O5' 1585   6.947   5.921   3.816 -0.4952  0.0218  0.0309
   66G      C5' 1586   7.039   5.852   3.720  0.2997  0.5972  0.0064
   66G     H5'1 1587   7.126   5.818   3.777  0.8367 -0.7805 -1.5529
   66G     H5'2 1588   7.064   5.916   3.635 -1.0476 -1.6284 -2.2045
   66G      C4' 1589   6.967   5.720   3.676 -0.1632 -0.1843 -0.1408
   66G      H4' 1590   7.035   5.659   3.617 -1.0683 -2.1408  0.7532
   66G      O4' 1591   6.934   5.634   3.788 -0.4132 -0.4428  0.5457
   66G      C1' 1592   6.823   5.552   3.744 -1.2943  0.6383  0.7792
   66G      H1' 1593   6.837   5.446   3.764  0.7681  0.2812 -1.9176
   66G       N9 1594   6.703   5.585   3.828 -0.3607 -0.3025  0.2145
   66G       C8 1595   6.687   5.701   3.899 -0.3905  0.0753  0.2240
   66G       H8 1596   6.761   5.780   3.897  1.1984 -1.3352  0.8705
   66G       N7 1597   6.569   5.715   3.949 -0.4788 -0.6321 -0.1884
   66G       C5 1598   6.502   5.601   3.915 -0.2517  0.8036  0.2255
   66G       C6 1599   6.366   5.557   3.948 -1.1719 -0.6589 -0.5832
   66G       O6 1600   6.283   5.620   4.013 -0.5004  0.0139  0.4957
   66G       N1 1601   6.335   5.436   3.907 -0.3504  0.0727 -0.3268
   66G       H1 1602   6.239   5.408   3.924 -0.5646 -1.6808 -3.5588
   66G       C2 1603   6.420   5.358   3.836  0.2882 -0.0819 -0.7291
   66G       N2 1604   6.368   5.254   3.781 -0.2084  0.2157  0.1907
   66G      H21 1605   6.271   5.234   3.801 -0.3902 -0.9925 -1.6555
   66G      H22 1606   6.416   5.215   3.701  0.6258  1.5158  0.0304
   66G       N3 1607   6.543   5.391   3.794 -0.1482  0.0578 -0.1538
   66G       C4 1608   6.582   5.513   3.841 -0.3296 -0.1358 -0.4421
   66G      C3' 1609   6.840   5.729   3.595 -0.5484  0.2896  0.5117
   66G      H3' 1610   6.761   5.792   3.637 -0.7007 -0.9690  2.2169
   66G      C2' 1611   6.799   5.579   3.592 -0.3669 -0.2773 -0.6902
   66G     H2'1 1612   6.693   5.584   3.571 -0.2793  1.6923 -0.8398
   66G      O2' 1613   6.878   5.494   3.499 -0.0385  0.4606  0.6044
   66G     HO'2 1614   6.885   5.545   3.418 -0.4664  1.3359  1.1032
   66G      O3' 1615   6.881   5.770   3.469  0.6017  0.5133 -0.3192
   67G        P 1616   6.791   5.861   3.378  0.4194 -0.1507 -0.2598
   67G      O1P 1617   6.863   5.879   3.254  0.4170 -0.0555 -0.9278
   67G      O2P 1618   6.751   5.979   3.456 -0.1344  0.1213 -0.1850
   67G      O5' 1619   6.659   5.775   3.349 -0.0443 -0.2776 -0.0551
   67G      C5' 1620   6.657   5.663   3.258  0.1323  0.5110 -0.8493
   67G     H5'1 1621   6.729   5.588   3.289 -0.3498  0.8717  1.3123
   67G     H5'2 1622   6.649   5.696   3.155 -1.5504 -0.3482 -1.0299
   67G      C4' 1623   6.523   5.583   3.284 -0.3504  0.6114  0.2901
   67G      H4' 1624   6.541   5.493   3.226  1.7554  0.9271  0.3833
   67G      O4' 1625   6.514   5.560   3.423  0.3669  0.2294  0.2015
   67G      C1' 1626   6.382   5.554   3.468  0.0971  1.3319  0.1810
   67G      H1' 1627   6.357   5.452   3.500 -1.3699  1.6106 -0.0142
   67G       N9 1628   6.352   5.644   3.573  0.0043 -0.4221  0.1630
   67G       C8 1629   6.414   5.753   3.620 -0.2660  0.2809 -1.4451
   67G       H8 1630   6.512   5.783   3.583  2.0596 -1.9805  2.2426
   67G       N7 1631   6.343   5.818   3.710 -0.2259 -0.5873 -0.0935
   67G       C5 1632   6.224   5.743   3.722  0.0296 -0.7652 -0.3036
   67G       C6 1633   6.103   5.766   3.799  0.0713  0.3790  0.8218
   67G       O6 1634   6.085   5.863   3.876  0.6729 -0.0161 -0.1363
   67G       N1 1635   6.007   5.665   3.792  0.0708 -0.1035  0.8122
   67G       H1 1636   5.922   5.672   3.845  1.2379  0.0073  2.7587
   67G       C2 1637   6.021   5.562   3.703 -0.0293  0.0797 -0.0290
   67G       N2 1638   5.920   5.480   3.702 -0.4055 -0.2741 -0.1533
   67G      H21 1639   5.840   5.504   3.759  0.0094 -0.2825  0.4469
   67G      H22 1640   5.920   5.417   3.623 -0.4934  0.2881 -0.6114
   67G       N3 1641   6.136   5.543   3.627  0.1279  0.0049 -0.2451
   67G       C4 1642   6.236   5.634   3.645  0.4075  0.0703  0.6012
   67G      C3' 1643   6.392   5.651   3.249  0.5145 -0.3862 -0.2623
   67G      H3' 1644   6.393   5.759   3.269 -5.2243  0.0375 -0.7930
   67G      C2' 1645   6.300   5.589   3.346  0.2193  0.5261 -0.1390
   67G     H2'1 1646   6.218   5.656   3.370  0.1772 -0.1442  1.7343
   67G      O2' 1647   6.251   5.469   3.289  0.0800 -0.3901  0.8661
   67G     HO'2 1648   6.250   5.472   3.193  0.2537  1.2109  0.8909
   67G      O3' 1649   6.362   5.632   3.109  0.0780 -0.0702 -0.1924
   68A        P 1650   6.310   5.749   3.027 -0.0310  0.2125  0.2979
   68A      O1P 1651   6.292   5.694   2.893 -0.5865 -0.1857 -0.3281
   68A      O2P 1652   6.392   5.867   3.042 -0.3840  0.0491  0.4513
   68A      O5' 1653   6.168   5.766   3.094  0.2851 -0.3400 -0.0923
   68A      C5' 1654   6.065   5.671   3.066 -0.2878 -0.7208 -0.6925
   68A     H5'1 1655   6.106   5.570   3.070  0.4553 -0.3980  1.0929
   68A     H5'2 1656   6.027   5.686   2.965  0.7861  0.4220 -0.9548
   68A      C4' 1657   5.943   5.678   3.173 -0.2308  0.0813  0.3768
   68A      H4' 1658   5.884   5.587   3.161  1.6718 -0.8814 -3.0787
   68A      O4' 1659   5.987   5.704   3.309 -0.4395 -0.0067  0.4429
   68A      C1' 1660   5.871   5.746   3.378  1.0175  0.1347 -0.4627
   68A      H1' 1661   5.824   5.672   3.442  0.7583  2.0214  1.6413
   68A       N9 1662   5.900   5.861   3.468  0.2617 -0.2447 -0.2726
   68A       C8 1663   5.995   5.958   3.470  0.5483  0.0246  0.2597
   68A       H8 1664   6.070   5.954   3.393  1.1417  0.5175  0.7900
   68A       N7 1665   6.000   6.040   3.569  0.3073  0.4441 -0.4228
   68A       C5 1666   5.890   5.995   3.641  0.1527 -0.3596 -0.5647
   68A       C6 1667   5.817   6.027   3.764  0.0846  0.7323 -0.4195
   68A       N6 1668   5.859   6.111   3.857 -0.3017 -0.2294 -0.6963
   68A      H61 1669   5.938   6.172   3.844 -0.1223 -0.2414  0.2898
   68A      H62 1670   5.816   6.108   3.949  1.2725 -1.5146  0.0536
   68A       N1 1671   5.717   5.951   3.813 -0.3036 -0.2039  0.5534
   68A       C2 1672   5.669   5.857   3.733  0.0960  0.1178  0.1427
   68A       H2 1673   5.592   5.795   3.776  0.7134 -0.4975  0.3871
   68A       N3 1674   5.711   5.822   3.614  0.1939 -0.1705 -0.0045
   68A       C4 1675   5.820   5.888   3.579 -0.5462  0.0583  0.5013
   68A      C3' 1676   5.848   5.792   3.141  0.7069 -0.5498  0.1817
   68A      H3' 1677   5.897   5.888   3.127 -2.3829  0.8322 -2.5275
   68A      C2' 1678   5.774   5.792   3.270  0.0513  0.4180 -0.4083
   68A     H2'1 1679   5.738   5.893   3.290 -0.6817 -0.0222  0.6169
   68A      O2' 1680   5.676   5.691   3.285  0.5404  0.0110  0.1603
   68A     HO'2 1681   5.599   5.721   3.237 -3.4242 -1.4854  4.7095
   68A      O3' 1682   5.767   5.774   3.025  0.2490  0.3790  0.4731
   69A        P 1683   5.641   5.863   2.991  0.0454  0.0885  0.2093
   69A      O1P 1684   5.615   5.826   2.847 -0.3813  0.3538  0.1131
   69A      O2P 1685   5.684   6.001   3.017 -0.3480  0.3131 -0.2235
   69A      O5' 1686   5.514   5.829   3.081 -0.2863 -0.5107 -0.2008
   69A      C5' 1687   5.443   5.706   3.059  0.3131 -0.3738 -0.2260
   69A     H5'1 1688   5.503   5.616   3.071 -0.1601 -0.5290  1.1491
   69A     H5'2 1689   5.404   5.707   2.957  0.1600  3.0361 -0.2534
   69A      C4' 1690   5.323   5.698   3.152 -0.7204 -1.3327  0.2136
   69A      H4' 1691   5.284   5.597   3.163  0.7593 -2.0177 -0.6808
   69A      O4' 1692   5.381   5.732   3.286  0.2930  0.7233 -0.5877
   69A      C1' 1693   5.284   5.809   3.354  0.2683 -0.0602  0.4898
   69A      H1' 1694   5.243   5.754   3.438 -1.8599 -0.3093 -0.6319
   69A       N9 1695   5.345   5.933   3.399 -0.9390 -0.4621 -0.2133
   69A       C8 1696   5.468   5.991   3.372  0.4366  0.5267 -0.2031
   69A       H8 1697   5.525   5.965   3.284  0.0034  2.0265 -0.9474
   69A       N7 1698   5.528   6.064   3.465 -0.2698  0.3929  0.3806
   69A       C5 1699   5.428   6.069   3.562 -0.1795  0.1639 -0.1766
   69A       C6 1700   5.413   6.132   3.687 -0.3915 -0.7130  0.8195
   69A       N6 1701   5.498   6.217   3.738  0.4909  0.4586  0.1893
   69A      H61 1702   5.583   6.239   3.687  0.6415  2.0948  1.0868
   69A      H62 1703   5.471   6.275   3.815 -0.6729 -0.2087  0.3026
   69A       N1 1704   5.303   6.120   3.754  0.1518 -0.2515 -0.0319
   69A       C2 1705   5.209   6.043   3.713 -0.1707  0.2938  0.0381
   69A       H2 1706   5.129   6.036   3.786 -0.4448 -0.9127 -0.3451
   69A       N3 1707   5.204   5.979   3.595  0.3672  0.9914 -0.2618
   69A       C4 1708   5.323   5.988   3.529  0.9900 -0.6372  0.3836
   69A      C3' 1709   5.212   5.806   3.118 -0.5483  0.2047  0.3224
   69A      H3' 1710   5.266   5.896   3.089  0.8446  0.0858  2.3612
   69A      C2' 1711   5.164   5.837   3.259 -0.0286 -0.5883 -0.4916
   69A     H2'1 1712   5.116   5.935   3.257 -3.0605 -1.9252 -3.2369
   69A      O2' 1713   5.065   5.740   3.287  0.3501  0.0745 -0.4076
   69A     HO'2 1714   5.036   5.710   3.200 -0.8581  0.8379 -0.2882
   69A      O3' 1715   5.110   5.763   3.024  0.1752  0.3979 -0.7244
   70U        P 1716   5.053   5.860   2.934 -0.2273 -0.4387  0.1004
   70U      O1P 1717   4.959   5.786   2.857 -0.1196  0.2068  0.6724
   70U      O2P 1718   5.166   5.933   2.868 -0.0063 -0.1255  0.2739
   70U      O5' 1719   4.979   5.961   3.034 -0.2517  0.0716  0.9575
   70U      C5' 1720   4.844   5.934   3.076  0.6716  0.1566  0.2848
   70U     H5'1 1721   4.848   5.835   3.121  1.1559  1.0436  2.3149
   70U     H5'2 1722   4.781   5.929   2.987 -0.7337 -0.5749  1.2742
   70U      C4' 1723   4.790   6.025   3.191  0.3229 -0.2870 -0.1293
   70U      H4' 1724   4.703   5.971   3.228  0.3696 -0.4646 -0.2772
   70U      O4' 1725   4.883   6.036   3.304 -0.1652 -0.2175 -0.4313
   70U      C1' 1726   4.866   6.167   3.361 -1.2396  0.2320  0.2237
   70U      H1' 1727   4.807   6.154   3.451  1.5738 -0.4087  2.0770
   70U       N1 1728   5.005   6.224   3.401  0.7792  0.4405  0.3148
   70U       C6 1729   5.102   6.226   3.305  0.1537 -0.1774 -0.6531
   70U       H6 1730   5.085   6.187   3.206 -0.6378  0.5554 -0.8153
   70U       C5 1731   5.222   6.278   3.344 -0.3993 -0.6103 -0.3027
   70U       H5 1732   5.297   6.293   3.268 -0.5033  1.2805 -0.0768
   70U       C4 1733   5.244   6.342   3.468  1.1929 -0.6569 -0.2037
   70U       O4 1734   5.341   6.411   3.496  0.5091  0.2978 -0.7436
   70U       N3 1735   5.138   6.339   3.556 -0.9661  0.2511 -0.1503
   70U       H3 1736   5.153   6.395   3.639  2.2058 -1.5836  0.7007
   70U       C2 1737   5.019   6.274   3.531 -0.4870 -0.6236 -0.7448
   70U       O2 1738   4.931   6.267   3.618 -0.2526 -0.2990  0.3153
   70U      C3' 1739   4.759   6.163   3.144 -0.4132 -0.1714  0.5130
   70U      H3' 1740   4.833   6.195   3.070 -1.0746  1.3775  0.4906
   70U      C2' 1741   4.786   6.252   3.264 -0.1334  0.8655  0.1736
   70U     H2'1 1742   4.838   6.337   3.221 -2.6574  1.0725 -2.9000
   70U      O2' 1743   4.675   6.299   3.339 -0.1860 -0.0754  0.2682
   70U     HO'2 1744   4.634   6.357   3.274  2.3517 -1.7905 -3.2400
   70U      O3' 1745   4.620   6.176   3.094  0.6703  0.8191 -0.4911
   71A        P 1746   4.571   6.298   3.017  0.1510 -0.1319 -0.3046
   71A      O1P 1747   4.438   6.266   2.965 -0.0998 -0.4475 -0.2284
   71A      O2P 1748   4.682   6.333   2.922  0.3006  0.0515  0.4366
   71A      O5' 1749   4.557   6.422   3.124 -0.0281  0.4665 -0.0750
   71A      C5' 1750   4.435   6.438   3.190 -0.0813 -0.8953 -0.4043
   71A     H5'1 1751   4.399   6.342   3.227 -2.8922 -1.3033 -3.6941
   71A     H5'2 1752   4.355   6.461   3.119 -0.1395  0.1235 -0.0277
   71A      C4' 1753   4.434   6.556   3.289  0.5081 -0.1379 -0.2713
   71A      H4' 1754   4.346   6.575   3.350  1.4833 -2.6589  2.1321
   71A      O4' 1755   4.539   6.543   3.378 -0.8674 -0.2643  0.6423
   71A      C1' 1756   4.594   6.675   3.405  0.3273  0.0673 -0.3043
   71A      H1' 1757   4.585   6.699   3.511  0.9454  1.8423 -0.6128
   71A       N9 1758   4.742   6.678   3.369  0.4585  0.0008  0.5033
   71A       C8 1759   4.808   6.601   3.275  0.7571  0.1021 -0.1463
   71A       H8 1760   4.752   6.537   3.207 -0.8379  0.7180  0.5328
   71A       N7 1761   4.939   6.610   3.286  0.3879  0.1996 -0.6436
   71A       C5 1762   4.958   6.708   3.383 -0.0611 -0.6517 -0.1939
   71A       C6 1763   5.070   6.767   3.444 -1.0032  0.0760 -0.1688
   71A       N6 1764   5.197   6.725   3.424 -0.2671 -0.2926  0.2237
   71A      H61 1765   5.222   6.640   3.376 -2.0937 -1.4727  1.2790
   71A      H62 1766   5.258   6.765   3.494  0.3970 -1.0475  0.0870
   71A       N1 1767   5.059   6.860   3.540 -0.3430  0.0229 -0.0715
   71A       C2 1768   4.939   6.884   3.580  0.6664 -0.4892 -0.4169
   71A       H2 1769   4.917   6.956   3.657 -3.0759 -1.2706 -0.5616
   71A       N3 1770   4.826   6.837   3.541  0.5387  0.3015 -0.4286
   71A       C4 1771   4.839   6.744   3.438 -0.3694 -0.2595 -0.1377
   71A      C3' 1772   4.461   6.686   3.221  0.3593  0.5853  0.0363
   71A      H3' 1773   4.531   6.662   3.141  0.4951 -2.7359  1.0274
   71A      C2' 1774   4.520   6.776   3.325  0.5252 -0.1593  0.1353
   71A     H2'1 1775   4.585   6.853   3.283  0.1482  1.5283  2.4293
   71A      O2' 1776   4.421   6.837   3.406 -0.3289 -0.0433  0.2616
   71A     HO'2 1777   4.428   6.931   3.390 -1.4210  0.2827  1.5229
   71A      O3' 1778   4.339   6.748   3.179 -0.0527  0.0661  0.1603
   72G        P 1779   4.338   6.848   3.051  0.1300 -0.1900 -0.1791
   72G      O1P 1780   4.199   6.855   2.994 -0.1757 -0.9407 -0.3771
   72G      O2P 1781   4.444   6.806   2.955  0.3767  0.5278  0.0627
   72G      O5' 1782   4.381   6.989   3.110 -0.4590  0.2087  0.3910
   72G      C5' 1783   4.310   7.065   3.207  0.1916 -0.2881  0.0754
   72G     H5'1 1784   4.268   7.001   3.285  3.5128 -1.9761  0.6456
   72G     H5'2 1785   4.237   7.118   3.146  0.3183 -0.0715  0.1140
   72G      C4' 1786   4.408   7.163   3.283 -0.4998 -0.0492  0.1021
   72G      H4' 1787   4.360   7.228   3.357  1.5505  1.9865 -0.2288
   72G      O4' 1788   4.520   7.092   3.337 -0.2888  0.6390 -0.3830
   72G      C1' 1789   4.637   7.175   3.323  0.4128  0.4020  0.4938
   72G      H1' 1790   4.671   7.186   3.426  2.7994 -1.1892 -0.0277
   72G       N9 1791   4.743   7.106   3.243  0.0277  0.0816 -0.5633
   72G       C8 1792   4.735   7.021   3.139  0.1143 -0.0746  0.5158
   72G       H8 1793   4.651   6.988   3.079  2.1442 -0.3949 -2.3352
   72G       N7 1794   4.846   6.962   3.106 -0.5193  0.1122  0.4911
   72G       C5 1795   4.942   7.015   3.185  0.5840 -0.4913 -0.4771
   72G       C6 1796   5.080   6.988   3.207 -0.2531  0.5842  0.7102
   72G       O6 1797   5.150   6.906   3.155  0.1212 -0.4967  0.1400
   72G       N1 1798   5.135   7.071   3.302  0.6979 -0.3486  0.4284
   72G       H1 1799   5.230   7.057   3.333  0.6633 -1.5900  0.0613
   72G       C2 1800   5.068   7.164   3.373 -0.5461  0.2824  0.0677
   72G       N2 1801   5.144   7.231   3.451  0.3300 -0.7177  0.9095
   72G      H21 1802   5.244   7.219   3.440  0.4466  0.2152  0.8782
   72G      H22 1803   5.103   7.311   3.498  0.0247  0.8884 -1.8935
   72G       N3 1804   4.938   7.188   3.366 -1.0782 -0.2588  0.7235
   72G       C4 1805   4.884   7.107   3.271 -0.6306 -0.2967  0.0026
   72G      C3' 1806   4.469   7.265   3.178  0.2414 -0.4779  0.6435
   72G      H3' 1807   4.505   7.218   3.087 -0.6299  4.5228 -2.7110
   72G      C2' 1808   4.594   7.312   3.259 -0.9190 -0.0486  0.4201
   72G     H2'1 1809   4.669   7.367   3.202 -3.3074  2.5789 -0.3956
   72G      O2' 1810   4.551   7.399   3.361 -0.3368 -0.0162 -1.0110
   72G     HO'2 1811   4.607   7.478   3.361  0.6295 -0.4849  2.9710
   72G      O3' 1812   4.382   7.381   3.149 -0.3343  0.1656 -0.1309
   73A        P 1813   4.415   7.478   3.025  0.0619  0.2552 -0.2498
   73A      O1P 1814   4.307   7.582   3.015  0.4232 -0.1279 -0.5819
   73A      O2P 1815   4.437   7.390   2.909  0.2024  0.1154 -0.0580
   73A      O5' 1816   4.551   7.548   3.058 -0.3368  0.1528 -0.4763
   73A      C5' 1817   4.549   7.655   3.152  0.1373  0.0953 -0.6550
   73A     H5'1 1818   4.499   7.625   3.244 -0.6799  0.1972 -1.0573
   73A     H5'2 1819   4.504   7.743   3.106  0.1744  0.7892  0.5848
   73A      C4' 1820   4.694   7.694   3.184  0.1259 -0.3348  0.8270
   73A      H4' 1821   4.693   7.778   3.253 -0.3724  0.6465 -0.3158
   73A      O4' 1822   4.759   7.582   3.237  0.1313  0.7273 -0.0613
   73A      C1' 1823   4.891   7.570   3.193  0.1359 -0.5007  0.4592
   73A      H1' 1824   4.962   7.557   3.274  1.3968  2.2872 -0.0573
   73A       N9 1825   4.915   7.457   3.099  0.0761  0.2118  0.8694
   73A       C8 1826   4.832   7.397   3.008 -0.3330  0.1187 -0.9810
   73A       H8 1827   4.727   7.420   2.997 -0.8576 -1.1714  0.7164
   73A       N7 1828   4.889   7.309   2.931  0.5287 -0.0155 -0.0377
   73A       C5 1829   5.018   7.303   2.988  0.3414 -0.1609  0.1982
   73A       C6 1830   5.134   7.233   2.952  0.3215 -1.0122 -0.6689
   73A       N6 1831   5.130   7.141   2.865 -0.2135  0.3120  0.3612
   73A      H61 1832   5.050   7.103   2.817  0.7329  0.0764 -1.0890
   73A      H62 1833   5.217   7.090   2.862 -0.4039 -0.1037  1.2660
   73A       N1 1834   5.251   7.266   3.010 -0.1336 -0.2981  0.1722
   73A       C2 1835   5.255   7.369   3.101  0.7184 -0.0300  0.1626
   73A       H2 1836   5.353   7.395   3.138  1.0678  0.3701 -0.9959
   73A       N3 1837   5.154   7.434   3.146  0.5450  1.1036 -0.2572
   73A       C4 1838   5.034   7.393   3.087  0.0459  0.1096 -0.4714
   73A      C3' 1839   4.777   7.733   3.064 -0.9023 -0.4301 -0.1530
   73A      H3' 1840   4.749   7.670   2.979  1.9242 -0.7957 -0.9209
   73A      C2' 1841   4.918   7.697   3.116 -0.0655 -0.6541  0.3918
   73A     H2'1 1842   4.985   7.678   3.032 -1.1385  1.1125 -0.9198
   73A      O2' 1843   4.977   7.790   3.210 -0.1317  0.7053 -0.2009
   73A     HO'2 1844   5.064   7.761   3.238 -0.8990  0.6272  2.3596
   73A      O3' 1845   4.770   7.870   3.040 -0.3666  0.0440  0.3138
   74U        P 1846   4.831   7.932   2.910 -0.2714 -0.1075 -0.7645
   74U      O1P 1847   4.802   8.078   2.927 -0.2979 -0.3888 -0.1755
   74U      O2P 1848   4.773   7.853   2.797 -0.2533 -0.5907 -0.5593
   74U      O5' 1849   4.995   7.913   2.906  0.2887 -0.3293  0.3891
   74U      C5' 1850   5.093   7.991   2.975 -0.0540 -0.0160  0.3658
   74U     H5'1 1851   5.073   7.994   3.082  0.3179 -0.4077  0.4518
   74U     H5'2 1852   5.098   8.092   2.936  1.2599  0.6350  2.0506
   74U      C4' 1853   5.226   7.909   2.949 -0.0083 -0.6771 -0.4544
   74U      H4' 1854   5.303   7.942   3.019  2.4134 -2.0246 -2.3431
   74U      O4' 1855   5.205   7.763   2.965 -0.0927 -0.3961  0.5387
   74U      C1' 1856   5.299   7.697   2.882  0.3304  0.5266  0.0098
   74U      H1' 1857   5.388   7.664   2.935  0.7900  0.2257 -0.9286
   74U       N1 1858   5.241   7.589   2.808  0.6458 -0.6522 -0.0020
   74U       C6 1859   5.109   7.600   2.766  0.5098 -0.4226 -0.0799
   74U       H6 1860   5.049   7.678   2.810  1.7489 -0.8249  2.4828
   74U       C5 1861   5.054   7.517   2.675 -0.3467 -0.0152 -0.3856
   74U       H5 1862   4.948   7.517   2.654 -1.0957 -1.0960  2.8349
   74U       C4 1863   5.131   7.400   2.630 -0.3272  0.2223 -0.1667
   74U       O4 1864   5.086   7.309   2.559 -0.3718 -0.7142 -0.3364
   74U       N3 1865   5.263   7.396   2.671  0.1813 -0.0869 -0.4439
   74U       H3 1866   5.311   7.307   2.668 -1.1389 -1.0215  2.3807
   74U       C2 1867   5.321   7.477   2.762 -0.0160  0.5443 -0.5841
   74U       O2 1868   5.440   7.456   2.797 -0.1408  0.3739 -0.6439
   74U      C3' 1869   5.274   7.936   2.808  0.1896  1.1311  0.0163
   74U      H3' 1870   5.189   7.932   2.739  1.2248  2.8912 -1.4293
   74U      C2' 1871   5.356   7.805   2.783  0.4006 -0.0994  0.1261
   74U     H2'1 1872   5.330   7.770   2.683  4.1822  1.4559 -1.5865
   74U      O2' 1873   5.496   7.812   2.795 -1.3537  0.3916  0.5326
   74U     HO'2 1874   5.532   7.853   2.716 -0.2750  1.0474  1.3465
   74U      O3' 1875   5.346   8.052   2.785 -0.3736 -0.4486 -0.2503
   75A        P 1876   5.351   8.121   2.638 -0.2437 -0.3773  0.0730
   75A      O1P 1877   5.394   8.262   2.659 -0.4992  0.1386 -0.5118
   75A      O2P 1878   5.219   8.090   2.580 -0.0544  0.1737  0.2609
   75A      O5' 1879   5.461   8.034   2.561 -0.2774 -0.1029  0.1474
   75A      C5' 1880   5.601   8.054   2.569 -0.3206 -0.3855  0.1797
   75A     H5'1 1881   5.620   8.052   2.676 -1.5157 -2.7179  0.4135
   75A     H5'2 1882   5.620   8.148   2.517  1.6931 -1.4522 -1.1474
   75A      C4' 1883   5.670   7.938   2.489 -0.2549 -0.7061 -0.4889
   75A      H4' 1884   5.777   7.955   2.490 -0.2796 -0.5347 -0.6256
   75A      O4' 1885   5.629   7.813   2.552  0.7379 -0.0905  0.1148
   75A      C1' 1886   5.636   7.713   2.447 -0.4276  0.0772  0.1494
   75A      H1' 1887   5.721   7.651   2.476 -0.2158 -0.3427 -1.3207
   75A       N9 1888   5.517   7.633   2.424  0.4049 -0.9458  0.2137
   75A       C8 1889   5.380   7.667   2.432 -0.0007 -0.3007  0.3286
   75A       H8 1890   5.338   7.766   2.442 -0.1383 -0.2081 -1.0290
   75A       N7 1891   5.299   7.569   2.406  0.3124 -0.3210  0.4813
   75A       C5 1892   5.389   7.462   2.374 -0.3094 -0.3423 -0.1810
   75A       C6 1893   5.372   7.327   2.334 -0.1976 -0.2008  0.0678
   75A       N6 1894   5.259   7.261   2.326 -0.5567  0.3808  0.0552
   75A      H61 1895   5.175   7.293   2.372  1.1031 -0.7874  4.3133
   75A      H62 1896   5.268   7.164   2.298  1.0230  0.3421  0.6004
   75A       N1 1897   5.478   7.254   2.302  0.2138  0.6626  0.0608
   75A       C2 1898   5.598   7.311   2.299  0.3795  0.0531 -0.4119
   75A       H2 1899   5.679   7.244   2.272  0.1829 -0.4281  0.1694
   75A       N3 1900   5.631   7.437   2.329 -0.3130  0.0391  0.0618
   75A       C4 1901   5.521   7.503   2.373  0.9616 -0.2667  0.4915
   75A      C3' 1902   5.624   7.924   2.337  0.8590  0.1516  0.4932
   75A      H3' 1903   5.516   7.925   2.321  0.7174 -0.5504  1.3206
   75A      C2' 1904   5.677   7.781   2.314  0.0608  0.7310 -0.0110
   75A     H2'1 1905   5.629   7.739   2.225  1.3797  0.5414 -0.6511
   75A      O2' 1906   5.814   7.764   2.291 -0.1483  0.2414 -0.2637
   75A     HO'2 1907   5.808   7.765   2.195 -0.8645 -0.5442 -0.2394
   75A      O3' 1908   5.693   8.010   2.252  0.1355  0.7670  0.9867
   76A        P 1909   5.650   8.025   2.100 -0.1567  0.1706  0.3170
   76A      O1P 1910   5.736   8.135   2.049  0.1551 -0.2775  0.1353
   76A      O2P 1911   5.500   8.046   2.090 -0.3299 -0.1309 -0.1767
   76A      O5' 1912   5.690   7.891   2.026 -0.0277 -0.1955 -0.0826
   76A      C5' 1913   5.826   7.871   1.998  0.0970 -0.0675  0.3539
   76A     H5'1 1914   5.871   7.878   2.097 -0.1479 -0.5049  0.5021
   76A     H5'2 1915   5.853   7.943   1.921 -2.9343  0.6034 -0.2370
   76A      C4' 1916   5.848   7.731   1.941 -0.7187  1.4103 -0.4231
   76A      H4' 1917   5.955   7.717   1.930 -0.7068 -2.1802  2.2318
   76A      O4' 1918   5.799   7.621   2.019 -0.2123 -0.1175  0.0894
   76A      C1' 1919   5.755   7.514   1.934 -0.2037 -0.5224  0.7283
   76A      H1' 1920   5.818   7.428   1.958 -0.7335 -0.3805  2.8254
   76A       N9 1921   5.613   7.482   1.957  0.2447 -0.2902 -0.0785
   76A       C8 1922   5.516   7.547   2.028 -0.2082 -0.3676  0.4293
   76A       H8 1923   5.518   7.651   2.057  0.6064 -0.3089  0.1870
   76A       N7 1924   5.407   7.477   2.052  0.3600  0.2423  0.3347
   76A       C5 1925   5.424   7.364   1.968  0.5609  0.5407 -0.5322
   76A       C6 1926   5.340   7.254   1.939 -0.0066 -0.4610  0.0896
   76A       N6 1927   5.227   7.228   1.996 -0.0841  0.0849 -0.0949
   76A      H61 1928   5.184   7.294   2.059 -1.6053 -0.4789 -0.4991
   76A      H62 1929   5.174   7.146   1.968 -3.2534  1.9613 -0.1080
   76A       N1 1930   5.385   7.163   1.853 -0.7999 -0.2884  0.4164
   76A       C2 1931   5.500   7.182   1.784 -0.2678 -0.2526 -0.3050
   76A       H2 1932   5.521   7.115   1.702 -0.6920 -2.2423  1.1565
   76A       N3 1933   5.591   7.277   1.809  0.7830 -0.4795 -1.0371
   76A       C4 1934   5.548   7.366   1.908 -0.1793  0.2312 -0.4105
   76A      C3' 1935   5.781   7.709   1.801  0.3643 -0.2573  0.8096
   76A      H3' 1936   5.681   7.750   1.803  0.4087 -0.1258  0.4111
   76A      C2' 1937   5.778   7.558   1.787 -0.7154 -0.2844 -0.6735
   76A     H2'1 1938   5.696   7.524   1.723 -0.2726 -1.8213 -0.4809
   76A      O2' 1939   5.901   7.497   1.765 -0.2994 -0.3281  0.3345
   76A     HO'2 1940   5.966   7.568   1.759  1.0992 -1.4494  1.4912
   76A      O3' 1941   5.857   7.778   1.700 -0.0171  0.2925 -0.1488
   77U        P 1942   5.794   7.811   1.556  0.6181  0.3928 -0.2658
   77U      O1P 1943   5.897   7.865   1.472 -0.3016  0.0844 -0.8504
   77U      O2P 1944   5.666   7.885   1.573  0.1548  0.4724  0.1099
   77U      O5' 1945   5.755   7.682   1.489  0.3457  0.3941 -0.5746
   77U      C5' 1946   5.850   7.594   1.440  0.1808  0.0728  0.7108
   77U     H5'1 1947   5.914   7.565   1.523  1.4969  0.7061 -0.0497
   77U     H5'2 1948   5.909   7.638   1.360 -3.0835 -0.7114 -2.3727
   77U      C4' 1949   5.787   7.469   1.374  0.5297 -0.3384 -0.3176
   77U      H4' 1950   5.874   7.424   1.325  0.8939  1.2116 -1.1715
   77U      O4' 1951   5.721   7.375   1.470  0.1982  0.2029  0.6112
   77U      C1' 1952   5.613   7.322   1.402 -0.6124 -0.4239 -0.0991
   77U      H1' 1953   5.616   7.213   1.396 -1.0455 -0.4486  0.1038
   77U       N1 1954   5.475   7.355   1.465  0.0370 -0.2848  0.5670
   77U       C6 1955   5.451   7.472   1.538 -0.8116 -0.2677  1.6800
   77U       H6 1956   5.531   7.544   1.549 -0.1217 -0.6163 -0.6222
   77U       C5 1957   5.337   7.483   1.607 -0.0180 -0.1647  0.1324
   77U       H5 1958   5.319   7.564   1.676  0.6435 -0.8717  1.1755
   77U       C4 1959   5.236   7.376   1.603  0.5224  0.1285  0.1248
   77U       O4 1960   5.133   7.375   1.674 -0.1146  0.2252  0.1476
   77U       N3 1961   5.259   7.268   1.524 -0.0669 -0.1581 -0.0024
   77U       H3 1962   5.196   7.192   1.543  0.0309  0.2090  1.9789
   77U       C2 1963   5.375   7.258   1.441 -0.1668  0.9251  0.5729
   77U       O2 1964   5.387   7.157   1.375  0.3345  0.1524  0.1671
   77U      C3' 1965   5.682   7.499   1.269  0.1067 -0.3683 -0.2264
   77U      H3' 1966   5.609   7.569   1.312  0.9212  0.9285 -0.9027
   77U      C2' 1967   5.623   7.364   1.253 -0.4420 -0.1092  0.6287
   77U     H2'1 1968   5.527   7.372   1.203  0.6532 -0.6045 -1.6680
   77U      O2' 1969   5.712   7.279   1.187  0.1874  0.2533  0.1132
   77U     HO'2 1970   5.761   7.327   1.120 -0.6537  0.5771 -0.2809
   77U      O3' 1971   5.733   7.539   1.145  0.2338  0.2968  0.5211
   78U        P 1972   5.648   7.606   1.026  0.4438  0.2980 -0.0566
   78U      O1P 1973   5.749   7.637   0.919  0.2803  0.0268  0.2812
   78U      O2P 1974   5.569   7.713   1.091 -0.0975  0.1403  0.2852
   78U      O5' 1975   5.533   7.510   0.965 -0.4045  0.3691 -0.2809
   78U      C5' 1976   5.565   7.393   0.902 -0.5506  0.5394  1.1277
   78U     H5'1 1977   5.648   7.348   0.956  1.8676  0.6090 -2.1896
   78U     H5'2 1978   5.602   7.423   0.804 -1.0971  0.3409  0.8543
   78U      C4' 1979   5.451   7.291   0.894  0.7173 -0.4086 -0.4414
   78U      H4' 1980   5.472   7.206   0.829 -1.4780 -0.7117 -0.8482
   78U      O4' 1981   5.402   7.254   1.019 -0.4679  0.1517 -0.0546
   78U      C1' 1982   5.268   7.199   0.996  0.0636 -0.4078 -0.0367
   78U      H1' 1983   5.258   7.090   1.000  2.7356 -0.7097  3.2742
   78U       N1 1984   5.171   7.248   1.090  0.1706 -0.0041  0.5291
   78U       C6 1985   5.200   7.358   1.162  0.7989 -0.2005  0.6815
   78U       H6 1986   5.292   7.413   1.151  1.1440 -0.2715  2.7763
   78U       C5 1987   5.120   7.398   1.256  0.1137 -0.0065  0.0336
   78U       H5 1988   5.146   7.485   1.315  0.0123 -1.0651  1.7135
   78U       C4 1989   4.987   7.333   1.282 -1.2040 -0.5560  1.1319
   78U       O4 1990   4.896   7.370   1.361  0.1876  0.3773 -0.0842
   78U       N3 1991   4.961   7.227   1.206  0.1246 -0.5741  0.2414
   78U       H3 1992   4.873   7.181   1.222 -0.6669  0.4045 -1.1151
   78U       C2 1993   5.049   7.178   1.113  0.5627  0.6513 -0.2401
   78U       O2 1994   5.027   7.063   1.069 -0.3984 -0.1001  0.0517
   78U      C3' 1995   5.333   7.357   0.824 -0.4981  0.6418 -0.3296
   78U      H3' 1996   5.304   7.454   0.865 -3.7079  0.5192 -2.0005
   78U      C2' 1997   5.230   7.249   0.853 -0.0562 -0.0986 -0.6706
   78U     H2'1 1998   5.128   7.288   0.845  0.1864  0.2175 -3.0683
   78U      O2' 1999   5.238   7.131   0.776 -0.5838 -0.2098 -0.1671
   78U     HO'2 2000   5.252   7.157   0.684  0.5097  1.8770  0.5415
   78U      O3' 2001   5.371   7.376   0.684 -0.4785  0.1462 -0.3757
   79A        P 2002   5.272   7.454   0.581  0.0307 -0.2248  0.2368
   79A      O1P 2003   5.331   7.469   0.446 -0.0949  0.6505 -0.5537
   79A      O2P 2004   5.221   7.576   0.651 -0.7189  0.0666 -0.0214
   79A      O5' 2005   5.148   7.353   0.565  0.3605 -0.9506  0.0691
   79A      C5' 2006   5.152   7.242   0.470  0.1213 -0.3047  0.2230
   79A     H5'1 2007   5.233   7.172   0.490 -0.6222 -1.4269 -0.5957
   79A     H5'2 2008   5.161   7.284   0.370 -1.7030 -1.3767 -0.4367
   79A      C4' 2009   5.013   7.176   0.484  0.1382  0.3058 -0.4323
   79A      H4' 2010   5.013   7.086   0.422  0.8774 -0.0735  0.0935
   79A      O4' 2011   4.989   7.133   0.622 -0.3348 -0.1133 -0.0186
   79A      C1' 2012   4.846   7.139   0.632  0.5075 -0.1274  0.1141
   79A      H1' 2013   4.812   7.037   0.652 -0.9435  0.5891  1.5555
   79A       N9 2014   4.810   7.232   0.743 -0.3515 -0.0884 -0.3897
   79A       C8 2015   4.878   7.342   0.784 -0.6989  0.1569  0.5591
   79A       H8 2016   4.961   7.388   0.731 -1.8081  1.4164 -0.1231
   79A       N7 2017   4.830   7.392   0.893 -0.7547 -0.1276 -0.0598
   79A       C5 2018   4.723   7.309   0.923  0.1956  0.2244  0.2002
   79A       C6 2019   4.620   7.307   1.021  0.9392  0.7681  0.2794
   79A       N6 2020   4.598   7.401   1.113 -0.3591  0.4350  0.0037
   79A      H61 2021   4.659   7.481   1.102 -0.4802  0.6325  0.7136
   79A      H62 2022   4.513   7.397   1.167 -1.0513 -1.8997 -1.1070
   79A       N1 2023   4.514   7.220   1.002  0.3456 -0.4083  0.0405
   79A       C2 2024   4.518   7.131   0.911 -0.8612 -0.4038  0.0043
   79A       H2 2025   4.445   7.051   0.912  1.2955 -2.5017  0.9538
   79A       N3 2026   4.610   7.121   0.818 -0.5124  0.8359  0.4265
   79A       C4 2027   4.707   7.215   0.827  0.0140  0.2302 -1.2997
   79A      C3' 2028   4.897   7.259   0.440 -0.3071  0.1510  0.7816
   79A      H3' 2029   4.911   7.356   0.487 -0.7025  0.6049 -0.0137
   79A      C2' 2030   4.788   7.179   0.502  0.3374 -0.6015  0.6194
   79A     H2'1 2031   4.698   7.240   0.510  2.5419  3.4864 -2.1268
   79A      O2' 2032   4.755   7.063   0.428  0.3532  0.3301  0.0353
   79A     HO'2 2033   4.756   7.087   0.335 -2.2604 -1.3897 -0.5475
   79A      O3' 2034   4.879   7.271   0.298  0.1774 -0.0559 -0.2008
   80A        P 2035   4.769   7.371   0.236  0.0531 -0.3723 -0.1436
   80A      O1P 2036   4.781   7.353   0.094 -0.3307  0.5251  0.1167
   80A      O2P 2037   4.794   7.504   0.297 -0.5694  0.6862  0.1096
   80A      O5' 2038   4.627   7.322   0.291  0.0836  0.5845 -0.3956
   80A      C5' 2039   4.558   7.222   0.228  0.3372 -0.6976 -0.2548
   80A     H5'1 2040   4.607   7.125   0.220 -1.6646 -1.9476  1.5374
   80A     H5'2 2041   4.513   7.256   0.135 -1.7151  1.3846  1.3957
   80A      C4' 2042   4.431   7.196   0.310 -0.3300  0.1277 -0.3816
   80A      H4' 2043   4.377   7.112   0.266  2.5376 -1.0926 -1.8437
   80A      O4' 2044   4.453   7.168   0.446 -0.1816  0.5713  0.0832
   80A      C1' 2045   4.341   7.213   0.525  0.2206 -0.2615  0.2417
   80A      H1' 2046   4.300   7.131   0.583  1.3604 -0.3857  0.8807
   80A       N9 2047   4.382   7.329   0.613  0.4618 -0.4191  0.1719
   80A       C8 2048   4.490   7.407   0.601  0.5230 -1.4769  0.1742
   80A       H8 2049   4.552   7.404   0.513 -1.0082  1.1696 -1.0997
   80A       N7 2050   4.510   7.487   0.704  0.6930 -0.1874 -0.4879
   80A       C5 2051   4.394   7.463   0.780 -0.2323  0.4743 -0.0210
   80A       C6 2052   4.341   7.523   0.899 -0.2089  0.5935 -0.0480
   80A       N6 2053   4.396   7.621   0.972 -0.0643  0.6559  0.0294
   80A      H61 2054   4.481   7.667   0.943  0.1077 -0.3779 -1.1764
   80A      H62 2055   4.340   7.660   1.047 -1.8314 -0.5852 -0.5620
   80A       N1 2056   4.222   7.491   0.942 -0.2931  0.7433  0.0322
   80A       C2 2057   4.154   7.395   0.876  0.1208 -0.6768  0.6000
   80A       H2 2058   4.058   7.366   0.917 -0.8482 -1.3182 -1.9004
   80A       N3 2059   4.198   7.323   0.774  0.0506 -0.2525 -0.5354
   80A       C4 2060   4.309   7.374   0.721 -0.4740  0.4011  0.0946
   80A      C3' 2061   4.338   7.319   0.316  0.2768 -0.0522 -0.2270
   80A      H3' 2062   4.393   7.407   0.349  0.0948  0.6226 -1.6696
   80A      C2' 2063   4.238   7.274   0.426 -0.1070  0.7296 -0.2225
   80A     H2'1 2064   4.196   7.366   0.467 -0.2674  0.2518  0.7108
   80A      O2' 2065   4.151   7.168   0.392 -0.1895 -0.4564  0.3200
   80A     HO'2 2066   4.080   7.198   0.334 -1.2152 -1.9096  0.7821
   80A      O3' 2067   4.271   7.348   0.195 -0.0546 -0.3681  0.2449
   81U        P 2068   4.244   7.499   0.148  0.0825 -0.1518  0.1653
   81U      O1P 2069   4.150   7.497   0.031 -0.3779 -0.0854 -0.0345
   81U      O2P 2070   4.378   7.564   0.135 -0.0226  0.1176 -0.9264
   81U      O5' 2071   4.162   7.565   0.278 -0.1904  0.4446  0.0864
   81U      C5' 2072   4.025   7.537   0.316 -0.4409  0.5087 -0.4979
   81U     H5'1 2073   4.025   7.433   0.348  0.8368  0.4374 -0.6880
   81U     H5'2 2074   3.960   7.550   0.229 -1.5977 -1.1222  0.0657
   81U      C4' 2075   3.979   7.623   0.432 -0.2158 -0.5574 -0.0700
   81U      H4' 2076   3.873   7.599   0.438 -0.4465  0.4265 -0.1090
   81U      O4' 2077   4.050   7.590   0.556  0.1760  0.1968 -0.5200
   81U      C1' 2078   4.039   7.705   0.645 -0.1172  0.7130  0.0318
   81U      H1' 2079   3.962   7.682   0.719 -1.4354 -0.0039 -1.4994
   81U       N1 2080   4.164   7.760   0.704 -0.1183 -0.4601 -0.1577
   81U       C6 2081   4.285   7.769   0.632 -0.0257 -0.8330 -0.0242
   81U       H6 2082   4.285   7.716   0.538 -0.6707  1.2006 -1.2414
   81U       C5 2083   4.386   7.849   0.674  0.0325 -0.0522 -0.0803
   81U       H5 2084   4.478   7.859   0.618 -0.5617 -0.0861 -1.0915
   81U       C4 2085   4.369   7.925   0.794 -0.5817 -0.2334  0.2554
   81U       O4 2086   4.448   8.009   0.833  0.5021 -0.1442  0.4092
   81U       N3 2087   4.256   7.901   0.868 -0.4567 -0.2948 -0.5915
   81U       H3 2088   4.262   7.951   0.955  1.6987  1.1478 -1.4768
   81U       C2 2089   4.157   7.816   0.832  0.1218  0.5660 -0.2961
   81U       O2 2090   4.066   7.794   0.913 -0.3487 -0.3172  0.0244
   81U      C3' 2091   3.985   7.777   0.414 -0.4159 -0.3152  0.1181
   81U      H3' 2092   4.084   7.803   0.376 -0.5647 -0.6225 -0.4938
   81U      C2' 2093   3.974   7.818   0.558 -0.1139 -0.3313 -0.0388
   81U     H2'1 2094   4.031   7.910   0.572  0.9848 -1.0127  0.0962
   81U      O2' 2095   3.839   7.835   0.602 -0.3551  0.3918  0.4603
   81U     HO'2 2096   3.792   7.908   0.561  1.9120  2.9194  2.0104
   81U      O3' 2097   3.886   7.824   0.326 -0.2494  0.3129 -0.0876
   82U        P 2098   3.881   7.985   0.288 -0.0499 -0.0035 -0.1538
   82U      O1P 2099   3.838   8.010   0.151 -0.2302  0.1957 -0.1230
   82U      O2P 2100   4.002   8.055   0.339  0.3599  0.5056 -0.2675
   82U      O5' 2101   3.760   8.040   0.380  0.0700 -0.0510  0.1402
   82U      C5' 2102   3.641   7.966   0.378 -0.4254 -0.8670 -0.6432
   82U     H5'1 2103   3.667   7.861   0.390  0.2723 -0.6036  0.1897
   82U     H5'2 2104   3.590   7.987   0.284  0.8902  1.5381 -0.9008
   82U      C4' 2105   3.551   8.013   0.494 -0.1824 -0.2399 -0.8023
   82U      H4' 2106   3.458   7.956   0.501  1.6921 -3.5952 -1.3514
   82U      O4' 2107   3.616   7.991   0.621  0.0839  0.0872  0.7552
   82U      C1' 2108   3.625   8.110   0.688 -0.1300  0.4459  0.1370
   82U      H1' 2109   3.534   8.122   0.746  0.1378 -0.9862  0.8879
   82U       N1 2110   3.750   8.108   0.768 -0.5726  0.2632  0.5797
   82U       C6 2111   3.878   8.112   0.712 -0.0499 -0.7118  0.4434
   82U       H6 2112   3.886   8.126   0.606  2.2597 -2.9873  0.2156
   82U       C5 2113   3.987   8.106   0.793 -1.1076  0.0392  0.4559
   82U       H5 2114   4.085   8.107   0.747 -0.6829  1.3437  1.3069
   82U       C4 2115   3.981   8.110   0.939 -0.1147  0.0074 -0.1450
   82U       O4 2116   4.080   8.112   1.010 -0.6305  0.3244 -0.3882
   82U       N3 2117   3.851   8.091   0.985 -0.1798  0.6292  0.0167
   82U       H3 2118   3.830   8.057   1.078 -1.4561 -2.6258 -1.3409
   82U       C2 2119   3.741   8.104   0.904 -0.2518 -1.2139  0.2142
   82U       O2 2120   3.638   8.093   0.967  0.2857 -0.0136 -0.4507
   82U      C3' 2121   3.508   8.162   0.490 -0.2351 -0.2723 -0.0150
   82U      H3' 2122   3.517   8.205   0.390 -0.1386  0.3761  0.2684
   82U      C2' 2123   3.619   8.220   0.582 -0.1467 -0.9223  0.6643
   82U     H2'1 2124   3.711   8.236   0.527 -0.6189  0.2721  0.1800
   82U      O2' 2125   3.584   8.349   0.631  0.2462 -0.4719  0.3457
   82U     HO'2 2126   3.513   8.349   0.696 -0.1565  3.2863  0.1245
   82U      O3' 2127   3.385   8.184   0.552  0.4858  0.8028 -0.0659
   82U      H3T 2128   3.371   8.278   0.544  0.9405  0.8767 -0.0083
   9.01609   9.01609   6.37534   0.00000   0.00000   0.00000   0.00000   4.50804   4.50804
