# Supplementary material for: Constant-pH Molecular Dynamics of Cationic Peptide Dendrimers Binding to siRNA
Source: J Chem Inf Model. 2026 Feb 5;66(8):4734–43. doi: 10.1021/acs.jcim.5c02636 (PMC13126635; doi:10.1021/acs.jcim.5c02636)
Supplement: Supplementary file 2 [file ci5c02636_si_002.zip › zip/MH18D3_05_in_4.gro]

Protein t=   0.00000
 2128
    1LY0      N    1   6.163   6.275   2.404 -0.1507  0.1491  0.3096
    1LY0     H1    2   6.089   6.327   2.359  0.1747  1.0422  0.7955
    1LY0     H2    3   6.137   6.277   2.502 -0.1594 -0.7503  0.3352
    1LY0     H3    4   6.162   6.184   2.360  0.8762  0.3480 -0.1459
    1LY0     CA    5   6.294   6.345   2.384 -0.0142  0.6887  0.0389
    1LY0     HA    6   6.271   6.450   2.398 -1.6210  0.0313  3.1846
    1LY0     CB    7   6.396   6.313   2.501  0.8248 -0.2550  0.4586
    1LY0    HB1    8   6.490   6.349   2.460  0.4507 -0.7096 -0.8385
    1LY0    HB2    9   6.403   6.205   2.516  2.1233 -0.2348  0.0986
    1LY0     CG   10   6.364   6.388   2.637 -0.6163  0.4178  0.2727
    1LY0    HG1   11   6.272   6.353   2.683 -0.2145 -0.0547  0.7211
    1LY0    HG2   12   6.356   6.496   2.623 -1.5435  0.3698  0.3617
    1LY0     CD   13   6.481   6.350   2.735  0.3839  0.0983  0.6214
    1LY0    HD1   14   6.570   6.390   2.686  0.4045 -2.1049 -1.3182
    1LY0    HD2   15   6.486   6.241   2.728 -0.5423  0.1481 -2.6191
    1LY0     CE   16   6.462   6.408   2.871  0.0051  0.4853  0.1922
    1LY0    HE1   17   6.434   6.513   2.859 -0.8548  0.3997  1.3073
    1LY0    HE2   18   6.558   6.406   2.924 -0.1046 -0.1918  0.3721
    1LY0     NZ   19   6.355   6.342   2.947 -0.2739 -0.4007 -0.1409
    1LY0    HZ1   20   6.360   6.244   2.923 -0.4236 -0.4314 -0.0480
    1LY0    HZ2   21   6.360   6.360   3.046  0.5855  5.2222 -0.8768
    1LY0    HZ3   22   6.269   6.378   2.908  0.1241  0.2340 -0.4521
    1LY0      C   23   6.344   6.299   2.244 -0.4867  0.4181 -0.3987
    1LY0      O   24   6.310   6.190   2.203  0.4307  0.2762 -0.1416
    2LER      N   25   6.433   6.374   2.181  0.6872 -0.0172  0.1476
    2LER      H   26   6.457   6.467   2.213 -0.5398  0.5231 -0.4397
    2LER     CA   27   6.466   6.361   2.042  0.7361 -0.7213  0.5379
    2LER     HA   28   6.376   6.349   1.983  1.7610  0.9988 -1.5281
    2LER     CB   29   6.545   6.485   1.998  0.1691 -0.0718  0.1313
    2LER    HB1   30   6.649   6.466   2.025  0.1346  1.4604  1.4849
    2LER    HB2   31   6.509   6.572   2.052  3.1029  0.8899  0.7271
    2LER     CG   32   6.524   6.516   1.846 -0.2851 -0.6330 -0.2367
    2LER     HG   33   6.525   6.425   1.787  0.5657 -1.8879  1.6348
    2LER    CD1   34   6.394   6.592   1.832  0.0525  0.7648  0.2327
    2LER   HD11   35   6.317   6.522   1.865  1.4304 -0.5887  0.6876
    2LER   HD12   36   6.390   6.680   1.896  0.9431  0.5180  0.6342
    2LER   HD13   37   6.377   6.622   1.728  0.2382  0.5515  0.1423
    2LER    CD2   38   6.632   6.615   1.800  0.2371  0.0162 -0.4153
    2LER   HD21   39   6.612   6.656   1.700 -1.7468  0.2723  0.0403
    2LER   HD22   40   6.640   6.693   1.875 -0.8137  0.0238 -0.2889
    2LER   HD23   41   6.724   6.557   1.800  1.2231  1.4463  1.8923
    2LER      C   42   6.551   6.227   2.002  0.0498  0.0145  0.3514
    2LER      O   43   6.536   6.181   1.890 -0.1382  0.1095  0.0017
    3LYR      N   44   6.634   6.178   2.089  0.4269 -0.2321  0.0891
    3LYR      H   45   6.652   6.223   2.178  0.4323  0.0904 -0.0751
    3LYR     CA   46   6.698   6.052   2.079 -0.4988  0.3399 -0.1493
    3LYR     HA   47   6.751   6.035   2.173  0.4018  0.1453 -0.6762
    3LYR     CB   48   6.807   6.055   1.972  0.1102  0.5865  0.0790
    3LYR    HB1   49   6.757   6.065   1.876 -2.0178 -3.2266  0.5689
    3LYR    HB2   50   6.855   5.958   1.960  0.7521  1.0973 -1.9710
    3LYR     CG   51   6.916   6.164   1.986 -0.2371 -0.1950 -0.2307
    3LYR    HG1   52   6.864   6.259   1.991 -0.6312 -0.3942 -0.5074
    3LYR    HG2   53   6.983   6.167   1.900  0.0892 -0.8591 -0.0033
    3LYR     CD   54   6.998   6.154   2.115  0.0142  0.3517  0.0902
    3LYR    HD1   55   6.933   6.135   2.201 -0.0796 -1.5776 -0.3524
    3LYR    HD2   56   7.052   6.247   2.133  0.9076 -0.0851 -0.2274
    3LYR     CE   57   7.103   6.040   2.106  0.5682  0.4483  0.0628
    3LYR    HE1   58   7.183   6.053   2.032  2.3874  1.7653  2.1345
    3LYR    HE2   59   7.067   5.939   2.089 -0.9419  0.8669  0.6536
    3LYR     NZ   60   7.164   6.040   2.239 -0.3792  0.0241  0.5226
    3LYR    HZ1   61   7.103   6.066   2.315 -0.6911  0.2812  0.1859
    3LYR      C   62   6.597   5.933   2.071  0.4242  0.1743  0.4833
    3LYR      O   63   6.610   5.842   1.987  0.0083  0.1800 -0.4074
    4LY0      N   64   6.487   5.933   2.153 -0.0627 -0.1559  0.0191
    4LY0      H   65   6.470   6.011   2.216  0.8612 -0.7682  1.0771
    4LY0     CA   66   6.387   5.826   2.160 -0.4106  0.9133  0.1710
    4LY0     HA   67   6.432   5.729   2.183 -1.1679  1.1622  3.2690
    4LY0     CB   68   6.304   5.854   2.284 -0.1272  0.0798  0.7534
    4LY0    HB1   69   6.250   5.947   2.265  0.1950 -0.0715 -1.1449
    4LY0    HB2   70   6.370   5.862   2.370  0.5777  2.6071  0.0536
    4LY0     CG   71   6.201   5.739   2.313  0.2282  0.2088  0.6983
    4LY0    HG1   72   6.250   5.643   2.325 -1.4526 -0.5154  2.3775
    4LY0    HG2   73   6.131   5.730   2.230  1.5420  0.0722 -0.4276
    4LY0     CD   74   6.122   5.770   2.442 -0.1715  0.9618 -0.2043
    4LY0    HD1   75   6.070   5.858   2.405 -1.3491  0.0961 -0.6632
    4LY0    HD2   76   6.190   5.784   2.526  3.2808 -0.6306 -2.5129
    4LY0     CE   77   6.015   5.670   2.470 -0.7154  0.4511 -0.2432
    4LY0    HE1   78   6.066   5.577   2.497  1.6277  1.8145  0.2507
    4LY0    HE2   79   5.962   5.650   2.377 -1.5274 -1.8274  0.6129
    4LY0     NZ   80   5.913   5.711   2.570  0.5996  0.2023  0.2769
    4LY0    HZ1   81   5.852   5.636   2.599 -0.3240  1.0724  0.6484
    4LY0    HZ2   82   5.972   5.736   2.648  0.9514 -0.9253  0.3773
    4LY0    HZ3   83   5.866   5.794   2.536 -1.7599 -0.8569  0.7682
    4LY0      C   84   6.304   5.814   2.028  0.3264 -0.9741  0.1122
    4LY0      O   85   6.268   5.705   1.990 -0.2534 -0.1203 -0.0846
    5LER      N   86   6.284   5.927   1.962 -0.0244  0.0589 -0.1811
    5LER      H   87   6.318   6.014   2.001 -1.7113  0.0383  1.5078
    5LER     CA   88   6.226   5.931   1.829  0.0493  0.9416 -0.3369
    5LER     HA   89   6.136   5.869   1.835 -0.7790  2.0745 -0.6087
    5LER     CB   90   6.180   6.072   1.791  0.8143  0.2556 -0.5147
    5LER    HB1   91   6.135   6.074   1.692 -0.1170  2.0568 -0.1083
    5LER    HB2   92   6.275   6.125   1.778  0.1968  1.0684 -1.8552
    5LER     CG   93   6.091   6.155   1.875  0.4511  0.0764 -0.1944
    5LER     HG   94   6.151   6.198   1.955 -0.4526 -0.1310  0.6272
    5LER    CD1   95   6.033   6.282   1.810 -0.3893 -0.1344 -0.1945
    5LER   HD11   96   6.116   6.337   1.765 -0.4408  1.2742  1.3379
    5LER   HD12   97   5.964   6.262   1.727 -0.6380  1.3084 -0.3723
    5LER   HD13   98   5.982   6.353   1.875 -2.1741  0.2680 -1.9109
    5LER    CD2   99   5.954   6.091   1.914  0.0898  0.0408  0.2650
    5LER   HD21  100   5.972   6.019   1.994 -2.3507 -1.9087 -0.7992
    5LER   HD22  101   5.878   6.155   1.959 -1.9262 -1.6687 -0.5088
    5LER   HD23  102   5.905   6.037   1.833  1.6245 -1.5284  0.3170
    5LER      C  103   6.302   5.875   1.710  0.6998  0.5348 -0.1821
    5LER      O  104   6.241   5.855   1.600 -0.0854 -0.5625 -0.1929
    6LYR      N  105   6.425   5.820   1.735 -0.0924 -0.7560 -0.3963
    6LYR      H  106   6.475   5.837   1.822 -1.0955 -1.0166  0.2526
    6LYR     CA  107   6.503   5.761   1.636 -0.0988  0.4935 -0.0582
    6LYR     HA  108   6.450   5.687   1.576  3.1706 -1.2987 -1.0054
    6LYR     CB  109   6.611   5.674   1.705  0.3625 -0.2524 -0.2773
    6LYR    HB1  110   6.666   5.718   1.788 -0.1674 -0.9443  0.4507
    6LYR    HB2  111   6.684   5.646   1.629 -1.2786  0.8690 -2.3817
    6LYR     CG  112   6.561   5.536   1.762 -0.4165  0.3726 -0.0581
    6LYR    HG1  113   6.543   5.466   1.679  0.9841  0.6932 -0.6590
    6LYR    HG2  114   6.470   5.551   1.819 -0.9199 -0.5359 -0.5827
    6LYR     CD  115   6.660   5.464   1.853  0.9459  0.5762 -0.2273
    6LYR    HD1  116   6.755   5.487   1.804  0.2527  0.4496 -1.6944
    6LYR    HD2  117   6.648   5.355   1.852 -0.8495  0.7371  0.0619
    6LYR     CE  118   6.665   5.508   2.002  0.1512 -0.4490 -0.0039
    6LYR    HE1  119   6.677   5.420   2.066 -0.0832 -1.1278 -0.8796
    6LYR    HE2  120   6.573   5.562   2.023 -1.0300 -1.0105 -3.2094
    6LYR     NZ  121   6.779   5.595   2.028  0.5180 -0.4937  0.0523
    6LYR    HZ1  122   6.755   5.692   2.015 -0.7589 -0.7961  0.0402
    6LYR      C  123   6.559   5.855   1.525  0.0796 -0.1066 -0.3563
    6LYR      O  124   6.602   5.806   1.420 -0.6093  0.6986  0.2414
    7LER      N  125   6.559   5.990   1.552 -0.3981 -0.2255 -0.3274
    7LER      H  126   6.521   6.007   1.644  2.4835  0.8137  0.8007
    7LER     CA  127   6.611   6.099   1.466  0.7515  0.4960 -0.0244
    7LER     HA  128   6.583   6.064   1.367 -0.8343 -1.4494  1.0486
    7LER     CB  129   6.537   6.227   1.493  0.1875  0.5769  0.5856
    7LER    HB1  130   6.577   6.294   1.416  2.3054  0.6755  1.6979
    7LER    HB2  131   6.579   6.264   1.586  1.4364 -0.7105  0.5615
    7LER     CG  132   6.382   6.239   1.491 -0.1817  0.4857  0.5657
    7LER     HG  133   6.348   6.155   1.551  2.5410 -1.3480 -0.2654
    7LER    CD1  134   6.335   6.374   1.536  0.4282 -0.4510 -0.4759
    7LER   HD11  135   6.231   6.371   1.504  0.3912 -2.9851 -0.3351
    7LER   HD12  136   6.342   6.390   1.644 -2.2482  1.0739 -0.4524
    7LER   HD13  137   6.399   6.454   1.497  0.7599  0.2205  1.3434
    7LER    CD2  138   6.318   6.198   1.353 -0.1252  0.4113  0.4995
    7LER   HD21  139   6.363   6.108   1.313  1.3525  0.6375  1.5699
    7LER   HD22  140   6.211   6.178   1.360 -0.3069  1.0885 -0.1496
    7LER   HD23  141   6.337   6.274   1.278  0.2673 -1.1442 -1.0337
    7LER      C  142   6.765   6.118   1.474  0.2352 -0.6899 -0.1918
    7LER      O  143   6.817   6.091   1.576  0.4299 -0.5049 -0.2407
    8LER      N  144   6.816   6.195   1.375 -0.1398 -0.4948  0.2090
    8LER      H  145   6.756   6.214   1.297 -0.3320  2.6180  0.9659
    8LER     CA  146   6.946   6.272   1.371  0.3214 -0.1871  0.0834
    8LER     HA  147   6.958   6.325   1.277  0.3921 -2.0682 -1.0056
    8LER     CB  148   6.941   6.367   1.491  0.2426  0.6909  0.9288
    8LER    HB1  149   6.955   6.302   1.577  1.8010 -1.0818 -0.5715
    8LER    HB2  150   6.844   6.418   1.496  0.1142  0.8771 -1.8865
    8LER     CG  151   7.059   6.470   1.490  0.6097 -0.8375 -0.0751
    8LER     HG  152   7.158   6.426   1.481  1.5167  1.1487 -0.5486
    8LER    CD1  153   7.042   6.566   1.371 -0.1753  0.1799  0.5519
    8LER   HD11  154   7.102   6.657   1.368 -2.2737  1.6396 -3.1759
    8LER   HD12  155   7.089   6.516   1.287 -0.5127 -0.5336  0.7781
    8LER   HD13  156   6.939   6.588   1.343  0.4728  1.0375 -1.2825
    8LER    CD2  157   7.048   6.561   1.609 -0.1502 -0.4759 -0.1651
    8LER   HD21  158   7.068   6.492   1.691  0.7988 -0.1741 -0.1331
    8LER   HD22  159   7.129   6.633   1.615  0.1241 -0.8762  3.0144
    8LER   HD23  160   6.943   6.590   1.617 -0.4528 -1.0383 -1.7598
    8LER      C  161   7.066   6.172   1.385  0.0411  0.4572  0.0982
    8LER      O  162   7.173   6.208   1.336  0.2099 -0.4460  0.4416
    9LYR      N  163   7.059   6.055   1.448  0.0148  0.5196 -0.4778
    9LYR      H  164   6.970   6.025   1.486  0.1626  0.3228 -0.2882
    9LYR     CA  165   7.163   5.959   1.451 -0.3191  0.8887 -0.0051
    9LYR     HA  166   7.210   5.959   1.353  1.3156  0.2618  0.7349
    9LYR     CB  167   7.113   5.811   1.474  0.3151 -0.4959  0.5228
    9LYR    HB1  168   7.082   5.810   1.579  0.4979  2.8222  0.7160
    9LYR    HB2  169   7.197   5.745   1.454 -0.7070 -1.9345  0.8644
    9LYR     CG  170   6.989   5.774   1.398 -0.2562  0.4243  0.3951
    9LYR    HG1  171   6.905   5.827   1.444 -0.4373 -1.2408  2.1033
    9LYR    HG2  172   6.962   5.669   1.414 -0.2870  0.2483 -0.6941
    9LYR     CD  173   7.008   5.784   1.246  0.5721  0.3445 -1.1028
    9LYR    HD1  174   7.094   5.722   1.222  1.5280  1.4127 -0.5578
    9LYR    HD2  175   7.017   5.891   1.223  1.4774  1.0501  2.0529
    9LYR     CE  176   6.894   5.723   1.157  0.1146 -0.0976 -0.3855
    9LYR    HE1  177   6.872   5.620   1.185 -4.1360  0.2837 -1.5150
    9LYR    HE2  178   6.931   5.726   1.054  1.8659 -3.4065  0.0311
    9LYR     NZ  179   6.765   5.797   1.171  0.1275 -0.0280 -0.0852
    9LYR    HZ1  180   6.694   5.766   1.236 -0.9136 -0.8444 -1.5422
    9LYR      C  181   7.271   5.999   1.547 -0.0667 -0.0496  0.1215
    9LYR      O  182   7.248   6.074   1.638  0.2552 -0.1583 -0.7197
   10LER      N  183   7.395   5.948   1.516  0.1487  0.4713  0.0207
   10LER      H  184   7.400   5.887   1.435  1.7583  0.1660  0.3289
   10LER     CA  185   7.512   5.956   1.592 -0.8279 -0.6141 -0.2314
   10LER     HA  186   7.494   5.916   1.691  0.3511 -0.7019 -0.0412
   10LER     CB  187   7.618   5.875   1.511 -0.3227  0.1652  0.0358
   10LER    HB1  188   7.621   5.912   1.408 -0.0086  0.8200  0.2800
   10LER    HB2  189   7.580   5.773   1.510 -1.9961  0.7507  1.0599
   10LER     CG  190   7.766   5.879   1.563 -0.9170 -0.0646 -0.3513
   10LER     HG  191   7.803   5.981   1.555 -2.6190  0.6576  0.4098
   10LER    CD1  192   7.777   5.820   1.702 -0.1309  0.3076  0.3633
   10LER   HD11  193   7.725   5.725   1.706  0.6692 -0.1891 -0.5730
   10LER   HD12  194   7.882   5.811   1.730 -0.5298 -0.2290  1.8016
   10LER   HD13  195   7.734   5.895   1.770  1.8305 -0.5324  2.6646
   10LER    CD2  196   7.852   5.801   1.464 -0.2924  0.3921  0.3840
   10LER   HD21  197   7.820   5.836   1.366  0.8693 -0.6454 -0.4101
   10LER   HD22  198   7.960   5.809   1.479 -0.0220  0.7930 -1.4947
   10LER   HD23  199   7.819   5.697   1.473  1.2022  0.0229  2.3439
   10LER      C  200   7.552   6.105   1.592 -0.2066  0.2772 -0.4080
   10LER      O  201   7.547   6.175   1.492  0.4817 -0.4050 -0.2808
   11LER      N  202   7.588   6.158   1.712 -0.1979  0.5653  0.2533
   11LER      H  203   7.598   6.099   1.793  0.4954  0.4615  0.1012
   11LER     CA  204   7.586   6.301   1.742  0.3191  0.0407 -0.5664
   11LER     HA  205   7.498   6.344   1.694 -0.3653 -0.0780  0.5450
   11LER     CB  206   7.555   6.326   1.893 -0.3043 -0.4401  0.2576
   11LER    HB1  207   7.571   6.432   1.912 -0.5086  0.0301 -1.9008
   11LER    HB2  208   7.626   6.269   1.953 -0.1299 -0.0958  0.3756
   11LER     CG  209   7.413   6.291   1.946 -0.1252  0.1010 -0.3129
   11LER     HG  210   7.387   6.186   1.937  0.2674 -0.0746  0.5106
   11LER    CD1  211   7.398   6.327   2.098 -0.0959 -0.8585  0.2507
   11LER   HD11  212   7.424   6.430   2.120 -0.6190  0.8679 -5.4899
   11LER   HD12  213   7.291   6.316   2.115 -0.1649 -0.5041  0.0507
   11LER   HD13  214   7.461   6.260   2.156 -1.9380 -0.3663  3.0193
   11LER    CD2  215   7.295   6.368   1.881  0.1575 -0.0466  0.4225
   11LER   HD21  216   7.280   6.348   1.775  0.5988  1.3211  0.0858
   11LER   HD22  217   7.202   6.370   1.937 -1.4253 -0.2343 -2.0263
   11LER   HD23  218   7.332   6.470   1.887  1.3228 -0.2884 -1.6672
   11LER      C  219   7.722   6.371   1.713 -0.4630  0.7365  0.4125
   11LER      O  220   7.747   6.489   1.744  0.2545  0.2293  0.6389
   12LER      N  221   7.825   6.296   1.660 -0.1434  0.1281 -0.2234
   12LER      H  222   7.789   6.209   1.622  1.3422 -0.3134 -0.6675
   12LER     CA  223   7.945   6.341   1.595 -1.7667 -0.2068  0.2518
   12LER     HA  224   7.997   6.398   1.672 -1.5735 -3.9209  3.1379
   12LER     CB  225   8.027   6.219   1.552 -0.1105 -0.7384  0.3309
   12LER    HB1  226   8.083   6.250   1.464  1.9734  1.2769  2.2276
   12LER    HB2  227   7.961   6.141   1.514  0.3948 -0.9958 -0.0248
   12LER     CG  228   8.132   6.162   1.649  0.4969  0.4444  0.5054
   12LER     HG  229   8.224   6.220   1.658  0.3923  0.6435  0.3094
   12LER    CD1  230   8.090   6.145   1.794 -0.8510 -0.4814  0.2005
   12LER   HD11  231   8.042   6.235   1.833 -1.2565  0.5208 -2.3841
   12LER   HD12  232   8.019   6.062   1.798 -1.2636 -0.0942  2.1238
   12LER   HD13  233   8.179   6.125   1.852 -1.2747 -0.3485  0.9103
   12LER    CD2  234   8.174   6.026   1.588 -0.2723  0.0545 -0.6413
   12LER   HD21  235   8.091   5.959   1.565 -0.3806  0.7474 -2.4029
   12LER   HD22  236   8.221   6.040   1.491  1.1392  3.1199  0.3692
   12LER   HD23  237   8.251   5.972   1.645 -0.7396 -0.6912 -0.7026
   12LER      C  238   7.911   6.432   1.476 -0.0241 -1.0686 -0.2700
   12LER      O  239   7.811   6.408   1.404 -0.6446  0.0773 -0.2841
   13LER      N  240   7.990   6.541   1.457 -0.3225  0.0392 -0.2839
   13LER      H  241   8.072   6.552   1.514 -1.6084 -0.6030  1.7857
   13LER     CA  242   7.969   6.642   1.355 -0.1126  0.2040 -0.1772
   13LER     HA  243   7.862   6.649   1.340 -0.3025  1.1573  1.3594
   13LER     CB  244   7.997   6.786   1.423  0.2797  0.9684  0.0568
   13LER    HB1  245   7.971   6.860   1.347  1.0679  0.6351 -0.5546
   13LER    HB2  246   8.104   6.793   1.444  0.4745 -2.4175  0.5963
   13LER     CG  247   7.922   6.813   1.558 -0.4280  0.1249 -0.0985
   13LER     HG  248   7.968   6.753   1.637  0.7494  0.8934 -0.1675
   13LER    CD1  249   7.946   6.955   1.597 -0.2787 -0.1968  0.5369
   13LER   HD11  250   8.051   6.982   1.596 -0.0777 -0.8969  1.2903
   13LER   HD12  251   7.893   7.013   1.522  0.4946  0.2414  0.3213
   13LER   HD13  252   7.895   6.980   1.690 -0.4030  2.4080 -0.1659
   13LER    CD2  253   7.771   6.781   1.554 -0.8365  0.3921  0.6834
   13LER   HD21  254   7.715   6.835   1.631 -3.0295 -1.0973  0.2289
   13LER   HD22  255   7.725   6.829   1.467 -0.1331 -0.9791 -0.4973
   13LER   HD23  256   7.753   6.674   1.560  0.8189  0.0090 -0.5521
   13LER      C  257   8.038   6.616   1.220 -0.5588 -0.4533 -0.2073
   13LER      O  258   7.994   6.685   1.125  0.2456  0.0253  0.6200
   14NH2      N  259   8.152   6.550   1.222 -0.2356 -0.1966  0.1392
   14NH2     H1  260   8.196   6.511   1.304 -1.3366  0.4155  1.0421
   14NH2     H2  261   8.207   6.562   1.138 -3.7558 -0.6395 -2.4528
   15LY0      N  262   7.505   5.599   2.565 -0.2916 -1.0046  0.4147
   15LY0     H1  263   7.507   5.664   2.642 -0.8582 -2.1432  1.4115
   15LY0     H2  264   7.581   5.534   2.576  0.3776  0.0070  2.2458
   15LY0     H3  265   7.415   5.556   2.581 -1.1418  0.8103  0.7866
   15LY0     CA  266   7.510   5.669   2.434  0.9563  0.6730  0.0323
   15LY0     HA  267   7.601   5.730   2.441  0.8384  0.9802 -1.0122
   15LY0     CB  268   7.511   5.573   2.314 -0.2279 -0.4274 -0.2923
   15LY0    HB1  269   7.414   5.526   2.302 -1.6452  2.5130 -1.2302
   15LY0    HB2  270   7.575   5.492   2.350 -0.8214 -0.4515  0.7363
   15LY0     CG  271   7.561   5.631   2.180  0.5236  0.7287 -0.9056
   15LY0    HG1  272   7.658   5.675   2.202  1.9060 -2.4781 -0.1799
   15LY0    HG2  273   7.490   5.703   2.139  0.8518  1.6743  0.1336
   15LY0     CD  274   7.591   5.512   2.088  0.8541  0.1618 -0.3955
   15LY0    HD1  275   7.500   5.455   2.069  0.9309  0.5478 -2.1004
   15LY0    HD2  276   7.671   5.456   2.135 -0.2816 -0.0648  1.3572
   15LY0     CE  277   7.646   5.564   1.950 -0.0763  0.4302  0.2960
   15LY0    HE1  278   7.734   5.626   1.967 -0.8023  1.6287 -0.1866
   15LY0    HE2  279   7.568   5.623   1.902  0.6017  1.2209  0.1509
   15LY0     NZ  280   7.681   5.455   1.859 -0.3685 -0.0219 -0.2207
   15LY0    HZ1  281   7.601   5.393   1.852 -0.4574 -0.4805  3.1934
   15LY0    HZ2  282   7.697   5.500   1.770 -0.0871  1.0478  0.3529
   15LY0    HZ3  283   7.766   5.413   1.893 -1.3068  0.1532  2.6128
   15LY0      C  284   7.390   5.767   2.423 -0.5161 -0.0231 -0.5114
   15LY0      O  285   7.278   5.726   2.397 -0.3297 -0.2976  0.0341
   16LER      N  286   7.415   5.894   2.442 -0.0674  0.1650 -0.0055
   16LER      H  287   7.512   5.923   2.448 -0.0637 -0.0057  0.7390
   16LER     CA  288   7.320   6.005   2.416 -0.1090  0.1319 -0.5750
   16LER     HA  289   7.226   5.975   2.464  0.3724 -0.0736  0.2548
   16LER     CB  290   7.367   6.140   2.473  0.0288  0.5937 -0.0772
   16LER    HB1  291   7.295   6.217   2.448 -1.2932  0.2733  2.4031
   16LER    HB2  292   7.459   6.165   2.420  1.0991  1.4531  2.0454
   16LER     CG  293   7.404   6.138   2.617 -0.1579  0.0401 -0.9415
   16LER     HG  294   7.473   6.056   2.638 -3.2479 -2.4557  0.2642
   16LER    CD1  295   7.479   6.268   2.645  0.3227  0.5857 -0.2257
   16LER   HD11  296   7.487   6.289   2.752  2.3219 -1.0055  0.0105
   16LER   HD12  297   7.586   6.265   2.623  0.3339  2.4983 -0.6282
   16LER   HD13  298   7.443   6.356   2.592  1.1473  1.1385  0.1087
   16LER    CD2  299   7.285   6.123   2.714 -0.0116  0.1159  0.1345
   16LER   HD21  300   7.232   6.033   2.685  2.6735 -0.8583 -2.2991
   16LER   HD22  301   7.317   6.115   2.818 -1.3945  0.1639  0.5827
   16LER   HD23  302   7.219   6.210   2.712 -0.1385  0.1199  2.4510
   16LER      C  303   7.297   6.016   2.263 -0.2409  0.9689 -0.2406
   16LER      O  304   7.373   5.975   2.178 -0.0883 -0.1314 -0.2865
   17LY0      N  305   7.074   6.631   2.798 -0.2605  0.4844 -0.3591
   17LY0     H1  306   7.106   6.718   2.838 -0.1159  0.5050 -0.5171
   17LY0     H2  307   6.996   6.593   2.850 -0.7738  1.6513 -0.2517
   17LY0     H3  308   7.146   6.560   2.795  0.3728  1.0092  1.2468
   17LY0     CA  309   7.040   6.661   2.658 -0.2960  0.3788 -0.2820
   17LY0     HA  310   6.954   6.728   2.659  0.7842  1.8058 -0.4192
   17LY0     CB  311   7.152   6.731   2.577  0.1038 -0.1086 -0.4051
   17LY0    HB1  312   7.192   6.824   2.617  0.5159 -0.7449  0.7310
   17LY0    HB2  313   7.108   6.759   2.481  0.9079  1.2594 -0.3979
   17LY0     CG  314   7.264   6.640   2.527 -0.8371  0.6890 -0.2947
   17LY0    HG1  315   7.229   6.565   2.456  0.2397 -0.1015 -0.0119
   17LY0    HG2  316   7.313   6.591   2.611  1.4142  2.2358 -0.5810
   17LY0     CD  317   7.357   6.730   2.441  0.3065 -0.3281 -0.3376
   17LY0    HD1  318   7.402   6.807   2.504 -1.4007 -0.9455  1.7669
   17LY0    HD2  319   7.293   6.768   2.361 -1.5026 -2.4634 -0.0076
   17LY0     CE  320   7.459   6.642   2.376  0.0992  0.2765  0.1362
   17LY0    HE1  321   7.412   6.556   2.327 -0.7254  0.4100  0.6693
   17LY0    HE2  322   7.519   6.613   2.463  1.4349  2.0329 -0.1627
   17LY0     NZ  323   7.549   6.718   2.287 -0.1492  0.5062  0.0507
   17LY0    HZ1  324   7.497   6.785   2.232  0.4538 -0.4518 -1.7794
   17LY0    HZ2  325   7.628   6.755   2.338  0.7819  0.7420 -1.4920
   17LY0    HZ3  326   7.594   6.644   2.236 -0.2466 -0.1985  0.9672
   17LY0      C  327   6.983   6.538   2.584  0.1888 -0.2482  0.3453
   17LY0      O  328   7.045   6.435   2.601  0.1651  0.0122 -0.3683
   18LER      N  329   6.879   6.545   2.499  0.4806 -0.4440 -0.4695
   18LER      H  330   6.840   6.638   2.505 -0.7017 -0.9880  0.9763
   18LER     CA  331   6.825   6.450   2.406  0.2680  0.8657 -0.0261
   18LER     HA  332   6.737   6.492   2.356  1.8246  2.3228 -1.6511
   18LER     CB  333   6.921   6.445   2.287  0.5455  0.0677  0.1997
   18LER    HB1  334   6.857   6.416   2.204 -1.2210 -1.1019  1.8765
   18LER    HB2  335   7.001   6.371   2.300 -0.9150 -1.4898  0.7565
   18LER     CG  336   6.970   6.579   2.230 -0.1217 -0.2316 -0.0041
   18LER     HG  337   7.023   6.640   2.304 -0.0942  0.0506 -0.2553
   18LER    CD1  338   7.067   6.549   2.120 -0.1964 -0.4327 -0.0306
   18LER   HD11  339   7.147   6.497   2.172  0.2972  0.1066 -0.2454
   18LER   HD12  340   7.026   6.491   2.038 -0.3249  0.1351 -0.3771
   18LER   HD13  341   7.110   6.646   2.094 -0.0139  1.2400  5.1931
   18LER    CD2  342   6.858   6.663   2.172 -0.0972 -0.0453  0.1121
   18LER   HD21  343   6.784   6.599   2.124  0.2212  1.8714 -3.2690
   18LER   HD22  344   6.803   6.716   2.250 -0.3648  0.4014 -0.3760
   18LER   HD23  345   6.896   6.739   2.103 -0.4100 -0.8357 -0.9589
   18LER      C  346   6.786   6.310   2.451  0.3168  0.1570  0.6380
   18LER      O  347   6.708   6.247   2.384  0.0849  0.7534 -0.1123
   19LYR      N  348   6.838   6.260   2.564  0.3509 -0.2600 -0.4715
   19LYR      H  349   6.905   6.313   2.618  0.7774  0.7850 -1.9547
   19LYR     CA  350   6.813   6.122   2.613 -0.6904  0.8583  0.6338
   19LYR     HA  351   6.709   6.089   2.616 -0.5176  0.3390  1.0367
   19LYR     CB  352   6.860   6.112   2.756 -0.0896  1.2017 -0.4826
   19LYR    HB1  353   6.956   6.163   2.766 -0.0912  0.8241  2.1215
   19LYR    HB2  354   6.866   6.006   2.779  0.8643  1.0705 -1.2927
   19LYR     CG  355   6.776   6.189   2.862 -0.0214  0.5387  0.1326
   19LYR    HG1  356   6.671   6.178   2.835 -1.1304  3.0526  2.8834
   19LYR    HG2  357   6.805   6.294   2.867 -0.1057  0.6039 -0.6288
   19LYR     CD  358   6.804   6.131   3.002 -0.2517  0.1142  0.0198
   19LYR    HD1  359   6.908   6.158   3.018 -0.0800 -1.4222  1.8488
   19LYR    HD2  360   6.784   6.024   2.999  0.1684  0.0568 -0.8522
   19LYR     CE  361   6.709   6.201   3.093 -0.4566 -0.6775 -0.3726
   19LYR    HE1  362   6.607   6.190   3.055 -0.2660 -1.2384 -0.7315
   19LYR    HE2  363   6.732   6.306   3.111 -0.2748 -0.9316  0.9628
   19LYR     NZ  364   6.723   6.146   3.227  0.2072  0.2180  0.0655
   19LYR    HZ1  365   6.814   6.166   3.266  0.7270  0.7767 -1.3723
   19LYR      C  366   6.898   6.027   2.534  0.3133  0.0301 -0.0237
   19LYR      O  367   6.994   6.076   2.472  0.7423  0.1153  0.1221
   20LY0      N  368   6.868   5.896   2.536 -0.8008 -0.6605  0.1058
   20LY0      H  369   6.787   5.867   2.590 -1.2566  0.1366 -0.1387
   20LY0     CA  370   6.950   5.787   2.476  0.5245 -0.2992  0.0225
   20LY0     HA  371   7.054   5.820   2.465  0.7012 -0.6311  0.6672
   20LY0     CB  372   6.962   5.657   2.563  0.4563  0.5892  0.0234
   20LY0    HB1  373   7.045   5.598   2.523 -0.7377 -2.0352  1.2270
   20LY0    HB2  374   6.867   5.606   2.553  0.0116  1.6495 -1.5361
   20LY0     CG  375   6.979   5.674   2.719 -0.6619 -0.2660 -1.0997
   20LY0    HG1  376   7.010   5.577   2.759  2.5354  0.2945 -2.0094
   20LY0    HG2  377   6.886   5.716   2.758 -0.0080 -0.1510  0.3724
   20LY0     CD  378   7.107   5.755   2.768  0.6819 -0.2850 -0.0681
   20LY0    HD1  379   7.113   5.756   2.877  1.1262 -0.3192 -0.0918
   20LY0    HD2  380   7.094   5.862   2.748  0.0909  0.0895  2.1203
   20LY0     CE  381   7.238   5.708   2.706  0.4016 -0.2563 -0.4835
   20LY0    HE1  382   7.313   5.787   2.712  0.7304 -0.5928 -0.0555
   20LY0    HE2  383   7.228   5.689   2.599  0.4046  1.4526 -0.8163
   20LY0     NZ  384   7.277   5.593   2.782  0.1541  0.1510 -0.4335
   20LY0    HZ1  385   7.366   5.564   2.743  0.1691  1.5818 -1.5573
   20LY0    HZ2  386   7.280   5.629   2.876 -0.3326  0.6652 -0.6071
   20LY0    HZ3  387   7.209   5.520   2.769 -0.1516  0.0218  1.5812
   20LY0      C  388   6.914   5.760   2.330 -0.5881  0.2373 -0.7404
   20LY0      O  389   6.804   5.784   2.281 -0.4038  0.1446 -0.0628
   21LER      N  390   7.011   5.707   2.254  0.2615  0.1664 -0.0748
   21LER      H  391   7.101   5.676   2.289  0.7184 -0.2711 -1.5791
   21LER     CA  392   6.990   5.682   2.112 -0.4882 -0.0807  1.0847
   21LER     HA  393   6.944   5.775   2.077 -0.0489  0.2417  1.3560
   21LER     CB  394   7.127   5.677   2.041  0.5528 -0.5837 -0.3879
   21LER    HB1  395   7.190   5.593   2.069  0.0058 -0.7816  0.2468
   21LER    HB2  396   7.181   5.766   2.073  0.5402  0.1504 -2.2663
   21LER     CG  397   7.115   5.689   1.886 -0.8359  0.7192 -0.0064
   21LER     HG  398   7.041   5.763   1.854 -0.5251  0.9856 -0.1171
   21LER    CD1  399   7.249   5.744   1.837 -0.1941 -0.2689  0.9680
   21LER   HD11  400   7.277   5.835   1.890  1.4257  0.1855 -0.5758
   21LER   HD12  401   7.334   5.678   1.856  0.7964  0.2050 -1.4223
   21LER   HD13  402   7.249   5.765   1.730 -0.1505 -0.0353  1.0137
   21LER    CD2  403   7.094   5.556   1.814 -0.1396  0.5664 -0.2272
   21LER   HD21  404   7.113   5.569   1.708  0.2294  0.6417 -0.1537
   21LER   HD22  405   7.160   5.485   1.865 -2.1735  0.4652  2.4804
   21LER   HD23  406   6.993   5.519   1.828 -0.1626  0.8770  0.4733
   21LER      C  407   6.896   5.560   2.087  0.1489 -0.5611  0.0097
   21LER      O  408   6.935   5.447   2.111  0.3399  0.1714  0.3525
   22LY0      N  409   7.100   5.719   3.377 -0.6119  0.3676  0.3343
   22LY0     H1  410   7.195   5.708   3.411 -0.6158  1.1093  0.6115
   22LY0     H2  411   7.085   5.665   3.294 -1.5525  0.4272  0.4594
   22LY0     H3  412   7.038   5.671   3.441 -2.0124  1.0354 -0.4976
   22LY0     CA  413   7.068   5.859   3.361 -0.1660  0.1390 -0.2002
   22LY0     HA  414   7.089   5.903   3.459 -2.1180 -2.3291  1.4419
   22LY0     CB  415   7.148   5.914   3.239 -0.4442  0.3150 -0.4161
   22LY0    HB1  416   7.112   6.015   3.218 -2.1560 -0.1647  0.1440
   22LY0    HB2  417   7.128   5.859   3.147 -0.0803 -0.8109  0.1652
   22LY0     CG  418   7.305   5.933   3.249 -0.4510  0.6057  0.3024
   22LY0    HG1  419   7.356   5.838   3.265  0.6696  0.9688 -0.8853
   22LY0    HG2  420   7.337   5.999   3.329 -1.7467 -2.4260  3.5829
   22LY0     CD  421   7.362   5.997   3.119 -0.1097  0.4263 -0.2436
   22LY0    HD1  422   7.337   6.101   3.095 -0.9607  0.3803  0.3777
   22LY0    HD2  423   7.337   5.934   3.034  0.0562  0.7372 -0.5248
   22LY0     CE  424   7.517   5.991   3.126  0.3505 -0.2135 -0.3837
   22LY0    HE1  425   7.550   5.895   3.164 -0.1990 -1.1944 -2.2983
   22LY0    HE2  426   7.549   6.068   3.197 -1.3306 -2.5159  3.1700
   22LY0     NZ  427   7.580   6.019   2.999 -0.5140  0.1345  0.3513
   22LY0    HZ1  428   7.564   5.959   2.920  1.1569 -2.1002  1.5652
   22LY0    HZ2  429   7.574   6.118   2.981 -0.9431 -0.1092 -0.8939
   22LY0    HZ3  430   7.680   6.013   3.015 -0.5180  2.0967  1.3639
   22LY0      C  431   6.919   5.874   3.338  0.4483  0.3812 -0.2125
   22LY0      O  432   6.871   5.800   3.248 -0.1096 -0.1937 -0.1330
   23LER      N  433   6.852   5.963   3.412 -0.1037  0.6196  0.8046
   23LER      H  434   6.902   6.019   3.480 -1.6576 -0.2374  2.7564
   23LER     CA  435   6.704   5.986   3.413 -0.2402  0.3039  0.5364
   23LER     HA  436   6.657   5.888   3.416 -0.1746  0.2590  0.0766
   23LER     CB  437   6.664   6.056   3.546 -0.3903 -0.1999  0.1992
   23LER    HB1  438   6.557   6.074   3.536 -0.4723  1.7772  3.2110
   23LER    HB2  439   6.718   6.151   3.557  2.9886 -2.1289  1.8801
   23LER     CG  440   6.683   5.969   3.670  0.1145 -0.4338 -0.1400
   23LER     HG  441   6.779   5.920   3.680  0.4203  0.4718  1.8502
   23LER    CD1  442   6.678   6.062   3.790  0.1703 -0.0935 -0.2666
   23LER   HD11  443   6.687   6.013   3.887  0.8932  0.8121  0.1349
   23LER   HD12  444   6.769   6.121   3.783  0.7931 -1.0209 -0.2670
   23LER   HD13  445   6.586   6.120   3.789  0.5593  0.5245 -0.7773
   23LER    CD2  446   6.578   5.864   3.676 -0.0423  0.0019 -0.1416
   23LER   HD21  447   6.477   5.904   3.665 -0.6403 -1.5067 -0.4923
   23LER   HD22  448   6.598   5.793   3.596 -1.4604 -2.2164  1.3312
   23LER   HD23  449   6.582   5.810   3.771 -1.1473 -0.9106 -0.5854
   23LER      C  450   6.650   6.059   3.283  0.4591 -0.5627 -0.9333
   23LER      O  451   6.539   6.029   3.243  0.0458  0.6677  0.0775
   24LY0      N  452   7.393   5.911   0.591 -0.0080  0.4257 -0.5576
   24LY0     H1  453   7.422   5.829   0.540  0.7408  0.5131 -0.2794
   24LY0     H2  454   7.371   5.875   0.683 -0.4183 -1.1515 -1.2414
   24LY0     H3  455   7.309   5.948   0.548  0.9461  1.8044 -1.2940
   24LY0     CA  456   7.496   6.014   0.585 -0.3823 -0.2338 -0.2685
   24LY0     HA  457   7.592   5.973   0.614 -0.4720 -0.1932  0.0998
   24LY0     CB  458   7.510   6.077   0.443  0.5683  0.2459 -0.3265
   24LY0    HB1  459   7.409   6.090   0.406  0.6293 -2.3070 -1.6204
   24LY0    HB2  460   7.565   6.007   0.380  0.7013  0.0455  0.0091
   24LY0     CG  461   7.571   6.224   0.433  0.3988  1.1581  0.3704
   24LY0    HG1  462   7.521   6.291   0.502 -1.6381  0.4729 -0.3789
   24LY0    HG2  463   7.538   6.262   0.336 -0.0697  1.6908  0.7356
   24LY0     CD  464   7.723   6.216   0.455  0.4660  0.5783  0.0613
   24LY0    HD1  465   7.769   6.132   0.403  1.9249  1.4113 -0.0608
   24LY0    HD2  466   7.741   6.207   0.562  0.5340 -0.1972 -0.0099
   24LY0     CE  467   7.774   6.355   0.397  0.5535  0.2316 -0.5269
   24LY0    HE1  468   7.754   6.426   0.477  0.5725 -0.5194  0.1533
   24LY0    HE2  469   7.727   6.373   0.300 -1.8531  1.1803  0.7213
   24LY0     NZ  470   7.919   6.340   0.378  0.0451  0.0097 -0.1381
   24LY0    HZ1  471   7.947   6.432   0.348 -3.1186  0.0695 -3.5655
   24LY0    HZ2  472   7.968   6.303   0.458  1.6894  0.9087 -0.6882
   24LY0    HZ3  473   7.925   6.279   0.298  0.1517  0.1258 -0.2171
   24LY0      C  474   7.467   6.123   0.695 -0.1844  0.2120 -0.3940
   24LY0      O  475   7.355   6.175   0.698 -0.3185  0.3614 -0.3162
   25LER      N  476   7.568   6.154   0.776 -0.2291  0.5226 -0.1041
   25LER      H  477   7.655   6.109   0.750 -0.8489  0.0933 -1.4859
   25LER     CA  478   7.568   6.260   0.882 -0.0460  0.7311 -0.7663
   25LER     HA  479   7.490   6.225   0.950 -0.2458 -1.2144 -1.9352
   25LER     CB  480   7.697   6.264   0.972 -0.4581  0.2637 -0.6422
   25LER    HB1  481   7.742   6.167   0.994  2.4023  1.6025 -0.0548
   25LER    HB2  482   7.650   6.309   1.060 -2.7637  2.0402 -2.6695
   25LER     CG  483   7.815   6.366   0.942  0.3077 -0.3051 -0.1225
   25LER     HG  484   7.770   6.465   0.941 -1.2375 -0.9801 -0.1065
   25LER    CD1  485   7.933   6.357   1.040  0.1452  0.7846  0.3144
   25LER   HD11  486   7.984   6.261   1.036 -0.7484  0.3247 -0.3258
   25LER   HD12  487   7.996   6.444   1.021  0.1037  0.8260  0.3592
   25LER   HD13  488   7.905   6.367   1.145  1.8793 -2.2844  1.2031
   25LER    CD2  489   7.877   6.339   0.808  0.8217 -0.4246  0.3442
   25LER   HD21  490   7.922   6.241   0.802  2.1342  0.0184  2.0678
   25LER   HD22  491   7.803   6.346   0.728  0.3219 -0.3491  0.7990
   25LER   HD23  492   7.951   6.413   0.777  0.6492 -0.5829 -0.4645
   25LER      C  493   7.527   6.398   0.840  0.1282 -0.7674 -0.6429
   25LER      O  494   7.540   6.432   0.720 -0.1666  0.4352 -0.4221
   26LYR      N  495   7.482   6.483   0.939 -0.1990  0.0498 -0.4400
   26LYR      H  496   7.480   6.456   1.037  2.0243  0.7521 -0.1357
   26LYR     CA  497   7.445   6.629   0.912  0.4214  0.0257 -0.0190
   26LYR     HA  498   7.504   6.659   0.826  0.9457  0.4392  0.4763
   26LYR     CB  499   7.480   6.735   1.025 -1.3947  0.7088  0.3834
   26LYR    HB1  500   7.441   6.706   1.122 -0.1909 -1.0536  0.3788
   26LYR    HB2  501   7.442   6.834   1.002 -1.8913  0.6706  1.0126
   26LYR     CG  502   7.634   6.741   1.044 -0.2773  0.6265  0.2527
   26LYR    HG1  503   7.686   6.754   0.950  0.6839  3.6046  1.0824
   26LYR    HG2  504   7.668   6.649   1.092  0.4415  1.8462  2.2245
   26LYR     CD  505   7.672   6.844   1.144  0.0269  0.7268  0.1640
   26LYR    HD1  506   7.780   6.836   1.155  0.1834  0.9476 -1.0247
   26LYR    HD2  507   7.632   6.811   1.239  2.9772 -0.9482  0.9568
   26LYR     CE  508   7.625   6.986   1.117 -0.5666  0.0527  0.1474
   26LYR    HE1  509   7.516   6.990   1.117 -0.5628  0.1931  0.2042
   26LYR    HE2  510   7.650   7.017   1.016 -0.3094 -1.4264 -0.2623
   26LYR     NZ  511   7.684   7.079   1.214  1.0714 -0.1857  0.9329
   26LYR    HZ1  512   7.630   7.116   1.291  0.1669  2.8389 -0.9771
   26LYR      C  513   7.292   6.642   0.889 -0.1626  0.3234 -0.3493
   26LYR      O  514   7.248   6.742   0.821 -0.1656 -0.1422  0.3210
   27LY0      N  515   7.216   6.544   0.941 -0.0696 -0.3109  0.2564
   27LY0      H  516   7.262   6.480   1.004  2.0009  0.5757 -0.2836
   27LY0     CA  517   7.081   6.515   0.892 -0.4210 -0.0039  0.2197
   27LY0     HA  518   7.098   6.493   0.787  3.7262 -2.0046  1.0883
   27LY0     CB  519   7.031   6.394   0.965  0.5276 -0.3050  0.1491
   27LY0    HB1  520   6.935   6.371   0.917  0.6554 -0.1605 -0.1788
   27LY0    HB2  521   7.025   6.422   1.070 -0.5346  0.2265 -0.0341
   27LY0     CG  522   7.123   6.268   0.951 -0.9173  0.2083 -0.2299
   27LY0    HG1  523   7.205   6.265   1.022 -1.7656  0.4462  0.7779
   27LY0    HG2  524   7.168   6.269   0.851  0.2439 -0.2758  0.2764
   27LY0     CD  525   7.039   6.141   0.988  0.1593  0.4672 -0.8809
   27LY0    HD1  526   6.945   6.134   0.933 -0.8663  0.9297  0.7415
   27LY0    HD2  527   7.013   6.150   1.093 -0.8261 -1.4274 -0.9229
   27LY0     CE  528   7.121   6.020   0.966  0.0837 -0.2796 -0.3586
   27LY0    HE1  529   7.071   5.926   0.989  1.0369 -1.0319 -1.2219
   27LY0    HE2  530   7.207   6.026   1.033  1.2147 -0.9639 -1.6967
   27LY0     NZ  531   7.171   6.002   0.829 -0.2253  0.9276 -0.2144
   27LY0    HZ1  532   7.240   5.928   0.819  1.1547  2.1158  0.1227
   27LY0    HZ2  533   7.086   5.986   0.778 -1.5724 -2.0303  2.6019
   27LY0    HZ3  534   7.227   6.082   0.804  1.3931 -0.2466 -0.5137
   27LY0      C  535   6.971   6.628   0.914 -0.1101  0.0448  0.2709
   27LY0      O  536   6.947   6.659   1.031  0.2102  0.0446 -0.0145
   28LER      N  537   6.901   6.666   0.803 -1.0100 -0.2065 -0.0175
   28LER      H  538   6.928   6.623   0.716 -0.5029 -0.5846  0.3237
   28LER     CA  539   6.792   6.764   0.795  0.3742  0.3475  0.4409
   28LER     HA  540   6.815   6.858   0.846  2.2056  0.2053 -0.0571
   28LER     CB  541   6.774   6.802   0.647 -0.3807 -0.0175  0.1238
   28LER    HB1  542   6.700   6.881   0.642  0.2477  0.5647 -0.1699
   28LER    HB2  543   6.734   6.712   0.600  1.2233 -0.0766 -1.2685
   28LER     CG  544   6.898   6.861   0.579  0.1230  0.9192  0.9809
   28LER     HG  545   6.988   6.802   0.598  0.5256  0.1527 -2.7209
   28LER    CD1  546   6.875   6.883   0.435 -0.3608  0.1082  0.4941
   28LER   HD11  547   6.814   6.973   0.425  2.3938  2.2013  1.2494
   28LER   HD12  548   6.970   6.915   0.393 -1.1343  1.3088 -0.4134
   28LER   HD13  549   6.832   6.795   0.387 -0.6959  0.1218  0.7630
   28LER    CD2  550   6.930   7.003   0.649 -0.0106  0.1495 -0.2321
   28LER   HD21  551   6.956   6.986   0.753 -1.7172 -1.4561 -0.0149
   28LER   HD22  552   7.012   7.043   0.589 -0.9135  0.2602 -1.4478
   28LER   HD23  553   6.836   7.059   0.652  0.0888  0.2856  0.5209
   28LER      C  554   6.661   6.711   0.864 -0.7785 -0.4877  0.4680
   28LER      O  555   6.556   6.706   0.798  0.0968  0.1907 -0.0219
   29LYR      N  556   6.670   6.676   0.998  0.5806 -0.0198 -0.0177
   29LYR      H  557   6.763   6.675   1.036 -0.0411  0.8299  1.6277
   29LYR     CA  558   6.554   6.635   1.086  0.5235  0.0475  0.5528
   29LYR     HA  559   6.466   6.697   1.072 -0.7144 -1.7819 -0.0408
   29LYR     CB  560   6.590   6.631   1.236 -0.6874  0.2900  0.1365
   29LYR    HB1  561   6.681   6.574   1.251 -1.5993 -0.7913  1.7950
   29LYR    HB2  562   6.516   6.583   1.299  0.4960  0.3292  1.6085
   29LYR     CG  563   6.617   6.768   1.290 -0.0298 -0.1665  0.4495
   29LYR    HG1  564   6.524   6.825   1.284 -0.1695 -0.5111 -4.0322
   29LYR    HG2  565   6.684   6.819   1.220  0.1969  0.7046  1.2833
   29LYR     CD  566   6.660   6.756   1.432  0.0407 -0.3356 -0.1052
   29LYR    HD1  567   6.743   6.689   1.451  0.4432  0.1498 -0.1238
   29LYR    HD2  568   6.571   6.714   1.478  1.1084 -0.1933  2.1949
   29LYR     CE  569   6.688   6.893   1.501  0.6069 -0.2216  0.1835
   29LYR    HE1  570   6.685   6.885   1.609 -1.4643  0.4507  0.2264
   29LYR    HE2  571   6.607   6.956   1.464 -1.4371 -2.3178  0.8133
   29LYR     NZ  572   6.822   6.931   1.469 -0.4451  0.1340  0.2823
   29LYR    HZ1  573   6.864   6.882   1.391  0.3493 -3.7492  2.8631
   29LYR      C  574   6.509   6.487   1.045 -0.1851  0.0921 -0.3692
   29LYR      O  575   6.389   6.454   1.043 -0.1814 -0.1320  0.3393
   30LER      N  576   6.599   6.398   1.000 -0.2747  0.1807  0.8466
   30LER      H  577   6.696   6.422   1.019 -0.0417 -0.2084  0.1984
   30LER     CA  578   6.580   6.266   0.946 -0.2568  0.0562  0.0951
   30LER     HA  579   6.481   6.266   0.899  0.0663 -1.0463 -0.6213
   30LER     CB  580   6.681   6.241   0.832 -0.4916 -0.1406  0.5494
   30LER    HB1  581   6.651   6.151   0.778 -1.2816  1.1546 -1.2806
   30LER    HB2  582   6.775   6.224   0.884  0.2754 -1.3865 -1.1564
   30LER     CG  583   6.719   6.352   0.721 -0.5631  0.5738 -0.1841
   30LER     HG  584   6.763   6.438   0.771 -1.8583 -0.1032  2.2685
   30LER    CD1  585   6.814   6.284   0.620  0.7103 -0.4862  0.3396
   30LER   HD11  586   6.847   6.354   0.544  0.1421 -1.6570 -1.0268
   30LER   HD12  587   6.907   6.252   0.666  0.7425 -0.2112  0.4656
   30LER   HD13  588   6.769   6.198   0.570 -0.0592  1.2333 -2.1076
   30LER    CD2  589   6.589   6.388   0.646  0.2175  0.2949  0.2189
   30LER   HD21  590   6.544   6.459   0.714  0.6895 -0.6776  1.5956
   30LER   HD22  591   6.618   6.434   0.552 -0.8686  0.6943  0.0707
   30LER   HD23  592   6.526   6.303   0.619 -0.3179  0.3016  1.4067
   30LER      C  593   6.591   6.148   1.047 -0.8252  0.1254  0.3948
   30LER      O  594   6.662   6.167   1.149 -0.5931  0.1139 -0.3011
   31LER      N  595   6.535   6.028   1.024 -0.2324  0.4477  0.5365
   31LER      H  596   6.488   6.013   0.936  0.9979  0.1953 -0.0961
   31LER     CA  597   6.569   5.905   1.096  0.1881  0.1605  0.3121
   31LER     HA  598   6.566   5.933   1.201  0.9608  1.5608 -0.0266
   31LER     CB  599   6.474   5.787   1.059  0.7380 -0.0168  0.0993
   31LER    HB1  600   6.495   5.705   1.128 -1.9489 -1.0926 -0.2776
   31LER    HB2  601   6.499   5.760   0.956  2.5755  1.8196 -0.0054
   31LER     CG  602   6.323   5.812   1.084 -0.0527 -0.5632  1.0483
   31LER     HG  603   6.287   5.899   1.029  0.3929 -1.7772 -1.3009
   31LER    CD1  604   6.237   5.694   1.030  0.7573  0.9513  0.3724
   31LER   HD11  605   6.261   5.686   0.924  1.3114 -1.1056  0.6209
   31LER   HD12  606   6.258   5.607   1.092  1.4724  0.1914 -0.8891
   31LER   HD13  607   6.132   5.721   1.037  0.8855  2.0259 -1.1673
   31LER    CD2  608   6.301   5.823   1.235  0.1539  0.3042  0.7032
   31LER   HD21  609   6.379   5.891   1.270  0.2674  0.3668  0.3280
   31LER   HD22  610   6.199   5.851   1.259 -0.0440  1.3751 -1.1955
   31LER   HD23  611   6.317   5.728   1.286  0.1397  0.2374  0.5824
   31LER      C  612   6.713   5.865   1.073 -0.6927  0.3276  0.0620
   31LER      O  613   6.778   5.897   0.977 -0.3157  0.4011  0.8910
   32LY0      N  614   8.244   7.406   1.515  0.3775  0.5201  0.1578
   32LY0     H1  615   8.340   7.426   1.490  0.8370  0.7617  1.9691
   32LY0     H2  616   8.194   7.492   1.496  0.0689  0.0661 -1.1495
   32LY0     H3  617   8.230   7.373   1.610 -1.1734 -4.3976 -1.4477
   32LY0     CA  618   8.186   7.312   1.415 -0.2976  0.1376  0.8036
   32LY0     HA  619   8.205   7.367   1.323 -1.2882 -0.3792  0.2639
   32LY0     CB  620   8.262   7.175   1.413  0.1453 -0.4339 -0.0605
   32LY0    HB1  621   8.223   7.120   1.498 -0.7151  0.4092  0.1170
   32LY0    HB2  622   8.369   7.190   1.420 -0.0123  1.5133 -1.0946
   32LY0     CG  623   8.230   7.091   1.285 -0.0827 -0.3561  0.7433
   32LY0    HG1  624   8.248   7.155   1.199  0.9861 -2.4160 -0.6685
   32LY0    HG2  625   8.128   7.053   1.284 -0.0529 -0.6184  2.8013
   32LY0     CD  626   8.331   6.975   1.288  0.6042 -0.3119  0.1836
   32LY0    HD1  627   8.342   6.926   1.385 -0.3598  1.5918  1.3104
   32LY0    HD2  628   8.429   7.016   1.264  1.0738 -2.5780 -2.2756
   32LY0     CE  629   8.283   6.870   1.184  0.1968 -0.0277 -0.0489
   32LY0    HE1  630   8.181   6.839   1.208  0.0775  1.6053  1.8451
   32LY0    HE2  631   8.342   6.779   1.195 -0.7851 -0.8879 -1.5287
   32LY0     NZ  632   8.305   6.918   1.046 -0.1764  0.3641 -0.3311
   32LY0    HZ1  633   8.401   6.952   1.043  0.2057 -0.6749 -0.2827
   32LY0    HZ2  634   8.281   6.835   0.994 -0.4727 -0.5484  1.1975
   32LY0    HZ3  635   8.237   6.990   1.028 -0.6653  0.1747  0.6885
   32LY0      C  636   8.035   7.297   1.422 -0.2684 -0.5478  0.1809
   32LY0      O  637   7.984   7.300   1.529  0.9317 -0.2028 -0.0136
   33LER      N  638   7.970   7.276   1.304  0.4307 -0.5009 -0.0029
   33LER      H  639   8.029   7.271   1.223  0.7383  1.3021  0.0665
   33LER     CA  640   7.826   7.268   1.282 -0.3076  0.7110  0.3917
   33LER     HA  641   7.774   7.241   1.374 -0.6731 -1.4419 -0.4019
   33LER     CB  642   7.774   7.396   1.228 -0.7587  0.1483 -0.1732
   33LER    HB1  643   7.667   7.403   1.205 -0.2119  2.1067 -2.6111
   33LER    HB2  644   7.825   7.404   1.132 -1.0890 -0.2430 -0.3854
   33LER     CG  645   7.797   7.511   1.325 -0.8210  0.4860 -0.3265
   33LER     HG  646   7.900   7.504   1.359 -0.2691  2.1386 -1.5004
   33LER    CD1  647   7.764   7.641   1.254 -0.2345  0.1252 -0.0566
   33LER   HD11  648   7.807   7.723   1.311  2.4815 -1.1733 -0.1152
   33LER   HD12  649   7.817   7.642   1.158 -3.3096 -1.1305 -1.9220
   33LER   HD13  650   7.657   7.640   1.231  0.0133  1.7155 -1.5306
   33LER    CD2  651   7.705   7.506   1.452  0.2319  0.9022  0.2629
   33LER   HD21  652   7.731   7.438   1.533 -1.9295  2.7468  2.6386
   33LER   HD22  653   7.722   7.592   1.517 -2.4713 -1.2655  4.2367
   33LER   HD23  654   7.602   7.494   1.420  0.8660  0.2967 -1.7781
   33LER      C  655   7.792   7.153   1.184  0.5589 -0.2518 -0.4122
   33LER      O  656   7.860   7.142   1.083  0.1140 -0.1001 -0.1179
   34LY0      N  657   7.186   8.282   1.257  0.1122  0.0428  0.1068
   34LY0     H1  658   7.149   8.346   1.188  0.8598  2.1165  1.5142
   34LY0     H2  659   7.135   8.292   1.343 -0.8135 -1.4459 -0.2274
   34LY0     H3  660   7.284   8.296   1.278  0.0101 -1.2063  1.6406
   34LY0     CA  661   7.179   8.143   1.210  0.5895  0.1369 -0.4390
   34LY0     HA  662   7.076   8.111   1.221 -0.4237  3.1142 -0.3012
   34LY0     CB  663   7.211   8.125   1.061 -0.1777 -0.4714 -0.1218
   34LY0    HB1  664   7.204   8.019   1.038 -0.0817 -0.2527 -1.2151
   34LY0    HB2  665   7.316   8.152   1.044  0.7377 -2.9076  1.1421
   34LY0     CG  666   7.106   8.199   0.975  0.3174 -0.1702  0.3376
   34LY0    HG1  667   7.131   8.305   0.976 -2.7538  0.6445  0.2686
   34LY0    HG2  668   7.008   8.191   1.021  0.8035  2.5127  2.0813
   34LY0     CD  669   7.093   8.138   0.838 -0.3363  0.2041  0.1691
   34LY0    HD1  670   7.010   8.174   0.778 -0.2353  1.9480  1.0033
   34LY0    HD2  671   7.080   8.031   0.846 -0.8489  0.2876  0.5019
   34LY0     CE  672   7.215   8.162   0.760 -0.3566  0.3799  0.5654
   34LY0    HE1  673   7.304   8.129   0.814 -1.3438  0.0865  2.0877
   34LY0    HE2  674   7.217   8.268   0.737 -0.4195  1.2340  4.0167
   34LY0     NZ  675   7.207   8.085   0.634  0.5477 -0.4087  0.1420
   34LY0    HZ1  676   7.285   8.112   0.576  2.4236 -1.0254  2.2233
   34LY0    HZ2  677   7.201   7.987   0.658 -0.9745  0.3482  3.5814
   34LY0    HZ3  678   7.122   8.103   0.582  0.6011 -0.4863  0.0280
   34LY0      C  679   7.263   8.062   1.307 -0.6960 -1.0867 -0.0229
   34LY0      O  680   7.388   8.081   1.296  0.2435  0.5284  0.6071
   35LER      N  681   7.210   7.982   1.401  0.5423 -1.0020  0.3201
   35LER      H  682   7.109   7.988   1.407  0.5660 -0.6588  0.4315
   35LER     CA  683   7.274   7.907   1.510 -0.0392 -1.0631  0.5196
   35LER     HA  684   7.364   7.961   1.538 -0.2240  0.0950 -1.0165
   35LER     CB  685   7.167   7.891   1.619 -0.4669 -0.0231  0.3083
   35LER    HB1  686   7.084   7.833   1.580 -0.6190 -1.2587  2.3215
   35LER    HB2  687   7.124   7.991   1.635  2.0322  1.2878 -0.7152
   35LER     CG  688   7.199   7.825   1.755  0.3630 -0.1905  0.2486
   35LER     HG  689   7.245   7.728   1.736 -2.7252 -1.1545 -3.3835
   35LER    CD1  690   7.301   7.899   1.837 -0.5787  0.4000  0.0104
   35LER   HD11  691   7.319   7.834   1.922 -1.5351 -0.7108 -0.6051
   35LER   HD12  692   7.396   7.906   1.784 -0.7125 -2.8098 -0.8650
   35LER   HD13  693   7.265   7.994   1.876  0.0398 -1.0202  4.5050
   35LER    CD2  694   7.070   7.819   1.836 -0.5969  0.5985  0.2452
   35LER   HD21  695   7.019   7.914   1.845  1.0513  1.6247 -0.7720
   35LER   HD22  696   7.001   7.754   1.781 -2.1265  1.9553  0.4916
   35LER   HD23  697   7.077   7.773   1.934  0.8386  2.5669  1.1126
   35LER      C  698   7.322   7.770   1.459  0.0746 -0.2071  0.7897
   35LER      O  699   7.406   7.707   1.521 -0.0247  0.4772 -0.2870
   36LYR      N  700   7.279   7.728   1.343 -0.0563  0.2460 -0.1502
   36LYR      H  701   7.193   7.769   1.310  0.6875  0.3666 -2.0911
   36LYR     CA  702   7.311   7.603   1.279  0.0159  0.0617  0.1686
   36LYR     HA  703   7.415   7.583   1.251 -0.4606 -0.0326 -1.6826
   36LYR     CB  704   7.225   7.592   1.150  0.5084  0.5484  0.2075
   36LYR    HB1  705   7.119   7.610   1.165  0.2428  0.8607 -1.7561
   36LYR    HB2  706   7.233   7.493   1.104  0.4608 -0.6614  2.6416
   36LYR     CG  707   7.275   7.695   1.043 -0.3468  0.4808  0.0810
   36LYR    HG1  708   7.383   7.683   1.039 -0.5158 -1.0737 -3.3610
   36LYR    HG2  709   7.247   7.796   1.075 -0.4404 -0.1246  2.0529
   36LYR     CD  710   7.225   7.657   0.907 -0.8389 -0.0066 -0.6635
   36LYR    HD1  711   7.117   7.650   0.913 -1.0953  1.9618 -2.1150
   36LYR    HD2  712   7.268   7.559   0.883 -0.4022 -0.7473  2.7173
   36LYR     CE  713   7.260   7.758   0.803  0.1246  0.5599 -0.3387
   36LYR    HE1  714   7.366   7.775   0.822 -0.8700  3.2830  4.4961
   36LYR    HE2  715   7.199   7.849   0.815 -1.5182 -0.5882  0.4533
   36LYR     NZ  716   7.237   7.707   0.665  0.0451  0.0609  0.8575
   36LYR    HZ1  717   7.306   7.643   0.628  0.8730  0.3079  1.9061
   36LYR      C  718   7.280   7.486   1.369  0.3908 -0.1320 -0.5943
   36LYR      O  719   7.332   7.381   1.355 -0.1209 -0.3975  0.4813
   37LY0      N  720   7.185   7.497   1.464  0.0634  0.6261  0.6601
   37LY0      H  721   7.126   7.578   1.457 -1.7555 -0.6311  0.9223
   37LY0     CA  722   7.149   7.389   1.565  0.5060 -0.1817 -0.1340
   37LY0     HA  723   7.241   7.353   1.612  1.5166  1.2018 -0.9849
   37LY0     CB  724   7.063   7.456   1.678  0.0453  0.1297  1.0958
   37LY0    HB1  725   6.972   7.487   1.626  0.2338 -1.2460 -0.1259
   37LY0    HB2  726   7.103   7.545   1.727  1.9485 -1.2967  2.2763
   37LY0     CG  727   7.031   7.371   1.796 -0.4800  0.3835  0.3422
   37LY0    HG1  728   7.123   7.327   1.835  0.1649  0.3307 -1.1808
   37LY0    HG2  729   6.975   7.283   1.763  0.8057 -0.9296  1.4936
   37LY0     CD  730   6.953   7.450   1.904 -0.0354 -0.3043  0.5350
   37LY0    HD1  731   6.864   7.497   1.863  0.5919  0.6055  0.1913
   37LY0    HD2  732   7.025   7.526   1.932  0.8890 -1.2662  0.8607
   37LY0     CE  733   6.937   7.373   2.026 -0.2802  1.2268 -0.2879
   37LY0    HE1  734   7.031   7.329   2.060 -0.6876  1.2521  0.9254
   37LY0    HE2  735   6.868   7.288   2.018  0.5155  0.4932  0.4248
   37LY0     NZ  736   6.886   7.460   2.140  0.2845  0.4618  0.0181
   37LY0    HZ1  737   6.788   7.482   2.128 -0.1659 -1.6560 -0.5849
   37LY0    HZ2  738   6.901   7.407   2.224 -1.6435 -1.0998 -0.5592
   37LY0    HZ3  739   6.949   7.538   2.150  0.8028  0.1705 -0.8490
   37LY0      C  740   7.072   7.279   1.501 -0.0007 -0.8474  0.0009
   37LY0      O  741   6.989   7.309   1.416 -0.3607 -0.6219  0.1752
   38LER      N  742   7.102   7.153   1.540  0.6218  0.3809  0.2363
   38LER      H  743   7.160   7.139   1.622 -0.2123  0.4184  0.8379
   38LER     CA  744   7.047   7.028   1.488  0.1086  0.5119 -1.0472
   38LER     HA  745   7.041   7.022   1.379  1.0926  0.5734 -1.1157
   38LER     CB  746   7.143   6.925   1.542  0.5198 -0.1584  0.7763
   38LER    HB1  747   7.093   6.832   1.513 -0.4439  0.0373  1.7213
   38LER    HB2  748   7.148   6.930   1.651 -1.2183  1.7055  0.8227
   38LER     CG  749   7.284   6.926   1.483  0.0257  0.0339 -0.8178
   38LER     HG  750   7.337   7.013   1.520  2.7169 -0.7859 -2.4960
   38LER    CD1  751   7.378   6.805   1.515 -0.2987 -0.0840 -0.3445
   38LER   HD11  752   7.323   6.713   1.497 -1.8413  1.0535 -1.8658
   38LER   HD12  753   7.472   6.806   1.461  0.7271  0.5719  1.3892
   38LER   HD13  754   7.397   6.815   1.622  3.5768  1.4789 -1.0119
   38LER    CD2  755   7.282   6.936   1.327 -0.1563  0.0039 -0.2165
   38LER   HD21  756   7.233   7.032   1.306  0.7139  0.2359 -1.2454
   38LER   HD22  757   7.384   6.934   1.290 -0.1870 -0.0080 -0.3004
   38LER   HD23  758   7.232   6.848   1.285 -0.2341  0.2764 -0.7100
   38LER      C  759   6.902   6.999   1.546 -0.3977 -0.5230 -0.1974
   38LER      O  760   6.876   7.041   1.659  0.4077  0.0396 -0.8394
   39LY0      N  761   6.711   7.560   0.305  0.3831  0.6585  0.1081
   39LY0     H1  762   6.748   7.536   0.215  0.6392  0.2418  0.3208
   39LY0     H2  763   6.724   7.478   0.364 -1.2126 -3.0955 -4.1956
   39LY0     H3  764   6.611   7.573   0.296  0.2902  1.1257  1.4972
   39LY0     CA  765   6.765   7.682   0.351  0.4434  0.7451  0.1614
   39LY0     HA  766   6.783   7.738   0.259 -0.6285  0.2624 -0.3674
   39LY0     CB  767   6.672   7.764   0.452  0.1626  0.2623  0.0747
   39LY0    HB1  768   6.656   7.717   0.550  2.3426 -0.2183  0.2552
   39LY0    HB2  769   6.580   7.786   0.399  1.7073 -0.0059 -2.9319
   39LY0     CG  770   6.737   7.899   0.477  0.0983 -0.2877  0.8635
   39LY0    HG1  771   6.770   7.943   0.384  0.9234 -2.4249  0.0920
   39LY0    HG2  772   6.835   7.893   0.525  0.6768  1.7323  0.0143
   39LY0     CD  773   6.639   7.992   0.541  0.6302  0.1005  0.2892
   39LY0    HD1  774   6.608   7.964   0.642 -0.0780 -2.0759 -0.4808
   39LY0    HD2  775   6.544   7.989   0.487  0.5552  0.5239  0.3914
   39LY0     CE  776   6.684   8.136   0.522  0.0128  0.5899  0.1377
   39LY0    HE1  777   6.603   8.201   0.555  0.4618  0.8631  0.7321
   39LY0    HE2  778   6.704   8.164   0.419  0.1697  1.5778  0.4247
   39LY0     NZ  779   6.804   8.171   0.590  0.1319 -0.2963 -0.2151
   39LY0    HZ1  780   6.885   8.128   0.549 -0.2712 -1.2174 -0.0617
   39LY0    HZ2  781   6.830   8.268   0.575 -0.6250 -0.3989 -2.5363
   39LY0    HZ3  782   6.796   8.149   0.689  1.0648  1.6517  0.3545
   39LY0      C  783   6.895   7.653   0.422  0.0036  0.1536 -0.3539
   39LY0      O  784   6.901   7.574   0.515 -0.2084 -0.2553 -0.8051
   40LER      N  785   6.998   7.723   0.371  0.3695 -0.0069 -0.0570
   40LER      H  786   6.983   7.777   0.287 -2.0402  2.9114  2.0221
   40LER     CA  787   7.129   7.705   0.431  0.5682  0.5013 -0.0030
   40LER     HA  788   7.155   7.599   0.425 -2.9193 -0.4326 -1.0570
   40LER     CB  789   7.234   7.785   0.353  0.2353  0.4524 -0.3562
   40LER    HB1  790   7.330   7.778   0.405 -0.4014 -0.0319  0.7976
   40LER    HB2  791   7.207   7.890   0.354  0.4399  0.5120 -1.0366
   40LER     CG  792   7.255   7.724   0.211  0.2386  0.1107 -0.0615
   40LER     HG  793   7.157   7.708   0.165  1.0627  1.7211 -2.5050
   40LER    CD1  794   7.336   7.812   0.117  0.4442 -0.1633  0.3744
   40LER   HD11  795   7.391   7.751   0.046  2.9405  0.2422  1.8496
   40LER   HD12  796   7.281   7.887   0.059 -0.7253 -0.5343  0.9676
   40LER   HD13  797   7.410   7.870   0.172  1.7477 -1.0066 -0.4591
   40LER    CD2  798   7.324   7.585   0.220 -0.1108  0.4219 -0.0998
   40LER   HD21  799   7.277   7.531   0.302  0.3243  1.2794  0.7241
   40LER   HD22  800   7.302   7.527   0.129 -1.2683  0.9898 -0.2024
   40LER   HD23  801   7.432   7.592   0.234  0.4123 -3.5303 -0.7888
   40LER      C  802   7.140   7.754   0.578  0.2767  0.3567 -0.4322
   40LER      O  803   7.048   7.824   0.630  0.5219 -0.5020  0.0246
   41U      O5'  804   4.832   8.858   2.506 -0.3946 -0.0312 -0.3199
   41U      H5T  805   4.907   8.888   2.454 -0.1102  2.1471  1.2058
   41U      C5'  806   4.778   8.978   2.572 -0.0375  0.3638  0.0446
   41U     H5'1  807   4.771   9.053   2.493  0.7140  0.5228  0.1248
   41U     H5'2  808   4.836   9.009   2.659 -1.4357 -1.4503  1.7360
   41U      C4'  809   4.634   8.959   2.633 -0.1611  0.1208  0.6176
   41U      H4'  810   4.606   9.049   2.688 -2.7880  0.4461 -1.0738
   41U      O4'  811   4.530   8.936   2.537 -0.0984  0.8632 -0.6401
   41U      C1'  812   4.447   8.831   2.587 -0.3606  0.1616  0.1061
   41U      H1'  813   4.346   8.871   2.580 -0.3798 -0.1411 -3.6940
   41U       N1  814   4.460   8.695   2.517  0.0466  0.2250  0.3177
   41U       C6  815   4.569   8.663   2.441  0.8740  0.5323 -0.0831
   41U       H6  816   4.626   8.745   2.401 -0.9915  1.2424 -1.4196
   41U       C5  817   4.593   8.536   2.405 -0.2378 -0.4998  0.3509
   41U       H5  818   4.680   8.509   2.346 -0.3966 -0.5431  0.1326
   41U       C4  819   4.503   8.433   2.442  0.5844  0.2642 -0.0309
   41U       O4  820   4.497   8.321   2.395  0.1238  0.0369  0.5373
   41U       N3  821   4.401   8.468   2.523  0.4000  0.4141 -0.7334
   41U       H3  822   4.338   8.393   2.546  2.9682 -1.8669 -0.6596
   41U       C2  823   4.382   8.590   2.569 -0.4356 -0.5844 -0.2116
   41U       O2  824   4.291   8.602   2.657 -0.4846 -0.7336 -0.0068
   41U      C3'  825   4.635   8.847   2.737  0.1544 -0.2903  0.3190
   41U      H3'  826   4.692   8.759   2.705  2.3693  0.6232  1.5358
   41U      C2'  827   4.487   8.808   2.739  0.8935 -0.1210 -0.2899
   41U     H2'1  828   4.488   8.704   2.771 -1.6683 -0.0136  0.3139
   41U      O2'  829   4.409   8.891   2.820 -0.3493  0.0826  0.5318
   41U     HO'2  830   4.416   8.848   2.906  0.6978 -0.6752  0.0829
   41U      O3'  831   4.693   8.897   2.856 -0.5869 -0.1659  0.0840
   42U        P  832   4.744   8.786   2.964  0.0106 -0.7470  0.2019
   42U      O1P  833   4.749   8.851   3.098  0.0451 -0.4055 -0.3708
   42U      O2P  834   4.868   8.725   2.913 -0.2300  0.2184 -0.1733
   42U      O5'  835   4.632   8.674   2.963 -0.4360 -0.0347 -0.1087
   42U      C5'  836   4.522   8.683   3.054 -0.5580  0.3939  0.5712
   42U     H5'1  837   4.466   8.768   3.015 -1.1042 -0.2977 -0.1947
   42U     H5'2  838   4.560   8.697   3.155  1.3041 -1.7719  0.2513
   42U      C4'  839   4.423   8.569   3.046 -0.4376  0.0077 -0.1441
   42U      H4'  840   4.329   8.611   3.083  0.4134 -0.0270  2.2759
   42U      O4'  841   4.424   8.514   2.910  0.5397  0.3498 -0.2615
   42U      C1'  842   4.341   8.393   2.912 -0.3242  0.8598  0.4832
   42U      H1'  843   4.237   8.400   2.882 -0.9137 -1.1056  1.8628
   42U       N1  844   4.396   8.293   2.829 -0.5787  0.6873  0.7577
   42U       C6  845   4.528   8.305   2.780  0.4515  0.1510 -0.0035
   42U       H6  846   4.594   8.387   2.804  3.0403 -1.0928 -2.3010
   42U       C5  847   4.590   8.206   2.709  0.1267 -0.1428 -0.5391
   42U       H5  848   4.690   8.215   2.670  0.4947 -5.0668 -1.4015
   42U       C4  849   4.519   8.082   2.680 -0.1955 -0.0140  1.0016
   42U       O4  850   4.557   7.992   2.599 -0.2302  0.0917  0.2536
   42U       N3  851   4.387   8.076   2.725 -0.0251  0.0754 -0.0604
   42U       H3  852   4.340   7.987   2.717 -0.6425  0.3447  0.4863
   42U       C2  853   4.329   8.170   2.805 -0.5116 -0.3675 -0.7282
   42U       O2  854   4.215   8.152   2.842  0.1536  0.4355 -0.4835
   42U      C3'  855   4.444   8.444   3.134  0.9106  0.0896 -0.1015
   42U      H3'  856   4.547   8.413   3.113  0.9225 -0.2017  0.3811
   42U      C2'  857   4.350   8.354   3.053 -1.0300  0.0207 -0.6110
   42U     H2'1  858   4.375   8.248   3.055 -2.7004 -0.4120 -1.4417
   42U      O2'  859   4.224   8.360   3.118  0.1328 -0.0019  0.7823
   42U     HO'2  860   4.243   8.332   3.207  2.0431 -1.5288 -0.0214
   42U      O3'  861   4.407   8.469   3.274 -0.6062 -0.6692  0.0278
   43A        P  862   4.463   8.379   3.385  0.1728 -0.0705 -0.0647
   43A      O1P  863   4.430   8.442   3.515  0.1129  0.0586 -1.0141
   43A      O2P  864   4.602   8.372   3.347 -0.1343 -0.4448  0.4152
   43A      O5'  865   4.378   8.242   3.380  0.0518 -0.4283 -0.3250
   43A      C5'  866   4.248   8.239   3.439 -0.5190 -0.5060  0.1679
   43A     H5'1  867   4.194   8.330   3.413  1.1365  0.1580 -1.0965
   43A     H5'2  868   4.257   8.247   3.548  0.0832  0.7856  0.0398
   43A      C4'  869   4.175   8.110   3.391 -1.7045  0.0288 -0.2924
   43A      H4'  870   4.071   8.099   3.424 -2.0267  0.7653 -1.0383
   43A      O4'  871   4.181   8.088   3.253  0.1483  0.2570  0.0704
   43A      C1'  872   4.185   7.948   3.233 -0.7290  0.3010 -0.0356
   43A      H1'  873   4.088   7.915   3.195 -0.2979  0.3216 -1.2073
   43A       N9  874   4.292   7.911   3.133  0.5770 -0.2006 -0.2231
   43A       C8  875   4.398   7.978   3.092 -0.8486 -0.1217 -0.3662
   43A       H8  876   4.432   8.060   3.154  1.0954 -1.2473  0.1246
   43A       N7  877   4.466   7.927   2.989  0.0992  0.6810 -0.0920
   43A       C5  878   4.390   7.813   2.968  0.3998 -0.1436  0.4623
   43A       C6  879   4.399   7.712   2.870 -0.4509  0.3917 -0.9464
   43A       N6  880   4.498   7.702   2.777  0.8368  0.0846 -0.2144
   43A      H61  881   4.576   7.766   2.789  0.7886  0.6208 -2.3550
   43A      H62  882   4.509   7.614   2.730 -0.7922 -0.5219  0.4726
   43A       N1  883   4.305   7.616   2.862 -0.8112  0.2008  0.7281
   43A       C2  884   4.202   7.628   2.939 -0.4876  0.5889 -0.0816
   43A       H2  885   4.136   7.543   2.928  2.3394 -1.4637 -2.9746
   43A       N3  886   4.176   7.716   3.040 -0.3179  0.4294  0.2820
   43A       C4  887   4.276   7.806   3.045 -0.7258  0.0828 -0.2703
   43A      C3'  888   4.250   7.991   3.449  0.1258  0.5510  0.3527
   43A      H3'  889   4.357   8.005   3.436 -0.0213  1.2253 -0.1717
   43A      C2'  890   4.188   7.876   3.363 -0.6239  0.6262 -0.5852
   43A     H2'1  891   4.255   7.790   3.366  0.0602  1.1591  1.2035
   43A      O2'  892   4.060   7.830   3.403 -0.0041 -0.4020 -0.1434
   43A     HO'2  893   4.066   7.739   3.434  1.9358 -0.0413  0.6304
   43A      O3'  894   4.228   7.971   3.585  0.2680  0.1845 -0.4949
   44A        P  895   4.323   7.864   3.662  0.2127 -0.0087  0.2651
   44A      O1P  896   4.296   7.880   3.806 -0.1135 -0.1386  0.1250
   44A      O2P  897   4.457   7.889   3.617 -0.2886  0.3496  0.4172
   44A      O5'  898   4.275   7.720   3.613  0.2544  0.3031  0.1120
   44A      C5'  899   4.156   7.657   3.662  0.6275 -0.4519  0.5533
   44A     H5'1  900   4.073   7.727   3.659  0.1713 -0.9981  0.3277
   44A     H5'2  901   4.170   7.613   3.761  1.5950 -1.2549  0.0771
   44A      C4'  902   4.130   7.520   3.589  0.7616 -0.0335  0.0178
   44A      H4'  903   4.033   7.481   3.619 -0.6630  2.2299 -1.3402
   44A      O4'  904   4.125   7.540   3.448 -0.1138  0.4242  0.0426
   44A      C1'  905   4.189   7.433   3.374  0.1990 -0.2844 -0.4942
   44A      H1'  906   4.119   7.384   3.306 -0.4438 -1.9488  1.2932
   44A       N9  907   4.311   7.471   3.292  0.2125 -0.0369 -0.1766
   44A       C8  908   4.407   7.562   3.322 -0.2760 -0.7631  0.0863
   44A       H8  909   4.393   7.614   3.415 -3.2994  3.2259 -2.2590
   44A       N7  910   4.499   7.577   3.231  0.5887  0.0255 -0.0670
   44A       C5  911   4.464   7.480   3.138 -0.7145  0.4645  0.4236
   44A       C6  912   4.520   7.431   3.015  0.5945 -0.1911 -0.9862
   44A       N6  913   4.620   7.488   2.947  0.1846 -0.0639 -0.5819
   44A      H61  914   4.678   7.546   3.006 -0.1983  0.0421 -0.3110
   44A      H62  915   4.663   7.431   2.875  0.3217  0.4170 -0.8776
   44A       N1  916   4.465   7.331   2.945  0.2152  0.8419 -0.3055
   44A       C2  917   4.351   7.277   2.990  0.4985 -0.3402  0.1763
   44A       H2  918   4.307   7.201   2.927 -0.9315 -0.3938  1.1891
   44A       N3  919   4.282   7.315   3.095 -0.5671 -0.0145 -0.2334
   44A       C4  920   4.343   7.414   3.170 -0.0051 -0.5040  0.1356
   44A      C3'  921   4.230   7.411   3.612  0.1948  0.9410  0.9683
   44A      H3'  922   4.327   7.457   3.628  0.2833  0.9873  0.3298
   44A      C2'  923   4.225   7.330   3.485 -0.0640  0.7221  0.0912
   44A     H2'1  924   4.320   7.285   3.458  0.2434  1.5979 -0.3351
   44A      O2'  925   4.123   7.230   3.499 -0.6389  0.1125  0.6003
   44A     HO'2  926   4.156   7.165   3.561 -0.5733  0.1571  0.6114
   44A      O3'  927   4.186   7.343   3.723 -0.6704 -0.3365  0.0363
   45U        P  928   4.292   7.259   3.806 -0.1311 -0.4510 -0.0416
   45U      O1P  929   4.241   7.224   3.939 -0.2259 -0.2225  0.2168
   45U      O2P  930   4.425   7.321   3.807  0.3321 -0.0629 -0.3712
   45U      O5'  931   4.315   7.126   3.725  0.1442  0.1141 -0.5501
   45U      C5'  932   4.224   7.024   3.718  0.2275 -0.7333  0.1209
   45U     H5'1  933   4.120   7.054   3.711 -0.6886 -3.5288  0.2925
   45U     H5'2  934   4.212   6.984   3.819  0.3120  2.0430  1.3230
   45U      C4'  935   4.274   6.925   3.618  0.1081 -0.3595  0.4776
   45U      H4'  936   4.209   6.838   3.613 -1.1306  0.5621  0.1174
   45U      O4'  937   4.279   6.967   3.483  0.1361 -0.2100  0.4029
   45U      C1'  938   4.378   6.899   3.410 -0.0297  0.0079  0.8699
   45U      H1'  939   4.324   6.848   3.331  0.6100  0.9085 -0.1698
   45U       N1  940   4.467   7.001   3.348 -0.2285 -0.9229 -0.0903
   45U       C6  941   4.510   7.107   3.422  0.5097  0.7599 -0.0646
   45U       H6  942   4.482   7.118   3.526  0.8191  0.4246  0.0587
   45U       C5  943   4.595   7.199   3.369 -0.1692  0.3334 -0.5863
   45U       H5  944   4.631   7.282   3.428 -0.3169  0.4160 -0.6118
   45U       C4  945   4.635   7.193   3.232 -0.4304 -0.5741 -0.0819
   45U       O4  946   4.720   7.273   3.186 -0.4072  0.0026  0.0865
   45U       N3  947   4.596   7.084   3.161 -0.0252  0.2925 -0.4701
   45U       H3  948   4.639   7.072   3.070  3.3592  0.7180  0.9466
   45U       C2  949   4.511   6.987   3.215 -0.4260  0.8233 -0.2432
   45U       O2  950   4.500   6.890   3.144 -0.4572 -0.0713 -0.2271
   45U      C3'  951   4.413   6.865   3.643  0.1218 -0.3008 -0.1722
   45U      H3'  952   4.485   6.942   3.672  0.1925  0.1104 -1.4158
   45U      C2'  953   4.448   6.806   3.509 -0.0999  0.4133  0.0201
   45U     H2'1  954   4.555   6.798   3.490 -0.3320 -0.9640 -0.8635
   45U      O2'  955   4.391   6.676   3.480  0.2558 -0.3720 -0.0152
   45U     HO'2  956   4.390   6.629   3.564  0.4077 -0.9967 -0.3530
   45U      O3'  957   4.416   6.759   3.740 -0.0611 -0.5312 -0.1830
   46U        P  958   4.537   6.711   3.830 -0.3161 -0.1977  0.1441
   46U      O1P  959   4.487   6.608   3.928 -0.5346 -0.4844  0.0783
   46U      O2P  960   4.595   6.832   3.881 -0.4413  0.0963 -0.2523
   46U      O5'  961   4.649   6.653   3.735 -0.7012  0.0229  0.5949
   46U      C5'  962   4.630   6.523   3.678  0.7707 -0.4859 -0.3718
   46U     H5'1  963   4.526   6.498   3.656  0.8334 -2.3167  1.1019
   46U     H5'2  964   4.655   6.443   3.747 -0.1785 -0.3574  0.1378
   46U      C4'  965   4.733   6.507   3.565  0.1156  0.3745  0.3615
   46U      H4'  966   4.706   6.422   3.503 -1.9521  2.1339 -1.3342
   46U      O4'  967   4.715   6.610   3.468 -0.7969 -0.6158 -0.2356
   46U      C1'  968   4.844   6.629   3.401 -0.9066  0.0229  0.0797
   46U      H1'  969   4.835   6.600   3.296  0.7686  0.3740 -0.1939
   46U       N1  970   4.876   6.781   3.395 -0.3362  0.0093 -0.5667
   46U       C6  971   4.824   6.865   3.487 -0.2412 -0.0893 -0.2183
   46U       H6  972   4.754   6.834   3.563  2.5197 -0.9053  2.1707
   46U       C5  973   4.853   6.998   3.476 -0.0243  0.7651 -0.1218
   46U       H5  974   4.803   7.066   3.544 -1.7137 -1.7442  1.3117
   46U       C4  975   4.945   7.052   3.382 -0.2107 -0.0725  0.6290
   46U       O4  976   4.966   7.171   3.366  0.0860 -0.1453  0.1220
   46U       N3  977   5.001   6.960   3.307 -0.0140 -0.3937 -0.3556
   46U       H3  978   5.078   7.001   3.256  0.0659 -0.7151 -0.4920
   46U       C2  979   4.974   6.826   3.309 -0.1791 -0.2247 -0.2501
   46U       O2  980   5.042   6.745   3.241  0.0604 -0.0265 -0.0751
   46U      C3'  981   4.879   6.503   3.594 -0.0154 -0.3336 -0.1359
   46U      H3'  982   4.897   6.586   3.662  1.3043  1.4076 -2.4279
   46U      C2'  983   4.955   6.547   3.469 -0.2350  0.1431 -0.3407
   46U     H2'1  984   5.040   6.611   3.493 -0.2791 -1.0987  3.9271
   46U      O2'  985   4.993   6.440   3.378 -0.6671  0.7570 -0.1228
   46U     HO'2  986   5.087   6.435   3.397 -0.5111 -1.4459 -1.1700
   46U      O3'  987   4.928   6.385   3.650  0.5277 -0.2072 -0.1415
   47A        P  988   5.051   6.382   3.750  0.0170 -0.0853  0.1559
   47A      O1P  989   5.067   6.246   3.807 -0.4078  0.1284 -0.5138
   47A      O2P  990   5.032   6.490   3.846  0.5948 -0.5517 -0.3096
   47A      O5'  991   5.174   6.410   3.654  0.0695  0.2284 -0.0008
   47A      C5'  992   5.223   6.313   3.564 -0.0805  0.0122 -0.5816
   47A     H5'1  993   5.135   6.272   3.515 -0.7070 -0.5748  1.0046
   47A     H5'2  994   5.273   6.242   3.629 -1.5771  0.2989  0.9340
   47A      C4'  995   5.315   6.366   3.458  0.1613 -0.3807 -0.0771
   47A      H4'  996   5.327   6.289   3.382  0.0142  0.6280 -1.1430
   47A      O4'  997   5.262   6.482   3.396 -0.6221  0.3575 -0.2916
   47A      C1'  998   5.350   6.590   3.390 -0.2499  0.2815 -0.4957
   47A      H1'  999   5.358   6.609   3.283  3.2077 -0.0730 -0.4040
   47A       N9 1000   5.322   6.717   3.460  0.7683 -0.3646  0.5345
   47A       C8 1001   5.247   6.737   3.571 -0.2162  0.6620  0.2736
   47A       H8 1002   5.212   6.651   3.627 -0.8629 -0.1690 -1.3586
   47A       N7 1003   5.218   6.858   3.592  0.0971  0.2560 -0.6897
   47A       C5 1004   5.284   6.933   3.494  0.5311  0.0548  0.1351
   47A       C6 1005   5.296   7.071   3.466 -0.9918  0.9119  0.0635
   47A       N6 1006   5.228   7.161   3.527  0.7103 -0.3191 -0.5071
   47A      H61 1007   5.170   7.129   3.603 -0.0621 -1.5426 -1.5752
   47A      H62 1008   5.235   7.255   3.490  3.2339 -0.8291 -1.5273
   47A       N1 1009   5.376   7.114   3.368 -0.0712 -0.2058 -0.0893
   47A       C2 1010   5.438   7.022   3.300 -0.0767 -0.1952  0.4065
   47A       H2 1011   5.499   7.061   3.221  0.3970 -0.5163  0.6097
   47A       N3 1012   5.428   6.886   3.311  0.5558 -0.4396 -0.3624
   47A       C4 1013   5.356   6.845   3.414  0.7784  0.5363 -0.1848
   47A      C3' 1014   5.455   6.408   3.514  0.0530  0.5231 -0.6008
   47A      H3' 1015   5.449   6.442   3.618  1.5290  0.2561 -0.4078
   47A      C2' 1016   5.482   6.542   3.437  0.4812  0.0917 -0.3115
   47A     H2'1 1017   5.524   6.614   3.507  1.3124  0.4434 -1.1407
   47A      O2' 1018   5.564   6.545   3.325  0.1318 -0.0871  0.7139
   47A     HO'2 1019   5.643   6.497   3.350  0.2207 -1.2315 -1.5233
   47A      O3' 1020   5.561   6.313   3.492 -0.6895 -0.2103  0.6180
   48U        P 1021   5.695   6.309   3.574  0.1940 -0.1109  0.2973
   48U      O1P 1022   5.750   6.173   3.559  0.4324 -0.5021 -0.8280
   48U      O2P 1023   5.663   6.359   3.706  0.1830  0.3090 -0.1082
   48U      O5' 1024   5.793   6.413   3.511 -0.5685  0.1602 -0.1142
   48U      C5' 1025   5.889   6.377   3.416  0.3110  0.4070  0.7026
   48U     H5'1 1026   5.832   6.320   3.343  1.9928  0.9118 -1.1053
   48U     H5'2 1027   5.964   6.307   3.453  2.1772  1.5222 -0.7764
   48U      C4' 1028   5.961   6.492   3.348  0.1808 -0.0443  0.2478
   48U      H4' 1029   6.026   6.448   3.272  0.4313  1.3896 -0.4070
   48U      O4' 1030   5.861   6.578   3.279  0.1108  0.2546 -0.8115
   48U      C1' 1031   5.904   6.712   3.306 -0.4543 -0.4542 -0.5412
   48U      H1' 1032   5.907   6.761   3.209 -0.7960 -0.7139 -0.6838
   48U       N1 1033   5.815   6.788   3.394 -0.1506  0.6000  0.4148
   48U       C6 1034   5.761   6.735   3.507  0.9425  0.2234 -0.7337
   48U       H6 1035   5.778   6.632   3.536 -1.2747  0.8006  3.3056
   48U       C5 1036   5.681   6.806   3.592 -0.1788 -0.1082 -0.0732
   48U       H5 1037   5.638   6.751   3.675 -2.2088  0.0443 -0.9501
   48U       C4 1038   5.646   6.947   3.570  0.3466 -0.0859 -0.4698
   48U       O4 1039   5.565   7.013   3.638 -0.5979  0.4689 -0.0862
   48U       N3 1040   5.712   6.992   3.462  0.1898  0.5421  0.3773
   48U       H3 1041   5.695   7.089   3.441  0.7697  0.2434 -1.7424
   48U       C2 1042   5.795   6.928   3.372  0.2830  0.5300 -0.2081
   48U       O2 1043   5.836   6.993   3.283 -0.4819  0.2823  0.4421
   48U      C3' 1044   6.047   6.567   3.442  0.4287 -0.2265  0.4514
   48U      H3' 1045   5.993   6.584   3.535  2.3663  0.7102  1.4725
   48U      C2' 1046   6.049   6.699   3.373  0.7587  0.2842  0.3497
   48U     H2'1 1047   6.076   6.773   3.448 -0.7086  0.1666  1.0069
   48U      O2' 1048   6.146   6.711   3.268 -0.0287 -0.2295  0.1721
   48U     HO'2 1049   6.183   6.800   3.264  0.4482 -0.3990  0.6624
   48U      O3' 1050   6.182   6.521   3.465  0.2199  0.2813 -0.2704
   49C        P 1051   6.259   6.562   3.596 -0.2332  0.0694  0.1332
   49C      O1P 1052   6.379   6.472   3.596  0.0799 -0.3550 -0.4943
   49C      O2P 1053   6.165   6.547   3.706  0.3708 -0.4665  0.1162
   49C      O5' 1054   6.305   6.713   3.585  0.3831 -0.3082  0.0251
   49C      C5' 1055   6.394   6.758   3.480  0.5586 -0.3869  0.4491
   49C     H5'1 1056   6.365   6.715   3.384  0.6891 -0.7473  0.5690
   49C     H5'2 1057   6.494   6.726   3.509  0.3938 -2.7692 -1.2320
   49C      C4' 1058   6.390   6.910   3.457  0.0503 -0.2974 -0.4620
   49C      H4' 1059   6.457   6.937   3.375  1.6979  1.9563  1.5104
   49C      O4' 1060   6.255   6.958   3.434 -0.3169  0.0108 -0.1771
   49C      C1' 1061   6.253   7.094   3.490  0.1741 -0.1138 -0.0763
   49C      H1' 1062   6.230   7.162   3.407  1.6723 -0.5167 -0.8542
   49C       N1 1063   6.139   7.099   3.592 -0.1322  0.5720 -0.4711
   49C       C6 1064   6.109   6.987   3.663  1.3584 -0.6456 -0.5228
   49C       H6 1065   6.176   6.901   3.663  1.4507 -0.8807  4.8582
   49C       C5 1066   6.004   6.985   3.743 -0.7059 -0.4652 -0.6001
   49C       H5 1067   5.976   6.892   3.790  0.0594 -0.7252 -0.6454
   49C       C4 1068   5.919   7.105   3.746 -0.1821  0.6588  0.2878
   49C       N4 1069   5.814   7.120   3.823  0.4224  0.7863 -0.2180
   49C      H41 1070   5.789   7.043   3.884  0.4418  0.7575 -0.2471
   49C      H42 1071   5.757   7.203   3.823 -1.5771 -0.4966  0.6431
   49C       N3 1072   5.947   7.213   3.675 -0.6070 -0.2682  0.2739
   49C       C2 1073   6.057   7.215   3.594  0.5125  0.2232  0.4189
   49C       O2 1074   6.078   7.310   3.520  1.1424  0.3096 -0.0173
   49C      C3' 1075   6.448   6.993   3.575  0.9998  0.0243 -0.3923
   49C      H3' 1076   6.405   6.950   3.665  0.5466  0.7577 -0.2541
   49C      C2' 1077   6.389   7.130   3.546 -0.2824 -0.2155  0.2151
   49C     H2'1 1078   6.389   7.192   3.636  3.5536 -1.0892  0.9543
   49C      O2' 1079   6.451   7.201   3.438 -0.1350  0.0773  0.8622
   49C     HO'2 1080   6.545   7.185   3.442 -0.0503 -0.9909 -2.3951
   49C      O3' 1081   6.587   6.990   3.590 -0.8043 -0.1531  0.1562
   50U        P 1082   6.668   7.033   3.721 -0.1290 -0.0959 -0.0836
   50U      O1P 1083   6.809   7.046   3.687 -0.4378 -0.3983  0.4836
   50U      O2P 1084   6.641   6.935   3.827 -0.2547  0.2832 -0.1542
   50U      O5' 1085   6.611   7.183   3.768  0.3311  0.2268  0.4593
   50U      C5' 1086   6.679   7.303   3.745  0.1598 -0.3602  0.4558
   50U     H5'1 1087   6.688   7.319   3.638  2.4579  1.6741  0.8744
   50U     H5'2 1088   6.776   7.298   3.794 -0.8564 -0.0876  2.6065
   50U      C4' 1089   6.604   7.423   3.802  0.3322 -0.1399 -0.2395
   50U      H4' 1090   6.642   7.517   3.763  0.9325 -0.1007  0.4178
   50U      O4' 1091   6.465   7.419   3.766  0.0865 -0.2082  0.4607
   50U      C1' 1092   6.396   7.481   3.872  0.0651 -0.2621 -0.6434
   50U      H1' 1093   6.328   7.553   3.828 -1.9635 -1.3271  0.5877
   50U       N1 1094   6.295   7.384   3.932  0.0459  0.3111  0.0662
   50U       C6 1095   6.296   7.246   3.913  0.0192 -0.2282 -0.2486
   50U       H6 1096   6.381   7.202   3.863  0.5683  1.5375 -0.9314
   50U       C5 1097   6.204   7.171   3.978 -0.1747 -0.2067  0.3620
   50U       H5 1098   6.217   7.064   3.990 -4.9186 -1.0123  0.2836
   50U       C4 1099   6.084   7.226   4.040 -0.2489  0.1740  0.1908
   50U       O4 1100   5.995   7.159   4.099  0.4281 -0.0245 -0.0140
   50U       N3 1101   6.075   7.359   4.031  0.0856  0.1748 -0.3845
   50U       H3 1102   6.002   7.398   4.090 -0.1642 -0.9261  0.0487
   50U       C2 1103   6.172   7.443   3.980 -0.0557  0.7697  0.7121
   50U       O2 1104   6.155   7.569   3.986 -0.1823  0.2365 -0.3150
   50U      C3' 1105   6.612   7.449   3.951 -0.5070 -0.3844  0.3966
   50U      H3' 1106   6.593   7.355   4.004  2.6737 -1.8385 -0.7730
   50U      C2' 1107   6.492   7.541   3.971 -0.2543 -0.4832 -1.0588
   50U     H2'1 1108   6.446   7.543   4.070 -1.6717  0.9281 -1.6932
   50U      O2' 1109   6.535   7.678   3.946 -0.2717  0.2865  0.0889
   50U     HO'2 1110   6.622   7.695   3.982  1.3366 -1.0442 -2.8605
   50U      O3' 1111   6.732   7.493   4.004 -0.0233  0.0212 -0.4670
   51A        P 1112   6.778   7.464   4.155  0.3596  0.0127 -0.0346
   51A      O1P 1113   6.917   7.506   4.178  0.1709  0.0343  0.1027
   51A      O2P 1114   6.742   7.326   4.189 -0.2518 -0.5536  0.7841
   51A      O5' 1115   6.677   7.553   4.246  0.1462  0.0482  0.4543
   51A      C5' 1116   6.695   7.693   4.250  0.3306  0.2991 -0.7655
   51A     H5'1 1117   6.677   7.739   4.153  0.1043 -0.0612 -0.8957
   51A     H5'2 1118   6.791   7.714   4.297 -0.6204  0.9270  1.0149
   51A      C4' 1119   6.588   7.737   4.350  0.0796  0.4310 -0.2236
   51A      H4' 1120   6.607   7.844   4.354  2.5307  0.0174  0.5958
   51A      O4' 1121   6.466   7.707   4.291  0.0387  0.0191  0.1792
   51A      C1' 1122   6.372   7.685   4.403  1.1156  0.4451 -0.2207
   51A      H1' 1123   6.299   7.765   4.409  0.5884  0.2315 -2.9012
   51A       N9 1124   6.298   7.555   4.373  0.1857  0.1149 -0.5779
   51A       C8 1125   6.342   7.438   4.326 -0.5201  0.6509  0.6191
   51A       H8 1126   6.442   7.419   4.291 -1.1608 -3.0190  0.4016
   51A       N7 1127   6.254   7.341   4.321  0.1033 -0.6579  0.3335
   51A       C5 1128   6.151   7.390   4.393 -0.4976  0.8123 -0.0431
   51A       C6 1129   6.039   7.334   4.451  0.3207  0.1167  0.2243
   51A       N6 1130   6.001   7.210   4.417 -0.0391  0.2412  0.0003
   51A      H61 1131   6.054   7.152   4.354  0.5876  0.3028  0.4599
   51A      H62 1132   5.920   7.175   4.466 -0.1586  0.5943  0.0569
   51A       N1 1133   5.977   7.396   4.548 -0.1608  0.2779 -0.2382
   51A       C2 1134   6.007   7.521   4.573  0.4738 -0.2137 -0.3564
   51A       H2 1135   5.943   7.567   4.646 -0.6834 -0.7722 -0.9933
   51A       N3 1136   6.108   7.590   4.526 -0.1249  0.0979  0.1024
   51A       C4 1137   6.177   7.523   4.426  0.7555  0.3938 -0.2076
   51A      C3' 1138   6.598   7.668   4.485 -0.2077  0.4724 -0.1132
   51A      H3' 1139   6.625   7.564   4.467 -0.3764  0.0227  1.9825
   51A      C2' 1140   6.458   7.688   4.531  0.3677 -0.3720  0.2928
   51A     H2'1 1141   6.417   7.608   4.592  0.3840 -0.9663 -0.4610
   51A      O2' 1142   6.435   7.812   4.597 -0.0319 -0.2207 -0.5672
   51A     HO'2 1143   6.494   7.810   4.672  0.0880 -2.3100 -0.6531
   51A      O3' 1144   6.691   7.727   4.561  0.3709 -0.9451  0.1733
   52U        P 1145   6.734   7.669   4.695 -0.2383 -0.3562 -0.1890
   52U      O1P 1146   6.839   7.760   4.747 -0.1514  0.1765  0.2730
   52U      O2P 1147   6.777   7.533   4.678 -0.3137  0.2325 -0.2232
   52U      O5' 1148   6.605   7.668   4.798 -0.5974  0.0302 -0.9578
   52U      C5' 1149   6.566   7.777   4.877  0.0897 -0.5973 -0.4195
   52U     H5'1 1150   6.558   7.865   4.813  2.0906 -1.3668 -1.8288
   52U     H5'2 1151   6.647   7.789   4.950 -0.3448 -0.8280  0.1100
   52U      C4' 1152   6.432   7.762   4.952 -0.3569 -0.0861  0.7297
   52U      H4' 1153   6.399   7.858   4.991 -4.1041 -0.1244 -1.8372
   52U      O4' 1154   6.327   7.725   4.868 -0.6088  0.8977 -0.3723
   52U      C1' 1155   6.247   7.642   4.945  0.3658  0.1542 -0.3381
   52U      H1' 1156   6.152   7.695   4.947  0.1421 -0.2494 -0.2037
   52U       N1 1157   6.237   7.507   4.886  0.4890  0.0489 -0.4682
   52U       C6 1158   6.333   7.453   4.802 -0.7524 -0.3374  0.9489
   52U       H6 1159   6.415   7.513   4.767 -0.9380  0.1225  1.2971
   52U       C5 1160   6.317   7.333   4.749 -0.2609 -0.5104  0.3180
   52U       H5 1161   6.394   7.292   4.684  0.3026  0.7670  0.1421
   52U       C4 1162   6.193   7.259   4.763 -0.5482  1.1971  0.6458
   52U       O4 1163   6.162   7.152   4.698  0.5736  0.0494 -0.1001
   52U       N3 1164   6.104   7.310   4.858 -0.1491 -0.3317  0.0739
   52U       H3 1165   6.011   7.270   4.865 -0.0769 -0.4961  0.0800
   52U       C2 1166   6.119   7.437   4.915  0.0369  0.7296  0.1955
   52U       O2 1167   6.028   7.475   4.987  0.3217  0.3337  0.7453
   52U      C3' 1168   6.445   7.670   5.072 -0.4501  0.6226  0.0519
   52U      H3' 1169   6.513   7.590   5.042 -2.0309 -1.2679  1.1973
   52U      C2' 1170   6.294   7.628   5.094  0.3196  0.8875 -0.1470
   52U     H2'1 1171   6.277   7.528   5.135 -4.5870  0.1484 -3.0917
   52U      O2' 1172   6.220   7.713   5.172  0.5463  0.3432 -0.1736
   52U     HO'2 1173   6.177   7.651   5.231  1.2639 -3.7530 -3.4653
   52U      O3' 1174   6.506   7.742   5.178  0.2880  0.7248 -0.2628
   53U        P 1175   6.568   7.659   5.300  0.3211 -0.0293 -0.1791
   53U      O1P 1176   6.610   7.752   5.403 -0.3869 -0.1205  0.1751
   53U      O2P 1177   6.658   7.556   5.248  0.1663 -0.1350 -0.7940
   53U      O5' 1178   6.446   7.583   5.355  0.0101  0.0835 -0.0635
   53U      C5' 1179   6.362   7.638   5.456  0.0274 -0.3074 -0.3234
   53U     H5'1 1180   6.328   7.740   5.439 -1.3809 -0.4118  1.5187
   53U     H5'2 1181   6.421   7.640   5.548 -0.3820  2.7885 -0.0309
   53U      C4' 1182   6.234   7.560   5.488 -0.2659 -0.4600 -0.1804
   53U      H4' 1183   6.174   7.626   5.551  1.6186  2.6376 -1.4248
   53U      O4' 1184   6.177   7.530   5.370  0.1001  0.2187 -0.1811
   53U      C1' 1185   6.104   7.403   5.369 -0.0033 -0.1484 -0.3102
   53U      H1' 1186   5.999   7.417   5.342  0.0745  0.2745 -0.4016
   53U       N1 1187   6.158   7.298   5.276  0.6093  0.5700 -0.0210
   53U       C6 1188   6.288   7.294   5.240 -0.5849 -0.6612  0.4319
   53U       H6 1189   6.358   7.364   5.282 -0.2282  0.4724 -1.8593
   53U       C5 1190   6.333   7.206   5.148  0.5631 -0.1765  1.1962
   53U       H5 1191   6.437   7.199   5.122  0.8260  0.5053  2.0417
   53U       C4 1192   6.246   7.106   5.087  0.4112 -0.3664  0.6904
   53U       O4 1193   6.271   7.028   4.996 -0.2969 -0.6521  0.3127
   53U       N3 1194   6.113   7.116   5.127 -0.6713 -0.0219  0.4861
   53U       H3 1195   6.041   7.061   5.084 -0.9499  0.1265  0.7559
   53U       C2 1196   6.064   7.203   5.220 -0.6543  0.1248  0.4233
   53U       O2 1197   5.945   7.198   5.258 -0.0506 -0.3617  0.0275
   53U      C3' 1198   6.256   7.421   5.559  0.4702  0.2419  0.6199
   53U      H3' 1199   6.325   7.352   5.512 -0.9590 -0.6922 -0.1541
   53U      C2' 1200   6.114   7.361   5.518 -0.9670 -0.5594 -0.2984
   53U     H2'1 1201   6.105   7.253   5.521 -2.0713 -0.5131 -1.3518
   53U      O2' 1202   5.999   7.418   5.579 -0.3514 -0.3501 -0.2587
   53U     HO'2 1203   5.999   7.406   5.674  1.9571  2.2775  0.1820
   53U      O3' 1204   6.282   7.440   5.692  0.1690  0.3550 -0.3217
   54C        P 1205   6.322   7.317   5.790  0.3289  0.2338  0.2826
   54C      O1P 1206   6.334   7.371   5.927  0.0959  0.0069 -0.1032
   54C      O2P 1207   6.433   7.237   5.733  0.2794 -0.3969 -0.3526
   54C      O5' 1208   6.200   7.216   5.777  0.6856 -0.1568 -0.2670
   54C      C5' 1209   6.099   7.219   5.875 -0.2555  0.2932  0.7479
   54C     H5'1 1210   6.058   7.320   5.868 -0.2927  0.2012 -0.7156
   54C     H5'2 1211   6.136   7.219   5.978 -0.2423  1.9729  0.7718
   54C      C4' 1212   5.988   7.112   5.847 -0.1830  0.2601  0.0896
   54C      H4' 1213   5.910   7.130   5.922 -0.9744  0.6719 -0.8063
   54C      O4' 1214   5.934   7.107   5.724 -0.1391 -0.3722  0.3618
   54C      C1' 1215   5.910   6.977   5.677 -0.8698  0.0744 -0.4966
   54C      H1' 1216   5.805   6.967   5.649 -0.3867  0.7666 -2.6607
   54C       N1 1217   5.995   6.930   5.563 -0.3209  0.0981 -0.0355
   54C       C6 1218   6.123   6.981   5.546 -0.1759 -0.1742  0.3944
   54C       H6 1219   6.171   7.049   5.614  2.0428 -0.8352 -0.4355
   54C       C5 1220   6.203   6.942   5.439  0.3295 -0.6832 -0.2247
   54C       H5 1221   6.302   6.980   5.422 -0.0107 -0.3872 -1.7293
   54C       C4 1222   6.136   6.859   5.340  0.2349  0.0850 -0.8762
   54C       N4 1223   6.204   6.815   5.239 -0.5527  0.0326 -0.4338
   54C      H41 1224   6.303   6.831   5.230 -0.7339  1.1256 -0.6618
   54C      H42 1225   6.157   6.764   5.165 -0.2414 -0.9643  0.0366
   54C       N3 1226   6.022   6.802   5.365  0.5723 -0.2259  0.6230
   54C       C2 1227   5.949   6.827   5.475 -0.2464  0.7458 -0.4861
   54C       O2 1228   5.857   6.759   5.510 -0.4593  0.6854  0.4855
   54C      C3' 1229   6.044   6.973   5.870  0.3287  0.1591  0.0737
   54C      H3' 1230   6.145   6.973   5.831  0.2988  1.7762 -0.0364
   54C      C2' 1231   5.940   6.890   5.794 -0.1867 -0.1640  0.3049
   54C     H2'1 1232   5.980   6.796   5.757  1.2969  1.0062 -1.2236
   54C      O2' 1233   5.813   6.858   5.860  0.4946  0.0854  0.2982
   54C     HO'2 1234   5.812   6.762   5.867 -1.3585  0.0965  0.7827
   54C      O3' 1235   6.039   6.934   6.006 -0.3032 -0.3064  0.7414
   55C        P 1236   6.127   6.823   6.066  0.4155  0.0065  0.2214
   55C      O1P 1237   6.088   6.822   6.208 -0.4057 -0.0264 -0.5999
   55C      O2P 1238   6.271   6.847   6.041  0.8663 -0.5770  0.3674
   55C      O5' 1239   6.073   6.686   5.994 -0.1896 -0.2689  0.0750
   55C      C5' 1240   5.969   6.604   6.050  0.0047 -0.2750  0.2366
   55C     H5'1 1241   5.883   6.660   6.089 -2.4460 -3.8550  0.4297
   55C     H5'2 1242   6.013   6.554   6.136 -1.5503  1.0924  1.9295
   55C      C4' 1243   5.932   6.497   5.951 -0.9127  0.5249  0.8265
   55C      H4' 1244   5.837   6.452   5.979 -1.1547  1.0156  0.8089
   55C      O4' 1245   5.927   6.545   5.822  1.1105  0.0523 -0.1888
   55C      C1' 1246   5.967   6.438   5.736 -0.3620 -0.5406 -0.1142
   55C      H1' 1247   5.881   6.412   5.675 -1.8080  0.0817  1.6024
   55C       N1 1248   6.082   6.477   5.648 -0.2738  0.8840 -0.0174
   55C       C6 1249   6.150   6.588   5.664  0.4685  0.1690  0.2653
   55C       H6 1250   6.136   6.651   5.750  1.2180  1.3639 -0.4601
   55C       C5 1251   6.246   6.623   5.579 -0.1079  0.0926  0.6067
   55C       H5 1252   6.301   6.714   5.596 -1.4759  1.0993 -0.1081
   55C       C4 1253   6.275   6.534   5.471  0.1824 -0.2903 -0.6202
   55C       N4 1254   6.380   6.563   5.394 -0.4451  0.5331  0.1643
   55C      H41 1255   6.425   6.653   5.404 -3.3023  2.1666 -0.4743
   55C      H42 1256   6.390   6.496   5.319  2.8706  2.0467 -0.9197
   55C       N3 1257   6.209   6.423   5.451 -0.6314 -0.1275 -0.3348
   55C       C2 1258   6.108   6.398   5.534  0.7211 -0.6395 -0.2345
   55C       O2 1259   6.042   6.296   5.513  0.4531  0.4288  0.1237
   55C      C3' 1260   6.049   6.395   5.949  0.0421 -0.0129  0.0530
   55C      H3' 1261   6.142   6.450   5.939 -0.2490  0.9153  1.8879
   55C      C2' 1262   6.015   6.325   5.826 -0.1403 -0.1880  0.6961
   55C     H2'1 1263   6.103   6.271   5.792 -0.0300 -0.2684  1.1069
   55C      O2' 1264   5.908   6.232   5.841 -0.7064  0.3429 -0.4848
   55C     HO'2 1265   5.925   6.158   5.783 -2.8262 -1.8576  1.5271
   55C      O3' 1266   6.051   6.312   6.064  0.0711 -0.5674 -0.3060
   56G        P 1267   6.179   6.247   6.124 -0.0806 -0.0193 -0.0681
   56G      O1P 1268   6.145   6.176   6.249 -0.2110  0.2898 -0.4828
   56G      O2P 1269   6.284   6.355   6.134  0.4242 -0.1063  0.0529
   56G      O5' 1270   6.222   6.137   6.018 -0.1622  0.0462  0.0228
   56G      C5' 1271   6.138   6.022   5.991  0.1267  0.9396 -0.3275
   56G     H5'1 1272   6.033   6.047   5.976 -0.7707 -2.1137  0.1792
   56G     H5'2 1273   6.133   5.955   6.077 -2.2464  0.3450 -0.8636
   56G      C4' 1274   6.181   5.940   5.866 -0.4134  0.3010 -0.2904
   56G      H4' 1275   6.110   5.858   5.854  0.6695 -0.6892 -0.1347
   56G      O4' 1276   6.167   6.011   5.749  0.0276  0.0665 -0.2971
   56G      C1' 1277   6.261   5.961   5.649  0.4459  0.0982  0.3347
   56G      H1' 1278   6.207   5.924   5.562 -0.5243  0.8038  0.6193
   56G       N9 1279   6.362   6.068   5.607  1.1559 -0.7556 -0.1260
   56G       C8 1280   6.368   6.194   5.664  0.4690 -0.3871 -0.2722
   56G       H8 1281   6.303   6.227   5.744 -2.2038  1.2210 -2.8797
   56G       N7 1282   6.447   6.277   5.602  0.1122  0.0892  0.1109
   56G       C5 1283   6.505   6.205   5.502  0.2885 -0.0413 -0.1859
   56G       C6 1284   6.603   6.240   5.406 -0.3284  0.3564 -0.1386
   56G       O6 1285   6.658   6.345   5.390  0.5342  0.1022 -0.0660
   56G       N1 1286   6.617   6.139   5.312  0.2443  0.3072 -0.0733
   56G       H1 1287   6.687   6.152   5.241  0.9471  1.7993  0.8622
   56G       C2 1288   6.560   6.012   5.331  0.2464 -0.0114  0.4725
   56G       N2 1289   6.580   5.923   5.236 -0.4235 -1.1394 -0.1316
   56G      H21 1290   6.651   5.933   5.165  0.1611  0.8786  0.6703
   56G      H22 1291   6.534   5.834   5.247 -2.2658 -0.2586 -0.2178
   56G       N3 1292   6.479   5.975   5.425 -0.0061  0.1574  0.5302
   56G       C4 1293   6.447   6.079   5.501 -0.5761 -0.3144 -0.3640
   56G      C3' 1294   6.326   5.881   5.864  0.0813 -0.0318  0.9186
   56G      H3' 1295   6.402   5.955   5.890  0.1609  0.0737  0.3933
   56G      C2' 1296   6.337   5.847   5.711  0.2893  0.1011 -0.0390
   56G     H2'1 1297   6.441   5.844   5.677  0.9276 -3.2772  1.7331
   56G      O2' 1298   6.295   5.711   5.676  0.1957  0.6564  0.5238
   56G     HO'2 1299   6.291   5.656   5.754  0.4983  0.5367  0.4542
   56G      O3' 1300   6.328   5.770   5.949  0.0465 -0.6469 -0.9436
   57U        P 1301   6.451   5.721   6.028 -0.0865  0.5057  0.2629
   57U      O1P 1302   6.406   5.602   6.105 -0.6552  0.4191  0.0432
   57U      O2P 1303   6.511   5.835   6.098  0.9003  0.2668  0.1398
   57U      O5' 1304   6.563   5.671   5.923  0.0386  0.1011 -0.0140
   57U      C5' 1305   6.553   5.552   5.852 -0.0830 -0.7535  0.2013
   57U     H5'1 1306   6.452   5.535   5.814  1.3179 -2.5474 -3.1155
   57U     H5'2 1307   6.573   5.469   5.920 -0.7750  0.2703  1.7128
   57U      C4' 1308   6.640   5.536   5.726  0.2392 -0.3473  0.3967
   57U      H4' 1309   6.626   5.441   5.675 -1.7132 -0.4145  0.9623
   57U      O4' 1310   6.590   5.644   5.639 -0.7421  0.3171  0.1297
   57U      C1' 1311   6.701   5.698   5.563 -0.6588  0.2538  0.1567
   57U      H1' 1312   6.678   5.667   5.461 -0.7685  0.5353  0.0962
   57U       N1 1313   6.731   5.841   5.587 -0.1213 -0.5850 -0.2252
   57U       C6 1314   6.698   5.911   5.705  0.7571 -0.0011 -0.2456
   57U       H6 1315   6.645   5.862   5.785 -0.3471  0.5316 -0.6271
   57U       C5 1316   6.729   6.041   5.709  0.0573 -0.4888 -0.2647
   57U       H5 1317   6.689   6.093   5.795  0.1665 -0.7102 -0.0825
   57U       C4 1318   6.807   6.109   5.617  1.0232 -1.3769 -0.5187
   57U       O4 1319   6.820   6.231   5.623  0.0186 -0.0259 -0.3940
   57U       N3 1320   6.850   6.034   5.510 -0.4736 -0.4212  0.6370
   57U       H3 1321   6.903   6.083   5.438 -0.5726  0.9099  1.4456
   57U       C2 1322   6.814   5.902   5.489 -0.0125  0.0749 -0.4133
   57U       O2 1323   6.855   5.844   5.387 -0.4825  0.5151  0.3131
   57U      C3' 1324   6.790   5.563   5.749  0.4799  0.5840  0.4954
   57U      H3' 1325   6.799   5.643   5.823  0.8446  1.4743 -0.4760
   57U      C2' 1326   6.820   5.610   5.603  0.3840  1.1119 -0.0951
   57U     H2'1 1327   6.914   5.665   5.606  0.9806  0.1149 -0.2572
   57U      O2' 1328   6.823   5.497   5.515  0.7273 -0.1531 -0.4664
   57U     HO'2 1329   6.868   5.426   5.563 -0.5281 -2.0730 -1.9659
   57U      O3' 1330   6.851   5.440   5.794  0.2042  0.2521  0.0338
   58A        P 1331   6.991   5.448   5.867  0.4508  0.1288  0.0700
   58A      O1P 1332   7.039   5.313   5.887  1.1595  0.1035  0.0794
   58A      O2P 1333   6.984   5.548   5.977  0.1748  0.6229  0.0182
   58A      O5' 1334   7.085   5.513   5.751 -0.0422 -0.0631  0.0843
   58A      C5' 1335   7.134   5.424   5.647  0.3157  0.3749 -0.5785
   58A     H5'1 1336   7.055   5.367   5.599  1.6470 -2.3233  0.2765
   58A     H5'2 1337   7.199   5.346   5.686 -0.2685 -0.4266 -1.1751
   58A      C4' 1338   7.211   5.492   5.529  0.9163 -0.2920  0.2557
   58A      H4' 1339   7.228   5.425   5.445  0.1467  0.5075 -0.5698
   58A      O4' 1340   7.123   5.594   5.481  0.0771  0.0959  0.5649
   58A      C1' 1341   7.207   5.705   5.441  0.4824  0.1403  0.3248
   58A      H1' 1342   7.180   5.740   5.341  1.6246  0.6472  0.1752
   58A       N9 1343   7.195   5.818   5.525  0.6271 -0.1603  0.0498
   58A       C8 1344   7.127   5.828   5.643  0.4638 -0.1531  0.3225
   58A       H8 1345   7.085   5.744   5.697 -2.3487 -0.0503 -1.4940
   58A       N7 1346   7.124   5.951   5.691  0.0966  0.6814  0.0747
   58A       C5 1347   7.187   6.026   5.594  0.7687 -0.1602 -0.4336
   58A       C6 1348   7.214   6.169   5.580  0.4131  0.0893 -0.7074
   58A       N6 1349   7.194   6.267   5.667  0.0607  0.6299 -0.2115
   58A      H61 1350   7.151   6.244   5.756 -0.9154 -1.5801 -1.1927
   58A      H62 1351   7.203   6.361   5.631  0.6346 -0.0953 -2.0365
   58A       N1 1352   7.286   6.217   5.475  0.3262  0.5115  0.0457
   58A       C2 1353   7.325   6.125   5.387 -0.1982 -0.0503  0.3523
   58A       H2 1354   7.378   6.169   5.304 -1.1469 -1.2198 -0.9215
   58A       N3 1355   7.308   5.991   5.387  0.6268 -0.1595  0.2406
   58A       C4 1356   7.237   5.948   5.499 -0.0802  0.7296  0.5469
   58A      C3' 1357   7.339   5.561   5.566 -0.2094 -0.5262  0.1172
   58A      H3' 1358   7.327   5.622   5.655 -3.1802 -0.3279 -0.3086
   58A      C2' 1359   7.345   5.662   5.447 -0.1910 -0.0232  0.1488
   58A     H2'1 1360   7.415   5.744   5.464  0.4159 -0.5465  0.2041
   58A      O2' 1361   7.377   5.597   5.323  0.5193  0.3511  0.0311
   58A     HO'2 1362   7.425   5.658   5.266 -1.1233  0.4433 -1.3212
   58A      O3' 1363   7.445   5.468   5.568 -0.3505 -0.4543 -0.5777
   59C        P 1364   7.573   5.472   5.663 -0.4227 -0.5248  0.1707
   59C      O1P 1365   7.647   5.344   5.660  0.1091 -0.0983 -0.0555
   59C      O2P 1366   7.534   5.536   5.793 -0.0694  0.5705  0.4502
   59C      O5' 1367   7.663   5.575   5.581  0.0531 -0.1654 -0.5719
   59C      C5' 1368   7.718   5.542   5.452  0.3500 -0.3498 -0.4099
   59C     H5'1 1369   7.640   5.493   5.394 -0.1179  1.4925 -1.4120
   59C     H5'2 1370   7.806   5.478   5.464  0.6291  0.2553  1.0484
   59C      C4' 1371   7.777   5.669   5.385 -0.4370 -0.3625  0.5764
   59C      H4' 1372   7.810   5.640   5.285  1.9525 -0.6409  1.3698
   59C      O4' 1373   7.681   5.776   5.365  0.6789  0.4716 -0.0473
   59C      C1' 1374   7.752   5.907   5.365  0.3812 -0.3192 -0.4699
   59C      H1' 1375   7.742   5.946   5.264 -0.2179  0.3724 -0.1544
   59C       N1 1376   7.682   5.985   5.469 -0.0703 -0.1310  0.5977
   59C       C6 1377   7.609   5.924   5.568 -1.0363  0.9075 -0.5043
   59C       H6 1378   7.588   5.818   5.564 -0.8503  0.8481 -0.0000
   59C       C5 1379   7.572   5.992   5.679 -0.7806  0.6688 -0.2225
   59C       H5 1380   7.527   5.934   5.758 -1.0482  0.5299 -0.4759
   59C       C4 1381   7.603   6.131   5.681  0.4700  0.3305  0.9018
   59C       N4 1382   7.554   6.198   5.781 -0.3545 -0.5576 -0.2345
   59C      H41 1383   7.500   6.151   5.853 -0.0867 -2.8971 -1.4603
   59C      H42 1384   7.566   6.298   5.781 -4.3999  0.1592 -2.5659
   59C       N3 1385   7.668   6.194   5.590  0.3002 -0.1005  0.4851
   59C       C2 1386   7.717   6.118   5.486  0.1544  0.0444 -0.4531
   59C       O2 1387   7.797   6.167   5.407  0.3183 -0.8461 -0.0138
   59C      C3' 1388   7.899   5.737   5.460  0.9224 -0.5609 -0.2655
   59C      H3' 1389   7.869   5.759   5.563 -1.9130  1.6535 -1.4109
   59C      C2' 1390   7.899   5.880   5.392  0.0813  0.2241  0.2565
   59C     H2'1 1391   7.948   5.942   5.467  3.4423  1.7554 -2.8731
   59C      O2' 1392   7.971   5.873   5.270 -0.1096  0.5107  0.6526
   59C     HO'2 1393   8.029   5.797   5.262  0.6005  1.2278 -2.2978
   59C      O3' 1394   8.029   5.682   5.446 -0.3961 -0.2106  0.5853
   60U        P 1395   8.146   5.707   5.550  0.1814 -0.1584  0.2804
   60U      O1P 1396   8.262   5.626   5.505 -0.2056  0.0540 -0.5954
   60U      O2P 1397   8.086   5.689   5.684 -0.3054  0.3025 -0.0830
   60U      O5' 1398   8.173   5.857   5.561  0.5534 -0.0878  0.5888
   60U      C5' 1399   8.260   5.931   5.473  0.7099 -0.2998  0.3830
   60U     H5'1 1400   8.217   5.907   5.376 -0.7536 -0.5233  1.0584
   60U     H5'2 1401   8.362   5.895   5.461  1.2124  1.5721 -1.5352
   60U      C4' 1402   8.260   6.082   5.507  0.1641  0.4732 -0.2066
   60U      H4' 1403   8.308   6.139   5.427 -1.9630 -0.6741 -2.4269
   60U      O4' 1404   8.126   6.138   5.520 -0.4218 -0.1757  0.6280
   60U      C1' 1405   8.120   6.229   5.629 -0.2349 -0.3227 -0.3539
   60U      H1' 1406   8.104   6.327   5.584 -1.2887 -2.1275 -4.4141
   60U       N1 1407   8.032   6.190   5.739 -0.0383 -0.0338  0.0175
   60U       C6 1408   7.992   6.062   5.751  0.0614 -0.0706 -0.7637
   60U       H6 1409   8.038   5.984   5.693  0.2728  1.2916 -2.5214
   60U       C5 1410   7.899   6.031   5.843  0.7175 -0.0255  0.4720
   60U       H5 1411   7.876   5.927   5.864  1.7817 -0.2896  0.3718
   60U       C4 1412   7.828   6.128   5.923 -0.3927 -0.1799  0.1303
   60U       O4 1413   7.768   6.101   6.023 -0.2434 -0.7588  0.1250
   60U       N3 1414   7.854   6.257   5.886 -0.6398 -0.8441 -0.3501
   60U       H3 1415   7.810   6.329   5.942 -2.0434 -0.5256 -1.7883
   60U       C2 1416   7.954   6.291   5.798 -1.2342 -0.8634  0.1484
   60U       O2 1417   7.990   6.408   5.775  0.2291 -0.3254 -0.1107
   60U      C3' 1418   8.335   6.111   5.637 -0.1024 -0.7142 -1.4742
   60U      H3' 1419   8.323   6.027   5.706  1.3183 -0.2013 -0.5569
   60U      C2' 1420   8.263   6.233   5.687  0.9048 -0.0457  0.2276
   60U     H2'1 1421   8.262   6.237   5.796  0.5420  1.8357  0.1888
   60U      O2' 1422   8.314   6.354   5.642 -0.3640  0.6719  0.7069
   60U     HO'2 1423   8.375   6.338   5.571 -0.6775 -1.0775  0.7699
   60U      O3' 1424   8.472   6.143   5.615  0.2586  0.5686 -0.0802
   61U        P 1425   8.587   6.115   5.731 -0.0895 -0.0253 -0.0485
   61U      O1P 1426   8.713   6.081   5.660 -0.2782 -0.4756  0.0673
   61U      O2P 1427   8.531   6.030   5.836 -0.6580  0.2253  0.1020
   61U      O5' 1428   8.592   6.258   5.798  0.2096 -0.1782 -0.2271
   61U      C5' 1429   8.648   6.371   5.729  0.5034  0.3497 -0.1272
   61U     H5'1 1430   8.580   6.397   5.648 -1.9811  0.2979  1.7931
   61U     H5'2 1431   8.749   6.345   5.699  1.3975  0.7746  2.2584
   61U      C4' 1432   8.663   6.493   5.823  1.0615  0.3426  0.3836
   61U      H4' 1433   8.702   6.576   5.764  0.1001  1.6430  1.5239
   61U      O4' 1434   8.530   6.522   5.879 -0.0420  0.5062  0.1491
   61U      C1' 1435   8.552   6.522   6.018 -0.0722 -0.7489 -0.2973
   61U      H1' 1436   8.581   6.626   6.035  0.2482 -0.8870 -0.0085
   61U       N1 1437   8.423   6.487   6.081  0.5148  0.2229  0.8664
   61U       C6 1438   8.358   6.368   6.052 -0.4736  0.6743 -0.8461
   61U       H6 1439   8.409   6.310   5.976  0.2810  0.6498 -0.3284
   61U       C5 1440   8.245   6.328   6.117  0.4268 -0.3875  0.3187
   61U       H5 1441   8.186   6.245   6.080  0.3061 -0.7485  1.2933
   61U       C4 1442   8.192   6.410   6.230  0.3180 -0.7405  0.3319
   61U       O4 1443   8.090   6.390   6.288 -0.1087  0.0877  0.3618
   61U       N3 1444   8.269   6.520   6.259  0.2918 -0.0791  0.2500
   61U       H3 1445   8.241   6.587   6.329 -2.3323  1.2287 -1.8843
   61U       C2 1446   8.389   6.554   6.199  0.5177 -0.0580  0.1305
   61U       O2 1447   8.462   6.644   6.244 -0.2861 -0.4659  0.1495
   61U      C3' 1448   8.763   6.461   5.935 -0.8741 -0.3080 -0.0487
   61U      H3' 1449   8.817   6.367   5.928  3.0885  1.5488  1.7749
   61U      C2' 1450   8.670   6.434   6.056 -0.6516 -0.0842 -0.3283
   61U     H2'1 1451   8.636   6.331   6.057 -1.4313  0.1528 -1.2599
   61U      O2' 1452   8.725   6.465   6.182 -0.3477  0.8994  0.1599
   61U     HO'2 1453   8.663   6.440   6.251  1.2373  2.1936  2.1549
   61U      O3' 1454   8.851   6.572   5.944 -0.1769  1.0203 -0.1418
   61U      H3T 1455   8.803   6.648   5.977  1.0124  1.1466  1.4028
   62G      O5' 1456   7.775   7.240   5.698  0.0617 -0.3024  0.1022
   62G      H5T 1457   7.797   7.263   5.789 -1.8537  1.9387  0.1060
   62G      C5' 1458   7.884   7.271   5.617 -0.0456  0.1307  0.6492
   62G     H5'1 1459   7.965   7.313   5.677  0.0410  0.8406  0.0563
   62G     H5'2 1460   7.850   7.352   5.551 -0.9630 -2.8723 -2.8961
   62G      C4' 1461   7.947   7.147   5.543  0.9767  0.0642  0.2500
   62G      H4' 1462   8.035   7.190   5.495  1.4378  0.5251  1.4526
   62G      O4' 1463   7.980   7.052   5.631 -0.0394  0.4098 -0.0810
   62G      C1' 1464   7.963   6.924   5.576  0.1555 -0.1767 -0.3707
   62G      H1' 1465   8.058   6.870   5.581  1.2527  1.1937 -3.4369
   62G       N9 1466   7.855   6.849   5.646 -0.1670 -0.6709  0.0201
   62G       C8 1467   7.782   6.884   5.756  0.5515 -0.3817  0.0961
   62G       H8 1468   7.781   6.981   5.804 -0.1869 -1.4424  2.3444
   62G       N7 1469   7.721   6.783   5.806  0.5377 -0.0626 -0.0491
   62G       C5 1470   7.735   6.681   5.713  0.2428 -0.6308 -0.4377
   62G       C6 1471   7.686   6.547   5.705 -0.1868  0.9193 -0.0565
   62G       O6 1472   7.605   6.490   5.775 -0.1054 -0.2351 -0.2159
   62G       N1 1473   7.736   6.473   5.601 -0.1310  0.4346 -0.0739
   62G       H1 1474   7.701   6.379   5.589 -1.5358  0.9917 -0.4327
   62G       C2 1475   7.835   6.515   5.525 -0.0411  0.2917 -0.3736
   62G       N2 1476   7.880   6.431   5.440 -0.1657  0.3102  0.5907
   62G      H21 1477   7.856   6.334   5.433 -0.1195  0.3006  0.5628
   62G      H22 1478   7.937   6.474   5.368 -1.3656 -0.9115 -1.1699
   62G       N3 1479   7.879   6.641   5.517 -0.4478 -0.8602 -0.1522
   62G       C4 1480   7.828   6.722   5.618  0.5157  0.1375 -0.3568
   62G      C3' 1481   7.851   7.085   5.438 -0.2869  1.3256 -1.3798
   62G      H3' 1482   7.752   7.063   5.478  0.4718 -0.2930 -0.2800
   62G      C2' 1483   7.923   6.946   5.426  0.5063 -0.7688  0.1669
   62G     H2'1 1484   7.847   6.876   5.392  0.3902  0.2953 -1.8895
   62G      O2' 1485   8.041   6.949   5.339  0.1995  0.1015 -0.2472
   62G     HO'2 1486   8.030   7.003   5.260  0.6238 -1.1474 -1.2026
   62G      O3' 1487   7.841   7.159   5.316 -0.1588 -0.2406 -0.1266
   63U        P 1488   7.704   7.166   5.231  0.2246 -0.6415  0.6987
   63U      O1P 1489   7.743   7.245   5.111  0.8527  0.0691 -0.2666
   63U      O2P 1490   7.591   7.216   5.317 -0.0026  0.2373  0.1829
   63U      O5' 1491   7.670   7.014   5.190 -0.3150  0.0406 -0.4216
   63U      C5' 1492   7.761   6.949   5.103  1.3679  0.0045  0.3606
   63U     H5'1 1493   7.861   6.954   5.146  0.7979 -1.4826  1.9337
   63U     H5'2 1494   7.761   7.006   5.010  3.3962 -1.1028 -0.3756
   63U      C4' 1495   7.717   6.801   5.082 -1.0681 -0.7030 -0.1376
   63U      H4' 1496   7.785   6.758   5.009  0.3905  3.1352 -1.2577
   63U      O4' 1497   7.736   6.726   5.199 -0.0309  0.0718  0.0075
   63U      C1' 1498   7.650   6.616   5.191  0.3561  0.2190 -0.9915
   63U      H1' 1499   7.706   6.523   5.188  0.6620  0.4084 -3.8377
   63U       N1 1500   7.562   6.606   5.315 -0.7935 -0.5404 -0.0478
   63U       C6 1501   7.535   6.709   5.400 -0.6475 -0.1832 -0.0362
   63U       H6 1502   7.593   6.800   5.391  0.6236 -0.9165  0.5770
   63U       C5 1503   7.454   6.696   5.505  0.6966 -0.0029 -0.1122
   63U       H5 1504   7.436   6.775   5.575  0.8780  1.3828 -1.5615
   63U       C4 1505   7.395   6.564   5.538  0.4496 -0.5606  0.5512
   63U       O4 1506   7.312   6.533   5.621 -0.0141 -0.1005  0.0756
   63U       N3 1507   7.432   6.464   5.451  0.0382  0.1284 -0.3752
   63U       H3 1508   7.394   6.372   5.466 -1.3213  0.1084 -3.2422
   63U       C2 1509   7.513   6.479   5.346  1.1297  0.6484 -0.8052
   63U       O2 1510   7.548   6.378   5.281 -0.1009 -0.2037 -0.2106
   63U      C3' 1511   7.582   6.773   5.032  0.3476  0.1580  0.0450
   63U      H3' 1512   7.525   6.844   5.092 -0.0864 -0.1041 -0.0471
   63U      C2' 1513   7.560   6.626   5.073 -0.3380  0.3121 -0.2031
   63U     H2'1 1514   7.457   6.607   5.103 -0.5240  1.4389 -0.0648
   63U      O2' 1515   7.592   6.524   4.975 -0.3200  0.2692  0.0523
   63U     HO'2 1516   7.534   6.535   4.899  1.3706  0.9578 -1.2106
   63U      O3' 1517   7.563   6.788   4.891 -0.3835  0.1779 -0.1300
   64A        P 1518   7.422   6.788   4.825  0.2515 -0.0226 -0.1589
   64A      O1P 1519   7.438   6.850   4.695 -0.4970 -0.8877  0.5472
   64A      O2P 1520   7.331   6.848   4.923 -0.4786 -0.3650 -0.0994
   64A      O5' 1521   7.384   6.632   4.815  0.2286  0.0073  0.9334
   64A      C5' 1522   7.433   6.553   4.713 -0.6962  0.0693 -0.9550
   64A     H5'1 1523   7.542   6.550   4.711 -0.6842 -0.2388 -0.2077
   64A     H5'2 1524   7.399   6.599   4.620 -1.5220 -1.9887 -1.7326
   64A      C4' 1525   7.380   6.408   4.716 -0.6635  0.2631  0.0706
   64A      H4' 1526   7.436   6.359   4.636  0.0266  2.1006 -0.6236
   64A      O4' 1527   7.402   6.353   4.850 -0.1291  0.2720 -0.1130
   64A      C1' 1528   7.288   6.274   4.882 -0.1364  0.1576  0.2080
   64A      H1' 1529   7.323   6.173   4.906 -1.1505 -0.2368  0.0776
   64A       N9 1530   7.220   6.329   5.001  0.1014 -0.4022  0.3629
   64A       C8 1531   7.214   6.455   5.046 -0.2233 -0.4076  0.0166
   64A       H8 1532   7.265   6.535   4.993 -1.0090 -0.4821 -0.8764
   64A       N7 1533   7.150   6.470   5.157  0.5035 -0.5742 -0.0026
   64A       C5 1534   7.100   6.340   5.185  0.7407  0.8664 -0.2367
   64A       C6 1535   7.016   6.284   5.290 -0.5957 -0.3530  0.3341
   64A       N6 1536   6.964   6.348   5.395  0.2514 -0.1419 -0.6286
   64A      H61 1537   6.982   6.446   5.413 -0.7781 -0.3449  2.0846
   64A      H62 1538   6.891   6.309   5.453 -0.6343 -0.3553 -1.8438
   64A       N1 1539   6.997   6.151   5.291  0.5405  0.3555  0.5674
   64A       C2 1540   7.053   6.081   5.196 -0.4537  0.0261 -0.6227
   64A       H2 1541   7.037   5.975   5.203 -0.2334 -0.1773 -2.6128
   64A       N3 1542   7.138   6.120   5.099  0.0448 -0.2567  0.2155
   64A       C4 1543   7.149   6.254   5.091  0.2815  0.4892 -0.2912
   64A      C3' 1544   7.234   6.392   4.677 -0.3839 -0.7009  0.0433
   64A      H3' 1545   7.173   6.469   4.725 -0.3881 -0.4915 -0.2907
   64A      C2' 1546   7.200   6.267   4.759 -0.0766  0.2263 -0.0928
   64A     H2'1 1547   7.093   6.264   4.778 -0.1129  2.9116  0.5206
   64A      O2' 1548   7.263   6.152   4.698  0.2597 -0.0053  0.5662
   64A     HO'2 1549   7.190   6.090   4.699 -0.5518  0.8969  2.6328
   64A      O3' 1550   7.215   6.381   4.540 -0.2490  0.0262  0.4396
   65C        P 1551   7.074   6.393   4.470 -0.2926  0.2467  0.2621
   65C      O1P 1552   7.096   6.367   4.326 -0.1225 -0.1148  0.2119
   65C      O2P 1553   7.009   6.520   4.516 -0.4537 -0.1916  0.0371
   65C      O5' 1554   6.994   6.269   4.527 -0.0676  0.4947  0.1890
   65C      C5' 1555   7.009   6.148   4.474 -0.3188 -0.1101 -0.3354
   65C     H5'1 1556   7.115   6.128   4.492  0.4590  2.9616 -0.9070
   65C     H5'2 1557   6.979   6.159   4.370  0.6676  1.5912 -0.4816
   65C      C4' 1558   6.928   6.046   4.549 -0.4696 -0.0308 -0.2100
   65C      H4' 1559   6.958   5.947   4.515  2.6952  0.8640 -0.3996
   65C      O4' 1560   6.963   6.046   4.691 -0.0689 -0.1493  0.2296
   65C      C1' 1561   6.854   6.021   4.770 -0.1345  0.4007 -0.4126
   65C      H1' 1562   6.877   5.940   4.840  4.0931  1.8640  0.1477
   65C       N1 1563   6.826   6.131   4.862 -0.1551 -0.7875  0.2296
   65C       C6 1564   6.850   6.264   4.825  1.0776  0.1807  0.3340
   65C       H6 1565   6.866   6.290   4.722 -0.5669  1.3775  0.3483
   65C       C5 1566   6.836   6.365   4.911  0.7170 -0.5686  0.1671
   65C       H5 1567   6.848   6.470   4.891 -1.5305 -0.1850  0.5117
   65C       C4 1568   6.792   6.330   5.042  0.2372 -0.5412  0.0617
   65C       N4 1569   6.770   6.417   5.130  0.4105 -0.0640 -0.5258
   65C      H41 1570   6.772   6.516   5.107 -1.0236 -0.2300 -1.5168
   65C      H42 1571   6.741   6.381   5.219  2.5029  0.7232  0.5532
   65C       N3 1572   6.762   6.210   5.077 -0.2238  0.4627  0.0725
   65C       C2 1573   6.783   6.106   4.992 -0.4828  0.3197  0.2070
   65C       O2 1574   6.770   5.989   5.033 -0.1630  0.5366 -0.2595
   65C      C3' 1575   6.778   6.063   4.552 -0.0251  0.2237 -0.4838
   65C      H3' 1576   6.752   6.168   4.563 -1.7507 -0.1814 -0.4164
   65C      C2' 1577   6.736   5.987   4.684 -0.5160  0.4460  0.1998
   65C     H2'1 1578   6.652   6.040   4.729 -0.3586  2.2462 -1.4954
   65C      O2' 1579   6.729   5.847   4.681  0.7275  0.5820  0.1163
   65C     HO'2 1580   6.641   5.818   4.707  2.1118 -1.2310  3.3570
   65C      O3' 1581   6.693   6.000   4.451 -0.6276 -0.4544 -0.7698
   66G        P 1582   6.548   6.050   4.435  0.4276 -0.4802  0.0690
   66G      O1P 1583   6.505   5.994   4.307 -0.2015  0.3935  0.1203
   66G      O2P 1584   6.544   6.194   4.458  0.2157 -0.3038  0.0020
   66G      O5' 1585   6.467   5.991   4.548 -0.1636 -0.3471  0.7163
   66G      C5' 1586   6.432   5.848   4.539 -0.7409  0.3886  0.3875
   66G     H5'1 1587   6.518   5.783   4.530 -1.5525 -0.5484 -0.9170
   66G     H5'2 1588   6.370   5.831   4.451 -0.5078  0.3304  0.2337
   66G      C4' 1589   6.354   5.817   4.662 -0.4518 -0.3075  0.0674
   66G      H4' 1590   6.323   5.712   4.662  0.3886 -0.5628  0.6219
   66G      O4' 1591   6.430   5.858   4.782  0.2327  0.2435  0.1648
   66G      C1' 1592   6.336   5.903   4.886 -0.1653  0.4262 -0.3624
   66G      H1' 1593   6.355   5.843   4.976  1.1773  1.0006 -0.2312
   66G       N9 1594   6.362   6.047   4.910 -0.4168  0.5031  0.1520
   66G       C8 1595   6.436   6.136   4.835 -0.0971 -0.1820  0.3285
   66G       H8 1596   6.473   6.113   4.737 -1.8793 -1.0150 -0.1891
   66G       N7 1597   6.458   6.254   4.887  0.4448  1.0842 -0.2023
   66G       C5 1598   6.389   6.239   5.010 -0.6088  0.4548  0.6063
   66G       C6 1599   6.369   6.330   5.120 -0.2675 -0.4310  0.4806
   66G       O6 1600   6.417   6.446   5.135 -0.6939 -0.6944  0.0563
   66G       N1 1601   6.282   6.284   5.211 -0.3426 -0.1438 -0.0951
   66G       H1 1602   6.251   6.337   5.292  1.5725 -0.2521  0.7456
   66G       C2 1603   6.226   6.162   5.213 -0.1017 -0.1633  0.3635
   66G       N2 1604   6.151   6.136   5.321  0.3215 -0.4025  0.0063
   66G      H21 1605   6.139   6.207   5.392  0.2481 -1.9819  1.6471
   66G      H22 1606   6.115   6.043   5.340 -1.5786  0.1692 -0.6080
   66G       N3 1607   6.235   6.073   5.116  0.3373 -0.0032  0.1960
   66G       C4 1608   6.312   6.118   5.012 -0.2766  0.8121 -0.3144
   66G      C3' 1609   6.215   5.882   4.691 -0.5225 -0.8149  0.5968
   66G      H3' 1610   6.224   5.987   4.662 -0.1869 -0.7411  0.9592
   66G      C2' 1611   6.195   5.875   4.842 -0.5483  1.3398  0.1450
   66G     H2'1 1612   6.125   5.948   4.882 -1.4811  0.3159  0.4395
   66G      O2' 1613   6.154   5.742   4.880  0.2155  0.3711  0.2224
   66G     HO'2 1614   6.082   5.722   4.819 -0.9946  3.5442  0.3597
   66G      O3' 1615   6.108   5.828   4.618 -0.0801 -0.2116  0.6508
   67G        P 1616   5.994   5.926   4.542 -0.0793 -0.0691 -0.6196
   67G      O1P 1617   5.910   5.833   4.465 -0.0041 -0.0063 -0.2007
   67G      O2P 1618   6.053   6.045   4.478 -0.3846  0.1723 -0.1141
   67G      O5' 1619   5.909   5.966   4.668  0.4700  0.0190 -0.4147
   67G      C5' 1620   5.835   5.868   4.748 -0.4109 -0.1777  0.0406
   67G     H5'1 1621   5.898   5.785   4.780 -0.4633 -0.3272 -0.2403
   67G     H5'2 1622   5.759   5.812   4.694 -0.6210  0.9320 -0.8559
   67G      C4' 1623   5.771   5.929   4.873  0.0463 -0.2778  0.5289
   67G      H4' 1624   5.712   5.855   4.928 -1.7572  0.9724  0.3785
   67G      O4' 1625   5.864   5.978   4.966 -0.4999 -0.0141 -0.0344
   67G      C1' 1626   5.830   6.094   5.034 -0.0153  0.2311 -0.1616
   67G      H1' 1627   5.829   6.076   5.141  1.2128 -0.8738 -0.3225
   67G       N9 1628   5.910   6.214   5.000  0.0770  0.2474  0.5448
   67G       C8 1629   6.008   6.225   4.910 -0.1243 -0.6578 -0.1505
   67G       H8 1630   6.025   6.152   4.832 -2.9808 -0.2076 -1.3502
   67G       N7 1631   6.079   6.337   4.920 -0.3629 -0.2581 -0.5030
   67G       C5 1632   6.016   6.410   5.029 -0.0261 -0.2681 -0.0533
   67G       C6 1633   6.036   6.537   5.095 -0.1448 -0.1761  0.5330
   67G       O6 1634   6.112   6.627   5.063 -0.5861  0.1048  0.4329
   67G       N1 1635   5.963   6.554   5.214 -0.0816 -0.1202  0.0774
   67G       H1 1636   5.966   6.640   5.267 -0.1142 -0.2949  0.3631
   67G       C2 1637   5.862   6.473   5.252  0.5193  0.8268 -0.5017
   67G       N2 1638   5.787   6.513   5.353  0.0436  0.3353  0.0850
   67G      H21 1639   5.804   6.600   5.403  1.2890  1.4380 -2.1248
   67G      H22 1640   5.701   6.461   5.361  0.7690 -0.7872  0.9496
   67G       N3 1641   5.833   6.358   5.187 -0.3881 -1.6230  0.4335
   67G       C4 1642   5.912   6.332   5.074  0.2536 -0.9867  0.1789
   67G      C3' 1643   5.692   6.050   4.843 -0.1733  0.0953 -0.2892
   67G      H3' 1644   5.750   6.115   4.777 -0.0139 -0.2037 -0.4428
   67G      C2' 1645   5.686   6.113   4.985 -0.2202  0.3907 -0.1455
   67G     H2'1 1646   5.664   6.220   4.981 -3.0541 -0.1137 -0.2970
   67G      O2' 1647   5.603   6.050   5.079  0.2612 -0.4971  0.0907
   67G     HO'2 1648   5.521   6.035   5.031  0.8892 -3.1187 -0.3125
   67G      O3' 1649   5.561   6.017   4.795  0.0898 -0.8676 -0.3634
   68A        P 1650   5.489   6.120   4.690 -0.0209 -0.4233 -0.4788
   68A      O1P 1651   5.353   6.068   4.665  0.1786 -0.3835  0.0951
   68A      O2P 1652   5.594   6.148   4.583  0.8017 -0.2633 -0.0824
   68A      O5' 1653   5.460   6.257   4.770 -0.4422  0.2804 -0.1299
   68A      C5' 1654   5.371   6.256   4.884  0.0206 -0.3983  0.0821
   68A     H5'1 1655   5.386   6.168   4.947 -2.9132 -1.2932 -0.3395
   68A     H5'2 1656   5.269   6.244   4.848 -0.1863 -2.4512  1.2063
   68A      C4' 1657   5.390   6.385   4.967  0.6639  0.3295  0.7027
   68A      H4' 1658   5.330   6.370   5.057  1.6311 -0.0883  1.2850
   68A      O4' 1659   5.530   6.395   5.005 -0.3477 -0.4506 -0.2146
   68A      C1' 1660   5.559   6.526   5.045  0.0204  0.1192 -0.1627
   68A      H1' 1661   5.584   6.537   5.150  1.6818  0.2315 -0.5459
   68A       N9 1662   5.683   6.583   4.973  0.5309 -0.0685 -0.4630
   68A       C8 1663   5.736   6.554   4.851  0.3444 -0.2225 -0.2996
   68A       H8 1664   5.708   6.466   4.795 -2.3390 -0.3322  1.0664
   68A       N7 1665   5.840   6.629   4.817  0.1668 -0.0339  0.2463
   68A       C5 1666   5.848   6.726   4.916 -0.1697  0.5826  0.2178
   68A       C6 1667   5.927   6.836   4.943 -0.5745  1.1491  0.0928
   68A       N6 1668   6.016   6.882   4.857 -0.1934 -0.2230  0.1370
   68A      H61 1669   6.035   6.821   4.779 -0.1519 -0.8030  0.5934
   68A      H62 1670   6.080   6.955   4.887 -0.3750 -0.3913  0.9619
   68A       N1 1671   5.908   6.907   5.057  0.2525 -0.0420  0.2948
   68A       C2 1672   5.819   6.864   5.142  0.0564  0.1632 -1.2479
   68A       H2 1673   5.812   6.930   5.228  1.5090 -1.5976  0.2932
   68A       N3 1674   5.736   6.760   5.134 -0.1589 -0.3877  0.3609
   68A       C4 1675   5.754   6.692   5.013  0.5874  0.1168 -0.3889
   68A      C3' 1676   5.361   6.520   4.906 -0.1524 -0.9093 -0.0803
   68A      H3' 1677   5.415   6.536   4.813  0.9912 -1.8370  0.3989
   68A      C2' 1678   5.432   6.606   5.014  0.1139 -0.4056  0.0440
   68A     H2'1 1679   5.462   6.707   4.986 -0.1129 -0.3082  0.1513
   68A      O2' 1680   5.353   6.625   5.133 -0.4728  0.6146  0.5028
   68A     HO'2 1681   5.264   6.625   5.098  0.4884  0.2682 -2.1055
   68A      O3' 1682   5.222   6.543   4.916 -0.2875 -0.4082 -0.6882
   69A        P 1683   5.145   6.661   4.841  0.3737 -0.3197  0.2965
   69A      O1P 1684   5.008   6.643   4.875 -0.5139  0.0516 -0.8945
   69A      O2P 1685   5.181   6.664   4.695  0.0016  0.2451  0.2130
   69A      O5' 1686   5.185   6.796   4.913 -0.1030 -0.4753  0.8573
   69A      C5' 1687   5.121   6.846   5.028  0.4001 -0.2684 -0.1070
   69A     H5'1 1688   5.119   6.769   5.104 -0.3689  1.0190  1.2306
   69A     H5'2 1689   5.017   6.870   5.006 -0.2397 -2.7094  0.0553
   69A      C4' 1690   5.194   6.971   5.095 -0.6680  0.6044 -0.7067
   69A      H4' 1691   5.147   6.990   5.192 -1.2215  0.2738 -0.9054
   69A      O4' 1692   5.330   6.947   5.115  0.0905  0.2633  0.2297
   69A      C1' 1693   5.400   7.070   5.082 -0.3927  0.6181 -0.0597
   69A      H1' 1694   5.452   7.090   5.176  0.9113  0.8928 -0.8191
   69A       N9 1695   5.494   7.051   4.971  0.0234  0.6910 -0.0198
   69A       C8 1696   5.476   6.960   4.861 -0.5698 -0.5377 -0.0943
   69A       H8 1697   5.383   6.909   4.841 -1.2129  0.5243  0.0863
   69A       N7 1698   5.577   6.966   4.775 -0.0260 -0.4844  0.3524
   69A       C5 1699   5.665   7.055   4.834  0.1110  0.2791  0.1362
   69A       C6 1700   5.790   7.105   4.796  0.0955 -0.0813  0.5153
   69A       N6 1701   5.869   7.071   4.692 -0.2086  0.1692 -0.6979
   69A      H61 1702   5.859   6.986   4.638  3.4460 -0.7735 -0.2150
   69A      H62 1703   5.963   7.107   4.680  0.3155 -1.6547 -2.8177
   69A       N1 1704   5.847   7.202   4.875  0.3498  0.4327  0.6353
   69A       C2 1705   5.785   7.245   4.985  0.7235  1.1000 -0.2925
   69A       H2 1706   5.835   7.314   5.052  1.2262  1.1982 -0.7627
   69A       N3 1707   5.671   7.197   5.036  0.2483 -0.2389  1.3019
   69A       C4 1708   5.614   7.103   4.952 -0.6168  0.0782 -0.9444
   69A      C3' 1709   5.173   7.098   5.019  0.0671  0.1674  0.4367
   69A      H3' 1710   5.190   7.078   4.913 -0.9873  1.6386 -0.0475
   69A      C2' 1711   5.297   7.176   5.072 -0.6329 -0.0697 -0.6109
   69A     H2'1 1712   5.328   7.252   5.000 -0.2186  0.6205  0.2844
   69A      O2' 1713   5.277   7.216   5.206 -0.0539  0.3396  0.0067
   69A     HO'2 1714   5.181   7.208   5.207  0.0725 -1.7027  0.9695
   69A      O3' 1715   5.048   7.148   5.049 -0.1080 -0.2929 -0.2363
   70U        P 1716   4.991   7.275   4.975 -0.0524 -0.1721 -0.5781
   70U      O1P 1717   4.878   7.329   5.054  0.4703  0.5250 -0.5091
   70U      O2P 1718   4.960   7.229   4.839  0.0221 -0.3665 -0.7723
   70U      O5' 1719   5.109   7.379   4.975  0.0297  0.0906 -0.2695
   70U      C5' 1720   5.127   7.474   4.878 -0.1319  0.3594 -0.0331
   70U     H5'1 1721   5.038   7.537   4.877 -2.0840 -2.0540 -4.1707
   70U     H5'2 1722   5.143   7.422   4.784  2.5117 -2.9595  2.0096
   70U      C4' 1723   5.252   7.560   4.916 -0.4503  0.2074  0.4095
   70U      H4' 1724   5.220   7.623   4.999 -0.2905  1.1699 -0.2408
   70U      O4' 1725   5.369   7.480   4.947  0.0916 -0.2909  0.8141
   70U      C1' 1726   5.485   7.528   4.887  0.6738 -0.1435  0.2157
   70U      H1' 1727   5.565   7.524   4.961 -0.8459 -1.3177  1.8657
   70U       N1 1728   5.529   7.441   4.780 -0.3507  0.1107  0.5357
   70U       C6 1729   5.446   7.340   4.734  0.0855 -0.5904 -0.4368
   70U       H6 1730   5.346   7.323   4.772 -0.2003 -1.1120 -1.4119
   70U       C5 1731   5.480   7.266   4.629  0.0611  0.4266  0.1050
   70U       H5 1732   5.414   7.187   4.595  0.9121 -0.9849  1.6034
   70U       C4 1733   5.610   7.284   4.568  0.3726 -0.6475  0.0401
   70U       O4 1734   5.651   7.219   4.477  0.3414  0.1584 -0.1798
   70U       N3 1735   5.691   7.380   4.625 -0.0244 -0.2023 -0.2443
   70U       H3 1736   5.785   7.390   4.590 -0.7523  0.4453 -2.1534
   70U       C2 1737   5.647   7.470   4.721 -0.7698 -0.0016  0.0430
   70U       O2 1738   5.719   7.559   4.761  0.2319 -0.3597  0.3442
   70U      C3' 1739   5.297   7.654   4.808 -0.6554  0.2609  0.4049
   70U      H3' 1740   5.278   7.601   4.714  0.2931  1.6902 -0.6362
   70U      C2' 1741   5.448   7.668   4.831 -0.6859  0.4527  0.3196
   70U     H2'1 1742   5.510   7.695   4.746 -0.5554 -1.2373 -0.1535
   70U      O2' 1743   5.476   7.760   4.940 -0.6272  0.0336 -0.2551
   70U     HO'2 1744   5.417   7.836   4.942 -0.3904  0.2063  0.2003
   70U      O3' 1745   5.232   7.783   4.819 -0.0420  0.3812  0.5851
   71A        P 1746   5.180   7.857   4.685  0.1632 -0.1246 -0.1273
   71A      O1P 1747   5.120   7.986   4.727 -0.4341 -0.0748 -0.0845
   71A      O2P 1748   5.109   7.756   4.600 -0.1401 -0.3256  0.0357
   71A      O5' 1749   5.307   7.894   4.598 -0.1584  0.0133  0.3667
   71A      C5' 1750   5.384   8.010   4.634  0.8050  0.6982  0.5663
   71A     H5'1 1751   5.406   7.996   4.739  1.2702 -2.0116  0.1723
   71A     H5'2 1752   5.316   8.094   4.623  0.3262  0.6518  2.7717
   71A      C4' 1753   5.504   8.023   4.543 -0.5074 -0.5110  0.4591
   71A      H4' 1754   5.566   8.111   4.560 -1.3806  0.2140 -0.0339
   71A      O4' 1755   5.596   7.916   4.567 -1.0472 -0.2525 -0.3325
   71A      C1' 1756   5.659   7.896   4.441 -0.3590  0.0378  0.6468
   71A      H1' 1757   5.765   7.922   4.453 -0.2826  0.7183 -1.1932
   71A       N9 1758   5.654   7.758   4.403  0.0644  0.0006 -0.3913
   71A       C8 1759   5.557   7.665   4.433 -0.8101  0.2534  0.5825
   71A       H8 1760   5.469   7.689   4.491 -2.4330 -0.0782 -1.6003
   71A       N7 1761   5.586   7.551   4.386  0.6877 -0.4779 -0.6980
   71A       C5 1762   5.711   7.565   4.323  0.0026 -0.5869  0.3054
   71A       C6 1763   5.801   7.481   4.249 -0.2139 -0.5190 -1.0148
   71A       N6 1764   5.779   7.360   4.221  0.9764  0.5236 -0.1824
   71A      H61 1765   5.704   7.316   4.272 -0.3305  2.5462 -0.2396
   71A      H62 1766   5.845   7.303   4.171 -1.2391 -1.9719 -0.4514
   71A       N1 1767   5.913   7.533   4.197 -0.0909 -0.0699 -0.4292
   71A       C2 1768   5.932   7.663   4.212  0.9799 -0.3130 -0.1332
   71A       H2 1769   6.019   7.708   4.167  0.8806  0.4209  0.3888
   71A       N3 1770   5.860   7.753   4.279 -0.3640 -0.2933 -0.5897
   71A       C4 1771   5.750   7.695   4.328  0.4631  0.1317 -0.4146
   71A      C3' 1772   5.474   8.025   4.391 -0.0579 -0.6538 -0.6730
   71A      H3' 1773   5.408   7.941   4.371 -0.4511 -0.3414 -0.6984
   71A      C2' 1774   5.606   7.996   4.335  0.1385 -0.2372 -0.9098
   71A     H2'1 1775   5.612   7.951   4.236 -1.6817 -2.7709  0.0081
   71A      O2' 1776   5.695   8.108   4.343 -0.2204  0.4347 -0.1744
   71A     HO'2 1777   5.656   8.178   4.290  1.1389  0.5459 -1.0801
   71A      O3' 1778   5.424   8.149   4.344  0.1422 -0.7809 -0.3449
   72G        P 1779   5.340   8.144   4.210  0.1438 -0.3941 -0.0531
   72G      O1P 1780   5.284   8.285   4.181 -0.7253  0.1204 -0.0371
   72G      O2P 1781   5.241   8.033   4.226  0.1478  0.3530  0.5360
   72G      O5' 1782   5.448   8.105   4.094 -0.0284 -0.3166 -0.3616
   72G      C5' 1783   5.537   8.206   4.040 -0.2430 -0.0654 -0.4698
   72G     H5'1 1784   5.579   8.256   4.126  0.7062  3.2699 -2.6926
   72G     H5'2 1785   5.479   8.281   3.986  0.3674 -0.0572 -1.1284
   72G      C4' 1786   5.644   8.149   3.950 -0.2778  0.3138 -0.5349
   72G      H4' 1787   5.712   8.232   3.932 -1.9481  2.3946  1.9920
   72G      O4' 1788   5.724   8.040   4.014  0.1710  0.2655  0.2030
   72G      C1' 1789   5.766   7.949   3.916 -0.2267  0.5772 -0.0334
   72G      H1' 1790   5.875   7.940   3.913 -0.1647  0.1032  1.9397
   72G       N9 1791   5.707   7.812   3.930  0.0234  0.2644  0.5163
   72G       C8 1792   5.597   7.770   3.993 -0.5803  0.1085  0.1229
   72G       H8 1793   5.535   7.832   4.056 -0.2160  0.2255  0.3698
   72G       N7 1794   5.579   7.642   3.994 -0.2074 -0.6397  0.2148
   72G       C5 1795   5.681   7.594   3.904  0.6138 -0.3340  0.1316
   72G       C6 1796   5.699   7.464   3.847 -0.7280  0.0818  0.6885
   72G       O6 1797   5.645   7.356   3.863  0.1827 -0.0874 -0.2261
   72G       N1 1798   5.806   7.454   3.762  0.0794 -0.0337  0.6006
   72G       H1 1799   5.809   7.369   3.707 -0.1299  0.0893  0.3994
   72G       C2 1800   5.891   7.562   3.740  0.2306 -0.8181  0.4592
   72G       N2 1801   5.995   7.533   3.669  0.0116 -0.0410 -0.0492
   72G      H21 1802   6.008   7.438   3.637  0.9517  0.3563 -0.8844
   72G      H22 1803   6.064   7.606   3.657 -0.3933  0.3501  0.0171
   72G       N3 1804   5.880   7.681   3.797  0.4060 -0.7950  0.2245
   72G       C4 1805   5.764   7.697   3.874  0.0837 -0.5844  0.1212
   72G      C3' 1806   5.601   8.096   3.808 -0.2947  0.0145  0.2938
   72G      H3' 1807   5.508   8.039   3.811  1.0145 -2.4011 -1.8328
   72G      C2' 1808   5.720   8.005   3.780  0.3184  0.5167  0.4170
   72G     H2'1 1809   5.692   7.924   3.712  1.1886  1.3645 -0.9983
   72G      O2' 1810   5.828   8.080   3.727 -0.2776 -0.0052  0.1338
   72G     HO'2 1811   5.891   8.022   3.683  2.2208  4.1035 -2.4004
   72G      O3' 1812   5.581   8.205   3.711  0.4543  0.3084 -0.8066
   73A        P 1813   5.512   8.179   3.573 -0.0738 -0.7127  0.0177
   73A      O1P 1814   5.523   8.304   3.493 -0.0396  0.1913 -0.1226
   73A      O2P 1815   5.379   8.119   3.602  0.3265  0.0877 -0.1201
   73A      O5' 1816   5.601   8.081   3.493 -0.2701 -0.3542  0.6240
   73A      C5' 1817   5.711   8.120   3.422 -0.2343 -0.2503 -0.4731
   73A     H5'1 1818   5.775   8.183   3.484  0.0826  1.1440 -2.1774
   73A     H5'2 1819   5.682   8.171   3.331 -0.8498  2.3488  1.0735
   73A      C4' 1820   5.792   7.993   3.389 -0.0683 -0.2992 -0.4675
   73A      H4' 1821   5.891   8.026   3.359  0.4231 -0.0871  1.2554
   73A      O4' 1822   5.809   7.900   3.499  0.2430 -0.3581  0.0947
   73A      C1' 1823   5.801   7.776   3.433 -0.5923 -0.2616  0.1553
   73A      H1' 1824   5.883   7.706   3.450 -0.6455 -0.2237  0.5876
   73A       N9 1825   5.686   7.691   3.473  0.9740 -0.2161 -0.0381
   73A       C8 1826   5.571   7.720   3.540 -0.1103  0.3657  0.1101
   73A       H8 1827   5.545   7.821   3.567 -0.0802 -0.1283  2.0894
   73A       N7 1828   5.506   7.612   3.577  0.7327 -0.3521 -0.1684
   73A       C5 1829   5.586   7.503   3.537 -0.0486  0.4134  0.0595
   73A       C6 1830   5.580   7.360   3.553  0.8052 -0.1223 -0.1464
   73A       N6 1831   5.488   7.293   3.623 -0.1770 -0.2545 -0.6236
   73A      H61 1832   5.414   7.345   3.667 -0.7181 -0.3818 -1.3770
   73A      H62 1833   5.491   7.192   3.617 -1.8730 -0.3578 -0.2935
   73A       N1 1834   5.672   7.286   3.492  0.1755  0.4127 -0.1963
   73A       C2 1835   5.770   7.347   3.429  0.1385 -0.1829  0.0190
   73A       H2 1836   5.845   7.284   3.382  0.0980 -1.2014  1.2711
   73A       N3 1837   5.785   7.481   3.409  0.5451 -0.5035  0.3224
   73A       C4 1838   5.690   7.551   3.469 -0.4967 -0.3137 -0.1324
   73A      C3' 1839   5.727   7.926   3.266 -0.0543  0.1213 -0.5048
   73A      H3' 1840   5.621   7.911   3.285 -0.2393  3.6104  2.3373
   73A      C2' 1841   5.801   7.795   3.278  0.5980  0.3129 -0.1612
   73A     H2'1 1842   5.751   7.712   3.227 -0.4692  1.2460 -0.6729
   73A      O2' 1843   5.938   7.798   3.228 -0.3140  0.3836 -1.4120
   73A     HO'2 1844   5.934   7.724   3.167 -2.1755  0.0585 -0.9611
   73A      O3' 1845   5.763   7.988   3.141 -0.0997  0.0656 -0.2278
   74U        P 1846   5.679   7.979   3.005 -0.1137  0.0895  0.5447
   74U      O1P 1847   5.733   8.076   2.906  0.8379  0.7052 -0.1466
   74U      O2P 1848   5.535   7.985   3.031 -0.2445 -0.2629 -0.2008
   74U      O5' 1849   5.694   7.827   2.955 -0.1832  0.5001  0.0267
   74U      C5' 1850   5.825   7.788   2.903 -0.8990  0.2547 -0.0776
   74U     H5'1 1851   5.898   7.829   2.972 -2.0530 -0.5255  1.6951
   74U     H5'2 1852   5.824   7.822   2.799 -0.8034  1.5981  0.3515
   74U      C4' 1853   5.844   7.635   2.908  0.3914  0.4117 -0.5383
   74U      H4' 1854   5.947   7.613   2.878 -0.1297 -1.9689 -0.7294
   74U      O4' 1855   5.835   7.588   3.043  0.6748  0.0099 -0.1616
   74U      C1' 1856   5.758   7.469   3.040 -0.7086 -0.0625  0.1554
   74U      H1' 1857   5.809   7.386   3.087 -0.0591 -0.3267 -0.9859
   74U       N1 1858   5.627   7.467   3.113 -0.1407  0.4662  0.4813
   74U       C6 1859   5.547   7.578   3.128  0.0999 -0.4039  0.2911
   74U       H6 1860   5.578   7.673   3.086 -1.3995  0.0096  0.0793
   74U       C5 1861   5.428   7.581   3.200 -0.1282 -0.0936 -0.0095
   74U       H5 1862   5.368   7.671   3.209  0.6737  0.4590 -0.0777
   74U       C4 1863   5.382   7.453   3.262 -0.4337  0.0799  0.3626
   74U       O4 1864   5.288   7.439   3.342 -0.0590 -0.0423 -0.4934
   74U       N3 1865   5.463   7.348   3.229  0.3955  1.0042 -0.3456
   74U       H3 1866   5.436   7.262   3.273  0.0091  0.5457 -1.4481
   74U       C2 1867   5.582   7.344   3.161  0.1486  0.1872  0.0858
   74U       O2 1868   5.645   7.239   3.146  0.5962  0.0953 -0.4994
   74U      C3' 1869   5.741   7.559   2.815 -0.3998 -0.0663  0.4204
   74U      H3' 1870   5.645   7.610   2.814 -0.1938  0.5386 -2.9866
   74U      C2' 1871   5.731   7.429   2.890 -0.0396 -0.2020  0.4833
   74U     H2'1 1872   5.632   7.387   2.872  0.1634  0.3940 -2.4846
   74U      O2' 1873   5.825   7.332   2.856  0.1200  0.0579  0.4476
   74U     HO'2 1874   5.795   7.299   2.771  1.1230  1.1010 -0.3353
   74U      O3' 1875   5.788   7.543   2.681 -0.5613 -0.5547  0.1859
   75A        P 1876   5.686   7.517   2.563  0.0197 -0.0581 -0.1527
   75A      O1P 1877   5.769   7.537   2.442  0.6461  0.7038  0.0255
   75A      O2P 1878   5.568   7.605   2.580 -0.0884  0.4032  0.0038
   75A      O5' 1879   5.640   7.363   2.562  0.4096  0.1246 -0.2596
   75A      C5' 1880   5.723   7.263   2.525  0.3283  0.4361  0.5297
   75A     H5'1 1881   5.816   7.261   2.582  2.0668 -0.5829 -2.1482
   75A     H5'2 1882   5.740   7.262   2.417 -2.6897  1.6429 -0.0509
   75A      C4' 1883   5.669   7.125   2.571 -0.3269  0.0131 -0.4561
   75A      H4' 1884   5.749   7.060   2.536 -0.0717  0.4481 -0.6885
   75A      O4' 1885   5.649   7.119   2.712 -0.1340 -0.0976 -0.6694
   75A      C1' 1886   5.538   7.036   2.736  0.1728  0.4397  0.1869
   75A      H1' 1887   5.568   6.953   2.800 -0.6545  1.1376  1.5180
   75A       N9 1888   5.445   7.116   2.815  0.0913  0.5016  0.0887
   75A       C8 1889   5.433   7.252   2.825 -0.3560 -0.3693 -0.2462
   75A       H8 1890   5.481   7.326   2.762  0.0104 -1.1098 -0.8443
   75A       N7 1891   5.342   7.290   2.916  0.1166  0.3164 -0.3632
   75A       C5 1892   5.301   7.174   2.973  0.8647 -0.0454 -0.1467
   75A       C6 1893   5.216   7.141   3.080  0.1646 -0.3874 -0.6125
   75A       N6 1894   5.149   7.233   3.155  0.3566 -0.2671  0.0276
   75A      H61 1895   5.151   7.332   3.134  1.2095 -0.4724 -0.8904
   75A      H62 1896   5.075   7.196   3.213  1.4464 -2.2105  0.2778
   75A       N1 1897   5.192   7.015   3.111  0.4991 -0.0207  0.2815
   75A       C2 1898   5.246   6.923   3.040 -0.4292 -0.1682 -0.8803
   75A       H2 1899   5.234   6.825   3.084 -0.8859  0.1861 -0.1912
   75A       N3 1900   5.332   6.939   2.939 -0.2872  0.2150 -0.0316
   75A       C4 1901   5.364   7.065   2.911 -0.0894 -0.0068  0.3506
   75A      C3' 1902   5.537   7.090   2.508 -0.1686  0.0292  0.1116
   75A      H3' 1903   5.470   7.175   2.495  1.0512  1.2151  1.3312
   75A      C2' 1904   5.475   6.990   2.600 -0.8107  0.7628 -0.8961
   75A     H2'1 1905   5.366   6.989   2.610 -1.0551  1.6947 -2.8404
   75A      O2' 1906   5.543   6.868   2.574  0.0369  0.2314 -0.4718
   75A     HO'2 1907   5.554   6.858   2.479  2.1120 -1.3823 -0.1545
   75A      O3' 1908   5.554   7.037   2.379  0.4082  0.1972  0.7227
   76A        P 1909   5.430   7.030   2.276  0.2685 -0.0577  0.8755
   76A      O1P 1910   5.479   6.972   2.148  0.2290  0.2263  0.1025
   76A      O2P 1911   5.375   7.167   2.272 -0.1218 -0.8742  0.0623
   76A      O5' 1912   5.315   6.939   2.339  0.3188 -0.5225  0.4466
   76A      C5' 1913   5.331   6.795   2.346 -0.4895  0.3931  0.4853
   76A     H5'1 1914   5.431   6.770   2.382 -1.0674  0.0467  1.8841
   76A     H5'2 1915   5.317   6.758   2.244 -0.0678  1.9155 -0.1525
   76A      C4' 1916   5.223   6.735   2.431 -0.1649  0.1684  0.0319
   76A      H4' 1917   5.228   6.627   2.415 -2.7305  0.3700 -3.2106
   76A      O4' 1918   5.246   6.768   2.568  0.5520  0.4672 -0.1507
   76A      C1' 1919   5.117   6.765   2.628  0.5081 -0.9502 -0.5764
   76A      H1' 1920   5.132   6.698   2.713 -1.4627  1.0346  1.4962
   76A       N9 1921   5.083   6.898   2.690  0.0928  0.3241  0.6820
   76A       C8 1922   5.106   7.022   2.644 -0.2926 -0.1659 -0.6753
   76A       H8 1923   5.172   7.034   2.559  0.5075 -1.4129 -0.2570
   76A       N7 1924   5.050   7.117   2.712 -0.4582 -0.1035 -0.3991
   76A       C5 1925   4.987   7.047   2.819 -0.2583 -0.0917  0.5418
   76A       C6 1926   4.902   7.085   2.931  0.5042 -0.6693 -0.7412
   76A       N6 1927   4.863   7.206   2.961 -0.9084  0.3228  0.6153
   76A      H61 1928   4.909   7.277   2.906  0.3799 -0.7443  0.2530
   76A      H62 1929   4.817   7.211   3.050 -0.5010 -2.5129  1.0711
   76A       N1 1930   4.852   6.996   3.011  0.7400  0.0895  0.2638
   76A       C2 1931   4.872   6.867   2.985 -0.0715  0.4177  0.2162
   76A       H2 1932   4.820   6.798   3.051 -2.1733  0.3089 -1.4224
   76A       N3 1933   4.941   6.816   2.883  0.9621  0.1400 -0.0481
   76A       C4 1934   5.002   6.912   2.803  0.9821  0.6295 -0.1741
   76A      C3' 1935   5.072   6.767   2.397 -0.4744 -0.1996  0.1864
   76A      H3' 1936   5.069   6.875   2.386 -2.7610 -0.3720 -1.5058
   76A      C2' 1937   5.007   6.727   2.521  0.5902  0.1784 -0.6701
   76A     H2'1 1938   4.911   6.775   2.538 -0.4154 -1.2368 -1.9994
   76A      O2' 1939   4.999   6.587   2.523 -0.1330  0.4716 -0.3288
   76A     HO'2 1940   4.945   6.570   2.600  0.8058 -3.1336 -0.2794
   76A      O3' 1941   5.031   6.695   2.279  0.1998 -1.1192  0.4453
   77U        P 1942   4.933   6.755   2.173 -0.2914 -0.4113 -0.6386
   77U      O1P 1943   4.909   6.637   2.088 -0.2730 -0.0871 -0.0101
   77U      O2P 1944   4.989   6.874   2.113 -0.1746 -0.2717 -0.2528
   77U      O5' 1945   4.803   6.792   2.247  0.2586  0.3653  0.2761
   77U      C5' 1946   4.720   6.687   2.294 -0.2070 -0.0944 -0.6727
   77U     H5'1 1947   4.763   6.597   2.339 -1.0832 -0.5616 -0.7376
   77U     H5'2 1948   4.670   6.648   2.206 -0.2769  0.5304 -0.9139
   77U      C4' 1949   4.613   6.727   2.397 -0.2330  0.1305  0.0665
   77U      H4' 1950   4.557   6.638   2.427  0.6339 -0.7115 -0.7727
   77U      O4' 1951   4.674   6.780   2.515 -0.2506 -0.0703  0.0693
   77U      C1' 1952   4.575   6.866   2.575  0.3024  0.7870 -0.6111
   77U      H1' 1953   4.535   6.814   2.662 -1.0666  0.0648 -1.6289
   77U       N1 1954   4.638   6.998   2.611  0.2905  0.1914  0.1655
   77U       C6 1955   4.732   7.061   2.527  0.7161 -0.4072  0.2795
   77U       H6 1956   4.755   7.018   2.431  1.6973 -0.0336  0.3310
   77U       C5 1957   4.778   7.186   2.564  0.8973 -0.4837  0.2969
   77U       H5 1958   4.854   7.240   2.509 -0.4283  1.7457  0.5130
   77U       C4 1959   4.731   7.256   2.686  0.1978  0.2233  0.4969
   77U       O4 1960   4.765   7.369   2.718 -0.2048 -0.1063  0.2950
   77U       N3 1961   4.628   7.198   2.745 -0.4715  0.1878  0.4783
   77U       H3 1962   4.600   7.246   2.829  0.4002  1.0890  0.2706
   77U       C2 1963   4.591   7.064   2.729  0.4601 -0.0801  0.3137
   77U       O2 1964   4.504   7.016   2.804  0.0019  0.0617  0.6280
   77U      C3' 1965   4.518   6.836   2.348 -0.0833 -0.2045  0.2875
   77U      H3' 1966   4.568   6.919   2.298 -0.9507  0.5745  0.6868
   77U      C2' 1967   4.461   6.886   2.476  0.4208  0.2505  0.4918
   77U     H2'1 1968   4.425   6.989   2.470 -0.4900 -0.0315  0.9760
   77U      O2' 1969   4.357   6.806   2.519 -0.1244 -0.4685 -0.0873
   77U     HO'2 1970   4.273   6.846   2.496 -0.6903 -1.8538 -0.5278
   77U      O3' 1971   4.424   6.786   2.261  0.0370  0.4373 -0.1202
   78U        P 1972   4.343   6.880   2.158 -0.1675 -0.2763 -0.3458
   78U      O1P 1973   4.273   6.798   2.062  0.2852 -0.4685  0.0641
   78U      O2P 1974   4.440   6.981   2.109  0.2889 -0.4060 -0.2518
   78U      O5' 1975   4.242   6.944   2.261 -0.6036  0.0483  1.2445
   78U      C5' 1976   4.119   6.886   2.298  0.0960 -0.2258 -0.7061
   78U     H5'1 1977   4.130   6.784   2.335 -2.3807 -0.6019 -0.8294
   78U     H5'2 1978   4.055   6.876   2.210  0.2540 -0.1775 -0.8245
   78U      C4' 1979   4.052   6.959   2.413  0.3436  0.2864  0.3338
   78U      H4' 1980   3.983   6.885   2.454  2.1821 -1.7916 -0.1609
   78U      O4' 1981   4.140   6.999   2.511 -0.3178  0.1375 -0.5133
   78U      C1' 1982   4.095   7.120   2.569  0.1200  0.2253  0.4963
   78U      H1' 1983   4.076   7.093   2.673  0.7037  1.4344  0.9310
   78U       N1 1984   4.211   7.214   2.568 -0.2508 -0.3105  0.4187
   78U       C6 1985   4.288   7.234   2.456  0.1075 -0.1152  0.3291
   78U       H6 1986   4.288   7.171   2.368  0.6088 -1.2915  1.1646
   78U       C5 1987   4.384   7.330   2.453  0.6844 -0.2875  0.4469
   78U       H5 1988   4.446   7.352   2.368 -0.0854  0.6383  0.1042
   78U       C4 1989   4.408   7.407   2.572 -0.0592 -0.3901  0.3270
   78U       O4 1990   4.499   7.485   2.589  0.3771 -0.1738 -0.0618
   78U       N3 1991   4.306   7.404   2.667  0.3546  0.5700  0.2080
   78U       H3 1992   4.317   7.464   2.747 -0.4679  1.2819 -0.1977
   78U       C2 1993   4.213   7.307   2.672  0.2611  0.6281  0.2214
   78U       O2 1994   4.134   7.306   2.761  0.4413  0.5599  0.4712
   78U      C3' 1995   3.986   7.088   2.362 -0.7432 -0.4105 -0.2290
   78U      H3' 1996   4.065   7.128   2.299 -0.8099 -2.3109 -1.6184
   78U      C2' 1997   3.961   7.151   2.499 -0.6440  0.3998  0.1516
   78U     H2'1 1998   3.942   7.256   2.479  1.2465  0.6386 -0.5725
   78U      O2' 1999   3.854   7.089   2.572 -0.5666 -0.6421  0.0541
   78U     HO'2 2000   3.776   7.140   2.550 -0.5264 -1.3754 -1.9395
   78U      O3' 2001   3.866   7.056   2.292  0.3134  0.0226 -0.6011
   79A        P 2002   3.805   7.172   2.201 -0.2278  0.4093  0.5095
   79A      O1P 2003   3.674   7.131   2.143 -0.6580  1.0479  0.3158
   79A      O2P 2004   3.913   7.201   2.105 -0.4337  0.3828 -0.1539
   79A      O5' 2005   3.775   7.302   2.284  0.0262 -0.1062  0.0716
   79A      C5' 2006   3.667   7.308   2.373  0.3562  0.1953 -0.1067
   79A     H5'1 2007   3.654   7.211   2.421 -1.1330 -1.0580 -2.8045
   79A     H5'2 2008   3.573   7.303   2.317  0.2194  3.7999 -0.4437
   79A      C4' 2009   3.661   7.433   2.460 -0.2283  0.2525 -0.0373
   79A      H4' 2010   3.569   7.422   2.517  1.0656 -1.8246  1.7844
   79A      O4' 2011   3.766   7.436   2.556 -0.1824 -0.2182  0.1794
   79A      C1' 2012   3.813   7.574   2.574  0.6933 -0.2252 -0.5142
   79A      H1' 2013   3.804   7.607   2.677  1.3097 -1.2731 -0.1165
   79A       N9 2014   3.949   7.601   2.524  0.3704 -0.5361 -0.3399
   79A       C8 2015   4.008   7.547   2.417 -0.1011 -0.0847  0.0282
   79A       H8 2016   3.959   7.472   2.358 -3.9063  1.4456  0.9503
   79A       N7 2017   4.123   7.600   2.390  0.6258  0.6268 -0.4766
   79A       C5 2018   4.135   7.691   2.489  0.7258 -0.8623 -0.4744
   79A       C6 2019   4.240   7.779   2.525  0.0371  0.2248  0.0561
   79A       N6 2020   4.359   7.776   2.469  0.4689 -0.0823 -0.2243
   79A      H61 2021   4.363   7.716   2.387 -2.0712 -0.7356  0.0482
   79A      H62 2022   4.425   7.841   2.508  1.5014 -2.2422  1.8935
   79A       N1 2023   4.238   7.867   2.626  0.5338  0.2237  0.1123
   79A       C2 2024   4.121   7.866   2.695  0.4359 -0.2541  0.1497
   79A       H2 2025   4.127   7.927   2.783  0.7202 -0.0276 -0.0264
   79A       N3 2026   4.017   7.790   2.682 -0.3997 -0.1751  0.1980
   79A       C4 2027   4.031   7.699   2.574  0.1985  0.1926 -0.7662
   79A      C3' 2028   3.670   7.559   2.379 -0.1775  0.4628 -0.4199
   79A      H3' 2029   3.750   7.547   2.306 -0.6517  0.8682 -1.0144
   79A      C2' 2030   3.712   7.659   2.487  0.3138 -0.1196  0.2855
   79A     H2'1 2031   3.759   7.741   2.433  0.0508 -0.1576  0.0025
   79A      O2' 2032   3.611   7.708   2.569 -0.6286 -0.1708  0.4323
   79A     HO'2 2033   3.601   7.803   2.554  0.8442  0.0475  0.7178
   79A      O3' 2034   3.548   7.591   2.315 -0.3316 -0.8473 -0.2693
   80A        P 2035   3.545   7.711   2.203 -0.1070  0.3365 -0.0902
   80A      O1P 2036   3.409   7.725   2.141  0.0674  0.1124 -0.2948
   80A      O2P 2037   3.655   7.687   2.111 -0.1098 -0.0625  0.1123
   80A      O5' 2038   3.579   7.854   2.268 -0.2000  0.1592  0.4973
   80A      C5' 2039   3.473   7.938   2.318  0.0899  0.3352 -0.5024
   80A     H5'1 2040   3.398   7.879   2.371  2.3735 -3.1318 -0.7917
   80A     H5'2 2041   3.434   7.982   2.226 -0.3770 -0.0911 -0.5170
   80A      C4' 2042   3.514   8.060   2.408  0.2579 -0.0865  0.4156
   80A      H4' 2043   3.425   8.093   2.461 -0.5984 -2.2347  0.3942
   80A      O4' 2044   3.609   8.000   2.496  0.6144  0.2442  0.0575
   80A      C1' 2045   3.705   8.091   2.534  0.3993 -0.1141 -0.3177
   80A      H1' 2046   3.697   8.101   2.643 -2.0291  0.3876 -0.4828
   80A       N9 2047   3.841   8.067   2.485 -0.5379  0.0830  0.8143
   80A       C8 2048   3.882   7.971   2.389 -0.5252  0.4657  0.5277
   80A       H8 2049   3.812   7.908   2.336  1.9548 -1.1041 -1.0658
   80A       N7 2050   4.013   7.973   2.374 -0.2458  0.1837  0.8207
   80A       C5 2051   4.052   8.090   2.440 -0.4090 -0.4566  0.2440
   80A       C6 2052   4.175   8.161   2.447  0.2992 -0.0598 -0.4592
   80A       N6 2053   4.285   8.142   2.379  0.1503 -0.1769 -0.3264
   80A      H61 2054   4.294   8.063   2.318  0.7836 -0.5551  0.2350
   80A      H62 2055   4.358   8.212   2.383  0.6671 -0.6639 -1.0943
   80A       N1 2056   4.183   8.270   2.521 -0.4408  0.1996  0.3394
   80A       C2 2057   4.079   8.313   2.580 -0.0380  0.4619 -0.1785
   80A       H2 2058   4.084   8.409   2.630  1.3902  0.4148 -0.1942
   80A       N3 2059   3.961   8.256   2.591  0.1999 -0.4296  0.6198
   80A       C4 2060   3.951   8.146   2.512 -0.2233  0.1671 -0.0831
   80A      C3' 2061   3.584   8.180   2.341  0.0757 -0.0775  0.1040
   80A      H3' 2062   3.654   8.148   2.264  2.0318 -1.2720  2.2512
   80A      C2' 2063   3.653   8.225   2.474  0.3139 -0.3800 -0.5574
   80A     H2'1 2064   3.737   8.288   2.445 -0.5127  0.9936 -0.0926
   80A      O2' 2065   3.559   8.298   2.558 -0.2053 -0.3910 -0.5967
   80A     HO'2 2066   3.501   8.352   2.503  0.6462  0.7377 -0.4207
   80A      O3' 2067   3.499   8.282   2.290  0.8087 -0.4913 -0.3472
   81U        P 2068   3.542   8.394   2.186  0.1811  0.5272  0.1908
   81U      O1P 2069   3.424   8.482   2.169  0.6908  0.4509 -0.3415
   81U      O2P 2070   3.591   8.320   2.070 -0.2379  0.0617 -0.4017
   81U      O5' 2071   3.663   8.480   2.241  0.2029 -0.3053  0.4128
   81U      C5' 2072   3.651   8.577   2.345  0.7597 -0.7195  1.3804
   81U     H5'1 2073   3.609   8.524   2.431  2.4887 -0.3873  2.4702
   81U     H5'2 2074   3.570   8.651   2.343 -0.6431 -2.2144  0.5843
   81U      C4' 2075   3.779   8.645   2.392 -0.4609 -0.2280  0.3933
   81U      H4' 2076   3.755   8.715   2.472 -1.4656 -0.0969 -0.0012
   81U      O4' 2077   3.876   8.546   2.421  0.0240 -0.0874  0.0736
   81U      C1' 2078   4.003   8.585   2.372 -1.0342 -0.3780  0.3659
   81U      H1' 2079   4.080   8.588   2.449  0.3947 -0.0620 -1.0372
   81U       N1 2080   4.053   8.478   2.285  0.0608  0.2534  0.4186
   81U       C6 2081   3.972   8.374   2.244  0.3690 -0.1224 -0.2594
   81U       H6 2082   3.867   8.375   2.272  0.2834  0.1773 -0.5901
   81U       C5 2083   4.022   8.280   2.161  0.3141 -0.9347  0.1818
   81U       H5 2084   3.964   8.200   2.118  2.1895 -1.7254 -1.0232
   81U       C4 2085   4.160   8.273   2.123 -0.2708 -0.7420 -0.1049
   81U       O4 2086   4.209   8.178   2.053  0.0474 -0.3932 -0.5856
   81U       N3 2087   4.229   8.383   2.162 -0.5070 -0.4330 -0.5960
   81U       H3 2088   4.330   8.384   2.149 -0.1546  1.8287  1.4963
   81U       C2 2089   4.183   8.487   2.234 -0.5779 -0.1214  0.1946
   81U       O2 2090   4.265   8.578   2.264  0.4488 -0.0127 -0.0663
   81U      C3' 2091   3.839   8.727   2.279  0.0802  0.4726 -0.1299
   81U      H3' 2092   3.802   8.679   2.189 -0.4801 -0.6745  0.6880
   81U      C2' 2093   3.993   8.717   2.297 -0.3160 -0.3158  0.5428
   81U     H2'1 2094   4.035   8.715   2.197  2.2430  0.0236  1.5266
   81U      O2' 2095   4.049   8.815   2.387  0.4075 -0.2380 -0.4391
   81U     HO'2 2096   4.028   8.903   2.355 -0.4691 -0.8009 -1.5128
   81U      O3' 2097   3.796   8.861   2.291  0.3858 -0.1186  0.4638
   82U        P 2098   3.817   8.951   2.162 -0.4634 -0.1883 -0.1896
   82U      O1P 2099   3.700   9.044   2.150  0.1838  0.3448 -0.2327
   82U      O2P 2100   3.859   8.865   2.050 -0.8626  0.2076 -0.2845
   82U      O5' 2101   3.942   9.039   2.200  0.0141 -0.0378  0.2277
   82U      C5' 2102   3.921   9.133   2.301  0.2436 -0.0656 -0.2307
   82U     H5'1 2103   3.891   9.089   2.396  0.1306  2.4139  0.9742
   82U     H5'2 2104   3.846   9.208   2.276 -1.2145 -0.6701  2.0308
   82U      C4' 2105   4.058   9.199   2.318  0.2515 -0.2050  0.2525
   82U      H4' 2106   4.058   9.274   2.397  3.8550  1.8521 -1.4553
   82U      O4' 2107   4.156   9.089   2.350 -0.4560 -0.2054  0.2381
   82U      C1' 2108   4.270   9.139   2.291  0.0587 -0.0435  0.1182
   82U      H1' 2109   4.318   9.223   2.342  2.2382  0.3158 -2.3438
   82U       N1 2110   4.373   9.032   2.270 -0.0418 -0.2925 -0.2267
   82U       C6 2111   4.340   8.906   2.220  0.4667  0.1932 -0.2760
   82U       H6 2112   4.234   8.886   2.216  0.2170  0.4466  2.6463
   82U       C5 2113   4.434   8.836   2.156 -0.6850 -0.1215  0.2344
   82U       H5 2114   4.406   8.748   2.099 -1.6234  1.0465 -1.1923
   82U       C4 2115   4.570   8.875   2.149 -0.5996 -0.3676  0.5261
   82U       O4 2116   4.659   8.801   2.114  0.0418 -0.0372  0.0273
   82U       N3 2117   4.595   8.999   2.199  0.7485  0.1848  0.0766
   82U       H3 2118   4.678   9.046   2.167 -0.6500  4.0162  1.4797
   82U       C2 2119   4.500   9.082   2.259  0.0952  0.0470 -0.2281
   82U       O2 2120   4.535   9.195   2.296 -0.3284 -0.1939 -0.1749
   82U      C3' 2121   4.103   9.274   2.188  0.1216  0.0004 -0.1088
   82U      H3' 2122   4.035   9.276   2.103 -0.1867 -4.0780 -0.1606
   82U      C2' 2123   4.228   9.192   2.152  0.3109  1.0455 -0.2730
   82U     H2'1 2124   4.211   9.106   2.087  4.1154  1.6779 -2.4075
   82U      O2' 2125   4.336   9.262   2.091 -0.2749 -0.1974  0.4626
   82U     HO'2 2126   4.350   9.217   2.008 -1.0572 -1.1558  0.8288
   82U      O3' 2127   4.146   9.405   2.225 -0.0820 -0.2005 -0.2810
   82U      H3T 2128   4.232   9.410   2.183 -0.5332  3.8000 -1.1045
   9.01698   9.01698   6.37596   0.00000   0.00000   0.00000   0.00000   4.50849   4.50849
