# Supplementary material for: Constant-pH Molecular Dynamics of Cationic Peptide Dendrimers Binding to siRNA
Source: J Chem Inf Model. 2026 Feb 5;66(8):4734–43. doi: 10.1021/acs.jcim.5c02636 (PMC13126635; doi:10.1021/acs.jcim.5c02636)
Supplement: Supplementary file 2 [file ci5c02636_si_002.zip › zip/MH18D3_05_in_5.gro]

Protein t=   0.00000
 2128
    1LY0      N    1   9.257   8.784   2.927  0.2293  0.2757 -0.3274
    1LY0     H1    2   9.270   8.825   2.835  1.5695  0.2222 -0.1881
    1LY0     H2    3   9.310   8.840   2.993 -1.1627  0.8234  0.3619
    1LY0     H3    4   9.304   8.695   2.922  2.2992  1.2666  0.0604
    1LY0     CA    5   9.115   8.781   2.953  0.3588  0.1971  0.1545
    1LY0     HA    6   9.105   8.708   3.033  0.3689 -0.1077 -0.1242
    1LY0     CB    7   9.050   8.914   2.999  0.3341  0.9532 -0.2700
    1LY0    HB1    8   9.031   8.967   2.906  2.0710  1.5792 -0.3198
    1LY0    HB2    9   9.110   8.976   3.066 -0.7852  0.9891  0.7405
    1LY0     CG   10   8.922   8.882   3.073 -0.1303 -0.0355 -0.1356
    1LY0    HG1   11   8.951   8.819   3.158  1.0643 -1.9767 -1.8828
    1LY0    HG2   12   8.846   8.842   3.007 -0.2539 -0.7121  0.4048
    1LY0     CD   13   8.854   9.006   3.111 -1.0211 -0.2871 -0.4838
    1LY0    HD1   14   8.838   9.075   3.028  0.8010  1.1072  0.2628
    1LY0    HD2   15   8.934   9.046   3.174  1.4017 -3.5612 -1.2222
    1LY0     CE   16   8.725   8.983   3.201  0.0552  0.0792 -0.1107
    1LY0    HE1   17   8.760   8.931   3.290  1.4959 -1.4298 -1.4872
    1LY0    HE2   18   8.654   8.920   3.149 -0.7261  1.4400 -0.7514
    1LY0     NZ   19   8.658   9.110   3.243  0.1550  0.0515 -0.3847
    1LY0    HZ1   20   8.577   9.127   3.185  0.5957 -0.9348 -1.3310
    1LY0    HZ2   21   8.624   9.091   3.336 -1.1956 -1.0560 -1.0711
    1LY0    HZ3   22   8.731   9.178   3.259 -0.6829  0.4207  2.4629
    1LY0      C   23   9.050   8.715   2.829  0.3469  0.0999 -0.0264
    1LY0      O   24   9.104   8.735   2.726 -0.1763 -0.5304  0.5857
    2LER      N   25   8.948   8.635   2.847  0.5540 -0.4071  0.2541
    2LER      H   26   8.927   8.604   2.942 -0.4128 -0.5475  0.0092
    2LER     CA   27   8.883   8.560   2.730 -0.5299 -0.7013 -0.1985
    2LER     HA   28   8.949   8.479   2.702 -0.7926 -1.0091  0.0624
    2LER     CB   29   8.744   8.507   2.769  0.4080  0.2083  0.4886
    2LER    HB1   30   8.696   8.476   2.676 -0.1904  0.0122  0.8552
    2LER    HB2   31   8.685   8.591   2.806 -0.3736  0.3452 -1.0038
    2LER     CG   32   8.749   8.391   2.869  0.2535  0.0377  0.0332
    2LER     HG   33   8.801   8.425   2.959 -0.5665  0.3158  0.4073
    2LER    CD1   34   8.601   8.365   2.906 -0.3352  0.1140 -0.7640
    2LER   HD11   35   8.541   8.341   2.818 -1.3157 -2.5766  0.5229
    2LER   HD12   36   8.608   8.286   2.981  2.0050  2.1161  1.3095
    2LER   HD13   37   8.574   8.451   2.967 -0.4575  0.4003 -1.2154
    2LER    CD2   38   8.807   8.252   2.823  0.7372 -0.3259 -0.6664
    2LER   HD21   39   8.741   8.216   2.744 -0.3737 -1.0650  0.5452
    2LER   HD22   40   8.914   8.250   2.801  1.3157 -4.7050  1.3882
    2LER   HD23   41   8.794   8.177   2.902 -0.1928 -0.9373 -1.3719
    2LER      C   42   8.864   8.638   2.606  0.0566 -0.7736 -0.3204
    2LER      O   43   8.880   8.591   2.499  0.4589  0.3646 -0.3014
    3LYR      N   44   8.815   8.762   2.615  0.0924  0.1192 -0.1237
    3LYR      H   45   8.805   8.807   2.705 -1.8178  0.5812 -0.5403
    3LYR     CA   46   8.795   8.844   2.490  0.4946  0.1393  0.5018
    3LYR     HA   47   8.786   8.947   2.524 -0.4951  0.4845 -0.7152
    3LYR     CB   48   8.654   8.806   2.425 -0.7005 -0.2270 -0.7291
    3LYR    HB1   49   8.578   8.814   2.502 -0.7842 -0.2901 -0.8052
    3LYR    HB2   50   8.660   8.700   2.399 -0.3024 -0.1710 -0.8730
    3LYR     CG   51   8.591   8.882   2.311 -0.7847  0.6552  0.0748
    3LYR    HG1   52   8.491   8.843   2.292 -1.4630  2.2623  0.2152
    3LYR    HG2   53   8.656   8.865   2.226 -1.3845  0.0673 -0.2809
    3LYR     CD   54   8.584   9.030   2.350  0.3677 -0.4343 -0.7967
    3LYR    HD1   55   8.685   9.069   2.341 -0.0710  1.3421  1.0801
    3LYR    HD2   56   8.561   9.045   2.455  1.3649 -0.5208 -0.5552
    3LYR     CE   57   8.494   9.116   2.256 -0.5884 -0.2269 -0.2157
    3LYR    HE1   58   8.387   9.110   2.275 -1.0450 -1.4851 -2.7935
    3LYR    HE2   59   8.514   9.095   2.151  1.4534  1.7198 -0.2848
    3LYR     NZ   60   8.526   9.257   2.285 -0.0036 -0.0968  0.1660
    3LYR    HZ1   61   8.585   9.281   2.363  1.0953  1.7990 -1.1499
    3LYR      C   62   8.914   8.841   2.391  0.1478  0.2727  0.2294
    3LYR      O   63   8.896   8.810   2.272 -0.3556 -0.4722  0.2424
    4LY0      N   64   9.029   8.863   2.450 -0.6895 -0.3919  0.2556
    4LY0      H   65   9.025   8.860   2.551  0.8998  1.0394  0.4150
    4LY0     CA   66   9.165   8.868   2.374  1.1789 -0.2036 -0.1938
    4LY0     HA   67   9.166   8.935   2.288  1.3009 -0.1351 -0.1386
    4LY0     CB   68   9.272   8.913   2.477  0.1775 -0.0959  0.3361
    4LY0    HB1   69   9.283   8.842   2.559 -0.3328  1.1061  1.4908
    4LY0    HB2   70   9.235   9.006   2.520  3.7404 -0.0067  3.7916
    4LY0     CG   71   9.422   8.950   2.432 -0.1071  0.1705  0.2793
    4LY0    HG1   72   9.451   8.856   2.384  1.4358  0.2623  0.9463
    4LY0    HG2   73   9.486   8.969   2.519  0.7422 -0.9208 -0.0745
    4LY0     CD   74   9.435   9.073   2.336  0.1613  0.2899 -0.2407
    4LY0    HD1   75   9.382   9.158   2.380 -0.7237 -0.7599  0.8022
    4LY0    HD2   76   9.372   9.051   2.249  1.1434 -1.3296 -0.5818
    4LY0     CE   77   9.572   9.112   2.291  0.3409 -0.4280  0.0443
    4LY0    HE1   78   9.608   9.044   2.213  0.8729  0.3466 -0.3973
    4LY0    HE2   79   9.643   9.112   2.374  1.3531  1.5230 -0.7577
    4LY0     NZ   80   9.576   9.244   2.231  0.1926 -0.3759  0.4982
    4LY0    HZ1   81   9.513   9.253   2.152  0.2723  2.3203  0.6828
    4LY0    HZ2   82   9.557   9.316   2.298 -1.7998 -0.8715  0.5179
    4LY0    HZ3   83   9.673   9.253   2.205  0.0099  3.4632  0.6660
    4LY0      C   84   9.201   8.733   2.308 -0.2502  0.5926  0.5150
    4LY0      O   85   9.265   8.730   2.198 -0.0014  0.1789  0.8962
    5LER      N   86   9.158   8.620   2.368 -0.2946 -0.2144  0.0860
    5LER      H   87   9.110   8.624   2.456 -0.8456 -1.0814 -0.1646
    5LER     CA   88   9.185   8.482   2.314  0.3662  1.2097 -0.3033
    5LER     HA   89   9.293   8.482   2.300  0.4634  1.1011  0.4392
    5LER     CB   90   9.152   8.372   2.420  0.3424  0.1421 -0.5568
    5LER    HB1   91   9.200   8.278   2.393 -1.3686 -1.2723  1.0833
    5LER    HB2   92   9.044   8.366   2.425  0.2148  2.3949  0.3925
    5LER     CG   93   9.195   8.398   2.562 -0.7712  0.2090 -0.6670
    5LER     HG   94   9.145   8.488   2.599  0.5460 -0.1142  2.1834
    5LER    CD1   95   9.147   8.282   2.651  0.4127  0.4050 -0.0047
    5LER   HD11   96   9.193   8.190   2.618  1.4960  0.3939  1.4202
    5LER   HD12   97   9.170   8.305   2.756  0.8088  0.9909 -0.2119
    5LER   HD13   98   9.039   8.272   2.636  0.4758  0.7394 -0.7156
    5LER    CD2   99   9.348   8.414   2.578  0.4610  0.5779  0.4800
    5LER   HD21  100   9.374   8.503   2.522 -0.3823  1.7071  1.8285
    5LER   HD22  101   9.375   8.438   2.681  0.7945  0.8372  0.3330
    5LER   HD23  102   9.391   8.319   2.545 -0.1138 -0.7603  3.2862
    5LER      C  103   9.114   8.449   2.178 -0.7583 -0.2581 -0.5335
    5LER      O  104   9.115   8.332   2.134  0.2861 -0.4926  0.0152
    6LYR      N  105   9.060   8.550   2.114 -0.1280 -0.0715 -0.2985
    6LYR      H  106   9.062   8.635   2.169  0.1199  0.1218 -0.6032
    6LYR     CA  107   8.981   8.557   1.991 -0.3280  0.6077  0.1049
    6LYR     HA  108   9.028   8.502   1.910 -2.9484 -1.6611  0.0005
    6LYR     CB  109   8.985   8.700   1.935  0.9883  0.2576  0.1499
    6LYR    HB1  110   8.972   8.764   2.022  0.4991 -1.2929  1.2565
    6LYR    HB2  111   8.902   8.719   1.866  1.1061 -1.6362 -0.5618
    6LYR     CG  112   9.113   8.738   1.860 -0.1547 -0.2786 -0.8705
    6LYR    HG1  113   9.131   8.678   1.771  1.1327 -0.8970 -0.2121
    6LYR    HG2  114   9.198   8.709   1.922 -0.6225  0.8131  0.3520
    6LYR     CD  115   9.135   8.891   1.828 -0.3671  0.8856  0.0214
    6LYR    HD1  116   9.041   8.935   1.794  0.2511  1.5136 -0.9025
    6LYR    HD2  117   9.202   8.911   1.745  0.3764  1.4031  0.7314
    6LYR     CE  118   9.192   8.965   1.951  0.1452  0.2618 -0.2068
    6LYR    HE1  119   9.247   9.054   1.921 -1.0329  1.7022  1.6809
    6LYR    HE2  120   9.262   8.900   2.003  0.2676  0.3471 -0.2640
    6LYR     NZ  121   9.081   8.997   2.044  0.5184  0.3113 -0.0275
    6LYR    HZ1  122   9.025   8.922   2.080  1.1678 -0.1348  0.0597
    6LYR      C  123   8.835   8.502   2.005  0.3125 -0.0178 -0.3401
    6LYR      O  124   8.791   8.455   1.907  0.2695  0.5738  0.0783
    7LER      N  125   8.775   8.507   2.125  0.3843 -0.2360  0.6068
    7LER      H  126   8.823   8.545   2.205  4.6932 -1.6716 -1.0202
    7LER     CA  127   8.649   8.434   2.139 -0.4577  0.0274 -0.0880
    7LER     HA  128   8.632   8.360   2.060 -0.8970 -0.7497  0.7222
    7LER     CB  129   8.657   8.358   2.272 -0.3701  0.2008  0.8542
    7LER    HB1  130   8.565   8.303   2.293 -2.6493  3.4746  0.4112
    7LER    HB2  131   8.647   8.439   2.345 -0.6891  0.2464  0.7650
    7LER     CG  132   8.776   8.275   2.320  0.1341  0.1575 -0.0740
    7LER     HG  133   8.862   8.340   2.336 -0.8490  1.0960  1.8729
    7LER    CD1  134   8.756   8.203   2.452  0.3492  0.1925 -0.6309
    7LER   HD11  135   8.686   8.121   2.440  0.6534 -0.3789  1.1456
    7LER   HD12  136   8.848   8.162   2.493 -0.7267 -1.6852  0.0144
    7LER   HD13  137   8.731   8.273   2.532  0.8115  0.8243 -1.0284
    7LER    CD2  138   8.823   8.178   2.218  0.0942 -0.1770  0.6622
    7LER   HD21  139   8.910   8.122   2.254 -0.0522 -0.3826  0.6961
    7LER   HD22  140   8.741   8.109   2.207 -0.2807  0.1197  1.4900
    7LER   HD23  141   8.856   8.231   2.129 -0.7013 -1.4480 -0.4166
    7LER      C  142   8.516   8.512   2.119 -0.1058 -0.3890  0.0086
    7LER      O  143   8.521   8.635   2.132  0.2044 -0.0370  0.1555
    8LER      N  144   8.406   8.445   2.102 -0.1355  0.0999 -0.7688
    8LER      H  145   8.415   8.347   2.082 -2.4543 -0.1494 -0.8405
    8LER     CA  146   8.264   8.498   2.095 -0.3683  0.6963 -0.6961
    8LER     HA  147   8.211   8.408   2.065  1.0285 -0.3728 -0.0672
    8LER     CB  148   8.226   8.546   2.237 -0.0140  0.5345  0.0043
    8LER    HB1  149   8.291   8.630   2.260  2.1928 -0.9532 -0.4592
    8LER    HB2  150   8.247   8.465   2.307 -0.7064  1.0315  0.8173
    8LER     CG  151   8.075   8.585   2.261  0.2093 -0.3116 -0.1889
    8LER     HG  152   8.045   8.661   2.190  0.0436 -1.4960 -1.4390
    8LER    CD1  153   7.976   8.467   2.234  0.0632 -0.0278  0.0724
    8LER   HD11  154   8.006   8.391   2.307  1.5049  1.4634  1.0948
    8LER   HD12  155   7.870   8.491   2.244 -0.4927 -2.3804  0.6373
    8LER   HD13  156   7.993   8.424   2.135 -3.2203 -2.3090  0.3451
    8LER    CD2  157   8.073   8.624   2.405 -0.5822  0.0510  0.1415
    8LER   HD21  158   7.970   8.617   2.439 -0.7617  0.3612 -0.3234
    8LER   HD22  159   8.143   8.570   2.469 -1.0804 -0.3782  0.3305
    8LER   HD23  160   8.097   8.730   2.417 -2.6365  0.3519  2.2625
    8LER      C  161   8.224   8.596   1.988 -0.7092 -0.9779  0.5065
    8LER      O  162   8.109   8.590   1.950  0.2390 -0.1145  0.3474
    9LYR      N  163   8.313   8.689   1.938  0.1349 -0.3285 -0.1027
    9LYR      H  164   8.408   8.691   1.974  0.5545  4.8479 -0.7438
    9LYR     CA  165   8.286   8.786   1.831 -0.6034 -1.5341 -0.4402
    9LYR     HA  166   8.195   8.748   1.785 -1.3589 -0.9601  0.5328
    9LYR     CB  167   8.407   8.797   1.735 -0.0113 -0.3138 -0.7787
    9LYR    HB1  168   8.490   8.836   1.794 -0.2792  2.3617 -2.0120
    9LYR    HB2  169   8.389   8.874   1.660 -1.8221  0.3309  0.2443
    9LYR     CG  170   8.434   8.667   1.654 -0.0806  0.1393  0.0753
    9LYR    HG1  171   8.504   8.691   1.574  2.1497  0.5038  2.0218
    9LYR    HG2  172   8.342   8.626   1.612  0.0424  1.0471 -1.1195
    9LYR     CD  173   8.515   8.559   1.730 -0.7678 -0.7762 -0.0719
    9LYR    HD1  174   8.457   8.516   1.811  2.2779 -0.6137  2.3525
    9LYR    HD2  175   8.597   8.608   1.782 -2.6882  1.5902  0.8970
    9LYR     CE  176   8.554   8.443   1.639  0.3612  0.0473 -0.1279
    9LYR    HE1  177   8.637   8.476   1.577  0.9055 -3.0113 -1.1854
    9LYR    HE2  178   8.472   8.406   1.578 -0.2358  1.0165  0.0583
    9LYR     NZ  179   8.607   8.346   1.721 -0.9893  0.2365 -0.3076
    9LYR    HZ1  180   8.678   8.377   1.785 -1.0192  1.7247 -0.9369
    9LYR      C  181   8.256   8.924   1.898 -0.1391  0.3437 -0.3473
    9LYR      O  182   8.278   8.943   2.020 -0.1565  0.0209 -0.3148
   10LER      N  183   8.231   9.032   1.826 -0.0072 -0.1547 -0.5267
   10LER      H  184   8.197   9.022   1.731 -0.2131  3.1609 -0.9288
   10LER     CA  185   8.221   9.170   1.883  0.0785  0.3326 -0.3073
   10LER     HA  186   8.319   9.191   1.926  0.7286  1.2131 -2.0823
   10LER     CB  187   8.196   9.274   1.777  0.2330 -0.2913  0.2051
   10LER    HB1  188   8.122   9.240   1.704  0.2899 -0.8016  0.3830
   10LER    HB2  189   8.293   9.269   1.728  1.4404 -0.2441  2.4653
   10LER     CG  190   8.150   9.415   1.811  0.1538 -0.0011  0.0159
   10LER     HG  191   8.077   9.411   1.892 -0.9301  0.9408 -0.8921
   10LER    CD1  192   8.259   9.512   1.860  0.2160  0.3702 -0.1597
   10LER   HD11  193   8.223   9.614   1.874 -1.0471  0.1932 -1.8126
   10LER   HD12  194   8.303   9.470   1.950  0.6609 -0.8968 -0.9466
   10LER   HD13  195   8.342   9.522   1.790  1.2690 -2.6988  0.5131
   10LER    CD2  196   8.092   9.474   1.682 -0.0081  0.4558 -0.0338
   10LER   HD21  197   7.998   9.420   1.670 -0.0785  0.7021 -0.6067
   10LER   HD22  198   8.075   9.579   1.705 -0.7736  0.5299 -0.8991
   10LER   HD23  199   8.155   9.457   1.594  0.1403  1.0947 -0.0596
   10LER      C  200   8.129   9.177   2.005  0.2259  0.1075  0.5605
   10LER      O  201   8.015   9.127   1.997 -0.1004 -0.9244 -0.0751
   11LER      N  202   8.165   9.247   2.113 -0.0430  0.2111 -0.1828
   11LER      H  203   8.250   9.300   2.106 -0.1294  0.3810  0.0298
   11LER     CA  204   8.073   9.272   2.225 -0.2583  0.2321  0.1356
   11LER     HA  205   8.006   9.186   2.227 -0.5233  0.4078 -0.6977
   11LER     CB  206   8.156   9.272   2.356  0.5451  0.0727 -0.3245
   11LER    HB1  207   8.220   9.360   2.349  0.8788 -0.0209  1.1772
   11LER    HB2  208   8.226   9.189   2.362  1.1511  0.6003  0.0258
   11LER     CG  209   8.080   9.300   2.494 -0.5454 -0.8915 -0.4417
   11LER     HG  210   8.027   9.393   2.476 -0.2122 -0.3877  1.0613
   11LER    CD1  211   7.987   9.187   2.547 -0.3647 -0.3238 -0.5391
   11LER   HD11  212   8.037   9.111   2.606 -1.4962 -1.9285 -1.5686
   11LER   HD12  213   7.919   9.240   2.615  0.0572  2.3845 -2.0613
   11LER   HD13  214   7.922   9.148   2.469 -0.3120 -0.6144 -0.4380
   11LER    CD2  215   8.180   9.335   2.605 -1.0102 -0.0994 -0.3072
   11LER   HD21  216   8.126   9.340   2.700 -1.7769  0.0928 -0.7409
   11LER   HD22  217   8.256   9.257   2.607 -2.3607 -1.4607  1.4531
   11LER   HD23  218   8.217   9.436   2.588 -0.8213  0.3555  2.3183
   11LER      C  219   7.981   9.393   2.195 -0.6106  0.1290  0.0002
   11LER      O  220   8.029   9.503   2.168  0.7939 -0.7148 -0.4513
   12LER      N  221   7.851   9.371   2.184  0.3012 -0.1832 -0.4514
   12LER      H  222   7.817   9.281   2.215  0.2873  0.6240  2.0706
   12LER     CA  223   7.759   9.481   2.136 -0.5847 -1.2317 -0.1609
   12LER     HA  224   7.816   9.544   2.068 -1.2047 -2.3931 -1.8010
   12LER     CB  225   7.655   9.424   2.051  0.2552 -0.3852  0.0512
   12LER    HB1  226   7.595   9.501   2.003 -1.1412  0.0006  2.2316
   12LER    HB2  227   7.588   9.363   2.112 -0.2854 -0.0853 -0.2375
   12LER     CG  228   7.702   9.331   1.939 -0.1927  0.3108  0.2387
   12LER     HG  229   7.769   9.252   1.972  0.1745  0.1459 -0.8667
   12LER    CD1  230   7.588   9.265   1.867 -0.0391  0.9715 -0.1505
   12LER   HD11  231   7.516   9.220   1.936  0.1792 -0.2003 -0.6668
   12LER   HD12  232   7.531   9.344   1.817  1.6289  1.2936 -1.6287
   12LER   HD13  233   7.616   9.195   1.788  1.4353 -0.9760  1.9712
   12LER    CD2  234   7.777   9.400   1.830 -0.7975 -0.2372  0.2079
   12LER   HD21  235   7.717   9.447   1.753 -1.9065 -2.3063 -0.2618
   12LER   HD22  236   7.831   9.486   1.871  0.4247  0.9129 -3.4633
   12LER   HD23  237   7.849   9.331   1.786 -0.5098  0.7211 -0.8911
   12LER      C  238   7.706   9.562   2.253 -0.4012 -0.5347 -0.2321
   12LER      O  239   7.584   9.560   2.288 -0.8326 -0.1859  0.0593
   13LER      N  240   7.800   9.645   2.311  0.3454 -0.3216 -0.0532
   13LER      H  241   7.894   9.614   2.291  0.7993 -1.1302  2.8807
   13LER     CA  242   7.772   9.751   2.405  0.2537  0.1290 -0.3951
   13LER     HA  243   7.672   9.731   2.442  0.5609 -0.6637  0.0249
   13LER     CB  244   7.876   9.765   2.514  0.4839 -0.0410 -0.4800
   13LER    HB1  245   7.868   9.850   2.582  2.9083 -0.7031  0.7455
   13LER    HB2  246   7.972   9.772   2.464  0.6307  1.6473 -0.0028
   13LER     CG  247   7.889   9.643   2.598 -0.1498 -0.0105  1.0210
   13LER     HG  248   7.934   9.566   2.534  0.7781  2.1079 -1.0210
   13LER    CD1  249   7.993   9.680   2.712 -0.1370  0.0261  0.7411
   13LER   HD11  250   8.081   9.727   2.667 -0.9429  0.6058 -0.2615
   13LER   HD12  251   7.946   9.742   2.789 -3.0610  1.7342 -2.1211
   13LER   HD13  252   8.016   9.582   2.753  0.8544 -2.4307 -4.7491
   13LER    CD2  253   7.764   9.591   2.657  0.8294  0.1481 -0.5387
   13LER   HD21  254   7.714   9.665   2.719  1.0072  1.9046 -2.3580
   13LER   HD22  255   7.694   9.567   2.577 -0.8197 -0.8820  1.1575
   13LER   HD23  256   7.785   9.499   2.710  1.4800 -0.4948 -1.8550
   13LER      C  257   7.752   9.893   2.338 -0.4476  0.2353  0.4202
   13LER      O  258   7.705   9.991   2.397 -0.2954  0.5899 -0.2390
   14NH2      N  259   7.792   9.906   2.212 -0.1287 -0.5468  0.7612
   14NH2     H1  260   7.841   9.831   2.167  0.8805 -0.5968  1.8912
   14NH2     H2  261   7.783   9.998   2.171  0.2857 -1.3393 -1.2232
   15LY0      N  262   8.837   9.695   1.935  0.6465 -0.3244  0.3432
   15LY0     H1  263   8.828   9.762   1.860 -1.2165 -1.1129 -0.1921
   15LY0     H2  264   8.878   9.743   2.013 -1.4141  1.9983  0.1426
   15LY0     H3  265   8.898   9.623   1.898 -0.9266 -1.1439 -0.8279
   15LY0     CA  266   8.696   9.644   1.963  0.3374  0.2528  0.4541
   15LY0     HA  267   8.622   9.724   1.968  0.3199  0.1844  1.8144
   15LY0     CB  268   8.656   9.539   1.855 -0.4233 -0.4090 -0.2426
   15LY0    HB1  269   8.583   9.473   1.903 -2.2430  2.8951  1.9203
   15LY0    HB2  270   8.741   9.476   1.830  0.8031  2.2868 -3.5735
   15LY0     CG  271   8.606   9.609   1.732 -0.2637 -0.3525 -0.8621
   15LY0    HG1  272   8.677   9.684   1.697 -0.3072  0.6287  1.0265
   15LY0    HG2  273   8.513   9.657   1.761  0.7495  0.7495  0.7996
   15LY0     CD  274   8.572   9.500   1.629 -0.4641 -0.6715 -0.5097
   15LY0    HD1  275   8.507   9.428   1.680 -0.9172  1.0359  1.4690
   15LY0    HD2  276   8.667   9.451   1.608 -0.7919 -1.6823  0.2503
   15LY0     CE  277   8.511   9.574   1.507 -0.0590  1.2269 -1.3346
   15LY0    HE1  278   8.583   9.646   1.469 -0.8467  3.6882  1.4358
   15LY0    HE2  279   8.420   9.624   1.541 -0.9462  0.9711 -3.2198
   15LY0     NZ  280   8.480   9.476   1.408  0.6584  0.0823  0.3296
   15LY0    HZ1  281   8.557   9.411   1.406 -0.1337 -0.9858 -3.7689
   15LY0    HZ2  282   8.392   9.430   1.428  0.1479  0.3357 -1.1867
   15LY0    HZ3  283   8.457   9.516   1.318 -3.2530  0.7706  1.4351
   15LY0      C  284   8.692   9.581   2.098 -0.3491 -0.9499 -0.2896
   15LY0      O  285   8.790   9.519   2.141 -0.3780  0.3719 -0.3190
   16LER      N  286   8.570   9.589   2.158 -0.8352  0.6908 -0.3733
   16LER      H  287   8.492   9.632   2.111 -1.9548  0.0538  0.8480
   16LER     CA  288   8.538   9.503   2.263 -0.2596 -0.3597 -0.2205
   16LER     HA  289   8.617   9.495   2.337 -0.8144  1.6714  0.6614
   16LER     CB  290   8.414   9.561   2.330  0.0911  0.2435  0.2281
   16LER    HB1  291   8.380   9.486   2.401  0.1598  0.7836  0.8375
   16LER    HB2  292   8.338   9.581   2.255  1.1790  0.0877 -0.9687
   16LER     CG  293   8.444   9.683   2.415 -0.1691 -0.3478  0.1570
   16LER     HG  294   8.468   9.772   2.357 -1.1618  0.2987  0.6970
   16LER    CD1  295   8.309   9.728   2.481  0.1711  0.5236  0.4634
   16LER   HD11  296   8.340   9.809   2.547  4.5062 -1.6060  1.3937
   16LER   HD12  297   8.236   9.756   2.405  2.6740  1.3482 -1.7912
   16LER   HD13  298   8.264   9.649   2.541  0.7097 -0.1695 -0.0324
   16LER    CD2  299   8.548   9.662   2.534 -0.0558 -0.2305  0.2469
   16LER   HD21  300   8.507   9.579   2.592 -0.6916 -1.2153 -1.5284
   16LER   HD22  301   8.644   9.638   2.488 -0.8884 -1.2061 -1.0757
   16LER   HD23  302   8.559   9.754   2.592 -1.2988 -0.4333  0.8457
   16LER      C  303   8.505   9.360   2.202  0.3801  0.1307 -0.1683
   16LER      O  304   8.457   9.343   2.087  0.0238 -0.2419 -0.1122
   17LY0      N  305   8.400   9.214   3.228  0.2756 -0.0625  0.3562
   17LY0     H1  306   8.500   9.223   3.232  0.1681  0.9585  1.1748
   17LY0     H2  307   8.373   9.201   3.324 -0.8551 -0.0884  0.0490
   17LY0     H3  308   8.366   9.298   3.184  1.2942  0.0323 -0.2741
   17LY0     CA  309   8.363   9.094   3.154  0.0994  1.2922 -0.3525
   17LY0     HA  310   8.410   9.012   3.208 -0.4756  1.3678  0.2797
   17LY0     CB  311   8.201   9.074   3.144 -0.3813  0.1481 -0.3157
   17LY0    HB1  312   8.188   8.984   3.083  2.1214 -0.9936  0.6977
   17LY0    HB2  313   8.154   9.157   3.091  0.1569  0.0155 -1.0125
   17LY0     CG  314   8.129   9.044   3.279  0.3652 -0.0850 -0.2428
   17LY0    HG1  315   8.170   9.116   3.350  1.5326 -2.0299  1.1780
   17LY0    HG2  316   8.171   8.946   3.300  0.4463 -0.1365 -0.6255
   17LY0     CD  317   7.975   9.052   3.265 -0.0038  0.4591 -0.6141
   17LY0    HD1  318   7.932   8.988   3.188 -0.0329 -1.9688  1.3063
   17LY0    HD2  319   7.928   9.151   3.259 -1.2735 -0.1723 -1.8396
   17LY0     CE  320   7.924   8.977   3.397  0.3126 -0.8389  0.7849
   17LY0    HE1  321   7.964   8.876   3.404 -0.8852 -1.3447  0.5567
   17LY0    HE2  322   7.815   8.985   3.390  0.0071  1.1236  4.7570
   17LY0     NZ  323   7.965   9.047   3.521  0.4377 -0.1986  0.0010
   17LY0    HZ1  324   8.058   9.083   3.504  0.6868 -0.0673  1.5170
   17LY0    HZ2  325   7.891   9.114   3.536  1.0565 -0.0967  3.3532
   17LY0    HZ3  326   7.963   8.982   3.598  2.0686 -0.8278 -0.4354
   17LY0      C  327   8.427   9.107   3.014 -0.6109  0.2088  0.6211
   17LY0      O  328   8.428   9.211   2.956 -0.6345 -0.4000  0.3976
   18LER      N  329   8.488   8.995   2.966  0.5398  0.2763  0.0732
   18LER      H  330   8.470   8.911   3.019  0.1324  0.5765  0.4102
   18LER     CA  331   8.555   8.974   2.832 -0.2339  0.0212  0.4716
   18LER     HA  332   8.614   8.882   2.829  0.2661  0.3416 -2.8584
   18LER     CB  333   8.449   8.962   2.720  0.1789  0.2368  0.0462
   18LER    HB1  334   8.507   8.942   2.630  1.0025  2.2346  0.0708
   18LER    HB2  335   8.389   9.053   2.718  0.4828  0.4422  0.0875
   18LER     CG  336   8.353   8.843   2.739  0.0253  0.2220 -0.4677
   18LER     HG  337   8.298   8.849   2.833 -3.8637  0.8735 -2.5720
   18LER    CD1  338   8.245   8.843   2.634 -0.9508 -0.9227 -0.0651
   18LER   HD11  339   8.167   8.774   2.666 -1.7687  1.1342  2.7577
   18LER   HD12  340   8.208   8.944   2.615 -0.4100 -0.8323 -0.6481
   18LER   HD13  341   8.285   8.818   2.536  0.6334  2.1893 -0.3488
   18LER    CD2  342   8.412   8.704   2.722  0.7326  0.5104  0.1299
   18LER   HD21  343   8.337   8.624   2.723  3.9667 -2.8619 -0.9143
   18LER   HD22  344   8.455   8.687   2.623 -0.3537 -2.0552 -0.0017
   18LER   HD23  345   8.487   8.693   2.800  0.9404 -1.7413 -0.3138
   18LER      C  346   8.669   9.077   2.795  0.2624  0.6304 -0.0533
   18LER      O  347   8.774   9.031   2.759  0.1654  0.0818 -0.1091
   19LYR      N  348   8.653   9.209   2.803 -0.4065 -0.5516  0.0037
   19LYR      H  349   8.564   9.250   2.825  0.3004  1.5581 -0.8443
   19LYR     CA  350   8.750   9.308   2.761 -0.8097  0.2376 -0.0018
   19LYR     HA  351   8.850   9.278   2.792 -0.3423  3.4704  2.0586
   19LYR     CB  352   8.725   9.435   2.832 -0.5010  0.1463 -0.3006
   19LYR    HB1  353   8.720   9.416   2.939 -1.3542  1.5085 -0.0745
   19LYR    HB2  354   8.623   9.462   2.806 -1.5328 -0.8208  2.3837
   19LYR     CG  355   8.804   9.565   2.808 -0.1711 -0.2590 -0.2093
   19LYR    HG1  356   8.810   9.576   2.699 -1.8265  0.9208 -0.2117
   19LYR    HG2  357   8.905   9.556   2.849 -0.6830  2.1489  1.8533
   19LYR     CD  358   8.732   9.681   2.891 -0.1797  0.7681 -0.0924
   19LYR    HD1  359   8.717   9.665   2.997 -0.5203  0.8465 -0.1295
   19LYR    HD2  360   8.634   9.692   2.844 -1.6759  4.0116  3.2847
   19LYR     CE  361   8.798   9.815   2.864 -0.2840 -0.5319 -0.2290
   19LYR    HE1  362   8.759   9.876   2.945  1.3254 -0.8404  0.8373
   19LYR    HE2  363   8.780   9.838   2.760 -0.3054 -2.5008 -0.7067
   19LYR     NZ  364   8.941   9.799   2.894  0.1251 -0.3056  0.3374
   19LYR    HZ1  365   8.954   9.756   2.985  0.2892 -1.7255 -0.3339
   19LYR      C  366   8.758   9.336   2.607  0.3812  0.1694 -0.2041
   19LYR      O  367   8.654   9.315   2.535 -0.5617 -0.0636 -0.4032
   20LY0      N  368   8.878   9.372   2.564  0.5588 -0.2708  1.0137
   20LY0      H  369   8.948   9.390   2.635  0.2518 -0.9361  1.5096
   20LY0     CA  370   8.921   9.387   2.424 -0.2045 -0.0129 -0.1601
   20LY0     HA  371   8.849   9.446   2.366  0.4069  0.2896 -0.6225
   20LY0     CB  372   9.052   9.467   2.425  0.1596 -0.2606 -0.0536
   20LY0    HB1  373   9.075   9.475   2.319 -1.8838  1.2298 -0.4690
   20LY0    HB2  374   9.128   9.411   2.479  1.3655  1.4283  0.0988
   20LY0     CG  375   9.046   9.615   2.480 -0.1207  0.4883  0.4059
   20LY0    HG1  376   9.148   9.652   2.482  0.3253 -0.5050 -1.6132
   20LY0    HG2  377   9.017   9.613   2.585  3.3440 -2.3531  1.5009
   20LY0     CD  378   8.967   9.711   2.386 -0.0844 -0.3556 -0.0545
   20LY0    HD1  379   8.946   9.801   2.445  1.3552 -1.2599  1.9459
   20LY0    HD2  380   8.869   9.673   2.359 -1.4094  2.1585  0.8325
   20LY0     CE  381   9.044   9.746   2.257 -0.3166 -0.0238  0.1194
   20LY0    HE1  382   9.068   9.663   2.190 -0.3021  0.4122 -0.4261
   20LY0    HE2  383   9.132   9.798   2.296 -0.0844 -0.3639  0.0559
   20LY0     NZ  384   8.962   9.828   2.160 -0.0810 -0.0088  0.1856
   20LY0    HZ1  385   8.877   9.780   2.133 -0.1177 -0.5551  1.2549
   20LY0    HZ2  386   8.920   9.908   2.204 -3.7662 -2.3696  1.4664
   20LY0    HZ3  387   9.019   9.855   2.081 -1.4288 -0.5190 -1.0033
   20LY0      C  388   8.917   9.251   2.351  0.3126 -0.1258 -0.2700
   20LY0      O  389   8.950   9.152   2.406 -1.0947 -0.0889  0.0507
   21LER      N  390   8.891   9.259   2.223 -0.2841  0.7213 -0.1864
   21LER      H  391   8.854   9.343   2.182  1.2455  1.0845 -0.9275
   21LER     CA  392   8.900   9.142   2.128  0.2358  0.1418  0.2112
   21LER     HA  393   8.866   9.051   2.178  0.3489  0.6093  1.1720
   21LER     CB  394   8.800   9.186   2.016 -0.1314  0.1773  0.0659
   21LER    HB1  395   8.836   9.275   1.964  0.2871 -1.6293 -2.9826
   21LER    HB2  396   8.703   9.199   2.064 -0.2199 -0.0078 -0.0600
   21LER     CG  397   8.776   9.095   1.900 -0.1941  0.6482 -0.3538
   21LER     HG  398   8.868   9.088   1.843  0.4461  2.7796  0.3476
   21LER    CD1  399   8.715   8.958   1.948  0.6072 -0.1215 -0.3074
   21LER   HD11  400   8.717   8.888   1.866  0.4771  0.5011 -0.8511
   21LER   HD12  401   8.770   8.917   2.033 -2.2118 -2.2354  0.6690
   21LER   HD13  402   8.614   8.964   1.988  0.8717 -2.1440  0.8128
   21LER    CD2  403   8.668   9.145   1.809  0.6680 -0.1342  0.6942
   21LER   HD21  404   8.681   9.252   1.794 -1.1971  0.0911  0.4623
   21LER   HD22  405   8.672   9.099   1.710  0.4554  0.6798  0.2967
   21LER   HD23  406   8.567   9.127   1.843 -0.0386  0.8348 -0.7689
   21LER      C  407   9.040   9.121   2.073 -0.0299  0.3677 -0.4516
   21LER      O  408   9.100   9.215   2.026  0.4819 -0.3304  0.5236
   22LY0      N  409   9.524   9.898   2.562 -0.0893 -0.8233  0.1792
   22LY0     H1  410   9.614   9.887   2.605 -0.1362  0.1617  0.5574
   22LY0     H2  411   9.541   9.947   2.475 -1.4592  0.3322  0.5235
   22LY0     H3  412   9.495   9.805   2.536 -1.6776  0.3694 -2.9626
   22LY0     CA  413   9.424   9.973   2.646 -0.2548  0.4628  0.7381
   22LY0     HA  414   9.484  10.039   2.709 -0.5681  3.5310 -1.9294
   22LY0     CB  415   9.341  10.068   2.562  0.8074  0.1574 -0.3438
   22LY0    HB1  416   9.416  10.139   2.526  1.0857 -0.0395 -0.1600
   22LY0    HB2  417   9.275  10.117   2.633  0.5672 -1.4791  0.6158
   22LY0     CG  418   9.264  10.000   2.441 -0.3672  0.8682  0.5014
   22LY0    HG1  419   9.200   9.927   2.491 -3.0424  2.7685  0.0631
   22LY0    HG2  420   9.339   9.951   2.377 -0.9059 -0.5644  0.9194
   22LY0     CD  421   9.180  10.099   2.359  0.1476  0.5071  0.1333
   22LY0    HD1  422   9.122  10.039   2.288  0.6002  2.4500 -1.9746
   22LY0    HD2  423   9.249  10.167   2.310  1.8113  1.7270  3.8145
   22LY0     CE  424   9.104  10.202   2.451  0.2575  0.0143  0.1675
   22LY0    HE1  425   9.058  10.273   2.382 -1.9164 -2.0650 -0.6503
   22LY0    HE2  426   9.155  10.256   2.531  0.2109 -0.6816  0.6765
   22LY0     NZ  427   8.986  10.148   2.509 -0.0991  0.5660  0.1243
   22LY0    HZ1  428   8.950  10.073   2.452  0.5802  1.1075 -1.0481
   22LY0    HZ2  429   9.016  10.098   2.593 -2.3782  0.8769  1.1841
   22LY0    HZ3  430   8.917  10.217   2.531  0.6118  1.1641  0.5413
   22LY0      C  431   9.334   9.868   2.729 -0.1976  0.7602 -0.9480
   22LY0      O  432   9.310   9.758   2.681 -0.0695 -0.4157 -0.4159
   23LER      N  433   9.293   9.911   2.845  0.1424  0.4394 -0.4015
   23LER      H  434   9.333   9.996   2.882  1.7649 -0.1767 -0.6324
   23LER     CA  435   9.180   9.847   2.917 -0.3083 -0.4718 -0.4960
   23LER     HA  436   9.207   9.747   2.952  2.1389  0.2623 -0.0688
   23LER     CB  437   9.158   9.926   3.051  0.4719  0.4296  0.2750
   23LER    HB1  438   9.079   9.875   3.107 -1.6073 -0.9053 -3.5104
   23LER    HB2  439   9.131  10.028   3.023  0.8095 -0.2028 -2.5525
   23LER     CG  440   9.283   9.929   3.141  0.1548 -0.2875 -0.1068
   23LER     HG  441   9.367   9.978   3.092  1.1185 -1.8006 -0.0352
   23LER    CD1  442   9.246  10.005   3.274 -0.3768  0.1197 -0.0669
   23LER   HD11  443   9.155   9.961   3.316  0.2695 -2.3648 -1.1142
   23LER   HD12  444   9.330   9.990   3.341 -1.1518  0.6979  1.0653
   23LER   HD13  445   9.231  10.112   3.257  0.7722  0.2995  0.0108
   23LER    CD2  446   9.331   9.789   3.178 -0.1947  0.0260 -0.4052
   23LER   HD21  447   9.358   9.729   3.091 -0.8447 -0.8655  0.0037
   23LER   HD22  448   9.421   9.792   3.240 -0.7551 -1.5807  0.5385
   23LER   HD23  449   9.251   9.746   3.237 -1.5769  4.6524  1.5385
   23LER      C  450   9.047   9.854   2.838  0.8533 -0.2436 -0.4055
   23LER      O  451   9.039   9.941   2.754  0.6722 -0.2989 -0.2429
   24LY0      N  452   7.917   8.551   1.368  0.3632 -0.0790  0.2573
   24LY0     H1  453   7.981   8.530   1.444 -1.9628 -1.1425  2.0297
   24LY0     H2  454   7.950   8.520   1.277 -0.3503 -0.6336  0.1814
   24LY0     H3  455   7.904   8.651   1.359 -0.9972 -0.1912  0.8358
   24LY0     CA  456   7.786   8.486   1.392 -0.0976 -0.1125  0.0677
   24LY0     HA  457   7.716   8.533   1.323  0.0386 -2.0174 -1.4703
   24LY0     CB  458   7.790   8.339   1.355  0.5291  0.1135  0.7674
   24LY0    HB1  459   7.869   8.276   1.396  1.5204 -0.4257 -1.7533
   24LY0    HB2  460   7.809   8.333   1.247  1.5708 -0.4929  0.9644
   24LY0     CG  461   7.654   8.259   1.370  0.0644 -0.0209 -0.0716
   24LY0    HG1  462   7.580   8.326   1.327  1.0853 -0.7776 -3.3290
   24LY0    HG2  463   7.637   8.245   1.477 -1.2399 -2.0409 -0.4815
   24LY0     CD  464   7.650   8.111   1.316 -0.0403 -0.3758  0.2126
   24LY0    HD1  465   7.743   8.063   1.347 -0.2317 -1.2762 -0.5787
   24LY0    HD2  466   7.653   8.110   1.207 -0.5216 -1.7770  0.1916
   24LY0     CE  467   7.526   8.043   1.360  0.2904  0.2748  0.3576
   24LY0    HE1  468   7.438   8.099   1.328  1.5234  2.6965  0.9445
   24LY0    HE2  469   7.530   8.031   1.468 -0.1379  1.1619  0.4797
   24LY0     NZ  470   7.526   7.907   1.296 -0.3874  0.2921 -0.2761
   24LY0    HZ1  471   7.439   7.857   1.301  0.5597 -1.2751  2.3636
   24LY0    HZ2  472   7.560   7.926   1.202 -3.3738  0.6263 -1.3961
   24LY0    HZ3  473   7.595   7.844   1.334  0.1607  0.1254 -1.4928
   24LY0      C  474   7.744   8.522   1.537 -0.1691  0.3353 -0.9191
   24LY0      O  475   7.839   8.532   1.618  0.3169 -0.5466 -0.0860
   25LER      N  476   7.614   8.547   1.573 -0.5512 -0.1308  0.0287
   25LER      H  477   7.542   8.540   1.503  0.8765  0.0839 -1.5167
   25LER     CA  478   7.573   8.583   1.712  0.1505 -0.4184 -0.2291
   25LER     HA  479   7.651   8.639   1.763 -1.7018  1.5329  0.6246
   25LER     CB  480   7.451   8.680   1.705 -0.2778  0.0058  0.5702
   25LER    HB1  481   7.410   8.703   1.804 -2.2220  1.9679 -0.6275
   25LER    HB2  482   7.368   8.638   1.650  0.4075  1.6612 -1.8622
   25LER     CG  483   7.465   8.806   1.626 -0.1353 -0.2295 -0.4259
   25LER     HG  484   7.491   8.789   1.522 -0.8185  2.3904 -1.1281
   25LER    CD1  485   7.336   8.875   1.639  0.7301  0.2966 -0.7380
   25LER   HD11  486   7.318   8.918   1.737  1.5828  0.9306 -0.8510
   25LER   HD12  487   7.348   8.955   1.565  1.1263 -0.0105 -1.0043
   25LER   HD13  488   7.254   8.818   1.595  0.9540  1.6093 -3.0229
   25LER    CD2  489   7.577   8.901   1.682 -0.4761  0.5305 -0.1802
   25LER   HD21  490   7.573   8.994   1.625 -0.5519 -0.0494 -1.1472
   25LER   HD22  491   7.558   8.917   1.788  0.0948  2.0579 -0.2994
   25LER   HD23  492   7.676   8.856   1.672 -0.9415 -0.1798 -2.2397
   25LER      C  493   7.533   8.459   1.796  0.7270 -0.7617 -0.3674
   25LER      O  494   7.504   8.349   1.747 -0.1349 -1.0239 -0.0316
   26LYR      N  495   7.532   8.475   1.935 -0.4346  0.0817  0.0886
   26LYR      H  496   7.540   8.572   1.964  2.3439 -0.6299  1.9880
   26LYR     CA  497   7.484   8.375   2.025 -0.1753 -0.1378 -0.6007
   26LYR     HA  498   7.392   8.332   1.986 -0.3751  0.0409 -0.3239
   26LYR     CB  499   7.440   8.432   2.161  0.1434  0.2754 -0.3335
   26LYR    HB1  500   7.386   8.362   2.224 -0.4485  1.8552  0.9917
   26LYR    HB2  501   7.366   8.510   2.142  0.2867  0.3784 -0.4746
   26LYR     CG  502   7.560   8.500   2.236  0.6416 -0.1544 -0.0558
   26LYR    HG1  503   7.620   8.551   2.160 -0.3725 -0.8382 -1.3577
   26LYR    HG2  504   7.623   8.435   2.295  1.0836  0.1109 -0.2294
   26LYR     CD  505   7.518   8.607   2.337  0.5558 -0.0526  0.6587
   26LYR    HD1  506   7.431   8.575   2.394  0.6888  1.3171  1.6850
   26LYR    HD2  507   7.481   8.695   2.285  0.0216 -1.0044 -0.6260
   26LYR     CE  508   7.630   8.647   2.430  0.2347 -0.6588 -0.2010
   26LYR    HE1  509   7.716   8.685   2.375 -0.1003 -0.1824 -0.4070
   26LYR    HE2  510   7.658   8.569   2.501 -1.8763  0.0243  1.4786
   26LYR     NZ  511   7.586   8.764   2.509  0.9167 -0.0816 -0.4363
   26LYR    HZ1  512   7.527   8.754   2.591 -1.7503 -0.7272 -2.3041
   26LYR      C  513   7.576   8.251   2.054 -0.4179  0.5837 -0.6245
   26LYR      O  514   7.523   8.152   2.113 -0.3442  0.7820 -0.3807
   27LY0      N  515   7.703   8.253   2.007  0.2734  0.0262 -0.4484
   27LY0      H  516   7.736   8.338   1.963 -1.4304 -0.3099 -2.5813
   27LY0     CA  517   7.799   8.147   2.019 -0.1281 -0.0137  0.3520
   27LY0     HA  518   7.755   8.064   1.964 -1.4320  1.6087 -1.1731
   27LY0     CB  519   7.923   8.184   1.937 -0.4152  0.2969  0.2728
   27LY0    HB1  520   7.997   8.104   1.936 -0.5077  0.2112 -0.4446
   27LY0    HB2  521   7.963   8.265   1.997  2.2915 -1.4963  1.0650
   27LY0     CG  522   7.899   8.214   1.792 -0.4699 -0.8388  0.9385
   27LY0    HG1  523   7.841   8.305   1.788  0.5065 -0.2216  0.4770
   27LY0    HG2  524   7.833   8.140   1.748 -1.4947 -0.0366  1.1053
   27LY0     CD  525   8.037   8.214   1.715 -0.2148  0.2779  0.6221
   27LY0    HD1  526   8.014   8.196   1.610 -2.0792 -1.8550  1.2963
   27LY0    HD2  527   8.107   8.142   1.757 -2.1734 -1.5139  0.9834
   27LY0     CE  528   8.114   8.342   1.727  0.6231 -0.5971 -0.2815
   27LY0    HE1  529   8.156   8.345   1.828 -0.7226 -2.8729  0.4129
   27LY0    HE2  530   8.048   8.428   1.713  0.9991 -0.4163 -1.0021
   27LY0     NZ  531   8.226   8.342   1.628 -0.2789  0.5579  0.0530
   27LY0    HZ1  532   8.182   8.339   1.537 -0.9319 -1.0580  0.3861
   27LY0    HZ2  533   8.286   8.423   1.639  0.1764  0.2379 -0.0420
   27LY0    HZ3  534   8.288   8.263   1.642  0.4837  0.6269 -2.4917
   27LY0      C  535   7.829   8.100   2.163  0.1631 -0.2366  0.3224
   27LY0      O  536   7.859   8.181   2.249  0.0721 -0.1015 -0.3444
   28LER      N  537   7.835   7.967   2.188  1.1187 -0.8708  0.2453
   28LER      H  538   7.803   7.902   2.117 -1.4884 -0.3530  0.8543
   28LER     CA  539   7.878   7.897   2.310 -0.4156 -0.1041  0.3695
   28LER     HA  540   7.836   7.943   2.400 -0.4179 -0.2581  0.4487
   28LER     CB  541   7.834   7.753   2.311  0.5442 -0.2788 -0.0461
   28LER    HB1  542   7.841   7.723   2.416 -4.0495  0.9266  0.8264
   28LER    HB2  543   7.889   7.688   2.243 -0.0027  0.4322 -1.1911
   28LER     CG  544   7.688   7.739   2.266  0.2044 -0.4085 -0.4279
   28LER     HG  545   7.685   7.763   2.160  0.1776 -1.1102 -0.5930
   28LER    CD1  546   7.648   7.589   2.265 -0.2851 -0.0625  0.4984
   28LER   HD11  547   7.713   7.539   2.192 -1.8895  0.9988 -1.7686
   28LER   HD12  548   7.674   7.539   2.358  0.4034 -0.0602  0.3173
   28LER   HD13  549   7.544   7.572   2.237 -0.0151 -0.6726 -0.1717
   28LER    CD2  550   7.579   7.815   2.345 -0.1163  0.1463  0.2422
   28LER   HD21  551   7.581   7.786   2.450  2.8145 -1.1991 -0.0813
   28LER   HD22  552   7.596   7.923   2.343  1.6284  0.0229  3.0446
   28LER   HD23  553   7.481   7.788   2.308 -0.5521  1.4770  0.3687
   28LER      C  554   8.027   7.905   2.329 -0.8458  0.0922 -0.0853
   28LER      O  555   8.098   7.805   2.331 -0.4057 -0.5979  0.1016
   29LYR      N  556   8.080   8.024   2.341  0.0348  0.0648  0.0395
   29LYR      H  557   8.016   8.102   2.333 -0.7699 -0.6862 -1.2499
   29LYR     CA  558   8.224   8.049   2.377 -0.6155 -0.2701 -0.3492
   29LYR     HA  559   8.250   7.960   2.436 -2.0148 -1.9263 -2.0964
   29LYR     CB  560   8.242   8.175   2.465 -0.0135  0.4972 -0.9647
   29LYR    HB1  561   8.210   8.264   2.410 -0.9293  2.8210  2.9828
   29LYR    HB2  562   8.350   8.184   2.478  0.5951 -3.5663 -1.8053
   29LYR     CG  563   8.169   8.167   2.601 -0.5647 -0.8135  0.1040
   29LYR    HG1  564   8.184   8.074   2.656 -2.9613 -1.4372 -0.1609
   29LYR    HG2  565   8.063   8.177   2.576 -0.1460  1.1425 -1.0235
   29LYR     CD  566   8.218   8.297   2.675 -0.2278  0.2847  0.3280
   29LYR    HD1  567   8.180   8.382   2.618  0.2545 -0.5459 -1.2953
   29LYR    HD2  568   8.326   8.305   2.688 -0.5180  0.0658  3.5950
   29LYR     CE  569   8.159   8.296   2.808 -0.0509 -0.2299 -1.0496
   29LYR    HE1  570   8.167   8.391   2.861 -0.9344  0.8867 -2.8403
   29LYR    HE2  571   8.198   8.218   2.873 -1.2884  0.8036  1.0277
   29LYR     NZ  572   8.012   8.287   2.806 -0.0741  0.4258 -0.2958
   29LYR    HZ1  573   7.979   8.194   2.785  2.2711 -0.2524 -1.3323
   29LYR      C  574   8.328   8.032   2.263  0.4572  0.6719  0.0668
   29LYR      O  575   8.446   8.044   2.301  0.2598 -0.5612  0.4503
   30LER      N  576   8.289   7.992   2.150  0.3784 -0.1825  0.0418
   30LER      H  577   8.189   7.983   2.138 -0.2493 -0.5369  4.1821
   30LER     CA  578   8.376   7.961   2.039  0.0908 -0.0408 -0.1876
   30LER     HA  579   8.446   7.882   2.064 -1.5231 -1.4533  0.0394
   30LER     CB  580   8.286   7.921   1.918  0.4833  0.3669 -0.6607
   30LER    HB1  581   8.342   7.881   1.833  0.1340 -0.1306 -0.6582
   30LER    HB2  582   8.226   8.007   1.890 -0.4161 -0.0524 -0.0576
   30LER     CG  583   8.183   7.806   1.954 -0.0835  0.3655 -0.3003
   30LER     HG  584   8.119   7.842   2.034 -0.3041 -1.8885  0.6113
   30LER    CD1  585   8.108   7.772   1.826  0.0849  0.2790  0.1233
   30LER   HD11  586   8.162   7.711   1.754 -2.0065  1.0161 -2.2084
   30LER   HD12  587   8.020   7.713   1.855 -0.6293  1.2891  0.0376
   30LER   HD13  588   8.075   7.866   1.783  0.8833  0.9920  1.0440
   30LER    CD2  589   8.233   7.670   2.005  0.1597  0.4757 -0.1092
   30LER   HD21  590   8.279   7.686   2.103 -0.8508  2.1305  0.1392
   30LER   HD22  591   8.147   7.605   2.022 -0.3672  1.1062 -0.3163
   30LER   HD23  592   8.305   7.623   1.939 -2.1852 -0.3201 -2.2560
   30LER      C  593   8.463   8.068   1.982  0.5219 -0.4958 -0.6168
   30LER      O  594   8.439   8.184   2.019 -0.8188 -0.7067  0.5382
   31LER      N  595   8.573   8.039   1.903 -0.7780 -0.0371 -0.6956
   31LER      H  596   8.582   7.945   1.869 -1.5598 -0.0099 -0.9905
   31LER     CA  597   8.654   8.136   1.833 -0.4056 -0.0214 -0.5419
   31LER     HA  598   8.711   8.201   1.900  1.0127 -1.5884 -0.1540
   31LER     CB  599   8.763   8.065   1.752 -0.1421  0.3993 -0.0290
   31LER    HB1  600   8.797   8.133   1.673  1.6816  0.3500  0.6743
   31LER    HB2  601   8.712   7.981   1.705 -0.5144 -0.6328  2.1161
   31LER     CG  602   8.875   8.021   1.853 -0.0080 -0.0058  1.1719
   31LER     HG  603   8.828   8.003   1.950 -1.8031 -2.3642 -0.0026
   31LER    CD1  604   8.929   7.886   1.813  0.3631 -0.8281 -0.1816
   31LER   HD11  605   8.986   7.844   1.895 -0.6836 -1.1483  0.4030
   31LER   HD12  606   8.840   7.825   1.798 -0.0906  0.2409 -2.2675
   31LER   HD13  607   8.994   7.886   1.726 -1.1639 -0.2534 -1.3688
   31LER    CD2  608   8.990   8.123   1.862  0.0711  0.3085  0.2796
   31LER   HD21  609   9.064   8.087   1.933  0.7830 -0.8234 -0.9818
   31LER   HD22  610   9.027   8.140   1.761 -0.4791  1.8009  0.3109
   31LER   HD23  611   8.941   8.210   1.905 -1.6836 -0.6435  0.3066
   31LER      C  612   8.567   8.221   1.744 -0.1786  0.1655  0.4003
   31LER      O  613   8.475   8.173   1.679 -0.4738  0.4739 -0.1012
   32LY0      N  614   7.134   9.167   2.531 -0.3377 -0.3449  0.9922
   32LY0     H1  615   7.183   9.235   2.589 -2.1252  1.8531  0.0554
   32LY0     H2  616   7.036   9.167   2.553 -0.9627  0.8180 -1.5467
   32LY0     H3  617   7.154   9.184   2.434 -0.5138  0.7350  1.1376
   32LY0     CA  618   7.201   9.039   2.566  0.0419  0.2173  0.7321
   32LY0     HA  619   7.179   9.015   2.670  0.5201 -1.4494  0.4824
   32LY0     CB  620   7.133   8.926   2.492 -1.0176  0.2423  0.0503
   32LY0    HB1  621   7.149   8.940   2.385 -1.5261  1.4277  0.1164
   32LY0    HB2  622   7.026   8.928   2.510 -0.9974  2.0866  0.1424
   32LY0     CG  623   7.176   8.783   2.537  0.3366 -0.4828  0.4177
   32LY0    HG1  624   7.140   8.783   2.640 -2.1520 -0.9546 -0.3748
   32LY0    HG2  625   7.283   8.768   2.523  0.7547 -0.0984  2.7321
   32LY0     CD  626   7.099   8.678   2.461 -0.3826  0.3843 -0.2313
   32LY0    HD1  627   6.992   8.698   2.461 -0.3329  0.7610  1.5456
   32LY0    HD2  628   7.110   8.584   2.516  0.5090 -0.4298 -1.7104
   32LY0     CE  629   7.164   8.665   2.320  0.1842 -0.1568 -0.9103
   32LY0    HE1  630   7.267   8.631   2.335  0.2704  0.7954  0.9626
   32LY0    HE2  631   7.168   8.764   2.273  1.3169  0.1553 -0.2115
   32LY0     NZ  632   7.098   8.569   2.237  0.1343 -0.6965  0.4867
   32LY0    HZ1  633   7.020   8.619   2.196  1.2509  1.4985  0.9010
   32LY0    HZ2  634   7.157   8.539   2.161  0.7803 -0.3012  0.8258
   32LY0    HZ3  635   7.075   8.488   2.292 -1.3258 -0.6726 -0.0525
   32LY0      C  636   7.348   9.050   2.538 -0.2185 -0.0086  0.4199
   32LY0      O  637   7.393   9.122   2.446 -0.0363  0.0614 -0.0059
   33LER      N  638   7.435   8.985   2.616 -0.6132  0.1738  0.3226
   33LER      H  639   7.399   8.940   2.699 -0.0308  0.3270  0.6592
   33LER     CA  640   7.585   8.980   2.606 -0.5284 -0.9227  0.5859
   33LER     HA  641   7.611   9.079   2.571 -0.6723 -1.7438 -2.0096
   33LER     CB  642   7.640   8.955   2.751 -0.7491 -0.4126  0.7817
   33LER    HB1  643   7.590   8.865   2.786 -3.3158  0.6363  0.0168
   33LER    HB2  644   7.610   9.035   2.819 -1.9586 -1.4934  1.5536
   33LER     CG  645   7.796   8.936   2.760  0.4430 -0.3984 -0.0781
   33LER     HG  646   7.838   9.003   2.685 -0.3125  0.2871  0.0866
   33LER    CD1  647   7.854   8.968   2.901  0.4893  0.0183 -0.5380
   33LER   HD11  648   7.958   8.935   2.902  1.0369  1.5369 -1.9887
   33LER   HD12  649   7.863   9.076   2.914 -0.9506  0.0308  0.6444
   33LER   HD13  650   7.800   8.931   2.987  1.5320 -1.8777 -0.6378
   33LER    CD2  651   7.847   8.792   2.717 -0.4063  0.6376  0.3447
   33LER   HD21  652   7.767   8.728   2.679  2.8824 -3.2386 -0.7293
   33LER   HD22  653   7.924   8.802   2.640  1.9430  0.4494  2.5538
   33LER   HD23  654   7.881   8.738   2.805  0.6052  0.1368 -0.3357
   33LER      C  655   7.640   8.885   2.504 -0.1147  0.2622 -0.2216
   33LER      O  656   7.728   8.916   2.419 -0.4718 -0.2349  0.1460
   34LY0      N  657   6.653   8.992   2.773 -0.2936 -0.6355  0.7649
   34LY0     H1  658   6.555   8.974   2.784 -0.4470 -0.3951 -0.1185
   34LY0     H2  659   6.675   9.080   2.817 -0.6426 -0.5886  0.8485
   34LY0     H3  660   6.671   8.999   2.673 -1.9190  0.4666  0.5180
   34LY0     CA  661   6.740   8.885   2.815  0.4200  0.0442  0.2778
   34LY0     HA  662   6.706   8.843   2.910 -0.9108  1.0052  0.2606
   34LY0     CB  663   6.732   8.761   2.717  0.1637  0.4032 -0.7463
   34LY0    HB1  664   6.782   8.770   2.621 -0.4839 -1.5883 -1.3227
   34LY0    HB2  665   6.627   8.743   2.693  0.2815 -1.9266  0.1855
   34LY0     CG  666   6.770   8.627   2.774  0.4975  0.5204  0.1327
   34LY0    HG1  667   6.715   8.611   2.866  1.3140 -1.6216  0.3110
   34LY0    HG2  668   6.879   8.620   2.781  0.3734 -1.0994  0.9004
   34LY0     CD  669   6.736   8.508   2.682  0.4603  0.4571 -0.3829
   34LY0    HD1  670   6.779   8.524   2.583 -1.2696  1.8367 -0.9678
   34LY0    HD2  671   6.630   8.486   2.678  0.6253 -0.1783 -2.5549
   34LY0     CE  672   6.798   8.377   2.731  0.3979  0.0603  1.1434
   34LY0    HE1  673   6.794   8.367   2.839  0.9223  0.4192  1.2041
   34LY0    HE2  674   6.903   8.374   2.700  1.1902  0.8692  3.5600
   34LY0     NZ  675   6.725   8.266   2.661 -0.4489  0.2218 -0.1538
   34LY0    HZ1  676   6.723   8.284   2.562 -3.2575  2.4785  0.1924
   34LY0    HZ2  677   6.772   8.183   2.693 -2.4682 -0.7362  0.4929
   34LY0    HZ3  678   6.639   8.256   2.713  0.0010  1.5522  0.9192
   34LY0      C  679   6.886   8.919   2.834 -0.3344 -0.0288  0.3826
   34LY0      O  680   6.944   8.987   2.747  0.0689  0.0002 -0.5070
   35LER      N  681   6.950   8.869   2.939  0.1617 -0.2639  0.6900
   35LER      H  682   6.901   8.808   3.003 -0.1121  0.5758  1.3050
   35LER     CA  683   7.087   8.898   2.976  0.5730 -0.2565  0.6099
   35LER     HA  684   7.096   9.001   2.941 -4.9190 -0.0491 -1.0853
   35LER     CB  685   7.095   8.900   3.126  0.1616  0.5266 -0.1661
   35LER    HB1  686   7.202   8.892   3.148  0.2566  1.8036 -0.0864
   35LER    HB2  687   7.060   8.804   3.164 -1.2361  0.1267 -2.2990
   35LER     CG  688   7.040   9.030   3.195 -0.1774  0.7265 -0.1656
   35LER     HG  689   6.932   9.038   3.188 -0.2031 -0.1241 -0.9205
   35LER    CD1  690   7.067   9.016   3.344 -0.1859  0.3889  0.2959
   35LER   HD11  691   7.034   9.108   3.393  0.3531 -0.1106  1.6230
   35LER   HD12  692   7.012   8.929   3.379  1.2940 -0.2451  1.0986
   35LER   HD13  693   7.174   9.004   3.359 -0.3299 -2.3013 -0.4310
   35LER    CD2  694   7.114   9.152   3.143  0.2510 -0.3812 -0.3094
   35LER   HD21  695   7.079   9.239   3.198 -1.4944 -0.0553 -1.8396
   35LER   HD22  696   7.223   9.144   3.153  0.1862 -1.1123 -0.1750
   35LER   HD23  697   7.092   9.183   3.041  0.4516  0.5668 -0.0741
   35LER      C  698   7.197   8.815   2.913 -0.5297 -0.3995 -0.1570
   35LER      O  699   7.288   8.855   2.839 -0.2841 -0.1860 -1.2465
   36LYR      N  700   7.174   8.686   2.926  0.5502  0.5690 -0.4805
   36LYR      H  701   7.105   8.654   2.993 -0.2876  1.1023 -1.0662
   36LYR     CA  702   7.241   8.583   2.845  0.4336  0.1351 -0.7498
   36LYR     HA  703   7.228   8.593   2.737  1.2143 -1.6875 -1.0378
   36LYR     CB  704   7.179   8.443   2.871  0.1625 -0.7771  0.6280
   36LYR    HB1  705   7.077   8.445   2.834 -0.0131 -1.4976  1.0506
   36LYR    HB2  706   7.172   8.412   2.976 -2.3621 -1.8301  0.2318
   36LYR     CG  707   7.255   8.334   2.795 -0.1325  0.1712 -0.4466
   36LYR    HG1  708   7.346   8.303   2.846 -1.1290 -2.7448 -0.2586
   36LYR    HG2  709   7.278   8.369   2.694 -0.4717  1.6571 -0.0293
   36LYR     CD  710   7.169   8.213   2.793 -0.0153 -0.0393 -0.7558
   36LYR    HD1  711   7.073   8.236   2.747 -0.1084 -1.1631 -1.1721
   36LYR    HD2  712   7.138   8.177   2.891  0.0112 -0.1473 -0.7874
   36LYR     CE  713   7.208   8.093   2.707 -0.3907 -0.4634 -1.1463
   36LYR    HE1  714   7.235   8.122   2.605  1.8141  0.6748 -0.3197
   36LYR    HE2  715   7.120   8.030   2.704 -0.6934 -0.2244  0.9091
   36LYR     NZ  716   7.314   8.024   2.779 -0.7938  0.1071 -0.4397
   36LYR    HZ1  717   7.408   8.030   2.742 -0.5977  0.3997  0.0950
   36LYR      C  718   7.394   8.580   2.849  0.0855  0.0424 -0.0144
   36LYR      O  719   7.456   8.581   2.744  0.1768 -0.0325 -0.3470
   37LY0      N  720   7.450   8.572   2.974  0.3067 -0.3359 -0.7222
   37LY0      H  721   7.392   8.569   3.057  1.7137  0.4904  0.3416
   37LY0     CA  722   7.595   8.598   3.010 -0.4039  0.1683 -0.3623
   37LY0     HA  723   7.612   8.676   2.936  1.6584 -0.0770 -0.1860
   37LY0     CB  724   7.599   8.657   3.160  0.8877  0.5077  0.2485
   37LY0    HB1  725   7.703   8.663   3.189  1.3868  1.1464 -1.5221
   37LY0    HB2  726   7.542   8.600   3.234  2.2248  0.2621  1.1107
   37LY0     CG  727   7.531   8.789   3.149  0.4281  0.1971 -0.4348
   37LY0    HG1  728   7.423   8.778   3.141  0.7232 -2.0817 -2.0494
   37LY0    HG2  729   7.569   8.845   3.063 -1.5601  1.3569 -0.6279
   37LY0     CD  730   7.565   8.880   3.265  0.1984 -0.2949 -0.1060
   37LY0    HD1  731   7.671   8.902   3.272 -0.4038  3.0609  0.2204
   37LY0    HD2  732   7.536   8.820   3.351  0.8935  0.6260  0.7863
   37LY0     CE  733   7.493   9.016   3.275 -0.2307  0.5193  0.2809
   37LY0    HE1  734   7.521   9.060   3.371  0.5895 -1.6065  1.0767
   37LY0    HE2  735   7.387   8.992   3.283  0.2048 -1.5831  0.3088
   37LY0     NZ  736   7.517   9.108   3.158 -0.5091  0.5258 -0.1908
   37LY0    HZ1  737   7.444   9.177   3.151 -0.8384  0.1386 -0.6089
   37LY0    HZ2  738   7.611   9.145   3.155 -0.0918 -0.5002 -2.2742
   37LY0    HZ3  739   7.512   9.046   3.078  0.1261  1.2066 -0.7759
   37LY0      C  740   7.684   8.479   2.975 -0.2038  0.3046  0.2919
   37LY0      O  741   7.751   8.418   3.056  0.0226  0.3626  0.4038
   38LER      N  742   7.688   8.449   2.844  0.0168 -0.5957  0.5751
   38LER      H  743   7.645   8.511   2.777 -0.4092 -2.5371 -1.0540
   38LER     CA  744   7.773   8.345   2.796 -0.3290  0.2478  0.7462
   38LER     HA  745   7.756   8.259   2.861 -1.4678  0.8532  1.2929
   38LER     CB  746   7.731   8.316   2.645 -0.3771 -0.0388 -0.7694
   38LER    HB1  747   7.820   8.269   2.603  0.0757 -1.2351  1.3983
   38LER    HB2  748   7.708   8.409   2.592 -0.9328  0.3612  0.1585
   38LER     CG  749   7.611   8.226   2.637 -0.6522 -0.1347  0.9863
   38LER     HG  750   7.549   8.234   2.726 -1.2941  0.9001  0.4609
   38LER    CD1  751   7.525   8.267   2.517 -0.3503 -0.1630 -0.3470
   38LER   HD11  752   7.428   8.218   2.519 -0.0705 -0.7187  1.9855
   38LER   HD12  753   7.505   8.372   2.534  0.9082 -0.0573  0.6158
   38LER   HD13  754   7.580   8.257   2.423  1.1452  1.9269  0.2421
   38LER    CD2  755   7.659   8.083   2.627 -0.4153  0.4248  0.2912
   38LER   HD21  756   7.708   8.055   2.720  1.9497  2.6014 -0.1875
   38LER   HD22  757   7.579   8.014   2.599  1.5561 -1.7024 -0.4048
   38LER   HD23  758   7.723   8.075   2.539 -2.7053  0.3742 -1.4613
   38LER      C  759   7.923   8.384   2.808  0.1358  0.1937 -0.6315
   38LER      O  760   7.958   8.500   2.792 -0.1039 -0.1418  0.1178
   39LY0      N  761   7.674   8.202   3.224  0.2166 -0.0880 -0.6348
   39LY0     H1  762   7.684   8.239   3.318 -1.8193  0.7693 -0.7118
   39LY0     H2  763   7.740   8.132   3.194 -0.2072 -0.7394 -0.0674
   39LY0     H3  764   7.683   8.280   3.160  0.4572  1.9882  1.7367
   39LY0     CA  765   7.545   8.133   3.229  0.6230 -0.4337 -0.2216
   39LY0     HA  766   7.551   8.052   3.303 -2.9377 -1.5356 -0.9118
   39LY0     CB  767   7.430   8.234   3.264  0.0155  0.2046 -0.1493
   39LY0    HB1  768   7.433   8.311   3.187 -0.6400 -1.1759 -1.6139
   39LY0    HB2  769   7.458   8.278   3.359  0.5824  0.2164 -0.3168
   39LY0     CG  770   7.288   8.175   3.254 -0.0202  0.8119  0.1574
   39LY0    HG1  771   7.267   8.098   3.329 -0.6446 -0.1393 -0.9602
   39LY0    HG2  772   7.283   8.115   3.164 -1.1630 -0.2345  0.8792
   39LY0     CD  773   7.180   8.282   3.258 -0.7189  0.3242 -0.0890
   39LY0    HD1  774   7.204   8.360   3.185  0.1961  0.1770  0.0439
   39LY0    HD2  775   7.176   8.320   3.360  0.3052  0.4618 -0.0839
   39LY0     CE  776   7.042   8.235   3.208 -0.5989 -0.1308 -0.6884
   39LY0    HE1  777   7.012   8.147   3.265  1.2758  0.4453  1.3350
   39LY0    HE2  778   7.066   8.210   3.104  1.1904 -1.7325  0.0572
   39LY0     NZ  779   6.940   8.338   3.223 -0.6301  0.4385  0.7857
   39LY0    HZ1  780   6.973   8.419   3.172 -0.5256 -0.6986 -1.0066
   39LY0    HZ2  781   6.851   8.298   3.196  1.4444 -4.2711  0.0068
   39LY0    HZ3  782   6.936   8.366   3.321 -2.7559  0.7164  0.6646
   39LY0      C  783   7.513   8.078   3.088  0.3369 -0.1612  0.0951
   39LY0      O  784   7.520   8.158   2.998  0.5731 -0.3455 -0.2514
   40LER      N  785   7.471   7.953   3.069  1.1035  0.1336 -0.0610
   40LER      H  786   7.444   7.904   3.153  0.8442 -0.8821 -0.7170
   40LER     CA  787   7.438   7.899   2.943  0.7066  0.2119  0.0506
   40LER     HA  788   7.509   7.928   2.865  0.3417 -0.7309 -0.6561
   40LER     CB  789   7.429   7.740   2.951 -0.0854 -0.8440  0.1943
   40LER    HB1  790   7.346   7.711   3.015 -0.4643  0.2169  0.2142
   40LER    HB2  791   7.524   7.710   2.995  1.2370  0.1312 -1.8218
   40LER     CG  792   7.418   7.669   2.817 -0.0414 -0.4922 -0.1166
   40LER     HG  793   7.338   7.713   2.757  1.8593  1.1413 -1.6238
   40LER    CD1  794   7.547   7.677   2.725  0.0918 -0.6073  0.5057
   40LER   HD11  795   7.640   7.639   2.767 -0.1465  0.0271  1.6561
   40LER   HD12  796   7.516   7.634   2.630  1.2650 -1.6850  0.5864
   40LER   HD13  797   7.570   7.783   2.715 -1.2734 -0.2534  0.9404
   40LER    CD2  798   7.375   7.526   2.830 -0.4955  0.2106  0.1638
   40LER   HD21  799   7.454   7.478   2.887  0.2980 -0.9259 -1.7861
   40LER   HD22  800   7.276   7.521   2.877 -0.7298  0.4306 -0.2986
   40LER   HD23  801   7.366   7.475   2.734  0.4819  1.7950 -0.8131
   40LER      C  802   7.299   7.958   2.897 -0.0585  0.1256  0.3432
   40LER      O  803   7.203   7.955   2.971  0.2769 -0.2538 -0.2609
   41U      O5'  804   4.765   9.138   2.708 -0.2778 -0.1107 -0.5164
   41U      H5T  805   4.843   9.162   2.655  0.8734  1.4452  1.7360
   41U      C5'  806   4.698   9.259   2.731  0.2001 -0.0497  0.5452
   41U     H5'1  807   4.763   9.344   2.709  0.1771  0.0441  0.8365
   41U     H5'2  808   4.674   9.266   2.837  0.7441  1.1890  0.6068
   41U      C4'  809   4.574   9.266   2.643  0.2527  0.1865  0.5254
   41U      H4'  810   4.519   9.357   2.668  1.0847  1.5268 -2.0640
   41U      O4'  811   4.608   9.273   2.501 -0.5373  0.4780 -0.3986
   41U      C1'  812   4.512   9.205   2.422  0.1744  0.3235 -0.7809
   41U      H1'  813   4.477   9.279   2.349 -1.0289  0.2472 -0.2949
   41U       N1  814   4.558   9.087   2.341  0.2254 -0.2596  0.5016
   41U       C6  815   4.683   9.031   2.362 -0.7739  0.3264  0.0936
   41U       H6  816   4.747   9.063   2.443 -0.8257 -1.0040  0.6759
   41U       C5  817   4.741   8.958   2.264  0.0487  0.3822 -1.4258
   41U       H5  818   4.841   8.919   2.276 -0.4425 -0.1026  2.2058
   41U       C4  819   4.678   8.924   2.143 -0.1557 -0.3828  0.5606
   41U       O4  820   4.720   8.847   2.052  0.2932 -0.8340 -0.2051
   41U       N3  821   4.561   8.988   2.122  0.3746 -0.0848 -0.4008
   41U       H3  822   4.523   8.993   2.028 -3.7985  0.6596  1.1420
   41U       C2  823   4.494   9.067   2.216 -0.0678 -0.4762 -0.1046
   41U       O2  824   4.381   9.116   2.193 -0.3612  1.0038  0.2445
   41U      C3'  825   4.475   9.145   2.656 -0.1560  0.1897  0.9028
   41U      H3'  826   4.538   9.056   2.653  1.3212  1.2226 -0.8225
   41U      C2'  827   4.401   9.172   2.521 -0.7137 -0.2630 -0.0375
   41U     H2'1  828   4.348   9.088   2.475  0.5322 -0.2483 -1.6067
   41U      O2'  829   4.311   9.278   2.541 -0.2806  0.3811  0.1039
   41U     HO'2  830   4.272   9.264   2.628  0.2151  0.7035  0.3805
   41U      O3'  831   4.389   9.138   2.769 -0.0646 -0.4280 -0.2150
   42U        P  832   4.329   9.008   2.834  0.0953  0.2384  0.0163
   42U      O1P  833   4.249   9.051   2.951 -0.3277 -0.0843  0.3342
   42U      O2P  834   4.447   8.918   2.862  0.5981 -0.6498  0.2250
   42U      O5'  835   4.228   8.931   2.735  0.3602  0.0757  0.2618
   42U      C5'  836   4.101   8.995   2.704 -0.3683  0.2691  1.0164
   42U     H5'1  837   4.118   9.102   2.699 -3.8520  0.8779  0.0695
   42U     H5'2  838   4.025   8.953   2.770 -0.6229 -1.5412 -0.3390
   42U      C4'  839   4.048   8.952   2.568 -0.3671 -0.8597 -0.3439
   42U      H4'  840   3.956   9.006   2.545  0.4978  0.6841 -0.3749
   42U      O4'  841   4.140   8.970   2.463 -0.4409 -0.1737 -0.2068
   42U      C1'  842   4.104   8.883   2.363  0.5177 -0.3695  0.7562
   42U      H1'  843   4.055   8.936   2.281 -0.2065  1.2939  2.1878
   42U       N1  844   4.220   8.816   2.309  0.3832  0.4808 -0.0898
   42U       C6  845   4.317   8.775   2.402 -1.1224  0.1268  0.5668
   42U       H6  846   4.307   8.795   2.508 -2.0081  0.2343  0.4670
   42U       C5  847   4.424   8.699   2.359  0.4160 -0.2929  0.5055
   42U       H5  848   4.507   8.676   2.424  0.8136 -1.8092 -0.5054
   42U       C4  849   4.437   8.670   2.220 -0.6065 -0.8577  0.1542
   42U       O4  850   4.531   8.604   2.168  0.0602  0.6282  0.0455
   42U       N3  851   4.336   8.709   2.138 -0.1474  0.4841  0.5077
   42U       H3  852   4.346   8.681   2.042 -0.8800 -0.5531  0.7238
   42U       C2  853   4.225   8.770   2.179  0.3504  0.4640 -0.8199
   42U       O2  854   4.127   8.781   2.103 -0.5279 -0.2456 -0.7806
   42U      C3'  855   4.014   8.809   2.565  0.3177  0.2762  1.1005
   42U      H3'  856   4.092   8.734   2.577  0.3311 -0.1016 -0.9179
   42U      C2'  857   3.987   8.795   2.411 -0.4760 -0.6657 -0.2278
   42U     H2'1  858   3.988   8.690   2.383 -0.2722 -0.5550 -0.6409
   42U      O2'  859   3.866   8.846   2.374  0.1957 -0.1016  0.1222
   42U     HO'2  860   3.822   8.864   2.458 -0.4719  0.6276 -0.3576
   42U      O3'  861   3.894   8.774   2.638  0.3004 -0.0935  0.4041
   43A        P  862   3.869   8.624   2.696 -0.3481 -0.4979  0.4338
   43A      O1P  863   3.740   8.611   2.767  0.4351 -0.8908 -0.6437
   43A      O2P  864   3.990   8.584   2.771  0.0968 -0.0161  0.1764
   43A      O5'  865   3.860   8.536   2.564  0.3443 -0.5245 -0.2203
   43A      C5'  866   3.738   8.526   2.487  0.2903  0.3172 -0.3023
   43A     H5'1  867   3.707   8.627   2.461 -0.6456  0.0115 -0.4057
   43A     H5'2  868   3.656   8.487   2.548 -0.6673  0.3159 -1.5482
   43A      C4'  869   3.747   8.428   2.373  0.2042 -0.8424  0.2144
   43A      H4'  870   3.653   8.413   2.319  0.3590 -1.3705  0.0818
   43A      O4'  871   3.842   8.476   2.277 -0.0852 -0.1680 -0.1007
   43A      C1'  872   3.899   8.371   2.199  0.1478  0.4460  0.3140
   43A      H1'  873   3.873   8.388   2.094  0.1668  0.8900  0.3769
   43A       N9  874   4.046   8.364   2.219  0.1681  0.5125 -0.0735
   43A       C8  875   4.120   8.431   2.314 -0.1500 -0.1196 -0.2293
   43A       H8  876   4.090   8.459   2.414 -0.9532  2.0897 -1.0243
   43A       N7  877   4.246   8.425   2.286 -0.1735  0.3224 -0.2498
   43A       C5  878   4.255   8.348   2.169 -0.3935 -0.0841 -0.0992
   43A       C6  879   4.360   8.296   2.093 -0.5024  0.1567  0.2393
   43A       N6  880   4.484   8.306   2.120  0.0038  0.3420  0.0812
   43A      H61  881   4.513   8.377   2.186  0.0401  0.5141 -0.1174
   43A      H62  882   4.547   8.259   2.056  0.1458  0.8138 -0.1287
   43A       N1  883   4.335   8.229   1.981 -1.0682  0.1070 -0.1240
   43A       C2  884   4.209   8.221   1.938  0.3161  0.5090  0.0220
   43A       H2  885   4.191   8.172   1.844  0.4558 -1.0810  0.7798
   43A       N3  886   4.100   8.255   2.008  0.0604  0.0015  0.3331
   43A       C4  887   4.131   8.318   2.124 -0.6132 -0.0794 -0.0633
   43A      C3'  888   3.780   8.284   2.400  0.1939  0.1185  0.4834
   43A      H3'  889   3.861   8.273   2.473  1.0063  0.8138 -0.2973
   43A      C2'  890   3.832   8.245   2.257 -0.2256 -0.1873 -0.4673
   43A     H2'1  891   3.901   8.161   2.252  0.7403  0.5829 -0.2561
   43A      O2'  892   3.716   8.203   2.191  0.1730  0.2339  0.4671
   43A     HO'2  893   3.653   8.178   2.259 -0.5803  2.1609  0.5513
   43A      O3'  894   3.667   8.199   2.433  0.0346 -0.2481  0.6280
   44A        P  895   3.693   8.072   2.535 -0.6297 -0.6138 -0.2875
   44A      O1P  896   3.571   8.002   2.550  0.1670  0.3134  0.3698
   44A      O2P  897   3.761   8.133   2.660 -0.1228  0.5335  0.2664
   44A      O5'  898   3.796   7.974   2.468  0.8302  0.5130 -0.2482
   44A      C5'  899   3.754   7.901   2.349  0.2740 -0.8789 -0.5669
   44A     H5'1  900   3.695   7.968   2.287  0.7389  2.0479  1.9057
   44A     H5'2  901   3.696   7.812   2.373 -0.2842 -0.2517  0.4255
   44A      C4'  902   3.869   7.848   2.264 -0.8996 -0.7661  0.6197
   44A      H4'  903   3.834   7.805   2.170  2.1763 -2.3476  0.0696
   44A      O4'  904   3.973   7.943   2.236 -0.5175 -0.2943  0.0922
   44A      C1'  905   4.082   7.875   2.188  0.6867 -0.1757 -0.0525
   44A      H1'  906   4.067   7.874   2.080 -0.3895  2.0450  0.0249
   44A       N9  907   4.222   7.928   2.212  0.2842 -0.1366 -0.0236
   44A       C8  908   4.260   8.010   2.313 -0.5914 -0.1700 -1.0239
   44A       H8  909   4.197   8.047   2.393  1.4853 -0.9629  1.0803
   44A       N7  910   4.386   8.035   2.312  0.1777  0.1593  0.1776
   44A       C5  911   4.433   7.966   2.195 -0.3291 -0.3619 -0.1593
   44A       C6  912   4.547   7.964   2.116 -0.4153  0.3114 -0.2937
   44A       N6  913   4.659   8.030   2.136 -0.5662 -0.2352 -0.0654
   44A      H61  914   4.670   8.081   2.223  2.7239 -0.5976 -0.1216
   44A      H62  915   4.737   8.014   2.074  0.5050 -0.8644  1.3952
   44A       N1  916   4.558   7.910   1.990  0.2214 -0.0092  0.0395
   44A       C2  917   4.448   7.853   1.946 -0.1459  0.5179 -0.1845
   44A       H2  918   4.465   7.799   1.854  0.2263  1.4867 -0.6858
   44A       N3  919   4.331   7.830   2.012  0.1810  0.5128 -0.2740
   44A       C4  920   4.328   7.906   2.132  0.5402 -0.1402 -0.2458
   44A      C3'  921   3.948   7.744   2.340  0.9273 -0.5821  0.0298
   44A      H3'  922   3.964   7.781   2.441 -1.0107 -0.3011  0.2826
   44A      C2'  923   4.072   7.736   2.246  0.4412 -0.0664  0.4935
   44A     H2'1  924   4.159   7.721   2.310  2.3747 -0.6030 -2.0668
   44A      O2'  925   4.064   7.638   2.147  0.2691  0.8542 -0.2819
   44A     HO'2  926   4.079   7.552   2.189 -2.1833  1.1911  1.5237
   44A      O3'  927   3.874   7.620   2.358 -0.2155 -0.2471  0.1463
   45U        P  928   3.931   7.499   2.445 -0.4678 -0.1133 -0.3543
   45U      O1P  929   3.816   7.415   2.487 -0.1815 -0.7923  0.3395
   45U      O2P  930   4.026   7.557   2.542 -0.3066  0.5694  0.0842
   45U      O5'  931   4.021   7.421   2.342 -0.2695 -0.3614 -0.4439
   45U      C5'  932   3.975   7.326   2.252  0.7822 -0.0383  0.3917
   45U     H5'1  933   3.902   7.377   2.188  1.1722 -1.1694 -1.0240
   45U     H5'2  934   3.932   7.238   2.300 -0.1842 -0.1143 -0.5574
   45U      C4'  935   4.085   7.263   2.170 -0.4448  0.0440 -0.1201
   45U      H4'  936   4.052   7.199   2.089 -1.5472  1.6429 -0.9823
   45U      O4'  937   4.168   7.367   2.127  0.0103 -0.4760 -0.5708
   45U      C1'  938   4.299   7.332   2.104 -0.1435  0.0357 -0.5287
   45U      H1'  939   4.329   7.324   2.000 -0.1888  0.4534 -0.5740
   45U       N1  940   4.386   7.425   2.176 -0.0083  0.4757  0.4312
   45U       C6  941   4.346   7.483   2.296 -0.1384  0.7211  0.4623
   45U       H6  942   4.259   7.454   2.353  0.6341 -1.0110  0.8167
   45U       C5  943   4.420   7.588   2.340  1.0683 -0.0638  0.5345
   45U       H5  944   4.396   7.638   2.433 -1.0305 -0.0343  0.0086
   45U       C4  945   4.535   7.639   2.277 -0.1922  0.4868  0.5691
   45U       O4  946   4.598   7.737   2.314  0.1577  0.4207 -0.1430
   45U       N3  947   4.573   7.570   2.162 -0.7272 -0.4997  0.0802
   45U       H3  948   4.663   7.595   2.123 -1.0382  0.9741  0.2266
   45U       C2  949   4.499   7.471   2.107  0.0055 -0.5798  0.5038
   45U       O2  950   4.532   7.420   2.001  0.0625  0.1841 -0.4310
   45U      C3'  951   4.182   7.177   2.257 -1.0365 -0.6597  0.2706
   45U      H3'  952   4.205   7.238   2.344 -0.1138  0.9188 -1.0195
   45U      C2'  953   4.302   7.187   2.160  0.5571  0.3409  0.1528
   45U     H2'1  954   4.393   7.163   2.215 -0.1177 -0.1338  1.0764
   45U      O2'  955   4.284   7.103   2.043  0.1485  0.0762 -0.3884
   45U     HO'2  956   4.238   7.022   2.067  3.5051 -1.6029  1.0411
   45U      O3'  957   4.141   7.049   2.289 -0.3089 -0.1202 -0.4172
   46U        P  958   4.214   6.968   2.403 -0.0363  0.5647 -0.1240
   46U      O1P  959   4.167   6.829   2.394  0.4373  0.5754  0.3006
   46U      O2P  960   4.206   7.043   2.529 -0.4334 -0.4503 -0.6223
   46U      O5'  961   4.366   6.965   2.354 -0.2655 -0.3591 -0.2869
   46U      C5'  962   4.411   6.874   2.251 -0.3671 -0.0929 -0.3369
   46U     H5'1  963   4.355   6.885   2.158 -1.3804  1.5521  0.4095
   46U     H5'2  964   4.385   6.774   2.286 -1.5994 -0.1544 -1.3175
   46U      C4'  965   4.558   6.884   2.224 -0.9232 -0.2712 -0.5665
   46U      H4'  966   4.589   6.819   2.142 -1.3528 -0.7188 -0.3750
   46U      O4'  967   4.597   7.023   2.184  0.7815 -0.4313  0.0184
   46U      C1'  968   4.730   7.047   2.225 -0.0678  0.1661 -0.8037
   46U      H1'  969   4.784   7.065   2.131  0.2504 -0.6449 -0.7849
   46U       N1  970   4.734   7.164   2.314 -0.0658  0.1386  0.5414
   46U       C6  971   4.634   7.195   2.409 -0.2334  0.5677 -0.4149
   46U       H6  972   4.545   7.134   2.413 -0.6778  1.0418 -2.0057
   46U       C5  973   4.639   7.307   2.490  0.1686 -0.5262 -0.0400
   46U       H5  974   4.558   7.324   2.559  0.5526  0.8739  0.0976
   46U       C4  975   4.748   7.397   2.486  0.2234 -0.0181  0.5743
   46U       O4  976   4.750   7.499   2.557  0.1269  0.1286  0.1933
   46U       N3  977   4.856   7.355   2.406  0.3950 -1.1798 -0.2637
   46U       H3  978   4.941   7.407   2.423 -1.9475  2.7545  0.5355
   46U       C2  979   4.853   7.242   2.325 -0.1068 -0.4185  0.9681
   46U       O2  980   4.960   7.213   2.265 -0.0724  0.0457  0.0560
   46U      C3'  981   4.651   6.846   2.334  0.3345  0.1142 -0.5711
   46U      H3'  982   4.619   6.902   2.423 -0.8402  0.8957 -1.4544
   46U      C2'  983   4.778   6.916   2.293 -0.4615  0.9525  0.3419
   46U     H2'1  984   4.844   6.937   2.377 -0.0054  3.2167 -0.5212
   46U      O2'  985   4.850   6.840   2.194  0.1965 -0.8909 -0.0480
   46U     HO'2  986   4.935   6.825   2.236 -0.0269  0.9842  1.2219
   46U      O3'  987   4.650   6.700   2.350  0.4721 -0.3836 -1.1082
   47A        P  988   4.723   6.628   2.473 -0.1006  0.1043 -0.2332
   47A      O1P  989   4.717   6.479   2.448 -0.0361 -0.1005 -0.3124
   47A      O2P  990   4.677   6.677   2.603  0.0391  0.4706 -0.0279
   47A      O5'  991   4.873   6.666   2.454  0.3286  0.4543  0.1980
   47A      C5'  992   4.965   6.597   2.363 -0.0133 -0.7164  0.5101
   47A     H5'1  993   4.928   6.610   2.261 -1.8110  0.0277  1.2042
   47A     H5'2  994   4.968   6.491   2.386 -1.7590 -1.0848 -0.7511
   47A      C4'  995   5.101   6.659   2.363 -0.1688  0.4220  0.2471
   47A      H4'  996   5.159   6.634   2.274 -1.0873  1.4347 -0.6665
   47A      O4'  997   5.086   6.801   2.341  0.1332  0.6049  0.3015
   47A      C1'  998   5.194   6.870   2.408  1.1384 -0.4786  0.3381
   47A      H1'  999   5.247   6.931   2.335  1.6246  1.1137  1.9630
   47A       N9 1000   5.138   6.963   2.508 -0.4905 -0.2834  0.9113
   47A       C8 1001   5.017   6.957   2.577 -0.3245  0.4570  0.1380
   47A       H8 1002   4.941   6.880   2.573 -1.0979  1.1464  1.1956
   47A       N7 1003   4.985   7.070   2.629 -0.1548  0.0007 -0.0746
   47A       C5 1004   5.103   7.150   2.623 -0.0231  0.2553  1.2669
   47A       C6 1005   5.144   7.276   2.669 -0.1946 -0.5873  0.2967
   47A       N6 1006   5.068   7.351   2.742 -0.6192 -0.3691  0.8297
   47A      H61 1007   4.978   7.312   2.764  0.2187 -2.2211  1.2705
   47A      H62 1008   5.100   7.443   2.768  1.4587 -0.8581  0.2418
   47A       N1 1009   5.272   7.328   2.641 -0.2027  0.1584  0.2722
   47A       C2 1010   5.350   7.249   2.564  0.3968  0.7664 -1.1796
   47A       H2 1011   5.450   7.288   2.553  0.3139  1.5684  0.4692
   47A       N3 1012   5.320   7.125   2.517  0.6083 -1.1735  0.1165
   47A       C4 1013   5.195   7.085   2.547  0.1141  0.2759 -0.2452
   47A      C3' 1014   5.183   6.650   2.491 -0.6609 -0.0781 -0.1578
   47A      H3' 1015   5.122   6.679   2.576  2.1589  1.0151  1.6278
   47A      C2' 1016   5.283   6.763   2.471  0.1066 -0.2528 -0.1099
   47A     H2'1 1017   5.313   6.800   2.569 -1.8761 -0.3679  0.5894
   47A      O2' 1018   5.394   6.725   2.388  0.3532 -0.2421 -0.4181
   47A     HO'2 1019   5.392   6.630   2.374 -0.5343 -0.8295  2.8005
   47A      O3' 1020   5.248   6.524   2.503 -0.0097 -0.3927  0.1487
   48U        P 1021   5.302   6.482   2.652  0.1519 -0.4164  0.3694
   48U      O1P 1022   5.394   6.372   2.628  0.4814 -0.1124 -0.7091
   48U      O2P 1023   5.177   6.461   2.733 -0.5897 -0.3492  0.5434
   48U      O5' 1024   5.382   6.604   2.711  0.2442 -0.4587  0.1314
   48U      C5' 1025   5.516   6.626   2.667  0.0377 -0.3515  0.0669
   48U     H5'1 1026   5.511   6.652   2.562 -1.7952  0.6112  0.3443
   48U     H5'2 1027   5.577   6.536   2.669  0.2773 -0.1846  0.5707
   48U      C4' 1028   5.606   6.737   2.730  0.0067 -0.5752  0.2498
   48U      H4' 1029   5.702   6.733   2.678 -0.5778  1.3618 -1.1050
   48U      O4' 1030   5.561   6.864   2.691 -0.5921  0.4543 -0.3439
   48U      C1' 1031   5.569   6.946   2.808  0.6490  0.2986  0.2194
   48U      H1' 1032   5.624   7.037   2.785 -0.4419  1.3748  1.6790
   48U       N1 1033   5.436   6.992   2.856  0.2551 -0.6726 -0.1864
   48U       C6 1034   5.335   6.902   2.873  0.3529  0.4216 -0.1193
   48U       H6 1035   5.346   6.800   2.838  0.7992  0.4927 -0.2030
   48U       C5 1036   5.212   6.946   2.911  0.0748  1.0529 -0.3248
   48U       H5 1037   5.127   6.879   2.913  2.3159 -1.9708  0.7599
   48U       C4 1038   5.199   7.079   2.971  0.1478 -0.4131  0.0801
   48U       O4 1039   5.089   7.122   3.003 -0.2050  0.8240 -0.0489
   48U       N3 1040   5.320   7.151   2.986  0.4711 -0.0974  0.0429
   48U       H3 1041   5.312   7.238   3.036 -1.2739 -1.0772  1.6100
   48U       C2 1042   5.432   7.117   2.917 -0.2336 -0.3018 -0.7537
   48U       O2 1043   5.521   7.202   2.910 -0.1802 -0.6504 -0.2592
   48U      C3' 1044   5.628   6.739   2.878 -0.1365 -0.6730 -0.0043
   48U      H3' 1045   5.529   6.716   2.920  0.0427  0.8398  1.3547
   48U      C2' 1046   5.649   6.880   2.918 -0.3832 -0.1215 -0.5290
   48U     H2'1 1047   5.613   6.899   3.019  0.0836 -0.0809 -0.3684
   48U      O2' 1048   5.776   6.926   2.885 -0.4590 -1.0398  0.0825
   48U     HO'2 1049   5.786   7.019   2.907 -2.5176  0.1131 -3.1083
   48U      O3' 1050   5.724   6.647   2.932 -0.4078  0.3440  0.4237
   49C        P 1051   5.730   6.623   3.096 -0.3144  0.0055  0.0218
   49C      O1P 1052   5.833   6.523   3.113  0.3150  0.9181 -0.5882
   49C      O2P 1053   5.596   6.584   3.145 -0.0339  0.3426  0.1251
   49C      O5' 1054   5.769   6.764   3.171 -0.1455 -0.0452  0.0866
   49C      C5' 1055   5.907   6.816   3.170  0.0066  0.4094 -0.2733
   49C     H5'1 1056   5.936   6.811   3.065 -0.4039  3.0520 -0.5779
   49C     H5'2 1057   5.967   6.750   3.233  0.0775  1.4684  0.7947
   49C      C4' 1058   5.918   6.959   3.221  0.1271  0.8539 -0.0807
   49C      H4' 1059   6.021   6.993   3.211  0.4003 -0.0285 -0.3867
   49C      O4' 1060   5.820   7.042   3.173  0.2707  0.3522 -0.2975
   49C      C1' 1061   5.767   7.136   3.263  0.1045 -0.2039 -0.1275
   49C      H1' 1062   5.797   7.238   3.238  1.9824 -0.7554 -0.3055
   49C       N1 1063   5.621   7.120   3.276 -0.1109  0.0105  0.3166
   49C       C6 1064   5.561   7.006   3.243  0.0109 -0.2994  0.4699
   49C       H6 1065   5.624   6.926   3.207 -0.3764 -0.9750  1.2501
   49C       C5 1066   5.425   6.989   3.258  0.4862  0.2910  0.2078
   49C       H5 1067   5.384   6.895   3.225 -0.3282  1.4097 -2.1887
   49C       C4 1068   5.352   7.091   3.323 -0.2096 -0.2886 -0.2098
   49C       N4 1069   5.225   7.086   3.338 -0.2562 -0.0061  0.6199
   49C      H41 1070   5.177   6.997   3.339 -0.6305  0.2011  1.5623
   49C      H42 1071   5.193   7.174   3.376  0.4180  0.4300  0.2030
   49C       N3 1072   5.415   7.197   3.370 -0.2294 -0.1671 -0.2332
   49C       C2 1073   5.546   7.219   3.343  0.2599 -0.4762 -0.3307
   49C       O2 1074   5.597   7.329   3.381  0.5888 -0.1859 -0.0274
   49C      C3' 1075   5.880   6.958   3.367 -0.1880  0.5976 -0.1754
   49C      H3' 1076   5.791   6.899   3.389  0.0338  0.7365  1.1756
   49C      C2' 1077   5.836   7.101   3.396  0.2218 -0.3726 -0.0338
   49C     H2'1 1078   5.766   7.107   3.479 -0.5283 -0.1603 -0.6730
   49C      O2' 1079   5.952   7.183   3.412  0.3821  0.4189  0.2302
   49C     HO'2 1080   6.015   7.113   3.430  0.8362  0.4479 -1.0875
   49C      O3' 1081   5.986   6.916   3.446 -0.2264 -0.0990 -0.5487
   50U        P 1082   5.954   6.858   3.598 -0.3471 -0.5073 -0.2647
   50U      O1P 1083   6.075   6.812   3.675  0.2662 -0.1859  0.6033
   50U      O2P 1084   5.849   6.762   3.581 -0.2592  0.5219  0.1619
   50U      O5' 1085   5.901   6.979   3.684  0.3211 -0.3433  0.5289
   50U      C5' 1086   5.985   7.089   3.713 -0.2674  0.0978 -0.6708
   50U     H5'1 1087   6.043   7.126   3.628 -0.5170  1.5638 -0.2215
   50U     H5'2 1088   6.061   7.057   3.784 -0.2875  0.6090 -0.4149
   50U      C4' 1089   5.906   7.200   3.781 -1.1246  0.2775  0.0199
   50U      H4' 1090   5.974   7.281   3.808  1.4218 -2.1861  1.5384
   50U      O4' 1091   5.794   7.243   3.700 -0.1800  0.1578 -0.2537
   50U      C1' 1092   5.685   7.269   3.786 -0.2456 -0.3235 -0.4265
   50U      H1' 1093   5.651   7.372   3.781  1.6618  0.3769  0.3857
   50U       N1 1094   5.567   7.184   3.756  0.2342  0.0181  0.5171
   50U       C6 1095   5.584   7.069   3.686  0.0915  0.3715  0.1375
   50U       H6 1096   5.681   7.040   3.649 -0.0339 -0.5630  0.5189
   50U       C5 1097   5.478   6.998   3.643 -0.5875  0.4751  0.0458
   50U       H5 1098   5.490   6.909   3.584 -2.9855  0.0330  0.1071
   50U       C4 1099   5.340   7.038   3.678  0.1140 -0.3604 -0.2113
   50U       O4 1100   5.229   6.983   3.653  0.0146 -0.4170  0.4954
   50U       N3 1101   5.330   7.156   3.742 -0.4747 -0.1229 -0.4554
   50U       H3 1102   5.234   7.185   3.753 -1.0913 -2.6619  1.8479
   50U       C2 1103   5.437   7.228   3.790  0.3099 -0.5677  0.3603
   50U       O2 1104   5.420   7.328   3.861 -0.2980 -0.1135 -0.8864
   50U      C3' 1105   5.854   7.152   3.912 -0.3720 -0.4161  0.3719
   50U      H3' 1106   5.812   7.053   3.892 -0.2623  0.0791 -2.9862
   50U      C2' 1107   5.745   7.253   3.924  0.1116  0.4429 -0.3288
   50U     H2'1 1108   5.680   7.219   4.005  0.4467 -1.1224 -0.6838
   50U      O2' 1109   5.804   7.371   3.973  0.3044 -0.4523  0.5619
   50U     HO'2 1110   5.886   7.334   4.006  0.4027 -2.5956 -1.8234
   50U      O3' 1111   5.959   7.168   4.007 -0.2328  0.1262 -0.6138
   51A        P 1112   5.949   7.082   4.138 -0.2654 -0.1538 -0.3382
   51A      O1P 1113   6.053   7.135   4.229  0.1362  0.4872  0.3730
   51A      O2P 1114   5.953   6.936   4.104  0.0000  0.2461 -0.1080
   51A      O5' 1115   5.800   7.098   4.208  0.6918  0.2953  0.0903
   51A      C5' 1116   5.789   7.202   4.299  0.3563  0.2399 -0.0294
   51A     H5'1 1117   5.822   7.298   4.259 -0.6551  1.4344  1.8462
   51A     H5'2 1118   5.857   7.174   4.379 -0.1737  0.6109  0.5569
   51A      C4' 1119   5.652   7.227   4.356 -0.1071  0.1333  0.7467
   51A      H4' 1120   5.655   7.314   4.420  3.0478  1.5290 -1.0780
   51A      O4' 1121   5.563   7.241   4.245  0.1690 -0.7721 -0.3951
   51A      C1' 1122   5.435   7.200   4.276  0.0740  0.2354 -0.4379
   51A      H1' 1123   5.364   7.283   4.287  0.9549  0.7990  1.4092
   51A       N9 1124   5.384   7.106   4.175  0.5533 -0.0478 -0.2836
   51A       C8 1125   5.453   7.041   4.078 -0.2277  0.1899  0.2720
   51A       H8 1126   5.561   7.049   4.070 -0.0477 -0.9122  1.3153
   51A       N7 1127   5.374   6.990   3.987 -0.4505 -0.4765 -0.1769
   51A       C5 1128   5.250   6.998   4.043  0.4756  0.0547  0.3587
   51A       C6 1129   5.120   6.962   3.999 -0.0713  0.9084 -0.5275
   51A       N6 1130   5.086   6.897   3.885 -0.4491  0.1468  0.2281
   51A      H61 1131   5.155   6.882   3.813 -2.0651  0.1989 -1.4008
   51A      H62 1132   4.990   6.871   3.864 -0.8877  1.7103  0.1205
   51A       N1 1133   5.013   7.004   4.067 -0.0979 -0.0306  0.0231
   51A       C2 1134   5.025   7.077   4.177 -0.3893 -0.3291 -0.5355
   51A       H2 1135   4.944   7.119   4.236  0.0776  0.3707 -0.3769
   51A       N3 1136   5.140   7.125   4.219 -0.5835  0.1424 -0.6957
   51A       C4 1137   5.250   7.075   4.158  0.7746  0.5752  0.2711
   51A      C3' 1138   5.597   7.096   4.418  0.2793  0.4023  0.3187
   51A      H3' 1139   5.624   7.006   4.364 -1.3488 -0.0482  0.2043
   51A      C2' 1140   5.452   7.133   4.408 -0.3953  0.0136  0.1561
   51A     H2'1 1141   5.389   7.044   4.414 -2.5817  1.3634 -1.2164
   51A      O2' 1142   5.406   7.225   4.510  0.0003  0.4722  0.3281
   51A     HO'2 1143   5.462   7.199   4.584 -2.6512 -1.3331  1.8530
   51A      O3' 1144   5.629   7.087   4.558  0.5326  0.6322 -0.1781
   52U        P 1145   5.613   6.946   4.633 -0.0589 -0.2497  0.2445
   52U      O1P 1146   5.670   6.975   4.769  0.7822 -0.0464  0.1061
   52U      O2P 1147   5.678   6.841   4.549 -0.0940 -0.0995  0.3079
   52U      O5' 1148   5.453   6.912   4.628 -0.2143 -0.0900  0.3652
   52U      C5' 1149   5.359   6.969   4.719  0.1133  0.5899 -0.9675
   52U     H5'1 1150   5.359   7.077   4.704 -1.6190  0.5075 -1.8121
   52U     H5'2 1151   5.386   6.939   4.820 -0.8847 -1.7443 -1.3097
   52U      C4' 1152   5.220   6.917   4.680 -0.1907 -0.4102  0.0801
   52U      H4' 1153   5.148   6.973   4.740  0.3646  0.3887  0.0335
   52U      O4' 1154   5.180   6.942   4.543 -0.3878 -0.1850  0.3308
   52U      C1' 1155   5.076   6.846   4.508 -0.3256 -0.3634 -0.2056
   52U      H1' 1156   4.979   6.895   4.519  0.9511  2.1839  0.6305
   52U       N1 1157   5.099   6.789   4.375  0.2026 -0.0474 -0.8076
   52U       C6 1158   5.225   6.756   4.330  0.5318 -0.1328  0.8002
   52U       H6 1159   5.311   6.767   4.395  2.0230 -0.3778 -1.0301
   52U       C5 1160   5.244   6.697   4.207  0.7432 -0.0528 -0.1581
   52U       H5 1161   5.345   6.675   4.174  0.6896  0.3997 -0.6311
   52U       C4 1162   5.125   6.657   4.125  0.2296  0.7660 -0.0364
   52U       O4 1163   5.130   6.598   4.017  0.4677  0.1533  0.0592
   52U       N3 1164   5.009   6.697   4.177  0.3967 -0.3580  0.3897
   52U       H3 1165   4.926   6.679   4.122  1.4014  0.3235 -1.4071
   52U       C2 1166   4.988   6.765   4.293  0.9448  0.0609  0.4791
   52U       O2 1167   4.872   6.785   4.333  0.6439 -0.0045 -0.4078
   52U      C3' 1168   5.204   6.765   4.702  0.1721 -0.8775  0.8891
   52U      H3' 1169   5.294   6.711   4.673  1.1853  1.0441  0.3109
   52U      C2' 1170   5.085   6.732   4.608 -0.0133  0.2731 -0.0972
   52U     H2'1 1171   5.102   6.633   4.564 -1.9666  0.5635 -1.6715
   52U      O2' 1172   4.964   6.744   4.676 -0.0137  0.2161  0.0399
   52U     HO'2 1173   4.939   6.655   4.702 -0.2085  0.9438  2.6523
   52U      O3' 1174   5.185   6.730   4.833 -0.0054  0.0634 -0.3063
   53U        P 1175   5.186   6.583   4.889  0.0888  0.5084 -0.0850
   53U      O1P 1176   5.171   6.610   5.035  0.1126  0.1982 -0.6254
   53U      O2P 1177   5.304   6.517   4.839  0.2802  0.0249  0.2996
   53U      O5' 1178   5.050   6.505   4.837  0.3284 -0.4248 -0.0987
   53U      C5' 1179   4.919   6.526   4.899  0.3980  0.1668 -0.1470
   53U     H5'1 1180   4.902   6.632   4.914 -2.3252 -0.2358  0.1885
   53U     H5'2 1181   4.915   6.485   4.999  0.2001 -0.4131 -0.3860
   53U      C4' 1182   4.801   6.475   4.809 -0.5247 -1.0792 -0.8211
   53U      H4' 1183   4.704   6.502   4.852  1.0455 -0.0257  2.3121
   53U      O4' 1184   4.817   6.524   4.676  0.3377 -0.6709  0.7523
   53U      C1' 1185   4.745   6.438   4.595 -0.6686  0.3648  0.4745
   53U      H1' 1186   4.656   6.496   4.571 -1.1062  0.4933  2.3057
   53U       N1 1187   4.823   6.410   4.470  0.3550 -0.2532  0.0296
   53U       C6 1188   4.960   6.403   4.465 -1.2387 -0.0240 -0.0069
   53U       H6 1189   5.019   6.416   4.555 -1.3188 -0.3342  0.0905
   53U       C5 1190   5.023   6.357   4.349 -0.0649 -0.2182 -0.2163
   53U       H5 1191   5.131   6.363   4.357 -0.1171 -0.1620  0.5460
   53U       C4 1192   4.951   6.319   4.227  0.1611 -0.7938 -1.1770
   53U       O4 1193   4.996   6.280   4.117 -0.4078 -0.3503  0.0412
   53U       N3 1194   4.814   6.313   4.253 -0.4635 -0.0304 -0.0413
   53U       H3 1195   4.758   6.277   4.178  1.6066 -3.1077 -0.2647
   53U       C2 1196   4.751   6.345   4.369  0.1493 -0.1900  0.2193
   53U       O2 1197   4.628   6.323   4.374 -0.0829  0.2213 -0.5011
   53U      C3' 1198   4.788   6.325   4.801  0.3975  0.4373 -0.1089
   53U      H3' 1199   4.888   6.285   4.788  0.1137 -0.0219 -0.9359
   53U      C2' 1200   4.699   6.317   4.675  0.0593 -0.3259 -0.2603
   53U     H2'1 1201   4.710   6.228   4.613 -1.2328 -0.5508 -0.1987
   53U      O2' 1202   4.564   6.344   4.702  0.3434 -0.6764 -0.3886
   53U     HO'2 1203   4.547   6.322   4.794 -1.9842  1.4286 -0.2058
   53U      O3' 1204   4.722   6.270   4.918 -0.8817  0.1943  0.5024
   54C        P 1205   4.747   6.113   4.954  0.2191 -0.0638 -0.3009
   54C      O1P 1206   4.686   6.097   5.086  0.7719 -0.7174  0.2435
   54C      O2P 1207   4.888   6.080   4.934  0.5555  0.4239  0.8289
   54C      O5' 1208   4.658   6.043   4.846 -0.4314  0.2682 -0.3695
   54C      C5' 1209   4.516   6.035   4.845 -0.0877  0.4993  0.0297
   54C     H5'1 1210   4.473   6.133   4.867  0.2926  0.6573  0.0735
   54C     H5'2 1211   4.482   5.966   4.923  0.3628  0.1321 -0.0975
   54C      C4' 1212   4.457   5.986   4.706 -0.2349 -0.9218 -0.2057
   54C      H4' 1213   4.348   5.993   4.714 -0.2658 -0.9366 -0.5881
   54C      O4' 1214   4.510   6.053   4.593 -0.0499 -0.1254 -0.3905
   54C      C1' 1215   4.514   5.977   4.480  0.2715  0.8659 -0.3595
   54C      H1' 1216   4.433   6.018   4.420 -2.0624 -1.0912  1.2582
   54C       N1 1217   4.652   5.975   4.409  0.0001  0.1509 -0.3505
   54C       C6 1218   4.772   5.991   4.473 -0.7471 -0.6155 -0.1413
   54C       H6 1219   4.769   6.004   4.580  0.3848 -2.1064  0.1091
   54C       C5 1220   4.887   6.000   4.402 -0.0772 -0.0332 -0.3364
   54C       H5 1221   4.980   6.030   4.447  0.8583 -0.3404 -1.9768
   54C       C4 1222   4.881   5.972   4.267  0.7033  0.4024 -0.7323
   54C       N4 1223   4.987   5.970   4.201 -0.7603  0.2443  0.5908
   54C      H41 1224   5.075   5.978   4.250 -0.3972 -1.0956  0.2125
   54C      H42 1225   4.974   5.953   4.102 -0.9338 -0.1290  0.6789
   54C       N3 1226   4.770   5.936   4.207 -0.7620 -0.3462 -0.4715
   54C       C2 1227   4.658   5.943   4.275 -0.0833 -0.2370  0.1935
   54C       O2 1228   4.563   5.906   4.221 -0.1694  0.4401  0.2803
   54C      C3' 1229   4.489   5.842   4.673 -0.2747  0.1986  0.7642
   54C      H3' 1230   4.597   5.823   4.680  0.3086  1.1601 -3.1846
   54C      C2' 1231   4.465   5.840   4.528  0.4425  0.4730 -0.6404
   54C     H2'1 1232   4.525   5.758   4.489 -2.4588 -3.7384  2.9021
   54C      O2' 1233   4.324   5.831   4.496  0.2595  0.7691  0.7431
   54C     HO'2 1234   4.271   5.824   4.576 -1.6020  1.1846 -0.3903
   54C      O3' 1235   4.403   5.745   4.738  0.7234 -0.0950 -0.5969
   55C        P 1236   4.438   5.596   4.753 -0.5223  0.1359 -0.2967
   55C      O1P 1237   4.330   5.526   4.831 -0.2762  0.4685 -0.7269
   55C      O2P 1238   4.575   5.589   4.800  0.4631 -0.1389  0.3720
   55C      O5' 1239   4.443   5.537   4.606  0.1618  0.6314  0.9537
   55C      C5' 1240   4.328   5.488   4.543 -0.3123 -0.3428  0.7943
   55C     H5'1 1241   4.252   5.565   4.551  0.3377  0.2763  1.0997
   55C     H5'2 1242   4.296   5.400   4.599 -1.1895  0.6989  1.9967
   55C      C4' 1243   4.355   5.448   4.394  0.5176  0.1596 -0.3388
   55C      H4' 1244   4.263   5.431   4.338  0.1093  2.7935 -0.5705
   55C      O4' 1245   4.433   5.548   4.328  0.7282  0.0712  1.2813
   55C      C1' 1246   4.509   5.478   4.221  0.5742 -0.3307 -0.4463
   55C      H1' 1247   4.468   5.490   4.120  0.1502 -2.4277 -0.5656
   55C       N1 1248   4.653   5.519   4.236  0.2235 -0.1826 -0.2852
   55C       C6 1249   4.714   5.573   4.352  0.4244 -0.2274 -0.5511
   55C       H6 1250   4.653   5.586   4.440  0.4437 -0.5190 -0.4950
   55C       C5 1251   4.846   5.618   4.340 -0.3765 -0.5095 -0.5132
   55C       H5 1252   4.892   5.675   4.420 -0.5068  0.4247 -1.0855
   55C       C4 1253   4.914   5.618   4.216 -0.0408 -0.6271  0.9926
   55C       N4 1254   5.034   5.654   4.200 -0.5847 -0.8753 -0.9589
   55C      H41 1255   5.072   5.722   4.264  2.5324 -0.6188 -2.8354
   55C      H42 1256   5.069   5.633   4.107  0.2289  0.5181 -0.9942
   55C       N3 1257   4.852   5.556   4.115 -0.9675  0.7306 -0.7393
   55C       C2 1258   4.733   5.498   4.124  0.1564  0.1162  0.2838
   55C       O2 1259   4.693   5.445   4.020  0.3587  0.0997 -0.2245
   55C      C3' 1260   4.437   5.317   4.394 -0.0376  0.2461 -0.3965
   55C      H3' 1261   4.514   5.332   4.470  0.0541  1.0043 -0.6282
   55C      C2' 1262   4.505   5.331   4.255 -0.4968  0.4896 -0.4078
   55C     H2'1 1263   4.599   5.277   4.251  0.1102  1.4950 -0.0869
   55C      O2' 1264   4.417   5.275   4.152 -0.4120 -0.5129  0.1289
   55C     HO'2 1265   4.475   5.233   4.088 -0.9954  0.1842 -0.8899
   55C      O3' 1266   4.353   5.204   4.414  0.3161 -0.2234 -0.1795
   56G        P 1267   4.407   5.056   4.441 -0.4216  0.2329  0.0929
   56G      O1P 1268   4.305   4.955   4.461 -0.0697  0.0030  0.1044
   56G      O2P 1269   4.508   5.073   4.546  0.0763 -0.4647 -0.2235
   56G      O5' 1270   4.489   5.013   4.309 -0.2870  0.3696 -0.3892
   56G      C5' 1271   4.421   4.971   4.190  0.4310 -0.2985 -0.6318
   56G     H5'1 1272   4.343   5.045   4.169  0.9762  0.5311  0.1972
   56G     H5'2 1273   4.375   4.876   4.217  0.1947  0.2153  0.8524
   56G      C4' 1274   4.529   4.958   4.085  0.3956  0.6143  0.4345
   56G      H4' 1275   4.470   4.944   3.994  1.7078  1.2415 -0.5600
   56G      O4' 1276   4.609   5.074   4.073 -0.1274  0.1993  0.7940
   56G      C1' 1277   4.720   5.034   3.997 -0.0368 -0.4840  0.0172
   56G      H1' 1278   4.703   5.061   3.893 -1.3040  2.1544  0.8195
   56G       N9 1279   4.835   5.112   4.051 -0.3145 -0.4113 -0.1740
   56G       C8 1280   4.856   5.151   4.179 -0.1137 -0.1465  0.1928
   56G       H8 1281   4.784   5.143   4.259 -1.9907 -3.7585 -1.5831
   56G       N7 1282   4.965   5.224   4.188 -0.1425 -0.1740  0.2430
   56G       C5 1283   5.023   5.228   4.057  0.5179  0.2717 -0.5553
   56G       C6 1284   5.143   5.282   4.014 -0.4748 -0.5810 -0.3106
   56G       O6 1285   5.215   5.360   4.074  0.3664  0.1159  0.0820
   56G       N1 1286   5.183   5.242   3.886 -0.2546 -0.2938  0.2121
   56G       H1 1287   5.275   5.267   3.852 -0.3727  1.0859  0.8282
   56G       C2 1288   5.115   5.140   3.819  0.3800  0.4393  0.1924
   56G       N2 1289   5.170   5.094   3.709 -0.1956  0.4545  0.0892
   56G      H21 1290   5.264   5.120   3.683  0.9401 -3.0979  0.0207
   56G      H22 1291   5.122   5.020   3.660  0.6727 -1.0356  1.3602
   56G       N3 1292   4.994   5.094   3.858  0.2689  0.2152 -0.3205
   56G       C4 1293   4.955   5.133   3.987 -0.0694 -0.2651  0.7525
   56G      C3' 1294   4.625   4.841   4.114 -0.8055  0.5204  0.0939
   56G      H3' 1295   4.664   4.843   4.216  0.2089 -0.7326 -0.2466
   56G      C2' 1296   4.739   4.886   4.016 -0.1918  0.2320 -0.0596
   56G     H2'1 1297   4.837   4.852   4.050 -0.5807  0.6014  1.4995
   56G      O2' 1298   4.721   4.827   3.887 -0.1270 -0.0237  0.1840
   56G     HO'2 1299   4.743   4.734   3.893 -0.2167  0.0234  1.4430
   56G      O3' 1300   4.576   4.710   4.080  0.1058  0.6414 -0.3721
   57U        P 1301   4.670   4.586   4.130 -0.2654 -0.3712  0.2235
   57U      O1P 1302   4.589   4.462   4.104  0.6361  0.3198 -0.5589
   57U      O2P 1303   4.715   4.615   4.266 -0.3037 -0.3958  0.7212
   57U      O5' 1304   4.787   4.581   4.030 -0.1772  0.0296  0.3271
   57U      C5' 1305   4.779   4.507   3.906  0.1252  0.4094 -0.2967
   57U     H5'1 1306   4.707   4.556   3.841 -0.8141 -1.0350 -0.4059
   57U     H5'2 1307   4.770   4.400   3.925  1.6163  0.5458  1.5834
   57U      C4' 1308   4.906   4.504   3.828 -0.2176  0.9052 -0.1393
   57U      H4' 1309   4.879   4.456   3.734 -1.1861 -0.6367  0.8715
   57U      O4' 1310   4.941   4.637   3.806 -0.1828  0.2401 -0.5290
   57U      C1' 1311   5.076   4.630   3.786 -0.3157  0.5380  0.5673
   57U      H1' 1312   5.104   4.667   3.687 -0.2393 -2.7041 -0.7472
   57U       N1 1313   5.143   4.716   3.894  0.5381 -0.6054 -0.1739
   57U       C6 1314   5.095   4.720   4.021 -0.2103  0.0480 -0.2989
   57U       H6 1315   5.025   4.646   4.055 -1.5256  1.5553  0.3951
   57U       C5 1316   5.135   4.812   4.108 -0.0771  0.4784  0.0017
   57U       H5 1317   5.094   4.809   4.208  1.7808 -1.0532  0.7707
   57U       C4 1318   5.227   4.918   4.068  0.8783  0.9596 -0.3258
   57U       O4 1319   5.271   5.014   4.136  0.4699  0.3946  0.4442
   57U       N3 1320   5.283   4.895   3.943 -0.7792  0.2698 -1.3275
   57U       H3 1321   5.369   4.943   3.920  0.5922 -1.2299  0.3519
   57U       C2 1322   5.247   4.798   3.856 -0.5118  0.8631 -0.5367
   57U       O2 1323   5.310   4.777   3.759  0.0009  0.1996 -0.1361
   57U      C3' 1324   5.026   4.424   3.888 -0.3510  0.4087  0.4516
   57U      H3' 1325   5.042   4.441   3.995 -0.2675 -1.6038  0.7954
   57U      C2' 1326   5.125   4.487   3.793 -0.6705  0.9159  0.7716
   57U     H2'1 1327   5.225   4.477   3.834 -0.2692  0.5039 -0.2648
   57U      O2' 1328   5.114   4.435   3.658 -0.0183 -0.3981 -0.0995
   57U     HO'2 1329   5.045   4.368   3.665 -1.1493  0.7498  0.3071
   57U      O3' 1330   5.015   4.286   3.866  0.2388  0.3510  0.2147
   58A        P 1331   5.083   4.178   3.953  0.1683 -0.2424 -0.2793
   58A      O1P 1332   5.051   4.038   3.917 -0.0546 -0.2512 -0.3132
   58A      O2P 1333   5.063   4.222   4.090  0.3248  0.1704  0.1816
   58A      O5' 1334   5.234   4.199   3.930 -0.3222  0.2675  0.1456
   58A      C5' 1335   5.301   4.139   3.821  0.5305 -0.0219 -0.2390
   58A     H5'1 1336   5.247   4.163   3.730 -0.8865 -1.7243  0.1018
   58A     H5'2 1337   5.298   4.030   3.834 -0.8068  0.0608  0.2955
   58A      C4' 1338   5.449   4.181   3.804 -0.0706 -0.5746 -0.6112
   58A      H4' 1339   5.502   4.118   3.733 -0.2057 -0.3738 -0.8929
   58A      O4' 1340   5.467   4.322   3.796 -1.1767 -0.0456 -0.2858
   58A      C1' 1341   5.581   4.366   3.874  0.4048  0.3093 -0.1351
   58A      H1' 1342   5.657   4.423   3.820  0.2938  1.0931  0.5124
   58A       N9 1343   5.537   4.439   3.992  0.4878 -0.0995 -0.1030
   58A       C8 1344   5.415   4.443   4.056 -0.4744  0.3186 -0.1496
   58A       H8 1345   5.349   4.358   4.050  2.2455 -2.0037  0.5693
   58A       N7 1346   5.396   4.545   4.136 -0.0000  0.1359  0.0169
   58A       C5 1347   5.518   4.623   4.121  0.4065  0.3610 -0.1212
   58A       C6 1348   5.579   4.732   4.183 -0.5471 -1.1691 -0.5762
   58A       N6 1349   5.527   4.823   4.266  0.5433  0.5817  0.3399
   58A      H61 1350   5.439   4.812   4.314  1.3333  0.5440  1.8484
   58A      H62 1351   5.589   4.902   4.278 -0.2320  1.2032  0.3507
   58A       N1 1352   5.703   4.773   4.144  0.3787 -0.4854 -0.4583
   58A       C2 1353   5.770   4.700   4.059 -0.0744  0.5170 -0.9735
   58A       H2 1354   5.871   4.735   4.039  0.2445  0.4329  0.4080
   58A       N3 1355   5.736   4.580   4.012  0.0174 -0.3005  0.4245
   58A       C4 1356   5.604   4.548   4.039 -0.3803  0.1402 -0.0951
   58A      C3' 1357   5.523   4.144   3.932  0.6452 -0.3426 -0.0286
   58A      H3' 1358   5.458   4.163   4.017  0.0220 -3.6183  0.3805
   58A      C2' 1359   5.644   4.235   3.929 -0.7204 -0.2028 -0.2106
   58A     H2'1 1360   5.691   4.241   4.027  2.1723 -1.8654 -1.3567
   58A      O2' 1361   5.744   4.201   3.831  0.1468  0.1924 -0.2427
   58A     HO'2 1362   5.764   4.108   3.847 -0.0331  0.3770  1.1864
   58A      O3' 1363   5.548   4.006   3.937  0.3732 -0.2373  0.2241
   59C        P 1364   5.546   3.924   4.064 -0.2251  0.0368  0.2426
   59C      O1P 1365   5.578   3.779   4.030 -0.2421  0.6443 -0.2716
   59C      O2P 1366   5.419   3.948   4.134 -0.4813 -0.2006 -0.0560
   59C      O5' 1367   5.667   3.973   4.149  0.4534 -0.0132 -0.4732
   59C      C5' 1368   5.804   3.933   4.116  0.4191 -0.2498  0.0116
   59C     H5'1 1369   5.813   3.933   4.007 -2.7022 -0.0800 -0.3312
   59C     H5'2 1370   5.829   3.830   4.139  1.5173 -0.5031 -2.0805
   59C      C4' 1371   5.922   4.026   4.164 -0.0551  0.7894  1.0066
   59C      H4' 1372   6.009   4.003   4.101 -0.4626  0.4327  0.5662
   59C      O4' 1373   5.886   4.154   4.146 -0.2051 -0.3029  0.0529
   59C      C1' 1374   5.924   4.237   4.261 -0.4419 -0.1891  0.0269
   59C      H1' 1375   5.976   4.327   4.229 -0.8864  0.4390  0.9943
   59C       N1 1376   5.810   4.297   4.341  0.4837  0.6370 -0.7139
   59C       C6 1377   5.681   4.268   4.311  0.4939  0.5527 -0.2638
   59C       H6 1378   5.658   4.190   4.240 -2.6051  1.3060 -0.2416
   59C       C5 1379   5.580   4.345   4.354  0.3570  0.1623  0.9818
   59C       H5 1380   5.482   4.326   4.314  0.6004  0.1438  0.3943
   59C       C4 1381   5.621   4.463   4.432  0.0976  0.3368 -0.1299
   59C       N4 1382   5.537   4.552   4.471  0.3157 -0.1364  1.0538
   59C      H41 1383   5.444   4.550   4.433  1.5055  1.2433 -2.3165
   59C      H42 1384   5.572   4.636   4.515  0.2009  2.0375 -2.6340
   59C       N3 1385   5.740   4.488   4.477 -0.4788  0.8924  0.2136
   59C       C2 1386   5.833   4.403   4.434 -0.1657 -0.3958 -0.1589
   59C       O2 1387   5.947   4.426   4.476  0.2421 -0.0715  0.1486
   59C      C3' 1388   5.940   4.003   4.312  0.3876 -0.1662 -0.0006
   59C      H3' 1389   5.839   3.991   4.352  0.3420  0.2184  0.0076
   59C      C2' 1390   6.005   4.138   4.344  0.2585 -0.2215 -0.0668
   59C     H2'1 1391   5.988   4.161   4.449  1.1298  1.6909 -0.3115
   59C      O2' 1392   6.139   4.150   4.314 -0.2224 -0.0599  0.0027
   59C     HO'2 1393   6.193   4.091   4.367  0.8620  2.4402  1.8752
   59C      O3' 1394   6.019   3.896   4.352 -0.1740  0.4197  0.3956
   60U        P 1395   5.986   3.826   4.489 -0.4229  0.2300 -0.1179
   60U      O1P 1396   6.104   3.744   4.517  0.1736  0.0746  0.2426
   60U      O2P 1397   5.853   3.764   4.496  0.0625 -0.0719 -0.2654
   60U      O5' 1398   5.996   3.941   4.586  0.6396  0.1595 -0.4003
   60U      C5' 1399   6.116   3.990   4.639  0.0567 -0.1335  0.3408
   60U     H5'1 1400   6.178   4.041   4.564  0.8800  0.3971  1.3635
   60U     H5'2 1401   6.174   3.909   4.681 -0.4722 -1.5084 -1.4379
   60U      C4' 1402   6.097   4.100   4.746  0.3575  0.2668  0.1034
   60U      H4' 1403   6.197   4.125   4.782  0.4035  0.8265 -0.3913
   60U      O4' 1404   6.029   4.203   4.688  0.1522 -0.3369  0.0841
   60U      C1' 1405   5.947   4.272   4.789 -0.4169 -0.4089 -0.7047
   60U      H1' 1406   5.979   4.375   4.806 -0.4582 -0.3249 -1.1322
   60U       N1 1407   5.800   4.271   4.752 -0.0779 -0.0712 -0.2305
   60U       C6 1408   5.736   4.177   4.674  0.0348  0.0681 -0.0854
   60U       H6 1409   5.797   4.100   4.630  1.5621  2.4824 -2.5628
   60U       C5 1410   5.605   4.167   4.646 -0.2043 -0.3087 -0.1963
   60U       H5 1411   5.559   4.094   4.581 -4.1178  1.4171  0.3643
   60U       C4 1412   5.520   4.270   4.698  0.6202  0.2413  0.6187
   60U       O4 1413   5.396   4.274   4.684 -0.3700 -0.3351 -0.5434
   60U       N3 1414   5.589   4.364   4.772  0.3475  0.4188 -0.2932
   60U       H3 1415   5.535   4.442   4.808 -0.5861 -1.0861  1.7613
   60U       C2 1416   5.717   4.372   4.811 -0.3250 -0.1892 -0.1319
   60U       O2 1417   5.756   4.466   4.879 -0.1043  0.1032  0.3919
   60U      C3' 1418   6.012   4.061   4.871 -0.2636 -0.1708 -0.7568
   60U      H3' 1419   5.941   3.985   4.838  0.6598 -0.1582 -2.9638
   60U      C2' 1420   5.962   4.197   4.919  0.1290 -0.0665 -0.5092
   60U     H2'1 1421   5.866   4.190   4.971 -0.3185 -1.2885 -1.4542
   60U      O2' 1422   6.056   4.261   4.993 -0.2280  0.2518  0.2952
   60U     HO'2 1423   6.058   4.218   5.079 -2.1641 -0.4044  0.0648
   60U      O3' 1424   6.090   4.011   4.977  0.5133  0.1614  0.4038
   61U        P 1425   6.022   3.947   5.115 -0.2038  0.2153 -0.0758
   61U      O1P 1426   6.133   3.893   5.191  0.3870  0.1728  0.2596
   61U      O2P 1427   5.907   3.860   5.089 -0.3753  0.2205  0.8125
   61U      O5' 1428   5.976   4.080   5.191 -0.0319  0.0490 -0.1925
   61U      C5' 1429   5.924   4.072   5.320  0.3045  0.8038  0.0623
   61U     H5'1 1430   6.004   4.042   5.389  1.6230 -0.8973 -2.0717
   61U     H5'2 1431   5.839   4.006   5.333 -1.6541  3.3556  1.1857
   61U      C4' 1432   5.883   4.213   5.359 -0.5080  0.1058 -0.0042
   61U      H4' 1433   5.869   4.216   5.467  1.4884 -2.4379  0.4170
   61U      O4' 1434   5.985   4.313   5.328  0.4679 -0.0950  0.1027
   61U      C1' 1435   5.918   4.442   5.343  0.2027  0.1852  0.3351
   61U      H1' 1436   5.934   4.467   5.448  0.0266 -3.2712  1.3172
   61U       N1 1437   5.969   4.543   5.251  0.2874  0.0424 -0.4429
   61U       C6 1438   5.942   4.538   5.113  0.1182 -0.3199 -1.0612
   61U       H6 1439   5.886   4.455   5.073  0.9268 -1.8380  0.7972
   61U       C5 1440   6.002   4.632   5.034 -0.4082 -0.2241  0.1491
   61U       H5 1441   5.995   4.624   4.927 -0.9069  3.9436 -0.2854
   61U       C4 1442   6.074   4.745   5.083  0.4440  0.4218  0.1920
   61U       O4 1443   6.128   4.826   5.010  0.8713 -0.3064  0.0258
   61U       N3 1444   6.084   4.752   5.214 -0.2723  0.0454  0.5179
   61U       H3 1445   6.123   4.835   5.258  3.6622 -0.5957 -1.2612
   61U       C2 1446   6.045   4.646   5.304  0.2724 -0.5446 -0.3268
   61U       O2 1447   6.063   4.653   5.428 -0.3782  0.4221  0.0600
   61U      C3' 1448   5.765   4.264   5.280  0.1257 -0.7096 -1.1045
   61U      H3' 1449   5.788   4.256   5.174  1.0667 -1.2799 -0.8700
   61U      C2' 1450   5.770   4.422   5.319  0.3163 -0.3102 -0.5876
   61U     H2'1 1451   5.724   4.487   5.244 -1.2369  1.8577  2.0279
   61U      O2' 1452   5.697   4.454   5.437  0.4435 -0.1578  0.5367
   61U     HO'2 1453   5.604   4.464   5.416  0.5637 -1.7043 -1.0020
   61U      O3' 1454   5.646   4.196   5.310 -0.3930 -0.0616 -0.0736
   61U      H3T 1455   5.621   4.147   5.231 -3.5906  2.9573 -1.2271
   62G      O5' 1456   5.897   5.496   4.930  0.2959 -0.3057 -0.2973
   62G      H5T 1457   5.828   5.445   4.973 -0.8481  0.9359 -0.5810
   62G      C5' 1458   6.027   5.471   4.984  0.3204  0.4407  0.5220
   62G     H5'1 1459   6.014   5.452   5.091 -0.9482  1.2990  0.5364
   62G     H5'2 1460   6.097   5.553   4.972  1.6241 -0.7746 -0.4977
   62G      C4' 1461   6.091   5.340   4.928  0.4134  0.1348 -0.0086
   62G      H4' 1462   6.186   5.336   4.981 -0.3644  0.1150  1.4477
   62G      O4' 1463   6.011   5.228   4.954  0.3305  0.2123  0.1984
   62G      C1' 1464   6.038   5.123   4.856 -0.5865 -0.3166  0.0602
   62G      H1' 1465   6.086   5.036   4.899  0.0700 -0.4143 -0.8292
   62G       N9 1466   5.911   5.076   4.798  0.3763  0.2774 -0.5014
   62G       C8 1467   5.781   5.121   4.821 -0.1009 -0.3114  0.5876
   62G       H8 1468   5.764   5.215   4.872  2.0629 -0.0731  0.9995
   62G       N7 1469   5.684   5.044   4.778 -0.0017  0.1171  0.3233
   62G       C5 1470   5.758   4.945   4.715  0.3148 -0.2647  0.4232
   62G       C6 1471   5.712   4.831   4.646 -0.5397  0.3188 -0.8049
   62G       O6 1472   5.595   4.793   4.632  0.1164  0.2210 -0.3037
   62G       N1 1473   5.811   4.748   4.599  0.0436 -0.6723  0.0043
   62G       H1 1474   5.785   4.665   4.548 -1.5269 -0.4960  0.4661
   62G       C2 1475   5.944   4.774   4.611 -0.0810 -0.7203 -0.3212
   62G       N2 1476   6.027   4.681   4.577  0.0923  0.6467  0.1151
   62G      H21 1477   5.998   4.585   4.562  0.4085  0.1391  2.3671
   62G      H22 1478   6.120   4.689   4.616  0.8706 -0.4858 -1.3931
   62G       N3 1479   5.988   4.889   4.670 -0.6635 -0.2522  0.0352
   62G       C4 1480   5.890   4.970   4.717 -0.1496  0.3684  0.1895
   62G      C3' 1481   6.116   5.331   4.777  0.3365 -0.4140 -0.5406
   62G      H3' 1482   6.029   5.372   4.724 -0.7278 -1.7362  0.1229
   62G      C2' 1483   6.135   5.184   4.750 -0.3116  0.3885 -0.1373
   62G     H2'1 1484   6.098   5.154   4.652  0.1696 -2.4772  0.4596
   62G      O2' 1485   6.268   5.136   4.771 -0.7234  0.0105 -0.1261
   62G     HO'2 1486   6.318   5.203   4.817  0.5763 -0.7790 -0.3425
   62G      O3' 1487   6.231   5.407   4.745  0.1234 -0.2877  0.1382
   63U        P 1488   6.248   5.477   4.606 -0.0821 -0.2296  0.2579
   63U      O1P 1489   6.371   5.560   4.609 -0.4877  0.6779  0.2380
   63U      O2P 1490   6.118   5.542   4.575  0.2863  0.6703  0.6412
   63U      O5' 1491   6.275   5.363   4.494  0.0885 -0.2461  0.0539
   63U      C5' 1492   6.395   5.294   4.492  0.6452  0.4192  0.2365
   63U     H5'1 1493   6.424   5.263   4.592 -0.5043 -0.5601  0.2782
   63U     H5'2 1494   6.471   5.354   4.441  0.4365  0.4076 -0.0945
   63U      C4' 1495   6.378   5.171   4.391 -0.4693  0.3623 -0.3899
   63U      H4' 1496   6.477   5.125   4.389 -0.2706  0.7475  0.1918
   63U      O4' 1497   6.294   5.073   4.447  0.0119 -0.2213  0.5413
   63U      C1' 1498   6.231   5.004   4.336  0.6171 -0.3779  0.0633
   63U      H1' 1499   6.264   4.900   4.338 -0.3322 -0.7053  2.5309
   63U       N1 1500   6.083   5.010   4.352  0.0571  0.0859  0.3266
   63U       C6 1501   6.020   5.125   4.400  0.2833 -0.3656 -1.0813
   63U       H6 1502   6.078   5.213   4.426 -1.0555  1.0464 -2.6632
   63U       C5 1503   5.885   5.134   4.415  0.2533 -0.3247  0.4086
   63U       H5 1504   5.837   5.223   4.451 -2.1292 -1.3128 -0.1341
   63U       C4 1505   5.805   5.021   4.376 -0.2022  0.1638  0.3788
   63U       O4 1506   5.682   5.015   4.390  0.6765  0.4849  0.6295
   63U       N3 1507   5.870   4.913   4.311  0.0538  0.1002  0.0614
   63U       H3 1508   5.816   4.831   4.288 -1.7810  0.8674  1.4450
   63U       C2 1509   6.003   4.902   4.304 -0.0355  0.3629 -0.0476
   63U       O2 1510   6.046   4.798   4.258  0.0301  0.0216  0.5261
   63U      C3' 1511   6.320   5.206   4.260 -0.0044  0.1135 -0.8955
   63U      H3' 1512   6.229   5.263   4.273  0.2901  0.5336 -0.6559
   63U      C2' 1513   6.278   5.066   4.206  0.4587 -0.0071  0.3650
   63U     H2'1 1514   6.192   5.071   4.140  0.5061 -1.1872  0.1985
   63U      O2' 1515   6.375   4.982   4.145  0.2916  0.5360 -0.0107
   63U     HO'2 1516   6.365   5.003   4.052 -1.0371  1.6618  0.3578
   63U      O3' 1517   6.411   5.264   4.176 -0.3329 -0.1487  0.7175
   64A        P 1518   6.362   5.372   4.063  0.1102  0.0018 -0.2600
   64A      O1P 1519   6.489   5.422   3.993 -0.1437 -0.5882 -0.1357
   64A      O2P 1520   6.268   5.464   4.126 -0.0774  0.4536  0.4295
   64A      O5' 1521   6.286   5.291   3.967  0.3174  0.5970 -0.5775
   64A      C5' 1522   6.359   5.217   3.862  0.2499 -0.3839 -0.2245
   64A     H5'1 1523   6.442   5.153   3.895  0.7379 -0.8988 -2.3263
   64A     H5'2 1524   6.392   5.291   3.790  1.5601 -1.2622 -0.5817
   64A      C4' 1525   6.263   5.128   3.781 -0.1239 -0.3246 -0.4362
   64A      H4' 1526   6.332   5.078   3.713  1.4591 -0.9840  1.5500
   64A      O4' 1527   6.188   5.032   3.856  0.0299  0.7253  0.0214
   64A      C1' 1528   6.061   5.013   3.801 -0.5225  0.2171  0.5587
   64A      H1' 1529   6.043   4.908   3.778 -0.2949 -0.0019  1.3462
   64A       N9 1530   5.959   5.056   3.893  0.4129 -0.0151 -0.4745
   64A       C8 1531   5.970   5.148   3.990 -0.1131  0.8066  0.4349
   64A       H8 1532   6.071   5.182   4.008  0.7460 -1.4024  0.1358
   64A       N7 1533   5.863   5.164   4.065 -0.0332 -0.1282  0.2372
   64A       C5 1534   5.768   5.087   3.996  0.3000 -0.4579  0.0345
   64A       C6 1535   5.630   5.061   4.012  0.7210 -0.1256 -0.5848
   64A       N6 1536   5.557   5.105   4.119 -0.1288  0.1379 -0.2371
   64A      H61 1537   5.608   5.169   4.177  1.2533 -0.7070 -0.4884
   64A      H62 1538   5.461   5.072   4.130  0.3864 -1.3448  0.0861
   64A       N1 1539   5.568   4.973   3.932  0.1061 -0.8181 -0.4652
   64A       C2 1540   5.641   4.907   3.840 -0.1711  0.1030 -0.2935
   64A       H2 1541   5.597   4.832   3.776  1.2551 -1.2913  0.2958
   64A       N3 1542   5.772   4.917   3.821 -0.4124  0.0574  0.0526
   64A       C4 1543   5.833   5.015   3.894 -0.1944 -0.5721 -0.0398
   64A      C3' 1544   6.160   5.209   3.699  0.2288  0.1219 -0.2112
   64A      H3' 1545   6.109   5.279   3.766 -0.8692 -0.6884 -0.1825
   64A      C2' 1546   6.056   5.096   3.670 -0.4321 -0.0331  0.1078
   64A     H2'1 1547   5.954   5.125   3.648 -0.9326 -2.4359 -1.1009
   64A      O2' 1548   6.097   5.000   3.566  0.4351 -0.2333  0.2760
   64A     HO'2 1549   6.143   5.051   3.499  1.2501  0.5514  1.3774
   64A      O3' 1550   6.204   5.274   3.580 -1.2446  0.5139  0.0609
   65C        P 1551   6.131   5.406   3.533 -0.1543  0.2999  0.1640
   65C      O1P 1552   6.194   5.468   3.413 -0.4214  0.4486 -0.0763
   65C      O2P 1553   6.111   5.495   3.652 -0.6984 -0.4323  0.0497
   65C      O5' 1554   5.988   5.352   3.486  0.1631 -0.2328 -0.2467
   65C      C5' 1555   5.959   5.304   3.359  0.3382 -0.6806 -0.5623
   65C     H5'1 1556   6.034   5.228   3.338  0.1733 -0.6028 -1.4795
   65C     H5'2 1557   5.990   5.379   3.286  0.4874  0.8515  1.0199
   65C      C4' 1558   5.818   5.251   3.347 -0.0129  0.5556  0.5523
   65C      H4' 1559   5.821   5.186   3.260  1.4726 -2.1995  2.5175
   65C      O4' 1560   5.773   5.178   3.464 -0.7689  0.0820  0.0290
   65C      C1' 1561   5.637   5.201   3.473  0.2314 -0.6746  0.0743
   65C      H1' 1562   5.585   5.108   3.453  0.5343 -0.9088  0.3585
   65C       N1 1563   5.613   5.258   3.610 -0.4979  0.4367 -0.9629
   65C       C6 1564   5.701   5.341   3.674 -0.1639 -0.3577 -0.3001
   65C       H6 1565   5.784   5.372   3.612 -2.0204  0.5509 -2.4761
   65C       C5 1566   5.670   5.390   3.796 -0.4875 -0.2679 -0.2269
   65C       H5 1567   5.733   5.468   3.837  2.3876 -2.3874 -0.2847
   65C       C4 1568   5.545   5.354   3.851  0.4383 -0.0151  0.2714
   65C       N4 1569   5.486   5.421   3.939  0.3384 -0.7129  0.2018
   65C      H41 1570   5.535   5.497   3.983 -0.0397 -1.2460  1.6062
   65C      H42 1571   5.389   5.406   3.961 -0.4903  0.4064 -2.2432
   65C       N3 1572   5.467   5.269   3.792 -0.0687  0.0536 -0.1497
   65C       C2 1573   5.501   5.212   3.676  0.0776  0.0663 -0.7179
   65C       O2 1574   5.428   5.130   3.624 -0.1510 -0.1377 -0.1540
   65C      C3' 1575   5.723   5.370   3.321 -0.0334  0.6320  0.7125
   65C      H3' 1576   5.755   5.452   3.386 -0.5570  0.8202  0.7339
   65C      C2' 1577   5.595   5.298   3.367  0.5013 -0.6243  1.0286
   65C     H2'1 1578   5.510   5.358   3.399 -0.1605 -0.1734 -1.3526
   65C      O2' 1579   5.533   5.218   3.266 -0.3507 -0.3419 -0.1598
   65C     HO'2 1580   5.511   5.274   3.191  1.4028  0.2723 -0.2711
   65C      O3' 1581   5.729   5.404   3.182  0.0721 -0.3720 -0.0072
   66G        P 1582   5.629   5.506   3.113 -0.0432 -0.4503 -0.3426
   66G      O1P 1583   5.660   5.521   2.969  0.0211  0.0193 -0.3889
   66G      O2P 1584   5.621   5.627   3.194  0.4899 -0.0951 -0.4017
   66G      O5' 1585   5.490   5.439   3.116 -0.4552  0.3530  0.3324
   66G      C5' 1586   5.373   5.521   3.132 -0.1634 -0.3617  0.1427
   66G     H5'1 1587   5.347   5.580   3.044 -2.3434 -1.3355  0.0789
   66G     H5'2 1588   5.390   5.597   3.209 -2.5895  1.1395 -0.6965
   66G      C4' 1589   5.248   5.445   3.170  0.2044  0.3522 -0.7744
   66G      H4' 1590   5.228   5.358   3.107 -0.5445 -0.0001 -0.0666
   66G      O4' 1591   5.266   5.381   3.291 -0.1770 -0.5004 -0.6734
   66G      C1' 1592   5.146   5.388   3.371  0.0927  0.8322  0.6211
   66G      H1' 1593   5.116   5.293   3.415 -2.2940  1.9896  1.6660
   66G       N9 1594   5.173   5.471   3.494 -0.4509 -0.8643  0.1954
   66G       C8 1595   5.282   5.544   3.527 -0.0629  0.2706 -0.0118
   66G       H8 1596   5.358   5.556   3.451  0.1170  0.0724  0.1354
   66G       N7 1597   5.278   5.603   3.641  0.0102 -0.0269  0.2563
   66G       C5 1598   5.155   5.566   3.694  0.0238 -0.0241 -0.4075
   66G       C6 1599   5.097   5.577   3.824 -0.7073  0.4527 -0.3539
   66G       O6 1600   5.138   5.640   3.925 -0.0463 -0.1058 -0.0154
   66G       N1 1601   4.977   5.509   3.841  0.5335  0.1499 -0.5598
   66G       H1 1602   4.930   5.520   3.929 -0.6198 -0.2995 -1.1049
   66G       C2 1603   4.924   5.434   3.740  0.2436 -0.2538 -0.9413
   66G       N2 1604   4.813   5.375   3.770 -0.4444  0.4187  0.0132
   66G      H21 1605   4.768   5.394   3.858 -1.0270  0.0680 -0.2037
   66G      H22 1606   4.765   5.323   3.698 -2.2449  1.2748  0.5354
   66G       N3 1607   4.976   5.414   3.621 -1.0853  0.3434 -0.3297
   66G       C4 1608   5.095   5.483   3.604 -0.0842 -0.6323  0.4916
   66G      C3' 1609   5.121   5.534   3.196 -0.5544  0.2251  0.1099
   66G      H3' 1610   5.156   5.618   3.257  1.3007 -0.8095  0.5311
   66G      C2' 1611   5.036   5.449   3.280  0.1091  0.2897 -0.1115
   66G     H2'1 1612   4.969   5.515   3.335  0.3840  1.6049 -1.2785
   66G      O2' 1613   4.964   5.349   3.210 -0.4316  0.3815  0.7389
   66G     HO'2 1614   4.943   5.373   3.119  0.8121 -0.2056  0.2879
   66G      O3' 1615   5.066   5.572   3.069  0.0519 -0.2867 -0.5565
   67G        P 1616   4.971   5.703   3.042 -0.1957 -0.3431 -0.2454
   67G      O1P 1617   4.930   5.699   2.904 -0.0572 -0.3178  0.0968
   67G      O2P 1618   5.054   5.818   3.089  0.4809 -0.8813  0.9678
   67G      O5' 1619   4.843   5.701   3.146 -0.2206 -0.1660  0.4212
   67G      C5' 1620   4.733   5.611   3.130 -0.6402  0.7592  0.2475
   67G     H5'1 1621   4.764   5.508   3.111  2.2394  1.2368  1.7535
   67G     H5'2 1622   4.678   5.633   3.038 -2.5367  0.6457  1.2914
   67G      C4' 1623   4.651   5.618   3.253  0.2891  0.3273 -0.2640
   67G      H4' 1624   4.577   5.539   3.258  1.1966 -0.4721  1.4900
   67G      O4' 1625   4.728   5.586   3.366 -0.0057 -0.2204  0.2489
   67G      C1' 1626   4.674   5.644   3.481  0.3081  0.0774 -0.6187
   67G      H1' 1627   4.614   5.570   3.535 -1.6013  0.5839 -1.9304
   67G       N9 1628   4.779   5.703   3.567  0.2864 -0.2653  0.4280
   67G       C8 1629   4.899   5.758   3.528 -0.6213  0.3324  0.0440
   67G       H8 1630   4.928   5.752   3.424  0.2048  1.9185  0.1589
   67G       N7 1631   4.962   5.825   3.625  0.1576 -0.0076 -0.0199
   67G       C5 1632   4.873   5.817   3.727 -0.6909 -0.3241  0.0125
   67G       C6 1633   4.883   5.872   3.862 -0.5107 -0.1008  0.3672
   67G       O6 1634   4.973   5.939   3.909 -0.1972 -0.9357  0.4114
   67G       N1 1635   4.771   5.835   3.942 -0.0279  0.0657  0.6611
   67G       H1 1636   4.770   5.862   4.039  1.3261  1.2657  0.3660
   67G       C2 1637   4.665   5.765   3.894  0.1192  0.7597 -0.3288
   67G       N2 1638   4.566   5.743   3.975 -0.2507  0.3071  0.0566
   67G      H21 1639   4.553   5.789   4.063  0.1979 -1.4679  1.1014
   67G      H22 1640   4.489   5.684   3.946 -1.2282  0.5406  2.0528
   67G       N3 1641   4.653   5.717   3.774 -0.1049  0.1045 -0.2328
   67G       C4 1642   4.764   5.749   3.695 -0.1300  0.1418  0.2727
   67G      C3' 1643   4.602   5.764   3.288 -0.1544  0.9257 -0.2886
   67G      H3' 1644   4.683   5.833   3.265  1.1155  0.2806  1.9488
   67G      C2' 1645   4.580   5.753   3.440 -0.2811 -0.2196 -0.0139
   67G     H2'1 1646   4.613   5.844   3.491  0.5986 -0.4992 -0.0712
   67G      O2' 1647   4.450   5.716   3.478 -0.2370  0.6410 -0.1520
   67G     HO'2 1648   4.385   5.783   3.454 -0.9472 -0.2707 -0.8165
   67G      O3' 1649   4.481   5.795   3.221 -0.8086  0.1205  0.2599
   68A        P 1650   4.408   5.946   3.220 -0.0925 -0.4785 -0.4139
   68A      O1P 1651   4.298   5.944   3.125 -0.0996  0.1034 -0.4231
   68A      O2P 1652   4.517   6.042   3.204 -0.2246 -0.1960 -0.1730
   68A      O5' 1653   4.347   5.971   3.362 -0.1877 -0.7192 -0.0882
   68A      C5' 1654   4.222   5.915   3.402  0.2153  0.4723  1.0005
   68A     H5'1 1655   4.230   5.808   3.386  1.0366  0.6456  0.2112
   68A     H5'2 1656   4.134   5.941   3.343  0.9470 -1.3515 -0.9776
   68A      C4' 1657   4.182   5.949   3.546  0.2537  0.5853  0.6178
   68A      H4' 1658   4.085   5.900   3.549 -0.4993  1.8680 -1.3953
   68A      O4' 1659   4.277   5.888   3.641  0.1385  0.1004 -0.3659
   68A      C1' 1660   4.280   5.976   3.750  0.1984  0.4425  0.4401
   68A      H1' 1661   4.250   5.927   3.843 -2.9630  0.8572 -0.2419
   68A       N9 1662   4.419   6.033   3.755 -0.2037  0.2411  0.2544
   68A       C8 1663   4.516   6.039   3.658 -0.4582  0.3401 -1.1438
   68A       H8 1664   4.489   5.994   3.563  0.8079  1.1888 -1.9265
   68A       N7 1665   4.632   6.079   3.701 -0.1936 -0.4609  0.1932
   68A       C5 1666   4.603   6.119   3.836 -0.2040  0.5791 -0.5183
   68A       C6 1667   4.681   6.180   3.938  0.6799  0.7395 -0.1969
   68A       N6 1668   4.813   6.201   3.928  1.0659 -0.4384  0.4957
   68A      H61 1669   4.848   6.182   3.835 -2.9194 -1.8551 -0.8886
   68A      H62 1670   4.862   6.241   4.007 -2.0072 -2.3678  3.6563
   68A       N1 1671   4.631   6.212   4.058 -0.0670  0.1607  0.2757
   68A       C2 1672   4.505   6.182   4.072  0.3883 -0.2110  0.2570
   68A       H2 1673   4.466   6.217   4.166  1.2866 -0.3727  0.7019
   68A       N3 1674   4.421   6.113   3.994  0.1023 -0.5254  0.3491
   68A       C4 1675   4.476   6.086   3.871 -0.1275 -0.1196  0.5002
   68A      C3' 1676   4.166   6.099   3.573  0.0606 -0.0014  0.1932
   68A      H3' 1677   4.246   6.153   3.523  2.6008 -3.2371  0.3775
   68A      C2' 1678   4.176   6.081   3.724  0.4548  0.4369 -0.2333
   68A     H2'1 1679   4.192   6.177   3.773  1.5374  0.8768 -1.3902
   68A      O2' 1680   4.050   6.036   3.774  0.0701  0.0670  0.5601
   68A     HO'2 1681   3.983   6.027   3.706 -1.4209  0.0634  1.9714
   68A      O3' 1682   4.030   6.141   3.547 -0.6578 -0.6084  0.3858
   69A        P 1683   4.014   6.296   3.505 -0.0838  0.1681  0.0885
   69A      O1P 1684   3.872   6.325   3.476 -0.2358  0.0649  0.2585
   69A      O2P 1685   4.115   6.325   3.400  0.4285  0.1361  0.3185
   69A      O5' 1686   4.058   6.384   3.627  0.2088  0.2262  0.2411
   69A      C5' 1687   3.987   6.381   3.749  0.3116  0.2347  0.3671
   69A     H5'1 1688   3.963   6.282   3.787 -4.8733  0.9145 -0.3996
   69A     H5'2 1689   3.890   6.430   3.739  0.0128 -0.3439  0.4042
   69A      C4' 1690   4.059   6.464   3.853 -0.3683  0.1582 -0.6708
   69A      H4' 1691   3.986   6.479   3.932  1.5084 -0.1186  1.2071
   69A      O4' 1692   4.171   6.395   3.909 -0.1531 -0.0042  0.0045
   69A      C1' 1693   4.258   6.487   3.973 -0.4581 -0.9819 -0.2462
   69A      H1' 1694   4.266   6.472   4.081 -1.3801 -0.3686 -0.0841
   69A       N9 1695   4.400   6.478   3.928  0.2324  0.1580  0.5416
   69A       C8 1696   4.452   6.424   3.809  0.1912 -0.1427  0.0845
   69A       H8 1697   4.394   6.379   3.730  2.4837  0.4092 -2.0483
   69A       N7 1698   4.584   6.430   3.800  0.6913 -0.5066 -0.6601
   69A       C5 1699   4.618   6.496   3.919 -0.1710  0.3839  0.4188
   69A       C6 1700   4.738   6.539   3.976 -0.3002  0.8807 -0.2334
   69A       N6 1701   4.857   6.518   3.923  0.0337  0.1904 -0.1084
   69A      H61 1702   4.876   6.454   3.847 -3.0882 -1.3203  0.2277
   69A      H62 1703   4.934   6.557   3.976 -1.1697  2.1622  0.2557
   69A       N1 1704   4.739   6.600   4.091 -0.4281  1.5389 -0.1660
   69A       C2 1705   4.626   6.617   4.153  0.8520 -0.4689  0.0992
   69A       H2 1706   4.634   6.671   4.246  0.2668  0.2065 -0.2346
   69A       N3 1707   4.502   6.577   4.123 -0.6299 -0.2286 -0.3750
   69A       C4 1708   4.508   6.519   3.998 -0.0106  0.1534  0.0702
   69A      C3' 1709   4.115   6.599   3.814 -0.6018  0.5037  1.0754
   69A      H3' 1710   4.178   6.594   3.725 -1.0550  1.7533  0.6576
   69A      C2' 1711   4.208   6.624   3.940  0.6165 -0.2199 -0.0280
   69A     H2'1 1712   4.293   6.684   3.906  0.9972 -0.8423 -0.1858
   69A      O2' 1713   4.139   6.681   4.051  0.2388 -0.0613 -1.4097
   69A     HO'2 1714   4.164   6.772   4.069  0.4128 -0.5589  1.3413
   69A      O3' 1715   4.014   6.698   3.799  0.2036  0.0947  0.2818
   70U        P 1716   4.054   6.838   3.742 -0.0589 -0.2262 -0.4530
   70U      O1P 1717   3.933   6.917   3.721  0.3039 -0.5668 -0.0402
   70U      O2P 1718   4.135   6.820   3.618  0.2010  0.2453 -0.4857
   70U      O5' 1719   4.140   6.915   3.857  0.6217 -0.4929  1.0446
   70U      C5' 1720   4.077   6.990   3.965  0.8744 -0.3980  0.4014
   70U     H5'1 1721   4.015   6.927   4.030 -0.6839 -0.2845 -0.9184
   70U     H5'2 1722   4.023   7.072   3.918  0.6268 -0.0354  1.2827
   70U      C4' 1723   4.182   7.058   4.046 -0.4249  0.3549  0.3841
   70U      H4' 1724   4.142   7.093   4.141  1.2999 -2.5029  2.3177
   70U      O4' 1725   4.287   6.958   4.080 -0.0442  0.0450 -0.1535
   70U      C1' 1726   4.405   7.030   4.097  0.2877  0.2090 -0.4371
   70U      H1' 1727   4.435   7.025   4.202 -1.1540  2.2318  0.1532
   70U       N1 1728   4.517   6.971   4.008  0.6664  0.2576  0.2212
   70U       C6 1729   4.496   6.884   3.899  0.2543  0.1506  0.7291
   70U       H6 1730   4.392   6.859   3.881  0.4442 -1.5225  1.7583
   70U       C5 1731   4.599   6.838   3.813  0.4194 -0.3839  0.4268
   70U       H5 1732   4.576   6.780   3.725  0.1111  0.6675 -0.1932
   70U       C4 1733   4.743   6.879   3.845  0.0134  0.6118 -0.6937
   70U       O4 1734   4.838   6.849   3.779 -0.6528  0.1089  0.6645
   70U       N3 1735   4.744   6.954   3.959 -0.8048  0.1379 -0.3782
   70U       H3 1736   4.835   6.993   3.976 -0.1209 -1.5942  0.1499
   70U       C2 1737   4.650   7.009   4.039  0.2336 -0.2267  0.0838
   70U       O2 1738   4.691   7.090   4.120 -0.0263 -0.4813 -0.2215
   70U      C3' 1739   4.260   7.167   3.974 -0.2747 -0.7516 -1.3937
   70U      H3' 1740   4.283   7.136   3.871  0.9399 -2.0153 -0.7811
   70U      C2' 1741   4.386   7.173   4.058 -0.4336  0.0978 -0.2505
   70U     H2'1 1742   4.473   7.204   4.000 -0.7638  1.0319 -0.2781
   70U      O2' 1743   4.364   7.261   4.164  0.7491 -0.0262  0.0879
   70U     HO'2 1744   4.312   7.338   4.138 -0.3994  0.1442  2.5781
   70U      O3' 1745   4.192   7.294   3.982 -0.3087  0.1657  0.3225
   71A        P 1746   4.196   7.392   3.860 -0.1009 -0.1087  0.0480
   71A      O1P 1747   4.092   7.493   3.883 -0.6750 -0.2794 -0.1577
   71A      O2P 1748   4.196   7.315   3.736 -0.6435  0.0775 -0.1172
   71A      O5' 1749   4.339   7.467   3.883 -0.2785  0.3064 -0.4248
   71A      C5' 1750   4.347   7.553   3.999 -0.4281 -0.0054  0.6858
   71A     H5'1 1751   4.285   7.501   4.072 -0.5193 -1.0763 -0.1258
   71A     H5'2 1752   4.293   7.646   3.981  0.0655  0.1026 -0.3235
   71A      C4' 1753   4.488   7.590   4.052 -0.9400 -0.4563 -0.1340
   71A      H4' 1754   4.483   7.662   4.135  1.5914  0.2561 -0.5245
   71A      O4' 1755   4.568   7.480   4.101 -0.1354 -0.1239 -0.6953
   71A      C1' 1756   4.703   7.497   4.054 -0.0891  0.3181  0.0478
   71A      H1' 1757   4.771   7.484   4.138 -1.3226 -0.2771  1.0082
   71A       N9 1758   4.736   7.400   3.949 -0.0848  0.1093  0.2295
   71A       C8 1759   4.647   7.333   3.861  0.5410 -0.5851  1.3405
   71A       H8 1760   4.540   7.342   3.871  0.4813 -0.7257  0.8249
   71A       N7 1761   4.700   7.258   3.770 -0.0652  0.3706 -0.1827
   71A       C5 1762   4.836   7.273   3.801 -0.7537 -0.2474  0.1678
   71A       C6 1763   4.952   7.213   3.758 -0.5890  0.2560 -0.2862
   71A       N6 1764   4.951   7.121   3.665  0.0631  0.1639  0.5276
   71A      H61 1765   4.865   7.077   3.637  0.0164 -1.4947  2.9774
   71A      H62 1766   5.039   7.072   3.674  0.4942  1.0823  1.5845
   71A       N1 1767   5.072   7.246   3.808 -0.0961 -0.2657  0.2835
   71A       C2 1768   5.080   7.328   3.910  0.0059  0.6462  0.2077
   71A       H2 1769   5.177   7.346   3.955  0.2165  0.8502 -0.3202
   71A       N3 1770   4.974   7.378   3.979 -0.2193  0.2090  0.6007
   71A       C4 1771   4.858   7.355   3.914  0.3223 -0.4995  0.4821
   71A      C3' 1772   4.578   7.665   3.947  0.2275 -0.7896 -0.1887
   71A      H3' 1773   4.575   7.614   3.851 -0.2655  2.0501 -1.7869
   71A      C2' 1774   4.712   7.641   4.012 -0.2390  0.3769  0.6822
   71A     H2'1 1775   4.784   7.650   3.931 -2.2391  0.1966 -1.2302
   71A      O2' 1776   4.749   7.719   4.122  0.3961  0.0545  0.2592
   71A     HO'2 1777   4.724   7.812   4.113 -0.2636 -0.1321  0.0830
   71A      O3' 1778   4.538   7.797   3.935  0.0274  0.4242 -0.3688
   72G        P 1779   4.586   7.881   3.814  0.1067 -0.0622 -0.1148
   72G      O1P 1780   4.535   8.022   3.840 -0.0333 -0.1399  0.1444
   72G      O2P 1781   4.543   7.813   3.690  0.0146 -0.5066 -0.1907
   72G      O5' 1782   4.741   7.890   3.812 -0.1975 -0.4665  0.6709
   72G      C5' 1783   4.815   7.973   3.899  0.5947  0.0089  0.0822
   72G     H5'1 1784   4.788   7.945   4.000  2.0538 -5.1525 -0.6621
   72G     H5'2 1785   4.790   8.076   3.871 -1.5652 -0.5563 -0.2647
   72G      C4' 1786   4.961   7.953   3.885  0.0069 -0.3953 -0.3114
   72G      H4' 1787   5.007   8.016   3.960  2.6550 -2.0672 -0.3898
   72G      O4' 1788   4.995   7.815   3.913  0.2048  0.5565 -0.5873
   72G      C1' 1789   5.107   7.782   3.835 -0.4160 -0.0016  0.8352
   72G      H1' 1790   5.193   7.750   3.894 -1.3558  0.2659  2.4041
   72G       N9 1791   5.067   7.675   3.747  0.5118  0.0768  0.2682
   72G       C8 1792   4.942   7.630   3.702  0.0211 -0.1225  0.4855
   72G       H8 1793   4.850   7.680   3.731  1.7409  3.7056 -0.0894
   72G       N7 1794   4.950   7.525   3.627  0.0135 -0.2044  0.0524
   72G       C5 1795   5.085   7.500   3.604 -0.1209 -0.6803  0.6371
   72G       C6 1796   5.154   7.397   3.525 -0.2738  0.0272  0.1056
   72G       O6 1797   5.100   7.310   3.457  0.0724 -0.1362  0.3524
   72G       N1 1798   5.292   7.408   3.525  0.3613 -0.1861 -0.0568
   72G       H1 1799   5.350   7.341   3.476  1.0936  1.2441 -1.2375
   72G       C2 1800   5.358   7.498   3.589 -0.6204 -0.2323 -0.4125
   72G       N2 1801   5.487   7.491   3.582  0.0742  0.4405 -0.7755
   72G      H21 1802   5.522   7.424   3.514 -0.7965 -1.2869  0.3897
   72G      H22 1803   5.547   7.558   3.627 -2.1208  1.5929  0.5523
   72G       N3 1804   5.301   7.589   3.673  0.4888 -0.3679 -0.0745
   72G       C4 1805   5.162   7.591   3.673 -0.0497 -0.5649  0.2407
   72G      C3' 1806   5.023   7.984   3.747 -0.6015 -0.3036 -0.7186
   72G      H3' 1807   4.960   7.940   3.670 -0.7491  0.7724 -1.2264
   72G      C2' 1808   5.151   7.905   3.766 -0.1639 -0.1124 -0.2800
   72G     H2'1 1809   5.203   7.888   3.671  4.0668 -1.3908  2.0347
   72G      O2' 1810   5.249   7.971   3.847  0.3661 -0.3891  0.9723
   72G     HO'2 1811   5.332   7.924   3.854  0.7247 -0.0279 -0.5202
   72G      O3' 1812   5.039   8.121   3.727 -0.3206  0.0613 -0.2774
   73A        P 1813   5.081   8.180   3.586  0.2216 -0.0602  0.2957
   73A      O1P 1814   5.118   8.320   3.606  0.1100 -0.2090 -0.2284
   73A      O2P 1815   4.967   8.160   3.493  0.1362 -0.4222  0.3374
   73A      O5' 1816   5.202   8.107   3.527 -1.6185 -0.4503 -0.1527
   73A      C5' 1817   5.345   8.127   3.563  0.1017 -0.3020 -0.2113
   73A     H5'1 1818   5.365   8.108   3.669  0.6720 -0.0932 -0.2809
   73A     H5'2 1819   5.379   8.229   3.546  0.7822 -0.6380 -0.9673
   73A      C4' 1820   5.437   8.030   3.489 -0.1735 -0.2143  0.6746
   73A      H4' 1821   5.540   8.042   3.524  0.0171 -0.4518  0.2181
   73A      O4' 1822   5.392   7.896   3.503  0.4159 -0.1180  0.4845
   73A      C1' 1823   5.434   7.825   3.388  0.1247  0.4998  0.3427
   73A      H1' 1824   5.508   7.759   3.431 -2.4100 -2.0416  1.1097
   73A       N9 1825   5.312   7.740   3.349  0.4969  0.5136 -0.1696
   73A       C8 1826   5.179   7.756   3.379  0.0891 -0.0800 -0.1584
   73A       H8 1827   5.138   7.841   3.431  1.5497  1.9812 -2.2259
   73A       N7 1828   5.105   7.674   3.310  0.3840  0.3064  0.2183
   73A       C5 1829   5.194   7.593   3.239 -1.0790  0.4044  0.0659
   73A       C6 1830   5.195   7.476   3.162 -0.2453  0.5363 -0.6196
   73A       N6 1831   5.093   7.402   3.128 -0.0327 -0.4263  0.5139
   73A      H61 1832   5.002   7.422   3.166  0.6259  0.3411  1.7416
   73A      H62 1833   5.102   7.329   3.058 -0.9022  0.6814 -0.7991
   73A       N1 1834   5.308   7.419   3.116  0.2982 -0.1341  0.3365
   73A       C2 1835   5.420   7.477   3.145 -0.0116 -0.1729 -0.2249
   73A       H2 1836   5.509   7.432   3.102 -2.4913 -2.7203 -3.1752
   73A       N3 1837   5.437   7.582   3.220 -0.3080  0.8024  0.2420
   73A       C4 1838   5.321   7.635   3.261 -0.1950  0.0187  0.3513
   73A      C3' 1839   5.437   8.058   3.339 -0.0975 -0.2730 -0.5660
   73A      H3' 1840   5.331   8.072   3.314 -0.5701  1.0438  1.8427
   73A      C2' 1841   5.497   7.923   3.289 -0.4168  0.0020  0.3370
   73A     H2'1 1842   5.465   7.898   3.187 -0.5432  0.2448  0.3156
   73A      O2' 1843   5.634   7.916   3.311 -0.2011 -0.0427 -0.1124
   73A     HO'2 1844   5.676   7.958   3.235  1.1619 -0.9340  0.0970
   73A      O3' 1845   5.521   8.164   3.296 -0.3342  0.5627 -0.3116
   74U        P 1846   5.519   8.203   3.134  0.0996  0.0505 -0.1430
   74U      O1P 1847   5.599   8.325   3.112  0.4229  0.3921  0.3332
   74U      O2P 1848   5.377   8.204   3.087 -0.6561 -0.5115  0.0661
   74U      O5' 1849   5.589   8.089   3.045  0.3417 -0.0141  0.3894
   74U      C5' 1850   5.728   8.080   3.052 -0.3444 -0.3423  0.1182
   74U     H5'1 1851   5.763   8.071   3.155  1.1259 -0.3343 -0.3522
   74U     H5'2 1852   5.775   8.164   3.001  0.3631 -1.5976 -1.4201
   74U      C4' 1853   5.773   7.949   2.977  0.0109 -0.6949 -0.0937
   74U      H4' 1854   5.879   7.927   2.988  0.1579 -0.3403 -0.7968
   74U      O4' 1855   5.694   7.841   3.015  0.1164  0.7947 -0.0235
   74U      C1' 1856   5.686   7.754   2.906  0.2391  0.3806  0.6573
   74U      H1' 1857   5.751   7.667   2.918 -1.8578 -1.1436  1.5137
   74U       N1 1858   5.544   7.717   2.884 -0.0436 -0.0220 -0.5824
   74U       C6 1859   5.443   7.805   2.926  0.4058  0.2070 -0.2833
   74U       H6 1860   5.469   7.899   2.973  0.7857 -0.3002  0.5296
   74U       C5 1861   5.316   7.767   2.909 -0.3079 -0.8223 -0.0734
   74U       H5 1862   5.234   7.828   2.944  0.9766  0.1094  1.4361
   74U       C4 1863   5.269   7.642   2.848  0.5464  0.0847 -0.1504
   74U       O4 1864   5.149   7.605   2.844  0.4000  0.0368  0.8066
   74U       N3 1865   5.370   7.558   2.815 -0.5866  0.0952 -0.7199
   74U       H3 1866   5.342   7.474   2.767  2.3123 -1.1036 -0.5366
   74U       C2 1867   5.506   7.600   2.811  0.1380  0.3394 -0.0779
   74U       O2 1868   5.582   7.538   2.743  0.3240  0.5192 -0.2951
   74U      C3' 1869   5.745   7.976   2.834  0.8236  0.0125 -0.4148
   74U      H3' 1870   5.642   8.011   2.823  1.2465  0.8479 -1.9443
   74U      C2' 1871   5.743   7.831   2.784  0.1167  0.1754  0.1272
   74U     H2'1 1872   5.673   7.835   2.701 -0.2193  0.7076  0.4287
   74U      O2' 1873   5.872   7.786   2.750  0.3878  0.5192 -0.1967
   74U     HO'2 1874   5.926   7.864   2.735  0.3967  0.7948  1.1700
   74U      O3' 1875   5.829   8.065   2.758  0.2003  0.0441  0.0532
   75A        P 1876   5.772   8.138   2.626  0.2792  0.2416 -0.5188
   75A      O1P 1877   5.882   8.211   2.574  0.2611  0.1457  0.0449
   75A      O2P 1878   5.656   8.222   2.660  0.1284  0.2241  0.2341
   75A      O5' 1879   5.726   8.027   2.519 -0.1605 -0.8235  0.5910
   75A      C5' 1880   5.823   7.953   2.436 -0.3715 -0.4405 -0.5723
   75A     H5'1 1881   5.915   7.932   2.490 -0.9724 -1.5013  0.0783
   75A     H5'2 1882   5.859   8.007   2.349  0.7800 -1.0245 -0.4750
   75A      C4' 1883   5.762   7.822   2.382  0.6389  0.2040  0.0386
   75A      H4' 1884   5.847   7.757   2.360  1.0277  0.5544  0.4826
   75A      O4' 1885   5.677   7.757   2.476  0.4728 -0.0440 -0.2841
   75A      C1' 1886   5.576   7.676   2.409 -0.7357 -0.8150  0.0176
   75A      H1' 1887   5.601   7.573   2.434  1.8513  0.2185  2.1687
   75A       N9 1888   5.441   7.707   2.463 -0.4380 -0.4599  0.2327
   75A       C8 1889   5.400   7.812   2.542 -0.1979  0.1725 -0.4727
   75A       H8 1890   5.462   7.894   2.575 -0.0796  0.6645 -1.8547
   75A       N7 1891   5.269   7.811   2.559 -0.0336  0.4230 -0.4356
   75A       C5 1892   5.227   7.697   2.497 -0.2991  0.1642  0.3712
   75A       C6 1893   5.101   7.632   2.474 -0.1644  0.1310 -0.5708
   75A       N6 1894   4.985   7.660   2.523 -0.1845 -0.1251 -0.4033
   75A      H61 1895   4.967   7.742   2.579 -2.0122  0.6794 -2.0497
   75A      H62 1896   4.912   7.590   2.517 -0.7456  0.2723  1.1328
   75A       N1 1897   5.097   7.508   2.420 -0.2254  0.0112  0.0812
   75A       C2 1898   5.209   7.467   2.362 -0.8463 -0.0253  0.3784
   75A       H2 1899   5.214   7.371   2.312  1.2546  0.3398 -0.2277
   75A       N3 1900   5.329   7.526   2.361  0.0951  0.6768 -0.0231
   75A       C4 1901   5.330   7.636   2.431 -0.2252 -0.2109  0.3236
   75A      C3' 1902   5.670   7.835   2.265  0.6502  0.4132 -0.2340
   75A      H3' 1903   5.604   7.919   2.287 -0.9083 -0.8435 -0.0060
   75A      C2' 1904   5.591   7.701   2.265 -0.4451 -1.0313  0.2176
   75A     H2'1 1905   5.496   7.705   2.212 -0.7667 -2.5164  0.6246
   75A      O2' 1906   5.677   7.606   2.206 -0.2359  0.1302  0.1210
   75A     HO'2 1907   5.717   7.649   2.130  0.9680  0.1211  0.7330
   75A      O3' 1908   5.750   7.860   2.152  0.2711 -0.6041  1.0429
   76A        P 1909   5.690   7.920   2.015  0.4500  0.2514 -0.0759
   76A      O1P 1910   5.795   7.928   1.912  0.0755  0.1237 -0.3529
   76A      O2P 1911   5.603   8.036   2.046  0.0881  0.7789 -0.3100
   76A      O5' 1912   5.595   7.804   1.970 -0.3166  0.4617 -0.5549
   76A      C5' 1913   5.649   7.692   1.889 -0.0581  0.1953  0.2279
   76A     H5'1 1914   5.725   7.645   1.951  0.5609 -0.0366 -0.6876
   76A     H5'2 1915   5.688   7.739   1.799  1.6960  1.6156  1.6412
   76A      C4' 1916   5.538   7.589   1.849  0.5133  0.5891 -0.0178
   76A      H4' 1917   5.579   7.495   1.812  0.8944  1.2365 -1.2981
   76A      O4' 1918   5.463   7.567   1.966  0.4817  0.0268  0.0802
   76A      C1' 1919   5.332   7.538   1.921  0.2526 -0.1994 -0.5977
   76A      H1' 1920   5.293   7.438   1.937 -2.1229  0.7259 -0.3255
   76A       N9 1921   5.236   7.622   1.999 -0.0064  0.4244 -0.2689
   76A       C8 1922   5.258   7.748   2.046  0.6899 -0.1831  0.2229
   76A       H8 1923   5.353   7.800   2.050 -0.8963  2.9321  1.3732
   76A       N7 1924   5.155   7.799   2.113 -0.2007  0.0947  0.2041
   76A       C5 1925   5.064   7.697   2.109 -0.0079 -0.0555 -0.8763
   76A       C6 1926   4.941   7.682   2.174  0.2325  0.0658  0.1699
   76A       N6 1927   4.874   7.768   2.246  0.7748  0.0970 -0.0860
   76A      H61 1928   4.909   7.858   2.275  0.6182 -0.4241  1.8229
   76A      H62 1929   4.782   7.737   2.272  1.0564  0.4842  1.4379
   76A       N1 1930   4.869   7.570   2.159 -0.1733 -0.4282  0.2625
   76A       C2 1931   4.922   7.468   2.088 -0.2614  0.3474 -0.1047
   76A       H2 1932   4.862   7.380   2.070 -0.7369  0.0052  2.7998
   76A       N3 1933   5.040   7.468   2.025 -0.4221 -0.3380  0.4488
   76A       C4 1934   5.114   7.585   2.044  0.3421  0.6437 -0.0227
   76A      C3' 1935   5.443   7.658   1.744 -0.6365 -0.0885  0.0636
   76A      H3' 1936   5.436   7.765   1.766 -1.5908 -0.5394  2.1750
   76A      C2' 1937   5.321   7.577   1.772 -0.3662  0.4546  0.3668
   76A     H2'1 1938   5.232   7.636   1.748 -1.6533 -1.2889  0.6766
   76A      O2' 1939   5.329   7.445   1.712  0.1787  0.1720 -0.7359
   76A     HO'2 1940   5.248   7.433   1.662 -2.2752  1.3141  2.5360
   76A      O3' 1941   5.495   7.648   1.611  0.1416 -0.2385  0.0972
   77U        P 1942   5.424   7.726   1.492  0.0880 -0.1440  0.5005
   77U      O1P 1943   5.481   7.671   1.368  0.5248  0.0446  0.2839
   77U      O2P 1944   5.452   7.869   1.515 -0.3320  0.1692  0.2170
   77U      O5' 1945   5.271   7.705   1.480  0.2369  0.2831 -0.1965
   77U      C5' 1946   5.211   7.602   1.403 -0.2627  0.3695  0.4148
   77U     H5'1 1947   5.269   7.512   1.424  0.5740  1.2308  2.0344
   77U     H5'2 1948   5.220   7.623   1.297 -1.6005 -2.1049 -0.2663
   77U      C4' 1949   5.059   7.579   1.438 -0.2404 -0.0994 -0.0701
   77U      H4' 1950   5.029   7.480   1.404  2.4070 -0.9672 -0.1018
   77U      O4' 1951   5.039   7.572   1.573 -0.6656  0.1246  0.3335
   77U      C1' 1952   4.909   7.624   1.596 -0.0724 -0.3643 -0.1791
   77U      H1' 1953   4.853   7.540   1.637 -0.1932  0.5218  1.5720
   77U       N1 1954   4.921   7.727   1.701  0.2821  0.0836  0.1272
   77U       C6 1955   5.007   7.834   1.686  1.2120 -0.4303  0.2050
   77U       H6 1956   5.085   7.840   1.612  1.8970  2.4070  1.0320
   77U       C5 1957   5.014   7.932   1.789 -0.0092  1.0825  0.0068
   77U       H5 1958   5.088   8.009   1.773  1.9071 -0.9512 -1.4751
   77U       C4 1959   4.918   7.939   1.894  0.4880 -0.5877  0.8780
   77U       O4 1960   4.904   8.032   1.972 -0.5618 -0.6397 -0.1940
   77U       N3 1961   4.835   7.825   1.904 -0.1106 -0.3794 -0.2676
   77U       H3 1962   4.747   7.828   1.954 -1.0274 -0.7492 -1.8057
   77U       C2 1963   4.827   7.725   1.808 -0.6154  0.4153 -0.3457
   77U       O2 1964   4.746   7.639   1.822  0.0560  0.4203 -0.6313
   77U      C3' 1965   4.971   7.687   1.379 -0.1560 -0.2932  0.2741
   77U      H3' 1966   5.020   7.784   1.386  1.4353 -0.9463 -1.1598
   77U      C2' 1967   4.848   7.671   1.465 -0.2785 -0.5420  0.5690
   77U     H2'1 1968   4.816   7.775   1.478  0.6293 -0.2641  0.6163
   77U      O2' 1969   4.740   7.590   1.413 -0.4122 -0.4293 -0.2862
   77U     HO'2 1970   4.732   7.612   1.319 -0.2455  0.1608 -0.1664
   77U      O3' 1971   4.939   7.664   1.240  0.1056 -0.0095  0.2149
   78U        P 1972   4.908   7.787   1.144 -0.2247 -0.1416 -0.3667
   78U      O1P 1973   4.878   7.727   1.017  0.1166  0.1033  0.0482
   78U      O2P 1974   5.015   7.892   1.156  0.0449 -0.2609 -0.2513
   78U      O5' 1975   4.765   7.845   1.207 -0.0869 -0.1941  0.5044
   78U      C5' 1976   4.631   7.793   1.169  0.0046 -0.4646  0.4066
   78U     H5'1 1977   4.634   7.685   1.185 -0.6170 -0.4496  0.6660
   78U     H5'2 1978   4.617   7.830   1.068 -1.1483  0.2374  0.8048
   78U      C4' 1979   4.521   7.856   1.256 -0.0451  0.7447 -0.2048
   78U      H4' 1980   4.425   7.812   1.229  0.1028  0.1812  0.1755
   78U      O4' 1981   4.550   7.832   1.393  0.4007  0.1347  0.6072
   78U      C1' 1982   4.473   7.922   1.463  0.1616 -0.3002 -0.5478
   78U      H1' 1983   4.390   7.864   1.502  0.2144 -0.6942 -1.0243
   78U       N1 1984   4.546   7.986   1.579  0.5967  0.0720 -0.3432
   78U       C6 1985   4.673   8.028   1.572 -0.3656  0.2918 -0.5471
   78U       H6 1986   4.739   7.998   1.492 -1.3088 -1.1854 -0.8030
   78U       C5 1987   4.720   8.114   1.668  0.2772  0.3504 -0.7516
   78U       H5 1988   4.823   8.148   1.664  0.0402  1.0250 -1.2701
   78U       C4 1989   4.640   8.165   1.779 -0.6509 -0.6896  0.6331
   78U       O4 1990   4.683   8.247   1.864 -0.3632  0.0683  0.2623
   78U       N3 1991   4.513   8.119   1.779 -0.2701  0.0654 -0.1169
   78U       H3 1992   4.450   8.151   1.851 -2.6370  0.8778 -2.3955
   78U       C2 1993   4.465   8.032   1.690  0.2550  0.7076 -0.2115
   78U       O2 1994   4.352   7.995   1.705  0.4414 -0.4876  0.1787
   78U      C3' 1995   4.511   8.006   1.237 -0.4619 -0.4384 -0.7692
   78U      H3' 1996   4.614   8.042   1.233 -0.1067 -1.1012  1.3690
   78U      C2' 1997   4.437   8.040   1.363  1.0805 -0.1628 -0.0432
   78U     H2'1 1998   4.470   8.139   1.395  2.3000  0.0589 -1.8494
   78U      O2' 1999   4.296   8.017   1.343  0.4347  0.1003  0.5252
   78U     HO'2 2000   4.277   8.047   1.254 -0.8296 -0.3737  0.6176
   78U      O3' 2001   4.446   8.036   1.118  0.2837 -0.2398  0.2944
   79A        P 2002   4.438   8.183   1.073 -0.4591  0.7828  0.0383
   79A      O1P 2003   4.391   8.188   0.934  0.4168 -0.2296  0.3543
   79A      O2P 2004   4.567   8.257   1.113 -0.2274  0.3579 -0.4446
   79A      O5' 2005   4.327   8.258   1.159 -0.0011 -0.0265  0.2657
   79A      C5' 2006   4.189   8.267   1.114 -0.3516  0.4268 -0.4974
   79A     H5'1 2007   4.143   8.169   1.125 -1.3461  0.9761  0.4692
   79A     H5'2 2008   4.191   8.307   1.012 -0.5020  1.3907 -0.1274
   79A      C4' 2009   4.124   8.367   1.208  0.9138 -0.0586 -0.7321
   79A      H4' 2010   4.020   8.397   1.192  0.6837  0.4554  1.3556
   79A      O4' 2011   4.111   8.322   1.351  0.3486 -0.1819 -0.0106
   79A      C1' 2012   4.112   8.441   1.431 -0.0964  0.5141 -0.3072
   79A      H1' 2013   4.023   8.446   1.494 -0.4010 -4.1387 -0.0612
   79A       N9 2014   4.227   8.435   1.522 -0.5523 -0.0434 -0.5020
   79A       C8 2015   4.349   8.377   1.503 -0.2487 -0.3319 -0.3832
   79A       H8 2016   4.367   8.332   1.406  0.9252  1.4148 -1.0198
   79A       N7 2017   4.441   8.397   1.596 -0.1045  0.4380 -0.3142
   79A       C5 2018   4.363   8.455   1.694  0.0053 -0.3688 -0.1935
   79A       C6 2019   4.394   8.503   1.824  0.4673 -0.1652 -0.0087
   79A       N6 2020   4.508   8.506   1.891 -0.2541  0.1103 -0.1806
   79A      H61 2021   4.585   8.445   1.866  0.1205 -1.7719  4.4528
   79A      H62 2022   4.505   8.547   1.983 -2.4251  0.6820 -0.4658
   79A       N1 2023   4.295   8.563   1.896  0.2912  0.3030 -0.2594
   79A       C2 2024   4.173   8.576   1.843  0.7853 -0.0903  0.6009
   79A       H2 2025   4.098   8.619   1.908  1.0412  1.9679 -0.3912
   79A       N3 2026   4.132   8.541   1.717 -0.0725  0.0115 -0.2425
   79A       C4 2027   4.234   8.483   1.650  0.7001  0.6354 -0.1809
   79A      C3' 2028   4.185   8.504   1.214  0.0678  0.0102 -0.2606
   79A      H3' 2029   4.289   8.492   1.245  0.2240 -0.0261 -0.7750
   79A      C2' 2030   4.110   8.564   1.335  0.0392  0.2634  0.1978
   79A     H2'1 2031   4.175   8.643   1.372 -0.1261  0.1518  0.7322
   79A      O2' 2032   3.980   8.614   1.313 -0.2285 -0.1227  0.1848
   79A     HO'2 2033   3.988   8.710   1.314 -0.3348 -0.1164  0.9144
   79A      O3' 2034   4.160   8.569   1.090 -0.1521 -0.0202 -0.4612
   80A        P 2035   4.258   8.693   1.051  0.3472 -0.3148 -0.0191
   80A      O1P 2036   4.228   8.725   0.918  0.1885 -0.5646  0.1006
   80A      O2P 2037   4.397   8.652   1.083  0.5703  0.5087 -0.0882
   80A      O5' 2038   4.218   8.807   1.151 -0.1639  0.9670  1.0297
   80A      C5' 2039   4.107   8.883   1.125  0.1492 -0.0699 -0.7561
   80A     H5'1 2040   4.024   8.818   1.095 -0.1290 -0.5788  1.0356
   80A     H5'2 2041   4.130   8.953   1.045  3.1864 -0.3478 -0.2446
   80A      C4' 2042   4.064   8.971   1.246 -0.0984 -0.2169 -0.3302
   80A      H4' 2043   3.967   9.016   1.225  0.3700  1.5788  1.0134
   80A      O4' 2044   4.055   8.882   1.353 -0.2366 -0.2063  0.0946
   80A      C1' 2045   4.098   8.949   1.469  0.2324  0.4242 -0.7891
   80A      H1' 2046   4.018   8.955   1.542  0.6645 -0.0331 -0.2686
   80A       N9 2047   4.224   8.891   1.524  0.1557  0.0171 -0.4033
   80A       C8 2048   4.325   8.828   1.457 -0.6306  0.2183 -0.5660
   80A       H8 2049   4.320   8.801   1.353  1.1946 -2.2021 -0.1295
   80A       N7 2050   4.429   8.791   1.531 -0.2695  0.0963  0.1832
   80A       C5 2051   4.390   8.837   1.657 -0.2267 -0.3091 -1.2183
   80A       C6 2052   4.451   8.840   1.785  0.2980  0.0551 -0.5434
   80A       N6 2053   4.565   8.793   1.816  0.0389  0.3141 -0.4668
   80A      H61 2054   4.624   8.746   1.749 -0.2661  0.0665 -0.5633
   80A      H62 2055   4.591   8.806   1.913 -1.2255  3.9568 -0.4673
   80A       N1 2056   4.395   8.896   1.894  1.2439 -0.0289  0.1486
   80A       C2 2057   4.277   8.961   1.874 -0.4337  0.1350 -0.6204
   80A       H2 2058   4.238   9.006   1.964 -1.3680  1.4632 -1.6578
   80A       N3 2059   4.210   8.973   1.757 -0.2767  0.2240 -0.2911
   80A       C4 2060   4.274   8.908   1.653 -0.1365 -0.6645 -0.3910
   80A      C3' 2061   4.163   9.080   1.284 -0.0948 -0.4216 -0.0868
   80A      H3' 2062   4.265   9.042   1.281 -0.3051 -1.2609  1.8162
   80A      C2' 2063   4.123   9.099   1.427 -0.7009 -0.3990  0.3185
   80A     H2'1 2064   4.206   9.135   1.488  1.0273 -0.5469 -1.7776
   80A      O2' 2065   3.999   9.168   1.457  0.4776 -0.2294 -0.4410
   80A     HO'2 2066   3.963   9.197   1.373  2.1799  1.5598 -0.6358
   80A      O3' 2067   4.140   9.201   1.216  0.7079 -0.4939 -0.0263
   81U        P 2068   4.255   9.301   1.199  0.0348  0.2338 -0.1905
   81U      O1P 2069   4.197   9.411   1.127  0.6405 -0.5664  0.6365
   81U      O2P 2070   4.377   9.231   1.150  0.1669 -0.1827 -0.3303
   81U      O5' 2071   4.295   9.352   1.344  0.0557  0.3509 -0.6644
   81U      C5' 2072   4.211   9.440   1.416  0.1132 -0.3791  0.2452
   81U     H5'1 2073   4.108   9.406   1.409 -0.0013  0.1184 -0.5645
   81U     H5'2 2074   4.225   9.542   1.380 -1.8047 -0.2364 -0.2074
   81U      C4' 2075   4.256   9.452   1.565  0.5379  0.1739 -0.0045
   81U      H4' 2076   4.182   9.517   1.614  0.2774 -1.3460  1.7323
   81U      O4' 2077   4.255   9.327   1.633 -0.2520 -0.3428 -0.0442
   81U      C1' 2078   4.348   9.347   1.743  0.3154  0.6635  0.1510
   81U      H1' 2079   4.297   9.329   1.837  2.2352 -3.5616  0.6420
   81U       N1 2080   4.466   9.255   1.731  0.3671  0.6663 -0.2556
   81U       C6 2081   4.503   9.195   1.608 -0.4680 -0.2232 -0.4356
   81U       H6 2082   4.449   9.213   1.516  2.1392 -1.2916 -2.2771
   81U       C5 2083   4.608   9.110   1.602 -0.0534 -0.5661 -0.2387
   81U       H5 2084   4.631   9.063   1.508 -1.0446  0.5716 -1.0836
   81U       C4 2085   4.693   9.082   1.712  1.1897 -0.3072 -0.2534
   81U       O4 2086   4.796   9.015   1.698  0.2157 -0.8111  0.5915
   81U       N3 2087   4.658   9.144   1.829  0.0578 -0.0159  0.5573
   81U       H3 2088   4.704   9.116   1.915 -0.6044 -1.5365  0.4425
   81U       C2 2089   4.546   9.230   1.848 -0.2089 -0.3277 -0.1770
   81U       O2 2090   4.520   9.289   1.953 -0.6590 -0.4852  0.0001
   81U      C3' 2091   4.390   9.522   1.588  0.6482  0.8302  0.3122
   81U      H3' 2092   4.460   9.488   1.511 -1.6325 -2.0762 -0.6387
   81U      C2' 2093   4.408   9.490   1.734  0.1106  0.8119 -0.8200
   81U     H2'1 2094   4.513   9.485   1.763 -0.3822 -1.5765  0.8795
   81U      O2' 2095   4.343   9.588   1.827  0.0067  0.1040 -0.0948
   81U     HO'2 2096   4.315   9.664   1.775  0.9831 -0.0026 -0.8122
   81U      O3' 2097   4.373   9.661   1.583 -0.0035 -1.1366 -0.4299
   82U        P 2098   4.463   9.759   1.503  0.4160  0.1973  0.0920
   82U      O1P 2099   4.424   9.898   1.543 -0.7302 -0.1668  0.4832
   82U      O2P 2100   4.460   9.730   1.355 -0.9556  0.1758  0.0598
   82U      O5' 2101   4.605   9.718   1.554  0.0017  0.1780 -0.6003
   82U      C5' 2102   4.659   9.759   1.679  0.0607 -0.1803  0.0853
   82U     H5'1 2103   4.587   9.745   1.760  0.2673 -2.5732 -0.0542
   82U     H5'2 2104   4.697   9.859   1.662 -1.4197  0.1777 -1.3410
   82U      C4' 2105   4.781   9.681   1.715 -0.4211 -0.7837  0.5549
   82U      H4' 2106   4.813   9.728   1.807 -1.5918 -1.0059  1.0813
   82U      O4' 2107   4.773   9.538   1.727 -0.2918  0.3034  0.6867
   82U      C1' 2108   4.878   9.481   1.647 -0.6680 -0.1395 -0.0219
   82U      H1' 2109   4.942   9.421   1.712  1.2344 -1.8271 -3.2237
   82U       N1 2110   4.849   9.397   1.531 -0.4817  0.5414 -0.4395
   82U       C6 2111   4.743   9.427   1.455 -0.3953 -0.3045  0.1143
   82U       H6 2112   4.688   9.514   1.490  0.9587  0.1750  1.1620
   82U       C5 2113   4.708   9.346   1.350  0.5402  0.4580 -0.1414
   82U       H5 2114   4.622   9.372   1.291 -0.0426  1.1375  0.9604
   82U       C4 2115   4.779   9.225   1.314  0.6106 -1.0387 -0.2215
   82U       O4 2116   4.758   9.163   1.212  0.0664  0.3504 -0.1456
   82U       N3 2117   4.877   9.199   1.406 -0.3233 -0.2113 -0.2002
   82U       H3 2118   4.929   9.118   1.378 -3.5346 -1.6122 -2.8433
   82U       C2 2119   4.917   9.280   1.508 -0.0200  0.1408 -1.1093
   82U       O2 2120   5.019   9.248   1.576 -0.1147  0.2656  0.0979
   82U      C3' 2121   4.894   9.711   1.609 -0.4038  0.1717 -0.8663
   82U      H3' 2122   4.845   9.716   1.511 -0.8771  0.6284 -0.6083
   82U      C2' 2123   4.980   9.585   1.617  0.9003 -0.4406 -0.5437
   82U     H2'1 2124   5.032   9.567   1.523 -2.3275 -0.4882 -2.4580
   82U      O2' 2125   5.075   9.586   1.729  0.0456 -0.0064 -0.3979
   82U     HO'2 2126   5.156   9.635   1.714 -0.5260  1.3176  0.5589
   82U      O3' 2127   4.965   9.827   1.641 -0.1431  0.1697  0.0411
   82U      H3T 2128   4.984   9.827   1.735 -1.0815  1.2269  0.2466
   9.02889   9.02889   6.38439   0.00000   0.00000   0.00000   0.00000   4.51444   4.51444
