# Supplementary material for: Constant-pH Molecular Dynamics of Cationic Peptide Dendrimers Binding to siRNA
Source: J Chem Inf Model. 2026 Feb 5;66(8):4734–43. doi: 10.1021/acs.jcim.5c02636 (PMC13126635; doi:10.1021/acs.jcim.5c02636)
Supplement: Supplementary file 2 [file ci5c02636_si_002.zip › zip/MH18D3_05_in_6.gro]

Protein t=   0.00000
 2128
    1LY0      N    1   7.255   4.976   4.238  0.3274  0.4047  0.0181
    1LY0     H1    2   7.249   4.920   4.322 -1.7173 -0.9249 -0.9477
    1LY0     H2    3   7.336   5.036   4.228  0.5205  0.0165 -0.7936
    1LY0     H3    4   7.256   4.921   4.154 -0.8541 -1.2567  1.0233
    1LY0     CA    5   7.138   5.061   4.232 -0.0710 -0.7990 -0.0182
    1LY0     HA    6   7.160   5.156   4.280 -2.1980 -0.9228  1.3531
    1LY0     CB    7   7.100   5.110   4.088 -0.4082  1.1827  0.2230
    1LY0    HB1    8   7.023   5.186   4.094 -1.0974  0.4708  0.6087
    1LY0    HB2    9   7.050   5.033   4.030  0.3014  2.8689 -2.7902
    1LY0     CG   10   7.222   5.179   4.020  0.4984  0.1383 -0.6740
    1LY0    HG1   11   7.306   5.109   4.012  1.2612  0.6637  1.9630
    1LY0    HG2   12   7.260   5.263   4.078 -0.2133 -0.8811  1.3607
    1LY0     CD   13   7.176   5.224   3.887  0.3229 -0.3795  0.2069
    1LY0    HD1   14   7.100   5.302   3.889  0.9037  0.3044 -2.0001
    1LY0    HD2   15   7.133   5.137   3.838  2.1602 -0.5158 -1.2664
    1LY0     CE   16   7.288   5.277   3.796  0.1046 -0.0964  0.5359
    1LY0    HE1   17   7.372   5.208   3.788 -0.7867 -1.1909  0.3614
    1LY0    HE2   18   7.325   5.368   3.844  1.5619  1.1423 -2.6258
    1LY0     NZ   19   7.250   5.304   3.655  0.3710 -0.0737 -0.4452
    1LY0    HZ1   20   7.231   5.223   3.597 -1.6920  0.7212 -0.9363
    1LY0    HZ2   21   7.170   5.364   3.646  0.2936 -0.3644 -1.9375
    1LY0    HZ3   22   7.326   5.358   3.615 -0.9408  0.4382 -2.4217
    1LY0      C   23   7.016   5.000   4.303  0.1346 -0.1812 -0.7102
    1LY0      O   24   6.925   4.961   4.231 -0.0218  0.8942 -0.3106
    2LER      N   25   7.013   5.005   4.436  0.6323  0.5141  0.0432
    2LER      H   26   7.082   5.050   4.495 -0.6762 -0.4993  2.5131
    2LER     CA   27   6.912   4.925   4.512  0.1759 -0.1401 -0.0741
    2LER     HA   28   6.921   4.819   4.488 -0.7979  0.0262 -1.2072
    2LER     CB   29   6.930   4.955   4.661  1.1657 -0.6274 -0.9776
    2LER    HB1   30   6.845   4.918   4.720  0.4927  1.7760 -0.3356
    2LER    HB2   31   6.921   5.063   4.671 -1.1241 -0.7904 -0.5697
    2LER     CG   32   7.064   4.910   4.720 -0.2219  0.6186  0.2767
    2LER     HG   33   7.133   4.936   4.640 -1.8475  2.1763 -0.7101
    2LER    CD1   34   7.100   4.980   4.848  0.2561 -0.0986  0.9292
    2LER   HD11   35   7.197   4.956   4.890 -0.3501 -1.0375  1.8214
    2LER   HD12   36   7.096   5.088   4.833  1.6517  0.0712  1.6106
    2LER   HD13   37   7.028   4.952   4.924 -2.2730  0.4400 -1.1203
    2LER    CD2   38   7.087   4.757   4.749  0.4729 -0.1021  0.5114
    2LER   HD21   39   7.193   4.739   4.766  0.7944  1.6889  0.6675
    2LER   HD22   40   7.016   4.728   4.825 -4.2251  1.4904 -2.7791
    2LER   HD23   41   7.062   4.703   4.657  0.9917  1.4058 -0.5646
    2LER      C   42   6.766   4.955   4.481 -0.6648 -0.4698 -0.3058
    2LER      O   43   6.684   4.864   4.487 -0.4966  0.7232 -0.0058
    3LYR      N   44   6.739   5.078   4.443  0.2736 -0.0471  0.6291
    3LYR      H   45   6.810   5.150   4.440  0.2800 -0.0651  0.2838
    3LYR     CA   46   6.606   5.124   4.399 -0.4758  0.8614 -0.1035
    3LYR     HA   47   6.619   5.223   4.354 -1.1850  0.6339 -0.8371
    3LYR     CB   48   6.522   5.126   4.528 -0.5452  0.0678  0.5701
    3LYR    HB1   49   6.521   5.038   4.592 -0.8235  0.3482  0.9527
    3LYR    HB2   50   6.420   5.131   4.491  0.6527 -0.1689 -3.2462
    3LYR     CG   51   6.561   5.236   4.625  0.5387  0.5747  0.1904
    3LYR    HG1   52   6.669   5.237   4.641  0.5431  3.7079  0.4431
    3LYR    HG2   53   6.506   5.243   4.718 -3.3817  2.2543 -1.9976
    3LYR     CD   54   6.528   5.369   4.554 -0.3378 -0.1827  0.6995
    3LYR    HD1   55   6.422   5.358   4.531  0.0727 -2.3414 -0.4792
    3LYR    HD2   56   6.604   5.384   4.478  0.4113 -1.4486  1.1653
    3LYR     CE   57   6.542   5.488   4.645 -0.1108 -0.2426 -0.7163
    3LYR    HE1   58   6.637   5.486   4.699 -0.8212  0.1189  0.6086
    3LYR    HE2   59   6.470   5.484   4.727 -0.6055 -1.8311 -1.1900
    3LYR     NZ   60   6.528   5.619   4.580  0.4157  0.2135  0.5217
    3LYR    HZ1   61   6.600   5.653   4.519  0.4090 -0.2220  0.2647
    3LYR      C   62   6.550   5.040   4.288 -0.3087  0.2432  0.1633
    3LYR      O   63   6.430   5.018   4.288  0.1598  0.5190  0.2914
    4LY0      N   64   6.631   4.995   4.195 -0.4020  0.7141 -0.2160
    4LY0      H   65   6.729   5.016   4.202  0.2417 -2.1382  0.5761
    4LY0     CA   66   6.582   4.911   4.081 -0.5511 -0.4269  0.5663
    4LY0     HA   67   6.498   4.965   4.037  0.1544  0.0486 -0.2267
    4LY0     CB   68   6.688   4.900   3.971  0.6696  0.3450 -0.6070
    4LY0    HB1   69   6.775   4.848   4.010 -0.0878  0.7025  1.6724
    4LY0    HB2   70   6.731   4.995   3.939  4.4804 -0.5758  1.2593
    4LY0     CG   71   6.644   4.836   3.840 -0.3806 -0.1115  0.4868
    4LY0    HG1   72   6.566   4.900   3.798  1.1510  1.0427 -0.7234
    4LY0    HG2   73   6.600   4.741   3.869  0.9624 -1.0694 -0.4971
    4LY0     CD   74   6.757   4.821   3.730 -0.6153  0.1550 -0.5475
    4LY0    HD1   75   6.820   4.741   3.770 -0.1706  1.1097  0.7092
    4LY0    HD2   76   6.809   4.916   3.720 -2.5141  1.2880 -0.2093
    4LY0     CE   77   6.700   4.770   3.606  0.3609  0.6706 -0.0671
    4LY0    HE1   78   6.616   4.833   3.578 -0.5128  0.1477  1.2449
    4LY0    HE2   79   6.661   4.668   3.615 -0.4833  1.0419  0.6028
    4LY0     NZ   80   6.800   4.773   3.498  0.5379  0.0033  0.5207
    4LY0    HZ1   81   6.830   4.869   3.485 -1.0647  0.3729 -0.9013
    4LY0    HZ2   82   6.875   4.710   3.521  1.2609  0.9590  0.8511
    4LY0    HZ3   83   6.764   4.739   3.410  1.6110  0.9804 -0.3199
    4LY0      C   84   6.523   4.779   4.126  0.1933 -0.0497  0.3017
    4LY0      O   85   6.412   4.742   4.085 -0.3859  0.1481 -0.5782
    5LER      N   86   6.595   4.715   4.220  0.0605  0.5357 -0.4154
    5LER      H   87   6.682   4.744   4.264 -0.6242 -0.7353  1.9213
    5LER     CA   88   6.558   4.586   4.286  1.2347 -0.5663  0.0897
    5LER     HA   89   6.521   4.522   4.207  0.1639  0.7798 -0.5362
    5LER     CB   90   6.686   4.532   4.361  0.7767 -0.2150 -0.5084
    5LER    HB1   91   6.660   4.441   4.415 -0.5122 -1.1286 -2.4987
    5LER    HB2   92   6.704   4.611   4.434 -1.7847  1.1933 -1.2513
    5LER     CG   93   6.808   4.501   4.267 -0.5345  0.2980 -0.3144
    5LER     HG   94   6.839   4.589   4.212  2.3152 -0.0790  0.5480
    5LER    CD1   95   6.919   4.452   4.349  0.1603 -0.0573 -0.6824
    5LER   HD11   96   7.013   4.462   4.294  0.3805 -2.2532 -0.8239
    5LER   HD12   97   6.922   4.513   4.439 -1.3828  0.5583 -1.0265
    5LER   HD13   98   6.919   4.343   4.359 -0.4567 -0.3468 -3.0904
    5LER    CD2   99   6.777   4.386   4.169  0.7016 -0.9539 -0.5383
    5LER   HD21  100   6.865   4.347   4.120 -0.0687 -1.3340 -1.6553
    5LER   HD22  101   6.737   4.305   4.230  0.2131 -1.0291 -0.9511
    5LER   HD23  102   6.702   4.420   4.097  1.2150 -2.0183 -1.6060
    5LER      C  103   6.439   4.596   4.384  0.7732 -0.0163  1.2675
    5LER      O  104   6.390   4.491   4.422 -0.7504 -0.2378 -0.9184
    6LYR      N  105   6.381   4.717   4.414  0.2459 -0.0258 -0.2059
    6LYR      H  106   6.424   4.802   4.379  0.8082 -0.8323 -1.5494
    6LYR     CA  107   6.256   4.734   4.488  0.2548 -0.2843  0.4489
    6LYR     HA  108   6.191   4.651   4.462  1.8037 -0.9351 -1.6196
    6LYR     CB  109   6.178   4.868   4.439 -0.2799  0.1817 -0.3815
    6LYR    HB1  110   6.252   4.946   4.425 -0.0779 -0.0102 -0.3859
    6LYR    HB2  111   6.104   4.902   4.511 -1.8205 -0.2033 -1.7120
    6LYR     CG  112   6.099   4.824   4.319 -0.2732 -0.0886  0.2363
    6LYR    HG1  113   6.023   4.752   4.351  0.1174 -0.3307  0.6251
    6LYR    HG2  114   6.169   4.768   4.257  0.6117 -0.4111  1.4728
    6LYR     CD  115   6.023   4.937   4.242  0.2625 -0.2462 -0.3175
    6LYR    HD1  116   5.969   5.004   4.309 -2.5302 -2.7971  0.2387
    6LYR    HD2  117   5.943   4.887   4.188 -3.1538  1.5628  2.6024
    6LYR     CE  118   6.115   5.015   4.151 -0.4457  0.0246  0.4079
    6LYR    HE1  119   6.061   5.059   4.067 -0.3757 -1.4355 -0.4278
    6LYR    HE2  120   6.187   4.943   4.113  0.8182  1.2705  0.3543
    6LYR     NZ  121   6.181   5.123   4.231  0.2035  0.2004 -0.2012
    6LYR    HZ1  122   6.241   5.086   4.304 -0.6824  1.2948  1.1372
    6LYR      C  123   6.285   4.736   4.642 -1.0537 -0.0948 -0.1630
    6LYR      O  124   6.199   4.741   4.727  0.1937 -0.3488 -0.4982
    7LER      N  125   6.420   4.738   4.673  0.0077  0.1472 -0.0456
    7LER      H  126   6.480   4.754   4.594  1.0766  2.5167  1.1064
    7LER     CA  127   6.479   4.718   4.810  0.3653 -1.0544  0.0747
    7LER     HA  128   6.433   4.634   4.863  1.0082 -1.9430 -0.7429
    7LER     CB  129   6.625   4.685   4.800 -1.2087  0.1060  0.3529
    7LER    HB1  130   6.664   4.698   4.901 -0.4111  0.8517 -0.0414
    7LER    HB2  131   6.676   4.747   4.727 -0.7525 -0.9289 -0.2206
    7LER     CG  132   6.665   4.543   4.755  0.0337  0.2053 -0.0942
    7LER     HG  133   6.582   4.517   4.689 -0.4548  1.1092  0.1449
    7LER    CD1  134   6.815   4.530   4.704  0.7183 -0.1687  0.0217
    7LER   HD11  135   6.879   4.567   4.784 -0.5196 -0.7956  1.3545
    7LER   HD12  136   6.848   4.429   4.681  1.2613 -0.2745  1.2046
    7LER   HD13  137   6.844   4.597   4.622  0.6142 -0.3213 -0.1391
    7LER    CD2  138   6.663   4.450   4.874 -0.4890  0.2458 -0.8015
    7LER   HD21  139   6.670   4.349   4.833 -0.5530  1.0115 -2.8290
    7LER   HD22  140   6.740   4.473   4.948 -1.4778  3.8575 -0.7024
    7LER   HD23  141   6.562   4.449   4.915  0.1512 -2.4111  0.9267
    7LER      C  142   6.458   4.852   4.887 -0.2264  0.8869 -0.0628
    7LER      O  143   6.449   4.958   4.820 -0.1690 -0.2369  0.1255
    8LER      N  144   6.470   4.847   5.018  0.2188  0.0367  0.6924
    8LER      H  145   6.492   4.757   5.057  4.1815  0.1525 -0.8516
    8LER     CA  146   6.481   4.961   5.118 -0.7252 -0.3380  0.0599
    8LER     HA  147   6.476   4.912   5.215 -0.1116  0.3580  0.4528
    8LER     CB  148   6.620   5.016   5.096 -0.7494  0.2388 -0.1276
    8LER    HB1  149   6.615   5.071   5.003 -1.7939 -1.1261 -0.9219
    8LER    HB2  150   6.686   4.931   5.082 -0.1401  0.4934  1.0657
    8LER     CG  151   6.664   5.110   5.209 -0.2266 -0.5829 -0.5748
    8LER     HG  152   6.592   5.190   5.227 -1.5614 -1.8514 -0.1716
    8LER    CD1  153   6.686   5.037   5.341 -0.1997  0.4447 -0.0067
    8LER   HD11  154   6.754   4.953   5.326 -1.0761 -0.0498 -1.3558
    8LER   HD12  155   6.730   5.111   5.408 -0.2190  2.3588 -1.9988
    8LER   HD13  156   6.588   5.013   5.380  0.0888 -0.8577 -0.0501
    8LER    CD2  157   6.804   5.151   5.162 -0.1140 -0.0300  0.1026
    8LER   HD21  158   6.851   5.218   5.234  0.4023  0.2875 -0.5175
    8LER   HD22  159   6.881   5.074   5.162  2.0783  2.0450 -0.1748
    8LER   HD23  160   6.800   5.201   5.065  0.4042 -1.2493 -0.5694
    8LER      C  161   6.366   5.061   5.123  0.0959  0.8282  0.7683
    8LER      O  162   6.335   5.120   5.226 -0.4324  0.2951 -0.2608
    9LYR      N  163   6.295   5.081   5.011  0.4909  0.2285  0.0154
    9LYR      H  164   6.332   5.042   4.926 -1.0806 -3.2661  0.7520
    9LYR     CA  165   6.175   5.167   4.998  0.2934  0.3639 -0.3908
    9LYR     HA  166   6.118   5.170   5.092  2.8805 -1.1683  1.3463
    9LYR     CB  167   6.084   5.083   4.901 -0.2019 -0.2729 -0.0104
    9LYR    HB1  168   6.142   5.059   4.812 -1.6527  1.0824 -1.3806
    9LYR    HB2  169   6.000   5.145   4.870 -0.0135  0.7033  1.3347
    9LYR     CG  170   6.028   4.965   4.978 -0.7691 -0.3976 -0.7581
    9LYR    HG1  171   5.972   5.001   5.065 -1.6632 -0.5113 -1.2700
    9LYR    HG2  172   6.098   4.894   5.022 -2.0219 -2.5304 -2.0355
    9LYR     CD  173   5.941   4.881   4.889  0.1351 -0.1343 -0.2767
    9LYR    HD1  174   6.002   4.873   4.799  0.5873 -0.6431  0.0678
    9LYR    HD2  175   5.847   4.931   4.868 -0.3883 -0.3033  1.5233
    9LYR     CE  176   5.902   4.742   4.934 -0.0114  0.5771  0.5051
    9LYR    HE1  177   5.829   4.699   4.866  0.0492  0.9966  0.1644
    9LYR    HE2  178   5.857   4.735   5.033 -0.6002 -0.3687  0.1760
    9LYR     NZ  179   6.018   4.648   4.926  0.5430 -0.3443  0.8888
    9LYR    HZ1  180   6.070   4.647   4.839  1.2337 -1.3382  1.2923
    9LYR      C  181   6.207   5.307   4.946  0.5252 -0.3653 -0.4561
    9LYR      O  182   6.311   5.346   4.904  0.2178  0.4759 -0.3978
   10LER      N  183   6.105   5.395   4.954  0.0019 -0.5651  0.0768
   10LER      H  184   6.014   5.361   4.983 -0.1426  0.5992  1.0904
   10LER     CA  185   6.114   5.541   4.931  0.2820 -0.0367  0.2852
   10LER     HA  186   6.153   5.546   4.829  0.8929 -1.8436  0.3901
   10LER     CB  187   5.972   5.600   4.930  0.2307  0.3954  0.5454
   10LER    HB1  188   5.929   5.566   5.024  0.0893  0.3122  0.4520
   10LER    HB2  189   5.915   5.549   4.851  1.0678 -0.8165  0.6989
   10LER     CG  190   5.965   5.750   4.918  0.3500  0.5438  0.0136
   10LER     HG  191   6.049   5.795   4.971 -0.4600  2.2221 -0.0677
   10LER    CD1  192   5.975   5.787   4.774 -0.0619  0.2922  0.1162
   10LER   HD11  193   5.945   5.890   4.757  0.1020  0.1100 -1.3787
   10LER   HD12  194   6.078   5.769   4.743  0.1159  0.0666  0.8144
   10LER   HD13  195   5.905   5.720   4.725 -0.2882 -0.4118  1.3439
   10LER    CD2  196   5.837   5.814   4.972  0.0872 -0.5994 -0.3957
   10LER   HD21  197   5.835   5.922   4.956 -2.1641 -0.5680 -0.2117
   10LER   HD22  198   5.749   5.773   4.923  0.4562  0.7805 -2.3667
   10LER   HD23  199   5.825   5.796   5.079  1.1867 -4.5683 -0.7960
   10LER      C  200   6.218   5.616   5.019  0.5440  0.7936 -0.8356
   10LER      O  201   6.211   5.598   5.140  0.3874 -0.2838  0.0915
   11LER      N  202   6.303   5.697   4.951 -0.2050 -1.2250  0.6329
   11LER      H  203   6.300   5.692   4.850  2.2961  1.1817  0.3269
   11LER     CA  204   6.408   5.780   5.007 -0.4760  0.2638  0.0971
   11LER     HA  205   6.468   5.730   5.084  1.8569  0.3055 -1.5777
   11LER     CB  206   6.511   5.815   4.894  0.0816  0.5056  0.5916
   11LER    HB1  207   6.462   5.859   4.808  3.4559  1.8092 -0.8663
   11LER    HB2  208   6.562   5.728   4.852  1.8757 -0.6748  4.7172
   11LER     CG  209   6.619   5.911   4.940 -0.2859 -0.0401  0.5050
   11LER     HG  210   6.565   6.001   4.971 -0.6073 -1.3400  4.3421
   11LER    CD1  211   6.703   5.858   5.060 -0.2690 -0.2343 -0.9157
   11LER   HD11  212   6.641   5.845   5.149 -0.3824 -3.4543 -1.3521
   11LER   HD12  213   6.748   5.763   5.031  0.7738 -0.1872  0.4167
   11LER   HD13  214   6.784   5.930   5.073 -1.8611  1.4903  0.0657
   11LER    CD2  215   6.719   5.939   4.825  0.9042 -0.1323 -0.0369
   11LER   HD21  216   6.749   5.848   4.773 -1.4484 -1.4315  0.7255
   11LER   HD22  217   6.666   6.009   4.760 -0.4002  0.1469  1.2773
   11LER   HD23  218   6.800   6.000   4.864  1.4787  2.0795 -4.1233
   11LER      C  219   6.346   5.892   5.087  0.1687 -0.1621  0.6184
   11LER      O  220   6.267   5.974   5.032 -0.0019 -0.1042 -0.8730
   12LER      N  221   6.385   5.917   5.217 -0.2329 -0.3138 -0.7224
   12LER      H  222   6.468   5.865   5.240  0.1549 -0.1704 -1.7750
   12LER     CA  223   6.361   6.034   5.301  0.3106 -0.4108 -0.0869
   12LER     HA  224   6.323   6.117   5.242  0.2927  0.7808  1.5338
   12LER     CB  225   6.259   5.998   5.408 -0.2083 -0.1584  0.1364
   12LER    HB1  226   6.260   6.072   5.488 -0.4033  1.3359 -1.1792
   12LER    HB2  227   6.301   5.906   5.448 -2.2832 -1.7502 -1.0999
   12LER     CG  228   6.112   5.973   5.356  0.2688  0.0078  0.0143
   12LER     HG  229   6.117   5.902   5.273  1.7408  2.1659 -1.8749
   12LER    CD1  230   6.024   5.930   5.479 -0.5974 -0.0779  0.6926
   12LER   HD11  231   5.924   5.919   5.436 -0.3452  0.3782 -0.0276
   12LER   HD12  232   6.057   5.830   5.510 -1.1348 -0.7227 -0.7177
   12LER   HD13  233   6.018   6.006   5.557  1.1327  0.2718  0.5215
   12LER    CD2  234   6.043   6.091   5.292 -0.1210 -0.7831  0.0827
   12LER   HD21  235   6.032   6.182   5.351 -1.5414 -1.5090  0.9822
   12LER   HD22  236   6.084   6.129   5.198 -2.1319  0.3550 -0.3949
   12LER   HD23  237   5.943   6.058   5.264  0.3779 -1.7276 -0.6726
   12LER      C  238   6.488   6.083   5.361 -0.8686  0.1519  0.0480
   12LER      O  239   6.592   6.015   5.358 -0.3767  0.2664  0.0478
   13LER      N  240   6.493   6.200   5.422  0.0891  0.1569  1.0130
   13LER      H  241   6.411   6.256   5.406  0.8506  1.2115  0.6499
   13LER     CA  242   6.606   6.262   5.497  0.2017 -0.0517  0.4090
   13LER     HA  243   6.699   6.250   5.442 -0.8122 -0.7308 -1.2148
   13LER     CB  244   6.590   6.416   5.521 -0.1421 -0.4056 -0.3620
   13LER    HB1  245   6.676   6.444   5.583  0.8836 -2.2344 -0.8848
   13LER    HB2  246   6.500   6.425   5.581  2.1663  2.0639  3.1165
   13LER     CG  247   6.573   6.501   5.399  0.1005 -0.3028 -0.0199
   13LER     HG  248   6.513   6.449   5.325  2.1482 -0.8005 -1.4177
   13LER    CD1  249   6.500   6.635   5.431 -0.0161 -0.0791 -0.9241
   13LER   HD11  250   6.492   6.696   5.342  2.2455  0.6034 -0.7348
   13LER   HD12  251   6.397   6.610   5.456  0.0870 -0.1954 -0.6077
   13LER   HD13  252   6.557   6.691   5.505  1.6432 -1.5055 -1.0383
   13LER    CD2  253   6.707   6.533   5.333  0.6974  0.6017 -0.5076
   13LER   HD21  254   6.689   6.619   5.268 -1.3419 -0.4557 -1.4144
   13LER   HD22  255   6.779   6.549   5.414  0.0297  0.5420  0.1060
   13LER   HD23  256   6.732   6.451   5.267  0.0349 -0.4601  0.5205
   13LER      C  257   6.614   6.193   5.639 -0.7548  0.5829  0.0151
   13LER      O  258   6.515   6.132   5.683 -0.6763 -0.2537 -0.7412
   14NH2      N  259   6.723   6.205   5.708  0.4877 -0.9263 -0.1823
   14NH2     H1  260   6.795   6.270   5.681 -0.8063  1.5266  1.8693
   14NH2     H2  261   6.737   6.146   5.788  2.0053  1.1640  1.1881
   15LY0      N  262   6.028   5.863   4.163  0.0708  0.0213 -0.5205
   15LY0     H1  263   6.091   5.920   4.109 -1.3317  0.5436 -1.6522
   15LY0     H2  264   5.937   5.903   4.146  0.4512  1.1404  0.0017
   15LY0     H3  265   6.022   5.766   4.135 -0.3841  0.0578 -0.5626
   15LY0     CA  266   6.054   5.870   4.313 -0.5612 -0.3489  1.3934
   15LY0     HA  267   6.058   5.974   4.344 -1.8271 -0.8146  3.3079
   15LY0     CB  268   5.950   5.794   4.395  0.4339  0.1774  0.8003
   15LY0    HB1  269   5.988   5.776   4.496  2.5082 -0.1674  0.0224
   15LY0    HB2  270   5.935   5.697   4.347 -1.6701  1.3862 -1.1543
   15LY0     CG  271   5.817   5.867   4.408  0.0677  0.5608 -0.3582
   15LY0    HG1  272   5.779   5.899   4.312  0.0646  1.4880 -0.0626
   15LY0    HG2  273   5.816   5.956   4.471 -3.1238  0.3056  0.1010
   15LY0     CD  274   5.722   5.765   4.469 -0.3988  0.0168  0.5717
   15LY0    HD1  275   5.762   5.703   4.550  1.2645 -1.3311 -1.1992
   15LY0    HD2  276   5.694   5.696   4.390  0.7004  1.1425 -0.8552
   15LY0     CE  277   5.598   5.844   4.512  0.0614  0.0393  0.2295
   15LY0    HE1  278   5.560   5.898   4.425  1.0073  1.5460  0.7104
   15LY0    HE2  279   5.614   5.919   4.590  1.2719  1.2325 -1.1013
   15LY0     NZ  280   5.493   5.752   4.567 -0.2476  0.2549  0.1855
   15LY0    HZ1  281   5.506   5.664   4.518  1.9669  0.6274 -0.0254
   15LY0    HZ2  282   5.516   5.751   4.665  1.3107 -1.4494 -0.1390
   15LY0    HZ3  283   5.407   5.804   4.559  1.2110  3.2117  1.8718
   15LY0      C  284   6.197   5.815   4.341  0.1356 -0.0984  0.0880
   15LY0      O  285   6.236   5.724   4.267  0.4999  0.4022  0.0086
   16LER      N  286   6.275   5.861   4.445 -0.1750  0.3027 -0.4685
   16LER      H  287   6.235   5.927   4.509  0.8479  0.6513 -0.1624
   16LER     CA  288   6.407   5.803   4.473  0.5038 -0.5639 -0.4157
   16LER     HA  289   6.456   5.762   4.385 -0.2404 -1.2289 -0.5304
   16LER     CB  290   6.499   5.922   4.525  0.5721 -0.0602 -0.1354
   16LER    HB1  291   6.604   5.892   4.523  0.7496  0.5000  0.4535
   16LER    HB2  292   6.462   5.953   4.623 -0.2535 -3.7605  0.8836
   16LER     CG  293   6.488   6.053   4.444 -0.2761 -0.4020  0.4231
   16LER     HG  294   6.394   6.104   4.464  0.2707  0.4721  0.8326
   16LER    CD1  295   6.589   6.155   4.491  0.0687 -0.0829  0.0498
   16LER   HD11  296   6.597   6.173   4.598  3.1404  2.0813 -0.3752
   16LER   HD12  297   6.689   6.126   4.460 -0.1217 -1.1256  0.3854
   16LER   HD13  298   6.562   6.255   4.457  0.0693  0.5426  1.7879
   16LER    CD2  299   6.512   6.026   4.295 -0.2983 -0.0468  0.5112
   16LER   HD21  300   6.544   6.112   4.236 -2.5738  0.2566 -0.3664
   16LER   HD22  301   6.595   5.954   4.296 -1.1348 -1.0272  0.5387
   16LER   HD23  302   6.426   5.981   4.246  0.0513 -0.5806  0.3816
   16LER      C  303   6.407   5.683   4.573 -0.2297 -0.2277  0.2502
   16LER      O  304   6.310   5.660   4.642 -0.0766  0.5566 -0.1713
   17LY0      N  305   7.318   5.848   4.375  0.2529  0.1657  0.7613
   17LY0     H1  306   7.253   5.923   4.396 -0.3085 -0.3898  1.0209
   17LY0     H2  307   7.410   5.889   4.375  1.4559 -2.2461 -1.3448
   17LY0     H3  308   7.299   5.818   4.280 -1.8357  0.9015  0.8884
   17LY0     CA  309   7.312   5.735   4.469 -0.6789 -0.1735 -1.4455
   17LY0     HA  310   7.383   5.658   4.440  0.4458 -0.1276  0.9099
   17LY0     CB  311   7.350   5.782   4.611 -0.3012  1.2010 -0.4101
   17LY0    HB1  312   7.441   5.840   4.606 -0.8124  2.1548  0.8666
   17LY0    HB2  313   7.371   5.694   4.673  0.8989  1.7321 -0.0385
   17LY0     CG  314   7.246   5.869   4.694 -0.4192  0.7271 -0.0193
   17LY0    HG1  315   7.149   5.820   4.706 -0.0145  0.1120  0.7877
   17LY0    HG2  316   7.219   5.958   4.638 -2.2226  0.1782 -0.0987
   17LY0     CD  317   7.304   5.914   4.834  0.6667 -0.5676  0.6042
   17LY0    HD1  318   7.393   5.973   4.812 -0.1924  0.7502  0.5335
   17LY0    HD2  319   7.342   5.826   4.886  2.1763 -1.1500 -1.3760
   17LY0     CE  320   7.206   5.991   4.919  1.3967 -0.3426 -0.3122
   17LY0    HE1  321   7.127   5.925   4.954  2.0382 -0.4742  0.9385
   17LY0    HE2  322   7.158   6.075   4.870 -0.9117 -1.7236 -0.5396
   17LY0     NZ  323   7.272   6.056   5.036 -0.1453 -0.0294 -0.2504
   17LY0    HZ1  324   7.213   6.121   5.085  0.5532  1.3472 -1.1724
   17LY0    HZ2  325   7.315   5.985   5.093  0.7618 -0.6195 -1.5994
   17LY0    HZ3  326   7.353   6.101   4.996 -0.3818 -0.6401 -1.4776
   17LY0      C  327   7.170   5.670   4.487  0.2721 -0.0662 -0.2465
   17LY0      O  328   7.071   5.729   4.451  0.5012 -0.1702  0.4830
   18LER      N  329   7.160   5.543   4.527  0.1710 -0.1402 -0.3625
   18LER      H  330   7.242   5.498   4.566  0.1467  0.7865  0.8252
   18LER     CA  331   7.047   5.450   4.537 -0.1100  0.7307 -0.6395
   18LER     HA  332   7.094   5.357   4.568  0.4842  0.4460 -2.2653
   18LER     CB  333   6.947   5.491   4.645  0.1845 -0.3584  0.7660
   18LER    HB1  334   6.873   5.411   4.656  0.1171 -0.9584 -2.7123
   18LER    HB2  335   6.902   5.582   4.604 -1.3170 -1.1933  0.4642
   18LER     CG  336   7.006   5.514   4.783 -1.1790  0.3705 -0.4759
   18LER     HG  337   7.067   5.604   4.788 -0.3806 -0.2259  1.3157
   18LER    CD1  338   6.890   5.533   4.883  0.4200  0.1867 -0.0249
   18LER   HD11  339   6.927   5.527   4.985 -0.5796 -2.5372  0.2704
   18LER   HD12  340   6.837   5.626   4.863 -2.9131 -1.6261 -0.4825
   18LER   HD13  341   6.812   5.457   4.877 -1.7436  2.3146 -0.7270
   18LER    CD2  342   7.083   5.396   4.843  0.1294 -0.5296  0.4857
   18LER   HD21  343   7.021   5.307   4.835 -2.4566  1.3436 -1.4675
   18LER   HD22  344   7.180   5.389   4.793  0.8640 -0.1359  1.7829
   18LER   HD23  345   7.102   5.414   4.949 -3.1113 -0.1208  1.0769
   18LER      C  346   6.971   5.418   4.406 -0.1384 -0.6226  1.3264
   18LER      O  347   6.928   5.300   4.383  0.0883 -0.3624  0.6262
   19LYR      N  348   6.949   5.516   4.320  0.0308 -0.0550  0.3636
   19LYR      H  349   6.962   5.608   4.360  1.2349 -0.6021  1.3194
   19LYR     CA  350   6.860   5.519   4.205 -0.0043  1.0628  0.3796
   19LYR     HA  351   6.856   5.422   4.156 -0.8287  1.2637  0.0473
   19LYR     CB  352   6.919   5.617   4.106 -0.6187 -0.0043  1.0923
   19LYR    HB1  353   6.957   5.702   4.162  3.9705 -3.6002  4.2667
   19LYR    HB2  354   6.847   5.642   4.028  0.1728 -0.5675  0.1487
   19LYR     CG  355   7.045   5.558   4.035 -0.0373  0.2980  0.3922
   19LYR    HG1  356   7.010   5.479   3.968 -0.8018  0.9676 -0.0249
   19LYR    HG2  357   7.116   5.513   4.104 -0.1570  0.2820  0.5045
   19LYR     CD  358   7.116   5.654   3.936  0.1502 -0.6230  0.0900
   19LYR    HD1  359   7.147   5.744   3.989 -3.5093  1.9774 -1.7593
   19LYR    HD2  360   7.041   5.690   3.866  0.1540  0.3624  0.5714
   19LYR     CE  361   7.232   5.590   3.858  0.2551  0.8090 -0.5448
   19LYR    HE1  362   7.202   5.496   3.810 -0.7547  0.2703  1.0647
   19LYR    HE2  363   7.317   5.575   3.923 -0.3144  3.6072  0.9877
   19LYR     NZ  364   7.285   5.681   3.761  0.0433  0.3489 -0.2971
   19LYR    HZ1  365   7.369   5.728   3.790  0.0977  1.0840 -1.5839
   19LYR      C  366   6.713   5.560   4.235  0.6194 -0.6844  0.1657
   19LYR      O  367   6.673   5.586   4.348 -0.6027 -0.0522 -0.4836
   20LY0      N  368   6.631   5.562   4.126 -0.4339 -0.6889 -0.6079
   20LY0      H  369   6.677   5.527   4.043 -1.3653  0.7773 -1.8037
   20LY0     CA  370   6.484   5.565   4.136  0.7735 -0.4543  0.4246
   20LY0     HA  371   6.459   5.652   4.197  0.9714  0.0782 -0.2374
   20LY0     CB  372   6.424   5.596   3.996 -0.0308  0.5686 -0.3007
   20LY0    HB1  373   6.318   5.570   4.001  0.1933 -0.0824  1.8389
   20LY0    HB2  374   6.480   5.537   3.923  0.0501  2.0317 -1.4622
   20LY0     CG  375   6.426   5.747   3.951 -0.6788  0.2022  0.1888
   20LY0    HG1  376   6.367   5.812   4.016  0.9190 -0.0095  1.9425
   20LY0    HG2  377   6.373   5.754   3.856  2.5596  3.2991 -1.6597
   20LY0     CD  378   6.561   5.809   3.917 -0.7709  0.3590  0.4992
   20LY0    HD1  379   6.620   5.813   4.009  2.5243  0.2456 -1.4443
   20LY0    HD2  380   6.556   5.911   3.878  2.2527  0.4880  0.1432
   20LY0     CE  381   6.639   5.736   3.813 -0.6227  0.2788 -0.8390
   20LY0    HE1  382   6.575   5.735   3.725 -0.0497 -2.6436 -1.3368
   20LY0    HE2  383   6.657   5.637   3.856  2.0271  0.6105 -1.0195
   20LY0     NZ  384   6.771   5.806   3.791  0.8106 -0.3010 -0.2213
   20LY0    HZ1  385   6.818   5.784   3.878 -1.4150  0.8066  1.3458
   20LY0    HZ2  386   6.811   5.760   3.711 -1.6679  1.3148 -2.5760
   20LY0    HZ3  387   6.760   5.906   3.780  2.2084  0.0845  1.3649
   20LY0      C  388   6.429   5.438   4.198  0.3601 -0.0142  0.2584
   20LY0      O  389   6.483   5.338   4.182  0.1131 -0.0166  0.5060
   21LER      N  390   6.304   5.453   4.246 -0.0895 -0.0663  0.1841
   21LER      H  391   6.259   5.542   4.229  1.6010  0.2711 -3.3593
   21LER     CA  392   6.233   5.348   4.316  0.4977  0.2106 -0.4201
   21LER     HA  393   6.312   5.286   4.359  0.4416 -0.9789 -1.9224
   21LER     CB  394   6.143   5.412   4.426 -0.3413 -0.0818  0.0229
   21LER    HB1  395   6.100   5.507   4.396  0.5627  1.1495  2.3380
   21LER    HB2  396   6.203   5.441   4.513  2.1010 -1.3171 -1.1420
   21LER     CG  397   6.032   5.322   4.478 -0.4867  0.7945 -0.2676
   21LER     HG  398   5.974   5.291   4.391  1.3388  0.8252 -1.5680
   21LER    CD1  399   6.092   5.203   4.554 -0.0140  0.1489 -0.4957
   21LER   HD11  400   6.161   5.145   4.492 -0.8317  0.7732 -2.0245
   21LER   HD12  401   6.142   5.234   4.646 -2.2794  3.0812 -0.0996
   21LER   HD13  402   6.013   5.139   4.593  0.4803 -0.7497 -0.9509
   21LER    CD2  403   5.945   5.396   4.573  0.3436  0.0495  0.3195
   21LER   HD21  404   5.881   5.325   4.626  2.4826 -1.8962  0.4520
   21LER   HD22  405   6.008   5.432   4.654 -2.1812  0.8000  2.0857
   21LER   HD23  406   5.882   5.469   4.523 -1.2752 -0.1711  1.9211
   21LER      C  407   6.161   5.257   4.216  0.2685  0.3026 -0.0659
   21LER      O  408   6.085   5.300   4.126  0.3343  0.1962 -0.1288
   22LY0      N  409   7.475   5.839   3.154  0.4801 -0.7284 -0.4478
   22LY0     H1  410   7.562   5.788   3.143  1.8805  1.4889 -0.4184
   22LY0     H2  411   7.444   5.872   3.064 -3.3989 -0.3031  0.8648
   22LY0     H3  412   7.495   5.913   3.219 -1.7479 -0.1959 -0.2837
   22LY0     CA  413   7.367   5.763   3.213  0.0128 -0.7029  0.4725
   22LY0     HA  414   7.271   5.807   3.186  0.0780 -1.2796 -0.7534
   22LY0     CB  415   7.355   5.614   3.162  0.8498  0.2864  0.1716
   22LY0    HB1  416   7.288   5.567   3.233  0.5466 -0.4775 -0.6077
   22LY0    HB2  417   7.453   5.570   3.178  0.4784  0.2620  2.6664
   22LY0     CG  418   7.312   5.597   3.015  1.3182 -0.7499 -0.0965
   22LY0    HG1  419   7.308   5.491   2.989  2.4314 -0.7096 -0.4896
   22LY0    HG2  420   7.395   5.642   2.961  0.5171 -0.7456 -1.3695
   22LY0     CD  421   7.168   5.655   2.987 -0.2362 -0.5182 -0.5458
   22LY0    HD1  422   7.173   5.759   3.018  0.4996 -0.3211 -1.3073
   22LY0    HD2  423   7.090   5.604   3.044  0.1877  1.7339  2.2389
   22LY0     CE  424   7.141   5.643   2.837 -0.3138  0.6360 -0.0032
   22LY0    HE1  425   7.104   5.542   2.820 -0.3449  0.5402  0.6159
   22LY0    HE2  426   7.230   5.654   2.775 -0.8037 -3.5373 -1.7613
   22LY0     NZ  427   7.030   5.725   2.787 -0.2254 -0.3239 -0.7202
   22LY0    HZ1  428   7.070   5.810   2.751  1.1633 -0.9582 -0.7413
   22LY0    HZ2  429   6.976   5.681   2.715 -1.5005 -0.1510  0.0966
   22LY0    HZ3  430   6.960   5.738   2.859 -0.7313 -0.6925 -1.1411
   22LY0      C  431   7.376   5.764   3.365 -0.0540 -0.1838  1.1341
   22LY0      O  432   7.461   5.697   3.424  0.0404 -0.0525  0.3369
   23LER      N  433   7.287   5.833   3.432  0.8611 -0.1004 -0.1488
   23LER      H  434   7.204   5.870   3.389 -0.6184 -2.5495  0.3846
   23LER     CA  435   7.286   5.844   3.580  0.5907  0.1802  0.0261
   23LER     HA  436   7.388   5.868   3.610  0.7124 -1.6965  1.3157
   23LER     CB  437   7.193   5.962   3.611  0.2208  0.3482  0.0232
   23LER    HB1  438   7.099   5.934   3.563  1.1796 -3.0529 -0.1362
   23LER    HB2  439   7.237   6.053   3.569 -1.2380  0.5508 -1.1451
   23LER     CG  440   7.172   5.984   3.762  0.6303  0.3444 -0.5116
   23LER     HG  441   7.146   5.890   3.809  1.8885  0.8076  1.2156
   23LER    CD1  442   7.291   6.048   3.841 -0.1390  0.2594 -0.0634
   23LER   HD11  443   7.321   6.150   3.816  2.0282 -0.1953  0.4863
   23LER   HD12  444   7.277   6.043   3.949 -1.8051 -0.0621 -0.2679
   23LER   HD13  445   7.383   5.991   3.829 -0.6331 -0.4617 -0.4381
   23LER    CD2  446   7.060   6.086   3.786 -0.5156 -0.1845 -0.0097
   23LER   HD21  447   7.080   6.191   3.764  1.6473 -0.4061  0.6761
   23LER   HD22  448   6.975   6.065   3.722 -1.6782  0.3509  1.3088
   23LER   HD23  449   7.040   6.081   3.893  2.4838 -0.0755  0.6678
   23LER      C  450   7.238   5.708   3.646  0.8797 -0.1282  0.4423
   23LER      O  451   7.139   5.644   3.603 -0.2374  0.1445 -0.0718
   24LY0      N  452   5.550   5.072   5.663  0.6160 -0.9639  0.4042
   24LY0     H1  453   5.571   5.122   5.578 -0.9695  1.8350  1.5188
   24LY0     H2  454   5.453   5.088   5.688  0.1570 -1.4730 -0.9407
   24LY0     H3  455   5.543   4.973   5.644 -0.4665 -0.9418  0.6050
   24LY0     CA  456   5.652   5.101   5.766  0.1723  0.1194 -0.7747
   24LY0     HA  457   5.619   5.186   5.825 -0.0967 -0.6704  0.2458
   24LY0     CB  458   5.654   4.976   5.865  0.1419 -0.0091  0.0865
   24LY0    HB1  459   5.700   4.891   5.816 -1.7843  0.0440 -1.9337
   24LY0    HB2  460   5.553   4.945   5.893 -0.0071 -1.0439 -1.5112
   24LY0     CG  461   5.738   4.988   5.994 -0.3279 -0.4583  0.5068
   24LY0    HG1  462   5.706   5.083   6.037 -0.1862 -0.5483  0.8149
   24LY0    HG2  463   5.840   4.989   5.957 -0.9513  0.6958 -1.3177
   24LY0     CD  464   5.707   4.879   6.092  0.5049  0.7028 -0.3747
   24LY0    HD1  465   5.685   4.784   6.044  3.0691  1.1361 -2.6814
   24LY0    HD2  466   5.622   4.909   6.153 -0.1933 -1.2197 -0.3583
   24LY0     CE  467   5.830   4.861   6.185  0.0910  0.5655 -0.5414
   24LY0    HE1  468   5.919   4.846   6.124  0.0374 -0.1801 -0.4388
   24LY0    HE2  469   5.828   4.770   6.245  0.0295  0.6648 -0.3943
   24LY0     NZ  470   5.841   4.987   6.270 -0.0973 -0.0742 -0.2311
   24LY0    HZ1  471   5.876   5.063   6.214  1.1029 -2.1573 -2.4912
   24LY0    HZ2  472   5.749   5.003   6.309 -1.0238 -1.9773 -1.4757
   24LY0    HZ3  473   5.906   4.970   6.345 -1.1529 -0.2519  0.6659
   24LY0      C  474   5.793   5.132   5.706  0.5877  0.4443  0.6019
   24LY0      O  475   5.834   5.060   5.616 -0.0964 -0.1458  0.4225
   25LER      N  476   5.865   5.236   5.753 -0.4924  0.4953  0.9001
   25LER      H  477   5.813   5.280   5.827 -2.0874 -0.0871  0.1659
   25LER     CA  478   6.011   5.276   5.724 -0.0532 -0.4435  0.1732
   25LER     HA  479   6.034   5.265   5.618 -0.0988  0.3045  0.0798
   25LER     CB  480   6.037   5.422   5.767 -0.1437  0.3937  0.7737
   25LER    HB1  481   6.142   5.443   5.748 -0.5229  1.1368 -0.6185
   25LER    HB2  482   6.023   5.426   5.875 -3.0692 -3.9345  0.8221
   25LER     CG  483   5.952   5.527   5.689  1.0266 -0.9147 -0.1182
   25LER     HG  484   5.848   5.501   5.710  1.2054  0.0280  2.2089
   25LER    CD1  485   5.990   5.667   5.742 -0.1622 -0.3301  0.0691
   25LER   HD11  486   5.925   5.741   5.696 -0.6300 -1.4137 -1.0715
   25LER   HD12  487   5.994   5.673   5.851 -0.6937  0.0446  0.0698
   25LER   HD13  488   6.093   5.681   5.712  0.0569 -0.8993  0.5247
   25LER    CD2  489   5.977   5.532   5.538  0.2281  0.2585  0.2847
   25LER   HD21  490   5.907   5.605   5.498  0.0799  0.6915  1.3086
   25LER   HD22  491   6.078   5.558   5.508  0.4398 -0.3106  0.4985
   25LER   HD23  492   5.951   5.436   5.492 -1.3590  1.0116 -0.5059
   25LER      C  493   6.107   5.187   5.801 -0.0899  0.0419 -0.2540
   25LER      O  494   6.068   5.145   5.908 -0.2549 -0.2048  0.1695
   26LYR      N  495   6.235   5.176   5.758 -0.1220 -0.0663 -0.1587
   26LYR      H  496   6.268   5.212   5.670  2.8003  1.3885  1.4018
   26LYR     CA  497   6.348   5.124   5.839 -0.2529 -0.0705 -0.1334
   26LYR     HA  498   6.318   5.122   5.943  1.4592  0.6314  0.4095
   26LYR     CB  499   6.462   5.226   5.836 -0.0764  0.4481 -0.2318
   26LYR    HB1  500   6.542   5.186   5.899 -0.8763  0.4419  0.8166
   26LYR    HB2  501   6.427   5.317   5.886 -0.5862  0.2076 -0.1392
   26LYR     CG  502   6.519   5.257   5.696 -0.4927  0.0034  0.2558
   26LYR    HG1  503   6.445   5.318   5.643 -2.4061 -0.7561  1.9423
   26LYR    HG2  504   6.529   5.167   5.636 -0.7768  0.7574 -0.9506
   26LYR     CD  505   6.655   5.334   5.714  0.2193 -0.1912 -0.0733
   26LYR    HD1  506   6.713   5.269   5.779  0.0589  0.2456  0.5173
   26LYR    HD2  507   6.640   5.427   5.769  1.7586 -1.5000  2.7992
   26LYR     CE  508   6.727   5.351   5.581 -0.7713  0.2518 -0.0716
   26LYR    HE1  509   6.665   5.375   5.494 -0.4615  0.3856 -0.2592
   26LYR    HE2  510   6.779   5.260   5.551  0.6423  1.5144 -1.6612
   26LYR     NZ  511   6.822   5.457   5.602  0.2862  0.3013  0.4404
   26LYR    HZ1  512   6.797   5.554   5.590 -2.0599 -0.2474  0.3463
   26LYR      C  513   6.397   4.984   5.790  0.0751  0.4161 -0.7081
   26LYR      O  514   6.445   4.900   5.866 -0.1463  0.4872  0.0244
   27LY0      N  515   6.374   4.944   5.666  0.5929 -0.4524  0.2049
   27LY0      H  516   6.334   5.016   5.607 -0.0694 -0.0297  1.1351
   27LY0     CA  517   6.370   4.808   5.607  0.8150  0.5060 -0.2855
   27LY0     HA  518   6.296   4.748   5.661 -0.4972  1.7275 -0.6565
   27LY0     CB  519   6.310   4.828   5.468  0.1050 -0.3136 -0.0021
   27LY0    HB1  520   6.332   4.747   5.398 -1.0713 -1.6679  1.1353
   27LY0    HB2  521   6.355   4.920   5.430 -0.8658  0.7238  1.2617
   27LY0     CG  522   6.157   4.842   5.469 -0.8996  0.0722 -0.8270
   27LY0    HG1  523   6.131   4.937   5.515  1.2151 -0.7781  2.4398
   27LY0    HG2  524   6.111   4.759   5.523  0.6483 -0.9701 -1.0180
   27LY0     CD  525   6.112   4.841   5.324 -0.1978  0.1520 -0.4757
   27LY0    HD1  526   6.146   4.746   5.283  3.4000  0.7124  0.8581
   27LY0    HD2  527   6.162   4.914   5.259  1.9073 -0.2894  0.5683
   27LY0     CE  528   5.966   4.866   5.303  0.0188 -0.4666  0.0151
   27LY0    HE1  529   5.914   4.798   5.372  0.3554 -1.2978 -0.5426
   27LY0    HE2  530   5.943   4.837   5.201 -1.4389  1.6603 -0.3362
   27LY0     NZ  531   5.931   5.008   5.326 -0.5589  0.7329  0.3289
   27LY0    HZ1  532   5.838   5.024   5.290 -0.9516  2.0305  1.8541
   27LY0    HZ2  533   5.939   5.030   5.424  0.6324  0.8310  0.2264
   27LY0    HZ3  534   6.000   5.054   5.268 -0.2730  0.1757  0.2093
   27LY0      C  535   6.507   4.740   5.612  0.0610  0.6952 -0.1930
   27LY0      O  536   6.596   4.785   5.539 -0.3120  0.7574  0.3684
   28LER      N  537   6.528   4.640   5.700 -1.1908 -0.5049 -0.1901
   28LER      H  538   6.457   4.626   5.771 -1.9192  2.1985 -0.2643
   28LER     CA  539   6.649   4.570   5.720 -1.0042  0.9945 -0.2708
   28LER     HA  540   6.736   4.635   5.716  1.1846 -1.7258  0.0935
   28LER     CB  541   6.642   4.500   5.861  0.4504  0.1225  0.5475
   28LER    HB1  542   6.570   4.418   5.853 -0.1347  0.7660 -1.3204
   28LER    HB2  543   6.617   4.575   5.935 -0.6503  0.1488  0.1640
   28LER     CG  544   6.779   4.433   5.903  1.0587  0.0983  0.1120
   28LER     HG  545   6.817   4.370   5.822  2.8048  0.1562  0.8411
   28LER    CD1  546   6.882   4.537   5.944 -0.1616  0.8163 -0.3235
   28LER   HD11  547   6.833   4.608   6.011  1.3496  2.4625 -0.8895
   28LER   HD12  548   6.969   4.490   5.989  0.6827  1.5141 -1.1821
   28LER   HD13  549   6.919   4.583   5.852  0.2489  0.5897 -0.2734
   28LER    CD2  550   6.754   4.349   6.032  0.3336  0.0769 -0.3044
   28LER   HD21  551   6.688   4.266   6.007 -1.1696  0.3883  2.2620
   28LER   HD22  552   6.849   4.303   6.059 -0.4753 -0.8984  0.9883
   28LER   HD23  553   6.712   4.408   6.113  1.0018 -0.8984  0.7795
   28LER      C  554   6.671   4.468   5.606 -0.1504 -0.5421  0.4449
   28LER      O  555   6.654   4.346   5.614  0.2201 -0.5020 -0.2975
   29LYR      N  556   6.708   4.523   5.489  0.0901  0.2721  0.2536
   29LYR      H  557   6.709   4.624   5.490 -1.2036  0.3000  0.4217
   29LYR     CA  558   6.736   4.460   5.356  0.0227  0.0416 -0.3900
   29LYR     HA  559   6.795   4.370   5.370  0.6255  0.2581 -1.4210
   29LYR     CB  560   6.799   4.566   5.260  0.8741 -0.2867 -0.1199
   29LYR    HB1  561   6.739   4.656   5.273  0.0301 -0.6588 -1.2347
   29LYR    HB2  562   6.779   4.538   5.156 -2.1773  1.9012 -0.2719
   29LYR     CG  563   6.939   4.602   5.296 -1.0019  0.7949 -0.5521
   29LYR    HG1  564   6.994   4.509   5.291 -0.4576  1.1509 -1.4854
   29LYR    HG2  565   6.936   4.651   5.393  0.0699  2.0379 -1.1066
   29LYR     CD  566   7.002   4.702   5.200 -0.4735 -0.1088  0.7228
   29LYR    HD1  567   6.948   4.796   5.195 -1.0075 -0.4531 -0.5240
   29LYR    HD2  568   7.000   4.657   5.101  1.6354  0.8418  0.1927
   29LYR     CE  569   7.150   4.745   5.221  0.1763  0.0500  0.5173
   29LYR    HE1  570   7.190   4.808   5.141 -1.5737  0.7404  0.1345
   29LYR    HE2  571   7.219   4.661   5.229  0.3972  0.3230  1.6328
   29LYR     NZ  572   7.162   4.814   5.346  0.0166 -0.4802  0.0161
   29LYR    HZ1  573   7.162   4.750   5.424 -1.7736 -1.1311 -0.4585
   29LYR      C  574   6.604   4.399   5.299 -0.4011 -1.2637  0.1716
   29LYR      O  575   6.618   4.303   5.226 -0.0470 -0.0996 -0.3349
   30LER      N  576   6.492   4.457   5.327  1.2973  0.4131 -0.9049
   30LER      H  577   6.489   4.539   5.387 -0.6597  0.1269 -0.5384
   30LER     CA  578   6.362   4.417   5.283  0.0186  0.6481  0.7760
   30LER     HA  579   6.366   4.313   5.251 -0.7552  1.0901 -0.8811
   30LER     CB  580   6.270   4.449   5.396 -0.0495  0.0439  0.4067
   30LER    HB1  581   6.168   4.421   5.370 -0.4057 -1.3645  2.9539
   30LER    HB2  582   6.268   4.558   5.401 -1.5623 -0.0316  2.4320
   30LER     CG  583   6.301   4.378   5.533 -0.5804  0.3538 -0.2249
   30LER     HG  584   6.399   4.405   5.572  0.1037 -1.0946 -0.8917
   30LER    CD1  585   6.186   4.419   5.628 -0.3265  0.0611  0.5633
   30LER   HD11  586   6.160   4.524   5.617  0.0100  0.0160 -0.9960
   30LER   HD12  587   6.100   4.361   5.594 -0.1212  0.6881 -1.1483
   30LER   HD13  588   6.212   4.387   5.729 -0.4711 -1.8013  0.0420
   30LER    CD2  589   6.307   4.222   5.527 -0.6648 -0.4590  0.3410
   30LER   HD21  590   6.317   4.180   5.627 -1.7552  1.0096  1.1068
   30LER   HD22  591   6.218   4.183   5.477 -1.1944 -2.1290  2.4174
   30LER   HD23  592   6.387   4.190   5.460 -1.0314  0.0647 -0.3673
   30LER      C  593   6.315   4.484   5.147  0.2623  0.4272  0.1270
   30LER      O  594   6.363   4.592   5.108 -0.2962 -0.2342 -0.1726
   31LER      N  595   6.225   4.411   5.085 -0.6509  0.3001  0.4017
   31LER      H  596   6.195   4.327   5.133 -0.3107  0.7201  1.3656
   31LER     CA  597   6.153   4.460   4.970 -0.3800 -0.2550  0.2495
   31LER     HA  598   6.210   4.528   4.907 -2.7529  0.5644 -1.1400
   31LER     CB  599   6.099   4.348   4.875  0.2308  0.3807 -0.3128
   31LER    HB1  600   6.026   4.392   4.806  0.5507  0.4753 -0.5940
   31LER    HB2  601   6.046   4.284   4.945 -0.6527  0.9296 -0.4591
   31LER     CG  602   6.205   4.271   4.791  0.5166 -0.6350 -0.8693
   31LER     HG  603   6.262   4.209   4.861 -1.7986 -0.6119  1.1859
   31LER    CD1  604   6.127   4.187   4.689 -0.5032 -0.3407 -0.4928
   31LER   HD11  605   6.200   4.120   4.643 -0.4088 -1.1698  0.8256
   31LER   HD12  606   6.057   4.123   4.743  1.6412 -1.6886  0.8467
   31LER   HD13  607   6.082   4.257   4.619  0.4519 -0.0959 -0.8893
   31LER    CD2  608   6.304   4.363   4.718 -0.6414  0.1127 -0.5279
   31LER   HD21  609   6.367   4.306   4.649  0.5318  0.8408 -0.0848
   31LER   HD22  610   6.243   4.427   4.654 -4.4160 -2.3524  0.2636
   31LER   HD23  611   6.371   4.421   4.781  0.0385 -0.9601 -0.2298
   31LER      C  612   6.045   4.559   5.018  0.1373  0.3158  0.4768
   31LER      O  613   5.984   4.547   5.126  0.2330  0.0159  0.1394
   32LY0      N  614   7.229   5.616   6.085 -0.2935  0.2026 -1.1724
   32LY0     H1  615   7.134   5.600   6.115  0.2412 -1.3047 -0.1723
   32LY0     H2  616   7.230   5.704   6.035 -1.1117  0.7413 -0.2721
   32LY0     H3  617   7.292   5.615   6.164 -1.0493 -2.9834 -0.4627
   32LY0     CA  618   7.247   5.510   5.984 -0.7429  0.1257  0.2108
   32LY0     HA  619   7.336   5.522   5.921 -1.3824  1.1722 -0.5292
   32LY0     CB  620   7.254   5.369   6.051 -0.9595 -0.2646  0.5220
   32LY0    HB1  621   7.157   5.344   6.094 -1.3144  1.4699  0.8076
   32LY0    HB2  622   7.332   5.375   6.127 -0.4150 -0.0127 -0.0464
   32LY0     CG  623   7.300   5.272   5.934 -0.0693  0.0782 -0.2117
   32LY0    HG1  624   7.398   5.304   5.898  0.2242 -0.0297  0.4734
   32LY0    HG2  625   7.232   5.270   5.849 -0.8099 -1.3430  0.3793
   32LY0     CD  626   7.328   5.135   5.992 -0.1184  0.5877  1.1533
   32LY0    HD1  627   7.238   5.101   6.043 -0.2870  0.4437  0.7563
   32LY0    HD2  628   7.427   5.133   6.039  0.7240  1.3738 -0.5030
   32LY0     CE  629   7.351   5.034   5.882 -0.1616  0.6872  0.0719
   32LY0    HE1  630   7.442   5.058   5.827  0.8126 -1.6968  0.5237
   32LY0    HE2  631   7.256   5.012   5.832 -0.3807 -1.4602  1.2999
   32LY0     NZ  632   7.383   4.902   5.935 -0.2438  1.1123  0.2773
   32LY0    HZ1  633   7.410   4.839   5.861  0.8256 -0.6585  2.0831
   32LY0    HZ2  634   7.442   4.908   6.017  0.6767 -0.4991 -0.2169
   32LY0    HZ3  635   7.295   4.866   5.968  0.3683 -0.0692  0.6726
   32LY0      C  636   7.127   5.514   5.890  0.2665 -0.3291  0.3956
   32LY0      O  637   7.021   5.527   5.943  0.0231  0.3281 -0.0985
   33LER      N  638   7.149   5.530   5.754  0.7907 -0.4074 -0.3862
   33LER      H  639   7.243   5.529   5.717  0.4731  1.1370 -1.3192
   33LER     CA  640   7.047   5.551   5.648 -0.4193 -0.3971  0.0288
   33LER     HA  641   6.983   5.633   5.679  0.2361 -0.6822  2.3469
   33LER     CB  642   7.100   5.586   5.503 -0.1085 -0.0651  0.3181
   33LER    HB1  643   7.021   5.612   5.432  0.4983 -2.0170 -1.1841
   33LER    HB2  644   7.140   5.494   5.461  0.3066 -0.4116  1.4466
   33LER     CG  645   7.208   5.699   5.502 -0.0353  0.3987 -0.5389
   33LER     HG  646   7.301   5.669   5.550 -0.8016 -1.3909 -0.0674
   33LER    CD1  647   7.247   5.727   5.357 -0.1577  0.4287  0.1136
   33LER   HD11  648   7.311   5.815   5.355  1.0961 -0.4555  0.1996
   33LER   HD12  649   7.285   5.637   5.309  1.1562  0.8701  0.2893
   33LER   HD13  650   7.153   5.750   5.307  1.0931  1.1185 -2.0392
   33LER    CD2  651   7.155   5.823   5.579 -0.7149  0.1639  0.0271
   33LER   HD21  652   7.229   5.902   5.580 -0.5577  0.0832  3.0873
   33LER   HD22  653   7.054   5.849   5.548 -0.7815  1.9265  1.5704
   33LER   HD23  654   7.156   5.804   5.686  0.4602 -0.0958 -0.0146
   33LER      C  655   6.952   5.430   5.628  0.2433 -0.3323 -0.0370
   33LER      O  656   7.002   5.314   5.621  0.7255 -0.1041 -0.6014
   34LY0      N  657   8.225   5.547   5.225 -0.5332  0.2937 -0.2465
   34LY0     H1  658   8.266   5.572   5.313  1.3323  0.7167 -1.1777
   34LY0     H2  659   8.294   5.499   5.168  1.3521  3.0163 -0.4873
   34LY0     H3  660   8.203   5.637   5.184 -2.1462  1.0237  2.0147
   34LY0     CA  661   8.101   5.468   5.243  0.2756 -0.5634  0.5559
   34LY0     HA  662   8.082   5.454   5.137  0.6100 -1.0989  0.5626
   34LY0     CB  663   8.118   5.335   5.314  0.2294  0.7145  0.4495
   34LY0    HB1  664   8.219   5.298   5.294  1.2019  1.7216  3.0161
   34LY0    HB2  665   8.038   5.264   5.294  1.3962 -0.4616 -0.2328
   34LY0     CG  666   8.118   5.346   5.466 -0.4613  0.1851  0.3495
   34LY0    HG1  667   8.038   5.408   5.507 -2.5186 -1.9071 -0.2671
   34LY0    HG2  668   8.213   5.393   5.491 -0.0170  0.1521 -1.1774
   34LY0     CD  669   8.124   5.206   5.530 -0.2360 -0.2158  0.4364
   34LY0    HD1  670   8.212   5.151   5.499  0.6282  2.0067 -1.3812
   34LY0    HD2  671   8.041   5.153   5.483  0.7423 -1.3865 -0.0274
   34LY0     CE  672   8.109   5.212   5.685  0.0140 -0.0040 -0.7014
   34LY0    HE1  673   8.013   5.261   5.702 -0.2547 -0.2457 -1.4454
   34LY0    HE2  674   8.191   5.267   5.730 -0.8182 -0.8103  1.9878
   34LY0     NZ  675   8.099   5.076   5.739 -0.1292  0.2324  0.5880
   34LY0    HZ1  676   8.021   5.024   5.702 -0.2647  1.4259 -0.9096
   34LY0    HZ2  677   8.182   5.027   5.709 -1.1462 -0.7491 -0.7047
   34LY0    HZ3  678   8.109   5.072   5.840 -0.7122  1.6325  0.7261
   34LY0      C  679   7.979   5.558   5.295  0.4147  0.2453 -0.6510
   34LY0      O  680   7.997   5.649   5.373 -0.8218  0.5701 -0.6312
   35LER      N  681   7.849   5.513   5.257 -0.1177  0.6327  0.2842
   35LER      H  682   7.851   5.443   5.185 -1.1575  1.8225 -0.9456
   35LER     CA  683   7.732   5.601   5.281  0.3791  0.5258 -0.2896
   35LER     HA  684   7.760   5.706   5.285  0.9820  0.3493  0.3290
   35LER     CB  685   7.625   5.564   5.177 -0.4036 -0.4724  1.1675
   35LER    HB1  686   7.528   5.600   5.209 -1.0827  0.8869 -2.0323
   35LER    HB2  687   7.629   5.456   5.170 -0.3960 -0.3664 -1.5206
   35LER     CG  688   7.657   5.610   5.036 -0.4978 -0.9534  0.4259
   35LER     HG  689   7.759   5.576   5.016  0.0693  0.0896  1.3799
   35LER    CD1  690   7.564   5.557   4.928 -0.2586 -0.5556 -0.3988
   35LER   HD11  691   7.599   5.586   4.829 -2.9511  0.3839 -1.1656
   35LER   HD12  692   7.572   5.451   4.905  0.2443 -0.3302 -1.3388
   35LER   HD13  693   7.461   5.589   4.940  0.0642 -0.6731  4.2890
   35LER    CD2  694   7.648   5.765   5.028  0.0957  0.5217  0.0107
   35LER   HD21  695   7.737   5.805   5.077 -0.5085  1.6653  0.2087
   35LER   HD22  696   7.638   5.804   4.926 -1.8439  1.7039  0.6021
   35LER   HD23  697   7.561   5.796   5.086 -0.3578  0.1051 -0.4382
   35LER      C  698   7.672   5.594   5.425 -0.1697  0.0804  0.2876
   35LER      O  699   7.590   5.680   5.454  0.5222  0.2747 -0.3598
   36LYR      N  700   7.715   5.504   5.511 -0.3017 -0.6555  0.2823
   36LYR      H  701   7.774   5.433   5.469 -1.0130 -0.4964 -1.0514
   36LYR     CA  702   7.658   5.486   5.647  0.1773 -0.1701 -0.0632
   36LYR     HA  703   7.649   5.583   5.695 -3.4556 -0.3360 -0.1211
   36LYR     CB  704   7.764   5.415   5.729  0.1357  0.1429 -0.3398
   36LYR    HB1  705   7.845   5.484   5.755  1.3507 -1.0110 -0.9226
   36LYR    HB2  706   7.814   5.342   5.665 -0.7014 -0.8729  0.1360
   36LYR     CG  707   7.717   5.355   5.869  0.5981 -0.2647  0.3308
   36LYR    HG1  708   7.640   5.279   5.860  0.9476 -0.5109 -0.6756
   36LYR    HG2  709   7.675   5.433   5.934 -0.6017 -0.1138 -0.5859
   36LYR     CD  710   7.843   5.295   5.938 -0.2182  0.0054 -0.7592
   36LYR    HD1  711   7.921   5.372   5.943 -0.3383  0.3203 -2.9331
   36LYR    HD2  712   7.885   5.212   5.881  2.1603  0.5745  0.0247
   36LYR     CE  713   7.813   5.240   6.078 -0.4576  0.9103 -0.2422
   36LYR    HE1  714   7.730   5.170   6.066  0.7044 -0.5453 -0.0620
   36LYR    HE2  715   7.783   5.319   6.148 -2.6768 -0.4682  0.4865
   36LYR     NZ  716   7.921   5.155   6.129  0.6210  0.2586 -0.1528
   36LYR    HZ1  717   7.908   5.055   6.131 -1.0574  0.2470 -3.6346
   36LYR      C  718   7.520   5.429   5.644 -0.2132 -0.1512 -0.1402
   36LYR      O  719   7.429   5.475   5.720  0.0380  0.4840 -0.3098
   37LY0      N  720   7.491   5.344   5.546  0.0034  0.2921 -0.0770
   37LY0      H  721   7.577   5.302   5.514  0.7839  0.4046  1.7163
   37LY0     CA  722   7.360   5.296   5.504 -0.5891  0.4964 -0.1590
   37LY0     HA  723   7.292   5.352   5.568 -1.1898  0.5488 -0.8298
   37LY0     CB  724   7.326   5.316   5.350 -0.3798 -0.3413  0.1933
   37LY0    HB1  725   7.344   5.422   5.330  0.0921 -0.2539  1.0274
   37LY0    HB2  726   7.224   5.288   5.325 -0.5461 -0.9665  1.5392
   37LY0     CG  727   7.433   5.249   5.256  0.1308 -0.1831 -0.5030
   37LY0    HG1  728   7.436   5.142   5.279  2.2260 -0.2979 -1.1520
   37LY0    HG2  729   7.533   5.290   5.270  0.4126 -0.5132 -1.4286
   37LY0     CD  730   7.399   5.268   5.106 -0.4330 -0.0012 -0.8397
   37LY0    HD1  731   7.404   5.371   5.072  1.4602  0.9955  2.0757
   37LY0    HD2  732   7.293   5.245   5.097 -1.1589  2.6195  0.1353
   37LY0     CE  733   7.496   5.174   5.030  0.6854 -0.9355 -0.1114
   37LY0    HE1  734   7.596   5.217   5.045  0.2223  0.7861 -1.5837
   37LY0    HE2  735   7.483   5.186   4.923  0.3366 -0.4314 -0.0197
   37LY0     NZ  736   7.487   5.030   5.055  0.4327  0.3592  0.0016
   37LY0    HZ1  737   7.532   4.978   4.982 -0.8130  0.3121 -0.7503
   37LY0    HZ2  738   7.535   5.013   5.143  0.9298  1.2385 -0.0763
   37LY0    HZ3  739   7.390   5.006   5.069 -0.7106  4.0122 -0.6238
   37LY0      C  740   7.326   5.151   5.543  0.2625  0.4118 -0.5353
   37LY0      O  741   7.413   5.066   5.559  0.1638  0.2963  0.2547
   38LER      N  742   7.196   5.116   5.543  0.3282 -0.5242 -0.4984
   38LER      H  743   7.123   5.186   5.541 -2.6679 -3.2699  1.8489
   38LER     CA  744   7.156   4.982   5.508 -0.0824 -0.4273 -0.1603
   38LER     HA  745   7.214   4.905   5.559  0.8182 -1.3287 -2.4000
   38LER     CB  746   7.006   4.970   5.544 -0.2929  0.9530 -0.4029
   38LER    HB1  747   6.964   4.881   5.497 -2.6426  1.6975  0.1606
   38LER    HB2  748   6.949   5.056   5.509 -0.9298  0.9035  0.4852
   38LER     CG  749   6.987   4.960   5.697  0.7056  0.6214 -0.0190
   38LER     HG  750   7.009   5.060   5.735 -0.3860  0.2027  1.8456
   38LER    CD1  751   6.846   4.936   5.733  0.0780 -0.3088  0.0566
   38LER   HD11  752   6.808   4.835   5.726 -1.9412  0.4546 -0.7042
   38LER   HD12  753   6.835   4.970   5.836 -1.1989 -0.2257 -0.0922
   38LER   HD13  754   6.778   4.989   5.666  0.3334 -2.0819 -1.6708
   38LER    CD2  755   7.065   4.851   5.777  0.0615  0.4390 -0.0794
   38LER   HD21  756   7.028   4.838   5.879 -0.4106 -4.2728 -0.6174
   38LER   HD22  757   7.038   4.759   5.726 -3.4163 -0.0118  2.2525
   38LER   HD23  758   7.170   4.879   5.766  0.0195  0.1494 -1.2549
   38LER      C  759   7.187   4.942   5.365  0.6492  0.4237 -0.1289
   38LER      O  760   7.186   5.025   5.273 -0.2569 -0.6277  0.0768
   39LY0      N  761   8.452   4.910   5.978  0.1327  0.7700  0.2861
   39LY0     H1  762   8.431   4.839   6.047  2.3334 -0.1060  0.1571
   39LY0     H2  763   8.549   4.894   5.954 -0.2791 -2.4746  0.3049
   39LY0     H3  764   8.388   4.882   5.905  0.1607 -0.6834  0.7710
   39LY0     CA  765   8.429   5.042   6.030 -0.4734 -0.1094  0.2814
   39LY0     HA  766   8.489   5.048   6.120 -1.4196 -1.7848  1.0709
   39LY0     CB  767   8.479   5.153   5.928 -0.2500  0.6658  0.3673
   39LY0    HB1  768   8.477   5.120   5.825  2.5849  0.0141  0.4333
   39LY0    HB2  769   8.584   5.175   5.948  0.0665 -0.2096 -0.3048
   39LY0     CG  770   8.402   5.289   5.942  0.0186 -0.0935 -0.2814
   39LY0    HG1  771   8.398   5.317   6.047  0.1722  0.4576 -0.4188
   39LY0    HG2  772   8.304   5.272   5.897 -1.0262 -0.5222  2.0077
   39LY0     CD  773   8.473   5.408   5.871  0.1577 -0.5067 -0.5936
   39LY0    HD1  774   8.473   5.384   5.765 -0.8431  0.5933 -0.8659
   39LY0    HD2  775   8.572   5.433   5.911 -0.7354 -1.5464  2.5118
   39LY0     CE  776   8.377   5.521   5.881 -0.2173  0.0505  0.9142
   39LY0    HE1  777   8.383   5.554   5.985  1.1418 -1.3191  1.3113
   39LY0    HE2  778   8.277   5.485   5.860  0.2022 -1.8271  1.9112
   39LY0     NZ  779   8.413   5.641   5.801 -0.2343  0.1508  0.3531
   39LY0    HZ1  780   8.440   5.620   5.706  0.4834 -0.4381  0.6746
   39LY0    HZ2  781   8.343   5.713   5.810  0.1337  0.6816 -0.7800
   39LY0    HZ3  782   8.496   5.681   5.843 -0.6059 -0.3148  1.5481
   39LY0      C  783   8.286   5.049   6.069 -0.7402 -0.0956  0.2897
   39LY0      O  784   8.197   5.003   5.994  0.0592 -0.0501  0.0986
   40LER      N  785   8.257   5.092   6.191 -0.4574  0.1480 -0.2042
   40LER      H  786   8.328   5.141   6.243  1.2739 -0.9028 -1.4511
   40LER     CA  787   8.116   5.086   6.247 -0.2750 -1.1342 -0.0203
   40LER     HA  788   8.066   4.994   6.219 -0.4967 -0.5567 -1.6856
   40LER     CB  789   8.122   5.101   6.399 -1.0181 -0.3197 -0.3160
   40LER    HB1  790   8.022   5.092   6.442 -1.0804 -1.3704 -0.6661
   40LER    HB2  791   8.158   5.202   6.421 -1.7438 -0.1778  0.2743
   40LER     CG  792   8.210   4.991   6.470  0.3998 -0.3916 -0.2601
   40LER     HG  793   8.312   5.002   6.433 -0.0425 -0.6495 -1.6297
   40LER    CD1  794   8.204   5.013   6.620 -0.3805  0.2562  0.2190
   40LER   HD11  795   8.097   5.002   6.635 -0.4832 -0.5670 -0.9493
   40LER   HD12  796   8.269   4.944   6.673 -0.5323 -0.4301 -0.4644
   40LER   HD13  797   8.228   5.116   6.646 -0.0942  0.3394 -0.3431
   40LER    CD2  798   8.166   4.849   6.425  0.3471 -0.0246  0.4992
   40LER   HD21  799   8.180   4.841   6.317  0.1543  3.0712  0.1510
   40LER   HD22  800   8.216   4.770   6.482  0.6752 -0.0873  0.1290
   40LER   HD23  801   8.058   4.837   6.436  0.2313  1.0406  0.6310
   40LER      C  802   8.028   5.197   6.184  0.0639 -0.2094  0.0356
   40LER      O  803   8.059   5.319   6.175 -1.2128 -0.3368  0.0470
   41U      O5'  804   8.022   8.692   1.296  0.3466 -0.0382  0.0364
   41U      H5T  805   8.028   8.632   1.370 -0.5438 -0.6447 -0.3640
   41U      C5'  806   7.993   8.824   1.345 -0.0471  0.4497 -1.1040
   41U     H5'1  807   8.038   8.903   1.286 -1.5002  1.0111 -1.5056
   41U     H5'2  808   8.044   8.844   1.439  0.5341  4.6293 -2.1087
   41U      C4'  809   7.836   8.860   1.347 -1.0541 -0.0932  0.7661
   41U      H4'  810   7.831   8.965   1.376  2.2012  0.4499 -0.1691
   41U      O4'  811   7.775   8.856   1.213  0.9474 -0.3541 -0.4920
   41U      C1'  812   7.641   8.802   1.229  0.4450  0.1828 -0.1835
   41U      H1'  813   7.572   8.866   1.175  2.4275  1.9197 -0.8221
   41U       N1  814   7.631   8.665   1.162 -0.2854  0.0153  0.0335
   41U       C6  815   7.746   8.596   1.117  0.1257  1.1617  0.1409
   41U       H6  816   7.844   8.637   1.137 -0.9760  2.8881  2.4059
   41U       C5  817   7.732   8.471   1.064  0.5004  0.6630  0.0767
   41U       H5  818   7.823   8.423   1.032  2.1178  2.4309  1.7740
   41U       C4  819   7.603   8.410   1.035 -0.1407  0.2792  0.4472
   41U       O4  820   7.594   8.293   1.000  0.1926 -0.5566 -0.1151
   41U       N3  821   7.494   8.489   1.063  0.1777 -0.5349 -0.6838
   41U       H3  822   7.400   8.457   1.043  0.6806 -1.6823 -1.3241
   41U       C2  823   7.508   8.611   1.127  0.9491 -0.3965  0.0715
   41U       O2  824   7.401   8.670   1.154 -0.7959 -0.0155  0.3842
   41U      C3'  825   7.749   8.775   1.435  0.2801 -0.2784  0.5190
   41U      H3'  826   7.776   8.670   1.430 -0.3617 -0.3788 -2.5339
   41U      C2'  827   7.609   8.792   1.383 -0.6269 -0.1242  0.2090
   41U     H2'1  828   7.559   8.697   1.399  1.1019 -0.8199  1.8544
   41U      O2'  829   7.541   8.909   1.423  0.2511  0.0107  0.1790
   41U     HO'2  830   7.533   8.906   1.518 -0.1489  3.1505  0.3555
   41U      O3'  831   7.760   8.819   1.567  0.1622  0.4736  0.5750
   42U        P  832   7.758   8.717   1.689 -0.4236  0.1110 -0.0088
   42U      O1P  833   7.776   8.800   1.806  0.7559 -0.3139 -0.2467
   42U      O2P  834   7.859   8.611   1.654 -0.1235  0.3839 -0.7167
   42U      O5'  835   7.611   8.658   1.681 -0.6441  0.3224 -0.3984
   42U      C5'  836   7.494   8.722   1.726  0.4024  0.3646 -0.8920
   42U     H5'1  837   7.475   8.808   1.663 -3.1692  0.1973 -0.2274
   42U     H5'2  838   7.510   8.752   1.829  0.8243  1.2548 -1.2069
   42U      C4'  839   7.372   8.635   1.704 -0.4252 -0.2436  0.2021
   42U      H4'  840   7.277   8.684   1.726  0.5402  2.7447 -1.6517
   42U      O4'  841   7.370   8.601   1.565  0.2890 -0.8725  0.6896
   42U      C1'  842   7.288   8.492   1.546 -0.1899 -0.0398 -0.2682
   42U      H1'  843   7.184   8.514   1.525 -0.1875 -0.1719 -0.4184
   42U       N1  844   7.358   8.408   1.444 -0.0173 -0.5156 -0.2781
   42U       C6  845   7.497   8.393   1.439  0.6015  0.5331  0.5270
   42U       H6  846   7.563   8.457   1.496  0.1214  3.6276 -2.1168
   42U       C5  847   7.541   8.285   1.368 -0.3387 -0.2668 -0.2064
   42U       H5  848   7.646   8.265   1.381 -0.0338  1.3239  0.0449
   42U       C4  849   7.462   8.195   1.290 -0.4009  0.2921  0.0852
   42U       O4  850   7.496   8.100   1.224  0.8173 -0.1910 -0.1271
   42U       N3  851   7.331   8.223   1.294 -0.5821  0.1541  0.1992
   42U       H3  852   7.267   8.173   1.234 -1.3145 -1.2075  1.9920
   42U       C2  853   7.277   8.321   1.374 -0.0764  0.1265  0.1442
   42U       O2  854   7.154   8.319   1.380  0.5469  0.1033 -0.0732
   42U      C3'  855   7.378   8.495   1.764 -0.6704  0.1368  0.2441
   42U      H3'  856   7.477   8.451   1.749 -0.4560  0.9652 -1.0280
   42U      C2'  857   7.289   8.413   1.679 -0.0140 -0.5974 -0.0867
   42U     H2'1  858   7.330   8.313   1.672 -0.5429 -0.7198 -1.6192
   42U      O2'  859   7.156   8.428   1.730 -0.4314 -0.6309 -0.5790
   42U     HO'2  860   7.150   8.386   1.816  0.1532 -0.4945 -0.4693
   42U      O3'  861   7.344   8.511   1.899  0.0763 -0.2251  0.4728
   43A        P  862   7.377   8.399   2.006  0.1057  0.0940  0.2352
   43A      O1P  863   7.379   8.466   2.139  0.4551 -0.5383  0.0503
   43A      O2P  864   7.496   8.325   1.966  0.1643 -0.3316  0.0962
   43A      O5'  865   7.254   8.296   1.987 -0.0364 -0.0167 -0.5781
   43A      C5'  866   7.128   8.318   2.049 -0.7511 -0.2277 -0.5479
   43A     H5'1  867   7.107   8.425   2.049 -0.1788 -0.1059  0.2800
   43A     H5'2  868   7.148   8.294   2.153 -0.5383 -1.0930 -0.7818
   43A      C4'  869   7.011   8.225   2.003 -0.6297  0.5159 -0.2269
   43A      H4'  870   6.925   8.267   2.054 -0.6366 -0.1358  0.3035
   43A      O4'  871   6.995   8.233   1.859  0.5975  0.5040 -0.1829
   43A      C1'  872   6.972   8.098   1.805  0.7387 -0.7201  0.2148
   43A      H1'  873   6.882   8.103   1.743  0.5720 -0.2033  0.4930
   43A       N9  874   7.088   8.044   1.734 -0.2734  0.5745 -0.0845
   43A       C8  875   7.226   8.055   1.757 -0.2207  0.4283  0.3824
   43A       H8  876   7.267   8.101   1.846  2.8779  3.2620 -2.2336
   43A       N7  877   7.305   7.995   1.674 -0.5927 -0.4813 -0.4382
   43A       C5  878   7.216   7.954   1.574 -0.4373 -0.0565 -0.5279
   43A       C6  879   7.232   7.879   1.459  0.2997 -0.4061 -0.0097
   43A       N6  880   7.350   7.852   1.398  0.1634 -0.5338  0.3951
   43A      H61  881   7.434   7.895   1.432  0.0623  0.5761 -0.6726
   43A      H62  882   7.345   7.831   1.300 -1.2394  0.2529  0.2696
   43A       N1  883   7.124   7.832   1.396  0.6575 -0.3788  0.3740
   43A       C2  884   7.001   7.850   1.447 -0.0142 -0.2127 -0.4349
   43A       H2  885   6.917   7.815   1.389  0.0698 -1.9141  0.4098
   43A       N3  886   6.971   7.916   1.558 -0.2639  0.1248 -0.0727
   43A       C4  887   7.085   7.974   1.609  0.3560 -0.4293  0.8093
   43A      C3'  888   7.013   8.065   2.032 -0.5514  0.1758 -1.3262
   43A      H3'  889   7.107   8.013   2.014 -1.0599 -0.6207 -1.7241
   43A      C2'  890   6.925   8.013   1.923 -0.5511  0.0591  0.8348
   43A     H2'1  891   6.936   7.905   1.912 -1.6274 -0.1225  1.3416
   43A      O2'  892   6.785   8.037   1.952  0.4054 -0.4165  0.4400
   43A     HO'2  893   6.767   7.993   2.035  0.8437  0.2977  0.9275
   43A      O3'  894   6.954   8.036   2.159  0.1292  0.4227 -0.1926
   44A        P  895   7.008   7.922   2.255  0.0150 -0.0272 -0.1882
   44A      O1P  896   6.940   7.934   2.391  0.2721 -0.0817 -0.5885
   44A      O2P  897   7.156   7.927   2.259  0.1659 -1.2977  0.0860
   44A      O5'  898   6.959   7.786   2.182  0.1740  0.3853 -0.1896
   44A      C5'  899   6.832   7.739   2.193 -0.1792 -0.5201 -0.5603
   44A     H5'1  900   6.764   7.824   2.181  2.7093  2.1172  0.3363
   44A     H5'2  901   6.810   7.703   2.293 -1.5034  0.9110 -0.2927
   44A      C4'  902   6.792   7.636   2.090 -0.5409 -0.3911 -0.1255
   44A      H4'  903   6.685   7.612   2.090 -0.3288 -1.4048 -0.4955
   44A      O4'  904   6.816   7.689   1.961  0.6534  0.0076  0.3369
   44A      C1'  905   6.887   7.586   1.880  0.2563  0.3658 -0.3023
   44A      H1'  906   6.836   7.573   1.785 -0.3602 -1.0992  0.2118
   44A       N9  907   7.032   7.623   1.858  0.1666 -0.3479  0.5230
   44A       C8  908   7.120   7.702   1.936 -1.2089  0.3270  0.7070
   44A       H8  909   7.093   7.747   2.030 -1.2805 -1.2305  1.4604
   44A       N7  910   7.241   7.711   1.879  0.4499 -0.1951  0.2184
   44A       C5  911   7.229   7.630   1.760 -0.1905 -0.3235 -0.0532
   44A       C6  912   7.324   7.594   1.660 -0.5180  0.3912 -0.3734
   44A       N6  913   7.445   7.640   1.653 -0.4140 -0.0156  0.1578
   44A      H61  914   7.480   7.691   1.733  0.0669  0.3096 -0.2532
   44A      H62  915   7.488   7.636   1.562 -2.3826  0.8175 -0.8686
   44A       N1  916   7.285   7.515   1.559 -0.3645 -0.1588 -0.1333
   44A       C2  917   7.162   7.471   1.561  0.7572  0.5632  0.2772
   44A       H2  918   7.138   7.406   1.479  0.4014 -0.5107  1.2051
   44A       N3  919   7.064   7.497   1.650  0.1687  0.0725  0.5941
   44A       C4  920   7.108   7.575   1.746 -0.1072 -0.8225 -0.6311
   44A      C3'  921   6.882   7.510   2.108  0.6409 -0.4214  0.4734
   44A      H3'  922   6.980   7.526   2.154  0.9008 -1.4953  0.3099
   44A      C2'  923   6.874   7.455   1.969  0.1677 -0.5418  0.6360
   44A     H2'1  924   6.959   7.390   1.949  1.3782  1.4384 -1.1576
   44A      O2'  925   6.751   7.388   1.946  0.1529  0.2955  0.1968
   44A     HO'2  926   6.730   7.334   2.021  0.5763  2.1411  1.7304
   44A      O3'  927   6.817   7.421   2.196  0.9021  0.1891 -0.1218
   45U        P  928   6.900   7.316   2.275  0.3298 -0.0337 -0.0045
   45U      O1P  929   6.807   7.237   2.356  0.7550 -0.4314  0.2311
   45U      O2P  930   7.009   7.384   2.345 -0.2124 -0.0518  0.4512
   45U      O5'  931   6.960   7.215   2.164 -0.2392 -0.7535  0.5666
   45U      C5'  932   6.889   7.126   2.093 -0.0518 -0.2860 -0.5652
   45U     H5'1  933   6.801   7.167   2.042 -0.4037  1.9725  1.6561
   45U     H5'2  934   6.856   7.055   2.168  1.2205  0.8694  1.1731
   45U      C4'  935   6.961   7.064   1.976 -0.9608  0.5695  0.5971
   45U      H4'  936   6.896   7.007   1.911 -0.6881 -2.2313  2.6149
   45U      O4'  937   7.018   7.158   1.888  0.3900 -0.1439 -0.3927
   45U      C1'  938   7.142   7.114   1.852 -1.0080 -0.2757 -0.1876
   45U      H1'  939   7.148   7.111   1.744  2.4073  0.1820 -0.0994
   45U       N1  940   7.253   7.209   1.891  0.8266  0.1324 -0.7441
   45U       C6  941   7.246   7.291   2.001 -0.7352  0.6924  0.5015
   45U       H6  942   7.179   7.275   2.084  1.7045 -1.9238  2.1695
   45U       C5  943   7.351   7.377   2.028  0.2156 -0.2400 -0.0371
   45U       H5  944   7.350   7.436   2.118 -3.3627  1.0264 -0.7543
   45U       C4  945   7.454   7.410   1.926 -0.0603  0.4669 -0.3008
   45U       O4  946   7.552   7.485   1.937  0.4071  0.8155  0.2456
   45U       N3  947   7.435   7.338   1.816  0.3248  0.2956 -0.1299
   45U       H3  948   7.506   7.347   1.744 -0.1842  1.4895 -0.5144
   45U       C2  949   7.352   7.235   1.795 -0.1961  1.0224 -0.3477
   45U       O2  950   7.365   7.168   1.690  0.1082 -0.9332 -0.2893
   45U      C3'  951   7.068   6.971   2.030  0.7561 -0.4453  0.8555
   45U      H3'  952   7.113   7.031   2.109  2.3401 -1.7046  0.9652
   45U      C2'  953   7.161   6.974   1.911 -0.0086 -0.2134  0.5607
   45U     H2'1  954   7.264   6.944   1.933 -0.0985  0.7003  2.3327
   45U      O2'  955   7.119   6.879   1.811  0.7276 -0.7705 -0.2836
   45U     HO'2  956   7.060   6.814   1.850 -2.3604  1.1969 -1.2949
   45U      O3'  957   7.033   6.836   2.066  0.5037  0.3374  0.2915
   46U        P  958   7.137   6.742   2.156 -0.1869 -0.3526  0.2328
   46U      O1P  959   7.058   6.629   2.210  0.0148 -0.0223  0.0416
   46U      O2P  960   7.212   6.830   2.253  0.2478 -0.0948 -0.3849
   46U      O5'  961   7.246   6.692   2.053  0.3548  0.0308  0.0841
   46U      C5'  962   7.230   6.602   1.952  0.3920  0.2201 -0.1512
   46U     H5'1  963   7.146   6.633   1.890  0.0920  0.8637  0.5578
   46U     H5'2  964   7.204   6.503   1.991  1.4193 -0.5910 -1.4149
   46U      C4'  965   7.357   6.584   1.869  0.4676  0.0066 -0.2739
   46U      H4'  966   7.320   6.522   1.787 -0.9269  2.1217 -1.3500
   46U      O4'  967   7.392   6.711   1.818 -0.1392  0.0138 -0.1755
   46U      C1'  968   7.536   6.712   1.799 -0.0412  0.2239 -0.1368
   46U      H1'  969   7.555   6.728   1.693 -0.8074  1.0212 -0.1689
   46U       N1  970   7.592   6.822   1.879 -0.0351  0.4927  0.0635
   46U       C6  971   7.539   6.861   2.004  0.4785 -0.2163  0.2377
   46U       H6  972   7.461   6.804   2.052 -1.3714 -0.1653 -2.4913
   46U       C5  973   7.602   6.963   2.070 -0.6392 -0.1086  0.4016
   46U       H5  974   7.574   6.987   2.171 -0.9126  0.3046  0.2313
   46U       C4  975   7.722   7.026   2.020  0.3415  0.4062 -0.5007
   46U       O4  976   7.780   7.118   2.065  0.2873 -0.1873  0.0650
   46U       N3  977   7.762   6.980   1.897  0.7341 -0.2966  0.2585
   46U       H3  978   7.849   7.022   1.867  2.1969 -1.2985  2.7349
   46U       C2  979   7.720   6.866   1.831  0.6029  0.3355  0.4470
   46U       O2  980   7.782   6.820   1.735  0.5169 -0.0617  0.7445
   46U      C3'  981   7.482   6.532   1.937  1.0339  0.4186  0.2269
   46U      H3'  982   7.484   6.597   2.024 -0.9404  0.7176  0.0983
   46U      C2'  983   7.587   6.574   1.831 -0.1535  0.7055  1.0596
   46U     H2'1  984   7.685   6.580   1.880  2.1648 -0.1435 -3.0519
   46U      O2'  985   7.588   6.490   1.706 -0.0292  0.2462 -0.6574
   46U     HO'2  986   7.609   6.401   1.736  1.8202  0.5399 -0.9065
   46U      O3'  987   7.486   6.392   1.962  0.5408 -0.3414 -0.1787
   47A        P  988   7.580   6.335   2.074 -0.2698  0.0171 -0.3134
   47A      O1P  989   7.545   6.191   2.085 -0.4672 -0.3714  0.3740
   47A      O2P  990   7.563   6.418   2.194  0.0332  0.5114  0.3697
   47A      O5'  991   7.736   6.347   2.014  0.0702  0.4780 -0.2451
   47A      C5'  992   7.794   6.245   1.932  0.6831  0.4189  0.5139
   47A     H5'1  993   7.724   6.228   1.850 -2.4799  2.9037  2.4392
   47A     H5'2  994   7.802   6.151   1.985 -0.3969  0.0556  0.0684
   47A      C4'  995   7.936   6.290   1.884 -0.1644 -0.0302 -0.7278
   47A      H4'  996   7.971   6.233   1.797  0.7192  0.7025 -0.8690
   47A      O4'  997   7.920   6.434   1.847  0.0358 -0.0730 -0.1633
   47A      C1'  998   8.046   6.490   1.872 -0.1982  0.1656 -0.6065
   47A      H1'  999   8.090   6.534   1.783  0.2603 -0.8371 -0.8976
   47A       N9 1000   8.032   6.595   1.976  0.3142  0.4419  1.0633
   47A       C8 1001   7.932   6.614   2.062  0.4458 -0.3000 -0.7981
   47A       H8 1002   7.857   6.537   2.069  0.8348 -0.5430  2.1261
   47A       N7 1003   7.931   6.729   2.124 -1.1120  0.4723 -0.4813
   47A       C5 1004   8.051   6.792   2.075 -0.2225  0.5026 -0.5927
   47A       C6 1005   8.121   6.911   2.098  0.2086 -0.2233 -0.8947
   47A       N6 1006   8.077   7.019   2.158  0.4343  0.4278 -0.0459
   47A      H61 1007   7.985   7.017   2.201  0.6273 -1.6093  0.3960
   47A      H62 1008   8.122   7.108   2.145 -0.8381  0.8076 -2.7385
   47A       N1 1009   8.236   6.944   2.038  0.5444  0.3963 -0.2151
   47A       C2 1010   8.282   6.853   1.950 -0.1095 -0.2708 -0.3089
   47A       H2 1011   8.375   6.884   1.905  1.4613 -0.5342  2.5034
   47A       N3 1012   8.231   6.729   1.920 -0.2894  0.1977 -0.1651
   47A       C4 1013   8.112   6.707   1.985 -0.6981  0.1597 -0.4481
   47A      C3' 1014   8.043   6.288   1.993  0.8628  0.2853  0.0726
   47A      H3' 1015   7.997   6.336   2.080  0.3049  3.8463 -2.0166
   47A      C2' 1016   8.140   6.387   1.935 -0.3131 -0.0979  0.0159
   47A     H2'1 1017   8.206   6.426   2.012  0.8008  1.5265 -1.6639
   47A      O2' 1018   8.221   6.332   1.828 -0.0105  0.4986 -0.1590
   47A     HO'2 1019   8.244   6.243   1.855  0.9305  0.8357  0.1884
   47A      O3' 1020   8.097   6.162   2.021  0.1886 -0.3048 -0.2333
   48U        P 1021   8.166   6.126   2.164  0.0529 -0.0060 -0.4722
   48U      O1P 1022   8.233   5.993   2.152  0.3184 -0.1780 -0.1852
   48U      O2P 1023   8.061   6.147   2.266 -0.0831 -0.3550 -0.1264
   48U      O5' 1024   8.280   6.233   2.186  0.3200 -0.4902  0.6473
   48U      C5' 1025   8.410   6.215   2.128 -0.0640 -0.3378  0.0896
   48U     H5'1 1026   8.396   6.218   2.020 -2.9856  1.1596  0.4178
   48U     H5'2 1027   8.454   6.122   2.164  0.0680 -0.1891  0.3103
   48U      C4' 1028   8.505   6.326   2.161 -0.0206 -0.4963  0.3248
   48U      H4' 1029   8.589   6.313   2.092 -0.4343 -0.8141 -0.1239
   48U      O4' 1030   8.435   6.448   2.133 -0.8901  0.3166  0.1356
   48U      C1' 1031   8.493   6.557   2.204 -0.0889 -0.2021  0.0614
   48U      H1' 1032   8.547   6.622   2.136  1.1429 -0.8643  0.3674
   48U       N1 1033   8.397   6.642   2.273  0.5703  0.0443 -0.0123
   48U       C6 1034   8.279   6.587   2.331  0.3826  0.2327  0.0293
   48U       H6 1035   8.252   6.483   2.320 -0.5451  0.4700 -0.1269
   48U       C5 1036   8.201   6.663   2.407  0.0449 -0.8741  0.0310
   48U       H5 1037   8.107   6.625   2.444  1.0170 -0.7981  2.7599
   48U       C4 1038   8.229   6.809   2.422 -0.8251 -0.5675 -0.2472
   48U       O4 1039   8.153   6.887   2.480 -0.1866  0.1533 -0.2237
   48U       N3 1040   8.348   6.851   2.365  0.3143  0.0004  0.0004
   48U       H3 1041   8.390   6.934   2.404 -0.1772  1.4019 -2.2620
   48U       C2 1042   8.432   6.776   2.297  0.4491 -1.2379  0.2450
   48U       O2 1043   8.535   6.828   2.253 -0.1779  0.5305 -0.0792
   48U      C3' 1044   8.553   6.344   2.305 -0.1105  0.3554 -0.5532
   48U      H3' 1045   8.462   6.321   2.360  0.4844 -1.7529 -0.3571
   48U      C2' 1046   8.586   6.499   2.315  0.8249  0.1829 -0.1972
   48U     H2'1 1047   8.568   6.543   2.413  0.5318  1.2136 -0.7005
   48U      O2' 1048   8.720   6.517   2.271  0.5304  0.0180 -0.3757
   48U     HO'2 1049   8.785   6.459   2.311 -1.1889 -3.4758 -2.1685
   48U      O3' 1050   8.661   6.252   2.326 -0.0084  0.0587  0.1246
   49C        P 1051   8.699   6.219   2.471 -0.1458  0.1437  0.1281
   49C      O1P 1052   8.777   6.088   2.461  0.0198  0.4015  0.0541
   49C      O2P 1053   8.587   6.229   2.565 -0.0902  0.7229  0.3532
   49C      O5' 1054   8.794   6.334   2.509 -0.4381  0.4248 -0.0893
   49C      C5' 1055   8.931   6.338   2.466  0.0038 -0.6321  0.1061
   49C     H5'1 1056   8.932   6.316   2.359  1.2730 -0.4751  0.0733
   49C     H5'2 1057   8.985   6.258   2.516  1.1743 -0.3302 -0.6434
   49C      C4' 1058   9.016   6.468   2.488 -0.0430  0.4023 -0.3539
   49C      H4' 1059   9.110   6.460   2.433 -0.7285 -0.7029 -1.4028
   49C      O4' 1060   8.935   6.575   2.447 -0.4665 -0.2168  0.4480
   49C      C1' 1061   8.955   6.691   2.528 -0.3110 -0.1151 -0.6532
   49C      H1' 1062   9.004   6.770   2.471  1.8288 -0.1339  1.0144
   49C       N1 1063   8.831   6.750   2.589  0.1410 -0.5953 -0.3423
   49C       C6 1064   8.734   6.668   2.644  0.2545  0.6906  0.1542
   49C       H6 1065   8.752   6.561   2.641  3.9872  1.1596  0.1599
   49C       C5 1066   8.617   6.718   2.678 -0.0272  0.2192 -0.0658
   49C       H5 1067   8.536   6.656   2.714  1.5050 -1.2093  1.0755
   49C       C4 1068   8.611   6.866   2.673  0.1516 -0.2165 -0.8688
   49C       N4 1069   8.496   6.912   2.719 -0.4987  0.3044 -0.8545
   49C      H41 1070   8.423   6.843   2.735  0.9415 -0.8718  1.1000
   49C      H42 1071   8.484   7.012   2.731  0.7181  0.2497  1.1617
   49C       N3 1072   8.708   6.954   2.640 -0.3605 -0.3927 -0.3579
   49C       C2 1073   8.822   6.892   2.596 -0.6894  0.2110 -0.0767
   49C       O2 1074   8.920   6.959   2.571 -0.3007 -0.5901 -0.1612
   49C      C3' 1075   9.050   6.499   2.632  0.2952 -0.5186 -0.3540
   49C      H3' 1076   8.973   6.476   2.706  0.1428  2.7879  0.6728
   49C      C2' 1077   9.064   6.649   2.630 -0.2287  0.2346  0.3338
   49C     H2'1 1078   9.055   6.696   2.728  2.2414 -0.9331  1.1917
   49C      O2' 1079   9.196   6.681   2.586  0.0807  0.0558  0.0363
   49C     HO'2 1080   9.250   6.612   2.625 -1.4191  0.2570  2.6825
   49C      O3' 1081   9.174   6.444   2.675  0.7324 -0.2108  0.4377
   50U        P 1082   9.211   6.425   2.828  0.0884  0.2341  0.3072
   50U      O1P 1083   9.346   6.379   2.826 -0.2852 -0.7288  0.2613
   50U      O2P 1084   9.099   6.348   2.893 -0.5823 -0.0448  0.5964
   50U      O5' 1085   9.194   6.577   2.883 -0.5027 -0.9665 -0.4048
   50U      C5' 1086   9.309   6.671   2.874 -0.1132 -0.0492 -0.5200
   50U     H5'1 1087   9.348   6.699   2.776  0.2683 -0.4967 -0.4981
   50U     H5'2 1088   9.393   6.631   2.931 -0.5203  0.4061  0.4201
   50U      C4' 1089   9.271   6.799   2.931  0.7319 -0.1853  0.0181
   50U      H4' 1090   9.354   6.869   2.918  0.0629  0.6786  0.2891
   50U      O4' 1091   9.156   6.853   2.872 -0.5259  0.3632  0.3006
   50U      C1' 1092   9.099   6.941   2.966 -0.2001  0.4985 -0.5915
   50U      H1' 1093   9.110   7.045   2.936  0.3136  0.0559 -2.0091
   50U       N1 1094   8.945   6.914   2.977 -0.0669  0.2398 -0.1261
   50U       C6 1095   8.885   6.791   2.957 -0.2446  0.7049  0.6048
   50U       H6 1096   8.944   6.703   2.936  0.9192  2.1244 -2.7037
   50U       C5 1097   8.752   6.776   2.975  0.0690  0.7361 -0.1074
   50U       H5 1098   8.707   6.677   2.972  0.7493  0.3966  0.4656
   50U       C4 1099   8.667   6.880   3.021  0.0863  0.3653  0.6948
   50U       O4 1100   8.545   6.878   3.034 -0.5212  0.0101  0.1469
   50U       N3 1101   8.734   6.992   3.047 -0.1690  0.5808  0.1271
   50U       H3 1102   8.680   7.066   3.091  2.7347  2.3725  0.9041
   50U       C2 1103   8.868   7.010   3.043 -0.2916 -0.4498 -0.0684
   50U       O2 1104   8.919   7.106   3.104  0.5131 -0.2472  0.0659
   50U      C3' 1105   9.240   6.792   3.083  0.4615 -0.4073 -0.5185
   50U      H3' 1106   9.175   6.706   3.096 -0.6019  0.4860  0.2893
   50U      C2' 1107   9.169   6.920   3.101 -0.6173  0.0001  0.5612
   50U     H2'1 1108   9.090   6.908   3.174 -0.6761 -1.3290  0.2966
   50U      O2' 1109   9.267   7.024   3.127  0.2112 -0.2613  0.0169
   50U     HO'2 1110   9.316   6.999   3.206 -1.1061 -0.8812  0.6694
   50U      O3' 1111   9.352   6.781   3.165  0.9469 -0.3600 -0.0578
   51A        P 1112   9.348   6.704   3.293  0.0829  0.1716 -0.2277
   51A      O1P 1113   9.490   6.665   3.323 -0.1638 -0.2624 -0.4909
   51A      O2P 1114   9.252   6.598   3.286 -0.2082  0.1837 -0.0310
   51A      O5' 1115   9.295   6.806   3.406 -0.1166  0.4897  0.0062
   51A      C5' 1116   9.377   6.911   3.460 -0.4664 -0.8953 -0.5850
   51A     H5'1 1117   9.456   6.939   3.390 -0.6502  0.2536 -0.3599
   51A     H5'2 1118   9.421   6.875   3.553 -1.2931 -1.3397 -0.3549
   51A      C4' 1119   9.301   7.029   3.499  0.1768  0.6409  0.2377
   51A      H4' 1120   9.373   7.110   3.510  2.3052 -1.2105  0.4657
   51A      O4' 1121   9.198   7.052   3.405 -0.2927 -0.0026  1.1288
   51A      C1' 1122   9.078   7.107   3.461  0.5298 -0.2381 -0.2961
   51A      H1' 1123   9.053   7.205   3.419 -0.7587 -1.3716 -2.3526
   51A       N9 1124   8.959   7.018   3.443 -0.4608  0.1009 -0.1971
   51A       C8 1125   8.954   6.891   3.395 -0.7377 -0.0871 -0.1291
   51A       H8 1126   9.042   6.832   3.374  0.6436  1.9742 -0.4256
   51A       N7 1127   8.832   6.841   3.386 -0.0514 -0.1412  0.8898
   51A       C5 1128   8.754   6.942   3.434  0.1312 -0.0797 -0.3430
   51A       C6 1129   8.615   6.966   3.439 -0.3533 -0.5734 -0.6483
   51A       N6 1130   8.525   6.878   3.404  0.3759  0.2808  0.1879
   51A      H61 1131   8.562   6.787   3.382  1.1982  0.9401 -1.3224
   51A      H62 1132   8.431   6.913   3.387  0.8136  2.3760  1.6424
   51A       N1 1133   8.571   7.085   3.482  0.7054 -0.4927  1.3145
   51A       C2 1134   8.656   7.173   3.520 -0.6274 -0.6545  0.0890
   51A       H2 1135   8.615   7.271   3.539 -0.8242 -1.1274  2.3303
   51A       N3 1136   8.786   7.173   3.505  0.2299 -0.3549  0.3047
   51A       C4 1137   8.830   7.054   3.462  0.4753 -0.8427  0.6872
   51A      C3' 1138   9.223   7.013   3.629 -0.4567  1.1499  0.4687
   51A      H3' 1139   9.178   6.914   3.634  0.4698  0.6500 -0.7270
   51A      C2' 1140   9.115   7.114   3.610  0.6452 -0.3881  0.8305
   51A     H2'1 1141   9.026   7.090   3.669 -0.1022  2.1737  0.8344
   51A      O2' 1142   9.159   7.244   3.647  0.4833 -0.0347 -0.3201
   51A     HO'2 1143   9.220   7.232   3.721  0.4060  3.2923  0.4527
   51A      O3' 1144   9.301   7.050   3.741 -0.3193  0.1955  0.1640
   52U        P 1145   9.287   6.993   3.895  0.2296  0.6083  0.1050
   52U      O1P 1146   9.404   7.037   3.972 -0.4950 -1.0129 -0.4699
   52U      O2P 1147   9.258   6.850   3.869 -0.3758 -0.8213 -0.1832
   52U      O5' 1148   9.151   7.062   3.953  0.5074 -0.5669  0.3234
   52U      C5' 1149   9.153   7.190   3.999 -0.4120 -0.4274 -0.9220
   52U     H5'1 1150   9.190   7.255   3.920 -3.3345 -0.3223 -2.3559
   52U     H5'2 1151   9.211   7.188   4.091  0.5752  0.8658 -1.4867
   52U      C4' 1152   9.014   7.243   4.036 -0.5931 -0.1737 -0.4294
   52U      H4' 1153   9.023   7.346   4.072 -1.1553 -0.1138 -0.4356
   52U      O4' 1154   8.934   7.235   3.917  0.1569 -0.0692 -0.2512
   52U      C1' 1155   8.798   7.225   3.949 -0.0819  0.2891  0.0062
   52U      H1' 1156   8.743   7.316   3.925  0.2561  0.2427 -1.0020
   52U       N1 1157   8.741   7.106   3.884  0.3861  0.1060 -0.4931
   52U       C6 1158   8.825   7.008   3.834  0.0064  0.0042 -0.0132
   52U       H6 1159   8.933   7.015   3.831  0.0176 -0.3341 -1.6785
   52U       C5 1160   8.772   6.900   3.776 -1.0291 -0.1109 -0.4540
   52U       H5 1161   8.839   6.830   3.730 -0.6967  1.0024 -1.7218
   52U       C4 1162   8.633   6.867   3.761 -0.1810 -0.5844 -0.2529
   52U       O4 1163   8.583   6.771   3.713  0.1179  0.0074  0.2525
   52U       N3 1164   8.552   6.966   3.820 -1.4643  0.2300  0.1016
   52U       H3 1165   8.455   6.944   3.836 -1.8231  1.4563 -0.2375
   52U       C2 1166   8.600   7.082   3.884  0.7996  0.2611  0.1771
   52U       O2 1167   8.518   7.158   3.940 -0.8326  0.1330  0.2004
   52U      C3' 1168   8.930   7.170   4.135 -0.1358  0.2019  0.3174
   52U      H3' 1169   8.940   7.063   4.116 -0.3360  0.2213  0.0997
   52U      C2' 1170   8.790   7.212   4.100  0.7374  0.2231  0.3118
   52U     H2'1 1171   8.728   7.128   4.133  0.1564  0.0095 -1.2346
   52U      O2' 1172   8.757   7.338   4.161  0.6121 -0.5252 -0.0245
   52U     HO'2 1173   8.817   7.346   4.236  1.2048 -0.7165 -0.4681
   52U      O3' 1174   8.972   7.203   4.268 -0.4534  0.3297  0.8238
   53U        P 1175   8.963   7.097   4.392 -0.1573  0.0085  0.2307
   53U      O1P 1176   8.985   7.164   4.516 -0.2754 -0.0611 -0.3060
   53U      O2P 1177   9.044   6.983   4.356 -0.2026  0.2656 -0.2702
   53U      O5' 1178   8.810   7.049   4.397  0.1659 -0.2713 -0.0800
   53U      C5' 1179   8.701   7.127   4.451 -0.3965 -0.2130 -1.3256
   53U     H5'1 1180   8.704   7.228   4.411  2.4564 -0.1301 -1.1156
   53U     H5'2 1181   8.719   7.140   4.558  2.1876  1.6934 -1.8934
   53U      C4' 1182   8.569   7.063   4.441  0.6033 -0.2332 -0.5001
   53U      H4' 1183   8.493   7.127   4.485  2.0313  1.8437 -0.9223
   53U      O4' 1184   8.550   7.035   4.303  0.1263 -0.6193 -0.1411
   53U      C1' 1185   8.459   6.929   4.290 -1.0835 -0.0187 -0.3569
   53U      H1' 1186   8.366   6.979   4.266 -1.1792 -1.2201 -2.7831
   53U       N1 1187   8.496   6.827   4.190 -0.7460 -0.1489 -0.4866
   53U       C6 1188   8.625   6.808   4.153 -0.4810  0.1964 -0.0710
   53U       H6 1189   8.699   6.871   4.200  0.4114 -0.0025 -1.1476
   53U       C5 1190   8.660   6.711   4.066  0.1714  0.3070 -1.0578
   53U       H5 1191   8.765   6.700   4.044  0.0554  1.3214 -2.1871
   53U       C4 1192   8.557   6.627   4.005 -0.3297  0.3830  0.4676
   53U       O4 1193   8.582   6.542   3.918 -0.0875  0.4619 -0.2349
   53U       N3 1194   8.432   6.644   4.056 -0.6885 -0.2383  0.5572
   53U       H3 1195   8.358   6.583   4.024  0.1366 -0.5005 -0.9242
   53U       C2 1196   8.392   6.741   4.149  0.7672  0.2069  0.3034
   53U       O2 1197   8.271   6.751   4.176 -0.4205 -0.1684 -0.2088
   53U      C3' 1198   8.566   6.926   4.511  0.2027 -0.1113  0.0974
   53U      H3' 1199   8.661   6.883   4.479  0.1723 -2.1696  2.5228
   53U      C2' 1200   8.443   6.868   4.433 -0.4227  0.4522 -0.2167
   53U     H2'1 1201   8.449   6.760   4.425  1.3428  0.4483  0.7161
   53U      O2' 1202   8.321   6.916   4.496  0.2320  0.4462  0.6424
   53U     HO'2 1203   8.290   6.848   4.557  4.6092 -3.1902 -0.6126
   53U      O3' 1204   8.551   6.946   4.653 -0.0750  0.4981 -0.5184
   54C        P 1205   8.565   6.812   4.747 -0.2374  0.1066  0.3693
   54C      O1P 1206   8.563   6.865   4.880 -0.3085  0.0693  0.1396
   54C      O2P 1207   8.679   6.734   4.692  0.6527 -0.4022  0.1077
   54C      O5' 1208   8.424   6.733   4.730  0.4051  0.7193 -0.2804
   54C      C5' 1209   8.310   6.772   4.796  0.4587 -0.1430 -0.5782
   54C     H5'1 1210   8.288   6.877   4.776 -1.6806 -0.2721  0.7644
   54C     H5'2 1211   8.323   6.758   4.903 -1.3848 -1.3366 -0.4724
   54C      C4' 1212   8.188   6.701   4.745  0.1534  0.7708  0.3005
   54C      H4' 1213   8.093   6.745   4.777 -1.7949 -1.9642 -1.3068
   54C      O4' 1214   8.186   6.698   4.599 -0.9874  0.6025 -0.2728
   54C      C1' 1215   8.134   6.581   4.537 -0.0276  0.0263 -0.3269
   54C      H1' 1216   8.042   6.614   4.489 -0.5403 -1.8347 -0.7089
   54C       N1 1217   8.232   6.523   4.443  0.0868 -0.1766 -0.0416
   54C       C6 1218   8.366   6.507   4.461 -0.2051 -0.2174 -0.9883
   54C       H6 1219   8.407   6.542   4.554 -1.6478 -0.9861 -0.0312
   54C       C5 1220   8.447   6.444   4.372  0.0241 -0.1486  0.5180
   54C       H5 1221   8.554   6.441   4.390  0.0177 -0.0942  0.5671
   54C       C4 1222   8.393   6.392   4.256 -0.1747  0.9201 -0.6441
   54C       N4 1223   8.467   6.343   4.165  0.3718 -0.4076  0.2635
   54C      H41 1224   8.567   6.332   4.172  0.7478  1.0278 -1.8770
   54C      H42 1225   8.432   6.274   4.099 -0.9989  1.1436 -0.6924
   54C       N3 1226   8.266   6.407   4.229  0.1053 -0.7975 -0.7371
   54C       C2 1227   8.184   6.471   4.320  0.1260 -0.5315 -0.0479
   54C       O2 1228   8.064   6.456   4.295 -0.2162 -0.3790  0.3552
   54C      C3' 1229   8.184   6.549   4.769  0.1422  0.3848  0.0915
   54C      H3' 1230   8.288   6.516   4.765 -0.2323 -0.7709 -0.9875
   54C      C2' 1231   8.105   6.488   4.651  0.0306  0.4421  0.1119
   54C     H2'1 1232   8.128   6.383   4.637  0.2403  0.0206  2.9440
   54C      O2' 1233   7.969   6.516   4.681 -0.1333 -0.7587 -0.0401
   54C     HO'2 1234   7.950   6.486   4.770  0.5141 -1.3056 -0.0726
   54C      O3' 1235   8.117   6.530   4.898  0.1253 -0.2765  0.5531
   55C        P 1236   8.139   6.390   4.977 -0.1177 -0.3527 -0.3726
   55C      O1P 1237   8.030   6.393   5.080  0.8708  0.2504 -0.8819
   55C      O2P 1238   8.281   6.387   5.016  0.0044 -0.2789 -0.5355
   55C      O5' 1239   8.108   6.267   4.883  0.2284 -0.2805 -0.2403
   55C      C5' 1240   7.976   6.220   4.867 -0.4731  0.3322 -0.5932
   55C     H5'1 1241   7.911   6.304   4.844 -1.1914  0.4509  1.5694
   55C     H5'2 1242   7.934   6.174   4.957 -1.4488 -0.2293 -1.3133
   55C      C4' 1243   7.980   6.112   4.750 -0.0794 -1.1808  0.4222
   55C      H4' 1244   7.879   6.078   4.728  0.4584 -1.0718 -2.8817
   55C      O4' 1245   8.030   6.164   4.625 -0.0554 -0.5277 -0.0448
   55C      C1' 1246   8.051   6.041   4.548 -0.1156 -0.3148  0.3979
   55C      H1' 1247   7.962   6.014   4.491 -0.1902  1.5581 -0.4343
   55C       N1 1248   8.165   6.050   4.453  0.4737  0.2313  0.3342
   55C       C6 1249   8.278   6.112   4.491 -0.1772  0.5791 -0.9243
   55C       H6 1250   8.278   6.165   4.585 -0.1734 -1.0484  0.0302
   55C       C5 1251   8.389   6.105   4.417  0.6848 -0.4297 -0.5460
   55C       H5 1252   8.478   6.161   4.444 -0.2987  1.7949 -1.6395
   55C       C4 1253   8.372   6.041   4.288  0.0053  0.1430  0.3473
   55C       N4 1254   8.470   6.042   4.194  0.3917 -0.4412  0.3512
   55C      H41 1255   8.559   6.085   4.212  1.8292 -2.0917 -2.2257
   55C      H42 1256   8.465   6.001   4.102  0.6342 -0.2084  0.2347
   55C       N3 1257   8.263   5.984   4.246 -0.7043 -0.2787 -0.1768
   55C       C2 1258   8.151   5.986   4.329 -1.1806 -0.0625  0.0478
   55C       O2 1259   8.046   5.939   4.284 -0.6894 -0.3231 -0.6824
   55C      C3' 1260   8.069   5.991   4.781 -0.1029  0.4217 -0.1280
   55C      H3' 1261   8.175   6.015   4.795  0.7462 -2.8665 -0.0909
   55C      C2' 1262   8.069   5.930   4.642  0.4851  0.6404  0.4013
   55C     H2'1 1263   8.166   5.886   4.621 -0.2582 -1.7990  1.6644
   55C      O2' 1264   7.954   5.842   4.630 -0.0399 -0.1266  0.3008
   55C     HO'2 1265   7.949   5.813   4.721  1.3710  2.1728  1.2116
   55C      O3' 1266   8.019   5.896   4.876  0.5534 -0.1279 -0.6126
   56G        P 1267   8.105   5.773   4.939 -0.0522  0.0619 -0.1233
   56G      O1P 1268   8.058   5.746   5.078  0.8015 -0.0471 -0.3492
   56G      O2P 1269   8.248   5.808   4.923  0.1051  0.2325 -0.1853
   56G      O5' 1270   8.080   5.649   4.843 -0.0466 -0.0987  0.1378
   56G      C5' 1271   7.949   5.584   4.830 -0.2441  0.0889  0.1953
   56G     H5'1 1272   7.872   5.657   4.808 -0.3853 -0.1303 -0.0404
   56G     H5'2 1273   7.919   5.540   4.925 -0.3364 -1.4645 -0.5183
   56G      C4' 1274   7.949   5.468   4.727  0.1649 -0.1856 -1.0392
   56G      H4' 1275   7.857   5.410   4.723  0.8639 -1.4203  0.1833
   56G      O4' 1276   7.973   5.519   4.599 -0.6200  0.0218 -0.2883
   56G      C1' 1277   8.066   5.425   4.532 -0.2334  0.4555  0.7580
   56G      H1' 1278   8.023   5.383   4.441  0.0650  0.6999  0.4988
   56G       N9 1279   8.195   5.500   4.497 -0.3910 -0.2254 -0.2016
   56G       C8 1280   8.229   5.630   4.532  0.9341 -0.4374  0.1794
   56G       H8 1281   8.178   5.682   4.611 -1.3764 -3.0087  0.5360
   56G       N7 1282   8.330   5.682   4.476 -0.6481  0.0778 -0.3296
   56G       C5 1283   8.372   5.580   4.381  0.8435  0.4767 -0.7133
   56G       C6 1284   8.469   5.582   4.269 -0.8503  0.6420 -0.4250
   56G       O6 1285   8.553   5.672   4.234 -0.1772  0.5142 -0.3043
   56G       N1 1286   8.468   5.468   4.192  0.5119  0.2373  0.5561
   56G       H1 1287   8.529   5.460   4.112 -1.7834  0.2749 -1.3138
   56G       C2 1288   8.383   5.362   4.224 -0.4457  0.1358  0.1529
   56G       N2 1289   8.384   5.267   4.136 -0.2649  0.5561  0.4364
   56G      H21 1290   8.438   5.273   4.051  0.0115 -1.4764  0.4274
   56G      H22 1291   8.318   5.191   4.145  0.0240  0.0023 -1.6539
   56G       N3 1292   8.284   5.360   4.311  0.6097 -0.0315 -0.5108
   56G       C4 1293   8.286   5.474   4.391  0.5935  0.2790 -0.0470
   56G      C3' 1294   8.069   5.370   4.762  0.0841  0.0739  0.2811
   56G      H3' 1295   8.157   5.433   4.779 -0.8629  2.0156 -1.5239
   56G      C2' 1296   8.090   5.313   4.629 -0.5611 -0.0174  0.2186
   56G     H2'1 1297   8.191   5.273   4.634 -0.5959  0.0057  2.8054
   56G      O2' 1298   7.993   5.207   4.602 -0.5170 -0.2164 -0.3366
   56G     HO'2 1299   8.024   5.142   4.539  0.2426  0.5267 -0.7477
   56G      O3' 1300   8.039   5.282   4.871  0.2636 -0.0712  0.4391
   57U        P 1301   8.152   5.235   4.966 -0.1697  0.2101 -0.0921
   57U      O1P 1302   8.105   5.145   5.065  0.1439  0.7848 -0.6678
   57U      O2P 1303   8.229   5.359   5.009  0.4525  0.1439 -0.4156
   57U      O5' 1304   8.252   5.154   4.871  0.1346  0.7111 -0.1919
   57U      C5' 1305   8.216   5.025   4.825  0.6167  0.0696  0.7020
   57U     H5'1 1306   8.115   5.039   4.787  0.2011 -1.5562  1.1308
   57U     H5'2 1307   8.215   4.952   4.906  0.2442  0.3828  0.9840
   57U      C4' 1308   8.319   4.983   4.711 -0.0492  0.1538 -0.6677
   57U      H4' 1309   8.288   4.882   4.683  1.8754 -0.9628  0.9251
   57U      O4' 1310   8.324   5.070   4.600  0.0526 -0.2559 -0.6906
   57U      C1' 1311   8.453   5.065   4.532 -1.2745  0.7303 -0.0457
   57U      H1' 1312   8.445   5.020   4.433 -1.3983 -1.1645  0.7822
   57U       N1 1313   8.527   5.190   4.517  0.1062 -0.1654  0.0171
   57U       C6 1314   8.500   5.300   4.596  0.2876 -0.3911 -0.3493
   57U       H6 1315   8.425   5.291   4.673  1.3719 -0.2335  0.7557
   57U       C5 1316   8.586   5.406   4.591 -0.8914  0.4216  0.0332
   57U       H5 1317   8.581   5.482   4.668 -1.6836  1.2456 -0.8032
   57U       C4 1318   8.686   5.418   4.486  0.2072 -0.0082  1.0212
   57U       O4 1319   8.754   5.517   4.468 -0.0254  0.1235  0.3759
   57U       N3 1320   8.700   5.308   4.407 -0.0479  0.3208  0.6130
   57U       H3 1321   8.772   5.315   4.337  0.6207  1.1608  1.3597
   57U       C2 1322   8.620   5.197   4.412  0.0294 -0.6523  0.1288
   57U       O2 1323   8.625   5.115   4.319  0.5238 -0.8576 -0.0200
   57U      C3' 1324   8.464   4.971   4.757 -0.2155  0.2661 -0.2792
   57U      H3' 1325   8.482   5.059   4.819  1.2911 -0.0356 -0.2459
   57U      C2' 1326   8.536   4.968   4.619  0.0749  0.1643  0.3485
   57U     H2'1 1327   8.640   5.000   4.625  0.4626 -1.1323  0.8758
   57U      O2' 1328   8.514   4.834   4.576  1.0044  0.2690 -0.2286
   57U     HO'2 1329   8.579   4.773   4.613  1.0296  0.1888 -0.4005
   57U      O3' 1330   8.496   4.856   4.836 -0.1131 -0.0142 -0.1710
   58A        P 1331   8.633   4.848   4.916  0.2893  0.6248  0.3129
   58A      O1P 1332   8.619   4.730   4.998  0.7635  0.1913 -0.4001
   58A      O2P 1333   8.667   4.968   4.985 -0.5803 -0.2251 -0.1738
   58A      O5' 1334   8.747   4.819   4.804  0.1827  0.0580  0.2655
   58A      C5' 1335   8.751   4.699   4.738 -0.1808  0.2851 -0.3480
   58A     H5'1 1336   8.653   4.670   4.703  0.2916 -1.0774 -0.5840
   58A     H5'2 1337   8.787   4.625   4.809 -0.3991  1.1382  0.6904
   58A      C4' 1338   8.848   4.708   4.613  0.1897  0.0017 -0.1597
   58A      H4' 1339   8.848   4.616   4.554  1.4281  0.1956 -0.4943
   58A      O4' 1340   8.807   4.822   4.523  0.4218 -0.2365 -0.1747
   58A      C1' 1341   8.928   4.885   4.476  0.2151 -0.2402 -0.6420
   58A      H1' 1342   8.942   4.888   4.368  2.0179  0.4027 -0.4358
   58A       N9 1343   8.942   5.019   4.529  0.3982 -0.1242  0.5696
   58A       C8 1344   8.897   5.084   4.643 -0.1901 -0.2096  0.3482
   58A       H8 1345   8.844   5.030   4.721 -0.6213 -1.0282 -0.4840
   58A       N7 1346   8.929   5.209   4.646  0.1113  0.4341 -0.1552
   58A       C5 1347   9.008   5.228   4.537 -0.7097  0.2767 -0.1572
   58A       C6 1348   9.095   5.331   4.489  0.2343  0.6590 -0.1646
   58A       N6 1349   9.121   5.442   4.550  0.1928  0.4722  0.6357
   58A      H61 1350   9.054   5.478   4.616  1.1149  2.5072  0.5352
   58A      H62 1351   9.181   5.506   4.501  1.9130  0.3746  2.4711
   58A       N1 1352   9.175   5.309   4.388 -0.3343  0.2728 -0.1477
   58A       C2 1353   9.177   5.187   4.339 -0.1823 -0.0220 -0.0340
   58A       H2 1354   9.244   5.175   4.255  0.0798 -1.5605  0.3539
   58A       N3 1355   9.099   5.080   4.362 -0.5631 -0.8541 -0.3819
   58A       C4 1356   9.024   5.106   4.474 -0.0505  0.4183 -0.3844
   58A      C3' 1357   8.992   4.744   4.659 -0.6626  0.5586 -0.1912
   58A      H3' 1358   8.993   4.814   4.742  2.7490 -0.9458  1.2072
   58A      C2' 1359   9.048   4.809   4.534 -0.3752  0.9598 -0.5355
   58A     H2'1 1360   9.134   4.876   4.542  0.4900  0.5749 -4.3622
   58A      O2' 1361   9.071   4.708   4.433  0.4964  0.0708  0.4675
   58A     HO'2 1362   9.085   4.625   4.478 -2.3047 -0.3348  0.7969
   58A      O3' 1363   9.062   4.629   4.693 -0.2793  0.4119  0.5944
   59C        P 1364   9.185   4.634   4.796 -0.2175  0.0889 -0.0065
   59C      O1P 1365   9.253   4.500   4.796  0.6062  0.2994 -0.3358
   59C      O2P 1366   9.134   4.696   4.923  0.3969 -0.0225 -0.2812
   59C      O5' 1367   9.287   4.731   4.721 -0.2690 -0.2312 -0.1590
   59C      C5' 1368   9.365   4.675   4.611  0.5830 -0.4832  0.2278
   59C     H5'1 1369   9.297   4.621   4.546  0.4155 -0.8396  0.6913
   59C     H5'2 1370   9.438   4.601   4.646 -0.7205 -2.2932 -0.7639
   59C      C4' 1371   9.441   4.783   4.533  0.4357 -0.8390 -0.7653
   59C      H4' 1372   9.484   4.732   4.447  0.1564  0.6390 -1.8136
   59C      O4' 1373   9.374   4.901   4.480  0.8370 -0.2021  0.1111
   59C      C1' 1374   9.469   5.010   4.485  0.2819  0.3389 -0.0405
   59C      H1' 1375   9.483   5.058   4.389  1.0137  0.2355  0.0112
   59C       N1 1376   9.435   5.106   4.591  0.0058  0.5916  0.1649
   59C       C6 1377   9.331   5.092   4.679 -0.1156 -0.6007  0.6642
   59C       H6 1378   9.277   4.998   4.682  2.3295 -2.0910  0.6087
   59C       C5 1379   9.284   5.197   4.750  0.4042  0.4531 -0.1226
   59C       H5 1380   9.192   5.177   4.801 -0.3378  1.0682 -1.1717
   59C       C4 1381   9.345   5.329   4.729 -1.3124  0.9156 -0.8378
   59C       N4 1382   9.320   5.431   4.799  0.3156  0.0789  0.3991
   59C      H41 1383   9.238   5.446   4.857  0.1421 -1.1015  0.4817
   59C      H42 1384   9.377   5.513   4.783 -2.1932  1.8066 -0.3065
   59C       N3 1385   9.448   5.337   4.646 -0.1574 -0.3737  0.0005
   59C       C2 1386   9.492   5.231   4.578 -0.5567  0.5638  0.7150
   59C       O2 1387   9.596   5.247   4.513 -0.1835  0.1650 -0.3877
   59C      C3' 1388   9.558   4.839   4.618  0.1689  0.3019  0.2273
   59C      H3' 1389   9.528   4.888   4.710  2.8582 -1.4730  2.2235
   59C      C2' 1390   9.602   4.950   4.520 -0.0736  0.0203 -0.5944
   59C     H2'1 1391   9.669   5.022   4.566 -1.1056 -0.4262  1.7467
   59C      O2' 1392   9.665   4.907   4.397 -0.0052  0.4181  0.6359
   59C     HO'2 1393   9.742   4.852   4.409  0.3080  0.4205 -1.0267
   59C      O3' 1394   9.660   4.741   4.625  0.1204  0.0017 -0.1944
   60U        P 1395   9.757   4.738   4.758  0.1028  0.4292 -0.2648
   60U      O1P 1396   9.864   4.643   4.723 -0.1490  0.5388 -0.0288
   60U      O2P 1397   9.676   4.708   4.876 -0.0799 -0.1041 -0.1692
   60U      O5' 1398   9.802   4.887   4.773  0.0242 -0.4735 -0.4245
   60U      C5' 1399   9.914   4.936   4.696 -0.1411  0.4696 -1.1613
   60U     H5'1 1400   9.881   4.934   4.593  0.2719  2.9667 -1.4151
   60U     H5'2 1401  10.002   4.876   4.719  0.4899  1.3095 -1.3416
   60U      C4' 1402   9.946   5.078   4.735 -0.2354  0.1523 -0.1286
   60U      H4' 1403  10.030   5.116   4.676 -1.2874  0.6063 -1.3783
   60U      O4' 1404   9.825   5.155   4.728 -0.5666  0.0568 -0.2755
   60U      C1' 1405   9.842   5.259   4.823  0.3945  0.5580  0.1153
   60U      H1' 1406   9.870   5.343   4.760 -0.5717 -0.0345 -1.1339
   60U       N1 1407   9.722   5.280   4.902 -0.1819  0.5006  0.4957
   60U       C6 1408   9.648   5.170   4.944  0.0905  0.4662  0.3393
   60U       H6 1409   9.679   5.069   4.920 -1.3077 -0.4203  2.0173
   60U       C5 1410   9.539   5.184   5.019 -0.1632 -0.2032  0.4090
   60U       H5 1411   9.481   5.103   5.060 -0.2992 -0.5240 -0.3934
   60U       C4 1412   9.491   5.313   5.064 -0.8358  0.2253  0.5119
   60U       O4 1413   9.395   5.339   5.135  0.7355  0.7649  0.4838
   60U       N3 1414   9.564   5.417   5.010  0.0679 -0.3778  0.3813
   60U       H3 1415   9.514   5.502   5.032 -1.2110 -0.5272 -1.6610
   60U       C2 1416   9.681   5.409   4.935 -0.4857 -0.2894  0.5775
   60U       O2 1417   9.751   5.506   4.901 -0.0451  0.0132  0.2327
   60U      C3' 1418   9.992   5.085   4.886 -0.0780 -0.5815  0.0262
   60U      H3' 1419   9.935   5.012   4.944  0.9313 -0.2541  1.4731
   60U      C2' 1420   9.953   5.227   4.914  0.1449 -0.2184 -0.1259
   60U     H2'1 1421   9.925   5.246   5.017 -0.1014 -0.6232 -0.1172
   60U      O2' 1422  10.064   5.313   4.880  0.1607  0.1646 -0.2478
   60U     HO'2 1423  10.139   5.277   4.928  0.3272 -0.9752 -1.2967
   60U      O3' 1424  10.132   5.060   4.894 -0.4439 -0.2078 -0.3098
   61U        P 1425  10.204   5.030   5.027  0.2449 -0.3159 -0.4525
   61U      O1P 1426  10.326   4.955   5.005 -0.2583 -0.0543 -0.0210
   61U      O2P 1427  10.095   4.988   5.120  0.1836  0.5042  0.6517
   61U      O5' 1428  10.239   5.177   5.079  0.0879 -0.5511 -0.5059
   61U      C5' 1429  10.365   5.243   5.052  0.5167 -0.4287 -0.7909
   61U     H5'1 1430  10.385   5.250   4.945 -0.9961  1.0327 -1.0167
   61U     H5'2 1431  10.448   5.185   5.093  1.1260  0.0252 -1.3706
   61U      C4' 1432  10.360   5.386   5.121 -0.1405  0.1411 -0.5323
   61U      H4' 1433  10.431   5.455   5.077  1.6699  0.3333  2.4370
   61U      O4' 1434  10.228   5.439   5.108 -0.2347  0.0863  0.3070
   61U      C1' 1435  10.199   5.515   5.223 -0.2846  0.5298  0.3295
   61U      H1' 1436  10.242   5.614   5.207 -0.4759  0.3671 -1.3213
   61U       N1 1437  10.047   5.515   5.251  0.0978  0.0675 -0.7133
   61U       C6 1438   9.987   5.390   5.249 -0.2076  0.3607  0.2542
   61U       H6 1439  10.045   5.302   5.227 -1.1808 -0.9205  2.4323
   61U       C5 1440   9.853   5.379   5.263  0.2032  0.1865 -0.1193
   61U       H5 1441   9.808   5.281   5.269 -1.9475  0.9948 -1.6926
   61U       C4 1442   9.764   5.489   5.279 -0.0943  0.0903  0.5585
   61U       O4 1443   9.645   5.489   5.314  0.3958  0.3317  0.6656
   61U       N3 1444   9.831   5.612   5.277  0.3399 -0.2344  0.2726
   61U       H3 1445   9.772   5.688   5.247  1.0317 -0.9589 -3.4552
   61U       C2 1446   9.967   5.635   5.262 -0.3639  0.0666  0.7323
   61U       O2 1447  10.005   5.749   5.246 -0.0022 -0.1914 -0.0530
   61U      C3' 1448  10.386   5.362   5.265  0.5819 -0.3385  0.1864
   61U      H3' 1449  10.364   5.257   5.287 -3.4367  0.4634  0.6941
   61U      C2' 1450  10.279   5.448   5.338  0.6187 -0.7182  0.7205
   61U     H2'1 1451  10.223   5.376   5.399  0.3573 -0.9940  0.1604
   61U      O2' 1452  10.323   5.556   5.419  0.2938 -0.8386 -0.1268
   61U     HO'2 1453  10.281   5.548   5.505  0.7546  1.4169  0.3918
   61U      O3' 1454  10.507   5.412   5.306 -0.4086 -0.0882  0.4305
   61U      H3T 1455  10.497   5.456   5.391 -2.3694  2.7693 -1.1077
   62G      O5' 1456   9.811   6.340   4.257 -0.1953 -0.5001  0.2428
   62G      H5T 1457   9.789   6.265   4.201  4.4913 -1.4129 -0.8084
   62G      C5' 1458   9.838   6.288   4.390  0.9472  0.2035  1.0542
   62G     H5'1 1459   9.739   6.251   4.417 -0.6489  0.9437 -3.1393
   62G     H5'2 1460   9.865   6.375   4.450  2.5975  0.0407  0.5979
   62G      C4' 1461   9.936   6.178   4.407  0.0610  0.2305 -0.0762
   62G      H4' 1462  10.036   6.214   4.385  0.6947 -1.8971 -0.9724
   62G      O4' 1463   9.932   6.156   4.545 -0.0398  0.2648  0.0281
   62G      C1' 1464   9.930   6.014   4.562  0.7486 -0.2698  0.2461
   62G      H1' 1465  10.003   5.986   4.638  1.3540  2.3687  0.7413
   62G       N9 1466   9.797   5.963   4.596  0.2329 -0.3715  0.1811
   62G       C8 1467   9.703   6.036   4.663  0.4182  0.2018 -0.9465
   62G       H8 1468   9.710   6.143   4.677  0.3692  0.1658 -0.6472
   62G       N7 1469   9.600   5.969   4.710 -0.4941  0.0085 -0.0579
   62G       C5 1470   9.623   5.830   4.668 -0.2535 -0.1649 -0.1081
   62G       C6 1471   9.559   5.710   4.703 -0.4396  0.5169  0.0024
   62G       O6 1472   9.458   5.688   4.768  0.7622  0.1925  0.2290
   62G       N1 1473   9.615   5.606   4.627  0.1621 -0.5658 -0.1483
   62G       H1 1474   9.574   5.514   4.636  0.4574 -0.9487 -2.2449
   62G       C2 1475   9.738   5.604   4.569 -0.1010 -0.5780 -0.3275
   62G       N2 1476   9.785   5.494   4.521 -0.3397 -0.0301 -0.2597
   62G      H21 1477   9.736   5.409   4.544 -0.4059 -0.3605 -1.5503
   62G      H22 1478   9.870   5.503   4.468  0.6249  0.4768  1.3035
   62G       N3 1479   9.810   5.718   4.551  0.1696  0.0095  0.2984
   62G       C4 1480   9.747   5.836   4.597  0.2582 -0.0094  0.6014
   62G      C3' 1481   9.907   6.055   4.327  0.3067  0.1251  0.2570
   62G      H3' 1482   9.802   6.026   4.323  0.1387  0.7122  0.2991
   62G      C2' 1483   9.971   5.949   4.422  0.9910  0.1872  0.1474
   62G     H2'1 1484   9.925   5.852   4.404 -0.3473  1.0451 -1.2673
   62G      O2' 1485  10.115   5.949   4.407  0.1271 -0.5753  0.3922
   62G     HO'2 1486  10.154   5.892   4.340  1.8020  0.5765  0.3220
   62G      O3' 1487   9.969   6.057   4.202  0.1765  0.2446  0.2835
   63U        P 1488   9.882   6.045   4.070 -0.3973  0.7923  0.0261
   63U      O1P 1489   9.971   6.064   3.955 -0.1988 -0.0733 -0.0891
   63U      O2P 1490   9.763   6.129   4.091  0.2940 -0.0096  0.8271
   63U      O5' 1491   9.836   5.889   4.065 -0.4620 -0.7083  0.2603
   63U      C5' 1492   9.917   5.795   3.999  0.0071  0.4683  0.4413
   63U     H5'1 1493  10.011   5.770   4.049  0.6967 -0.3033 -1.1568
   63U     H5'2 1494   9.929   5.820   3.894 -2.4333 -2.4540 -0.6693
   63U      C4' 1495   9.839   5.666   3.987 -0.2647 -0.4786 -0.5885
   63U      H4' 1496   9.913   5.596   3.947 -0.2466 -0.8828  0.1437
   63U      O4' 1497   9.802   5.613   4.111 -0.0107  0.1134 -0.1307
   63U      C1' 1498   9.690   5.520   4.108 -1.1304  1.0225 -0.5693
   63U      H1' 1499   9.707   5.418   4.142 -1.7858  1.0040 -0.2775
   63U       N1 1500   9.581   5.559   4.202  0.4654  0.2726  1.2455
   63U       C6 1501   9.583   5.684   4.256 -0.3311  0.3702 -0.0136
   63U       H6 1502   9.655   5.756   4.219 -0.2685  0.4080  0.1789
   63U       C5 1503   9.489   5.731   4.338 -0.0802  0.3220 -0.2002
   63U       H5 1504   9.499   5.827   4.385 -1.7322 -0.7804  2.6517
   63U       C4 1505   9.384   5.637   4.389 -0.0633  0.8223 -0.3375
   63U       O4 1506   9.290   5.679   4.464  0.0319  0.1467  0.1743
   63U       N3 1507   9.390   5.508   4.333 -0.1028  0.8958 -0.1391
   63U       H3 1508   9.311   5.448   4.350  0.1898  0.1610 -1.2509
   63U       C2 1509   9.481   5.465   4.233  0.2799  0.0365 -0.4423
   63U       O2 1510   9.472   5.351   4.178  0.2412 -0.2574 -0.3623
   63U      C3' 1511   9.704   5.657   3.907  0.0674 -0.6097 -0.5693
   63U      H3' 1512   9.639   5.740   3.933  1.4635  0.1674  0.5191
   63U      C2' 1513   9.656   5.520   3.958  0.3136  0.0833 -0.9020
   63U     H2'1 1514   9.549   5.504   3.946  0.4791 -0.0875 -2.2821
   63U      O2' 1515   9.723   5.430   3.882  0.1186 -0.3836 -0.2600
   63U     HO'2 1516   9.766   5.486   3.817 -1.9164 -0.0561 -1.4161
   63U      O3' 1517   9.717   5.645   3.761 -0.6659 -0.2581  0.3362
   64A        P 1518   9.601   5.686   3.659  0.2818  0.0008 -0.4164
   64A      O1P 1519   9.663   5.690   3.529  0.8757  0.5470  0.1609
   64A      O2P 1520   9.532   5.808   3.707  0.0829 -0.0834 -0.0154
   64A      O5' 1521   9.506   5.564   3.671 -0.1484 -0.1159 -0.0818
   64A      C5' 1522   9.540   5.435   3.620  0.3503  0.2153  0.8164
   64A     H5'1 1523   9.644   5.407   3.633  0.4011  0.0380  0.0616
   64A     H5'2 1524   9.522   5.443   3.513  2.8467  0.8148  0.3803
   64A      C4' 1525   9.431   5.343   3.676  0.0485 -0.1792  0.0537
   64A      H4' 1526   9.457   5.241   3.647 -1.4781 -0.2482 -1.1941
   64A      O4' 1527   9.408   5.337   3.819 -0.5626  0.0758 -0.0822
   64A      C1' 1528   9.278   5.287   3.852 -0.4666 -0.3567 -0.0570
   64A      H1' 1529   9.265   5.183   3.885  0.4829 -1.0141 -1.6726
   64A       N9 1530   9.221   5.378   3.957  0.2891 -0.3657 -0.0955
   64A       C8 1531   9.261   5.509   3.966 -0.0859  0.2456 -0.2857
   64A       H8 1532   9.344   5.546   3.907  1.0580 -2.7199 -0.6820
   64A       N7 1533   9.195   5.578   4.056  0.0133  0.0361  0.3223
   64A       C5 1534   9.107   5.483   4.104  0.4190 -0.7076  0.1546
   64A       C6 1535   9.009   5.493   4.203  0.4171 -0.3786 -0.9086
   64A       N6 1536   8.973   5.589   4.283  0.0549 -0.3452 -0.2065
   64A      H61 1537   9.017   5.680   4.286  0.0724 -0.2715 -1.8586
   64A      H62 1538   8.894   5.571   4.342 -0.1079  1.8538  0.3072
   64A       N1 1539   8.924   5.392   4.216  0.2247 -0.2819 -0.0208
   64A       C2 1540   8.936   5.286   4.143 -0.4884 -0.4237  0.4263
   64A       H2 1541   8.879   5.201   4.176 -0.8643 -0.4391 -0.2510
   64A       N3 1542   9.029   5.262   4.054 -1.0589 -0.1405  0.3686
   64A       C4 1543   9.113   5.366   4.042  0.4166  0.3914  0.2346
   64A      C3' 1544   9.291   5.380   3.627 -0.2818  0.2475  0.0700
   64A      H3' 1545   9.278   5.488   3.638 -1.7976  0.5985 -3.6090
   64A      C2' 1546   9.203   5.293   3.721  0.2022  0.0704 -0.1330
   64A     H2'1 1547   9.104   5.337   3.736  0.3682  0.2378  0.5036
   64A      O2' 1548   9.198   5.156   3.683 -0.3729  0.4903  0.5250
   64A     HO'2 1549   9.134   5.110   3.737  0.5823 -1.3500  0.1508
   64A      O3' 1550   9.269   5.354   3.493  0.4696  0.0926  0.4527
   65C        P 1551   9.146   5.420   3.413 -0.0258 -0.0705 -0.2287
   65C      O1P 1552   9.145   5.371   3.273 -0.4965  0.1249 -0.0918
   65C      O2P 1553   9.159   5.567   3.431 -0.4273  0.7044  0.0444
   65C      O5' 1554   9.005   5.369   3.478  0.5882  0.2925 -0.1716
   65C      C5' 1555   8.953   5.242   3.449 -0.1864 -0.3805  0.1102
   65C     H5'1 1556   9.020   5.161   3.477  2.3056  1.2503 -0.8669
   65C     H5'2 1557   8.942   5.246   3.340 -0.2642  1.2383  0.1504
   65C      C4' 1558   8.822   5.214   3.515 -1.6825 -0.5405  0.0148
   65C      H4' 1559   8.804   5.110   3.491  0.4507 -1.4252  1.8961
   65C      O4' 1560   8.847   5.207   3.656 -0.6316  0.2074 -0.0017
   65C      C1' 1561   8.729   5.250   3.716 -0.3395  0.3909 -0.3075
   65C      H1' 1562   8.695   5.171   3.782 -3.2932  0.5200 -1.5523
   65C       N1 1563   8.746   5.368   3.805  0.4077  0.3749  0.4504
   65C       C6 1564   8.848   5.459   3.793 -0.3094  0.2236  0.3669
   65C       H6 1565   8.919   5.436   3.715  0.3458 -0.7117  1.2164
   65C       C5 1566   8.856   5.572   3.871 -0.0069 -0.8263 -0.0802
   65C       H5 1567   8.934   5.640   3.841 -0.6782 -0.4773 -1.0921
   65C       C4 1568   8.761   5.592   3.969  0.7832 -0.0610  0.6380
   65C       N4 1569   8.760   5.696   4.039  0.2738 -0.0871 -0.4727
   65C      H41 1570   8.830   5.768   4.029  1.6980 -1.2930  0.4171
   65C      H42 1571   8.691   5.699   4.113  1.4969  0.5843  0.6990
   65C       N3 1572   8.662   5.502   3.978  0.1111 -0.7901 -0.5470
   65C       C2 1573   8.647   5.396   3.901 -0.3009 -0.4270 -0.1297
   65C       O2 1574   8.551   5.319   3.916  0.4967  0.2859  0.1491
   65C      C3' 1575   8.703   5.306   3.482  0.1976 -0.5120  0.5393
   65C      H3' 1576   8.731   5.411   3.481  0.3714 -0.5568  0.6539
   65C      C2' 1577   8.623   5.276   3.608 -0.5276  0.4859 -0.6307
   65C     H2'1 1578   8.559   5.359   3.638 -1.6122  0.2098 -2.0442
   65C      O2' 1579   8.543   5.158   3.611  0.4405 -0.1663  0.8149
   65C     HO'2 1580   8.482   5.149   3.536  1.9372 -0.1848 -0.4511
   65C      O3' 1581   8.631   5.252   3.365  0.5285 -0.3878  0.1162
   66G        P 1582   8.554   5.354   3.269 -0.1799 -0.1609 -0.0904
   66G      O1P 1583   8.509   5.273   3.153 -0.7632  0.7377 -0.2628
   66G      O2P 1584   8.643   5.470   3.248  0.5615  0.1315 -0.5758
   66G      O5' 1585   8.423   5.393   3.354  0.5301  0.7523 -0.5270
   66G      C5' 1586   8.319   5.298   3.377  0.5958 -0.3941 -0.0476
   66G     H5'1 1587   8.352   5.195   3.391 -1.3256 -1.4489 -2.5087
   66G     H5'2 1588   8.258   5.289   3.286 -2.0745 -1.8777  1.7562
   66G      C4' 1589   8.223   5.324   3.496 -0.0738  0.1448 -0.4776
   66G      H4' 1590   8.155   5.240   3.511  0.1261  0.0094 -0.3133
   66G      O4' 1591   8.294   5.341   3.623  0.2288  0.4403 -0.3744
   66G      C1' 1592   8.211   5.428   3.706  0.4756  0.2861 -0.5294
   66G      H1' 1593   8.183   5.378   3.798  1.7521  1.4328  0.5187
   66G       N9 1594   8.296   5.543   3.735 -0.3432 -0.3570  0.3010
   66G       C8 1595   8.406   5.588   3.665 -0.1320 -0.4232  0.3710
   66G       H8 1596   8.440   5.541   3.574  3.2139 -0.5389  1.5463
   66G       N7 1597   8.451   5.699   3.708 -0.6359  0.3977 -0.9042
   66G       C5 1598   8.387   5.717   3.832  0.2319 -0.3499  0.3401
   66G       C6 1599   8.401   5.820   3.931  0.3993 -0.3656  0.4750
   66G       O6 1600   8.487   5.906   3.941 -0.4926 -0.1399  0.3135
   66G       N1 1601   8.299   5.815   4.028 -0.6321 -0.7704  0.4061
   66G       H1 1602   8.314   5.859   4.117 -2.8200 -0.4938  0.6963
   66G       C2 1603   8.209   5.715   4.041  0.4053  0.5569 -0.9111
   66G       N2 1604   8.137   5.717   4.151  0.3051  0.0187  0.4856
   66G      H21 1605   8.143   5.793   4.216 -2.2646  0.1723  0.6766
   66G      H22 1606   8.067   5.644   4.160 -1.1781  1.1918 -0.8245
   66G       N3 1607   8.193   5.627   3.947  0.1262  0.0169  0.3481
   66G       C4 1608   8.288   5.629   3.843  0.0953  0.0435 -0.4977
   66G      C3' 1609   8.149   5.455   3.478  0.8515  0.3052  0.0119
   66G      H3' 1610   8.216   5.535   3.445  0.6412 -0.2326 -1.8820
   66G      C2' 1611   8.096   5.477   3.617  0.8058 -0.3119  0.1413
   66G     H2'1 1612   8.068   5.578   3.645 -0.6595 -0.7034  0.1724
   66G      O2' 1613   7.991   5.388   3.655  0.0324  0.1477 -0.4158
   66G     HO'2 1614   7.950   5.354   3.575  1.3549  1.0209 -1.5134
   66G      O3' 1615   8.040   5.440   3.390 -0.1155  0.2267  0.4499
   67G        P 1616   7.978   5.565   3.320 -0.5498 -0.4684 -0.4487
   67G      O1P 1617   7.860   5.523   3.248  0.0487  0.5106  0.2243
   67G      O2P 1618   8.085   5.627   3.239  0.4207  0.1854 -0.0331
   67G      O5' 1619   7.934   5.672   3.427  0.0721  0.0471  0.7755
   67G      C5' 1620   7.803   5.659   3.483  0.7612  0.5189 -0.5700
   67G     H5'1 1621   7.795   5.561   3.532  0.6022  0.3699 -0.8966
   67G     H5'2 1622   7.725   5.658   3.407 -0.2070 -0.4600  0.3997
   67G      C4' 1623   7.763   5.764   3.593 -0.2072 -0.3467  0.8131
   67G      H4' 1624   7.665   5.732   3.629 -1.3448 -1.6110 -2.9245
   67G      O4' 1625   7.860   5.761   3.696 -0.3675  0.8488  0.1397
   67G      C1' 1626   7.868   5.888   3.757  0.1150 -0.3330  0.2260
   67G      H1' 1627   7.819   5.885   3.854  1.0999 -0.0575  0.7458
   67G       N9 1628   8.008   5.936   3.787  0.2580 -0.5604 -0.9015
   67G       C8 1629   8.118   5.931   3.709 -0.0877 -0.5410 -0.6406
   67G       H8 1630   8.126   5.858   3.630 -2.5472 -1.0562 -0.4868
   67G       N7 1631   8.225   6.002   3.739  0.0213 -0.4210 -0.3220
   67G       C5 1632   8.182   6.063   3.856 -0.1560  0.2647 -0.2164
   67G       C6 1633   8.251   6.151   3.939  0.2485 -0.1952 -0.5113
   67G       O6 1634   8.370   6.167   3.930  0.1527  0.2226  0.1820
   67G       N1 1635   8.171   6.224   4.024 -0.3158  0.2787 -0.2298
   67G       H1 1636   8.211   6.293   4.086 -0.3635 -0.5814  0.7952
   67G       C2 1637   8.044   6.184   4.046  0.7309 -0.4559 -0.0386
   67G       N2 1638   7.971   6.257   4.128 -0.5807 -0.5872  0.3567
   67G      H21 1639   8.005   6.339   4.175 -1.4903  0.4134 -0.6824
   67G      H22 1640   7.872   6.243   4.117 -0.2513 -2.6165 -0.5896
   67G       N3 1641   7.976   6.098   3.972 -0.2293  0.1354 -1.3233
   67G       C4 1642   8.046   6.038   3.872  0.0685 -0.7236 -0.1611
   67G      C3' 1643   7.770   5.907   3.538  0.2269 -0.6814 -0.9773
   67G      H3' 1644   7.857   5.921   3.473 -0.9996 -0.6832 -2.6769
   67G      C2' 1645   7.791   5.982   3.667  0.0388 -0.1123 -0.3521
   67G     H2'1 1646   7.849   6.073   3.654 -2.6821  1.7865 -0.1213
   67G      O2' 1647   7.673   6.037   3.741 -0.0301  0.9382 -0.1825
   67G     HO'2 1648   7.633   6.112   3.698 -2.6490 -0.2062  0.0814
   67G      O3' 1649   7.650   5.946   3.473  0.1962 -0.4664  0.0556
   68A        P 1650   7.650   6.070   3.379 -0.5487 -0.3573 -0.2464
   68A      O1P 1651   7.525   6.072   3.300  0.1140  0.0808  0.1494
   68A      O2P 1652   7.779   6.077   3.312  0.2748 -0.1397  0.5057
   68A      O5' 1653   7.635   6.195   3.477 -0.1354  0.0671  0.1588
   68A      C5' 1654   7.512   6.234   3.532  0.0843 -0.3655 -0.6413
   68A     H5'1 1655   7.471   6.140   3.570 -0.2459  0.3322  0.8043
   68A     H5'2 1656   7.441   6.265   3.456 -1.9546 -1.5204  0.6821
   68A      C4' 1657   7.514   6.342   3.645  0.5630  0.9578 -0.0456
   68A      H4' 1658   7.418   6.338   3.697 -0.1420 -1.0565 -1.4061
   68A      O4' 1659   7.614   6.303   3.737  0.3846 -0.6488  0.6410
   68A      C1' 1660   7.705   6.406   3.778  0.6528  0.1591  0.6944
   68A      H1' 1661   7.688   6.422   3.884 -0.2884  0.3331  0.5300
   68A       N9 1662   7.850   6.408   3.741 -0.1510 -0.5155  0.0292
   68A       C8 1663   7.913   6.345   3.634  0.3847  0.0213  0.2852
   68A       H8 1664   7.857   6.307   3.550 -0.8108  1.7637  0.2247
   68A       N7 1665   8.042   6.365   3.629 -0.9676  0.0734  0.1249
   68A       C5 1666   8.075   6.443   3.743  0.4150  0.9729 -0.3745
   68A       C6 1667   8.194   6.487   3.813  0.5341 -0.6104  0.2210
   68A       N6 1668   8.312   6.475   3.764 -0.2486  0.5966 -0.5968
   68A      H61 1669   8.316   6.437   3.670 -2.0819 -0.6382 -0.2328
   68A      H62 1670   8.388   6.511   3.820  0.3092 -1.4183  0.0486
   68A       N1 1671   8.177   6.558   3.929  0.0483  0.3079 -0.2085
   68A       C2 1672   8.059   6.583   3.975  0.5105 -0.0758  0.6142
   68A       H2 1673   8.049   6.642   4.065  0.4731  0.9291 -0.0366
   68A       N3 1674   7.947   6.539   3.928 -0.0873  1.0292 -0.3477
   68A       C4 1675   7.955   6.464   3.812 -0.5411 -0.1399 -1.1684
   68A      C3' 1676   7.553   6.484   3.603  0.4529 -0.2891  0.1847
   68A      H3' 1677   7.609   6.482   3.510 -0.0153 -1.0051 -0.0963
   68A      C2' 1678   7.643   6.531   3.705  0.2831  0.7360 -0.7175
   68A     H2'1 1679   7.721   6.592   3.660 -0.0452  1.6996 -0.0217
   68A      O2' 1680   7.573   6.607   3.801  0.3132 -0.3492 -0.0587
   68A     HO'2 1681   7.611   6.694   3.815  0.4144 -0.3863 -0.0938
   68A      O3' 1682   7.438   6.570   3.583 -0.3865  0.3406 -0.5080
   69A        P 1683   7.447   6.699   3.503 -0.0418 -0.1184  0.3168
   69A      O1P 1684   7.313   6.750   3.470 -0.1378 -0.2833 -0.2018
   69A      O2P 1685   7.540   6.683   3.392 -0.1183  0.2355  0.2063
   69A      O5' 1686   7.510   6.802   3.608  0.4485 -0.2234 -0.2036
   69A      C5' 1687   7.430   6.867   3.713 -0.2737  0.1368  0.8035
   69A     H5'1 1688   7.383   6.791   3.776 -0.7583  1.7606  2.4972
   69A     H5'2 1689   7.355   6.930   3.665 -0.5072  0.2470  1.3086
   69A      C4' 1690   7.529   6.951   3.797 -1.0658 -0.2328  0.2206
   69A      H4' 1691   7.489   6.992   3.890  0.7727 -0.6533  1.2390
   69A      O4' 1692   7.636   6.873   3.836 -0.1316  0.3755 -0.3060
   69A      C1' 1693   7.760   6.947   3.837 -0.4435  0.8866  0.2537
   69A      H1' 1694   7.791   6.945   3.941 -0.2829 -0.5459  0.2022
   69A       N9 1695   7.863   6.887   3.751  0.7371  0.1328  0.0911
   69A       C8 1696   7.856   6.814   3.634 -0.2770  0.1960 -0.2301
   69A       H8 1697   7.762   6.786   3.588  0.2723 -1.1072 -0.5913
   69A       N7 1698   7.972   6.796   3.578  0.2093 -0.0319  0.5944
   69A       C5 1699   8.063   6.847   3.673 -0.4257  0.7047 -0.4394
   69A       C6 1700   8.203   6.836   3.699  0.1336 -0.4116  0.4555
   69A       N6 1701   8.288   6.771   3.623 -0.0888  0.0413  0.0487
   69A      H61 1702   8.260   6.722   3.540  0.4138  1.2945 -0.8934
   69A      H62 1703   8.386   6.756   3.642 -0.0291 -1.0362 -1.0180
   69A       N1 1704   8.261   6.904   3.797 -0.3341  0.6780 -0.1829
   69A       C2 1705   8.183   6.962   3.885  1.2010  0.6251  0.1344
   69A       H2 1706   8.233   7.012   3.967  0.4053  1.6206  0.0379
   69A       N3 1707   8.049   6.969   3.881  0.3636 -0.2624 -0.8421
   69A       C4 1708   7.994   6.907   3.777 -0.4548  0.1361  0.3446
   69A      C3' 1709   7.594   7.069   3.714  0.3789 -0.3500  0.3615
   69A      H3' 1710   7.611   7.030   3.614 -2.2658 -1.4308  0.2666
   69A      C2' 1711   7.722   7.086   3.784  0.0568  0.3307 -0.2228
   69A     H2'1 1712   7.794   7.129   3.713  0.5940 -0.2383 -0.0265
   69A      O2' 1713   7.710   7.174   3.894 -0.1930 -0.3533 -0.4727
   69A     HO'2 1714   7.675   7.258   3.864 -1.7265 -1.0394 -0.7554
   69A      O3' 1715   7.506   7.185   3.728  0.2091 -0.1324 -0.1586
   70U        P 1716   7.523   7.323   3.648 -0.1422 -0.1289  0.0126
   70U      O1P 1717   7.442   7.431   3.705  0.2993 -0.4899  0.0029
   70U      O2P 1718   7.501   7.284   3.505  0.0374  0.0161  0.2257
   70U      O5' 1719   7.679   7.356   3.653  0.1123  0.5983  0.3212
   70U      C5' 1720   7.731   7.455   3.735 -0.4218 -0.5441 -0.0125
   70U     H5'1 1721   7.703   7.435   3.838 -1.0245  3.5870  0.7881
   70U     H5'2 1722   7.680   7.548   3.711  0.7258  0.2069  0.3189
   70U      C4' 1723   7.884   7.476   3.746 -0.0841 -0.6331 -0.1021
   70U      H4' 1724   7.913   7.535   3.834  0.3771 -3.2675  1.6072
   70U      O4' 1725   7.948   7.350   3.755 -0.3439 -0.5032  0.1800
   70U      C1' 1726   8.086   7.364   3.711 -0.3317 -0.5047  0.3421
   70U      H1' 1727   8.148   7.359   3.800  0.5987  0.0205 -0.2633
   70U       N1 1728   8.118   7.250   3.622 -0.2069 -0.4172 -0.0539
   70U       C6 1729   8.026   7.174   3.555 -0.2503 -0.3797  0.7542
   70U       H6 1730   7.922   7.197   3.575  0.2041  0.5279  2.2279
   70U       C5 1731   8.069   7.075   3.469  0.3889  0.1636 -0.4887
   70U       H5 1732   7.994   7.025   3.410 -0.4936  1.7239 -0.7572
   70U       C4 1733   8.201   7.055   3.441 -0.4894  0.2024 -0.5695
   70U       O4 1734   8.247   6.970   3.372 -0.1187  0.3496 -0.1104
   70U       N3 1735   8.284   7.139   3.506  0.0108 -0.1477  0.9643
   70U       H3 1736   8.380   7.131   3.474 -0.3608  2.7775 -1.3349
   70U       C2 1737   8.253   7.230   3.600  0.3734  0.3349 -0.3567
   70U       O2 1738   8.344   7.281   3.668  0.1105  0.5483  0.2605
   70U      C3' 1739   7.945   7.541   3.625 -0.6692  0.8777 -0.4511
   70U      H3' 1740   7.907   7.496   3.533 -0.4181 -0.3912  0.0451
   70U      C2' 1741   8.090   7.497   3.637 -1.7828 -0.8015 -0.4887
   70U     H2'1 1742   8.128   7.485   3.536  2.0187  0.8757  0.5563
   70U      O2' 1743   8.172   7.582   3.721 -0.5485 -0.6115 -0.3367
   70U     HO'2 1744   8.232   7.635   3.669 -1.2044 -0.0742 -0.5542
   70U      O3' 1745   7.913   7.679   3.621 -1.1163 -0.2393  0.1091
   71A        P 1746   7.931   7.757   3.485  0.1986 -0.5415  0.5378
   71A      O1P 1747   7.889   7.897   3.520 -0.3850 -0.0393  0.3019
   71A      O2P 1748   7.860   7.687   3.379  0.3387  0.0647 -0.3932
   71A      O5' 1749   8.084   7.754   3.452  0.3391  0.2777  0.3336
   71A      C5' 1750   8.173   7.848   3.503  0.3207  0.2503 -0.2906
   71A     H5'1 1751   8.163   7.855   3.611  0.3976  2.8664 -0.3889
   71A     H5'2 1752   8.154   7.948   3.464 -0.5671  0.2737  0.1661
   71A      C4' 1753   8.320   7.809   3.474  0.2642 -0.3736  0.3716
   71A      H4' 1754   8.385   7.876   3.530  0.7453 -0.9325  0.4928
   71A      O4' 1755   8.346   7.672   3.502  0.2058  0.3456  0.2294
   71A      C1' 1756   8.450   7.623   3.417  0.4802 -0.5473  0.0365
   71A      H1' 1757   8.540   7.587   3.467  0.4917 -2.1360 -1.0458
   71A       N9 1758   8.390   7.509   3.342  0.4633  0.3639 -0.4255
   71A       C8 1759   8.260   7.476   3.317 -0.0025  0.4667 -0.0774
   71A       H8 1760   8.176   7.536   3.348  1.9149  2.7031  1.1463
   71A       N7 1761   8.251   7.364   3.251 -0.4203  0.3491 -0.1934
   71A       C5 1762   8.382   7.321   3.237 -0.1588  0.6294  0.7706
   71A       C6 1763   8.441   7.211   3.167 -0.1103 -0.9334 -0.2931
   71A       N6 1764   8.383   7.110   3.109 -0.0599  0.8137 -0.0610
   71A      H61 1765   8.282   7.115   3.109 -0.0618  1.3832 -1.8001
   71A      H62 1766   8.433   7.045   3.051  0.3244  0.2551  0.8669
   71A       N1 1767   8.576   7.203   3.165  0.1290 -0.8137  0.5126
   71A       C2 1768   8.648   7.310   3.202  0.3698  0.4665 -0.3312
   71A       H2 1769   8.756   7.301   3.200  0.2693 -1.0107 -0.5185
   71A       N3 1770   8.603   7.426   3.260 -0.2161  0.2722  0.1263
   71A       C4 1771   8.468   7.414   3.280  0.2405 -0.3443 -0.0100
   71A      C3' 1772   8.350   7.824   3.321  0.0093 -0.7358 -0.0705
   71A      H3' 1773   8.271   7.767   3.272  0.0195 -2.9063  2.2188
   71A      C2' 1774   8.485   7.740   3.320  0.0364  0.6135 -0.3685
   71A     H2'1 1775   8.511   7.714   3.217 -2.5426  1.5877 -1.3583
   71A      O2' 1776   8.600   7.805   3.378  0.0928  0.1789  0.7778
   71A     HO'2 1777   8.598   7.892   3.338  0.2535 -0.5984 -1.0303
   71A      O3' 1778   8.371   7.953   3.271 -0.1704 -0.1430 -0.0272
   72G        P 1779   8.383   7.975   3.110 -0.4130  0.3327 -0.1252
   72G      O1P 1780   8.402   8.120   3.088 -0.2983  0.3899  0.2659
   72G      O2P 1781   8.275   7.902   3.047  0.2856 -0.3264 -0.3726
   72G      O5' 1782   8.520   7.902   3.064  0.1034 -0.8448  0.0339
   72G      C5' 1783   8.641   7.965   3.091  0.3228 -0.3845 -0.9279
   72G     H5'1 1784   8.653   7.993   3.196 -0.1064 -0.3585 -0.8865
   72G     H5'2 1785   8.654   8.059   3.038  1.4332 -1.3253 -2.4145
   72G      C4' 1786   8.766   7.879   3.037  0.0554 -0.1776 -0.3328
   72G      H4' 1787   8.860   7.918   3.077  0.3993 -1.1754 -0.1408
   72G      O4' 1788   8.760   7.747   3.093  0.1247 -0.0792  0.0990
   72G      C1' 1789   8.800   7.651   2.983  0.4740  0.4261 -0.5065
   72G      H1' 1790   8.878   7.586   3.021 -0.0834  0.3309  0.5169
   72G       N9 1791   8.686   7.567   2.941 -0.1251  0.1496 -0.4273
   72G       C8 1792   8.555   7.577   2.965  0.0439  0.2923  0.1864
   72G       H8 1793   8.518   7.667   3.012  3.4381  2.2800 -0.5775
   72G       N7 1794   8.476   7.475   2.928 -0.3653 -0.0348  0.3188
   72G       C5 1795   8.567   7.386   2.878  0.0138 -0.0404  0.3551
   72G       C6 1796   8.561   7.252   2.820 -0.2063  0.2861 -0.5107
   72G       O6 1797   8.464   7.180   2.796 -0.3442 -0.5434  0.2573
   72G       N1 1798   8.683   7.206   2.786  0.7577 -0.5504  0.1545
   72G       H1 1799   8.690   7.110   2.754 -1.1770 -1.3418  1.8852
   72G       C2 1800   8.795   7.269   2.801  0.2997  0.3981  0.6786
   72G       N2 1801   8.901   7.227   2.733 -0.0608  0.0589  0.1196
   72G      H21 1802   8.914   7.142   2.680  4.0872  0.9911 -0.7015
   72G      H22 1803   8.978   7.292   2.736 -0.2267  0.2588  2.9593
   72G       N3 1804   8.814   7.395   2.842  0.5215  0.9806 -0.2074
   72G       C4 1805   8.694   7.445   2.878 -0.0524  0.4846  0.4889
   72G      C3' 1806   8.762   7.864   2.882 -0.5039 -0.6711  0.8266
   72G      H3' 1807   8.661   7.843   2.847  0.2502 -1.1813 -1.1970
   72G      C2' 1808   8.856   7.744   2.874  1.2567  0.0669 -0.4183
   72G     H2'1 1809   8.853   7.692   2.778 -1.7439 -0.5225 -0.0929
   72G      O2' 1810   8.985   7.787   2.903 -1.4574  0.2446 -0.2443
   72G     HO'2 1811   8.986   7.879   2.876 -0.5547  0.0614 -0.8831
   72G      O3' 1812   8.820   7.987   2.832  0.2974  0.1001 -0.3782
   73A        P 1813   8.778   8.029   2.686 -0.2780  0.0279 -0.0496
   73A      O1P 1814   8.879   8.116   2.640 -0.2927  0.2243 -0.2532
   73A      O2P 1815   8.630   8.071   2.698 -0.0622 -0.3940  0.1277
   73A      O5' 1816   8.787   7.900   2.590 -0.0232 -0.5871  0.1077
   73A      C5' 1817   8.916   7.862   2.533  0.4383 -0.2188  0.2866
   73A     H5'1 1818   8.992   7.848   2.610  1.1218  2.4701  0.1910
   73A     H5'2 1819   8.949   7.935   2.459 -1.5347  1.1874  0.6983
   73A      C4' 1820   8.889   7.729   2.466 -0.1978  0.0589  0.6481
   73A      H4' 1821   8.983   7.686   2.432 -0.8118 -0.0796 -0.9761
   73A      O4' 1822   8.817   7.639   2.548 -0.1282  0.0895  0.0548
   73A      C1' 1823   8.771   7.530   2.467  0.2542 -0.5787  0.2486
   73A      H1' 1824   8.854   7.459   2.462 -1.5380 -2.6883 -2.9455
   73A       N9 1825   8.632   7.480   2.510  0.2711 -0.2765 -0.2389
   73A       C8 1826   8.532   7.549   2.577 -0.6765 -0.0822  0.4602
   73A       H8 1827   8.543   7.648   2.617  0.3226 -0.2830  0.7040
   73A       N7 1828   8.422   7.480   2.588 -0.2726  0.6801  0.6862
   73A       C5 1829   8.451   7.360   2.522 -1.2333  0.1960 -0.4959
   73A       C6 1830   8.379   7.241   2.488 -0.0991 -1.1157 -0.2078
   73A       N6 1831   8.253   7.216   2.510 -0.3700  0.1186 -1.1493
   73A      H61 1832   8.190   7.281   2.555  1.3234  0.9669  0.1140
   73A      H62 1833   8.203   7.133   2.481 -2.1527  0.2096  1.3445
   73A       N1 1834   8.433   7.144   2.424  0.3885 -0.0491 -0.1877
   73A       C2 1835   8.557   7.156   2.382  0.2639 -0.3210 -0.0593
   73A       H2 1836   8.602   7.074   2.328  0.3296  0.4244 -1.1668
   73A       N3 1837   8.635   7.260   2.397 -0.4046 -0.0038 -0.3133
   73A       C4 1838   8.580   7.359   2.476  0.7375  0.2012 -0.0328
   73A      C3' 1839   8.795   7.723   2.338 -0.0854 -0.3940  0.3389
   73A      H3' 1840   8.710   7.790   2.354 -1.2639 -2.2194  2.1121
   73A      C2' 1841   8.753   7.577   2.327 -0.3641 -0.5759 -0.0879
   73A     H2'1 1842   8.648   7.567   2.298 -1.1032 -0.2850  2.2260
   73A      O2' 1843   8.834   7.494   2.243  0.9275  0.2055  0.6443
   73A     HO'2 1844   8.790   7.494   2.158 -0.8127 -1.4222  1.4442
   73A      O3' 1845   8.872   7.766   2.225 -0.0859  0.0250  0.4150
   74U        P 1846   8.802   7.824   2.098 -0.0654 -0.1906  0.0804
   74U      O1P 1847   8.894   7.923   2.034 -0.1371 -0.1254  0.1394
   74U      O2P 1848   8.672   7.871   2.130 -0.0169  0.0573  0.0291
   74U      O5' 1849   8.778   7.703   1.994  0.4790  0.1225 -0.0222
   74U      C5' 1850   8.885   7.636   1.937  0.2096 -0.5520  0.4994
   74U     H5'1 1851   8.957   7.626   2.019  1.3657 -1.0016 -0.5293
   74U     H5'2 1852   8.932   7.699   1.862  1.5036  0.3277  1.9769
   74U      C4' 1853   8.848   7.499   1.882  0.0433 -0.0739  0.1357
   74U      H4' 1854   8.937   7.451   1.842  0.5282  1.4370 -0.6525
   74U      O4' 1855   8.803   7.412   1.989 -0.2866  0.5115  0.0656
   74U      C1' 1856   8.705   7.321   1.929 -0.3034  0.3787 -0.2472
   74U      H1' 1857   8.745   7.220   1.934 -2.0288 -0.2918  1.2805
   74U       N1 1858   8.574   7.317   1.989  0.4016  0.5642 -0.7147
   74U       C6 1859   8.523   7.431   2.044  0.1796 -0.0125  0.5395
   74U       H6 1860   8.582   7.521   2.036  0.1646 -0.1759 -2.3993
   74U       C5 1861   8.397   7.430   2.093  0.4358 -0.1949 -0.0033
   74U       H5 1862   8.369   7.521   2.144  0.3285 -0.7664  0.9891
   74U       C4 1863   8.315   7.314   2.103  0.0620 -0.0409  0.0377
   74U       O4 1864   8.203   7.308   2.161 -0.3107  0.2051 -0.3001
   74U       N3 1865   8.372   7.204   2.049 -0.5364  0.7724 -0.2762
   74U       H3 1866   8.313   7.122   2.048 -0.3855  0.6586  0.0400
   74U       C2 1867   8.494   7.196   1.996 -0.0727 -0.3664  0.1240
   74U       O2 1868   8.537   7.087   1.956  0.0484  0.4580  0.5341
   74U      C3' 1869   8.739   7.511   1.777 -0.4867  0.2224 -0.1629
   74U      H3' 1870   8.659   7.575   1.815  0.9635  2.3489 -0.5028
   74U      C2' 1871   8.692   7.364   1.781 -0.3251  0.2280  0.3955
   74U     H2'1 1872   8.592   7.344   1.743 -0.5804 -2.4342  2.2396
   74U      O2' 1873   8.784   7.285   1.714  0.3338  0.0708  0.6075
   74U     HO'2 1874   8.773   7.296   1.619 -1.1174 -0.2117  0.7120
   74U      O3' 1875   8.786   7.557   1.651  0.2430  0.0396 -1.0125
   75A        P 1876   8.689   7.600   1.531  0.0797 -0.5705  0.3903
   75A      O1P 1877   8.782   7.656   1.433  0.0942 -0.9444  0.5950
   75A      O2P 1878   8.584   7.687   1.595 -0.5147 -0.2890 -0.2534
   75A      O5' 1879   8.617   7.472   1.470 -0.3507  0.1285  0.2417
   75A      C5' 1880   8.684   7.379   1.390  0.3676 -0.2846  0.1183
   75A     H5'1 1881   8.786   7.360   1.425  0.0278 -0.3118  1.1216
   75A     H5'2 1882   8.687   7.417   1.288 -1.0608 -2.8708 -0.9812
   75A      C4' 1883   8.609   7.241   1.405 -0.0557  0.4674 -0.2506
   75A      H4' 1884   8.672   7.163   1.361  0.6729  0.6585  0.4279
   75A      O4' 1885   8.583   7.201   1.540 -0.1767  0.0269 -0.1857
   75A      C1' 1886   8.453   7.145   1.549 -0.4778 -0.2598 -0.4294
   75A      H1' 1887   8.457   7.052   1.604 -1.8658  1.5312  2.9761
   75A       N9 1888   8.358   7.221   1.629  0.6147 -0.5046 -0.3249
   75A       C8 1889   8.347   7.356   1.651  0.2392 -0.5407 -0.1102
   75A       H8 1890   8.414   7.425   1.602 -1.5001  0.7864 -0.7348
   75A       N7 1891   8.253   7.383   1.744  0.3797 -0.3554  0.2586
   75A       C5 1892   8.186   7.253   1.768 -0.2817 -0.2529 -0.0519
   75A       C6 1893   8.072   7.209   1.838  0.3276 -0.4674 -0.2735
   75A       N6 1894   7.996   7.278   1.919  0.1866 -0.6413 -0.1277
   75A      H61 1895   8.007   7.378   1.923  1.4084 -0.7262 -0.8662
   75A      H62 1896   7.922   7.234   1.971  0.4649  0.3646  1.1932
   75A       N1 1897   8.019   7.087   1.816 -0.5808 -1.0729  0.3586
   75A       C2 1898   8.085   7.005   1.738  0.1927 -0.3179 -0.1514
   75A       H2 1899   8.040   6.908   1.726  1.3657 -0.8733 -0.2047
   75A       N3 1900   8.197   7.032   1.669  0.3952 -0.1475  0.4332
   75A       C4 1901   8.247   7.158   1.690 -0.1661  0.4515 -0.1662
   75A      C3' 1902   8.478   7.230   1.322 -0.3516  0.3610 -0.5919
   75A      H3' 1903   8.420   7.323   1.323 -2.4034 -0.8658  0.9819
   75A      C2' 1904   8.408   7.120   1.404 -0.5360 -0.0719  0.4720
   75A     H2'1 1905   8.300   7.122   1.398 -0.6317 -0.9351  1.5987
   75A      O2' 1906   8.444   6.987   1.368 -0.0167  0.0072 -0.0959
   75A     HO'2 1907   8.455   6.991   1.273 -3.8973  0.7569 -0.6501
   75A      O3' 1908   8.492   7.194   1.190 -0.2321  0.4553  0.0712
   76A        P 1909   8.378   7.228   1.080  0.1225  0.2976 -0.2849
   76A      O1P 1910   8.420   7.165   0.954 -0.7554 -0.5825  0.7370
   76A      O2P 1911   8.342   7.371   1.084  0.3481  0.2870 -0.4114
   76A      O5' 1912   8.261   7.142   1.133  0.4126  0.9936  0.0437
   76A      C5' 1913   8.257   6.994   1.106  0.6237  0.0514  0.1369
   76A     H5'1 1914   8.352   6.953   1.140  0.0398 -0.3523  1.3432
   76A     H5'2 1915   8.249   6.973   0.999 -0.7101  0.3567  0.1579
   76A      C4' 1916   8.138   6.928   1.181 -0.1098  0.0124  0.5719
   76A      H4' 1917   8.141   6.820   1.163 -0.2752  0.3058 -1.4762
   76A      O4' 1918   8.135   6.960   1.315 -0.0024  0.1521 -0.7400
   76A      C1' 1919   7.998   6.975   1.355  0.2218 -0.4070 -0.8863
   76A      H1' 1920   7.969   6.907   1.435 -1.4290 -0.5394 -1.5628
   76A       N9 1921   7.965   7.115   1.403 -0.0638  0.2035 -0.1916
   76A       C8 1922   8.046   7.229   1.397 -0.0935  0.1704 -0.3176
   76A       H8 1923   8.121   7.238   1.319 -0.3894  2.2749 -0.4166
   76A       N7 1924   8.007   7.328   1.470 -0.3155  0.4626 -0.8606
   76A       C5 1925   7.890   7.274   1.526 -0.2073 -0.4152  0.0151
   76A       C6 1926   7.798   7.326   1.618 -0.8430  0.0692 -0.3246
   76A       N6 1927   7.816   7.445   1.674 -0.3187  0.9526  0.7846
   76A      H61 1928   7.897   7.499   1.646  0.1100 -0.9823 -2.1667
   76A      H62 1929   7.763   7.468   1.757  0.5626  1.2747  1.2838
   76A       N1 1930   7.687   7.262   1.657  0.4350  0.5992 -0.0198
   76A       C2 1931   7.673   7.141   1.603  0.2556  0.7200  0.3480
   76A       H2 1932   7.585   7.088   1.638 -1.8054  2.8467 -1.2407
   76A       N3 1933   7.749   7.076   1.514 -0.3006  0.0186  0.1893
   76A       C4 1934   7.854   7.151   1.477 -0.3466 -0.0984  0.3565
   76A      C3' 1935   8.003   6.968   1.123 -0.4067 -0.3337  0.3006
   76A      H3' 1936   8.000   7.074   1.096 -0.3644 -0.2728  0.5316
   76A      C2' 1937   7.901   6.953   1.234 -0.5853  0.5556 -0.0576
   76A     H2'1 1938   7.820   7.019   1.204 -0.2879  0.2905 -1.5430
   76A      O2' 1939   7.860   6.817   1.238  0.4829  0.1236  0.2964
   76A     HO'2 1940   7.865   6.801   1.143  2.9122 -0.4375  0.4595
   76A      O3' 1941   7.964   6.876   1.021 -0.4384 -0.1486 -0.0718
   77U        P 1942   7.896   6.942   0.887  0.2921  0.2254  0.1925
   77U      O1P 1943   7.896   6.839   0.783  0.4163  1.1298 -0.4489
   77U      O2P 1944   7.953   7.073   0.856 -0.1188 -0.3088 -0.2719
   77U      O5' 1945   7.746   6.965   0.932  0.0998 -0.4638 -0.9847
   77U      C5' 1946   7.651   6.861   0.951 -0.0942 -0.5394 -0.0887
   77U     H5'1 1947   7.703   6.786   1.011 -1.0553  0.7147  2.4058
   77U     H5'2 1948   7.626   6.814   0.855 -0.4115  0.2677 -0.4048
   77U      C4' 1949   7.537   6.910   1.028  0.6265 -0.0548  0.0548
   77U      H4' 1950   7.485   6.819   1.061  1.4205 -0.3985  0.3832
   77U      O4' 1951   7.585   6.994   1.143 -0.5978  0.5378  0.2966
   77U      C1' 1952   7.473   7.062   1.196 -0.3763  0.1809 -0.1595
   77U      H1' 1953   7.432   6.992   1.268 -0.4455  1.2149  0.8313
   77U       N1 1954   7.517   7.194   1.256  0.6038  0.3505 -0.1914
   77U       C6 1955   7.630   7.259   1.212  0.1429  0.6754 -0.3157
   77U       H6 1956   7.685   7.218   1.129  1.4034  0.7889  0.4433
   77U       C5 1957   7.658   7.384   1.256 -0.0029 -0.3486 -0.2195
   77U       H5 1958   7.743   7.438   1.217  1.4219 -2.3981 -0.1005
   77U       C4 1959   7.581   7.454   1.357 -0.0844  0.5146  0.3647
   77U       O4 1960   7.602   7.565   1.414  0.4107 -0.4550  0.4642
   77U       N3 1961   7.479   7.370   1.402  0.2985  0.0324 -0.8480
   77U       H3 1962   7.410   7.420   1.456 -1.9949  0.0110 -3.5607
   77U       C2 1963   7.434   7.253   1.348  0.3479  0.6623  0.4144
   77U       O2 1964   7.326   7.215   1.385  0.0673  0.2398  0.3954
   77U      C3' 1965   7.444   7.012   0.951 -1.3039  0.7289 -0.2377
   77U      H3' 1966   7.508   7.079   0.895  0.6433  1.0859  2.2312
   77U      C2' 1967   7.382   7.084   1.073 -0.2309  0.1857 -0.5974
   77U     H2'1 1968   7.372   7.191   1.054  0.0127 -0.1397 -2.7298
   77U      O2' 1969   7.262   7.021   1.118 -0.0596 -0.0686 -0.0233
   77U     HO'2 1970   7.214   6.996   1.039  1.5993  0.9618 -1.4476
   77U      O3' 1971   7.350   6.942   0.875  0.3896 -0.3608 -0.1404
   78U        P 1972   7.255   7.014   0.769 -0.0010  0.5751 -0.2319
   78U      O1P 1973   7.190   6.911   0.682 -0.2610 -0.1351  0.1437
   78U      O2P 1974   7.342   7.113   0.708 -0.5201 -0.3031 -0.4101
   78U      O5' 1975   7.141   7.096   0.849  0.0929  0.2033  0.9135
   78U      C5' 1976   7.009   7.051   0.861  0.1518 -0.2649 -0.8390
   78U     H5'1 1977   7.003   6.957   0.916  3.3313  0.5532  1.1493
   78U     H5'2 1978   6.965   7.041   0.762  1.5305 -0.2731 -1.4676
   78U      C4' 1979   6.931   7.162   0.942  0.2210  0.1605 -0.2614
   78U      H4' 1980   6.828   7.128   0.954  0.5480 -0.5974  0.4442
   78U      O4' 1981   6.990   7.194   1.068  0.0073  0.1518  0.0003
   78U      C1' 1982   6.958   7.323   1.106  0.4699 -0.6584 -0.6693
   78U      H1' 1983   6.899   7.319   1.198  0.3996  2.6375 -0.4539
   78U       N1 1984   7.076   7.408   1.137 -0.3425 -0.2726  0.7842
   78U       C6 1985   7.189   7.393   1.050  0.7518  0.0835  0.0330
   78U       H6 1986   7.188   7.316   0.974 -1.6146 -0.3621  0.4368
   78U       C5 1987   7.297   7.470   1.070  0.4321  0.3482  0.0863
   78U       H5 1988   7.382   7.445   1.007  0.3909  0.8716 -0.1775
   78U       C4 1989   7.299   7.578   1.163  0.6262 -0.2498 -0.2203
   78U       O4 1990   7.395   7.652   1.185  0.2596  0.1695  0.1179
   78U       N3 1991   7.176   7.597   1.231 -0.3994  0.2718 -0.0353
   78U       H3 1992   7.181   7.668   1.303  1.1485 -0.1388  0.2951
   78U       C2 1993   7.066   7.512   1.228  0.8391  0.5291 -0.0002
   78U       O2 1994   6.964   7.541   1.292  0.3493  0.2358 -0.5196
   78U      C3' 1995   6.923   7.299   0.875 -0.5018  0.0802  0.0488
   78U      H3' 1996   7.022   7.322   0.836 -0.5124 -0.0712 -0.0723
   78U      C2' 1997   6.888   7.387   0.984  0.2841 -0.1444  0.3314
   78U     H2'1 1998   6.926   7.487   0.963 -0.5382 -0.1332 -1.2136
   78U      O2' 1999   6.747   7.398   0.993 -0.1814  0.2327  0.8031
   78U     HO'2 2000   6.712   7.409   0.905 -0.3833  0.2010  0.8779
   78U      O3' 2001   6.826   7.291   0.769 -0.1187 -0.2955 -0.2095
   79A        P 2002   6.836   7.400   0.646  0.0660  0.0927 -0.3561
   79A      O1P 2003   6.735   7.367   0.538 -0.0095  0.4415  0.4743
   79A      O2P 2004   6.978   7.409   0.602  0.0578 -0.7190  0.1670
   79A      O5' 2005   6.782   7.541   0.708 -0.3755 -0.3508 -0.0175
   79A      C5' 2006   6.646   7.553   0.739  0.2785 -0.0458  0.7390
   79A     H5'1 2007   6.614   7.467   0.797  0.0634 -1.6401 -1.5970
   79A     H5'2 2008   6.581   7.540   0.652 -0.4085 -2.6541  1.5717
   79A      C4' 2009   6.615   7.688   0.809  0.5415  0.3392 -0.0069
   79A      H4' 2010   6.509   7.705   0.824  0.8745  2.7865  0.0191
   79A      O4' 2011   6.683   7.684   0.932 -0.6929 -0.3246 -0.7287
   79A      C1' 2012   6.740   7.816   0.956 -0.3264  0.4791  0.6410
   79A      H1' 2013   6.706   7.857   1.051 -1.0758  2.5479 -0.4625
   79A       N9 2014   6.886   7.827   0.953  0.1317  0.8413  0.3476
   79A       C8 2015   6.971   7.753   0.873 -0.4734 -0.0774 -0.1592
   79A       H8 2016   6.943   7.675   0.804  0.3028 -0.5932  0.0864
   79A       N7 2017   7.101   7.781   0.900 -0.2271  0.6427 -0.1082
   79A       C5 2018   7.092   7.885   0.993 -0.2699  0.3979  0.1026
   79A       C6 2019   7.191   7.952   1.069  0.3850  0.4005  0.1284
   79A       N6 2020   7.321   7.929   1.065  0.0074  0.9778  0.6994
   79A      H61 2021   7.360   7.855   1.009 -1.3736 -0.3835  1.4572
   79A      H62 2022   7.383   7.988   1.120 -1.1672  2.0280  0.9569
   79A       N1 2023   7.148   8.042   1.156 -0.1550 -0.6062  0.1334
   79A       C2 2024   7.021   8.057   1.179  0.2073 -0.5891 -0.1221
   79A       H2 2025   6.990   8.129   1.253  1.8354  0.4599 -0.3905
   79A       N3 2026   6.917   7.995   1.120 -0.4240  0.2689  0.3834
   79A       C4 2027   6.963   7.914   1.024 -0.7861 -0.3872 -0.3730
   79A      C3' 2028   6.658   7.810   0.727 -0.3934 -0.3822 -0.1406
   79A      H3' 2029   6.751   7.785   0.675  0.0085 -0.1231  0.4458
   79A      C2' 2030   6.675   7.905   0.856 -0.2316 -0.0701  0.1268
   79A     H2'1 2031   6.743   7.986   0.827 -0.3011  0.5860  1.7029
   79A      O2' 2032   6.551   7.955   0.906  0.2940  0.3297 -0.1907
   79A     HO'2 2033   6.565   8.047   0.925  0.8900 -0.0003  1.0224
   79A      O3' 2034   6.562   7.856   0.635 -0.1467 -0.0286  0.1365
   80A        P 2035   6.597   7.975   0.522  0.1386 -0.4508 -0.5568
   80A      O1P 2036   6.476   7.996   0.439  0.5409  0.1499 -0.7927
   80A      O2P 2037   6.732   7.945   0.463  0.2271  0.2290 -0.2119
   80A      O5' 2038   6.607   8.112   0.601 -1.0502 -0.2608  0.7529
   80A      C5' 2039   6.491   8.178   0.660 -0.9450  0.1315 -0.1434
   80A     H5'1 2040   6.428   8.111   0.718 -0.8994 -1.2815 -1.6546
   80A     H5'2 2041   6.433   8.213   0.575 -2.6014 -1.3037  0.3401
   80A      C4' 2042   6.546   8.296   0.745 -0.6828 -0.4959  0.1553
   80A      H4' 2043   6.469   8.357   0.790 -1.4947 -0.2318 -1.5047
   80A      O4' 2044   6.635   8.237   0.835 -0.6124 -0.1559  0.2734
   80A      C1' 2045   6.733   8.329   0.871 -0.4963  0.3042  0.5262
   80A      H1' 2046   6.715   8.367   0.972  0.2050 -0.3002  0.8876
   80A       N9 2047   6.871   8.280   0.852  0.0778 -0.2791  0.1716
   80A       C8 2048   6.910   8.177   0.767 -0.2738 -0.1837  0.0107
   80A       H8 2049   6.847   8.120   0.701  1.7316 -2.2898 -0.1869
   80A       N7 2050   7.036   8.140   0.785  0.3893  0.9749  0.7918
   80A       C5 2051   7.083   8.235   0.880 -0.2156  1.0356 -0.3507
   80A       C6 2052   7.212   8.260   0.940  0.0303 -0.1803 -0.0074
   80A       N6 2053   7.326   8.202   0.910  0.0395 -0.2148  0.1987
   80A      H61 2054   7.321   8.118   0.854 -0.2804  0.1678 -0.3549
   80A      H62 2055   7.408   8.236   0.958 -0.6016 -1.5153  2.3521
   80A       N1 2056   7.220   8.353   1.035 -0.0117 -0.3100 -0.7956
   80A       C2 2057   7.112   8.420   1.071  1.1312 -0.6633 -0.1808
   80A       H2 2058   7.129   8.503   1.138  1.6731  0.7245 -1.9579
   80A       N3 2059   6.989   8.416   1.018 -0.0404  0.4131  0.7973
   80A       C4 2060   6.979   8.317   0.921  0.2812 -0.5862  0.6868
   80A      C3' 2061   6.635   8.393   0.670 -0.7379  0.3993  0.0793
   80A      H3' 2062   6.688   8.325   0.603 -2.6334 -1.2242  0.1613
   80A      C2' 2063   6.724   8.448   0.777  0.2490 -0.0111  0.0869
   80A     H2'1 2064   6.823   8.480   0.743 -0.8487  2.7485 -0.7939
   80A      O2' 2065   6.664   8.553   0.848 -0.1276 -0.1970  0.5606
   80A     HO'2 2066   6.603   8.592   0.784 -0.0276 -1.6781 -0.4929
   80A      O3' 2067   6.559   8.486   0.597 -0.0183  0.2527  0.0434
   81U        P 2068   6.610   8.578   0.489 -0.0934 -0.2579 -0.5049
   81U      O1P 2069   6.497   8.665   0.458  0.0048 -0.4028  1.2319
   81U      O2P 2070   6.670   8.500   0.384 -0.7089  0.1527 -0.1796
   81U      O5' 2071   6.729   8.666   0.553  0.2924  0.1142 -0.8576
   81U      C5' 2072   6.699   8.792   0.626  0.3836  0.6611  0.7765
   81U     H5'1 2073   6.619   8.770   0.696 -0.5086 -1.2414 -0.7327
   81U     H5'2 2074   6.664   8.869   0.558  1.7598  0.6715  0.0464
   81U      C4' 2075   6.825   8.853   0.686  0.1616 -1.3176  0.0119
   81U      H4' 2076   6.797   8.943   0.740 -2.2378 -2.3517  0.6776
   81U      O4' 2077   6.894   8.768   0.773 -0.5378 -0.2255 -0.3041
   81U      C1' 2078   7.033   8.784   0.767  0.1579  0.0523 -0.0129
   81U      H1' 2079   7.070   8.812   0.866  0.4959  0.2380 -0.1893
   81U       N1 2080   7.109   8.660   0.735 -0.4547  0.8319  0.8277
   81U       C6 2081   7.050   8.559   0.664 -0.4690 -0.3489  0.2717
   81U       H6 2082   6.953   8.582   0.622 -0.2711  0.5219  0.2825
   81U       C5 2083   7.130   8.456   0.622  0.3130 -0.2975 -0.1785
   81U       H5 2084   7.095   8.387   0.547 -1.3299  0.6204 -0.3197
   81U       C4 2085   7.269   8.443   0.656  0.6183 -0.0140 -1.0086
   81U       O4 2086   7.335   8.351   0.615 -0.1923  0.3353 -0.0740
   81U       N3 2087   7.323   8.546   0.722 -0.0950 -0.6585  0.0398
   81U       H3 2088   7.419   8.545   0.753  0.1844  2.5152 -0.3807
   81U       C2 2089   7.250   8.655   0.771  0.3554 -0.5337 -0.0021
   81U       O2 2090   7.305   8.746   0.837 -0.3265  0.4832 -0.1067
   81U      C3' 2091   6.931   8.886   0.582 -0.6326  0.3479  0.5127
   81U      H3' 2092   6.943   8.800   0.515  1.3566  1.1864 -0.2902
   81U      C2' 2093   7.059   8.896   0.668 -0.5530 -0.3380  0.5332
   81U     H2'1 2094   7.144   8.871   0.604 -0.2064  1.1699  0.3633
   81U      O2' 2095   7.089   9.018   0.740 -0.2058  0.2451  0.4835
   81U     HO'2 2096   7.095   9.089   0.675  1.3979 -1.6128 -1.5235
   81U      O3' 2097   6.916   9.001   0.503 -1.0001 -0.2958 -0.5433
   82U        P 2098   6.996   9.032   0.357  0.8741  0.1101 -0.3028
   82U      O1P 2099   7.126   8.960   0.356 -0.4067  0.1481  0.7582
   82U      O2P 2100   7.001   9.180   0.346 -0.8461  0.2437  0.3432
   82U      O5' 2101   6.889   8.972   0.255 -0.0689  0.2307  0.6217
   82U      C5' 2102   6.788   9.048   0.193  0.4067  0.7111  0.2251
   82U     H5'1 2103   6.829   9.114   0.116  2.4905 -1.6330 -0.7815
   82U     H5'2 2104   6.733   9.106   0.268 -0.7014  0.1543 -0.1333
   82U      C4' 2105   6.684   8.963   0.128  0.5750 -0.0209  0.1755
   82U      H4' 2106   6.600   9.025   0.098 -0.0261 -0.5442  0.7205
   82U      O4' 2107   6.735   8.912   0.005 -0.1332 -0.1915  0.1706
   82U      C1' 2108   6.714   8.772   0.013 -0.3320 -0.4146  0.6599
   82U      H1' 2109   6.621   8.738  -0.032  0.6121 -2.2298 -0.0292
   82U       N1 2110   6.817   8.699  -0.063 -0.4520 -0.0351 -0.6881
   82U       C6 2111   6.949   8.707  -0.026 -0.7463  0.5012  0.9412
   82U       H6 2112   6.972   8.761   0.065  0.7943 -2.3683  2.3834
   82U       C5 2113   7.044   8.632  -0.089  0.1103 -0.0404  0.0839
   82U       H5 2114   7.140   8.652  -0.045 -0.6519  1.7863  1.0086
   82U       C4 2115   7.012   8.535  -0.196 -0.0214 -0.3210 -0.1546
   82U       O4 2116   7.091   8.457  -0.244  0.2304 -0.3243  0.3135
   82U       N3 2117   6.876   8.530  -0.213  0.0378  0.6743  0.4954
   82U       H3 2118   6.845   8.456  -0.274  1.1923 -0.9314  1.7502
   82U       C2 2119   6.777   8.610  -0.161  0.0505  0.2709 -1.0705
   82U       O2 2120   6.667   8.610  -0.209  0.5043 -0.0676  0.0976
   82U      C3' 2121   6.633   8.848   0.220 -0.0630  0.0930 -0.4616
   82U      H3' 2122   6.664   8.863   0.323 -0.7280 -1.6014  0.0242
   82U      C2' 2123   6.705   8.730   0.157 -0.2213 -0.1279  0.5608
   82U     H2'1 2124   6.805   8.697   0.185  0.2435 -0.7967 -1.6839
   82U      O2' 2125   6.635   8.613   0.163 -0.2654  0.6230  0.3864
   82U     HO'2 2126   6.653   8.575   0.249 -0.3242 -2.1030 -0.7016
   82U      O3' 2127   6.486   8.823   0.196 -0.2140 -0.3525 -0.1775
   82U      H3T 2128   6.470   8.734   0.227  0.3623 -0.4029 -0.0151
   9.04955   9.04955   6.39901   0.00000   0.00000   0.00000   0.00000   4.52478   4.52478
