# Supplementary material for: Constant-pH Molecular Dynamics of Cationic Peptide Dendrimers Binding to siRNA
Source: J Chem Inf Model. 2026 Feb 5;66(8):4734–43. doi: 10.1021/acs.jcim.5c02636 (PMC13126635; doi:10.1021/acs.jcim.5c02636)
Supplement: Supplementary file 2 [file ci5c02636_si_002.zip › zip/MH18D3_05_in_7.gro]

Protein t=   0.00000
 2128
    1LY0      N    1   7.000   6.198   1.298 -0.8111 -0.5653  0.3181
    1LY0     H1    2   7.098   6.177   1.305 -0.5236 -0.4284 -2.3777
    1LY0     H2    3   6.959   6.162   1.213 -2.2994  0.8334  0.3876
    1LY0     H3    4   6.983   6.298   1.304  0.3600 -0.3687  0.5836
    1LY0     CA    5   6.928   6.138   1.410  0.8341 -0.2901 -0.2488
    1LY0     HA    6   6.991   6.055   1.443  1.3854  0.1127 -0.2709
    1LY0     CB    7   6.900   6.239   1.524  0.1241 -0.0661  0.2618
    1LY0    HB1    8   6.818   6.202   1.586  0.9971 -0.8376  0.9848
    1LY0    HB2    9   6.859   6.333   1.487 -2.0096 -0.0781  2.3301
    1LY0     CG   10   7.020   6.269   1.613  0.2033 -0.4379 -0.3624
    1LY0    HG1   11   7.093   6.328   1.557  0.9367 -0.2987  0.6975
    1LY0    HG2   12   7.067   6.179   1.652 -0.7187 -1.2681 -1.0995
    1LY0     CD   13   6.981   6.356   1.731 -0.2173 -0.4126  0.5059
    1LY0    HD1   14   6.922   6.440   1.696  1.7811  0.0562 -2.0391
    1LY0    HD2   15   7.067   6.405   1.778  0.0524 -1.3843  1.0561
    1LY0     CE   16   6.894   6.288   1.839 -0.5352 -0.2572 -0.5536
    1LY0    HE1   17   6.918   6.181   1.842  1.1411  0.1106  0.1711
    1LY0    HE2   18   6.789   6.309   1.819 -0.7155 -0.2145  0.4223
    1LY0     NZ   19   6.914   6.347   1.974 -0.1361  0.5842  0.0483
    1LY0    HZ1   20   6.846   6.317   2.042 -0.2889 -1.7824 -1.0589
    1LY0    HZ2   21   7.006   6.322   2.007  0.0658  0.0813 -0.8392
    1LY0    HZ3   22   6.923   6.446   1.956 -1.0300  0.5649 -0.5865
    1LY0      C   23   6.792   6.079   1.356 -0.1237 -0.1754 -0.9748
    1LY0      O   24   6.716   6.149   1.292 -0.3268 -0.1129  0.4939
    2LER      N   25   6.755   5.955   1.391  0.3930 -0.1484 -0.3231
    2LER      H   26   6.813   5.900   1.452  0.0297 -0.1975 -0.0174
    2LER     CA   27   6.648   5.876   1.334  0.1488 -0.1796  0.9611
    2LER     HA   28   6.679   5.859   1.231 -0.3296 -1.1750  0.9717
    2LER     CB   29   6.638   5.740   1.403  0.3193 -0.4881  0.7211
    2LER    HB1   30   6.548   5.684   1.377  0.6533 -1.6897  1.9700
    2LER    HB2   31   6.607   5.747   1.508 -1.2263  0.5791  0.2381
    2LER     CG   32   6.760   5.645   1.387  0.0623  0.0509 -0.1317
    2LER     HG   33   6.851   5.701   1.409  0.6611 -0.1336 -1.9227
    2LER    CD1   34   6.765   5.525   1.472 -0.0147  0.0942 -0.7968
    2LER   HD11   35   6.749   5.549   1.577  0.0438 -0.3664 -0.6814
    2LER   HD12   36   6.682   5.460   1.444 -0.5061  1.2584 -2.1670
    2LER   HD13   37   6.857   5.468   1.460 -0.8205 -2.2306  2.7696
    2LER    CD2   38   6.776   5.603   1.241  0.4798  0.6463  0.3731
    2LER   HD21   39   6.816   5.686   1.183 -1.4798  1.7753  0.5258
    2LER   HD22   40   6.853   5.527   1.237 -1.5145 -1.5697  1.4550
    2LER   HD23   41   6.682   5.557   1.210  0.7660  0.2516  0.0853
    2LER      C   42   6.511   5.944   1.322 -0.5863 -0.0681 -0.6601
    2LER      O   43   6.452   5.943   1.207 -1.2158 -0.0991  0.3494
    3LYR      N   44   6.456   5.999   1.430 -0.0221  0.1108  0.2366
    3LYR      H   45   6.519   6.015   1.507  1.2220  0.9808 -0.9159
    3LYR     CA   46   6.335   6.083   1.420 -0.2379 -0.5130 -0.1036
    3LYR     HA   47   6.325   6.129   1.519  0.5866  0.7482 -0.5891
    3LYR     CB   48   6.208   5.992   1.410 -0.4551 -0.1791 -0.5981
    3LYR    HB1   49   6.217   5.933   1.319  2.0668 -1.2578  0.2825
    3LYR    HB2   50   6.125   6.061   1.389 -0.8395 -0.4259  0.0743
    3LYR     CG   51   6.177   5.897   1.523 -0.2210 -0.2612 -0.5550
    3LYR    HG1   52   6.263   5.829   1.527 -1.1426 -1.4229  0.3263
    3LYR    HG2   53   6.092   5.832   1.504  1.0476 -1.9104 -0.8234
    3LYR     CD   54   6.155   5.980   1.655  0.1066 -0.1674  0.2582
    3LYR    HD1   55   6.240   6.045   1.675  1.1538 -1.7345  1.1793
    3LYR    HD2   56   6.144   5.915   1.743  0.6186  0.8314  1.0761
    3LYR     CE   57   6.025   6.067   1.649  0.0659  0.0123  0.6154
    3LYR    HE1   58   5.941   5.998   1.640  1.5483 -1.9466  0.9977
    3LYR    HE2   59   6.028   6.127   1.559  1.5352 -0.6298  0.2114
    3LYR     NZ   60   6.014   6.141   1.771  0.7398 -0.1287  0.1581
    3LYR    HZ1   61   6.083   6.215   1.781 -0.9349  1.6265 -0.5882
    3LYR      C   62   6.342   6.195   1.316  0.9188 -0.0554 -0.3370
    3LYR      O   63   6.256   6.208   1.227 -0.0345 -0.1411 -0.2760
    4LY0      N   64   6.447   6.279   1.316 -0.2006  0.8712 -0.2436
    4LY0      H   65   6.521   6.254   1.381 -0.4360 -1.3015 -0.7257
    4LY0     CA   66   6.464   6.390   1.219  0.1102  0.4080  0.0355
    4LY0     HA   67   6.372   6.446   1.198  0.3378  0.7926  0.0524
    4LY0     CB   68   6.567   6.488   1.267  0.0517 -0.3406  0.5721
    4LY0    HB1   69   6.589   6.571   1.199  0.8304 -0.5637  0.5351
    4LY0    HB2   70   6.657   6.432   1.289  0.6852 -0.2698 -1.5454
    4LY0     CG   71   6.513   6.546   1.395 -0.3130 -0.4633  0.0966
    4LY0    HG1   72   6.519   6.466   1.469  2.5218  0.7699  1.3845
    4LY0    HG2   73   6.414   6.587   1.376 -0.2440 -1.2347 -2.3092
    4LY0     CD   74   6.613   6.655   1.450 -0.3316 -0.2954  0.0419
    4LY0    HD1   75   6.629   6.715   1.360 -2.2163 -2.1812 -1.6789
    4LY0    HD2   76   6.710   6.610   1.472 -0.5678  0.4657  2.9989
    4LY0     CE   77   6.561   6.734   1.578 -0.6966  0.7467  0.0496
    4LY0    HE1   78   6.637   6.809   1.599  0.1732 -0.1109  0.0868
    4LY0    HE2   79   6.565   6.660   1.658  0.6513  0.3771 -0.3390
    4LY0     NZ   80   6.431   6.788   1.573  0.4762  0.6820 -0.6204
    4LY0    HZ1   81   6.362   6.720   1.547  0.9286  0.4613 -1.2552
    4LY0    HZ2   82   6.407   6.829   1.662 -3.1512 -0.5013 -0.8749
    4LY0    HZ3   83   6.427   6.863   1.505 -2.5906  0.3053 -1.0216
    4LY0      C   84   6.495   6.329   1.077  0.1742 -0.4286 -0.2935
    4LY0      O   85   6.473   6.403   0.979  0.2945 -0.4019 -0.4639
    5LER      N   86   6.544   6.207   1.068  0.2593  0.7772  0.2493
    5LER      H   87   6.588   6.161   1.146  0.5092 -0.8112 -0.7745
    5LER     CA   88   6.576   6.143   0.938 -0.9049 -0.8495 -0.1727
    5LER     HA   89   6.633   6.207   0.870  0.6461 -1.2590  0.6849
    5LER     CB   90   6.688   6.042   0.975 -0.4874  0.2366 -0.7321
    5LER    HB1   91   6.641   5.977   1.049  0.9079  1.0826  0.9671
    5LER    HB2   92   6.765   6.096   1.030 -3.5114 -0.0503  4.4218
    5LER     CG   93   6.751   5.960   0.862  0.2874 -0.8703  0.5347
    5LER     HG   94   6.673   5.900   0.815  0.2666  1.2321 -2.4324
    5LER    CD1   95   6.818   6.048   0.760  0.1709  0.3293 -0.0016
    5LER   HD11   96   6.742   6.109   0.711 -1.0190 -1.0539  0.0294
    5LER   HD12   97   6.890   6.119   0.800  0.3460  0.8398 -1.1815
    5LER   HD13   98   6.872   5.993   0.684 -0.8657  1.0705 -1.3122
    5LER    CD2   99   6.856   5.860   0.921  0.1831  0.3432  0.1363
    5LER   HD21  100   6.805   5.798   0.995 -0.5360  0.5745 -0.1534
    5LER   HD22  101   6.911   5.805   0.846  1.3508  2.1276 -0.3883
    5LER   HD23  102   6.933   5.915   0.976  0.2582 -0.1085  0.4922
    5LER      C  103   6.458   6.078   0.864 -0.3687  0.1402 -0.0225
    5LER      O  104   6.455   6.055   0.742  0.0321 -0.7326 -0.2212
    6LYR      N  105   6.350   6.066   0.942 -0.2778 -0.0840  0.5587
    6LYR      H  106   6.349   6.102   1.037 -2.7001  0.6704  0.3204
    6LYR     CA  107   6.217   6.025   0.899  0.2331  0.6188  0.3008
    6LYR     HA  108   6.218   6.018   0.791  1.3139 -0.6999  0.3616
    6LYR     CB  109   6.107   6.129   0.923 -0.4827 -1.4622  0.2211
    6LYR    HB1  110   6.106   6.155   1.029 -2.9888  0.0505 -0.0832
    6LYR    HB2  111   6.010   6.088   0.896 -0.7843 -0.5581 -0.1035
    6LYR     CG  112   6.125   6.262   0.843 -0.6104 -0.0178 -0.4029
    6LYR    HG1  113   6.109   6.236   0.738  1.9368 -2.2257 -0.3328
    6LYR    HG2  114   6.224   6.303   0.864  0.2346 -2.4090  0.6317
    6LYR     CD  115   6.032   6.381   0.875  0.2207 -0.4542 -1.0023
    6LYR    HD1  116   5.930   6.355   0.900 -0.3630  1.5878 -1.0273
    6LYR    HD2  117   6.036   6.448   0.788  0.0869  0.4635 -0.3164
    6LYR     CE  118   6.086   6.470   0.991 -0.2525 -0.5042 -0.8640
    6LYR    HE1  119   6.034   6.565   1.004 -1.5356 -1.0314 -1.7923
    6LYR    HE2  120   6.186   6.500   0.962 -0.3627 -1.8743 -2.9050
    6LYR     NZ  121   6.085   6.408   1.120  0.1478  0.4465  0.2117
    6LYR    HZ1  122   6.150   6.331   1.130 -0.4881 -0.0441  0.6395
    6LYR      C  123   6.177   5.889   0.954  0.0918 -0.1616  0.2437
    6LYR      O  124   6.070   5.844   0.916  0.4160 -0.3167  0.5265
    7LER      N  125   6.266   5.817   1.032 -0.6364  0.1882 -0.0900
    7LER      H  126   6.350   5.870   1.050 -0.0039 -0.5655 -0.7431
    7LER     CA  127   6.267   5.667   1.038 -0.4768 -0.0276  0.0073
    7LER     HA  128   6.208   5.628   0.956 -0.6599 -1.3919  0.7693
    7LER     CB  129   6.410   5.616   1.014  0.1500  0.3573 -0.4305
    7LER    HB1  130   6.406   5.508   1.003 -0.9822  0.4989 -1.7386
    7LER    HB2  131   6.478   5.641   1.096  2.0411 -0.3777 -1.6854
    7LER     CG  132   6.486   5.673   0.897  0.2527  0.1094  0.2469
    7LER     HG  133   6.509   5.777   0.918  0.5219 -0.1142  1.1172
    7LER    CD1  134   6.609   5.583   0.869  0.0276  0.3455 -0.2420
    7LER   HD11  135   6.675   5.598   0.954  1.2429 -0.4820 -1.0155
    7LER   HD12  136   6.577   5.479   0.870 -2.2133  0.9817  0.8997
    7LER   HD13  137   6.652   5.616   0.775  1.1451  0.5044  0.3090
    7LER    CD2  138   6.408   5.666   0.766  0.0642 -0.4967 -0.0091
    7LER   HD21  139   6.326   5.738   0.773  1.5287  1.2628 -0.0487
    7LER   HD22  140   6.456   5.698   0.673 -0.0165  1.8340  0.6854
    7LER   HD23  141   6.356   5.571   0.754  1.6928 -1.5987  1.2713
    7LER      C  142   6.198   5.605   1.165  0.1479  0.2763 -0.5837
    7LER      O  143   6.190   5.674   1.265 -0.0889  0.4102 -0.3491
    8LER      N  144   6.156   5.472   1.150 -0.1702  0.3648 -0.4900
    8LER      H  145   6.170   5.433   1.058 -2.3370 -0.4090 -0.5456
    8LER     CA  146   6.084   5.393   1.250  0.0523 -0.1228 -0.2223
    8LER     HA  147   6.064   5.296   1.203 -0.3713 -0.0016 -0.2981
    8LER     CB  148   6.175   5.370   1.373  0.3971 -0.4110  0.0265
    8LER    HB1  149   6.122   5.300   1.436 -0.4368 -0.9401 -1.2258
    8LER    HB2  150   6.169   5.464   1.428  0.7012 -0.4494  0.1330
    8LER     CG  151   6.322   5.321   1.359 -0.2090 -0.4958  0.5503
    8LER     HG  152   6.378   5.405   1.319 -1.0159 -0.1934  0.0242
    8LER    CD1  153   6.395   5.303   1.488 -0.2896 -0.1916 -0.2640
    8LER   HD11  154   6.496   5.269   1.464  0.2517 -0.7222  2.4393
    8LER   HD12  155   6.399   5.396   1.545  2.3958 -0.3289 -0.0811
    8LER   HD13  156   6.347   5.238   1.561  0.5450 -0.3160  0.1859
    8LER    CD2  157   6.329   5.198   1.270  0.2426  0.5095  0.3785
    8LER   HD21  158   6.426   5.150   1.282  0.3605  0.8133  0.6922
    8LER   HD22  159   6.254   5.125   1.298  1.0918 -0.5678 -0.0923
    8LER   HD23  160   6.297   5.231   1.171 -2.4474  1.2134  1.3869
    8LER      C  161   5.950   5.440   1.302 -0.3607 -0.4559  0.6065
    8LER      O  162   5.882   5.360   1.368 -0.8698  0.0092 -0.1393
    9LYR      N  163   5.907   5.562   1.265  0.0896  0.0452  0.1240
    9LYR      H  164   5.982   5.620   1.229  0.2318 -1.4138 -2.1158
    9LYR     CA  165   5.782   5.634   1.304  0.1594  0.0184  0.5163
    9LYR     HA  166   5.701   5.562   1.288  0.3020  0.2018 -1.1789
    9LYR     CB  167   5.752   5.740   1.192 -0.3481  0.0649 -0.4243
    9LYR    HB1  168   5.831   5.815   1.199  2.4134 -2.5857 -1.1520
    9LYR    HB2  169   5.655   5.786   1.212 -0.9174 -1.0653 -0.4889
    9LYR     CG  170   5.759   5.685   1.056 -0.4001  0.7558  0.9639
    9LYR    HG1  171   5.701   5.595   1.043  2.1861 -0.6268 -3.5057
    9LYR    HG2  172   5.864   5.656   1.042 -0.9977 -1.6506  1.1305
    9LYR     CD  173   5.704   5.786   0.954 -0.8951 -0.1586 -0.4549
    9LYR    HD1  174   5.751   5.885   0.957 -1.3846  0.0786 -0.4583
    9LYR    HD2  175   5.597   5.801   0.968 -1.1786 -1.9885 -0.4662
    9LYR     CE  176   5.720   5.730   0.810 -0.3569  0.5057  0.1195
    9LYR    HE1  177   5.673   5.796   0.738 -0.0639 -0.0229 -0.5608
    9LYR    HE2  178   5.668   5.634   0.806 -2.4793  1.6542 -2.0040
    9LYR     NZ  179   5.861   5.716   0.773 -0.0721 -0.8228  0.1992
    9LYR    HZ1  180   5.930   5.766   0.827 -0.7413  0.3693 -0.0068
    9LYR      C  181   5.787   5.695   1.453  0.7546 -0.8620  0.5896
    9LYR      O  182   5.880   5.675   1.524  0.3362  0.0802 -0.2536
   10LER      N  183   5.679   5.769   1.498 -0.8141 -0.4051  0.4996
   10LER      H  184   5.597   5.768   1.439 -0.2007 -0.4349 -0.3751
   10LER     CA  185   5.674   5.821   1.635  0.1091 -0.1897  0.5771
   10LER     HA  186   5.761   5.887   1.643  2.6065 -3.2471  0.4261
   10LER     CB  187   5.543   5.890   1.662  0.7284 -0.5068  0.5984
   10LER    HB1  188   5.538   5.907   1.769 -1.4836  1.2777  0.2886
   10LER    HB2  189   5.464   5.820   1.637 -1.7294  2.1328  0.4665
   10LER     CG  190   5.514   6.026   1.592 -0.8886  0.4802 -0.4219
   10LER     HG  191   5.530   6.025   1.485 -0.2429  0.1372 -0.3270
   10LER    CD1  192   5.368   6.055   1.624  0.4962 -0.2408 -0.7127
   10LER   HD11  193   5.306   5.975   1.584 -1.9431 -0.4180  2.9412
   10LER   HD12  194   5.360   6.070   1.731 -0.0128  0.7386 -0.8657
   10LER   HD13  195   5.339   6.152   1.582  0.1859 -0.1319 -0.2576
   10LER    CD2  196   5.600   6.145   1.637 -0.0885  0.0727 -0.0159
   10LER   HD21  197   5.572   6.172   1.739 -1.4499 -0.6063 -0.1881
   10LER   HD22  198   5.707   6.129   1.628  0.1035  0.9753  0.5291
   10LER   HD23  199   5.569   6.230   1.577  3.2188  1.5372  0.1469
   10LER      C  200   5.691   5.714   1.741 -0.3566  0.4878  0.0260
   10LER      O  201   5.655   5.598   1.717  0.3802  0.0667 -0.9923
   11LER      N  202   5.749   5.747   1.858 -0.1087  0.2520  0.1537
   11LER      H  203   5.765   5.845   1.875  3.0252  0.2713 -2.0614
   11LER     CA  204   5.808   5.647   1.951  0.1682  0.2524 -0.8854
   11LER     HA  205   5.884   5.600   1.888  0.5049 -0.9822  0.3964
   11LER     CB  206   5.888   5.733   2.053 -0.6690  0.6279 -0.0807
   11LER    HB1  207   5.816   5.799   2.102 -0.9250  0.8471 -0.7374
   11LER    HB2  208   5.965   5.792   2.003 -0.6616  1.9886  1.4523
   11LER     CG  209   5.953   5.653   2.167  0.3265 -0.7454 -0.3593
   11LER     HG  210   5.877   5.587   2.209 -0.8451  2.1042  2.4093
   11LER    CD1  211   6.072   5.570   2.130  0.1755 -0.4828 -0.1188
   11LER   HD11  212   6.056   5.508   2.041  0.9038 -1.6814  0.5538
   11LER   HD12  213   6.153   5.637   2.098  0.2670 -0.9153 -0.8333
   11LER   HD13  214   6.098   5.496   2.205  2.4768 -0.4362 -0.7811
   11LER    CD2  215   6.004   5.755   2.271  0.1861 -1.0618  0.1955
   11LER   HD21  216   5.921   5.810   2.315  0.1577 -1.4054  0.5825
   11LER   HD22  217   6.039   5.696   2.355 -1.3078 -0.5824  1.1912
   11LER   HD23  218   6.087   5.812   2.231 -0.0071  0.4026  1.7902
   11LER      C  219   5.712   5.532   1.996 -0.2678 -0.1331 -0.1181
   11LER      O  220   5.593   5.556   2.029 -0.0490  0.0662  0.3557
   12LER      N  221   5.766   5.410   1.999  0.3540 -0.0557 -0.7652
   12LER      H  222   5.865   5.397   1.983  0.8736  0.2737  1.6728
   12LER     CA  223   5.685   5.287   2.027  0.2679  0.4629 -0.2849
   12LER     HA  224   5.605   5.289   1.954 -0.8602  2.0924  0.9245
   12LER     CB  225   5.777   5.161   2.003  0.6818  0.1401  0.0695
   12LER    HB1  226   5.865   5.162   2.068 -0.2218 -0.0112  1.3185
   12LER    HB2  227   5.816   5.184   1.904  2.5383 -0.7253  0.5539
   12LER     CG  228   5.693   5.038   2.004  0.2108 -0.2594  0.3209
   12LER     HG  229   5.637   5.024   2.097 -0.2734  1.8003  0.3890
   12LER    CD1  230   5.596   5.023   1.888 -0.4125  0.4086  0.3671
   12LER   HD11  231   5.531   5.110   1.876 -0.5533  0.0836 -1.3889
   12LER   HD12  232   5.649   5.012   1.794  1.1589 -1.7691  1.4285
   12LER   HD13  233   5.534   4.934   1.898  2.2590 -1.4006  1.9276
   12LER    CD2  234   5.796   4.929   1.994  0.3167 -0.3829  0.0656
   12LER   HD21  235   5.839   4.921   1.894  0.2338  1.2979 -0.1351
   12LER   HD22  236   5.878   4.948   2.062  0.6961  1.1770 -0.7930
   12LER   HD23  237   5.741   4.837   2.017  0.6999 -1.0546 -1.5602
   12LER      C  238   5.628   5.288   2.164 -0.7471  0.2365 -0.4238
   12LER      O  239   5.697   5.330   2.261 -0.2656 -1.0347  0.1490
   13LER      N  240   5.500   5.245   2.185 -0.5789 -0.1763  0.2334
   13LER      H  241   5.446   5.233   2.100 -1.4835 -0.7933  0.8777
   13LER     CA  242   5.438   5.228   2.319  0.1480 -0.3434  0.3767
   13LER     HA  243   5.478   5.305   2.385  0.2391  0.4178 -0.5366
   13LER     CB  244   5.284   5.242   2.309  0.0596 -0.0000 -0.3472
   13LER    HB1  245   5.244   5.225   2.409 -0.2302  1.1834 -0.2488
   13LER    HB2  246   5.249   5.167   2.237  1.3369 -0.9229 -0.0442
   13LER     CG  247   5.231   5.375   2.271 -0.3706  0.0601  0.6703
   13LER     HG  248   5.125   5.378   2.295 -0.5292  0.1151 -0.0181
   13LER    CD1  249   5.302   5.489   2.348 -0.0654  0.6975  0.1181
   13LER   HD11  250   5.230   5.570   2.343 -0.9386 -0.1276 -1.1975
   13LER   HD12  251   5.303   5.454   2.452 -0.5361  0.6980  0.1248
   13LER   HD13  252   5.398   5.520   2.306 -0.1203 -0.9925 -1.3889
   13LER    CD2  253   5.250   5.407   2.126  0.4710  0.2540  0.0048
   13LER   HD21  254   5.226   5.318   2.067  2.5056 -0.2784 -0.1149
   13LER   HD22  255   5.184   5.491   2.107  0.3926 -0.0509 -1.1607
   13LER   HD23  256   5.352   5.436   2.103 -0.0277  1.9754 -0.1723
   13LER      C  257   5.471   5.096   2.383 -0.2817  0.6236 -1.4837
   13LER      O  258   5.522   4.997   2.320 -0.5182 -0.6736  0.3450
   14NH2      N  259   5.449   5.089   2.516 -0.2769  0.1253 -0.2654
   14NH2     H1  260   5.409   5.167   2.566 -0.9930 -0.9762  0.9649
   14NH2     H2  261   5.466   5.002   2.565  1.3667  0.7342  0.2915
   15LY0      N  262   5.595   6.432   2.107  0.4270 -0.0590  0.1279
   15LY0     H1  263   5.675   6.494   2.102  0.5722 -0.2835 -0.4064
   15LY0     H2  264   5.528   6.450   2.180  0.7807 -3.3809  1.4484
   15LY0     H3  265   5.536   6.426   2.026 -0.7858 -0.6585  1.0259
   15LY0     CA  266   5.645   6.298   2.132  0.8916  0.8253  0.4882
   15LY0     HA  267   5.671   6.286   2.237  1.5944 -0.9728  0.1419
   15LY0     CB  268   5.537   6.203   2.096  0.3478  0.2144 -0.0677
   15LY0    HB1  269   5.523   6.199   1.988  0.3471  0.4189 -0.0758
   15LY0    HB2  270   5.446   6.238   2.144  1.6828  0.8045  2.1806
   15LY0     CG  271   5.567   6.059   2.146  0.1478 -0.5594 -0.0915
   15LY0    HG1  272   5.579   6.064   2.254  0.1065 -0.3728 -0.0937
   15LY0    HG2  273   5.652   6.021   2.090  0.3819 -2.7874  1.6666
   15LY0     CD  274   5.453   5.961   2.129 -0.0515 -0.1865 -0.2808
   15LY0    HD1  275   5.449   5.921   2.028  2.6376  0.0426 -0.5349
   15LY0    HD2  276   5.363   6.021   2.144  1.0505  1.1644  1.2971
   15LY0     CE  277   5.462   5.841   2.225 -0.5436  0.6930 -0.4257
   15LY0    HE1  278   5.385   5.768   2.199 -0.8427  1.1576 -0.8539
   15LY0    HE2  279   5.430   5.875   2.324 -1.0988 -0.4398 -0.1948
   15LY0     NZ  280   5.597   5.774   2.228  0.6029  0.0656 -0.1290
   15LY0    HZ1  281   5.595   5.701   2.297  1.0123 -0.2149 -0.4083
   15LY0    HZ2  282   5.600   5.738   2.133 -2.7807 -1.6112  0.2427
   15LY0    HZ3  283   5.672   5.839   2.245  2.3116 -1.5036 -1.2262
   15LY0      C  284   5.767   6.290   2.043  0.0139 -0.1856  0.2094
   15LY0      O  285   5.771   6.356   1.939  0.4104 -0.1957 -0.1390
   16LER      N  286   5.868   6.215   2.082 -0.2033 -0.4356 -0.0442
   16LER      H  287   5.861   6.164   2.169 -1.0383  1.4805  1.0917
   16LER     CA  288   5.978   6.185   1.997 -0.2963 -0.0879  0.5888
   16LER     HA  289   6.029   6.278   1.972  0.2031 -0.6294 -0.4801
   16LER     CB  290   6.082   6.105   2.075 -0.2164  0.3314 -0.1000
   16LER    HB1  291   6.163   6.081   2.005  0.7360  0.9840  0.7540
   16LER    HB2  292   6.037   6.009   2.102 -0.5477  0.4567 -0.2066
   16LER     CG  293   6.168   6.170   2.191  0.2199 -0.2183  0.7869
   16LER     HG  294   6.105   6.206   2.272  3.0245  2.1108  2.1233
   16LER    CD1  295   6.284   6.083   2.255  1.0274 -0.0959  0.0562
   16LER   HD11  296   6.239   6.005   2.316 -1.5792  0.6286 -0.7718
   16LER   HD12  297   6.340   6.041   2.171  0.1502  0.2684 -0.7375
   16LER   HD13  298   6.346   6.149   2.315  2.3647 -1.0993 -0.1860
   16LER    CD2  299   6.228   6.299   2.137 -1.1676 -0.2292 -0.3188
   16LER   HD21  300   6.300   6.337   2.211 -1.6938  0.3793 -0.1088
   16LER   HD22  301   6.271   6.277   2.040 -1.9695 -4.0416  0.0490
   16LER   HD23  302   6.142   6.365   2.130 -1.5389 -0.7918 -1.2255
   16LER      C  303   5.931   6.114   1.872  0.3260 -0.1876  0.1542
   16LER      O  304   5.853   6.016   1.880  0.0240 -0.5587  0.1539
   17LY0      N  305   6.803   6.251   2.203  0.2360  0.0282 -0.0047
   17LY0     H1  306   6.892   6.260   2.249 -1.1327 -0.3479  2.9860
   17LY0     H2  307   6.811   6.304   2.118  1.7569 -0.9738 -0.5351
   17LY0     H3  308   6.732   6.287   2.265 -0.5111 -0.9357 -0.2668
   17LY0     CA  309   6.758   6.117   2.173  0.7421  0.3891 -0.1312
   17LY0     HA  310   6.840   6.065   2.123 -1.1888 -4.2376  0.9867
   17LY0     CB  311   6.708   6.042   2.306 -0.7780 -0.2136  0.0160
   17LY0    HB1  312   6.637   6.094   2.369 -0.0893 -0.2923  0.8724
   17LY0    HB2  313   6.801   6.033   2.362  0.7033  1.3077 -2.0336
   17LY0     CG  314   6.669   5.893   2.295 -0.0414  0.1876 -0.5459
   17LY0    HG1  315   6.754   5.834   2.261  0.9415  1.7698 -0.9546
   17LY0    HG2  316   6.586   5.871   2.228  0.3533 -1.5261 -0.5101
   17LY0     CD  317   6.622   5.841   2.434 -0.0595 -0.1472  0.2112
   17LY0    HD1  318   6.521   5.876   2.457  0.4879  1.4975  0.2251
   17LY0    HD2  319   6.682   5.874   2.518  0.1384 -1.3108  0.5460
   17LY0     CE  320   6.626   5.689   2.426  0.7903  0.1458 -0.4763
   17LY0    HE1  321   6.726   5.654   2.400  0.4467 -1.0155 -0.2993
   17LY0    HE2  322   6.562   5.651   2.346 -0.5987  0.6040  0.3860
   17LY0     NZ  323   6.592   5.629   2.555  0.2041 -0.0153 -0.1835
   17LY0    HZ1  324   6.494   5.623   2.580  0.1439 -1.0709 -0.6049
   17LY0    HZ2  325   6.635   5.539   2.571 -0.7074 -0.1716  1.7023
   17LY0    HZ3  326   6.646   5.675   2.627 -0.2271  0.9282 -0.4485
   17LY0      C  327   6.648   6.132   2.072  0.8818  0.0510  0.1007
   17LY0      O  328   6.541   6.190   2.102  0.0175 -0.0088  0.3354
   18LER      N  329   6.679   6.087   1.949 -0.7442 -0.7281 -0.3981
   18LER      H  330   6.770   6.046   1.933 -0.1973  1.3640 -3.4738
   18LER     CA  331   6.593   6.069   1.837  0.0252  0.0296 -0.3776
   18LER     HA  332   6.664   6.024   1.767  2.2150 -1.2714  2.4642
   18LER     CB  333   6.476   5.960   1.864  0.4389 -0.3436  0.2444
   18LER    HB1  334   6.431   5.930   1.770  1.9386 -2.6419  0.1800
   18LER    HB2  335   6.406   6.003   1.936  0.9729  1.1188 -0.0796
   18LER     CG  336   6.518   5.825   1.925  0.3674  0.6186  0.3078
   18LER     HG  337   6.565   5.833   2.023 -0.2285 -1.3238  0.8133
   18LER    CD1  338   6.391   5.744   1.953  0.0399  0.5467  0.2959
   18LER   HD11  339   6.322   5.800   2.016 -2.4857 -2.3571  0.2989
   18LER   HD12  340   6.358   5.710   1.855  0.9352 -1.0996  0.5261
   18LER   HD13  341   6.419   5.661   2.018 -1.3818 -1.1252 -1.1159
   18LER    CD2  342   6.609   5.752   1.827  0.0148  0.4856 -0.2143
   18LER   HD21  343   6.565   5.748   1.728  0.5354 -1.9256 -0.3904
   18LER   HD22  344   6.712   5.789   1.822  1.6085 -3.3520  0.7753
   18LER   HD23  345   6.612   5.647   1.855 -1.2545  0.7072  0.8896
   18LER      C  346   6.543   6.201   1.771 -0.8389 -0.4682  0.7980
   18LER      O  347   6.534   6.209   1.647  0.0733  0.0232  0.1666
   19LYR      N  348   6.520   6.304   1.850  0.0773  0.2000 -0.7331
   19LYR      H  349   6.512   6.276   1.947  0.2209 -2.3279 -1.3908
   19LYR     CA  350   6.460   6.426   1.801  0.1920 -0.5467  0.1133
   19LYR     HA  351   6.512   6.457   1.711  1.4566  3.0758  1.8736
   19LYR     CB  352   6.474   6.540   1.905  0.9718  0.2574  0.0619
   19LYR    HB1  353   6.420   6.513   1.996 -1.4032 -0.8796 -1.6064
   19LYR    HB2  354   6.421   6.628   1.869  0.7266  0.5723  1.1398
   19LYR     CG  355   6.615   6.582   1.941  0.0019 -0.5991 -0.5471
   19LYR    HG1  356   6.650   6.641   1.856 -0.3309 -0.7301 -0.7799
   19LYR    HG2  357   6.686   6.500   1.946 -2.5331 -2.9949 -0.9231
   19LYR     CD  358   6.631   6.676   2.062 -0.2713  0.1000  0.7128
   19LYR    HD1  359   6.582   6.629   2.147  1.6469  0.3424  2.0353
   19LYR    HD2  360   6.591   6.773   2.032 -1.4292 -0.4527  0.4042
   19LYR     CE  361   6.782   6.679   2.114  0.1220 -0.1598  0.7556
   19LYR    HE1  362   6.818   6.578   2.133  0.7177  0.0487  0.7610
   19LYR    HE2  363   6.783   6.731   2.210  2.2789  1.2069  0.0464
   19LYR     NZ  364   6.861   6.762   2.016  0.6183 -0.1451  0.0944
   19LYR    HZ1  365   6.832   6.859   2.006 -2.1820 -0.7120  1.7138
   19LYR      C  366   6.308   6.418   1.756 -0.8296  0.4290  0.1952
   19LYR      O  367   6.244   6.313   1.771  0.1164 -0.2743  0.1455
   20LY0      N  368   6.257   6.526   1.696  0.2650  0.1925  0.2179
   20LY0      H  369   6.319   6.602   1.673  4.1930 -3.0175 -0.8205
   20LY0     CA  370   6.118   6.524   1.649 -0.2104  0.2152  0.5866
   20LY0     HA  371   6.052   6.466   1.713 -1.0444  0.6368  0.1386
   20LY0     CB  372   6.068   6.673   1.645 -0.1856 -0.3461 -0.2417
   20LY0    HB1  373   5.974   6.676   1.590 -0.5854 -0.4225  0.4193
   20LY0    HB2  374   6.154   6.723   1.601 -0.8023  1.3924  0.4643
   20LY0     CG  375   6.040   6.730   1.783 -0.0799 -0.3366  0.4197
   20LY0    HG1  376   6.018   6.836   1.784 -1.5366 -0.6134  0.8359
   20LY0    HG2  377   6.128   6.713   1.846  0.7224 -0.8893 -0.8169
   20LY0     CD  378   5.919   6.670   1.859 -0.7403 -0.0707  0.8777
   20LY0    HD1  379   5.933   6.563   1.872 -1.7832 -0.4521 -0.8549
   20LY0    HD2  380   5.833   6.682   1.794  1.4196  0.3115 -2.1392
   20LY0     CE  381   5.896   6.732   1.992 -0.8188 -0.5843  0.0679
   20LY0    HE1  382   5.852   6.831   1.979 -0.1741 -0.1700  0.9247
   20LY0    HE2  383   5.984   6.743   2.056  0.4060  0.0454 -1.6345
   20LY0     NZ  384   5.799   6.658   2.067  0.3549 -0.0847  0.3132
   20LY0    HZ1  385   5.743   6.597   2.009  0.9467  1.0298 -1.5082
   20LY0    HZ2  386   5.849   6.616   2.145  1.5728  1.0850  0.2108
   20LY0    HZ3  387   5.739   6.728   2.108 -0.0053  0.2848 -0.8174
   20LY0      C  388   6.108   6.460   1.512 -0.3430  0.0977 -0.1876
   20LY0      O  389   6.204   6.464   1.433 -0.0879  0.2568  0.2023
   21LER      N  390   5.986   6.420   1.474 -0.2522  0.2298  0.8396
   21LER      H  391   5.905   6.414   1.534 -1.1866  0.0912 -0.3978
   21LER     CA  392   5.982   6.354   1.338  0.2186 -0.3237  0.2001
   21LER     HA  393   6.050   6.269   1.339 -2.3744 -2.5542 -0.9320
   21LER     CB  394   5.839   6.293   1.330  0.7035 -0.0106 -0.3193
   21LER    HB1  395   5.772   6.379   1.329  0.2248 -0.3214 -3.3332
   21LER    HB2  396   5.835   6.223   1.413 -1.5932 -0.6036 -0.8636
   21LER     CG  397   5.807   6.212   1.206  0.8546  0.0078 -0.1750
   21LER     HG  398   5.829   6.262   1.112 -3.3317  1.6887 -0.5010
   21LER    CD1  399   5.888   6.080   1.207  0.0004 -0.0219  0.5685
   21LER   HD11  400   5.994   6.103   1.213 -0.2176  1.2055  0.0385
   21LER   HD12  401   5.860   6.014   1.289 -0.7376 -0.4473 -0.0128
   21LER   HD13  402   5.868   6.021   1.117  0.2843 -1.8991  1.6759
   21LER    CD2  403   5.662   6.168   1.203 -0.1931  0.0776  0.0231
   21LER   HD21  404   5.643   6.105   1.290  0.8814  0.2984  0.4213
   21LER   HD22  405   5.584   6.244   1.196 -0.3428 -0.1369 -0.7356
   21LER   HD23  406   5.654   6.110   1.111  0.0677  2.1747 -1.4007
   21LER      C  407   6.001   6.450   1.219  0.3369  0.0578  0.7453
   21LER      O  408   5.929   6.549   1.217  0.4192 -0.2932 -0.3013
   22LY0      N  409   7.492   6.840   1.967  0.3678  0.2182 -0.0860
   22LY0     H1  410   7.480   6.819   2.065  0.4948 -3.6974 -0.7464
   22LY0     H2  411   7.585   6.811   1.941  1.5221  1.1250  2.6681
   22LY0     H3  412   7.468   6.936   1.948 -3.1955 -0.4919  0.2172
   22LY0     CA  413   7.389   6.753   1.896  0.5268  0.5795  0.1193
   22LY0     HA  414   7.400   6.762   1.788 -0.5385 -2.8072 -0.4088
   22LY0     CB  415   7.409   6.606   1.923  0.5751 -0.1254  0.1263
   22LY0    HB1  416   7.351   6.584   2.012  0.7734  1.8776  0.7981
   22LY0    HB2  417   7.515   6.592   1.943  0.0872 -1.5519  1.9068
   22LY0     CG  418   7.372   6.515   1.805  0.4557  0.0794 -0.4005
   22LY0    HG1  419   7.427   6.543   1.715  0.5366 -0.6000 -0.5759
   22LY0    HG2  420   7.267   6.525   1.778  0.6288  1.0079 -0.7562
   22LY0     CD  421   7.401   6.371   1.848 -0.2929  0.1818 -0.2433
   22LY0    HD1  422   7.321   6.358   1.921 -0.6850  0.8146 -0.5485
   22LY0    HD2  423   7.498   6.362   1.897 -0.8647  0.7073  1.0464
   22LY0     CE  424   7.374   6.268   1.736  0.2633  0.9987 -0.0927
   22LY0    HE1  425   7.429   6.303   1.649  1.6420  0.4299  0.5246
   22LY0    HE2  426   7.266   6.267   1.718  0.5087  1.7535 -1.8498
   22LY0     NZ  427   7.389   6.122   1.772  0.5052  0.4523 -0.3635
   22LY0    HZ1  428   7.332   6.094   1.850 -0.8530 -0.2638 -1.5689
   22LY0    HZ2  429   7.361   6.064   1.695 -0.3883 -1.4570  1.3052
   22LY0    HZ3  430   7.485   6.088   1.776 -0.0258 -1.2780 -1.2057
   22LY0      C  431   7.248   6.799   1.934 -0.1214  0.1894 -0.5840
   22LY0      O  432   7.225   6.840   2.054  0.2583 -0.0316  0.2027
   23LER      N  433   7.162   6.802   1.838 -0.1528 -0.1995  0.5404
   23LER      H  434   7.194   6.765   1.750 -1.4485 -0.7794  0.2919
   23LER     CA  435   7.024   6.834   1.862  0.3860 -0.8153  0.0912
   23LER     HA  436   7.015   6.931   1.910 -0.0468  0.3355 -2.1489
   23LER     CB  437   6.947   6.845   1.726 -0.2578 -0.0361 -0.7114
   23LER    HB1  438   6.843   6.866   1.753 -0.4245 -0.3866 -1.0696
   23LER    HB2  439   6.949   6.750   1.674 -3.6020 -0.5959 -0.0485
   23LER     CG  440   7.004   6.964   1.647  0.6666  0.4240  0.4179
   23LER     HG  441   7.080   6.912   1.589  0.4862 -1.7229  1.9642
   23LER    CD1  442   6.891   7.003   1.546  0.0634  0.4032 -0.1818
   23LER   HD11  443   6.813   7.065   1.591  1.2273  1.7579  0.0229
   23LER   HD12  444   6.938   7.058   1.465  1.9065  1.2960  1.4027
   23LER   HD13  445   6.837   6.921   1.500  1.6317 -1.1241  0.5693
   23LER    CD2  446   7.066   7.087   1.704  0.1973 -0.8574 -0.7755
   23LER   HD21  447   6.991   7.128   1.772  0.0759  0.2142 -1.5308
   23LER   HD22  448   7.157   7.072   1.761  0.4253  0.7704 -0.6648
   23LER   HD23  449   7.079   7.163   1.627 -0.5898 -0.1074 -0.1906
   23LER      C  450   6.963   6.724   1.946 -0.3109 -0.2221 -0.0375
   23LER      O  451   7.000   6.607   1.941  0.2026 -0.0230  0.2056
   24LY0      N  452   5.247   5.291   1.031  0.3283  0.4128  0.6085
   24LY0     H1  453   5.158   5.258   0.996 -0.3415  0.6120  2.0705
   24LY0     H2  454   5.229   5.360   1.103 -1.4186  0.0863  0.5150
   24LY0     H3  455   5.306   5.330   0.959 -0.1697 -0.2780 -0.1903
   24LY0     CA  456   5.317   5.173   1.097  0.6275  0.0221  0.0769
   24LY0     HA  457   5.251   5.120   1.166 -0.8686 -2.0372 -2.6900
   24LY0     CB  458   5.360   5.070   0.990 -0.0913  0.5376  0.2544
   24LY0    HB1  459   5.418   5.113   0.909  0.2863 -0.3269  0.0558
   24LY0    HB2  460   5.276   5.020   0.942 -0.6164 -0.5759  2.2136
   24LY0     CG  461   5.433   4.950   1.054 -0.2053 -0.6669 -0.0782
   24LY0    HG1  462   5.357   4.896   1.110  0.8878 -2.7669 -0.5017
   24LY0    HG2  463   5.511   4.980   1.124  0.0829  5.0371 -2.2739
   24LY0     CD  464   5.482   4.862   0.935 -0.4765  0.6035 -0.1662
   24LY0    HD1  465   5.548   4.924   0.874 -1.8889  1.3778 -0.9771
   24LY0    HD2  466   5.407   4.843   0.858  0.0943  0.8988 -0.8155
   24LY0     CE  467   5.545   4.741   0.982 -0.2459  0.1497 -0.4271
   24LY0    HE1  468   5.480   4.695   1.057  0.2605 -0.2029 -0.2032
   24LY0    HE2  469   5.636   4.784   1.024 -1.0762  1.1303  0.4637
   24LY0     NZ  470   5.579   4.653   0.877  0.5611  0.0282 -0.0472
   24LY0    HZ1  471   5.650   4.690   0.815  1.7997 -2.9044 -0.5770
   24LY0    HZ2  472   5.604   4.562   0.914  3.4412 -0.4216 -2.6350
   24LY0    HZ3  473   5.493   4.627   0.829  1.0919 -1.3723 -0.3042
   24LY0      C  474   5.425   5.212   1.195 -0.6277 -0.1206 -0.8515
   24LY0      O  475   5.537   5.249   1.153 -0.1590 -0.1303 -0.5375
   25LER      N  476   5.399   5.192   1.327  0.1480  0.2937  0.6736
   25LER      H  477   5.323   5.132   1.354  0.9562 -1.9450 -1.5973
   25LER     CA  478   5.501   5.232   1.424 -0.4730 -0.4368 -0.4870
   25LER     HA  479   5.556   5.310   1.371 -1.9792 -0.6411 -2.4524
   25LER     CB  480   5.451   5.276   1.560 -0.3777 -0.4111 -0.0470
   25LER    HB1  481   5.537   5.318   1.614 -1.3087  0.8259  0.5356
   25LER    HB2  482   5.412   5.189   1.612 -0.4188 -0.1167  0.4234
   25LER     CG  483   5.334   5.380   1.556 -0.5829  0.5079  0.5372
   25LER     HG  484   5.267   5.341   1.479 -0.3211  0.7202  0.1974
   25LER    CD1  485   5.258   5.381   1.688 -0.1931 -0.3503 -0.3178
   25LER   HD11  486   5.172   5.447   1.682 -0.9933 -1.3523 -0.0630
   25LER   HD12  487   5.226   5.282   1.720  2.3614 -1.0278  0.4285
   25LER   HD13  488   5.321   5.405   1.774  1.0968  0.5942 -1.4832
   25LER    CD2  489   5.371   5.522   1.514  0.2340  0.3408  0.0633
   25LER   HD21  490   5.419   5.518   1.416 -1.2303  0.7065 -0.7090
   25LER   HD22  491   5.281   5.583   1.509 -0.2939 -0.4435 -0.1579
   25LER   HD23  492   5.452   5.555   1.579  0.6337 -1.5113  0.5489
   25LER      C  493   5.595   5.112   1.449  0.6647  0.0947 -0.4703
   25LER      O  494   5.547   5.000   1.466 -0.2945 -0.1259 -0.3379
   26LYR      N  495   5.728   5.131   1.453 -0.0213  0.1323  0.0867
   26LYR      H  496   5.761   5.225   1.432 -0.0474 -0.1190 -1.1508
   26LYR     CA  497   5.820   5.018   1.479 -0.4231  0.0073  0.5580
   26LYR     HA  498   5.763   4.945   1.535 -1.1801  1.4795  1.7887
   26LYR     CB  499   5.929   5.076   1.573 -0.8635  0.7002  0.3912
   26LYR    HB1  500   5.889   5.140   1.652 -0.4624 -1.2307  2.2728
   26LYR    HB2  501   5.999   5.133   1.513 -1.2780 -1.2503 -2.1382
   26LYR     CG  502   6.008   4.965   1.639 -0.4234  0.5729 -0.4769
   26LYR    HG1  503   6.063   4.916   1.559 -0.5918  2.8389 -2.0966
   26LYR    HG2  504   5.938   4.897   1.687  1.8727 -2.6428 -1.3777
   26LYR     CD  505   6.096   5.023   1.749 -0.9200  0.9421 -0.2242
   26LYR    HD1  506   6.034   5.079   1.820  0.1196  1.1523  0.5444
   26LYR    HD2  507   6.171   5.094   1.714  0.3441  1.2042  2.7166
   26LYR     CE  508   6.154   4.914   1.836 -0.0182  0.3917  0.2690
   26LYR    HE1  509   6.226   4.856   1.780 -1.4522  0.0884 -1.3656
   26LYR    HE2  510   6.069   4.856   1.871  1.0752 -1.4890 -0.0997
   26LYR     NZ  511   6.221   4.968   1.948 -0.0372 -0.4612  0.7571
   26LYR    HZ1  512   6.289   5.042   1.935 -1.7315  1.5466  2.6523
   26LYR      C  513   5.873   4.970   1.339  0.1028  0.2179 -0.5387
   26LYR      O  514   5.927   4.859   1.335  0.1618  0.0885 -0.3637
   27LY0      N  515   5.858   5.043   1.229 -0.8658 -0.6513  0.7396
   27LY0      H  516   5.829   5.139   1.244  0.4043  0.1074 -1.2448
   27LY0     CA  517   5.891   5.003   1.088 -0.4348 -0.6926 -0.2215
   27LY0     HA  518   5.856   4.900   1.082  0.5270 -0.9864 -1.0443
   27LY0     CB  519   5.820   5.095   0.990 -0.2590  0.3830 -0.0572
   27LY0    HB1  520   5.713   5.083   1.009 -0.2288 -1.6052 -0.9054
   27LY0    HB2  521   5.848   5.056   0.892  1.8005 -0.6704  0.9042
   27LY0     CG  522   5.853   5.241   0.986 -0.4234  0.3699  0.3894
   27LY0    HG1  523   5.958   5.248   0.960 -0.5639 -0.0357 -0.3056
   27LY0    HG2  524   5.845   5.285   1.086 -0.9310  0.2742  0.3937
   27LY0     CD  525   5.770   5.334   0.904  0.1889 -0.1913  0.5312
   27LY0    HD1  526   5.828   5.423   0.882 -0.7164  0.9461  2.4083
   27LY0    HD2  527   5.695   5.388   0.963 -0.3698 -1.3376  0.9134
   27LY0     CE  528   5.696   5.270   0.784 -0.6286 -0.3091  0.3661
   27LY0    HE1  529   5.634   5.187   0.817 -1.8795  0.6328  0.4731
   27LY0    HE2  530   5.780   5.234   0.724  0.6623 -0.1677  1.9946
   27LY0     NZ  531   5.612   5.365   0.715  0.0849 -0.8016 -0.0431
   27LY0    HZ1  532   5.527   5.382   0.768 -1.3312  2.6711 -2.9497
   27LY0    HZ2  533   5.663   5.452   0.716 -0.9880 -0.0394  3.2345
   27LY0    HZ3  534   5.607   5.334   0.619 -0.4998 -1.3840  0.1695
   27LY0      C  535   6.042   4.993   1.074  0.1132  0.1073  0.6093
   27LY0      O  536   6.125   5.071   1.115  0.2261  0.1074 -0.3609
   28LER      N  537   6.079   4.878   1.009  0.0948 -0.0768 -0.1227
   28LER      H  538   6.002   4.823   0.975 -0.7493  2.6302 -3.1099
   28LER     CA  539   6.214   4.827   0.999 -0.2965 -0.5897 -0.6371
   28LER     HA  540   6.253   4.838   1.100  0.2077 -2.5226 -0.5854
   28LER     CB  541   6.222   4.685   0.960 -0.4067  0.0075  0.2397
   28LER    HB1  542   6.162   4.656   0.874 -0.3813  0.4634  0.0651
   28LER    HB2  543   6.178   4.633   1.045  0.5143  0.2240  0.8637
   28LER     CG  544   6.358   4.612   0.951  0.6475 -0.0393  0.5607
   28LER     HG  545   6.401   4.659   0.863 -0.5691  0.3254  0.1423
   28LER    CD1  546   6.443   4.640   1.072  0.3871  0.7793 -0.2301
   28LER   HD11  547   6.512   4.557   1.092 -1.3455 -0.2219  2.0220
   28LER   HD12  548   6.491   4.735   1.050 -2.4465  2.8766  2.0440
   28LER   HD13  549   6.379   4.638   1.160 -0.8670 -1.8506 -1.0732
   28LER    CD2  550   6.333   4.464   0.937 -0.5962 -0.8116 -0.3388
   28LER   HD21  551   6.292   4.424   1.030 -0.8728  2.5889  1.1374
   28LER   HD22  552   6.255   4.444   0.864 -1.7483 -0.1512  0.6615
   28LER   HD23  553   6.428   4.424   0.900  0.6561  1.5979  0.0360
   28LER      C  554   6.303   4.914   0.911 -0.2953  0.0231  0.2763
   28LER      O  555   6.314   4.889   0.791  0.2151 -0.4662  0.3984
   29LYR      N  556   6.369   5.021   0.964  0.2247  0.3900 -0.4943
   29LYR      H  557   6.350   5.051   1.059 -1.3087 -2.3151  0.1481
   29LYR     CA  558   6.458   5.101   0.877 -0.6975 -0.1416  0.7021
   29LYR     HA  559   6.522   5.040   0.812 -0.9240 -0.2522  0.5798
   29LYR     CB  560   6.551   5.192   0.969 -0.2386  0.0603 -0.1391
   29LYR    HB1  561   6.493   5.242   1.046 -0.0555 -0.1447  0.1343
   29LYR    HB2  562   6.609   5.267   0.915 -0.5813  1.5976  1.5458
   29LYR     CG  563   6.669   5.110   1.046 -0.0887 -0.5608 -0.1346
   29LYR    HG1  564   6.741   5.077   0.971  0.0651 -0.4530 -0.0358
   29LYR    HG2  565   6.633   5.017   1.090  0.1041 -0.9442 -0.7765
   29LYR     CD  566   6.735   5.207   1.144 -0.4723 -0.0052  0.4184
   29LYR    HD1  567   6.668   5.220   1.229 -2.5473  1.3539 -1.3092
   29LYR    HD2  568   6.747   5.305   1.098 -0.0230  0.3061  1.1686
   29LYR     CE  569   6.857   5.140   1.207 -0.9307  0.0124 -0.5557
   29LYR    HE1  570   6.908   5.213   1.271 -0.7556  1.4958 -2.3074
   29LYR    HE2  571   6.929   5.103   1.134  1.1962  0.1617  1.3352
   29LYR     NZ  572   6.811   5.028   1.289 -0.2186 -0.9769 -0.2395
   29LYR    HZ1  573   6.778   4.945   1.241 -2.6074  0.2196 -0.8461
   29LYR      C  574   6.382   5.191   0.775 -0.8226 -0.4996  0.2886
   29LYR      O  575   6.452   5.265   0.705  0.1815  0.0521 -0.3648
   30LER      N  576   6.250   5.191   0.767  0.2186 -0.5963 -0.3616
   30LER      H  577   6.218   5.109   0.815  2.0627 -0.7256  0.7454
   30LER     CA  578   6.166   5.264   0.670 -0.2169 -0.6249  0.0861
   30LER     HA  579   6.223   5.279   0.578  0.2305  0.6556  0.5529
   30LER     CB  580   6.037   5.189   0.634 -1.1142  0.0429 -0.0874
   30LER    HB1  581   5.989   5.245   0.553 -2.1774  1.6648  1.5966
   30LER    HB2  582   5.963   5.196   0.713 -1.4265 -3.2300  0.0713
   30LER     CG  583   6.046   5.041   0.594 -0.1554 -0.2314  0.1321
   30LER     HG  584   6.101   4.986   0.671 -1.0587 -0.4550  0.6237
   30LER    CD1  585   5.906   4.986   0.571 -0.1152 -0.4156 -1.0288
   30LER   HD11  586   5.913   4.879   0.555  1.8915 -0.5593  0.4346
   30LER   HD12  587   5.846   5.013   0.658  1.8980 -1.1748  0.6967
   30LER   HD13  588   5.855   5.039   0.490 -0.1854  1.9636  0.4533
   30LER    CD2  589   6.126   5.023   0.462  0.0469  0.0823  0.2437
   30LER   HD21  590   6.086   5.095   0.391 -4.0331 -0.1663  2.0066
   30LER   HD22  591   6.231   5.047   0.472  0.3482 -0.5473 -1.1627
   30LER   HD23  592   6.113   4.920   0.429  2.5619 -0.3385  0.4014
   30LER      C  593   6.118   5.401   0.722  0.3289 -0.1887  0.4047
   30LER      O  594   6.104   5.417   0.841 -0.0266 -0.1568  0.3771
   31LER      N  595   6.098   5.497   0.631 -0.1220 -0.0830  0.5756
   31LER      H  596   6.121   5.474   0.536  0.6990 -0.0105  0.7505
   31LER     CA  597   6.052   5.633   0.658  0.0824 -0.3588 -0.4340
   31LER     HA  598   6.106   5.673   0.744 -1.3462  0.2361  0.2247
   31LER     CB  599   6.081   5.717   0.532  0.0263  0.5148 -0.3490
   31LER    HB1  600   6.026   5.680   0.445 -1.4365  0.4356  0.5909
   31LER    HB2  601   6.188   5.703   0.515 -0.2430 -2.6054 -0.1377
   31LER     CG  602   6.065   5.866   0.548  0.3739  0.0042  0.3216
   31LER     HG  603   6.072   5.891   0.654 -1.3789  0.9650  0.2544
   31LER    CD1  604   6.180   5.943   0.476 -0.4438  0.0056 -0.2970
   31LER   HD11  605   6.168   5.935   0.368 -2.3323  0.7655 -0.1941
   31LER   HD12  606   6.165   6.046   0.510 -0.3275 -0.8943  2.8580
   31LER   HD13  607   6.283   5.919   0.501 -0.0576 -0.7726 -2.4384
   31LER    CD2  608   5.932   5.909   0.485  0.3592  0.0324  0.5408
   31LER   HD21  609   5.930   5.871   0.383 -0.2396 -1.8170  1.2046
   31LER   HD22  610   5.845   5.874   0.541  1.3381 -2.8039  0.4502
   31LER   HD23  611   5.943   6.016   0.470  4.1325 -0.2975  0.0829
   31LER      C  612   5.903   5.629   0.686  0.6266 -0.0468  0.2590
   31LER      O  613   5.820   5.559   0.622  0.6663  0.0255  0.1022
   32LY0      N  614   5.924   5.266   2.418  0.1356  0.6043 -1.1286
   32LY0     H1  615   5.860   5.266   2.497 -0.8776  1.0776 -1.9307
   32LY0     H2  616   5.867   5.289   2.338 -2.4066 -1.7439 -0.1612
   32LY0     H3  617   5.995   5.336   2.438  1.1441 -0.6543 -0.1011
   32LY0     CA  618   5.982   5.129   2.406 -0.5813  0.5363 -0.1270
   32LY0     HA  619   6.038   5.105   2.496 -0.5909 -0.4171 -0.3662
   32LY0     CB  620   5.866   5.027   2.401  0.1760  0.1123 -0.2468
   32LY0    HB1  621   5.820   5.013   2.303  0.1401  1.1689 -0.3868
   32LY0    HB2  622   5.786   5.057   2.468 -0.9462 -0.2143 -1.4026
   32LY0     CG  623   5.905   4.881   2.441 -1.0822  0.0749 -0.1528
   32LY0    HG1  624   5.916   4.881   2.550  0.5919  0.4560 -0.2795
   32LY0    HG2  625   5.998   4.854   2.390 -1.5270 -0.9415 -0.4454
   32LY0     CD  626   5.785   4.796   2.412  0.2060  0.1841 -0.9195
   32LY0    HD1  627   5.755   4.797   2.307 -0.7096 -0.1433 -0.6708
   32LY0    HD2  628   5.695   4.829   2.463 -1.0695 -2.4421 -1.3482
   32LY0     CE  629   5.801   4.652   2.453 -0.4117 -0.0279 -0.0152
   32LY0    HE1  630   5.895   4.611   2.416 -0.8846 -0.0113 -1.2824
   32LY0    HE2  631   5.726   4.600   2.394 -0.5754  0.6243 -0.3993
   32LY0     NZ  632   5.797   4.626   2.592  0.2426  0.0270 -0.1051
   32LY0    HZ1  633   5.819   4.530   2.615 -0.5668 -0.0472  0.4144
   32LY0    HZ2  634   5.881   4.670   2.627  0.4530 -0.1720 -0.3523
   32LY0    HZ3  635   5.715   4.664   2.638  1.0405 -0.2606  1.6660
   32LY0      C  636   6.078   5.122   2.288 -0.5120  1.1576 -0.4110
   32LY0      O  637   6.070   5.202   2.197 -0.0691 -0.4395 -0.1294
   33LER      N  638   6.179   5.033   2.290  0.4614 -0.0998  0.1783
   33LER      H  639   6.186   4.966   2.366  0.4078  0.4782  0.6987
   33LER     CA  640   6.268   5.001   2.176 -0.1405 -0.2141 -0.0303
   33LER     HA  641   6.307   5.094   2.134 -0.4363  0.2657  0.7366
   33LER     CB  642   6.386   4.924   2.220 -0.4144  0.1943  0.2711
   33LER    HB1  643   6.434   4.895   2.126 -0.1813 -0.0348  0.4570
   33LER    HB2  644   6.362   4.831   2.271  1.4925 -0.8629 -0.6329
   33LER     CG  645   6.484   4.997   2.310  0.5328 -0.0139 -0.3271
   33LER     HG  646   6.418   5.023   2.393 -1.7215 -0.9032 -1.7502
   33LER    CD1  647   6.600   4.905   2.349  0.5075  1.1702 -0.5940
   33LER   HD11  648   6.556   4.805   2.355 -0.7436  1.7845  1.3006
   33LER   HD12  649   6.679   4.895   2.275  0.0819 -0.0787 -0.9156
   33LER   HD13  650   6.648   4.930   2.443 -2.4652 -1.6913  1.9608
   33LER    CD2  651   6.536   5.131   2.258 -0.7564  0.1813 -0.8570
   33LER   HD21  652   6.614   5.176   2.319 -0.3083 -0.5101 -0.9125
   33LER   HD22  653   6.601   5.110   2.173  0.2623  2.0786 -0.5841
   33LER   HD23  654   6.459   5.203   2.230 -1.8986 -0.7872 -0.3102
   33LER      C  655   6.198   4.927   2.069 -0.3794 -0.6580 -0.6709
   33LER      O  656   6.111   4.847   2.103  0.3192 -0.0412  0.5897
   34LY0      N  657   6.519   3.958   2.057 -0.1088 -0.0462 -0.2200
   34LY0     H1  658   6.520   3.883   1.990  0.0070 -1.4073  1.2455
   34LY0     H2  659   6.520   3.917   2.149 -1.4157  0.9350  0.2590
   34LY0     H3  660   6.427   3.997   2.044 -0.3575 -0.5289  0.0846
   34LY0     CA  661   6.629   4.054   2.052 -0.1827 -1.0770  0.4296
   34LY0     HA  662   6.715   4.014   2.106  0.8541 -1.2429 -1.2792
   34LY0     CB  663   6.675   4.097   1.903  0.0050  0.1144  0.5523
   34LY0    HB1  664   6.703   4.009   1.846  3.4269  0.3236  1.6376
   34LY0    HB2  665   6.763   4.160   1.918 -0.6461  0.5647  2.9918
   34LY0     CG  666   6.562   4.171   1.835 -0.2184 -0.6252 -0.3986
   34LY0    HG1  667   6.566   4.276   1.862 -3.3327 -0.7191  0.8705
   34LY0    HG2  668   6.467   4.121   1.854  0.0547 -0.5527  1.3391
   34LY0     CD  669   6.588   4.151   1.690 -0.3831  0.2474 -0.5956
   34LY0    HD1  670   6.559   4.048   1.670  1.8360  0.0113 -3.1581
   34LY0    HD2  671   6.692   4.155   1.659 -0.1232 -2.5490 -0.3448
   34LY0     CE  672   6.493   4.231   1.597  0.0007 -0.0321  0.0694
   34LY0    HE1  673   6.530   4.220   1.495 -0.3792 -0.3954 -0.0306
   34LY0    HE2  674   6.512   4.336   1.622 -1.0327  0.3422 -0.6554
   34LY0     NZ  675   6.350   4.202   1.605 -0.0930 -0.0009 -0.2610
   34LY0    HZ1  676   6.319   4.210   1.701  0.9067  0.3973  0.0467
   34LY0    HZ2  677   6.307   4.265   1.539  0.3347  1.9073  1.1752
   34LY0    HZ3  678   6.336   4.109   1.570  0.0604 -0.6020  1.2073
   34LY0      C  679   6.599   4.179   2.136  0.1203  0.5673  0.1665
   34LY0      O  680   6.480   4.207   2.163  0.0793  0.4448  0.2704
   35LER      N  681   6.700   4.259   2.160  0.0331 -0.8353  0.3182
   35LER      H  682   6.787   4.244   2.111 -0.2736 -1.0798 -0.1647
   35LER     CA  683   6.703   4.374   2.246 -0.7350 -0.1980 -0.2461
   35LER     HA  684   6.658   4.347   2.342 -0.3637 -1.2261 -0.3512
   35LER     CB  685   6.852   4.412   2.268 -0.6854  0.4865  0.7980
   35LER    HB1  686   6.895   4.430   2.169 -0.9955 -2.8209 -0.0646
   35LER    HB2  687   6.900   4.324   2.310 -1.1080 -0.4974 -0.7055
   35LER     CG  688   6.882   4.540   2.360  1.1556 -0.3179  0.0521
   35LER     HG  689   6.799   4.552   2.430  1.3107 -2.1985  0.6141
   35LER    CD1  690   7.014   4.521   2.428 -0.1875 -0.2654  0.5792
   35LER   HD11  691   6.997   4.437   2.497  2.1376  0.0906  1.7072
   35LER   HD12  692   7.091   4.501   2.353 -2.2572  1.6775 -2.2803
   35LER   HD13  693   7.032   4.612   2.485 -2.6739  0.6992 -0.0491
   35LER    CD2  694   6.895   4.671   2.284 -0.4161 -0.3365  0.3695
   35LER   HD21  695   6.991   4.681   2.234 -0.0433  1.6749  1.3709
   35LER   HD22  696   6.815   4.677   2.210  1.1657 -0.6838 -1.4558
   35LER   HD23  697   6.877   4.757   2.348 -0.8720  0.6404 -1.0248
   35LER      C  698   6.606   4.491   2.199  0.1245 -0.0308 -0.0072
   35LER      O  699   6.542   4.559   2.280  0.4476  0.5193  0.2781
   36LYR      N  700   6.603   4.515   2.065 -0.0683  0.2613 -0.3708
   36LYR      H  701   6.671   4.460   2.015 -0.4573 -0.5134 -0.0528
   36LYR     CA  702   6.511   4.617   2.005  0.4062 -0.2982  1.1334
   36LYR     HA  703   6.442   4.655   2.081  0.9830  2.3283  0.4456
   36LYR     CB  704   6.430   4.547   1.889 -0.1594 -0.3132  0.5093
   36LYR    HB1  705   6.412   4.444   1.920  1.0541 -0.5528  0.4779
   36LYR    HB2  706   6.493   4.541   1.800 -4.4467 -0.3854 -2.8362
   36LYR     CG  707   6.303   4.616   1.839  0.2582 -0.4718 -0.0361
   36LYR    HG1  708   6.340   4.703   1.784 -2.5877  1.1612  0.4322
   36LYR    HG2  709   6.242   4.642   1.926 -1.1289 -1.8529 -0.5620
   36LYR     CD  710   6.221   4.518   1.757  0.8992 -0.0553  0.4869
   36LYR    HD1  711   6.198   4.431   1.818  1.4947  0.1727  1.0447
   36LYR    HD2  712   6.280   4.485   1.671  0.5765 -0.3108  0.3598
   36LYR     CE  713   6.096   4.594   1.702  0.1563  0.6597 -0.6970
   36LYR    HE1  714   6.076   4.533   1.614  0.4047  1.3142 -1.2168
   36LYR    HE2  715   6.132   4.693   1.677  1.7656  0.4115  0.4725
   36LYR     NZ  716   5.984   4.581   1.791  0.5998 -0.0977 -0.2453
   36LYR    HZ1  717   5.977   4.656   1.859  0.8770 -0.6881  0.4477
   36LYR      C  718   6.585   4.737   1.949 -0.3715 -0.5168 -0.4412
   36LYR      O  719   6.524   4.839   1.906  0.4658 -0.0697 -0.1191
   37LY0      N  720   6.720   4.737   1.939  0.3109 -0.0775  0.3870
   37LY0      H  721   6.768   4.658   1.980  0.2777 -1.2369 -1.6963
   37LY0     CA  722   6.798   4.842   1.871 -1.1617 -0.6149  0.4519
   37LY0     HA  723   6.751   4.937   1.895  0.2082 -0.0215  0.9268
   37LY0     CB  724   6.943   4.852   1.920  0.0815 -0.2023  0.0471
   37LY0    HB1  725   6.989   4.908   1.839 -2.1122  1.4828 -0.1354
   37LY0    HB2  726   6.991   4.755   1.930  1.1460  0.4341  1.3875
   37LY0     CG  727   6.951   4.929   2.048  0.9699 -0.0411 -0.2586
   37LY0    HG1  728   6.896   4.870   2.121  1.4756 -2.4151 -1.6968
   37LY0    HG2  729   6.908   5.028   2.037  0.5618 -0.4245 -2.6290
   37LY0     CD  730   7.097   4.944   2.094  0.0178 -0.1625 -0.8473
   37LY0    HD1  731   7.157   4.986   2.013 -1.2039  0.0451 -1.6723
   37LY0    HD2  732   7.144   4.850   2.122 -2.8248 -1.8570 -1.3793
   37LY0     CE  733   7.097   5.032   2.218  0.7255 -0.4032  0.1376
   37LY0    HE1  734   7.028   4.990   2.292 -1.1244 -0.7324 -1.6951
   37LY0    HE2  735   7.060   5.131   2.191  0.0886 -0.3901  1.0034
   37LY0     NZ  736   7.230   5.043   2.278 -0.2281 -0.2497  0.3140
   37LY0    HZ1  737   7.231   5.108   2.356 -0.6469 -0.5037  0.5337
   37LY0    HZ2  738   7.258   4.950   2.305 -2.2451 -0.5241  1.6646
   37LY0    HZ3  739   7.296   5.074   2.208 -0.1177  2.7966  1.6066
   37LY0      C  740   6.801   4.808   1.719 -0.3668 -0.0710 -0.6676
   37LY0      O  741   6.816   4.694   1.674 -0.0044  0.0619  0.4714
   38LER      N  742   6.763   4.912   1.643 -0.3682 -0.2559 -0.2518
   38LER      H  743   6.732   4.995   1.693 -0.9559 -0.2423 -0.6211
   38LER     CA  744   6.738   4.922   1.495  0.3514 -0.2732  0.1555
   38LER     HA  745   6.782   4.834   1.449 -0.9009 -0.8059 -0.0859
   38LER     CB  746   6.585   4.917   1.449  1.2907  0.4420 -0.4027
   38LER    HB1  747   6.573   4.902   1.341 -0.2399 -1.9496  0.0250
   38LER    HB2  748   6.548   5.016   1.472  2.1524  1.7985 -4.0647
   38LER     CG  749   6.511   4.802   1.520 -0.2151 -0.1598  0.1479
   38LER     HG  750   6.519   4.805   1.628 -1.2851 -1.5033  0.2875
   38LER    CD1  751   6.360   4.832   1.487 -0.2260  0.4170 -0.1530
   38LER   HD11  752   6.330   4.920   1.544 -0.4104 -0.2603  0.8252
   38LER   HD12  753   6.340   4.841   1.381 -1.3882 -1.4554 -0.1352
   38LER   HD13  754   6.296   4.760   1.538  1.8836  0.1294  2.3174
   38LER    CD2  755   6.560   4.671   1.475 -0.1465 -0.4807 -1.0404
   38LER   HD21  756   6.503   4.594   1.526 -2.4850  3.0493  2.2939
   38LER   HD22  757   6.558   4.653   1.368 -0.2328 -0.2707 -1.0747
   38LER   HD23  758   6.666   4.660   1.498 -0.7121 -0.4270  2.1401
   38LER      C  759   6.796   5.044   1.422  0.4929  0.2286  0.0266
   38LER      O  760   6.791   5.157   1.471  0.1835  0.2912  0.3587
   39LY0      N  761   5.459   4.758   1.591 -0.0455  0.4673 -0.0561
   39LY0     H1  762   5.464   4.770   1.691  0.7243 -1.4892  0.2012
   39LY0     H2  763   5.505   4.833   1.543  1.6528 -1.7395 -2.0900
   39LY0     H3  764   5.365   4.756   1.554  0.1274  2.0983 -0.6599
   39LY0     CA  765   5.527   4.629   1.572  0.4504 -0.2356  0.1492
   39LY0     HA  766   5.456   4.557   1.610  0.0239  0.4617  0.6891
   39LY0     CB  767   5.565   4.608   1.430  0.4413 -0.3549  0.0542
   39LY0    HB1  768   5.635   4.524   1.427  1.8716  0.7645  0.5841
   39LY0    HB2  769   5.621   4.696   1.396 -3.0100  0.9581 -2.8069
   39LY0     CG  770   5.448   4.593   1.330  0.3134 -0.1279  0.4734
   39LY0    HG1  771   5.500   4.583   1.235  1.8221  2.2709  0.9621
   39LY0    HG2  772   5.390   4.685   1.338 -2.3521 -1.8100  1.6530
   39LY0     CD  773   5.348   4.484   1.348  1.0148  0.4253 -0.0093
   39LY0    HD1  774   5.284   4.482   1.437  0.0217 -0.4527 -0.7119
   39LY0    HD2  775   5.405   4.391   1.355 -2.3052 -1.6711  2.1023
   39LY0     CE  776   5.264   4.470   1.216  0.0790 -0.7757 -0.6419
   39LY0    HE1  777   5.321   4.486   1.124  0.9640 -0.8143 -0.1110
   39LY0    HE2  778   5.194   4.553   1.210  0.7120 -0.2658 -1.1064
   39LY0     NZ  779   5.188   4.345   1.204  0.2215 -0.2446 -0.1039
   39LY0    HZ1  780   5.143   4.336   1.114  0.0806  2.1663 -0.3418
   39LY0    HZ2  781   5.253   4.274   1.232 -0.5865 -0.2147  2.0491
   39LY0    HZ3  782   5.117   4.358   1.276  1.1039  0.2668  0.7007
   39LY0      C  783   5.646   4.622   1.659 -0.2260  0.3576 -0.8631
   39LY0      O  784   5.724   4.717   1.657 -0.3934 -0.0616 -0.1775
   40LER      N  785   5.656   4.524   1.750 -0.3955 -0.3522 -0.4696
   40LER      H  786   5.583   4.455   1.737 -1.2924  0.3963  0.3695
   40LER     CA  787   5.760   4.500   1.857  0.7037 -1.3585 -0.0144
   40LER     HA  788   5.762   4.588   1.921 -0.5998 -0.1086 -1.5923
   40LER     CB  789   5.722   4.376   1.946  0.4126 -0.5190  0.6861
   40LER    HB1  790   5.809   4.361   2.010  3.1232  2.5687 -1.8431
   40LER    HB2  791   5.717   4.293   1.876 -1.9778  0.4202 -0.3812
   40LER     CG  792   5.588   4.384   2.024  0.0460  0.5425  0.3971
   40LER     HG  793   5.513   4.414   1.950  2.0508  1.8827 -1.2148
   40LER    CD1  794   5.562   4.247   2.092  1.0012  0.3041 -0.3446
   40LER   HD11  795   5.475   4.259   2.156  1.6585  4.6738 -0.0083
   40LER   HD12  796   5.551   4.162   2.024 -0.0807  1.3764 -1.5797
   40LER   HD13  797   5.651   4.225   2.150  1.6043 -3.8345 -2.4177
   40LER    CD2  798   5.593   4.491   2.140 -0.7548  0.2001  0.5621
   40LER   HD21  799   5.672   4.468   2.212  0.2475  0.4486 -0.4416
   40LER   HD22  800   5.607   4.587   2.091  1.5323  0.1161  0.9143
   40LER   HD23  801   5.496   4.493   2.190 -0.1366  1.6406  1.8155
   40LER      C  802   5.901   4.479   1.791  0.6984  0.1916 -0.3090
   40LER      O  803   5.923   4.378   1.723  0.4627 -0.1741  0.3402
   41U      O5'  804   8.556   8.480   2.692  0.0071  0.0292  0.2156
   41U      H5T  805   8.568   8.486   2.597 -1.0435  0.6595  0.1089
   41U      C5'  806   8.557   8.609   2.742 -0.2567 -0.5297 -0.1027
   41U     H5'1  807   8.653   8.655   2.721 -1.4117  1.7394 -0.8127
   41U     H5'2  808   8.550   8.607   2.851 -1.9349  2.3372 -0.0433
   41U      C4'  809   8.449   8.696   2.682  0.6432 -0.5854  0.1408
   41U      H4'  810   8.453   8.803   2.705 -0.7617 -0.4251 -0.2647
   41U      O4'  811   8.453   8.690   2.540 -0.0027  0.3358  0.1820
   41U      C1'  812   8.331   8.754   2.496 -0.3713 -0.0571  0.4373
   41U      H1'  813   8.358   8.859   2.489  0.2849 -0.2945 -1.0332
   41U       N1  814   8.293   8.718   2.355  0.1279  0.2085 -0.0446
   41U       C6  815   8.274   8.586   2.316 -0.3877 -0.5347  0.7266
   41U       H6  816   8.296   8.507   2.386  0.1124 -1.4924 -0.4807
   41U       C5  817   8.221   8.555   2.193 -0.3309  0.1374  0.3526
   41U       H5  818   8.188   8.455   2.170 -1.0883  0.2992  0.7055
   41U       C4  819   8.180   8.656   2.098 -0.0654 -0.1533  0.0524
   41U       O4  820   8.125   8.638   1.993 -0.4418 -0.1315 -0.5501
   41U       N3  821   8.214   8.780   2.142  0.2387 -0.0525  0.6874
   41U       H3  822   8.173   8.857   2.091 -1.1000 -0.3809  1.2217
   41U       C2  823   8.262   8.820   2.266  0.1082  0.4661 -0.2745
   41U       O2  824   8.263   8.935   2.290  0.1687  0.1627 -0.1946
   41U      C3'  825   8.302   8.652   2.715  0.3511  0.4893  0.2211
   41U      H3'  826   8.288   8.547   2.690 -2.5636  0.7808  0.2960
   41U      C2'  827   8.223   8.719   2.604 -0.6203 -1.0014 -0.7311
   41U     H2'1  828   8.144   8.654   2.566 -0.7308 -0.7276 -0.9691
   41U      O2'  829   8.172   8.853   2.640 -0.0295 -0.1090 -0.1607
   41U     HO'2  830   8.094   8.839   2.694  0.1905  0.2741  0.2656
   41U      O3'  831   8.253   8.682   2.846 -0.0839 -0.5675 -0.0474
   42U        P  832   8.122   8.626   2.902 -0.0879 -0.5912 -0.7806
   42U      O1P  833   8.126   8.634   3.049 -0.5867  0.3361  0.0322
   42U      O2P  834   8.085   8.502   2.835  0.6353 -0.5578 -0.2778
   42U      O5'  835   8.006   8.725   2.857 -0.1593 -0.0729 -0.0722
   42U      C5'  836   7.997   8.857   2.912 -0.4128 -0.4749  0.1354
   42U     H5'1  837   8.086   8.913   2.884 -1.2862  0.7821 -0.2201
   42U     H5'2  838   7.990   8.849   3.020 -3.3067 -3.2464 -0.1053
   42U      C4'  839   7.870   8.931   2.858 -0.0011  0.5025 -0.4108
   42U      H4'  840   7.878   9.037   2.881  1.7767  0.1543  0.7700
   42U      O4'  841   7.864   8.919   2.718 -0.0540 -0.0672 -0.1209
   42U      C1'  842   7.729   8.906   2.676 -0.3929 -0.1519 -0.2826
   42U      H1'  843   7.710   8.989   2.607  0.8142 -0.6107 -1.1975
   42U       N1  844   7.692   8.784   2.601  0.5473  0.2454 -0.4946
   42U       C6  845   7.753   8.660   2.610  0.0038 -0.3202 -0.4105
   42U       H6  846   7.834   8.648   2.680  1.1182  1.9954 -1.1810
   42U       C5  847   7.724   8.554   2.530 -0.4188 -0.4744 -0.4951
   42U       H5  848   7.784   8.466   2.549  0.5971  0.6609  1.9689
   42U       C4  849   7.615   8.561   2.434  0.0060  0.0435  0.1835
   42U       O4  850   7.568   8.469   2.367 -0.8318  0.2866  0.0005
   42U       N3  851   7.551   8.687   2.433 -0.4933  0.1996  0.7505
   42U       H3  852   7.468   8.706   2.380 -1.4792 -1.6305  1.5379
   42U       C2  853   7.588   8.796   2.508  0.2838 -0.3140  0.2345
   42U       O2  854   7.531   8.901   2.481  0.3688 -0.5786 -0.1500
   42U      C3'  855   7.739   8.883   2.910 -0.0441  0.8227 -0.4665
   42U      H3'  856   7.756   8.775   2.913 -1.8383  0.5000 -0.4230
   42U      C2'  857   7.639   8.926   2.801  0.0496  0.1605  0.4069
   42U     H2'1  858   7.554   8.859   2.812  0.9258 -1.0996 -0.2602
   42U      O2'  859   7.599   9.060   2.812  0.1301  1.0652 -0.2393
   42U     HO'2  860   7.595   9.072   2.908 -0.1788 -0.7474  0.0174
   42U      O3'  861   7.699   8.940   3.041 -0.0080 -0.3229  0.1062
   43A        P  862   7.584   8.873   3.132  0.5282 -0.0251  0.6310
   43A      O1P  863   7.570   8.958   3.247 -0.1198 -0.3402 -0.0454
   43A      O2P  864   7.612   8.727   3.147 -0.4048 -0.2844  0.1073
   43A      O5'  865   7.439   8.882   3.061  0.2724 -0.1397  0.3601
   43A      C5'  866   7.349   8.989   3.072 -0.2106 -0.2287  0.1592
   43A     H5'1  867   7.405   9.081   3.056  1.6528 -0.9852  1.8206
   43A     H5'2  868   7.319   8.992   3.177 -0.9739  0.6279 -0.0789
   43A      C4'  869   7.228   9.002   2.972  0.1098 -0.3473  0.0137
   43A      H4'  870   7.181   9.100   2.963 -1.5877 -1.1354 -0.0044
   43A      O4'  871   7.282   8.968   2.843  0.5135 -0.3505  0.0152
   43A      C1'  872   7.175   8.893   2.778 -0.3392  0.3911  0.0058
   43A      H1'  873   7.138   8.954   2.695 -1.1858 -0.1836 -0.0524
   43A       N9  874   7.218   8.766   2.729 -0.5259  0.3965 -0.7331
   43A       C8  875   7.326   8.689   2.773 -0.4626  0.6500  0.3131
   43A       H8  876   7.388   8.723   2.855  0.0873  0.9374 -0.2133
   43A       N7  877   7.347   8.578   2.696  0.2388 -0.7158 -0.1009
   43A       C5  878   7.238   8.590   2.604  0.0318 -0.1560 -0.6484
   43A       C6  879   7.199   8.511   2.495  0.3407  0.0914 -0.2233
   43A       N6  880   7.263   8.404   2.452  0.2339 -0.3269  0.6913
   43A      H61  881   7.353   8.375   2.489  0.0470 -3.6375 -1.1142
   43A      H62  882   7.231   8.364   2.365 -2.7144  0.5548  1.2562
   43A       N1  883   7.099   8.539   2.412  0.0016  0.2129  0.1949
   43A       C2  884   7.028   8.652   2.440  0.2840  0.5633 -0.2544
   43A       H2  885   6.935   8.678   2.392 -0.0371  0.3610  0.2487
   43A       N3  886   7.054   8.737   2.543  0.7407  0.2894 -0.5779
   43A       C4  887   7.165   8.702   2.619 -0.1681 -0.2305  0.0338
   43A      C3'  888   7.115   8.902   3.011  0.6058 -0.3011  0.3456
   43A      H3'  889   7.147   8.806   3.051  2.9652 -0.7510 -2.2977
   43A      C2'  890   7.048   8.868   2.870 -0.2438 -0.6728 -0.1887
   43A     H2'1  891   7.017   8.764   2.866  0.8424 -1.1644  2.5360
   43A      O2'  892   6.948   8.945   2.816  0.4392  0.0794 -0.0579
   43A     HO'2  893   6.862   8.901   2.813 -0.0516  0.9756  0.3566
   43A      O3'  894   7.013   8.960   3.092  0.2229  0.1927 -0.1039
   44A        P  895   6.901   8.885   3.168 -0.2579  0.1261 -0.1705
   44A      O1P  896   6.841   8.990   3.253 -0.3126  0.0551  0.1421
   44A      O2P  897   6.962   8.768   3.237  0.1242 -0.2936  0.3645
   44A      O5'  898   6.781   8.821   3.076 -0.1387  0.2543 -0.2630
   44A      C5'  899   6.669   8.896   3.040 -0.1354 -0.0625  0.0393
   44A     H5'1  900   6.699   8.993   3.003  0.4421 -0.1774  0.2026
   44A     H5'2  901   6.598   8.902   3.122 -2.6343 -1.3033 -1.8918
   44A      C4'  902   6.606   8.832   2.917  0.1146  0.2180 -0.0591
   44A      H4'  903   6.538   8.909   2.881 -0.9993 -0.5315  0.3969
   44A      O4'  904   6.698   8.801   2.814 -0.5182 -0.4660 -0.5710
   44A      C1'  905   6.659   8.684   2.746  0.5017  0.6531  0.0206
   44A      H1'  906   6.650   8.711   2.641 -0.2423  1.4506  0.2735
   44A       N9  907   6.756   8.573   2.760  0.1992  0.8106  0.3510
   44A       C8  908   6.862   8.544   2.847 -0.1331 -0.1016  0.1195
   44A       H8  909   6.891   8.602   2.933 -1.5876 -0.5520  0.9565
   44A       N7  910   6.934   8.448   2.807  0.0021  1.3685 -0.1033
   44A       C5  911   6.867   8.397   2.688  0.1398  0.1712 -0.0897
   44A       C6  912   6.889   8.291   2.595  0.0894 -0.2690 -0.2528
   44A       N6  913   6.995   8.209   2.609 -0.2247  0.0531 -0.2246
   44A      H61  914   7.050   8.224   2.692 -1.9577  2.7137  0.5742
   44A      H62  915   7.036   8.152   2.537  1.6516  1.4296 -0.3192
   44A       N1  916   6.814   8.278   2.485 -0.5070 -0.2417  0.3655
   44A       C2  917   6.723   8.370   2.461  0.3640 -0.1563  0.5508
   44A       H2  918   6.664   8.363   2.370  1.0829 -2.2343  0.1902
   44A       N3  919   6.688   8.466   2.547  0.5508  0.7525  0.2552
   44A       C4  920   6.763   8.477   2.662 -0.0305 -0.2195  1.1923
   44A      C3'  921   6.532   8.700   2.946  0.6930 -0.6937  0.5787
   44A      H3'  922   6.593   8.631   3.004  1.3609  0.2549  1.0260
   44A      C2'  923   6.529   8.642   2.805  0.2617  0.3046  0.6813
   44A     H2'1  924   6.514   8.534   2.806  0.1839  0.2709 -1.3227
   44A      O2'  925   6.442   8.697   2.712  0.1688 -0.4088  0.4748
   44A     HO'2  926   6.355   8.691   2.753  1.4743 -1.9741  3.2958
   44A      O3'  927   6.398   8.719   3.004  1.0545  0.1303  0.2562
   45U        P  928   6.331   8.598   3.086 -0.2632  0.0142  0.0250
   45U      O1P  929   6.194   8.633   3.110 -0.0432  0.1979  1.0501
   45U      O2P  930   6.410   8.578   3.206  0.5888 -0.0379  0.3834
   45U      O5'  931   6.340   8.471   2.993  0.0399  0.5440  0.0494
   45U      C5'  932   6.255   8.448   2.872  0.2326  0.2833 -0.0495
   45U     H5'1  933   6.266   8.524   2.795 -1.7383  0.9118  0.2458
   45U     H5'2  934   6.149   8.462   2.894 -0.1641 -1.2511 -0.8296
   45U      C4'  935   6.274   8.310   2.798  0.0106  0.4768  0.4756
   45U      H4'  936   6.206   8.304   2.713  2.7170  2.8353 -2.0544
   45U      O4'  937   6.405   8.294   2.748  0.2105 -0.6926 -0.1869
   45U      C1'  938   6.423   8.157   2.740 -0.2363  0.4800  0.0201
   45U      H1'  939   6.432   8.141   2.633 -3.1899  1.0266 -0.3972
   45U       N1  940   6.561   8.120   2.793 -0.0874 -0.4268 -0.3335
   45U       C6  941   6.636   8.195   2.882 -0.2403  0.8782 -0.6286
   45U       H6  942   6.583   8.273   2.934  1.0304 -0.8316  3.6766
   45U       C5  943   6.764   8.161   2.910  0.6615  0.3399  0.1677
   45U       H5  944   6.818   8.217   2.984 -0.7469 -1.3231  2.6107
   45U       C4  945   6.828   8.051   2.848 -0.3003  0.5850  0.6764
   45U       O4  946   6.946   8.020   2.856  0.0221  0.0765  0.0768
   45U       N3  947   6.747   7.980   2.758 -0.1080 -0.0293  0.4790
   45U       H3  948   6.785   7.896   2.718 -0.0491  0.4037 -0.4105
   45U       C2  949   6.613   8.009   2.730 -1.3412  0.5499 -0.5980
   45U       O2  950   6.549   7.936   2.656 -0.5181 -0.3544  0.4171
   45U      C3'  951   6.254   8.194   2.893  0.3794 -0.1584 -0.0801
   45U      H3'  952   6.311   8.211   2.985 -1.3057  2.0262  0.6421
   45U      C2'  953   6.311   8.074   2.808 -0.3034 -0.4979  0.1707
   45U     H2'1  954   6.345   7.988   2.866 -2.3824 -3.4545 -2.6653
   45U      O2'  955   6.223   8.022   2.712  0.1936  0.1746  0.1856
   45U     HO'2  956   6.159   7.969   2.760 -1.8310  0.9748 -1.5013
   45U      O3'  957   6.112   8.179   2.915  0.2139 -0.4000  0.3527
   46U        P  958   6.052   8.067   3.006 -0.2223  0.0187  0.4169
   46U      O1P  959   5.913   8.094   3.015  0.4938 -0.6608  0.8680
   46U      O2P  960   6.132   8.061   3.129  0.0370  0.7256  0.0216
   46U      O5'  961   6.081   7.940   2.918 -1.1022  0.1951 -0.0205
   46U      C5'  962   6.093   7.813   2.974 -0.0835 -0.1676  0.0677
   46U     H5'1  963   5.993   7.780   3.004  0.0036 -0.5827 -0.0897
   46U     H5'2  964   6.147   7.829   3.067  1.4279 -0.4873 -0.7231
   46U      C4'  965   6.164   7.703   2.890  0.3056 -0.2253  0.1754
   46U      H4'  966   6.105   7.685   2.800  0.1372  1.3112 -0.0621
   46U      O4'  967   6.285   7.757   2.847  0.0814 -0.6403  0.2395
   46U      C1'  968   6.392   7.662   2.826  0.0348  0.8301  0.6402
   46U      H1'  969   6.401   7.645   2.719  1.3403 -0.3306  0.8869
   46U       N1  970   6.532   7.682   2.879 -0.0574  0.8840  0.2675
   46U       C6  971   6.559   7.759   2.987  0.1038  0.0520 -0.4008
   46U       H6  972   6.475   7.806   3.035 -1.6648  0.2280 -3.4587
   46U       C5  973   6.684   7.758   3.045  0.4610 -0.3712 -0.3388
   46U       H5  974   6.683   7.813   3.138 -1.4736  1.1655 -1.1977
   46U       C4  975   6.796   7.692   2.983 -0.2393 -0.6693 -0.8422
   46U       O4  976   6.912   7.695   3.021  0.4918  0.1135 -0.1076
   46U       N3  977   6.759   7.620   2.868 -0.0636  0.5721  0.1887
   46U       H3  978   6.828   7.561   2.824  2.1814  3.1390 -0.0068
   46U       C2  979   6.633   7.619   2.810 -0.7961 -0.7574 -0.4456
   46U       O2  980   6.616   7.551   2.711 -0.7018 -0.0280  0.0153
   46U      C3'  981   6.209   7.570   2.958  0.0708 -0.0559  0.2824
   46U      H3'  982   6.242   7.580   3.061  0.4423 -1.2833  0.3047
   46U      C2'  983   6.336   7.531   2.874  0.6368 -0.3384  0.4310
   46U     H2'1  984   6.414   7.491   2.938 -0.6006 -0.9088  1.6139
   46U      O2'  985   6.316   7.439   2.768 -0.8621  0.2895  0.1263
   46U     HO'2  986   6.293   7.358   2.813  1.8342 -0.5900  0.0570
   46U      O3'  987   6.100   7.479   2.959 -0.5633  0.6830  0.0241
   47A        P  988   6.103   7.348   3.050  0.5656 -0.1431 -0.0335
   47A      O1P  989   5.961   7.303   3.045  0.1264 -0.3807 -0.2833
   47A      O2P  990   6.170   7.358   3.178 -0.2288  0.3074 -0.3386
   47A      O5'  991   6.195   7.247   2.977  0.1515  0.3270  0.3996
   47A      C5'  992   6.152   7.156   2.876  0.0649 -0.2641  0.2333
   47A     H5'1  993   6.112   7.214   2.792 -3.6495 -1.7013  0.8361
   47A     H5'2  994   6.068   7.095   2.910 -2.0394  0.5978 -2.9381
   47A      C4'  995   6.265   7.064   2.825  0.5011 -0.5100 -0.5317
   47A      H4'  996   6.213   7.005   2.750 -1.4177  0.8949 -0.3611
   47A      O4'  997   6.372   7.143   2.768 -0.1744 -0.4977 -0.1185
   47A      C1'  998   6.499   7.097   2.812  0.1790  0.6826  0.0558
   47A      H1'  999   6.579   7.077   2.741  0.7832 -0.0918  0.9252
   47A       N9 1000   6.569   7.175   2.916  0.2022 -0.6714 -0.0884
   47A       C8 1001   6.518   7.255   3.015  0.3359 -0.2248  0.1083
   47A       H8 1002   6.411   7.259   3.028  0.3305 -0.6556  0.2246
   47A       N7 1003   6.612   7.315   3.085  0.0750  0.3381 -0.7145
   47A       C5 1004   6.731   7.265   3.027  0.6440  0.0007 -0.2936
   47A       C6 1005   6.869   7.281   3.052  0.8210 -0.3400  0.1757
   47A       N6 1006   6.933   7.351   3.146  1.0926  0.5400 -0.2855
   47A      H61 1007   6.880   7.407   3.212  0.8104  2.2538 -1.8788
   47A      H62 1008   7.033   7.346   3.152  1.0552 -4.2263 -0.2764
   47A       N1 1009   6.957   7.208   2.982 -0.0939 -0.1835  1.1717
   47A       C2 1010   6.919   7.131   2.885  0.5224 -0.2447  0.7037
   47A       H2 1011   7.000   7.081   2.834  0.9092  1.7819 -0.7780
   47A       N3 1012   6.796   7.111   2.846  0.0387 -0.1088 -0.4099
   47A       C4 1013   6.706   7.181   2.920  0.1677  0.1360 -0.3072
   47A      C3' 1014   6.330   6.976   2.926  0.4665  0.4481  0.3799
   47A      H3' 1015   6.320   7.029   3.021 -0.7259 -2.1357  1.8063
   47A      C2' 1016   6.468   6.958   2.866 -0.0238 -0.8709 -0.1037
   47A     H2'1 1017   6.532   6.922   2.947  3.7429 -0.2883 -2.5718
   47A      O2' 1018   6.454   6.859   2.757  0.0278 -0.8347 -0.1481
   47A     HO'2 1019   6.371   6.817   2.780  0.5398 -0.5413  2.4454
   47A      O3' 1020   6.267   6.853   2.934 -0.3813 -0.0670  0.7920
   48U        P 1021   6.268   6.768   3.064  0.0947 -0.1873 -0.3569
   48U      O1P 1022   6.198   6.642   3.034  0.9916  0.1557  0.6382
   48U      O2P 1023   6.208   6.859   3.169 -0.4711 -0.1833  0.3166
   48U      O5' 1024   6.416   6.737   3.093 -0.4919  0.1561  0.1607
   48U      C5' 1025   6.486   6.633   3.025  0.9012 -0.1715 -0.0384
   48U     H5'1 1026   6.478   6.648   2.917 -0.3912  1.6678  0.2726
   48U     H5'2 1027   6.429   6.541   3.039 -0.1306  0.3182 -0.8717
   48U      C4' 1028   6.634   6.621   3.061 -0.2944 -0.7445 -0.5842
   48U      H4' 1029   6.687   6.560   2.988  0.6522 -0.3075 -0.2788
   48U      O4' 1030   6.707   6.746   3.049 -0.0214  0.3071 -0.0971
   48U      C1' 1031   6.817   6.745   3.137 -0.5155 -0.4618  1.1038
   48U      H1' 1032   6.911   6.739   3.083 -0.2239 -0.2421  1.5794
   48U       N1 1033   6.827   6.870   3.213  0.6768  0.8745 -0.2253
   48U       C6 1034   6.714   6.948   3.247 -0.0214  0.3426  0.6003
   48U       H6 1035   6.617   6.913   3.215  0.1466  1.4197 -1.2137
   48U       C5 1036   6.721   7.060   3.320  0.2656  0.1772 -0.1671
   48U       H5 1037   6.634   7.115   3.351  1.1456  0.5093  1.8159
   48U       C4 1038   6.850   7.117   3.356  0.0325 -0.0004  0.4185
   48U       O4 1039   6.869   7.214   3.415 -0.1311  0.1644 -0.4794
   48U       N3 1040   6.956   7.033   3.331  0.6666 -0.3966 -0.1517
   48U       H3 1041   7.053   7.059   3.344  0.3978  0.3180  0.4471
   48U       C2 1042   6.953   6.916   3.254  0.1454  0.0938  0.0398
   48U       O2 1043   7.057   6.855   3.220 -0.8647 -0.3817 -0.8692
   48U      C3' 1044   6.666   6.571   3.205 -0.1805 -0.6697  0.1745
   48U      H3' 1045   6.601   6.626   3.273 -0.1376 -0.3725 -0.0201
   48U      C2' 1046   6.803   6.624   3.220 -0.1238 -0.2059 -0.2564
   48U     H2'1 1047   6.802   6.646   3.326 -0.1669  0.7618 -0.4493
   48U      O2' 1048   6.905   6.536   3.186  0.7565 -0.0436  0.2590
   48U     HO'2 1049   6.928   6.472   3.255  4.1566  0.6306 -0.0495
   48U      O3' 1050   6.666   6.428   3.241  0.5438  0.2584  0.0697
   49C        P 1051   6.641   6.380   3.390  0.1297 -0.3717  0.5174
   49C      O1P 1052   6.624   6.233   3.383 -0.1690  0.1870  1.1312
   49C      O2P 1053   6.523   6.460   3.428  0.3903 -0.5800  0.1192
   49C      O5' 1054   6.771   6.416   3.475 -0.0245 -0.4779  0.3341
   49C      C5' 1055   6.882   6.330   3.473 -0.4826  0.5630  0.1635
   49C     H5'1 1056   6.909   6.299   3.372  0.9361 -1.1463  1.0364
   49C     H5'2 1057   6.866   6.233   3.520 -2.0591 -0.3139 -2.0145
   49C      C4' 1058   7.016   6.401   3.514  0.3626 -0.3761 -0.7579
   49C      H4' 1059   7.102   6.353   3.467  1.7845  0.7331  0.6217
   49C      O4' 1060   7.024   6.535   3.475  0.6743 -0.8832 -0.3268
   49C      C1' 1061   7.106   6.615   3.564 -0.0383  0.6662 -0.5871
   49C      H1' 1062   7.204   6.627   3.518  0.9819 -1.8062  0.7634
   49C       N1 1063   7.041   6.737   3.606  0.2260 -0.5997  0.3900
   49C       C6 1064   6.904   6.745   3.628  0.5319  0.1038  0.1648
   49C       H6 1065   6.836   6.668   3.595 -2.1620  2.0948  0.7061
   49C       C5 1066   6.853   6.863   3.681 -0.7257  0.6098 -0.6218
   49C       H5 1067   6.748   6.886   3.695 -0.9362 -1.0271  0.9011
   49C       C4 1068   6.946   6.966   3.714 -0.4005 -1.2770 -0.1249
   49C       N4 1069   6.912   7.089   3.754  0.0170  0.2354  0.2843
   49C      H41 1070   6.818   7.123   3.766 -0.7980 -1.9403  0.4340
   49C      H42 1071   6.988   7.151   3.780 -0.5223  0.9429  0.2173
   49C       N3 1072   7.076   6.952   3.698  0.6106 -0.4155  0.1400
   49C       C2 1073   7.122   6.847   3.639 -0.1886  0.4600  0.9868
   49C       O2 1074   7.240   6.832   3.631  0.4982  0.4167  0.3978
   49C      C3' 1075   7.051   6.402   3.664 -0.6650 -0.3722 -0.4052
   49C      H3' 1076   6.961   6.409   3.725  0.0318  1.9579  0.4518
   49C      C2' 1077   7.143   6.523   3.678 -0.0071  0.7695  0.2600
   49C     H2'1 1078   7.147   6.570   3.776  1.9378  0.8381  0.1817
   49C      O2' 1079   7.271   6.470   3.636 -0.0833  0.3509 -0.6184
   49C     HO'2 1080   7.246   6.378   3.643 -1.6960  0.8137  0.1798
   49C      O3' 1081   7.124   6.283   3.695  0.4189 -0.2521 -0.0476
   50U        P 1082   7.124   6.223   3.845 -0.2161 -0.0333  0.2558
   50U      O1P 1083   7.163   6.080   3.844 -0.1669 -0.1133  0.0100
   50U      O2P 1084   6.995   6.249   3.915  0.4807  0.4607  0.3570
   50U      O5' 1085   7.242   6.317   3.888  0.1289  0.6322 -0.3498
   50U      C5' 1086   7.378   6.270   3.892  0.1623  0.3047 -0.2183
   50U     H5'1 1087   7.414   6.243   3.793 -0.3887  3.1432 -1.2852
   50U     H5'2 1088   7.388   6.184   3.958  2.6627  1.4179  1.0019
   50U      C4' 1089   7.462   6.389   3.949 -0.3759  0.2238  0.2893
   50U      H4' 1090   7.568   6.370   3.934 -0.0396  1.2548  1.1994
   50U      O4' 1091   7.440   6.513   3.885  0.0701  0.7713  0.4309
   50U      C1' 1092   7.452   6.621   3.982 -0.1265 -0.4327 -0.7313
   50U      H1' 1093   7.530   6.685   3.943 -1.4036  0.9452 -1.1184
   50U       N1 1094   7.335   6.711   4.004  0.7836 -0.0812 -0.4579
   50U       C6 1095   7.210   6.655   3.997 -0.6512  0.1870 -0.2550
   50U       H6 1096   7.204   6.548   3.987  0.4601 -0.0266  1.0689
   50U       C5 1097   7.096   6.736   4.004 -0.1846 -0.1885  0.1071
   50U       H5 1098   6.996   6.696   3.994 -1.0028  1.8615 -0.2972
   50U       C4 1099   7.104   6.874   4.034  0.4257 -0.1600 -0.0596
   50U       O4 1100   7.008   6.950   4.038  0.2478  0.5498  0.4316
   50U       N3 1101   7.231   6.915   4.055  0.0994 -0.5198  0.5002
   50U       H3 1102   7.236   7.014   4.074 -1.1856 -0.1759 -0.8389
   50U       C2 1103   7.351   6.844   4.037  0.4149  0.7036 -0.2687
   50U       O2 1104   7.458   6.902   4.044  0.5613  0.3268  0.0846
   50U      C3' 1105   7.447   6.410   4.101  0.4582  0.6738  0.3283
   50U      H3' 1106   7.341   6.410   4.127  0.6936  1.0642  1.3433
   50U      C2' 1107   7.502   6.552   4.113 -0.0640  0.5471  0.1873
   50U     H2'1 1108   7.447   6.601   4.194 -1.6950  0.7056 -0.9583
   50U      O2' 1109   7.636   6.556   4.141 -0.4229  0.1159 -0.0801
   50U     HO'2 1110   7.650   6.467   4.176  1.5292  0.6031  0.4835
   50U      O3' 1111   7.516   6.316   4.185 -0.5714 -0.7242  0.8429
   51A        P 1112   7.477   6.296   4.335 -0.2935 -0.2095 -0.1480
   51A      O1P 1113   7.557   6.189   4.389  0.6804 -0.3367  0.4263
   51A      O2P 1114   7.329   6.284   4.339 -0.3495 -0.1945  0.2909
   51A      O5' 1115   7.519   6.434   4.400  0.3694  0.0050 -0.5202
   51A      C5' 1116   7.648   6.468   4.439 -0.2714  0.4368 -0.5163
   51A     H5'1 1117   7.709   6.455   4.350  1.2038 -1.0677  0.6550
   51A     H5'2 1118   7.695   6.403   4.513 -0.4774  0.9131  0.0390
   51A      C4' 1119   7.654   6.605   4.499  0.4499  0.4110  0.1887
   51A      H4' 1120   7.757   6.631   4.523  0.4345  2.1129 -1.4449
   51A      O4' 1121   7.618   6.704   4.406  0.3661 -0.5655  0.4701
   51A      C1' 1122   7.570   6.821   4.469  0.8299 -0.2778 -0.0701
   51A      H1' 1123   7.622   6.913   4.445 -4.7086  3.1931 -0.6994
   51A       N9 1124   7.429   6.844   4.433  0.5863  0.5168 -0.3820
   51A       C8 1125   7.340   6.754   4.375 -0.0147 -1.1606 -1.0472
   51A       H8 1126   7.364   6.651   4.354  2.0708 -1.1556  0.8717
   51A       N7 1127   7.218   6.802   4.359 -0.6912 -0.1696 -1.2397
   51A       C5 1128   7.234   6.937   4.411 -0.9384  0.2078 -0.1947
   51A       C6 1129   7.157   7.054   4.404 -0.2652 -0.8008 -0.5053
   51A       N6 1130   7.037   7.053   4.349  0.3376  0.4230 -0.8788
   51A      H61 1131   6.998   6.972   4.301 -0.8302  0.7537 -0.5197
   51A      H62 1132   6.993   7.142   4.332  1.6344  0.7701 -2.6736
   51A       N1 1133   7.196   7.173   4.452  0.2620  0.0253  0.2305
   51A       C2 1134   7.319   7.173   4.500  0.8993  0.0316  0.0275
   51A       H2 1135   7.350   7.265   4.547  0.7528 -0.5614  1.3200
   51A       N3 1136   7.410   7.078   4.505  0.2895  0.1409  0.7089
   51A       C4 1137   7.363   6.960   4.451  1.1053 -0.9310 -0.4734
   51A      C3' 1138   7.572   6.636   4.622 -0.0847 -0.2777 -0.4014
   51A      H3' 1139   7.470   6.602   4.608 -0.8569  2.1323 -1.0815
   51A      C2' 1140   7.573   6.789   4.621 -0.3149 -0.6872  0.0502
   51A     H2'1 1141   7.487   6.828   4.676 -0.9175  0.1319 -1.3816
   51A      O2' 1142   7.690   6.844   4.680 -0.1236 -0.6151 -0.9701
   51A     HO'2 1143   7.676   6.939   4.690 -0.7529 -0.8238  0.3809
   51A      O3' 1144   7.631   6.582   4.739  0.5588  0.5104  0.1267
   52U        P 1145   7.539   6.560   4.874  0.0352  0.1923 -0.0322
   52U      O1P 1146   7.620   6.510   4.985 -0.8720 -0.0368  0.5513
   52U      O2P 1147   7.428   6.472   4.827 -0.4203 -0.5699  0.0673
   52U      O5' 1148   7.474   6.705   4.910 -0.2003  0.0078  0.5657
   52U      C5' 1149   7.558   6.796   4.975  0.1445 -0.2687  0.1899
   52U     H5'1 1150   7.641   6.828   4.912  1.6317 -0.3640  2.0116
   52U     H5'2 1151   7.602   6.742   5.058 -0.5411 -2.2027 -0.6399
   52U      C4' 1152   7.485   6.922   5.020  0.4341  0.6025  0.3554
   52U      H4' 1153   7.562   6.984   5.066  0.4961  1.2105 -0.5428
   52U      O4' 1154   7.417   6.977   4.912 -0.5882  0.0786 -0.7550
   52U      C1' 1155   7.310   7.059   4.960  0.3244  0.0907  0.8213
   52U      H1' 1156   7.349   7.160   4.974  1.5906 -0.3172  0.4412
   52U       N1 1157   7.198   7.047   4.857  0.2840  0.2390 -0.2205
   52U       C6 1158   7.171   6.922   4.796 -0.3904 -0.2339  1.1609
   52U       H6 1159   7.243   6.842   4.805 -1.6569 -1.7204 -0.9409
   52U       C5 1160   7.065   6.909   4.718 -0.0332  0.7349 -0.4017
   52U       H5 1161   7.050   6.816   4.664  0.7167 -0.5018  1.4061
   52U       C4 1162   6.967   7.015   4.699  0.0085  0.7378  0.2462
   52U       O4 1163   6.865   7.002   4.628 -0.1551 -0.0277 -0.2522
   52U       N3 1164   6.991   7.122   4.776 -0.4627  0.0567 -0.0159
   52U       H3 1165   6.918   7.190   4.792 -2.7539 -2.2697  0.0348
   52U       C2 1166   7.100   7.146   4.853 -0.6650  0.7741  0.6161
   52U       O2 1167   7.098   7.246   4.926  0.0161 -0.3132  0.5916
   52U      C3' 1168   7.371   6.879   5.115 -0.4279 -0.6886  0.3440
   52U      H3' 1169   7.332   6.780   5.093 -0.2488 -1.3992  2.8330
   52U      C2' 1170   7.271   7.006   5.095 -0.2418  0.8948  0.7156
   52U     H2'1 1171   7.169   6.966   5.088 -0.3139  1.3695 -2.3846
   52U      O2' 1172   7.282   7.115   5.189 -0.2498 -0.2650  0.5891
   52U     HO'2 1173   7.217   7.102   5.259 -0.3874  0.1687  0.5433
   52U      O3' 1174   7.428   6.864   5.248  0.2810  0.6379  0.3218
   53U        P 1175   7.353   6.778   5.358 -0.2061  0.1729 -0.1683
   53U      O1P 1176   7.446   6.779   5.471 -0.1427 -0.6381  0.0122
   53U      O2P 1177   7.298   6.646   5.308 -0.1622 -0.1970  0.0667
   53U      O5' 1178   7.220   6.875   5.399  0.4726  0.5242 -0.6707
   53U      C5' 1179   7.242   6.993   5.479 -0.2793  0.3534 -0.3246
   53U     H5'1 1180   7.322   7.045   5.428  0.0566 -0.0340 -0.1963
   53U     H5'2 1181   7.267   6.959   5.579 -2.9550 -0.9960 -0.0205
   53U      C4' 1182   7.114   7.078   5.483 -0.4033 -0.2048  0.2249
   53U      H4' 1183   7.129   7.167   5.544 -0.6144  1.2881 -1.8239
   53U      O4' 1184   7.075   7.117   5.347  0.6602  0.1916  0.4906
   53U      C1' 1185   6.937   7.146   5.345  0.6060  0.2221 -0.5757
   53U      H1' 1186   6.919   7.254   5.346 -0.5696  0.0446  0.1891
   53U       N1 1187   6.884   7.073   5.227  0.4633 -0.1165  0.6503
   53U       C6 1188   6.915   6.945   5.185 -0.6874  0.6388  0.5010
   53U       H6 1189   7.005   6.899   5.223 -0.3814  0.9155  0.1333
   53U       C5 1190   6.852   6.877   5.086  0.3591 -0.0483 -0.2915
   53U       H5 1191   6.893   6.782   5.056  0.9543 -0.6749  2.2366
   53U       C4 1192   6.744   6.945   5.011  0.0395  0.1502  0.2256
   53U       O4 1193   6.689   6.900   4.909  0.3860 -0.2016 -0.6779
   53U       N3 1194   6.725   7.076   5.048  0.2280 -0.0081 -0.5880
   53U       H3 1195   6.652   7.123   4.996 -0.0936  0.1691  0.0144
   53U       C2 1196   6.776   7.132   5.163  0.3746  0.1209  0.4392
   53U       O2 1197   6.735   7.241   5.195  0.0311 -0.2178 -0.2354
   53U      C3' 1198   6.992   7.005   5.545 -0.4361  0.3065  0.0170
   53U      H3' 1199   6.984   6.904   5.506  3.5667  0.1398 -0.8465
   53U      C2' 1200   6.879   7.075   5.473  0.1465 -0.2499 -0.0308
   53U     H2'1 1201   6.807   7.009   5.425 -1.9047  2.4998 -1.0486
   53U      O2' 1202   6.816   7.171   5.550  0.3557 -0.5752 -0.1440
   53U     HO'2 1203   6.780   7.124   5.626  2.5692 -0.3423  1.1489
   53U      O3' 1204   7.009   7.002   5.688  0.6449 -0.5892  0.0509
   54C        P 1205   6.906   6.915   5.767 -0.2769 -0.2341  0.1516
   54C      O1P 1206   6.919   6.946   5.909  0.4242 -0.5341 -0.0991
   54C      O2P 1207   6.929   6.773   5.727  0.1075  0.7467  0.2937
   54C      O5' 1208   6.760   6.959   5.719 -0.1983 -0.2892  0.5028
   54C      C5' 1209   6.678   7.049   5.797  0.0693  0.4089 -0.4585
   54C     H5'1 1210   6.723   7.147   5.790  1.3809 -0.2784 -2.1922
   54C     H5'2 1211   6.676   7.009   5.899  1.8809  0.7151 -0.2833
   54C      C4' 1212   6.544   7.065   5.743 -0.2591  0.6078 -0.4471
   54C      H4' 1213   6.491   7.141   5.801  1.1551  0.3897  1.2145
   54C      O4' 1214   6.550   7.113   5.603  0.1068  1.0233 -0.3208
   54C      C1' 1215   6.434   7.074   5.530 -0.7347 -0.5208  0.1887
   54C      H1' 1216   6.386   7.167   5.503  0.8109  0.5981  1.1427
   54C       N1 1217   6.462   6.989   5.412  0.5364 -0.2297  0.3482
   54C       C6 1218   6.565   6.900   5.408  0.1902  0.5422  0.6090
   54C       H6 1219   6.629   6.892   5.495 -0.0377 -0.4724  0.7013
   54C       C5 1220   6.585   6.820   5.298 -0.2817  0.3857  0.2968
   54C       H5 1221   6.671   6.755   5.295 -0.2922  0.3543  0.6743
   54C       C4 1222   6.490   6.835   5.195  0.0893 -0.9203  0.4697
   54C       N4 1223   6.497   6.753   5.099 -0.7855  0.2332 -0.1907
   54C      H41 1224   6.554   6.671   5.112 -2.3295 -0.6949  1.0415
   54C      H42 1225   6.432   6.756   5.022 -1.0789 -0.2264  0.0386
   54C       N3 1226   6.393   6.921   5.193 -0.4338 -0.5939  0.8058
   54C       C2 1227   6.384   7.004   5.298 -0.6898 -0.2823 -0.8498
   54C       O2 1228   6.310   7.100   5.297  0.1644  0.0779 -0.0167
   54C      C3' 1229   6.451   6.940   5.736  1.0494  0.0615  0.3243
   54C      H3' 1230   6.509   6.866   5.681 -0.2291 -0.1496 -0.7897
   54C      C2' 1231   6.351   6.988   5.629 -0.1588  0.1705  0.0560
   54C     H2'1 1232   6.301   6.904   5.580 -0.9734  2.2188 -2.8733
   54C      O2' 1233   6.242   7.061   5.683  0.2342 -0.8228  0.6253
   54C     HO'2 1234   6.163   7.056   5.629  0.5683 -3.1413  0.2358
   54C      O3' 1235   6.410   6.898   5.864  0.0227 -0.2281 -0.0205
   55C        P 1236   6.354   6.751   5.868 -0.4972  0.0353  0.1044
   55C      O1P 1237   6.318   6.734   6.011 -0.4282  0.5513  0.0175
   55C      O2P 1238   6.458   6.661   5.812  0.1477 -0.2416  0.0610
   55C      O5' 1239   6.221   6.733   5.782 -0.4345 -0.1594  0.3802
   55C      C5' 1240   6.101   6.806   5.817 -0.2387  0.2241 -0.3677
   55C     H5'1 1241   6.117   6.907   5.857  0.8241  0.2154 -0.7414
   55C     H5'2 1242   6.061   6.744   5.897  1.7372 -0.1978  0.3499
   55C      C4' 1243   5.998   6.808   5.702 -0.0244 -0.0060  0.8944
   55C      H4' 1244   5.909   6.865   5.729 -0.3085  0.1134 -0.2198
   55C      O4' 1245   6.039   6.871   5.574  0.4103 -0.1520 -0.2080
   55C      C1' 1246   5.981   6.800   5.467 -0.6760 -0.1344  0.2184
   55C      H1' 1247   5.918   6.869   5.412  0.1467 -0.0916 -0.7027
   55C       N1 1248   6.070   6.716   5.379 -0.0296  0.3823 -0.0506
   55C       C6 1249   6.190   6.666   5.418 -0.1564 -0.5868 -0.0598
   55C       H6 1250   6.223   6.696   5.517 -0.7561 -0.7330  0.1906
   55C       C5 1251   6.266   6.599   5.338  0.3636  0.6716  1.4025
   55C       H5 1252   6.361   6.562   5.372  0.9695  1.1210  0.2753
   55C       C4 1253   6.209   6.571   5.207  0.0503 -0.3680  0.5997
   55C       N4 1254   6.273   6.493   5.131 -0.1457  0.2120  0.1512
   55C      H41 1255   6.361   6.460   5.167 -0.4577  1.3195  2.0332
   55C      H42 1256   6.250   6.483   5.033 -0.7966  1.9733  0.0975
   55C       N3 1257   6.087   6.607   5.167  0.0573  0.2364  0.2328
   55C       C2 1258   6.014   6.676   5.261  0.1366 -0.1673 -0.6175
   55C       O2 1259   5.893   6.682   5.233  0.1975 -0.6431  0.0591
   55C      C3' 1260   5.953   6.671   5.666 -0.1518  0.5705  0.1846
   55C      H3' 1261   6.044   6.611   5.654 -1.4861 -1.2016 -1.7859
   55C      C2' 1262   5.888   6.691   5.531 -0.0500  0.1464  0.4423
   55C     H2'1 1263   5.875   6.595   5.481  0.7673  0.2889 -0.0455
   55C      O2' 1264   5.754   6.739   5.547 -0.1219  0.0459  0.7527
   55C     HO'2 1265   5.713   6.689   5.476 -0.3035 -2.1350  2.2708
   55C      O3' 1266   5.870   6.636   5.760  0.4552  1.3291  0.0607
   56G        P 1267   5.845   6.483   5.798 -0.1472 -0.5643 -0.1889
   56G      O1P 1268   5.761   6.486   5.912  0.1880  0.3199  0.0160
   56G      O2P 1269   5.981   6.414   5.814  0.6829  0.0859 -0.1025
   56G      O5' 1270   5.773   6.411   5.675 -0.2531  0.1156 -0.1498
   56G      C5' 1271   5.640   6.448   5.643 -0.4279 -0.2644  0.5873
   56G     H5'1 1272   5.620   6.554   5.632 -0.1597 -0.3576 -1.0134
   56G     H5'2 1273   5.565   6.418   5.716 -0.5117 -0.7189  0.3273
   56G      C4' 1274   5.587   6.388   5.511 -0.0642  0.1887  0.0378
   56G      H4' 1275   5.483   6.413   5.492  0.0063 -0.9270 -2.2489
   56G      O4' 1276   5.668   6.433   5.406  0.2886  0.1085 -0.0941
   56G      C1' 1277   5.675   6.328   5.312 -0.2798 -1.1413  0.3857
   56G      H1' 1278   5.622   6.355   5.221  0.7521  0.8546  0.3376
   56G       N9 1279   5.816   6.289   5.293 -0.0873  0.0797 -0.1454
   56G       C8 1280   5.934   6.301   5.366 -0.5651 -0.3532  0.4089
   56G       H8 1281   5.941   6.336   5.468 -2.4711  0.2128  0.3782
   56G       N7 1282   6.045   6.260   5.308 -0.3628  0.0510  1.0350
   56G       C5 1283   6.001   6.231   5.180  0.8547  0.2824  0.3621
   56G       C6 1284   6.077   6.177   5.069  0.3552 -0.6960 -0.4592
   56G       O6 1285   6.197   6.183   5.047  0.3382 -0.1698 -0.1858
   56G       N1 1286   5.998   6.128   4.966  0.5164  0.4387  0.5505
   56G       H1 1287   6.053   6.087   4.892  0.8702  0.9789  0.5111
   56G       C2 1288   5.857   6.125   4.969  0.0870 -0.7116  0.0829
   56G       N2 1289   5.795   6.063   4.875  0.3130 -0.4060  0.6340
   56G      H21 1290   5.855   6.029   4.802  2.0868  3.0258  0.2823
   56G      H22 1291   5.694   6.060   4.883  0.3252  1.4832  2.4378
   56G       N3 1292   5.791   6.179   5.069  0.4398  0.2803 -0.5603
   56G       C4 1293   5.864   6.233   5.174 -0.3089 -0.2959  0.1506
   56G      C3' 1294   5.608   6.233   5.508  0.3529 -0.3561 -0.4483
   56G      H3' 1295   5.714   6.215   5.527  0.6823  1.7720  0.0212
   56G      C2' 1296   5.590   6.218   5.364  0.6572  0.1817  0.0278
   56G     H2'1 1297   5.640   6.129   5.326  0.6770  0.1935  0.0247
   56G      O2' 1298   5.454   6.225   5.323  0.2408  0.3401 -0.0814
   56G     HO'2 1299   5.388   6.212   5.391 -0.6778  1.8675 -0.6521
   56G      O3' 1300   5.516   6.149   5.575 -0.2773 -0.7767  0.0890
   57U        P 1301   5.569   6.000   5.621  0.0191 -0.3188 -0.6966
   57U      O1P 1302   5.466   5.941   5.713 -0.5259  0.4392  0.0429
   57U      O2P 1303   5.697   6.020   5.685 -1.0148  0.4196 -0.3392
   57U      O5' 1304   5.579   5.916   5.494 -0.1238 -0.0363  0.2242
   57U      C5' 1305   5.469   5.884   5.410  0.1696 -0.3139 -0.0766
   57U     H5'1 1306   5.436   5.982   5.377  1.7929  0.4659  0.4940
   57U     H5'2 1307   5.402   5.833   5.479  1.2349 -0.1002  1.1597
   57U      C4' 1308   5.506   5.801   5.283  0.3948  0.2165  0.4142
   57U      H4' 1309   5.416   5.778   5.226 -0.1020 -1.3330  1.7362
   57U      O4' 1310   5.601   5.870   5.214  0.4126 -0.4649 -0.0278
   57U      C1' 1311   5.686   5.790   5.140  0.3038  0.8476 -0.1694
   57U      H1' 1312   5.666   5.789   5.033  1.0739 -2.4713 -0.3728
   57U       N1 1313   5.829   5.823   5.161  0.5789 -0.3999 -0.1523
   57U       C6 1314   5.870   5.889   5.278 -0.2850 -1.1109 -0.2479
   57U       H6 1315   5.800   5.924   5.353 -0.6492 -1.7426 -0.2911
   57U       C5 1316   6.000   5.920   5.288 -0.0703 -0.2562 -0.1446
   57U       H5 1317   6.033   5.972   5.377 -1.5216 -2.2870  1.6856
   57U       C4 1318   6.101   5.875   5.192  0.0419  0.1238 -0.0421
   57U       O4 1319   6.222   5.890   5.205 -0.2625  0.5437  0.3297
   57U       N3 1320   6.053   5.810   5.082  0.3121 -0.0125 -0.0730
   57U       H3 1321   6.125   5.788   5.015 -0.3321 -1.6537 -0.2718
   57U       C2 1322   5.920   5.785   5.055 -0.2911  0.4769 -0.3454
   57U       O2 1323   5.888   5.726   4.950  0.5365 -0.5320 -0.0827
   57U      C3' 1324   5.578   5.670   5.317  0.0983  0.2899 -0.1659
   57U      H3' 1325   5.645   5.689   5.400  1.1558  1.6003 -1.2726
   57U      C2' 1326   5.659   5.648   5.187 -0.1401  1.1481  0.2113
   57U     H2'1 1327   5.751   5.599   5.220 -1.4510 -2.1180 -0.5827
   57U      O2' 1328   5.597   5.577   5.085 -0.5174  0.7399 -0.6220
   57U     HO'2 1329   5.553   5.499   5.121 -1.1937 -0.0323 -2.9433
   57U      O3' 1330   5.483   5.559   5.324 -0.3717 -0.5515  0.6758
   58A        P 1331   5.525   5.430   5.402 -0.0671 -0.7501  0.6473
   58A      O1P 1332   5.410   5.349   5.449  0.2702  0.2844 -0.2266
   58A      O2P 1333   5.633   5.448   5.497  0.4032  0.0236  0.2727
   58A      O5' 1334   5.589   5.348   5.274  0.1569 -0.3050  0.4604
   58A      C5' 1335   5.513   5.277   5.175  0.6516 -0.1497  0.3471
   58A     H5'1 1336   5.455   5.344   5.112  0.3874  0.5945  1.3528
   58A     H5'2 1337   5.446   5.203   5.218 -0.5526 -0.9712 -2.7329
   58A      C4' 1338   5.616   5.211   5.083 -0.1900  0.7829  0.0560
   58A      H4' 1339   5.563   5.163   5.002 -0.9298 -0.1574  1.0716
   58A      O4' 1340   5.684   5.300   5.001 -0.2143 -0.6197 -0.9822
   58A      C1' 1341   5.813   5.261   4.981  0.4581  0.0563  0.7079
   58A      H1' 1342   5.842   5.267   4.876 -0.6715 -0.5227  0.3424
   58A       N9 1343   5.908   5.348   5.060 -0.2592  0.6879 -0.5209
   58A       C8 1344   5.910   5.397   5.191  0.7959  0.4150  0.8409
   58A       H8 1345   5.829   5.383   5.261 -1.3633  1.0993 -1.3738
   58A       N7 1346   6.006   5.478   5.219  0.2051 -0.3242  0.2165
   58A       C5 1347   6.090   5.465   5.106 -0.1548  0.0909 -0.5524
   58A       C6 1348   6.221   5.513   5.081 -0.6334  0.8812 -0.2097
   58A       N6 1349   6.296   5.580   5.168 -0.2016  0.1314  0.3295
   58A      H61 1350   6.261   5.604   5.260  0.6625  1.2091  0.3951
   58A      H62 1351   6.387   5.610   5.135  0.7013 -2.4639  0.2381
   58A       N1 1352   6.273   5.479   4.963  0.5191 -0.3718  0.0442
   58A       C2 1353   6.207   5.397   4.879 -0.4432 -0.7472 -0.6793
   58A       H2 1354   6.265   5.367   4.793 -0.2616 -0.2735 -0.7240
   58A       N3 1355   6.094   5.335   4.899  0.8553 -0.1758 -0.6931
   58A       C4 1356   6.033   5.385   5.011 -1.1185  0.4973  0.0257
   58A      C3' 1357   5.720   5.109   5.141  0.5620  0.0186  0.0356
   58A      H3' 1358   5.763   5.145   5.234 -0.9976 -2.2366  1.7648
   58A      C2' 1359   5.818   5.113   5.028  0.0594  0.2906  0.1558
   58A     H2'1 1360   5.921   5.096   5.059  0.0519  0.2543  0.1632
   58A      O2' 1361   5.774   5.029   4.917  0.2475 -0.2397 -0.3659
   58A     HO'2 1362   5.723   4.958   4.957  0.2771 -0.5331 -0.8466
   58A      O3' 1363   5.655   4.988   5.172  0.1082 -0.0652  0.0433
   59C        P 1364   5.708   4.904   5.298 -0.2054  0.3398 -0.3958
   59C      O1P 1365   5.617   4.785   5.302 -0.3226  0.1795  0.5194
   59C      O2P 1366   5.722   4.984   5.421 -0.2239  0.1745 -0.6179
   59C      O5' 1367   5.857   4.859   5.253  0.0357  0.1264  0.1534
   59C      C5' 1368   5.871   4.752   5.154  0.5477 -1.1464 -0.0464
   59C     H5'1 1369   5.798   4.753   5.073  0.2349 -1.8099  0.2156
   59C     H5'2 1370   5.851   4.660   5.208 -1.6075  0.9177  3.0010
   59C      C4' 1371   6.015   4.763   5.098  0.1284  0.4904  0.0079
   59C      H4' 1372   6.028   4.679   5.030  0.6438  1.5012 -1.1971
   59C      O4' 1373   6.035   4.886   5.039 -0.4175 -0.0631 -0.7603
   59C      C1' 1374   6.173   4.929   5.049 -0.1808 -0.6940 -0.9567
   59C      H1' 1375   6.212   4.956   4.951 -1.0168  0.4479 -1.0010
   59C       N1 1376   6.193   5.048   5.140  0.2895  0.5301 -0.2166
   59C       C6 1377   6.109   5.083   5.246 -0.7783 -0.2199  0.2185
   59C       H6 1378   6.014   5.035   5.262 -2.3176  2.6869  0.3079
   59C       C5 1379   6.142   5.182   5.329 -0.4443 -0.7417 -0.4891
   59C       H5 1380   6.078   5.219   5.408  0.3307  1.5086 -0.8559
   59C       C4 1381   6.267   5.249   5.307  0.6197 -0.0533 -0.3763
   59C       N4 1382   6.299   5.357   5.366  0.5830 -0.4967  0.3011
   59C      H41 1383   6.237   5.400   5.433  1.0067  1.1725 -0.3107
   59C      H42 1384   6.370   5.415   5.322 -0.4186  0.8507  0.3914
   59C       N3 1385   6.349   5.208   5.212 -0.4269  0.3295 -0.4425
   59C       C2 1386   6.320   5.109   5.128 -0.0585 -0.3913  0.0270
   59C       O2 1387   6.401   5.073   5.041  0.5601 -0.3604  0.1463
   59C      C3' 1388   6.133   4.748   5.195  0.5855 -0.3782  1.0378
   59C      H3' 1389   6.110   4.808   5.283  1.9121  0.3124  0.9533
   59C      C2' 1390   6.245   4.810   5.107  0.0637  0.4784 -0.2372
   59C     H2'1 1391   6.325   4.835   5.177 -0.3008 -2.9468  1.5849
   59C      O2' 1392   6.298   4.728   5.000 -0.6979  0.2594  0.8818
   59C     HO'2 1393   6.290   4.633   5.013 -2.4814 -0.0885 -1.8886
   59C      O3' 1394   6.161   4.616   5.223  0.2664 -0.3982 -0.5279
   60U        P 1395   6.246   4.559   5.344 -0.2391  0.4849 -0.0605
   60U      O1P 1396   6.274   4.422   5.305 -0.1854  0.5621 -0.3530
   60U      O2P 1397   6.177   4.586   5.472 -0.3496  0.2900 -0.5514
   60U      O5' 1398   6.380   4.636   5.337 -0.6057 -0.0514  0.8555
   60U      C5' 1399   6.479   4.591   5.241  0.3364  0.4483 -0.0514
   60U     H5'1 1400   6.431   4.573   5.144 -0.6844 -1.0369  0.6958
   60U     H5'2 1401   6.515   4.494   5.275  0.9322  1.0917  1.2329
   60U      C4' 1402   6.606   4.681   5.228  0.2731  0.0518 -0.4776
   60U      H4' 1403   6.675   4.641   5.154  1.1301 -1.9707  1.2937
   60U      O4' 1404   6.564   4.811   5.198 -0.1878 -0.9835  0.0353
   60U      C1' 1405   6.643   4.900   5.265 -0.8526 -0.3526 -0.2218
   60U      H1' 1406   6.686   4.955   5.182 -0.9579 -0.4130 -0.3164
   60U       N1 1407   6.567   4.997   5.346  0.0967  0.0641 -0.8613
   60U       C6 1408   6.448   4.960   5.417 -0.5460  0.2152  0.4209
   60U       H6 1409   6.402   4.870   5.378  0.8669  0.0601 -1.0021
   60U       C5 1410   6.401   5.031   5.517  0.5765 -0.5907  0.0453
   60U       H5 1411   6.312   5.000   5.568  1.1362 -1.7375  0.3484
   60U       C4 1412   6.456   5.167   5.544  0.0643 -0.3186  0.5609
   60U       O4 1413   6.409   5.233   5.632  0.3293 -0.3274 -0.1357
   60U       N3 1414   6.563   5.201   5.474 -0.2121  0.0978 -0.5948
   60U       H3 1415   6.613   5.285   5.501 -2.6355  1.6792 -0.7128
   60U       C2 1416   6.630   5.118   5.392 -0.1170  1.4731 -0.2061
   60U       O2 1417   6.742   5.142   5.352  0.1458  0.1611 -0.0016
   60U      C3' 1418   6.672   4.692   5.369 -0.0866  0.4379 -0.0730
   60U      H3' 1419   6.600   4.712   5.448  1.4031  1.0926  1.1860
   60U      C2' 1420   6.744   4.822   5.344 -0.7801 -0.2549  0.2591
   60U     H2'1 1421   6.764   4.884   5.431 -3.1063  2.8064 -1.1851
   60U      O2' 1422   6.862   4.815   5.264 -0.4939  0.7148  0.1730
   60U     HO'2 1423   6.940   4.830   5.319 -0.1878 -1.4379  0.4169
   60U      O3' 1424   6.765   4.591   5.405  0.5389  0.5053 -0.7928
   61U        P 1425   6.826   4.581   5.558 -0.1415  0.0544  0.0563
   61U      O1P 1426   6.893   4.451   5.571 -0.1920 -0.2211 -0.4708
   61U      O2P 1427   6.726   4.621   5.655  0.0484  0.1748  0.1995
   61U      O5' 1428   6.947   4.696   5.554  0.7196 -0.3066  0.0773
   61U      C5' 1429   7.067   4.668   5.483 -0.5317  0.0212  0.0402
   61U     H5'1 1430   7.039   4.656   5.378  1.6096  1.6625 -0.7885
   61U     H5'2 1431   7.115   4.576   5.516 -2.5639 -0.8683  0.7103
   61U      C4' 1432   7.165   4.786   5.481 -0.0462  0.0873 -0.8639
   61U      H4' 1433   7.258   4.758   5.431  2.2022  3.4194  1.0738
   61U      O4' 1434   7.112   4.899   5.412  0.8317  0.8001 -0.9670
   61U      C1' 1435   7.167   5.020   5.468  0.4123  0.1255  0.6736
   61U      H1' 1436   7.236   5.069   5.400  2.4431 -0.2875  2.3429
   61U       N1 1437   7.057   5.111   5.510  0.1796  0.1058 -0.2302
   61U       C6 1438   6.962   5.076   5.595  0.2211 -0.5590 -0.8545
   61U       H6 1439   6.967   4.975   5.634  1.0366  0.2364  1.2677
   61U       C5 1440   6.865   5.161   5.628 -0.2079 -0.2474  0.0909
   61U       H5 1441   6.781   5.131   5.688  0.2835  0.8489  1.3725
   61U       C4 1442   6.862   5.295   5.583  0.3314 -0.3189  0.0031
   61U       O4 1443   6.769   5.376   5.600 -0.5778 -0.4810 -0.2217
   61U       N3 1444   6.978   5.333   5.519 -0.8925 -0.3874  0.0775
   61U       H3 1445   6.971   5.429   5.488 -1.8492 -1.1644 -2.3381
   61U       C2 1446   7.075   5.243   5.470  0.4419  0.0285  0.4421
   61U       O2 1447   7.158   5.283   5.392  0.1480 -0.8901  0.0637
   61U      C3' 1448   7.207   4.829   5.623 -0.6991 -0.0958  0.0888
   61U      H3' 1449   7.114   4.828   5.679  0.6509 -3.0439  2.6112
   61U      C2' 1450   7.258   4.977   5.596 -0.1008  0.7172 -0.0380
   61U     H2'1 1451   7.233   5.038   5.682 -2.3181  2.1566 -1.5799
   61U      O2' 1452   7.392   4.980   5.559 -0.2937 -0.3148  0.1685
   61U     HO'2 1453   7.436   4.909   5.607 -1.1593 -0.0878  1.3313
   61U      O3' 1454   7.311   4.744   5.672 -0.4662 -0.3911 -0.5922
   61U      H3T 1455   7.286   4.654   5.653 -2.0649 -0.0453 -0.2714
   62G      O5' 1456   7.249   5.813   5.154  0.5224  0.6439 -0.1922
   62G      H5T 1457   7.270   5.903   5.128 -2.8459  0.8038 -3.1929
   62G      C5' 1458   7.343   5.719   5.127 -0.2587  0.0017 -0.6337
   62G     H5'1 1459   7.392   5.706   5.224  0.5666  0.3251 -0.9927
   62G     H5'2 1460   7.416   5.754   5.054  0.7929  0.2466  0.4857
   62G      C4' 1461   7.288   5.582   5.087 -0.9641  0.7237 -0.6741
   62G      H4' 1462   7.381   5.532   5.059 -0.1248  1.9154 -0.0954
   62G      O4' 1463   7.230   5.505   5.196  0.1870 -0.2837 -0.3657
   62G      C1' 1464   7.119   5.432   5.138  0.3699  0.2481  0.0328
   62G      H1' 1465   7.113   5.324   5.153 -0.2669  0.0150 -1.7005
   62G       N9 1466   6.989   5.488   5.184  0.0856 -0.0534 -0.0227
   62G       C8 1467   6.963   5.603   5.259  0.4670 -0.2920 -0.4526
   62G       H8 1468   7.038   5.676   5.285 -0.8039  0.3898  1.5885
   62G       N7 1469   6.840   5.612   5.300 -0.1343  0.2230  0.7137
   62G       C5 1470   6.778   5.503   5.252  0.0484  0.0375 -0.0188
   62G       C6 1471   6.637   5.464   5.261  0.1707 -0.0554 -0.5754
   62G       O6 1472   6.548   5.514   5.337 -0.1079  0.4159 -0.2249
   62G       N1 1473   6.606   5.356   5.183  0.4842  0.6458  0.9588
   62G       H1 1474   6.520   5.306   5.197  0.7706 -0.8056 -1.6923
   62G       C2 1475   6.699   5.290   5.101  0.3905  0.7827 -0.7046
   62G       N2 1476   6.652   5.189   5.031  0.1782 -1.1392  0.9958
   62G      H21 1477   6.552   5.176   5.030  0.0392 -0.1650  0.5899
   62G      H22 1478   6.716   5.131   4.978 -0.8080  0.6277 -2.4014
   62G       N3 1479   6.832   5.318   5.099  0.4237  0.4596  0.0465
   62G       C4 1480   6.864   5.425   5.175  0.1772 -0.2635 -0.0563
   62G      C3' 1481   7.197   5.582   4.964  0.1570  0.3511  0.2423
   62G      H3' 1482   7.121   5.660   4.966 -0.0228  0.2236 -1.0853
   62G      C2' 1483   7.130   5.442   4.985  0.2503 -0.5088 -0.1125
   62G     H2'1 1484   7.029   5.441   4.944 -0.2989  2.4019  0.9133
   62G      O2' 1485   7.218   5.339   4.938 -0.0738  0.8664 -0.6608
   62G     HO'2 1486   7.270   5.369   4.863  0.0928 -0.0061 -0.9049
   62G      O3' 1487   7.270   5.583   4.841  0.5913 -0.3185 -0.0860
   63U        P 1488   7.227   5.664   4.712  0.2380  0.2656 -0.0707
   63U      O1P 1489   7.345   5.659   4.628  0.6584  0.6358  0.5150
   63U      O2P 1490   7.188   5.798   4.748  0.3161 -0.4554  0.0934
   63U      O5' 1491   7.111   5.579   4.648 -0.2561 -0.7200 -0.0641
   63U      C5' 1492   7.138   5.451   4.587 -0.2531 -0.2746  0.4775
   63U     H5'1 1493   7.197   5.393   4.657  0.0021 -0.3490  0.2028
   63U     H5'2 1494   7.187   5.463   4.490 -0.4394  1.9978  0.6032
   63U      C4' 1495   6.998   5.389   4.555 -0.8508  0.0771 -0.2255
   63U      H4' 1496   7.013   5.288   4.516  1.4729  0.2895 -0.0258
   63U      O4' 1497   6.933   5.371   4.678 -0.0517  0.1235 -0.0033
   63U      C1' 1498   6.792   5.379   4.655 -0.1265  0.5824 -0.2296
   63U      H1' 1499   6.751   5.281   4.675  1.5012  0.0606  0.8034
   63U       N1 1500   6.721   5.487   4.741  0.4929  0.0841  0.0857
   63U       C6 1501   6.803   5.583   4.803  1.1077  0.2614  0.5864
   63U       H6 1502   6.902   5.599   4.762  0.7173 -0.1960 -0.5701
   63U       C5 1503   6.752   5.661   4.904  0.3175  0.1517  0.4867
   63U       H5 1504   6.815   5.734   4.952 -0.1512  1.5086 -0.8721
   63U       C4 1505   6.623   5.633   4.956  0.3639  0.1156 -0.3787
   63U       O4 1506   6.565   5.691   5.050 -0.4906 -0.3455  0.9849
   63U       N3 1507   6.558   5.524   4.898 -0.5706  0.2673 -0.1046
   63U       H3 1508   6.461   5.507   4.920 -0.4056 -2.2738 -1.0089
   63U       C2 1509   6.596   5.454   4.784 -0.0714  0.3441  0.4333
   63U       O2 1510   6.524   5.361   4.743  0.5797  0.2951  0.6284
   63U      C3' 1511   6.910   5.473   4.475 -0.2636 -0.4185  0.0504
   63U      H3' 1512   6.908   5.572   4.522  2.2702 -0.6423  0.7734
   63U      C2' 1513   6.777   5.408   4.504 -0.3364  0.0637  0.1198
   63U     H2'1 1514   6.691   5.471   4.484 -0.4750 -0.0652  0.2986
   63U      O2' 1515   6.767   5.282   4.432  0.2826  1.1140 -0.3420
   63U     HO'2 1516   6.833   5.284   4.362  0.9739 -1.5722  0.1551
   63U      O3' 1517   6.935   5.479   4.339  0.2241 -0.0132  0.1033
   64A        P 1518   6.904   5.609   4.251  0.1457  0.7169  0.1616
   64A      O1P 1519   6.935   5.566   4.115  0.1700  0.0590  0.3553
   64A      O2P 1520   6.979   5.723   4.309  0.2746 -0.0626  0.1052
   64A      O5' 1521   6.751   5.637   4.267 -0.4182  0.3865  0.4368
   64A      C5' 1522   6.660   5.552   4.207  0.2270  0.5047  0.4157
   64A     H5'1 1523   6.680   5.449   4.233  0.6576 -0.5501 -3.4568
   64A     H5'2 1524   6.661   5.567   4.099  0.1132 -1.1440  0.1715
   64A      C4' 1525   6.512   5.580   4.239 -0.0637  0.2882  0.4887
   64A      H4' 1526   6.443   5.521   4.179  1.3543  0.1282 -1.0465
   64A      O4' 1527   6.498   5.537   4.372 -0.0101 -0.0749  0.2712
   64A      C1' 1528   6.390   5.608   4.421  0.0707 -0.1343 -0.3328
   64A      H1' 1529   6.309   5.540   4.446  0.7871 -1.0437 -0.4401
   64A       N9 1530   6.431   5.684   4.537 -0.0033 -0.9034  0.3001
   64A       C8 1531   6.554   5.728   4.576  0.2379 -0.0156  0.2859
   64A       H8 1532   6.641   5.687   4.528 -2.0893 -3.0644 -1.7306
   64A       N7 1533   6.557   5.785   4.695  0.1422 -0.3641  0.5433
   64A       C5 1534   6.417   5.797   4.727 -0.0334  0.0016 -0.3996
   64A       C6 1535   6.348   5.829   4.843 -0.1359  0.2129 -0.9947
   64A       N6 1536   6.389   5.904   4.941 -0.3958 -0.9164  0.0791
   64A      H61 1537   6.489   5.916   4.951 -0.4790 -0.9666  1.0795
   64A      H62 1538   6.320   5.924   5.012 -2.3298  0.6469 -2.1006
   64A       N1 1539   6.220   5.813   4.853 -0.4673 -0.2496  0.5213
   64A       C2 1540   6.156   5.748   4.756 -0.3917 -0.9231 -0.9877
   64A       H2 1541   6.052   5.729   4.777 -0.4903  2.3017  2.4294
   64A       N3 1542   6.205   5.701   4.649  0.3564 -0.2157 -0.3355
   64A       C4 1543   6.339   5.725   4.637 -0.2678 -0.2617  0.1330
   64A      C3' 1544   6.458   5.722   4.231  0.3089 -0.2455  0.0942
   64A      H3' 1545   6.526   5.796   4.273 -2.0100  2.1954 -0.1656
   64A      C2' 1546   6.338   5.707   4.319  0.6139 -0.0125 -1.2504
   64A     H2'1 1547   6.307   5.804   4.358 -0.5334 -0.5540 -0.7459
   64A      O2' 1548   6.228   5.644   4.246 -0.0993  0.4967  0.3881
   64A     HO'2 1549   6.218   5.694   4.164  1.7336  0.1541 -0.1130
   64A      O3' 1550   6.426   5.745   4.095 -0.1325 -0.0924 -0.0766
   65C        P 1551   6.408   5.900   4.047 -0.4206 -0.0722  0.5064
   65C      O1P 1552   6.403   5.901   3.896  0.2647  0.1536  0.6608
   65C      O2P 1553   6.518   5.978   4.114  0.1080 -0.2544  0.2626
   65C      O5' 1554   6.266   5.950   4.105  0.1623  0.1439 -0.8342
   65C      C5' 1555   6.145   5.905   4.047  0.6282  0.4825  0.1147
   65C     H5'1 1556   6.157   5.800   4.018  2.3731  0.7362 -0.1436
   65C     H5'2 1557   6.125   5.951   3.950 -0.9184  0.6215  0.4657
   65C      C4' 1558   6.013   5.923   4.129 -0.2094 -0.2355 -0.3350
   65C      H4' 1559   5.920   5.887   4.084  0.1245 -0.2329 -1.0486
   65C      O4' 1560   6.040   5.871   4.257  0.6299 -0.5418 -0.1595
   65C      C1' 1561   5.972   5.952   4.349 -0.5237 -0.0511 -0.1819
   65C      H1' 1562   5.893   5.886   4.386  0.4532 -2.2282 -1.8000
   65C       N1 1563   6.059   6.001   4.465  0.4308  0.1800 -0.3265
   65C       C6 1564   6.189   6.030   4.440 -0.1033  0.6792 -0.0507
   65C       H6 1565   6.228   6.009   4.342 -1.5078  1.3549 -0.7725
   65C       C5 1566   6.267   6.081   4.533 -0.1017 -0.4157 -0.3767
   65C       H5 1567   6.373   6.093   4.516 -0.0280 -2.3432 -1.5443
   65C       C4 1568   6.205   6.104   4.659  1.4555 -0.3057 -0.2792
   65C       N4 1569   6.274   6.161   4.756  0.2737 -0.0710  0.2688
   65C      H41 1570   6.360   6.210   4.736 -1.1587  3.2923  1.5570
   65C      H42 1571   6.235   6.170   4.849 -0.1651 -1.3140  0.2132
   65C       N3 1572   6.079   6.081   4.689 -0.0032  0.0821 -0.7209
   65C       C2 1573   6.007   6.021   4.594  1.2762 -0.3229 -0.2437
   65C       O2 1574   5.905   5.971   4.629 -1.5194  0.4055 -0.2728
   65C      C3' 1575   6.001   6.075   4.145 -0.0170  0.2146  0.9629
   65C      H3' 1576   6.092   6.134   4.154 -1.3693  3.3433 -2.7609
   65C      C2' 1577   5.924   6.083   4.278  0.0449  0.6840  0.6536
   65C     H2'1 1578   5.957   6.175   4.326  2.5867  0.3186 -0.2354
   65C      O2' 1579   5.783   6.069   4.270  0.0183  0.1637 -0.3047
   65C     HO'2 1580   5.760   6.154   4.232 -0.9026  0.4111  0.7560
   65C      O3' 1581   5.923   6.134   4.038 -0.0944 -0.1561  0.0301
   66G        P 1582   5.923   6.296   4.006  0.1767 -0.3757  0.2779
   66G      O1P 1583   5.838   6.324   3.888  0.3939 -0.0618  0.4255
   66G      O2P 1584   6.070   6.333   3.998 -0.4001  0.1004 -0.0876
   66G      O5' 1585   5.864   6.358   4.137  0.0064  0.0977 -0.4004
   66G      C5' 1586   5.725   6.401   4.146 -0.2352  0.9614 -0.0205
   66G     H5'1 1587   5.668   6.313   4.116 -1.5075  2.2627 -1.6208
   66G     H5'2 1588   5.698   6.480   4.076  0.2016  1.8293  0.7887
   66G      C4' 1589   5.680   6.448   4.286 -0.2997  0.1126  0.7055
   66G      H4' 1590   5.572   6.450   4.278 -0.2617  0.0044  0.1502
   66G      O4' 1591   5.718   6.357   4.383  0.3294  0.0262  0.0773
   66G      C1' 1592   5.744   6.431   4.505 -0.8635  0.2696  1.1880
   66G      H1' 1593   5.680   6.398   4.587 -0.6325 -0.2579  1.1621
   66G       N9 1594   5.880   6.414   4.557  0.0083 -0.6496  0.8915
   66G       C8 1595   5.999   6.405   4.489  0.7731  0.9486 -0.6726
   66G       H8 1596   5.990   6.382   4.384 -1.1919  1.7566 -0.7170
   66G       N7 1597   6.103   6.415   4.563  0.1513  0.5397  0.3099
   66G       C5 1598   6.053   6.443   4.693  0.2253  1.4927 -0.1683
   66G       C6 1599   6.114   6.463   4.819 -0.4401  0.5768  0.7931
   66G       O6 1600   6.231   6.459   4.845 -0.0118 -0.2054  0.2998
   66G       N1 1601   6.027   6.484   4.917  0.2764  0.1117 -0.2253
   66G       H1 1602   6.075   6.504   5.004  2.7441 -1.7064 -1.0644
   66G       C2 1603   5.895   6.491   4.902  0.4573  0.2278  0.3803
   66G       N2 1604   5.836   6.513   5.015  0.2509  0.2342  0.2457
   66G      H21 1605   5.893   6.542   5.094 -0.1493  1.3928  0.1295
   66G      H22 1606   5.736   6.513   5.025  0.0742 -1.7723 -1.1606
   66G       N3 1607   5.830   6.472   4.789  0.3139 -1.2044  0.6215
   66G       C4 1608   5.915   6.446   4.687  0.1975 -0.1886  0.1497
   66G      C3' 1609   5.746   6.581   4.320 -0.4496 -0.7956 -0.3407
   66G      H3' 1610   5.855   6.577   4.309  0.1163  0.8260  3.1923
   66G      C2' 1611   5.705   6.575   4.470 -0.5941  0.2728 -0.3936
   66G     H2'1 1612   5.769   6.639   4.531  0.8832 -1.8337  0.3609
   66G      O2' 1613   5.564   6.604   4.483  0.4019 -0.0676 -0.0957
   66G     HO'2 1614   5.537   6.666   4.414  1.5226  1.6188  0.9104
   66G      O3' 1615   5.680   6.681   4.255  0.4842  0.5222 -0.0134
   67G        P 1616   5.741   6.825   4.239  0.3362 -0.0230 -0.0754
   67G      O1P 1617   5.648   6.894   4.143  0.2806  0.1394  0.6535
   67G      O2P 1618   5.887   6.817   4.205  0.0099  0.0146  0.1255
   67G      O5' 1619   5.720   6.896   4.379 -0.1543  0.4248 -0.3506
   67G      C5' 1620   5.592   6.948   4.421 -0.4409  0.2280  0.3203
   67G     H5'1 1621   5.525   6.867   4.450  1.4949 -1.4033  0.4546
   67G     H5'2 1622   5.554   7.019   4.348  0.6811  2.6825  1.9717
   67G      C4' 1623   5.611   7.020   4.550 -0.0327 -0.3452  0.0597
   67G      H4' 1624   5.513   7.052   4.586  0.3758 -0.5138  1.3607
   67G      O4' 1625   5.653   6.935   4.655  0.1274 -0.1789  0.4912
   67G      C1' 1626   5.746   7.008   4.737 -0.5257  0.3895 -0.0351
   67G      H1' 1627   5.712   7.013   4.841  2.2787  1.5986  0.9063
   67G       N9 1628   5.884   6.950   4.732 -0.3708  0.2072 -0.3972
   67G       C8 1629   5.944   6.873   4.635 -0.3590  0.2066 -0.3893
   67G       H8 1630   5.891   6.849   4.544 -0.5031 -0.1470 -0.2150
   67G       N7 1631   6.062   6.829   4.670 -0.1711  0.5126  0.6228
   67G       C5 1632   6.076   6.870   4.803 -1.1860  0.2714  0.9271
   67G       C6 1633   6.189   6.851   4.891  0.2491 -0.4137 -0.4277
   67G       O6 1634   6.298   6.788   4.870 -0.2016  0.0823 -0.4180
   67G       N1 1635   6.173   6.920   5.012  0.1548  0.1122 -0.1510
   67G       H1 1636   6.255   6.929   5.071  1.3235  1.4459 -1.8693
   67G       C2 1637   6.067   7.004   5.035 -0.4734 -0.0616 -0.0836
   67G       N2 1638   6.068   7.069   5.148 -0.0452  0.6168  0.1022
   67G      H21 1639   6.152   7.061   5.203 -0.0112 -0.8164 -0.1014
   67G      H22 1640   6.001   7.140   5.171 -1.4100 -1.0473  1.5179
   67G       N3 1641   5.965   7.025   4.953  0.2572  0.2579 -0.0769
   67G       C4 1642   5.975   6.957   4.834 -0.1253 -0.5164 -0.0388
   67G      C3' 1643   5.702   7.141   4.539 -0.2134 -0.1773  0.3581
   67G      H3' 1644   5.791   7.128   4.478 -1.5272 -0.6951 -1.5613
   67G      C2' 1645   5.730   7.152   4.692  0.9107 -0.5424 -0.3308
   67G     H2'1 1646   5.813   7.215   4.722 -0.5396  0.8570  0.8843
   67G      O2' 1647   5.612   7.203   4.755 -0.1779 -0.4194  0.2734
   67G     HO'2 1648   5.563   7.251   4.687  1.1013  1.6257  0.7207
   67G      O3' 1649   5.635   7.254   4.496 -0.5046  0.0721  0.2207
   68A        P 1650   5.716   7.379   4.443  0.1825  0.1268  0.4020
   68A      O1P 1651   5.614   7.477   4.408  0.7568 -0.1345 -0.4334
   68A      O2P 1652   5.800   7.329   4.331 -0.0736  0.3996  0.5817
   68A      O5' 1653   5.817   7.440   4.561  1.2415  0.4215 -0.5323
   68A      C5' 1654   5.758   7.527   4.661 -0.0668  0.5636  0.3958
   68A     H5'1 1655   5.668   7.482   4.703  0.1935  1.0247  1.4741
   68A     H5'2 1656   5.730   7.624   4.621  1.1477  1.0388  0.6808
   68A      C4' 1657   5.853   7.551   4.777  0.6782 -0.0833  0.1658
   68A      H4' 1658   5.808   7.619   4.850  0.9619  1.1321 -0.7556
   68A      O4' 1659   5.903   7.431   4.837 -0.2146  0.1819  0.0115
   68A      C1' 1660   6.027   7.447   4.895 -0.7792  0.0811 -0.4781
   68A      H1' 1661   6.024   7.434   5.003  1.2916 -0.6919 -0.4686
   68A       N9 1662   6.120   7.346   4.845 -0.0859  0.5707 -0.1679
   68A       C8 1663   6.102   7.266   4.734  0.1300  0.5090  0.6009
   68A       H8 1664   6.023   7.284   4.662 -0.3358  1.9228  1.4317
   68A       N7 1665   6.195   7.174   4.714  0.1941  0.0252  0.5024
   68A       C5 1666   6.289   7.207   4.809  0.2815  0.1659  0.0870
   68A       C6 1667   6.414   7.150   4.855  0.5551  0.4355  0.0330
   68A       N6 1668   6.467   7.049   4.797 -0.3598 -0.3034 -0.2028
   68A      H61 1669   6.430   7.015   4.709  1.9665 -0.6324 -1.1368
   68A      H62 1670   6.550   7.016   4.845  0.1150  0.9276 -0.1484
   68A       N1 1671   6.480   7.206   4.952 -0.2960 -0.1488  0.1655
   68A       C2 1672   6.427   7.310   5.012  0.2777 -0.8012  0.1007
   68A       H2 1673   6.486   7.354   5.091  0.1996  0.4687 -0.5210
   68A       N3 1674   6.304   7.355   4.998 -0.3352 -0.7425  0.4785
   68A       C4 1675   6.238   7.305   4.891 -0.4055  0.0940 -0.1141
   68A      C3' 1676   5.976   7.622   4.737 -0.1897 -0.3150 -0.5734
   68A      H3' 1677   6.024   7.578   4.650 -0.4019 -0.0122 -0.8482
   68A      C2' 1678   6.071   7.589   4.853  0.4812  0.0741  0.1622
   68A     H2'1 1679   6.175   7.587   4.820  0.5306 -1.3452  0.3543
   68A      O2' 1680   6.057   7.682   4.968 -0.0705 -0.3024  0.0674
   68A     HO'2 1681   6.036   7.767   4.929 -0.6244  0.2512  1.4851
   68A      O3' 1682   5.968   7.762   4.718 -0.4542 -0.0057 -0.1317
   69A        P 1683   6.076   7.835   4.623 -0.2288 -0.2095  0.2520
   69A      O1P 1684   6.026   7.973   4.621 -0.0279  0.3868  0.0676
   69A      O2P 1685   6.100   7.772   4.494  0.2676 -0.3624 -0.3160
   69A      O5' 1686   6.212   7.841   4.699 -0.6823 -0.0840  0.3165
   69A      C5' 1687   6.237   7.940   4.799 -0.4926  0.0132  0.6438
   69A     H5'1 1688   6.157   7.944   4.872 -0.1381 -0.7758  1.0938
   69A     H5'2 1689   6.245   8.038   4.752 -0.2198 -0.3623 -0.1248
   69A      C4' 1690   6.361   7.902   4.884 -0.0155  0.2840  1.1050
   69A      H4' 1691   6.366   7.970   4.969 -0.3329  1.4258  0.2361
   69A      O4' 1692   6.365   7.770   4.933 -0.4567  0.3476 -0.3284
   69A      C1' 1693   6.495   7.718   4.922 -0.1282 -0.1521  1.0181
   69A      H1' 1694   6.528   7.678   5.018  0.0943 -2.0850  0.1952
   69A       N9 1695   6.514   7.610   4.821  0.2441 -0.1183  0.8648
   69A       C8 1696   6.432   7.568   4.717  0.0071  0.2396 -0.1478
   69A       H8 1697   6.342   7.621   4.687 -0.0894 -1.0755 -2.4426
   69A       N7 1698   6.460   7.451   4.660 -0.5787 -0.2039 -0.2708
   69A       C5 1699   6.577   7.413   4.734 -0.0252  0.0761 -0.0162
   69A       C6 1700   6.673   7.307   4.723  0.2750 -0.4346 -0.4884
   69A       N6 1701   6.663   7.204   4.642  0.0038 -0.2554  0.2508
   69A      H61 1702   6.583   7.193   4.581  0.5749  1.6930 -0.9395
   69A      H62 1703   6.723   7.124   4.655 -0.1058 -0.5698 -1.0174
   69A       N1 1704   6.781   7.310   4.802 -0.3930  0.4501  0.7374
   69A       C2 1705   6.804   7.411   4.880 -0.5986 -0.1221  0.4405
   69A       H2 1706   6.899   7.408   4.930  0.6788  4.0143 -1.2627
   69A       N3 1707   6.723   7.511   4.902  0.5173  0.0223  0.3651
   69A       C4 1708   6.610   7.508   4.826  0.0334 -0.3628  0.7736
   69A      C3' 1709   6.488   7.913   4.799 -0.3863  0.1938 -0.5451
   69A      H3' 1710   6.474   7.873   4.698 -0.5730 -1.7278  0.2150
   69A      C2' 1711   6.589   7.832   4.883 -0.3445 -0.0495 -0.0530
   69A     H2'1 1712   6.672   7.798   4.822 -1.1474 -0.5271 -0.9042
   69A      O2' 1713   6.635   7.892   5.007 -0.1368 -0.0775 -0.5893
   69A     HO'2 1714   6.713   7.845   5.037 -0.4566 -1.5438 -1.9214
   69A      O3' 1715   6.538   8.047   4.789 -0.3506  0.4852 -0.1515
   70U        P 1716   6.639   8.084   4.667  0.1700 -0.4034 -0.1440
   70U      O1P 1717   6.684   8.224   4.682 -0.1494 -0.6416 -0.4798
   70U      O2P 1718   6.571   8.037   4.543  0.3420  0.2986  0.2000
   70U      O5' 1719   6.764   7.989   4.686  0.9055 -0.3198 -0.6923
   70U      C5' 1720   6.857   8.009   4.791  0.5762  0.0913  0.1258
   70U     H5'1 1721   6.809   8.000   4.889 -1.5087 -0.4652 -0.8956
   70U     H5'2 1722   6.910   8.104   4.796 -3.0227  2.2262  0.7858
   70U      C4' 1723   6.964   7.901   4.779  0.6960 -0.8098 -0.5798
   70U      H4' 1724   7.041   7.922   4.853  1.6220 -0.8326 -1.5150
   70U      O4' 1725   6.928   7.763   4.789 -0.3783 -0.3326 -0.2464
   70U      C1' 1726   7.022   7.677   4.723  0.3715 -0.4737  0.4982
   70U      H1' 1727   7.078   7.616   4.794  0.1624  1.2281  2.2252
   70U       N1 1728   6.957   7.574   4.635  0.6196 -0.4533 -0.3642
   70U       C6 1729   6.831   7.600   4.581 -0.0225  0.5287  0.0857
   70U       H6 1730   6.772   7.687   4.603 -1.1692 -0.6135  1.7032
   70U       C5 1731   6.784   7.519   4.482 -0.0990 -0.2261  0.9295
   70U       H5 1732   6.694   7.544   4.428  1.1915  2.8088 -0.0615
   70U       C4 1733   6.854   7.398   4.442 -0.6655 -0.1760 -0.8540
   70U       O4 1734   6.821   7.313   4.360  0.3235  0.2668  0.4624
   70U       N3 1735   6.967   7.369   4.516 -0.6329  0.4098  0.0224
   70U       H3 1736   7.013   7.279   4.513  1.1165  1.3026 -1.4999
   70U       C2 1737   7.028   7.456   4.604 -0.1984 -0.4440  0.3429
   70U       O2 1738   7.140   7.434   4.642 -0.0441  0.6776 -0.0233
   70U      C3' 1739   7.043   7.906   4.648 -0.2766 -0.8995  0.1850
   70U      H3' 1740   6.972   7.901   4.565 -0.1939 -3.2253  0.1991
   70U      C2' 1741   7.118   7.775   4.649  0.4469  0.6193 -0.4327
   70U     H2'1 1742   7.129   7.740   4.546  1.9172  2.4881 -0.9626
   70U      O2' 1743   7.240   7.784   4.724  0.5955  0.3744 -0.5673
   70U     HO'2 1744   7.298   7.844   4.677  0.0642 -1.0845 -3.3068
   70U      O3' 1745   7.121   8.028   4.638 -0.4464  0.3333 -0.3866
   71A        P 1746   7.192   8.053   4.497 -0.3370 -0.3021  0.3276
   71A      O1P 1747   7.282   8.172   4.517 -0.2027  0.2746 -0.4283
   71A      O2P 1748   7.088   8.064   4.396 -0.1546 -0.1956  0.3525
   71A      O5' 1749   7.286   7.929   4.461  0.4440  0.1352 -0.2471
   71A      C5' 1750   7.425   7.935   4.494  0.0842  0.3180  0.0899
   71A     H5'1 1751   7.445   7.951   4.599 -1.8049 -1.3805  0.7757
   71A     H5'2 1752   7.483   8.010   4.439 -0.1349 -0.4960 -1.3174
   71A      C4' 1753   7.497   7.795   4.456 -0.3405 -1.3452  0.4164
   71A      H4' 1754   7.594   7.800   4.505 -1.5512 -0.5462  2.8676
   71A      O4' 1755   7.421   7.677   4.485  0.4359 -0.8107  0.3100
   71A      C1' 1756   7.447   7.575   4.386  0.3989 -0.4148  0.7959
   71A      H1' 1757   7.492   7.486   4.430  0.3465 -0.6345  0.4122
   71A       N9 1758   7.329   7.528   4.314 -0.4275 -0.4029  0.0487
   71A       C8 1759   7.202   7.580   4.317  0.2945 -0.5139  0.6443
   71A       H8 1760   7.184   7.680   4.355 -3.1668  0.0618 -2.0087
   71A       N7 1761   7.110   7.511   4.253 -0.1953 -0.2353 -0.4405
   71A       C5 1762   7.184   7.403   4.213  0.1121  0.2726  0.3343
   71A       C6 1763   7.160   7.280   4.142 -1.0045  0.5865 -0.6097
   71A       N6 1764   7.049   7.242   4.088  1.0013 -0.3641 -0.6306
   71A      H61 1765   6.982   7.313   4.062  1.3211  0.1036 -0.2128
   71A      H62 1766   7.055   7.146   4.057 -0.2805 -0.4700 -0.5919
   71A       N1 1767   7.248   7.184   4.124 -0.7053 -0.1241 -0.4149
   71A       C2 1768   7.372   7.216   4.161 -0.3758 -0.0103  0.3024
   71A       H2 1769   7.439   7.131   4.152 -1.1331 -0.6730  0.8053
   71A       N3 1770   7.420   7.325   4.227  0.3038  0.6403  0.9840
   71A       C4 1771   7.317   7.412   4.247 -0.3882 -0.0349 -0.5203
   71A      C3' 1772   7.523   7.791   4.302 -0.6636 -0.1515 -0.1720
   71A      H3' 1773   7.436   7.817   4.242 -2.4796 -0.9552  1.9791
   71A      C2' 1774   7.537   7.637   4.276 -0.5061  0.2512 -0.5139
   71A     H2'1 1775   7.514   7.591   4.180 -0.8090 -1.1777  0.2207
   71A      O2' 1776   7.673   7.582   4.297  0.5603 -0.6935  0.1526
   71A     HO'2 1777   7.699   7.544   4.214 -2.1149  0.6008 -1.4323
   71A      O3' 1778   7.634   7.871   4.252  0.0747  0.2653 -0.7180
   72G        P 1779   7.659   7.888   4.098  0.4760  0.0306  0.2914
   72G      O1P 1780   7.774   7.980   4.091 -0.0199 -0.6116  0.2725
   72G      O2P 1781   7.537   7.942   4.029  0.0457 -0.0816  0.0989
   72G      O5' 1782   7.698   7.743   4.037 -0.2339 -0.3794  0.1832
   72G      C5' 1783   7.833   7.690   4.044  0.0689 -0.0232 -0.3716
   72G     H5'1 1784   7.870   7.689   4.146 -1.9358 -1.3366  0.3950
   72G     H5'2 1785   7.885   7.753   3.972 -2.0432 -0.0911 -2.0792
   72G      C4' 1786   7.841   7.544   3.996  0.4481  0.1014  0.4286
   72G      H4' 1787   7.935   7.501   4.030  1.0596 -0.5461 -1.9132
   72G      O4' 1788   7.737   7.462   4.051 -0.1696 -0.0775  0.3477
   72G      C1' 1789   7.702   7.367   3.964 -0.3967 -0.1573  0.0605
   72G      H1' 1790   7.715   7.266   4.003 -1.0133 -0.1569  0.2805
   72G       N9 1791   7.558   7.379   3.923  0.0008  0.0203  0.2197
   72G       C8 1792   7.473   7.489   3.930  0.1135 -0.0856 -0.3883
   72G       H8 1793   7.513   7.584   3.961  1.7347  0.0210 -2.6426
   72G       N7 1794   7.349   7.463   3.897  0.2108 -0.5239  0.2919
   72G       C5 1795   7.352   7.331   3.846 -0.3631 -0.3895 -0.0812
   72G       C6 1796   7.250   7.240   3.784  0.0155 -0.7541 -0.2096
   72G       O6 1797   7.133   7.259   3.770 -0.0105  0.4520 -0.3962
   72G       N1 1798   7.308   7.118   3.752  0.6339 -0.1388 -0.3345
   72G       H1 1799   7.246   7.057   3.700 -0.1195  0.8168 -0.5917
   72G       C2 1800   7.436   7.079   3.758 -0.0888 -0.0056 -1.8180
   72G       N2 1801   7.481   6.965   3.725  0.1738  0.0076  0.0086
   72G      H21 1802   7.406   6.908   3.689 -1.3853  0.1509  2.7827
   72G      H22 1803   7.579   6.941   3.722  0.3090  0.5495 -0.3170
   72G       N3 1804   7.521   7.157   3.824  0.2609  0.1565 -0.3893
   72G       C4 1805   7.474   7.277   3.870  0.1415 -0.5792 -0.1839
   72G      C3' 1806   7.833   7.529   3.842  0.1493 -0.0223 -0.1764
   72G      H3' 1807   7.752   7.593   3.808 -0.0359 -0.2884 -0.2410
   72G      C2' 1808   7.799   7.379   3.843  0.2722 -0.4666 -0.2861
   72G     H2'1 1809   7.756   7.345   3.749 -0.3015  2.1843 -1.0649
   72G      O2' 1810   7.914   7.296   3.866 -0.3027 -0.1268 -0.6522
   72G     HO'2 1811   7.896   7.205   3.841  0.1245 -0.0917 -1.0884
   72G      O3' 1812   7.961   7.545   3.781  0.2305 -0.2623 -0.0897
   73A        P 1813   7.963   7.568   3.626 -0.0238  0.0165 -0.3381
   73A      O1P 1814   8.105   7.603   3.587  0.1142  0.1108 -0.1238
   73A      O2P 1815   7.858   7.670   3.603 -0.2608 -0.2005  0.2990
   73A      O5' 1816   7.920   7.434   3.563  0.0606 -0.2046 -0.1088
   73A      C5' 1817   8.008   7.328   3.564  0.6945 -0.3204  0.4244
   73A     H5'1 1818   8.037   7.310   3.667 -2.4657 -1.7160  1.2086
   73A     H5'2 1819   8.095   7.354   3.504 -0.0358 -0.4495 -0.7264
   73A      C4' 1820   7.947   7.199   3.509 -0.2227  0.5467 -0.6673
   73A      H4' 1821   8.027   7.125   3.516  0.3608  1.2159 -0.2456
   73A      O4' 1822   7.832   7.163   3.580 -0.3780 -0.6650 -0.0318
   73A      C1' 1823   7.731   7.118   3.483  0.0817 -0.4443 -0.6031
   73A      H1' 1824   7.704   7.017   3.511 -0.1052 -0.7221 -1.7504
   73A       N9 1825   7.605   7.208   3.477 -0.1713 -0.7598  0.2904
   73A       C8 1826   7.589   7.342   3.510  0.3083 -0.0991  0.3103
   73A       H8 1827   7.670   7.397   3.555  0.1376 -0.0700  0.5848
   73A       N7 1828   7.468   7.383   3.508 -0.2502 -0.3060  0.2516
   73A       C5 1829   7.398   7.269   3.459  0.1145  0.0971 -0.1414
   73A       C6 1830   7.266   7.239   3.426  0.3940 -0.0152  1.2188
   73A       N6 1831   7.165   7.322   3.437 -0.3780  0.4769  0.2787
   73A      H61 1832   7.186   7.421   3.441  0.7601  0.2238  2.8125
   73A      H62 1833   7.075   7.280   3.417  0.3947 -0.8444 -0.5232
   73A       N1 1834   7.228   7.113   3.388 -0.4175  0.8529  0.3721
   73A       C2 1835   7.327   7.022   3.376 -0.0368  0.0792  0.4121
   73A       H2 1836   7.284   6.924   3.369 -2.7545  1.0285  2.2489
   73A       N3 1837   7.458   7.038   3.394 -0.0387 -0.3612  0.0878
   73A       C4 1838   7.487   7.167   3.425 -0.0973  0.2295  0.1411
   73A      C3' 1839   7.908   7.222   3.365  0.6232  0.2115 -0.6426
   73A      H3' 1840   7.862   7.321   3.351  0.0285  0.2912  1.5392
   73A      C2' 1841   7.795   7.117   3.347  0.5276  0.0603 -0.2486
   73A     H2'1 1842   7.723   7.152   3.272  0.8213  0.2238 -0.4590
   73A      O2' 1843   7.823   6.979   3.324 -0.1312  0.9079 -0.8092
   73A     HO'2 1844   7.908   6.963   3.281 -0.6958 -3.2473 -0.8379
   73A      O3' 1845   8.009   7.203   3.273  0.0152 -0.3527 -0.0384
   74U        P 1846   8.011   7.253   3.123  0.0056 -0.4467  0.0652
   74U      O1P 1847   8.137   7.213   3.054  0.0500 -0.0698  0.4903
   74U      O2P 1848   7.986   7.401   3.128 -0.2650  0.4074 -0.0137
   74U      O5' 1849   7.889   7.170   3.056 -0.0664  0.2184 -0.2023
   74U      C5' 1850   7.909   7.038   3.007 -0.1939  0.0290 -0.7454
   74U     H5'1 1851   7.943   6.968   3.084  2.1055 -0.1644 -1.8572
   74U     H5'2 1852   7.996   7.043   2.942  0.6768 -1.0355  0.2781
   74U      C4' 1853   7.785   6.967   2.952  0.9875 -0.4359  0.0182
   74U      H4' 1854   7.801   6.868   2.911  0.2880  0.4313 -2.5214
   74U      O4' 1855   7.676   6.958   3.046 -0.0268  0.4178  0.4514
   74U      C1' 1856   7.552   6.959   2.971  0.2642 -0.8221 -0.1619
   74U      H1' 1857   7.494   6.867   2.985  0.2782 -0.8339 -0.1760
   74U       N1 1858   7.466   7.078   3.012 -0.0649 -0.1370 -0.5489
   74U       C6 1859   7.514   7.194   3.071 -0.4182 -0.5970 -0.3597
   74U       H6 1860   7.618   7.205   3.097 -0.5972 -1.9323  1.0319
   74U       C5 1861   7.432   7.294   3.111 -0.0621 -0.3533 -0.7664
   74U       H5 1862   7.469   7.381   3.163 -0.1921 -1.0280  0.5087
   74U       C4 1863   7.285   7.277   3.103 -0.1216 -0.0409 -0.8005
   74U       O4 1864   7.203   7.361   3.134  0.0946  1.5276 -0.7816
   74U       N3 1865   7.245   7.159   3.048 -0.7541  0.1358  0.3722
   74U       H3 1866   7.144   7.150   3.053 -0.7059 -0.4925  0.3452
   74U       C2 1867   7.328   7.061   2.993 -0.1089  0.4410  0.3623
   74U       O2 1868   7.281   6.960   2.937 -0.0583  0.5896 -0.3915
   74U      C3' 1869   7.730   7.045   2.834  0.4038 -0.7395 -0.0681
   74U      H3' 1870   7.701   7.149   2.850 -4.2596 -1.3749 -2.5807
   74U      C2' 1871   7.597   6.976   2.826 -0.3714  0.0508 -0.6088
   74U     H2'1 1872   7.524   7.024   2.760  1.9481  0.0728 -3.3450
   74U      O2' 1873   7.606   6.844   2.768 -0.1922 -0.1669  0.0957
   74U     HO'2 1874   7.673   6.854   2.700 -1.2652  0.7225 -0.8598
   74U      O3' 1875   7.801   7.028   2.705  0.6454  0.1002  0.0265
   75A        P 1876   7.763   7.102   2.567 -0.2738 -0.2791  0.2163
   75A      O1P 1877   7.848   7.048   2.458  0.5156 -0.1315  0.0425
   75A      O2P 1878   7.772   7.246   2.603  0.1407 -0.3719  0.1636
   75A      O5' 1879   7.610   7.074   2.532 -0.5724  0.2114  0.1629
   75A      C5' 1880   7.568   6.954   2.460  0.3527  0.3510 -0.9787
   75A     H5'1 1881   7.595   6.865   2.517 -1.2191 -0.9668 -2.1968
   75A     H5'2 1882   7.618   6.937   2.364  1.0861 -0.9150 -0.3940
   75A      C4' 1883   7.416   6.959   2.432 -0.6225 -0.9125 -0.2403
   75A      H4' 1884   7.376   6.873   2.377  0.8762 -1.5457 -0.3874
   75A      O4' 1885   7.344   6.981   2.550  0.3699  0.4795 -0.0225
   75A      C1' 1886   7.230   7.074   2.526  0.7839  0.2545  0.1292
   75A      H1' 1887   7.136   7.020   2.540  0.1961  1.1443 -0.2220
   75A       N9 1888   7.237   7.195   2.607 -1.0443  0.5551  0.9022
   75A       C8 1889   7.347   7.242   2.674  0.2986  0.3027 -0.6057
   75A       H8 1890   7.443   7.192   2.671  1.3108  2.1106  0.0015
   75A       N7 1891   7.332   7.350   2.745 -0.1519 -0.1680 -0.6952
   75A       C5 1892   7.195   7.380   2.721  0.4229 -0.3756  0.5960
   75A       C6 1893   7.099   7.471   2.776  0.0183  0.0557  0.8427
   75A       N6 1894   7.125   7.567   2.853  0.0834 -0.8188  0.4398
   75A      H61 1895   7.221   7.584   2.879  0.1921 -1.1679  0.2849
   75A      H62 1896   7.047   7.620   2.888 -1.4219 -0.7278 -2.7162
   75A       N1 1897   6.969   7.460   2.747  0.2420 -0.7852  0.1682
   75A       C2 1898   6.936   7.367   2.665 -0.3017  0.6693  0.4843
   75A       H2 1899   6.831   7.365   2.637 -1.0761  3.1402  2.7745
   75A       N3 1900   7.013   7.284   2.598  0.1580 -0.3186  0.4328
   75A       C4 1901   7.142   7.287   2.634  0.5323  0.6713 -0.4068
   75A      C3' 1902   7.382   7.081   2.346 -0.9487  0.5677 -0.1029
   75A      H3' 1903   7.432   7.170   2.385 -0.0004  0.9845 -2.1261
   75A      C2' 1904   7.231   7.101   2.375 -0.5773 -0.0121 -0.2299
   75A     H2'1 1905   7.203   7.205   2.354 -0.6034  0.5401  2.2186
   75A      O2' 1906   7.140   7.004   2.321 -0.6062 -0.1345  0.2891
   75A     HO'2 1907   7.175   6.983   2.234 -1.2589  3.3575 -0.9695
   75A      O3' 1908   7.407   7.060   2.206  0.2720  0.1798 -0.0494
   76A        P 1909   7.415   7.175   2.097  0.1037  0.6410 -0.2688
   76A      O1P 1910   7.414   7.109   1.965 -0.2084  0.9873 -0.0388
   76A      O2P 1911   7.521   7.272   2.129 -0.1458  0.1937 -0.0321
   76A      O5' 1912   7.276   7.253   2.109  0.4081  0.1393 -0.2034
   76A      C5' 1913   7.155   7.199   2.064  0.3321 -0.0767 -0.4105
   76A     H5'1 1914   7.139   7.097   2.099  1.5899 -0.4045 -0.7412
   76A     H5'2 1915   7.171   7.180   1.958 -1.3657 -1.7260 -0.4355
   76A      C4' 1916   7.024   7.282   2.082 -0.0284  0.6481 -1.0123
   76A      H4' 1917   6.939   7.228   2.039 -1.4923  1.5650  0.6123
   76A      O4' 1918   6.994   7.309   2.218 -0.0991  0.6202 -1.2486
   76A      C1' 1919   6.939   7.440   2.232  0.0210  0.5801 -0.2481
   76A      H1' 1920   6.837   7.429   2.270 -0.3247 -2.3242 -1.7337
   76A       N9 1921   7.007   7.522   2.334 -0.2338  0.3255 -0.2300
   76A       C8 1922   7.140   7.511   2.383  0.3133  0.4105 -0.4201
   76A       H8 1923   7.215   7.447   2.339  2.0483  3.6349 -2.5478
   76A       N7 1924   7.174   7.602   2.469  0.5743 -0.2131  1.0848
   76A       C5 1925   7.050   7.672   2.491  0.2313  0.3713  0.1419
   76A       C6 1926   7.002   7.774   2.576 -0.4249  0.8415 -0.2312
   76A       N6 1927   7.069   7.828   2.676  0.2455 -0.1029 -0.4361
   76A      H61 1928   7.166   7.809   2.695  0.1343 -0.6899 -0.4333
   76A      H62 1929   7.012   7.886   2.736  0.1033  1.3434 -1.9012
   76A       N1 1930   6.876   7.811   2.576  0.4584 -0.4324 -0.1111
   76A       C2 1931   6.792   7.754   2.493 -0.0521 -0.9500 -0.1537
   76A       H2 1932   6.691   7.790   2.502  0.4573  0.4659  0.2311
   76A       N3 1933   6.813   7.658   2.407 -0.2921 -0.0795 -0.0160
   76A       C4 1934   6.948   7.621   2.410 -0.2777  1.0224 -0.3347
   76A      C3' 1935   7.033   7.414   2.008  0.6231  0.0783  0.1443
   76A      H3' 1936   7.134   7.453   2.017  1.1710 -1.4456  0.9974
   76A      C2' 1937   6.929   7.500   2.092 -0.4962 -0.2990  0.0948
   76A     H2'1 1938   6.948   7.607   2.087 -1.3699 -0.1441  0.0256
   76A      O2' 1939   6.789   7.479   2.066 -0.5683 -0.5376 -0.2677
   76A     HO'2 1940   6.754   7.562   2.033  0.7448  1.1359  2.1981
   76A      O3' 1941   6.986   7.403   1.871  0.4548  0.2064 -0.4330
   77U        P 1942   7.004   7.517   1.772  0.1850 -0.5766  0.1264
   77U      O1P 1943   6.959   7.479   1.637 -0.1625  0.2163 -0.3231
   77U      O2P 1944   7.141   7.564   1.774  0.3046  0.1973  0.2424
   77U      O5' 1945   6.908   7.628   1.834 -0.7885 -0.0219  0.0784
   77U      C5' 1946   6.771   7.647   1.785  0.0564  0.2360  0.4497
   77U     H5'1 1947   6.713   7.554   1.789  0.1557  0.0446 -1.3870
   77U     H5'2 1948   6.785   7.668   1.679 -0.4272 -1.2731  0.0569
   77U      C4' 1949   6.694   7.764   1.858 -0.1910  0.0370 -0.7927
   77U      H4' 1950   6.586   7.759   1.845 -0.3183  0.0905  0.1729
   77U      O4' 1951   6.720   7.755   1.995  0.0676 -0.5424  0.0157
   77U      C1' 1952   6.700   7.881   2.053 -0.0112 -0.1083  0.4202
   77U      H1' 1953   6.605   7.888   2.107 -1.6215  1.9927 -2.3823
   77U       N1 1954   6.817   7.914   2.143 -0.2170 -0.1683 -0.5062
   77U       C6 1955   6.947   7.883   2.118 -0.3591 -0.0968  0.0400
   77U       H6 1956   6.968   7.823   2.030  2.7345 -1.5142  1.5857
   77U       C5 1957   7.045   7.925   2.202 -0.6357 -0.3920  0.1097
   77U       H5 1958   7.144   7.894   2.171 -0.7705  0.9216 -1.8092
   77U       C4 1959   7.017   8.004   2.322  0.3173  0.2833  0.6958
   77U       O4 1960   7.098   8.034   2.404 -0.4407  0.1929 -1.2757
   77U       N3 1961   6.886   8.036   2.337  0.1178 -0.5756 -0.7043
   77U       H3 1962   6.860   8.102   2.410  0.1961 -0.5803 -0.6717
   77U       C2 1963   6.788   7.987   2.256  0.3572 -0.0349 -0.2429
   77U       O2 1964   6.672   8.004   2.294  0.6976 -0.6597 -0.2181
   77U      C3' 1965   6.736   7.903   1.814 -0.4006  0.1237 -0.4251
   77U      H3' 1966   6.845   7.908   1.818 -0.2042 -0.1275 -3.2651
   77U      C2' 1967   6.688   7.988   1.937  0.9967 -1.4436 -0.5989
   77U     H2'1 1968   6.747   8.077   1.959 -1.2462 -0.3439  1.4688
   77U      O2' 1969   6.548   8.024   1.935  0.6473  0.2382  0.6862
   77U     HO'2 1970   6.533   8.103   1.988 -0.0576 -0.2502  1.2447
   77U      O3' 1971   6.674   7.943   1.693  0.4492 -0.0209  0.4883
   78U        P 1972   6.737   8.069   1.606 -0.1958  0.6363 -0.2531
   78U      O1P 1973   6.654   8.085   1.484 -0.3565  0.3399  0.6596
   78U      O2P 1974   6.884   8.034   1.585  0.6693 -0.6678 -0.1058
   78U      O5' 1975   6.722   8.195   1.698  0.5901  0.0596  0.5008
   78U      C5' 1976   6.591   8.252   1.703 -0.4081 -0.5154  0.1410
   78U     H5'1 1977   6.533   8.161   1.718  0.4306 -1.3566 -1.3337
   78U     H5'2 1978   6.552   8.294   1.610  2.2418  0.9867 -0.4111
   78U      C4' 1979   6.573   8.364   1.809 -0.1640 -0.6950 -0.0004
   78U      H4' 1980   6.471   8.403   1.804  0.4588  1.2986  1.4711
   78U      O4' 1981   6.601   8.319   1.942  0.4471 -0.7742  0.3534
   78U      C1' 1982   6.675   8.424   2.012  0.1835  0.2257 -0.0239
   78U      H1' 1983   6.622   8.450   2.104 -2.0378  0.5004 -1.2976
   78U       N1 1984   6.819   8.393   2.044 -0.2158 -0.5725 -0.2275
   78U       C6 1985   6.895   8.300   1.974  0.4762  0.5306  0.1707
   78U       H6 1986   6.854   8.261   1.882  1.3244  2.8910 -1.3073
   78U       C5 1987   7.015   8.258   2.011  0.1243 -0.5712  0.5828
   78U       H5 1988   7.063   8.182   1.950  0.1575 -0.1284  0.0498
   78U       C4 1989   7.073   8.299   2.134 -0.2283 -0.2114  0.3105
   78U       O4 1990   7.179   8.259   2.186  0.2131 -0.1079  0.0896
   78U       N3 1991   6.999   8.390   2.199  0.0273 -0.7385 -0.2006
   78U       H3 1992   7.031   8.424   2.289 -1.1491  2.4790 -0.8417
   78U       C2 1993   6.877   8.443   2.161  1.3021 -0.2837  1.1008
   78U       O2 1994   6.820   8.530   2.227  0.5237 -0.0998  0.1322
   78U      C3' 1995   6.667   8.483   1.786  1.0545  0.4668 -0.0328
   78U      H3' 1996   6.772   8.458   1.767  1.2274  1.5634 -0.5888
   78U      C2' 1997   6.663   8.546   1.921 -0.3886  0.4380  0.5842
   78U     H2'1 1998   6.753   8.608   1.927  0.2039 -0.1921 -1.1208
   78U      O2' 1999   6.545   8.620   1.952 -0.6948 -0.5801 -0.4710
   78U     HO'2 2000   6.484   8.628   1.878 -1.4821  0.3466  0.2741
   78U      O3' 2001   6.617   8.570   1.688  0.1290 -0.1463  0.6087
   79A        P 2002   6.712   8.648   1.596 -0.5332  0.0869  0.3056
   79A      O1P 2003   6.616   8.712   1.502 -0.4233 -0.1693  0.1393
   79A      O2P 2004   6.810   8.557   1.541  0.4692  0.2433  0.4037
   79A      O5' 2005   6.787   8.748   1.696  0.4251 -0.4086  0.3121
   79A      C5' 2006   6.728   8.875   1.715 -0.0763  0.4044 -0.3522
   79A     H5'1 2007   6.624   8.857   1.742  0.7091 -0.8647  2.1608
   79A     H5'2 2008   6.734   8.929   1.621  0.1404 -0.6404 -0.9530
   79A      C4' 2009   6.797   8.941   1.833  0.2405 -0.4069  0.5089
   79A      H4' 2010   6.736   9.025   1.865 -0.7220  0.0250 -2.2423
   79A      O4' 2011   6.803   8.861   1.947  0.1489  0.1992 -0.9187
   79A      C1' 2012   6.923   8.902   2.019 -0.3355  0.5730  0.3218
   79A      H1' 2013   6.899   8.934   2.120  2.3333  2.3895  0.4712
   79A       N9 2014   7.021   8.786   2.021  0.6213 -0.2951 -1.0590
   79A       C8 2015   7.019   8.671   1.952  0.0831 -0.3429  0.5803
   79A       H8 2016   6.958   8.654   1.864  0.8958  1.0231 -0.2688
   79A       N7 2017   7.120   8.594   1.979  0.4705 -0.2451 -0.0995
   79A       C5 2018   7.185   8.663   2.080  0.0115 -0.3382  0.2301
   79A       C6 2019   7.295   8.632   2.166  0.5321 -0.1829 -0.3578
   79A       N6 2020   7.353   8.513   2.178  0.5405  0.1180  0.7975
   79A      H61 2021   7.304   8.438   2.132 -0.1374  0.8151  0.3480
   79A      H62 2022   7.422   8.499   2.251  1.5249  1.6585  0.2289
   79A       N1 2023   7.340   8.717   2.252  0.1658 -0.2551 -0.3456
   79A       C2 2024   7.274   8.834   2.261 -0.3114  0.0699  0.2486
   79A       H2 2025   7.315   8.896   2.339 -1.2661 -0.7735  1.4564
   79A       N3 2026   7.165   8.878   2.195  0.1973 -0.0115  0.0024
   79A       C4 2027   7.127   8.785   2.107 -0.2810 -0.1160  0.4245
   79A      C3' 2028   6.936   8.992   1.794  0.8026 -0.2568  0.2473
   79A      H3' 2029   6.990   8.909   1.748 -1.1557 -1.1932 -0.4783
   79A      C2' 2030   6.982   9.011   1.938 -0.4037 -0.9599  0.0592
   79A     H2'1 2031   7.091   9.011   1.936 -0.3941  0.5863 -0.8883
   79A      O2' 2032   6.941   9.140   1.996 -0.3609  0.2326 -0.2580
   79A     HO'2 2033   7.020   9.177   2.038 -1.0535  1.4599  0.0163
   79A      O3' 2034   6.937   9.110   1.708  0.1713  0.4079 -0.2037
   80A        P 2035   7.066   9.167   1.651  0.0009  0.0267  0.4765
   80A      O1P 2036   7.026   9.301   1.604 -0.5164 -0.0771  0.0053
   80A      O2P 2037   7.107   9.075   1.543  0.0992 -0.0722  0.6945
   80A      O5' 2038   7.176   9.189   1.762 -0.3852 -0.4359 -0.0053
   80A      C5' 2039   7.180   9.303   1.847 -0.1042  0.3302 -0.2501
   80A     H5'1 2040   7.097   9.314   1.917  0.0314 -1.1612  0.1633
   80A     H5'2 2041   7.188   9.398   1.793 -1.8207  0.7162  0.1268
   80A      C4' 2042   7.317   9.306   1.930  0.2073 -0.1185  0.1101
   80A      H4' 2043   7.304   9.398   1.987  2.6209 -0.2111  0.8848
   80A      O4' 2044   7.320   9.199   2.016  0.1089 -0.0432  0.1005
   80A      C1' 2045   7.454   9.166   2.040  1.1170  1.0756  0.8164
   80A      H1' 2046   7.489   9.172   2.143  0.8805 -4.1632  1.4379
   80A       N9 2047   7.454   9.030   1.986  0.2676 -0.2954  0.0612
   80A       C8 2048   7.382   8.973   1.884  0.2473  0.0103 -0.1041
   80A       H8 2049   7.328   9.038   1.818  0.2071  1.2851  1.1194
   80A       N7 2050   7.402   8.844   1.865  0.4469  0.5647  0.3069
   80A       C5 2051   7.497   8.816   1.963 -0.4062  0.1130 -0.3125
   80A       C6 2052   7.572   8.707   2.004 -1.0616 -0.7104 -0.2547
   80A       N6 2053   7.558   8.592   1.941 -0.3603  0.1551  0.3242
   80A      H61 2054   7.505   8.601   1.856 -1.0607  2.8018  0.9489
   80A      H62 2055   7.610   8.511   1.972  0.0603  0.5990  0.7953
   80A       N1 2056   7.667   8.713   2.094  0.6713 -0.3818 -0.0111
   80A       C2 2057   7.687   8.831   2.149  0.3060 -0.2871 -0.6818
   80A       H2 2058   7.758   8.827   2.230  1.7283 -2.4475 -1.9447
   80A       N3 2059   7.628   8.946   2.128  0.0628  0.1401  0.1056
   80A       C4 2060   7.531   8.930   2.036  0.6964 -0.3196  0.8225
   80A      C3' 2061   7.438   9.309   1.845 -0.4984 -0.8282  0.2834
   80A      H3' 2062   7.419   9.250   1.756  3.3086 -2.2517  0.2607
   80A      C2' 2063   7.540   9.257   1.949  0.5981 -0.1404 -0.3285
   80A     H2'1 2064   7.620   9.212   1.892 -1.1735 -1.8994 -1.5464
   80A      O2' 2065   7.590   9.364   2.018 -0.3621  0.1175 -0.1464
   80A     HO'2 2066   7.685   9.358   2.013 -0.2318  1.3144  0.5241
   80A      O3' 2067   7.460   9.444   1.798  0.1035 -0.4009  0.2893
   81U        P 2068   7.546   9.464   1.670 -0.3277 -0.2874  0.6667
   81U      O1P 2069   7.537   9.603   1.637 -0.0449 -0.2291 -0.2646
   81U      O2P 2070   7.496   9.370   1.570 -0.5321  0.3174 -0.1646
   81U      O5' 2071   7.700   9.434   1.702 -0.1762  0.5191  0.6250
   81U      C5' 2072   7.770   9.511   1.794 -0.2362 -0.5302 -1.0192
   81U     H5'1 2073   7.711   9.530   1.884  0.9253  0.7239 -0.4737
   81U     H5'2 2074   7.799   9.607   1.751  3.2285 -1.2111 -0.5427
   81U      C4' 2075   7.889   9.428   1.844 -0.9452 -1.1280 -0.3320
   81U      H4' 2076   7.945   9.501   1.901 -1.3996  1.3104 -2.8116
   81U      O4' 2077   7.854   9.311   1.917 -0.5700 -0.2636 -0.4260
   81U      C1' 2078   7.959   9.219   1.923  0.3134 -0.0281 -0.1111
   81U      H1' 2079   8.002   9.209   2.022  0.5633 -1.2374 -0.3231
   81U       N1 2080   7.918   9.080   1.886  0.1808  0.0480  0.4046
   81U       C6 2081   7.826   9.054   1.798 -0.1426  0.2003  1.0038
   81U       H6 2082   7.782   9.138   1.748 -0.4677 -2.3931 -3.5810
   81U       C5 2083   7.793   8.929   1.764 -0.5518  0.2512 -0.8452
   81U       H5 2084   7.711   8.906   1.698 -1.2899 -1.5922  0.6521
   81U       C4 2085   7.865   8.819   1.814 -0.1907  0.2773  0.5303
   81U       O4 2086   7.853   8.711   1.763  0.6338  0.6814 -0.1183
   81U       N3 2087   7.953   8.851   1.915  0.8761  0.2107  0.3431
   81U       H3 2088   8.025   8.784   1.939  1.6242 -0.0630 -2.3389
   81U       C2 2089   7.985   8.980   1.947 -1.7592 -0.0409  0.3168
   81U       O2 2090   8.077   8.997   2.024 -0.5584 -0.1427 -0.1013
   81U      C3' 2091   7.985   9.378   1.739 -0.5602  0.3947  0.1753
   81U      H3' 2092   7.932   9.313   1.670 -2.8330 -0.3656  2.4722
   81U      C2' 2093   8.057   9.270   1.824 -0.4861  0.2288 -0.4094
   81U     H2'1 2094   8.092   9.188   1.761 -1.1391  0.2273 -0.7759
   81U      O2' 2095   8.167   9.316   1.900 -0.5554 -0.3012 -0.4576
   81U     HO'2 2096   8.233   9.347   1.838  0.4585  2.6763  1.8473
   81U      O3' 2097   8.063   9.478   1.678 -0.3361  0.0352  0.1939
   82U        P 2098   8.184   9.450   1.579  0.3839  0.0279  0.2217
   82U      O1P 2099   8.219   9.573   1.506 -0.1782  0.4926  0.0161
   82U      O2P 2100   8.142   9.337   1.498 -0.0909  0.2785  0.2291
   82U      O5' 2101   8.305   9.408   1.677  0.0803 -0.0294 -0.3236
   82U      C5' 2102   8.378   9.503   1.748 -0.3549  0.8499 -0.0753
   82U     H5'1 2103   8.309   9.536   1.827 -1.1664 -2.7209  0.8697
   82U     H5'2 2104   8.403   9.582   1.676 -1.1251  1.8585  0.7279
   82U      C4' 2105   8.508   9.456   1.812  0.0366  0.6639  0.2595
   82U      H4' 2106   8.538   9.540   1.875  0.2066  0.8905 -0.1158
   82U      O4' 2107   8.481   9.354   1.907 -0.0601  0.1450 -0.0867
   82U      C1' 2108   8.572   9.246   1.879 -0.7077 -0.0818 -0.4567
   82U      H1' 2109   8.669   9.265   1.926  0.4499 -0.0476 -2.7376
   82U       N1 2110   8.522   9.111   1.918  0.7518  0.0767 -0.3370
   82U       C6 2111   8.411   9.050   1.865  0.2454  0.6483  0.1172
   82U       H6 2112   8.340   9.114   1.816  1.5956  1.5458 -0.7154
   82U       C5 2113   8.387   8.922   1.893 -0.1537 -0.0546  0.3060
   82U       H5 2114   8.294   8.881   1.857 -0.1406 -1.0909  1.4008
   82U       C4 2115   8.467   8.840   1.977 -0.4892 -0.1713 -0.1462
   82U       O4 2116   8.457   8.719   1.991  0.3484 -0.0691  0.6078
   82U       N3 2117   8.574   8.906   2.034  0.9932 -0.1847  0.3236
   82U       H3 2118   8.637   8.851   2.091  1.5198 -0.0022 -0.0743
   82U       C2 2119   8.611   9.040   2.003  0.1259  0.4519 -0.1294
   82U       O2 2120   8.709   9.083   2.057 -0.2758  0.2790 -0.5695
   82U      C3' 2121   8.611   9.416   1.712  0.3690 -0.9472 -0.3023
   82U      H3' 2122   8.571   9.447   1.615  0.4340  0.1497  0.0069
   82U      C2' 2123   8.599   9.264   1.731 -0.4246  0.7573  0.4447
   82U     H2'1 2124   8.505   9.243   1.681 -0.7043  2.9920 -0.0681
   82U      O2' 2125   8.711   9.187   1.683 -0.2862 -0.1430 -0.7570
   82U     HO'2 2126   8.788   9.244   1.688 -1.4372  1.5821 -1.7618
   82U      O3' 2127   8.740   9.466   1.726 -0.3167 -0.0718 -0.5188
   82U      H3T 2128   8.747   9.559   1.703  2.0420  0.3700  1.5338
   9.02023   9.02023   6.37826   0.00000   0.00000   0.00000   0.00000   4.51011   4.51011
