# Supplementary material for: Constant-pH Molecular Dynamics of Cationic Peptide Dendrimers Binding to siRNA
Source: J Chem Inf Model. 2026 Feb 5;66(8):4734–43. doi: 10.1021/acs.jcim.5c02636 (PMC13126635; doi:10.1021/acs.jcim.5c02636)
Supplement: Supplementary file 2 [file ci5c02636_si_002.zip › zip/MH18D3_05_in_8.gro]

Protein t=   0.00000
 2128
    1LY0      N    1   6.363   6.609   0.538  0.3609 -0.3997 -0.0704
    1LY0     H1    2   6.462   6.613   0.518  0.1793 -0.7639 -1.0633
    1LY0     H2    3   6.323   6.701   0.552  0.3885 -0.2570 -0.9194
    1LY0     H3    4   6.335   6.570   0.450  3.5275 -0.9285 -0.9613
    1LY0     CA    5   6.334   6.522   0.646  0.4348  0.2139 -0.3868
    1LY0     HA    6   6.396   6.548   0.732  0.2641 -1.1576  0.1766
    1LY0     CB    7   6.186   6.530   0.689 -0.5440 -0.5533  0.0641
    1LY0    HB1    8   6.165   6.442   0.751  0.6416 -1.5285 -0.8693
    1LY0    HB2    9   6.119   6.516   0.604 -1.5303 -0.3695  0.7901
    1LY0     CG   10   6.164   6.659   0.772  0.2729  0.1077  0.2271
    1LY0    HG1   11   6.056   6.671   0.782  0.3564  0.0105  1.3575
    1LY0    HG2   12   6.210   6.742   0.718  2.1593 -1.0802 -0.0879
    1LY0     CD   13   6.227   6.661   0.921  0.0930 -0.3643  0.0070
    1LY0    HD1   14   6.333   6.633   0.918 -0.1118 -1.2658  0.7562
    1LY0    HD2   15   6.181   6.576   0.972  0.2223 -0.4855 -0.0761
    1LY0     CE   16   6.215   6.798   0.989 -0.5502 -0.3901 -0.2475
    1LY0    HE1   17   6.119   6.845   0.968 -0.6777  0.4458  1.9326
    1LY0    HE2   18   6.291   6.868   0.954 -0.6658  1.0831  2.2189
    1LY0     NZ   19   6.234   6.801   1.134 -0.2219 -0.0942 -0.0552
    1LY0    HZ1   20   6.318   6.750   1.159 -0.1781 -0.1337 -0.2794
    1LY0    HZ2   21   6.246   6.901   1.143 -2.8272  0.4183 -1.2584
    1LY0    HZ3   22   6.146   6.783   1.180  0.6789 -0.8233  1.4506
    1LY0      C   23   6.370   6.383   0.593 -0.4644  0.3734  0.2169
    1LY0      O   24   6.307   6.328   0.503  0.2585 -0.5473  0.3826
    2LER      N   25   6.472   6.318   0.646  0.2691 -0.5383 -0.4585
    2LER      H   26   6.524   6.365   0.719 -1.2800 -0.3477  0.5525
    2LER     CA   27   6.531   6.193   0.605 -0.6433  0.3033 -0.1393
    2LER     HA   28   6.555   6.206   0.499  1.1351  3.6093  0.5191
    2LER     CB   29   6.655   6.179   0.696 -0.3771 -0.3011  0.0920
    2LER    HB1   30   6.693   6.078   0.681  1.6071  0.0791  2.0774
    2LER    HB2   31   6.609   6.194   0.793 -2.4082  3.0227 -1.2000
    2LER     CG   32   6.765   6.280   0.662  0.1488 -0.4604 -0.7614
    2LER     HG   33   6.727   6.374   0.621  2.0130  0.1371 -1.2115
    2LER    CD1   34   6.836   6.297   0.789  0.7496  0.1472 -0.5065
    2LER   HD11   35   6.876   6.202   0.826  1.5887  0.5919 -0.2339
    2LER   HD12   36   6.921   6.365   0.784  0.4031  0.6625  0.3935
    2LER   HD13   37   6.765   6.340   0.860  1.1901  0.9710 -0.5484
    2LER    CD2   38   6.859   6.232   0.555 -0.1280  0.4528  0.0669
    2LER   HD21   39   6.916   6.317   0.517 -0.6069  0.2654 -1.0884
    2LER   HD22   40   6.927   6.153   0.587  0.0114  0.8009  0.6616
    2LER   HD23   41   6.801   6.180   0.479 -0.6829  0.0255  0.7647
    2LER      C   42   6.441   6.063   0.615  0.0333  0.1498  0.3212
    2LER      O   43   6.464   5.967   0.543 -0.3837 -0.3390 -0.3180
    3LYR      N   44   6.340   6.059   0.703  0.7213 -0.4880  0.1830
    3LYR      H   45   6.322   6.132   0.771 -1.4919 -0.6274 -0.1970
    3LYR     CA   46   6.230   5.957   0.713  0.0215 -0.6220  0.6369
    3LYR     HA   47   6.161   5.984   0.794  0.6858 -1.3319  1.4565
    3LYR     CB   48   6.279   5.811   0.724 -0.1694 -0.5715  0.8538
    3LYR    HB1   49   6.347   5.778   0.645 -0.6917 -1.1715  0.6526
    3LYR    HB2   50   6.191   5.748   0.718 -0.6001  0.1251 -0.8895
    3LYR     CG   51   6.324   5.767   0.864 -0.2197 -0.4281 -0.5083
    3LYR    HG1   52   6.424   5.805   0.885  0.0783 -0.5834 -1.5881
    3LYR    HG2   53   6.333   5.659   0.873 -2.8095 -0.5827  1.8964
    3LYR     CD   54   6.231   5.817   0.977 -0.4992 -0.5284 -0.4039
    3LYR    HD1   55   6.239   5.925   0.991 -1.5601 -0.6062  1.0592
    3LYR    HD2   56   6.277   5.771   1.065 -1.3325 -0.9214 -0.1627
    3LYR     CE   57   6.095   5.764   0.962  0.2196  0.7400 -0.1142
    3LYR    HE1   58   6.100   5.655   0.964 -2.0614  0.5875  1.3087
    3LYR    HE2   59   6.047   5.795   0.869  0.1698  2.7868  0.5334
    3LYR     NZ   60   6.017   5.804   1.075 -0.6392 -0.3144 -0.1779
    3LYR    HZ1   61   6.023   5.904   1.086  0.3985 -0.2515 -1.1507
    3LYR      C   62   6.137   5.969   0.594 -0.6068 -0.1287  0.3188
    3LYR      O   63   6.093   5.869   0.546  0.4865 -0.0213  0.4277
    4LY0      N   64   6.119   6.083   0.525  0.0853 -0.0451  0.5025
    4LY0      H   65   6.168   6.163   0.562 -0.3935 -0.2747  1.6538
    4LY0     CA   66   6.023   6.101   0.411  0.7387  0.0834 -0.1065
    4LY0     HA   67   5.936   6.052   0.456  0.2977  1.1275  0.2185
    4LY0     CB   68   5.970   6.249   0.406 -0.0066  0.1534 -0.3671
    4LY0    HB1   69   5.921   6.262   0.310  0.8717  3.4421 -0.4956
    4LY0    HB2   70   6.061   6.309   0.413  2.6644 -3.3437 -1.8179
    4LY0     CG   71   5.872   6.289   0.524 -0.0483  0.2656  0.0870
    4LY0    HG1   72   5.924   6.280   0.619 -0.8671 -0.6584  0.4662
    4LY0    HG2   73   5.783   6.226   0.526 -0.3822  0.2968 -4.3722
    4LY0     CD   74   5.819   6.432   0.501 -0.0215  0.2156  0.2588
    4LY0    HD1   75   5.894   6.510   0.489 -1.4570  1.5785 -0.1952
    4LY0    HD2   76   5.772   6.463   0.594  0.6711 -2.4201  1.6092
    4LY0     CE   77   5.716   6.437   0.390  0.7485 -0.3459 -0.1997
    4LY0    HE1   78   5.635   6.365   0.403 -0.3592  0.8397 -0.3686
    4LY0    HE2   79   5.760   6.406   0.295 -0.1753 -2.1432 -0.0915
    4LY0     NZ   80   5.677   6.578   0.371 -0.4050  0.0558  0.1100
    4LY0    HZ1   81   5.607   6.579   0.298 -0.0718 -1.8660 -0.2853
    4LY0    HZ2   82   5.653   6.619   0.461  0.6878  1.0285 -0.0225
    4LY0    HZ3   83   5.753   6.637   0.341 -1.4665  2.0625  1.1052
    4LY0      C   84   6.067   6.050   0.274 -0.1185 -0.2424  0.2797
    4LY0      O   85   5.998   6.030   0.173  0.5930  0.3275 -0.2690
    5LER      N   86   6.194   6.017   0.257  0.0204 -0.3228 -0.0912
    5LER      H   87   6.260   6.041   0.330  1.4926  0.9690 -1.7349
    5LER     CA   88   6.258   5.959   0.137  0.3391  0.3272  0.6381
    5LER     HA   89   6.225   6.027   0.058 -0.5613  0.0634  0.7724
    5LER     CB   90   6.410   5.969   0.146 -0.2057 -0.3663 -0.3695
    5LER    HB1   91   6.447   5.952   0.045 -1.2076 -1.3992 -0.5808
    5LER    HB2   92   6.444   5.889   0.213 -0.6066  0.2598  0.6093
    5LER     CG   93   6.482   6.101   0.191 -0.2767  0.0699 -0.2271
    5LER     HG   94   6.435   6.145   0.280 -1.3020 -0.4960 -0.4737
    5LER    CD1   95   6.638   6.097   0.211 -0.6389 -0.4375  0.5299
    5LER   HD11   96   6.680   6.195   0.236  1.9718 -1.8839  2.1988
    5LER   HD12   97   6.673   6.032   0.291  0.1810 -3.2027 -1.8984
    5LER   HD13   98   6.674   6.073   0.111  0.1431  4.9478 -0.7950
    5LER    CD2   99   6.461   6.213   0.083  0.1901 -0.1107  0.2600
    5LER   HD21  100   6.513   6.196  -0.011  1.8081 -1.2776  1.2909
    5LER   HD22  101   6.354   6.230   0.080 -0.1302 -1.7888  0.9407
    5LER   HD23  102   6.512   6.307   0.107 -0.9735  0.8544 -0.9412
    5LER      C  103   6.224   5.814   0.097 -0.1957 -0.9831  0.0235
    5LER      O  104   6.264   5.763  -0.010  0.2051  0.7166 -0.1348
    6LYR      N  105   6.145   5.746   0.183 -0.1133  0.5459  0.1135
    6LYR      H  106   6.133   5.799   0.268 -1.4201  2.0119 -0.9379
    6LYR     CA  107   6.097   5.605   0.182 -0.2421 -0.2478  0.2366
    6LYR     HA  108   6.067   5.581   0.080 -0.5196  2.4034 -0.3692
    6LYR     CB  109   5.972   5.600   0.280 -0.8724 -0.1793  0.8437
    6LYR    HB1  110   5.994   5.628   0.383  0.9572 -0.3717  0.5362
    6LYR    HB2  111   5.927   5.501   0.270  0.6403 -0.7061 -1.8410
    6LYR     CG  112   5.868   5.695   0.212  0.0371  1.0950  0.2731
    6LYR    HG1  113   5.838   5.653   0.116 -1.0810  1.1966  0.5638
    6LYR    HG2  114   5.905   5.796   0.196  1.8230  0.4728  0.2874
    6LYR     CD  115   5.734   5.721   0.285  0.5537  0.1852  0.3302
    6LYR    HD1  116   5.701   5.630   0.335 -0.4189  0.8596  0.9403
    6LYR    HD2  117   5.661   5.744   0.208  0.6370 -2.1093 -0.5147
    6LYR     CE  118   5.748   5.845   0.372 -0.5295  0.7419  0.1204
    6LYR    HE1  119   5.644   5.876   0.388 -1.6869 -2.3069 -0.7162
    6LYR    HE2  120   5.816   5.918   0.329 -0.9396  0.7431 -0.5321
    6LYR     NZ  121   5.806   5.809   0.500  0.3767  0.1054 -1.1525
    6LYR    HZ1  122   5.907   5.810   0.508  0.2275  1.6049  1.2857
    6LYR      C  123   6.198   5.498   0.216 -0.4674  0.7849  0.5834
    6LYR      O  124   6.201   5.383   0.164 -0.2711  0.2374 -0.0659
    7LER      N  125   6.289   5.528   0.307  0.3200 -0.2711  0.3018
    7LER      H  126   6.280   5.624   0.338 -2.0798 -0.4825  0.4150
    7LER     CA  127   6.392   5.448   0.370 -0.1073 -0.9032  0.3380
    7LER     HA  128   6.431   5.373   0.301  0.3505  1.1284 -1.7444
    7LER     CB  129   6.515   5.539   0.411  0.5289  0.0434  0.9205
    7LER    HB1  130   6.595   5.477   0.452  1.1621 -0.8852 -1.5565
    7LER    HB2  131   6.487   5.607   0.492 -1.8467  0.3085 -0.0326
    7LER     CG  132   6.576   5.620   0.297 -0.9429  0.3640  0.5876
    7LER     HG  133   6.501   5.662   0.230 -0.7549 -0.4317 -0.1426
    7LER    CD1  134   6.663   5.731   0.351 -0.2931  0.0967  0.0164
    7LER   HD11  135   6.744   5.694   0.414 -1.0192 -4.3314 -1.2936
    7LER   HD12  136   6.711   5.793   0.275 -0.2377 -0.8871 -0.7656
    7LER   HD13  137   6.609   5.803   0.413  0.7949  0.5453  0.4656
    7LER    CD2  138   6.672   5.533   0.222  0.1778  0.2994  0.7737
    7LER   HD21  139   6.734   5.595   0.156  2.1473 -0.9429  1.3632
    7LER   HD22  140   6.743   5.487   0.291 -0.6032 -0.4584  1.0814
    7LER   HD23  141   6.622   5.451   0.171 -0.1363 -0.5903  2.4581
    7LER      C  142   6.340   5.387   0.497  0.1571 -0.5545 -0.5196
    7LER      O  143   6.221   5.404   0.528  0.4006 -0.6490 -0.0963
    8LER      N  144   6.427   5.304   0.554 -0.0345 -0.3486 -0.0148
    8LER      H  145   6.519   5.297   0.514 -0.7991 -1.5309 -1.6581
    8LER     CA  146   6.415   5.244   0.688  0.7960  0.0280 -0.0984
    8LER     HA  147   6.508   5.192   0.707 -0.1582 -1.6110  0.2751
    8LER     CB  148   6.408   5.360   0.789 -0.1488 -0.1225 -0.9911
    8LER    HB1  149   6.317   5.416   0.766 -0.6550 -0.8656 -0.8215
    8LER    HB2  150   6.482   5.434   0.760  0.4608 -1.4210 -2.8993
    8LER     CG  151   6.425   5.318   0.934  0.4928  0.1571 -0.3015
    8LER     HG  152   6.353   5.243   0.968  0.4414  0.0765 -0.5883
    8LER    CD1  153   6.572   5.255   0.953  0.0373 -0.0124 -0.0633
    8LER   HD11  154   6.580   5.219   1.056 -1.4009  1.3083  0.5492
    8LER   HD12  155   6.582   5.161   0.899  1.4137  0.6062 -0.9456
    8LER   HD13  156   6.647   5.328   0.923 -0.8836  0.8375 -0.3328
    8LER    CD2  157   6.402   5.442   1.024 -0.1612  0.7997 -0.3027
    8LER   HD21  158   6.300   5.450   1.061  0.4191  1.7945  1.2108
    8LER   HD22  159   6.460   5.434   1.116  0.4962  2.2892 -0.5433
    8LER   HD23  160   6.438   5.532   0.974  0.1365  0.8666  0.0306
    8LER      C  161   6.305   5.138   0.694 -0.4207  0.7532 -1.1609
    8LER      O  162   6.326   5.035   0.762 -0.3386  0.0882  0.0611
    9LYR      N  163   6.182   5.157   0.642  0.3376 -0.6696 -0.4046
    9LYR      H  164   6.176   5.239   0.583  1.8643 -0.7775 -0.7511
    9LYR     CA  165   6.077   5.056   0.654  0.0140 -0.1565 -0.1884
    9LYR     HA  166   6.116   4.955   0.637 -1.5220 -1.0326  1.1932
    9LYR     CB  167   5.968   5.078   0.550  0.2889 -0.3729 -0.2576
    9LYR    HB1  168   5.910   5.168   0.572  2.2220  0.8486  0.0273
    9LYR    HB2  169   5.908   4.987   0.546 -0.7228  0.2488  0.3629
    9LYR     CG  170   6.022   5.098   0.400  0.3396 -0.0091 -0.7985
    9LYR    HG1  171   6.075   5.193   0.407  0.3021 -0.0334  0.0026
    9LYR    HG2  172   5.941   5.101   0.327 -1.3376 -0.0074  0.9795
    9LYR     CD  173   6.113   4.986   0.365 -0.7929 -0.4824  0.5681
    9LYR    HD1  174   6.062   4.891   0.383  2.5631 -2.5820  0.0600
    9LYR    HD2  175   6.208   5.002   0.416 -1.7631  2.8203  1.5383
    9LYR     CE  176   6.142   4.989   0.211 -0.5327  0.3252 -0.4739
    9LYR    HE1  177   6.055   5.020   0.153  0.3638 -0.0267 -2.0665
    9LYR    HE2  178   6.169   4.890   0.174  2.9709  0.8754  0.1904
    9LYR     NZ  179   6.242   5.082   0.167  0.4023 -0.0944  0.0481
    9LYR    HZ1  180   6.237   5.183   0.173  0.0875 -0.0401 -0.9912
    9LYR      C  181   6.010   5.049   0.791 -0.3776 -0.0482 -0.1720
    9LYR      O  182   6.003   5.144   0.869  0.1731 -0.6515  0.2560
   10LER      N  183   5.947   4.933   0.823 -0.4499 -0.2220 -0.0676
   10LER      H  184   5.946   4.876   0.740  1.1585  0.9286 -0.9412
   10LER     CA  185   5.867   4.905   0.943  0.7093 -0.2736  0.6458
   10LER     HA  186   5.869   4.989   1.013 -0.7511  0.3907 -0.0733
   10LER     CB  187   5.717   4.881   0.898 -0.8878  0.2522  0.2155
   10LER    HB1  188   5.670   4.846   0.989 -0.3447  1.4049  0.9541
   10LER    HB2  189   5.715   4.797   0.828  1.4263  1.5052 -1.4965
   10LER     CG  190   5.658   5.003   0.824  0.7234 -0.4198 -0.0606
   10LER     HG  191   5.709   5.040   0.736 -1.4809 -0.5930 -1.4926
   10LER    CD1  192   5.525   4.961   0.770  0.0572  1.0568 -0.1774
   10LER   HD11  193   5.471   5.047   0.732  0.0362  1.1081 -0.0304
   10LER   HD12  194   5.535   4.880   0.698 -0.2167  1.3169 -0.5085
   10LER   HD13  195   5.470   4.926   0.857  0.3964 -0.0132 -0.3742
   10LER    CD2  196   5.651   5.119   0.923  0.2082 -1.1696 -0.5214
   10LER   HD21  197   5.607   5.201   0.867  0.4974 -0.4614  0.2695
   10LER   HD22  198   5.589   5.088   1.007  0.7928  0.9224  0.7553
   10LER   HD23  199   5.747   5.152   0.963 -1.1334  0.4360  1.5885
   10LER      C  200   5.918   4.784   1.021  0.0365 -0.0373 -0.0764
   10LER      O  201   6.000   4.706   0.972 -0.1548  0.0588 -1.1134
   11LER      N  202   5.872   4.781   1.146 -0.4711 -0.2689 -0.3874
   11LER      H  203   5.817   4.857   1.184 -0.8104 -1.0425  0.7417
   11LER     CA  204   5.905   4.667   1.237 -0.0994 -0.0680  0.6204
   11LER     HA  205   5.947   4.577   1.192  1.7308  0.2164  1.6675
   11LER     CB  206   6.014   4.711   1.332 -0.4400 -0.8661  0.1747
   11LER    HB1  207   5.980   4.797   1.390  0.9005 -1.2633  1.6174
   11LER    HB2  208   6.106   4.743   1.285 -1.4984  0.9314 -0.7666
   11LER     CG  209   6.065   4.618   1.442 -0.0765 -0.1733  0.0904
   11LER     HG  210   5.981   4.571   1.492  0.1178  0.2174  0.8014
   11LER    CD1  211   6.146   4.497   1.391  0.3772 -0.1903 -0.1474
   11LER   HD11  212   6.088   4.457   1.308 -0.3929 -2.1424  1.2490
   11LER   HD12  213   6.236   4.535   1.342 -0.8135  0.3840 -1.9646
   11LER   HD13  214   6.172   4.421   1.466  0.7710  1.2690  1.2438
   11LER    CD2  215   6.155   4.691   1.548  1.1926  0.0814  0.6048
   11LER   HD21  216   6.135   4.793   1.580  1.8864 -0.1472  1.8437
   11LER   HD22  217   6.181   4.626   1.632  1.4323  2.0268  2.1014
   11LER   HD23  218   6.249   4.714   1.498  0.5739  3.1568  0.6803
   11LER      C  219   5.783   4.627   1.308  0.6510 -0.0519 -0.2035
   11LER      O  220   5.729   4.702   1.390  0.0086 -0.1288 -0.3186
   12LER      N  221   5.733   4.505   1.282  1.0526 -0.9374 -0.0620
   12LER      H  222   5.784   4.447   1.217  0.9485 -0.8939 -0.1824
   12LER     CA  223   5.605   4.461   1.334  0.4024 -0.2612 -0.3807
   12LER     HA  224   5.543   4.548   1.355 -1.1657 -2.1830  4.2323
   12LER     CB  225   5.530   4.371   1.233 -0.6020 -0.0983 -0.1783
   12LER    HB1  226   5.433   4.346   1.276 -2.0699 -0.4739 -3.3609
   12LER    HB2  227   5.584   4.277   1.227 -0.0345  0.2917 -2.7893
   12LER     CG  228   5.507   4.428   1.092 -0.9428  0.2338 -0.0585
   12LER     HG  229   5.602   4.460   1.049  0.1825 -0.4362  1.8601
   12LER    CD1  230   5.448   4.317   1.011  0.1726  1.0486 -0.4081
   12LER   HD11  231   5.522   4.236   1.014  0.3139  1.2037  0.5766
   12LER   HD12  232   5.352   4.282   1.050  2.0413 -2.2054  1.8410
   12LER   HD13  233   5.441   4.357   0.910 -1.4756  2.8554  0.3643
   12LER    CD2  234   5.410   4.544   1.084 -0.3396  0.3616  0.4347
   12LER   HD21  235   5.311   4.512   1.116 -0.2165 -2.6694 -1.6887
   12LER   HD22  236   5.448   4.623   1.149  0.4636  0.2935  0.0694
   12LER   HD23  237   5.404   4.581   0.981 -0.6016  2.8213  1.2819
   12LER      C  238   5.609   4.386   1.471 -0.1980 -0.9217  0.1136
   12LER      O  239   5.514   4.321   1.514  0.5776 -0.2201  1.2450
   13LER      N  240   5.729   4.395   1.529 -0.3825  0.2204  0.1500
   13LER      H  241   5.813   4.427   1.483  0.0797 -2.0628 -0.7574
   13LER     CA  242   5.767   4.341   1.663  0.1497  0.1318  0.6749
   13LER     HA  243   5.752   4.234   1.651  0.7135  0.2366 -1.2204
   13LER     CB  244   5.921   4.378   1.679 -0.0744  0.3332  0.0611
   13LER    HB1  245   5.935   4.486   1.682  2.2379  0.0694  1.0218
   13LER    HB2  246   5.973   4.330   1.596  0.5692 -0.5886  0.9849
   13LER     CG  247   5.994   4.317   1.801 -1.0598  0.0810 -0.7631
   13LER     HG  248   5.946   4.349   1.893  2.0061 -5.8745  3.5464
   13LER    CD1  249   6.003   4.163   1.813  0.1766  0.2277 -0.1660
   13LER   HD11  250   6.042   4.145   1.913  1.9699 -0.9050 -1.0085
   13LER   HD12  251   5.910   4.105   1.809  0.9712 -1.0352 -1.0852
   13LER   HD13  252   6.071   4.120   1.740  0.8788  0.9818  0.0353
   13LER    CD2  253   6.140   4.363   1.817  0.0541  0.5285  0.1182
   13LER   HD21  254   6.203   4.362   1.729  0.8641 -1.1163  0.6778
   13LER   HD22  255   6.145   4.468   1.847  0.8850 -0.0284  2.1354
   13LER   HD23  256   6.187   4.317   1.904 -0.1549 -0.9753 -0.5288
   13LER      C  257   5.675   4.389   1.778 -0.7899  0.2316 -0.3646
   13LER      O  258   5.656   4.511   1.802  0.0909  0.2259 -0.4183
   14NH2      N  259   5.618   4.289   1.844 -0.4657 -0.2864  0.4806
   14NH2     H1  260   5.619   4.193   1.812  0.3240 -0.4614  0.9931
   14NH2     H2  261   5.549   4.304   1.916 -0.0781 -2.3495  1.3511
   15LY0      N  262   5.419   5.754   1.231 -0.5263  0.3096  0.1539
   15LY0     H1  263   5.415   5.820   1.308 -2.8567 -1.0385  1.3078
   15LY0     H2  264   5.437   5.798   1.142  1.2956 -0.8651 -0.1059
   15LY0     H3  265   5.328   5.710   1.228 -0.9543  1.2020 -0.5810
   15LY0     CA  266   5.535   5.660   1.240  0.8314  0.8675  0.1588
   15LY0     HA  267   5.557   5.628   1.342 -0.2543 -0.0910  0.1142
   15LY0     CB  268   5.514   5.535   1.143 -0.1473 -0.1208  0.6038
   15LY0    HB1  269   5.612   5.497   1.115  0.4552  2.0065 -0.4520
   15LY0    HB2  270   5.462   5.562   1.051  0.8558 -1.4083 -0.3837
   15LY0     CG  271   5.424   5.423   1.198 -0.4137 -0.3089  0.1050
   15LY0    HG1  272   5.417   5.346   1.120  1.4669  0.0285 -0.4324
   15LY0    HG2  273   5.329   5.475   1.211 -0.4941 -0.1470 -1.0102
   15LY0     CD  274   5.484   5.351   1.318  0.9105 -0.0290 -0.5302
   15LY0    HD1  275   5.488   5.421   1.402 -0.1651  1.7783 -1.9113
   15LY0    HD2  276   5.584   5.315   1.294  0.3095 -2.2911  0.1445
   15LY0     CE  277   5.382   5.238   1.344 -0.8467 -0.4733  1.0002
   15LY0    HE1  278   5.374   5.171   1.258  0.2536 -0.3944  0.8213
   15LY0    HE2  279   5.287   5.286   1.368 -0.6073  0.1366  0.7510
   15LY0     NZ  280   5.415   5.148   1.460 -0.6845  0.3232 -0.2739
   15LY0    HZ1  281   5.511   5.117   1.453 -0.6866 -0.6227  2.4544
   15LY0    HZ2  282   5.417   5.202   1.545 -0.9579 -0.0880  0.0009
   15LY0    HZ3  283   5.345   5.075   1.462 -1.5750  1.1551 -0.6129
   15LY0      C  284   5.661   5.733   1.204 -0.4521  0.4963  1.2470
   15LY0      O  285   5.670   5.797   1.098  0.0815 -0.1169 -0.5675
   16LER      N  286   5.764   5.732   1.293  0.6356  0.2688  0.3377
   16LER      H  287   5.757   5.679   1.379  3.9199 -2.2507 -0.7158
   16LER     CA  288   5.896   5.798   1.291 -0.2363  0.7884 -0.1651
   16LER     HA  289   5.875   5.900   1.257 -3.5671  0.2125 -0.1263
   16LER     CB  290   5.957   5.783   1.433  0.0243  0.3837  0.4108
   16LER    HB1  291   5.952   5.678   1.461 -0.7632  0.3362  0.1148
   16LER    HB2  292   5.900   5.838   1.507 -1.3138 -0.3801  0.0049
   16LER     CG  293   6.102   5.823   1.445 -1.0244 -1.2777 -0.7261
   16LER     HG  294   6.164   5.766   1.376 -0.6316  0.1108 -1.5599
   16LER    CD1  295   6.120   5.971   1.409 -0.0866  0.0067 -0.3142
   16LER   HD11  296   6.038   6.024   1.458  0.3724 -0.5332  1.0614
   16LER   HD12  297   6.215   6.018   1.436 -0.9933  2.4787 -1.1363
   16LER   HD13  298   6.100   5.989   1.303 -0.8346  2.1965  0.1380
   16LER    CD2  299   6.146   5.809   1.589 -0.4882 -0.5597 -0.1302
   16LER   HD21  300   6.253   5.791   1.599 -0.1806  0.9362 -0.4763
   16LER   HD22  301   6.108   5.891   1.651 -0.8967 -0.8383 -0.0076
   16LER   HD23  302   6.103   5.719   1.631  1.0517 -0.8932  0.7999
   16LER      C  303   5.982   5.729   1.178 -0.1218  0.1498 -0.0189
   16LER      O  304   5.989   5.603   1.171  0.7084  0.4399  0.3902
   17LY0      N  305   6.451   6.481   1.497 -0.3603 -0.4285 -0.2917
   17LY0     H1  306   6.426   6.402   1.556  0.6987 -0.4237  0.1911
   17LY0     H2  307   6.483   6.545   1.569 -2.6423  0.4328  0.0293
   17LY0     H3  308   6.366   6.516   1.456 -0.3465  0.6676  0.5586
   17LY0     CA  309   6.539   6.441   1.394 -0.0421  0.2588 -0.6664
   17LY0     HA  310   6.552   6.527   1.329 -3.0528  1.8959  0.6690
   17LY0     CB  311   6.672   6.379   1.440 -0.0644 -0.3120 -0.3509
   17LY0    HB1  312   6.737   6.461   1.471 -0.1201 -0.6621  0.7537
   17LY0    HB2  313   6.719   6.328   1.356 -1.4856 -1.2199 -0.6332
   17LY0     CG  314   6.671   6.272   1.553  0.8065  0.0162 -0.4252
   17LY0    HG1  315   6.600   6.197   1.518 -0.3063  1.6502 -1.8223
   17LY0    HG2  316   6.632   6.317   1.644 -1.1533  0.4560 -1.4353
   17LY0     CD  317   6.801   6.190   1.586  0.2734 -0.2506  0.3044
   17LY0    HD1  318   6.857   6.170   1.495 -0.9090  2.7557 -1.2093
   17LY0    HD2  319   6.779   6.096   1.636 -0.0036  0.1049  0.8556
   17LY0     CE  320   6.899   6.268   1.674  0.3337 -0.7270  0.7549
   17LY0    HE1  321   6.865   6.270   1.777 -2.7650 -0.0501 -0.1890
   17LY0    HE2  322   6.902   6.370   1.634  2.7880 -1.1134 -0.2277
   17LY0     NZ  323   7.033   6.219   1.667  0.6632 -0.4524  0.6679
   17LY0    HZ1  324   7.069   6.155   1.735  1.7494 -1.6221 -0.9305
   17LY0    HZ2  325   7.053   6.202   1.569 -2.4970 -0.2090 -0.1309
   17LY0    HZ3  326   7.088   6.301   1.693 -0.4170 -0.0910  1.8962
   17LY0      C  327   6.468   6.336   1.309 -0.0316 -0.2951 -0.0765
   17LY0      O  328   6.364   6.284   1.351 -0.1506  0.6994 -0.2706
   18LER      N  329   6.520   6.309   1.188  0.1553  0.0961 -0.2044
   18LER      H  330   6.601   6.365   1.166  0.2803 -0.0299 -0.0577
   18LER     CA  331   6.466   6.234   1.076 -0.1943 -0.1042  0.2586
   18LER     HA  332   6.531   6.258   0.992  0.5641  0.2745  0.9484
   18LER     CB  333   6.477   6.081   1.111  0.0208 -0.7221 -0.1809
   18LER    HB1  334   6.448   6.017   1.028 -0.1473 -2.5584  1.2118
   18LER    HB2  335   6.399   6.070   1.187  0.7690 -0.1262  0.7044
   18LER     CG  336   6.605   6.029   1.170 -0.2305 -0.1292  0.0110
   18LER     HG  337   6.648   6.096   1.245 -1.1551 -0.8312  1.2118
   18LER    CD1  338   6.581   5.894   1.233  0.3787  0.0400 -0.4539
   18LER   HD11  339   6.548   5.817   1.163  0.5084 -2.3773  1.9658
   18LER   HD12  340   6.681   5.865   1.265  0.3353 -0.7798 -1.0443
   18LER   HD13  341   6.509   5.887   1.315  0.2445  4.0083 -0.0525
   18LER    CD2  342   6.707   6.015   1.057 -0.1082 -0.6242 -0.0087
   18LER   HD21  343   6.807   6.022   1.099  0.4582 -1.9738 -1.0505
   18LER   HD22  344   6.709   5.915   1.013  1.0024 -1.0887  1.0343
   18LER   HD23  345   6.706   6.097   0.985  0.6658 -0.2946  0.3453
   18LER      C  346   6.323   6.261   1.020 -0.0044  0.4508 -0.4610
   18LER      O  347   6.302   6.263   0.899  0.2281 -0.3858  0.0342
   19LYR      N  348   6.225   6.290   1.109  0.2768 -0.0722  0.0549
   19LYR      H  349   6.246   6.274   1.207  1.7811 -0.2930 -0.2867
   19LYR     CA  350   6.084   6.319   1.082 -0.4359 -0.3119  0.4442
   19LYR     HA  351   6.073   6.383   0.994 -0.5872  1.1124  1.4635
   19LYR     CB  352   6.015   6.391   1.198  0.1303 -0.9883  0.0651
   19LYR    HB1  353   6.021   6.318   1.278  0.3817 -1.1064 -0.0604
   19LYR    HB2  354   5.911   6.417   1.178  0.2201 -0.6961 -0.0437
   19LYR     CG  355   6.090   6.517   1.236 -0.4672  0.6065  0.0493
   19LYR    HG1  356   6.060   6.587   1.158 -0.8972  0.8925  0.4563
   19LYR    HG2  357   6.198   6.503   1.242 -0.6421 -1.1930 -0.4357
   19LYR     CD  358   6.030   6.554   1.375  0.2796  0.6661  0.7762
   19LYR    HD1  359   6.057   6.481   1.451 -0.7286 -0.3238  0.2222
   19LYR    HD2  360   5.924   6.563   1.352  0.3954 -1.7055 -1.1173
   19LYR     CE  361   6.092   6.690   1.410  0.1967  0.0978  0.3199
   19LYR    HE1  362   6.032   6.766   1.359  1.5482  1.0473  0.0963
   19LYR    HE2  363   6.196   6.696   1.377 -0.2603 -0.2087 -1.2896
   19LYR     NZ  364   6.069   6.708   1.551  0.2692  0.3605 -0.0868
   19LYR    HZ1  365   5.983   6.739   1.593  0.4308  0.0407  0.4868
   19LYR      C  366   6.004   6.195   1.043  0.2894 -0.3177  0.9764
   19LYR      O  367   6.036   6.082   1.075 -0.5224 -0.3887  0.5701
   20LY0      N  368   5.888   6.216   0.986  0.6776 -0.0677  0.1413
   20LY0      H  369   5.876   6.310   0.952  0.1309 -0.6178 -1.2591
   20LY0     CA  370   5.782   6.117   0.956 -0.1409 -0.3058  0.1361
   20LY0     HA  371   5.756   6.059   1.045  0.8349 -1.0680 -0.0554
   20LY0     CB  372   5.649   6.190   0.926  0.8131 -0.2840  0.0320
   20LY0    HB1  373   5.583   6.107   0.901  0.5670 -0.3780  0.9365
   20LY0    HB2  374   5.677   6.248   0.838 -2.6905  0.1137 -0.9631
   20LY0     CG  375   5.578   6.273   1.037 -0.0042  0.1219  0.1736
   20LY0    HG1  376   5.498   6.323   0.982  0.6746 -0.0163 -0.9615
   20LY0    HG2  377   5.645   6.353   1.069 -0.2191  0.4087 -0.0828
   20LY0     CD  378   5.517   6.188   1.148  0.0350 -0.4216 -0.6010
   20LY0    HD1  379   5.589   6.120   1.194 -2.2919 -1.4000  1.8623
   20LY0    HD2  380   5.437   6.126   1.108 -1.9226  0.9449  1.0065
   20LY0     CE  381   5.461   6.280   1.261  0.2310  0.0261 -0.7992
   20LY0    HE1  382   5.386   6.345   1.214 -1.4829  0.0545  1.7927
   20LY0    HE2  383   5.535   6.343   1.310  0.2745  0.4151 -1.3396
   20LY0     NZ  384   5.394   6.209   1.371  0.2140 -0.6117  0.4337
   20LY0    HZ1  385   5.466   6.161   1.424  1.0978 -0.8247 -0.9010
   20LY0    HZ2  386   5.354   6.283   1.427  1.5566  0.6504 -0.2204
   20LY0    HZ3  387   5.315   6.158   1.334 -1.1802  1.7966 -0.1227
   20LY0      C  388   5.824   6.021   0.848  0.4529  0.1533 -0.5117
   20LY0      O  389   5.911   6.050   0.765 -0.1239  0.7269  0.3208
   21LER      N  390   5.781   5.893   0.852  1.2618 -0.7743  0.0042
   21LER      H  391   5.722   5.870   0.931 -2.9565  1.9440 -1.9702
   21LER     CA  392   5.802   5.793   0.748 -0.4886  0.8496 -0.0081
   21LER     HA  393   5.910   5.786   0.731 -0.0971  0.8591  2.1919
   21LER     CB  394   5.767   5.658   0.808 -0.5225 -0.5161 -0.5445
   21LER    HB1  395   5.660   5.666   0.830 -0.4972  0.4721 -0.7194
   21LER    HB2  396   5.818   5.642   0.902  0.3616 -0.7117 -1.0499
   21LER     CG  397   5.796   5.544   0.704 -0.4433 -0.4914 -0.4802
   21LER     HG  398   5.744   5.558   0.608 -0.6726 -1.0009 -0.4333
   21LER    CD1  399   5.944   5.525   0.680  0.0879  0.5847  0.1035
   21LER   HD11  400   5.996   5.606   0.629  0.0933 -0.0017 -0.8478
   21LER   HD12  401   5.984   5.526   0.781  0.4893  0.5112 -0.0557
   21LER   HD13  402   5.960   5.432   0.626  2.1775  2.2993 -2.5350
   21LER    CD2  403   5.743   5.415   0.756 -0.2356 -0.3787 -0.3689
   21LER   HD21  404   5.747   5.337   0.680  0.8466 -0.1461 -0.5745
   21LER   HD22  405   5.818   5.385   0.829  1.5122  3.0838 -0.5232
   21LER   HD23  406   5.642   5.429   0.793 -0.4419 -1.6819 -0.3955
   21LER      C  407   5.736   5.820   0.615  0.3699 -0.0526 -0.2504
   21LER      O  408   5.617   5.847   0.616  0.0603  1.2883  0.2949
   22LY0      N  409   6.202   6.264   2.020  0.4194  0.1987 -0.2004
   22LY0     H1  410   6.131   6.253   2.091 -0.7337 -1.9955 -1.5780
   22LY0     H2  411   6.273   6.198   2.050 -1.1183 -0.9739  1.0447
   22LY0     H3  412   6.164   6.237   1.931 -0.3092  0.9824 -0.1266
   22LY0     CA  413   6.242   6.400   2.001 -0.4562 -0.4787 -0.2465
   22LY0     HA  414   6.221   6.448   2.097  1.2911 -1.8428  0.9046
   22LY0     CB  415   6.396   6.404   1.974  0.0592  0.0006  0.5202
   22LY0    HB1  416   6.426   6.508   1.966 -0.3950 -0.0347 -2.4336
   22LY0    HB2  417   6.413   6.366   1.874  0.2490 -0.2209  0.6332
   22LY0     CG  418   6.482   6.331   2.074 -0.3583 -0.3490 -0.0190
   22LY0    HG1  419   6.475   6.224   2.057 -2.6584 -0.5513  1.6809
   22LY0    HG2  420   6.446   6.345   2.176  2.6840  0.4576  1.0547
   22LY0     CD  421   6.625   6.392   2.071 -0.5043 -0.2177 -0.7507
   22LY0    HD1  422   6.612   6.495   2.104 -1.6068 -0.6690  0.3347
   22LY0    HD2  423   6.668   6.392   1.971 -1.4323  0.3875 -1.1627
   22LY0     CE  424   6.711   6.326   2.178 -0.5026 -0.1956  0.5616
   22LY0    HE1  425   6.737   6.223   2.154 -0.4853 -0.3726  1.3110
   22LY0    HE2  426   6.654   6.319   2.271 -0.4752  0.0939  0.6004
   22LY0     NZ  427   6.821   6.424   2.191 -0.7354  0.7896 -0.1222
   22LY0    HZ1  428   6.880   6.371   2.253 -0.3201 -0.7006 -1.7218
   22LY0    HZ2  429   6.852   6.440   2.096 -0.7160  1.7405  0.0323
   22LY0    HZ3  430   6.777   6.510   2.222 -0.5686  1.4653 -1.6402
   22LY0      C  431   6.160   6.481   1.891 -0.4148  0.7539  0.3348
   22LY0      O  432   6.068   6.422   1.822 -0.3126 -0.1924  0.2751
   23LER      N  433   6.182   6.613   1.881 -0.5157 -0.3005  0.3398
   23LER      H  434   6.268   6.651   1.919  0.2545 -1.2645 -0.3748
   23LER     CA  435   6.114   6.703   1.790  0.0383  0.8376  0.2417
   23LER     HA  436   6.006   6.687   1.787  0.1537 -0.0473  0.6003
   23LER     CB  437   6.142   6.849   1.825 -0.6501  0.5689  0.0938
   23LER    HB1  438   6.114   6.908   1.738  0.6283  1.9125  0.5590
   23LER    HB2  439   6.249   6.870   1.832 -0.9698  3.0815 -1.4534
   23LER     CG  440   6.092   6.900   1.959  0.0550  0.0401 -0.2528
   23LER     HG  441   6.148   6.850   2.038  1.3124  1.0045 -0.4847
   23LER    CD1  442   6.115   7.052   1.977  0.7465 -0.3287  1.0428
   23LER   HD11  443   6.218   7.083   1.959 -0.1192  2.3425  0.1421
   23LER   HD12  444   6.055   7.097   1.898  0.2777 -2.1621  0.3161
   23LER   HD13  445   6.081   7.084   2.075 -0.2327 -0.8906  0.8910
   23LER    CD2  446   5.943   6.864   1.971  0.6571 -0.0686 -0.8259
   23LER   HD21  447   5.886   6.910   1.890  0.2721 -2.0709 -1.7526
   23LER   HD22  448   5.918   6.760   1.995 -0.1592  0.1894 -0.5073
   23LER   HD23  449   5.908   6.923   2.056  2.4398 -0.4638  0.2463
   23LER      C  450   6.158   6.681   1.645 -0.8487 -0.3387  0.4071
   23LER      O  451   6.263   6.630   1.618 -0.0374 -0.3412 -0.4774
   24LY0      N  452   7.019   4.048   0.574  0.5323  1.4699 -0.2918
   24LY0     H1  453   6.951   4.038   0.648  0.8942 -0.1716 -0.1338
   24LY0     H2  454   6.995   4.120   0.508  1.7221  1.3528 -0.8924
   24LY0     H3  455   7.011   3.959   0.527  0.1401  1.2194  0.2439
   24LY0     CA  456   7.156   4.059   0.624  0.1852 -0.4278  0.3296
   24LY0     HA  457   7.189   3.966   0.672  1.3490  1.1464  2.8329
   24LY0     CB  458   7.260   4.086   0.516 -0.2969  0.6011  0.0263
   24LY0    HB1  459   7.226   4.163   0.447  0.8475  0.7324 -0.4128
   24LY0    HB2  460   7.268   3.993   0.459  1.2265  0.3615  0.5847
   24LY0     CG  461   7.398   4.130   0.575  0.8344 -0.0313 -0.2376
   24LY0    HG1  462   7.428   4.064   0.656 -1.7283 -2.2111 -0.8909
   24LY0    HG2  463   7.392   4.231   0.615 -0.5052  0.6792 -2.0834
   24LY0     CD  464   7.485   4.138   0.449 -0.1928 -0.5774 -0.3674
   24LY0    HD1  465   7.436   4.209   0.383  1.9707 -0.2178 -1.6843
   24LY0    HD2  466   7.483   4.042   0.397 -2.5787 -1.9234  1.9319
   24LY0     CE  467   7.618   4.187   0.494 -0.4211  0.2289  0.1367
   24LY0    HE1  468   7.646   4.140   0.589 -2.1119 -0.6848  0.2258
   24LY0    HE2  469   7.605   4.292   0.517  0.7007  0.4820 -0.2934
   24LY0     NZ  470   7.727   4.163   0.393  0.3181 -0.1534 -1.0192
   24LY0    HZ1  471   7.700   4.217   0.312 -1.7613  0.7132  0.1812
   24LY0    HZ2  472   7.808   4.207   0.435  1.5744 -2.1238 -1.2507
   24LY0    HZ3  473   7.739   4.063   0.392 -0.0512 -0.2864  1.2339
   24LY0      C  474   7.159   4.161   0.735  0.1573  0.5145  0.2748
   24LY0      O  475   7.104   4.270   0.720 -0.2240 -0.2799 -0.0961
   25LER      N  476   7.223   4.133   0.843 -0.0108 -0.1187  0.3367
   25LER      H  477   7.263   4.040   0.856 -1.2398 -0.4502  2.2120
   25LER     CA  478   7.210   4.218   0.961 -0.5989 -0.8477  0.7859
   25LER     HA  479   7.104   4.243   0.963 -0.4469 -0.0850  0.0546
   25LER     CB  480   7.250   4.124   1.079 -0.4727 -0.5313  0.3879
   25LER    HB1  481   7.252   4.184   1.170 -0.7218 -0.4198  0.3215
   25LER    HB2  482   7.355   4.099   1.065 -0.7859 -1.6628  0.0311
   25LER     CG  483   7.170   4.000   1.102  0.8649 -0.6681 -0.0793
   25LER     HG  484   7.207   3.931   1.025 -1.6923  0.0129 -2.0533
   25LER    CD1  485   7.196   3.943   1.243  0.1820 -0.3162 -0.3958
   25LER   HD11  486   7.298   3.907   1.243  0.6367  0.9239 -0.1398
   25LER   HD12  487   7.194   4.026   1.314 -1.0170 -0.9057  0.2909
   25LER   HD13  488   7.132   3.855   1.256  0.5604 -0.6111 -0.5298
   25LER    CD2  489   7.018   4.026   1.075 -0.8801 -0.5496  0.3811
   25LER   HD21  490   6.960   3.939   1.104  0.0401 -0.9416  1.0663
   25LER   HD22  491   6.984   4.099   1.148  0.1904  1.4090 -0.9889
   25LER   HD23  492   6.994   4.065   0.975  1.0212 -1.7465 -0.6006
   25LER      C  493   7.286   4.350   0.953 -0.2067 -0.1656 -0.0942
   25LER      O  494   7.400   4.363   0.905  1.0066  0.6622  0.0538
   26LYR      N  495   7.232   4.449   1.024 -0.6004  0.8566 -0.1105
   26LYR      H  496   7.140   4.432   1.064 -0.6587 -0.2061 -0.6681
   26LYR     CA  497   7.300   4.575   1.057 -0.0361  0.1490  0.1945
   26LYR     HA  498   7.397   4.543   1.092 -1.2114 -2.5922  1.2176
   26LYR     CB  499   7.220   4.630   1.173  0.2394 -0.5692 -0.3243
   26LYR    HB1  500   7.238   4.563   1.257 -0.7664 -0.5422 -0.0772
   26LYR    HB2  501   7.115   4.628   1.142  0.4735  1.9652 -1.4546
   26LYR     CG  502   7.257   4.782   1.210  0.3953 -0.4165 -0.0367
   26LYR    HG1  503   7.212   4.844   1.132  1.0542 -0.5093 -0.5006
   26LYR    HG2  504   7.364   4.799   1.204  0.4485 -0.0301  1.6321
   26LYR     CD  505   7.204   4.828   1.347 -0.3774  0.3678  0.4342
   26LYR    HD1  506   7.262   4.780   1.425 -1.2284 -0.9673  0.2778
   26LYR    HD2  507   7.098   4.803   1.355 -0.6281  0.7899 -1.1303
   26LYR     CE  508   7.207   4.978   1.356 -0.6571 -0.3165 -0.0705
   26LYR    HE1  509   7.146   5.009   1.272  0.2894 -1.1195 -1.0960
   26LYR    HE2  510   7.310   5.012   1.347 -0.9141  0.6582  0.5339
   26LYR     NZ  511   7.144   5.038   1.475 -0.4577  1.0437  0.0629
   26LYR    HZ1  512   7.061   4.992   1.509 -0.7000  2.7281  1.9526
   26LYR      C  513   7.300   4.672   0.940 -0.5375 -0.5605  0.5964
   26LYR      O  514   7.394   4.757   0.929 -0.4902  0.2557 -0.2301
   27LY0      N  515   7.212   4.648   0.842  0.1597 -0.1454  0.1809
   27LY0      H  516   7.147   4.572   0.848  0.5780 -0.6097 -0.8523
   27LY0     CA  517   7.216   4.732   0.721 -0.1260 -0.2094 -0.6331
   27LY0     HA  518   7.319   4.767   0.710  0.9478 -2.5747  1.2161
   27LY0     CB  519   7.177   4.648   0.599  0.5539  0.4696  0.1999
   27LY0    HB1  520   7.170   4.721   0.518 -0.9764 -0.2934 -0.3929
   27LY0    HB2  521   7.082   4.603   0.628  1.6919 -2.5055 -0.2936
   27LY0     CG  522   7.274   4.529   0.562 -0.7336 -0.6244  0.2728
   27LY0    HG1  523   7.222   4.471   0.487  2.0689 -0.7890 -1.6983
   27LY0    HG2  524   7.286   4.471   0.653 -0.8211  2.3134  2.3149
   27LY0     CD  525   7.406   4.569   0.496 -0.2877 -0.5238  0.5095
   27LY0    HD1  526   7.468   4.480   0.481  0.7561  0.2044  0.3534
   27LY0    HD2  527   7.459   4.647   0.551 -0.4059 -0.4803  0.5614
   27LY0     CE  528   7.385   4.639   0.364  0.3283  0.1095 -1.0900
   27LY0    HE1  529   7.334   4.735   0.373  0.7464  0.3580 -1.3143
   27LY0    HE2  530   7.322   4.573   0.303  0.7533 -3.2038  1.7519
   27LY0     NZ  531   7.510   4.667   0.294  0.6393 -1.0449 -0.5371
   27LY0    HZ1  532   7.567   4.732   0.347 -1.0484  1.7627 -1.9902
   27LY0    HZ2  533   7.557   4.577   0.291 -0.4399 -1.7074  1.0945
   27LY0    HZ3  534   7.481   4.693   0.201 -1.4834 -0.9321  0.1148
   27LY0      C  535   7.125   4.861   0.740 -0.1195  0.1356 -0.3615
   27LY0      O  536   7.014   4.843   0.797 -0.5735  0.8612 -0.0031
   28LER      N  537   7.181   4.975   0.697 -0.0820  0.3747  0.4191
   28LER      H  538   7.259   4.963   0.634 -1.1913  3.5436 -1.7966
   28LER     CA  539   7.111   5.109   0.684  0.1464  0.6592  0.6157
   28LER     HA  540   7.006   5.093   0.705 -0.7820 -1.0255 -3.9546
   28LER     CB  541   7.178   5.203   0.788 -0.2535 -0.1964 -0.1307
   28LER    HB1  542   7.132   5.302   0.780  2.4131  1.3047  1.4026
   28LER    HB2  543   7.277   5.234   0.756 -1.2349  3.2929 -0.2560
   28LER     CG  544   7.190   5.160   0.934  0.1510  0.0609 -0.0062
   28LER     HG  545   7.246   5.067   0.938 -2.2222 -1.4906 -0.5931
   28LER    CD1  546   7.243   5.277   1.018 -0.9291 -0.2902  0.5011
   28LER   HD11  547   7.250   5.236   1.119 -4.5551 -0.2714  0.8740
   28LER   HD12  548   7.342   5.303   0.980 -0.8907  0.4552  1.0836
   28LER   HD13  549   7.176   5.362   1.009  0.0946  0.3715 -1.4255
   28LER    CD2  550   7.056   5.128   1.000  0.7341  0.4259 -0.4103
   28LER   HD21  551   6.979   5.079   0.940 -1.4320  2.8671  0.1817
   28LER   HD22  552   7.075   5.062   1.085  0.3642  0.1000 -0.5787
   28LER   HD23  553   7.005   5.215   1.041  0.4296  0.2586 -0.4264
   28LER      C  554   7.116   5.160   0.536  0.0800 -0.1305 -0.7128
   28LER      O  555   7.193   5.106   0.455 -0.0535 -0.3643 -0.1748
   29LYR      N  556   7.047   5.271   0.514  0.3157  0.6291  0.2262
   29LYR      H  557   7.005   5.310   0.597  0.1057 -2.4937  1.7235
   29LYR     CA  558   7.055   5.353   0.391 -0.3074 -0.2197 -0.4098
   29LYR     HA  559   7.160   5.353   0.363  0.2593 -0.8096  1.5488
   29LYR     CB  560   7.012   5.501   0.421 -0.0659  0.0427 -0.0180
   29LYR    HB1  561   6.919   5.503   0.478  0.3549  1.5019  0.6667
   29LYR    HB2  562   7.000   5.556   0.327  0.8678 -1.1213 -0.8389
   29LYR     CG  563   7.117   5.573   0.509 -0.4716 -0.3697 -0.2452
   29LYR    HG1  564   7.207   5.578   0.448 -0.5563 -0.6569 -0.3943
   29LYR    HG2  565   7.137   5.514   0.599 -0.7625 -2.9140 -1.7599
   29LYR     CD  566   7.085   5.718   0.542 -0.4722 -0.5815 -0.1155
   29LYR    HD1  567   7.064   5.773   0.450 -0.5961  0.3191  0.4369
   29LYR    HD2  568   7.174   5.768   0.580 -0.8194  0.4493 -0.6160
   29LYR     CE  569   6.970   5.747   0.630 -0.1496 -0.3828  0.6507
   29LYR    HE1  570   6.878   5.713   0.581  0.3703  0.1149 -0.7280
   29LYR    HE2  571   6.969   5.856   0.636  0.4915 -0.3149 -0.2531
   29LYR     NZ  572   6.982   5.687   0.757  0.1913 -0.0053 -0.0240
   29LYR    HZ1  573   6.950   5.592   0.762  0.0606 -0.0140 -0.9629
   29LYR      C  574   6.960   5.293   0.284  0.1782  0.6551 -0.5385
   29LYR      O  575   6.937   5.359   0.183  0.4768 -0.1939 -0.4636
   30LER      N  576   6.910   5.169   0.313 -0.4597 -0.3812  0.5618
   30LER      H  577   6.941   5.124   0.397  0.4670 -0.0630  0.4016
   30LER     CA  578   6.824   5.096   0.221 -0.2017  0.2225 -0.7257
   30LER     HA  579   6.853   5.101   0.117 -0.3299  1.9599 -0.7048
   30LER     CB  580   6.817   4.946   0.257 -0.0442  0.2202  0.3161
   30LER    HB1  581   6.771   4.896   0.172  0.2544  1.5410 -0.6546
   30LER    HB2  582   6.753   4.927   0.344 -2.4950 -0.3416 -1.4874
   30LER     CG  583   6.956   4.882   0.286  0.2651  0.0750 -0.1003
   30LER     HG  584   7.008   4.941   0.361 -0.8475  0.6839  0.2210
   30LER    CD1  585   6.938   4.748   0.351  0.1185  0.6615  0.0846
   30LER   HD11  586   6.927   4.765   0.458  0.6053  1.6301 -0.0066
   30LER   HD12  587   6.852   4.694   0.312  0.4130 -0.8007  1.3807
   30LER   HD13  588   7.028   4.687   0.347 -0.9877 -0.9572 -1.9342
   30LER    CD2  589   7.037   4.861   0.151 -0.4404 -0.4616 -0.4131
   30LER   HD21  590   7.046   4.956   0.100 -1.6379  0.1247  0.4232
   30LER   HD22  591   7.138   4.822   0.170  0.8395  2.9824  0.4845
   30LER   HD23  592   6.986   4.802   0.075 -0.9414 -0.0034 -0.4350
   30LER      C  593   6.680   5.153   0.222  0.1321 -0.1152 -0.3387
   30LER      O  594   6.639   5.224   0.316  0.2570  0.3035  0.3654
   31LER      N  595   6.611   5.119   0.115 -0.0775 -0.1417 -0.0059
   31LER      H  596   6.657   5.050   0.056 -2.4901 -0.9794 -1.0192
   31LER     CA  597   6.469   5.156   0.095  0.2702  0.1018 -0.1185
   31LER     HA  598   6.438   5.233   0.166  0.5562 -1.4827  1.8165
   31LER     CB  599   6.454   5.208  -0.048  0.0639 -0.6565  0.7831
   31LER    HB1  600   6.351   5.194  -0.081  0.4172  1.6692 -1.7246
   31LER    HB2  601   6.518   5.142  -0.106 -0.3646 -0.2238 -0.2160
   31LER     CG  602   6.488   5.360  -0.072  0.3149  0.5062  0.1380
   31LER     HG  603   6.473   5.413   0.022  0.3066 -2.2013  1.7700
   31LER    CD1  604   6.623   5.384  -0.121 -0.1547 -0.2723  0.2276
   31LER   HD11  605   6.640   5.490  -0.137  0.2561 -0.2199  0.9496
   31LER   HD12  606   6.701   5.355  -0.051  0.2635  2.0629  0.8134
   31LER   HD13  607   6.640   5.330  -0.214  2.6016  0.2100  0.3655
   31LER    CD2  608   6.385   5.411  -0.179 -0.8397 -0.0446  0.7223
   31LER   HD21  609   6.385   5.355  -0.273 -1.4940  0.1392  0.6084
   31LER   HD22  610   6.288   5.416  -0.130 -0.9041  0.7553  0.5219
   31LER   HD23  611   6.406   5.516  -0.198  0.8550  0.0677  2.8253
   31LER      C  612   6.367   5.046   0.132 -0.2854 -0.5765 -0.1669
   31LER      O  613   6.395   4.927   0.115 -0.1248 -0.2615 -0.2920
   32LY0      N  614   7.312   5.320   2.072  0.8680 -0.0763 -0.3147
   32LY0     H1  615   7.224   5.287   2.108  0.3668  0.6554 -0.8297
   32LY0     H2  616   7.369   5.237   2.072 -0.4186 -0.9884 -0.2164
   32LY0     H3  617   7.342   5.397   2.131 -2.1046  0.0380  1.2769
   32LY0     CA  618   7.305   5.366   1.933 -0.3773 -0.8861  0.0797
   32LY0     HA  619   7.245   5.456   1.933 -2.0361 -1.9360  1.4335
   32LY0     CB  620   7.446   5.413   1.891 -0.2842  0.4594 -0.4762
   32LY0    HB1  621   7.519   5.339   1.924 -0.4916  0.6012  0.3259
   32LY0    HB2  622   7.468   5.498   1.955  0.0663  0.3315 -0.4253
   32LY0     CG  623   7.471   5.452   1.745 -0.3201 -0.6834  0.0856
   32LY0    HG1  624   7.401   5.529   1.713  0.0886  0.2631  1.3935
   32LY0    HG2  625   7.457   5.359   1.690 -0.2345 -0.7510  0.1782
   32LY0     CD  626   7.615   5.505   1.731  0.7796 -0.4079  0.3562
   32LY0    HD1  627   7.682   5.428   1.769 -0.0858 -0.5553  1.6341
   32LY0    HD2  628   7.632   5.597   1.786  0.2224 -0.2510  0.2747
   32LY0     CE  629   7.639   5.519   1.577 -0.4857 -0.4386 -0.2277
   32LY0    HE1  630   7.569   5.591   1.535 -0.6004  1.6683  3.1575
   32LY0    HE2  631   7.630   5.418   1.538 -2.0554 -0.8479  1.0741
   32LY0     NZ  632   7.771   5.562   1.532 -0.1475  0.7114  0.4891
   32LY0    HZ1  633   7.808   5.486   1.476 -1.7250  1.4041 -1.6368
   32LY0    HZ2  634   7.773   5.644   1.474 -0.1141  1.2143  1.1981
   32LY0    HZ3  635   7.822   5.569   1.619 -1.0018 -0.8983  1.1645
   32LY0      C  636   7.250   5.254   1.850  0.6510 -0.7130 -0.5974
   32LY0      O  637   7.290   5.140   1.865 -0.1426  0.4700 -0.1350
   33LER      N  638   7.155   5.280   1.761 -0.5009  0.2022 -0.8311
   33LER      H  639   7.118   5.374   1.769 -0.9334  0.1526 -2.0611
   33LER     CA  640   7.087   5.193   1.662  0.3118  0.5644 -0.5563
   33LER     HA  641   7.058   5.101   1.713  0.7297  0.2329 -0.9086
   33LER     CB  642   6.960   5.263   1.603 -0.2466 -0.0601 -1.1114
   33LER    HB1  643   6.928   5.197   1.522 -0.5896 -1.6734  0.2933
   33LER    HB2  644   6.995   5.360   1.568  1.8221  0.8057  2.7776
   33LER     CG  645   6.846   5.288   1.711  0.2801 -0.0870 -0.0128
   33LER     HG  646   6.885   5.367   1.775 -1.8282  0.7311  0.3300
   33LER    CD1  647   6.720   5.339   1.639  0.2667  0.8734  0.8547
   33LER   HD11  648   6.749   5.437   1.603 -0.2650  0.5544 -0.4864
   33LER   HD12  649   6.686   5.278   1.556 -3.1694  2.7855  0.6780
   33LER   HD13  650   6.628   5.342   1.698 -0.6038 -1.7295 -0.2333
   33LER    CD2  651   6.826   5.168   1.798  0.3433 -0.0343 -0.0442
   33LER   HD21  652   6.801   5.091   1.725  1.8733 -1.3735  0.7809
   33LER   HD22  653   6.915   5.149   1.859  0.3722  0.5326  0.1008
   33LER   HD23  654   6.737   5.183   1.859  0.5983  0.7625  0.1458
   33LER      C  655   7.177   5.149   1.544  0.0685 -0.1048  0.0477
   33LER      O  656   7.258   5.224   1.486 -0.0240  0.1052 -0.6497
   34LY0      N  657   8.203   5.409   0.624 -0.2600  0.4757 -0.2366
   34LY0     H1  658   8.193   5.357   0.538  0.0330  0.7699 -0.4519
   34LY0     H2  659   8.197   5.506   0.594  2.7610  1.0809  0.7719
   34LY0     H3  660   8.296   5.389   0.658  0.3665  0.9960 -1.5884
   34LY0     CA  661   8.112   5.384   0.731  0.2005 -0.0019 -0.3609
   34LY0     HA  662   8.010   5.384   0.693 -0.3217  3.4615  0.6900
   34LY0     CB  663   8.146   5.240   0.786 -0.0018  0.0959  0.2475
   34LY0    HB1  664   8.251   5.235   0.813 -0.0076  0.1037  0.2695
   34LY0    HB2  665   8.128   5.160   0.714  2.8841 -1.7951  1.4767
   34LY0     CG  666   8.066   5.202   0.912 -0.4105 -0.6784 -0.0869
   34LY0    HG1  667   8.046   5.095   0.922 -1.9606 -0.4143 -0.0892
   34LY0    HG2  668   7.963   5.238   0.911 -0.4531 -0.7834  0.4311
   34LY0     CD  669   8.142   5.253   1.037 -0.2191 -0.2619 -0.5831
   34LY0    HD1  670   8.137   5.361   1.055 -1.0378 -0.2005 -1.1744
   34LY0    HD2  671   8.250   5.240   1.032  0.1492  2.1263 -0.2901
   34LY0     CE  672   8.088   5.181   1.166 -0.8057 -0.3323  0.3447
   34LY0    HE1  673   8.107   5.073   1.162  1.5377 -0.0313  1.6324
   34LY0    HE2  674   7.980   5.194   1.174 -0.5477  1.2052  1.9747
   34LY0     NZ  675   8.156   5.235   1.289  0.0597  0.0308  0.3112
   34LY0    HZ1  676   8.102   5.195   1.365 -1.9995  0.5092 -0.8176
   34LY0    HZ2  677   8.255   5.218   1.288 -0.3352 -2.5520 -0.3901
   34LY0    HZ3  678   8.145   5.335   1.300  1.3331  0.3919 -1.3292
   34LY0      C  679   8.105   5.489   0.842  0.0962 -0.2671 -0.0374
   34LY0      O  680   8.213   5.523   0.891  0.4432 -0.7442 -0.3577
   35LER      N  681   7.985   5.538   0.891 -0.2805  0.4327  0.5077
   35LER      H  682   7.898   5.519   0.843  0.3715 -0.3016 -0.4198
   35LER     CA  683   7.985   5.644   0.993  0.4302 -0.0327  0.1987
   35LER     HA  684   8.083   5.656   1.039 -0.5319 -0.3659  2.4611
   35LER     CB  685   7.950   5.777   0.920 -0.3418  0.6999 -0.1896
   35LER    HB1  686   7.849   5.757   0.882 -0.1420 -1.5479  0.3133
   35LER    HB2  687   8.027   5.782   0.843  1.3158 -3.6683  0.9220
   35LER     CG  688   7.943   5.902   1.008  0.2132 -0.1190 -0.2765
   35LER     HG  689   7.865   5.877   1.079 -3.0082  0.1165 -3.4288
   35LER    CD1  690   8.081   5.949   1.060 -0.1432  0.1475 -1.2900
   35LER   HD11  691   8.125   5.873   1.124  3.2547  2.5904 -0.4310
   35LER   HD12  692   8.158   5.978   0.989 -0.1827  1.4038 -0.8555
   35LER   HD13  693   8.056   6.039   1.117 -0.9725 -1.1450  0.5144
   35LER    CD2  694   7.893   6.015   0.916  0.4193  0.2311  1.1328
   35LER   HD21  695   7.935   6.009   0.815 -0.6889 -0.6339  0.7064
   35LER   HD22  696   7.787   6.006   0.896  0.1980  2.0779  1.3664
   35LER   HD23  697   7.915   6.111   0.963  2.2800  0.2790  0.2784
   35LER      C  698   7.887   5.619   1.112 -0.5113  0.3040 -0.1493
   35LER      O  699   7.914   5.656   1.225 -0.0064 -0.2357 -0.1089
   36LYR      N  700   7.776   5.562   1.073  0.6227 -0.3883  0.1783
   36LYR      H  701   7.777   5.537   0.975 -0.0843  1.0095 -0.2105
   36LYR     CA  702   7.674   5.490   1.151 -0.9245 -0.8927 -0.6042
   36LYR     HA  703   7.722   5.474   1.247 -0.8207 -0.6155 -0.6090
   36LYR     CB  704   7.647   5.352   1.081 -0.0261 -0.9114  0.1476
   36LYR    HB1  705   7.732   5.328   1.018  0.0374  0.8410 -0.5013
   36LYR    HB2  706   7.555   5.375   1.027  0.3614 -1.3564 -0.7157
   36LYR     CG  707   7.619   5.227   1.172  0.0287 -0.9031 -0.2196
   36LYR    HG1  708   7.517   5.231   1.210 -0.1666 -1.9166 -0.6057
   36LYR    HG2  709   7.692   5.228   1.254  0.6857 -2.1186 -0.7552
   36LYR     CD  710   7.647   5.093   1.105  0.3029  0.3536 -0.5150
   36LYR    HD1  711   7.624   5.011   1.172 -0.4999  1.1930  0.2593
   36LYR    HD2  712   7.753   5.082   1.083  0.6421 -2.7947  1.9534
   36LYR     CE  713   7.560   5.078   0.980 -0.0335  0.4297 -0.2042
   36LYR    HE1  714   7.585   5.167   0.922  1.4254  0.8196  0.9545
   36LYR    HE2  715   7.458   5.066   1.017 -0.2317 -0.3935 -0.9702
   36LYR     NZ  716   7.591   4.963   0.897 -0.5771  0.1461  0.4852
   36LYR    HZ1  717   7.571   4.869   0.929  1.1741 -0.0445  1.0896
   36LYR      C  718   7.544   5.563   1.171 -0.1590  0.3852  0.7452
   36LYR      O  719   7.458   5.515   1.244 -0.3445  0.3230  0.1740
   37LY0      N  720   7.528   5.680   1.107  0.3149 -0.9488 -0.6553
   37LY0      H  721   7.593   5.710   1.036 -0.6020  2.4593 -0.2692
   37LY0     CA  722   7.401   5.759   1.119 -0.4179 -0.4564 -0.2670
   37LY0     HA  723   7.372   5.760   1.224 -2.0725  0.5615 -0.6937
   37LY0     CB  724   7.418   5.903   1.074 -0.4010 -0.2018 -0.2160
   37LY0    HB1  725   7.323   5.955   1.064 -0.4117 -0.6682 -3.3840
   37LY0    HB2  726   7.464   5.909   0.976  0.7133  0.1490  0.3182
   37LY0     CG  727   7.509   5.982   1.173  0.4943  0.1751  0.2711
   37LY0    HG1  728   7.601   5.923   1.181 -0.1356 -0.9366 -0.4374
   37LY0    HG2  729   7.453   6.001   1.264 -1.5982  0.8903 -1.1040
   37LY0     CD  730   7.552   6.112   1.110  0.2058  0.8678  0.1791
   37LY0    HD1  731   7.613   6.082   1.025 -2.9403  0.4102 -2.1149
   37LY0    HD2  732   7.623   6.148   1.184 -0.0594 -1.4601  1.6821
   37LY0     CE  733   7.440   6.207   1.075  0.1301 -0.2028  0.2847
   37LY0    HE1  734   7.366   6.216   1.154  1.5554 -2.8900  2.0858
   37LY0    HE2  735   7.384   6.159   0.994  0.2677  0.4315 -0.1928
   37LY0     NZ  736   7.499   6.337   1.042 -0.2023 -0.2329 -0.0356
   37LY0    HZ1  737   7.554   6.336   0.957 -1.7515 -1.2412 -1.0926
   37LY0    HZ2  738   7.420   6.399   1.034  1.7673  2.5878  1.1168
   37LY0    HZ3  739   7.554   6.369   1.120 -0.8871 -0.6663  0.6413
   37LY0      C  740   7.290   5.689   1.041 -0.3892  0.0855  0.0318
   37LY0      O  741   7.325   5.618   0.945  0.3215  0.2507 -0.4084
   38LER      N  742   7.168   5.716   1.079  0.6494 -0.2072  0.1832
   38LER      H  743   7.159   5.783   1.154  3.5202  1.5264 -0.8447
   38LER     CA  744   7.050   5.676   0.999 -0.2965 -0.3978  0.2320
   38LER     HA  745   7.069   5.571   0.976 -0.7831 -0.3343 -0.4959
   38LER     CB  746   6.916   5.684   1.081 -0.2047  0.1534  0.3126
   38LER    HB1  747   6.843   5.695   1.001  0.4275  1.5787 -0.1155
   38LER    HB2  748   6.910   5.773   1.144 -1.7484  0.4095 -0.1483
   38LER     CG  749   6.876   5.555   1.159 -0.7754 -0.0587  0.9826
   38LER     HG  750   6.880   5.473   1.087 -1.9026  0.4867  0.2757
   38LER    CD1  751   6.979   5.532   1.271  0.0916 -0.6301  0.1615
   38LER   HD11  752   7.075   5.509   1.224 -0.0475 -0.2592 -0.3106
   38LER   HD12  753   7.000   5.622   1.329 -0.8239  0.6239 -1.3782
   38LER   HD13  754   6.949   5.452   1.338 -2.3680 -0.7720 -1.0135
   38LER    CD2  755   6.733   5.549   1.204  0.1995 -0.1374 -0.4213
   38LER   HD21  756   6.704   5.628   1.273 -1.5079 -0.3383 -0.8731
   38LER   HD22  757   6.658   5.548   1.125  1.0212  1.0659 -1.2398
   38LER   HD23  758   6.726   5.452   1.253  0.7028 -0.2584 -0.5818
   38LER      C  759   7.044   5.744   0.862  0.1285 -0.5486 -0.8510
   38LER      O  760   7.078   5.862   0.864  0.1410 -0.0360 -0.5885
   39LY0      N  761   7.444   4.964   0.261 -0.6416 -0.2425  0.1617
   39LY0     H1  762   7.363   5.002   0.309 -0.3700  1.4603 -0.6447
   39LY0     H2  763   7.460   5.020   0.178 -1.2414  0.0924  0.2643
   39LY0     H3  764   7.430   4.865   0.247  0.4231 -0.5328  1.0691
   39LY0     CA  765   7.564   4.984   0.348 -0.3611  0.1827  1.1252
   39LY0     HA  766   7.641   4.925   0.297 -2.5271 -1.7117 -0.1441
   39LY0     CB  767   7.616   5.135   0.343  0.1120 -0.1270  0.5913
   39LY0    HB1  768   7.640   5.162   0.240 -1.3493 -0.3710  0.1529
   39LY0    HB2  769   7.709   5.145   0.398  0.7296  1.0831 -0.5818
   39LY0     CG  770   7.510   5.230   0.395 -0.1992  0.0647 -0.4125
   39LY0    HG1  771   7.492   5.211   0.501  0.5491 -2.9738 -0.7307
   39LY0    HG2  772   7.411   5.215   0.350 -0.0277 -1.8334 -0.2429
   39LY0     CD  773   7.558   5.371   0.370  0.1448  0.3259 -0.4177
   39LY0    HD1  774   7.562   5.391   0.263  0.2784  3.3164  0.0697
   39LY0    HD2  775   7.660   5.388   0.404  0.0752  0.0449 -0.0633
   39LY0     CE  776   7.461   5.468   0.434  0.8412  0.0187 -0.8937
   39LY0    HE1  777   7.438   5.442   0.537 -1.4280  0.6686 -1.2040
   39LY0    HE2  778   7.368   5.459   0.378 -0.8679  0.4645  1.7110
   39LY0     NZ  779   7.504   5.608   0.412 -0.4164 -0.5953  0.1546
   39LY0    HZ1  780   7.578   5.643   0.471 -1.4028 -0.6730  1.4690
   39LY0    HZ2  781   7.534   5.606   0.315  2.7465 -1.5039  1.0588
   39LY0    HZ3  782   7.423   5.669   0.414 -0.5084 -0.6295 -1.2031
   39LY0      C  783   7.542   4.926   0.492 -0.4786 -0.3713  0.8645
   39LY0      O  784   7.434   4.935   0.542 -0.6733 -1.2696  0.1447
   40LER      N  785   7.647   4.881   0.552 -0.3002  0.1304 -0.3665
   40LER      H  786   7.729   4.864   0.496  1.0985  0.0554  1.5838
   40LER     CA  787   7.653   4.849   0.691 -0.0302 -0.9377  0.4267
   40LER     HA  788   7.573   4.784   0.726  0.0662 -1.3251 -0.0682
   40LER     CB  789   7.786   4.773   0.708  0.3008  0.0425 -0.5603
   40LER    HB1  790   7.797   4.758   0.816  2.8254 -0.4830 -0.8203
   40LER    HB2  791   7.867   4.839   0.675 -0.5688  0.6204 -1.5737
   40LER     CG  792   7.797   4.632   0.638 -0.6264 -0.2647 -0.6303
   40LER     HG  793   7.786   4.638   0.530  1.1241  0.5426 -0.8149
   40LER    CD1  794   7.946   4.589   0.655 -0.0060  0.1204  0.0265
   40LER   HD11  795   7.956   4.482   0.635  0.1406  0.2343 -0.5138
   40LER   HD12  796   8.016   4.645   0.593  0.1842  1.4983  1.4308
   40LER   HD13  797   7.972   4.611   0.759  1.4226  0.0029 -0.2731
   40LER    CD2  798   7.709   4.526   0.702  0.1977 -0.2453 -0.0510
   40LER   HD21  799   7.746   4.426   0.681 -2.2697 -0.9882 -1.2163
   40LER   HD22  800   7.708   4.536   0.810 -1.2881  1.6461 -0.1987
   40LER   HD23  801   7.609   4.538   0.662  1.0115  0.4288 -2.0014
   40LER      C  802   7.639   4.978   0.768  0.5484 -0.6354 -1.1800
   40LER      O  803   7.669   5.087   0.728  0.3589 -0.5231 -0.4461
   41U      O5'  804   8.068   8.091   1.123 -0.0876 -0.1868 -0.0960
   41U      H5T  805   8.088   8.097   1.029  0.1762  0.1464 -0.0213
   41U      C5'  806   8.134   8.208   1.178  0.3443  0.8495  0.8407
   41U     H5'1  807   8.204   8.246   1.103  0.0151 -1.5469 -0.7881
   41U     H5'2  808   8.189   8.177   1.267 -0.1277 -1.9388  0.2577
   41U      C4'  809   8.031   8.312   1.208 -0.0861  0.1966 -0.3745
   41U      H4'  810   8.070   8.410   1.235 -1.6304  0.5819  0.6208
   41U      O4'  811   7.953   8.352   1.099 -0.4231 -0.1097  0.0433
   41U      C1'  812   7.824   8.387   1.143 -0.1133  0.0764 -0.2467
   41U      H1'  813   7.791   8.486   1.112  1.0609  0.4731 -0.2645
   41U       N1  814   7.719   8.292   1.093 -0.3724  0.3925  0.5276
   41U       C6  815   7.752   8.184   1.008  0.1466 -0.4522  0.2763
   41U       H6  816   7.850   8.142   0.991  0.2432 -0.3061  0.4697
   41U       C5  817   7.653   8.110   0.947  0.3586 -0.4891  0.1309
   41U       H5  818   7.674   8.030   0.878 -0.7283 -0.0054 -0.8030
   41U       C4  819   7.508   8.138   0.965  0.1551  0.4315 -0.7696
   41U       O4  820   7.419   8.068   0.922 -0.2210 -0.1972 -0.0456
   41U       N3  821   7.487   8.245   1.045 -0.0088  0.3478 -0.2854
   41U       H3  822   7.390   8.270   1.055 -0.0292 -0.0765  0.6811
   41U       C2  823   7.584   8.320   1.111 -0.1479  0.5410  0.4949
   41U       O2  824   7.537   8.411   1.180  0.0898 -0.9361  0.0080
   41U      C3'  825   7.938   8.272   1.322 -0.3611  0.7133 -0.2568
   41U      H3'  826   7.909   8.170   1.297  3.0155  0.2951 -3.1999
   41U      C2'  827   7.823   8.373   1.298  0.5528  0.4743  0.7050
   41U     H2'1  828   7.726   8.333   1.328  0.2339  0.5020 -0.2562
   41U      O2'  829   7.845   8.498   1.359  0.0731  0.2693  0.1702
   41U     HO'2  830   7.759   8.526   1.392 -0.6512 -1.6433  0.0305
   41U      O3'  831   7.991   8.273   1.456  0.5143 -0.8519  0.9494
   42U        P  832   7.908   8.203   1.577  0.1740  0.0216  0.1206
   42U      O1P  833   7.995   8.202   1.694 -0.7049 -0.0722 -0.0477
   42U      O2P  834   7.858   8.075   1.530  0.5768  0.7029 -0.5034
   42U      O5'  835   7.796   8.300   1.611  0.1505 -0.0986 -0.1386
   42U      C5'  836   7.822   8.435   1.652  0.3823 -0.1536  0.2007
   42U     H5'1  837   7.887   8.492   1.587 -0.1571  1.8676  1.3533
   42U     H5'2  838   7.880   8.433   1.745 -0.7877  0.8534  0.9894
   42U      C4'  839   7.687   8.509   1.670 -0.6855  0.1240  0.1307
   42U      H4'  840   7.716   8.612   1.689 -1.1888 -0.0925  2.2892
   42U      O4'  841   7.601   8.490   1.555 -0.4722  0.1386 -0.0162
   42U      C1'  842   7.463   8.492   1.594 -0.3958  0.2342 -0.3455
   42U      H1'  843   7.424   8.588   1.559 -0.0716  0.7123  0.5581
   42U       N1  844   7.389   8.380   1.535  0.2349  0.1886  0.3146
   42U       C6  845   7.450   8.260   1.503  1.0900 -0.3582  0.3707
   42U       H6  846   7.555   8.252   1.529  1.6177 -3.0004 -1.9682
   42U       C5  847   7.376   8.159   1.443 -0.5346 -0.0743  0.1592
   42U       H5  848   7.428   8.068   1.421  1.9315  1.4058 -0.5263
   42U       C4  849   7.239   8.181   1.408 -0.7402 -0.4278 -1.1417
   42U       O4  850   7.168   8.094   1.361  0.3279  0.2799 -0.0772
   42U       N3  851   7.185   8.303   1.434  0.2592 -0.3697  1.0253
   42U       H3  852   7.088   8.319   1.412  0.5328  0.1317  0.1195
   42U       C2  853   7.256   8.403   1.496 -1.0192  0.1247 -0.1748
   42U       O2  854   7.200   8.511   1.512 -0.1612  0.4587 -0.1917
   42U      C3'  855   7.602   8.450   1.786 -0.8253  0.3225 -0.4586
   42U      H3'  856   7.604   8.341   1.777 -1.3096  0.2695  0.0436
   42U      C2'  857   7.463   8.493   1.747  0.5286 -0.2440 -0.2495
   42U     H2'1  858   7.388   8.435   1.801  1.9603 -0.2650  1.8489
   42U      O2'  859   7.444   8.620   1.797  0.0159 -0.6787  0.1086
   42U     HO'2  860   7.468   8.627   1.890  0.1615 -0.1654  0.0377
   42U      O3'  861   7.632   8.489   1.924 -0.2595  0.0033 -0.2017
   43A        P  862   7.578   8.400   2.052 -0.3094  0.0679  0.2374
   43A      O1P  863   7.630   8.456   2.178 -0.5842  0.0616  0.0525
   43A      O2P  864   7.615   8.256   2.025 -0.0963  0.7945 -0.2793
   43A      O5'  865   7.421   8.411   2.050  0.3973 -0.0959 -0.4738
   43A      C5'  866   7.359   8.532   2.089 -0.3776  0.2859 -0.5212
   43A     H5'1  867   7.406   8.617   2.040 -0.3427 -0.5782 -2.0115
   43A     H5'2  868   7.375   8.545   2.197  0.1431 -2.4195 -0.2084
   43A      C4'  869   7.211   8.541   2.059 -0.2726  0.4237  0.4389
   43A      H4'  870   7.187   8.644   2.083  0.0198  0.4696  0.5341
   43A      O4'  871   7.188   8.510   1.918 -0.3692  0.2535  0.1992
   43A      C1'  872   7.054   8.465   1.907  0.0032  0.4102 -0.2399
   43A      H1'  873   6.992   8.537   1.853 -1.3555  1.0767  2.0444
   43A       N9  874   7.051   8.338   1.842  0.0894  0.0033 -0.1570
   43A       C8  875   7.149   8.244   1.836 -0.1249 -0.3205 -0.0109
   43A       H8  876   7.239   8.249   1.895  1.3310 -0.4253 -2.0896
   43A       N7  877   7.116   8.150   1.761  0.0765 -0.0717 -0.0898
   43A       C5  878   6.990   8.173   1.712  0.5558 -0.0614 -0.5278
   43A       C6  879   6.900   8.115   1.624 -0.7660 -0.0418  0.1784
   43A       N6  880   6.939   8.018   1.548 -0.0462 -0.0349  0.4389
   43A      H61  881   7.025   7.977   1.581  0.5174  0.7332 -0.0536
   43A      H62  882   6.876   7.979   1.478  2.3593  3.0847 -3.9808
   43A       N1  883   6.778   8.169   1.603 -0.1802 -0.7019  0.3021
   43A       C2  884   6.753   8.287   1.658  0.6876 -0.1068  0.1772
   43A       H2  885   6.661   8.335   1.627 -0.5866 -1.9853  0.8903
   43A       N3  886   6.833   8.356   1.740 -0.3757 -0.3699 -0.1147
   43A       C4  887   6.952   8.293   1.763  0.4432 -0.6476  0.1752
   43A      C3'  888   7.124   8.444   2.137 -0.3667 -0.2594 -0.0826
   43A      H3'  889   7.167   8.344   2.129 -2.2227 -1.0769 -0.5992
   43A      C2'  890   7.001   8.457   2.053  0.0655  0.3702  0.3760
   43A     H2'1  891   6.928   8.377   2.063  1.4683 -0.8702  1.2207
   43A      O2'  892   6.923   8.574   2.069 -0.0655  0.8629 -0.5597
   43A     HO'2  893   6.860   8.548   2.136  2.2967  0.0147  1.5267
   43A      O3'  894   7.121   8.484   2.278 -0.4946  0.3073 -0.3754
   44A        P  895   7.043   8.394   2.379 -0.2096  0.2137  0.0654
   44A      O1P  896   7.029   8.460   2.508  0.4160 -0.4891 -0.4310
   44A      O2P  897   7.103   8.258   2.376 -0.3349  0.0931 -0.2287
   44A      O5'  898   6.888   8.383   2.329 -0.2678  0.6564  0.2740
   44A      C5'  899   6.791   8.488   2.345  0.3510 -1.1971 -0.5975
   44A     H5'1  900   6.824   8.588   2.316 -0.3190 -0.2616  1.6275
   44A     H5'2  901   6.769   8.511   2.449 -0.8656  0.0013 -1.0938
   44A      C4'  902   6.662   8.469   2.273  0.5908  0.3424  0.1689
   44A      H4'  903   6.608   8.562   2.290 -0.1861 -0.2556  1.1183
   44A      O4'  904   6.683   8.428   2.134  0.5963 -0.0755  0.1611
   44A      C1'  905   6.593   8.336   2.087  0.4100 -0.3429  0.5768
   44A      H1'  906   6.525   8.379   2.013 -0.8002 -1.3265  1.0790
   44A       N9  907   6.656   8.211   2.034 -0.0594 -0.0024 -0.5579
   44A       C8  908   6.778   8.161   2.071 -0.2421  1.1540 -0.7514
   44A       H8  909   6.831   8.196   2.159  0.2429  2.5414 -1.5632
   44A       N7  910   6.815   8.057   2.004 -0.0282  0.1420  0.5733
   44A       C5  911   6.714   8.037   1.913 -0.5530  0.3978 -0.1040
   44A       C6  912   6.680   7.940   1.816 -0.7942  0.0121  0.2054
   44A       N6  913   6.761   7.851   1.764  0.1748  0.4569 -0.1488
   44A      H61  914   6.854   7.833   1.800  0.1646 -1.4236 -0.9381
   44A      H62  915   6.736   7.809   1.676  2.4252  1.0188 -1.1525
   44A       N1  916   6.562   7.947   1.753  0.0503 -0.4179 -0.1265
   44A       C2  917   6.482   8.050   1.778 -0.0785 -0.8329 -0.3714
   44A       H2  918   6.378   8.051   1.747 -0.8837  2.2601  1.8656
   44A       N3  919   6.500   8.149   1.869 -0.5624  0.1844 -0.6099
   44A       C4  920   6.618   8.132   1.931  0.4465  0.1756  0.0465
   44A      C3'  921   6.586   8.347   2.334 -0.4059  0.0219 -0.9927
   44A      H3'  922   6.656   8.265   2.350 -0.6179  0.3131  2.0578
   44A      C2'  923   6.503   8.303   2.213  0.1642 -0.2350 -0.6836
   44A     H2'1  924   6.486   8.195   2.218 -1.1238 -0.0390 -0.5690
   44A      O2'  925   6.382   8.375   2.206 -0.0186  0.0944 -1.0410
   44A     HO'2  926   6.377   8.415   2.293  0.2288 -2.8604  0.4702
   44A      O3'  927   6.506   8.388   2.439  0.4466 -0.7610  0.4353
   45U        P  928   6.462   8.284   2.551 -0.0338  0.0165  0.3238
   45U      O1P  929   6.380   8.352   2.652  0.6131 -0.2904  0.2302
   45U      O2P  930   6.577   8.201   2.589 -0.0617 -0.2286 -0.7660
   45U      O5'  931   6.362   8.179   2.479 -0.0557 -0.2511  1.1586
   45U      C5'  932   6.226   8.210   2.459 -0.0171  0.3689  0.6949
   45U     H5'1  933   6.214   8.306   2.409  1.1349 -0.0189 -0.3555
   45U     H5'2  934   6.176   8.199   2.555  0.8521 -1.8845  0.9473
   45U      C4'  935   6.161   8.103   2.369  0.2649 -0.1150  0.1039
   45U      H4'  936   6.059   8.134   2.345  0.0831 -0.5378  0.3295
   45U      O4'  937   6.241   8.086   2.254 -0.2552  0.0313 -0.6644
   45U      C1'  938   6.254   7.951   2.211  0.4518 -0.2260  0.0448
   45U      H1'  939   6.205   7.946   2.114 -0.5074 -2.4527  0.5787
   45U       N1  940   6.390   7.896   2.194 -0.2936 -0.5095  0.2476
   45U       C6  941   6.501   7.947   2.252  0.4497 -0.0642 -0.6102
   45U       H6  942   6.490   8.023   2.328  1.1680 -0.9727  0.4136
   45U       C5  943   6.630   7.905   2.224  0.8559 -0.3403 -0.6183
   45U       H5  944   6.717   7.950   2.271 -0.8160  2.2346  0.2254
   45U       C4  945   6.651   7.799   2.128 -0.2525  0.1468  0.0553
   45U       O4  946   6.759   7.748   2.099 -0.2314 -0.2783  0.5574
   45U       N3  947   6.537   7.744   2.076 -0.6608  0.1597 -0.1493
   45U       H3  948   6.540   7.668   2.010 -1.9404 -0.4178  0.4292
   45U       C2  949   6.407   7.785   2.108 -0.1073 -0.4259 -0.0870
   45U       O2  950   6.313   7.726   2.050 -0.0053  0.0715  0.2442
   45U      C3'  951   6.143   7.966   2.421  0.1572  0.0519  0.0553
   45U      H3'  952   6.224   7.947   2.491 -0.8949  0.9070  1.5673
   45U      C2'  953   6.157   7.875   2.303  1.1705  0.3680 -0.0414
   45U     H2'1  954   6.197   7.780   2.339 -1.3147 -1.6927 -2.3105
   45U      O2'  955   6.037   7.868   2.234 -0.3392 -0.2440 -0.3231
   45U     HO'2  956   6.006   7.778   2.250 -0.6631 -0.3814 -1.6654
   45U      O3'  957   6.019   7.957   2.488 -0.2903 -0.1655 -0.0874
   46U        P  958   5.985   7.847   2.589 -0.2504  0.1576  0.2509
   46U      O1P  959   5.849   7.870   2.639 -0.3119  0.5298  0.0039
   46U      O2P  960   6.094   7.836   2.688 -0.2893  0.3084 -0.0642
   46U      O5'  961   5.985   7.716   2.499 -0.1181 -0.2025  0.3043
   46U      C5'  962   5.869   7.677   2.425 -0.6468  0.1081  0.0236
   46U     H5'1  963   5.836   7.769   2.376  3.8468  1.0317 -1.7616
   46U     H5'2  964   5.799   7.631   2.495  1.8967 -2.7075  0.9493
   46U      C4'  965   5.893   7.560   2.327  0.5105  0.0421 -0.0722
   46U      H4'  966   5.798   7.548   2.274  0.8096  1.9484 -1.1270
   46U      O4'  967   6.002   7.584   2.235  0.1484  0.0929  0.5803
   46U      C1'  968   6.057   7.461   2.203 -0.2321  0.2213  0.3636
   46U      H1'  969   6.040   7.436   2.098 -0.4536 -1.0817  0.6965
   46U       N1  970   6.206   7.460   2.236 -0.0583 -0.0038 -0.4686
   46U       C6  971   6.250   7.529   2.341 -0.3366 -0.6933 -0.3586
   46U       H6  972   6.186   7.568   2.418 -0.0727  1.6149 -1.2068
   46U       C5  973   6.386   7.535   2.367 -0.1391  0.8629  0.2828
   46U       H5  974   6.426   7.591   2.450  1.3141 -0.6641  0.6661
   46U       C4  975   6.483   7.476   2.278 -0.0129  0.6551  0.2011
   46U       O4  976   6.603   7.478   2.296  0.4883  0.0843 -0.8014
   46U       N3  977   6.428   7.415   2.179  0.1315 -0.1217  0.3178
   46U       H3  978   6.484   7.372   2.107 -0.7070  0.6142 -0.8106
   46U       C2  979   6.295   7.389   2.157  0.2227 -0.0669 -0.0579
   46U       O2  980   6.261   7.313   2.068 -0.0587 -0.6892 -0.0654
   46U      C3'  981   5.924   7.425   2.392 -0.2183  0.2523 -0.3404
   46U      H3'  982   5.990   7.442   2.476 -0.6020 -3.4984  0.9020
   46U      C2'  983   5.989   7.347   2.277  0.4885 -0.1442  0.1123
   46U     H2'1  984   6.051   7.268   2.319  1.0430  0.0968 -0.2394
   46U      O2'  985   5.888   7.296   2.193  0.3139 -0.5166 -0.0582
   46U     HO'2  986   5.804   7.315   2.235  0.6880 -3.0979  2.1430
   46U      O3'  987   5.814   7.364   2.445  0.6996  0.3178  0.2843
   47A        P  988   5.811   7.261   2.567 -0.5769  0.0405  0.1334
   47A      O1P  989   5.674   7.221   2.603 -0.1084 -0.4896  0.1656
   47A      O2P  990   5.893   7.320   2.675  0.1567  0.2370 -0.1862
   47A      O5'  991   5.889   7.129   2.517 -0.3516  0.1392  0.2033
   47A      C5'  992   5.825   7.052   2.418 -0.3437 -0.5401 -0.9726
   47A     H5'1  993   5.784   7.114   2.338 -0.4603  1.1129  0.3085
   47A     H5'2  994   5.738   7.004   2.461 -0.0755  0.4065  0.7186
   47A      C4'  995   5.927   6.936   2.375  0.0729 -0.4363  0.3488
   47A      H4'  996   5.874   6.871   2.307 -1.1053  0.5083  0.3399
   47A      O4'  997   6.038   7.006   2.315 -0.1999  0.3278 -0.8771
   47A      C1'  998   6.154   6.929   2.336 -0.1266  0.3543  0.2606
   47A      H1'  999   6.176   6.875   2.244  1.4859 -0.5597  1.1472
   47A       N9 1000   6.270   7.017   2.369 -0.5532  0.1320  0.2446
   47A       C8 1001   6.277   7.133   2.446 -0.0793  0.5967 -0.0696
   47A       H8 1002   6.190   7.172   2.496 -0.1461  1.6833 -0.9857
   47A       N7 1003   6.399   7.182   2.457  0.4420 -0.2309 -0.3787
   47A       C5 1004   6.478   7.094   2.387  0.4079  0.0420 -0.0907
   47A       C6 1005   6.617   7.080   2.349  0.9036  0.1055 -0.4501
   47A       N6 1006   6.714   7.161   2.384  0.4753  0.0887 -0.1146
   47A      H61 1007   6.693   7.252   2.421 -1.0086  0.1196 -0.9750
   47A      H62 1008   6.803   7.145   2.339 -0.0166  1.6241 -1.7813
   47A       N1 1009   6.660   6.981   2.272 -0.3973 -0.3004 -0.3090
   47A       C2 1010   6.570   6.888   2.230  0.1685 -0.4939  0.1046
   47A       H2 1011   6.610   6.805   2.174  0.0396 -1.2765  1.1332
   47A       N3 1012   6.439   6.886   2.251 -0.1868 -0.0576 -0.4919
   47A       C4 1013   6.402   6.994   2.328 -0.3362 -0.4319 -0.6730
   47A      C3' 1014   5.981   6.858   2.493  0.8281 -0.0793  0.3067
   47A      H3' 1015   5.974   6.925   2.578 -2.0936  0.3271 -0.1442
   47A      C2' 1016   6.126   6.826   2.447 -0.0275 -0.9031  0.5156
   47A     H2'1 1017   6.186   6.846   2.535  0.4411  1.3022 -0.2371
   47A      O2' 1018   6.134   6.700   2.389  0.3268 -0.1491 -0.1321
   47A     HO'2 1019   6.118   6.634   2.457  0.9204 -0.0398  0.1251
   47A      O3' 1020   5.901   6.734   2.515  0.4206 -0.1075  0.0188
   48U        P 1021   5.917   6.657   2.650 -0.0567  0.2695 -0.0727
   48U      O1P 1022   5.804   6.573   2.669  0.5528  0.6275 -0.7461
   48U      O2P 1023   5.959   6.755   2.754 -0.1599  0.2147  0.6196
   48U      O5' 1024   6.038   6.564   2.619 -0.0251  0.4238  0.0353
   48U      C5' 1025   6.024   6.435   2.554  0.4635  0.1543 -0.1833
   48U     H5'1 1026   5.972   6.450   2.459  1.1686 -1.8169 -0.9250
   48U     H5'2 1027   5.966   6.368   2.617 -0.6511  0.5322 -0.7855
   48U      C4' 1028   6.165   6.372   2.537  0.1941 -0.2614  0.4792
   48U      H4' 1029   6.144   6.282   2.479 -1.1302 -0.8211  1.7511
   48U      O4' 1030   6.238   6.460   2.463 -0.2280  0.2932 -0.0420
   48U      C1' 1031   6.375   6.443   2.495  0.9778  0.1657 -0.2129
   48U      H1' 1032   6.425   6.411   2.404 -0.9396 -1.8661 -0.6368
   48U       N1 1033   6.439   6.564   2.545 -0.2897 -0.0039 -0.5260
   48U       C6 1034   6.377   6.652   2.632 -0.3031  0.0303 -0.1309
   48U       H6 1035   6.286   6.622   2.681  0.6856 -1.7538  0.7489
   48U       C5 1036   6.427   6.776   2.655  0.1936 -0.5833  0.4318
   48U       H5 1037   6.379   6.855   2.712  0.0982 -0.6491  0.4425
   48U       C4 1038   6.556   6.815   2.610 -0.0915  0.2258  0.0015
   48U       O4 1039   6.608   6.924   2.630  0.1887  0.3582  1.0101
   48U       N3 1040   6.619   6.724   2.529  0.2100 -0.8182 -0.1563
   48U       H3 1041   6.714   6.746   2.504  0.4530 -0.4415  1.0236
   48U       C2 1042   6.562   6.603   2.490 -0.3891 -0.4415  0.0250
   48U       O2 1043   6.624   6.532   2.415 -0.2445 -1.4991  0.5535
   48U      C3' 1044   6.242   6.319   2.653 -0.3985  0.7221  0.0363
   48U      H3' 1045   6.222   6.386   2.736 -0.3050  0.6267  0.1360
   48U      C2' 1046   6.381   6.335   2.594  0.1377 -0.9206 -0.8326
   48U     H2'1 1047   6.449   6.359   2.676 -0.5665  0.3494 -0.5883
   48U      O2' 1048   6.420   6.219   2.523 -0.4507  0.3073 -0.0914
   48U     HO'2 1049   6.416   6.141   2.578 -1.5460 -0.1513 -0.7876
   48U      O3' 1050   6.211   6.180   2.672  1.2157  0.4766 -0.2327
   49C        P 1051   6.245   6.112   2.815 -0.3451 -0.9383 -0.0154
   49C      O1P 1052   6.227   5.968   2.806  0.4042  0.4351  0.8083
   49C      O2P 1053   6.170   6.188   2.916  0.7110  0.8022 -0.6769
   49C      O5' 1054   6.412   6.136   2.831 -0.4659 -0.1285 -0.3530
   49C      C5' 1055   6.502   6.043   2.783  0.0209  0.4006  0.1568
   49C     H5'1 1056   6.478   6.021   2.679  2.1963 -1.8648  0.0252
   49C     H5'2 1057   6.491   5.952   2.842 -1.7837 -0.5169 -1.5105
   49C      C4' 1058   6.640   6.094   2.797  0.1437  0.4523 -0.5072
   49C      H4' 1059   6.708   6.025   2.747 -2.2979 -1.8346 -0.9317
   49C      O4' 1060   6.657   6.231   2.757  0.4137 -0.0573  0.7163
   49C      C1' 1061   6.785   6.280   2.808  0.0322  0.3107  0.3736
   49C      H1' 1062   6.858   6.269   2.727 -2.3020  0.3172 -1.8579
   49C       N1 1063   6.772   6.418   2.857 -0.0783 -0.1965  0.3815
   49C       C6 1064   6.648   6.471   2.894  0.0624 -0.1193  0.1506
   49C       H6 1065   6.561   6.409   2.907  0.1747 -0.2051  0.4928
   49C       C5 1066   6.644   6.604   2.910  0.6108 -0.1297  0.1780
   49C       H5 1067   6.545   6.645   2.922 -0.4473 -1.6738 -2.4635
   49C       C4 1068   6.756   6.691   2.882 -0.5525  0.5726  0.0414
   49C       N4 1069   6.755   6.819   2.906  0.5678  0.1241 -0.0806
   49C      H41 1070   6.671   6.857   2.947 -1.0807 -3.1758 -0.0806
   49C      H42 1071   6.845   6.864   2.918  0.7774 -0.3970  0.3384
   49C       N3 1072   6.869   6.636   2.847 -0.3538 -0.4908  0.7381
   49C       C2 1073   6.879   6.505   2.821  0.3117 -0.1807  0.3183
   49C       O2 1074   6.985   6.467   2.774 -0.2056  0.0405  0.5684
   49C      C3' 1075   6.682   6.108   2.942 -0.0164  0.3938  0.1087
   49C      H3' 1076   6.611   6.168   2.999  0.8936 -0.4203  2.2022
   49C      C2' 1077   6.812   6.180   2.921 -0.3390  0.0894  0.3007
   49C     H2'1 1078   6.841   6.242   3.006  3.5185  0.4381 -1.0588
   49C      O2' 1079   6.920   6.097   2.878 -0.5447 -0.2149  0.5978
   49C     HO'2 1080   6.926   6.029   2.946 -0.3545 -0.8153 -0.0099
   49C      O3' 1081   6.705   5.983   3.004  0.1833 -0.0177 -0.8613
   50U        P 1082   6.732   5.956   3.164 -0.1537  0.0158  0.2652
   50U      O1P 1083   6.719   5.807   3.171  0.2434 -0.3101  0.0722
   50U      O2P 1084   6.648   6.046   3.247 -0.7553  0.0541 -0.0709
   50U      O5' 1085   6.892   5.995   3.170 -0.4775  0.0914  0.1517
   50U      C5' 1086   7.004   5.908   3.178 -0.3056 -0.8437 -0.1065
   50U     H5'1 1087   7.014   5.842   3.092  2.0193 -3.1905  1.7983
   50U     H5'2 1088   6.992   5.837   3.259 -0.4307 -1.8297 -0.9643
   50U      C4' 1089   7.134   5.989   3.198 -1.2162  0.1897  0.7545
   50U      H4' 1090   7.221   5.930   3.167 -0.9896  0.9149 -0.0375
   50U      O4' 1091   7.141   6.107   3.113 -0.0582  0.1926 -0.0773
   50U      C1' 1092   7.204   6.212   3.175  0.6304  0.0053 -0.2777
   50U      H1' 1093   7.292   6.248   3.122 -0.2984  3.1893  0.1171
   50U       N1 1094   7.121   6.332   3.195  0.2761 -0.6271  0.2002
   50U       C6 1095   6.984   6.327   3.204 -0.2437  1.4658 -0.6787
   50U       H6 1096   6.943   6.229   3.219  0.1022  1.4188  0.0152
   50U       C5 1097   6.906   6.433   3.197  0.7341 -0.1053  0.2820
   50U       H5 1098   6.798   6.431   3.196  0.7183  0.4800 -0.3701
   50U       C4 1099   6.970   6.556   3.177 -0.7242  0.5093  0.0169
   50U       O4 1100   6.911   6.661   3.161  0.4686 -0.0574  0.1094
   50U       N3 1101   7.106   6.564   3.180  0.2217 -0.1342  0.5677
   50U       H3 1102   7.154   6.652   3.163  0.8654 -0.8341 -1.5349
   50U       C2 1103   7.189   6.458   3.186  0.4509 -0.0728  0.1272
   50U       O2 1104   7.313   6.482   3.179  0.0400  1.1329 -0.7784
   50U      C3' 1105   7.162   6.044   3.333  0.4690 -0.1162  0.0032
   50U      H3' 1106   7.070   6.091   3.365  0.6079 -0.5214  1.0593
   50U      C2' 1107   7.259   6.161   3.311  0.1113  0.6558 -0.2453
   50U     H2'1 1108   7.226   6.236   3.384 -4.3306 -0.2645 -1.0076
   50U      O2' 1109   7.398   6.128   3.289 -0.2360  0.1680  0.2209
   50U     HO'2 1110   7.442   6.211   3.273  0.5781 -0.2650  0.1610
   50U      O3' 1111   7.200   5.944   3.425 -0.5572 -0.1331  0.2207
   51A        P 1112   7.199   5.969   3.578 -0.0869 -0.0117 -0.3241
   51A      O1P 1113   7.269   5.868   3.649 -0.3566  0.9886  0.0047
   51A      O2P 1114   7.063   5.990   3.634 -0.1000 -0.0041 -0.5077
   51A      O5' 1115   7.287   6.100   3.601 -0.3038  0.1834 -1.0492
   51A      C5' 1116   7.428   6.098   3.608 -0.3722 -0.1333 -0.2401
   51A     H5'1 1117   7.452   6.053   3.511  0.6208 -2.1900  0.9000
   51A     H5'2 1118   7.459   6.029   3.686  0.6781 -1.9870 -2.1717
   51A      C4' 1119   7.486   6.245   3.613 -0.3428  1.0841 -0.1846
   51A      H4' 1120   7.593   6.250   3.591 -0.5100  3.5851 -0.7490
   51A      O4' 1121   7.431   6.332   3.513 -0.1296  0.2697 -0.1292
   51A      C1' 1122   7.417   6.456   3.566 -0.3718 -0.3188 -0.2341
   51A      H1' 1123   7.478   6.529   3.513 -2.0699  2.6452  1.6313
   51A       N9 1124   7.279   6.499   3.557 -0.2347  0.4079 -0.0291
   51A       C8 1125   7.162   6.429   3.540  0.5332  0.1699 -0.3040
   51A       H8 1126   7.161   6.321   3.550  1.3010  0.1888  0.0497
   51A       N7 1127   7.053   6.507   3.521 -0.1200  0.1252 -0.4339
   51A       C5 1128   7.106   6.635   3.522  0.1525 -0.4600 -0.2711
   51A       C6 1129   7.054   6.765   3.507  0.8009  0.5025  0.2835
   51A       N6 1130   6.926   6.788   3.482  0.2727 -0.0329  0.3863
   51A      H61 1131   6.863   6.717   3.449  0.9734 -0.4110 -0.1591
   51A      H62 1132   6.894   6.883   3.474 -3.8968 -1.2998 -0.2940
   51A       N1 1133   7.134   6.869   3.521 -0.1976 -0.1213 -0.6920
   51A       C2 1134   7.260   6.859   3.551 -0.0585  0.3465  0.2093
   51A       H2 1135   7.309   6.953   3.568  0.3888 -0.0522  1.1902
   51A       N3 1136   7.322   6.743   3.576  0.8646 -0.2902 -0.4539
   51A       C4 1137   7.241   6.633   3.546  0.2999 -0.2749  0.3015
   51A      C3' 1138   7.468   6.309   3.752  0.2346 -0.2929  0.4346
   51A      H3' 1139   7.364   6.293   3.784 -0.1626  0.4461 -0.4434
   51A      C2' 1140   7.470   6.457   3.715  1.3670  0.4967  0.7684
   51A     H2'1 1141   7.406   6.515   3.782  0.3788 -0.1460  0.4039
   51A      O2' 1142   7.610   6.510   3.721  0.0387  0.1166  0.0637
   51A     HO'2 1143   7.629   6.529   3.813  0.7105 -1.0104  0.1803
   51A      O3' 1144   7.559   6.275   3.851 -0.1863  0.0361  0.2099
   52U        P 1145   7.512   6.268   4.002  0.1521  0.2838 -0.1214
   52U      O1P 1146   7.608   6.181   4.075 -0.3160  0.2381  0.1829
   52U      O2P 1147   7.367   6.237   4.002  0.3503 -0.2459 -0.5879
   52U      O5' 1148   7.522   6.407   4.072  0.1836  0.2033 -0.1595
   52U      C5' 1149   7.643   6.480   4.073 -0.2042 -0.2281  0.1353
   52U     H5'1 1150   7.715   6.438   4.002  1.1073 -0.1806  1.3887
   52U     H5'2 1151   7.691   6.469   4.170  1.4822  0.7862 -0.5293
   52U      C4' 1152   7.623   6.633   4.062 -0.5895 -0.7622 -0.1766
   52U      H4' 1153   7.713   6.695   4.054 -0.5731 -0.0920  3.4036
   52U      O4' 1154   7.541   6.660   3.950 -0.6855 -0.0250 -0.4326
   52U      C1' 1155   7.463   6.773   3.985 -0.8358 -0.3034  0.4357
   52U      H1' 1156   7.499   6.852   3.918 -3.2500 -0.4052 -1.1159
   52U       N1 1157   7.315   6.760   3.959 -0.1151  0.6201 -0.0767
   52U       C6 1158   7.260   6.637   3.974 -0.5142  0.2915  0.4047
   52U       H6 1159   7.323   6.563   4.022 -0.9745 -1.5883 -1.7395
   52U       C5 1160   7.135   6.617   3.935 -0.2725  0.4360 -0.1534
   52U       H5 1161   7.090   6.519   3.943  0.3243 -0.1634 -2.9366
   52U       C4 1162   7.057   6.709   3.860 -0.3166 -0.3267  0.2442
   52U       O4 1163   6.945   6.693   3.811 -0.3871  0.4376 -0.1329
   52U       N3 1164   7.121   6.832   3.851  0.1956 -0.0718  0.3521
   52U       H3 1165   7.057   6.907   3.826 -0.8273 -0.3187  2.0834
   52U       C2 1166   7.249   6.867   3.897  0.0680  0.1463 -0.3006
   52U       O2 1167   7.287   6.983   3.899 -0.2094  0.6649  0.3221
   52U      C3' 1168   7.560   6.695   4.188  0.0828 -0.3327 -0.1124
   52U      H3' 1169   7.484   6.625   4.221  0.2488 -0.8463 -0.8074
   52U      C2' 1170   7.493   6.820   4.125  0.3013 -0.0102 -1.0656
   52U     H2'1 1171   7.408   6.843   4.190  0.8408  1.3600 -0.8165
   52U      O2' 1172   7.586   6.927   4.118 -0.3732 -0.1534  0.8653
   52U     HO'2 1173   7.655   6.910   4.183  1.1792  1.9733 -0.1192
   52U      O3' 1174   7.648   6.729   4.289 -0.4405 -0.0458 -0.0285
   53U        P 1175   7.602   6.733   4.441 -0.0512  0.1491  0.0393
   53U      O1P 1176   7.724   6.754   4.516 -0.4872  0.9316  0.5081
   53U      O2P 1177   7.514   6.615   4.461  0.5582  0.0724 -0.2567
   53U      O5' 1178   7.505   6.864   4.450  0.0029  0.3733  0.4773
   53U      C5' 1179   7.550   6.997   4.470  0.3654  0.3980 -0.4731
   53U     H5'1 1180   7.632   7.020   4.401  2.4771 -1.0743  1.3850
   53U     H5'2 1181   7.584   7.002   4.573 -2.2276  2.5086  0.4037
   53U      C4' 1182   7.444   7.104   4.449  0.8843  0.1124  0.1943
   53U      H4' 1183   7.479   7.204   4.478 -1.2278  0.7011  0.8657
   53U      O4' 1184   7.384   7.090   4.321 -0.1986 -0.6080  0.3841
   53U      C1' 1185   7.250   7.127   4.335  0.3026 -0.0773  0.7789
   53U      H1' 1186   7.234   7.212   4.269  2.4297  0.3232  0.7037
   53U       N1 1187   7.163   7.009   4.297  0.2901 -0.3575 -1.1766
   53U       C6 1188   7.197   6.879   4.318  0.4270 -0.4294 -0.2756
   53U       H6 1189   7.284   6.842   4.369 -0.3594 -0.2239  1.2862
   53U       C5 1190   7.113   6.784   4.272 -0.4222  0.1817 -0.0211
   53U       H5 1191   7.147   6.682   4.279 -0.2197  0.2178 -0.4640
   53U       C4 1192   6.989   6.806   4.210 -0.0216 -0.4610  0.0837
   53U       O4 1193   6.913   6.719   4.174  0.5267  0.2967  0.1190
   53U       N3 1194   6.953   6.940   4.205  0.0249 -1.0036 -0.0820
   53U       H3 1195   6.866   6.968   4.161  2.0846  0.4417 -3.6768
   53U       C2 1196   7.035   7.045   4.248 -1.2656 -0.1504 -0.0200
   53U       O2 1197   6.991   7.163   4.250  0.5293 -0.3659 -0.3216
   53U      C3' 1198   7.334   7.083   4.547 -0.1631  0.3605 -0.0567
   53U      H3' 1199   7.310   6.977   4.547 -0.8445  0.5023  1.1556
   53U      C2' 1200   7.223   7.168   4.481  0.5601 -0.6895 -0.8650
   53U     H2'1 1201   7.120   7.154   4.514  1.1351 -0.7510  1.0111
   53U      O2' 1202   7.249   7.309   4.490 -0.8131 -0.2369  0.2035
   53U     HO'2 1203   7.339   7.328   4.516 -1.0778 -0.6010  1.4420
   53U      O3' 1204   7.368   7.130   4.678 -0.1218 -0.0928 -0.3972
   54C        P 1205   7.306   7.059   4.801  0.0394  0.3779  0.2184
   54C      O1P 1206   7.366   7.132   4.916  0.0244  0.1693 -0.0989
   54C      O2P 1207   7.319   6.913   4.790  0.0433  0.4418  0.4221
   54C      O5' 1208   7.151   7.094   4.793  0.5663  0.0361 -0.1479
   54C      C5' 1209   7.091   7.221   4.796 -1.5267  0.0675  0.3290
   54C     H5'1 1210   7.152   7.288   4.736  0.4158 -0.5818  1.4882
   54C     H5'2 1211   7.111   7.244   4.901  1.7846 -1.4701  0.1718
   54C      C4' 1212   6.944   7.218   4.755  0.3997  0.6781  0.2124
   54C      H4' 1213   6.899   7.314   4.731 -1.4118  0.0644  1.0091
   54C      O4' 1214   6.926   7.142   4.639 -0.6990  0.2237  0.3548
   54C      C1' 1215   6.791   7.104   4.621  0.3662  0.0265  0.0384
   54C      H1' 1216   6.740   7.178   4.559 -1.2565  0.1918  1.5091
   54C       N1 1217   6.771   6.965   4.559 -0.0269 -0.2597  0.0062
   54C       C6 1218   6.872   6.873   4.560 -0.0832  0.2032  0.2762
   54C       H6 1219   6.964   6.897   4.611  0.2207  1.3238 -0.7557
   54C       C5 1220   6.842   6.754   4.503  0.3799 -0.4206  0.3799
   54C       H5 1221   6.919   6.681   4.483 -1.1446 -1.1861 -3.4972
   54C       C4 1222   6.711   6.728   4.456 -0.6820  0.0734 -0.7331
   54C       N4 1223   6.671   6.608   4.418 -0.3018  0.2996  0.0437
   54C      H41 1224   6.735   6.531   4.429 -0.8638 -0.1182  0.4710
   54C      H42 1225   6.571   6.600   4.406 -0.0164  0.3219 -3.2739
   54C       N3 1226   6.617   6.812   4.455 -0.1444  0.5174  0.3286
   54C       C2 1227   6.644   6.933   4.505 -0.1044 -0.1625  0.4648
   54C       O2 1228   6.557   7.023   4.496 -0.2310  0.1851 -0.1256
   54C      C3' 1229   6.859   7.146   4.860 -0.4177  0.3598 -0.0154
   54C      H3' 1230   6.917   7.060   4.895  2.4903  1.9333 -0.6246
   54C      C2' 1231   6.737   7.108   4.768  0.4410 -0.4087 -0.0107
   54C     H2'1 1232   6.698   7.012   4.800  1.7959 -0.2557  2.2708
   54C      O2' 1233   6.639   7.214   4.759  0.7361  0.2437 -0.1176
   54C     HO'2 1234   6.668   7.268   4.834 -2.4107 -0.7437  2.0129
   54C      O3' 1235   6.822   7.232   4.971  0.3375 -0.3140 -0.0958
   55C        P 1236   6.738   7.176   5.098  0.3565 -0.1755 -0.4223
   55C      O1P 1237   6.722   7.285   5.198 -0.2653  0.7679 -0.5134
   55C      O2P 1238   6.801   7.050   5.131  0.3929  0.2465 -0.2027
   55C      O5' 1239   6.593   7.139   5.036 -0.0274  0.3735 -0.3468
   55C      C5' 1240   6.487   7.233   5.051 -0.7343 -0.1998 -0.3224
   55C     H5'1 1241   6.514   7.329   5.007  2.4645  1.2449  4.0602
   55C     H5'2 1242   6.480   7.270   5.153  0.4274 -1.9931  0.4404
   55C      C4' 1243   6.345   7.200   5.014 -0.3589  0.3860 -0.8573
   55C      H4' 1244   6.285   7.290   5.031 -1.0491  0.0471 -1.4349
   55C      O4' 1245   6.322   7.177   4.876 -0.0887 -0.4074  0.9397
   55C      C1' 1246   6.229   7.074   4.867 -0.3192 -0.9993 -0.1543
   55C      H1' 1247   6.139   7.103   4.814 -1.5858 -1.9804  1.3802
   55C       N1 1248   6.291   6.959   4.793 -0.3828 -0.0222  0.1417
   55C       C6 1249   6.429   6.923   4.812  0.6897  0.4680 -0.3481
   55C       H6 1250   6.501   6.979   4.871  1.2070 -0.7976  0.2481
   55C       C5 1251   6.472   6.808   4.758 -0.0392 -0.2939  0.7154
   55C       H5 1252   6.573   6.771   4.769  0.0894  0.5755  3.0654
   55C       C4 1253   6.373   6.720   4.702 -0.8092 -0.9473 -0.1192
   55C       N4 1254   6.407   6.613   4.641 -0.5774  0.0210 -0.8617
   55C      H41 1255   6.497   6.568   4.654 -0.3923  0.9081  1.3487
   55C      H42 1256   6.327   6.578   4.590 -2.0663  0.9913  0.7118
   55C       N3 1257   6.251   6.750   4.689  0.3381 -0.4568 -0.6626
   55C       C2 1258   6.200   6.868   4.735  0.2220  0.7124  0.1182
   55C       O2 1259   6.079   6.883   4.726 -0.6041 -0.2370  0.0944
   55C      C3' 1260   6.292   7.095   5.100  0.3975 -0.0753  0.0922
   55C      H3' 1261   6.360   7.011   5.108 -2.0127 -2.0136  1.8296
   55C      C2' 1262   6.184   7.039   5.010  0.4210 -0.3921 -0.7914
   55C     H2'1 1263   6.163   6.933   5.027  0.8934 -0.7405 -2.2515
   55C      O2' 1264   6.062   7.110   5.010 -0.9907  0.3971 -0.5649
   55C     HO'2 1265   6.014   7.062   5.078  1.6590 -0.3410  0.9126
   55C      O3' 1266   6.247   7.135   5.231 -0.2585  0.9172  0.2314
   56G        P 1267   6.234   7.019   5.346 -0.4630 -0.5363 -0.2602
   56G      O1P 1268   6.226   7.094   5.472  0.2107  0.1119  0.4964
   56G      O2P 1269   6.344   6.923   5.316 -0.1155 -0.1813  0.1569
   56G      O5' 1270   6.092   6.963   5.308  0.1390  0.0693 -0.4291
   56G      C5' 1271   5.972   7.028   5.320 -0.1489  0.6061 -0.3134
   56G     H5'1 1272   5.970   7.121   5.264 -2.8127 -0.7202 -2.6952
   56G     H5'2 1273   5.957   7.035   5.427  0.5017  0.8133 -0.2307
   56G      C4' 1274   5.867   6.940   5.257  0.3541  0.7920 -0.0502
   56G      H4' 1275   5.768   6.983   5.244 -0.3192 -1.1893 -2.0142
   56G      O4' 1276   5.901   6.885   5.129 -0.7503 -0.6005 -0.1711
   56G      C1' 1277   5.873   6.747   5.122  0.4776  0.7148  0.3090
   56G      H1' 1278   5.803   6.731   5.040  0.9224  1.1573 -0.1697
   56G       N9 1279   5.995   6.666   5.105 -0.0139  0.5345 -0.6102
   56G       C8 1280   6.105   6.664   5.179 -0.2705 -0.4063 -0.0445
   56G       H8 1281   6.118   6.730   5.263  3.1774 -1.8516  0.7230
   56G       N7 1282   6.188   6.570   5.146  0.3789  0.4941 -0.5903
   56G       C5 1283   6.124   6.497   5.048  0.8589  0.3930 -0.6403
   56G       C6 1284   6.166   6.390   4.967 -0.7227  0.3781 -1.0235
   56G       O6 1285   6.277   6.334   4.988  0.1290 -0.3194  0.3786
   56G       N1 1286   6.077   6.358   4.869  0.0701  0.3058  0.2149
   56G       H1 1287   6.102   6.285   4.804 -0.9311  0.8347 -0.8092
   56G       C2 1288   5.947   6.405   4.865  0.1302 -0.1200 -0.2530
   56G       N2 1289   5.869   6.356   4.774 -0.1577 -0.5691  0.8274
   56G      H21 1290   5.893   6.283   4.709 -0.9074  0.7513 -1.0146
   56G      H22 1291   5.771   6.384   4.775 -0.4455 -1.4792 -0.2583
   56G       N3 1292   5.910   6.516   4.934  0.9129  0.2424 -0.0064
   56G       C4 1293   6.002   6.557   5.023  0.1786  0.0601  0.0303
   56G      C3' 1294   5.840   6.821   5.341  0.0042  0.3636  0.1938
   56G      H3' 1295   5.934   6.793   5.389 -0.8069 -0.7647  1.2116
   56G      C2' 1296   5.795   6.713   5.248 -0.3298  0.4161  0.2312
   56G     H2'1 1297   5.840   6.623   5.290  1.3469  1.1031  0.0142
   56G      O2' 1298   5.653   6.713   5.236  0.2492  0.1907  0.5130
   56G     HO'2 1299   5.613   6.726   5.322 -0.6692 -0.3413  0.1799
   56G      O3' 1300   5.735   6.838   5.438  0.1625  0.1728  0.0179
   57U        P 1301   5.723   6.748   5.569  0.3788 -0.1186  0.2569
   57U      O1P 1302   5.628   6.810   5.663 -0.1928 -0.0434  0.2585
   57U      O2P 1303   5.852   6.707   5.629 -0.0854 -0.0258  0.0444
   57U      O5' 1304   5.659   6.616   5.516 -0.1840  0.2407  0.4943
   57U      C5' 1305   5.519   6.594   5.510  0.9131  0.2641  0.8334
   57U     H5'1 1306   5.474   6.683   5.467 -1.2708 -1.0609  0.1891
   57U     H5'2 1307   5.481   6.570   5.610 -1.6547 -0.3547 -0.2265
   57U      C4' 1308   5.492   6.466   5.423 -0.0055  0.6700  0.0792
   57U      H4' 1309   5.385   6.449   5.417  0.1171 -0.2476  0.3999
   57U      O4' 1310   5.556   6.451   5.297  0.3920  0.4555  0.1292
   57U      C1' 1311   5.595   6.310   5.277 -0.2396 -0.0342 -0.2898
   57U      H1' 1312   5.550   6.277   5.183  0.8311  0.6526 -1.0590
   57U       N1 1313   5.746   6.296   5.283  0.2336  0.6166  0.3687
   57U       C6 1314   5.826   6.375   5.361  0.4659 -0.2149 -0.0810
   57U       H6 1315   5.790   6.458   5.420  1.2857 -0.6276  1.0480
   57U       C5 1316   5.964   6.364   5.358 -1.2858 -0.0624  0.3493
   57U       H5 1317   6.027   6.432   5.414 -4.1389  2.2034  1.0268
   57U       C4 1318   6.029   6.260   5.285  0.0060 -0.4330 -0.2881
   57U       O4 1319   6.147   6.232   5.282  0.0582 -0.2170 -0.8660
   57U       N3 1320   5.939   6.181   5.215  0.1234 -0.9084  0.2932
   57U       H3 1321   5.969   6.102   5.160 -0.7857 -0.9263 -0.2061
   57U       C2 1322   5.807   6.198   5.195  0.1642 -0.3867 -0.3018
   57U       O2 1323   5.747   6.122   5.120 -0.2959 -0.0230 -0.2529
   57U      C3' 1324   5.536   6.335   5.494  0.0104 -0.1804 -0.2239
   57U      H3' 1325   5.638   6.345   5.531 -0.6094  2.0705  1.0282
   57U      C2' 1326   5.534   6.224   5.384 -0.3580  0.5171 -0.3317
   57U     H2'1 1327   5.595   6.138   5.410 -0.3457  0.4480 -0.5803
   57U      O2' 1328   5.406   6.190   5.341  0.1314 -0.8846  0.2221
   57U     HO'2 1329   5.343   6.230   5.402  3.1782  1.7480  1.9520
   57U      O3' 1330   5.451   6.298   5.608 -0.1160  0.2950 -0.3776
   58A        P 1331   5.514   6.252   5.746 -0.4486  0.2787  0.0607
   58A      O1P 1332   5.406   6.268   5.846  0.0395  0.6081 -0.2848
   58A      O2P 1333   5.649   6.303   5.761  0.1890 -0.1367  0.7686
   58A      O5' 1334   5.528   6.089   5.726 -0.0695  0.4032  0.1151
   58A      C5' 1335   5.423   6.020   5.670 -0.4171  0.2214  0.4979
   58A     H5'1 1336   5.397   6.073   5.578 -0.6151 -0.8987 -0.1087
   58A     H5'2 1337   5.337   6.011   5.737 -2.6208  2.3942 -1.8029
   58A      C4' 1338   5.479   5.883   5.632 -0.4979  0.5081  0.2475
   58A      H4' 1339   5.391   5.824   5.604  0.3352 -0.5657 -0.1807
   58A      O4' 1340   5.560   5.885   5.510  0.2247 -0.4711 -0.9810
   58A      C1' 1341   5.659   5.782   5.517 -0.1189 -0.7350 -0.3542
   58A      H1' 1342   5.656   5.714   5.433 -2.9776 -0.2983 -0.6934
   58A       N9 1343   5.788   5.851   5.512 -0.2260  0.4775  0.1233
   58A       C8 1344   5.802   5.983   5.534  0.1069 -0.3000  1.3343
   58A       H8 1345   5.729   6.040   5.589  0.4154  1.4114  0.0431
   58A       N7 1346   5.918   6.028   5.495  0.2600  0.3373 -0.7279
   58A       C5 1347   5.990   5.916   5.456 -0.6464 -0.5424  0.0276
   58A       C6 1348   6.126   5.885   5.422  0.2188  0.3405  0.2546
   58A       N6 1349   6.224   5.975   5.396 -0.0175 -0.3559  0.0470
   58A      H61 1350   6.203   6.073   5.388 -0.9681 -0.5370  0.2887
   58A      H62 1351   6.314   5.938   5.368  0.6694  1.3966 -0.1866
   58A       N1 1352   6.164   5.758   5.398  0.2883  0.6545  0.4359
   58A       C2 1353   6.078   5.663   5.418  0.0629  0.4805 -0.4773
   58A       H2 1354   6.118   5.565   5.396 -1.4398 -0.3951  0.5294
   58A       N3 1355   5.948   5.671   5.455 -0.5588  0.1240 -0.0905
   58A       C4 1356   5.913   5.802   5.468  0.0904 -0.1495 -0.0584
   58A      C3' 1357   5.559   5.800   5.735  0.5311 -0.2380 -0.0869
   58A      H3' 1358   5.632   5.865   5.785 -1.5607 -0.4958  3.6977
   58A      C2' 1359   5.640   5.701   5.642  0.1437  0.5605  0.3431
   58A     H2'1 1360   5.732   5.664   5.688  0.8217  1.2813 -0.4045
   58A      O2' 1361   5.549   5.600   5.607  0.5480 -0.3891 -0.7825
   58A     HO'2 1362   5.509   5.563   5.686 -2.2454 -1.5447 -2.5899
   58A      O3' 1363   5.484   5.731   5.835 -0.4000 -0.2302  0.3863
   59C        P 1364   5.549   5.691   5.965 -0.2858 -0.2912 -0.4348
   59C      O1P 1365   5.462   5.594   6.030 -0.1924  0.6843 -0.6494
   59C      O2P 1366   5.589   5.814   6.038 -0.5110  0.5787  0.4358
   59C      O5' 1367   5.686   5.613   5.934  0.0317  0.7725  0.2269
   59C      C5' 1368   5.689   5.472   5.917  0.2483  0.2412  0.5726
   59C     H5'1 1369   5.632   5.439   5.829  3.0441 -1.1061 -0.8514
   59C     H5'2 1370   5.650   5.426   6.008  2.5180 -0.0880  1.4395
   59C      C4' 1371   5.827   5.418   5.896 -0.0261 -0.0210  0.2095
   59C      H4' 1372   5.823   5.315   5.860  0.2482  0.0893 -0.1372
   59C      O4' 1373   5.892   5.481   5.782 -0.2356  0.0236 -0.2736
   59C      C1' 1374   6.025   5.474   5.795  0.3383  0.9181 -0.4626
   59C      H1' 1375   6.071   5.416   5.715  0.4833  1.7382 -0.9963
   59C       N1 1376   6.081   5.608   5.785  0.0062 -0.0585  0.3421
   59C       C6 1377   6.011   5.725   5.817 -0.3424  0.3508  0.6936
   59C       H6 1378   5.910   5.718   5.856 -1.3621  0.0772 -1.7904
   59C       C5 1379   6.064   5.845   5.797 -0.0915 -0.1784  0.5368
   59C       H5 1380   5.999   5.929   5.816 -1.2777 -0.3324 -2.2757
   59C       C4 1381   6.200   5.850   5.749 -0.1985 -0.3875 -0.6175
   59C       N4 1382   6.250   5.966   5.715  0.2548  0.2439 -0.4433
   59C      H41 1383   6.204   6.050   5.746  2.0512  0.4099  2.1270
   59C      H42 1384   6.340   5.976   5.671  0.1208  2.8196 -0.3012
   59C       N3 1385   6.271   5.743   5.721 -0.0875  0.5495 -0.6579
   59C       C2 1386   6.213   5.624   5.744 -0.1427  0.3272 -0.3280
   59C       O2 1387   6.284   5.525   5.724 -0.9866 -0.3690  0.1192
   59C      C3' 1388   5.919   5.439   6.011 -0.2618 -0.0019 -0.0626
   59C      H3' 1389   5.906   5.542   6.044 -0.4720  0.0197 -0.2157
   59C      C2' 1390   6.053   5.421   5.939 -0.2963  0.6845  0.7068
   59C     H2'1 1391   6.134   5.477   5.985  1.8306  1.1316 -3.1060
   59C      O2' 1392   6.092   5.280   5.925  0.2327 -0.2372 -0.2180
   59C     HO'2 1393   6.186   5.271   5.905  0.2757  3.6681 -2.7790
   59C      O3' 1394   5.896   5.344   6.118  0.1613 -0.3249  0.5716
   60U        P 1395   5.966   5.363   6.262  0.1394 -0.0480 -0.0445
   60U      O1P 1396   5.903   5.262   6.356  0.0214  0.3549  0.7186
   60U      O2P 1397   5.965   5.508   6.292 -0.0694  0.0516 -0.1031
   60U      O5' 1398   6.122   5.336   6.240  0.5823 -0.2263 -0.4305
   60U      C5' 1399   6.175   5.197   6.251  0.5512 -0.3105  0.6919
   60U     H5'1 1400   6.119   5.141   6.175 -0.8875  2.3262 -0.3283
   60U     H5'2 1401   6.163   5.160   6.352 -0.4743  0.4907  0.8795
   60U      C4' 1402   6.318   5.192   6.200 -0.1339 -0.0980 -0.2585
   60U      H4' 1403   6.350   5.088   6.198 -0.0630 -0.0952  0.5291
   60U      O4' 1404   6.333   5.263   6.078 -0.3636  0.2521  0.1819
   60U      C1' 1405   6.460   5.332   6.084 -0.2250 -0.3655 -0.3806
   60U      H1' 1406   6.524   5.302   6.001  0.9280 -0.9199  0.6924
   60U       N1 1407   6.437   5.475   6.062 -0.1373 -0.1885 -0.2007
   60U       C6 1408   6.351   5.549   6.142 -0.1755 -0.8190 -0.7697
   60U       H6 1409   6.303   5.493   6.221 -0.2719  1.5452  0.9602
   60U       C5 1410   6.339   5.686   6.134 -0.3856 -0.2775 -0.8907
   60U       H5 1411   6.277   5.742   6.202 -0.1380  0.7976 -1.5211
   60U       C4 1412   6.419   5.762   6.039  0.4024 -0.1695 -0.1770
   60U       O4 1413   6.418   5.886   6.033  0.0220 -0.4007  0.3649
   60U       N3 1414   6.510   5.680   5.973 -0.2375 -0.5394 -0.2239
   60U       H3 1415   6.566   5.723   5.901  0.0616  1.2356  1.0127
   60U       C2 1416   6.528   5.545   5.978 -0.1209  0.7845  0.2559
   60U       O2 1417   6.628   5.492   5.923 -0.0464 -0.0459 -0.6589
   60U      C3' 1418   6.414   5.260   6.302  0.4786 -0.1042 -0.0962
   60U      H3' 1419   6.367   5.350   6.342  1.1063  0.2168 -0.0745
   60U      C2' 1420   6.528   5.307   6.217 -0.1954  0.5802 -0.3320
   60U     H2'1 1421   6.561   5.403   6.258 -0.7106  0.0426  1.4494
   60U      O2' 1422   6.627   5.200   6.205  0.1590 -0.0040  0.4207
   60U     HO'2 1423   6.660   5.175   6.292 -1.1533 -0.5577  0.7899
   60U      O3' 1424   6.437   5.167   6.402 -0.2635 -0.4545  0.4756
   61U        P 1425   6.502   5.214   6.537 -0.1986  0.1849 -0.2966
   61U      O1P 1426   6.477   5.098   6.631 -0.8704  0.0355  0.2654
   61U      O2P 1427   6.460   5.349   6.591 -0.0551  0.1726  0.3043
   61U      O5' 1428   6.653   5.222   6.494  0.2909 -0.1388  1.3011
   61U      C5' 1429   6.727   5.103   6.476 -0.5741 -0.1707  0.3464
   61U     H5'1 1430   6.677   5.034   6.409  0.2033 -0.5517  0.1532
   61U     H5'2 1431   6.731   5.053   6.573  2.7508  1.3203  1.1470
   61U      C4' 1432   6.880   5.123   6.440  0.0952  0.1379 -0.2275
   61U      H4' 1433   6.928   5.026   6.433  0.2698  0.1796  0.3019
   61U      O4' 1434   6.892   5.182   6.312 -0.6052 -0.0620 -0.0327
   61U      C1' 1435   7.011   5.269   6.299 -0.2603  0.6768  0.2186
   61U      H1' 1436   7.084   5.218   6.236 -1.3663 -1.1660  0.3367
   61U       N1 1437   6.977   5.409   6.258  0.0222 -0.5334  0.5304
   61U       C6 1438   6.872   5.482   6.309  0.2114 -0.0588  0.4075
   61U       H6 1439   6.826   5.442   6.397  1.0500 -1.4914  0.2340
   61U       C5 1440   6.848   5.604   6.261 -0.7403 -0.6911 -0.0110
   61U       H5 1441   6.770   5.665   6.304 -1.3231 -1.1353 -0.4326
   61U       C4 1442   6.923   5.664   6.150 -0.0482  0.2018 -0.1679
   61U       O4 1443   6.906   5.772   6.107  0.3308 -0.6654  0.0292
   61U       N3 1444   7.014   5.575   6.095  0.5914 -0.6738 -0.3491
   61U       H3 1445   7.069   5.623   6.025 -1.2780  1.6113 -0.3911
   61U       C2 1446   7.050   5.454   6.143  0.0640 -0.1041 -0.9065
   61U       O2 1447   7.127   5.384   6.075 -0.1311  0.2794  0.0430
   61U      C3' 1448   6.960   5.212   6.539 -0.3284 -0.6006 -0.3738
   61U      H3' 1449   6.891   5.291   6.567  1.2670  0.8583 -0.4579
   61U      C2' 1450   7.064   5.272   6.444 -0.7029  0.2193 -0.3515
   61U     H2'1 1451   7.093   5.369   6.484 -0.7459 -0.2530  0.8914
   61U      O2' 1452   7.183   5.192   6.443  0.0732 -0.0330 -0.1850
   61U     HO'2 1453   7.225   5.213   6.527 -0.8652  0.6639  0.1274
   61U      O3' 1454   7.015   5.155   6.656 -0.4041 -0.1038 -0.7041
   61U      H3T 1455   7.035   5.063   6.638 -2.1095 -1.0046  1.5203
   62G      O5' 1456   7.239   5.961   5.133 -0.3475 -0.0129  0.5356
   62G      H5T 1457   7.318   6.012   5.113  0.1351 -0.1904  1.9435
   62G      C5' 1458   7.286   5.838   5.174 -0.1425 -0.3887 -0.1252
   62G     H5'1 1459   7.367   5.847   5.247  0.1411 -2.3298 -0.1467
   62G     H5'2 1460   7.340   5.778   5.101  0.3258 -0.0591 -0.0519
   62G      C4' 1461   7.172   5.750   5.230  0.3588  0.1347  0.7597
   62G      H4' 1462   7.210   5.654   5.263 -0.1602  0.1906  1.5548
   62G      O4' 1463   7.104   5.816   5.335 -0.3802 -0.6542 -0.5076
   62G      C1' 1464   6.979   5.738   5.348 -0.0205 -0.0037  1.1171
   62G      H1' 1465   6.992   5.655   5.417  0.8034  2.0692  3.5811
   62G       N9 1466   6.869   5.826   5.380  0.1617  0.4110 -0.7594
   62G       C8 1467   6.858   5.959   5.347 -0.1705 -0.1714 -0.9274
   62G       H8 1468   6.924   6.012   5.280  0.6986  0.9652  0.7764
   62G       N7 1469   6.756   6.017   5.402 -0.2171  0.0761  0.0211
   62G       C5 1470   6.693   5.906   5.469  0.1246 -0.1839 -1.1283
   62G       C6 1471   6.578   5.903   5.553 -0.4221 -0.5416  0.2769
   62G       O6 1472   6.520   5.999   5.602 -0.1772 -0.0841  0.5158
   62G       N1 1473   6.542   5.781   5.598 -0.1359  0.4209  0.3816
   62G       H1 1474   6.450   5.777   5.640 -0.2597 -0.7996  0.0333
   62G       C2 1475   6.608   5.667   5.576  0.1865 -0.7645 -0.3087
   62G       N2 1476   6.547   5.553   5.587 -0.3463 -0.0242 -0.3517
   62G      H21 1477   6.454   5.546   5.626  0.6040 -1.1219  1.8921
   62G      H22 1478   6.603   5.474   5.560 -0.2114  0.5883 -1.9450
   62G       N3 1479   6.725   5.673   5.514  0.3811 -0.0501  0.5107
   62G       C4 1480   6.763   5.793   5.460 -0.2916  0.1727  0.3717
   62G      C3' 1481   7.067   5.716   5.125  0.0639 -0.4197  0.5075
   62G      H3' 1482   7.044   5.804   5.065  2.9693 -1.3003 -2.1192
   62G      C2' 1483   6.949   5.675   5.216  0.7097 -0.0879 -0.0738
   62G     H2'1 1484   6.861   5.721   5.169 -0.4467 -0.4104  1.6819
   62G      O2' 1485   6.933   5.537   5.240  0.0244 -0.4974 -0.3189
   62G     HO'2 1486   6.883   5.495   5.170  1.1552  0.5041 -1.7910
   62G      O3' 1487   7.121   5.619   5.037  0.1641  0.5106  0.0681
   63U        P 1488   7.047   5.574   4.902 -0.2935  0.4304  0.4551
   63U      O1P 1489   7.139   5.485   4.828 -0.0627 -0.1542  0.6405
   63U      O2P 1490   6.994   5.693   4.836  0.0306  0.0431 -0.1410
   63U      O5' 1491   6.918   5.492   4.951 -0.1240 -0.7253 -0.3513
   63U      C5' 1492   6.915   5.349   4.961 -0.0615 -0.1141  0.7157
   63U     H5'1 1493   6.973   5.319   5.048 -0.7847 -0.0803  1.2163
   63U     H5'2 1494   6.956   5.303   4.870 -0.5486 -1.6503  1.2378
   63U      C4' 1495   6.774   5.300   4.994  0.9105  0.0063  0.6580
   63U      H4' 1496   6.777   5.192   5.010  1.2628  0.0744  1.0827
   63U      O4' 1497   6.738   5.369   5.116  0.7471  0.0077 -0.2360
   63U      C1' 1498   6.596   5.382   5.134  0.1479 -0.4745 -0.0039
   63U      H1' 1499   6.563   5.308   5.208  0.5081 -0.4944  0.1360
   63U       N1 1500   6.556   5.520   5.164 -0.3254 -0.1613 -0.2063
   63U       C6 1501   6.617   5.622   5.098 -0.2243  0.5246  0.2625
   63U       H6 1502   6.691   5.612   5.020 -0.6465  0.8955 -0.1996
   63U       C5 1503   6.590   5.751   5.128  0.5678 -0.0387  0.6797
   63U       H5 1504   6.639   5.831   5.075 -3.5284  0.5173 -2.8658
   63U       C4 1505   6.487   5.786   5.230 -0.8505 -0.5603 -0.1963
   63U       O4 1506   6.462   5.904   5.270  0.1026 -0.1357  0.1688
   63U       N3 1507   6.426   5.674   5.286 -0.4083 -0.3889 -0.1315
   63U       H3 1508   6.357   5.685   5.359 -1.0584  0.1947 -0.8186
   63U       C2 1509   6.460   5.544   5.260 -0.0659  1.2456 -0.4768
   63U       O2 1510   6.413   5.449   5.327  0.4675 -0.2080  0.0169
   63U      C3' 1511   6.654   5.329   4.899 -0.5724  0.6027  0.2249
   63U      H3' 1512   6.669   5.430   4.860 -0.6616 -0.1644 -1.8931
   63U      C2' 1513   6.534   5.327   5.001 -0.1405 -0.1180 -0.4564
   63U     H2'1 1514   6.445   5.373   4.959 -1.6111 -1.9047  0.6089
   63U      O2' 1515   6.491   5.198   5.033  0.3180  0.3338  0.2065
   63U     HO'2 1516   6.521   5.150   4.956 -1.5527  0.4981 -0.6752
   63U      O3' 1517   6.639   5.233   4.798  0.0727 -0.4224  0.2599
   64A        P 1518   6.571   5.286   4.661  0.2570  0.2374 -0.2135
   64A      O1P 1519   6.568   5.176   4.564 -0.2107  0.5534 -0.1504
   64A      O2P 1520   6.656   5.399   4.619 -0.0897 -0.4913  0.6406
   64A      O5' 1521   6.419   5.345   4.690  0.2561 -0.3469  0.0667
   64A      C5' 1522   6.313   5.261   4.726  0.0196  0.0373 -1.2247
   64A     H5'1 1523   6.343   5.212   4.819 -0.6002 -0.0890 -1.0909
   64A     H5'2 1524   6.312   5.183   4.650  0.0376  0.4771 -1.6748
   64A      C4' 1525   6.175   5.327   4.744  0.6042  0.1292 -0.2817
   64A      H4' 1526   6.103   5.245   4.752 -0.0382  0.8712  3.1171
   64A      O4' 1527   6.174   5.411   4.860  0.8435  0.0522  0.1872
   64A      C1' 1528   6.093   5.520   4.823 -0.1047 -0.5277  0.0115
   64A      H1' 1529   6.007   5.525   4.891  0.3489 -1.3049  0.6607
   64A       N9 1530   6.174   5.647   4.841 -0.1723  0.0195 -0.6825
   64A       C8 1531   6.304   5.674   4.817  0.0720 -0.3528 -0.2766
   64A       H8 1532   6.359   5.598   4.762 -2.3079 -1.3609 -1.4415
   64A       N7 1533   6.347   5.790   4.865 -0.3948 -0.0907  0.5299
   64A       C5 1534   6.233   5.841   4.931  0.5928 -0.3345 -0.0901
   64A       C6 1535   6.209   5.959   4.995  0.5261 -1.0225 -0.3248
   64A       N6 1536   6.295   6.057   5.005  0.1710  0.0728  0.0977
   64A      H61 1537   6.391   6.041   4.977  1.1851 -0.3031  3.4012
   64A      H62 1538   6.269   6.133   5.066  0.7035 -0.3415  0.8515
   64A       N1 1539   6.081   5.980   5.043  0.4064 -0.2455  0.2050
   64A       C2 1540   5.985   5.889   5.032  0.1511 -0.8349  0.0268
   64A       H2 1541   5.886   5.907   5.070  0.2685 -2.3485  1.1631
   64A       N3 1542   6.000   5.775   4.961  0.2801  0.3781 -0.5308
   64A       C4 1543   6.125   5.757   4.910 -0.7339  0.5569 -0.4171
   64A      C3' 1544   6.153   5.416   4.625 -0.0720  0.2369 -0.2996
   64A      H3' 1545   6.242   5.478   4.617  0.0470  0.3032  1.2552
   64A      C2' 1546   6.038   5.500   4.680  0.3394  0.8189  0.0200
   64A     H2'1 1547   6.014   5.585   4.617  0.5145  0.7940 -0.0795
   64A      O2' 1548   5.920   5.420   4.702  0.2256  0.9163 -0.1454
   64A     HO'2 1549   5.945   5.334   4.669  2.3151  2.1328 -2.0687
   64A      O3' 1550   6.106   5.357   4.507 -0.3784  0.0281  1.0444
   65C        P 1551   6.123   5.428   4.370 -0.2805  0.2206  0.0413
   65C      O1P 1552   6.065   5.338   4.267  0.0763 -0.5421 -0.9562
   65C      O2P 1553   6.267   5.461   4.363 -0.4760  0.1905  0.0372
   65C      O5' 1554   6.032   5.552   4.393 -0.1099 -0.3721  0.5116
   65C      C5' 1555   5.891   5.555   4.368  0.6307  0.3681  0.4740
   65C     H5'1 1556   5.842   5.473   4.421  2.3073 -0.0666  1.4337
   65C     H5'2 1557   5.866   5.538   4.264  0.3882  0.4312  0.5198
   65C      C4' 1558   5.815   5.678   4.418 -0.4297  0.2133 -0.0945
   65C      H4' 1559   5.711   5.649   4.436 -0.4603  1.7986  2.7530
   65C      O4' 1560   5.860   5.726   4.540 -0.2962  0.0243 -0.0377
   65C      C1' 1561   5.862   5.867   4.543 -0.1155  0.0725 -0.6047
   65C      H1' 1562   5.786   5.903   4.613  1.4663 -1.4769  2.0849
   65C       N1 1563   5.985   5.934   4.580 -0.0336 -0.0334 -0.7462
   65C       C6 1564   6.104   5.878   4.547 -0.2914  0.6935 -0.0257
   65C       H6 1565   6.107   5.785   4.492 -0.8501  0.0172  1.0583
   65C       C5 1566   6.224   5.942   4.582  0.4735  0.1544  0.7377
   65C       H5 1567   6.319   5.902   4.549 -0.5818  0.7773 -3.7841
   65C       C4 1568   6.217   6.070   4.647  0.2878  0.1802  0.3555
   65C       N4 1569   6.325   6.123   4.701  0.2935  0.1969 -0.2798
   65C      H41 1570   6.406   6.065   4.715 -1.5004 -2.5410 -0.6287
   65C      H42 1571   6.320   6.210   4.752  0.9267 -0.1118  0.3221
   65C       N3 1572   6.102   6.124   4.679  0.0326  0.6130  1.0831
   65C       C2 1573   5.982   6.057   4.646  0.0083 -0.6159 -0.3654
   65C       O2 1574   5.875   6.108   4.667  0.5567 -0.3260 -0.7177
   65C      C3' 1575   5.835   5.798   4.320  0.2111 -0.4816 -0.0562
   65C      H3' 1576   5.938   5.786   4.286  0.1125  0.1894 -0.6133
   65C      C2' 1577   5.819   5.921   4.408  0.0495 -0.1795  0.4515
   65C     H2'1 1578   5.880   6.005   4.375 -1.5943  0.7483 -0.3374
   65C      O2' 1579   5.685   5.959   4.416  0.0387 -0.0257  0.4183
   65C     HO'2 1580   5.668   6.025   4.348  1.3148  1.6276  1.6096
   65C      O3' 1581   5.748   5.788   4.205  0.1612  0.5982 -0.3933
   66G        P 1582   5.786   5.877   4.078  0.0568  0.0511 -0.2237
   66G      O1P 1583   5.724   5.827   3.954 -0.3901  0.4166  0.4389
   66G      O2P 1584   5.932   5.889   4.083  0.4018  0.2149  0.1229
   66G      O5' 1585   5.738   6.026   4.100 -0.4521  0.2604 -0.2479
   66G      C5' 1586   5.598   6.056   4.089  0.4420 -0.1517 -0.4982
   66G     H5'1 1587   5.544   5.989   4.155 -2.4956  1.7837 -0.7267
   66G     H5'2 1588   5.567   6.049   3.985 -1.9148 -0.7006  0.1932
   66G      C4' 1589   5.568   6.195   4.146 -0.1162 -0.6737 -1.0186
   66G      H4' 1590   5.459   6.201   4.151 -0.1462 -1.8078  2.9222
   66G      O4' 1591   5.610   6.203   4.284  0.1648 -0.4079 -0.0997
   66G      C1' 1592   5.671   6.331   4.302  0.1336  0.2117  0.1610
   66G      H1' 1593   5.637   6.374   4.396  0.0425  1.8557 -0.5975
   66G       N9 1594   5.819   6.330   4.320 -0.0721 -0.0862  0.0244
   66G       C8 1595   5.919   6.256   4.262  0.1867  0.2274 -0.3385
   66G       H8 1596   5.898   6.186   4.183  0.4476  0.9826 -1.0878
   66G       N7 1597   6.041   6.274   4.315 -0.7918  0.0542 -0.1608
   66G       C5 1598   6.022   6.381   4.408 -0.0031  0.3552 -0.0515
   66G       C6 1599   6.112   6.456   4.487  0.5060 -0.0534 -0.1555
   66G       O6 1600   6.231   6.443   4.485 -0.3020 -0.2908  0.3587
   66G       N1 1601   6.050   6.560   4.551  0.5263  0.1803 -0.5179
   66G       H1 1602   6.110   6.639   4.573  2.4898 -1.5278  0.6159
   66G       C2 1603   5.917   6.591   4.543  0.7076  0.0173 -0.1581
   66G       N2 1604   5.888   6.706   4.591 -0.2584 -0.3317  0.3118
   66G      H21 1605   5.953   6.747   4.656 -0.7812 -1.0007  1.2996
   66G      H22 1606   5.798   6.747   4.569 -0.1308 -0.1033  0.2191
   66G       N3 1607   5.829   6.522   4.467 -0.5928 -0.1459 -0.0911
   66G       C4 1608   5.887   6.417   4.400  0.2733  0.5441 -0.7909
   66G      C3' 1609   5.634   6.308   4.069  0.3531  0.4897 -0.3916
   66G      H3' 1610   5.736   6.276   4.049  0.1767 -0.6176  0.3621
   66G      C2' 1611   5.633   6.413   4.180 -0.0479 -0.0322 -0.4013
   66G     H2'1 1612   5.706   6.493   4.165  1.7195 -1.5865 -0.4679
   66G      O2' 1613   5.506   6.469   4.199  0.0270  0.4624  0.7733
   66G     HO'2 1614   5.458   6.427   4.127  1.0214  2.8931 -1.5142
   66G      O3' 1615   5.561   6.358   3.961 -0.0928  0.9074 -0.1428
   67G        P 1616   5.639   6.436   3.843  0.1164  0.1178  0.2939
   67G      O1P 1617   5.537   6.480   3.746  0.7322 -0.1575 -0.1129
   67G      O2P 1618   5.750   6.351   3.790  0.0769 -0.2466 -0.3289
   67G      O5' 1619   5.709   6.556   3.917 -0.0744  0.4141  0.1492
   67G      C5' 1620   5.635   6.673   3.936 -0.1364 -0.3771  0.3402
   67G     H5'1 1621   5.538   6.653   3.980  0.0653  0.6902  1.3327
   67G     H5'2 1622   5.620   6.705   3.833 -1.5795 -3.0653 -0.3610
   67G      C4' 1623   5.698   6.785   4.017 -0.3064 -0.6727 -0.7264
   67G      H4' 1624   5.619   6.853   4.048 -0.7559 -2.2285  1.8044
   67G      O4' 1625   5.748   6.734   4.147  0.0147  0.1698  0.0885
   67G      C1' 1626   5.857   6.808   4.191  0.2092 -1.4323 -0.2755
   67G      H1' 1627   5.830   6.856   4.286  0.7773 -2.5419  0.4676
   67G       N9 1628   5.970   6.721   4.215 -0.9811  0.4280  0.3970
   67G       C8 1629   5.999   6.594   4.159  0.1402 -0.4086  0.0805
   67G       H8 1630   5.923   6.534   4.111 -2.9230  2.4539  0.9497
   67G       N7 1631   6.126   6.567   4.152 -0.6939 -0.0514 -0.7517
   67G       C5 1632   6.186   6.672   4.227 -0.4160 -0.5669  0.5434
   67G       C6 1633   6.325   6.693   4.262 -0.9853 -0.2259  0.1631
   67G       O6 1634   6.418   6.619   4.233 -0.3549 -0.4790  0.0476
   67G       N1 1635   6.342   6.809   4.335 -0.4032 -0.1949 -0.1661
   67G       H1 1636   6.431   6.826   4.379 -1.9198  1.4872  2.5341
   67G       C2 1637   6.248   6.899   4.358  1.1245 -0.3609 -0.1188
   67G       N2 1638   6.281   7.001   4.433 -0.1702 -0.4947  0.3572
   67G      H21 1639   6.379   7.007   4.455 -0.3884 -1.5505  1.7496
   67G      H22 1640   6.214   7.074   4.451  1.2218  0.5304  1.6282
   67G       N3 1641   6.117   6.876   4.338  0.3302 -0.1909 -0.1433
   67G       C4 1642   6.092   6.762   4.264 -0.1845 -0.0582 -0.1081
   67G      C3' 1643   5.823   6.852   3.958  0.0769  0.5316  0.5559
   67G      H3' 1644   5.894   6.773   3.933 -0.1140  1.0946 -2.0847
   67G      C2' 1645   5.882   6.919   4.088  0.3397  0.3161  0.8706
   67G     H2'1 1646   5.988   6.943   4.088  0.0794  1.5967 -0.2866
   67G      O2' 1647   5.813   7.033   4.128 -0.0226  0.6333 -0.2828
   67G     HO'2 1648   5.875   7.106   4.136 -0.6550  1.1384  0.0635
   67G      O3' 1649   5.788   6.926   3.846  0.4154 -0.1477 -0.9093
   68A        P 1650   5.894   6.989   3.750 -0.3317  0.1400  0.3058
   68A      O1P 1651   5.823   7.063   3.641 -0.7058  0.0893  0.2976
   68A      O2P 1652   5.977   6.875   3.705  0.1269  0.0154  0.2982
   68A      O5' 1653   5.985   7.089   3.835  0.4273  0.2669 -0.1482
   68A      C5' 1654   5.939   7.210   3.892  0.1567  0.4237  0.1028
   68A     H5'1 1655   5.845   7.197   3.946 -0.6325 -0.1990 -1.3775
   68A     H5'2 1656   5.913   7.281   3.814 -0.6775 -0.4235 -0.4178
   68A      C4' 1657   6.039   7.275   3.983  0.7977  0.1641 -0.1695
   68A      H4' 1658   5.985   7.356   4.032  3.0329  1.5975  0.0812
   68A      O4' 1659   6.077   7.186   4.085  0.0932  0.4327 -0.6403
   68A      C1' 1660   6.212   7.218   4.125 -0.1145  0.2863 -0.1194
   68A      H1' 1661   6.209   7.234   4.232  3.3031  2.1169 -0.1727
   68A       N9 1662   6.294   7.101   4.086 -0.3519 -0.8290  0.3293
   68A       C8 1663   6.255   6.998   4.007  0.0451  0.0724  0.2476
   68A       H8 1664   6.158   6.983   3.963  0.3278 -2.5215  0.3395
   68A       N7 1665   6.340   6.904   4.001 -0.2523  0.6701 -0.0069
   68A       C5 1666   6.460   6.964   4.059  0.0994 -1.3860 -0.2202
   68A       C6 1667   6.600   6.930   4.075  0.1066 -0.4769 -0.6918
   68A       N6 1668   6.652   6.819   4.028  0.4628 -0.6303 -0.7451
   68A      H61 1669   6.587   6.750   3.992  0.8632 -0.1913 -2.3744
   68A      H62 1670   6.750   6.808   4.049  0.1817 -1.7282  0.0815
   68A       N1 1671   6.686   7.011   4.134  0.8254 -1.1795 -0.0499
   68A       C2 1672   6.639   7.125   4.187  0.7114  0.5948  0.1034
   68A       H2 1673   6.699   7.192   4.246 -3.4423  2.5819  2.5227
   68A       N3 1674   6.515   7.175   4.168  0.3706 -0.1788  0.3738
   68A       C4 1675   6.429   7.084   4.106 -0.3494  0.4746  0.6796
   68A      C3' 1676   6.156   7.353   3.923 -0.3377  0.3374 -0.3943
   68A      H3' 1677   6.188   7.291   3.839 -0.1452 -0.0310 -0.0543
   68A      C2' 1678   6.241   7.355   4.055 -0.2604  0.5011  0.3965
   68A     H2'1 1679   6.345   7.353   4.023 -0.9032 -1.5957 -1.9156
   68A      O2' 1680   6.212   7.460   4.140 -0.1125  0.1455 -0.1076
   68A     HO'2 1681   6.297   7.493   4.169 -0.1214  0.6243 -0.6289
   68A      O3' 1682   6.119   7.483   3.876  0.7546  0.0967 -0.4237
   69A        P 1683   6.205   7.557   3.762  0.1284 -0.0706  0.2908
   69A      O1P 1684   6.151   7.692   3.733  0.3396 -0.3873 -0.3708
   69A      O2P 1685   6.211   7.465   3.648 -0.2753 -0.7165  0.4101
   69A      O5' 1686   6.345   7.575   3.824  0.1753 -0.7894 -0.4515
   69A      C5' 1687   6.377   7.664   3.931 -0.4305  0.0243  0.1037
   69A     H5'1 1688   6.300   7.645   4.006 -1.5970  0.8464 -0.8440
   69A     H5'2 1689   6.378   7.764   3.886 -0.8964 -0.5432 -1.2036
   69A      C4' 1690   6.516   7.634   3.980 -0.0674  0.8038 -0.0819
   69A      H4' 1691   6.540   7.701   4.063  1.3475 -0.0748  0.2440
   69A      O4' 1692   6.535   7.503   4.034 -0.5318 -0.3831  0.6930
   69A      C1' 1693   6.667   7.451   3.998  0.1449  0.3433  0.0532
   69A      H1' 1694   6.713   7.408   4.087  2.9104 -0.3398 -1.5909
   69A       N9 1695   6.661   7.350   3.893  0.0778  0.7352  0.8218
   69A       C8 1696   6.553   7.309   3.811 -0.4896 -0.3309  0.3519
   69A       H8 1697   6.472   7.376   3.786 -0.9263  0.4357  3.4563
   69A       N7 1698   6.571   7.193   3.756  0.0277 -0.1023 -0.0356
   69A       C5 1699   6.692   7.147   3.803 -0.9455  0.6868 -0.0015
   69A       C6 1700   6.775   7.030   3.796  0.2045  0.8466 -0.3568
   69A       N6 1701   6.738   6.914   3.733  0.2050 -0.9716 -0.3815
   69A      H61 1702   6.659   6.923   3.671 -2.6681  1.5431  3.2794
   69A      H62 1703   6.804   6.837   3.738 -0.9315 -1.9030  2.1299
   69A       N1 1704   6.900   7.019   3.853  0.1495 -0.8853  0.4024
   69A       C2 1705   6.932   7.118   3.929 -0.0836 -0.3681 -0.4351
   69A       H2 1706   7.029   7.101   3.973 -1.3710 -3.8435  1.3980
   69A       N3 1707   6.872   7.231   3.948 -0.2527 -0.5726 -0.2048
   69A       C4 1708   6.751   7.242   3.884  0.4274  0.6249  0.2633
   69A      C3' 1709   6.629   7.653   3.878  1.1727  0.5168  0.3985
   69A      H3' 1710   6.620   7.605   3.780  2.1895  0.1198  0.4856
   69A      C2' 1711   6.739   7.566   3.941 -0.4738 -0.3238 -0.3477
   69A     H2'1 1712   6.806   7.539   3.859  2.0190  0.7919  1.2121
   69A      O2' 1713   6.803   7.635   4.045  0.2554 -0.2312 -0.2259
   69A     HO'2 1714   6.785   7.726   4.021  0.3729 -0.0738  0.2718
   69A      O3' 1715   6.673   7.787   3.867  0.2406  0.2700 -0.3120
   70U        P 1716   6.728   7.835   3.727 -0.3445  0.8355  0.1792
   70U      O1P 1717   6.767   7.974   3.744 -0.3590 -0.2895 -0.1813
   70U      O2P 1718   6.631   7.796   3.626 -0.0597  0.3038 -0.5083
   70U      O5' 1719   6.857   7.750   3.695  0.2874  0.2124  0.2158
   70U      C5' 1720   6.976   7.778   3.768 -0.7978 -0.0200  0.1327
   70U     H5'1 1721   6.956   7.768   3.874  2.2532 -0.0480  0.8112
   70U     H5'2 1722   7.015   7.879   3.752 -0.5785 -0.1026  0.1460
   70U      C4' 1723   7.092   7.680   3.739 -0.8689  0.8450  0.2018
   70U      H4' 1724   7.186   7.688   3.795 -0.8281 -2.7898  0.9024
   70U      O4' 1725   7.051   7.550   3.784 -0.4756 -0.2074 -0.3626
   70U      C1' 1726   7.118   7.451   3.702  0.8214  0.0621  0.1371
   70U      H1' 1727   7.190   7.392   3.759  0.5021 -1.7455 -1.2555
   70U       N1 1728   7.023   7.344   3.646 -0.4827  0.2778 -1.0791
   70U       C6 1729   6.904   7.391   3.595  0.4790  0.6820  0.0764
   70U       H6 1730   6.870   7.492   3.608 -0.4416  0.5742 -1.3264
   70U       C5 1731   6.824   7.312   3.517  0.0969  0.5551  0.1833
   70U       H5 1732   6.731   7.351   3.475 -1.2636 -1.3145  1.3200
   70U       C4 1733   6.862   7.176   3.483 -0.1613 -0.1077 -0.0835
   70U       O4 1734   6.803   7.098   3.409  0.0762 -0.3938 -0.1327
   70U       N3 1735   6.980   7.135   3.545 -0.0042 -0.1912  0.3939
   70U       H3 1736   7.020   7.051   3.505  1.3630  1.6541 -2.4685
   70U       C2 1737   7.069   7.218   3.614 -0.6875  0.6864 -0.5072
   70U       O2 1738   7.186   7.180   3.635 -0.2143  0.1452  0.1709
   70U      C3' 1739   7.129   7.670   3.595  0.5743 -0.1473 -0.5037
   70U      H3' 1740   7.036   7.667   3.538  1.1586  0.0947 -1.4698
   70U      C2' 1741   7.197   7.535   3.601 -0.3920 -0.3267  0.0278
   70U     H2'1 1742   7.189   7.480   3.507 -0.2479  1.2281 -0.9346
   70U      O2' 1743   7.331   7.564   3.641 -0.2397 -0.1558  0.1536
   70U     HO'2 1744   7.370   7.607   3.564 -1.0853  0.6451  0.1520
   70U      O3' 1745   7.220   7.775   3.558  0.2598 -0.7159  0.8047
   71A        P 1746   7.269   7.784   3.414 -0.1722 -0.4209 -0.1279
   71A      O1P 1747   7.338   7.917   3.402  0.2399 -0.4198 -0.2673
   71A      O2P 1748   7.163   7.760   3.319  0.4216 -0.0026 -0.0105
   71A      O5' 1749   7.386   7.667   3.406  0.5100  0.1089 -0.0362
   71A      C5' 1750   7.427   7.615   3.282 -0.2700  0.1132 -0.0237
   71A     H5'1 1751   7.477   7.693   3.224 -1.3372  0.1717 -0.9202
   71A     H5'2 1752   7.335   7.584   3.232  0.3607 -1.9985  0.0305
   71A      C4' 1753   7.509   7.487   3.314 -0.3798 -1.5118  0.5105
   71A      H4' 1754   7.603   7.520   3.358  0.0387  0.3733 -1.5830
   71A      O4' 1755   7.439   7.386   3.380  0.3742  0.4661  0.1988
   71A      C1' 1756   7.479   7.258   3.332 -0.9850  0.9971 -0.0387
   71A      H1' 1757   7.529   7.194   3.404 -0.5349  0.3324 -0.9228
   71A       N9 1758   7.347   7.205   3.289 -0.1250 -0.2374 -0.3816
   71A       C8 1759   7.231   7.283   3.268 -0.2728 -0.1806  0.8650
   71A       H8 1760   7.240   7.389   3.248  1.7847 -0.7370 -1.8527
   71A       N7 1761   7.119   7.211   3.253 -0.4890 -0.4284 -0.4314
   71A       C5 1762   7.172   7.081   3.248  0.4524  0.4878  0.0167
   71A       C6 1763   7.120   6.952   3.221 -0.1499  0.5907  0.0342
   71A       N6 1764   6.992   6.927   3.215  0.3045  0.7173  0.2602
   71A      H61 1765   6.931   7.007   3.215  1.3138  1.7064 -4.0563
   71A      H62 1766   6.974   6.843   3.162 -0.1413  2.2319 -2.1159
   71A       N1 1767   7.198   6.844   3.209  0.5970 -0.1267  0.8278
   71A       C2 1768   7.328   6.858   3.235 -0.0862 -0.1238 -0.1318
   71A       H2 1769   7.391   6.775   3.210 -0.6699 -0.6681  0.1682
   71A       N3 1770   7.392   6.971   3.263 -0.4181 -0.1519  0.3074
   71A       C4 1771   7.308   7.078   3.265 -0.5154  0.0989 -0.0791
   71A      C3' 1772   7.548   7.433   3.180 -0.4350 -0.3151 -0.1521
   71A      H3' 1773   7.468   7.430   3.106  0.3331 -3.6001 -1.0466
   71A      C2' 1774   7.586   7.288   3.229 -0.2154 -0.7023 -0.0397
   71A     H2'1 1775   7.584   7.215   3.148  0.0860 -1.0916  0.2976
   71A      O2' 1776   7.719   7.289   3.281 -0.1178  0.1690 -0.3042
   71A     HO'2 1777   7.772   7.347   3.225  1.1273 -1.0506 -0.4498
   71A      O3' 1778   7.648   7.503   3.113 -0.6105 -0.2361 -0.9651
   72G        P 1779   7.660   7.497   2.956 -0.2484 -0.2222 -0.1365
   72G      O1P 1780   7.791   7.556   2.912 -0.1522  0.1618 -0.2924
   72G      O2P 1781   7.530   7.547   2.904 -0.0071 -0.0197  0.3636
   72G      O5' 1782   7.669   7.335   2.932  0.3213 -0.5401  0.0026
   72G      C5' 1783   7.784   7.255   2.948 -0.3904  0.1773 -0.0359
   72G     H5'1 1784   7.836   7.267   3.043 -1.6865 -0.5409  0.8028
   72G     H5'2 1785   7.859   7.303   2.885 -0.9224  1.1569  0.0525
   72G      C4' 1786   7.763   7.103   2.917  0.3039  0.1504 -0.2632
   72G      H4' 1787   7.857   7.055   2.945  0.7257  1.2623  0.3055
   72G      O4' 1788   7.666   7.055   3.009  0.1578  0.8693  0.0352
   72G      C1' 1789   7.591   6.951   2.942  0.3934 -0.3141 -0.0647
   72G      H1' 1790   7.593   6.862   3.006 -1.9403 -2.0450 -2.1767
   72G       N9 1791   7.457   7.003   2.903  0.1689 -0.2469  0.2414
   72G       C8 1792   7.393   7.129   2.920  0.4706 -0.6660 -0.0301
   72G       H8 1793   7.460   7.212   2.938  0.7994 -1.1895  1.2606
   72G       N7 1794   7.261   7.132   2.902  0.0402 -0.7209 -0.6146
   72G       C5 1795   7.232   7.001   2.880  0.0551  0.0536  0.0951
   72G       C6 1796   7.104   6.944   2.864  0.1792 -0.5206  0.7406
   72G       O6 1797   6.999   7.004   2.866  0.6066 -0.3414  0.2114
   72G       N1 1798   7.106   6.804   2.866  0.1546 -0.0703  0.8875
   72G       H1 1799   7.015   6.763   2.849  0.3318 -0.4101  0.7469
   72G       C2 1800   7.219   6.726   2.878  0.1661 -0.0381 -0.0965
   72G       N2 1801   7.203   6.597   2.873 -0.5143 -0.5313 -0.1348
   72G      H21 1802   7.114   6.554   2.851 -1.9104  0.5814  2.8594
   72G      H22 1803   7.288   6.548   2.897  0.3503  0.3180 -1.3503
   72G       N3 1804   7.344   6.783   2.888  0.7120  0.2534 -0.1299
   72G       C4 1805   7.343   6.920   2.886 -0.3893  0.2078 -0.2627
   72G      C3' 1806   7.725   7.055   2.777  0.2826  0.0753 -0.8496
   72G      H3' 1807   7.645   7.116   2.736 -1.9054 -1.0514  1.4504
   72G      C2' 1808   7.666   6.915   2.814 -0.7468 -0.7645 -0.2115
   72G     H2'1 1809   7.598   6.879   2.736 -0.5611  2.3392 -1.9513
   72G      O2' 1810   7.768   6.833   2.844  0.0033 -0.0132 -0.3879
   72G     HO'2 1811   7.738   6.746   2.869  0.4787  0.4423  1.9179
   72G      O3' 1812   7.833   7.044   2.693 -0.9130 -0.2781  0.1431
   73A        P 1813   7.814   7.018   2.538  0.0161 -0.3468  0.0232
   73A      O1P 1814   7.951   6.975   2.485  0.0292 -0.2631 -0.7653
   73A      O2P 1815   7.751   7.139   2.494  0.2805 -0.2042 -0.4696
   73A      O5' 1816   7.707   6.894   2.511  0.0335  0.1395 -0.5236
   73A      C5' 1817   7.750   6.759   2.533 -0.2367 -0.4916  0.0649
   73A     H5'1 1818   7.796   6.735   2.629 -1.4370  0.4511  0.9142
   73A     H5'2 1819   7.830   6.745   2.461  2.5255  1.0641  2.5895
   73A      C4' 1820   7.641   6.645   2.517  0.4776  0.6233 -0.1007
   73A      H4' 1821   7.673   6.543   2.535  0.6612  0.6669 -0.1704
   73A      O4' 1822   7.532   6.663   2.606 -0.1792  0.3579  0.0397
   73A      C1' 1823   7.410   6.631   2.540 -0.3604  0.0593  0.1670
   73A      H1' 1824   7.361   6.543   2.582 -1.3595  0.3705 -0.3065
   73A       N9 1825   7.313   6.744   2.524  0.0026  0.3180 -0.8587
   73A       C8 1826   7.334   6.872   2.557 -0.7873 -0.8022 -0.6763
   73A       H8 1827   7.431   6.918   2.566 -1.4391  0.5401 -0.3879
   73A       N7 1828   7.226   6.944   2.579 -0.1126 -0.2007  0.1698
   73A       C5 1829   7.125   6.852   2.548 -0.0785 -0.1366 -0.0512
   73A       C6 1830   6.983   6.853   2.544  0.3016 -0.2818  0.0142
   73A       N6 1831   6.903   6.958   2.578 -0.3706  0.3975 -0.5952
   73A      H61 1832   6.945   7.045   2.606 -1.0910 -0.0184  2.1164
   73A      H62 1833   6.803   6.951   2.573 -0.8002  1.3591  3.4705
   73A       N1 1834   6.917   6.744   2.514  0.3208 -0.1761  0.8053
   73A       C2 1835   6.983   6.630   2.485 -0.3017 -0.2403 -0.3435
   73A       H2 1836   6.920   6.543   2.473  0.5061 -0.5540 -2.8786
   73A       N3 1837   7.114   6.611   2.474  0.7412  0.7187 -0.3969
   73A       C4 1838   7.179   6.732   2.510 -0.4186  0.0728  0.5461
   73A      C3' 1839   7.589   6.655   2.372  0.3478 -0.0280  0.5628
   73A      H3' 1840   7.566   6.756   2.340 -0.5090 -0.2441  0.4728
   73A      C2' 1841   7.453   6.580   2.401 -0.3245 -0.7252  0.0203
   73A     H2'1 1842   7.384   6.602   2.319  2.5887 -1.3101 -2.8323
   73A      O2' 1843   7.459   6.438   2.407 -0.1474  0.0871 -0.0298
   73A     HO'2 1844   7.550   6.419   2.385 -0.2344  0.3231 -0.6110
   73A      O3' 1845   7.645   6.579   2.270  0.0008 -0.3711 -0.0272
   74U        P 1846   7.664   6.632   2.123  0.2206 -0.0753 -0.2473
   74U      O1P 1847   7.738   6.529   2.051 -0.2527 -0.4982 -0.1667
   74U      O2P 1848   7.716   6.768   2.124  0.1012 -0.3172 -1.0059
   74U      O5' 1849   7.510   6.622   2.079 -0.0518  0.4548  0.0481
   74U      C5' 1850   7.454   6.498   2.046 -0.5957  0.7627  0.1162
   74U     H5'1 1851   7.465   6.438   2.136  0.5225  0.2384 -0.3643
   74U     H5'2 1852   7.514   6.444   1.973 -2.6452 -1.1906 -0.2593
   74U      C4' 1853   7.305   6.499   2.023  0.3895  0.2109 -0.4888
   74U      H4' 1854   7.276   6.395   2.006 -2.9462  1.1460 -1.2520
   74U      O4' 1855   7.239   6.543   2.145  0.1226  0.2377 -0.3755
   74U      C1' 1856   7.110   6.591   2.103 -0.0572  0.0247  0.6741
   74U      H1' 1857   7.035   6.534   2.157  1.3099 -1.2355  1.3188
   74U       N1 1858   7.098   6.737   2.130  0.0440 -0.2162 -0.0259
   74U       C6 1859   7.204   6.826   2.149  1.0073 -0.4598  0.4225
   74U       H6 1860   7.307   6.797   2.134  1.3502  0.0408  1.6947
   74U       C5 1861   7.176   6.953   2.197  0.4676 -0.0003 -0.1836
   74U       H5 1862   7.263   7.014   2.213  0.7997  0.3229 -2.7667
   74U       C4 1863   7.041   7.006   2.221  0.1792 -0.1053  0.2621
   74U       O4 1864   7.010   7.112   2.277 -0.1729  0.4650  0.2856
   74U       N3 1865   6.943   6.909   2.206 -0.0523  0.0798  0.1441
   74U       H3 1866   6.846   6.926   2.227 -0.4526  0.0871 -1.5548
   74U       C2 1867   6.969   6.780   2.157 -0.0172  0.8733  0.0435
   74U       O2 1868   6.871   6.710   2.135  0.0680 -1.1322 -0.1486
   74U      C3' 1869   7.243   6.560   1.904 -0.0282 -0.0107  0.1317
   74U      H3' 1870   7.284   6.659   1.883  0.5498 -0.0842  0.8536
   74U      C2' 1871   7.092   6.580   1.946 -0.0418 -0.1086  0.3885
   74U     H2'1 1872   7.060   6.673   1.900 -2.5536 -1.0310  0.0675
   74U      O2' 1873   7.000   6.471   1.918 -0.5101  0.4126  0.4694
   74U     HO'2 1874   6.974   6.479   1.826  1.2562 -1.9365 -0.3651
   74U      O3' 1875   7.260   6.466   1.795 -0.4080 -0.1368  0.2802
   75A        P 1876   7.224   6.515   1.649  0.0491 -0.0517 -0.0535
   75A      O1P 1877   7.257   6.404   1.559  0.0631 -0.1636 -0.1112
   75A      O2P 1878   7.300   6.643   1.625  0.1738 -0.0364  0.3978
   75A      O5' 1879   7.070   6.538   1.660  0.4205 -0.0989  0.3145
   75A      C5' 1880   6.984   6.627   1.582  0.5513 -0.0850  0.4869
   75A     H5'1 1881   6.964   6.584   1.484  0.9358  0.4198  0.1828
   75A     H5'2 1882   7.037   6.721   1.567 -1.0477  0.9725  1.1013
   75A      C4' 1883   6.845   6.650   1.643  0.2026 -0.3045  0.1158
   75A      H4' 1884   6.779   6.564   1.634 -3.1096  2.2081 -2.9480
   75A      O4' 1885   6.855   6.695   1.778  0.4063 -0.5349  0.2676
   75A      C1' 1886   6.742   6.765   1.820 -0.2424 -0.1298 -0.3946
   75A      H1' 1887   6.685   6.706   1.892 -1.6485 -0.6206 -1.8482
   75A       N9 1888   6.789   6.901   1.874 -0.5996 -0.1484  0.7428
   75A       C8 1889   6.915   6.950   1.893  0.4731  0.0204 -0.0535
   75A       H8 1890   6.996   6.885   1.864  0.1900 -0.3367 -0.0493
   75A       N7 1891   6.923   7.067   1.945  0.5960 -0.8127 -0.2130
   75A       C5 1892   6.790   7.106   1.967 -0.0159  0.5897  0.4391
   75A       C6 1893   6.724   7.217   2.021 -0.0696 -0.2397 -0.2036
   75A       N6 1894   6.784   7.316   2.087  0.5585  0.5246  0.0404
   75A      H61 1895   6.882   7.321   2.108  1.5138  0.5306 -3.7933
   75A      H62 1896   6.724   7.393   2.115 -1.5083 -0.7303 -0.6921
   75A       N1 1897   6.590   7.225   2.018  0.2426  0.2169  0.1699
   75A       C2 1898   6.525   7.112   1.980  0.1159 -0.5488  0.6857
   75A       H2 1899   6.419   7.127   1.993  0.0732 -0.9131  0.7562
   75A       N3 1900   6.570   6.998   1.934  0.1601 -0.1227  0.1618
   75A       C4 1901   6.709   7.004   1.920  0.1864 -0.2805 -0.3898
   75A      C3' 1902   6.759   6.756   1.584  0.6124 -0.2247  0.2526
   75A      H3' 1903   6.824   6.843   1.573 -0.2200  0.7204  2.3610
   75A      C2' 1904   6.653   6.776   1.695  0.4328 -0.2689  0.4267
   75A     H2'1 1905   6.601   6.871   1.692 -2.1257 -1.5773  0.4977
   75A      O2' 1906   6.552   6.671   1.708  0.3143 -0.4062 -0.1204
   75A     HO'2 1907   6.495   6.693   1.782  0.6293 -1.4119  0.4437
   75A      O3' 1908   6.712   6.713   1.459 -0.6164 -0.5428  0.4367
   76A        P 1909   6.693   6.818   1.347  0.2721 -0.4413 -0.1749
   76A      O1P 1910   6.650   6.743   1.229 -0.7354 -1.0494 -0.0286
   76A      O2P 1911   6.812   6.905   1.348 -0.8277 -0.1822 -0.0182
   76A      O5' 1912   6.565   6.906   1.407  0.0154  0.1506 -0.4339
   76A      C5' 1913   6.430   6.857   1.418 -0.6162  0.1530 -0.1504
   76A     H5'1 1914   6.444   6.778   1.492  3.0268  1.1642  0.4384
   76A     H5'2 1915   6.387   6.830   1.321  3.3011  0.4203 -2.1782
   76A      C4' 1916   6.347   6.969   1.476  0.4708  0.1758  0.2859
   76A      H4' 1917   6.248   6.928   1.494  0.8362 -0.8784 -0.0221
   76A      O4' 1918   6.405   7.003   1.602 -0.0439 -0.2931  0.0877
   76A      C1' 1919   6.380   7.141   1.621 -1.0448 -0.0729  0.5513
   76A      H1' 1920   6.319   7.144   1.711 -2.5047 -2.2047 -0.2685
   76A       N9 1921   6.503   7.216   1.659 -0.1124 -0.2172 -0.0095
   76A       C8 1922   6.635   7.193   1.629  0.4599  0.2204 -0.5299
   76A       H8 1923   6.666   7.112   1.564 -1.0554  0.5409 -1.6986
   76A       N7 1924   6.718   7.277   1.689 -0.0308 -0.3162  0.1136
   76A       C5 1925   6.630   7.366   1.745  0.1233 -0.2187 -0.3953
   76A       C6 1926   6.648   7.480   1.825 -0.4322 -0.1298  0.0863
   76A       N6 1927   6.758   7.531   1.873  1.0099 -0.1641  0.2361
   76A      H61 1928   6.842   7.479   1.850  1.6393  0.5411  0.8952
   76A      H62 1929   6.759   7.609   1.937 -1.1868  0.6703 -0.6419
   76A       N1 1930   6.544   7.553   1.865  0.2884  0.2302  0.3248
   76A       C2 1931   6.425   7.512   1.824 -0.4389 -0.2992  0.2275
   76A       H2 1932   6.343   7.579   1.847 -0.9049 -0.8386  0.1504
   76A       N3 1933   6.392   7.408   1.749 -0.1265  0.1058 -0.2754
   76A       C4 1934   6.500   7.336   1.719 -0.0069  0.7802 -0.3883
   76A      C3' 1935   6.337   7.096   1.395 -0.7788 -0.3500  0.1346
   76A      H3' 1936   6.436   7.129   1.365 -0.7571  0.0497  0.6273
   76A      C2' 1937   6.296   7.197   1.500  0.2068  0.8455 -0.0182
   76A     H2'1 1938   6.331   7.297   1.477 -0.4437  1.1644  0.3618
   76A      O2' 1939   6.162   7.189   1.548  0.0232  0.6187  0.3254
   76A     HO'2 1940   6.127   7.278   1.560  0.5525  0.9785 -0.6682
   76A      O3' 1941   6.249   7.079   1.281 -0.3159  0.5390 -0.5456
   77U        P 1942   6.235   7.184   1.169  0.5441 -0.4097  0.0990
   77U      O1P 1943   6.139   7.128   1.070 -0.3189  0.0987 -0.0496
   77U      O2P 1944   6.373   7.216   1.133 -0.0438  0.0986  0.0024
   77U      O5' 1945   6.159   7.312   1.225 -0.6791 -0.6189 -0.0776
   77U      C5' 1946   6.024   7.316   1.269  0.5833  0.1821  0.2080
   77U     H5'1 1947   6.008   7.227   1.330 -2.2749 -0.1945 -0.9433
   77U     H5'2 1948   5.948   7.307   1.192 -0.5341  0.3683  1.2710
   77U      C4' 1949   5.993   7.446   1.343  0.7594 -0.0604  0.1931
   77U      H4' 1950   5.890   7.443   1.378  0.7233  2.0135  0.3309
   77U      O4' 1951   6.075   7.464   1.456  0.1645 -0.0475 -0.2956
   77U      C1' 1952   6.101   7.597   1.487 -0.3522 -0.5022  0.1213
   77U      H1' 1953   6.056   7.628   1.581 -1.5237  0.8833 -0.8534
   77U       N1 1954   6.250   7.622   1.486  0.3962 -0.7865  0.4361
   77U       C6 1955   6.334   7.541   1.413 -0.0236 -0.1612 -0.1920
   77U       H6 1956   6.296   7.472   1.339  1.0702 -1.6328  0.5590
   77U       C5 1957   6.472   7.545   1.429 -0.0676  0.1597  0.2664
   77U       H5 1958   6.535   7.474   1.378 -0.1361 -1.4762  2.3182
   77U       C4 1959   6.527   7.642   1.517 -0.0669 -0.5944 -0.6272
   77U       O4 1960   6.648   7.660   1.542  0.4830 -0.0094  0.4235
   77U       N3 1961   6.439   7.730   1.580 -0.7757  0.0477  0.2661
   77U       H3 1962   6.471   7.805   1.639 -0.5959  0.5988 -0.5086
   77U       C2 1963   6.301   7.729   1.562 -0.1903  0.3439  0.1210
   77U       O2 1964   6.234   7.810   1.620 -0.2958  0.5516 -0.4818
   77U      C3' 1965   6.011   7.570   1.262 -0.5131 -0.2931  0.2177
   77U      H3' 1966   6.106   7.566   1.210 -0.2418  2.0069  0.4096
   77U      C2' 1967   6.032   7.666   1.372  0.7450 -0.6049 -0.8581
   77U     H2'1 1968   6.085   7.756   1.343 -0.0002  0.6166  1.3564
   77U      O2' 1969   5.904   7.711   1.430  0.8341  0.0846  0.0405
   77U     HO'2 1970   5.846   7.733   1.357  1.5098  5.5327  0.7669
   77U      O3' 1971   5.905   7.604   1.179 -0.1051  0.6388  0.2381
   78U        P 1972   5.947   7.687   1.048  0.1631 -0.1452  0.1763
   78U      O1P 1973   5.819   7.729   0.980 -0.3436  0.0782 -0.2230
   78U      O2P 1974   6.049   7.614   0.974  0.1581  0.3568  0.3041
   78U      O5' 1975   6.015   7.821   1.107 -0.1635  0.2092  0.0105
   78U      C5' 1976   5.932   7.927   1.158  0.1412  0.0424 -0.0869
   78U     H5'1 1977   5.864   7.881   1.231 -1.3799  1.3796 -0.6052
   78U     H5'2 1978   5.873   7.959   1.072  0.0645  0.0896 -0.0173
   78U      C4' 1979   6.004   8.054   1.206  0.4627  0.5141 -0.2441
   78U      H4' 1980   5.935   8.126   1.249  1.0871  1.0051 -0.0417
   78U      O4' 1981   6.088   8.012   1.314 -0.5981  0.2561 -0.8808
   78U      C1' 1982   6.203   8.100   1.314 -0.2694  0.2275  0.1223
   78U      H1' 1983   6.189   8.171   1.395  2.4849  1.8311 -0.6714
   78U       N1 1984   6.334   8.032   1.342 -0.2755  0.2931 -0.0518
   78U       C6 1985   6.373   7.926   1.261 -0.0480  0.4697 -0.8374
   78U       H6 1986   6.296   7.874   1.207  0.1513  0.4657 -1.1179
   78U       C5 1987   6.505   7.886   1.256 -0.1010  0.2765 -0.1725
   78U       H5 1988   6.526   7.806   1.187 -2.5806 -0.9429  0.3743
   78U       C4 1989   6.611   7.955   1.327  0.1579 -0.1371 -0.4963
   78U       O4 1990   6.727   7.914   1.334 -0.1603  0.2510  0.5057
   78U       N3 1991   6.568   8.061   1.399  0.1196 -0.2637 -0.7471
   78U       H3 1992   6.637   8.113   1.452  0.4796 -0.6938 -0.7851
   78U       C2 1993   6.434   8.103   1.416  0.1978 -0.4562  0.4523
   78U       O2 1994   6.409   8.206   1.474  0.3998  0.5577  0.3916
   78U      C3' 1995   6.098   8.108   1.095  0.2074  0.3661  0.4117
   78U      H3' 1996   6.140   8.026   1.037 -0.6934 -0.0349  0.3231
   78U      C2' 1997   6.206   8.174   1.183  0.1568  0.1713 -0.0991
   78U     H2'1 1998   6.307   8.164   1.143  1.5741 -1.4995  3.4346
   78U      O2' 1999   6.176   8.311   1.215 -0.2138  0.2938  0.2670
   78U     HO'2 2000   6.172   8.357   1.130  2.1263  0.5452  0.2203
   78U      O3' 2001   6.039   8.204   1.006 -0.2952 -0.0579 -0.6315
   79A        P 2002   6.127   8.266   0.889  0.2053  0.1924  0.3459
   79A      O1P 2003   6.028   8.329   0.804 -0.6106 -0.3740  0.4644
   79A      O2P 2004   6.215   8.161   0.842 -0.5572 -0.5727  0.8351
   79A      O5' 2005   6.216   8.382   0.947  0.4751 -0.0375 -0.6599
   79A      C5' 2006   6.172   8.515   0.975 -0.0230 -0.4109  0.1345
   79A     H5'1 2007   6.082   8.509   1.035 -0.3668 -0.1436 -0.3433
   79A     H5'2 2008   6.139   8.568   0.885 -0.0341  1.1939  1.0450
   79A      C4' 2009   6.279   8.618   1.025  0.3574  0.5715 -1.2135
   79A      H4' 2010   6.237   8.714   1.055  2.2714  0.7677  1.1733
   79A      O4' 2011   6.322   8.561   1.147  0.0665  0.1578  0.5090
   79A      C1' 2012   6.456   8.583   1.173  0.0590  0.6803  0.0262
   79A      H1' 2013   6.460   8.634   1.270 -2.3612  1.0139  0.0160
   79A       N9 2014   6.541   8.461   1.173  0.6483  0.2172 -0.3089
   79A       C8 2015   6.522   8.345   1.104 -0.2605  0.6350 -0.4848
   79A       H8 2016   6.439   8.320   1.040  0.2409 -1.9462 -0.2319
   79A       N7 2017   6.606   8.245   1.136 -0.1443 -0.2071 -0.5571
   79A       C5 2018   6.704   8.310   1.218  0.5432 -0.3310 -0.3713
   79A       C6 2019   6.823   8.275   1.279 -0.0629  0.6460 -0.5465
   79A       N6 2020   6.883   8.159   1.266 -0.3379 -0.1949  0.0048
   79A      H61 2021   6.836   8.086   1.215  0.6551 -0.3096 -0.7864
   79A      H62 2022   6.975   8.150   1.306  0.7100  0.3372 -2.1018
   79A       N1 2023   6.895   8.365   1.347 -0.2179  0.1865  0.0587
   79A       C2 2024   6.844   8.483   1.362 -0.3458 -0.5374  0.1506
   79A       H2 2025   6.909   8.554   1.411  1.0388  0.9679 -3.5271
   79A       N3 2026   6.724   8.533   1.315  0.3037  0.4107  0.3510
   79A       C4 2027   6.662   8.440   1.241  0.5141 -0.1696  0.2672
   79A      C3' 2028   6.414   8.635   0.948  0.3015 -0.3162  0.2275
   79A      H3' 2029   6.447   8.538   0.911  0.3303 -0.3257  0.2766
   79A      C2' 2030   6.513   8.677   1.063 -0.0422  0.7743 -0.0142
   79A     H2'1 2031   6.613   8.638   1.043  0.4640  0.8085  2.1971
   79A      O2' 2032   6.507   8.819   1.098 -0.2380  0.2961  0.4645
   79A     HO'2 2033   6.571   8.871   1.047  0.6730 -1.3388 -0.1336
   79A      O3' 2034   6.402   8.717   0.831  0.6014 -0.1903 -0.2700
   80A        P 2035   6.521   8.710   0.717  0.3773  0.0995  0.1860
   80A      O1P 2036   6.481   8.805   0.609  0.1353 -0.3656  0.5199
   80A      O2P 2037   6.525   8.569   0.676 -1.3148 -0.0376  0.2622
   80A      O5' 2038   6.655   8.753   0.785 -0.1551 -0.4292  0.0598
   80A      C5' 2039   6.683   8.890   0.809  0.8615  0.0795 -1.0690
   80A     H5'1 2040   6.597   8.935   0.858  2.0574  2.1945 -0.8156
   80A     H5'2 2041   6.697   8.945   0.716  0.2334  1.0424 -0.6111
   80A      C4' 2042   6.810   8.901   0.898  0.1515  0.1622 -0.5166
   80A      H4' 2043   6.816   9.000   0.942 -3.2831  1.1134 -1.8681
   80A      O4' 2044   6.793   8.798   0.998 -0.2232  0.2446 -0.0677
   80A      C1' 2045   6.927   8.759   1.030 -0.4526  0.1088 -0.9096
   80A      H1' 2046   6.952   8.772   1.136 -0.1679  0.3300 -1.0033
   80A       N9 2047   6.948   8.615   0.996 -0.6875 -0.6686  0.2603
   80A       C8 2048   6.870   8.533   0.913 -0.5224 -1.1298  0.7263
   80A       H8 2049   6.776   8.568   0.872  0.4772 -0.6945 -1.3488
   80A       N7 2050   6.918   8.416   0.886  0.3459  0.1201 -0.8379
   80A       C5 2051   7.031   8.417   0.970  0.3474 -0.4469 -0.6260
   80A       C6 2052   7.138   8.322   0.999  0.6730 -0.8616  0.4699
   80A       N6 2053   7.157   8.219   0.928 -0.0654  0.1721 -0.4894
   80A      H61 2054   7.100   8.193   0.849  2.3586  2.6158 -3.2918
   80A      H62 2055   7.236   8.161   0.954 -1.0216 -0.3813  1.3326
   80A       N1 2056   7.234   8.352   1.081 -0.0382 -0.1715 -0.1289
   80A       C2 2057   7.231   8.467   1.158  0.5950  0.1720 -0.4018
   80A       H2 2058   7.303   8.490   1.235  1.2782 -0.6557 -0.7743
   80A       N3 2059   7.138   8.560   1.142  0.0891  0.4258  0.1820
   80A       C4 2060   7.053   8.532   1.039 -0.2005 -0.1270 -0.4500
   80A      C3' 2061   6.942   8.877   0.827  0.2446  0.8982 -0.8881
   80A      H3' 2062   6.932   8.792   0.760 -0.7623 -0.2619  0.6920
   80A      C2' 2063   7.026   8.840   0.951  0.0057 -0.1280  0.3658
   80A     H2'1 2064   7.102   8.768   0.920 -1.7574 -1.6072 -0.7664
   80A      O2' 2065   7.075   8.949   1.030  0.9982 -0.5853 -0.3290
   80A     HO'2 2066   7.124   9.014   0.979  0.2477 -1.3770 -2.1680
   80A      O3' 2067   6.995   8.994   0.778  0.5914 -0.9410  0.0695
   81U        P 2068   7.119   9.002   0.671  0.2355 -0.1507 -0.0449
   81U      O1P 2069   7.174   9.143   0.686 -0.2440 -0.3425  0.6332
   81U      O2P 2070   7.079   8.954   0.533  0.8727 -0.0358 -0.1331
   81U      O5' 2071   7.230   8.904   0.727  0.0102  0.1787 -0.9030
   81U      C5' 2072   7.336   8.953   0.817  0.2338  0.5433 -0.0736
   81U     H5'1 2073   7.296   8.998   0.907  1.6990  0.4116  0.6853
   81U     H5'2 2074   7.401   9.025   0.767 -0.4724  0.8623 -0.5319
   81U      C4' 2075   7.425   8.834   0.870 -0.3809 -0.1510  0.1103
   81U      H4' 2076   7.479   8.861   0.961  1.1168 -2.8762  0.1297
   81U      O4' 2077   7.350   8.714   0.900 -0.1389 -0.3898  0.7968
   81U      C1' 2078   7.417   8.601   0.856 -0.4210  0.9321  0.6767
   81U      H1' 2079   7.422   8.522   0.931  0.6061 -1.1325 -1.4297
   81U       N1 2080   7.361   8.524   0.739 -1.1078 -0.1734  0.9626
   81U       C6 2081   7.256   8.569   0.664  0.0802 -0.1786  0.5723
   81U       H6 2082   7.225   8.670   0.687 -0.7816 -0.8420  2.5590
   81U       C5 2083   7.200   8.488   0.571  0.3834  0.3747  0.0425
   81U       H5 2084   7.130   8.535   0.505  1.3350  1.0131 -0.5310
   81U       C4 2085   7.246   8.356   0.537  0.1301 -0.5771  1.1602
   81U       O4 2086   7.205   8.281   0.452  0.0785  0.1863 -0.0130
   81U       N3 2087   7.354   8.323   0.610 -0.3111  0.4234  0.1427
   81U       H3 2088   7.375   8.225   0.604 -1.1577 -0.0358  3.0115
   81U       C2 2089   7.428   8.405   0.704  0.9233 -0.2450  0.5937
   81U       O2 2090   7.534   8.366   0.756  0.3312 -0.3971  0.6534
   81U      C3' 2091   7.519   8.788   0.765 -0.4732  0.0703 -0.7549
   81U      H3' 2092   7.460   8.791   0.673  0.0079 -0.8753 -1.1176
   81U      C2' 2093   7.559   8.648   0.808 -0.0906  0.6441 -0.6461
   81U     H2'1 2094   7.607   8.585   0.733  1.6870  0.4530  0.5823
   81U      O2' 2095   7.644   8.654   0.923 -0.3482  0.7240 -0.0782
   81U     HO'2 2096   7.684   8.742   0.919 -3.1246  2.1133 -0.2288
   81U      O3' 2097   7.628   8.876   0.753  0.1942 -0.2208 -0.1023
   82U        P 2098   7.730   8.871   0.638  0.0533 -0.6049  0.1825
   82U      O1P 2099   7.823   8.984   0.651  0.1829  0.4174 -0.2798
   82U      O2P 2100   7.656   8.868   0.508 -0.0528  0.5700  0.5488
   82U      O5' 2101   7.795   8.725   0.664 -0.3045 -0.2263 -0.5984
   82U      C5' 2102   7.832   8.647   0.554  0.4233 -0.5889 -0.5847
   82U     H5'1 2103   7.889   8.697   0.477  1.2231  0.2417  0.5109
   82U     H5'2 2104   7.741   8.608   0.506 -0.5422 -0.0295  0.7223
   82U      C4' 2105   7.927   8.538   0.588 -0.1471 -0.3608 -0.1737
   82U      H4' 2106   7.956   8.485   0.497 -1.8194 -0.1506 -0.8572
   82U      O4' 2107   8.050   8.597   0.645  1.1449 -0.1890 -0.1589
   82U      C1' 2108   8.103   8.502   0.740  0.5951 -0.1373 -0.0156
   82U      H1' 2109   8.196   8.479   0.690  0.3042  0.3710 -0.8184
   82U       N1 2110   8.133   8.564   0.869  0.1699 -0.0177  0.4104
   82U       C6 2111   8.033   8.638   0.923 -0.4898 -0.3309  0.1379
   82U       H6 2112   7.942   8.663   0.869 -0.2557  1.4746  0.4977
   82U       C5 2113   8.047   8.672   1.054 -1.2219  0.2368  0.0756
   82U       H5 2114   7.972   8.724   1.112 -0.4561  0.0820  1.2456
   82U       C4 2115   8.168   8.656   1.131  0.7689  0.3236  0.4463
   82U       O4 2116   8.183   8.685   1.253  0.4787 -0.1048  0.8639
   82U       N3 2117   8.255   8.567   1.065 -0.4013 -0.5743  0.0423
   82U       H3 2118   8.328   8.521   1.118 -2.3152 -1.4948  1.9727
   82U       C2 2119   8.244   8.527   0.934  0.2914 -0.1339 -0.0862
   82U       O2 2120   8.332   8.457   0.890  0.4205 -0.1642  0.2653
   82U      C3' 2121   7.872   8.442   0.701  0.3022  0.6143  0.2761
   82U      H3' 2122   7.820   8.498   0.779 -3.1682  0.3193 -1.6447
   82U      C2' 2123   8.007   8.380   0.746 -0.0686 -0.4931 -0.1119
   82U     H2'1 2124   8.000   8.339   0.846  1.0998 -0.3416  0.0388
   82U      O2' 2125   8.058   8.291   0.646 -0.4788  0.1097 -0.1130
   82U     HO'2 2126   7.987   8.230   0.630  1.4886 -2.4980  0.4596
   82U      O3' 2127   7.792   8.324   0.657  0.0883  0.2739 -0.5590
   82U      H3T 2128   7.699   8.349   0.656  0.6434  2.6645 -2.8974
   9.02770   9.02770   6.38355   0.00000   0.00000   0.00000   0.00000   4.51384   4.51384
