# Supplementary material for: Constant-pH Molecular Dynamics of Cationic Peptide Dendrimers Binding to siRNA
Source: J Chem Inf Model. 2026 Feb 5;66(8):4734–43. doi: 10.1021/acs.jcim.5c02636 (PMC13126635; doi:10.1021/acs.jcim.5c02636)
Supplement: Supplementary file 2 [file ci5c02636_si_002.zip › zip/MH18D3_05_in_9.gro]

Protein t=   0.00000
 2128
    1LY0      N    1   4.307   7.793   4.518  0.3752  0.4129 -0.1383
    1LY0     H1    2   4.372   7.753   4.583 -1.0290  0.2825  1.2441
    1LY0     H2    3   4.223   7.808   4.572 -0.1712 -0.5931 -0.6750
    1LY0     H3    4   4.283   7.721   4.452 -1.9876  1.1954 -0.2403
    1LY0     CA    5   4.365   7.911   4.449  0.9341 -0.5148  0.0048
    1LY0     HA    6   4.341   7.904   4.343  0.7947 -1.3972  0.0844
    1LY0     CB    7   4.313   8.045   4.499  0.0586  0.2236 -0.9792
    1LY0    HB1    8   4.205   8.042   4.512  0.2259  1.7870  1.3316
    1LY0    HB2    9   4.330   8.121   4.424 -0.4678  1.1626 -0.1697
    1LY0     CG   10   4.368   8.103   4.635  0.6378  0.4436  0.5356
    1LY0    HG1   11   4.470   8.070   4.655  0.0570 -2.2542 -0.6098
    1LY0    HG2   12   4.310   8.072   4.722 -0.6256  3.0363  0.7283
    1LY0     CD   13   4.367   8.255   4.623  0.1117 -0.0327 -0.0414
    1LY0    HD1   14   4.426   8.292   4.540 -2.9933  0.8100 -2.0211
    1LY0    HD2   15   4.420   8.296   4.710  0.2704 -1.7212  0.7097
    1LY0     CE   16   4.222   8.306   4.617  0.0405 -0.3367 -0.1778
    1LY0    HE1   17   4.165   8.282   4.706 -3.0169  0.3591 -1.8120
    1LY0    HE2   18   4.180   8.257   4.529 -1.6185 -1.1429  1.0162
    1LY0     NZ   19   4.216   8.456   4.610  0.3915 -0.6554 -0.0693
    1LY0    HZ1   20   4.291   8.502   4.559  0.2399 -1.5279 -1.1118
    1LY0    HZ2   21   4.123   8.482   4.579  0.3468 -2.3583 -1.4958
    1LY0    HZ3   22   4.226   8.494   4.703  1.2577  1.2831 -0.8976
    1LY0      C   23   4.514   7.896   4.459 -0.1271  0.5451  0.1940
    1LY0      O   24   4.559   7.821   4.549 -0.5256 -0.5993  0.0896
    2LER      N   25   4.590   7.937   4.360  0.0199 -0.7176  0.2144
    2LER      H   26   4.540   7.976   4.281  1.7547 -0.0817 -0.6185
    2LER     CA   27   4.725   7.892   4.327  0.5192  0.0222  0.1088
    2LER     HA   28   4.713   7.787   4.297  3.2704 -0.6753  1.1052
    2LER     CB   29   4.774   7.957   4.196 -0.5280  0.1441 -0.4098
    2LER    HB1   30   4.773   8.065   4.205 -1.4431 -0.0055  1.9575
    2LER    HB2   31   4.702   7.932   4.119 -0.7616  1.1518 -0.5264
    2LER     CG   32   4.910   7.902   4.147 -0.2632 -0.0521 -0.1469
    2LER     HG   33   4.992   7.922   4.215  0.0466 -1.6148 -0.0122
    2LER    CD1   34   4.912   7.752   4.123  0.2348 -0.1536 -0.2483
    2LER   HD11   35   4.903   7.713   4.225  0.3362  0.1747 -0.1150
    2LER   HD12   36   4.830   7.716   4.060  0.6426 -1.8689  0.1373
    2LER   HD13   37   5.011   7.716   4.095  0.9069  1.8880 -0.5905
    2LER    CD2   38   4.943   7.967   4.014  0.0854 -0.1216 -0.6257
    2LER   HD21   39   4.862   7.955   3.942 -0.3883  0.4992 -0.2084
    2LER   HD22   40   4.981   8.069   4.019  1.9610 -0.7085 -1.9262
    2LER   HD23   41   5.030   7.913   3.976  0.9841  0.2569  0.8114
    2LER      C   42   4.822   7.899   4.446  0.6960 -0.0500 -0.6880
    2LER      O   43   4.877   7.799   4.485 -0.0362  0.5487  0.3736
    3LYR      N   44   4.830   8.009   4.519 -0.0162 -0.3866 -0.4010
    3LYR      H   45   4.775   8.087   4.487 -1.2393 -0.8523  0.5085
    3LYR     CA   46   4.912   8.034   4.639  0.5109 -0.0158  0.4473
    3LYR     HA   47   4.894   8.134   4.679 -1.0768 -1.1625  2.8657
    3LYR     CB   48   5.067   8.031   4.610  0.3448 -0.3504  0.9312
    3LYR    HB1   49   5.083   7.926   4.586 -0.6676 -0.3588  0.2347
    3LYR    HB2   50   5.127   8.056   4.698 -0.5763  0.3593  1.3772
    3LYR     CG   51   5.113   8.120   4.490  0.8095 -0.2591 -0.2005
    3LYR    HG1   52   5.063   8.090   4.397  2.2179 -3.4642 -0.0375
    3LYR    HG2   53   5.215   8.088   4.468  0.3614 -0.5096 -2.1680
    3LYR     CD   54   5.099   8.279   4.516 -0.2151  0.3016  0.5362
    3LYR    HD1   55   5.000   8.291   4.559  0.1622  0.8224  1.2792
    3LYR    HD2   56   5.108   8.332   4.421  1.7656 -3.5321 -1.7048
    3LYR     CE   57   5.200   8.334   4.616 -0.4227  0.0167  0.0026
    3LYR    HE1   58   5.301   8.329   4.574 -0.2473  1.7753  0.1427
    3LYR    HE2   59   5.180   8.284   4.710 -1.0812  1.5337  0.7063
    3LYR     NZ   60   5.185   8.480   4.628  0.1498  0.1702  0.4109
    3LYR    HZ1   61   5.089   8.511   4.630  0.4368  1.0844  0.4545
    3LYR      C   62   4.875   7.944   4.755 -0.0401 -0.4941  0.4869
    3LYR      O   63   4.958   7.896   4.835 -0.0883  0.0391  0.7042
    4LY0      N   64   4.748   7.935   4.777  0.0365 -0.0986  0.0923
    4LY0      H   65   4.683   7.980   4.714  1.9334  1.4574 -0.8655
    4LY0     CA   66   4.691   7.851   4.881  0.1170  0.0179 -0.1388
    4LY0     HA   67   4.741   7.882   4.972  1.0731 -0.4280 -0.5055
    4LY0     CB   68   4.545   7.908   4.904 -0.7378  0.4342  0.2920
    4LY0    HB1   69   4.505   7.848   4.985  1.4797 -1.6083  0.0090
    4LY0    HB2   70   4.485   7.879   4.818 -1.3025 -1.7449  1.3584
    4LY0     CG   71   4.541   8.056   4.949 -0.1337  0.1884 -0.6659
    4LY0    HG1   72   4.437   8.085   4.963  0.1377  0.2426  1.4976
    4LY0    HG2   73   4.587   8.121   4.874  0.6812  0.2877 -0.1020
    4LY0     CD   74   4.615   8.070   5.084 -0.2121 -0.1282 -0.1302
    4LY0    HD1   75   4.722   8.066   5.067 -0.1677  1.4542 -0.4423
    4LY0    HD2   76   4.606   7.987   5.155  4.0486  0.6966  1.6604
    4LY0     CE   77   4.593   8.210   5.150 -0.8184  0.1327 -0.4609
    4LY0    HE1   78   4.604   8.280   5.068 -1.3620  1.6954  0.7331
    4LY0    HE2   79   4.664   8.221   5.232 -0.4777  2.3462 -0.9784
    4LY0     NZ   80   4.462   8.245   5.203  0.4998  0.5882  0.1081
    4LY0    HZ1   81   4.387   8.248   5.135 -0.0871  0.2932  0.7338
    4LY0    HZ2   82   4.447   8.179   5.278  2.8674 -2.5509 -1.9136
    4LY0    HZ3   83   4.471   8.339   5.238  0.5586  0.5718  0.1349
    4LY0      C   84   4.703   7.699   4.875 -0.2438 -0.1297 -0.0180
    4LY0      O   85   4.681   7.629   4.972 -0.2966 -0.4970 -0.3106
    5LER      N   86   4.757   7.644   4.764  0.4396  0.0899  0.1644
    5LER      H   87   4.771   7.703   4.683  0.4607  0.3000  0.3209
    5LER     CA   88   4.781   7.502   4.751  0.5774  0.4637  0.2452
    5LER     HA   89   4.709   7.440   4.803  0.0705  1.6993  1.0562
    5LER     CB   90   4.779   7.462   4.601 -0.1342  0.7803 -0.0599
    5LER    HB1   91   4.832   7.367   4.601  0.3954  1.0618 -1.3615
    5LER    HB2   92   4.841   7.531   4.543  0.7619  0.0798  0.0406
    5LER     CG   93   4.640   7.468   4.542  0.3830 -0.0696  0.8811
    5LER     HG   94   4.612   7.571   4.562  0.5711  0.2582 -0.4497
    5LER    CD1   95   4.653   7.440   4.393 -0.1217  0.1933  0.1519
    5LER   HD11   96   4.699   7.342   4.381 -1.7564 -0.6522  0.4707
    5LER   HD12   97   4.555   7.436   4.345  0.4053 -1.4109 -0.8537
    5LER   HD13   98   4.712   7.514   4.338 -2.7741  1.9444 -0.5391
    5LER    CD2   99   4.524   7.374   4.596  0.1179  0.0690 -0.0339
    5LER   HD21  100   4.556   7.271   4.606 -2.9435 -1.0095 -0.3974
    5LER   HD22  101   4.488   7.411   4.692 -1.1522  0.9995 -0.8333
    5LER   HD23  102   4.443   7.378   4.523  0.1465  0.0147 -0.0685
    5LER      C  103   4.917   7.466   4.816  0.0643 -0.3556  0.1091
    5LER      O  104   4.951   7.348   4.818 -0.2646 -0.7345  0.1377
    6LYR      N  105   4.995   7.563   4.868 -0.2596  0.2161  0.0255
    6LYR      H  106   4.959   7.658   4.869 -0.0829  0.2901  1.0031
    6LYR     CA  107   5.126   7.550   4.928 -0.2705 -0.1310 -0.0377
    6LYR     HA  108   5.128   7.455   4.982  0.5155  0.3022  0.7098
    6LYR     CB  109   5.154   7.664   5.029 -0.0202 -0.2292  0.9766
    6LYR    HB1  110   5.146   7.762   4.982  0.1722  0.4479  2.3203
    6LYR    HB2  111   5.255   7.648   5.067  0.6690  0.0858 -0.6378
    6LYR     CG  112   5.059   7.661   5.152  0.4013 -0.5376  0.7609
    6LYR    HG1  113   5.095   7.578   5.213  2.2293  0.0902  0.6160
    6LYR    HG2  114   4.955   7.645   5.123  0.6847 -1.0110 -0.0468
    6LYR     CD  115   5.068   7.792   5.232  0.2731  0.0486  0.6924
    6LYR    HD1  116   5.171   7.827   5.244 -0.2622  1.9761 -0.0448
    6LYR    HD2  117   5.039   7.774   5.335  2.1794 -0.6280  1.1628
    6LYR     CE  118   4.973   7.907   5.179 -0.7542  0.2202  0.1450
    6LYR    HE1  119   4.957   7.970   5.266 -0.5091 -0.4000  0.6507
    6LYR    HE2  120   4.879   7.867   5.139 -0.4375 -0.1589 -0.2181
    6LYR     NZ  121   5.033   7.989   5.081  0.1337 -0.0273  0.3014
    6LYR    HZ1  122   5.038   7.958   4.985  1.5181  0.1679  0.2960
    6LYR      C  123   5.239   7.532   4.822  0.3724  0.0880 -0.0381
    6LYR      O  124   5.356   7.526   4.862  0.3298 -0.4406  0.2171
    7LER      N  125   5.207   7.527   4.694  0.0017  0.3263  0.1007
    7LER      H  126   5.112   7.550   4.669  0.2451  0.7303 -0.4801
    7LER     CA  127   5.297   7.509   4.584 -0.0685  0.0743 -0.8687
    7LER     HA  128   5.375   7.439   4.616  1.0831  1.7222  0.0956
    7LER     CB  129   5.218   7.441   4.466 -0.3565  0.2665  0.1748
    7LER    HB1  130   5.281   7.426   4.378  2.1905  1.5005  1.6805
    7LER    HB2  131   5.140   7.509   4.433 -0.8668 -0.7262 -0.7349
    7LER     CG  132   5.144   7.315   4.498  0.3366 -0.1324  0.7538
    7LER     HG  133   5.073   7.342   4.576  1.5783  0.4624  1.7006
    7LER    CD1  134   5.055   7.278   4.373  0.2968 -0.6258  0.2254
    7LER   HD11  135   4.977   7.353   4.359  1.4919  0.5434 -0.4201
    7LER   HD12  136   5.128   7.254   4.296  0.8241 -0.1188  0.5604
    7LER   HD13  137   4.999   7.187   4.393  1.5736 -2.3738 -3.2767
    7LER    CD2  138   5.225   7.197   4.555  0.8135 -0.5131 -0.4205
    7LER   HD21  139   5.283   7.150   4.476 -1.3993 -2.6523 -0.8926
    7LER   HD22  140   5.280   7.234   4.642 -0.9530 -2.3685  1.5932
    7LER   HD23  141   5.151   7.126   4.591  0.4058  0.0805 -0.0507
    7LER      C  142   5.373   7.630   4.535 -0.7354  0.1267 -0.4076
    7LER      O  143   5.350   7.747   4.569  0.1407  0.0944  0.1912
    8LER      N  144   5.467   7.594   4.449 -0.8282 -0.1041 -0.1266
    8LER      H  145   5.495   7.497   4.440 -0.2753  0.0525 -0.1458
    8LER     CA  146   5.552   7.684   4.364  1.1197  0.1617 -0.1729
    8LER     HA  147   5.616   7.619   4.304  2.5493  0.9096  0.4950
    8LER     CB  148   5.458   7.753   4.260  0.1915  0.2176 -0.5979
    8LER    HB1  149   5.373   7.802   4.308  0.4697  0.7097 -0.6054
    8LER    HB2  150   5.422   7.674   4.194 -0.1792 -1.1921  1.2408
    8LER     CG  151   5.532   7.868   4.180  0.2287 -0.4348 -0.6220
    8LER     HG  152   5.590   7.930   4.249  0.3418 -0.6674 -0.5088
    8LER    CD1  153   5.633   7.811   4.082 -0.5223  0.1408 -0.2443
    8LER   HD11  154   5.577   7.745   4.016  0.7839 -0.5685 -0.6517
    8LER   HD12  155   5.674   7.893   4.024  1.1245 -0.3126  0.2399
    8LER   HD13  156   5.703   7.760   4.148  0.4521  2.3170  0.5068
    8LER    CD2  157   5.440   7.945   4.099 -0.0100 -0.5162 -0.2891
    8LER   HD21  158   5.389   7.886   4.023 -2.8899  0.9947  0.2998
    8LER   HD22  159   5.367   7.994   4.164  1.2005 -1.5528  1.9508
    8LER   HD23  160   5.504   8.016   4.047 -0.4848 -0.9802 -1.5502
    8LER      C  161   5.645   7.774   4.443 -0.0024  0.3077 -0.2334
    8LER      O  162   5.764   7.757   4.422 -0.0857 -0.3425 -0.5448
    9LYR      N  163   5.602   7.856   4.541  0.2912  0.4876 -0.0235
    9LYR      H  164   5.501   7.865   4.549  0.2330 -0.5781  0.7360
    9LYR     CA  165   5.679   7.954   4.621 -1.1758  0.3101  0.3149
    9LYR     HA  166   5.775   7.946   4.571 -0.9974  0.0408  0.6868
    9LYR     CB  167   5.700   7.912   4.769 -0.7905  0.6635  0.3602
    9LYR    HB1  168   5.607   7.916   4.825 -0.8274 -1.2944  0.5248
    9LYR    HB2  169   5.762   7.994   4.803 -1.3316  1.0463  0.4296
    9LYR     CG  170   5.771   7.779   4.795 -0.4630  0.0699 -0.1912
    9LYR    HG1  171   5.794   7.789   4.902 -1.6081  1.3042 -0.0292
    9LYR    HG2  172   5.864   7.763   4.740 -0.8557 -1.7377 -0.3708
    9LYR     CD  173   5.684   7.661   4.770 -0.4408  0.0008 -0.7463
    9LYR    HD1  174   5.691   7.631   4.666  1.9502  1.5029 -1.0782
    9LYR    HD2  175   5.580   7.684   4.793 -0.5255 -0.6572 -0.4285
    9LYR     CE  176   5.722   7.542   4.856 -0.5290  0.0807  0.0936
    9LYR    HE1  177   5.693   7.564   4.959  0.8298  1.2558  0.2522
    9LYR    HE2  178   5.831   7.537   4.858 -0.2807  2.5482 -2.0341
    9LYR     NZ  179   5.640   7.429   4.815 -0.9227  0.2131  0.3595
    9LYR    HZ1  180   5.540   7.441   4.810 -0.7715  1.2027 -2.0859
    9LYR      C  181   5.633   8.098   4.598 -0.2821 -0.4329  0.4322
    9LYR      O  182   5.513   8.117   4.580 -0.1013 -0.3506 -0.6037
   10LER      N  183   5.714   8.208   4.610 -0.2967 -0.3779  0.7352
   10LER      H  184   5.814   8.202   4.619  0.2308  0.3476 -2.9783
   10LER     CA  185   5.665   8.346   4.599 -0.1479  0.4096 -0.3584
   10LER     HA  186   5.559   8.338   4.623 -0.0871 -0.9582 -0.4848
   10LER     CB  187   5.732   8.433   4.709 -0.2296 -0.1711  0.4012
   10LER    HB1  188   5.703   8.536   4.688 -1.5804 -0.8876 -1.4963
   10LER    HB2  189   5.838   8.417   4.687 -0.6532 -0.3220 -1.7668
   10LER     CG  190   5.699   8.393   4.855  0.5413  0.2482 -0.4170
   10LER     HG  191   5.745   8.297   4.876 -2.0000 -1.0409 -0.4167
   10LER    CD1  192   5.744   8.488   4.964 -0.5445  0.4642  0.0106
   10LER   HD11  193   5.841   8.520   4.927 -0.8960  0.6490 -0.7807
   10LER   HD12  194   5.670   8.567   4.978 -0.5339  0.4189  0.3185
   10LER   HD13  195   5.755   8.443   5.062  0.3778 -2.4680 -1.3420
   10LER    CD2  196   5.550   8.377   4.870 -0.3418 -0.2467 -0.5541
   10LER   HD21  197   5.496   8.460   4.826 -1.2452  0.3257  1.4958
   10LER   HD22  198   5.527   8.288   4.811  0.2570  0.8559 -2.5354
   10LER   HD23  199   5.516   8.362   4.973 -2.3474  0.6034 -1.0717
   10LER      C  200   5.688   8.416   4.466 -0.0442 -0.6345 -1.1591
   10LER      O  201   5.776   8.382   4.389  0.6300  0.1040  0.2042
   11LER      N  202   5.603   8.514   4.436  0.6938  0.0920  0.2186
   11LER      H  203   5.521   8.526   4.495 -0.7848  0.0820 -1.7401
   11LER     CA  204   5.610   8.600   4.315 -0.9622 -0.6182 -0.2853
   11LER     HA  205   5.694   8.573   4.251 -0.2507  0.9413 -0.0465
   11LER     CB  206   5.487   8.577   4.225 -0.8632 -0.5476 -0.3354
   11LER    HB1  207   5.493   8.649   4.144  0.8340  2.6470  2.3893
   11LER    HB2  208   5.393   8.618   4.263 -2.3172 -2.0564 -2.0970
   11LER     CG  209   5.466   8.440   4.169 -0.8328 -0.0841  0.2844
   11LER     HG  210   5.564   8.393   4.166 -1.1229 -0.6573 -1.6468
   11LER    CD1  211   5.374   8.347   4.257 -0.9642 -0.7634  0.4672
   11LER   HD11  212   5.275   8.394   4.260  0.9603  3.7247  1.6037
   11LER   HD12  213   5.384   8.245   4.220  0.7125 -0.2482 -0.5761
   11LER   HD13  214   5.419   8.341   4.356 -0.7477 -0.5258  0.3834
   11LER    CD2  215   5.412   8.445   4.025  0.2292 -0.2140  0.1875
   11LER   HD21  216   5.485   8.499   3.964  0.0944 -0.0921  0.1355
   11LER   HD22  217   5.403   8.338   4.006 -0.2072 -0.2148  0.3958
   11LER   HD23  218   5.318   8.499   4.017  0.0180 -0.7496 -1.1572
   11LER      C  219   5.625   8.755   4.349 -0.1691  0.4363  0.0790
   11LER      O  220   5.542   8.813   4.417  0.0749 -0.2538 -0.1894
   12LER      N  221   5.728   8.811   4.292  0.8632 -0.3943  0.2201
   12LER      H  222   5.765   8.758   4.215 -1.3096  0.9122 -1.8740
   12LER     CA  223   5.753   8.962   4.297 -0.8256  0.3325 -0.4770
   12LER     HA  224   5.769   8.983   4.403  2.1412  0.7606 -0.9176
   12LER     CB  225   5.894   8.990   4.241 -0.4549 -0.9369 -0.4982
   12LER    HB1  226   5.898   9.098   4.224  0.3832 -0.6705  1.1814
   12LER    HB2  227   5.890   8.941   4.144  3.2613 -2.0635 -0.2388
   12LER     CG  228   6.010   8.941   4.310 -0.3922  0.4056  0.3403
   12LER     HG  229   5.991   8.846   4.360  2.0476 -0.1921  0.2926
   12LER    CD1  230   6.121   8.889   4.214 -0.5064 -0.1409  0.5292
   12LER   HD11  231   6.211   8.851   4.262 -0.3584 -0.3000  0.1306
   12LER   HD12  232   6.083   8.811   4.149 -0.9148 -0.2568  0.9038
   12LER   HD13  233   6.150   8.965   4.142 -1.6924  0.9801  1.2001
   12LER    CD2  234   6.058   9.029   4.423  0.5473  0.4401  0.0515
   12LER   HD21  235   5.972   9.040   4.489 -0.0260 -3.5416  0.2173
   12LER   HD22  236   6.142   8.977   4.470  2.6575  2.8802 -0.7652
   12LER   HD23  237   6.091   9.119   4.370  1.7133 -0.9997 -1.7864
   12LER      C  238   5.646   9.060   4.258 -0.3444  0.1650 -0.2793
   12LER      O  239   5.667   9.187   4.258 -0.5252  0.5182  0.0722
   13LER      N  240   5.525   9.010   4.230 -0.3599  0.5352 -0.2178
   13LER      H  241   5.504   8.911   4.233 -1.5999  0.7423 -1.2133
   13LER     CA  242   5.407   9.090   4.200  0.0204 -0.7254 -0.7942
   13LER     HA  243   5.443   9.188   4.167 -1.1662 -0.4241 -1.2448
   13LER     CB  244   5.325   9.020   4.094  0.5793 -0.6375  0.1006
   13LER    HB1  245   5.232   9.077   4.087  1.7039  1.7697  2.6663
   13LER    HB2  246   5.287   8.929   4.141 -4.0352  0.5032 -0.9617
   13LER     CG  247   5.395   9.002   3.957  0.1822 -0.0093  0.2316
   13LER     HG  248   5.492   8.958   3.981  0.3307  1.4330  2.6334
   13LER    CD1  249   5.310   8.912   3.876 -0.2048 -0.0266  0.0038
   13LER   HD11  250   5.353   8.917   3.776  2.3111 -1.0783  0.9468
   13LER   HD12  251   5.309   8.807   3.906 -2.6139 -0.3844 -1.0690
   13LER   HD13  252   5.210   8.956   3.878  0.4880  1.6413 -0.2650
   13LER    CD2  253   5.404   9.143   3.891 -0.1824 -0.3754 -0.2031
   13LER   HD21  254   5.458   9.124   3.799  0.5575  1.3477 -0.1555
   13LER   HD22  255   5.317   9.196   3.852  1.2495  1.7776 -0.6123
   13LER   HD23  256   5.456   9.216   3.953  1.4212  0.6123 -2.5684
   13LER      C  257   5.328   9.118   4.334  0.7259 -0.2522  0.2771
   13LER      O  258   5.350   9.055   4.440 -0.3158 -0.4523 -0.0086
   14NH2      N  259   5.230   9.209   4.328 -0.3284  0.2371 -0.2059
   14NH2     H1  260   5.194   9.253   4.245  3.0517  0.8764 -1.4953
   14NH2     H2  261   5.183   9.230   4.416  1.4909  1.1485  0.6096
   15LY0      N  262   5.418   9.108   4.725 -0.1448  0.1686  0.1476
   15LY0     H1  263   5.492   9.176   4.710 -0.2272 -0.3190 -2.9845
   15LY0     H2  264   5.348   9.126   4.655  0.0308 -0.3637 -0.1704
   15LY0     H3  265   5.386   9.112   4.821  0.7059  0.3416  0.4351
   15LY0     CA  266   5.476   8.980   4.697  0.3873 -0.0180  0.5002
   15LY0     HA  267   5.503   8.980   4.592  1.8745  1.7025  0.8326
   15LY0     CB  268   5.598   8.953   4.785  0.1765 -0.2366  0.6047
   15LY0    HB1  269   5.571   8.922   4.886 -0.2746 -1.2940  0.1663
   15LY0    HB2  270   5.666   9.039   4.787  0.6844 -0.6001 -0.3039
   15LY0     CG  271   5.690   8.842   4.723 -0.4010 -0.0682  0.5511
   15LY0    HG1  272   5.687   8.848   4.614  2.3850  2.0960  0.4928
   15LY0    HG2  273   5.652   8.747   4.761 -0.0150 -0.5147 -0.1582
   15LY0     CD  274   5.839   8.851   4.769  0.0693  0.3640  0.1682
   15LY0    HD1  275   5.843   8.854   4.878  0.6213 -1.2065  0.2055
   15LY0    HD2  276   5.874   8.949   4.737  0.7292 -0.2687 -1.1106
   15LY0     CE  277   5.932   8.749   4.722  0.3503 -0.3497  0.7221
   15LY0    HE1  278   5.947   8.753   4.614 -1.4409 -1.8939  0.3653
   15LY0    HE2  279   5.899   8.648   4.746  0.5491  0.0263  2.7083
   15LY0     NZ  280   6.064   8.760   4.780 -0.0875 -0.3503 -0.3600
   15LY0    HZ1  281   6.124   8.830   4.738 -1.6041  1.4489  0.3043
   15LY0    HZ2  282   6.050   8.792   4.875  0.9188 -0.4746 -0.1658
   15LY0    HZ3  283   6.113   8.673   4.788  2.2225  0.8796 -0.1737
   15LY0      C  284   5.375   8.873   4.729  0.8363 -0.8186  0.2916
   15LY0      O  285   5.325   8.856   4.841  0.4377  0.4289 -0.4120
   16LER      N  286   5.326   8.818   4.615 -0.1973 -0.0603 -0.0445
   16LER      H  287   5.367   8.841   4.526  0.9741 -0.5064  0.3659
   16LER     CA  288   5.225   8.719   4.605  0.5266 -1.2864  0.3443
   16LER     HA  289   5.149   8.735   4.682 -0.7642  0.5554 -1.2084
   16LER     CB  290   5.150   8.737   4.472 -0.7762  0.2425 -0.3539
   16LER    HB1  291   5.088   8.650   4.454 -0.5136 -0.4258  1.7218
   16LER    HB2  292   5.231   8.737   4.398 -0.4968  0.1784 -0.0510
   16LER     CG  293   5.066   8.862   4.452 -0.5856  0.0949  0.0759
   16LER     HG  294   5.119   8.949   4.491 -0.9327 -0.2260  1.3156
   16LER    CD1  295   5.026   8.884   4.306  0.3986  0.8385 -1.0742
   16LER   HD11  296   5.103   8.857   4.233 -0.4278 -2.4058 -0.9018
   16LER   HD12  297   4.943   8.818   4.283  1.1752  0.9183 -4.8938
   16LER   HD13  298   4.979   8.980   4.285 -0.7880 -0.0936 -2.9786
   16LER    CD2  299   4.944   8.845   4.540 -0.2180 -0.2135 -0.7471
   16LER   HD21  300   4.887   8.764   4.494 -1.8111  2.1215 -3.1051
   16LER   HD22  301   4.965   8.824   4.645 -0.6367 -0.7757 -0.7700
   16LER   HD23  302   4.889   8.939   4.536 -1.6444 -0.9638  0.1862
   16LER      C  303   5.275   8.575   4.621  0.5327 -0.5100 -0.2124
   16LER      O  304   5.393   8.550   4.614 -0.2011  0.3884  0.2307
   17LY0      N  305   4.331   8.624   4.093  0.0728  0.1194 -0.5528
   17LY0     H1  306   4.260   8.597   4.160 -0.8263  1.0565 -1.0914
   17LY0     H2  307   4.371   8.709   4.130 -1.1228  1.9481 -3.1264
   17LY0     H3  308   4.280   8.647   4.009  1.0485 -1.2375 -1.5462
   17LY0     CA  309   4.434   8.520   4.060 -0.3515  0.0057 -0.4696
   17LY0     HA  310   4.388   8.422   4.075 -0.9021  0.5285  1.5057
   17LY0     CB  311   4.478   8.527   3.905  0.0668  0.1320 -0.8842
   17LY0    HB1  312   4.383   8.531   3.853 -0.0506 -1.4404 -0.8520
   17LY0    HB2  313   4.526   8.434   3.874  0.3207  0.1590 -0.5726
   17LY0     CG  314   4.571   8.646   3.878 -0.2384  0.9298 -0.2331
   17LY0    HG1  315   4.664   8.632   3.932  0.3666  0.0546 -1.4713
   17LY0    HG2  316   4.513   8.732   3.912 -1.8040 -0.3412  0.5020
   17LY0     CD  317   4.604   8.679   3.729  0.2287  0.0944  1.0059
   17LY0    HD1  318   4.654   8.775   3.714  2.0377 -1.1074 -1.1397
   17LY0    HD2  319   4.514   8.684   3.669  0.8327  0.4037  0.0990
   17LY0     CE  320   4.711   8.579   3.674 -0.0749 -0.4078 -1.0949
   17LY0    HE1  321   4.666   8.480   3.681 -0.1907 -0.2703  0.7923
   17LY0    HE2  322   4.789   8.576   3.750  0.0180 -1.9464 -1.2248
   17LY0     NZ  323   4.757   8.617   3.541 -0.0079  0.5300  0.0087
   17LY0    HZ1  324   4.838   8.562   3.514 -0.5444 -0.9085  1.2222
   17LY0    HZ2  325   4.679   8.614   3.477  1.1625 -0.3874 -1.4634
   17LY0    HZ3  326   4.779   8.715   3.535  0.0387  0.5576  0.6107
   17LY0      C  327   4.554   8.532   4.150  0.0116 -0.7991 -1.1588
   17LY0      O  328   4.566   8.632   4.221 -0.1745 -0.7601 -0.2076
   18LER      N  329   4.636   8.420   4.153 -0.2870 -0.2846  0.5049
   18LER      H  330   4.611   8.350   4.084 -2.1468  0.8327 -0.0294
   18LER     CA  331   4.753   8.393   4.238  0.1266 -0.5077 -0.4615
   18LER     HA  332   4.798   8.300   4.203  0.1971 -0.7985  0.3682
   18LER     CB  333   4.861   8.497   4.213 -0.2161  0.0545 -0.7267
   18LER    HB1  334   4.934   8.475   4.291 -1.0716 -2.7429 -0.6247
   18LER    HB2  335   4.817   8.596   4.230  1.6740  0.5735  1.8028
   18LER     CG  336   4.927   8.508   4.074 -0.0219 -0.1788  0.2875
   18LER     HG  337   4.855   8.509   3.993 -0.4399  1.6067  0.6407
   18LER    CD1  338   5.005   8.642   4.077  0.0163  0.3239 -0.0427
   18LER   HD11  339   5.093   8.646   4.141 -1.0763  2.8610  1.4602
   18LER   HD12  340   5.041   8.658   3.975  0.1962 -1.1341 -0.2253
   18LER   HD13  341   4.936   8.725   4.090 -0.8550 -0.2700 -0.7372
   18LER    CD2  342   5.025   8.391   4.044 -0.3013 -0.5536  0.2089
   18LER   HD21  343   5.065   8.402   3.944 -0.7487 -0.9076 -0.0097
   18LER   HD22  344   5.104   8.401   4.119 -1.4998 -1.2789  1.6121
   18LER   HD23  345   4.978   8.294   4.059  0.7551 -0.7352  3.0912
   18LER      C  346   4.713   8.391   4.387  0.1270  0.0915  0.5453
   18LER      O  347   4.726   8.286   4.451  0.3635 -0.1353  0.0975
   19LYR      N  348   4.652   8.493   4.447  0.1061 -0.0323  0.1692
   19LYR      H  349   4.616   8.564   4.384  0.9274 -0.9737 -1.4208
   19LYR     CA  350   4.637   8.505   4.592 -0.1978 -0.5510  0.1630
   19LYR     HA  351   4.585   8.412   4.611 -0.7511  0.0797  1.9284
   19LYR     CB  352   4.543   8.626   4.613 -0.2332 -0.0010 -0.9689
   19LYR    HB1  353   4.491   8.621   4.709 -1.5695  1.2531 -1.5736
   19LYR    HB2  354   4.457   8.627   4.545 -0.6514 -0.1158 -0.4428
   19LYR     CG  355   4.612   8.763   4.594  0.1559  0.6395  0.3529
   19LYR    HG1  356   4.651   8.769   4.493  0.6878  0.8702  0.5658
   19LYR    HG2  357   4.697   8.764   4.662  1.3834 -1.7733 -1.0393
   19LYR     CD  358   4.518   8.887   4.617  0.3133 -0.6634  0.1070
   19LYR    HD1  359   4.464   8.880   4.711 -0.9841  0.4324 -0.5366
   19LYR    HD2  360   4.461   8.901   4.525  2.4792  2.3429 -0.9798
   19LYR     CE  361   4.610   9.008   4.621 -0.1326 -0.0259 -0.0646
   19LYR    HE1  362   4.661   9.027   4.527  2.1403  0.8706  1.2773
   19LYR    HE2  363   4.684   8.995   4.700 -0.9643  2.2994  1.1932
   19LYR     NZ  364   4.532   9.127   4.635 -0.7847 -0.2066 -0.2130
   19LYR    HZ1  365   4.471   9.156   4.560 -2.2278 -0.0642  0.9659
   19LYR      C  366   4.775   8.506   4.667  0.2939 -0.7618 -0.5353
   19LYR      O  367   4.878   8.541   4.614 -0.1697 -0.3457  0.2156
   20LY0      N  368   4.764   8.484   4.795 -0.2071  0.6669 -0.3949
   20LY0      H  369   4.674   8.454   4.828 -0.3626  3.0617  1.6132
   20LY0     CA  370   4.880   8.475   4.885  0.8230  0.0808  0.4145
   20LY0     HA  371   4.961   8.531   4.837  0.5340 -1.6096 -2.2471
   20LY0     CB  372   4.852   8.539   5.023  0.0720 -0.1787  0.4088
   20LY0    HB1  373   4.941   8.528   5.086  1.1672  0.8009 -0.9154
   20LY0    HB2  374   4.794   8.467   5.081  2.9430 -1.6609  1.7007
   20LY0     CG  375   4.813   8.686   5.023  0.3426 -0.7285  0.5739
   20LY0    HG1  376   4.759   8.707   5.115  0.4609 -0.5305  0.5983
   20LY0    HG2  377   4.739   8.705   4.944  0.2910  0.2024  0.8312
   20LY0     CD  378   4.936   8.780   5.017  0.3314 -0.4711 -0.0696
   20LY0    HD1  379   4.985   8.749   4.925  1.5120 -1.8977  0.9849
   20LY0    HD2  380   5.005   8.772   5.101 -0.1098 -3.0431  0.1287
   20LY0     CE  381   4.879   8.928   5.015 -0.4767  1.1080  0.3412
   20LY0    HE1  382   4.834   8.951   5.112 -0.7614 -0.6424  0.6486
   20LY0    HE2  383   4.809   8.936   4.932 -2.1041  0.6685  1.6106
   20LY0     NZ  384   4.985   9.030   4.989 -0.2505  0.4606 -0.4154
   20LY0    HZ1  385   5.040   9.006   4.908  1.4763  1.6807  0.3323
   20LY0    HZ2  386   4.948   9.124   4.985 -0.6028  0.3412 -0.0305
   20LY0    HZ3  387   5.047   9.019   5.068 -0.4060  1.1760 -0.1864
   20LY0      C  388   4.932   8.335   4.906  0.0053  0.0072 -0.9440
   20LY0      O  389   4.858   8.236   4.910 -0.0754 -0.6856 -0.1282
   21LER      N  390   5.057   8.325   4.953  0.3597  0.3335 -0.1009
   21LER      H  391   5.117   8.407   4.945  3.0791 -1.6567 -2.0207
   21LER     CA  392   5.113   8.188   4.964  0.0050 -0.1954 -0.2800
   21LER     HA  393   5.079   8.127   4.880  1.4929 -0.6686 -0.5631
   21LER     CB  394   5.268   8.194   4.955  0.5065  0.1158 -0.1817
   21LER    HB1  395   5.302   8.268   5.028 -0.0994  1.3401 -1.1043
   21LER    HB2  396   5.301   8.223   4.856  1.7633 -2.0686 -0.4632
   21LER     CG  397   5.337   8.061   4.997  0.0702 -0.6979  1.0524
   21LER     HG  398   5.293   8.004   5.079 -1.0761 -0.0217  0.9251
   21LER    CD1  399   5.336   7.964   4.879  0.1447  0.0352  0.3329
   21LER   HD11  400   5.386   7.873   4.911  0.0823  0.3024  1.2226
   21LER   HD12  401   5.234   7.944   4.848 -0.2953  0.3926  1.5033
   21LER   HD13  402   5.391   8.001   4.792 -0.5268  0.8426  0.2349
   21LER    CD2  403   5.485   8.079   5.046  0.2394 -0.1439  0.7437
   21LER   HD21  404   5.527   7.989   5.090  2.0089 -0.0396 -0.5866
   21LER   HD22  405   5.548   8.117   4.965 -0.4382 -0.8305 -0.1174
   21LER   HD23  406   5.479   8.162   5.116  1.2236  0.1167  0.5362
   21LER      C  407   5.059   8.123   5.092  0.0594 -0.4847  0.4352
   21LER      O  408   5.056   8.178   5.199 -0.6258 -0.1572  0.1381
   22LY0      N  409   4.007   9.048   4.789  0.5184  0.6701  0.1673
   22LY0     H1  410   3.971   9.117   4.726  0.2279  0.7641  0.4333
   22LY0     H2  411   3.936   8.992   4.835  1.6260 -1.2515 -0.3582
   22LY0     H3  412   4.057   8.985   4.728  1.8873  3.3404 -1.6646
   22LY0     CA  413   4.098   9.111   4.880 -0.9357 -0.4060 -0.0723
   22LY0     HA  414   4.052   9.198   4.927  1.6248  0.4543  0.9841
   22LY0     CB  415   4.129   9.019   5.004  0.7714  0.0933  0.3646
   22LY0    HB1  416   4.193   8.939   4.966  1.2938  0.6616  0.0420
   22LY0    HB2  417   4.038   8.976   5.046  0.6248  0.3866  0.3443
   22LY0     CG  418   4.196   9.085   5.126  0.4079 -0.5788  0.1115
   22LY0    HG1  419   4.276   9.148   5.087  1.6440 -0.3272  2.7902
   22LY0    HG2  420   4.232   9.014   5.201  0.0729 -1.4566 -0.5508
   22LY0     CD  421   4.090   9.177   5.196 -0.0329  0.1394  0.7645
   22LY0    HD1  422   4.079   9.146   5.300  1.7544 -2.2441  0.3230
   22LY0    HD2  423   3.992   9.173   5.149  1.0703 -0.6834 -1.6049
   22LY0     CE  424   4.134   9.327   5.191  0.0671  0.2447 -0.2077
   22LY0    HE1  425   4.230   9.343   5.239 -0.4355  0.7851  0.6497
   22LY0    HE2  426   4.059   9.382   5.249 -1.7365 -0.9918 -1.2455
   22LY0     NZ  427   4.140   9.378   5.054  0.4049  0.2547  0.0787
   22LY0    HZ1  428   4.204   9.330   4.992  0.5612  1.4446 -0.7020
   22LY0    HZ2  429   4.045   9.392   5.020 -1.3008 -2.3901  3.1664
   22LY0    HZ3  430   4.164   9.474   5.072 -0.4903  0.2609  1.4090
   22LY0      C  431   4.217   9.144   4.798 -0.7457 -0.2152  0.1069
   22LY0      O  432   4.257   9.055   4.716 -0.2195 -0.1830 -0.3698
   23LER      N  433   4.292   9.256   4.828 -0.5812 -0.5050 -0.4719
   23LER      H  434   4.263   9.313   4.906 -1.0346 -3.3211  1.5349
   23LER     CA  435   4.410   9.297   4.754  1.6444  0.6753  0.6172
   23LER     HA  436   4.379   9.319   4.652 -0.8089 -1.7620  0.7197
   23LER     CB  437   4.457   9.433   4.802  0.3843 -0.3668  0.5077
   23LER    HB1  438   4.545   9.466   4.747  0.0874 -2.9976 -1.7311
   23LER    HB2  439   4.495   9.430   4.904 -0.8363  0.0442  0.9942
   23LER     CG  440   4.351   9.550   4.798  0.3317  0.0584  0.5583
   23LER     HG  441   4.254   9.529   4.843  0.0306  0.2167 -0.0115
   23LER    CD1  442   4.402   9.661   4.895  0.2318  0.1829 -0.0979
   23LER   HD11  443   4.393   9.629   4.999  1.6079 -1.9928 -0.5943
   23LER   HD12  444   4.507   9.684   4.879  0.2937  0.1398  0.2343
   23LER   HD13  445   4.347   9.753   4.873  3.1988  1.9468 -0.6805
   23LER    CD2  446   4.336   9.589   4.650  0.2393 -0.0311 -0.4772
   23LER   HD21  447   4.434   9.612   4.608  1.0794 -1.4149  0.6080
   23LER   HD22  448   4.289   9.506   4.598 -0.5249 -0.7071  1.2272
   23LER   HD23  449   4.283   9.684   4.644  0.1837  0.2903  2.9072
   23LER      C  450   4.519   9.193   4.752  0.9665 -0.0972 -0.9224
   23LER      O  451   4.583   9.166   4.854  0.7706 -0.3104  0.1546
   24LY0      N  452   6.619   7.904   4.723 -0.0111  0.0466  0.1298
   24LY0     H1  453   6.716   7.893   4.747 -0.3311 -1.5118  0.8152
   24LY0     H2  454   6.568   7.870   4.803 -1.3556  1.2796 -0.1345
   24LY0     H3  455   6.594   8.002   4.720  1.8830  0.6640  1.9868
   24LY0     CA  456   6.587   7.843   4.591  0.8603  0.3755  0.1212
   24LY0     HA  457   6.644   7.890   4.512  1.2981  0.4378  0.4688
   24LY0     CB  458   6.599   7.691   4.582  0.5353  0.4613  0.4643
   24LY0    HB1  459   6.510   7.648   4.627  0.2522  0.1954 -0.3343
   24LY0    HB2  460   6.693   7.651   4.620 -0.3212 -3.6468 -1.2771
   24LY0     CG  461   6.588   7.653   4.427 -0.4793 -0.1215 -0.1602
   24LY0    HG1  462   6.666   7.693   4.362 -1.5995  0.7310 -1.0250
   24LY0    HG2  463   6.490   7.683   4.392 -1.0239 -0.4911  1.0093
   24LY0     CD  464   6.594   7.498   4.403 -0.0840  0.0316  0.5021
   24LY0    HD1  465   6.580   7.484   4.296 -0.4234 -0.6478  0.6251
   24LY0    HD2  466   6.500   7.463   4.445 -0.8423  1.9288  0.4598
   24LY0     CE  467   6.708   7.419   4.456 -0.0723 -0.2064 -0.2804
   24LY0    HE1  468   6.726   7.445   4.560  1.7960  0.5666 -0.7401
   24LY0    HE2  469   6.799   7.442   4.400 -0.2411  1.0855 -0.0571
   24LY0     NZ  470   6.674   7.274   4.436 -0.5067  0.0854  0.1067
   24LY0    HZ1  471   6.576   7.247   4.442 -0.0768 -1.7039 -0.2231
   24LY0    HZ2  472   6.711   7.239   4.349 -1.6895 -1.7136  0.2766
   24LY0    HZ3  473   6.719   7.216   4.505 -1.5694 -0.5395  0.3074
   24LY0      C  474   6.438   7.878   4.544 -0.6683  0.0369 -0.3524
   24LY0      O  475   6.341   7.853   4.616  0.4325  0.2522  0.4536
   25LER      N  476   6.420   7.929   4.424  0.5239 -0.1481  0.4461
   25LER      H  477   6.499   7.949   4.365  0.5451 -0.8252  0.2452
   25LER     CA  478   6.287   7.937   4.355 -0.0533  0.2769 -0.0553
   25LER     HA  479   6.217   7.872   4.407  1.2190  0.1460  1.5590
   25LER     CB  480   6.234   8.081   4.364  0.3868 -0.1020  0.5036
   25LER    HB1  481   6.153   8.085   4.291  0.3008  2.2882  0.6402
   25LER    HB2  482   6.311   8.147   4.325 -2.7580  2.5968 -1.7352
   25LER     CG  483   6.187   8.130   4.503 -0.4497  0.4478  0.1753
   25LER     HG  484   6.258   8.116   4.585  1.0704  2.9087 -0.6028
   25LER    CD1  485   6.158   8.284   4.507  0.1508 -0.6737  0.0982
   25LER   HD11  486   6.252   8.337   4.490 -0.2973 -0.2369 -1.1540
   25LER   HD12  487   6.096   8.314   4.422  1.3293  0.0405 -0.5328
   25LER   HD13  488   6.114   8.305   4.604  0.2024 -0.5785  0.0997
   25LER    CD2  489   6.059   8.058   4.545 -0.5686 -0.4445  0.4827
   25LER   HD21  490   6.082   7.952   4.550  1.1508 -0.0412  1.9597
   25LER   HD22  491   6.031   8.096   4.643  2.4293 -0.0986  1.2888
   25LER   HD23  492   5.983   8.085   4.472  2.3746  0.8653 -2.3475
   25LER      C  493   6.285   7.883   4.206  0.5218  0.2990  0.2652
   25LER      O  494   6.374   7.812   4.163  0.0735 -0.3302  0.9843
   26LYR      N  495   6.184   7.921   4.119 -0.2308  0.3713  0.4578
   26LYR      H  496   6.121   7.994   4.148  0.0879  0.2679  1.4544
   26LYR     CA  497   6.176   7.870   3.985 -0.5680  0.0949 -0.2550
   26LYR     HA  498   6.277   7.870   3.945 -0.5122 -2.0552 -0.2212
   26LYR     CB  499   6.087   7.963   3.906  0.4913  0.3676 -0.3903
   26LYR    HB1  500   6.089   8.066   3.941 -0.1845  0.5371 -0.8262
   26LYR    HB2  501   5.984   7.935   3.931  0.2055 -0.0124 -1.9314
   26LYR     CG  502   6.097   7.963   3.757  0.6106 -0.4599 -0.0348
   26LYR    HG1  503   6.103   7.861   3.719 -1.1222 -1.4441  2.0825
   26LYR    HG2  504   6.190   8.017   3.744 -0.4804  1.3935 -0.5195
   26LYR     CD  505   5.983   8.050   3.681  0.2475 -0.0497 -0.9473
   26LYR    HD1  506   5.987   8.152   3.718  0.1457 -1.3789  3.2641
   26LYR    HD2  507   5.883   8.008   3.695 -0.2186  1.1460 -0.6063
   26LYR     CE  508   6.010   8.053   3.529  0.0449 -0.6564  0.0409
   26LYR    HE1  509   5.988   7.956   3.484  0.7214 -0.8708  0.1573
   26LYR    HE2  510   6.117   8.070   3.521 -0.1388  0.1260 -0.9334
   26LYR     NZ  511   5.947   8.163   3.453 -0.0703  0.3816 -0.2143
   26LYR    HZ1  512   6.006   8.232   3.410  2.9822 -1.7251  0.2880
   26LYR      C  513   6.126   7.724   3.972 -0.2009  0.5080 -0.3642
   26LYR      O  514   6.173   7.657   3.885  0.2177  0.4188  0.2673
   27LY0      N  515   6.045   7.676   4.069 -1.3076  0.3843 -0.2998
   27LY0      H  516   6.015   7.745   4.137  3.4336  1.9866  0.5588
   27LY0     CA  517   6.019   7.532   4.100  0.2534 -0.3978  0.7616
   27LY0     HA  518   6.110   7.479   4.072  1.8142  1.9470  1.0547
   27LY0     CB  519   5.996   7.519   4.249  0.0712 -0.6719 -0.8449
   27LY0    HB1  520   5.964   7.419   4.276  1.2751 -1.6527 -2.8332
   27LY0    HB2  521   5.915   7.589   4.269  0.7969  0.0610 -0.3674
   27LY0     CG  522   6.125   7.542   4.328 -0.2711  0.3133 -0.4185
   27LY0    HG1  523   6.169   7.639   4.307 -1.8832  1.2393  0.2751
   27LY0    HG2  524   6.203   7.469   4.308  0.7394  0.1717  3.2838
   27LY0     CD  525   6.101   7.534   4.475  0.4622  0.4359  0.6669
   27LY0    HD1  526   6.041   7.449   4.507 -0.4582  0.3691 -1.1243
   27LY0    HD2  527   6.038   7.616   4.509 -0.8329  0.0120 -0.6282
   27LY0     CE  528   6.234   7.525   4.545 -0.1483  0.2359  0.2516
   27LY0    HE1  529   6.276   7.624   4.530  0.4012 -0.2870 -1.9692
   27LY0    HE2  530   6.299   7.444   4.512 -0.7179  0.5937 -1.9023
   27LY0     NZ  531   6.217   7.515   4.688  0.1306  0.4262  0.0526
   27LY0    HZ1  532   6.181   7.602   4.726 -2.2603 -1.3122  2.0817
   27LY0    HZ2  533   6.146   7.444   4.698 -0.6226  0.9220 -1.3891
   27LY0    HZ3  534   6.307   7.492   4.727  0.0576  0.9302  0.5218
   27LY0      C  535   5.897   7.490   4.020  0.1142 -0.2170  0.0861
   27LY0      O  536   5.791   7.551   4.027  0.2242  0.2755 -0.3352
   28LER      N  537   5.914   7.387   3.942  0.0080 -0.3291  0.0064
   28LER      H  538   6.004   7.341   3.935 -0.4846 -1.2472 -0.5886
   28LER     CA  539   5.814   7.345   3.846 -0.8423 -0.2593  0.5008
   28LER     HA  540   5.752   7.428   3.813  0.4837  0.0731 -1.2836
   28LER     CB  541   5.876   7.283   3.728  0.3277  0.0240 -0.3232
   28LER    HB1  542   5.815   7.204   3.685  1.4885 -0.3135 -1.4260
   28LER    HB2  543   5.959   7.215   3.749 -0.6923 -1.5621 -1.2647
   28LER     CG  544   5.929   7.376   3.611 -0.5955 -0.2257 -0.2549
   28LER     HG  545   5.851   7.447   3.584 -0.0445  0.5141  0.0707
   28LER    CD1  546   6.051   7.467   3.653  0.2942 -0.8762  0.6973
   28LER   HD11  547   6.022   7.530   3.737  0.3779  1.2352 -0.7792
   28LER   HD12  548   6.142   7.411   3.677  0.3689  0.2102  3.2129
   28LER   HD13  549   6.075   7.534   3.570  3.7538 -1.1876  1.2841
   28LER    CD2  550   5.967   7.297   3.486 -0.2459  0.2852 -0.3772
   28LER   HD21  551   6.008   7.358   3.405  0.9844  1.0465  0.7763
   28LER   HD22  552   6.038   7.216   3.507  0.9254  1.6538  1.1547
   28LER   HD23  553   5.877   7.250   3.446 -1.2544  3.2649 -1.9216
   28LER      C  554   5.702   7.258   3.914 -0.4384  0.2539  0.1981
   28LER      O  555   5.709   7.135   3.909 -0.1410 -0.0119 -0.0536
   29LYR      N  556   5.603   7.326   3.975 -1.0033  0.1712 -0.6579
   29LYR      H  557   5.611   7.427   3.971  0.7935  0.0495 -0.9243
   29LYR     CA  558   5.484   7.262   4.028 -0.5481 -0.2646  0.1624
   29LYR     HA  559   5.454   7.187   3.954 -0.0021  0.9114 -1.3089
   29LYR     CB  560   5.368   7.355   4.059 -0.3840 -0.1246 -0.5765
   29LYR    HB1  561   5.383   7.426   4.140  1.0675 -1.4577  0.3831
   29LYR    HB2  562   5.284   7.295   4.094  0.4534 -0.4817  0.8751
   29LYR     CG  563   5.311   7.430   3.940 -0.1062  0.3644  0.5045
   29LYR    HG1  564   5.262   7.358   3.875 -0.3777  1.1280 -0.1524
   29LYR    HG2  565   5.397   7.466   3.885 -1.0942  0.5574 -0.9607
   29LYR     CD  566   5.212   7.541   3.972 -1.1671 -0.0057 -0.0153
   29LYR    HD1  567   5.265   7.605   4.042 -2.5799  0.6473  0.4921
   29LYR    HD2  568   5.141   7.495   4.041 -0.7401 -0.6386  0.0153
   29LYR     CE  569   5.156   7.630   3.861  0.2895  0.1858 -0.0590
   29LYR    HE1  570   5.118   7.723   3.905  2.1405  1.4609 -1.0541
   29LYR    HE2  571   5.068   7.585   3.815  0.1711  1.2159 -0.8799
   29LYR     NZ  572   5.253   7.654   3.757 -0.7256  0.2904  0.5346
   29LYR    HZ1  573   5.294   7.581   3.700  2.4699  2.0715  0.3570
   29LYR      C  574   5.515   7.184   4.164  0.3153 -0.3452 -0.4255
   29LYR      O  575   5.426   7.119   4.215  0.3741  0.8299 -0.2672
   30LER      N  576   5.635   7.198   4.222 -0.3429  0.1353  0.3784
   30LER      H  577   5.711   7.235   4.166  1.2987 -2.9413  0.3798
   30LER     CA  578   5.677   7.141   4.354  0.2736 -0.4099 -0.0199
   30LER     HA  579   5.648   7.036   4.351 -2.3355  0.2654 -0.7252
   30LER     CB  580   5.827   7.157   4.382  0.1478  0.8118 -0.4077
   30LER    HB1  581   5.846   7.116   4.482 -1.0037  1.5933  0.1573
   30LER    HB2  582   5.843   7.265   4.388 -1.0749  0.9518  1.0355
   30LER     CG  583   5.924   7.101   4.271  0.2436 -0.0774 -0.2578
   30LER     HG  584   5.914   7.155   4.177  3.9186 -1.4206 -1.6163
   30LER    CD1  585   6.071   7.128   4.316  0.3435  0.5759  0.1140
   30LER   HD11  586   6.080   7.230   4.356  1.8301  0.0940  1.0901
   30LER   HD12  587   6.095   7.055   4.393 -3.8297 -0.8409  0.3125
   30LER   HD13  588   6.124   7.106   4.223  0.9076 -2.7563  1.0887
   30LER    CD2  589   5.901   6.950   4.252 -0.2810  0.2907  1.0239
   30LER   HD21  590   5.797   6.922   4.236  0.0857 -0.5412 -0.0667
   30LER   HD22  591   5.955   6.925   4.160 -0.5389 -3.0791  1.6518
   30LER   HD23  592   5.948   6.895   4.334  0.0747  2.4100  2.3149
   30LER      C  593   5.597   7.206   4.468 -0.2567 -0.1067 -0.3535
   30LER      O  594   5.535   7.318   4.459 -0.0811  0.1680  0.2327
   31LER      N  595   5.607   7.144   4.584  0.0780  0.1177  0.9659
   31LER      H  596   5.654   7.055   4.590 -1.0040 -0.5784 -0.3684
   31LER     CA  597   5.582   7.202   4.716  0.2396 -0.4158  0.9610
   31LER     HA  598   5.483   7.240   4.740  0.6658  1.8010 -0.4962
   31LER     CB  599   5.617   7.097   4.822 -0.6435  0.6838 -0.3359
   31LER    HB1  600   5.664   7.138   4.911  1.5310  0.6393 -1.3999
   31LER    HB2  601   5.700   7.041   4.779  0.5813  1.1478  1.3326
   31LER     CG  602   5.504   7.003   4.853 -0.4630 -0.2028  0.1400
   31LER     HG  603   5.467   6.980   4.753  0.0170  1.4777 -0.4460
   31LER    CD1  604   5.553   6.885   4.922 -0.0099  0.5702 -0.4139
   31LER   HD11  605   5.591   6.907   5.022  0.6312 -1.2454 -0.2093
   31LER   HD12  606   5.468   6.817   4.932  1.5736 -1.3966  0.4078
   31LER   HD13  607   5.614   6.823   4.856  1.7255  1.7795 -0.0050
   31LER    CD2  608   5.381   7.070   4.925  0.1105 -0.2278  0.2972
   31LER   HD21  609   5.303   6.997   4.904  1.4775 -1.2770 -1.4835
   31LER   HD22  610   5.403   7.074   5.032 -1.7542 -1.0306  0.7567
   31LER   HD23  611   5.344   7.164   4.885  0.7086 -0.1889 -0.1693
   31LER      C  612   5.681   7.319   4.753  0.3027 -0.4485  0.0951
   31LER      O  613   5.804   7.305   4.732  0.0634  0.5741  0.4951
   32LY0      N  614   5.690   8.269   2.842 -0.0353  0.0327  0.3481
   32LY0     H1  615   5.609   8.243   2.787  0.8814 -0.6405 -0.6970
   32LY0     H2  616   5.674   8.365   2.871  1.1403  0.5438 -0.6205
   32LY0     H3  617   5.770   8.282   2.783 -0.5399  1.0571 -0.1415
   32LY0     CA  618   5.707   8.176   2.955 -0.1257  0.0803 -0.6640
   32LY0     HA  619   5.610   8.153   2.999  0.2127 -2.3023 -0.9800
   32LY0     CB  620   5.775   8.041   2.920  0.4807  0.6121 -0.0931
   32LY0    HB1  621   5.792   7.975   3.005 -3.3180  0.5573  0.7676
   32LY0    HB2  622   5.863   8.061   2.858 -0.6522 -1.4402 -2.5291
   32LY0     CG  623   5.682   7.945   2.840  0.0795  0.3863  0.9021
   32LY0    HG1  624   5.648   7.993   2.748  0.4163  0.6570  0.9150
   32LY0    HG2  625   5.603   7.908   2.904  0.3892 -1.4412  0.3001
   32LY0     CD  626   5.760   7.818   2.791 -0.3966  0.1367 -0.0083
   32LY0    HD1  627   5.805   7.752   2.865 -0.0076  0.7041  0.2659
   32LY0    HD2  628   5.839   7.844   2.720 -1.6101 -1.3329 -2.0175
   32LY0     CE  629   5.652   7.749   2.714  0.3013  0.3275 -0.2449
   32LY0    HE1  630   5.614   7.813   2.635 -2.3930  0.5899  1.1273
   32LY0    HE2  631   5.572   7.738   2.788  0.2545  1.4025 -0.1242
   32LY0     NZ  632   5.698   7.612   2.663 -0.0993  0.0557  0.2532
   32LY0    HZ1  633   5.625   7.557   2.618 -0.0728 -0.7219  1.1449
   32LY0    HZ2  634   5.771   7.616   2.593  0.4072 -1.2906  0.6713
   32LY0    HZ3  635   5.751   7.568   2.736  0.7653  3.4523  1.8606
   32LY0      C  636   5.768   8.248   3.071  0.2359 -0.4521  0.0525
   32LY0      O  637   5.870   8.314   3.057 -0.2428  0.1613  0.6326
   33LER      N  638   5.725   8.216   3.192  0.4531 -0.3905  0.4026
   33LER      H  639   5.635   8.171   3.200  0.2790  0.2936  4.9363
   33LER     CA  640   5.767   8.269   3.322 -0.8013  0.5247  0.3305
   33LER     HA  641   5.850   8.332   3.293 -0.2245 -0.8868 -1.2400
   33LER     CB  642   5.666   8.357   3.398 -0.2618 -0.2868 -0.2360
   33LER    HB1  643   5.588   8.295   3.443 -1.4596  1.3577  0.0199
   33LER    HB2  644   5.628   8.431   3.328  2.6627 -0.3127 -2.0103
   33LER     CG  645   5.736   8.425   3.511 -0.0506  0.5629 -0.0641
   33LER     HG  646   5.796   8.355   3.569  1.5339 -0.3386 -2.6081
   33LER    CD1  647   5.831   8.546   3.474 -0.1997  0.2153  0.1038
   33LER   HD11  648   5.916   8.516   3.412  0.8988  4.0526 -0.5698
   33LER   HD12  649   5.769   8.616   3.419 -0.4481 -1.2554 -1.5566
   33LER   HD13  650   5.874   8.578   3.569  0.5517 -0.6982  0.0860
   33LER    CD2  651   5.629   8.479   3.606  0.1296  0.2955 -0.3834
   33LER   HD21  652   5.576   8.394   3.650 -0.0036  0.3230 -0.4904
   33LER   HD22  653   5.670   8.532   3.692 -0.4770 -0.3970  0.3465
   33LER   HD23  654   5.555   8.542   3.556  1.6777  3.0904  0.6114
   33LER      C  655   5.819   8.156   3.412 -0.8516  0.4650  0.2119
   33LER      O  656   5.743   8.066   3.441  0.2520  0.2965 -0.8557
   34LY0      N  657   5.161   8.565   2.584  0.1336  0.2642 -0.3695
   34LY0     H1  658   5.254   8.537   2.556 -0.2889  1.1243 -3.0170
   34LY0     H2  659   5.104   8.523   2.512  1.6758  0.9510 -2.0665
   34LY0     H3  660   5.158   8.666   2.571 -0.1519  0.3214  0.1151
   34LY0     CA  661   5.125   8.520   2.721 -0.7932 -0.1278  0.1512
   34LY0     HA  662   5.055   8.595   2.758  0.6629  0.9171  0.8919
   34LY0     CB  663   5.076   8.375   2.730  0.8682  0.2818 -0.0169
   34LY0    HB1  664   5.057   8.348   2.834  0.7835  1.1886  0.2082
   34LY0    HB2  665   5.158   8.310   2.701  1.0596  0.9349 -0.9689
   34LY0     CG  666   4.949   8.336   2.650  0.3577  0.1513 -0.1543
   34LY0    HG1  667   4.960   8.390   2.556 -0.8338  0.2157 -0.2766
   34LY0    HG2  668   4.861   8.378   2.699  1.3310  1.1510  0.7819
   34LY0     CD  669   4.924   8.183   2.631  0.1185  0.1803 -0.1873
   34LY0    HD1  670   5.014   8.144   2.584  0.2286 -0.8513  0.8365
   34LY0    HD2  671   4.846   8.166   2.556 -1.1881  1.3567  0.8341
   34LY0     CE  672   4.894   8.116   2.760  0.1072  0.4600  0.0265
   34LY0    HE1  673   4.796   8.149   2.794  0.3576  3.3124 -1.7013
   34LY0    HE2  674   4.979   8.143   2.822 -0.2057  1.2903  0.1085
   34LY0     NZ  675   4.871   7.974   2.743 -0.7799 -0.1554 -0.3046
   34LY0    HZ1  676   4.944   7.927   2.691 -0.0279  1.6834 -0.9770
   34LY0    HZ2  677   4.851   7.932   2.833  0.5578  1.4456  0.8168
   34LY0    HZ3  678   4.787   7.964   2.689 -0.5781 -0.2090 -0.6113
   34LY0      C  679   5.254   8.538   2.811  0.5077 -0.0909 -0.0110
   34LY0      O  680   5.362   8.527   2.759  0.2226  0.4380  0.3413
   35LER      N  681   5.236   8.555   2.938 -0.0237 -0.3685 -0.3091
   35LER      H  682   5.142   8.582   2.964 -0.4955 -0.9188 -1.4222
   35LER     CA  683   5.344   8.540   3.033  0.3084  0.2534 -0.3921
   35LER     HA  684   5.436   8.586   2.996  0.6423 -0.3775 -0.3619
   35LER     CB  685   5.289   8.609   3.157 -0.1247 -0.5957  0.0753
   35LER    HB1  686   5.202   8.550   3.186  0.5490 -1.2979  0.7352
   35LER    HB2  687   5.239   8.703   3.135  1.0796  0.2254  0.7641
   35LER     CG  688   5.386   8.621   3.270  0.4236  1.0592 -0.4118
   35LER     HG  689   5.419   8.522   3.303 -0.1961  0.6937 -0.8784
   35LER    CD1  690   5.505   8.709   3.235  0.8053  0.1740  0.6275
   35LER   HD11  691   5.560   8.726   3.328  1.2507 -0.3743  0.4662
   35LER   HD12  692   5.574   8.676   3.158  1.1897 -0.1538  1.1033
   35LER   HD13  693   5.479   8.807   3.194  1.1499 -0.0128 -0.0566
   35LER    CD2  694   5.307   8.686   3.384 -0.4583 -0.2176  0.0510
   35LER   HD21  695   5.371   8.688   3.472  0.6972  1.1947 -0.7796
   35LER   HD22  696   5.276   8.788   3.364  3.1153  0.4625 -3.3536
   35LER   HD23  697   5.230   8.614   3.409  0.3767 -0.5430  1.9037
   35LER      C  698   5.386   8.396   3.051  0.0017  0.0657  0.4380
   35LER      O  699   5.506   8.370   3.055 -0.9331  0.1245  0.1827
   36LYR      N  700   5.299   8.294   3.048  0.5570 -0.3774 -0.2989
   36LYR      H  701   5.206   8.326   3.022  0.2329  0.0022  1.2652
   36LYR     CA  702   5.326   8.154   3.049 -0.3181  0.1300  0.9468
   36LYR     HA  703   5.396   8.130   2.969 -1.0318 -1.0065  0.6490
   36LYR     CB  704   5.198   8.074   3.016  0.8527 -0.7037  0.3163
   36LYR    HB1  705   5.156   8.102   2.919 -0.8370  0.0848  1.2404
   36LYR    HB2  706   5.124   8.080   3.095 -0.8085  0.8015 -1.2634
   36LYR     CG  707   5.237   7.927   3.009 -0.0591 -0.4960  0.6353
   36LYR    HG1  708   5.283   7.891   3.101  1.0936 -0.1179  0.2336
   36LYR    HG2  709   5.315   7.920   2.932 -2.0009  0.2924 -1.5264
   36LYR     CD  710   5.122   7.831   2.976 -0.5315  0.1167 -0.5120
   36LYR    HD1  711   5.158   7.735   2.941 -0.4870 -0.7532  1.7600
   36LYR    HD2  712   5.055   7.872   2.900 -1.5780 -0.0260  0.3003
   36LYR     CE  713   5.040   7.805   3.101  0.0238 -0.1505  0.1955
   36LYR    HE1  714   4.977   7.890   3.126 -0.0817 -0.6311  1.6881
   36LYR    HE2  715   5.115   7.799   3.179  0.9729  2.1719 -0.4542
   36LYR     NZ  716   4.953   7.693   3.085  0.8847  0.1089  0.0266
   36LYR    HZ1  717   4.981   7.608   3.131  1.9880 -0.4863 -1.6910
   36LYR      C  718   5.388   8.101   3.178 -0.1600  0.0157 -0.2644
   36LYR      O  719   5.494   8.037   3.173 -0.1793  0.5913 -0.5199
   37LY0      N  720   5.334   8.132   3.292  0.3200 -0.0688 -0.1517
   37LY0      H  721   5.239   8.163   3.282 -0.2409 -1.1343  1.4917
   37LY0     CA  722   5.382   8.100   3.429 -0.3894 -0.4227 -0.2704
   37LY0     HA  723   5.486   8.133   3.431  0.4258 -2.7485 -1.4947
   37LY0     CB  724   5.306   8.193   3.519  0.1866 -0.4681  0.0198
   37LY0    HB1  725   5.291   8.286   3.465  1.6098  1.2474  2.3655
   37LY0    HB2  726   5.375   8.217   3.601  2.7272  0.5570 -2.2589
   37LY0     CG  727   5.162   8.162   3.570  0.2197  0.0938  0.2419
   37LY0    HG1  728   5.168   8.074   3.634 -1.4028  2.0423  3.2852
   37LY0    HG2  729   5.105   8.125   3.486  3.3912 -4.7128 -0.2096
   37LY0     CD  730   5.101   8.276   3.652  0.9297  0.1962  0.1157
   37LY0    HD1  731   5.104   8.364   3.586  0.8993  0.7541  0.8499
   37LY0    HD2  732   5.158   8.294   3.743  1.7083  1.5563 -0.6082
   37LY0     CE  733   4.957   8.229   3.670  0.5409 -0.3607  0.0031
   37LY0    HE1  734   4.951   8.136   3.727 -1.6820  0.1493  0.6978
   37LY0    HE2  735   4.909   8.213   3.574 -0.6823 -3.9139  1.0289
   37LY0     NZ  736   4.877   8.320   3.755  0.2495 -0.5830 -0.1042
   37LY0    HZ1  737   4.783   8.285   3.752 -0.4134  1.0732  0.2607
   37LY0    HZ2  738   4.912   8.308   3.849  0.3274  0.0649 -0.0429
   37LY0    HZ3  739   4.886   8.417   3.729 -0.2391  0.0162  1.8108
   37LY0      C  740   5.373   7.951   3.462 -1.0813 -0.2779 -0.7447
   37LY0      O  741   5.313   7.871   3.389  0.2921 -0.5607 -0.1969
   38LER      N  742   5.434   7.927   3.577 -0.7286  0.3447  0.0251
   38LER      H  743   5.487   8.006   3.611 -0.5847  0.9771 -1.5881
   38LER     CA  744   5.429   7.795   3.645 -0.1699  0.2429 -0.4296
   38LER     HA  745   5.433   7.719   3.566  0.6637  0.6863 -0.8272
   38LER     CB  746   5.557   7.779   3.737 -0.1631  0.7857 -0.0696
   38LER    HB1  747   5.547   7.682   3.784 -0.3861  1.1504  0.6547
   38LER    HB2  748   5.554   7.854   3.816 -1.9164  3.7187 -2.6702
   38LER     CG  749   5.689   7.787   3.657 -0.7786  0.8041  0.1457
   38LER     HG  750   5.720   7.886   3.621  1.9695 -0.4615 -1.3118
   38LER    CD1  751   5.794   7.727   3.747  0.4268 -0.2439 -0.0968
   38LER   HD11  752   5.790   7.774   3.846  0.6889 -2.2982  0.9487
   38LER   HD12  753   5.786   7.619   3.763  1.1475  0.0047  2.3747
   38LER   HD13  754   5.887   7.748   3.694  0.0954 -1.6088 -1.2964
   38LER    CD2  755   5.679   7.705   3.521  0.3220  0.3780 -0.2907
   38LER   HD21  756   5.781   7.700   3.483  0.8769 -0.0965  1.1957
   38LER   HD22  757   5.654   7.601   3.539 -0.5097  0.7295  0.7143
   38LER   HD23  758   5.612   7.745   3.444  1.0881  0.9779 -0.6530
   38LER      C  759   5.294   7.776   3.721 -0.7157  0.4595 -0.1439
   38LER      O  760   5.251   7.868   3.790  0.1475  0.0740  0.4314
   39LY0      N  761   4.327   7.381   2.982 -0.3180  0.1319  0.0682
   39LY0     H1  762   4.227   7.371   2.973 -0.4984  1.2300  0.6889
   39LY0     H2  763   4.369   7.319   2.915 -2.9042 -1.5529 -0.1560
   39LY0     H3  764   4.350   7.347   3.074 -2.5591  2.4439  1.6275
   39LY0     CA  765   4.386   7.511   2.945 -0.5639  0.6651  0.0459
   39LY0     HA  766   4.415   7.513   2.840  5.1231 -1.5027  1.1740
   39LY0     CB  767   4.286   7.623   2.975  0.1940  0.1678 -0.1513
   39LY0    HB1  768   4.344   7.714   2.983  0.2601 -0.0182  1.9885
   39LY0    HB2  769   4.243   7.614   3.074 -1.3639 -1.3338 -0.9057
   39LY0     CG  770   4.180   7.636   2.868  0.3354 -0.1826 -0.1080
   39LY0    HG1  771   4.130   7.730   2.893  0.1802 -0.1582 -0.5120
   39LY0    HG2  772   4.104   7.559   2.881  0.9539 -0.9803 -1.0575
   39LY0     CD  773   4.220   7.630   2.721  1.0892 -0.1931  0.1661
   39LY0    HD1  774   4.129   7.649   2.665  0.3654  0.3659  1.4816
   39LY0    HD2  775   4.250   7.532   2.684  0.9787 -0.2719  0.2835
   39LY0     CE  776   4.328   7.732   2.684  0.1679  0.8009 -0.1014
   39LY0    HE1  777   4.310   7.805   2.763  0.4433 -1.5113  2.2321
   39LY0    HE2  778   4.305   7.773   2.585 -0.6756  0.0948 -0.2113
   39LY0     NZ  779   4.469   7.684   2.698 -0.1093  0.1639  0.7231
   39LY0    HZ1  780   4.492   7.654   2.792 -0.9123  0.7651  1.1189
   39LY0    HZ2  781   4.486   7.608   2.634 -0.3637  1.3401 -0.7716
   39LY0    HZ3  782   4.526   7.761   2.667 -0.2475  0.0832  0.2724
   39LY0      C  783   4.515   7.518   3.023 -0.1918 -0.7269 -0.7139
   39LY0      O  784   4.512   7.477   3.142 -0.4488 -1.0156  0.7459
   40LER      N  785   4.625   7.555   2.958 -0.0886 -0.1792  0.1611
   40LER      H  786   4.624   7.587   2.863  1.3872  0.2516  0.2642
   40LER     CA  787   4.764   7.550   3.017 -0.6125 -0.0528 -0.5435
   40LER     HA  788   4.766   7.513   3.119  1.8299  1.1558 -0.0671
   40LER     CB  789   4.850   7.460   2.921 -0.1809 -0.7652  0.2258
   40LER    HB1  790   4.952   7.477   2.955 -0.5526  0.7566  0.6616
   40LER    HB2  791   4.844   7.504   2.822  0.3879  0.1122  0.5628
   40LER     CG  792   4.804   7.313   2.921  0.3270 -0.2452 -0.6398
   40LER     HG  793   4.714   7.301   2.861  0.7839 -2.3176 -0.9878
   40LER    CD1  794   4.912   7.242   2.840  0.8440  0.0299 -0.5698
   40LER   HD11  795   4.873   7.144   2.811 -1.0697  0.6367 -0.2186
   40LER   HD12  796   4.927   7.293   2.746  1.3334  0.4360 -0.2752
   40LER   HD13  797   5.003   7.235   2.900  0.6477  1.2628 -0.1045
   40LER    CD2  798   4.776   7.247   3.055  0.5246 -0.3002  0.7105
   40LER   HD21  799   4.753   7.141   3.037  1.8879 -0.6336  0.8651
   40LER   HD22  800   4.858   7.252   3.126 -1.5039  0.2138  3.1437
   40LER   HD23  801   4.701   7.301   3.113  0.1463  1.1312 -1.0203
   40LER      C  802   4.830   7.691   3.033  0.1467 -0.4298 -0.9057
   40LER      O  803   4.784   7.783   2.968  0.2241  0.2511  0.2581
   41U      O5'  804   7.749   6.516   0.717  0.3131 -0.0407  0.1381
   41U      H5T  805   7.723   6.580   0.650  0.0898  0.6461  0.8655
   41U      C5'  806   7.876   6.467   0.674  0.2216 -0.3843  0.3540
   41U     H5'1  807   7.865   6.418   0.576  0.7589  0.0103  0.0963
   41U     H5'2  808   7.908   6.396   0.750  1.3695 -0.0221  0.2196
   41U      C4'  809   7.979   6.585   0.656  0.5125  0.5867  0.7197
   41U      H4'  810   8.071   6.566   0.602  0.2217  1.1219  0.0290
   41U      O4'  811   7.926   6.702   0.584 -0.7836  0.8060  0.3269
   41U      C1'  812   8.006   6.810   0.620  0.8277  0.6435 -0.3815
   41U      H1'  813   8.071   6.825   0.533  0.3124 -0.5760 -1.0036
   41U       N1  814   7.914   6.930   0.639  0.4997  1.0063 -0.3562
   41U       C6  815   7.784   6.924   0.689 -0.4477 -0.3542  0.9319
   41U       H6  816   7.745   6.827   0.714  0.6343 -1.2091 -0.5246
   41U       C5  817   7.714   7.039   0.696  0.6349 -0.1691  0.5283
   41U       H5  818   7.614   7.045   0.738  0.4370  0.9274 -0.0547
   41U       C4  819   7.772   7.166   0.663  0.5081 -0.2476  0.5665
   41U       O4  820   7.712   7.276   0.657  0.4055  0.6020 -0.2469
   41U       N3  821   7.897   7.159   0.617 -0.2930 -0.2345  0.2959
   41U       H3  822   7.941   7.245   0.587  1.4283 -0.7559  1.1686
   41U       C2  823   7.968   7.051   0.604  0.2818  0.2736  0.1372
   41U       O2  824   8.087   7.071   0.575  0.1914 -0.2852 -0.2561
   41U      C3'  825   8.015   6.651   0.795  0.0826  0.0613  0.5430
   41U      H3'  826   7.918   6.677   0.837  0.5311  2.3709  0.2985
   41U      C2'  827   8.087   6.772   0.740  0.2553  0.6808 -0.4643
   41U     H2'1  828   8.073   6.856   0.808 -0.1691  2.7590 -2.9251
   41U      O2'  829   8.228   6.737   0.714  0.1545 -0.1230  0.0845
   41U     HO'2  830   8.261   6.687   0.789  0.0825  0.5686  0.5865
   41U      O3'  831   8.091   6.570   0.873 -0.2547 -0.5107 -0.2536
   42U        P  832   8.122   6.601   1.024  0.0989  0.2060 -0.5605
   42U      O1P  833   8.236   6.520   1.062 -0.4936 -0.0538 -0.2580
   42U      O2P  834   7.993   6.595   1.106  0.0232 -0.4403  0.4586
   42U      O5'  835   8.166   6.756   1.038 -0.1574 -0.5232  0.8241
   42U      C5'  836   8.299   6.786   1.040  0.2896  0.7044  0.3016
   42U     H5'1  837   8.357   6.730   0.967  0.3218  1.1277 -0.0020
   42U     H5'2  838   8.348   6.752   1.132  3.1615 -0.2379 -1.4251
   42U      C4'  839   8.322   6.936   1.029  0.0368  0.6817  0.0345
   42U      H4'  840   8.428   6.935   1.002 -0.3983 -1.3233 -1.8842
   42U      O4'  841   8.257   7.014   0.922  0.0954  0.2554 -0.0217
   42U      C1'  842   8.247   7.148   0.968 -0.7225 -0.6104  0.2418
   42U      H1'  843   8.304   7.217   0.906 -0.8658 -2.7384 -2.4349
   42U       N1  844   8.108   7.193   0.970  0.4451 -0.3415 -0.4282
   42U       C6  845   7.997   7.111   0.994 -0.4222  0.0497 -0.3577
   42U       H6  846   8.019   7.006   1.006 -0.2927  0.2685  1.6475
   42U       C5  847   7.868   7.162   0.998 -0.2836 -0.1975  0.0006
   42U       H5  848   7.793   7.091   1.026 -1.3852  1.5781  1.8141
   42U       C4  849   7.839   7.300   0.979  0.4673 -0.6519  0.5227
   42U       O4  850   7.728   7.347   0.987 -0.6516  0.0128  0.1374
   42U       N3  851   7.954   7.378   0.963  1.0227  0.1342 -0.0843
   42U       H3  852   7.945   7.469   0.920  2.4953 -0.2793 -1.3549
   42U       C2  853   8.084   7.327   0.953  0.5232 -0.2421  0.5669
   42U       O2  854   8.167   7.409   0.932 -0.2218 -0.8267  0.1543
   42U      C3'  855   8.296   7.013   1.155 -0.6791  0.1537 -0.4406
   42U      H3'  856   8.194   6.989   1.184 -0.6655 -0.8534 -1.1786
   42U      C2'  857   8.314   7.163   1.112  0.6624 -0.1855 -0.2070
   42U     H2'1  858   8.266   7.239   1.174  1.7019  0.5427 -0.2698
   42U      O2'  859   8.442   7.213   1.112 -0.2399 -0.1720 -0.4170
   42U     HO'2  860   8.490   7.186   1.191 -0.2067  2.0406  0.3901
   42U      O3'  861   8.392   6.981   1.260  0.3139 -0.2391 -0.6978
   43A        P  862   8.349   7.001   1.409  0.0316  0.4177  0.1038
   43A      O1P  863   8.451   6.928   1.491  0.4279  0.4988 -0.5384
   43A      O2P  864   8.212   6.948   1.429 -0.5405 -0.2253  0.5047
   43A      O5'  865   8.358   7.158   1.427  0.1906 -0.2298  0.0095
   43A      C5'  866   8.482   7.224   1.435  0.0724  0.2260  0.2949
   43A     H5'1  867   8.555   7.178   1.369  0.1766 -0.7720  1.0772
   43A     H5'2  868   8.530   7.207   1.532 -1.6662  2.6244  1.7026
   43A      C4'  869   8.478   7.373   1.410  0.0054 -1.2833  0.4835
   43A      H4'  870   8.578   7.414   1.396 -0.5714 -0.1218 -0.3448
   43A      O4'  871   8.393   7.408   1.303  0.6288 -0.0158  0.1579
   43A      C1'  872   8.336   7.533   1.332  0.1487  0.0540 -0.7066
   43A      H1'  873   8.361   7.615   1.265  0.8489  0.7425  0.3802
   43A       N9  874   8.184   7.514   1.325 -0.1076  0.0964 -0.1095
   43A       C8  875   8.114   7.398   1.337 -0.5068 -0.9182 -0.4714
   43A       H8  876   8.158   7.301   1.351  0.4570 -0.3270  0.8224
   43A       N7  877   7.985   7.414   1.329  0.3750 -0.1731  0.1286
   43A       C5  878   7.968   7.548   1.313 -0.4412  0.1513  0.2016
   43A       C6  879   7.853   7.629   1.300  0.1901 -0.8449 -0.7180
   43A       N6  880   7.731   7.584   1.295 -0.0731  0.0330  0.4842
   43A      H61  881   7.712   7.485   1.293 -1.5335  0.2976  0.3276
   43A      H62  882   7.654   7.648   1.281 -0.7520 -0.5453  1.5002
   43A       N1  883   7.864   7.764   1.299 -0.3892  0.6046 -0.3174
   43A       C2  884   7.981   7.819   1.305 -0.0183 -0.1786  0.2968
   43A       H2  885   7.981   7.925   1.287 -0.0191  0.0627  1.6288
   43A       N3  886   8.103   7.753   1.310  0.1557  0.6236  0.8100
   43A       C4  887   8.085   7.614   1.321 -0.8361  0.5326  0.2568
   43A      C3'  888   8.412   7.426   1.534  0.2287 -0.5476  0.0441
   43A      H3'  889   8.319   7.373   1.557 -1.1944  1.1255 -1.5526
   43A      C2'  890   8.367   7.563   1.484 -0.0317 -0.2831  1.1155
   43A     H2'1  891   8.276   7.598   1.532 -1.5019  0.3657 -1.9219
   43A      O2'  892   8.473   7.657   1.493  0.4929 -0.9510 -0.0643
   43A     HO'2  893   8.531   7.619   1.559 -0.9166 -1.5153  0.9052
   43A      O3'  894   8.503   7.444   1.642 -0.3394 -0.8182 -0.6188
   44A        P  895   8.455   7.454   1.793 -0.0915 -0.5629  0.1224
   44A      O1P  896   8.577   7.446   1.876  0.7441 -0.2715  0.2435
   44A      O2P  897   8.358   7.341   1.808  0.6677 -0.2029 -0.3786
   44A      O5'  898   8.377   7.591   1.809 -0.3232  0.4376 -0.2990
   44A      C5'  899   8.453   7.712   1.820  0.7081 -0.3777 -0.0556
   44A     H5'1  900   8.536   7.721   1.751  0.0586 -1.6517 -1.0360
   44A     H5'2  901   8.491   7.713   1.923 -1.2572  0.5537  0.7199
   44A      C4'  902   8.344   7.827   1.816 -0.0232 -0.6667 -0.8729
   44A      H4'  903   8.388   7.927   1.809  0.4183 -0.7665  0.3623
   44A      O4'  904   8.260   7.802   1.703  0.8244  0.6522  0.0273
   44A      C1'  905   8.131   7.861   1.722 -0.2030 -0.5442  0.6462
   44A      H1'  906   8.131   7.952   1.662  2.6365 -1.0024 -0.1756
   44A       N9  907   8.019   7.773   1.700 -0.2604 -0.0245  0.1670
   44A       C8  908   8.023   7.642   1.722 -0.0060  0.2440  0.6435
   44A       H8  909   8.117   7.594   1.747  0.8587  1.2280 -0.5778
   44A       N7  910   7.911   7.577   1.705  0.3620  0.6603  0.4909
   44A       C5  911   7.826   7.673   1.660 -0.2965  0.4845  0.0155
   44A       C6  912   7.691   7.685   1.616 -0.4096  1.3014 -0.4277
   44A       N6  913   7.601   7.590   1.599 -0.3028  0.0589 -0.3160
   44A      H61  914   7.622   7.491   1.606 -1.8521 -0.6325 -3.4443
   44A      H62  915   7.516   7.623   1.554 -0.2575  1.2638  0.4551
   44A       N1  916   7.639   7.801   1.587 -0.1775  0.0516 -0.1753
   44A       C2  917   7.711   7.912   1.601 -0.2821  0.8278  0.6842
   44A       H2  918   7.668   8.010   1.587  0.9621  1.4082  0.7959
   44A       N3  919   7.832   7.920   1.642 -0.0467  0.4066 -0.3358
   44A       C4  920   7.890   7.796   1.666  1.1356  0.2099  0.0704
   44A      C3'  921   8.253   7.830   1.936 -0.5929  0.0443 -0.5960
   44A      H3'  922   8.219   7.727   1.949  0.6759 -0.3468 -0.1740
   44A      C2'  923   8.139   7.909   1.870 -0.2962 -1.0936  0.1901
   44A     H2'1  924   8.043   7.896   1.919  0.1700  1.2590  1.8937
   44A      O2'  925   8.151   8.047   1.860  0.3561  0.3319 -0.2391
   44A     HO'2  926   8.120   8.078   1.945 -2.5160 -1.0686 -0.6445
   44A      O3'  927   8.307   7.896   2.052 -0.2528 -0.3639  0.2698
   45U        P  928   8.252   7.868   2.199  0.1588 -0.2488  0.3266
   45U      O1P  929   8.358   7.913   2.294  0.1970  0.4473 -0.6093
   45U      O2P  930   8.215   7.731   2.203  0.1123  0.3395  0.3540
   45U      O5'  931   8.117   7.958   2.220 -0.3937 -0.1167 -0.1206
   45U      C5'  932   8.121   8.095   2.249  0.3122  0.4348  0.6220
   45U     H5'1  933   8.189   8.147   2.182  4.2638 -2.2978  2.1346
   45U     H5'2  934   8.160   8.116   2.349  1.4183 -0.6702  0.4542
   45U      C4'  935   7.987   8.154   2.211 -0.7558 -0.0298 -0.2601
   45U      H4'  936   7.997   8.263   2.213  1.5491 -0.1998  1.3626
   45U      O4'  937   7.932   8.099   2.080  0.2780  0.5003 -0.3124
   45U      C1'  938   7.789   8.105   2.086  0.1529 -0.1646 -0.0677
   45U      H1'  939   7.756   8.191   2.027  0.4076  1.8304  2.5429
   45U       N1  940   7.735   7.975   2.038 -0.1065 -0.4874  0.5595
   45U       C6  941   7.809   7.860   2.052 -0.3617 -0.2497  0.7751
   45U       H6  942   7.903   7.859   2.106 -0.1405 -2.9562  0.4718
   45U       C5  943   7.760   7.747   1.992  0.0801 -1.3055  0.2766
   45U       H5  944   7.819   7.658   2.004  1.6770 -0.2101  1.0082
   45U       C4  945   7.634   7.742   1.930  0.3461  0.3457  0.3521
   45U       O4  946   7.581   7.638   1.894  0.4418 -0.8769 -0.4076
   45U       N3  947   7.562   7.858   1.935  1.2157  0.0169 -0.3412
   45U       H3  948   7.462   7.850   1.923  1.2437  0.2356 -0.7422
   45U       C2  949   7.606   7.977   1.985 -0.5405 -0.3569  0.0165
   45U       O2  950   7.518   8.065   2.001 -0.4391  0.2758  0.2565
   45U      C3'  951   7.873   8.110   2.307 -0.6265 -0.4279 -0.1707
   45U      H3'  952   7.895   8.003   2.302  0.9191 -0.1335 -0.1738
   45U      C2'  953   7.740   8.132   2.230  0.0608 -0.7055  0.4311
   45U     H2'1  954   7.669   8.054   2.256 -1.8769  0.1225 -1.9722
   45U      O2'  955   7.687   8.263   2.239  0.4168 -0.2183 -0.0915
   45U     HO'2  956   7.676   8.293   2.330 -0.0263 -0.9892  0.1126
   45U      O3'  957   7.875   8.162   2.441 -0.2576  0.2665 -0.5728
   46U        P  958   7.804   8.070   2.556  0.3046  0.2025 -0.3134
   46U      O1P  959   7.824   8.147   2.681  0.3859  0.0907  0.0398
   46U      O2P  960   7.849   7.934   2.549  0.3689  0.0066 -0.4966
   46U      O5'  961   7.644   8.063   2.525 -0.4182  0.1660  0.4063
   46U      C5'  962   7.551   8.170   2.547  0.0047  0.4369 -0.2235
   46U     H5'1  963   7.591   8.258   2.497  0.9197  1.1282  1.6217
   46U     H5'2  964   7.560   8.202   2.651 -0.8311 -0.0380  0.0059
   46U      C4'  965   7.409   8.143   2.508 -0.3227  1.1667 -0.0849
   46U      H4'  966   7.342   8.228   2.510 -0.1875  1.2558  0.9088
   46U      O4'  967   7.414   8.094   2.371 -0.3729  0.0087 -0.4493
   46U      C1'  968   7.311   7.995   2.361  0.6983  0.6192  0.3545
   46U      H1'  969   7.234   8.018   2.287 -0.7323 -3.3304  0.4008
   46U       N1  970   7.370   7.864   2.311 -0.6405  0.0125  0.1580
   46U       C6  971   7.489   7.813   2.363 -0.0325 -0.4614 -1.3636
   46U       H6  972   7.538   7.871   2.441 -1.1523 -1.2391 -0.0473
   46U       C5  973   7.530   7.694   2.322 -0.7147 -0.3863 -0.6480
   46U       H5  974   7.618   7.646   2.362 -1.3022  0.0904  1.3584
   46U       C4  975   7.455   7.613   2.226  0.0660  0.2589 -0.0260
   46U       O4  976   7.482   7.497   2.186  0.2689  0.3033 -0.1065
   46U       N3  977   7.339   7.670   2.182 -0.3503 -0.4674 -0.3848
   46U       H3  978   7.292   7.616   2.111 -1.1597 -0.1310 -0.1137
   46U       C2  979   7.289   7.787   2.223 -0.8568  0.8103 -0.4358
   46U       O2  980   7.172   7.809   2.196 -0.3011 -0.4085  0.4319
   46U      C3'  981   7.341   8.032   2.598 -1.0605  0.5702  0.4986
   46U      H3'  982   7.417   7.954   2.610 -1.8248 -0.1997  0.4199
   46U      C2'  983   7.238   7.986   2.496  0.2643 -0.2778  0.2239
   46U     H2'1  984   7.210   7.883   2.514 -1.9429  0.3905  0.8282
   46U      O2'  985   7.125   8.082   2.487 -0.6316  0.2455  0.1038
   46U     HO'2  986   7.097   8.101   2.577 -3.1869 -3.8958  0.4338
   46U      O3'  987   7.297   8.063   2.725 -0.1408 -0.2835  0.0247
   47A        P  988   7.244   7.949   2.831  0.2165  0.1874 -0.0936
   47A      O1P  989   7.179   8.019   2.942 -0.1590  0.4621  0.7223
   47A      O2P  990   7.361   7.862   2.862 -0.1226 -0.2158  1.1049
   47A      O5'  991   7.119   7.858   2.762 -0.5219  0.1507  0.0767
   47A      C5'  992   6.989   7.912   2.759 -0.1046 -0.1405  0.7333
   47A     H5'1  993   6.986   8.012   2.716 -1.6763 -0.1494  0.7647
   47A     H5'2  994   6.960   7.915   2.864  0.7956  0.7803  0.9726
   47A      C4'  995   6.893   7.815   2.685 -0.6015 -0.0929 -0.5690
   47A      H4'  996   6.790   7.845   2.666 -0.6882  0.6453  0.9360
   47A      O4'  997   6.954   7.772   2.570  0.7260  0.0153  0.6597
   47A      C1'  998   6.931   7.637   2.531 -0.0339  0.1995 -0.0460
   47A      H1'  999   6.870   7.646   2.441  0.8012  0.1805 -0.6219
   47A       N9 1000   7.062   7.566   2.503  0.3308  0.0001  0.0249
   47A       C8 1001   7.190   7.609   2.527 -0.1180 -0.2226 -0.5182
   47A       H8 1002   7.218   7.700   2.579 -0.9015  1.9400 -3.5687
   47A       N7 1003   7.281   7.527   2.472  0.5328  0.2144  0.0621
   47A       C5 1004   7.200   7.424   2.412 -0.5457 -0.4618  0.1806
   47A       C6 1005   7.223   7.311   2.327  0.2297  0.2435  0.4845
   47A       N6 1006   7.340   7.269   2.283  0.2282 -0.0265 -0.5543
   47A      H61 1007   7.420   7.324   2.311 -1.9267  2.1199  1.8915
   47A      H62 1008   7.339   7.201   2.208  2.9459 -0.4794 -0.3111
   47A       N1 1009   7.117   7.235   2.290 -0.4635  0.2309  0.1416
   47A       C2 1010   6.999   7.272   2.319  0.3366 -0.4302  0.6497
   47A       H2 1011   6.915   7.210   2.291  0.1319 -0.3905  1.1665
   47A       N3 1012   6.965   7.385   2.386 -0.2947 -0.1266  0.8069
   47A       C4 1013   7.069   7.452   2.435  0.0747 -0.5035  1.0333
   47A      C3' 1014   6.872   7.681   2.754 -0.4818  0.5705 -0.1464
   47A      H3' 1015   6.969   7.658   2.800 -1.2087 -3.2801 -0.2633
   47A      C2' 1016   6.847   7.577   2.639  0.5039  0.3278 -0.5384
   47A     H2'1 1017   6.874   7.475   2.664 -2.2243 -0.5936 -1.1079
   47A      O2' 1018   6.709   7.582   2.592  0.0592  0.0264 -0.5290
   47A     HO'2 1019   6.707   7.508   2.531  1.4469 -0.2268 -0.3211
   47A      O3' 1020   6.759   7.688   2.846 -0.2461  0.6250  0.4406
   48U        P 1021   6.762   7.597   2.974  0.5100 -0.3221 -0.3085
   48U      O1P 1022   6.630   7.621   3.039  0.2395 -0.9792 -0.5550
   48U      O2P 1023   6.880   7.614   3.051  0.4509  0.0786 -1.4297
   48U      O5' 1024   6.753   7.447   2.910  0.4341 -0.0766 -0.3324
   48U      C5' 1025   6.632   7.389   2.868 -0.4956  0.4252 -0.1794
   48U     H5'1 1026   6.574   7.456   2.805  0.6573 -0.7023 -2.5887
   48U     H5'2 1027   6.576   7.360   2.956 -0.0655 -1.9879 -0.6413
   48U      C4' 1028   6.648   7.260   2.792  0.1911  0.2749  0.0887
   48U      H4' 1029   6.556   7.230   2.742  0.0700  1.0039 -0.1503
   48U      O4' 1030   6.754   7.275   2.696 -0.0796  0.4321  0.0611
   48U      C1' 1031   6.802   7.145   2.657  0.0226  0.5290  0.3526
   48U      H1' 1032   6.759   7.113   2.562  3.3009 -0.5221 -0.9128
   48U       N1 1033   6.951   7.125   2.635 -0.4512 -0.0719 -0.1486
   48U       C6 1034   7.038   7.211   2.694  0.1892  0.9022  0.1491
   48U       H6 1035   6.999   7.287   2.761 -1.1660 -1.1589  1.8558
   48U       C5 1036   7.168   7.197   2.666 -0.8493 -0.0379 -0.1594
   48U       H5 1037   7.246   7.266   2.694 -1.8054  1.4688 -0.9776
   48U       C4 1038   7.223   7.096   2.581 -0.0072  0.3185 -0.4156
   48U       O4 1039   7.336   7.086   2.551 -0.4154  0.2096  0.3738
   48U       N3 1040   7.128   7.013   2.527  0.4444  0.5097  0.5156
   48U       H3 1041   7.157   6.946   2.457 -1.8340 -2.5278  2.2528
   48U       C2 1042   6.994   7.019   2.556  0.0299 -0.0786 -0.1074
   48U       O2 1043   6.911   6.942   2.499 -0.0593 -0.2080  0.2840
   48U      C3' 1044   6.708   7.142   2.867 -0.5098  0.7392  0.7703
   48U      H3' 1045   6.786   7.177   2.935  0.4889 -0.2205  0.1458
   48U      C2' 1046   6.751   7.046   2.758  0.0585  0.5532  0.3975
   48U     H2'1 1047   6.831   6.987   2.802 -0.1557 -0.1563 -0.1291
   48U      O2' 1048   6.652   6.963   2.697  0.1267  0.0725 -0.1758
   48U     HO'2 1049   6.672   6.873   2.723 -1.1743 -1.1167 -2.9449
   48U      O3' 1050   6.608   7.080   2.944  0.6997  0.6687  0.2178
   49C        P 1051   6.634   7.011   3.086  0.3689 -0.0556 -0.0581
   49C      O1P 1052   6.505   7.015   3.161  0.5838  0.2042 -0.1823
   49C      O2P 1053   6.753   7.073   3.141 -0.0382  0.4298  0.2990
   49C      O5' 1054   6.665   6.861   3.044  0.4046 -0.0095  0.7366
   49C      C5' 1055   6.569   6.788   2.978  0.1525  0.5791  0.0215
   49C     H5'1 1056   6.503   6.848   2.916 -0.9951 -0.6392  0.0152
   49C     H5'2 1057   6.494   6.748   3.046 -0.0545 -0.0722 -0.5810
   49C      C4' 1058   6.638   6.673   2.907 -0.2767 -0.1113  0.3952
   49C      H4' 1059   6.566   6.604   2.863  0.4617  0.1754 -1.3930
   49C      O4' 1060   6.731   6.723   2.816  0.0797 -0.7028  0.4744
   49C      C1' 1061   6.823   6.623   2.773  0.3801 -0.4390 -0.2043
   49C      H1' 1062   6.793   6.578   2.678 -0.0273  1.4255 -1.0125
   49C       N1 1063   6.964   6.666   2.750  0.3088  0.2765  0.5105
   49C       C6 1064   7.020   6.768   2.817  0.0041 -0.1485 -0.6550
   49C       H6 1065   6.960   6.817   2.893 -0.9538 -2.0875 -0.1016
   49C       C5 1066   7.148   6.813   2.790  0.5453 -0.2000 -0.4944
   49C       H5 1067   7.182   6.899   2.847  1.1984  0.5997 -2.0440
   49C       C4 1068   7.223   6.739   2.697  0.3762 -0.7481  0.3120
   49C       N4 1069   7.348   6.772   2.677  0.0379  0.4891 -0.2776
   49C      H41 1070   7.379   6.854   2.726 -0.4151  1.2658 -1.2300
   49C      H42 1071   7.407   6.726   2.609 -1.1004 -2.6483  0.6910
   49C       N3 1072   7.174   6.636   2.634 -0.2778 -0.6508  0.2577
   49C       C2 1073   7.046   6.599   2.658 -0.2844  0.3461  0.2766
   49C       O2 1074   7.002   6.494   2.611  0.3479  0.2074 -0.2177
   49C      C3' 1075   6.717   6.573   2.994 -0.3205 -0.1243  0.1633
   49C      H3' 1076   6.764   6.639   3.067 -1.5418  0.8256  0.1225
   49C      C2' 1077   6.819   6.520   2.894  0.0770  0.5759  0.9112
   49C     H2'1 1078   6.915   6.507   2.944  0.2181 -1.4144  0.2214
   49C      O2' 1079   6.783   6.406   2.836  0.7782  0.6416 -0.3594
   49C     HO'2 1080   6.788   6.338   2.903  1.1036 -0.9730 -1.9395
   49C      O3' 1081   6.639   6.469   3.054 -0.0791  0.1450 -0.3853
   50U        P 1082   6.686   6.391   3.185 -0.2281  0.0540 -0.3259
   50U      O1P 1083   6.564   6.322   3.244 -0.3339 -0.0376  0.2998
   50U      O2P 1084   6.758   6.486   3.273  0.4647  0.3867 -0.0217
   50U      O5' 1085   6.789   6.278   3.140 -0.5821 -0.0825 -0.0107
   50U      C5' 1086   6.735   6.157   3.090 -0.3612  0.7801  0.2452
   50U     H5'1 1087   6.656   6.185   3.020  1.0466  0.1071 -1.7124
   50U     H5'2 1088   6.688   6.103   3.172 -1.8454  1.8160  0.1145
   50U      C4' 1089   6.845   6.072   3.017 -0.2311 -0.1637 -0.0157
   50U      H4' 1090   6.807   5.977   2.981  1.2714 -0.0521 -2.0147
   50U      O4' 1091   6.898   6.156   2.908  0.2366  1.0023 -0.0294
   50U      C1' 1092   7.037   6.124   2.898  0.1767 -0.1470 -0.1643
   50U      H1' 1093   7.053   6.071   2.804 -0.9598 -1.7947  0.5175
   50U       N1 1094   7.136   6.242   2.920  0.1466 -0.3694  0.7521
   50U       C6 1095   7.114   6.351   2.997  0.4349  0.0786  0.7461
   50U       H6 1096   7.025   6.356   3.058  0.9134  0.9012  1.4198
   50U       C5 1097   7.195   6.458   2.989  0.4218  0.3428  0.0856
   50U       H5 1098   7.180   6.553   3.038  1.2756  0.0251  0.9988
   50U       C4 1099   7.313   6.459   2.905 -0.0112 -0.2900  0.3657
   50U       O4 1100   7.382   6.557   2.886 -0.2252  0.5555 -0.0085
   50U       N3 1101   7.337   6.336   2.846 -0.9000 -0.5806 -0.4088
   50U       H3 1102   7.421   6.326   2.791 -1.3199 -0.2547 -1.1197
   50U       C2 1103   7.251   6.233   2.841  0.4838  0.6372 -0.0682
   50U       O2 1104   7.276   6.135   2.765 -0.5946  0.1637 -0.3751
   50U      C3' 1105   6.972   6.042   3.107  0.3284 -0.4701 -0.3044
   50U      H3' 1106   6.992   6.126   3.174 -5.3250  0.6600  0.5135
   50U      C2' 1107   7.078   6.012   3.000  0.4728 -0.1793 -0.4060
   50U     H2'1 1108   7.182   6.031   3.024  0.1710  0.2623  0.6236
   50U      O2' 1109   7.053   5.884   2.941 -0.4045  0.2253 -0.5877
   50U     HO'2 1110   7.071   5.823   3.013 -1.0928  1.3733  0.6046
   50U      O3' 1111   6.935   5.928   3.186  0.1595  0.0993  0.4326
   51A        P 1112   7.030   5.878   3.305 -0.0237 -0.2505 -0.2341
   51A      O1P 1113   6.965   5.754   3.350 -0.4510  0.3776  0.6619
   51A      O2P 1114   7.050   5.981   3.410 -0.3270  0.0766 -0.4549
   51A      O5' 1115   7.170   5.844   3.244 -0.0415  0.0688 -0.1006
   51A      C5' 1116   7.204   5.712   3.211 -0.1623 -0.1221  0.5320
   51A     H5'1 1117   7.130   5.670   3.143 -0.3237 -0.4712  0.9203
   51A     H5'2 1118   7.211   5.656   3.305 -0.2949 -0.1889  0.5006
   51A      C4' 1119   7.339   5.706   3.135 -0.3046  0.2780 -0.2471
   51A      H4' 1120   7.345   5.609   3.085  0.2732 -0.9478  2.0719
   51A      O4' 1121   7.344   5.813   3.046 -0.0728 -0.3776 -0.2425
   51A      C1' 1122   7.487   5.845   3.024  0.1983 -0.2743  0.6804
   51A      H1' 1123   7.524   5.831   2.923  1.0453  0.8413  0.8268
   51A       N9 1124   7.513   5.986   3.058 -0.0433 -0.0210 -0.0864
   51A       C8 1125   7.431   6.068   3.129 -0.5117 -0.2367  0.2842
   51A       H8 1126   7.332   6.046   3.166 -1.5364  1.5617 -1.1719
   51A       N7 1127   7.479   6.191   3.155  0.3075  0.6883 -0.9977
   51A       C5 1128   7.598   6.188   3.076 -0.5093  0.2357  0.0745
   51A       C6 1129   7.692   6.283   3.042 -0.1464 -0.5642 -0.3904
   51A       N6 1130   7.682   6.409   3.075 -0.6031 -0.1312  0.2196
   51A      H61 1131   7.614   6.433   3.146 -0.7897 -0.2004  0.0670
   51A      H62 1132   7.756   6.473   3.052  1.2179 -2.0440  0.4962
   51A       N1 1133   7.799   6.246   2.968  0.0564  0.1511 -0.2634
   51A       C2 1134   7.813   6.120   2.925  0.3641 -0.1948 -0.9515
   51A       H2 1135   7.899   6.100   2.863  0.4278  0.6597 -1.1536
   51A       N3 1136   7.730   6.021   2.952 -0.1032 -0.3545 -0.3979
   51A       C4 1137   7.619   6.065   3.023  0.3735 -0.2245  0.2521
   51A      C3' 1138   7.465   5.722   3.223  0.4262  0.1269  0.1690
   51A      H3' 1139   7.448   5.793   3.303  4.9097  1.9858 -0.2230
   51A      C2' 1140   7.565   5.758   3.114  1.0754 -0.3162  0.6023
   51A     H2'1 1141   7.653   5.806   3.157  1.7770 -1.6852  0.7343
   51A      O2' 1142   7.610   5.656   3.037  0.4935  0.0655 -0.1584
   51A     HO'2 1143   7.636   5.587   3.099  0.2695  0.9995  1.0120
   51A      O3' 1144   7.487   5.595   3.283  0.1011  0.0342  0.2353
   52U        P 1145   7.581   5.574   3.403  0.4069 -0.3004  0.2257
   52U      O1P 1146   7.572   5.430   3.435 -0.1167  0.2262  0.7153
   52U      O2P 1147   7.548   5.668   3.507  0.0223 -0.3122  0.0248
   52U      O5' 1148   7.724   5.607   3.357  0.1138  0.1856 -0.5493
   52U      C5' 1149   7.811   5.517   3.295  0.2407  0.0225  0.0288
   52U     H5'1 1150   7.767   5.470   3.206 -1.7686  1.2228  0.3422
   52U     H5'2 1151   7.841   5.447   3.373  1.9448  1.2137  0.5059
   52U      C4' 1152   7.946   5.584   3.248  0.3161  0.3581  0.0888
   52U      H4' 1153   8.004   5.527   3.176  3.6781  0.0525  2.7877
   52U      O4' 1154   7.915   5.694   3.174 -0.0773  0.2627 -0.0041
   52U      C1' 1155   8.015   5.791   3.188  0.5907 -0.6054 -0.1995
   52U      H1' 1156   8.055   5.827   3.093  0.7760 -0.7734 -0.1864
   52U       N1 1157   7.967   5.916   3.254  0.9221 -0.2651 -0.3493
   52U       C6 1158   7.851   5.921   3.327  0.1923  0.1550 -0.1040
   52U       H6 1159   7.798   5.829   3.347  0.0181  0.0925 -0.8490
   52U       C5 1160   7.797   6.042   3.355 -0.9071  0.0726 -0.5195
   52U       H5 1161   7.705   6.051   3.410 -0.8387  0.9812 -0.5252
   52U       C4 1162   7.868   6.169   3.321  1.2811 -0.3695  0.5562
   52U       O4 1163   7.813   6.278   3.348 -0.4531 -0.1643 -0.7329
   52U       N3 1164   7.984   6.155   3.253  0.1529  0.2546  0.4448
   52U       H3 1165   8.026   6.244   3.231 -0.0607  0.1424 -0.4355
   52U       C2 1166   8.035   6.035   3.219  0.1278  0.2748 -0.3625
   52U       O2 1167   8.147   6.032   3.167  0.3351 -0.5219  0.5016
   52U      C3' 1168   8.035   5.630   3.362 -0.3813 -0.2458 -0.5078
   52U      H3' 1169   7.974   5.678   3.438 -1.6154  0.4341 -1.8691
   52U      C2' 1170   8.120   5.736   3.285 -0.9996  0.5778 -0.3814
   52U     H2'1 1171   8.155   5.810   3.357  1.0511 -0.1816 -0.5554
   52U      O2' 1172   8.231   5.674   3.216  0.1375 -0.0739  0.1041
   52U     HO'2 1173   8.262   5.730   3.144  2.0920 -1.8465 -0.5584
   52U      O3' 1174   8.106   5.522   3.413 -0.1847  0.1572  0.5427
   53U        P 1175   8.165   5.523   3.570 -0.2316  0.1818  0.0701
   53U      O1P 1176   8.253   5.408   3.593 -0.7002  0.4769 -0.2069
   53U      O2P 1177   8.053   5.536   3.662 -0.7354  0.2554 -0.4137
   53U      O5' 1178   8.258   5.656   3.597  0.2204 -0.0838 -0.1133
   53U      C5' 1179   8.394   5.657   3.540 -0.0285  0.1111  0.5320
   53U     H5'1 1180   8.399   5.607   3.443  2.6028  0.9300  0.1749
   53U     H5'2 1181   8.457   5.597   3.605  0.6247  0.5512  0.3092
   53U      C4' 1182   8.462   5.800   3.513  0.2165 -0.5709 -0.2887
   53U      H4' 1183   8.555   5.795   3.457 -0.9527 -3.4231 -2.1773
   53U      O4' 1184   8.380   5.892   3.436 -0.4879 -0.3233 -0.1232
   53U      C1' 1185   8.395   6.024   3.490  0.1754  0.0567 -0.8990
   53U      H1' 1186   8.442   6.086   3.414  1.1676  0.4447  0.0152
   53U       N1 1187   8.269   6.094   3.524 -0.8605 -0.1585  0.3376
   53U       C6 1188   8.155   6.018   3.552 -0.2966 -0.3884 -0.0307
   53U       H6 1189   8.167   5.911   3.550 -0.7687 -0.4887  1.4001
   53U       C5 1190   8.037   6.079   3.589  0.3979 -0.0368 -0.3072
   53U       H5 1191   7.949   6.018   3.603 -0.0855  0.5584 -0.7315
   53U       C4 1192   8.038   6.230   3.600  0.1806 -0.3530 -0.1701
   53U       O4 1193   7.946   6.305   3.630 -0.1027 -0.3555 -0.7138
   53U       N3 1194   8.155   6.295   3.571  0.3099 -0.2236 -0.3727
   53U       H3 1195   8.148   6.396   3.564  3.4673  0.1640  0.5498
   53U       C2 1196   8.276   6.239   3.528  0.2536  0.2525 -0.1239
   53U       O2 1197   8.373   6.304   3.496 -0.2801 -0.2046  0.4390
   53U      C3' 1198   8.484   5.873   3.649  0.1218  0.4217  0.7767
   53U      H3' 1199   8.395   5.859   3.711 -1.9885  1.9092 -1.6877
   53U      C2' 1200   8.493   6.023   3.604 -0.1604 -0.2975  0.5803
   53U     H2'1 1201   8.466   6.089   3.686  1.6248  1.0158  0.1603
   53U      O2' 1202   8.620   6.056   3.548 -0.0253  0.5963  0.2192
   53U     HO'2 1203   8.685   6.012   3.604  0.3749  0.7179 -0.1518
   53U      O3' 1204   8.603   5.838   3.717  0.4100  0.1052  0.3353
   54C        P 1205   8.624   5.872   3.873  0.1721  0.0728  0.2128
   54C      O1P 1206   8.756   5.811   3.917 -0.0085 -0.4697  0.3546
   54C      O2P 1207   8.504   5.837   3.944 -0.7519 -0.1173 -0.1376
   54C      O5' 1208   8.641   6.026   3.865 -0.1143 -0.2520 -0.1431
   54C      C5' 1209   8.763   6.080   3.824  0.4694 -0.4285 -0.2449
   54C     H5'1 1210   8.783   6.052   3.720 -1.6918 -0.0888 -0.8090
   54C     H5'2 1211   8.839   6.051   3.896 -1.8815 -0.3632  2.4653
   54C      C4' 1212   8.769   6.233   3.825  0.6283 -0.0909  0.9767
   54C      H4' 1213   8.866   6.265   3.789 -0.4038 -0.6210 -2.6726
   54C      O4' 1214   8.663   6.281   3.741 -1.0452  0.2388 -0.2339
   54C      C1' 1215   8.618   6.409   3.780  0.3761  0.6650  0.2221
   54C      H1' 1216   8.642   6.472   3.695 -0.5692 -2.4178 -2.5380
   54C       N1 1217   8.472   6.405   3.814  0.4582  0.4398 -0.4228
   54C       C6 1218   8.408   6.288   3.848  0.2702  0.6068 -0.4504
   54C       H6 1219   8.476   6.204   3.842 -1.3205 -0.7135 -0.3951
   54C       C5 1220   8.281   6.282   3.894  0.3103 -0.4034 -1.1816
   54C       H5 1221   8.246   6.185   3.926 -0.1457  0.3964  0.9004
   54C       C4 1222   8.218   6.401   3.911 -0.0695  0.7666 -0.3270
   54C       N4 1223   8.091   6.410   3.948  0.0284 -0.2969  0.4463
   54C      H41 1224   8.039   6.325   3.965  1.0421 -0.3120  4.5187
   54C      H42 1225   8.047   6.500   3.935 -2.5767 -1.3645  1.1081
   54C       N3 1226   8.273   6.519   3.885 -0.2742 -0.3102 -0.4385
   54C       C2 1227   8.401   6.526   3.833  0.8502  0.1369 -0.3259
   54C       O2 1228   8.449   6.631   3.806 -0.3901 -0.7058  0.1930
   54C      C3' 1229   8.749   6.301   3.963  0.3817  0.3632  0.5573
   54C      H3' 1230   8.665   6.268   4.025  1.1639  0.0372  1.4647
   54C      C2' 1231   8.699   6.437   3.910  0.0549  0.1455  1.0888
   54C     H2'1 1232   8.632   6.481   3.984  0.0707 -0.8010  1.6782
   54C      O2' 1233   8.797   6.529   3.881 -0.4740  0.6987 -0.1557
   54C     HO'2 1234   8.878   6.481   3.863  0.2232  1.5783  0.5298
   54C      O3' 1235   8.882   6.314   4.023 -0.1927  0.1394 -0.3332
   55C        P 1236   8.906   6.357   4.171  0.1111 -0.0223 -0.1142
   55C      O1P 1237   9.051   6.357   4.198 -0.3554 -0.4692 -0.8524
   55C      O2P 1238   8.825   6.274   4.258 -0.2520  0.4402 -0.1500
   55C      O5' 1239   8.850   6.510   4.186 -0.3771 -0.2817  0.5455
   55C      C5' 1240   8.933   6.625   4.175  0.2826 -0.5223  0.4903
   55C     H5'1 1241   8.970   6.636   4.073  0.2357 -2.7024  0.1828
   55C     H5'2 1242   9.023   6.629   4.236  2.8482  0.4186 -3.0341
   55C      C4' 1243   8.854   6.752   4.209  0.3494  0.4398 -0.2839
   55C      H4' 1244   8.928   6.831   4.204  1.8116 -0.9372 -1.2796
   55C      O4' 1245   8.741   6.762   4.127 -0.0079  0.0356 -0.8043
   55C      C1' 1246   8.631   6.826   4.199  0.0529  0.4604  0.5473
   55C      H1' 1247   8.608   6.915   4.141  1.7158 -0.6957 -2.0852
   55C       N1 1248   8.503   6.742   4.207 -0.7944  0.3901 -0.1747
   55C       C6 1249   8.507   6.601   4.192 -0.2029 -0.3563 -0.1176
   55C       H6 1250   8.600   6.555   4.161 -0.9014 -1.5063 -0.5906
   55C       C5 1251   8.398   6.529   4.211  0.3839  0.4517 -0.2824
   55C       H5 1252   8.393   6.423   4.195  0.4052  0.2341  1.0498
   55C       C4 1253   8.282   6.593   4.265  0.3725 -0.6408  0.1446
   55C       N4 1254   8.171   6.525   4.296  0.1260 -0.3910  0.0807
   55C      H41 1255   8.165   6.425   4.289  1.7978 -0.5365  0.3431
   55C      H42 1256   8.094   6.579   4.334 -0.2733  0.3181 -1.6723
   55C       N3 1257   8.278   6.728   4.286 -0.5209  0.7083 -0.3263
   55C       C2 1258   8.388   6.799   4.263 -0.2088 -0.2185 -0.7470
   55C       O2 1259   8.385   6.921   4.284  0.5109  0.3345 -0.0522
   55C      C3' 1260   8.803   6.752   4.357 -0.3449  0.2166 -0.5257
   55C      H3' 1261   8.768   6.655   4.390  0.6486 -0.4171 -1.2861
   55C      C2' 1262   8.689   6.857   4.336 -0.3799 -0.8853 -0.2212
   55C     H2'1 1263   8.619   6.834   4.416 -0.1066 -0.3108  0.1843
   55C      O2' 1264   8.742   6.994   4.331  0.6094  0.0446 -0.4723
   55C     HO'2 1265   8.828   6.979   4.370 -0.4613 -0.6723  1.7946
   55C      O3' 1266   8.900   6.804   4.444 -0.9440  0.2872 -0.0877
   56G        P 1267   8.892   6.779   4.601 -0.1465 -0.3638 -0.3466
   56G      O1P 1268   9.010   6.838   4.659  0.0429 -0.1783  0.1554
   56G      O2P 1269   8.872   6.637   4.629 -0.2279  0.1177  0.4375
   56G      O5' 1270   8.765   6.868   4.654  0.1014 -0.2394 -0.3475
   56G      C5' 1271   8.778   7.009   4.657 -0.0460 -0.3075  0.7535
   56G     H5'1 1272   8.835   7.038   4.569 -0.2822  1.2862  1.1019
   56G     H5'2 1273   8.835   7.040   4.745 -1.7055  3.1449  0.7802
   56G      C4' 1274   8.643   7.085   4.657 -0.5006 -0.2320 -0.1687
   56G      H4' 1275   8.657   7.191   4.639 -0.9784 -0.3707 -1.4689
   56G      O4' 1276   8.544   7.047   4.564  0.1800 -0.1195 -0.0170
   56G      C1' 1277   8.416   7.041   4.630 -0.1073  0.6541  0.4069
   56G      H1' 1278   8.349   7.093   4.563 -1.2323 -0.7087  0.4289
   56G       N9 1279   8.363   6.901   4.666  0.4777 -0.2778  0.6124
   56G       C8 1280   8.424   6.772   4.666  0.1919 -0.4330  0.0075
   56G       H8 1281   8.530   6.766   4.645 -0.1587 -1.3349 -1.6576
   56G       N7 1282   8.346   6.672   4.686  0.8027 -0.0740 -0.5072
   56G       C5 1283   8.225   6.740   4.713 -0.2325 -0.0404 -0.2465
   56G       C6 1284   8.097   6.687   4.750 -0.1469 -0.0678  0.0045
   56G       O6 1285   8.052   6.571   4.757 -0.7628 -0.2057  0.5202
   56G       N1 1286   8.002   6.784   4.775  0.2365 -0.0659  0.1790
   56G       H1 1287   7.912   6.748   4.802 -0.1732 -0.8701 -2.0635
   56G       C2 1288   8.024   6.921   4.769 -0.1782 -0.1274 -0.5432
   56G       N2 1289   7.935   7.005   4.807  0.0746 -0.0132  0.4336
   56G      H21 1290   7.852   6.964   4.847  1.0351  0.1463  2.7553
   56G      H22 1291   7.947   7.105   4.804  1.0280 -0.1092  0.6778
   56G       N3 1292   8.140   6.973   4.734 -0.5449 -0.1171 -0.2128
   56G       C4 1293   8.235   6.876   4.705  0.2450  0.5022 -0.0301
   56G      C3' 1294   8.584   7.063   4.795 -0.2892 -0.4844  0.5256
   56G      H3' 1295   8.604   6.960   4.825 -1.0249 -0.9012 -0.3581
   56G      C2' 1296   8.443   7.107   4.761 -0.0168 -0.6878 -0.4434
   56G     H2'1 1297   8.370   7.081   4.837 -1.9739  3.3748 -0.6619
   56G      O2' 1298   8.418   7.248   4.746  0.0864  0.3720  0.0131
   56G     HO'2 1299   8.494   7.292   4.786  0.1121 -0.2674  0.6882
   56G      O3' 1300   8.639   7.161   4.883 -0.1999 -0.4795  0.0456
   57U        P 1301   8.634   7.146   5.032  0.3388 -0.0357  0.1029
   57U      O1P 1302   8.706   7.260   5.097  0.4069  1.0554  0.1358
   57U      O2P 1303   8.660   7.004   5.075 -0.1079 -0.4630 -0.1872
   57U      O5' 1304   8.475   7.169   5.070 -0.4730  0.5745 -0.2113
   57U      C5' 1305   8.410   7.298   5.059  0.5346 -0.4076 -0.7907
   57U     H5'1 1306   8.399   7.324   4.954 -1.4805 -0.0674 -0.5330
   57U     H5'2 1307   8.464   7.372   5.118  2.1886 -1.8781 -0.3642
   57U      C4' 1308   8.265   7.298   5.107 -0.3200  0.1974  0.3527
   57U      H4' 1309   8.223   7.399   5.100  0.7683  0.7151  1.1918
   57U      O4' 1310   8.194   7.205   5.023 -0.0933 -0.3099 -0.1774
   57U      C1' 1311   8.084   7.144   5.097 -0.6660  0.1726  0.3146
   57U      H1' 1312   7.989   7.176   5.053  0.2896  1.5608 -0.8276
   57U       N1 1313   8.074   6.994   5.097 -0.0060 -0.7752  0.3884
   57U       C6 1314   8.181   6.913   5.070 -0.1168 -0.4513  0.6933
   57U       H6 1315   8.267   6.964   5.029 -0.0061  2.0559  3.6788
   57U       C5 1316   8.168   6.775   5.078 -0.0749  0.0304  0.2807
   57U       H5 1317   8.243   6.705   5.042  0.7726  1.0842 -0.0506
   57U       C4 1318   8.053   6.718   5.137  0.3155 -0.4658  0.0218
   57U       O4 1319   8.044   6.597   5.158 -0.5380 -0.4049 -0.9450
   57U       N3 1320   7.951   6.800   5.160 -0.7959 -0.5304  0.5724
   57U       H3 1321   7.864   6.756   5.188 -0.2263  0.0735  3.5448
   57U       C2 1322   7.956   6.936   5.142  0.1497 -0.0229  0.0725
   57U       O2 1323   7.852   6.999   5.167  0.3399  0.1036  0.6791
   57U      C3' 1324   8.241   7.250   5.246  0.0155  0.7891 -0.1878
   57U      H3' 1325   8.300   7.160   5.269  0.2105  1.3012  1.4907
   57U      C2' 1326   8.092   7.207   5.234 -0.1693  0.5475  0.4042
   57U     H2'1 1327   8.056   7.136   5.308  0.2166  1.2768  1.3099
   57U      O2' 1328   8.004   7.320   5.242 -0.4615  0.2914  0.3153
   57U     HO'2 1329   7.982   7.332   5.334  1.9315  0.8359  0.8815
   57U      O3' 1330   8.272   7.347   5.349  0.3300  0.5612 -0.0052
   58A        P 1331   8.289   7.308   5.497 -0.1725  0.3166 -0.0155
   58A      O1P 1332   8.312   7.442   5.557 -0.1307 -0.2752 -0.0807
   58A      O2P 1333   8.390   7.203   5.506  0.1921  0.6121 -0.2488
   58A      O5' 1334   8.149   7.247   5.542  1.0661 -0.2462  0.1773
   58A      C5' 1335   8.047   7.339   5.580 -0.0343 -0.0298  0.5736
   58A     H5'1 1336   8.036   7.421   5.510 -0.4414  1.9549  2.8512
   58A     H5'2 1337   8.083   7.390   5.669  1.6301  3.0859 -1.7069
   58A      C4' 1338   7.903   7.278   5.604 -0.1053 -0.2772  0.2768
   58A      H4' 1339   7.832   7.361   5.608  0.8886  0.5626  0.6286
   58A      O4' 1340   7.863   7.196   5.494 -0.4745 -0.0745  0.4686
   58A      C1' 1341   7.790   7.085   5.543  0.3233  0.3119  0.4137
   58A      H1' 1342   7.702   7.065   5.481  0.5039  1.8435 -0.4108
   58A       N9 1343   7.868   6.955   5.536 -0.0639  0.1434 -0.0137
   58A       C8 1344   7.998   6.933   5.498 -0.4982  0.3805 -0.3134
   58A       H8 1345   8.062   7.016   5.474 -0.6702  0.6036  0.0079
   58A       N7 1346   8.037   6.808   5.494  0.8191 -0.1464 -0.6773
   58A       C5 1347   7.917   6.739   5.519  0.2260  0.0479 -0.4383
   58A       C6 1348   7.870   6.603   5.518  0.2092 -0.5188  0.2631
   58A       N6 1349   7.948   6.499   5.492  0.1031  0.1765 -0.5468
   58A      H61 1350   8.048   6.507   5.479  0.4120  1.5965  1.9405
   58A      H62 1351   7.900   6.411   5.482  1.1470 -0.4627 -0.1063
   58A       N1 1352   7.746   6.572   5.556 -0.5903  0.1327 -0.3883
   58A       C2 1353   7.656   6.664   5.591  0.7900  0.0628 -0.5275
   58A       H2 1354   7.557   6.638   5.625  0.8089  1.7875  1.0545
   58A       N3 1355   7.681   6.795   5.591 -0.2814 -0.1940  0.3770
   58A       C4 1356   7.816   6.826   5.556  0.2531 -0.0351 -0.6106
   58A      C3' 1357   7.895   7.194   5.727 -0.2458 -0.4720 -0.3193
   58A      H3' 1358   7.977   7.123   5.736  0.9786  1.1428  1.8584
   58A      C2' 1359   7.768   7.113   5.692 -0.2753  0.3803  0.6430
   58A     H2'1 1360   7.770   7.030   5.762  0.5045  1.9482  2.5699
   58A      O2' 1361   7.650   7.188   5.709  0.0805  0.5479  0.2873
   58A     HO'2 1362   7.638   7.207   5.802  1.9520 -1.4813  1.0349
   58A      O3' 1363   7.878   7.265   5.851 -0.0921  0.5918 -0.0534
   59C        P 1364   7.917   7.203   5.993  0.0768  0.4802  0.3664
   59C      O1P 1365   7.903   7.320   6.088 -0.1035  0.5497  0.2250
   59C      O2P 1366   8.048   7.140   5.985 -0.3471  0.1622  0.4390
   59C      O5' 1367   7.810   7.094   6.019  0.5326  0.1720 -0.5912
   59C      C5' 1368   7.682   7.120   6.039  0.0850 -0.2231 -0.2271
   59C     H5'1 1369   7.648   7.179   5.953 -2.1404 -3.2735 -1.6146
   59C     H5'2 1370   7.674   7.166   6.138  1.2744 -0.2050 -0.1255
   59C      C4' 1371   7.609   6.987   6.052 -0.8398 -0.2262  0.2841
   59C      H4' 1372   7.503   7.013   6.060 -0.5333  1.7415 -1.1343
   59C      O4' 1373   7.625   6.906   5.933  0.3095 -0.0350 -0.7960
   59C      C1' 1374   7.635   6.768   5.969  0.3142  0.0014 -0.2168
   59C      H1' 1375   7.556   6.711   5.919 -1.7488  1.2312  1.4473
   59C       N1 1376   7.764   6.702   5.925  0.3950  0.0332  0.4280
   59C       C6 1377   7.874   6.781   5.901 -0.0112 -0.3812 -0.0839
   59C       H6 1378   7.862   6.887   5.912 -0.8659 -0.6741  2.3555
   59C       C5 1379   7.996   6.723   5.870  0.4101  1.2760  0.2187
   59C       H5 1380   8.084   6.782   5.849  1.0017  0.4060  0.1974
   59C       C4 1381   8.000   6.582   5.844  0.5238 -0.1489  0.0651
   59C       N4 1382   8.104   6.508   5.811 -0.2812 -0.2652  0.1790
   59C      H41 1383   8.193   6.552   5.832 -0.9725  0.6128  1.3694
   59C      H42 1384   8.103   6.414   5.772  0.8015  0.7654 -2.6295
   59C       N3 1385   7.886   6.510   5.856  0.5176 -0.3517  0.1301
   59C       C2 1386   7.773   6.565   5.901 -0.1531 -0.0641 -0.4040
   59C       O2 1387   7.669   6.496   5.932 -0.7729 -0.1378 -0.6961
   59C      C3' 1388   7.662   6.907   6.171 -0.1745  0.2200 -0.2855
   59C      H3' 1389   7.769   6.918   6.185 -0.4149  1.8994  0.4843
   59C      C2' 1390   7.621   6.760   6.124 -0.0159 -0.1990  0.2729
   59C     H2'1 1391   7.688   6.688   6.172 -0.2318 -0.5260  0.0899
   59C      O2' 1392   7.484   6.727   6.147 -0.6058 -0.1225  0.3001
   59C     HO'2 1393   7.471   6.690   6.235  0.3691  1.0631  0.9787
   59C      O3' 1394   7.596   6.949   6.296 -0.3528 -0.3039 -0.2423
   60U        P 1395   7.665   6.917   6.437  0.2704  0.0601  0.3907
   60U      O1P 1396   7.615   7.018   6.532  0.5432  0.1722  0.1344
   60U      O2P 1397   7.810   6.898   6.420  0.0194  0.2329 -0.1183
   60U      O5' 1398   7.608   6.777   6.483  0.0838  0.7104  0.2714
   60U      C5' 1399   7.466   6.762   6.500 -0.4830  0.8369  0.0299
   60U     H5'1 1400   7.413   6.809   6.418 -1.2662  0.0362  0.0664
   60U     H5'2 1401   7.433   6.800   6.597 -1.1280  0.8937 -0.2139
   60U      C4' 1402   7.431   6.610   6.483  0.2834 -0.3185 -0.6001
   60U      H4' 1403   7.328   6.592   6.512  0.6682 -1.1725  0.2789
   60U      O4' 1404   7.449   6.554   6.355  0.5369 -0.3769 -0.6139
   60U      C1' 1405   7.461   6.418   6.365 -0.6756  0.2886 -0.5271
   60U      H1' 1406   7.370   6.360   6.349  0.6093 -1.8883 -0.3561
   60U       N1 1407   7.562   6.364   6.277  0.6095 -0.1177  0.2239
   60U       C6 1408   7.693   6.416   6.277 -0.2924  0.7039  0.0513
   60U       H6 1409   7.707   6.517   6.312  0.8343  0.1171  1.3724
   60U       C5 1410   7.794   6.350   6.219  0.3696 -0.1350 -0.1240
   60U       H5 1411   7.892   6.394   6.224 -0.0337  0.6048  3.0902
   60U       C4 1412   7.774   6.223   6.157 -0.5613  0.4716 -0.4119
   60U       O4 1413   7.862   6.154   6.103  0.0861 -0.8560 -0.2788
   60U       N3 1414   7.642   6.175   6.153  0.0555 -0.2887 -0.5543
   60U       H3 1415   7.623   6.094   6.095  1.5145  0.2757 -1.8874
   60U       C2 1416   7.532   6.238   6.219 -0.5196  0.5811  0.4798
   60U       O2 1417   7.421   6.185   6.224 -0.1294  0.0248  0.1519
   60U      C3' 1418   7.522   6.520   6.577  0.4819 -0.1366  0.4792
   60U      H3' 1419   7.625   6.557   6.570  1.2171 -2.2549 -0.5657
   60U      C2' 1420   7.494   6.383   6.512  0.3766  0.3207 -0.4882
   60U     H2'1 1421   7.585   6.326   6.525 -0.7172 -1.4441 -0.1957
   60U      O2' 1422   7.383   6.311   6.564 -0.0693 -0.0215 -0.1139
   60U     HO'2 1423   7.381   6.316   6.660 -1.0550  2.4554 -0.1851
   60U      O3' 1424   7.465   6.532   6.709 -0.6537  0.7162 -0.1552
   61U        P 1425   7.540   6.489   6.838  0.1149 -0.4373 -0.2957
   61U      O1P 1426   7.496   6.568   6.954  0.2146  0.4179  0.2278
   61U      O2P 1427   7.681   6.484   6.802 -0.5159  0.2994  0.0248
   61U      O5' 1428   7.495   6.337   6.850 -0.3597 -0.1018 -0.2867
   61U      C5' 1429   7.381   6.292   6.921  0.0215 -1.0214 -0.5384
   61U     H5'1 1430   7.295   6.340   6.873  2.8071  1.1920 -3.7668
   61U     H5'2 1431   7.388   6.327   7.024  1.5389 -0.3912 -0.8377
   61U      C4' 1432   7.363   6.141   6.942  0.1931  0.1917  0.5664
   61U      H4' 1433   7.271   6.147   7.001  0.4852  0.7937  0.9736
   61U      O4' 1434   7.348   6.086   6.811 -0.1277  0.8537  0.1602
   61U      C1' 1435   7.432   5.976   6.801 -1.4120  0.1907 -0.0448
   61U      H1' 1436   7.376   5.888   6.831  1.0332 -1.5431 -0.2364
   61U       N1 1437   7.494   5.967   6.659 -0.2048  0.2128 -0.3805
   61U       C6 1438   7.595   6.052   6.614 -0.0090  0.4093  0.0962
   61U       H6 1439   7.631   6.127   6.684 -0.4816 -2.4160  3.6571
   61U       C5 1440   7.645   6.035   6.489 -0.0112 -0.6745  0.4185
   61U       H5 1441   7.726   6.100   6.459 -2.0898  1.1289 -1.7122
   61U       C4 1442   7.597   5.939   6.394  0.4994 -0.2926  0.0703
   61U       O4 1443   7.642   5.917   6.279  0.2616 -0.3254 -0.4140
   61U       N3 1444   7.493   5.863   6.441 -0.2922 -0.1328 -0.0453
   61U       H3 1445   7.454   5.797   6.375 -3.7944  2.2455 -0.6301
   61U       C2 1446   7.446   5.868   6.575  0.4878 -0.9895  0.0987
   61U       O2 1447   7.372   5.788   6.613 -0.1637  0.0577  0.0412
   61U      C3' 1448   7.467   6.057   7.014 -0.4012  0.0763 -0.3258
   61U      H3' 1449   7.538   6.123   7.064  0.5147 -0.9330 -0.2476
   61U      C2' 1450   7.544   5.989   6.907  0.0842 -0.3006 -0.1722
   61U     H2'1 1451   7.620   6.064   6.883  0.0267 -0.5307 -1.1147
   61U      O2' 1452   7.612   5.868   6.952  0.2238 -0.0617  0.1396
   61U     HO'2 1453   7.682   5.841   6.893  1.2046 -1.7378  1.9401
   61U      O3' 1454   7.408   5.969   7.100  0.3887  0.0518 -0.1639
   61U      H3T 1455   7.456   5.887   7.090 -1.2308 -1.1470  1.3861
   62G      O5' 1456   7.761   5.558   5.358 -0.1952  0.3109  0.0944
   62G      H5T 1457   7.689   5.602   5.312 -1.5874  0.8442  2.5967
   62G      C5' 1458   7.701   5.472   5.456 -0.5887  0.3408  0.4083
   62G     H5'1 1459   7.773   5.396   5.483 -1.5305 -0.0984  1.7810
   62G     H5'2 1460   7.610   5.428   5.414  0.3310 -1.1043 -0.1418
   62G      C4' 1461   7.668   5.553   5.586 -0.0319  0.2022  0.1872
   62G      H4' 1462   7.616   5.486   5.655 -1.3438 -1.1274 -1.9578
   62G      O4' 1463   7.781   5.617   5.638 -0.3712 -0.4597  0.1256
   62G      C1' 1464   7.737   5.724   5.721 -0.1586  0.3326  0.3674
   62G      H1' 1465   7.764   5.705   5.825  0.7529 -0.4313  0.0103
   62G       N9 1466   7.824   5.843   5.693  0.1233 -0.3821  0.4288
   62G       C8 1467   7.952   5.831   5.649 -0.7171 -0.3692 -0.3295
   62G       H8 1468   7.985   5.731   5.625  0.2757 -0.0598 -0.3145
   62G       N7 1469   8.024   5.944   5.651  0.0695  0.1676  0.4255
   62G       C5 1470   7.933   6.039   5.702 -0.5165  0.7911 -0.1955
   62G       C6 1471   7.954   6.176   5.746 -0.2816  0.4246 -0.7306
   62G       O6 1472   8.056   6.241   5.744 -0.4901 -0.1145 -0.1021
   62G       N1 1473   7.836   6.233   5.792  0.1142  0.1912 -0.2321
   62G       H1 1474   7.843   6.333   5.800  0.8459  0.2063 -0.9059
   62G       C2 1475   7.714   6.172   5.789 -0.0265  0.1094 -0.2566
   62G       N2 1476   7.620   6.233   5.854  0.2597  0.6529  0.1711
   62G      H21 1477   7.632   6.331   5.877 -0.9869  1.0965 -0.9241
   62G      H22 1478   7.536   6.177   5.847  1.0333 -0.4512 -0.6188
   62G       N3 1479   7.697   6.043   5.763 -0.2781 -0.0154 -0.2443
   62G       C4 1480   7.807   5.982   5.716 -0.5591 -0.1682  0.1989
   62G      C3' 1481   7.565   5.661   5.559 -0.0674  0.3962  0.4696
   62G      H3' 1482   7.595   5.731   5.481 -1.2923 -0.3582 -0.7163
   62G      C2' 1483   7.582   5.738   5.693  1.0743 -0.1709 -0.5562
   62G     H2'1 1484   7.558   5.844   5.688 -0.5699 -0.5252 -0.6610
   62G      O2' 1485   7.509   5.668   5.799 -0.4922  0.0323 -0.1674
   62G     HO'2 1486   7.434   5.624   5.758  0.1263 -1.9427  0.7172
   62G      O3' 1487   7.444   5.596   5.531 -0.5579  0.7213  0.4321
   63U        P 1488   7.377   5.617   5.390 -0.1108 -0.1340  0.5962
   63U      O1P 1489   7.261   5.527   5.382  0.4075  0.1463 -0.1852
   63U      O2P 1490   7.479   5.618   5.279  0.2653  0.4461 -0.1006
   63U      O5' 1491   7.321   5.769   5.402  0.1841 -0.3966 -0.4627
   63U      C5' 1492   7.214   5.791   5.500  0.4918  0.3309 -0.0312
   63U     H5'1 1493   7.228   5.733   5.591 -1.3898  0.0467  0.1165
   63U     H5'2 1494   7.119   5.754   5.461  0.1730  1.2941 -0.2216
   63U      C4' 1495   7.195   5.946   5.524  0.6685 -0.4449  0.3087
   63U      H4' 1496   7.107   5.961   5.586  2.0268 -1.0049  2.4786
   63U      O4' 1497   7.309   5.991   5.593 -0.4004 -0.3688  0.3792
   63U      C1' 1498   7.325   6.134   5.568 -1.2841  0.2905  0.9165
   63U      H1' 1499   7.310   6.199   5.654 -1.0658 -0.0524  1.2226
   63U       N1 1500   7.467   6.152   5.508 -0.6767 -0.6940 -0.7282
   63U       C6 1501   7.539   6.062   5.437 -0.1888  0.0276  0.9532
   63U       H6 1502   7.501   5.963   5.419 -2.5914  1.1032 -0.4094
   63U       C5 1503   7.667   6.085   5.403 -0.7944 -0.8371  0.4349
   63U       H5 1504   7.732   6.013   5.356  0.7356  1.3682 -0.9935
   63U       C4 1505   7.727   6.215   5.430  0.1435  0.1775  0.2641
   63U       O4 1506   7.847   6.252   5.423  0.6371  0.0667 -0.3240
   63U       N3 1507   7.641   6.306   5.482 -0.1462  0.4854  0.2878
   63U       H3 1508   7.668   6.403   5.482 -2.3247  1.1479  0.5376
   63U       C2 1509   7.513   6.283   5.517  0.5905 -0.1288 -0.5852
   63U       O2 1510   7.443   6.376   5.550  0.4513  0.5382 -0.1962
   63U      C3' 1511   7.175   6.030   5.398 -0.1916  0.5768  0.0390
   63U      H3' 1512   7.244   5.998   5.320  1.2146  1.7501  0.7542
   63U      C2' 1513   7.219   6.165   5.460 -0.0845  0.4588  0.9749
   63U     H2'1 1514   7.259   6.235   5.386  1.7592 -1.8519 -0.3507
   63U      O2' 1515   7.103   6.221   5.521 -0.1847  0.2120  0.4050
   63U     HO'2 1516   7.034   6.211   5.455  2.7550  3.2155 -3.6472
   63U      O3' 1517   7.038   6.039   5.350 -0.1954 -0.0506 -0.3174
   64A        P 1518   7.010   6.078   5.203  0.0433  0.0170  0.1998
   64A      O1P 1519   6.867   6.053   5.182 -0.0753  0.7694  0.1124
   64A      O2P 1520   7.104   6.012   5.110  0.2049 -0.2224 -0.2285
   64A      O5' 1521   7.043   6.239   5.202 -0.6587  0.2077 -0.6665
   64A      C5' 1522   6.949   6.328   5.245 -0.7667 -0.3419  0.0535
   64A     H5'1 1523   6.900   6.287   5.333 -0.1285 -0.2094  0.4799
   64A     H5'2 1524   6.866   6.334   5.175 -3.0990  2.7756  2.7852
   64A      C4' 1525   6.993   6.471   5.261 -0.0163  0.1128 -0.3537
   64A      H4' 1526   6.920   6.526   5.321 -0.1280  1.0652 -1.3414
   64A      O4' 1527   7.115   6.470   5.343  0.4818  0.2833 -0.1638
   64A      C1' 1528   7.210   6.568   5.298 -0.0412  0.0146  0.1847
   64A      H1' 1529   7.229   6.637   5.381 -1.3928  0.9435 -0.2364
   64A       N9 1530   7.332   6.506   5.252 -0.1355 -0.0203  0.2028
   64A       C8 1531   7.357   6.377   5.215 -0.0647 -0.0302 -0.2976
   64A       H8 1532   7.283   6.302   5.190 -0.0649 -1.2414  2.8540
   64A       N7 1533   7.484   6.356   5.198 -0.1240 -0.4389  0.9602
   64A       C5 1534   7.545   6.484   5.232 -0.6997  0.6173 -0.2983
   64A       C6 1535   7.676   6.539   5.233 -0.2319 -0.1689 -0.6028
   64A       N6 1536   7.790   6.474   5.210 -0.0454 -0.1456  0.3512
   64A      H61 1537   7.788   6.375   5.191 -0.0421 -0.3888  1.5409
   64A      H62 1538   7.876   6.526   5.205 -0.3959  0.3924 -0.3739
   64A       N1 1539   7.705   6.666   5.252 -0.0200  0.1587 -0.6248
   64A       C2 1540   7.600   6.744   5.272 -0.5179  0.2314  0.2923
   64A       H2 1541   7.617   6.849   5.290 -2.7542  1.3706 -3.1887
   64A       N3 1542   7.473   6.714   5.266  0.1032  0.2348  0.6494
   64A       C4 1543   7.455   6.579   5.251 -0.5813 -0.6469  0.0462
   64A      C3' 1544   7.031   6.540   5.136 -0.0293  0.0121 -0.1797
   64A      H3' 1545   7.076   6.466   5.069 -3.1420 -0.5245 -1.9020
   64A      C2' 1546   7.132   6.645   5.190 -0.2955  0.7440  0.3249
   64A     H2'1 1547   7.193   6.678   5.106 -1.5026 -2.6579 -2.1524
   64A      O2' 1548   7.061   6.753   5.258  0.3676  0.2166  0.1376
   64A     HO'2 1549   6.997   6.779   5.191  0.3409 -1.4953 -0.5657
   64A      O3' 1550   6.922   6.602   5.074 -0.3297 -0.1468 -0.0672
   65C        P 1551   6.937   6.648   4.924  0.3233  0.4301  0.4923
   65C      O1P 1552   6.821   6.736   4.896  0.3755  0.5738  0.5092
   65C      O2P 1553   6.969   6.520   4.849 -0.0539 -0.0825  0.1171
   65C      O5' 1554   7.064   6.744   4.909  0.2114 -0.0354 -0.2143
   65C      C5' 1555   7.060   6.886   4.931 -0.3586  0.5092 -0.0618
   65C     H5'1 1556   7.025   6.923   5.027  0.4841 -0.6798  0.7197
   65C     H5'2 1557   7.005   6.919   4.843 -0.1695 -1.1519 -0.8460
   65C      C4' 1558   7.201   6.938   4.910  0.4341  0.0194 -0.3646
   65C      H4' 1559   7.207   7.034   4.961  2.4308  0.6675 -1.6570
   65C      O4' 1560   7.303   6.866   4.981 -0.1080  0.2625  0.2391
   65C      C1' 1561   7.431   6.907   4.922  0.0657 -0.0215 -0.6032
   65C      H1' 1562   7.482   6.966   4.997  4.2378 -0.4819 -2.7998
   65C       N1 1563   7.518   6.783   4.896  0.0902  0.2638  0.3998
   65C       C6 1564   7.467   6.656   4.891 -0.2646 -0.4396 -0.5379
   65C       H6 1565   7.360   6.646   4.905 -0.6653 -0.8095 -3.3269
   65C       C5 1566   7.543   6.548   4.871  0.0153  0.7493 -0.0613
   65C       H5 1567   7.506   6.446   4.879  0.3588  0.6948  0.9921
   65C       C4 1568   7.679   6.575   4.865 -0.5820 -0.2942 -0.7217
   65C       N4 1569   7.773   6.483   4.859  0.3109  1.2025  0.2076
   65C      H41 1570   7.741   6.390   4.837 -1.7706  1.3504  2.2238
   65C      H42 1571   7.867   6.513   4.838  1.0923 -1.3271 -0.2636
   65C       N3 1572   7.743   6.690   4.874  0.1627 -1.0927  0.1029
   65C       C2 1573   7.659   6.796   4.895 -0.3773 -0.1005  0.2098
   65C       O2 1574   7.712   6.904   4.909 -0.3254 -0.3649  0.0863
   65C      C3' 1575   7.249   6.955   4.767 -0.4668 -0.3210  0.2417
   65C      H3' 1576   7.238   6.861   4.714  0.9355 -0.1764 -0.3602
   65C      C2' 1577   7.399   6.984   4.790 -0.3920  0.3127  0.5427
   65C     H2'1 1578   7.453   6.936   4.709 -2.2261 -0.2134 -0.4290
   65C      O2' 1579   7.432   7.114   4.817 -0.1114  0.2994 -0.1495
   65C     HO'2 1580   7.404   7.169   4.743  0.3767 -0.9942 -1.3232
   65C      O3' 1581   7.182   7.057   4.691 -0.0329  0.0683  0.5809
   66G        P 1582   7.215   7.068   4.535  0.4645  0.1028 -0.1543
   66G      O1P 1583   7.107   7.152   4.476  0.0173  0.0379 -0.1088
   66G      O2P 1584   7.246   6.937   4.480  0.2980  0.1684  0.2549
   66G      O5' 1585   7.347   7.151   4.522  0.3417 -0.1900  0.2334
   66G      C5' 1586   7.358   7.291   4.526  0.2041  0.4350  0.7773
   66G     H5'1 1587   7.305   7.331   4.613  0.2618 -0.6283  1.3195
   66G     H5'2 1588   7.312   7.329   4.435  0.6127 -2.4113 -0.7329
   66G      C4' 1589   7.510   7.327   4.524 -0.9767 -0.1020 -0.4455
   66G      H4' 1590   7.530   7.427   4.561  0.1923 -0.1944 -0.7725
   66G      O4' 1591   7.594   7.246   4.609  0.3207  0.2472  0.0749
   66G      C1' 1592   7.723   7.237   4.544 -0.0514  0.2190  0.4507
   66G      H1' 1593   7.803   7.265   4.612 -0.3638 -0.9240  1.3301
   66G       N9 1594   7.753   7.090   4.516  0.4777 -0.1573  0.0096
   66G       C8 1595   7.663   6.989   4.506 -0.1650  0.3872  0.9765
   66G       H8 1596   7.559   7.017   4.510  0.0628  1.7976 -1.2639
   66G       N7 1597   7.718   6.873   4.479  0.7177 -0.4162  0.0716
   66G       C5 1598   7.854   6.909   4.463 -0.2888 -0.5684  1.1993
   66G       C6 1599   7.972   6.829   4.436 -0.5587 -0.8958  0.2615
   66G       O6 1600   7.978   6.707   4.423 -0.1873 -0.1809 -0.4528
   66G       N1 1601   8.092   6.904   4.421  0.0318 -0.2078 -0.4601
   66G       H1 1602   8.172   6.854   4.386 -0.0456  0.9693 -2.4826
   66G       C2 1603   8.088   7.042   4.406 -0.0919 -0.1679 -0.2674
   66G       N2 1604   8.203   7.108   4.387  0.1401 -0.4525  0.1592
   66G      H21 1605   8.286   7.067   4.348 -0.2177 -0.6982 -0.3409
   66G      H22 1606   8.194   7.209   4.393  1.7086 -0.3589  2.4222
   66G       N3 1607   7.988   7.119   4.453 -0.0562  0.3096 -0.2085
   66G       C4 1608   7.875   7.043   4.476  0.0560  0.3199  0.1315
   66G      C3' 1609   7.565   7.314   4.382 -0.4249  0.8038 -0.2114
   66G      H3' 1610   7.537   7.214   4.349  0.1185  0.4670  0.3335
   66G      C2' 1611   7.717   7.310   4.409  0.0622 -0.0879 -0.6465
   66G     H2'1 1612   7.769   7.261   4.327  2.4788  0.1647  0.6488
   66G      O2' 1613   7.767   7.443   4.430 -0.2671  0.3265 -0.6790
   66G     HO'2 1614   7.699   7.507   4.405  1.8094  2.9395 -0.1060
   66G      O3' 1615   7.526   7.419   4.298 -0.1320  0.3226  0.5141
   67G        P 1616   7.569   7.405   4.138  0.1779  0.2386  0.0281
   67G      O1P 1617   7.530   7.534   4.074 -0.0088  0.3075  0.2255
   67G      O2P 1618   7.521   7.277   4.088  0.0380  0.5573 -0.0781
   67G      O5' 1619   7.721   7.391   4.115  0.3700 -0.3926 -0.3763
   67G      C5' 1620   7.806   7.506   4.102  0.2700  0.4180  0.4461
   67G     H5'1 1621   7.803   7.570   4.191 -3.4304  1.5651 -0.3274
   67G     H5'2 1622   7.768   7.562   4.017  2.0275 -0.6743 -1.1331
   67G      C4' 1623   7.950   7.466   4.069  0.9574  0.2259 -0.5566
   67G      H4' 1624   8.009   7.557   4.071  1.2059  0.0743  1.2912
   67G      O4' 1625   7.996   7.373   4.164 -0.6232  0.3693  0.3433
   67G      C1' 1626   8.092   7.283   4.093 -0.1149  0.3893  0.8553
   67G      H1' 1627   8.191   7.289   4.138 -0.3473 -0.1486  1.4459
   67G       N9 1628   8.036   7.147   4.084  0.1339 -0.6131 -0.1766
   67G       C8 1629   7.912   7.096   4.116 -0.2501  0.2591 -0.4636
   67G       H8 1630   7.833   7.157   4.158  0.1457  2.0522 -2.1382
   67G       N7 1631   7.889   6.971   4.090 -0.7861  1.2044 -0.5281
   67G       C5 1632   8.014   6.933   4.031  0.0887 -0.3537  0.0922
   67G       C6 1633   8.061   6.806   3.982  0.4079  0.2020  0.1956
   67G       O6 1634   8.001   6.696   3.983 -0.3495 -0.1850 -0.6499
   67G       N1 1635   8.194   6.805   3.952  0.2820 -0.0298  0.8380
   67G       H1 1636   8.231   6.714   3.926 -2.0976 -0.9754  0.4403
   67G       C2 1637   8.274   6.911   3.950 -0.6200  0.4959 -0.2447
   67G       N2 1638   8.394   6.893   3.899  0.3272 -0.1426 -0.0990
   67G      H21 1639   8.427   6.801   3.874  1.3561  0.2861 -0.3706
   67G      H22 1640   8.455   6.973   3.895  0.5294 -0.2614  0.4232
   67G       N3 1641   8.232   7.035   3.979  0.5217 -0.3967 -0.0790
   67G       C4 1642   8.102   7.040   4.025  1.1683  0.1054 -0.7914
   67G      C3' 1643   7.964   7.401   3.929 -0.1946 -0.5307  0.1137
   67G      H3' 1644   7.887   7.327   3.906 -0.8259  0.0025  0.4745
   67G      C2' 1645   8.105   7.338   3.952  0.8570 -0.1298 -0.2092
   67G     H2'1 1646   8.117   7.258   3.878 -2.3472 -0.1280 -0.8533
   67G      O2' 1647   8.206   7.442   3.937  0.0162  0.3874 -0.3819
   67G     HO'2 1648   8.161   7.521   3.906  1.3721  1.6286  0.6595
   67G      O3' 1649   7.967   7.506   3.833 -0.0811 -0.2825  0.6312
   68A        P 1650   7.931   7.489   3.681 -0.2686 -0.1692  0.3202
   68A      O1P 1651   7.950   7.621   3.619  0.0409 -0.4956  0.2923
   68A      O2P 1652   7.794   7.435   3.677 -0.0521  0.2360  0.1943
   68A      O5' 1653   8.044   7.384   3.627  0.7792  0.2420  0.1754
   68A      C5' 1654   8.175   7.425   3.599 -0.2584  0.6368  0.3644
   68A     H5'1 1655   8.215   7.474   3.687 -2.8203  0.1676  1.8785
   68A     H5'2 1656   8.167   7.500   3.520 -0.0357 -0.9352 -1.2308
   68A      C4' 1657   8.265   7.309   3.556  1.1361  0.4036  0.8083
   68A      H4' 1658   8.365   7.352   3.544  0.3058  1.9965 -0.8853
   68A      O4' 1659   8.264   7.214   3.654 -0.0645  0.3370 -0.0623
   68A      C1' 1660   8.294   7.089   3.592  0.2213  0.2580  0.0738
   68A      H1' 1661   8.378   7.029   3.629 -2.5120 -3.7975  0.3786
   68A       N9 1662   8.183   6.998   3.604  0.0703 -0.7701  0.2754
   68A       C8 1663   8.054   7.025   3.646 -0.4394 -0.3409 -0.2406
   68A       H8 1664   8.024   7.128   3.657  0.9650  0.0643  0.0963
   68A       N7 1665   7.976   6.931   3.655 -0.0511  0.1109 -0.5098
   68A       C5 1666   8.060   6.819   3.626  1.0733  1.2996 -0.4675
   68A       C6 1667   8.043   6.674   3.616 -0.1252  0.1972  0.3000
   68A       N6 1668   7.928   6.613   3.640  0.1444  0.0264 -0.2846
   68A      H61 1669   7.855   6.668   3.682  0.6004  0.7050 -0.3676
   68A      H62 1670   7.929   6.512   3.650 -0.6491  0.0613  0.2293
   68A       N1 1671   8.147   6.594   3.587  0.2081  0.5623 -0.1284
   68A       C2 1672   8.264   6.646   3.562 -0.7783 -0.6171 -0.6276
   68A       H2 1673   8.346   6.581   3.536  0.8095  1.5894 -1.4473
   68A       N3 1674   8.292   6.777   3.567 -0.1338  0.4593  0.3727
   68A       C4 1675   8.186   6.858   3.596  0.7348 -0.5780  0.9285
   68A      C3' 1676   8.232   7.241   3.421 -0.0387 -0.1674  0.3731
   68A      H3' 1677   8.127   7.212   3.418  0.2405 -1.1972  0.1720
   68A      C2' 1678   8.306   7.110   3.442  0.4893  0.0329  0.6090
   68A     H2'1 1679   8.264   7.027   3.385 -0.1626  0.8511 -0.1370
   68A      O2' 1680   8.447   7.115   3.419 -0.8500  0.0004  0.2811
   68A     HO'2 1681   8.463   7.136   3.327 -0.7530  0.0509  0.3095
   68A      O3' 1682   8.282   7.303   3.304 -0.1928 -0.4961 -0.2188
   69A        P 1683   8.255   7.265   3.148 -0.4271 -0.3249 -0.2148
   69A      O1P 1684   8.320   7.375   3.077  0.2717  0.6361 -0.2957
   69A      O2P 1685   8.107   7.241   3.151  0.2527  0.3126 -0.5900
   69A      O5' 1686   8.334   7.131   3.116 -0.3516 -0.4019 -0.2281
   69A      C5' 1687   8.472   7.128   3.084 -0.1281  0.1446 -0.7422
   69A     H5'1 1688   8.517   7.183   3.168 -0.4787  0.7212 -0.9248
   69A     H5'2 1689   8.483   7.180   2.989 -2.8225  0.2022 -1.0838
   69A      C4' 1690   8.535   6.986   3.085 -0.6005 -0.0669 -0.3342
   69A      H4' 1691   8.644   6.994   3.091 -0.6894  1.2939 -0.2400
   69A      O4' 1692   8.490   6.924   3.205  0.3818  0.3097  0.1822
   69A      C1' 1693   8.453   6.792   3.169  0.1486 -0.1387 -0.6937
   69A      H1' 1694   8.502   6.725   3.239 -0.8151  1.5425  1.7141
   69A       N9 1695   8.308   6.759   3.196 -0.8074  0.3005 -0.2376
   69A       C8 1696   8.208   6.846   3.211 -0.2342  0.5688 -0.6935
   69A       H8 1697   8.217   6.953   3.215 -2.6967  0.8197 -0.1149
   69A       N7 1698   8.084   6.792   3.227 -0.2879  0.2266 -0.0723
   69A       C5 1699   8.117   6.657   3.226 -0.3218  0.0851 -0.2132
   69A       C6 1700   8.047   6.539   3.259 -0.6808  0.0971  0.6909
   69A       N6 1701   7.925   6.528   3.302  0.0148 -1.0153  0.3753
   69A      H61 1702   7.871   6.607   3.333  0.8474 -0.6239  0.8488
   69A      H62 1703   7.894   6.434   3.324 -1.0076 -0.6873  0.3796
   69A       N1 1704   8.107   6.416   3.254 -0.0925  0.2710 -0.1261
   69A       C2 1705   8.242   6.416   3.245  0.2993 -0.0563 -0.2879
   69A       H2 1706   8.296   6.323   3.234  0.7166  0.0928  0.4431
   69A       N3 1707   8.320   6.522   3.226  0.6271 -0.7796 -0.2727
   69A       C4 1708   8.250   6.638   3.218 -1.0474  0.1965  0.3999
   69A      C3' 1709   8.503   6.901   2.968  0.5551 -0.7606 -0.0012
   69A      H3' 1710   8.401   6.923   2.937  0.8991  0.0593 -0.5606
   69A      C2' 1711   8.503   6.762   3.025  0.2775  1.5095 -0.9023
   69A     H2'1 1712   8.428   6.700   2.976  2.0475 -0.1923 -1.5909
   69A      O2' 1713   8.624   6.689   3.037 -0.6680 -0.5847 -0.2710
   69A     HO'2 1714   8.680   6.683   2.959 -0.7990  0.3354 -0.4448
   69A      O3' 1715   8.588   6.937   2.864 -0.1990 -0.2484  0.4032
   70U        P 1716   8.537   6.909   2.711 -0.1727 -0.3283  0.0249
   70U      O1P 1717   8.652   6.932   2.628 -0.6274  0.2378  0.0755
   70U      O2P 1718   8.414   6.980   2.686 -0.1957  0.6000 -0.1254
   70U      O5' 1719   8.511   6.752   2.714 -0.1702 -0.3433 -0.3646
   70U      C5' 1720   8.621   6.658   2.708  0.0428 -0.3986 -0.2978
   70U     H5'1 1721   8.706   6.680   2.773  0.5362 -1.6829 -0.4733
   70U     H5'2 1722   8.667   6.658   2.609 -1.1948 -1.5911 -0.9087
   70U      C4' 1723   8.568   6.513   2.733 -1.0126  0.0898  0.2132
   70U      H4' 1724   8.655   6.448   2.740  0.4823  1.9301 -0.4878
   70U      O4' 1725   8.488   6.506   2.856 -0.0038  0.1082  0.4584
   70U      C1' 1726   8.378   6.411   2.831  0.0388  0.2155 -0.7086
   70U      H1' 1727   8.390   6.325   2.896  0.9744  1.6786  1.1723
   70U       N1 1728   8.248   6.474   2.871 -0.2794  0.2135 -0.2298
   70U       C6 1729   8.218   6.607   2.848 -0.0193 -0.4955 -0.1578
   70U       H6 1730   8.292   6.669   2.798 -1.4643  0.5649 -1.0462
   70U       C5 1731   8.101   6.659   2.887 -0.0696  0.1139  0.5237
   70U       H5 1732   8.084   6.762   2.858 -1.0228 -0.1992 -0.0432
   70U       C4 1733   7.994   6.577   2.937 -0.1051  0.4019  0.2823
   70U       O4 1734   7.882   6.611   2.975 -0.4048 -1.1692 -0.2077
   70U       N3 1735   8.025   6.448   2.950 -0.0845  0.1260  0.7900
   70U       H3 1736   7.950   6.391   2.986 -1.9468  1.3831 -0.8687
   70U       C2 1737   8.147   6.392   2.928  0.3711 -0.5468  0.0236
   70U       O2 1738   8.154   6.272   2.943 -0.0246 -0.2753  0.5740
   70U      C3' 1739   8.475   6.467   2.624  0.3713  0.1488  0.0330
   70U      H3' 1740   8.414   6.555   2.603  0.2194  0.4954  1.7723
   70U      C2' 1741   8.389   6.362   2.683 -0.3596  0.3217  0.1520
   70U     H2'1 1742   8.294   6.355   2.631 -0.0872 -2.0734 -0.1002
   70U      O2' 1743   8.449   6.237   2.679  0.3068  0.3155  0.0261
   70U     HO'2 1744   8.392   6.171   2.637  2.2925 -0.5709 -1.4793
   70U      O3' 1745   8.544   6.422   2.510  0.0287  0.0554 -0.2964
   71A        P 1746   8.476   6.444   2.367  0.0983 -0.0686 -0.4599
   71A      O1P 1747   8.574   6.390   2.270 -0.1698 -0.1187 -0.3131
   71A      O2P 1748   8.437   6.589   2.364  0.0556  0.2931 -0.2893
   71A      O5' 1749   8.345   6.354   2.362 -0.7800  0.1056  0.0694
   71A      C5' 1750   8.350   6.212   2.352  0.8385 -0.5804 -0.6209
   71A     H5'1 1751   8.406   6.184   2.442 -1.6555  0.8718  1.5075
   71A     H5'2 1752   8.395   6.187   2.256  1.7980  1.3027 -0.7067
   71A      C4' 1753   8.213   6.143   2.379  0.8495 -0.2324  0.6002
   71A      H4' 1754   8.225   6.035   2.377 -1.1719 -0.5099  1.0710
   71A      O4' 1755   8.153   6.175   2.506  0.1888 -0.6734 -0.3377
   71A      C1' 1756   8.012   6.153   2.485 -0.2383  0.0671 -1.2548
   71A      H1' 1757   7.970   6.069   2.540  1.6981 -0.3853 -0.4139
   71A       N9 1758   7.938   6.270   2.543  0.2199 -0.9263 -0.1272
   71A       C8 1759   7.992   6.399   2.565 -0.1319  0.1933 -0.6092
   71A       H8 1760   8.088   6.428   2.525  0.1099 -1.2263 -1.0952
   71A       N7 1761   7.914   6.484   2.629  0.4458 -0.0758  0.4958
   71A       C5 1762   7.801   6.415   2.649 -0.1735 -0.3477  0.3400
   71A       C6 1763   7.677   6.435   2.711 -0.2769  0.1449  0.0467
   71A       N6 1764   7.644   6.551   2.766 -0.7311  0.9938  0.1192
   71A      H61 1765   7.719   6.617   2.780  1.1495 -1.2994  1.8607
   71A      H62 1766   7.563   6.550   2.826 -2.3992 -0.3205 -2.0165
   71A       N1 1767   7.581   6.344   2.709 -0.3258 -0.4766 -0.4027
   71A       C2 1768   7.608   6.233   2.653 -0.2312  0.8675 -1.0201
   71A       H2 1769   7.533   6.155   2.660  2.0239 -1.2897  1.0632
   71A       N3 1770   7.721   6.187   2.602 -0.3298  0.8689  0.2008
   71A       C4 1771   7.813   6.285   2.601 -0.4462  0.4282  0.0810
   71A      C3' 1772   8.113   6.185   2.267 -0.4785 -0.9632 -0.0736
   71A      H3' 1773   8.121   6.293   2.253  0.7246 -1.0569 -0.2442
   71A      C2' 1774   7.982   6.140   2.335  0.0277 -0.2228 -0.3771
   71A     H2'1 1775   7.892   6.195   2.308  0.0010 -0.8388 -1.5874
   71A      O2' 1776   7.967   6.001   2.322  0.5614  0.1049 -0.3340
   71A     HO'2 1777   7.999   5.981   2.234 -2.5239 -0.8725 -1.3593
   71A      O3' 1778   8.143   6.121   2.150 -0.4348 -0.0020  0.0771
   72G        P 1779   8.081   6.180   2.011  0.3146  0.2329 -0.1475
   72G      O1P 1780   8.130   6.107   1.895 -0.1185  0.0998 -0.4334
   72G      O2P 1781   8.094   6.325   2.017  0.0408 -0.6381  0.0538
   72G      O5' 1782   7.925   6.149   2.021 -0.2413  0.1487  0.6596
   72G      C5' 1783   7.873   6.023   1.998  0.2778  0.6598  0.6319
   72G     H5'1 1784   7.911   5.952   2.072  0.8597 -0.3758 -0.6309
   72G     H5'2 1785   7.896   5.987   1.898 -0.0571 -0.7258  1.0297
   72G      C4' 1786   7.715   6.034   2.006 -0.4779 -0.4326  0.5399
   72G      H4' 1787   7.678   5.936   1.976 -2.6020  0.3173  0.6010
   72G      O4' 1788   7.693   6.063   2.141 -0.1789 -0.2125 -0.1610
   72G      C1' 1789   7.567   6.122   2.170  1.1687 -0.2476  0.0670
   72G      H1' 1790   7.502   6.064   2.236 -0.6612  1.5938 -0.0225
   72G       N9 1791   7.587   6.260   2.231 -0.7713 -0.8138  0.0420
   72G       C8 1792   7.695   6.342   2.211  0.4051  0.6913  0.0795
   72G       H8 1793   7.785   6.315   2.158  1.5086  0.4754  1.9597
   72G       N7 1794   7.700   6.447   2.286  0.8859  0.8651 -0.4537
   72G       C5 1795   7.568   6.447   2.336 -0.2628 -0.0322  0.2428
   72G       C6 1796   7.508   6.543   2.425  0.6328  0.8797 -0.2139
   72G       O6 1797   7.552   6.651   2.472  0.1891 -0.1396  0.8570
   72G       N1 1798   7.377   6.500   2.461  0.6695 -0.1713 -0.1804
   72G       H1 1799   7.330   6.568   2.519  4.8509  0.3039  3.0799
   72G       C2 1800   7.316   6.390   2.410 -0.4093  0.3472  0.2956
   72G       N2 1801   7.204   6.347   2.454 -0.5289 -0.4043 -0.5287
   72G      H21 1802   7.140   6.407   2.503  0.3958  0.3020 -0.1480
   72G      H22 1803   7.185   6.249   2.443  1.4405 -0.7590 -1.1893
   72G       N3 1804   7.373   6.297   2.336 -0.4067 -0.1726 -0.0009
   72G       C4 1805   7.502   6.333   2.303  0.5081 -0.4549 -1.1076
   72G      C3' 1806   7.626   6.141   1.937  0.4890 -0.6346 -0.0503
   72G      H3' 1807   7.683   6.233   1.952  0.9907 -0.6831 -1.4957
   72G      C2' 1808   7.504   6.144   2.030  0.2504  0.4354 -0.7668
   72G     H2'1 1809   7.462   6.243   2.017  0.0927  0.7924  1.9582
   72G      O2' 1810   7.404   6.040   2.012 -0.1375 -0.3398 -0.0003
   72G     HO'2 1811   7.325   6.054   2.065 -0.7976  0.2607 -1.1091
   72G      O3' 1812   7.595   6.109   1.799  0.2666  0.4611 -0.1474
   73A        P 1813   7.539   6.208   1.689 -0.0619 -0.0891 -0.1495
   73A      O1P 1814   7.522   6.122   1.570  0.3052 -0.0761  0.2246
   73A      O2P 1815   7.626   6.328   1.678 -0.2196 -0.9814 -0.3082
   73A      O5' 1816   7.406   6.248   1.746  0.9267 -0.0160  0.1206
   73A      C5' 1817   7.291   6.165   1.747 -0.6851  0.4074 -0.3525
   73A     H5'1 1818   7.320   6.064   1.777 -0.1765  0.3655 -0.9748
   73A     H5'2 1819   7.243   6.148   1.650 -0.8857 -0.1187 -0.1649
   73A      C4' 1820   7.184   6.239   1.836 -0.2506 -0.0341  0.4206
   73A      H4' 1821   7.100   6.174   1.862  0.3814 -0.7450  0.7182
   73A      O4' 1822   7.248   6.282   1.958 -0.1744 -0.1053 -0.3745
   73A      C1' 1823   7.174   6.394   2.006 -0.0623  0.0554  0.2924
   73A      H1' 1824   7.126   6.363   2.099 -0.0136 -2.2010 -0.3717
   73A       N9 1825   7.268   6.506   2.056 -0.0774 -0.4905  0.2087
   73A       C8 1826   7.402   6.532   2.039  1.0992 -0.0701 -0.0564
   73A       H8 1827   7.459   6.465   1.976  0.0684 -0.5465 -0.5186
   73A       N7 1828   7.451   6.636   2.099  1.0773  0.2321 -0.2162
   73A       C5 1829   7.340   6.685   2.175  0.8458  0.0378 -0.3029
   73A       C6 1830   7.307   6.795   2.268 -0.7434  0.5092  0.5841
   73A       N6 1831   7.395   6.887   2.304  0.1723  0.0223 -0.3703
   73A      H61 1832   7.493   6.873   2.284  0.7408  2.3732  0.3840
   73A      H62 1833   7.364   6.966   2.358 -0.1106  0.1178 -0.6702
   73A       N1 1834   7.189   6.810   2.319 -0.2947 -0.2809 -0.1014
   73A       C2 1835   7.097   6.723   2.291  0.3113 -0.1464 -0.5857
   73A       H2 1836   7.002   6.744   2.339  0.6289 -1.3023  0.5753
   73A       N3 1837   7.104   6.623   2.207 -0.5293 -0.6110  0.4071
   73A       C4 1838   7.225   6.605   2.147  0.1917 -0.4495  1.7060
   73A      C3' 1839   7.129   6.366   1.772  0.7228  0.9542 -0.1293
   73A      H3' 1840   7.208   6.428   1.730 -0.1180  0.7136 -2.1300
   73A      C2' 1841   7.073   6.440   1.894 -0.3770  0.1839  0.1308
   73A     H2'1 1842   7.078   6.548   1.884  1.8933  0.2499  1.3322
   73A      O2' 1843   6.943   6.408   1.937  0.1539  0.1245  0.4368
   73A     HO'2 1844   6.886   6.485   1.936  1.4948  1.1963 -1.2874
   73A      O3' 1845   7.026   6.342   1.673 -0.0361  0.1379 -0.8748
   74U        P 1846   6.974   6.461   1.585  0.0490  0.4080  0.2978
   74U      O1P 1847   6.875   6.393   1.503 -0.0116  0.8249 -0.3949
   74U      O2P 1848   7.096   6.515   1.522 -0.3079  0.0880  0.1285
   74U      O5' 1849   6.896   6.572   1.669 -0.6742 -0.4713 -0.2353
   74U      C5' 1850   6.771   6.552   1.721 -0.4909 -0.5780 -0.3392
   74U     H5'1 1851   6.758   6.455   1.768 -3.6948 -0.5079 -0.8669
   74U     H5'2 1852   6.702   6.549   1.637 -3.1001  1.0439  1.5859
   74U      C4' 1853   6.720   6.662   1.816 -0.3178  0.0677  0.6056
   74U      H4' 1854   6.619   6.628   1.837 -1.1786  1.9122 -0.3535
   74U      O4' 1855   6.788   6.671   1.941  0.1056  0.9387 -0.4073
   74U      C1' 1856   6.797   6.806   1.985  0.6799  0.3894  0.2466
   74U      H1' 1857   6.757   6.813   2.086 -2.3432 -0.9658 -0.7267
   74U       N1 1858   6.936   6.859   1.989 -0.2424  0.1251  0.5382
   74U       C6 1859   7.033   6.822   1.900  0.1668  0.6618 -0.3341
   74U       H6 1860   7.003   6.760   1.816  0.9268  0.5594 -0.5369
   74U       C5 1861   7.154   6.873   1.899  0.0644 -0.0463  0.2627
   74U       H5 1862   7.227   6.850   1.822  2.6409 -0.7629  2.7423
   74U       C4 1863   7.194   6.962   2.004  0.6618  0.2849  0.4615
   74U       O4 1864   7.303   7.015   2.013 -0.3406 -0.1287  0.3237
   74U       N3 1865   7.097   6.996   2.089 -0.1296 -0.7543 -0.4485
   74U       H3 1866   7.120   7.075   2.147 -0.9720 -1.1368  0.4426
   74U       C2 1867   6.970   6.946   2.090 -0.1025 -0.1307  0.1058
   74U       O2 1868   6.891   6.976   2.182 -0.0466  0.1752  0.5632
   74U      C3' 1869   6.713   6.802   1.757  0.3188 -0.1432  0.2640
   74U      H3' 1870   6.809   6.821   1.710  0.5043  2.4971  1.5041
   74U      C2' 1871   6.704   6.884   1.891 -1.3431  0.0588  0.2200
   74U     H2'1 1872   6.737   6.987   1.882 -1.1123  0.0309  0.6969
   74U      O2' 1873   6.579   6.881   1.967  0.2438  0.2017  0.4103
   74U     HO'2 1874   6.511   6.868   1.900  0.7460 -0.0185 -0.0570
   74U      O3' 1875   6.601   6.828   1.677 -0.0487  0.0405 -0.4866
   75A        P 1876   6.586   6.939   1.571  0.1399 -0.5336 -0.2643
   75A      O1P 1877   6.459   6.910   1.494  0.5425 -0.0657 -0.6734
   75A      O2P 1878   6.716   6.949   1.501  0.1798  0.3266 -0.3342
   75A      O5' 1879   6.567   7.075   1.647  0.2319  0.0234  0.3878
   75A      C5' 1880   6.454   7.125   1.717 -0.0630 -0.1223 -0.5051
   75A     H5'1 1881   6.410   7.052   1.785 -0.2677  0.5281  0.0724
   75A     H5'2 1882   6.374   7.151   1.647 -0.7598  0.5845  0.5195
   75A      C4' 1883   6.488   7.244   1.804 -0.4074 -0.0622 -0.0505
   75A      H4' 1884   6.402   7.272   1.863  0.4940 -1.6366  2.1542
   75A      O4' 1885   6.591   7.223   1.894 -0.3809 -0.0418 -0.7634
   75A      C1' 1886   6.671   7.329   1.924  0.4543 -0.5439  0.0242
   75A      H1' 1887   6.655   7.370   2.023 -0.9304  0.3607 -0.5345
   75A       N9 1888   6.815   7.311   1.909  0.2203 -0.3423 -0.1612
   75A       C8 1889   6.878   7.218   1.829 -0.5511  0.4807 -0.3079
   75A       H8 1890   6.814   7.155   1.769 -2.4204 -0.6047  2.5459
   75A       N7 1891   7.010   7.220   1.848 -0.9283  0.3151 -0.1253
   75A       C5 1892   7.030   7.329   1.935 -0.3353 -0.3872 -0.4714
   75A       C6 1893   7.149   7.386   1.995 -0.0995 -0.2998  0.0371
   75A       N6 1894   7.273   7.359   1.970  0.3241  0.5184  0.3528
   75A      H61 1895   7.296   7.302   1.891 -0.4402  1.5238 -0.6153
   75A      H62 1896   7.338   7.416   2.024  0.9495  1.1507 -1.0257
   75A       N1 1897   7.140   7.495   2.076 -0.1804 -0.2310  0.1212
   75A       C2 1898   7.019   7.535   2.110  0.7265 -0.6568  0.0704
   75A       H2 1899   7.008   7.619   2.176 -0.9757  0.9424 -2.1034
   75A       N3 1900   6.903   7.487   2.065  0.3427 -0.4987 -0.3283
   75A       C4 1901   6.912   7.383   1.976 -0.2426  0.2209 -0.1550
   75A      C3' 1902   6.543   7.361   1.723 -0.3808 -0.1817 -0.3706
   75A      H3' 1903   6.618   7.322   1.654 -0.9651 -2.0190 -0.0086
   75A      C2' 1904   6.621   7.439   1.831  0.7902 -0.3563  0.4883
   75A     H2'1 1905   6.702   7.498   1.788 -1.4642  2.3305 -0.4143
   75A      O2' 1906   6.556   7.529   1.908  0.4418  0.2509  0.2297
   75A     HO'2 1907   6.604   7.608   1.882  0.5957  0.2847  0.6183
   75A      O3' 1908   6.438   7.438   1.660 -0.3720 -0.2768  0.3443
   76A        P 1909   6.474   7.554   1.556 -0.1192  0.0260 -0.0051
   76A      O1P 1910   6.345   7.607   1.503 -0.0739  0.2614  0.1558
   76A      O2P 1911   6.573   7.497   1.458 -0.2477 -0.1289  0.3712
   76A      O5' 1912   6.553   7.671   1.623 -0.4869 -0.2283  0.3765
   76A      C5' 1913   6.488   7.777   1.689 -0.3146 -0.1548 -0.3238
   76A     H5'1 1914   6.429   7.740   1.773  2.6608 -1.5478  1.3002
   76A     H5'2 1915   6.421   7.824   1.617  0.5214 -1.3278 -1.9161
   76A      C4' 1916   6.589   7.880   1.747  0.4336  0.0094  0.2815
   76A      H4' 1917   6.531   7.949   1.808 -2.9490 -2.4387  0.1041
   76A      O4' 1918   6.683   7.803   1.819 -0.0281 -0.0453 -0.5512
   76A      C1' 1919   6.795   7.886   1.829 -0.2172 -0.1690 -0.1917
   76A      H1' 1920   6.807   7.924   1.931  1.8579  1.0166 -0.8127
   76A       N9 1921   6.909   7.803   1.784 -0.4885  0.1067 -0.4758
   76A       C8 1922   6.911   7.687   1.707  0.2486 -0.1859 -0.2975
   76A       H8 1923   6.824   7.654   1.652 -1.4393  0.8726  1.5795
   76A       N7 1924   7.019   7.613   1.717  0.0591  0.8272 -0.2733
   76A       C5 1925   7.102   7.707   1.783  0.0708  0.3441  0.4849
   76A       C6 1926   7.231   7.700   1.829 -0.0320  0.2324 -0.2127
   76A       N6 1927   7.309   7.593   1.808 -0.0039 -0.4556 -0.2300
   76A      H61 1928   7.266   7.516   1.758 -1.0658 -0.4005  0.5465
   76A      H62 1929   7.403   7.598   1.845 -0.5121  0.7690  0.9866
   76A       N1 1930   7.288   7.799   1.895 -0.1490 -0.5161  0.2901
   76A       C2 1931   7.219   7.904   1.919  0.2625 -0.4507 -0.4927
   76A       H2 1932   7.267   7.988   1.967  0.6626 -1.2263  0.4879
   76A       N3 1933   7.095   7.925   1.889  0.0471  1.1018  0.2398
   76A       C4 1934   7.044   7.821   1.822  0.2997 -0.2520 -0.4123
   76A      C3' 1935   6.671   7.953   1.643 -0.7816 -0.7245  0.0835
   76A      H3' 1936   6.715   7.886   1.568  0.9403  0.1148  0.2965
   76A      C2' 1937   6.781   8.004   1.744 -0.1930  0.4232  0.4208
   76A     H2'1 1938   6.879   8.031   1.705  0.4781  1.1674  2.5095
   76A      O2' 1939   6.745   8.096   1.841  0.1225 -0.4723 -0.4231
   76A     HO'2 1940   6.750   8.185   1.803 -0.6528  0.3108  1.2007
   76A      O3' 1941   6.607   8.065   1.586  0.1394  0.4002  0.8990
   77U        P 1942   6.627   8.100   1.432  0.4668  0.1179  0.0844
   77U      O1P 1943   6.540   8.220   1.407  0.8742 -0.2463 -0.2138
   77U      O2P 1944   6.601   7.984   1.339 -0.0977 -0.4051 -1.1607
   77U      O5' 1945   6.778   8.153   1.426 -0.4827 -0.5151  0.0390
   77U      C5' 1946   6.813   8.276   1.488 -0.2985 -1.0571 -0.0981
   77U     H5'1 1947   6.763   8.276   1.585  2.0097  1.3870  1.2094
   77U     H5'2 1948   6.769   8.352   1.423 -1.1640 -3.1120 -2.0715
   77U      C4' 1949   6.964   8.281   1.497 -0.1380  0.3663  0.1778
   77U      H4' 1950   6.990   8.381   1.533  0.6488  0.9285 -1.8024
   77U      O4' 1951   7.018   8.166   1.555 -0.0886 -0.0918 -0.2350
   77U      C1' 1952   7.155   8.147   1.528  0.2417  0.3498 -0.4082
   77U      H1' 1953   7.210   8.197   1.608 -1.5567 -1.0846  1.8310
   77U       N1 1954   7.199   8.004   1.518  0.3537 -0.0978 -0.3064
   77U       C6 1955   7.123   7.918   1.443 -0.3166 -0.4309  0.6374
   77U       H6 1956   7.026   7.949   1.405  1.3940  3.0998 -1.3068
   77U       C5 1957   7.156   7.788   1.432 -0.3788 -0.7291  0.2567
   77U       H5 1958   7.096   7.719   1.376 -1.7684 -1.0143  2.0388
   77U       C4 1959   7.278   7.736   1.482 -0.3887 -0.5858 -0.2390
   77U       O4 1960   7.322   7.623   1.476 -0.7755 -0.0910  0.5806
   77U       N3 1961   7.343   7.828   1.564  0.2259  0.5792 -0.3391
   77U       H3 1962   7.439   7.803   1.584 -0.0442  0.2133  0.5533
   77U       C2 1963   7.317   7.965   1.575  0.1899 -0.1119 -0.3269
   77U       O2 1964   7.393   8.035   1.639  0.2862  0.3565 -0.1484
   77U      C3' 1965   7.034   8.277   1.361  0.6631 -0.5320 -0.1014
   77U      H3' 1966   6.987   8.206   1.293 -0.1399  0.6852 -0.8528
   77U      C2' 1967   7.170   8.225   1.402  0.3028 -0.9155 -1.0105
   77U     H2'1 1968   7.213   8.153   1.332  1.8714  0.2902 -1.3321
   77U      O2' 1969   7.260   8.338   1.425 -0.1604 -0.5403  0.0943
   77U     HO'2 1970   7.297   8.359   1.339 -1.7732  2.0130 -0.0744
   77U      O3' 1971   7.033   8.409   1.301 -0.4078  0.1594 -0.0002
   78U        P 1972   7.086   8.425   1.154  0.5225 -0.2084  0.5910
   78U      O1P 1973   7.045   8.553   1.097 -0.1070  0.3161 -0.3167
   78U      O2P 1974   7.041   8.301   1.083 -0.4350 -0.5990  0.2655
   78U      O5' 1975   7.242   8.421   1.171  0.2741  0.0645  0.7872
   78U      C5' 1976   7.316   8.537   1.171 -0.5700 -0.3528 -0.3106
   78U     H5'1 1977   7.292   8.591   1.263 -1.8432 -0.6222 -0.4567
   78U     H5'2 1978   7.285   8.608   1.094 -0.3937  0.7057  0.5665
   78U      C4' 1979   7.470   8.504   1.171 -0.5788 -1.0770  0.2624
   78U      H4' 1980   7.530   8.594   1.187  0.0108 -0.9119 -2.3305
   78U      O4' 1981   7.503   8.401   1.272  0.3397 -0.2738  0.0141
   78U      C1' 1982   7.614   8.321   1.232 -0.5028 -0.3814 -0.7003
   78U      H1' 1983   7.697   8.356   1.293 -0.3171  3.1513 -2.6962
   78U       N1 1984   7.586   8.173   1.243 -0.1435  0.6567 -0.8606
   78U       C6 1985   7.464   8.126   1.202  0.1317 -0.6796 -0.3357
   78U       H6 1986   7.387   8.197   1.172  0.1533 -0.4388  0.1777
   78U       C5 1987   7.438   7.995   1.195  0.6475 -0.1152  0.0798
   78U       H5 1988   7.344   7.958   1.158 -0.8278  2.8088  0.6709
   78U       C4 1989   7.540   7.906   1.228  0.1720  1.1189 -0.3700
   78U       O4 1990   7.532   7.779   1.225  0.3702 -0.4188  0.4673
   78U       N3 1991   7.662   7.958   1.259 -0.9973  0.8073 -0.4452
   78U       H3 1992   7.737   7.893   1.279  0.1106  1.9450 -0.7501
   78U       C2 1993   7.689   8.089   1.280  0.5492  0.5363  0.2384
   78U       O2 1994   7.799   8.130   1.316 -0.9300 -0.2448 -0.1984
   78U      C3' 1995   7.521   8.440   1.037 -0.0535  0.3993 -0.4767
   78U      H3' 1996   7.448   8.362   1.015  0.7372 -0.2058 -1.0351
   78U      C2' 1997   7.648   8.373   1.090 -0.2099 -0.2596  0.6378
   78U     H2'1 1998   7.672   8.287   1.027 -0.2195 -0.6801  1.1929
   78U      O2' 1999   7.761   8.468   1.099  0.2370  0.3921  0.2722
   78U     HO'2 2000   7.807   8.446   1.018  0.9253  0.5109  0.6271
   78U      O3' 2001   7.539   8.527   0.930 -0.1880  0.2357  0.1452
   79A        P 2002   7.559   8.466   0.781 -0.0120  0.0802 -0.4119
   79A      O1P 2003   7.561   8.573   0.679 -0.0523  0.3320 -0.7444
   79A      O2P 2004   7.466   8.350   0.760 -0.1091 -0.3406 -0.3498
   79A      O5' 2005   7.710   8.399   0.788 -0.5021 -0.0649 -0.1744
   79A      C5' 2006   7.832   8.481   0.793 -0.5224  0.5634 -0.4031
   79A     H5'1 2007   7.835   8.547   0.879 -0.3949 -0.6926  0.5780
   79A     H5'2 2008   7.839   8.537   0.699  1.4023  0.4426 -0.3720
   79A      C4' 2009   7.954   8.383   0.808  0.2892 -0.0196  0.5399
   79A      H4' 2010   8.046   8.440   0.805  0.4663 -0.2339 -3.9232
   79A      O4' 2011   7.933   8.288   0.913 -0.2298 -0.1909 -0.6489
   79A      C1' 2012   7.965   8.158   0.863 -0.2604 -0.0066  0.7380
   79A      H1' 2013   8.043   8.116   0.927 -1.3227 -2.1790  0.6912
   79A       N9 2014   7.854   8.053   0.874 -0.1404  0.7030  0.0754
   79A       C8 2015   7.715   8.065   0.858  0.3809 -0.3578 -0.6887
   79A       H8 2016   7.666   8.159   0.838 -1.8413 -1.2439  0.2507
   79A       N7 2017   7.647   7.952   0.876  0.5362 -0.2635 -0.1497
   79A       C5 2018   7.750   7.860   0.902  0.1250  0.0386 -0.6446
   79A       C6 2019   7.766   7.719   0.929 -0.7399 -0.0346  0.3148
   79A       N6 2020   7.669   7.637   0.942  0.1171 -0.1252  0.2127
   79A      H61 2021   7.575   7.675   0.934 -0.4608 -1.3724  0.7557
   79A      H62 2022   7.686   7.538   0.948 -1.8708 -0.7204 -2.3643
   79A       N1 2023   7.882   7.659   0.942 -0.4039  0.1648  0.5789
   79A       C2 2024   7.987   7.739   0.932 -0.3219  1.1255 -0.5511
   79A       H2 2025   8.084   7.692   0.939  0.1892  2.3498  0.8516
   79A       N3 2026   7.992   7.867   0.915 -0.0739 -0.6260  0.0706
   79A       C4 2027   7.872   7.923   0.896  0.4674  0.2422  0.0814
   79A      C3' 2028   7.963   8.314   0.675 -0.4600  0.5832 -0.3270
   79A      H3' 2029   7.863   8.296   0.634  0.2282 -1.2803 -1.3149
   79A      C2' 2030   8.022   8.180   0.726  0.1546  0.2324  0.0433
   79A     H2'1 2031   7.996   8.103   0.654  0.1258  0.5766 -0.3146
   79A      O2' 2032   8.157   8.184   0.743 -0.5897  0.4260  0.2127
   79A     HO'2 2033   8.200   8.194   0.657 -1.6654 -0.5330 -0.4615
   79A      O3' 2034   8.058   8.370   0.582  0.0230 -0.1499 -0.0425
   80A        P 2035   8.076   8.303   0.438  0.0763  0.5145 -0.0283
   80A      O1P 2036   8.135   8.406   0.351 -0.0027  0.1932 -0.7703
   80A      O2P 2037   7.951   8.238   0.397  0.8230  0.5667 -0.0668
   80A      O5' 2038   8.184   8.185   0.452  0.7615 -0.4468  0.2276
   80A      C5' 2039   8.325   8.206   0.432 -0.5985  0.1439  0.4203
   80A     H5'1 2040   8.371   8.276   0.501 -2.5222  3.2009 -1.1604
   80A     H5'2 2041   8.346   8.260   0.339 -1.6340  0.6817  0.4824
   80A      C4' 2042   8.385   8.062   0.443 -0.0188 -0.0768  0.7040
   80A      H4' 2043   8.494   8.061   0.441 -0.0277 -0.4326 -0.8380
   80A      O4' 2044   8.338   7.981   0.554  0.0093  0.4208 -0.2308
   80A      C1' 2045   8.314   7.848   0.505 -0.9043 -0.3457 -0.4892
   80A      H1' 2046   8.379   7.772   0.548 -3.1714 -1.7726  0.5749
   80A       N9 2047   8.178   7.809   0.523 -0.0206  0.2427  0.2832
   80A       C8 2048   8.062   7.884   0.497 -0.3785 -0.1110 -0.2936
   80A       H8 2049   8.066   7.983   0.453  1.5475 -0.1614 -0.3051
   80A       N7 2050   7.951   7.833   0.537 -0.3800  1.0515  0.4469
   80A       C5 2051   7.992   7.697   0.571 -0.5261  0.4679 -0.1563
   80A       C6 2052   7.929   7.572   0.607  0.0083 -0.1473 -0.0811
   80A       N6 2053   7.800   7.553   0.627 -0.3277  0.0596  0.4149
   80A      H61 2054   7.732   7.625   0.610 -1.0586 -0.9222 -0.9990
   80A      H62 2055   7.775   7.460   0.658 -2.4693 -0.1108 -1.5979
   80A       N1 2056   8.001   7.464   0.630 -0.3477  0.0933  0.0406
   80A       C2 2057   8.134   7.476   0.620  0.0478  0.4497  0.2695
   80A       H2 2058   8.184   7.384   0.649  2.8801  2.2050  1.3854
   80A       N3 2059   8.209   7.580   0.589  0.6816 -0.2238 -0.7785
   80A       C4 2060   8.131   7.689   0.568  0.0363 -0.1263  0.2827
   80A      C3' 2061   8.331   7.983   0.320  0.0659 -0.1557  0.3990
   80A      H3' 2062   8.222   7.990   0.320 -0.2343 -3.1366  1.6823
   80A      C2' 2063   8.348   7.843   0.357 -0.1870  0.0841  0.2540
   80A     H2'1 2064   8.276   7.784   0.300  0.9839  0.2095 -1.4283
   80A      O2' 2065   8.481   7.801   0.343 -0.2992 -0.1504 -0.2377
   80A     HO'2 2066   8.518   7.846   0.267  0.8507  1.5175  1.2451
   80A      O3' 2067   8.388   8.029   0.196 -0.3265 -0.1731  0.3386
   81U        P 2068   8.322   8.028   0.055  0.6726  0.1359  0.3472
   81U      O1P 2069   8.417   8.078  -0.044 -0.1259  0.5867  0.1297
   81U      O2P 2070   8.193   8.104   0.063 -0.0227 -0.2189  0.2158
   81U      O5' 2071   8.293   7.874   0.042 -0.3820  0.8021 -0.2108
   81U      C5' 2072   8.395   7.789  -0.000 -0.6369 -0.0315 -0.1036
   81U     H5'1 2073   8.485   7.804   0.060 -0.4084  1.0258 -0.6705
   81U     H5'2 2074   8.426   7.811  -0.102 -1.4625  0.8623 -0.1819
   81U      C4' 2075   8.343   7.646  -0.009 -0.1183  0.7199 -0.7532
   81U      H4' 2076   8.420   7.574  -0.039  0.5176  1.3075 -0.5503
   81U      O4' 2077   8.293   7.622   0.120  0.0473  0.7856 -0.1092
   81U      C1' 2078   8.187   7.522   0.104  0.5145 -0.0615 -0.3203
   81U      H1' 2079   8.219   7.432   0.157  0.7710  1.3021  1.9506
   81U       N1 2080   8.061   7.560   0.174 -0.0923 -0.1095 -0.0567
   81U       C6 2081   8.006   7.687   0.158 -0.0694  0.1265 -0.6412
   81U       H6 2082   8.054   7.763   0.098  0.7339 -0.0935 -0.2854
   81U       C5 2083   7.887   7.710   0.215  0.0739 -0.3418 -1.0095
   81U       H5 2084   7.849   7.810   0.206 -0.2012 -0.3974 -0.4683
   81U       C4 2085   7.813   7.612   0.282 -0.4339  0.4179  0.1740
   81U       O4 2086   7.706   7.624   0.340  0.2925  0.0870  0.4119
   81U       N3 2087   7.875   7.494   0.290  0.8181 -0.3773  0.5250
   81U       H3 2088   7.828   7.425   0.348  0.2757  1.2515  2.0994
   81U       C2 2089   7.993   7.456   0.237 -0.6602  0.4637 -0.3711
   81U       O2 2090   8.034   7.342   0.250  0.2137 -0.0591 -0.6926
   81U      C3' 2091   8.225   7.630  -0.100 -0.4691  0.0076  0.6268
   81U      H3' 2092   8.168   7.721  -0.082  0.5193  0.3539  2.2801
   81U      C2' 2093   8.161   7.504  -0.045  0.0357  0.2881  0.6181
   81U     H2'1 2094   8.054   7.504  -0.063 -0.5741 -0.4435  3.6503
   81U      O2' 2095   8.231   7.384  -0.082 -0.0129  0.2399 -0.3164
   81U     HO'2 2096   8.221   7.370  -0.176  0.5718  1.2236 -0.5351
   81U      O3' 2097   8.265   7.626  -0.239  0.3475  0.0196 -0.0796
   82U        P 2098   8.155   7.587  -0.347  0.0358 -0.1636  0.3204
   82U      O1P 2099   8.192   7.660  -0.476 -0.6042  0.2790 -0.5442
   82U      O2P 2100   8.022   7.612  -0.301  0.2795  0.7098 -0.6271
   82U      O5' 2101   8.159   7.433  -0.372  0.1715 -0.1590 -0.0132
   82U      C5' 2102   8.269   7.368  -0.441  0.2517  0.1594  0.3107
   82U     H5'1 2103   8.357   7.386  -0.380  2.0622 -1.5741 -1.6547
   82U     H5'2 2104   8.296   7.410  -0.538  0.5006  0.0457  0.3320
   82U      C4' 2105   8.248   7.211  -0.464  0.3020 -0.8373 -0.8382
   82U      H4' 2106   8.335   7.174  -0.517  1.3902 -0.6014  0.6977
   82U      O4' 2107   8.230   7.147  -0.340 -0.5768 -0.0793  0.8703
   82U      C1' 2108   8.136   7.044  -0.348  0.3738  0.6874  0.1517
   82U      H1' 2109   8.186   6.954  -0.384 -1.1767 -0.4785  0.8340
   82U       N1 2110   8.089   7.024  -0.209  0.3295 -0.1769 -0.4451
   82U       C6 2111   8.036   7.127  -0.136  0.6688 -0.7610 -0.1000
   82U       H6 2112   8.046   7.225  -0.181  1.8460  0.1922  2.0794
   82U       C5 2113   7.988   7.123  -0.015  0.5685  0.0346 -0.5989
   82U       H5 2114   7.977   7.215   0.040  0.5472  0.4194 -1.2296
   82U       C4 2115   7.982   6.997   0.056 -0.6048 -0.4237  0.3212
   82U       O4 2116   7.939   6.976   0.169  0.4989 -0.1105 -0.3217
   82U       N3 2117   8.048   6.897  -0.007  0.0750  0.8278  0.2078
   82U       H3 2118   8.043   6.807   0.039  0.5893  0.6782 -0.0131
   82U       C2 2119   8.092   6.903  -0.142 -0.2305  0.1432 -0.3997
   82U       O2 2120   8.127   6.801  -0.193  0.1435  0.5864  0.0647
   82U      C3' 2121   8.120   7.171  -0.547  0.1912  0.0167  0.5575
   82U      H3' 2122   8.079   7.261  -0.594  1.2967  1.3537  2.0514
   82U      C2' 2123   8.029   7.092  -0.452 -0.3820 -0.6744  0.2729
   82U     H2'1 2124   7.950   7.150  -0.404 -1.3502 -0.4796 -1.4805
   82U      O2' 2125   7.972   6.985  -0.524 -0.1229  0.6463 -0.2389
   82U     HO'2 2126   8.042   6.924  -0.547 -0.9738  0.0300 -1.2810
   82U      O3' 2127   8.175   7.086  -0.643  0.0142  0.3519  0.1350
   82U      H3T 2128   8.112   7.066  -0.713  0.1732 -0.9188  0.3162
   9.03152   9.03152   6.38625   0.00000   0.00000   0.00000   0.00000   4.51576   4.51576
