# Supplementary material for: Constant-pH Molecular Dynamics of Cationic Peptide Dendrimers Binding to siRNA
Source: J Chem Inf Model. 2026 Feb 5;66(8):4734–43. doi: 10.1021/acs.jcim.5c02636 (PMC13126635; doi:10.1021/acs.jcim.5c02636)
Supplement: Supplementary file 2 [file ci5c02636_si_002.zip › zip/MH18D3_05_out_1.gro]

Protein t= 150000.00000 step= 10000
 2128
    1LY0      N    1   6.628   7.087   3.266
    1LY0     H1    2   6.608   7.004   3.321
    1LY0     H2    3   6.704   7.133   3.314
    1LY0     H3    4   6.542   7.134   3.242
    1LY0     CA    5   6.694   7.041   3.141
    1LY0     HA    6   6.719   7.124   3.075
    1LY0     CB    7   6.826   6.962   3.165
    1LY0    HB1    8   6.874   6.929   3.073
    1LY0    HB2    9   6.801   6.873   3.223
    1LY0     CG   10   6.927   7.042   3.246
    1LY0    HG1   11   6.882   7.077   3.339
    1LY0    HG2   12   6.969   7.124   3.188
    1LY0     CD   13   7.043   6.955   3.297
    1LY0    HD1   14   7.103   6.914   3.216
    1LY0    HD2   15   7.014   6.870   3.357
    1LY0     CE   16   7.148   7.038   3.370
    1LY0    HE1   17   7.164   7.131   3.315
    1LY0    HE2   18   7.245   6.988   3.378
    1LY0     NZ   19   7.092   7.064   3.505
    1LY0    HZ1   20   7.071   6.978   3.552
    1LY0    HZ2   21   7.163   7.118   3.553
    1LY0    HZ3   22   7.004   7.113   3.503
    1LY0      C   23   6.598   6.968   3.050
    1LY0      O   24   6.516   6.886   3.089
    2LER      N   25   6.619   6.995   2.924
    2LER      H   26   6.692   7.057   2.891
    2LER     CA   27   6.526   6.953   2.824
    2LER     HA   28   6.429   6.938   2.871
    2LER     CB   29   6.499   7.070   2.721
    2LER    HB1   30   6.598   7.101   2.689
    2LER    HB2   31   6.449   7.154   2.769
    2LER     CG   32   6.423   7.038   2.588
    2LER     HG   33   6.478   6.953   2.548
    2LER    CD1   34   6.277   7.016   2.608
    2LER   HD11   35   6.238   6.996   2.508
    2LER   HD12   36   6.250   6.933   2.673
    2LER   HD13   37   6.232   7.104   2.654
    2LER    CD2   38   6.461   7.157   2.495
    2LER   HD21   39   6.567   7.181   2.496
    2LER   HD22   40   6.429   7.133   2.393
    2LER   HD23   41   6.421   7.255   2.519
    2LER      C   42   6.555   6.822   2.745
    2LER      O   43   6.467   6.735   2.734
    3LYR      N   44   6.676   6.810   2.692
    3LYR      H   45   6.738   6.890   2.701
    3LYR     CA   46   6.721   6.705   2.598
    3LYR     HA   47   6.830   6.699   2.602
    3LYR     CB   48   6.679   6.743   2.461
    3LYR    HB1   49   6.575   6.771   2.474
    3LYR    HB2   50   6.687   6.662   2.388
    3LYR     CG   51   6.754   6.871   2.398
    3LYR    HG1   52   6.714   6.960   2.447
    3LYR    HG2   53   6.740   6.867   2.290
    3LYR     CD   54   6.906   6.861   2.419
    3LYR    HD1   55   6.926   6.882   2.524
    3LYR    HD2   56   6.953   6.937   2.356
    3LYR     CE   57   6.980   6.733   2.393
    3LYR    HE1   58   6.976   6.694   2.291
    3LYR    HE2   59   6.942   6.657   2.461
    3LYR     NZ   60   7.119   6.748   2.428
    3LYR    HZ1   61   7.136   6.794   2.516
    3LYR      C   62   6.687   6.556   2.645
    3LYR      O   63   6.678   6.464   2.567
    4LY0      N   64   6.675   6.540   2.779
    4LY0      H   65   6.693   6.622   2.836
    4LY0     CA   66   6.646   6.410   2.846
    4LY0     HA   67   6.726   6.340   2.825
    4LY0     CB   68   6.641   6.426   2.999
    4LY0    HB1   69   6.734   6.474   3.030
    4LY0    HB2   70   6.631   6.324   3.036
    4LY0     CG   71   6.524   6.514   3.046
    4LY0    HG1   72   6.436   6.477   2.993
    4LY0    HG2   73   6.550   6.614   3.012
    4LY0     CD   74   6.485   6.532   3.180
    4LY0    HD1   75   6.566   6.573   3.241
    4LY0    HD2   76   6.470   6.437   3.232
    4LY0     CE   77   6.356   6.623   3.173
    4LY0    HE1   78   6.274   6.561   3.139
    4LY0    HE2   79   6.364   6.709   3.107
    4LY0     NZ   80   6.330   6.674   3.310
    4LY0    HZ1   81   6.335   6.595   3.373
    4LY0    HZ2   82   6.404   6.737   3.337
    4LY0    HZ3   83   6.239   6.718   3.317
    4LY0      C   84   6.519   6.339   2.794
    4LY0      O   85   6.506   6.216   2.790
    5LER      N   86   6.425   6.409   2.731
    5LER      H   87   6.437   6.508   2.744
    5LER     CA   88   6.288   6.364   2.701
    5LER     HA   89   6.257   6.294   2.779
    5LER     CB   90   6.189   6.483   2.714
    5LER    HB1   91   6.093   6.455   2.670
    5LER    HB2   92   6.240   6.557   2.653
    5LER     CG   93   6.169   6.546   2.854
    5LER     HG   94   6.260   6.545   2.913
    5LER    CD1   95   6.131   6.686   2.838
    5LER   HD11   96   6.037   6.698   2.784
    5LER   HD12   97   6.112   6.725   2.938
    5LER   HD13   98   6.215   6.746   2.801
    5LER    CD2   99   6.063   6.474   2.934
    5LER   HD21  100   5.965   6.477   2.887
    5LER   HD22  101   6.090   6.369   2.940
    5LER   HD23  102   6.046   6.527   3.028
    5LER      C  103   6.289   6.305   2.559
    5LER      O  104   6.179   6.277   2.506
    6LYR      N  105   6.406   6.285   2.501
    6LYR      H  106   6.488   6.302   2.558
    6LYR     CA  107   6.428   6.211   2.374
    6LYR     HA  108   6.366   6.123   2.358
    6LYR     CB  109   6.573   6.157   2.376
    6LYR    HB1  110   6.645   6.238   2.389
    6LYR    HB2  111   6.592   6.112   2.278
    6LYR     CG  112   6.592   6.046   2.476
    6LYR    HG1  113   6.530   5.968   2.431
    6LYR    HG2  114   6.542   6.072   2.569
    6LYR     CD  115   6.735   5.995   2.504
    6LYR    HD1  116   6.796   5.981   2.415
    6LYR    HD2  117   6.731   5.896   2.548
    6LYR     CE  118   6.809   6.075   2.614
    6LYR    HE1  119   6.893   6.023   2.659
    6LYR    HE2  120   6.745   6.090   2.701
    6LYR     NZ  121   6.853   6.203   2.567
    6LYR    HZ1  122   6.780   6.272   2.565
    6LYR      C  123   6.407   6.298   2.249
    6LYR      O  124   6.400   6.249   2.136
    7LER      N  125   6.409   6.432   2.262
    7LER      H  126   6.439   6.464   2.353
    7LER     CA  127   6.348   6.530   2.176
    7LER     HA  128   6.269   6.478   2.123
    7LER     CB  129   6.276   6.634   2.259
    7LER    HB1  130   6.241   6.706   2.184
    7LER    HB2  131   6.344   6.681   2.329
    7LER     CG  132   6.159   6.592   2.342
    7LER     HG  133   6.188   6.508   2.405
    7LER    CD1  134   6.127   6.709   2.438
    7LER   HD11  135   6.044   6.689   2.505
    7LER   HD12  136   6.216   6.731   2.497
    7LER   HD13  137   6.105   6.801   2.383
    7LER    CD2  138   6.030   6.551   2.268
    7LER   HD21  139   6.063   6.465   2.210
    7LER   HD22  140   5.947   6.535   2.336
    7LER   HD23  141   6.001   6.631   2.200
    7LER      C  142   6.449   6.599   2.077
    7LER      O  143   6.572   6.611   2.093
    8LER      N  144   6.389   6.670   1.983
    8LER      H  145   6.290   6.654   1.980
    8LER     CA  146   6.447   6.756   1.876
    8LER     HA  147   6.358   6.790   1.822
    8LER     CB  148   6.521   6.884   1.936
    8LER    HB1  149   6.568   6.929   1.849
    8LER    HB2  150   6.601   6.854   2.003
    8LER     CG  151   6.423   6.980   2.005
    8LER     HG  152   6.378   6.922   2.087
    8LER    CD1  153   6.498   7.096   2.068
    8LER   HD11  154   6.433   7.141   2.144
    8LER   HD12  155   6.587   7.057   2.118
    8LER   HD13  156   6.523   7.169   1.992
    8LER    CD2  157   6.329   7.048   1.906
    8LER   HD21  158   6.264   6.974   1.859
    8LER   HD22  159   6.263   7.114   1.962
    8LER   HD23  160   6.383   7.101   1.828
    8LER      C  161   6.539   6.674   1.777
    8LER      O  162   6.545   6.697   1.654
    9LYR      N  163   6.594   6.562   1.821
    9LYR      H  164   6.595   6.556   1.922
    9LYR     CA  165   6.655   6.467   1.731
    9LYR     HA  166   6.576   6.416   1.676
    9LYR     CB  167   6.711   6.351   1.823
    9LYR    HB1  168   6.763   6.393   1.909
    9LYR    HB2  169   6.797   6.305   1.775
    9LYR     CG  170   6.621   6.242   1.887
    9LYR    HG1  171   6.534   6.296   1.923
    9LYR    HG2  172   6.673   6.203   1.974
    9LYR     CD  173   6.571   6.144   1.784
    9LYR    HD1  174   6.656   6.090   1.744
    9LYR    HD2  175   6.525   6.193   1.698
    9LYR     CE  176   6.457   6.053   1.816
    9LYR    HE1  177   6.490   5.973   1.883
    9LYR    HE2  178   6.427   6.005   1.722
    9LYR     NZ  179   6.346   6.126   1.876
    9LYR    HZ1  180   6.353   6.181   1.961
    9LYR      C  181   6.755   6.527   1.633
    9LYR      O  182   6.853   6.590   1.671
   10LER      N  183   6.746   6.513   1.503
   10LER      H  184   6.673   6.449   1.477
   10LER     CA  185   6.840   6.551   1.401
   10LER     HA  186   6.940   6.510   1.416
   10LER     CB  187   6.786   6.479   1.271
   10LER    HB1  188   6.864   6.492   1.196
   10LER    HB2  189   6.695   6.529   1.237
   10LER     CG  190   6.742   6.331   1.284
   10LER     HG  191   6.642   6.322   1.328
   10LER    CD1  192   6.720   6.269   1.142
   10LER   HD11  193   6.810   6.248   1.084
   10LER   HD12  194   6.679   6.173   1.171
   10LER   HD13  195   6.648   6.330   1.088
   10LER    CD2  196   6.839   6.236   1.353
   10LER   HD21  197   6.876   6.283   1.444
   10LER   HD22  198   6.782   6.152   1.393
   10LER   HD23  199   6.920   6.200   1.290
   10LER      C  200   6.867   6.703   1.397
   10LER      O  201   6.963   6.743   1.336
   11LER      N  202   6.789   6.782   1.462
   11LER      H  203   6.714   6.733   1.510
   11LER     CA  204   6.819   6.926   1.483
   11LER     HA  205   6.843   6.963   1.384
   11LER     CB  206   6.704   6.999   1.552
   11LER    HB1  207   6.738   7.095   1.589
   11LER    HB2  208   6.685   6.942   1.643
   11LER     CG  209   6.581   7.009   1.460
   11LER     HG  210   6.564   6.914   1.408
   11LER    CD1  211   6.476   7.042   1.568
   11LER   HD11  212   6.393   7.083   1.511
   11LER   HD12  213   6.460   6.943   1.613
   11LER   HD13  214   6.514   7.117   1.637
   11LER    CD2  215   6.590   7.126   1.360
   11LER   HD21  216   6.601   7.218   1.418
   11LER   HD22  217   6.673   7.112   1.290
   11LER   HD23  218   6.503   7.133   1.295
   11LER      C  219   6.940   6.947   1.564
   11LER      O  220   7.008   7.048   1.549
   12LER      N  221   6.984   6.850   1.654
   12LER      H  222   6.924   6.770   1.664
   12LER     CA  223   7.102   6.857   1.743
   12LER     HA  224   7.107   6.961   1.778
   12LER     CB  225   7.081   6.766   1.861
   12LER    HB1  226   7.161   6.768   1.935
   12LER    HB2  227   7.072   6.666   1.819
   12LER     CG  228   6.947   6.793   1.942
   12LER     HG  229   6.862   6.814   1.878
   12LER    CD1  230   6.919   6.672   2.021
   12LER   HD11  231   6.836   6.682   2.090
   12LER   HD12  232   6.882   6.594   1.955
   12LER   HD13  233   7.010   6.639   2.071
   12LER    CD2  234   6.966   6.911   2.043
   12LER   HD21  235   6.971   7.007   1.993
   12LER   HD22  236   6.880   6.918   2.110
   12LER   HD23  237   7.056   6.902   2.104
   12LER      C  238   7.235   6.838   1.667
   12LER      O  239   7.340   6.859   1.731
   13LER      N  240   7.235   6.797   1.537
   13LER      H  241   7.142   6.788   1.499
   13LER     CA  242   7.352   6.807   1.449
   13LER     HA  243   7.425   6.747   1.503
   13LER     CB  244   7.303   6.747   1.319
   13LER    HB1  245   7.219   6.804   1.279
   13LER    HB2  246   7.252   6.653   1.337
   13LER     CG  247   7.405   6.719   1.203
   13LER     HG  248   7.465   6.809   1.197
   13LER    CD1  249   7.484   6.591   1.237
   13LER   HD11  250   7.557   6.577   1.157
   13LER   HD12  251   7.540   6.601   1.330
   13LER   HD13  252   7.425   6.500   1.238
   13LER    CD2  253   7.343   6.698   1.062
   13LER   HD21  254   7.269   6.618   1.065
   13LER   HD22  255   7.293   6.789   1.030
   13LER   HD23  256   7.426   6.673   0.995
   13LER      C  257   7.406   6.952   1.434
   13LER      O  258   7.519   6.967   1.394
   14NH2      N  259   7.327   7.053   1.455
   14NH2     H1  260   7.236   7.046   1.498
   14NH2     H2  261   7.364   7.147   1.451
   15LY0      N  262   7.635   6.382   2.389
   15LY0     H1  263   7.711   6.333   2.344
   15LY0     H2  264   7.648   6.420   2.481
   15LY0     H3  265   7.556   6.319   2.390
   15LY0     CA  266   7.598   6.485   2.294
   15LY0     HA  267   7.678   6.557   2.275
   15LY0     CB  268   7.564   6.437   2.151
   15LY0    HB1  269   7.655   6.399   2.104
   15LY0    HB2  270   7.530   6.522   2.091
   15LY0     CG  271   7.445   6.338   2.157
   15LY0    HG1  272   7.353   6.397   2.167
   15LY0    HG2  273   7.449   6.270   2.242
   15LY0     CD  274   7.435   6.255   2.024
   15LY0    HD1  275   7.428   6.342   1.959
   15LY0    HD2  276   7.343   6.197   2.030
   15LY0     CE  277   7.540   6.156   1.994
   15LY0    HE1  278   7.524   6.074   2.064
   15LY0    HE2  279   7.636   6.204   2.010
   15LY0     NZ  280   7.531   6.120   1.848
   15LY0    HZ1  281   7.577   6.031   1.836
   15LY0    HZ2  282   7.437   6.103   1.816
   15LY0    HZ3  283   7.559   6.202   1.796
   15LY0      C  284   7.484   6.554   2.363
   15LY0      O  285   7.406   6.482   2.434
   16LER      N  286   7.472   6.686   2.341
   16LER      H  287   7.542   6.732   2.284
   16LER     CA  288   7.367   6.763   2.402
   16LER     HA  289   7.381   6.745   2.508
   16LER     CB  290   7.390   6.909   2.372
   16LER    HB1  291   7.300   6.967   2.393
   16LER    HB2  292   7.402   6.917   2.264
   16LER     CG  293   7.519   6.965   2.439
   16LER     HG  294   7.589   6.882   2.448
   16LER    CD1  295   7.565   7.076   2.354
   16LER   HD11  296   7.610   7.045   2.260
   16LER   HD12  297   7.478   7.136   2.329
   16LER   HD13  298   7.628   7.148   2.407
   16LER    CD2  299   7.491   7.019   2.579
   16LER   HD21  300   7.583   7.062   2.618
   16LER   HD22  301   7.416   7.097   2.571
   16LER   HD23  302   7.452   6.936   2.637
   16LER      C  303   7.230   6.712   2.360
   16LER      O  304   7.218   6.651   2.248
   17LY0      N  305   6.755   7.522   2.897
   17LY0     H1  306   6.715   7.527   2.989
   17LY0     H2  307   6.772   7.617   2.869
   17LY0     H3  308   6.695   7.489   2.822
   17LY0     CA  309   6.892   7.457   2.896
   17LY0     HA  310   6.939   7.513   2.815
   17LY0     CB  311   6.961   7.478   3.033
   17LY0    HB1  312   7.054   7.422   3.029
   17LY0    HB2  313   6.900   7.429   3.108
   17LY0     CG  314   6.992   7.619   3.067
   17LY0    HG1  315   6.904   7.683   3.067
   17LY0    HG2  316   7.062   7.658   2.993
   17LY0     CD  317   7.057   7.620   3.209
   17LY0    HD1  318   7.146   7.558   3.214
   17LY0    HD2  319   6.985   7.580   3.281
   17LY0     CE  320   7.114   7.757   3.238
   17LY0    HE1  321   7.196   7.778   3.169
   17LY0    HE2  322   7.158   7.755   3.337
   17LY0     NZ  323   7.012   7.863   3.242
   17LY0    HZ1  324   6.947   7.838   3.315
   17LY0    HZ2  325   7.047   7.956   3.259
   17LY0    HZ3  326   6.964   7.858   3.154
   17LY0      C  327   6.887   7.311   2.845
   17LY0      O  328   6.804   7.237   2.894
   18LER      N  329   6.976   7.273   2.756
   18LER      H  330   7.049   7.342   2.740
   18LER     CA  331   6.977   7.151   2.679
   18LER     HA  332   6.883   7.138   2.625
   18LER     CB  333   7.086   7.156   2.566
   18LER    HB1  334   7.100   7.059   2.519
   18LER    HB2  335   7.179   7.185   2.615
   18LER     CG  336   7.056   7.265   2.463
   18LER     HG  337   7.048   7.362   2.512
   18LER    CD1  338   7.179   7.258   2.369
   18LER   HD11  339   7.175   7.330   2.287
   18LER   HD12  340   7.266   7.294   2.425
   18LER   HD13  341   7.189   7.157   2.329
   18LER    CD2  342   6.933   7.240   2.380
   18LER   HD21  343   6.954   7.159   2.311
   18LER   HD22  344   6.850   7.221   2.449
   18LER   HD23  345   6.905   7.333   2.331
   18LER      C  346   7.003   7.025   2.765
   18LER      O  347   6.923   6.930   2.773
   19LYR      N  348   7.115   7.018   2.840
   19LYR      H  349   7.176   7.099   2.839
   19LYR     CA  350   7.165   6.898   2.903
   19LYR     HA  351   7.090   6.845   2.962
   19LYR     CB  352   7.287   6.933   2.990
   19LYR    HB1  353   7.321   6.839   3.034
   19LYR    HB2  354   7.261   7.006   3.066
   19LYR     CG  355   7.415   6.988   2.914
   19LYR    HG1  356   7.391   7.077   2.856
   19LYR    HG2  357   7.455   6.909   2.851
   19LYR     CD  358   7.521   7.015   3.011
   19LYR    HD1  359   7.544   6.927   3.072
   19LYR    HD2  360   7.485   7.082   3.089
   19LYR     CE  361   7.652   7.054   2.946
   19LYR    HE1  362   7.645   7.140   2.879
   19LYR    HE2  363   7.694   6.973   2.886
   19LYR     NZ  364   7.744   7.089   3.050
   19LYR    HZ1  365   7.751   7.187   3.075
   19LYR      C  366   7.201   6.791   2.798
   19LYR      O  367   7.234   6.824   2.685
   20LY0      N  368   7.197   6.665   2.829
   20LY0      H  369   7.163   6.641   2.921
   20LY0     CA  370   7.236   6.554   2.740
   20LY0     HA  371   7.299   6.587   2.657
   20LY0     CB  372   7.305   6.445   2.824
   20LY0    HB1  373   7.248   6.416   2.912
   20LY0    HB2  374   7.392   6.501   2.856
   20LY0     CG  375   7.341   6.316   2.755
   20LY0    HG1  376   7.420   6.347   2.686
   20LY0    HG2  377   7.264   6.275   2.690
   20LY0     CD  378   7.411   6.223   2.857
   20LY0    HD1  379   7.336   6.184   2.926
   20LY0    HD2  380   7.491   6.273   2.912
   20LY0     CE  381   7.462   6.103   2.780
   20LY0    HE1  382   7.543   6.143   2.719
   20LY0    HE2  383   7.384   6.054   2.720
   20LY0     NZ  384   7.518   6.003   2.880
   20LY0    HZ1  385   7.579   6.059   2.938
   20LY0    HZ2  386   7.449   5.970   2.946
   20LY0    HZ3  387   7.567   5.925   2.839
   20LY0      C  388   7.114   6.496   2.674
   20LY0      O  389   7.005   6.491   2.731
   21LER      N  390   7.134   6.442   2.552
   21LER      H  391   7.224   6.455   2.507
   21LER     CA  392   7.024   6.364   2.485
   21LER     HA  393   6.937   6.429   2.481
   21LER     CB  394   7.079   6.342   2.342
   21LER    HB1  395   7.170   6.283   2.348
   21LER    HB2  396   7.103   6.438   2.298
   21LER     CG  397   6.978   6.262   2.248
   21LER     HG  398   6.959   6.164   2.291
   21LER    CD1  399   6.853   6.336   2.217
   21LER   HD11  400   6.779   6.285   2.155
   21LER   HD12  401   6.794   6.358   2.306
   21LER   HD13  402   6.890   6.422   2.161
   21LER    CD2  403   7.038   6.224   2.116
   21LER   HD21  404   7.079   6.312   2.067
   21LER   HD22  405   7.128   6.165   2.132
   21LER   HD23  406   6.969   6.166   2.055
   21LER      C  407   6.984   6.226   2.549
   21LER      O  408   7.067   6.135   2.567
   22LY0      N  409   7.987   6.952   3.694
   22LY0     H1  410   7.930   7.020   3.743
   22LY0     H2  411   8.015   6.881   3.760
   22LY0     H3  412   8.072   6.995   3.661
   22LY0     CA  413   7.922   6.891   3.575
   22LY0     HA  414   7.981   6.819   3.518
   22LY0     CB  415   7.785   6.831   3.609
   22LY0    HB1  416   7.730   6.818   3.516
   22LY0    HB2  417   7.736   6.904   3.674
   22LY0     CG  418   7.800   6.696   3.686
   22LY0    HG1  419   7.863   6.700   3.775
   22LY0    HG2  420   7.835   6.622   3.614
   22LY0     CD  421   7.657   6.652   3.726
   22LY0    HD1  422   7.662   6.544   3.742
   22LY0    HD2  423   7.595   6.663   3.637
   22LY0     CE  424   7.605   6.730   3.851
   22LY0    HE1  425   7.581   6.832   3.821
   22LY0    HE2  426   7.678   6.731   3.931
   22LY0     NZ  427   7.495   6.656   3.906
   22LY0    HZ1  428   7.459   6.694   3.993
   22LY0    HZ2  429   7.414   6.672   3.848
   22LY0    HZ3  430   7.517   6.560   3.927
   22LY0      C  431   7.912   6.995   3.471
   22LY0      O  432   7.892   7.110   3.502
   23LER      N  433   7.916   6.952   3.340
   23LER      H  434   7.941   6.857   3.313
   23LER     CA  435   7.916   7.043   3.235
   23LER     HA  436   7.874   7.135   3.277
   23LER     CB  437   8.063   7.050   3.190
   23LER    HB1  438   8.089   6.954   3.146
   23LER    HB2  439   8.118   7.075   3.280
   23LER     CG  440   8.097   7.157   3.089
   23LER     HG  441   8.016   7.162   3.017
   23LER    CD1  442   8.114   7.290   3.158
   23LER   HD11  443   8.148   7.359   3.081
   23LER   HD12  444   8.015   7.319   3.191
   23LER   HD13  445   8.186   7.281   3.239
   23LER    CD2  446   8.229   7.125   3.014
   23LER   HD21  447   8.245   7.205   2.941
   23LER   HD22  448   8.311   7.127   3.086
   23LER   HD23  449   8.224   7.027   2.968
   23LER      C  450   7.821   6.996   3.120
   23LER      O  451   7.808   6.877   3.105
   24LY0      N  452   4.943   6.038   1.979
   24LY0     H1  453   4.943   6.119   2.040
   24LY0     H2  454   4.851   5.999   1.972
   24LY0     H3  455   4.964   6.065   1.884
   24LY0     CA  456   5.040   5.945   2.035
   24LY0     HA  457   4.990   5.883   2.109
   24LY0     CB  458   5.105   5.852   1.935
   24LY0    HB1  459   5.205   5.822   1.969
   24LY0    HB2  460   5.128   5.908   1.844
   24LY0     CG  461   5.031   5.728   1.901
   24LY0    HG1  462   4.942   5.741   1.840
   24LY0    HG2  463   4.999   5.683   1.995
   24LY0     CD  464   5.106   5.621   1.812
   24LY0    HD1  465   5.207   5.607   1.851
   24LY0    HD2  466   5.106   5.661   1.711
   24LY0     CE  467   5.042   5.475   1.818
   24LY0    HE1  468   4.938   5.481   1.785
   24LY0    HE2  469   5.041   5.441   1.921
   24LY0     NZ  470   5.107   5.381   1.722
   24LY0    HZ1  471   5.057   5.294   1.713
   24LY0    HZ2  472   5.121   5.417   1.628
   24LY0    HZ3  473   5.203   5.362   1.747
   24LY0      C  474   5.155   6.020   2.105
   24LY0      O  475   5.172   6.137   2.084
   25LER      N  476   5.220   5.963   2.203
   25LER      H  477   5.209   5.864   2.219
   25LER     CA  478   5.305   6.035   2.300
   25LER     HA  479   5.258   6.133   2.309
   25LER     CB  480   5.303   5.981   2.442
   25LER    HB1  481   5.368   6.050   2.497
   25LER    HB2  482   5.340   5.879   2.443
   25LER     CG  483   5.164   5.976   2.509
   25LER     HG  484   5.118   5.883   2.476
   25LER    CD1  485   5.181   5.956   2.659
   25LER   HD11  486   5.248   5.871   2.675
   25LER   HD12  487   5.216   6.049   2.702
   25LER   HD13  488   5.082   5.929   2.696
   25LER    CD2  489   5.074   6.102   2.486
   25LER   HD21  490   4.980   6.101   2.542
   25LER   HD22  491   5.129   6.188   2.522
   25LER   HD23  492   5.045   6.111   2.381
   25LER      C  493   5.444   6.075   2.240
   25LER      O  494   5.511   5.987   2.184
   26LYR      N  495   5.483   6.197   2.246
   26LYR      H  496   5.425   6.263   2.296
   26LYR     CA  497   5.596   6.246   2.176
   26LYR     HA  498   5.687   6.189   2.195
   26LYR     CB  499   5.629   6.392   2.209
   26LYR    HB1  500   5.546   6.457   2.182
   26LYR    HB2  501   5.721   6.423   2.160
   26LYR     CG  502   5.662   6.420   2.358
   26LYR    HG1  503   5.576   6.435   2.424
   26LYR    HG2  504   5.714   6.515   2.361
   26LYR     CD  505   5.762   6.324   2.416
   26LYR    HD1  506   5.855   6.331   2.359
   26LYR    HD2  507   5.730   6.220   2.419
   26LYR     CE  508   5.805   6.371   2.560
   26LYR    HE1  509   5.716   6.371   2.623
   26LYR    HE2  510   5.848   6.471   2.553
   26LYR     NZ  511   5.911   6.281   2.614
   26LYR    HZ1  512   6.005   6.274   2.578
   26LYR      C  513   5.575   6.223   2.022
   26LYR      O  514   5.674   6.228   1.946
   27LY0      N  515   5.454   6.220   1.967
   27LY0      H  516   5.373   6.223   2.028
   27LY0     CA  517   5.435   6.237   1.820
   27LY0     HA  518   5.506   6.167   1.776
   27LY0     CB  519   5.287   6.218   1.780
   27LY0    HB1  520   5.233   6.296   1.833
   27LY0    HB2  521   5.246   6.124   1.818
   27LY0     CG  522   5.261   6.234   1.630
   27LY0    HG1  523   5.284   6.337   1.601
   27LY0    HG2  524   5.154   6.221   1.610
   27LY0     CD  525   5.324   6.134   1.539
   27LY0    HD1  526   5.430   6.135   1.562
   27LY0    HD2  527   5.305   6.175   1.440
   27LY0     CE  528   5.266   5.999   1.553
   27LY0    HE1  529   5.164   5.993   1.516
   27LY0    HE2  530   5.262   5.967   1.657
   27LY0     NZ  531   5.352   5.899   1.481
   27LY0    HZ1  532   5.298   5.835   1.424
   27LY0    HZ2  533   5.425   5.942   1.424
   27LY0    HZ3  534   5.398   5.837   1.546
   27LY0      C  535   5.476   6.375   1.762
   27LY0      O  536   5.531   6.383   1.655
   28LER      N  537   5.447   6.477   1.840
   28LER      H  538   5.402   6.457   1.929
   28LER     CA  539   5.491   6.622   1.816
   28LER     HA  540   5.545   6.635   1.722
   28LER     CB  541   5.370   6.710   1.827
   28LER    HB1  542   5.406   6.812   1.815
   28LER    HB2  543   5.328   6.701   1.927
   28LER     CG  544   5.258   6.685   1.720
   28LER     HG  545   5.203   6.594   1.742
   28LER    CD1  546   5.155   6.794   1.730
   28LER   HD11  547   5.209   6.889   1.731
   28LER   HD12  548   5.090   6.799   1.642
   28LER   HD13  549   5.084   6.791   1.813
   28LER    CD2  550   5.317   6.683   1.580
   28LER   HD21  551   5.371   6.773   1.553
   28LER   HD22  552   5.382   6.598   1.560
   28LER   HD23  553   5.243   6.687   1.500
   28LER      C  554   5.595   6.667   1.917
   28LER      O  555   5.576   6.654   2.036
   29LYR      N  556   5.703   6.728   1.861
   29LYR      H  557   5.702   6.752   1.763
   29LYR     CA  558   5.824   6.767   1.931
   29LYR     HA  559   5.836   6.728   2.032
   29LYR     CB  560   5.826   6.920   1.946
   29LYR    HB1  561   5.729   6.951   1.983
   29LYR    HB2  562   5.842   6.967   1.849
   29LYR     CG  563   5.937   6.960   2.053
   29LYR    HG1  564   6.030   6.923   2.010
   29LYR    HG2  565   5.912   6.910   2.147
   29LYR     CD  566   5.948   7.112   2.083
   29LYR    HD1  567   5.859   7.149   2.134
   29LYR    HD2  568   5.984   7.168   1.997
   29LYR     CE  569   6.067   7.114   2.182
   29LYR    HE1  570   6.159   7.075   2.138
   29LYR    HE2  571   6.032   7.045   2.258
   29LYR     NZ  572   6.088   7.251   2.237
   29LYR    HZ1  573   6.114   7.318   2.165
   29LYR      C  574   5.948   6.697   1.865
   29LYR      O  575   6.057   6.696   1.920
   30LER      N  576   5.935   6.633   1.744
   30LER      H  577   5.844   6.622   1.701
   30LER     CA  578   6.043   6.559   1.678
   30LER     HA  579   6.000   6.497   1.600
   30LER     CB  580   6.140   6.659   1.607
   30LER    HB1  581   6.207   6.593   1.554
   30LER    HB2  582   6.200   6.715   1.678
   30LER     CG  583   6.072   6.766   1.520
   30LER     HG  584   6.009   6.824   1.587
   30LER    CD1  585   6.174   6.868   1.466
   30LER   HD11  586   6.223   6.904   1.556
   30LER   HD12  587   6.260   6.817   1.421
   30LER   HD13  588   6.126   6.943   1.403
   30LER    CD2  589   5.989   6.722   1.391
   30LER   HD21  590   5.914   6.796   1.363
   30LER   HD22  591   6.056   6.696   1.309
   30LER   HD23  592   5.930   6.635   1.420
   30LER      C  593   6.127   6.465   1.770
   30LER      O  594   6.238   6.492   1.813
   31LER      N  595   6.067   6.355   1.813
   31LER      H  596   5.974   6.336   1.779
   31LER     CA  597   6.130   6.246   1.886
   31LER     HA  598   6.188   6.265   1.976
   31LER     CB  599   6.011   6.160   1.936
   31LER    HB1  600   5.943   6.127   1.858
   31LER    HB2  601   5.957   6.231   1.998
   31LER     CG  602   6.049   6.055   2.041
   31LER     HG  603   6.140   6.085   2.094
   31LER    CD1  604   5.935   6.036   2.145
   31LER   HD11  605   5.931   6.118   2.215
   31LER   HD12  606   5.838   6.018   2.098
   31LER   HD13  607   5.947   5.945   2.204
   31LER    CD2  608   6.074   5.922   1.977
   31LER   HD21  609   6.079   5.839   2.048
   31LER   HD22  610   5.994   5.890   1.911
   31LER   HD23  611   6.169   5.919   1.922
   31LER      C  612   6.233   6.157   1.808
   31LER      O  613   6.213   6.113   1.692
   32LY0      N  614   6.063   5.762   3.046
   32LY0     H1  615   6.162   5.761   3.065
   32LY0     H2  616   6.014   5.697   3.106
   32LY0     H3  617   6.050   5.728   2.952
   32LY0     CA  618   6.000   5.891   3.066
   32LY0     HA  619   5.892   5.895   3.059
   32LY0     CB  620   6.037   5.940   3.207
   32LY0    HB1  621   6.012   6.047   3.206
   32LY0    HB2  622   6.145   5.939   3.217
   32LY0     CG  623   5.982   5.861   3.331
   32LY0    HG1  624   6.006   5.756   3.312
   32LY0    HG2  625   5.873   5.866   3.325
   32LY0     CD  626   6.029   5.919   3.460
   32LY0    HD1  627   6.137   5.921   3.455
   32LY0    HD2  628   6.014   5.848   3.542
   32LY0     CE  629   5.977   6.062   3.492
   32LY0    HE1  630   5.869   6.078   3.484
   32LY0    HE2  631   6.026   6.127   3.420
   32LY0     NZ  632   6.023   6.108   3.627
   32LY0    HZ1  633   5.985   6.052   3.702
   32LY0    HZ2  634   6.121   6.100   3.647
   32LY0    HZ3  635   6.003   6.205   3.647
   32LY0      C  636   6.041   5.996   2.959
   32LY0      O  637   6.140   6.061   2.972
   33LER      N  638   5.960   6.011   2.852
   33LER      H  639   5.868   5.969   2.859
   33LER     CA  640   5.994   6.075   2.728
   33LER     HA  641   6.088   6.131   2.729
   33LER     CB  642   6.012   5.971   2.615
   33LER    HB1  643   5.961   6.007   2.526
   33LER    HB2  644   5.957   5.883   2.648
   33LER     CG  645   6.153   5.920   2.575
   33LER     HG  646   6.212   6.007   2.546
   33LER    CD1  647   6.227   5.854   2.692
   33LER   HD11  648   6.167   5.779   2.745
   33LER   HD12  649   6.321   5.813   2.657
   33LER   HD13  650   6.252   5.940   2.754
   33LER    CD2  651   6.152   5.840   2.443
   33LER   HD21  652   6.094   5.752   2.469
   33LER   HD22  653   6.109   5.903   2.365
   33LER   HD23  654   6.255   5.815   2.417
   33LER      C  655   5.881   6.181   2.693
   33LER      O  656   5.773   6.172   2.752
   34LY0      N  657   6.489   8.091   2.082
   34LY0     H1  658   6.517   8.141   1.999
   34LY0     H2  659   6.541   8.118   2.164
   34LY0     H3  660   6.506   7.994   2.062
   34LY0     CA  661   6.345   8.109   2.112
   34LY0     HA  662   6.307   8.206   2.080
   34LY0     CB  663   6.260   8.007   2.031
   34LY0    HB1  664   6.270   7.907   2.074
   34LY0    HB2  665   6.298   8.000   1.929
   34LY0     CG  666   6.110   8.053   2.035
   34LY0    HG1  667   6.110   8.158   2.008
   34LY0    HG2  668   6.074   8.028   2.135
   34LY0     CD  669   6.024   7.967   1.937
   34LY0    HD1  670   6.027   7.860   1.956
   34LY0    HD2  671   6.061   7.979   1.835
   34LY0     CE  672   5.872   8.008   1.934
   34LY0    HE1  673   5.858   8.115   1.922
   34LY0    HE2  674   5.833   7.975   2.030
   34LY0     NZ  675   5.802   7.953   1.817
   34LY0    HZ1  676   5.706   7.979   1.832
   34LY0    HZ2  677   5.844   7.986   1.732
   34LY0    HZ3  678   5.812   7.852   1.816
   34LY0      C  679   6.332   8.110   2.261
   34LY0      O  680   6.378   8.020   2.326
   35LER      N  681   6.251   8.207   2.310
   35LER      H  682   6.212   8.267   2.239
   35LER     CA  683   6.186   8.208   2.444
   35LER     HA  684   6.241   8.147   2.514
   35LER     CB  685   6.176   8.353   2.488
   35LER    HB1  686   6.158   8.357   2.596
   35LER    HB2  687   6.099   8.402   2.429
   35LER     CG  688   6.305   8.432   2.480
   35LER     HG  689   6.356   8.409   2.386
   35LER    CD1  690   6.268   8.577   2.471
   35LER   HD11  691   6.226   8.603   2.374
   35LER   HD12  692   6.216   8.603   2.564
   35LER   HD13  693   6.356   8.641   2.473
   35LER    CD2  694   6.408   8.422   2.592
   35LER   HD21  695   6.505   8.452   2.554
   35LER   HD22  696   6.369   8.473   2.680
   35LER   HD23  697   6.418   8.316   2.618
   35LER      C  698   6.052   8.138   2.443
   35LER      O  699   5.985   8.139   2.344
   36LYR      N  700   6.015   8.070   2.553
   36LYR      H  701   6.082   8.084   2.627
   36LYR     CA  702   5.892   8.004   2.589
   36LYR     HA  703   5.826   8.013   2.503
   36LYR     CB  704   5.823   8.087   2.701
   36LYR    HB1  705   5.887   8.086   2.789
   36LYR    HB2  706   5.733   8.034   2.733
   36LYR     CG  707   5.788   8.233   2.660
   36LYR    HG1  708   5.727   8.236   2.569
   36LYR    HG2  709   5.882   8.277   2.628
   36LYR     CD  710   5.730   8.317   2.774
   36LYR    HD1  711   5.814   8.324   2.844
   36LYR    HD2  712   5.652   8.255   2.817
   36LYR     CE  713   5.681   8.461   2.747
   36LYR    HE1  714   5.749   8.497   2.669
   36LYR    HE2  715   5.690   8.518   2.839
   36LYR     NZ  716   5.541   8.465   2.704
   36LYR    HZ1  717   5.468   8.454   2.772
   36LYR      C  718   5.918   7.850   2.613
   36LYR      O  719   6.033   7.806   2.622
   37LY0      N  720   5.812   7.771   2.613
   37LY0      H  721   5.721   7.813   2.612
   37LY0     CA  722   5.818   7.621   2.614
   37LY0     HA  723   5.870   7.578   2.700
   37LY0     CB  724   5.672   7.580   2.636
   37LY0    HB1  725   5.662   7.473   2.618
   37LY0    HB2  726   5.610   7.635   2.565
   37LY0     CG  727   5.611   7.620   2.775
   37LY0    HG1  728   5.617   7.727   2.794
   37LY0    HG2  729   5.676   7.576   2.851
   37LY0     CD  730   5.471   7.568   2.805
   37LY0    HD1  731   5.475   7.459   2.803
   37LY0    HD2  732   5.405   7.601   2.724
   37LY0     CE  733   5.409   7.611   2.938
   37LY0    HE1  734   5.435   7.717   2.951
   37LY0    HE2  735   5.452   7.556   3.021
   37LY0     NZ  736   5.268   7.587   2.930
   37LY0    HZ1  737   5.245   7.491   2.953
   37LY0    HZ2  738   5.215   7.628   3.005
   37LY0    HZ3  739   5.229   7.617   2.841
   37LY0      C  740   5.882   7.566   2.486
   37LY0      O  741   5.817   7.563   2.383
   38LER      N  742   6.002   7.506   2.494
   38LER      H  743   6.040   7.512   2.587
   38LER     CA  744   6.085   7.450   2.387
   38LER     HA  745   6.061   7.491   2.289
   38LER     CB  746   6.234   7.476   2.413
   38LER    HB1  747   6.288   7.450   2.322
   38LER    HB2  748   6.269   7.411   2.493
   38LER     CG  749   6.280   7.628   2.433
   38LER     HG  750   6.259   7.642   2.539
   38LER    CD1  751   6.428   7.645   2.410
   38LER   HD11  752   6.447   7.751   2.424
   38LER   HD12  753   6.491   7.590   2.481
   38LER   HD13  754   6.460   7.634   2.307
   38LER    CD2  755   6.215   7.735   2.346
   38LER   HD21  756   6.258   7.741   2.246
   38LER   HD22  757   6.107   7.719   2.343
   38LER   HD23  758   6.224   7.830   2.399
   38LER      C  759   6.052   7.301   2.356
   38LER      O  760   6.011   7.234   2.447
   39LY0      N  761   5.160   8.957   2.526
   39LY0     H1  762   5.203   8.989   2.612
   39LY0     H2  763   5.143   9.042   2.474
   39LY0     H3  764   5.070   8.915   2.544
   39LY0     CA  765   5.242   8.859   2.452
   39LY0     HA  766   5.177   8.817   2.376
   39LY0     CB  767   5.361   8.914   2.380
   39LY0    HB1  768   5.387   8.836   2.309
   39LY0    HB2  769   5.442   8.941   2.447
   39LY0     CG  770   5.340   9.040   2.284
   39LY0    HG1  771   5.295   9.120   2.344
   39LY0    HG2  772   5.261   9.012   2.213
   39LY0     CD  773   5.471   9.087   2.207
   39LY0    HD1  774   5.505   9.013   2.135
   39LY0    HD2  775   5.551   9.111   2.277
   39LY0     CE  776   5.428   9.207   2.133
   39LY0    HE1  777   5.443   9.292   2.200
   39LY0    HE2  778   5.322   9.197   2.111
   39LY0     NZ  779   5.498   9.235   2.001
   39LY0    HZ1  780   5.452   9.302   1.941
   39LY0    HZ2  781   5.592   9.263   2.025
   39LY0    HZ3  782   5.501   9.146   1.955
   39LY0      C  783   5.290   8.748   2.547
   39LY0      O  784   5.323   8.776   2.659
   40LER      N  785   5.302   8.619   2.497
   40LER      H  786   5.272   8.621   2.401
   40LER     CA  787   5.346   8.497   2.562
   40LER     HA  788   5.307   8.505   2.663
   40LER     CB  789   5.284   8.377   2.490
   40LER    HB1  790   5.332   8.364   2.393
   40LER    HB2  791   5.177   8.388   2.469
   40LER     CG  792   5.288   8.251   2.577
   40LER     HG  793   5.395   8.228   2.581
   40LER    CD1  794   5.238   8.275   2.719
   40LER   HD11  795   5.300   8.348   2.770
   40LER   HD12  796   5.144   8.330   2.710
   40LER   HD13  797   5.219   8.185   2.777
   40LER    CD2  798   5.219   8.128   2.519
   40LER   HD21  799   5.111   8.139   2.531
   40LER   HD22  800   5.248   8.122   2.414
   40LER   HD23  801   5.252   8.037   2.568
   40LER      C  802   5.500   8.489   2.579
   40LER      O  803   5.574   8.505   2.480
   41U      O5'  804   6.457   9.548   4.312
   41U      H5T  805   6.525   9.616   4.309
   41U      C5'  806   6.382   9.600   4.423
   41U     H5'1  807   6.402   9.706   4.439
   41U     H5'2  808   6.407   9.552   4.518
   41U      C4'  809   6.229   9.579   4.401
   41U      H4'  810   6.177   9.611   4.491
   41U      O4'  811   6.166   9.656   4.297
   41U      C1'  812   6.046   9.589   4.251
   41U      H1'  813   5.963   9.659   4.263
   41U       N1  814   6.058   9.575   4.100
   41U       C6  815   6.178   9.600   4.031
   41U       H6  816   6.268   9.636   4.080
   41U       C5  817   6.183   9.582   3.899
   41U       H5  818   6.278   9.600   3.850
   41U       C4  819   6.070   9.543   3.823
   41U       O4  820   6.069   9.521   3.698
   41U       N3  821   5.960   9.509   3.903
   41U       H3  822   5.877   9.481   3.853
   41U       C2  823   5.947   9.520   4.037
   41U       O2  824   5.844   9.481   4.094
   41U      C3'  825   6.183   9.438   4.362
   41U      H3'  826   6.235   9.418   4.268
   41U      C2'  827   6.037   9.460   4.328
   41U     H2'1  828   5.990   9.376   4.276
   41U      O2'  829   5.958   9.496   4.439
   41U     HO'2  830   5.901   9.425   4.468
   41U      O3'  831   6.209   9.342   4.465
   42U        P  832   6.248   9.193   4.418
   42U      O1P  833   6.280   9.117   4.539
   42U      O2P  834   6.347   9.195   4.303
   42U      O5'  835   6.112   9.135   4.366
   42U      C5'  836   5.996   9.106   4.451
   42U     H5'1  837   5.963   9.198   4.498
   42U     H5'2  838   6.011   9.036   4.534
   42U      C4'  839   5.881   9.042   4.367
   42U      H4'  840   5.803   9.008   4.436
   42U      O4'  841   5.829   9.125   4.272
   42U      C1'  842   5.804   9.049   4.156
   42U      H1'  843   5.696   9.041   4.142
   42U       N1  844   5.869   9.105   4.031
   42U       C6  845   5.987   9.172   4.034
   42U       H6  846   6.025   9.192   4.133
   42U       C5  847   6.046   9.212   3.915
   42U       H5  848   6.137   9.270   3.919
   42U       C4  849   6.002   9.167   3.784
   42U       O4  850   6.062   9.196   3.677
   42U       N3  851   5.889   9.092   3.789
   42U       H3  852   5.841   9.078   3.701
   42U       C2  853   5.815   9.065   3.905
   42U       O2  854   5.703   9.017   3.887
   42U      C3'  855   5.945   8.919   4.297
   42U      H3'  856   6.038   8.956   4.252
   42U      C2'  857   5.845   8.896   4.188
   42U     H2'1  858   5.892   8.849   4.102
   42U      O2'  859   5.720   8.835   4.234
   42U     HO'2  860   5.703   8.761   4.175
   42U      O3'  861   5.971   8.809   4.381
   43A        P  862   6.083   8.701   4.350
   43A      O1P  863   6.081   8.591   4.450
   43A      O2P  864   6.208   8.773   4.317
   43A      O5'  865   6.028   8.640   4.212
   43A      C5'  866   5.915   8.552   4.232
   43A     H5'1  867   5.841   8.601   4.296
   43A     H5'2  868   5.929   8.464   4.294
   43A      C4'  869   5.839   8.503   4.105
   43A      H4'  870   5.745   8.457   4.135
   43A      O4'  871   5.805   8.625   4.032
   43A      C1'  872   5.811   8.593   3.891
   43A      H1'  873   5.716   8.609   3.838
   43A       N9  874   5.910   8.676   3.819
   43A       C8  875   6.029   8.735   3.868
   43A       H8  876   6.048   8.732   3.974
   43A       N7  877   6.084   8.817   3.784
   43A       C5  878   6.007   8.798   3.662
   43A       C6  879   6.017   8.856   3.535
   43A       N6  880   6.103   8.942   3.489
   43A      H61  881   6.179   8.981   3.542
   43A      H62  882   6.080   8.964   3.393
   43A       N1  883   5.926   8.825   3.446
   43A       C2  884   5.825   8.741   3.479
   43A       H2  885   5.745   8.724   3.408
   43A       N3  886   5.813   8.671   3.591
   43A       C4  887   5.907   8.713   3.685
   43A      C3'  888   5.913   8.416   4.006
   43A      H3'  889   6.013   8.457   3.993
   43A      C2'  890   5.833   8.444   3.882
   43A     H2'1  891   5.899   8.424   3.798
   43A      O2'  892   5.717   8.369   3.872
   43A     HO'2  893   5.741   8.276   3.873
   43A      O3'  894   5.912   8.279   4.028
   44A        P  895   6.040   8.189   3.978
   44A      O1P  896   6.030   8.060   4.035
   44A      O2P  897   6.160   8.265   4.001
   44A      O5'  898   6.013   8.186   3.819
   44A      C5'  899   5.927   8.082   3.768
   44A     H5'1  900   5.836   8.083   3.828
   44A     H5'2  901   5.979   7.987   3.777
   44A      C4'  902   5.891   8.119   3.622
   44A      H4'  903   5.804   8.055   3.604
   44A      O4'  904   5.875   8.260   3.600
   44A      C1'  905   5.905   8.292   3.461
   44A      H1'  906   5.816   8.335   3.416
   44A       N9  907   6.017   8.387   3.459
   44A       C8  908   6.120   8.399   3.547
   44A       H8  909   6.138   8.330   3.628
   44A       N7  910   6.204   8.492   3.514
   44A       C5  911   6.151   8.545   3.402
   44A       C6  912   6.189   8.648   3.307
   44A       N6  913   6.282   8.736   3.317
   44A      H61  914   6.349   8.725   3.392
   44A      H62  915   6.307   8.807   3.250
   44A       N1  916   6.123   8.661   3.187
   44A       C2  917   6.025   8.574   3.154
   44A       H2  918   5.977   8.590   3.058
   44A       N3  919   5.981   8.481   3.235
   44A       C4  920   6.045   8.471   3.355
   44A      C3'  921   6.002   8.080   3.533
   44A      H3'  922   6.092   8.136   3.562
   44A      C2'  923   5.950   8.159   3.405
   44A     H2'1  924   6.023   8.168   3.324
   44A      O2'  925   5.824   8.110   3.353
   44A     HO'2  926   5.808   8.148   3.266
   44A      O3'  927   6.029   7.943   3.506
   45U        P  928   6.162   7.881   3.453
   45U      O1P  929   6.139   7.734   3.448
   45U      O2P  930   6.274   7.946   3.521
   45U      O5'  931   6.166   7.936   3.306
   45U      C5'  932   6.067   7.885   3.211
   45U     H5'1  933   5.965   7.895   3.247
   45U     H5'2  934   6.076   7.776   3.205
   45U      C4'  935   6.091   7.950   3.072
   45U      H4'  936   6.010   7.911   3.010
   45U      O4'  937   6.071   8.085   3.080
   45U      C1'  938   6.160   8.159   2.995
   45U      H1'  939   6.099   8.209   2.920
   45U       N1  940   6.246   8.260   3.060
   45U       C6  941   6.292   8.245   3.184
   45U       H6  942   6.259   8.159   3.240
   45U       C5  943   6.385   8.337   3.233
   45U       H5  944   6.437   8.330   3.327
   45U       C4  945   6.429   8.457   3.159
   45U       O4  946   6.502   8.548   3.190
   45U       N3  947   6.370   8.462   3.040
   45U       H3  948   6.396   8.541   2.982
   45U       C2  949   6.289   8.365   2.984
   45U       O2  950   6.243   8.385   2.876
   45U      C3'  951   6.235   7.932   3.017
   45U      H3'  952   6.312   7.944   3.094
   45U      C2'  953   6.240   8.052   2.920
   45U     H2'1  954   6.340   8.086   2.893
   45U      O2'  955   6.156   8.020   2.813
   45U     HO'2  956   6.179   7.934   2.779
   45U      O3'  957   6.246   7.803   2.955
   46U        P  958   6.384   7.730   2.947
   46U      O1P  959   6.351   7.601   2.875
   46U      O2P  960   6.452   7.725   3.077
   46U      O5'  961   6.475   7.823   2.856
   46U      C5'  962   6.461   7.838   2.712
   46U     H5'1  963   6.358   7.839   2.674
   46U     H5'2  964   6.502   7.746   2.670
   46U      C4'  965   6.541   7.950   2.647
   46U      H4'  966   6.526   7.941   2.539
   46U      O4'  967   6.512   8.076   2.698
   46U      C1'  968   6.625   8.158   2.679
   46U      H1'  969   6.600   8.220   2.592
   46U       N1  970   6.653   8.249   2.797
   46U       C6  971   6.615   8.219   2.927
   46U       H6  972   6.562   8.127   2.947
   46U       C5  973   6.645   8.304   3.028
   46U       H5  974   6.613   8.269   3.125
   46U       C4  975   6.720   8.424   3.010
   46U       O4  976   6.764   8.496   3.098
   46U       N3  977   6.761   8.450   2.880
   46U       H3  978   6.839   8.514   2.871
   46U       C2  979   6.735   8.358   2.780
   46U       O2  980   6.780   8.376   2.666
   46U      C3'  981   6.685   7.928   2.677
   46U      H3'  982   6.682   7.921   2.786
   46U      C2'  983   6.745   8.071   2.647
   46U     H2'1  984   6.836   8.089   2.704
   46U      O2'  985   6.766   8.103   2.505
   46U     HO'2  986   6.812   8.187   2.497
   46U      O3'  987   6.753   7.818   2.616
   47A        P  988   6.895   7.780   2.674
   47A      O1P  989   6.946   7.656   2.605
   47A      O2P  990   6.865   7.770   2.822
   47A      O5'  991   6.990   7.896   2.640
   47A      C5'  992   7.046   7.927   2.515
   47A     H5'1  993   6.967   7.948   2.444
   47A     H5'2  994   7.096   7.836   2.482
   47A      C4'  995   7.131   8.055   2.519
   47A      H4'  996   7.166   8.073   2.418
   47A      O4'  997   7.063   8.167   2.576
   47A      C1'  998   7.154   8.267   2.623
   47A      H1'  999   7.152   8.359   2.565
   47A       N9 1000   7.116   8.290   2.771
   47A       C8 1001   7.048   8.207   2.854
   47A       H8 1002   7.008   8.113   2.820
   47A       N7 1003   7.037   8.252   2.977
   47A       C5 1004   7.108   8.368   2.978
   47A       C6 1005   7.138   8.459   3.075
   47A       N6 1006   7.111   8.456   3.200
   47A      H61 1007   7.047   8.389   3.240
   47A      H62 1008   7.133   8.537   3.256
   47A       N1 1009   7.204   8.571   3.041
   47A       C2 1010   7.238   8.583   2.910
   47A       H2 1011   7.310   8.661   2.891
   47A       N3 1012   7.214   8.510   2.805
   47A       C4 1013   7.153   8.396   2.849
   47A      C3' 1014   7.253   8.055   2.610
   47A      H3' 1015   7.231   8.036   2.715
   47A      C2' 1016   7.291   8.203   2.604
   47A     H2'1 1017   7.357   8.226   2.687
   47A      O2' 1018   7.343   8.240   2.477
   47A     HO'2 1019   7.392   8.165   2.442
   47A      O3' 1020   7.358   7.979   2.555
   48U        P 1021   7.440   7.870   2.650
   48U      O1P 1022   7.526   7.791   2.561
   48U      O2P 1023   7.340   7.794   2.733
   48U      O5' 1024   7.547   7.958   2.740
   48U      C5' 1025   7.642   8.043   2.680
   48U     H5'1 1026   7.608   8.099   2.593
   48U     H5'2 1027   7.737   7.997   2.650
   48U      C4' 1028   7.676   8.156   2.785
   48U      H4' 1029   7.749   8.224   2.740
   48U      O4' 1030   7.571   8.251   2.815
   48U      C1' 1031   7.572   8.278   2.952
   48U      H1' 1032   7.569   8.387   2.962
   48U       N1 1033   7.460   8.220   3.042
   48U       C6 1034   7.432   8.084   3.034
   48U       H6 1035   7.461   8.029   2.946
   48U       C5 1036   7.356   8.021   3.129
   48U       H5 1037   7.332   7.919   3.101
   48U       C4 1038   7.293   8.098   3.230
   48U       O4 1039   7.206   8.061   3.305
   48U       N3 1040   7.321   8.239   3.226
   48U       H3 1041   7.302   8.288   3.313
   48U       C2 1042   7.410   8.299   3.145
   48U       O2 1043   7.446   8.410   3.176
   48U      C3' 1044   7.733   8.102   2.919
   48U      H3' 1045   7.665   8.030   2.963
   48U      C2' 1046   7.708   8.228   3.007
   48U     H2'1 1047   7.700   8.196   3.111
   48U      O2' 1048   7.813   8.322   2.982
   48U     HO'2 1049   7.879   8.265   2.944
   48U      O3' 1050   7.870   8.062   2.914
   49C        P 1051   7.921   7.931   2.992
   49C      O1P 1052   8.051   7.897   2.930
   49C      O2P 1053   7.820   7.831   3.008
   49C      O5' 1054   7.943   7.999   3.139
   49C      C5' 1055   8.036   8.096   3.160
   49C     H5'1 1056   8.009   8.173   3.088
   49C     H5'2 1057   8.138   8.062   3.143
   49C      C4' 1058   8.022   8.166   3.288
   49C      H4' 1059   8.103   8.237   3.305
   49C      O4' 1060   7.901   8.231   3.283
   49C      C1' 1061   7.863   8.254   3.425
   49C      H1' 1062   7.867   8.356   3.462
   49C       N1 1063   7.728   8.196   3.449
   49C       C6 1064   7.679   8.080   3.385
   49C       H6 1065   7.748   8.042   3.311
   49C       C5 1066   7.565   8.025   3.431
   49C       H5 1067   7.528   7.935   3.383
   49C       C4 1068   7.491   8.100   3.527
   49C       N4 1069   7.375   8.061   3.568
   49C      H41 1070   7.338   7.971   3.541
   49C      H42 1071   7.330   8.111   3.643
   49C       N3 1072   7.539   8.198   3.597
   49C       C2 1073   7.661   8.242   3.560
   49C       O2 1074   7.702   8.325   3.634
   49C      C3' 1075   8.019   8.072   3.411
   49C      H3' 1076   7.955   7.988   3.386
   49C      C2' 1077   7.970   8.174   3.511
   49C     H2'1 1078   7.923   8.122   3.596
   49C      O2' 1079   8.076   8.264   3.555
   49C     HO'2 1080   8.164   8.235   3.533
   49C      O3' 1081   8.146   8.021   3.456
   50U        P 1082   8.142   7.888   3.532
   50U      O1P 1083   8.274   7.828   3.549
   50U      O2P 1084   8.029   7.799   3.494
   50U      O5' 1085   8.102   7.953   3.674
   50U      C5' 1086   8.193   8.023   3.760
   50U     H5'1 1087   8.249   8.098   3.703
   50U     H5'2 1088   8.262   7.952   3.806
   50U      C4' 1089   8.114   8.088   3.877
   50U      H4' 1090   8.177   8.159   3.930
   50U      O4' 1091   8.004   8.156   3.823
   50U      C1' 1092   7.902   8.155   3.922
   50U      H1' 1093   7.877   8.257   3.955
   50U       N1 1094   7.774   8.086   3.884
   50U       C6 1095   7.775   7.981   3.794
   50U       H6 1096   7.867   7.958   3.743
   50U       C5 1097   7.664   7.910   3.774
   50U       H5 1098   7.674   7.826   3.706
   50U       C4 1099   7.532   7.941   3.829
   50U       O4 1100   7.422   7.894   3.804
   50U       N3 1101   7.540   8.055   3.911
   50U       H3 1102   7.457   8.082   3.962
   50U       C2 1103   7.655   8.115   3.954
   50U       O2 1104   7.654   8.180   4.057
   50U      C3' 1105   8.063   7.991   3.981
   50U      H3' 1106   8.006   7.912   3.931
   50U      C2' 1107   7.949   8.078   4.041
   50U     H2'1 1108   7.873   8.017   4.088
   50U      O2' 1109   8.029   8.157   4.128
   50U     HO'2 1110   8.117   8.119   4.135
   50U      O3' 1111   8.171   7.949   4.067
   51A        P 1112   8.165   7.819   4.165
   51A      O1P 1113   8.289   7.804   4.236
   51A      O2P 1114   8.122   7.707   4.083
   51A      O5' 1115   8.050   7.855   4.258
   51A      C5' 1116   8.078   7.937   4.373
   51A     H5'1 1117   8.108   8.036   4.341
   51A     H5'2 1118   8.142   7.879   4.439
   51A      C4' 1119   7.946   7.938   4.451
   51A      H4' 1120   7.959   8.013   4.529
   51A      O4' 1121   7.841   7.991   4.367
   51A      C1' 1122   7.725   7.944   4.423
   51A      H1' 1123   7.670   8.029   4.463
   51A       N9 1124   7.647   7.869   4.329
   51A       C8 1125   7.685   7.817   4.207
   51A       H8 1126   7.787   7.829   4.176
   51A       N7 1127   7.589   7.768   4.133
   51A       C5 1128   7.476   7.784   4.213
   51A       C6 1129   7.339   7.755   4.198
   51A       N6 1130   7.288   7.675   4.106
   51A      H61 1131   7.350   7.648   4.031
   51A      H62 1132   7.189   7.657   4.107
   51A       N1 1133   7.252   7.798   4.285
   51A       C2 1134   7.294   7.864   4.387
   51A       H2 1135   7.226   7.900   4.463
   51A       N3 1136   7.422   7.899   4.412
   51A       C4 1137   7.509   7.850   4.323
   51A      C3' 1138   7.901   7.800   4.498
   51A      H3' 1139   7.903   7.732   4.413
   51A      C2' 1140   7.756   7.846   4.540
   51A     H2'1 1141   7.682   7.767   4.549
   51A      O2' 1142   7.773   7.920   4.656
   51A     HO'2 1143   7.840   7.875   4.707
   51A      O3' 1144   7.986   7.762   4.600
   52U        P 1145   7.994   7.604   4.639
   52U      O1P 1146   8.078   7.590   4.758
   52U      O2P 1147   8.032   7.530   4.517
   52U      O5' 1148   7.843   7.562   4.685
   52U      C5' 1149   7.805   7.617   4.810
   52U     H5'1 1150   7.815   7.725   4.806
   52U     H5'2 1151   7.867   7.584   4.893
   52U      C4' 1152   7.654   7.595   4.834
   52U      H4' 1153   7.630   7.640   4.930
   52U      O4' 1154   7.577   7.657   4.728
   52U      C1' 1155   7.465   7.574   4.690
   52U      H1' 1156   7.374   7.630   4.705
   52U       N1 1157   7.463   7.524   4.547
   52U       C6 1158   7.581   7.510   4.478
   52U       H6 1159   7.674   7.547   4.517
   52U       C5 1160   7.579   7.479   4.345
   52U       H5 1161   7.664   7.480   4.279
   52U       C4 1162   7.458   7.429   4.288
   52U       O4 1163   7.453   7.386   4.178
   52U       N3 1164   7.344   7.452   4.361
   52U       H3 1165   7.254   7.453   4.313
   52U       C2 1166   7.343   7.487   4.487
   52U       O2 1167   7.234   7.501   4.539
   52U      C3' 1168   7.612   7.453   4.840
   52U      H3' 1169   7.676   7.390   4.778
   52U      C2' 1170   7.472   7.457   4.781
   52U     H2'1 1171   7.460   7.364   4.725
   52U      O2' 1172   7.368   7.481   4.875
   52U     HO'2 1173   7.362   7.403   4.931
   52U      O3' 1174   7.599   7.404   4.974
   53U        P 1175   7.561   7.253   5.012
   53U      O1P 1176   7.617   7.232   5.144
   53U      O2P 1177   7.602   7.154   4.915
   53U      O5' 1178   7.413   7.244   5.011
   53U      C5' 1179   7.332   7.246   5.122
   53U     H5'1 1180   7.342   7.340   5.175
   53U     H5'2 1181   7.361   7.166   5.191
   53U      C4' 1182   7.183   7.230   5.081
   53U      H4' 1183   7.126   7.262   5.168
   53U      O4' 1184   7.151   7.310   4.964
   53U      C1' 1185   7.066   7.244   4.872
   53U      H1' 1186   6.971   7.295   4.857
   53U       N1 1187   7.124   7.212   4.737
   53U       C6 1188   7.254   7.190   4.716
   53U       H6 1189   7.331   7.200   4.792
   53U       C5 1190   7.300   7.166   4.593
   53U       H5 1191   7.406   7.159   4.578
   53U       C4 1192   7.215   7.157   4.470
   53U       O4 1193   7.249   7.135   4.354
   53U       N3 1194   7.083   7.172   4.502
   53U       H3 1195   7.018   7.160   4.426
   53U       C2 1196   7.033   7.195   4.628
   53U       O2 1197   6.914   7.198   4.648
   53U      C3' 1198   7.157   7.096   5.029
   53U      H3' 1199   7.236   7.069   4.960
   53U      C2' 1200   7.034   7.116   4.935
   53U     H2'1 1201   7.038   7.035   4.862
   53U      O2' 1202   6.906   7.133   4.998
   53U     HO'2 1203   6.884   7.052   5.045
   53U      O3' 1204   7.129   6.991   5.128
   54C        P 1205   7.188   6.848   5.114
   54C      O1P 1206   7.162   6.783   5.243
   54C      O2P 1207   7.329   6.868   5.074
   54C      O5' 1208   7.105   6.786   4.998
   54C      C5' 1209   6.967   6.778   5.022
   54C     H5'1 1210   6.924   6.859   5.080
   54C     H5'2 1211   6.940   6.694   5.086
   54C      C4' 1212   6.889   6.758   4.901
   54C      H4' 1213   6.783   6.768   4.925
   54C      O4' 1214   6.941   6.844   4.793
   54C      C1' 1215   6.915   6.785   4.669
   54C      H1' 1216   6.830   6.838   4.624
   54C       N1 1217   7.026   6.787   4.570
   54C       C6 1218   7.159   6.829   4.599
   54C       H6 1219   7.188   6.864   4.697
   54C       C5 1220   7.255   6.836   4.504
   54C       H5 1221   7.357   6.864   4.527
   54C       C4 1222   7.223   6.798   4.374
   54C       N4 1223   7.312   6.792   4.281
   54C      H41 1224   7.410   6.802   4.305
   54C      H42 1225   7.278   6.754   4.194
   54C       N3 1226   7.108   6.742   4.347
   54C       C2 1227   7.007   6.737   4.440
   54C       O2 1228   6.895   6.692   4.410
   54C      C3' 1229   6.914   6.622   4.844
   54C      H3' 1230   7.021   6.603   4.842
   54C      C2' 1231   6.872   6.645   4.697
   54C     H2'1 1232   6.921   6.581   4.624
   54C      O2' 1233   6.734   6.628   4.674
   54C     HO'2 1234   6.722   6.532   4.677
   54C      O3' 1235   6.845   6.518   4.909
   55C        P 1236   6.877   6.369   4.875
   55C      O1P 1237   6.800   6.283   4.965
   55C      O2P 1238   7.018   6.344   4.864
   55C      O5' 1239   6.811   6.343   4.727
   55C      C5' 1240   6.683   6.303   4.709
   55C     H5'1 1241   6.629   6.396   4.724
   55C     H5'2 1242   6.657   6.218   4.773
   55C      C4' 1243   6.660   6.251   4.568
   55C      H4' 1244   6.555   6.222   4.562
   55C      O4' 1245   6.685   6.339   4.465
   55C      C1' 1246   6.767   6.273   4.361
   55C      H1' 1247   6.727   6.280   4.259
   55C       N1 1248   6.910   6.316   4.344
   55C       C6 1249   6.977   6.383   4.442
   55C       H6 1250   6.923   6.401   4.534
   55C       C5 1251   7.104   6.430   4.421
   55C       H5 1252   7.133   6.493   4.504
   55C       C4 1253   7.158   6.396   4.291
   55C       N4 1254   7.277   6.432   4.257
   55C      H41 1255   7.325   6.508   4.303
   55C      H42 1256   7.287   6.419   4.157
   55C       N3 1257   7.097   6.327   4.202
   55C       C2 1258   6.970   6.293   4.223
   55C       O2 1259   6.910   6.239   4.130
   55C      C3' 1260   6.760   6.135   4.549
   55C      H3' 1261   6.856   6.158   4.595
   55C      C2' 1262   6.763   6.127   4.401
   55C     H2'1 1263   6.851   6.077   4.361
   55C      O2' 1264   6.651   6.061   4.343
   55C     HO'2 1265   6.682   5.971   4.334
   55C      O3' 1266   6.707   6.024   4.615
   56G        P 1267   6.791   5.903   4.668
   56G      O1P 1268   6.706   5.798   4.722
   56G      O2P 1269   6.895   5.964   4.751
   56G      O5' 1270   6.868   5.846   4.547
   56G      C5' 1271   6.792   5.760   4.459
   56G     H5'1 1272   6.707   5.820   4.426
   56G     H5'2 1273   6.754   5.669   4.506
   56G      C4' 1274   6.876   5.731   4.331
   56G      H4' 1275   6.810   5.667   4.274
   56G      O4' 1276   6.904   5.850   4.255
   56G      C1' 1277   7.034   5.836   4.192
   56G      H1' 1278   7.027   5.835   4.083
   56G       N9 1279   7.132   5.938   4.234
   56G       C8 1280   7.154   5.977   4.361
   56G       H8 1281   7.081   5.959   4.439
   56G       N7 1282   7.265   6.041   4.381
   56G       C5 1283   7.326   6.040   4.255
   56G       C6 1284   7.454   6.095   4.213
   56G       O6 1285   7.543   6.160   4.269
   56G       N1 1286   7.476   6.070   4.077
   56G       H1 1287   7.563   6.096   4.034
   56G       C2 1288   7.378   6.024   3.992
   56G       N2 1289   7.407   6.026   3.868
   56G      H21 1290   7.506   6.024   3.848
   56G      H22 1291   7.351   5.980   3.798
   56G       N3 1292   7.263   5.968   4.028
   56G       C4 1293   7.244   5.979   4.163
   56G      C3' 1294   7.006   5.671   4.353
   56G      H3' 1295   7.054   5.717   4.439
   56G      C2' 1296   7.086   5.699   4.229
   56G     H2'1 1297   7.193   5.697   4.251
   56G      O2' 1298   7.044   5.619   4.116
   56G     HO'2 1299   6.979   5.561   4.158
   56G      O3' 1300   6.988   5.532   4.366
   57U        P 1301   7.098   5.441   4.447
   57U      O1P 1302   7.051   5.301   4.447
   57U      O2P 1303   7.126   5.513   4.573
   57U      O5' 1304   7.236   5.442   4.359
   57U      C5' 1305   7.248   5.372   4.232
   57U     H5'1 1306   7.173   5.409   4.162
   57U     H5'2 1307   7.245   5.265   4.248
   57U      C4' 1308   7.387   5.401   4.163
   57U      H4' 1309   7.397   5.355   4.065
   57U      O4' 1310   7.395   5.538   4.151
   57U      C1' 1311   7.535   5.574   4.144
   57U      H1' 1312   7.561   5.597   4.041
   57U       N1 1313   7.556   5.694   4.231
   57U       C6 1314   7.486   5.714   4.346
   57U       H6 1315   7.399   5.650   4.350
   57U       C5 1316   7.517   5.811   4.433
   57U       H5 1317   7.461   5.830   4.524
   57U       C4 1318   7.632   5.902   4.415
   57U       O4 1319   7.670   5.992   4.488
   57U       N3 1320   7.694   5.880   4.294
   57U       H3 1321   7.772   5.938   4.266
   57U       C2 1322   7.671   5.779   4.203
   57U       O2 1323   7.740   5.768   4.105
   57U      C3' 1324   7.510   5.365   4.249
   57U      H3' 1325   7.497   5.414   4.346
   57U      C2' 1326   7.619   5.449   4.179
   57U     H2'1 1327   7.709   5.470   4.238
   57U      O2' 1328   7.662   5.409   4.053
   57U     HO'2 1329   7.757   5.404   4.044
   57U      O3' 1330   7.530   5.224   4.270
   58A        P 1331   7.635   5.172   4.366
   58A      O1P 1332   7.633   5.025   4.362
   58A      O2P 1333   7.606   5.239   4.493
   58A      O5' 1334   7.785   5.212   4.328
   58A      C5' 1335   7.854   5.146   4.227
   58A     H5'1 1336   7.792   5.127   4.139
   58A     H5'2 1337   7.885   5.048   4.262
   58A      C4' 1338   7.976   5.231   4.178
   58A      H4' 1339   8.007   5.197   4.079
   58A      O4' 1340   7.926   5.363   4.154
   58A      C1' 1341   8.029   5.457   4.204
   58A      H1' 1342   8.064   5.520   4.122
   58A       N9 1343   7.982   5.546   4.309
   58A       C8 1344   7.883   5.528   4.410
   58A       H8 1345   7.821   5.441   4.425
   58A       N7 1346   7.871   5.637   4.491
   58A       C5 1347   7.962   5.726   4.440
   58A       C6 1348   8.014   5.851   4.473
   58A       N6 1349   7.962   5.918   4.570
   58A      H61 1350   7.902   5.870   4.636
   58A      H62 1351   7.987   6.016   4.578
   58A       N1 1352   8.113   5.913   4.401
   58A       C2 1353   8.160   5.852   4.291
   58A       H2 1354   8.235   5.903   4.232
   58A       N3 1355   8.116   5.735   4.246
   58A       C4 1356   8.025   5.673   4.328
   58A      C3' 1357   8.088   5.236   4.284
   58A      H3' 1358   8.038   5.253   4.379
   58A      C2' 1359   8.149   5.373   4.242
   58A     H2'1 1360   8.202   5.415   4.328
   58A      O2' 1361   8.237   5.346   4.139
   58A     HO'2 1362   8.278   5.431   4.125
   58A      O3' 1363   8.171   5.118   4.293
   59C        P 1364   8.253   5.069   4.424
   59C      O1P 1365   8.324   4.944   4.399
   59C      O2P 1366   8.168   5.082   4.537
   59C      O5' 1367   8.368   5.181   4.434
   59C      C5' 1368   8.479   5.185   4.348
   59C     H5'1 1369   8.439   5.180   4.246
   59C     H5'2 1370   8.543   5.099   4.367
   59C      C4' 1371   8.569   5.313   4.360
   59C      H4' 1372   8.652   5.303   4.289
   59C      O4' 1373   8.493   5.434   4.344
   59C      C1' 1374   8.529   5.522   4.446
   59C      H1' 1375   8.561   5.613   4.397
   59C       N1 1376   8.428   5.565   4.540
   59C       C6 1377   8.321   5.485   4.569
   59C       H6 1378   8.318   5.382   4.538
   59C       C5 1379   8.228   5.532   4.658
   59C       H5 1380   8.148   5.464   4.683
   59C       C4 1381   8.241   5.664   4.700
   59C       N4 1382   8.159   5.720   4.777
   59C      H41 1383   8.075   5.667   4.795
   59C      H42 1384   8.171   5.820   4.785
   59C       N3 1385   8.333   5.751   4.663
   59C       C2 1386   8.430   5.702   4.575
   59C       O2 1387   8.512   5.785   4.533
   59C      C3' 1388   8.625   5.320   4.500
   59C      H3' 1389   8.555   5.293   4.579
   59C      C2' 1390   8.657   5.465   4.510
   59C     H2'1 1391   8.669   5.497   4.614
   59C      O2' 1392   8.762   5.492   4.421
   59C     HO'2 1393   8.836   5.435   4.440
   59C      O3' 1394   8.740   5.234   4.509
   60U        P 1395   8.815   5.191   4.643
   60U      O1P 1396   8.946   5.132   4.614
   60U      O2P 1397   8.720   5.104   4.720
   60U      O5' 1398   8.834   5.328   4.730
   60U      C5' 1399   8.932   5.414   4.711
   60U     H5'1 1400   8.944   5.431   4.605
   60U     H5'2 1401   9.018   5.365   4.756
   60U      C4' 1402   8.912   5.537   4.798
   60U      H4' 1403   9.005   5.590   4.776
   60U      O4' 1404   8.807   5.625   4.763
   60U      C1' 1405   8.777   5.702   4.881
   60U      H1' 1406   8.787   5.809   4.859
   60U       N1 1407   8.632   5.687   4.915
   60U       C6 1408   8.570   5.568   4.890
   60U       H6 1409   8.630   5.493   4.841
   60U       C5 1410   8.445   5.542   4.941
   60U       H5 1411   8.402   5.446   4.918
   60U       C4 1412   8.377   5.639   5.024
   60U       O4 1413   8.260   5.635   5.077
   60U       N3 1414   8.449   5.756   5.050
   60U       H3 1415   8.418   5.828   5.114
   60U       C2 1416   8.567   5.788   4.991
   60U       O2 1417   8.628   5.894   5.010
   60U      C3' 1418   8.914   5.511   4.944
   60U      H3' 1419   8.827   5.450   4.967
   60U      C2' 1420   8.880   5.655   4.991
   60U     H2'1 1421   8.822   5.654   5.083
   60U      O2' 1422   8.992   5.744   4.993
   60U     HO'2 1423   9.035   5.755   5.078
   60U      O3' 1424   9.036   5.472   5.001
   61U        P 1425   9.058   5.421   5.149
   61U      O1P 1426   8.937   5.448   5.231
   61U      O2P 1427   9.189   5.467   5.201
   61U      O5' 1428   9.062   5.267   5.116
   61U      C5' 1429   9.186   5.209   5.059
   61U     H5'1 1430   9.258   5.219   5.140
   61U     H5'2 1431   9.220   5.268   4.974
   61U      C4' 1432   9.152   5.060   5.024
   61U      H4' 1433   9.246   5.014   4.995
   61U      O4' 1434   9.094   4.991   5.140
   61U      C1' 1435   8.991   4.917   5.097
   61U      H1' 1436   9.010   4.811   5.117
   61U       N1 1437   8.865   4.941   5.167
   61U       C6 1438   8.844   5.049   5.253
   61U       H6 1439   8.923   5.119   5.275
   61U       C5 1440   8.725   5.067   5.318
   61U       H5 1441   8.718   5.151   5.387
   61U       C4 1442   8.622   4.966   5.313
   61U       O4 1443   8.516   4.975   5.371
   61U       N3 1444   8.652   4.856   5.232
   61U       H3 1445   8.577   4.789   5.221
   61U       C2 1446   8.766   4.833   5.159
   61U       O2 1447   8.785   4.721   5.112
   61U      C3' 1448   9.047   5.049   4.914
   61U      H3' 1449   8.974   5.128   4.931
   61U      C2' 1450   8.980   4.924   4.941
   61U     H2'1 1451   8.874   4.922   4.915
   61U      O2' 1452   9.041   4.812   4.879
   61U     HO'2 1453   9.032   4.820   4.784
   61U      O3' 1454   9.116   5.051   4.790
   61U      H3T 1455   9.060   5.087   4.721
   62G      O5' 1456   8.496   6.740   5.099
   62G      H5T 1457   8.454   6.798   5.035
   62G      C5' 1458   8.634   6.748   5.078
   62G     H5'1 1459   8.676   6.732   5.177
   62G     H5'2 1460   8.658   6.848   5.041
   62G      C4' 1461   8.703   6.654   4.980
   62G      H4' 1462   8.807   6.684   4.974
   62G      O4' 1463   8.691   6.521   5.026
   62G      C1' 1464   8.685   6.434   4.915
   62G      H1' 1465   8.780   6.380   4.914
   62G       N9 1466   8.567   6.347   4.927
   62G       C8 1467   8.467   6.366   5.018
   62G       H8 1468   8.468   6.445   5.091
   62G       N7 1469   8.381   6.270   5.009
   62G       C5 1470   8.425   6.177   4.912
   62G       C6 1471   8.371   6.060   4.853
   62G       O6 1472   8.270   5.997   4.883
   62G       N1 1473   8.453   6.007   4.754
   62G       H1 1474   8.427   5.917   4.718
   62G       C2 1475   8.566   6.073   4.707
   62G       N2 1476   8.644   5.996   4.632
   62G      H21 1477   8.609   5.906   4.604
   62G      H22 1478   8.730   6.037   4.600
   62G       N3 1479   8.604   6.191   4.749
   62G       C4 1480   8.538   6.235   4.861
   62G      C3' 1481   8.648   6.663   4.843
   62G      H3' 1482   8.540   6.670   4.855
   62G      C2' 1483   8.677   6.522   4.792
   62G     H2'1 1484   8.606   6.477   4.723
   62G      O2' 1485   8.809   6.520   4.737
   62G     HO'2 1486   8.816   6.600   4.683
   62G      O3' 1487   8.696   6.768   4.757
   63U        P 1488   8.633   6.818   4.615
   63U      O1P 1489   8.734   6.900   4.550
   63U      O2P 1490   8.498   6.877   4.641
   63U      O5' 1491   8.627   6.679   4.535
   63U      C5' 1492   8.714   6.653   4.426
   63U     H5'1 1493   8.816   6.643   4.462
   63U     H5'2 1494   8.701   6.738   4.360
   63U      C4' 1495   8.677   6.526   4.350
   63U      H4' 1496   8.749   6.494   4.276
   63U      O4' 1497   8.656   6.414   4.432
   63U      C1' 1498   8.566   6.334   4.362
   63U      H1' 1499   8.609   6.239   4.329
   63U       N1 1500   8.450   6.312   4.451
   63U       C6 1501   8.400   6.398   4.549
   63U       H6 1502   8.456   6.485   4.580
   63U       C5 1503   8.291   6.361   4.625
   63U       H5 1504   8.257   6.424   4.705
   63U       C4 1505   8.218   6.240   4.598
   63U       O4 1506   8.110   6.203   4.640
   63U       N3 1507   8.274   6.164   4.504
   63U       H3 1508   8.221   6.082   4.479
   63U       C2 1509   8.388   6.188   4.432
   63U       O2 1510   8.419   6.104   4.346
   63U      C3' 1511   8.541   6.544   4.274
   63U      H3' 1512   8.464   6.579   4.342
   63U      C2' 1513   8.515   6.396   4.233
   63U     H2'1 1514   8.413   6.361   4.224
   63U      O2' 1515   8.592   6.347   4.122
   63U     HO'2 1516   8.543   6.354   4.040
   63U      O3' 1517   8.561   6.637   4.169
   64A        P 1518   8.439   6.703   4.087
   64A      O1P 1519   8.494   6.817   4.007
   64A      O2P 1520   8.325   6.726   4.177
   64A      O5' 1521   8.386   6.594   3.989
   64A      C5' 1522   8.473   6.545   3.884
   64A     H5'1 1523   8.565   6.513   3.933
   64A     H5'2 1524   8.499   6.618   3.808
   64A      C4' 1525   8.414   6.413   3.836
   64A      H4' 1526   8.487   6.368   3.769
   64A      O4' 1527   8.392   6.316   3.950
   64A      C1' 1528   8.285   6.235   3.918
   64A      H1' 1529   8.318   6.133   3.933
   64A       N9 1530   8.181   6.281   4.017
   64A       C8 1531   8.170   6.382   4.106
   64A       H8 1532   8.241   6.463   4.113
   64A       N7 1533   8.069   6.379   4.190
   64A       C5 1534   8.007   6.257   4.149
   64A       C6 1535   7.891   6.186   4.189
   64A       N6 1536   7.813   6.222   4.289
   64A      H61 1537   7.822   6.309   4.340
   64A      H62 1538   7.738   6.156   4.304
   64A       N1 1539   7.869   6.064   4.136
   64A       C2 1540   7.949   6.017   4.042
   64A       H2 1541   7.923   5.920   4.003
   64A       N3 1542   8.045   6.082   3.978
   64A       C4 1543   8.072   6.200   4.038
   64A      C3' 1544   8.277   6.424   3.766
   64A      H3' 1545   8.207   6.489   3.818
   64A      C2' 1546   8.234   6.275   3.778
   64A     H2'1 1547   8.126   6.263   3.773
   64A      O2' 1548   8.305   6.202   3.681
   64A     HO'2 1549   8.325   6.256   3.604
   64A      O3' 1550   8.285   6.458   3.626
   65C        P 1551   8.180   6.549   3.546
   65C      O1P 1552   8.229   6.583   3.414
   65C      O2P 1553   8.135   6.663   3.630
   65C      O5' 1554   8.073   6.444   3.527
   65C      C5' 1555   8.089   6.346   3.422
   65C     H5'1 1556   8.188   6.303   3.431
   65C     H5'2 1557   8.081   6.398   3.326
   65C      C4' 1558   7.988   6.236   3.436
   65C      H4' 1559   7.996   6.170   3.349
   65C      O4' 1560   8.002   6.168   3.562
   65C      C1' 1561   7.872   6.131   3.609
   65C      H1' 1562   7.873   6.023   3.626
   65C       N1 1563   7.834   6.199   3.734
   65C       C6 1564   7.890   6.322   3.769
   65C       H6 1565   7.971   6.357   3.707
   65C       C5 1566   7.849   6.383   3.881
   65C       H5 1567   7.885   6.480   3.912
   65C       C4 1568   7.737   6.327   3.949
   65C       N4 1569   7.685   6.384   4.055
   65C      H41 1570   7.734   6.452   4.112
   65C      H42 1571   7.609   6.339   4.104
   65C       N3 1572   7.676   6.219   3.912
   65C       C2 1573   7.730   6.148   3.814
   65C       O2 1574   7.687   6.037   3.783
   65C      C3' 1575   7.848   6.289   3.425
   65C      H3' 1576   7.828   6.375   3.489
   65C      C2' 1577   7.772   6.173   3.492
   65C     H2'1 1578   7.668   6.198   3.511
   65C      O2' 1579   7.750   6.073   3.393
   65C     HO'2 1580   7.728   6.125   3.315
   65C      O3' 1581   7.816   6.295   3.286
   66G        P 1582   7.741   6.418   3.228
   66G      O1P 1583   7.751   6.409   3.079
   66G      O2P 1584   7.791   6.535   3.299
   66G      O5' 1585   7.591   6.399   3.271
   66G      C5' 1586   7.512   6.317   3.183
   66G     H5'1 1587   7.568   6.225   3.163
   66G     H5'2 1588   7.504   6.372   3.090
   66G      C4' 1589   7.377   6.281   3.242
   66G      H4' 1590   7.326   6.230   3.161
   66G      O4' 1591   7.388   6.188   3.348
   66G      C1' 1592   7.277   6.212   3.432
   66G      H1' 1593   7.218   6.122   3.448
   66G       N9 1594   7.327   6.262   3.560
   66G       C8 1595   7.434   6.347   3.582
   66G       H8 1596   7.491   6.383   3.498
   66G       N7 1597   7.460   6.378   3.710
   66G       C5 1598   7.345   6.327   3.770
   66G       C6 1599   7.299   6.333   3.907
   66G       O6 1600   7.368   6.378   3.998
   66G       N1 1601   7.175   6.275   3.930
   66G       H1 1602   7.126   6.313   4.010
   66G       C2 1603   7.108   6.214   3.837
   66G       N2 1604   6.987   6.171   3.864
   66G      H21 1605   6.954   6.171   3.959
   66G      H22 1606   6.930   6.133   3.789
   66G       N3 1607   7.145   6.198   3.713
   66G       C4 1608   7.268   6.255   3.682
   66G      C3' 1609   7.278   6.392   3.286
   66G      H3' 1610   7.342   6.463   3.339
   66G      C2' 1611   7.175   6.311   3.372
   66G     H2'1 1612   7.127   6.367   3.452
   66G      O2' 1613   7.077   6.244   3.293
   66G     HO'2 1614   7.024   6.313   3.253
   66G      O3' 1615   7.211   6.456   3.180
   67G        P 1616   7.137   6.597   3.201
   67G      O1P 1617   7.050   6.620   3.079
   67G      O2P 1618   7.235   6.695   3.243
   67G      O5' 1619   7.026   6.590   3.319
   67G      C5' 1620   6.901   6.530   3.295
   67G     H5'1 1621   6.906   6.447   3.225
   67G     H5'2 1622   6.851   6.612   3.243
   67G      C4' 1623   6.810   6.502   3.418
   67G      H4' 1624   6.720   6.445   3.393
   67G      O4' 1625   6.884   6.423   3.503
   67G      C1' 1626   6.867   6.460   3.640
   67G      H1' 1627   6.836   6.372   3.696
   67G       N9 1628   6.988   6.520   3.705
   67G       C8 1629   7.103   6.561   3.645
   67G       H8 1630   7.116   6.550   3.538
   67G       N7 1631   7.182   6.615   3.733
   67G       C5 1632   7.115   6.617   3.853
   67G       C6 1633   7.139   6.672   3.983
   67G       O6 1634   7.232   6.747   4.018
   67G       N1 1635   7.048   6.642   4.083
   67G       H1 1636   7.071   6.677   4.175
   67G       C2 1637   6.929   6.585   4.055
   67G       N2 1638   6.846   6.571   4.157
   67G      H21 1639   6.875   6.625   4.237
   67G      H22 1640   6.757   6.523   4.154
   67G       N3 1641   6.897   6.534   3.935
   67G       C4 1642   6.996   6.551   3.840
   67G      C3' 1643   6.772   6.622   3.509
   67G      H3' 1644   6.853   6.694   3.515
   67G      C2' 1645   6.745   6.547   3.640
   67G     H2'1 1646   6.749   6.616   3.724
   67G      O2' 1647   6.637   6.456   3.646
   67G     HO'2 1648   6.594   6.474   3.729
   67G      O3' 1649   6.654   6.679   3.469
   68A        P 1650   6.618   6.828   3.497
   68A      O1P 1651   6.491   6.862   3.424
   68A      O2P 1652   6.733   6.911   3.476
   68A      O5' 1653   6.575   6.834   3.649
   68A      C5' 1654   6.447   6.788   3.686
   68A     H5'1 1655   6.437   6.681   3.664
   68A     H5'2 1656   6.378   6.857   3.638
   68A      C4' 1657   6.415   6.808   3.839
   68A      H4' 1658   6.321   6.759   3.862
   68A      O4' 1659   6.521   6.746   3.920
   68A      C1' 1660   6.538   6.811   4.042
   68A      H1' 1661   6.527   6.747   4.130
   68A       N9 1662   6.681   6.858   4.038
   68A       C8 1663   6.775   6.858   3.932
   68A       H8 1664   6.755   6.815   3.835
   68A       N7 1665   6.888   6.906   3.965
   68A       C5 1666   6.870   6.941   4.097
   68A       C6 1667   6.956   7.000   4.195
   68A       N6 1668   7.076   7.049   4.164
   68A      H61 1669   7.110   7.043   4.069
   68A      H62 1670   7.136   7.097   4.230
   68A       N1 1671   6.916   7.025   4.320
   68A       C2 1672   6.787   6.989   4.352
   68A       H2 1673   6.762   7.015   4.454
   68A       N3 1674   6.701   6.934   4.271
   68A       C4 1675   6.746   6.910   4.145
   68A      C3' 1676   6.413   6.950   3.893
   68A      H3' 1677   6.497   7.004   3.849
   68A      C2' 1678   6.441   6.932   4.043
   68A     H2'1 1679   6.500   7.016   4.080
   68A      O2' 1680   6.331   6.887   4.123
   68A     HO'2 1681   6.368   6.866   4.209
   68A      O3' 1682   6.297   7.030   3.863
   69A        P 1683   6.304   7.189   3.855
   69A      O1P 1684   6.174   7.225   3.804
   69A      O2P 1685   6.415   7.217   3.764
   69A      O5' 1686   6.345   7.253   4.000
   69A      C5' 1687   6.256   7.240   4.098
   69A     H5'1 1688   6.213   7.140   4.097
   69A     H5'2 1689   6.178   7.316   4.094
   69A      C4' 1690   6.331   7.268   4.224
   69A      H4' 1691   6.258   7.248   4.303
   69A      O4' 1692   6.451   7.199   4.246
   69A      C1' 1693   6.547   7.283   4.305
   69A      H1' 1694   6.586   7.246   4.400
   69A       N9 1695   6.663   7.294   4.214
   69A       C8 1696   6.666   7.244   4.088
   69A       H8 1697   6.584   7.198   4.035
   69A       N7 1698   6.787   7.258   4.033
   69A       C5 1699   6.859   7.321   4.132
   69A       C6 1700   7.000   7.352   4.152
   69A       N6 1701   7.098   7.329   4.067
   69A      H61 1702   7.069   7.282   3.982
   69A      H62 1703   7.182   7.384   4.078
   69A       N1 1704   7.048   7.420   4.263
   69A       C2 1705   6.956   7.440   4.356
   69A       H2 1706   6.996   7.473   4.451
   69A       N3 1707   6.827   7.405   4.362
   69A       C4 1708   6.785   7.353   4.240
   69A      C3' 1709   6.372   7.416   4.223
   69A      H3' 1710   6.409   7.448   4.125
   69A      C2' 1711   6.481   7.420   4.330
   69A     H2'1 1712   6.557   7.499   4.326
   69A      O2' 1713   6.411   7.414   4.455
   69A     HO'2 1714   6.327   7.454   4.432
   69A      O3' 1715   6.262   7.501   4.254
   70U        P 1716   6.263   7.658   4.217
   70U      O1P 1717   6.129   7.717   4.252
   70U      O2P 1718   6.319   7.679   4.083
   70U      O5' 1719   6.365   7.715   4.316
   70U      C5' 1720   6.328   7.739   4.454
   70U     H5'1 1721   6.311   7.643   4.504
   70U     H5'2 1722   6.243   7.807   4.463
   70U      C4' 1723   6.445   7.815   4.522
   70U      H4' 1724   6.416   7.835   4.626
   70U      O4' 1725   6.554   7.726   4.522
   70U      C1' 1726   6.679   7.797   4.514
   70U      H1' 1727   6.734   7.764   4.602
   70U       N1 1728   6.759   7.766   4.390
   70U       C6 1729   6.700   7.756   4.271
   70U       H6 1730   6.593   7.762   4.253
   70U       C5 1731   6.770   7.714   4.158
   70U       H5 1732   6.709   7.698   4.071
   70U       C4 1733   6.912   7.704   4.161
   70U       O4 1734   6.987   7.669   4.071
   70U       N3 1735   6.969   7.743   4.281
   70U       H3 1736   7.070   7.743   4.286
   70U       C2 1737   6.900   7.774   4.393
   70U       O2 1738   6.962   7.810   4.496
   70U      C3' 1739   6.500   7.945   4.457
   70U      H3' 1740   6.495   7.930   4.349
   70U      C2' 1741   6.645   7.944   4.518
   70U     H2'1 1742   6.718   8.002   4.462
   70U      O2' 1743   6.641   7.969   4.665
   70U     HO'2 1744   6.732   7.989   4.686
   70U      O3' 1745   6.418   8.054   4.475
   71A        P 1746   6.445   8.181   4.381
   71A      O1P 1747   6.353   8.280   4.425
   71A      O2P 1748   6.450   8.140   4.246
   71A      O5' 1749   6.589   8.218   4.426
   71A      C5' 1750   6.621   8.289   4.553
   71A     H5'1 1751   6.564   8.230   4.625
   71A     H5'2 1752   6.583   8.390   4.546
   71A      C4' 1753   6.778   8.292   4.577
   71A      H4' 1754   6.799   8.295   4.684
   71A      O4' 1755   6.844   8.165   4.545
   71A      C1' 1756   6.976   8.186   4.501
   71A      H1' 1757   7.056   8.138   4.556
   71A       N9 1758   6.988   8.143   4.355
   71A       C8 1759   6.888   8.108   4.269
   71A       H8 1760   6.783   8.115   4.295
   71A       N7 1761   6.934   8.063   4.154
   71A       C5 1762   7.079   8.078   4.165
   71A       C6 1763   7.183   8.067   4.076
   71A       N6 1764   7.175   8.030   3.957
   71A      H61 1765   7.087   8.018   3.910
   71A      H62 1766   7.265   8.031   3.911
   71A       N1 1767   7.304   8.112   4.107
   71A       C2 1768   7.321   8.161   4.230
   71A       H2 1769   7.423   8.179   4.259
   71A       N3 1770   7.229   8.175   4.318
   71A       C4 1771   7.106   8.133   4.285
   71A      C3' 1772   6.855   8.393   4.496
   71A      H3' 1773   6.821   8.387   4.393
   71A      C2' 1774   6.999   8.341   4.503
   71A     H2'1 1775   7.049   8.379   4.414
   71A      O2' 1776   7.060   8.367   4.633
   71A     HO'2 1777   7.154   8.376   4.616
   71A      O3' 1778   6.845   8.524   4.544
   72G        P 1779   6.852   8.651   4.447
   72G      O1P 1780   6.820   8.776   4.520
   72G      O2P 1781   6.775   8.618   4.322
   72G      O5' 1782   7.004   8.656   4.396
   72G      C5' 1783   7.104   8.711   4.487
   72G     H5'1 1784   7.112   8.634   4.563
   72G     H5'2 1785   7.065   8.807   4.520
   72G      C4' 1786   7.238   8.726   4.408
   72G      H4' 1787   7.320   8.772   4.462
   72G      O4' 1788   7.288   8.602   4.367
   72G      C1' 1789   7.356   8.605   4.239
   72G      H1' 1790   7.454   8.560   4.257
   72G       N9 1791   7.283   8.528   4.132
   72G       C8 1792   7.159   8.478   4.126
   72G       H8 1793   7.071   8.509   4.182
   72G       N7 1794   7.141   8.387   4.034
   72G       C5 1795   7.267   8.387   3.970
   72G       C6 1796   7.320   8.323   3.852
   72G       O6 1797   7.269   8.246   3.773
   72G       N1 1798   7.444   8.367   3.812
   72G       H1 1799   7.484   8.317   3.734
   72G       C2 1800   7.521   8.454   3.887
   72G       N2 1801   7.641   8.475   3.851
   72G      H21 1802   7.681   8.436   3.766
   72G      H22 1803   7.683   8.525   3.927
   72G       N3 1804   7.476   8.517   3.995
   72G       C4 1805   7.352   8.478   4.032
   72G      C3' 1806   7.230   8.798   4.272
   72G      H3' 1807   7.153   8.762   4.204
   72G      C2' 1808   7.358   8.747   4.202
   72G     H2'1 1809   7.354   8.747   4.093
   72G      O2' 1810   7.476   8.800   4.269
   72G     HO'2 1811   7.549   8.816   4.209
   72G      O3' 1812   7.214   8.942   4.298
   73A        P 1813   7.156   9.036   4.188
   73A      O1P 1814   7.158   9.176   4.242
   73A      O2P 1815   7.024   8.984   4.154
   73A      O5' 1816   7.240   9.023   4.059
   73A      C5' 1817   7.371   9.062   4.052
   73A     H5'1 1818   7.427   9.030   4.140
   73A     H5'2 1819   7.367   9.171   4.050
   73A      C4' 1820   7.448   9.010   3.930
   73A      H4' 1821   7.546   9.057   3.942
   73A      O4' 1822   7.462   8.869   3.914
   73A      C1' 1823   7.439   8.837   3.772
   73A      H1' 1824   7.530   8.796   3.729
   73A       N9 1825   7.331   8.735   3.739
   73A       C8 1826   7.209   8.729   3.802
   73A       H8 1827   7.189   8.785   3.891
   73A       N7 1828   7.116   8.653   3.738
   73A       C5 1829   7.198   8.596   3.639
   73A       C6 1830   7.178   8.482   3.552
   73A       N6 1831   7.067   8.415   3.543
   73A      H61 1832   6.983   8.446   3.590
   73A      H62 1833   7.066   8.324   3.500
   73A       N1 1834   7.281   8.424   3.490
   73A       C2 1835   7.400   8.486   3.500
   73A       H2 1836   7.483   8.438   3.450
   73A       N3 1837   7.430   8.599   3.563
   73A       C4 1838   7.325   8.640   3.637
   73A      C3' 1839   7.381   9.068   3.806
   73A      H3' 1840   7.272   9.076   3.812
   73A      C2' 1841   7.405   8.963   3.696
   73A     H2'1 1842   7.322   8.945   3.628
   73A      O2' 1843   7.523   8.991   3.611
   73A     HO'2 1844   7.501   9.054   3.542
   73A      O3' 1845   7.446   9.184   3.764
   74U        P 1846   7.383   9.275   3.648
   74U      O1P 1847   7.427   9.411   3.688
   74U      O2P 1848   7.237   9.250   3.637
   74U      O5' 1849   7.469   9.224   3.520
   74U      C5' 1850   7.590   9.290   3.477
   74U     H5'1 1851   7.669   9.295   3.553
   74U     H5'2 1852   7.560   9.392   3.452
   74U      C4' 1853   7.640   9.224   3.346
   74U      H4' 1854   7.741   9.262   3.329
   74U      O4' 1855   7.635   9.079   3.364
   74U      C1' 1856   7.599   9.016   3.246
   74U      H1' 1857   7.677   8.952   3.205
   74U       N1 1858   7.468   8.946   3.267
   74U       C6 1859   7.359   8.999   3.339
   74U       H6 1860   7.360   9.101   3.374
   74U       C5 1861   7.243   8.930   3.355
   74U       H5 1862   7.159   8.978   3.401
   74U       C4 1863   7.228   8.790   3.310
   74U       O4 1864   7.133   8.719   3.343
   74U       N3 1865   7.339   8.746   3.235
   74U       H3 1866   7.332   8.653   3.196
   74U       C2 1867   7.461   8.816   3.209
   74U       O2 1868   7.542   8.758   3.135
   74U      C3' 1869   7.549   9.250   3.220
   74U      H3' 1870   7.441   9.244   3.230
   74U      C2' 1871   7.588   9.125   3.137
   74U     H2'1 1872   7.525   9.105   3.051
   74U      O2' 1873   7.720   9.143   3.079
   74U     HO'2 1874   7.724   9.230   3.039
   74U      O3' 1875   7.584   9.367   3.151
   75A        P 1876   7.478   9.455   3.082
   75A      O1P 1877   7.550   9.559   3.017
   75A      O2P 1878   7.374   9.486   3.185
   75A      O5' 1879   7.416   9.354   2.976
   75A      C5' 1880   7.436   9.376   2.843
   75A     H5'1 1881   7.543   9.367   2.823
   75A     H5'2 1882   7.401   9.477   2.822
   75A      C4' 1883   7.357   9.283   2.747
   75A      H4' 1884   7.383   9.310   2.644
   75A      O4' 1885   7.377   9.149   2.772
   75A      C1' 1886   7.261   9.074   2.734
   75A      H1' 1887   7.288   9.005   2.653
   75A       N9 1888   7.202   9.006   2.852
   75A       C8 1889   7.222   9.040   2.987
   75A       H8 1890   7.275   9.124   3.029
   75A       N7 1891   7.166   8.961   3.069
   75A       C5 1892   7.093   8.876   2.983
   75A       C6 1893   7.001   8.771   2.994
   75A       N6 1894   6.949   8.727   3.111
   75A      H61 1895   7.011   8.731   3.191
   75A      H62 1896   6.890   8.647   3.093
   75A       N1 1897   6.942   8.715   2.889
   75A       C2 1898   6.973   8.756   2.770
   75A       H2 1899   6.916   8.705   2.693
   75A       N3 1900   7.060   8.848   2.737
   75A       C4 1901   7.111   8.911   2.851
   75A      C3' 1902   7.205   9.303   2.759
   75A      H3' 1903   7.178   9.293   2.864
   75A      C2' 1904   7.161   9.179   2.678
   75A     H2'1 1905   7.056   9.157   2.695
   75A      O2' 1906   7.183   9.197   2.537
   75A     HO'2 1907   7.122   9.257   2.493
   75A      O3' 1908   7.153   9.427   2.717
   76A        P 1909   7.023   9.492   2.791
   76A      O1P 1910   7.014   9.638   2.761
   76A      O2P 1911   7.017   9.446   2.932
   76A      O5' 1912   6.903   9.416   2.715
   76A      C5' 1913   6.870   9.432   2.586
   76A     H5'1 1914   6.965   9.437   2.532
   76A     H5'2 1915   6.815   9.525   2.574
   76A      C4' 1916   6.796   9.306   2.536
   76A      H4' 1917   6.792   9.316   2.428
   76A      O4' 1918   6.855   9.186   2.576
   76A      C1' 1919   6.764   9.080   2.591
   76A      H1' 1920   6.794   9.003   2.519
   76A       N9 1921   6.758   9.024   2.729
   76A       C8 1922   6.813   9.083   2.841
   76A       H8 1923   6.874   9.171   2.849
   76A       N7 1924   6.769   9.021   2.950
   76A       C5 1925   6.692   8.910   2.901
   76A       C6 1926   6.626   8.798   2.954
   76A       N6 1927   6.601   8.787   3.085
   76A      H61 1928   6.639   8.855   3.150
   76A      H62 1929   6.559   8.702   3.119
   76A       N1 1930   6.559   8.705   2.882
   76A       C2 1931   6.561   8.723   2.754
   76A       H2 1932   6.503   8.656   2.691
   76A       N3 1933   6.619   8.822   2.685
   76A       C4 1934   6.691   8.908   2.767
   76A      C3' 1935   6.654   9.293   2.584
   76A      H3' 1936   6.650   9.321   2.689
   76A      C2' 1937   6.630   9.143   2.560
   76A     H2'1 1938   6.545   9.111   2.621
   76A      O2' 1939   6.609   9.113   2.418
   76A     HO'2 1940   6.598   9.195   2.371
   76A      O3' 1941   6.578   9.367   2.499
   77U        P 1942   6.437   9.425   2.533
   77U      O1P 1943   6.393   9.509   2.419
   77U      O2P 1944   6.442   9.492   2.662
   77U      O5' 1945   6.334   9.307   2.550
   77U      C5' 1946   6.287   9.245   2.430
   77U     H5'1 1947   6.359   9.240   2.348
   77U     H5'2 1948   6.209   9.305   2.384
   77U      C4' 1949   6.229   9.105   2.431
   77U      H4' 1950   6.204   9.067   2.332
   77U      O4' 1951   6.310   9.012   2.506
   77U      C1' 1952   6.232   8.926   2.584
   77U      H1' 1953   6.269   8.828   2.555
   77U       N1 1954   6.243   8.943   2.728
   77U       C6 1955   6.295   9.064   2.779
   77U       H6 1956   6.327   9.138   2.707
   77U       C5 1957   6.317   9.071   2.910
   77U       H5 1958   6.375   9.157   2.941
   77U       C4 1959   6.299   8.958   3.007
   77U       O4 1960   6.327   8.967   3.122
   77U       N3 1961   6.249   8.845   2.949
   77U       H3 1962   6.218   8.774   3.013
   77U       C2 1963   6.207   8.839   2.812
   77U       O2 1964   6.148   8.739   2.771
   77U      C3' 1965   6.101   9.104   2.508
   77U      H3' 1966   6.120   9.163   2.598
   77U      C2' 1967   6.077   8.957   2.548
   77U     H2'1 1968   6.013   8.948   2.636
   77U      O2' 1969   6.035   8.878   2.446
   77U     HO'2 1970   5.981   8.811   2.488
   77U      O3' 1971   5.991   9.166   2.438
   78U        P 1972   5.873   9.247   2.510
   78U      O1P 1973   5.771   9.278   2.407
   78U      O2P 1974   5.924   9.346   2.604
   78U      O5' 1975   5.807   9.130   2.602
   78U      C5' 1976   5.733   9.019   2.547
   78U     H5'1 1977   5.798   8.970   2.475
   78U     H5'2 1978   5.642   9.050   2.494
   78U      C4' 1979   5.693   8.903   2.645
   78U      H4' 1980   5.637   8.821   2.600
   78U      O4' 1981   5.796   8.844   2.729
   78U      C1' 1982   5.740   8.825   2.860
   78U      H1' 1983   5.742   8.718   2.883
   78U       N1 1984   5.828   8.894   2.955
   78U       C6 1985   5.883   9.019   2.923
   78U       H6 1986   5.882   9.054   2.821
   78U       C5 1987   5.957   9.084   3.015
   78U       H5 1988   6.002   9.181   2.996
   78U       C4 1989   5.983   9.037   3.143
   78U       O4 1990   6.058   9.079   3.235
   78U       N3 1991   5.923   8.914   3.172
   78U       H3 1992   5.931   8.881   3.267
   78U       C2 1993   5.840   8.846   3.085
   78U       O2 1994   5.783   8.747   3.123
   78U      C3' 1995   5.606   8.981   2.747
   78U      H3' 1996   5.655   9.071   2.784
   78U      C2' 1997   5.598   8.882   2.857
   78U     H2'1 1998   5.569   8.927   2.952
   78U      O2' 1999   5.501   8.773   2.852
   78U     HO'2 2000   5.445   8.797   2.778
   78U      O3' 2001   5.479   9.005   2.694
   79A        P 2002   5.415   9.149   2.715
   79A      O1P 2003   5.306   9.179   2.621
   79A      O2P 2004   5.520   9.251   2.728
   79A      O5' 2005   5.350   9.131   2.857
   79A      C5' 2006   5.225   9.056   2.876
   79A     H5'1 2007   5.232   8.971   2.809
   79A     H5'2 2008   5.138   9.117   2.852
   79A      C4' 2009   5.208   9.022   3.024
   79A      H4' 2010   5.114   8.967   3.037
   79A      O4' 2011   5.315   8.940   3.063
   79A      C1' 2012   5.342   8.978   3.201
   79A      H1' 2013   5.339   8.886   3.259
   79A       N9 2014   5.480   9.038   3.224
   79A       C8 2015   5.567   9.102   3.133
   79A       H8 2016   5.529   9.118   3.034
   79A       N7 2017   5.675   9.146   3.187
   79A       C5 2018   5.665   9.103   3.321
   79A       C6 2019   5.753   9.104   3.437
   79A       N6 2020   5.878   9.158   3.443
   79A      H61 2021   5.920   9.187   3.356
   79A      H62 2022   5.929   9.157   3.530
   79A       N1 2023   5.719   9.044   3.550
   79A       C2 2024   5.600   8.991   3.559
   79A       H2 2025   5.573   8.931   3.645
   79A       N3 2026   5.503   8.983   3.465
   79A       C4 2027   5.541   9.045   3.345
   79A      C3' 2028   5.211   9.143   3.111
   79A      H3' 2029   5.297   9.206   3.088
   79A      C2' 2030   5.234   9.078   3.243
   79A     H2'1 2031   5.274   9.143   3.321
   79A      O2' 2032   5.120   9.009   3.291
   79A     HO'2 2033   5.045   9.069   3.283
   79A      O3' 2034   5.093   9.220   3.108
   80A        P 2035   5.093   9.374   3.145
   80A      O1P 2036   4.959   9.425   3.111
   80A      O2P 2037   5.214   9.435   3.088
   80A      O5' 2038   5.098   9.384   3.309
   80A      C5' 2039   4.999   9.337   3.392
   80A     H5'1 2040   4.948   9.243   3.374
   80A     H5'2 2041   4.920   9.411   3.377
   80A      C4' 2042   5.052   9.342   3.538
   80A      H4' 2043   4.977   9.307   3.609
   80A      O4' 2044   5.165   9.250   3.549
   80A      C1' 2045   5.255   9.300   3.642
   80A      H1' 2046   5.280   9.230   3.721
   80A       N9 2047   5.376   9.337   3.569
   80A       C8 2048   5.409   9.363   3.438
   80A       H8 2049   5.334   9.344   3.362
   80A       N7 2050   5.534   9.405   3.416
   80A       C5 2051   5.590   9.402   3.545
   80A       C6 2052   5.714   9.430   3.617
   80A       N6 2053   5.825   9.459   3.556
   80A      H61 2054   5.832   9.480   3.458
   80A      H62 2055   5.912   9.456   3.607
   80A       N1 2056   5.732   9.398   3.745
   80A       C2 2057   5.628   9.359   3.815
   80A       H2 2058   5.644   9.361   3.922
   80A       N3 2059   5.509   9.334   3.766
   80A       C4 2060   5.492   9.356   3.633
   80A      C3' 2061   5.101   9.481   3.588
   80A      H3' 2062   5.161   9.524   3.508
   80A      C2' 2063   5.189   9.429   3.698
   80A     H2'1 2064   5.264   9.506   3.708
   80A      O2' 2065   5.118   9.416   3.819
   80A     HO'2 2066   5.039   9.467   3.801
   80A      O3' 2067   5.007   9.567   3.627
   81U        P 2068   5.031   9.725   3.622
   81U      O1P 2069   4.907   9.785   3.678
   81U      O2P 2070   5.071   9.751   3.481
   81U      O5' 2071   5.163   9.746   3.716
   81U      C5' 2072   5.141   9.742   3.862
   81U     H5'1 2073   5.086   9.651   3.887
   81U     H5'2 2074   5.081   9.828   3.890
   81U      C4' 2075   5.271   9.745   3.929
   81U      H4' 2076   5.255   9.706   4.029
   81U      O4' 2077   5.364   9.658   3.865
   81U      C1' 2078   5.495   9.709   3.897
   81U      H1' 2079   5.548   9.638   3.961
   81U       N1 2080   5.585   9.715   3.776
   81U       C6 2081   5.524   9.727   3.651
   81U       H6 2082   5.417   9.718   3.641
   81U       C5 2083   5.604   9.743   3.543
   81U       H5 2084   5.557   9.740   3.446
   81U       C4 2085   5.751   9.756   3.550
   81U       O4 2086   5.825   9.769   3.457
   81U       N3 2087   5.796   9.773   3.677
   81U       H3 2088   5.897   9.780   3.679
   81U       C2 2089   5.721   9.748   3.791
   81U       O2 2090   5.775   9.756   3.904
   81U      C3' 2091   5.338   9.881   3.945
   81U      H3' 2092   5.339   9.926   3.846
   81U      C2' 2093   5.480   9.842   3.979
   81U     H2'1 2094   5.549   9.918   3.943
   81U      O2' 2095   5.480   9.806   4.113
   81U     HO'2 2096   5.408   9.853   4.155
   81U      O3' 2097   5.272   9.970   4.035
   82U        P 2098   5.287  10.125   4.025
   82U      O1P 2099   5.215  10.183   4.140
   82U      O2P 2100   5.235  10.159   3.889
   82U      O5' 2101   5.434  10.162   4.026
   82U      C5' 2102   5.507  10.143   4.146
   82U     H5'1 2103   5.479  10.045   4.185
   82U     H5'2 2104   5.483  10.224   4.214
   82U      C4' 2105   5.658  10.152   4.113
   82U      H4' 2106   5.707  10.111   4.201
   82U      O4' 2107   5.700  10.080   3.999
   82U      C1' 2108   5.772  10.170   3.914
   82U      H1' 2109   5.878  10.164   3.939
   82U       N1 2110   5.746  10.125   3.768
   82U       C6 2111   5.616  10.116   3.715
   82U       H6 2112   5.529  10.115   3.779
   82U       C5 2113   5.595  10.082   3.585
   82U       H5 2114   5.495  10.062   3.548
   82U       C4 2115   5.708  10.076   3.497
   82U       O4 2116   5.693  10.050   3.377
   82U       N3 2117   5.828  10.101   3.554
   82U       H3 2118   5.907  10.102   3.492
   82U       C2 2119   5.854  10.120   3.686
   82U       O2 2120   5.969  10.141   3.717
   82U      C3' 2121   5.693  10.301   4.095
   82U      H3' 2122   5.610  10.366   4.124
   82U      C2' 2123   5.723  10.315   3.943
   82U     H2'1 2124   5.632  10.334   3.885
   82U      O2' 2125   5.832  10.404   3.909
   82U     HO'2 2126   5.832  10.414   3.813
   82U      O3' 2127   5.801  10.340   4.177
   82U      H3T 2128   5.883  10.322   4.131
   9.02635   9.02635   6.38273   0.00000   0.00000   0.00000   0.00000   4.51286   4.51286
