# Supplementary material for: Constant-pH Molecular Dynamics of Cationic Peptide Dendrimers Binding to siRNA
Source: J Chem Inf Model. 2026 Feb 5;66(8):4734–43. doi: 10.1021/acs.jcim.5c02636 (PMC13126635; doi:10.1021/acs.jcim.5c02636)
Supplement: Supplementary file 2 [file ci5c02636_si_002.zip › zip/MH18D3_05_out_10.gro]

Protein t= 150000.00000 step= 10000
 2128
    1LY0      N    1   5.898   7.278   1.810
    1LY0     H1    2   5.996   7.254   1.805
    1LY0     H2    3   5.847   7.193   1.831
    1LY0     H3    4   5.873   7.317   1.720
    1LY0     CA    5   5.889   7.360   1.935
    1LY0     HA    6   5.954   7.309   2.007
    1LY0     CB    7   5.949   7.503   1.931
    1LY0    HB1    8   5.945   7.552   2.028
    1LY0    HB2    9   5.884   7.553   1.860
    1LY0     CG   10   6.097   7.517   1.890
    1LY0    HG1   11   6.101   7.484   1.786
    1LY0    HG2   12   6.168   7.457   1.947
    1LY0     CD   13   6.140   7.660   1.904
    1LY0    HD1   14   6.107   7.692   2.003
    1LY0    HD2   15   6.092   7.718   1.825
    1LY0     CE   16   6.291   7.665   1.894
    1LY0    HE1   17   6.340   7.588   1.953
    1LY0    HE2   18   6.318   7.766   1.927
    1LY0     NZ   19   6.343   7.657   1.750
    1LY0    HZ1   20   6.275   7.687   1.681
    1LY0    HZ2   21   6.429   7.701   1.723
    1LY0    HZ3   22   6.356   7.557   1.736
    1LY0      C   23   5.756   7.349   2.010
    1LY0      O   24   5.647   7.363   1.956
    2LER      N   25   5.760   7.329   2.145
    2LER      H   26   5.847   7.341   2.196
    2LER     CA   27   5.643   7.290   2.228
    2LER     HA   28   5.614   7.194   2.186
    2LER     CB   29   5.692   7.247   2.363
    2LER    HB1   30   5.737   7.333   2.412
    2LER    HB2   31   5.766   7.167   2.352
    2LER     CG   32   5.588   7.212   2.464
    2LER     HG   33   5.538   7.304   2.493
    2LER    CD1   34   5.479   7.105   2.427
    2LER   HD11   35   5.526   7.008   2.418
    2LER   HD12   36   5.402   7.099   2.505
    2LER   HD13   37   5.426   7.125   2.334
    2LER    CD2   38   5.665   7.158   2.588
    2LER   HD21   39   5.743   7.227   2.622
    2LER   HD22   40   5.596   7.133   2.668
    2LER   HD23   41   5.715   7.069   2.551
    2LER      C   42   5.540   7.400   2.246
    2LER      O   43   5.423   7.370   2.260
    3LYR      N   44   5.582   7.525   2.269
    3LYR      H   45   5.681   7.546   2.262
    3LYR     CA   46   5.488   7.637   2.304
    3LYR     HA   47   5.547   7.728   2.294
    3LYR     CB   48   5.434   7.629   2.449
    3LYR    HB1   49   5.383   7.534   2.462
    3LYR    HB2   50   5.368   7.711   2.477
    3LYR     CG   51   5.551   7.644   2.547
    3LYR    HG1   52   5.600   7.547   2.546
    3LYR    HG2   53   5.503   7.639   2.644
    3LYR     CD   54   5.634   7.773   2.535
    3LYR    HD1   55   5.681   7.782   2.437
    3LYR    HD2   56   5.704   7.773   2.619
    3LYR     CE   57   5.544   7.893   2.554
    3LYR    HE1   58   5.480   7.892   2.643
    3LYR    HE2   59   5.479   7.893   2.467
    3LYR     NZ   60   5.618   8.013   2.539
    3LYR    HZ1   61   5.662   8.030   2.450
    3LYR      C   62   5.376   7.662   2.200
    3LYR      O   63   5.264   7.703   2.225
    4LY0      N   64   5.410   7.639   2.075
    4LY0      H   65   5.510   7.621   2.068
    4LY0     CA   66   5.326   7.645   1.950
    4LY0     HA   67   5.276   7.742   1.946
    4LY0     CB   68   5.405   7.632   1.828
    4LY0    HB1   69   5.416   7.527   1.804
    4LY0    HB2   70   5.500   7.681   1.851
    4LY0     CG   71   5.337   7.703   1.710
    4LY0    HG1   72   5.310   7.807   1.728
    4LY0    HG2   73   5.253   7.644   1.673
    4LY0     CD   74   5.432   7.712   1.591
    4LY0    HD1   75   5.457   7.610   1.561
    4LY0    HD2   76   5.514   7.775   1.626
    4LY0     CE   77   5.369   7.777   1.463
    4LY0    HE1   78   5.450   7.792   1.391
    4LY0    HE2   79   5.323   7.871   1.491
    4LY0     NZ   80   5.263   7.695   1.390
    4LY0    HZ1   81   5.245   7.732   1.298
    4LY0    HZ2   82   5.296   7.600   1.391
    4LY0    HZ3   83   5.178   7.691   1.445
    4LY0      C   84   5.212   7.538   1.955
    4LY0      O   85   5.125   7.535   1.868
    5LER      N   86   5.222   7.442   2.045
    5LER      H   87   5.295   7.445   2.115
    5LER     CA   88   5.109   7.343   2.062
    5LER     HA   89   5.058   7.336   1.966
    5LER     CB   90   5.172   7.207   2.108
    5LER    HB1   91   5.090   7.135   2.117
    5LER    HB2   92   5.217   7.223   2.207
    5LER     CG   93   5.275   7.147   2.009
    5LER     HG   94   5.366   7.206   2.012
    5LER    CD1   95   5.320   7.001   2.049
    5LER   HD11   96   5.359   7.009   2.150
    5LER   HD12   97   5.232   6.937   2.053
    5LER   HD13   98   5.390   6.957   1.978
    5LER    CD2   99   5.240   7.147   1.857
    5LER   HD21  100   5.142   7.100   1.842
    5LER   HD22  101   5.212   7.248   1.828
    5LER   HD23  102   5.322   7.109   1.796
    5LER      C  103   4.999   7.398   2.159
    5LER      O  104   4.894   7.339   2.166
    6LYR      N  105   5.031   7.498   2.245
    6LYR      H  106   5.112   7.554   2.223
    6LYR     CA  107   4.928   7.551   2.335
    6LYR     HA  108   4.828   7.534   2.296
    6LYR     CB  109   4.930   7.700   2.331
    6LYR    HB1  110   5.017   7.734   2.388
    6LYR    HB2  111   4.847   7.738   2.391
    6LYR     CG  112   4.921   7.753   2.188
    6LYR    HG1  113   4.822   7.725   2.151
    6LYR    HG2  114   5.001   7.716   2.123
    6LYR     CD  115   4.929   7.909   2.174
    6LYR    HD1  116   4.950   7.938   2.277
    6LYR    HD2  117   4.830   7.947   2.150
    6LYR     CE  118   5.034   7.970   2.079
    6LYR    HE1  119   5.008   8.073   2.057
    6LYR    HE2  120   5.037   7.914   1.985
    6LYR     NZ  121   5.164   7.962   2.148
    6LYR    HZ1  122   5.187   7.874   2.192
    6LYR      C  123   4.929   7.494   2.474
    6LYR      O  124   4.843   7.541   2.553
    7LER      N  125   5.017   7.394   2.501
    7LER      H  126   5.094   7.379   2.438
    7LER     CA  127   5.011   7.299   2.607
    7LER     HA  128   4.912   7.297   2.653
    7LER     CB  129   5.033   7.151   2.552
    7LER    HB1  130   5.032   7.085   2.638
    7LER    HB2  131   5.126   7.147   2.495
    7LER     CG  132   4.926   7.090   2.451
    7LER     HG  133   4.931   7.167   2.374
    7LER    CD1  134   4.980   6.959   2.386
    7LER   HD11  135   4.918   6.919   2.306
    7LER   HD12  136   5.087   6.963   2.365
    7LER   HD13  137   4.976   6.878   2.459
    7LER    CD2  138   4.785   7.084   2.496
    7LER   HD21  139   4.771   7.005   2.569
    7LER   HD22  140   4.744   7.181   2.525
    7LER   HD23  141   4.723   7.059   2.410
    7LER      C  142   5.105   7.332   2.720
    7LER      O  143   5.213   7.387   2.701
    8LER      N  144   5.066   7.295   2.842
    8LER      H  145   4.975   7.253   2.852
    8LER     CA  146   5.122   7.332   2.978
    8LER     HA  147   5.054   7.279   3.044
    8LER     CB  148   5.264   7.281   3.008
    8LER    HB1  149   5.281   7.303   3.113
    8LER    HB2  150   5.341   7.330   2.948
    8LER     CG  151   5.303   7.131   2.994
    8LER     HG  152   5.284   7.100   2.891
    8LER    CD1  153   5.448   7.093   3.029
    8LER   HD11  154   5.511   7.149   2.960
    8LER   HD12  155   5.478   7.114   3.132
    8LER   HD13  156   5.467   6.991   2.998
    8LER    CD2  157   5.207   7.036   3.064
    8LER   HD21  158   5.199   7.070   3.167
    8LER   HD22  159   5.106   7.044   3.022
    8LER   HD23  160   5.237   6.932   3.074
    8LER      C  161   5.096   7.479   2.997
    8LER      O  162   5.014   7.509   3.090
    9LYR      N  163   5.164   7.565   2.927
    9LYR      H  164   5.225   7.521   2.860
    9LYR     CA  165   5.154   7.711   2.938
    9LYR     HA  166   5.097   7.735   3.028
    9LYR     CB  167   5.088   7.783   2.821
    9LYR    HB1  168   5.147   7.769   2.731
    9LYR    HB2  169   5.087   7.890   2.841
    9LYR     CG  170   4.950   7.728   2.787
    9LYR    HG1  171   4.957   7.624   2.758
    9LYR    HG2  172   4.920   7.787   2.700
    9LYR     CD  173   4.845   7.748   2.899
    9LYR    HD1  174   4.870   7.842   2.948
    9LYR    HD2  175   4.855   7.674   2.978
    9LYR     CE  176   4.700   7.729   2.863
    9LYR    HE1  177   4.669   7.801   2.788
    9LYR    HE2  178   4.639   7.744   2.952
    9LYR     NZ  179   4.685   7.597   2.799
    9LYR    HZ1  180   4.721   7.578   2.707
    9LYR      C  181   5.282   7.783   2.958
    9LYR      O  182   5.379   7.748   2.898
   10LER      N  183   5.287   7.894   3.035
   10LER      H  184   5.200   7.918   3.080
   10LER     CA  185   5.394   7.993   3.030
   10LER     HA  186   5.411   8.013   2.924
   10LER     CB  187   5.340   8.119   3.104
   10LER    HB1  188   5.427   8.179   3.131
   10LER    HB2  189   5.286   8.082   3.191
   10LER     CG  190   5.257   8.213   3.008
   10LER     HG  191   5.181   8.153   2.958
   10LER    CD1  192   5.184   8.312   3.092
   10LER   HD11  193   5.110   8.256   3.149
   10LER   HD12  194   5.257   8.374   3.144
   10LER   HD13  195   5.134   8.385   3.029
   10LER    CD2  196   5.344   8.292   2.910
   10LER   HD21  197   5.404   8.222   2.852
   10LER   HD22  198   5.286   8.348   2.835
   10LER   HD23  199   5.411   8.356   2.968
   10LER      C  200   5.524   7.937   3.093
   10LER      O  201   5.526   7.857   3.187
   11LER      N  202   5.641   7.997   3.057
   11LER      H  203   5.634   8.059   2.977
   11LER     CA  204   5.771   7.973   3.114
   11LER     HA  205   5.777   7.869   3.146
   11LER     CB  206   5.875   7.986   3.001
   11LER    HB1  207   5.867   8.081   2.949
   11LER    HB2  208   5.853   7.906   2.930
   11LER     CG  209   6.022   7.967   3.043
   11LER     HG  210   6.042   8.041   3.120
   11LER    CD1  211   6.056   7.826   3.094
   11LER   HD11  212   5.999   7.755   3.034
   11LER   HD12  213   6.160   7.795   3.084
   11LER   HD13  214   6.030   7.816   3.200
   11LER    CD2  215   6.110   7.999   2.925
   11LER   HD21  216   6.104   8.106   2.904
   11LER   HD22  217   6.215   7.975   2.940
   11LER   HD23  218   6.078   7.951   2.833
   11LER      C  219   5.800   8.077   3.222
   11LER      O  220   5.789   8.197   3.193
   12LER      N  221   5.842   8.042   3.344
   12LER      H  222   5.859   7.943   3.360
   12LER     CA  223   5.903   8.136   3.443
   12LER     HA  224   5.947   8.224   3.395
   12LER     CB  225   5.803   8.192   3.553
   12LER    HB1  226   5.850   8.258   3.625
   12LER    HB2  227   5.765   8.107   3.609
   12LER     CG  228   5.688   8.274   3.493
   12LER     HG  229   5.645   8.218   3.410
   12LER    CD1  230   5.586   8.294   3.602
   12LER   HD11  231   5.544   8.198   3.632
   12LER   HD12  232   5.631   8.349   3.685
   12LER   HD13  233   5.508   8.348   3.549
   12LER    CD2  234   5.735   8.408   3.449
   12LER   HD21  235   5.801   8.450   3.525
   12LER   HD22  236   5.779   8.401   3.350
   12LER   HD23  237   5.653   8.479   3.439
   12LER      C  238   6.026   8.072   3.516
   12LER      O  239   6.017   7.949   3.548
   13LER      N  240   6.131   8.150   3.541
   13LER      H  241   6.121   8.247   3.518
   13LER     CA  242   6.252   8.099   3.611
   13LER     HA  243   6.282   8.006   3.564
   13LER     CB  244   6.369   8.207   3.606
   13LER    HB1  245   6.458   8.178   3.662
   13LER    HB2  246   6.331   8.300   3.646
   13LER     CG  247   6.431   8.233   3.462
   13LER     HG  248   6.370   8.306   3.409
   13LER    CD1  249   6.575   8.301   3.463
   13LER   HD11  250   6.661   8.234   3.466
   13LER   HD12  251   6.582   8.374   3.383
   13LER   HD13  252   6.580   8.363   3.553
   13LER    CD2  253   6.443   8.099   3.377
   13LER   HD21  254   6.502   8.029   3.436
   13LER   HD22  255   6.345   8.057   3.357
   13LER   HD23  256   6.486   8.126   3.280
   13LER      C  257   6.222   8.067   3.759
   13LER      O  258   6.142   8.132   3.824
   14NH2      N  259   6.280   7.960   3.806
   14NH2     H1  260   6.336   7.904   3.743
   14NH2     H2  261   6.263   7.940   3.904
   15LY0      N  262   5.465   8.591   2.637
   15LY0     H1  263   5.517   8.582   2.723
   15LY0     H2  264   5.436   8.687   2.627
   15LY0     H3  265   5.385   8.529   2.646
   15LY0     CA  266   5.543   8.545   2.518
   15LY0     HA  267   5.482   8.570   2.431
   15LY0     CB  268   5.664   8.642   2.510
   15LY0    HB1  269   5.746   8.621   2.578
   15LY0    HB2  270   5.631   8.743   2.533
   15LY0     CG  271   5.727   8.641   2.361
   15LY0    HG1  272   5.652   8.667   2.287
   15LY0    HG2  273   5.758   8.541   2.331
   15LY0     CD  274   5.842   8.741   2.352
   15LY0    HD1  275   5.896   8.722   2.259
   15LY0    HD2  276   5.918   8.714   2.425
   15LY0     CE  277   5.810   8.893   2.353
   15LY0    HE1  278   5.724   8.905   2.419
   15LY0    HE2  279   5.782   8.924   2.252
   15LY0     NZ  280   5.928   8.971   2.400
   15LY0    HZ1  281   5.917   9.067   2.369
   15LY0    HZ2  282   5.935   8.960   2.500
   15LY0    HZ3  283   6.014   8.935   2.362
   15LY0      C  284   5.587   8.402   2.518
   15LY0      O  285   5.539   8.325   2.430
   16LER      N  286   5.671   8.347   2.609
   16LER      H  287   5.698   8.417   2.677
   16LER     CA  288   5.736   8.217   2.604
   16LER     HA  289   5.759   8.209   2.497
   16LER     CB  290   5.865   8.214   2.686
   16LER    HB1  291   5.922   8.121   2.682
   16LER    HB2  292   5.829   8.214   2.789
   16LER     CG  293   5.961   8.336   2.658
   16LER     HG  294   5.918   8.425   2.704
   16LER    CD1  295   6.100   8.308   2.733
   16LER   HD11  296   6.171   8.391   2.727
   16LER   HD12  297   6.080   8.301   2.840
   16LER   HD13  298   6.158   8.223   2.696
   16LER    CD2  299   6.007   8.369   2.511
   16LER   HD21  300   5.925   8.381   2.440
   16LER   HD22  301   6.071   8.457   2.499
   16LER   HD23  302   6.061   8.281   2.477
   16LER      C  303   5.640   8.097   2.639
   16LER      O  304   5.592   8.084   2.751
   17LY0      N  305   6.504   7.718   2.456
   17LY0     H1  306   6.492   7.789   2.386
   17LY0     H2  307   6.494   7.761   2.547
   17LY0     H3  308   6.604   7.703   2.447
   17LY0     CA  309   6.413   7.605   2.436
   17LY0     HA  310   6.426   7.576   2.332
   17LY0     CB  311   6.444   7.486   2.535
   17LY0    HB1  312   6.368   7.411   2.511
   17LY0    HB2  313   6.433   7.512   2.640
   17LY0     CG  314   6.580   7.419   2.510
   17LY0    HG1  315   6.653   7.494   2.539
   17LY0    HG2  316   6.585   7.400   2.402
   17LY0     CD  317   6.598   7.296   2.595
   17LY0    HD1  318   6.510   7.233   2.576
   17LY0    HD2  319   6.591   7.337   2.696
   17LY0     CE  320   6.723   7.224   2.565
   17LY0    HE1  321   6.801   7.284   2.611
   17LY0    HE2  322   6.749   7.224   2.459
   17LY0     NZ  323   6.723   7.090   2.628
   17LY0    HZ1  324   6.703   7.025   2.553
   17LY0    HZ2  325   6.813   7.057   2.659
   17LY0    HZ3  326   6.657   7.077   2.703
   17LY0      C  327   6.268   7.656   2.435
   17LY0      O  328   6.240   7.770   2.465
   18LER      N  329   6.169   7.566   2.408
   18LER      H  330   6.202   7.477   2.373
   18LER     CA  331   6.022   7.585   2.413
   18LER     HA  332   5.991   7.481   2.398
   18LER     CB  333   5.975   7.622   2.550
   18LER    HB1  334   5.866   7.622   2.543
   18LER    HB2  335   6.010   7.724   2.570
   18LER     CG  336   6.033   7.533   2.664
   18LER     HG  337   6.136   7.502   2.645
   18LER    CD1  338   6.014   7.609   2.796
   18LER   HD11  339   6.082   7.693   2.808
   18LER   HD12  340   5.912   7.646   2.807
   18LER   HD13  341   6.018   7.539   2.879
   18LER    CD2  342   5.945   7.407   2.679
   18LER   HD21  343   5.940   7.345   2.590
   18LER   HD22  344   5.985   7.343   2.758
   18LER   HD23  345   5.851   7.434   2.727
   18LER      C  346   5.954   7.675   2.313
   18LER      O  347   5.847   7.648   2.253
   19LYR      N  348   6.016   7.792   2.289
   19LYR      H  349   6.106   7.798   2.334
   19LYR     CA  350   5.978   7.892   2.190
   19LYR     HA  351   5.964   7.851   2.090
   19LYR     CB  352   6.104   7.977   2.164
   19LYR    HB1  353   6.088   8.037   2.074
   19LYR    HB2  354   6.186   7.909   2.140
   19LYR     CG  355   6.150   8.063   2.277
   19LYR    HG1  356   6.152   8.014   2.374
   19LYR    HG2  357   6.076   8.142   2.289
   19LYR     CD  358   6.296   8.115   2.243
   19LYR    HD1  359   6.305   8.154   2.142
   19LYR    HD2  360   6.374   8.039   2.251
   19LYR     CE  361   6.338   8.223   2.338
   19LYR    HE1  362   6.256   8.292   2.360
   19LYR    HE2  363   6.417   8.280   2.289
   19LYR     NZ  364   6.397   8.176   2.465
   19LYR    HZ1  365   6.332   8.133   2.530
   19LYR      C  366   5.865   7.991   2.230
   19LYR      O  367   5.851   8.027   2.349
   20LY0      N  368   5.788   8.045   2.131
   20LY0      H  369   5.818   8.027   2.037
   20LY0     CA  370   5.678   8.139   2.159
   20LY0     HA  371   5.700   8.193   2.251
   20LY0     CB  372   5.685   8.248   2.057
   20LY0    HB1  373   5.605   8.322   2.065
   20LY0    HB2  374   5.655   8.191   1.969
   20LY0     CG  375   5.824   8.318   2.045
   20LY0    HG1  376   5.897   8.250   2.001
   20LY0    HG2  377   5.855   8.352   2.144
   20LY0     CD  378   5.823   8.438   1.946
   20LY0    HD1  379   5.919   8.489   1.959
   20LY0    HD2  380   5.733   8.498   1.961
   20LY0     CE  381   5.814   8.383   1.808
   20LY0    HE1  382   5.724   8.324   1.790
   20LY0    HE2  383   5.894   8.310   1.796
   20LY0     NZ  384   5.814   8.496   1.712
   20LY0    HZ1  385   5.905   8.538   1.699
   20LY0    HZ2  386   5.802   8.463   1.617
   20LY0    HZ3  387   5.735   8.559   1.721
   20LY0      C  388   5.546   8.069   2.166
   20LY0      O  389   5.521   7.968   2.103
   21LER      N  390   5.462   8.107   2.261
   21LER      H  391   5.483   8.188   2.318
   21LER     CA  392   5.336   8.055   2.293
   21LER     HA  393   5.340   7.950   2.323
   21LER     CB  394   5.280   8.136   2.411
   21LER    HB1  395   5.270   8.237   2.373
   21LER    HB2  396   5.352   8.154   2.491
   21LER     CG  397   5.154   8.081   2.473
   21LER     HG  398   5.078   8.084   2.395
   21LER    CD1  399   5.172   7.936   2.512
   21LER   HD11  400   5.088   7.904   2.574
   21LER   HD12  401   5.174   7.875   2.422
   21LER   HD13  402   5.262   7.932   2.574
   21LER    CD2  403   5.088   8.165   2.583
   21LER   HD21  404   5.066   8.266   2.549
   21LER   HD22  405   5.002   8.119   2.633
   21LER   HD23  406   5.167   8.177   2.657
   21LER      C  407   5.246   8.066   2.163
   21LER      O  408   5.216   8.176   2.116
   22LY0      N  409   6.927   7.851   2.447
   22LY0     H1  410   6.886   7.856   2.354
   22LY0     H2  411   7.021   7.820   2.430
   22LY0     H3  412   6.883   7.782   2.505
   22LY0     CA  413   6.917   7.975   2.515
   22LY0     HA  414   6.973   7.976   2.608
   22LY0     CB  415   6.970   8.105   2.437
   22LY0    HB1  416   6.968   8.189   2.506
   22LY0    HB2  417   6.902   8.115   2.353
   22LY0     CG  418   7.117   8.096   2.392
   22LY0    HG1  419   7.130   8.184   2.329
   22LY0    HG2  420   7.133   8.002   2.339
   22LY0     CD  421   7.208   8.091   2.516
   22LY0    HD1  422   7.186   7.995   2.563
   22LY0    HD2  423   7.194   8.171   2.589
   22LY0     CE  424   7.354   8.087   2.459
   22LY0    HE1  425   7.362   8.184   2.410
   22LY0    HE2  426   7.370   8.013   2.381
   22LY0     NZ  427   7.447   8.075   2.570
   22LY0    HZ1  428   7.543   8.091   2.543
   22LY0    HZ2  429   7.431   8.126   2.656
   22LY0    HZ3  430   7.442   7.980   2.606
   22LY0      C  431   6.760   7.993   2.545
   22LY0      O  432   6.679   7.913   2.496
   23LER      N  433   6.731   8.095   2.619
   23LER      H  434   6.802   8.146   2.668
   23LER     CA  435   6.596   8.142   2.620
   23LER     HA  436   6.547   8.056   2.665
   23LER     CB  437   6.591   8.258   2.720
   23LER    HB1  438   6.654   8.338   2.682
   23LER    HB2  439   6.645   8.238   2.813
   23LER     CG  440   6.457   8.317   2.769
   23LER     HG  441   6.378   8.282   2.702
   23LER    CD1  442   6.416   8.265   2.906
   23LER   HD11  443   6.333   8.327   2.941
   23LER   HD12  444   6.377   8.165   2.886
   23LER   HD13  445   6.500   8.275   2.975
   23LER    CD2  446   6.469   8.466   2.772
   23LER   HD21  447   6.548   8.487   2.844
   23LER   HD22  448   6.496   8.505   2.674
   23LER   HD23  449   6.368   8.504   2.791
   23LER      C  450   6.532   8.175   2.482
   23LER      O  451   6.608   8.207   2.393
   24LY0      N  452   5.160   7.717   4.309
   24LY0     H1  453   5.227   7.749   4.378
   24LY0     H2  454   5.111   7.647   4.363
   24LY0     H3  455   5.088   7.775   4.269
   24LY0     CA  456   5.216   7.642   4.194
   24LY0     HA  457   5.273   7.712   4.132
   24LY0     CB  458   5.295   7.507   4.220
   24LY0    HB1  459   5.321   7.472   4.120
   24LY0    HB2  460   5.235   7.433   4.273
   24LY0     CG  461   5.422   7.531   4.308
   24LY0    HG1  462   5.387   7.571   4.403
   24LY0    HG2  463   5.481   7.611   4.261
   24LY0     CD  464   5.497   7.398   4.310
   24LY0    HD1  465   5.539   7.383   4.210
   24LY0    HD2  466   5.439   7.310   4.336
   24LY0     CE  467   5.619   7.406   4.393
   24LY0    HE1  468   5.654   7.509   4.394
   24LY0    HE2  469   5.705   7.349   4.360
   24LY0     NZ  470   5.586   7.361   4.532
   24LY0    HZ1  471   5.519   7.422   4.578
   24LY0    HZ2  472   5.549   7.268   4.540
   24LY0    HZ3  473   5.669   7.366   4.591
   24LY0      C  474   5.098   7.595   4.110
   24LY0      O  475   4.994   7.574   4.165
   25LER      N  476   5.116   7.587   3.980
   25LER      H  477   5.210   7.599   3.944
   25LER     CA  478   5.014   7.567   3.876
   25LER     HA  479   4.939   7.495   3.906
   25LER     CB  480   4.946   7.704   3.843
   25LER    HB1  481   4.905   7.704   3.742
   25LER    HB2  482   5.017   7.786   3.850
   25LER     CG  483   4.838   7.751   3.939
   25LER     HG  484   4.877   7.760   4.041
   25LER    CD1  485   4.793   7.892   3.894
   25LER   HD11  486   4.763   7.896   3.790
   25LER   HD12  487   4.708   7.918   3.958
   25LER   HD13  488   4.872   7.965   3.909
   25LER    CD2  489   4.717   7.652   3.931
   25LER   HD21  490   4.640   7.679   4.003
   25LER   HD22  491   4.662   7.671   3.839
   25LER   HD23  492   4.746   7.547   3.925
   25LER      C  493   5.093   7.500   3.753
   25LER      O  494   5.212   7.534   3.739
   26LYR      N  495   5.035   7.413   3.667
   26LYR      H  496   4.939   7.392   3.691
   26LYR     CA  497   5.100   7.365   3.541
   26LYR     HA  498   5.207   7.383   3.550
   26LYR     CB  499   5.042   7.434   3.417
   26LYR    HB1  500   4.934   7.431   3.415
   26LYR    HB2  501   5.075   7.384   3.326
   26LYR     CG  502   5.090   7.579   3.400
   26LYR    HG1  503   5.057   7.626   3.493
   26LYR    HG2  504   5.041   7.622   3.313
   26LYR     CD  505   5.238   7.613   3.388
   26LYR    HD1  506   5.297   7.582   3.474
   26LYR    HD2  507   5.251   7.721   3.380
   26LYR     CE  508   5.288   7.556   3.256
   26LYR    HE1  509   5.245   7.603   3.168
   26LYR    HE2  510   5.282   7.447   3.249
   26LYR     NZ  511   5.431   7.581   3.247
   26LYR    HZ1  512   5.450   7.667   3.199
   26LYR      C  513   5.089   7.211   3.532
   26LYR      O  514   5.191   7.145   3.503
   27LY0      N  515   4.969   7.154   3.557
   27LY0      H  516   4.896   7.213   3.595
   27LY0     CA  517   4.939   7.016   3.549
   27LY0     HA  518   5.017   6.973   3.611
   27LY0     CB  519   4.793   6.994   3.600
   27LY0    HB1  520   4.763   6.893   3.574
   27LY0    HB2  521   4.714   7.055   3.556
   27LY0     CG  522   4.794   7.000   3.754
   27LY0    HG1  523   4.829   7.098   3.785
   27LY0    HG2  524   4.866   6.933   3.801
   27LY0     CD  525   4.650   6.973   3.805
   27LY0    HD1  526   4.608   6.879   3.768
   27LY0    HD2  527   4.588   7.062   3.790
   27LY0     CE  528   4.669   6.961   3.954
   27LY0    HE1  529   4.716   7.058   3.975
   27LY0    HE2  530   4.733   6.876   3.980
   27LY0     NZ  531   4.540   6.972   4.025
   27LY0    HZ1  532   4.469   7.022   3.973
   27LY0    HZ2  533   4.496   6.881   4.031
   27LY0    HZ3  534   4.551   6.996   4.123
   27LY0      C  535   4.972   6.950   3.415
   27LY0      O  536   4.954   7.010   3.313
   28LER      N  537   5.002   6.820   3.412
   28LER      H  538   5.002   6.768   3.499
   28LER     CA  539   5.032   6.752   3.287
   28LER     HA  540   5.102   6.810   3.227
   28LER     CB  541   5.088   6.613   3.320
   28LER    HB1  542   5.109   6.563   3.225
   28LER    HB2  543   5.009   6.554   3.366
   28LER     CG  544   5.222   6.605   3.390
   28LER     HG  545   5.199   6.629   3.494
   28LER    CD1  546   5.267   6.457   3.384
   28LER   HD11  547   5.336   6.426   3.463
   28LER   HD12  548   5.171   6.407   3.392
   28LER   HD13  549   5.323   6.441   3.291
   28LER    CD2  550   5.334   6.698   3.351
   28LER   HD21  551   5.299   6.801   3.361
   28LER   HD22  552   5.418   6.694   3.421
   28LER   HD23  553   5.356   6.696   3.244
   28LER      C  554   4.917   6.750   3.199
   28LER      O  555   4.803   6.749   3.242
   29LYR      N  556   4.943   6.737   3.069
   29LYR      H  557   5.039   6.732   3.037
   29LYR     CA  558   4.843   6.728   2.967
   29LYR     HA  559   4.791   6.639   3.004
   29LYR     CB  560   4.901   6.709   2.830
   29LYR    HB1  561   4.835   6.695   2.745
   29LYR    HB2  562   4.955   6.615   2.838
   29LYR     CG  563   5.008   6.820   2.797
   29LYR    HG1  564   5.059   6.847   2.890
   29LYR    HG2  565   4.960   6.913   2.768
   29LYR     CD  566   5.130   6.784   2.707
   29LYR    HD1  567   5.083   6.775   2.609
   29LYR    HD2  568   5.177   6.691   2.736
   29LYR     CE  569   5.240   6.897   2.708
   29LYR    HE1  570   5.273   6.916   2.811
   29LYR    HE2  571   5.197   6.988   2.666
   29LYR     NZ  572   5.352   6.840   2.636
   29LYR    HZ1  573   5.358   6.831   2.536
   29LYR      C  574   4.730   6.840   2.964
   29LYR      O  575   4.625   6.817   2.901
   30LER      N  576   4.757   6.961   3.015
   30LER      H  577   4.840   6.972   3.071
   30LER     CA  578   4.662   7.080   3.017
   30LER     HA  579   4.557   7.054   3.002
   30LER     CB  580   4.677   7.157   3.151
   30LER    HB1  581   4.644   7.259   3.133
   30LER    HB2  582   4.782   7.161   3.180
   30LER     CG  583   4.595   7.114   3.270
   30LER     HG  584   4.647   7.031   3.318
   30LER    CD1  585   4.584   7.227   3.366
   30LER   HD11  586   4.535   7.193   3.457
   30LER   HD12  587   4.685   7.267   3.380
   30LER   HD13  588   4.529   7.306   3.315
   30LER    CD2  589   4.449   7.082   3.234
   30LER   HD21  590   4.401   7.173   3.198
   30LER   HD22  591   4.447   6.993   3.171
   30LER   HD23  592   4.406   7.049   3.328
   30LER      C  593   4.693   7.174   2.896
   30LER      O  594   4.811   7.211   2.864
   31LER      N  595   4.589   7.239   2.837
   31LER      H  596   4.504   7.202   2.876
   31LER     CA  597   4.606   7.366   2.770
   31LER     HA  598   4.695   7.359   2.707
   31LER     CB  599   4.477   7.398   2.691
   31LER    HB1  600   4.489   7.489   2.632
   31LER    HB2  601   4.394   7.428   2.755
   31LER     CG  602   4.428   7.282   2.601
   31LER     HG  603   4.461   7.185   2.639
   31LER    CD1  604   4.274   7.278   2.601
   31LER   HD11  605   4.245   7.258   2.704
   31LER   HD12  606   4.220   7.358   2.550
   31LER   HD13  607   4.237   7.195   2.542
   31LER    CD2  608   4.480   7.311   2.458
   31LER   HD21  609   4.457   7.410   2.419
   31LER   HD22  610   4.589   7.315   2.462
   31LER   HD23  611   4.457   7.237   2.381
   31LER      C  612   4.635   7.492   2.865
   31LER      O  613   4.582   7.500   2.977
   32LY0      N  614   6.051   7.684   3.563
   32LY0     H1  615   6.102   7.622   3.502
   32LY0     H2  616   6.059   7.781   3.536
   32LY0     H3  617   6.087   7.678   3.657
   32LY0     CA  618   5.904   7.649   3.567
   32LY0     HA  619   5.894   7.543   3.589
   32LY0     CB  620   5.835   7.714   3.689
   32LY0    HB1  621   5.731   7.680   3.693
   32LY0    HB2  622   5.801   7.815   3.666
   32LY0     CG  623   5.897   7.712   3.827
   32LY0    HG1  624   6.000   7.747   3.824
   32LY0    HG2  625   5.887   7.610   3.866
   32LY0     CD  626   5.819   7.802   3.926
   32LY0    HD1  627   5.826   7.757   4.025
   32LY0    HD2  628   5.719   7.800   3.882
   32LY0     CE  629   5.886   7.938   3.928
   32LY0    HE1  630   5.881   7.972   3.825
   32LY0    HE2  631   5.989   7.925   3.961
   32LY0     NZ  632   5.809   8.042   4.004
   32LY0    HZ1  633   5.728   8.072   3.952
   32LY0    HZ2  634   5.773   8.005   4.091
   32LY0    HZ3  635   5.869   8.122   4.021
   32LY0      C  636   5.833   7.664   3.433
   32LY0      O  637   5.867   7.753   3.352
   33LER      N  638   5.741   7.577   3.406
   33LER      H  639   5.736   7.494   3.464
   33LER     CA  640   5.670   7.561   3.277
   33LER     HA  641   5.665   7.656   3.223
   33LER     CB  642   5.748   7.456   3.188
   33LER    HB1  643   5.755   7.365   3.248
   33LER    HB2  644   5.846   7.504   3.184
   33LER     CG  645   5.693   7.418   3.052
   33LER     HG  646   5.594   7.371   3.053
   33LER    CD1  647   5.690   7.541   2.957
   33LER   HD11  648   5.783   7.596   2.968
   33LER   HD12  649   5.663   7.510   2.856
   33LER   HD13  650   5.609   7.607   2.988
   33LER    CD2  651   5.776   7.311   2.986
   33LER   HD21  652   5.880   7.341   2.975
   33LER   HD22  653   5.780   7.225   3.051
   33LER   HD23  654   5.752   7.294   2.881
   33LER      C  655   5.529   7.514   3.308
   33LER      O  656   5.511   7.411   3.366
   34LY0      N  657   6.130   6.091   2.870
   34LY0     H1  658   6.078   6.019   2.918
   34LY0     H2  659   6.070   6.134   2.802
   34LY0     H3  660   6.205   6.045   2.820
   34LY0     CA  661   6.173   6.206   2.955
   34LY0     HA  662   6.251   6.165   3.019
   34LY0     CB  663   6.249   6.313   2.864
   34LY0    HB1  664   6.242   6.414   2.904
   34LY0    HB2  665   6.198   6.323   2.768
   34LY0     CG  666   6.399   6.272   2.839
   34LY0    HG1  667   6.418   6.184   2.777
   34LY0    HG2  668   6.454   6.267   2.934
   34LY0     CD  669   6.460   6.395   2.767
   34LY0    HD1  670   6.444   6.485   2.826
   34LY0    HD2  671   6.407   6.397   2.672
   34LY0     CE  672   6.609   6.360   2.733
   34LY0    HE1  673   6.612   6.268   2.675
   34LY0    HE2  674   6.668   6.346   2.825
   34LY0     NZ  675   6.664   6.468   2.645
   34LY0    HZ1  676   6.619   6.459   2.555
   34LY0    HZ2  677   6.643   6.555   2.691
   34LY0    HZ3  678   6.764   6.452   2.639
   34LY0      C  679   6.059   6.265   3.036
   34LY0      O  680   5.943   6.254   3.000
   35LER      N  681   6.084   6.327   3.144
   35LER      H  682   6.181   6.324   3.172
   35LER     CA  683   5.991   6.407   3.221
   35LER     HA  684   5.892   6.362   3.211
   35LER     CB  685   6.037   6.411   3.372
   35LER    HB1  686   5.971   6.476   3.429
   35LER    HB2  687   6.134   6.462   3.369
   35LER     CG  688   6.031   6.275   3.442
   35LER     HG  689   6.060   6.197   3.372
   35LER    CD1  690   6.130   6.278   3.559
   35LER   HD11  691   6.229   6.287   3.514
   35LER   HD12  692   6.107   6.368   3.616
   35LER   HD13  693   6.113   6.190   3.621
   35LER    CD2  694   5.890   6.256   3.508
   35LER   HD21  695   5.862   6.350   3.556
   35LER   HD22  696   5.810   6.236   3.437
   35LER   HD23  697   5.890   6.178   3.584
   35LER      C  698   5.992   6.545   3.161
   35LER      O  699   6.082   6.584   3.089
   36LYR      N  700   5.890   6.633   3.184
   36LYR      H  701   5.814   6.592   3.236
   36LYR     CA  702   5.888   6.781   3.171
   36LYR     HA  703   5.964   6.829   3.234
   36LYR     CB  704   5.753   6.817   3.226
   36LYR    HB1  705   5.734   6.756   3.315
   36LYR    HB2  706   5.676   6.785   3.156
   36LYR     CG  707   5.736   6.966   3.268
   36LYR    HG1  708   5.718   7.025   3.179
   36LYR    HG2  709   5.829   7.000   3.313
   36LYR     CD  710   5.618   6.979   3.370
   36LYR    HD1  711   5.525   6.937   3.333
   36LYR    HD2  712   5.585   7.083   3.379
   36LYR     CE  713   5.646   6.930   3.513
   36LYR    HE1  714   5.732   6.989   3.542
   36LYR    HE2  715   5.677   6.825   3.511
   36LYR     NZ  716   5.532   6.948   3.605
   36LYR    HZ1  717   5.492   7.040   3.601
   36LYR      C  718   5.904   6.820   3.017
   36LYR      O  719   5.923   6.938   2.991
   37LY0      N  720   5.898   6.719   2.924
   37LY0      H  721   5.877   6.630   2.969
   37LY0     CA  722   5.929   6.742   2.780
   37LY0     HA  723   5.996   6.827   2.765
   37LY0     CB  724   6.006   6.614   2.739
   37LY0    HB1  725   5.936   6.531   2.742
   37LY0    HB2  726   6.080   6.598   2.817
   37LY0     CG  727   6.070   6.611   2.598
   37LY0    HG1  728   6.006   6.644   2.516
   37LY0    HG2  729   6.081   6.508   2.566
   37LY0     CD  730   6.203   6.684   2.596
   37LY0    HD1  731   6.281   6.643   2.660
   37LY0    HD2  732   6.180   6.787   2.625
   37LY0     CE  733   6.250   6.686   2.451
   37LY0    HE1  734   6.175   6.706   2.374
   37LY0    HE2  735   6.280   6.584   2.427
   37LY0     NZ  736   6.366   6.772   2.431
   37LY0    HZ1  737   6.397   6.783   2.335
   37LY0    HZ2  738   6.363   6.860   2.482
   37LY0    HZ3  739   6.438   6.728   2.486
   37LY0      C  740   5.814   6.768   2.680
   37LY0      O  741   5.836   6.846   2.585
   38LER      N  742   5.693   6.713   2.695
   38LER      H  743   5.686   6.646   2.770
   38LER     CA  744   5.570   6.731   2.613
   38LER     HA  745   5.593   6.797   2.530
   38LER     CB  746   5.528   6.601   2.563
   38LER    HB1  747   5.441   6.605   2.497
   38LER    HB2  748   5.512   6.544   2.654
   38LER     CG  749   5.638   6.523   2.491
   38LER     HG  750   5.723   6.504   2.557
   38LER    CD1  751   5.583   6.394   2.450
   38LER   HD11  752   5.550   6.325   2.528
   38LER   HD12  753   5.496   6.410   2.386
   38LER   HD13  754   5.660   6.340   2.395
   38LER    CD2  755   5.683   6.597   2.359
   38LER   HD21  756   5.594   6.622   2.302
   38LER   HD22  757   5.734   6.687   2.394
   38LER   HD23  758   5.743   6.534   2.294
   38LER      C  759   5.460   6.793   2.701
   38LER      O  760   5.457   6.779   2.827
   39LY0      N  761   4.992   6.580   3.856
   39LY0     H1  762   4.965   6.621   3.768
   39LY0     H2  763   4.965   6.483   3.847
   39LY0     H3  764   4.951   6.639   3.928
   39LY0     CA  765   5.139   6.592   3.858
   39LY0     HA  766   5.165   6.588   3.963
   39LY0     CB  767   5.210   6.480   3.775
   39LY0    HB1  768   5.313   6.511   3.764
   39LY0    HB2  769   5.167   6.472   3.675
   39LY0     CG  770   5.212   6.339   3.837
   39LY0    HG1  771   5.111   6.301   3.850
   39LY0    HG2  772   5.254   6.329   3.937
   39LY0     CD  773   5.302   6.251   3.743
   39LY0    HD1  774   5.404   6.286   3.734
   39LY0    HD2  775   5.248   6.255   3.648
   39LY0     CE  776   5.312   6.100   3.786
   39LY0    HE1  777   5.226   6.066   3.844
   39LY0    HE2  778   5.403   6.094   3.846
   39LY0     NZ  779   5.333   6.008   3.667
   39LY0    HZ1  780   5.248   6.001   3.613
   39LY0    HZ2  781   5.406   6.040   3.605
   39LY0    HZ3  782   5.353   5.914   3.699
   39LY0      C  783   5.173   6.728   3.786
   39LY0      O  784   5.096   6.776   3.701
   40LER      N  785   5.292   6.785   3.822
   40LER      H  786   5.347   6.738   3.892
   40LER     CA  787   5.353   6.897   3.752
   40LER     HA  788   5.282   6.934   3.679
   40LER     CB  789   5.399   7.003   3.854
   40LER    HB1  790   5.473   7.067   3.805
   40LER    HB2  791   5.458   6.946   3.925
   40LER     CG  792   5.303   7.088   3.939
   40LER     HG  793   5.249   7.024   4.008
   40LER    CD1  794   5.380   7.184   4.029
   40LER   HD11  795   5.428   7.128   4.110
   40LER   HD12  796   5.447   7.249   3.973
   40LER   HD13  797   5.306   7.247   4.078
   40LER    CD2  798   5.199   7.168   3.859
   40LER   HD21  799   5.125   7.202   3.930
   40LER   HD22  800   5.250   7.250   3.807
   40LER   HD23  801   5.167   7.100   3.780
   40LER      C  802   5.468   6.845   3.665
   40LER      O  803   5.515   6.730   3.673
   41U      O5'  804   6.567   6.824   5.003
   41U      H5T  805   6.478   6.839   5.035
   41U      C5'  806   6.655   6.892   5.096
   41U     H5'1  807   6.598   6.970   5.146
   41U     H5'2  808   6.736   6.939   5.038
   41U      C4'  809   6.723   6.802   5.206
   41U      H4'  810   6.794   6.869   5.254
   41U      O4'  811   6.632   6.736   5.293
   41U      C1'  812   6.680   6.600   5.326
   41U      H1'  813   6.686   6.570   5.430
   41U       N1  814   6.596   6.494   5.270
   41U       C6  815   6.468   6.524   5.216
   41U       H6  816   6.453   6.629   5.196
   41U       C5  817   6.362   6.435   5.203
   41U       H5  818   6.268   6.466   5.162
   41U       C4  819   6.378   6.301   5.241
   41U       O4  820   6.296   6.214   5.217
   41U       N3  821   6.504   6.269   5.292
   41U       H3  822   6.523   6.176   5.326
   41U       C2  823   6.605   6.364   5.315
   41U       O2  824   6.709   6.322   5.375
   41U      C3'  825   6.817   6.689   5.150
   41U      H3'  826   6.761   6.656   5.062
   41U      C2'  827   6.816   6.593   5.263
   41U     H2'1  828   6.837   6.491   5.230
   41U      O2'  829   6.910   6.621   5.371
   41U     HO'2  830   6.978   6.673   5.328
   41U      O3'  831   6.947   6.743   5.129
   42U        P  832   7.058   6.685   5.031
   42U      O1P  833   7.186   6.743   5.060
   42U      O2P  834   7.001   6.706   4.896
   42U      O5'  835   7.066   6.528   5.054
   42U      C5'  836   7.147   6.475   5.154
   42U     H5'1  837   7.110   6.513   5.250
   42U     H5'2  838   7.254   6.495   5.159
   42U      C4'  839   7.111   6.324   5.161
   42U      H4'  840   7.177   6.272   5.230
   42U      O4'  841   6.985   6.299   5.196
   42U      C1'  842   6.932   6.180   5.139
   42U      H1'  843   6.916   6.105   5.217
   42U       N1  844   6.810   6.219   5.058
   42U       C6  845   6.794   6.348   5.010
   42U       H6  846   6.868   6.426   5.025
   42U       C5  847   6.678   6.386   4.951
   42U       H5  848   6.654   6.489   4.928
   42U       C4  849   6.577   6.290   4.923
   42U       O4  850   6.469   6.309   4.864
   42U       N3  851   6.603   6.158   4.964
   42U       H3  852   6.543   6.082   4.935
   42U       C2  853   6.726   6.117   5.012
   42U       O2  854   6.765   5.998   5.006
   42U      C3'  855   7.127   6.255   5.029
   42U      H3'  856   7.094   6.314   4.943
   42U      C2'  857   7.040   6.131   5.049
   42U     H2'1  858   7.002   6.087   4.958
   42U      O2'  859   7.110   6.028   5.117
   42U     HO'2  860   7.202   6.042   5.092
   42U      O3'  861   7.264   6.237   4.995
   43A        P  862   7.316   6.261   4.854
   43A      O1P  863   7.466   6.252   4.863
   43A      O2P  864   7.263   6.388   4.798
   43A      O5'  865   7.262   6.140   4.770
   43A      C5'  866   7.282   6.004   4.809
   43A     H5'1  867   7.237   5.989   4.907
   43A     H5'2  868   7.385   5.968   4.798
   43A      C4'  869   7.195   5.909   4.721
   43A      H4'  870   7.245   5.812   4.712
   43A      O4'  871   7.062   5.883   4.759
   43A      C1'  872   6.975   5.861   4.645
   43A      H1'  873   6.918   5.769   4.661
   43A       N9  874   6.876   5.976   4.636
   43A       C8  875   6.885   6.106   4.693
   43A       H8  876   6.972   6.135   4.751
   43A       N7  877   6.784   6.184   4.663
   43A       C5  878   6.709   6.100   4.580
   43A       C6  879   6.580   6.105   4.525
   43A       N6  880   6.493   6.201   4.544
   43A      H61  881   6.526   6.281   4.596
   43A      H62  882   6.394   6.183   4.543
   43A       N1  883   6.530   6.014   4.446
   43A       C2  884   6.604   5.912   4.415
   43A       H2  885   6.565   5.842   4.342
   43A       N3  886   6.729   5.888   4.465
   43A       C4  887   6.765   5.982   4.552
   43A      C3'  888   7.178   5.954   4.577
   43A      H3'  889   7.130   6.052   4.575
   43A      C2'  890   7.070   5.864   4.526
   43A     H2'1  891   7.024   5.898   4.433
   43A      O2'  892   7.123   5.739   4.496
   43A     HO'2  893   7.122   5.687   4.577
   43A      O3'  894   7.306   5.950   4.514
   44A        P  895   7.338   6.040   4.391
   44A      O1P  896   7.479   6.012   4.342
   44A      O2P  897   7.307   6.174   4.438
   44A      O5'  898   7.233   6.007   4.287
   44A      C5'  899   7.259   5.912   4.190
   44A     H5'1  900   7.285   5.816   4.234
   44A     H5'2  901   7.349   5.927   4.131
   44A      C4'  902   7.141   5.879   4.108
   44A      H4'  903   7.153   5.778   4.067
   44A      O4'  904   7.023   5.866   4.189
   44A      C1'  905   6.903   5.906   4.112
   44A      H1'  906   6.829   5.826   4.113
   44A       N9  907   6.847   6.024   4.167
   44A       C8  908   6.902   6.114   4.252
   44A       H8  909   7.000   6.100   4.296
   44A       N7  910   6.829   6.215   4.278
   44A       C5  911   6.716   6.190   4.206
   44A       C6  912   6.592   6.255   4.193
   44A       N6  913   6.562   6.362   4.259
   44A      H61  914   6.629   6.418   4.309
   44A      H62  915   6.465   6.387   4.253
   44A       N1  916   6.497   6.199   4.112
   44A       C2  917   6.529   6.088   4.039
   44A       H2  918   6.455   6.056   3.968
   44A       N3  919   6.638   6.020   4.038
   44A       C4  920   6.726   6.074   4.131
   44A      C3'  921   7.101   5.965   3.984
   44A      H3'  922   7.114   6.070   4.011
   44A      C2'  923   6.950   5.922   3.967
   44A     H2'1  924   6.889   5.989   3.906
   44A      O2'  925   6.939   5.783   3.913
   44A     HO'2  926   7.014   5.769   3.855
   44A      O3'  927   7.180   5.923   3.877
   45U        P  928   7.207   6.008   3.744
   45U      O1P  929   7.288   5.930   3.644
   45U      O2P  930   7.260   6.137   3.796
   45U      O5'  931   7.069   6.024   3.678
   45U      C5'  932   7.011   5.935   3.592
   45U     H5'1  933   7.002   5.836   3.636
   45U     H5'2  934   7.075   5.926   3.505
   45U      C4'  935   6.883   5.992   3.544
   45U      H4'  936   6.833   5.919   3.480
   45U      O4'  937   6.802   6.014   3.661
   45U      C1'  938   6.713   6.119   3.648
   45U      H1'  939   6.608   6.089   3.647
   45U       N1  940   6.731   6.236   3.741
   45U       C6  941   6.842   6.250   3.829
   45U       H6  942   6.922   6.180   3.808
   45U       C5  943   6.855   6.352   3.919
   45U       H5  944   6.939   6.360   3.986
   45U       C4  945   6.739   6.439   3.943
   45U       O4  946   6.745   6.531   4.025
   45U       N3  947   6.630   6.411   3.859
   45U       H3  948   6.544   6.463   3.872
   45U       C2  949   6.623   6.323   3.752
   45U       O2  950   6.521   6.321   3.679
   45U      C3'  951   6.890   6.129   3.474
   45U      H3'  952   6.959   6.199   3.520
   45U      C2'  953   6.740   6.160   3.498
   45U     H2'1  954   6.733   6.266   3.473
   45U      O2'  955   6.647   6.084   3.425
   45U     HO'2  956   6.629   6.139   3.348
   45U      O3'  957   6.915   6.115   3.334
   46U        P  958   6.946   6.236   3.248
   46U      O1P  959   6.968   6.184   3.110
   46U      O2P  960   7.055   6.322   3.307
   46U      O5'  961   6.817   6.327   3.238
   46U      C5'  962   6.706   6.279   3.161
   46U     H5'1  963   6.708   6.171   3.156
   46U     H5'2  964   6.733   6.311   3.061
   46U      C4'  965   6.578   6.350   3.197
   46U      H4'  966   6.493   6.303   3.147
   46U      O4'  967   6.556   6.345   3.339
   46U      C1'  968   6.472   6.460   3.369
   46U      H1'  969   6.371   6.430   3.396
   46U       N1  970   6.536   6.532   3.484
   46U       C6  971   6.672   6.532   3.505
   46U       H6  972   6.736   6.474   3.439
   46U       C5  973   6.724   6.600   3.613
   46U       H5  974   6.826   6.594   3.648
   46U       C4  975   6.645   6.693   3.695
   46U       O4  976   6.679   6.748   3.798
   46U       N3  977   6.518   6.706   3.651
   46U       H3  978   6.461   6.773   3.700
   46U       C2  979   6.458   6.624   3.553
   46U       O2  980   6.336   6.635   3.530
   46U      C3'  981   6.585   6.498   3.159
   46U      H3'  982   6.674   6.543   3.202
   46U      C2'  983   6.464   6.545   3.241
   46U     H2'1  984   6.460   6.653   3.256
   46U      O2'  985   6.353   6.509   3.166
   46U     HO'2  986   6.301   6.590   3.166
   46U      O3'  987   6.586   6.524   3.018
   47A        P  988   6.616   6.675   2.964
   47A      O1P  989   6.623   6.668   2.818
   47A      O2P  990   6.733   6.725   3.037
   47A      O5'  991   6.497   6.769   3.009
   47A      C5'  992   6.363   6.764   2.970
   47A     H5'1  993   6.325   6.662   2.969
   47A     H5'2  994   6.356   6.801   2.867
   47A      C4'  995   6.275   6.849   3.063
   47A      H4'  996   6.173   6.835   3.026
   47A      O4'  997   6.289   6.821   3.204
   47A      C1'  998   6.289   6.947   3.273
   47A      H1'  999   6.212   6.945   3.351
   47A       N9 1000   6.412   6.975   3.347
   47A       C8 1001   6.523   6.901   3.344
   47A       H8 1002   6.552   6.822   3.276
   47A       N7 1003   6.607   6.931   3.441
   47A       C5 1004   6.545   7.034   3.514
   47A       C6 1005   6.583   7.109   3.626
   47A       N6 1006   6.703   7.095   3.686
   47A      H61 1007   6.777   7.036   3.650
   47A      H62 1008   6.735   7.150   3.764
   47A       N1 1009   6.503   7.201   3.669
   47A       C2 1010   6.390   7.231   3.601
   47A       H2 1011   6.320   7.304   3.637
   47A       N3 1012   6.348   7.170   3.493
   47A       C4 1013   6.427   7.066   3.451
   47A      C3' 1014   6.320   6.996   3.046
   47A      H3' 1015   6.428   7.006   3.054
   47A      C2' 1016   6.257   7.062   3.172
   47A     H2'1 1017   6.294   7.157   3.210
   47A      O2' 1018   6.115   7.075   3.165
   47A     HO'2 1019   6.089   7.054   3.075
   47A      O3' 1020   6.261   7.044   2.923
   48U        P 1021   6.342   7.146   2.835
   48U      O1P 1022   6.263   7.179   2.718
   48U      O2P 1023   6.474   7.086   2.821
   48U      O5' 1024   6.363   7.286   2.928
   48U      C5' 1025   6.257   7.372   2.970
   48U     H5'1 1026   6.177   7.319   3.020
   48U     H5'2 1027   6.229   7.420   2.876
   48U      C4' 1028   6.311   7.483   3.072
   48U      H4' 1029   6.241   7.566   3.087
   48U      O4' 1030   6.334   7.439   3.206
   48U      C1' 1031   6.449   7.517   3.258
   48U      H1' 1032   6.429   7.579   3.346
   48U       N1 1033   6.572   7.427   3.282
   48U       C6 1034   6.599   7.315   3.214
   48U       H6 1035   6.545   7.301   3.121
   48U       C5 1036   6.695   7.230   3.253
   48U       H5 1037   6.714   7.139   3.199
   48U       C4 1038   6.780   7.256   3.369
   48U       O4 1039   6.870   7.188   3.403
   48U       N3 1040   6.749   7.369   3.439
   48U       H3 1041   6.800   7.404   3.519
   48U       C2 1042   6.643   7.455   3.400
   48U       O2 1043   6.627   7.560   3.469
   48U      C3' 1044   6.438   7.556   3.018
   48U      H3' 1045   6.492   7.472   2.973
   48U      C2' 1046   6.493   7.616   3.155
   48U     H2'1 1047   6.602   7.616   3.144
   48U      O2' 1048   6.441   7.743   3.183
   48U     HO'2 1049   6.507   7.808   3.158
   48U      O3' 1050   6.412   7.658   2.922
   49C        P 1051   6.540   7.709   2.836
   49C      O1P 1052   6.491   7.794   2.724
   49C      O2P 1053   6.619   7.591   2.804
   49C      O5' 1054   6.607   7.805   2.941
   49C      C5' 1055   6.563   7.938   2.975
   49C     H5'1 1056   6.462   7.938   3.016
   49C     H5'2 1057   6.561   7.994   2.882
   49C      C4' 1058   6.665   8.004   3.077
   49C      H4' 1059   6.626   8.102   3.103
   49C      O4' 1060   6.675   7.920   3.193
   49C      C1' 1061   6.798   7.932   3.257
   49C      H1' 1062   6.785   7.966   3.360
   49C       N1 1063   6.876   7.808   3.255
   49C       C6 1064   6.846   7.702   3.178
   49C       H6 1065   6.778   7.717   3.095
   49C       C5 1066   6.896   7.582   3.204
   49C       H5 1067   6.869   7.499   3.140
   49C       C4 1068   6.981   7.567   3.317
   49C       N4 1069   7.033   7.452   3.355
   49C      H41 1070   7.038   7.373   3.293
   49C      H42 1071   7.100   7.452   3.431
   49C       N3 1072   7.025   7.673   3.387
   49C       C2 1073   6.975   7.795   3.360
   49C       O2 1074   7.014   7.895   3.424
   49C      C3' 1075   6.805   8.017   3.037
   49C      H3' 1076   6.840   7.923   2.995
   49C      C2' 1077   6.868   8.036   3.179
   49C     H2'1 1078   6.976   8.030   3.166
   49C      O2' 1079   6.836   8.165   3.232
   49C     HO'2 1080   6.812   8.205   3.148
   49C      O3' 1081   6.828   8.131   2.950
   50U        P 1082   6.965   8.142   2.873
   50U      O1P 1083   6.952   8.259   2.787
   50U      O2P 1084   6.990   8.011   2.812
   50U      O5' 1085   7.074   8.161   2.984
   50U      C5' 1086   7.107   8.282   3.044
   50U     H5'1 1087   7.024   8.336   3.090
   50U     H5'2 1088   7.148   8.343   2.963
   50U      C4' 1089   7.216   8.259   3.149
   50U      H4' 1090   7.225   8.355   3.201
   50U      O4' 1091   7.184   8.155   3.236
   50U      C1' 1092   7.304   8.106   3.289
   50U      H1' 1093   7.306   8.136   3.394
   50U       N1 1094   7.313   7.960   3.270
   50U       C6 1095   7.250   7.899   3.163
   50U       H6 1096   7.190   7.959   3.096
   50U       C5 1097   7.244   7.766   3.154
   50U       H5 1098   7.182   7.721   3.078
   50U       C4 1099   7.321   7.679   3.238
   50U       O4 1100   7.324   7.555   3.232
   50U       N3 1101   7.386   7.745   3.335
   50U       H3 1102   7.445   7.688   3.394
   50U       C2 1103   7.395   7.881   3.356
   50U       O2 1104   7.465   7.926   3.450
   50U      C3' 1105   7.349   8.218   3.088
   50U      H3' 1106   7.342   8.125   3.031
   50U      C2' 1107   7.419   8.175   3.218
   50U     H2'1 1108   7.494   8.097   3.201
   50U      O2' 1109   7.488   8.276   3.288
   50U     HO'2 1110   7.557   8.301   3.226
   50U      O3' 1111   7.422   8.309   3.005
   51A        P 1112   7.540   8.262   2.911
   51A      O1P 1113   7.598   8.379   2.841
   51A      O2P 1114   7.475   8.158   2.829
   51A      O5' 1115   7.638   8.192   3.005
   51A      C5' 1116   7.752   8.256   3.059
   51A     H5'1 1117   7.728   8.342   3.121
   51A     H5'2 1118   7.813   8.286   2.974
   51A      C4' 1119   7.844   8.169   3.141
   51A      H4' 1120   7.928   8.228   3.179
   51A      O4' 1121   7.781   8.077   3.232
   51A      C1' 1122   7.841   7.953   3.225
   51A      H1' 1123   7.867   7.911   3.323
   51A       N9 1124   7.758   7.839   3.171
   51A       C8 1125   7.644   7.853   3.098
   51A       H8 1126   7.601   7.947   3.065
   51A       N7 1127   7.587   7.743   3.058
   51A       C5 1128   7.664   7.648   3.122
   51A       C6 1129   7.654   7.509   3.141
   51A       N6 1130   7.567   7.424   3.090
   51A      H61 1131   7.490   7.461   3.037
   51A      H62 1132   7.576   7.327   3.115
   51A       N1 1133   7.756   7.452   3.206
   51A       C2 1134   7.858   7.521   3.258
   51A       H2 1135   7.936   7.468   3.310
   51A       N3 1136   7.876   7.649   3.250
   51A       C4 1137   7.772   7.706   3.181
   51A      C3' 1138   7.919   8.068   3.048
   51A      H3' 1139   7.843   8.021   2.985
   51A      C2' 1140   7.973   7.965   3.150
   51A     H2'1 1141   8.008   7.868   3.115
   51A      O2' 1142   8.065   8.015   3.245
   51A     HO'2 1143   8.141   8.047   3.196
   51A      O3' 1144   8.020   8.134   2.976
   52U        P 1145   8.052   8.089   2.825
   52U      O1P 1146   8.168   8.174   2.786
   52U      O2P 1147   7.925   8.091   2.738
   52U      O5' 1148   8.089   7.942   2.860
   52U      C5' 1149   8.211   7.901   2.920
   52U     H5'1 1150   8.203   7.928   3.026
   52U     H5'2 1151   8.287   7.965   2.876
   52U      C4' 1152   8.249   7.754   2.913
   52U      H4' 1153   8.346   7.736   2.958
   52U      O4' 1154   8.156   7.683   2.986
   52U      C1' 1155   8.148   7.553   2.917
   52U      H1' 1156   8.194   7.476   2.980
   52U       N1 1157   8.011   7.521   2.887
   52U       C6 1158   7.913   7.612   2.875
   52U       H6 1159   7.921   7.719   2.892
   52U       C5 1160   7.795   7.561   2.841
   52U       H5 1161   7.715   7.630   2.818
   52U       C4 1162   7.763   7.423   2.821
   52U       O4 1163   7.653   7.375   2.786
   52U       N3 1164   7.865   7.339   2.838
   52U       H3 1165   7.844   7.241   2.829
   52U       C2 1166   7.993   7.384   2.865
   52U       O2 1167   8.086   7.305   2.860
   52U      C3' 1168   8.254   7.710   2.771
   52U      H3' 1169   8.176   7.755   2.710
   52U      C2' 1170   8.235   7.564   2.791
   52U     H2'1 1171   8.179   7.517   2.710
   52U      O2' 1172   8.354   7.498   2.817
   52U     HO'2 1173   8.376   7.457   2.733
   52U      O3' 1174   8.382   7.735   2.712
   53U        P 1175   8.409   7.707   2.553
   53U      O1P 1176   8.536   7.775   2.517
   53U      O2P 1177   8.293   7.738   2.470
   53U      O5' 1178   8.418   7.550   2.549
   53U      C5' 1179   8.546   7.478   2.532
   53U     H5'1 1180   8.607   7.505   2.618
   53U     H5'2 1181   8.605   7.506   2.444
   53U      C4' 1182   8.525   7.327   2.548
   53U      H4' 1183   8.619   7.288   2.587
   53U      O4' 1184   8.418   7.298   2.643
   53U      C1' 1185   8.367   7.166   2.605
   53U      H1' 1186   8.388   7.106   2.693
   53U       N1 1187   8.219   7.160   2.583
   53U       C6 1188   8.148   7.273   2.541
   53U       H6 1189   8.198   7.363   2.508
   53U       C5 1190   8.015   7.269   2.538
   53U       H5 1191   7.961   7.359   2.512
   53U       C4 1192   7.937   7.155   2.592
   53U       O4 1193   7.811   7.146   2.597
   53U       N3 1194   8.016   7.049   2.626
   53U       H3 1195   7.966   6.964   2.647
   53U       C2 1196   8.152   7.043   2.631
   53U       O2 1197   8.207   6.938   2.664
   53U      C3' 1198   8.482   7.256   2.424
   53U      H3' 1199   8.400   7.316   2.384
   53U      C2' 1200   8.442   7.125   2.480
   53U     H2'1 1201   8.392   7.067   2.403
   53U      O2' 1202   8.558   7.053   2.518
   53U     HO'2 1203   8.621   7.071   2.448
   53U      O3' 1204   8.584   7.238   2.331
   54C        P 1205   8.555   7.195   2.181
   54C      O1P 1206   8.682   7.195   2.112
   54C      O2P 1207   8.444   7.283   2.122
   54C      O5' 1208   8.499   7.045   2.191
   54C      C5' 1209   8.591   6.934   2.207
   54C     H5'1 1210   8.648   6.931   2.300
   54C     H5'2 1211   8.662   6.941   2.125
   54C      C4' 1212   8.500   6.810   2.199
   54C      H4' 1213   8.563   6.722   2.213
   54C      O4' 1214   8.399   6.816   2.304
   54C      C1' 1215   8.280   6.750   2.242
   54C      H1' 1216   8.261   6.650   2.282
   54C       N1 1217   8.147   6.827   2.249
   54C       C6 1218   8.138   6.969   2.278
   54C       H6 1219   8.233   7.020   2.284
   54C       C5 1220   8.016   7.025   2.289
   54C       H5 1221   8.012   7.129   2.317
   54C       C4 1222   7.905   6.943   2.279
   54C       N4 1223   7.788   7.002   2.301
   54C      H41 1224   7.781   7.101   2.318
   54C      H42 1225   7.713   6.936   2.316
   54C       N3 1226   7.906   6.813   2.258
   54C       C2 1227   8.029   6.761   2.236
   54C       O2 1228   8.029   6.650   2.184
   54C      C3' 1229   8.434   6.806   2.054
   54C      H3' 1230   8.401   6.907   2.032
   54C      C2' 1231   8.313   6.711   2.095
   54C     H2'1 1232   8.222   6.734   2.039
   54C      O2' 1233   8.349   6.573   2.095
   54C     HO'2 1234   8.431   6.564   2.047
   54C      O3' 1235   8.507   6.747   1.946
   55C        P 1236   8.489   6.812   1.802
   55C      O1P 1237   8.600   6.762   1.717
   55C      O2P 1238   8.467   6.955   1.824
   55C      O5' 1239   8.344   6.760   1.758
   55C      C5' 1240   8.337   6.628   1.707
   55C     H5'1 1241   8.397   6.561   1.767
   55C     H5'2 1242   8.373   6.624   1.604
   55C      C4' 1243   8.194   6.564   1.688
   55C      H4' 1244   8.195   6.468   1.637
   55C      O4' 1245   8.125   6.574   1.812
   55C      C1' 1246   7.991   6.582   1.787
   55C      H1' 1247   7.942   6.492   1.824
   55C       N1 1248   7.942   6.696   1.857
   55C       C6 1249   8.001   6.818   1.856
   55C       H6 1250   8.100   6.831   1.815
   55C       C5 1251   7.933   6.930   1.900
   55C       H5 1252   7.973   7.030   1.890
   55C       C4 1253   7.801   6.908   1.947
   55C       N4 1254   7.727   6.999   2.000
   55C      H41 1255   7.766   7.071   2.060
   55C      H42 1256   7.635   6.965   2.026
   55C       N3 1257   7.743   6.794   1.938
   55C       C2 1258   7.810   6.687   1.889
   55C       O2 1259   7.740   6.594   1.863
   55C      C3' 1260   8.102   6.640   1.587
   55C      H3' 1261   8.103   6.748   1.604
   55C      C2' 1262   7.962   6.593   1.635
   55C     H2'1 1263   7.879   6.662   1.623
   55C      O2' 1264   7.925   6.465   1.596
   55C     HO'2 1265   7.888   6.464   1.508
   55C      O3' 1266   8.134   6.607   1.450
   56G        P 1267   8.084   6.693   1.330
   56G      O1P 1268   8.163   6.643   1.217
   56G      O2P 1269   8.088   6.836   1.350
   56G      O5' 1270   7.939   6.640   1.328
   56G      C5' 1271   7.912   6.508   1.281
   56G     H5'1 1272   7.967   6.431   1.335
   56G     H5'2 1273   7.933   6.493   1.175
   56G      C4' 1274   7.758   6.490   1.296
   56G      H4' 1275   7.742   6.384   1.276
   56G      O4' 1276   7.710   6.508   1.427
   56G      C1' 1277   7.578   6.563   1.417
   56G      H1' 1278   7.506   6.498   1.467
   56G       N9 1279   7.566   6.697   1.473
   56G       C8 1280   7.668   6.781   1.505
   56G       H8 1281   7.765   6.763   1.461
   56G       N7 1282   7.637   6.884   1.580
   56G       C5 1283   7.494   6.871   1.593
   56G       C6 1284   7.394   6.950   1.656
   56G       O6 1285   7.416   7.045   1.731
   56G       N1 1286   7.265   6.914   1.627
   56G       H1 1287   7.186   6.964   1.665
   56G       C2 1288   7.232   6.808   1.549
   56G       N2 1289   7.109   6.775   1.535
   56G      H21 1290   7.042   6.829   1.587
   56G      H22 1291   7.087   6.694   1.478
   56G       N3 1292   7.325   6.732   1.491
   56G       C4 1293   7.455   6.766   1.517
   56G      C3' 1294   7.663   6.565   1.199
   56G      H3' 1295   7.704   6.665   1.184
   56G      C2' 1296   7.533   6.567   1.279
   56G     H2'1 1297   7.486   6.661   1.248
   56G      O2' 1298   7.438   6.459   1.260
   56G     HO'2 1299   7.397   6.474   1.175
   56G      O3' 1300   7.655   6.499   1.071
   57U        P 1301   7.646   6.570   0.937
   57U      O1P 1302   7.664   6.462   0.839
   57U      O2P 1303   7.744   6.674   0.927
   57U      O5' 1304   7.503   6.630   0.935
   57U      C5' 1305   7.397   6.558   0.890
   57U     H5'1 1306   7.402   6.456   0.927
   57U     H5'2 1307   7.401   6.562   0.781
   57U      C4' 1308   7.269   6.623   0.944
   57U      H4' 1309   7.188   6.551   0.933
   57U      O4' 1310   7.274   6.644   1.086
   57U      C1' 1311   7.197   6.765   1.110
   57U      H1' 1312   7.116   6.755   1.181
   57U       N1 1313   7.282   6.873   1.168
   57U       C6 1314   7.415   6.881   1.133
   57U       H6 1315   7.468   6.809   1.072
   57U       C5 1316   7.494   6.985   1.182
   57U       H5 1317   7.601   6.990   1.167
   57U       C4 1318   7.444   7.084   1.275
   57U       O4 1319   7.511   7.164   1.344
   57U       N3 1320   7.309   7.072   1.301
   57U       H3 1321   7.269   7.143   1.361
   57U       C2 1322   7.222   6.973   1.248
   57U       O2 1323   7.100   6.980   1.263
   57U      C3' 1324   7.225   6.758   0.879
   57U      H3' 1325   7.305   6.831   0.875
   57U      C2' 1326   7.128   6.818   0.977
   57U     H2'1 1327   7.119   6.927   0.978
   57U      O2' 1328   6.999   6.760   0.966
   57U     HO'2 1329   6.934   6.810   1.016
   57U      O3' 1330   7.169   6.742   0.749
   58A        P 1331   7.183   6.845   0.640
   58A      O1P 1332   7.089   6.806   0.529
   58A      O2P 1333   7.327   6.868   0.607
   58A      O5' 1334   7.129   6.984   0.699
   58A      C5' 1335   6.986   6.993   0.708
   58A     H5'1 1336   6.943   6.904   0.754
   58A     H5'2 1337   6.938   7.006   0.611
   58A      C4' 1338   6.945   7.123   0.779
   58A      H4' 1339   6.837   7.116   0.796
   58A      O4' 1340   6.982   7.140   0.914
   58A      C1' 1341   6.994   7.272   0.954
   58A      H1' 1342   6.911   7.301   1.019
   58A       N9 1343   7.126   7.305   1.001
   58A       C8 1344   7.237   7.226   0.977
   58A       H8 1345   7.240   7.141   0.910
   58A       N7 1346   7.340   7.269   1.039
   58A       C5 1347   7.290   7.374   1.126
   58A       C6 1348   7.338   7.457   1.227
   58A       N6 1349   7.457   7.463   1.289
   58A      H61 1350   7.518   7.385   1.272
   58A      H62 1351   7.470   7.527   1.366
   58A       N1 1352   7.264   7.548   1.274
   58A       C2 1353   7.136   7.562   1.244
   58A       H2 1354   7.081   7.634   1.304
   58A       N3 1355   7.069   7.479   1.161
   58A       C4 1356   7.155   7.385   1.105
   58A      C3' 1357   6.985   7.259   0.709
   58A      H3' 1358   7.084   7.243   0.666
   58A      C2' 1359   6.967   7.361   0.827
   58A     H2'1 1360   7.041   7.440   0.817
   58A      O2' 1361   6.846   7.418   0.836
   58A     HO'2 1362   6.789   7.371   0.776
   58A      O3' 1363   6.903   7.292   0.596
   59C        P 1364   6.964   7.373   0.470
   59C      O1P 1365   6.842   7.403   0.390
   59C      O2P 1366   7.075   7.298   0.409
   59C      O5' 1367   7.023   7.515   0.523
   59C      C5' 1368   6.932   7.617   0.563
   59C     H5'1 1369   6.836   7.574   0.591
   59C     H5'2 1370   6.911   7.672   0.471
   59C      C4' 1371   6.966   7.723   0.671
   59C      H4' 1372   6.875   7.774   0.701
   59C      O4' 1373   7.027   7.666   0.793
   59C      C1' 1374   7.113   7.759   0.850
   59C      H1' 1375   7.081   7.809   0.941
   59C       N1 1376   7.247   7.699   0.888
   59C       C6 1377   7.306   7.591   0.825
   59C       H6 1378   7.238   7.533   0.764
   59C       C5 1379   7.431   7.547   0.851
   59C       H5 1380   7.474   7.457   0.810
   59C       C4 1381   7.502   7.618   0.943
   59C       N4 1382   7.624   7.582   0.979
   59C      H41 1383   7.647   7.486   0.958
   59C      H42 1384   7.652   7.628   1.064
   59C       N3 1385   7.448   7.720   1.006
   59C       C2 1386   7.318   7.762   0.990
   59C       O2 1387   7.266   7.835   1.075
   59C      C3' 1388   7.071   7.823   0.623
   59C      H3' 1389   7.154   7.768   0.579
   59C      C2' 1390   7.127   7.881   0.751
   59C     H2'1 1391   7.227   7.921   0.734
   59C      O2' 1392   7.044   7.985   0.805
   59C     HO'2 1393   7.026   8.050   0.736
   59C      O3' 1394   7.017   7.920   0.531
   60U        P 1395   7.109   8.033   0.470
   60U      O1P 1396   7.043   8.074   0.345
   60U      O2P 1397   7.249   7.978   0.456
   60U      O5' 1398   7.111   8.149   0.573
   60U      C5' 1399   7.007   8.244   0.592
   60U     H5'1 1400   6.911   8.197   0.615
   60U     H5'2 1401   7.005   8.297   0.497
   60U      C4' 1402   7.035   8.341   0.704
   60U      H4' 1403   6.948   8.403   0.720
   60U      O4' 1404   7.061   8.276   0.822
   60U      C1' 1405   7.152   8.345   0.899
   60U      H1' 1406   7.092   8.382   0.983
   60U       N1 1407   7.269   8.252   0.936
   60U       C6 1408   7.342   8.187   0.839
   60U       H6 1409   7.303   8.178   0.739
   60U       C5 1410   7.472   8.149   0.854
   60U       H5 1411   7.520   8.101   0.770
   60U       C4 1412   7.530   8.146   0.987
   60U       O4 1413   7.636   8.094   1.018
   60U       N3 1414   7.452   8.210   1.085
   60U       H3 1415   7.490   8.215   1.178
   60U       C2 1416   7.328   8.267   1.061
   60U       O2 1417   7.272   8.318   1.155
   60U      C3' 1418   7.158   8.434   0.676
   60U      H3' 1419   7.242   8.384   0.629
   60U      C2' 1420   7.198   8.466   0.820
   60U     H2'1 1421   7.307   8.474   0.824
   60U      O2' 1422   7.143   8.588   0.876
   60U     HO'2 1423   7.165   8.664   0.821
   60U      O3' 1424   7.126   8.545   0.600
   61U        P 1425   7.232   8.641   0.528
   61U      O1P 1426   7.168   8.693   0.407
   61U      O2P 1427   7.362   8.581   0.516
   61U      O5' 1428   7.239   8.756   0.637
   61U      C5' 1429   7.131   8.847   0.650
   61U     H5'1 1430   7.035   8.797   0.666
   61U     H5'2 1431   7.117   8.900   0.556
   61U      C4' 1432   7.156   8.954   0.757
   61U      H4' 1433   7.072   9.023   0.765
   61U      O4' 1434   7.160   8.888   0.882
   61U      C1' 1435   7.276   8.923   0.959
   61U      H1' 1436   7.247   8.945   1.062
   61U       N1 1437   7.375   8.808   0.969
   61U       C6 1438   7.465   8.780   0.868
   61U       H6 1439   7.458   8.836   0.776
   61U       C5 1440   7.549   8.680   0.881
   61U       H5 1441   7.616   8.673   0.796
   61U       C4 1442   7.548   8.587   0.995
   61U       O4 1443   7.632   8.496   1.011
   61U       N3 1444   7.448   8.615   1.086
   61U       H3 1445   7.438   8.562   1.172
   61U       C2 1446   7.365   8.729   1.079
   61U       O2 1447   7.289   8.750   1.170
   61U      C3' 1448   7.285   9.043   0.751
   61U      H3' 1449   7.357   8.982   0.697
   61U      C2' 1450   7.330   9.058   0.900
   61U     H2'1 1451   7.438   9.067   0.912
   61U      O2' 1452   7.258   9.165   0.964
   61U     HO'2 1453   7.307   9.239   0.927
   61U      O3' 1454   7.256   9.168   0.687
   61U      H3T 1455   7.339   9.207   0.661
   62G      O5' 1456   8.023   8.057   1.902
   62G      H5T 1457   8.071   8.058   1.819
   62G      C5' 1458   7.965   8.181   1.926
   62G     H5'1 1459   8.038   8.251   1.887
   62G     H5'2 1460   7.934   8.207   2.028
   62G      C4' 1461   7.832   8.198   1.847
   62G      H4' 1462   7.796   8.299   1.864
   62G      O4' 1463   7.837   8.171   1.708
   62G      C1' 1464   7.714   8.126   1.661
   62G      H1' 1465   7.681   8.207   1.596
   62G       N9 1466   7.727   7.994   1.592
   62G       C8 1467   7.822   7.896   1.605
   62G       H8 1468   7.893   7.902   1.686
   62G       N7 1469   7.822   7.806   1.511
   62G       C5 1470   7.712   7.837   1.435
   62G       C6 1471   7.655   7.775   1.324
   62G       O6 1472   7.708   7.689   1.257
   62G       N1 1473   7.540   7.834   1.276
   62G       H1 1474   7.498   7.795   1.193
   62G       C2 1475   7.481   7.940   1.340
   62G       N2 1476   7.373   7.988   1.287
   62G      H21 1477   7.322   7.930   1.223
   62G      H22 1478   7.332   8.069   1.332
   62G       N3 1479   7.533   7.999   1.445
   62G       C4 1480   7.653   7.948   1.488
   62G      C3' 1481   7.717   8.107   1.904
   62G      H3' 1482   7.760   8.007   1.906
   62G      C2' 1483   7.621   8.111   1.785
   62G     H2'1 1484   7.560   8.022   1.771
   62G      O2' 1485   7.536   8.224   1.791
   62G     HO'2 1486   7.445   8.199   1.807
   62G      O3' 1487   7.665   8.151   2.021
   63U        P 1488   7.567   8.054   2.101
   63U      O1P 1489   7.550   8.129   2.221
   63U      O2P 1490   7.646   7.926   2.106
   63U      O5' 1491   7.432   8.032   2.023
   63U      C5' 1492   7.341   8.149   2.018
   63U     H5'1 1493   7.392   8.244   2.002
   63U     H5'2 1494   7.291   8.148   2.114
   63U      C4' 1495   7.232   8.123   1.905
   63U      H4' 1496   7.165   8.209   1.912
   63U      O4' 1497   7.298   8.110   1.774
   63U      C1' 1498   7.225   8.012   1.696
   63U      H1' 1499   7.196   8.044   1.596
   63U       N1 1500   7.301   7.876   1.676
   63U       C6 1501   7.393   7.816   1.764
   63U       H6 1502   7.414   7.863   1.859
   63U       C5 1503   7.462   7.704   1.730
   63U       H5 1504   7.533   7.657   1.797
   63U       C4 1505   7.446   7.659   1.593
   63U       O4 1506   7.516   7.565   1.543
   63U       N3 1507   7.343   7.710   1.517
   63U       H3 1508   7.325   7.677   1.423
   63U       C2 1509   7.258   7.804   1.562
   63U       O2 1510   7.159   7.839   1.500
   63U      C3' 1511   7.153   7.995   1.927
   63U      H3' 1512   7.220   7.921   1.971
   63U      C2' 1513   7.100   7.979   1.777
   63U     H2'1 1514   7.054   7.882   1.761
   63U      O2' 1515   7.002   8.087   1.742
   63U     HO'2 1516   6.920   8.080   1.790
   63U      O3' 1517   7.050   8.010   2.019
   64A        P 1518   6.979   7.884   2.086
   64A      O1P 1519   6.876   7.933   2.173
   64A      O2P 1520   7.085   7.802   2.144
   64A      O5' 1521   6.919   7.805   1.970
   64A      C5' 1522   6.786   7.833   1.923
   64A     H5'1 1523   6.782   7.939   1.899
   64A     H5'2 1524   6.722   7.807   2.007
   64A      C4' 1525   6.742   7.752   1.802
   64A      H4' 1526   6.644   7.778   1.761
   64A      O4' 1527   6.834   7.742   1.702
   64A      C1' 1528   6.830   7.614   1.643
   64A      H1' 1529   6.795   7.619   1.541
   64A       N9 1530   6.964   7.546   1.665
   64A       C8 1531   7.062   7.586   1.753
   64A       H8 1532   7.048   7.658   1.831
   64A       N7 1533   7.180   7.528   1.735
   64A       C5 1534   7.146   7.437   1.634
   64A       C6 1535   7.216   7.340   1.556
   64A       N6 1536   7.345   7.317   1.575
   64A      H61 1537   7.382   7.373   1.651
   64A      H62 1538   7.392   7.243   1.525
   64A       N1 1539   7.152   7.269   1.461
   64A       C2 1540   7.020   7.292   1.442
   64A       H2 1541   6.968   7.237   1.366
   64A       N3 1542   6.946   7.384   1.501
   64A       C4 1543   7.015   7.447   1.595
   64A      C3' 1544   6.730   7.604   1.852
   64A      H3' 1545   6.810   7.564   1.914
   64A      C2' 1546   6.735   7.527   1.720
   64A     H2'1 1547   6.777   7.427   1.734
   64A      O2' 1548   6.607   7.536   1.653
   64A     HO'2 1549   6.613   7.464   1.589
   64A      O3' 1550   6.615   7.601   1.930
   65C        P 1551   6.609   7.505   2.061
   65C      O1P 1552   6.482   7.529   2.127
   65C      O2P 1553   6.740   7.513   2.133
   65C      O5' 1554   6.602   7.355   2.011
   65C      C5' 1555   6.487   7.302   1.942
   65C     H5'1 1556   6.423   7.369   1.886
   65C     H5'2 1557   6.423   7.254   2.016
   65C      C4' 1558   6.529   7.184   1.844
   65C      H4' 1559   6.440   7.149   1.792
   65C      O4' 1560   6.632   7.220   1.756
   65C      C1' 1561   6.728   7.117   1.736
   65C      H1' 1562   6.741   7.092   1.631
   65C       N1 1563   6.857   7.141   1.795
   65C       C6 1564   6.887   7.236   1.885
   65C       H6 1565   6.814   7.303   1.928
   65C       C5 1566   7.010   7.263   1.929
   65C       H5 1567   7.026   7.349   1.992
   65C       C4 1568   7.110   7.196   1.866
   65C       N4 1569   7.232   7.203   1.907
   65C      H41 1570   7.254   7.255   1.991
   65C      H42 1571   7.293   7.134   1.865
   65C       N3 1572   7.089   7.101   1.774
   65C       C2 1573   6.963   7.072   1.740
   65C       O2 1574   6.946   6.980   1.656
   65C      C3' 1575   6.587   7.068   1.920
   65C      H3' 1576   6.659   7.105   1.992
   65C      C2' 1577   6.669   7.004   1.811
   65C     H2'1 1578   6.749   6.941   1.850
   65C      O2' 1579   6.591   6.928   1.714
   65C     HO'2 1580   6.502   6.963   1.722
   65C      O3' 1581   6.495   6.982   1.987
   66G        P 1582   6.546   6.888   2.103
   66G      O1P 1583   6.428   6.813   2.158
   66G      O2P 1584   6.619   6.975   2.200
   66G      O5' 1585   6.653   6.801   2.037
   66G      C5' 1586   6.620   6.690   1.956
   66G     H5'1 1587   6.575   6.730   1.865
   66G     H5'2 1588   6.547   6.628   2.008
   66G      C4' 1589   6.737   6.600   1.918
   66G      H4' 1590   6.694   6.515   1.865
   66G      O4' 1591   6.823   6.671   1.837
   66G      C1' 1592   6.956   6.614   1.865
   66G      H1' 1593   6.995   6.576   1.771
   66G       N9 1594   7.043   6.723   1.917
   66G       C8 1595   7.012   6.838   1.986
   66G       H8 1596   6.914   6.855   2.027
   66G       N7 1597   7.113   6.907   2.027
   66G       C5 1598   7.223   6.838   1.975
   66G       C6 1599   7.360   6.860   1.988
   66G       O6 1600   7.412   6.958   2.044
   66G       N1 1601   7.437   6.756   1.938
   66G       H1 1602   7.536   6.771   1.940
   66G       C2 1603   7.382   6.650   1.871
   66G       N2 1604   7.462   6.578   1.793
   66G      H21 1605   7.560   6.600   1.803
   66G      H22 1606   7.413   6.506   1.742
   66G       N3 1607   7.255   6.629   1.848
   66G       C4 1608   7.183   6.720   1.909
   66G      C3' 1609   6.819   6.550   2.041
   66G      H3' 1610   6.847   6.634   2.103
   66G      C2' 1611   6.940   6.493   1.962
   66G     H2'1 1612   7.032   6.476   2.018
   66G      O2' 1613   6.922   6.380   1.870
   66G     HO'2 1614   6.891   6.307   1.923
   66G      O3' 1615   6.752   6.444   2.111
   67G        P 1616   6.795   6.406   2.256
   67G      O1P 1617   6.718   6.291   2.310
   67G      O2P 1618   6.807   6.526   2.334
   67G      O5' 1619   6.942   6.351   2.242
   67G      C5' 1620   6.968   6.210   2.223
   67G     H5'1 1621   6.928   6.173   2.128
   67G     H5'2 1622   6.916   6.153   2.301
   67G      C4' 1623   7.115   6.177   2.239
   67G      H4' 1624   7.129   6.071   2.217
   67G      O4' 1625   7.200   6.245   2.146
   67G      C1' 1626   7.331   6.271   2.209
   67G      H1' 1627   7.414   6.227   2.155
   67G       N9 1628   7.350   6.417   2.216
   67G       C8 1629   7.251   6.513   2.227
   67G       H8 1630   7.147   6.488   2.216
   67G       N7 1631   7.295   6.633   2.246
   67G       C5 1632   7.432   6.615   2.253
   67G       C6 1633   7.544   6.710   2.271
   67G       O6 1634   7.548   6.828   2.297
   67G       N1 1635   7.667   6.657   2.257
   67G       H1 1636   7.743   6.725   2.261
   67G       C2 1637   7.686   6.524   2.232
   67G       N2 1638   7.808   6.483   2.216
   67G      H21 1639   7.887   6.546   2.214
   67G      H22 1640   7.809   6.382   2.210
   67G       N3 1641   7.591   6.441   2.231
   67G       C4 1642   7.466   6.486   2.233
   67G      C3' 1643   7.167   6.207   2.379
   67G      H3' 1644   7.137   6.308   2.407
   67G      C2' 1645   7.323   6.205   2.349
   67G     H2'1 1646   7.364   6.272   2.425
   67G      O2' 1647   7.374   6.066   2.348
   67G     HO'2 1648   7.358   6.031   2.436
   67G      O3' 1649   7.145   6.110   2.479
   68A        P 1650   7.191   6.146   2.627
   68A      O1P 1651   7.150   6.032   2.709
   68A      O2P 1652   7.134   6.277   2.654
   68A      O5' 1653   7.353   6.161   2.645
   68A      C5' 1654   7.450   6.058   2.653
   68A     H5'1 1655   7.432   5.989   2.571
   68A     H5'2 1656   7.427   5.990   2.735
   68A      C4' 1657   7.587   6.111   2.659
   68A      H4' 1658   7.647   6.019   2.658
   68A      O4' 1659   7.622   6.202   2.556
   68A      C1' 1660   7.726   6.290   2.607
   68A      H1' 1661   7.811   6.268   2.542
   68A       N9 1662   7.673   6.427   2.597
   68A       C8 1663   7.548   6.473   2.597
   68A       H8 1664   7.464   6.406   2.586
   68A       N7 1665   7.529   6.604   2.586
   68A       C5 1666   7.660   6.650   2.582
   68A       C6 1667   7.722   6.777   2.581
   68A       N6 1668   7.658   6.890   2.577
   68A      H61 1669   7.556   6.894   2.579
   68A      H62 1670   7.708   6.978   2.577
   68A       N1 1671   7.857   6.783   2.582
   68A       C2 1672   7.931   6.672   2.579
   68A       H2 1673   8.037   6.680   2.561
   68A       N3 1674   7.882   6.552   2.580
   68A       C4 1675   7.748   6.544   2.579
   68A      C3' 1676   7.628   6.179   2.791
   68A      H3' 1677   7.553   6.257   2.802
   68A      C2' 1678   7.766   6.245   2.748
   68A     H2'1 1679   7.777   6.329   2.817
   68A      O2' 1680   7.877   6.160   2.743
   68A     HO'2 1681   7.929   6.165   2.823
   68A      O3' 1682   7.641   6.092   2.904
   69A        P 1683   7.632   6.143   3.049
   69A      O1P 1684   7.674   6.030   3.134
   69A      O2P 1685   7.503   6.214   3.080
   69A      O5' 1686   7.733   6.267   3.049
   69A      C5' 1687   7.871   6.246   3.082
   69A     H5'1 1688   7.910   6.181   3.004
   69A     H5'2 1689   7.880   6.194   3.177
   69A      C4' 1690   7.959   6.368   3.096
   69A      H4' 1691   8.060   6.331   3.111
   69A      O4' 1692   7.948   6.456   2.979
   69A      C1' 1693   7.986   6.588   3.005
   69A      H1' 1694   8.086   6.616   2.972
   69A       N9 1695   7.873   6.675   2.955
   69A       C8 1696   7.740   6.646   2.916
   69A       H8 1697   7.708   6.543   2.921
   69A       N7 1698   7.667   6.748   2.883
   69A       C5 1699   7.750   6.857   2.902
   69A       C6 1700   7.737   7.000   2.890
   69A       N6 1701   7.623   7.058   2.855
   69A      H61 1702   7.547   6.998   2.827
   69A      H62 1703   7.632   7.158   2.849
   69A       N1 1704   7.836   7.081   2.921
   69A       C2 1705   7.954   7.030   2.958
   69A       H2 1706   8.036   7.095   2.985
   69A       N3 1707   7.980   6.897   2.983
   69A       C4 1708   7.877   6.813   2.945
   69A      C3' 1709   7.909   6.459   3.206
   69A      H3' 1710   7.802   6.472   3.192
   69A      C2' 1711   7.987   6.585   3.160
   69A     H2'1 1712   7.929   6.668   3.200
   69A      O2' 1713   8.122   6.611   3.208
   69A     HO'2 1714   8.117   6.698   3.249
   69A      O3' 1715   7.945   6.420   3.337
   70U        P 1716   7.887   6.501   3.467
   70U      O1P 1717   7.914   6.426   3.588
   70U      O2P 1718   7.740   6.517   3.442
   70U      O5' 1719   7.949   6.648   3.479
   70U      C5' 1720   8.084   6.668   3.515
   70U     H5'1 1721   8.142   6.600   3.452
   70U     H5'2 1722   8.097   6.633   3.617
   70U      C4' 1723   8.148   6.806   3.512
   70U      H4' 1724   8.251   6.797   3.546
   70U      O4' 1725   8.134   6.856   3.380
   70U      C1' 1726   8.107   6.995   3.381
   70U      H1' 1727   8.192   7.044   3.334
   70U       N1 1728   7.979   7.018   3.314
   70U       C6 1729   7.876   6.932   3.311
   70U       H6 1730   7.877   6.831   3.351
   70U       C5 1731   7.752   6.966   3.265
   70U       H5 1732   7.667   6.899   3.266
   70U       C4 1733   7.715   7.100   3.242
   70U       O4 1734   7.602   7.137   3.209
   70U       N3 1735   7.821   7.181   3.244
   70U       H3 1736   7.799   7.280   3.238
   70U       C2 1737   7.953   7.150   3.278
   70U       O2 1738   8.041   7.237   3.276
   70U      C3' 1739   8.063   6.901   3.595
   70U      H3' 1740   7.959   6.873   3.577
   70U      C2' 1741   8.101   7.034   3.533
   70U     H2'1 1742   8.030   7.116   3.546
   70U      O2' 1743   8.224   7.089   3.578
   70U     HO'2 1744   8.235   7.069   3.671
   70U      O3' 1745   8.104   6.891   3.729
   71A        P 1746   7.998   6.861   3.853
   71A      O1P 1747   8.075   6.798   3.961
   71A      O2P 1748   7.882   6.789   3.789
   71A      O5' 1749   7.963   7.006   3.892
   71A      C5' 1750   8.040   7.091   3.967
   71A     H5'1 1751   8.144   7.083   3.935
   71A     H5'2 1752   8.034   7.060   4.071
   71A      C4' 1753   8.001   7.232   3.953
   71A      H4' 1754   8.073   7.291   4.010
   71A      O4' 1755   7.993   7.254   3.816
   71A      C1' 1756   7.910   7.366   3.794
   71A      H1' 1757   7.962   7.456   3.762
   71A       N9 1758   7.802   7.326   3.697
   71A       C8 1759   7.756   7.201   3.666
   71A       H8 1760   7.802   7.116   3.715
   71A       N7 1761   7.668   7.198   3.575
   71A       C5 1762   7.630   7.335   3.563
   71A       C6 1763   7.539   7.413   3.488
   71A       N6 1764   7.456   7.369   3.391
   71A      H61 1765   7.456   7.274   3.358
   71A      H62 1766   7.403   7.440   3.343
   71A       N1 1767   7.549   7.547   3.478
   71A       C2 1768   7.636   7.604   3.555
   71A       H2 1769   7.633   7.712   3.555
   71A       N3 1770   7.723   7.547   3.641
   71A       C4 1771   7.717   7.417   3.633
   71A      C3' 1772   7.861   7.271   4.008
   71A      H3' 1773   7.797   7.193   3.968
   71A      C2' 1774   7.852   7.399   3.933
   71A     H2'1 1775   7.746   7.427   3.924
   71A      O2' 1776   7.938   7.501   3.993
   71A     HO'2 1777   7.959   7.458   4.076
   71A      O3' 1778   7.872   7.283   4.148
   72G        P 1779   7.741   7.289   4.240
   72G      O1P 1780   7.784   7.292   4.385
   72G      O2P 1781   7.646   7.184   4.194
   72G      O5' 1782   7.677   7.432   4.206
   72G      C5' 1783   7.726   7.553   4.256
   72G     H5'1 1784   7.831   7.565   4.230
   72G     H5'2 1785   7.714   7.563   4.364
   72G      C4' 1786   7.652   7.668   4.200
   72G      H4' 1787   7.708   7.748   4.250
   72G      O4' 1788   7.653   7.690   4.054
   72G      C1' 1789   7.533   7.753   4.013
   72G      H1' 1790   7.563   7.846   3.966
   72G       N9 1791   7.464   7.657   3.913
   72G       C8 1792   7.478   7.517   3.905
   72G       H8 1793   7.545   7.466   3.972
   72G       N7 1794   7.417   7.466   3.804
   72G       C5 1795   7.341   7.568   3.754
   72G       C6 1796   7.240   7.558   3.648
   72G       O6 1797   7.204   7.458   3.579
   72G       N1 1798   7.184   7.686   3.629
   72G       H1 1799   7.112   7.690   3.558
   72G       C2 1800   7.216   7.802   3.702
   72G       N2 1801   7.154   7.914   3.674
   72G      H21 1802   7.112   7.918   3.582
   72G      H22 1803   7.170   7.997   3.731
   72G       N3 1804   7.293   7.802   3.810
   72G       C4 1805   7.359   7.681   3.825
   72G      C3' 1806   7.500   7.666   4.236
   72G      H3' 1807   7.457   7.569   4.214
   72G      C2' 1808   7.447   7.773   4.136
   72G     H2'1 1809   7.340   7.768   4.118
   72G      O2' 1810   7.474   7.905   4.172
   72G     HO'2 1811   7.497   7.890   4.264
   72G      O3' 1812   7.469   7.689   4.375
   73A        P 1813   7.334   7.623   4.442
   73A      O1P 1814   7.332   7.670   4.582
   73A      O2P 1815   7.332   7.482   4.406
   73A      O5' 1816   7.218   7.690   4.356
   73A      C5' 1817   7.172   7.816   4.387
   73A     H5'1 1818   7.263   7.875   4.377
   73A     H5'2 1819   7.131   7.828   4.487
   73A      C4' 1820   7.068   7.865   4.287
   73A      H4' 1821   7.042   7.970   4.304
   73A      O4' 1822   7.112   7.859   4.148
   73A      C1' 1823   7.003   7.820   4.061
   73A      H1' 1824   7.001   7.889   3.977
   73A       N9 1825   7.023   7.685   4.017
   73A       C8 1826   7.103   7.583   4.069
   73A       H8 1827   7.169   7.597   4.154
   73A       N7 1828   7.091   7.472   3.997
   73A       C5 1829   6.998   7.501   3.898
   73A       C6 1830   6.941   7.432   3.788
   73A       N6 1831   6.974   7.312   3.750
   73A      H61 1832   7.067   7.275   3.760
   73A      H62 1833   6.936   7.291   3.658
   73A       N1 1834   6.853   7.487   3.709
   73A       C2 1835   6.822   7.613   3.724
   73A       H2 1836   6.738   7.653   3.669
   73A       N3 1837   6.872   7.693   3.821
   73A       C4 1838   6.955   7.631   3.910
   73A      C3' 1839   6.930   7.804   4.288
   73A      H3' 1840   6.940   7.697   4.304
   73A      C2' 1841   6.880   7.829   4.148
   73A     H2'1 1842   6.800   7.757   4.126
   73A      O2' 1843   6.817   7.954   4.148
   73A     HO'2 1844   6.826   7.995   4.234
   73A      O3' 1845   6.860   7.867   4.397
   74U        P 1846   6.759   7.789   4.482
   74U      O1P 1847   6.714   7.873   4.597
   74U      O2P 1848   6.812   7.653   4.515
   74U      O5' 1849   6.638   7.764   4.378
   74U      C5' 1850   6.542   7.863   4.345
   74U     H5'1 1851   6.581   7.962   4.322
   74U     H5'2 1852   6.475   7.877   4.429
   74U      C4' 1853   6.461   7.822   4.222
   74U      H4' 1854   6.386   7.899   4.203
   74U      O4' 1855   6.541   7.802   4.105
   74U      C1' 1856   6.479   7.697   4.029
   74U      H1' 1857   6.448   7.747   3.938
   74U       N1 1858   6.571   7.585   3.997
   74U       C6 1859   6.652   7.529   4.089
   74U       H6 1860   6.670   7.591   4.176
   74U       C5 1861   6.703   7.402   4.073
   74U       H5 1862   6.775   7.363   4.144
   74U       C4 1863   6.665   7.324   3.958
   74U       O4 1864   6.698   7.203   3.933
   74U       N3 1865   6.586   7.390   3.865
   74U       H3 1866   6.554   7.345   3.781
   74U       C2 1867   6.541   7.519   3.882
   74U       O2 1868   6.474   7.561   3.790
   74U      C3' 1869   6.383   7.688   4.250
   74U      H3' 1870   6.447   7.611   4.293
   74U      C2' 1871   6.356   7.647   4.108
   74U     H2'1 1872   6.347   7.538   4.103
   74U      O2' 1873   6.245   7.702   4.038
   74U     HO'2 1874   6.193   7.760   4.093
   74U      O3' 1875   6.260   7.703   4.332
   75A        P 1876   6.199   7.569   4.399
   75A      O1P 1877   6.098   7.612   4.494
   75A      O2P 1878   6.307   7.481   4.449
   75A      O5' 1879   6.126   7.493   4.283
   75A      C5' 1880   6.010   7.547   4.226
   75A     H5'1 1881   6.036   7.649   4.197
   75A     H5'2 1882   5.934   7.550   4.304
   75A      C4' 1883   5.965   7.463   4.108
   75A      H4' 1884   5.875   7.500   4.059
   75A      O4' 1885   6.071   7.465   4.007
   75A      C1' 1886   6.078   7.335   3.936
   75A      H1' 1887   6.079   7.363   3.831
   75A       N9 1888   6.199   7.254   3.977
   75A       C8 1889   6.279   7.275   4.080
   75A       H8 1890   6.272   7.352   4.155
   75A       N7 1891   6.380   7.185   4.084
   75A       C5 1892   6.355   7.103   3.976
   75A       C6 1893   6.425   6.991   3.919
   75A       N6 1894   6.533   6.927   3.966
   75A      H61 1895   6.579   6.961   4.050
   75A      H62 1896   6.577   6.860   3.905
   75A       N1 1897   6.376   6.937   3.806
   75A       C2 1898   6.265   6.983   3.756
   75A       H2 1899   6.223   6.939   3.666
   75A       N3 1900   6.193   7.088   3.794
   75A       C4 1901   6.243   7.142   3.909
   75A      C3' 1902   5.947   7.311   4.131
   75A      H3' 1903   6.030   7.280   4.194
   75A      C2' 1904   5.955   7.259   3.983
   75A     H2'1 1905   5.983   7.154   3.970
   75A      O2' 1906   5.851   7.310   3.900
   75A     HO'2 1907   5.882   7.280   3.815
   75A      O3' 1908   5.825   7.262   4.183
   76A        P 1909   5.814   7.123   4.260
   76A      O1P 1910   5.683   7.104   4.329
   76A      O2P 1911   5.932   7.101   4.344
   76A      O5' 1912   5.822   7.024   4.138
   76A      C5' 1913   5.727   7.032   4.030
   76A     H5'1 1914   5.722   7.134   3.993
   76A     H5'2 1915   5.633   7.003   4.078
   76A      C4' 1916   5.761   6.931   3.920
   76A      H4' 1917   5.687   6.942   3.841
   76A      O4' 1918   5.892   6.951   3.870
   76A      C1' 1919   5.955   6.818   3.862
   76A      H1' 1920   6.004   6.816   3.764
   76A       N9 1921   6.065   6.801   3.959
   76A       C8 1922   6.103   6.867   4.075
   76A       H8 1923   6.044   6.948   4.114
   76A       N7 1924   6.223   6.827   4.117
   76A       C5 1925   6.259   6.723   4.028
   76A       C6 1926   6.369   6.633   4.008
   76A       N6 1927   6.470   6.628   4.090
   76A      H61 1928   6.477   6.696   4.165
   76A      H62 1929   6.553   6.587   4.050
   76A       N1 1930   6.383   6.543   3.906
   76A       C2 1931   6.272   6.534   3.828
   76A       H2 1932   6.288   6.458   3.753
   76A       N3 1933   6.158   6.608   3.832
   76A       C4 1934   6.162   6.706   3.933
   76A      C3' 1935   5.743   6.785   3.963
   76A      H3' 1936   5.784   6.773   4.064
   76A      C2' 1937   5.844   6.712   3.864
   76A     H2'1 1938   5.872   6.612   3.898
   76A      O2' 1939   5.793   6.707   3.731
   76A     HO'2 1940   5.698   6.702   3.735
   76A      O3' 1941   5.612   6.736   3.950
   77U        P 1942   5.557   6.634   4.062
   77U      O1P 1943   5.416   6.611   4.028
   77U      O2P 1944   5.596   6.676   4.197
   77U      O5' 1945   5.636   6.503   4.015
   77U      C5' 1946   5.610   6.450   3.889
   77U     H5'1 1947   5.635   6.527   3.815
   77U     H5'2 1948   5.504   6.428   3.880
   77U      C4' 1949   5.702   6.324   3.863
   77U      H4' 1950   5.669   6.283   3.767
   77U      O4' 1951   5.832   6.369   3.850
   77U      C1' 1952   5.915   6.254   3.885
   77U      H1' 1953   5.964   6.227   3.792
   77U       N1 1954   6.017   6.313   3.977
   77U       C6 1955   5.977   6.405   4.070
   77U       H6 1956   5.878   6.447   4.083
   77U       C5 1957   6.067   6.439   4.166
   77U       H5 1958   6.022   6.502   4.241
   77U       C4 1959   6.194   6.373   4.185
   77U       O4 1960   6.280   6.402   4.268
   77U       N3 1961   6.223   6.281   4.088
   77U       H3 1962   6.310   6.231   4.095
   77U       C2 1963   6.142   6.249   3.979
   77U       O2 1964   6.169   6.157   3.898
   77U      C3' 1965   5.707   6.217   3.977
   77U      H3' 1966   5.728   6.267   4.072
   77U      C2' 1967   5.834   6.139   3.936
   77U     H2'1 1968   5.894   6.093   4.015
   77U      O2' 1969   5.816   6.059   3.819
   77U     HO'2 1970   5.890   5.998   3.809
   77U      O3' 1971   5.606   6.121   3.979
   78U        P 1972   5.578   6.015   4.093
   78U      O1P 1973   5.473   5.927   4.032
   78U      O2P 1974   5.554   6.088   4.222
   78U      O5' 1975   5.702   5.927   4.114
   78U      C5' 1976   5.719   5.805   4.035
   78U     H5'1 1977   5.684   5.824   3.934
   78U     H5'2 1978   5.650   5.725   4.062
   78U      C4' 1979   5.862   5.756   4.036
   78U      H4' 1980   5.870   5.681   3.957
   78U      O4' 1981   5.953   5.859   4.016
   78U      C1' 1982   6.070   5.838   4.088
   78U      H1' 1983   6.156   5.832   4.022
   78U       N1 1984   6.093   5.936   4.192
   78U       C6 1985   5.994   5.995   4.268
   78U       H6 1986   5.892   5.967   4.247
   78U       C5 1987   6.030   6.080   4.367
   78U       H5 1988   5.950   6.123   4.426
   78U       C4 1989   6.165   6.109   4.399
   78U       O4 1990   6.204   6.180   4.493
   78U       N3 1991   6.259   6.047   4.314
   78U       H3 1992   6.349   6.056   4.360
   78U       C2 1993   6.229   5.960   4.213
   78U       O2 1994   6.330   5.893   4.164
   78U      C3' 1995   5.907   5.686   4.165
   78U      H3' 1996   5.867   5.749   4.243
   78U      C2' 1997   6.062   5.695   4.147
   78U     H2'1 1998   6.119   5.690   4.239
   78U      O2' 1999   6.102   5.612   4.038
   78U     HO'2 2000   6.080   5.520   4.055
   78U      O3' 2001   5.855   5.553   4.189
   79A        P 2002   5.866   5.499   4.340
   79A      O1P 2003   5.815   5.363   4.332
   79A      O2P 2004   5.791   5.590   4.431
   79A      O5' 2005   6.017   5.498   4.372
   79A      C5' 2006   6.108   5.399   4.328
   79A     H5'1 2007   6.126   5.418   4.222
   79A     H5'2 2008   6.069   5.297   4.336
   79A      C4' 2009   6.245   5.404   4.403
   79A      H4' 2010   6.318   5.334   4.362
   79A      O4' 2011   6.299   5.530   4.389
   79A      C1' 2012   6.372   5.558   4.499
   79A      H1' 2013   6.476   5.578   4.473
   79A       N9 2014   6.320   5.682   4.558
   79A       C8 2015   6.197   5.743   4.528
   79A       H8 2016   6.118   5.700   4.469
   79A       N7 2017   6.182   5.861   4.588
   79A       C5 2018   6.306   5.878   4.657
   79A       C6 2019   6.356   5.977   4.748
   79A       N6 2020   6.298   6.087   4.783
   79A      H61 2021   6.210   6.108   4.737
   79A      H62 2022   6.357   6.160   4.818
   79A       N1 2023   6.472   5.957   4.812
   79A       C2 2024   6.547   5.850   4.785
   79A       H2 2025   6.646   5.842   4.828
   79A       N3 2026   6.513   5.747   4.703
   79A       C4 2027   6.391   5.769   4.643
   79A      C3' 2028   6.232   5.370   4.552
   79A      H3' 2029   6.143   5.413   4.599
   79A      C2' 2030   6.360   5.441   4.601
   79A     H2'1 2031   6.357   5.479   4.703
   79A      O2' 2032   6.480   5.360   4.592
   79A     HO'2 2033   6.465   5.278   4.641
   79A      O3' 2034   6.238   5.223   4.571
   80A        P 2035   6.214   5.169   4.719
   80A      O1P 2036   6.164   5.030   4.700
   80A      O2P 2037   6.132   5.262   4.798
   80A      O5' 2038   6.367   5.168   4.774
   80A      C5' 2039   6.454   5.063   4.732
   80A     H5'1 2040   6.469   5.064   4.624
   80A     H5'2 2041   6.407   4.968   4.757
   80A      C4' 2042   6.587   5.081   4.797
   80A      H4' 2043   6.651   5.000   4.764
   80A      O4' 2044   6.650   5.209   4.752
   80A      C1' 2045   6.761   5.223   4.837
   80A      H1' 2046   6.856   5.182   4.804
   80A       N9 2047   6.778   5.368   4.865
   80A       C8 2048   6.693   5.468   4.844
   80A       H8 2049   6.597   5.463   4.796
   80A       N7 2050   6.732   5.589   4.890
   80A       C5 2051   6.853   5.560   4.942
   80A       C6 2052   6.952   5.635   5.006
   80A       N6 2053   6.936   5.763   5.030
   80A      H61 2054   6.851   5.811   5.004
   80A      H62 2055   7.015   5.822   5.054
   80A       N1 2056   7.065   5.580   5.051
   80A       C2 2057   7.085   5.456   5.026
   80A       H2 2058   7.186   5.421   5.042
   80A       N3 2059   6.998   5.366   4.975
   80A       C4 2060   6.880   5.423   4.943
   80A      C3' 2061   6.589   5.094   4.946
   80A      H3' 2062   6.515   5.168   4.976
   80A      C2' 2063   6.727   5.156   4.975
   80A     H2'1 2064   6.712   5.236   5.048
   80A      O2' 2065   6.822   5.070   5.006
   80A     HO'2 2066   6.781   4.988   5.032
   80A      O3' 2067   6.560   4.970   5.012
   81U        P 2068   6.461   4.971   5.139
   81U      O1P 2069   6.481   4.849   5.219
   81U      O2P 2070   6.324   5.001   5.086
   81U      O5' 2071   6.499   5.101   5.222
   81U      C5' 2072   6.613   5.105   5.307
   81U     H5'1 2073   6.704   5.086   5.251
   81U     H5'2 2074   6.595   5.029   5.384
   81U      C4' 2075   6.621   5.247   5.362
   81U      H4' 2076   6.708   5.260   5.427
   81U      O4' 2077   6.649   5.339   5.251
   81U      C1' 2078   6.598   5.471   5.283
   81U      H1' 2079   6.682   5.541   5.286
   81U       N1 2080   6.505   5.525   5.175
   81U       C6 2081   6.444   5.443   5.081
   81U       H6 2082   6.453   5.336   5.077
   81U       C5 2083   6.360   5.498   4.987
   81U       H5 2084   6.311   5.431   4.918
   81U       C4 2085   6.323   5.635   4.993
   81U       O4 2086   6.232   5.690   4.932
   81U       N3 2087   6.388   5.706   5.093
   81U       H3 2088   6.361   5.803   5.099
   81U       C2 2089   6.483   5.662   5.171
   81U       O2 2090   6.550   5.746   5.231
   81U      C3' 2091   6.496   5.308   5.417
   81U      H3' 2092   6.403   5.271   5.375
   81U      C2' 2093   6.512   5.457   5.399
   81U     H2'1 2094   6.412   5.498   5.387
   81U      O2' 2095   6.573   5.532   5.512
   81U     HO'2 2096   6.530   5.488   5.585
   81U      O3' 2097   6.473   5.293   5.552
   82U        P 2098   6.452   5.156   5.625
   82U      O1P 2099   6.372   5.075   5.532
   82U      O2P 2100   6.395   5.185   5.754
   82U      O5' 2101   6.605   5.101   5.639
   82U      C5' 2102   6.706   5.177   5.700
   82U     H5'1 2103   6.685   5.205   5.804
   82U     H5'2 2104   6.710   5.275   5.653
   82U      C4' 2105   6.840   5.089   5.693
   82U      H4' 2106   6.925   5.151   5.722
   82U      O4' 2107   6.821   4.991   5.790
   82U      C1' 2108   6.820   4.862   5.719
   82U      H1' 2109   6.922   4.824   5.716
   82U       N1 2110   6.728   4.773   5.779
   82U       C6 2111   6.591   4.801   5.790
   82U       H6 2112   6.551   4.888   5.741
   82U       C5 2113   6.520   4.732   5.878
   82U       H5 2114   6.415   4.754   5.888
   82U       C4 2115   6.567   4.619   5.953
   82U       O4 2116   6.505   4.549   6.035
   82U       N3 2117   6.702   4.596   5.932
   82U       H3 2118   6.742   4.517   5.980
   82U       C2 2119   6.790   4.670   5.852
   82U       O2 2120   6.913   4.648   5.870
   82U      C3' 2121   6.861   5.032   5.558
   82U      H3' 2122   6.807   5.078   5.475
   82U      C2' 2123   6.796   4.896   5.575
   82U     H2'1 2124   6.689   4.910   5.556
   82U      O2' 2125   6.839   4.793   5.495
   82U     HO'2 2126   6.821   4.811   5.402
   82U      O3' 2127   6.996   5.029   5.542
   82U      H3T 2128   7.019   4.980   5.463
   9.02270   9.02270   6.37989   0.00000   0.00000   0.00000   0.00000   4.51083   4.51083
