# Supplementary material for: Constant-pH Molecular Dynamics of Cationic Peptide Dendrimers Binding to siRNA
Source: J Chem Inf Model. 2026 Feb 5;66(8):4734–43. doi: 10.1021/acs.jcim.5c02636 (PMC13126635; doi:10.1021/acs.jcim.5c02636)
Supplement: Supplementary file 2 [file ci5c02636_si_002.zip › zip/MH18D3_05_out_2.gro]

Protein t= 150000.00000 step= 10000
 2128
    1LY0      N    1   6.577   7.877   3.766
    1LY0     H1    2   6.533   7.821   3.694
    1LY0     H2    3   6.500   7.927   3.809
    1LY0     H3    4   6.638   7.943   3.721
    1LY0     CA    5   6.642   7.789   3.868
    1LY0     HA    6   6.571   7.729   3.925
    1LY0     CB    7   6.750   7.692   3.800
    1LY0    HB1    8   6.832   7.670   3.868
    1LY0    HB2    9   6.795   7.745   3.717
    1LY0     CG   10   6.694   7.564   3.739
    1LY0    HG1   11   6.628   7.590   3.656
    1LY0    HG2   12   6.637   7.514   3.816
    1LY0     CD   13   6.791   7.457   3.686
    1LY0    HD1   14   6.738   7.362   3.692
    1LY0    HD2   15   6.876   7.461   3.754
    1LY0     CE   16   6.840   7.489   3.544
    1LY0    HE1   17   6.911   7.572   3.543
    1LY0    HE2   18   6.754   7.501   3.478
    1LY0     NZ   19   6.932   7.383   3.498
    1LY0    HZ1   20   6.962   7.414   3.406
    1LY0    HZ2   21   7.011   7.376   3.561
    1LY0    HZ3   22   6.888   7.294   3.481
    1LY0      C   23   6.707   7.889   3.964
    1LY0      O   24   6.750   8.002   3.922
    2LER      N   25   6.707   7.865   4.095
    2LER      H   26   6.704   7.771   4.132
    2LER     CA   27   6.728   7.964   4.200
    2LER     HA   28   6.638   8.024   4.202
    2LER     CB   29   6.747   7.892   4.335
    2LER    HB1   30   6.772   7.958   4.418
    2LER    HB2   31   6.840   7.836   4.329
    2LER     CG   32   6.637   7.807   4.398
    2LER     HG   33   6.620   7.722   4.331
    2LER    CD1   34   6.697   7.735   4.516
    2LER   HD11   35   6.743   7.642   4.480
    2LER   HD12   36   6.773   7.797   4.562
    2LER   HD13   37   6.617   7.713   4.588
    2LER    CD2   38   6.503   7.873   4.421
    2LER   HD21   39   6.425   7.799   4.437
    2LER   HD22   40   6.517   7.935   4.510
    2LER   HD23   41   6.478   7.929   4.330
    2LER      C   42   6.839   8.069   4.179
    2LER      O   43   6.819   8.188   4.205
    3LYR      N   44   6.957   8.023   4.138
    3LYR      H   45   6.976   7.924   4.127
    3LYR     CA   46   7.075   8.117   4.124
    3LYR     HA   47   7.144   8.060   4.063
    3LYR     CB   48   7.117   8.171   4.266
    3LYR    HB1   49   7.124   8.084   4.331
    3LYR    HB2   50   7.037   8.236   4.300
    3LYR     CG   51   7.250   8.244   4.288
    3LYR    HG1   52   7.278   8.258   4.392
    3LYR    HG2   53   7.238   8.347   4.255
    3LYR     CD   54   7.370   8.187   4.207
    3LYR    HD1   55   7.354   8.195   4.099
    3LYR    HD2   56   7.388   8.084   4.236
    3LYR     CE   57   7.496   8.271   4.246
    3LYR    HE1   58   7.491   8.309   4.348
    3LYR    HE2   59   7.492   8.360   4.184
    3LYR     NZ   60   7.615   8.198   4.210
    3LYR    HZ1   61   7.651   8.212   4.117
    3LYR      C   62   7.043   8.240   4.027
    3LYR      O   63   7.097   8.351   4.044
    4LY0      N   64   6.964   8.223   3.926
    4LY0      H   65   6.924   8.132   3.911
    4LY0     CA   66   6.927   8.330   3.836
    4LY0     HA   67   7.021   8.380   3.812
    4LY0     CB   68   6.860   8.274   3.708
    4LY0    HB1   69   6.757   8.248   3.730
    4LY0    HB2   70   6.914   8.189   3.667
    4LY0     CG   71   6.863   8.376   3.598
    4LY0    HG1   72   6.963   8.394   3.560
    4LY0    HG2   73   6.845   8.475   3.641
    4LY0     CD   74   6.777   8.337   3.478
    4LY0    HD1   75   6.815   8.241   3.442
    4LY0    HD2   76   6.808   8.403   3.397
    4LY0     CE   77   6.629   8.333   3.514
    4LY0    HE1   78   6.599   8.431   3.551
    4LY0    HE2   79   6.622   8.246   3.579
    4LY0     NZ   80   6.550   8.317   3.390
    4LY0    HZ1   81   6.570   8.224   3.358
    4LY0    HZ2   82   6.451   8.331   3.400
    4LY0    HZ3   83   6.579   8.381   3.317
    4LY0      C   84   6.835   8.433   3.899
    4LY0      O   85   6.856   8.548   3.888
    5LER      N   86   6.740   8.383   3.975
    5LER      H   87   6.732   8.283   3.983
    5LER     CA   88   6.636   8.460   4.048
    5LER     HA   89   6.607   8.545   3.986
    5LER     CB   90   6.518   8.368   4.068
    5LER    HB1   91   6.433   8.421   4.112
    5LER    HB2   92   6.560   8.293   4.135
    5LER     CG   93   6.465   8.285   3.949
    5LER     HG   94   6.535   8.226   3.891
    5LER    CD1   95   6.358   8.188   4.009
    5LER   HD11   96   6.302   8.141   3.928
    5LER   HD12   97   6.411   8.115   4.069
    5LER   HD13   98   6.289   8.243   4.073
    5LER    CD2   99   6.396   8.390   3.866
    5LER   HD21  100   6.350   8.334   3.785
    5LER   HD22  101   6.321   8.433   3.933
    5LER   HD23  102   6.470   8.463   3.833
    5LER      C  103   6.692   8.518   4.186
    5LER      O  104   6.622   8.588   4.259
    6LYR      N  105   6.820   8.494   4.220
    6LYR      H  106   6.880   8.441   4.160
    6LYR     CA  107   6.891   8.540   4.342
    6LYR     HA  108   6.874   8.645   4.363
    6LYR     CB  109   7.041   8.537   4.319
    6LYR    HB1  110   7.062   8.461   4.245
    6LYR    HB2  111   7.087   8.520   4.417
    6LYR     CG  112   7.100   8.664   4.265
    6LYR    HG1  113   7.090   8.737   4.345
    6LYR    HG2  114   7.051   8.696   4.173
    6LYR     CD  115   7.243   8.640   4.222
    6LYR    HD1  116   7.279   8.728   4.169
    6LYR    HD2  117   7.240   8.554   4.155
    6LYR     CE  118   7.331   8.620   4.346
    6LYR    HE1  119   7.291   8.534   4.399
    6LYR    HE2  120   7.316   8.704   4.414
    6LYR     NZ  121   7.482   8.613   4.331
    6LYR    HZ1  122   7.518   8.544   4.266
    6LYR      C  123   6.847   8.465   4.466
    6LYR      O  124   6.865   8.516   4.576
    7LER      N  125   6.786   8.346   4.457
    7LER      H  126   6.779   8.309   4.363
    7LER     CA  127   6.713   8.279   4.567
    7LER     HA  128   6.687   8.357   4.639
    7LER     CB  129   6.579   8.215   4.513
    7LER    HB1  130   6.546   8.150   4.594
    7LER    HB2  131   6.615   8.146   4.436
    7LER     CG  132   6.478   8.299   4.448
    7LER     HG  133   6.519   8.330   4.352
    7LER    CD1  134   6.351   8.216   4.402
    7LER   HD11  135   6.288   8.187   4.486
    7LER   HD12  136   6.297   8.279   4.332
    7LER   HD13  137   6.383   8.125   4.352
    7LER    CD2  138   6.431   8.415   4.529
    7LER   HD21  139   6.503   8.495   4.512
    7LER   HD22  140   6.329   8.448   4.506
    7LER   HD23  141   6.450   8.394   4.634
    7LER      C  142   6.792   8.179   4.652
    7LER      O  143   6.873   8.107   4.599
    8LER      N  144   6.771   8.173   4.784
    8LER      H  145   6.696   8.227   4.825
    8LER     CA  146   6.856   8.110   4.889
    8LER     HA  147   6.819   8.137   4.987
    8LER     CB  148   6.848   7.960   4.898
    8LER    HB1  149   6.941   7.922   4.940
    8LER    HB2  150   6.840   7.917   4.798
    8LER     CG  151   6.727   7.904   4.968
    8LER     HG  152   6.712   7.963   5.059
    8LER    CD1  153   6.598   7.902   4.877
    8LER   HD11  154   6.530   7.821   4.904
    8LER   HD12  155   6.555   8.002   4.873
    8LER   HD13  156   6.626   7.872   4.776
    8LER    CD2  157   6.751   7.756   4.998
    8LER   HD21  158   6.786   7.693   4.916
    8LER   HD22  159   6.824   7.762   5.079
    8LER   HD23  160   6.659   7.712   5.038
    8LER      C  161   7.002   8.167   4.903
    8LER      O  162   7.076   8.126   4.987
    9LYR      N  163   7.054   8.250   4.809
    9LYR      H  164   6.989   8.297   4.747
    9LYR     CA  165   7.196   8.294   4.799
    9LYR     HA  166   7.244   8.324   4.892
    9LYR     CB  167   7.196   8.433   4.725
    9LYR    HB1  168   7.139   8.428   4.632
    9LYR    HB2  169   7.297   8.459   4.695
    9LYR     CG  170   7.143   8.541   4.814
    9LYR    HG1  171   7.204   8.544   4.904
    9LYR    HG2  172   7.039   8.519   4.840
    9LYR     CD  173   7.154   8.679   4.740
    9LYR    HD1  174   7.129   8.672   4.634
    9LYR    HD2  175   7.258   8.708   4.750
    9LYR     CE  176   7.066   8.780   4.808
    9LYR    HE1  177   7.091   8.878   4.766
    9LYR    HE2  178   7.083   8.781   4.916
    9LYR     NZ  179   6.928   8.749   4.776
    9LYR    HZ1  180   6.911   8.687   4.698
    9LYR      C  181   7.288   8.187   4.736
    9LYR      O  182   7.242   8.100   4.660
   10LER      N  183   7.420   8.197   4.769
   10LER      H  184   7.440   8.255   4.848
   10LER     CA  185   7.525   8.129   4.689
   10LER     HA  186   7.500   8.144   4.584
   10LER     CB  187   7.660   8.190   4.716
   10LER    HB1  188   7.729   8.152   4.642
   10LER    HB2  189   7.687   8.173   4.821
   10LER     CG  190   7.671   8.341   4.696
   10LER     HG  191   7.619   8.397   4.774
   10LER    CD1  192   7.819   8.385   4.700
   10LER   HD11  193   7.815   8.494   4.702
   10LER   HD12  194   7.869   8.353   4.791
   10LER   HD13  195   7.878   8.337   4.622
   10LER    CD2  196   7.615   8.389   4.565
   10LER   HD21  197   7.508   8.376   4.551
   10LER   HD22  198   7.645   8.493   4.548
   10LER   HD23  199   7.668   8.338   4.484
   10LER      C  200   7.534   7.972   4.712
   10LER      O  201   7.494   7.930   4.818
   11LER      N  202   7.589   7.896   4.620
   11LER      H  203   7.632   7.940   4.541
   11LER     CA  204   7.600   7.748   4.634
   11LER     HA  205   7.546   7.716   4.724
   11LER     CB  206   7.546   7.678   4.502
   11LER    HB1  207   7.555   7.573   4.530
   11LER    HB2  208   7.602   7.699   4.411
   11LER     CG  209   7.399   7.704   4.474
   11LER     HG  210   7.348   7.696   4.570
   11LER    CD1  211   7.355   7.829   4.401
   11LER   HD11  212   7.389   7.913   4.462
   11LER   HD12  213   7.402   7.837   4.303
   11LER   HD13  214   7.247   7.840   4.394
   11LER    CD2  215   7.345   7.589   4.390
   11LER   HD21  216   7.242   7.611   4.363
   11LER   HD22  217   7.405   7.583   4.299
   11LER   HD23  218   7.364   7.495   4.441
   11LER      C  219   7.742   7.700   4.649
   11LER      O  220   7.834   7.766   4.595
   12LER      N  221   7.763   7.596   4.723
   12LER      H  222   7.685   7.538   4.751
   12LER     CA  223   7.896   7.534   4.737
   12LER     HA  224   7.963   7.605   4.785
   12LER     CB  225   7.887   7.416   4.837
   12LER    HB1  226   7.986   7.373   4.845
   12LER    HB2  227   7.819   7.343   4.793
   12LER     CG  228   7.825   7.454   4.976
   12LER     HG  229   7.716   7.455   4.974
   12LER    CD1  230   7.860   7.344   5.073
   12LER   HD11  231   7.812   7.358   5.169
   12LER   HD12  232   7.816   7.249   5.041
   12LER   HD13  233   7.967   7.339   5.089
   12LER    CD2  234   7.876   7.589   5.034
   12LER   HD21  235   7.831   7.599   5.133
   12LER   HD22  236   7.983   7.584   5.052
   12LER   HD23  237   7.863   7.675   4.969
   12LER      C  238   7.961   7.490   4.600
   12LER      O  239   8.067   7.421   4.602
   13LER      N  240   7.910   7.521   4.480
   13LER      H  241   7.836   7.589   4.471
   13LER     CA  242   7.977   7.491   4.351
   13LER     HA  243   8.024   7.393   4.366
   13LER     CB  244   7.875   7.477   4.241
   13LER    HB1  245   7.913   7.483   4.139
   13LER    HB2  246   7.795   7.549   4.260
   13LER     CG  247   7.807   7.340   4.251
   13LER     HG  248   7.886   7.265   4.252
   13LER    CD1  249   7.723   7.309   4.372
   13LER   HD11  250   7.774   7.300   4.467
   13LER   HD12  251   7.642   7.382   4.370
   13LER   HD13  252   7.673   7.213   4.362
   13LER    CD2  253   7.727   7.321   4.120
   13LER   HD21  254   7.796   7.320   4.035
   13LER   HD22  255   7.677   7.224   4.127
   13LER   HD23  256   7.658   7.404   4.102
   13LER      C  257   8.080   7.593   4.309
   13LER      O  258   8.066   7.716   4.329
   14NH2      N  259   8.198   7.551   4.250
   14NH2     H1  260   8.220   7.459   4.213
   14NH2     H2  261   8.269   7.621   4.233
   15LY0      N  262   8.188   7.947   4.478
   15LY0     H1  263   8.198   7.919   4.382
   15LY0     H2  264   8.236   8.036   4.486
   15LY0     H3  265   8.230   7.872   4.531
   15LY0     CA  266   8.048   7.962   4.510
   15LY0     HA  267   8.008   7.861   4.518
   15LY0     CB  268   8.016   8.027   4.649
   15LY0    HB1  269   7.907   8.022   4.657
   15LY0    HB2  270   8.046   8.132   4.657
   15LY0     CG  271   8.079   7.947   4.766
   15LY0    HG1  272   8.188   7.946   4.756
   15LY0    HG2  273   8.049   7.842   4.768
   15LY0     CD  274   8.033   8.012   4.898
   15LY0    HD1  275   7.927   7.988   4.911
   15LY0    HD2  276   8.054   8.119   4.894
   15LY0     CE  277   8.119   7.952   5.002
   15LY0    HE1  278   8.224   7.968   4.981
   15LY0    HE2  279   8.103   7.844   5.002
   15LY0     NZ  280   8.091   8.009   5.136
   15LY0    HZ1  281   8.005   7.978   5.180
   15LY0    HZ2  282   8.161   7.987   5.206
   15LY0    HZ3  283   8.085   8.110   5.133
   15LY0      C  284   7.993   8.044   4.392
   15LY0      O  285   8.038   8.158   4.376
   16LER      N  286   7.892   7.990   4.327
   16LER      H  287   7.866   7.895   4.351
   16LER     CA  288   7.801   8.051   4.228
   16LER     HA  289   7.865   8.118   4.172
   16LER     CB  290   7.741   7.941   4.135
   16LER    HB1  291   7.700   7.995   4.050
   16LER    HB2  292   7.662   7.893   4.193
   16LER     CG  293   7.833   7.827   4.078
   16LER     HG  294   7.862   7.760   4.159
   16LER    CD1  295   7.735   7.738   4.001
   16LER   HD11  296   7.653   7.716   4.070
   16LER   HD12  297   7.701   7.776   3.905
   16LER   HD13  298   7.787   7.645   3.977
   16LER    CD2  299   7.956   7.879   4.003
   16LER   HD21  300   7.910   7.940   3.925
   16LER   HD22  301   8.022   7.943   4.063
   16LER   HD23  302   8.011   7.791   3.971
   16LER      C  303   7.686   8.123   4.295
   16LER      O  304   7.644   8.076   4.403
   17LY0      N  305   7.883   7.958   3.374
   17LY0     H1  306   7.895   7.858   3.377
   17LY0     H2  307   7.890   7.974   3.275
   17LY0     H3  308   7.952   8.007   3.429
   17LY0     CA  309   7.749   8.002   3.419
   17LY0     HA  310   7.729   8.105   3.393
   17LY0     CB  311   7.640   7.903   3.369
   17LY0    HB1  312   7.541   7.948   3.378
   17LY0    HB2  313   7.640   7.808   3.424
   17LY0     CG  314   7.642   7.866   3.220
   17LY0    HG1  315   7.720   7.792   3.200
   17LY0    HG2  316   7.661   7.954   3.159
   17LY0     CD  317   7.515   7.810   3.171
   17LY0    HD1  318   7.447   7.894   3.178
   17LY0    HD2  319   7.484   7.718   3.220
   17LY0     CE  320   7.527   7.764   3.019
   17LY0    HE1  321   7.436   7.719   2.981
   17LY0    HE2  322   7.599   7.682   3.028
   17LY0     NZ  323   7.575   7.867   2.925
   17LY0    HZ1  324   7.597   7.819   2.838
   17LY0    HZ2  325   7.510   7.940   2.898
   17LY0    HZ3  326   7.664   7.905   2.951
   17LY0      C  327   7.733   8.013   3.567
   17LY0      O  328   7.799   7.948   3.652
   18LER      N  329   7.639   8.095   3.604
   18LER      H  330   7.580   8.139   3.536
   18LER     CA  331   7.617   8.146   3.743
   18LER     HA  332   7.546   8.222   3.709
   18LER     CB  333   7.542   8.046   3.837
   18LER    HB1  334   7.514   8.096   3.930
   18LER    HB2  335   7.601   7.957   3.859
   18LER     CG  336   7.413   7.992   3.771
   18LER     HG  337   7.451   7.938   3.685
   18LER    CD1  338   7.343   7.906   3.876
   18LER   HD11  339   7.406   7.826   3.916
   18LER   HD12  340   7.308   7.975   3.952
   18LER   HD13  341   7.265   7.847   3.827
   18LER    CD2  342   7.313   8.102   3.725
   18LER   HD21  343   7.207   8.076   3.730
   18LER   HD22  344   7.307   8.181   3.800
   18LER   HD23  345   7.332   8.122   3.620
   18LER      C  346   7.739   8.217   3.823
   18LER      O  347   7.748   8.213   3.944
   19LYR      N  348   7.837   8.282   3.750
   19LYR      H  349   7.833   8.258   3.652
   19LYR     CA  350   7.955   8.346   3.806
   19LYR     HA  351   8.004   8.382   3.716
   19LYR     CB  352   8.052   8.246   3.874
   19LYR    HB1  353   7.999   8.184   3.947
   19LYR    HB2  354   8.128   8.297   3.933
   19LYR     CG  355   8.122   8.155   3.765
   19LYR    HG1  356   8.152   8.218   3.682
   19LYR    HG2  357   8.049   8.081   3.730
   19LYR     CD  358   8.241   8.077   3.824
   19LYR    HD1  359   8.211   8.017   3.910
   19LYR    HD2  360   8.320   8.141   3.861
   19LYR     CE  361   8.292   7.974   3.721
   19LYR    HE1  362   8.212   7.906   3.692
   19LYR    HE2  363   8.371   7.914   3.765
   19LYR     NZ  364   8.349   8.034   3.604
   19LYR    HZ1  365   8.444   8.067   3.600
   19LYR      C  366   7.919   8.464   3.892
   19LYR      O  367   8.001   8.515   3.974
   20LY0      N  368   7.803   8.527   3.870
   20LY0      H  369   7.730   8.485   3.813
   20LY0     CA  370   7.759   8.648   3.944
   20LY0     HA  371   7.838   8.720   3.963
   20LY0     CB  372   7.660   8.736   3.868
   20LY0    HB1  373   7.658   8.838   3.906
   20LY0    HB2  374   7.564   8.684   3.874
   20LY0     CG  375   7.688   8.759   3.722
   20LY0    HG1  376   7.688   8.663   3.671
   20LY0    HG2  377   7.789   8.798   3.714
   20LY0     CD  378   7.587   8.842   3.638
   20LY0    HD1  379   7.584   8.941   3.683
   20LY0    HD2  380   7.488   8.796   3.634
   20LY0     CE  381   7.640   8.860   3.496
   20LY0    HE1  382   7.637   8.765   3.443
   20LY0    HE2  383   7.740   8.904   3.502
   20LY0     NZ  384   7.559   8.952   3.420
   20LY0    HZ1  385   7.587   8.959   3.323
   20LY0    HZ2  386   7.465   8.916   3.425
   20LY0    HZ3  387   7.566   9.046   3.457
   20LY0      C  388   7.715   8.617   4.086
   20LY0      O  389   7.631   8.534   4.106
   21LER      N  390   7.754   8.699   4.182
   21LER      H  391   7.812   8.779   4.163
   21LER     CA  392   7.717   8.673   4.327
   21LER     HA  393   7.727   8.566   4.342
   21LER     CB  394   7.819   8.747   4.417
   21LER    HB1  395   7.795   8.737   4.522
   21LER    HB2  396   7.813   8.852   4.388
   21LER     CG  397   7.968   8.718   4.396
   21LER     HG  398   7.999   8.754   4.298
   21LER    CD1  399   8.047   8.803   4.504
   21LER   HD11  400   8.048   8.910   4.481
   21LER   HD12  401   7.996   8.784   4.599
   21LER   HD13  402   8.153   8.779   4.498
   21LER    CD2  403   8.011   8.566   4.416
   21LER   HD21  404   8.116   8.556   4.387
   21LER   HD22  405   7.991   8.537   4.519
   21LER   HD23  406   7.947   8.496   4.363
   21LER      C  407   7.576   8.711   4.358
   21LER      O  408   7.546   8.821   4.402
   22LY0      N  409   8.377   7.929   2.947
   22LY0     H1  410   8.347   7.915   2.852
   22LY0     H2  411   8.394   7.837   2.986
   22LY0     H3  412   8.464   7.980   2.941
   22LY0     CA  413   8.285   8.010   3.029
   22LY0     HA  414   8.284   8.112   2.992
   22LY0     CB  415   8.149   7.946   3.022
   22LY0    HB1  416   8.111   7.957   2.920
   22LY0    HB2  417   8.091   8.010   3.090
   22LY0     CG  418   8.140   7.802   3.074
   22LY0    HG1  419   8.133   7.795   3.183
   22LY0    HG2  420   8.228   7.747   3.044
   22LY0     CD  421   8.020   7.720   3.034
   22LY0    HD1  422   8.025   7.704   2.927
   22LY0    HD2  423   7.934   7.773   3.075
   22LY0     CE  424   8.041   7.582   3.087
   22LY0    HE1  425   8.033   7.583   3.196
   22LY0    HE2  426   8.138   7.546   3.054
   22LY0     NZ  427   7.937   7.485   3.036
   22LY0    HZ1  428   7.942   7.481   2.935
   22LY0    HZ2  429   7.965   7.390   3.057
   22LY0    HZ3  430   7.847   7.507   3.075
   22LY0      C  431   8.335   8.033   3.170
   22LY0      O  432   8.411   7.949   3.216
   23LER      N  433   8.307   8.143   3.240
   23LER      H  434   8.249   8.216   3.200
   23LER     CA  435   8.356   8.152   3.378
   23LER     HA  436   8.462   8.128   3.372
   23LER     CB  437   8.345   8.295   3.435
   23LER    HB1  438   8.401   8.299   3.529
   23LER    HB2  439   8.240   8.311   3.456
   23LER     CG  440   8.392   8.406   3.337
   23LER     HG  441   8.335   8.406   3.244
   23LER    CD1  442   8.363   8.536   3.414
   23LER   HD11  443   8.408   8.539   3.513
   23LER   HD12  444   8.393   8.610   3.339
   23LER   HD13  445   8.255   8.532   3.428
   23LER    CD2  446   8.531   8.392   3.298
   23LER   HD21  447   8.574   8.485   3.261
   23LER   HD22  448   8.593   8.382   3.388
   23LER   HD23  449   8.553   8.306   3.234
   23LER      C  450   8.284   8.050   3.480
   23LER      O  451   8.171   8.001   3.454
   24LY0      N  452   7.057   8.798   5.831
   24LY0     H1  453   7.035   8.705   5.796
   24LY0     H2  454   6.970   8.834   5.868
   24LY0     H3  455   7.125   8.792   5.905
   24LY0     CA  456   7.098   8.905   5.732
   24LY0     HA  457   7.093   9.004   5.777
   24LY0     CB  458   7.236   8.877   5.676
   24LY0    HB1  459   7.227   8.787   5.616
   24LY0    HB2  460   7.311   8.860   5.754
   24LY0     CG  461   7.290   8.992   5.585
   24LY0    HG1  462   7.253   9.087   5.624
   24LY0    HG2  463   7.256   8.984   5.481
   24LY0     CD  464   7.442   8.989   5.575
   24LY0    HD1  465   7.487   8.901   5.531
   24LY0    HD2  466   7.489   8.988   5.674
   24LY0     CE  467   7.489   9.118   5.506
   24LY0    HE1  468   7.454   9.204   5.561
   24LY0    HE2  469   7.448   9.126   5.405
   24LY0     NZ  470   7.637   9.133   5.498
   24LY0    HZ1  471   7.663   9.218   5.451
   24LY0    HZ2  472   7.671   9.130   5.593
   24LY0    HZ3  473   7.681   9.054   5.453
   24LY0      C  474   7.003   8.919   5.613
   24LY0      O  475   6.980   9.036   5.557
   25LER      N  476   6.927   8.814   5.574
   25LER      H  477   6.929   8.726   5.622
   25LER     CA  478   6.844   8.814   5.459
   25LER     HA  479   6.849   8.907   5.402
   25LER     CB  480   6.880   8.700   5.359
   25LER    HB1  481   6.814   8.701   5.273
   25LER    HB2  482   6.882   8.599   5.399
   25LER     CG  483   7.017   8.712   5.294
   25LER     HG  484   7.102   8.702   5.360
   25LER    CD1  485   7.032   8.596   5.190
   25LER   HD11  486   7.131   8.598   5.145
   25LER   HD12  487   7.024   8.511   5.259
   25LER   HD13  488   6.954   8.585   5.115
   25LER    CD2  489   7.029   8.846   5.218
   25LER   HD21  490   7.112   8.829   5.150
   25LER   HD22  491   6.937   8.875   5.167
   25LER   HD23  492   7.060   8.921   5.291
   25LER      C  493   6.706   8.797   5.514
   25LER      O  494   6.684   8.776   5.632
   26LYR      N  495   6.604   8.832   5.436
   26LYR      H  496   6.633   8.851   5.341
   26LYR     CA  497   6.461   8.811   5.468
   26LYR     HA  498   6.451   8.857   5.566
   26LYR     CB  499   6.431   8.658   5.473
   26LYR    HB1  500   6.506   8.621   5.544
   26LYR    HB2  501   6.438   8.633   5.368
   26LYR     CG  502   6.291   8.603   5.519
   26LYR    HG1  503   6.219   8.628   5.440
   26LYR    HG2  504   6.263   8.648   5.614
   26LYR     CD  505   6.307   8.450   5.534
   26LYR    HD1  506   6.375   8.427   5.616
   26LYR    HD2  507   6.354   8.411   5.443
   26LYR     CE  508   6.174   8.385   5.561
   26LYR    HE1  509   6.110   8.423   5.482
   26LYR    HE2  510   6.143   8.425   5.657
   26LYR     NZ  511   6.183   8.241   5.554
   26LYR    HZ1  512   6.223   8.190   5.632
   26LYR      C  513   6.362   8.879   5.369
   26LYR      O  514   6.247   8.897   5.407
   27LY0      N  515   6.398   8.918   5.246
   27LY0      H  516   6.497   8.926   5.227
   27LY0     CA  517   6.305   8.938   5.134
   27LY0     HA  518   6.216   8.990   5.169
   27LY0     CB  519   6.378   9.018   5.028
   27LY0    HB1  520   6.314   9.031   4.940
   27LY0    HB2  521   6.461   8.958   4.992
   27LY0     CG  522   6.424   9.156   5.076
   27LY0    HG1  523   6.491   9.195   4.999
   27LY0    HG2  524   6.483   9.146   5.167
   27LY0     CD  525   6.304   9.255   5.101
   27LY0    HD1  526   6.248   9.233   5.192
   27LY0    HD2  527   6.230   9.247   5.021
   27LY0     CE  528   6.359   9.395   5.127
   27LY0    HE1  529   6.419   9.420   5.040
   27LY0    HE2  530   6.423   9.403   5.216
   27LY0     NZ  531   6.238   9.480   5.147
   27LY0    HZ1  532   6.257   9.578   5.133
   27LY0    HZ2  533   6.176   9.461   5.069
   27LY0    HZ3  534   6.186   9.457   5.230
   27LY0      C  535   6.257   8.799   5.079
   27LY0      O  536   6.332   8.699   5.087
   28LER      N  537   6.136   8.789   5.025
   28LER      H  538   6.075   8.869   5.025
   28LER     CA  539   6.070   8.662   4.988
   28LER     HA  540   6.056   8.616   5.086
   28LER     CB  541   5.940   8.679   4.907
   28LER    HB1  542   5.899   8.584   4.873
   28LER    HB2  543   5.962   8.736   4.817
   28LER     CG  544   5.820   8.744   4.994
   28LER     HG  545   5.849   8.842   5.031
   28LER    CD1  546   5.712   8.766   4.889
   28LER   HD11  547   5.760   8.823   4.810
   28LER   HD12  548   5.683   8.669   4.847
   28LER   HD13  549   5.628   8.820   4.932
   28LER    CD2  550   5.756   8.663   5.108
   28LER   HD21  551   5.822   8.644   5.193
   28LER   HD22  552   5.670   8.715   5.149
   28LER   HD23  553   5.727   8.564   5.074
   28LER      C  554   6.165   8.564   4.917
   28LER      O  555   6.236   8.589   4.814
   29LYR      N  556   6.171   8.436   4.965
   29LYR      H  557   6.107   8.414   5.040
   29LYR     CA  558   6.250   8.332   4.893
   29LYR     HA  559   6.242   8.341   4.785
   29LYR     CB  560   6.189   8.200   4.937
   29LYR    HB1  561   6.082   8.205   4.957
   29LYR    HB2  562   6.241   8.161   5.025
   29LYR     CG  563   6.197   8.101   4.818
   29LYR    HG1  564   6.304   8.088   4.801
   29LYR    HG2  565   6.159   8.156   4.732
   29LYR     CD  566   6.133   7.959   4.832
   29LYR    HD1  567   6.161   7.896   4.748
   29LYR    HD2  568   6.025   7.973   4.830
   29LYR     CE  569   6.184   7.895   4.958
   29LYR    HE1  570   6.138   7.925   5.052
   29LYR    HE2  571   6.293   7.895   4.949
   29LYR     NZ  572   6.130   7.760   4.947
   29LYR    HZ1  573   6.151   7.711   4.861
   29LYR      C  574   6.399   8.329   4.924
   29LYR      O  575   6.474   8.256   4.861
   30LER      N  576   6.440   8.415   5.021
   30LER      H  577   6.369   8.464   5.075
   30LER     CA  578   6.578   8.452   5.073
   30LER     HA  579   6.558   8.534   5.142
   30LER     CB  580   6.648   8.327   5.134
   30LER    HB1  581   6.753   8.351   5.148
   30LER    HB2  582   6.640   8.235   5.075
   30LER     CG  583   6.614   8.298   5.283
   30LER     HG  584   6.507   8.279   5.286
   30LER    CD1  585   6.694   8.171   5.319
   30LER   HD11  586   6.676   8.096   5.242
   30LER   HD12  587   6.802   8.180   5.306
   30LER   HD13  588   6.662   8.121   5.410
   30LER    CD2  589   6.646   8.410   5.385
   30LER   HD21  590   6.751   8.408   5.412
   30LER   HD22  591   6.616   8.509   5.351
   30LER   HD23  592   6.592   8.384   5.477
   30LER      C  593   6.659   8.512   4.952
   30LER      O  594   6.766   8.464   4.919
   31LER      N  595   6.613   8.629   4.905
   31LER      H  596   6.528   8.670   4.943
   31LER     CA  597   6.685   8.706   4.799
   31LER     HA  598   6.715   8.633   4.725
   31LER     CB  599   6.588   8.810   4.735
   31LER    HB1  600   6.555   8.879   4.813
   31LER    HB2  601   6.501   8.756   4.701
   31LER     CG  602   6.650   8.903   4.627
   31LER     HG  603   6.740   8.952   4.662
   31LER    CD1  604   6.694   8.829   4.504
   31LER   HD11  605   6.802   8.816   4.510
   31LER   HD12  606   6.635   8.738   4.502
   31LER   HD13  607   6.664   8.882   4.414
   31LER    CD2  608   6.556   9.023   4.586
   31LER   HD21  609   6.608   9.091   4.519
   31LER   HD22  610   6.468   8.982   4.538
   31LER   HD23  611   6.531   9.076   4.679
   31LER      C  612   6.825   8.757   4.851
   31LER      O  613   6.827   8.834   4.949
   32LY0      N  614   5.718   7.815   5.451
   32LY0     H1  615   5.680   7.901   5.487
   32LY0     H2  616   5.741   7.764   5.534
   32LY0     H3  617   5.647   7.761   5.404
   32LY0     CA  618   5.831   7.846   5.361
   32LY0     HA  619   5.858   7.747   5.325
   32LY0     CB  620   5.788   7.931   5.243
   32LY0    HB1  621   5.878   7.967   5.193
   32LY0    HB2  622   5.736   8.021   5.273
   32LY0     CG  623   5.699   7.855   5.148
   32LY0    HG1  624   5.620   7.796   5.193
   32LY0    HG2  625   5.759   7.775   5.104
   32LY0     CD  626   5.640   7.944   5.028
   32LY0    HD1  627   5.612   7.883   4.942
   32LY0    HD2  628   5.718   8.010   4.991
   32LY0     CE  629   5.522   8.028   5.083
   32LY0    HE1  630   5.544   8.092   5.168
   32LY0    HE2  631   5.444   7.956   5.109
   32LY0     NZ  632   5.473   8.133   4.992
   32LY0    HZ1  633   5.427   8.090   4.913
   32LY0    HZ2  634   5.410   8.199   5.034
   32LY0    HZ3  635   5.548   8.183   4.946
   32LY0      C  636   5.950   7.904   5.440
   32LY0      O  637   5.926   7.944   5.553
   33LER      N  638   6.068   7.937   5.386
   33LER      H  639   6.094   7.902   5.295
   33LER     CA  640   6.176   8.018   5.450
   33LER     HA  641   6.192   7.987   5.553
   33LER     CB  642   6.307   7.979   5.364
   33LER    HB1  643   6.381   8.047   5.406
   33LER    HB2  644   6.291   8.005   5.259
   33LER     CG  645   6.347   7.832   5.380
   33LER     HG  646   6.271   7.770   5.332
   33LER    CD1  647   6.490   7.808   5.321
   33LER   HD11  648   6.486   7.832   5.214
   33LER   HD12  649   6.559   7.866   5.382
   33LER   HD13  650   6.496   7.700   5.337
   33LER    CD2  651   6.348   7.781   5.526
   33LER   HD21  652   6.254   7.797   5.579
   33LER   HD22  653   6.371   7.675   5.509
   33LER   HD23  654   6.419   7.849   5.575
   33LER      C  655   6.149   8.174   5.446
   33LER      O  656   6.081   8.221   5.352
   34LY0      N  657   6.127   6.463   4.829
   34LY0     H1  658   6.171   6.374   4.846
   34LY0     H2  659   6.158   6.486   4.735
   34LY0     H3  660   6.026   6.462   4.818
   34LY0     CA  661   6.166   6.552   4.941
   34LY0     HA  662   6.120   6.517   5.033
   34LY0     CB  663   6.319   6.532   4.968
   34LY0    HB1  664   6.367   6.591   4.890
   34LY0    HB2  665   6.340   6.425   4.967
   34LY0     CG  666   6.369   6.590   5.100
   34LY0    HG1  667   6.312   6.562   5.188
   34LY0    HG2  668   6.353   6.697   5.090
   34LY0     CD  669   6.521   6.563   5.127
   34LY0    HD1  670   6.573   6.619   5.049
   34LY0    HD2  671   6.534   6.456   5.114
   34LY0     CE  672   6.580   6.606   5.262
   34LY0    HE1  673   6.689   6.598   5.267
   34LY0    HE2  674   6.549   6.534   5.339
   34LY0     NZ  675   6.546   6.745   5.296
   34LY0    HZ1  676   6.587   6.799   5.220
   34LY0    HZ2  677   6.446   6.757   5.294
   34LY0    HZ3  678   6.584   6.774   5.385
   34LY0      C  679   6.120   6.699   4.928
   34LY0      O  680   6.186   6.789   4.870
   35LER      N  681   6.007   6.729   5.006
   35LER      H  682   5.972   6.645   5.049
   35LER     CA  683   5.927   6.855   5.000
   35LER     HA  684   5.985   6.932   4.950
   35LER     CB  685   5.815   6.829   4.900
   35LER    HB1  686   5.777   6.728   4.915
   35LER    HB2  687   5.871   6.826   4.806
   35LER     CG  688   5.702   6.934   4.888
   35LER     HG  689   5.751   7.031   4.898
   35LER    CD1  690   5.656   6.926   4.743
   35LER   HD11  691   5.735   6.977   4.689
   35LER   HD12  692   5.625   6.825   4.715
   35LER   HD13  693   5.577   6.999   4.727
   35LER    CD2  694   5.587   6.938   4.990
   35LER   HD21  695   5.523   7.022   4.964
   35LER   HD22  696   5.527   6.847   4.995
   35LER   HD23  697   5.625   6.954   5.091
   35LER      C  698   5.888   6.910   5.144
   35LER      O  699   5.865   6.835   5.237
   36LYR      N  700   5.888   7.043   5.155
   36LYR      H  701   5.906   7.086   5.065
   36LYR     CA  702   5.840   7.114   5.276
   36LYR     HA  703   5.823   7.047   5.360
   36LYR     CB  704   5.697   7.177   5.262
   36LYR    HB1  705   5.668   7.223   5.357
   36LYR    HB2  706   5.623   7.099   5.247
   36LYR     CG  707   5.691   7.281   5.151
   36LYR    HG1  708   5.735   7.241   5.059
   36LYR    HG2  709   5.743   7.371   5.183
   36LYR     CD  710   5.554   7.331   5.119
   36LYR    HD1  711   5.515   7.374   5.211
   36LYR    HD2  712   5.491   7.242   5.108
   36LYR     CE  713   5.538   7.415   4.990
   36LYR    HE1  714   5.602   7.368   4.915
   36LYR    HE2  715   5.584   7.513   5.000
   36LYR     NZ  716   5.394   7.416   4.941
   36LYR    HZ1  717   5.342   7.489   4.989
   36LYR      C  718   5.946   7.216   5.327
   36LYR      O  719   5.912   7.284   5.420
   37LY0      N  720   6.061   7.222   5.255
   37LY0      H  721   6.076   7.150   5.185
   37LY0     CA  722   6.161   7.330   5.280
   37LY0     HA  723   6.144   7.363   5.382
   37LY0     CB  724   6.296   7.274   5.270
   37LY0    HB1  725   6.332   7.277   5.168
   37LY0    HB2  726   6.300   7.168   5.298
   37LY0     CG  727   6.398   7.355   5.363
   37LY0    HG1  728   6.362   7.370   5.465
   37LY0    HG2  729   6.416   7.452   5.316
   37LY0     CD  730   6.544   7.296   5.379
   37LY0    HD1  731   6.529   7.203   5.433
   37LY0    HD2  732   6.599   7.359   5.448
   37LY0     CE  733   6.618   7.293   5.238
   37LY0    HE1  734   6.566   7.237   5.160
   37LY0    HE2  735   6.705   7.232   5.258
   37LY0     NZ  736   6.644   7.430   5.183
   37LY0    HZ1  737   6.670   7.498   5.253
   37LY0    HZ2  738   6.717   7.419   5.114
   37LY0    HZ3  739   6.565   7.465   5.131
   37LY0      C  740   6.138   7.463   5.193
   37LY0      O  741   6.233   7.540   5.175
   38LER      N  742   6.023   7.478   5.124
   38LER      H  743   5.952   7.408   5.140
   38LER     CA  744   6.011   7.564   5.005
   38LER     HA  745   6.088   7.535   4.933
   38LER     CB  746   5.868   7.553   4.946
   38LER    HB1  747   5.798   7.579   5.025
   38LER    HB2  748   5.848   7.450   4.915
   38LER     CG  749   5.839   7.640   4.824
   38LER     HG  750   5.837   7.743   4.860
   38LER    CD1  751   5.929   7.623   4.698
   38LER   HD11  752   5.944   7.518   4.673
   38LER   HD12  753   5.890   7.678   4.612
   38LER   HD13  754   6.027   7.669   4.706
   38LER    CD2  755   5.695   7.617   4.776
   38LER   HD21  756   5.663   7.692   4.704
   38LER   HD22  757   5.672   7.518   4.736
   38LER   HD23  758   5.634   7.638   4.864
   38LER      C  759   6.053   7.704   5.037
   38LER      O  760   6.017   7.761   5.140
   39LY0      N  761   5.059   7.462   4.378
   39LY0     H1  762   5.091   7.556   4.356
   39LY0     H2  763   5.017   7.425   4.295
   39LY0     H3  764   4.983   7.465   4.445
   39LY0     CA  765   5.169   7.388   4.442
   39LY0     HA  766   5.147   7.281   4.443
   39LY0     CB  767   5.301   7.399   4.362
   39LY0    HB1  768   5.382   7.366   4.426
   39LY0    HB2  769   5.314   7.505   4.340
   39LY0     CG  770   5.308   7.320   4.228
   39LY0    HG1  771   5.220   7.338   4.165
   39LY0    HG2  772   5.297   7.213   4.247
   39LY0     CD  773   5.433   7.349   4.141
   39LY0    HD1  774   5.525   7.361   4.198
   39LY0    HD2  775   5.421   7.437   4.078
   39LY0     CE  776   5.458   7.239   4.048
   39LY0    HE1  777   5.386   7.244   3.966
   39LY0    HE2  778   5.449   7.146   4.104
   39LY0     NZ  779   5.595   7.250   3.989
   39LY0    HZ1  780   5.636   7.159   3.972
   39LY0    HZ2  781   5.592   7.291   3.897
   39LY0    HZ3  782   5.664   7.299   4.043
   39LY0      C  783   5.191   7.428   4.589
   39LY0      O  784   5.225   7.541   4.617
   40LER      N  785   5.156   7.344   4.682
   40LER      H  786   5.085   7.275   4.662
   40LER     CA  787   5.187   7.365   4.829
   40LER     HA  788   5.170   7.470   4.854
   40LER     CB  789   5.090   7.268   4.899
   40LER    HB1  790   5.137   7.244   4.994
   40LER    HB2  791   5.079   7.173   4.845
   40LER     CG  792   4.952   7.331   4.921
   40LER     HG  793   4.902   7.367   4.831
   40LER    CD1  794   4.860   7.220   4.986
   40LER   HD11  795   4.876   7.128   4.929
   40LER   HD12  796   4.893   7.192   5.086
   40LER   HD13  797   4.754   7.243   4.976
   40LER    CD2  798   4.952   7.437   5.032
   40LER   HD21  799   5.026   7.513   5.009
   40LER   HD22  800   4.859   7.494   5.034
   40LER   HD23  801   4.974   7.382   5.124
   40LER      C  802   5.337   7.339   4.856
   40LER      O  803   5.394   7.241   4.814
   41U      O5'  804   7.665   4.967   4.349
   41U      H5T  805   7.701   4.964   4.438
   41U      C5'  806   7.607   4.838   4.322
   41U     H5'1  807   7.674   4.771   4.376
   41U     H5'2  808   7.602   4.825   4.214
   41U      C4'  809   7.471   4.821   4.381
   41U      H4'  810   7.434   4.726   4.343
   41U      O4'  811   7.467   4.832   4.522
   41U      C1'  812   7.343   4.882   4.566
   41U      H1'  813   7.301   4.795   4.616
   41U       N1  814   7.343   4.991   4.670
   41U       C6  815   7.455   5.076   4.679
   41U       H6  816   7.528   5.069   4.600
   41U       C5  817   7.460   5.171   4.777
   41U       H5  818   7.538   5.246   4.777
   41U       C4  819   7.361   5.174   4.885
   41U       O4  820   7.352   5.251   4.982
   41U       N3  821   7.259   5.082   4.872
   41U       H3  822   7.180   5.096   4.934
   41U       C2  823   7.238   4.993   4.766
   41U       O2  824   7.138   4.928   4.767
   41U      C3'  825   7.372   4.926   4.325
   41U      H3'  826   7.415   5.024   4.346
   41U      C2'  827   7.265   4.902   4.437
   41U     H2'1  828   7.202   4.991   4.439
   41U      O2'  829   7.192   4.780   4.420
   41U     HO'2  830   7.099   4.800   4.409
   41U      O3'  831   7.325   4.910   4.199
   42U        P  832   7.246   5.024   4.124
   42U      O1P  833   7.179   4.981   3.997
   42U      O2P  834   7.341   5.135   4.131
   42U      O5'  835   7.133   5.064   4.230
   42U      C5'  836   7.004   5.012   4.216
   42U     H5'1  837   7.008   4.904   4.228
   42U     H5'2  838   6.956   5.028   4.119
   42U      C4'  839   6.893   5.070   4.305
   42U      H4'  840   6.801   5.016   4.285
   42U      O4'  841   6.909   5.049   4.445
   42U      C1'  842   6.849   5.159   4.511
   42U      H1'  843   6.776   5.117   4.581
   42U       N1  844   6.944   5.253   4.586
   42U       C6  845   7.076   5.270   4.551
   42U       H6  846   7.121   5.211   4.473
   42U       C5  847   7.154   5.360   4.622
   42U       H5  848   7.261   5.368   4.616
   42U       C4  849   7.099   5.443   4.729
   42U       O4  850   7.171   5.528   4.786
   42U       N3  851   6.960   5.427   4.748
   42U       H3  852   6.933   5.483   4.828
   42U       C2  853   6.879   5.338   4.684
   42U       O2  854   6.758   5.342   4.698
   42U      C3'  855   6.864   5.214   4.285
   42U      H3'  856   6.959   5.267   4.285
   42U      C2'  857   6.773   5.235   4.407
   42U     H2'1  858   6.776   5.343   4.426
   42U      O2'  859   6.636   5.195   4.390
   42U     HO'2  860   6.624   5.124   4.326
   42U      O3'  861   6.785   5.233   4.161
   43A        P  862   6.784   5.374   4.092
   43A      O1P  863   6.686   5.355   3.980
   43A      O2P  864   6.925   5.408   4.059
   43A      O5'  865   6.735   5.476   4.201
   43A      C5'  866   6.592   5.467   4.223
   43A     H5'1  867   6.575   5.361   4.245
   43A     H5'2  868   6.531   5.482   4.134
   43A      C4'  869   6.550   5.567   4.333
   43A      H4'  870   6.444   5.554   4.356
   43A      O4'  871   6.621   5.550   4.455
   43A      C1'  872   6.621   5.662   4.536
   43A      H1'  873   6.561   5.645   4.625
   43A       N9  874   6.750   5.715   4.588
   43A       C8  875   6.876   5.703   4.537
   43A       H8  876   6.890   5.643   4.447
   43A       N7  877   6.972   5.761   4.610
   43A       C5  878   6.891   5.832   4.703
   43A       C6  879   6.926   5.928   4.804
   43A       N6  880   7.052   5.965   4.825
   43A      H61  881   7.128   5.909   4.791
   43A      H62  882   7.060   6.033   4.899
   43A       N1  883   6.832   5.982   4.881
   43A       C2  884   6.706   5.953   4.849
   43A       H2  885   6.629   6.009   4.900
   43A       N3  886   6.659   5.858   4.768
   43A       C4  887   6.762   5.801   4.696
   43A      C3'  888   6.571   5.712   4.288
   43A      H3'  889   6.666   5.729   4.237
   43A      C2'  890   6.566   5.766   4.435
   43A     H2'1  891   6.626   5.857   4.438
   43A      O2'  892   6.436   5.801   4.479
   43A     HO'2  893   6.413   5.870   4.417
   43A      O3'  894   6.463   5.761   4.211
   44A        P  895   6.471   5.905   4.147
   44A      O1P  896   6.364   5.893   4.042
   44A      O2P  897   6.608   5.954   4.111
   44A      O5'  898   6.413   5.995   4.263
   44A      C5'  899   6.278   6.032   4.262
   44A     H5'1  900   6.212   5.945   4.259
   44A     H5'2  901   6.266   6.086   4.168
   44A      C4'  902   6.246   6.124   4.383
   44A      H4'  903   6.139   6.122   4.400
   44A      O4'  904   6.324   6.085   4.500
   44A      C1'  905   6.376   6.205   4.564
   44A      H1'  906   6.361   6.213   4.672
   44A       N9  907   6.519   6.213   4.559
   44A       C8  908   6.602   6.169   4.459
   44A       H8  909   6.562   6.134   4.365
   44A       N7  910   6.727   6.173   4.493
   44A       C5  911   6.723   6.232   4.619
   44A       C6  912   6.817   6.272   4.716
   44A       N6  913   6.942   6.253   4.691
   44A      H61  914   6.946   6.181   4.620
   44A      H62  915   7.012   6.265   4.762
   44A       N1  916   6.785   6.324   4.836
   44A       C2  917   6.659   6.336   4.864
   44A       H2  918   6.642   6.393   4.954
   44A       N3  919   6.555   6.300   4.789
   44A       C4  920   6.594   6.256   4.662
   44A      C3'  921   6.285   6.269   4.357
   44A      H3'  922   6.375   6.273   4.295
   44A      C2'  923   6.308   6.319   4.496
   44A     H2'1  924   6.364   6.412   4.497
   44A      O2'  925   6.188   6.351   4.562
   44A     HO'2  926   6.133   6.358   4.483
   44A      O3'  927   6.176   6.338   4.294
   45U        P  928   6.193   6.480   4.226
   45U      O1P  929   6.057   6.521   4.180
   45U      O2P  930   6.305   6.458   4.130
   45U      O5'  931   6.246   6.590   4.332
   45U      C5'  932   6.158   6.657   4.417
   45U     H5'1  933   6.094   6.592   4.477
   45U     H5'2  934   6.094   6.717   4.353
   45U      C4'  935   6.239   6.748   4.519
   45U      H4'  936   6.164   6.791   4.586
   45U      O4'  937   6.339   6.669   4.584
   45U      C1'  938   6.467   6.730   4.593
   45U      H1'  939   6.498   6.760   4.693
   45U       N1  940   6.585   6.646   4.540
   45U       C6  941   6.569   6.571   4.429
   45U       H6  942   6.473   6.568   4.381
   45U       C5  943   6.679   6.514   4.371
   45U       H5  944   6.662   6.465   4.276
   45U       C4  945   6.809   6.508   4.440
   45U       O4  946   6.901   6.450   4.396
   45U       N3  947   6.807   6.570   4.561
   45U       H3  948   6.898   6.585   4.601
   45U       C2  949   6.699   6.643   4.611
   45U       O2  950   6.716   6.700   4.720
   45U      C3'  951   6.330   6.847   4.442
   45U      H3'  952   6.344   6.794   4.348
   45U      C2'  953   6.454   6.862   4.521
   45U     H2'1  954   6.535   6.888   4.453
   45U      O2'  955   6.434   6.975   4.611
   45U     HO'2  956   6.390   7.046   4.564
   45U      O3'  957   6.263   6.973   4.422
   46U        P  958   6.295   7.063   4.293
   46U      O1P  959   6.197   7.179   4.288
   46U      O2P  960   6.317   6.979   4.181
   46U      O5'  961   6.434   7.122   4.335
   46U      C5'  962   6.449   7.234   4.414
   46U     H5'1  963   6.389   7.225   4.505
   46U     H5'2  964   6.404   7.326   4.377
   46U      C4'  965   6.600   7.253   4.444
   46U      H4'  966   6.616   7.342   4.505
   46U      O4'  967   6.664   7.145   4.506
   46U      C1'  968   6.800   7.157   4.474
   46U      H1'  969   6.851   7.203   4.559
   46U       N1  970   6.868   7.026   4.440
   46U       C6  971   6.797   6.932   4.363
   46U       H6  972   6.698   6.962   4.334
   46U       C5  973   6.858   6.814   4.332
   46U       H5  974   6.811   6.742   4.267
   46U       C4  975   7.000   6.790   4.368
   46U       O4  976   7.055   6.689   4.338
   46U       N3  977   7.061   6.892   4.438
   46U       H3  978   7.159   6.883   4.461
   46U       C2  979   7.000   7.006   4.480
   46U       O2  980   7.072   7.087   4.535
   46U      C3'  981   6.668   7.285   4.311
   46U      H3'  982   6.646   7.216   4.229
   46U      C2'  983   6.813   7.264   4.362
   46U     H2'1  984   6.884   7.227   4.288
   46U      O2'  985   6.861   7.373   4.429
   46U     HO'2  986   6.893   7.440   4.367
   46U      O3'  987   6.646   7.415   4.262
   47A        P  988   6.677   7.450   4.112
   47A      O1P  989   6.640   7.590   4.100
   47A      O2P  990   6.601   7.358   4.023
   47A      O5'  991   6.832   7.434   4.084
   47A      C5'  992   6.919   7.539   4.117
   47A     H5'1  993   6.906   7.567   4.222
   47A     H5'2  994   6.900   7.629   4.058
   47A      C4'  995   7.068   7.505   4.098
   47A      H4'  996   7.119   7.598   4.126
   47A      O4'  997   7.108   7.405   4.190
   47A      C1'  998   7.219   7.338   4.136
   47A      H1'  999   7.302   7.366   4.200
   47A       N9 1000   7.202   7.194   4.114
   47A       C8 1001   7.084   7.132   4.093
   47A       H8 1002   6.989   7.182   4.089
   47A       N7 1003   7.095   7.007   4.087
   47A       C5 1004   7.227   6.980   4.112
   47A       C6 1005   7.309   6.865   4.124
   47A       N6 1006   7.259   6.740   4.120
   47A      H61 1007   7.160   6.729   4.102
   47A      H62 1008   7.318   6.662   4.145
   47A       N1 1009   7.444   6.873   4.141
   47A       C2 1010   7.495   6.995   4.133
   47A       H2 1011   7.602   7.002   4.145
   47A       N3 1012   7.432   7.110   4.127
   47A       C4 1013   7.297   7.097   4.116
   47A      C3' 1014   7.121   7.476   3.960
   47A      H3' 1015   7.054   7.405   3.911
   47A      C2' 1016   7.252   7.406   4.001
   47A     H2'1 1017   7.282   7.331   3.928
   47A      O2' 1018   7.363   7.492   4.021
   47A     HO'2 1019   7.384   7.536   3.939
   47A      O3' 1020   7.125   7.582   3.862
   48U        P 1021   7.183   7.551   3.718
   48U      O1P 1022   7.141   7.661   3.620
   48U      O2P 1023   7.161   7.409   3.685
   48U      O5' 1024   7.340   7.566   3.753
   48U      C5' 1025   7.434   7.575   3.649
   48U     H5'1 1026   7.441   7.678   3.612
   48U     H5'2 1027   7.405   7.505   3.571
   48U      C4' 1028   7.573   7.539   3.701
   48U      H4' 1029   7.620   7.625   3.749
   48U      O4' 1030   7.559   7.445   3.809
   48U      C1' 1031   7.642   7.333   3.784
   48U      H1' 1032   7.701   7.302   3.870
   48U       N1 1033   7.566   7.210   3.745
   48U       C6 1034   7.443   7.212   3.693
   48U       H6 1035   7.399   7.306   3.662
   48U       C5 1036   7.365   7.097   3.695
   48U       H5 1037   7.264   7.105   3.657
   48U       C4 1038   7.411   6.966   3.745
   48U       O4 1039   7.342   6.867   3.763
   48U       N3 1040   7.541   6.975   3.795
   48U       H3 1041   7.596   6.892   3.809
   48U       C2 1042   7.626   7.087   3.792
   48U       O2 1043   7.746   7.071   3.821
   48U      C3' 1044   7.662   7.472   3.593
   48U      H3' 1045   7.599   7.431   3.514
   48U      C2' 1046   7.738   7.374   3.679
   48U     H2'1 1047   7.771   7.290   3.618
   48U      O2' 1048   7.840   7.437   3.752
   48U     HO'2 1049   7.838   7.526   3.715
   48U      O3' 1050   7.744   7.571   3.535
   49C        P 1051   7.805   7.566   3.387
   49C      O1P 1052   7.900   7.680   3.366
   49C      O2P 1053   7.695   7.547   3.288
   49C      O5' 1054   7.885   7.429   3.387
   49C      C5' 1055   8.008   7.422   3.446
   49C     H5'1 1056   8.000   7.460   3.548
   49C     H5'2 1057   8.090   7.476   3.399
   49C      C4' 1058   8.060   7.278   3.459
   49C      H4' 1059   8.165   7.280   3.490
   49C      O4' 1060   8.001   7.188   3.556
   49C      C1' 1061   7.998   7.053   3.502
   49C      H1' 1062   8.056   6.987   3.567
   49C       N1 1063   7.862   7.000   3.481
   49C       C6 1064   7.758   7.078   3.446
   49C       H6 1065   7.773   7.176   3.402
   49C       C5 1066   7.633   7.022   3.441
   49C       H5 1067   7.551   7.077   3.398
   49C       C4 1068   7.616   6.887   3.481
   49C       N4 1069   7.499   6.830   3.483
   49C      H41 1070   7.415   6.885   3.475
   49C      H42 1071   7.488   6.732   3.504
   49C       N3 1072   7.718   6.812   3.523
   49C       C2 1073   7.839   6.871   3.517
   49C       O2 1074   7.937   6.803   3.546
   49C      C3' 1075   8.059   7.200   3.330
   49C      H3' 1076   7.968   7.218   3.274
   49C      C2' 1077   8.080   7.055   3.371
   49C     H2'1 1078   8.035   6.991   3.295
   49C      O2' 1079   8.213   7.011   3.403
   49C     HO'2 1080   8.265   7.088   3.378
   49C      O3' 1081   8.169   7.242   3.251
   50U        P 1082   8.171   7.201   3.094
   50U      O1P 1083   8.290   7.272   3.034
   50U      O2P 1084   8.037   7.233   3.041
   50U      O5' 1085   8.185   7.040   3.086
   50U      C5' 1086   8.309   6.974   3.090
   50U     H5'1 1087   8.350   6.976   3.191
   50U     H5'2 1088   8.381   7.021   3.023
   50U      C4' 1089   8.294   6.823   3.063
   50U      H4' 1090   8.394   6.783   3.048
   50U      O4' 1091   8.203   6.759   3.158
   50U      C1' 1092   8.125   6.657   3.095
   50U      H1' 1093   8.144   6.551   3.115
   50U       N1 1094   7.985   6.684   3.133
   50U       C6 1095   7.938   6.815   3.131
   50U       H6 1096   8.002   6.897   3.103
   50U       C5 1097   7.808   6.832   3.171
   50U       H5 1098   7.765   6.931   3.178
   50U       C4 1099   7.707   6.725   3.177
   50U       O4 1100   7.587   6.744   3.196
   50U       N3 1101   7.764   6.605   3.174
   50U       H3 1102   7.698   6.528   3.176
   50U       C2 1103   7.892   6.578   3.134
   50U       O2 1104   7.926   6.459   3.115
   50U      C3' 1105   8.220   6.804   2.931
   50U      H3' 1106   8.134   6.870   2.919
   50U      C2' 1107   8.152   6.668   2.945
   50U     H2'1 1108   8.061   6.660   2.886
   50U      O2' 1109   8.247   6.573   2.904
   50U     HO'2 1110   8.299   6.628   2.845
   50U      O3' 1111   8.300   6.799   2.818
   51A        P 1112   8.241   6.852   2.679
   51A      O1P 1113   8.352   6.859   2.580
   51A      O2P 1114   8.169   6.979   2.703
   51A      O5' 1115   8.135   6.746   2.629
   51A      C5' 1116   8.178   6.621   2.575
   51A     H5'1 1117   8.239   6.580   2.656
   51A     H5'2 1118   8.242   6.625   2.487
   51A      C4' 1119   8.067   6.521   2.558
   51A      H4' 1120   8.113   6.429   2.521
   51A      O4' 1121   8.000   6.492   2.678
   51A      C1' 1122   7.868   6.447   2.649
   51A      H1' 1123   7.865   6.347   2.694
   51A       N9 1124   7.772   6.545   2.720
   51A       C8 1125   7.804   6.664   2.777
   51A       H8 1126   7.902   6.709   2.777
   51A       N7 1127   7.701   6.719   2.839
   51A       C5 1128   7.597   6.636   2.810
   51A       C6 1129   7.464   6.633   2.850
   51A       N6 1130   7.404   6.728   2.917
   51A      H61 1131   7.467   6.795   2.959
   51A      H62 1132   7.308   6.721   2.946
   51A       N1 1133   7.384   6.535   2.814
   51A       C2 1134   7.434   6.433   2.738
   51A       H2 1135   7.378   6.345   2.708
   51A       N3 1136   7.557   6.429   2.689
   51A       C4 1137   7.637   6.530   2.735
   51A      C3' 1138   7.956   6.563   2.457
   51A      H3' 1139   7.917   6.660   2.487
   51A      C2' 1140   7.857   6.454   2.501
   51A     H2'1 1141   7.762   6.495   2.468
   51A      O2' 1142   7.885   6.322   2.449
   51A     HO'2 1143   7.797   6.282   2.447
   51A      O3' 1144   7.992   6.550   2.318
   52U        P 1145   7.943   6.666   2.218
   52U      O1P 1146   7.988   6.631   2.079
   52U      O2P 1147   7.965   6.799   2.275
   52U      O5' 1148   7.786   6.631   2.220
   52U      C5' 1149   7.740   6.498   2.172
   52U     H5'1 1150   7.796   6.415   2.214
   52U     H5'2 1151   7.738   6.492   2.063
   52U      C4' 1152   7.594   6.477   2.211
   52U      H4' 1153   7.580   6.372   2.187
   52U      O4' 1154   7.576   6.496   2.349
   52U      C1' 1155   7.434   6.518   2.369
   52U      H1' 1156   7.390   6.425   2.406
   52U       N1 1157   7.408   6.638   2.451
   52U       C6 1158   7.504   6.730   2.494
   52U       H6 1159   7.604   6.719   2.456
   52U       C5 1160   7.467   6.841   2.567
   52U       H5 1161   7.539   6.921   2.582
   52U       C4 1162   7.333   6.863   2.617
   52U       O4 1163   7.298   6.955   2.689
   52U       N3 1164   7.249   6.758   2.580
   52U       H3 1165   7.157   6.750   2.619
   52U       C2 1166   7.279   6.647   2.501
   52U       O2 1167   7.195   6.561   2.483
   52U      C3' 1168   7.495   6.566   2.139
   52U      H3' 1169   7.497   6.670   2.173
   52U      C2' 1170   7.371   6.535   2.227
   52U     H2'1 1171   7.311   6.625   2.214
   52U      O2' 1172   7.301   6.418   2.194
   52U     HO'2 1173   7.210   6.438   2.218
   52U      O3' 1174   7.456   6.539   2.002
   53U        P 1175   7.384   6.643   1.908
   53U      O1P 1176   7.412   6.597   1.776
   53U      O2P 1177   7.430   6.776   1.937
   53U      O5' 1178   7.229   6.646   1.942
   53U      C5' 1179   7.143   6.544   1.905
   53U     H5'1 1180   7.162   6.451   1.957
   53U     H5'2 1181   7.149   6.529   1.797
   53U      C4' 1182   6.995   6.578   1.935
   53U      H4' 1183   6.939   6.500   1.883
   53U      O4' 1184   6.970   6.572   2.070
   53U      C1' 1185   6.874   6.674   2.096
   53U      H1' 1186   6.779   6.640   2.139
   53U       N1 1187   6.924   6.779   2.188
   53U       C6 1188   7.062   6.812   2.198
   53U       H6 1189   7.128   6.772   2.123
   53U       C5 1190   7.105   6.899   2.298
   53U       H5 1191   7.210   6.925   2.303
   53U       C4 1192   7.018   6.950   2.400
   53U       O4 1193   7.058   7.019   2.495
   53U       N3 1194   6.884   6.910   2.381
   53U       H3 1195   6.824   6.926   2.460
   53U       C2 1196   6.835   6.836   2.272
   53U       O2 1197   6.715   6.832   2.254
   53U      C3' 1198   6.956   6.715   1.878
   53U      H3' 1199   7.035   6.788   1.896
   53U      C2' 1200   6.837   6.753   1.963
   53U     H2'1 1201   6.828   6.861   1.975
   53U      O2' 1202   6.717   6.703   1.926
   53U     HO'2 1203   6.661   6.778   1.907
   53U      O3' 1204   6.923   6.700   1.740
   54C        P 1205   6.920   6.830   1.645
   54C      O1P 1206   6.879   6.775   1.516
   54C      O2P 1207   7.057   6.887   1.664
   54C      O5' 1208   6.809   6.926   1.703
   54C      C5' 1209   6.670   6.905   1.678
   54C     H5'1 1210   6.652   6.800   1.703
   54C     H5'2 1211   6.652   6.909   1.571
   54C      C4' 1212   6.578   7.007   1.744
   54C      H4' 1213   6.479   6.985   1.703
   54C      O4' 1214   6.588   6.979   1.880
   54C      C1' 1215   6.544   7.099   1.944
   54C      H1' 1216   6.447   7.091   1.995
   54C       N1 1217   6.645   7.131   2.047
   54C       C6 1218   6.775   7.118   2.020
   54C       H6 1219   6.809   7.080   1.925
   54C       C5 1220   6.870   7.155   2.115
   54C       H5 1221   6.975   7.135   2.101
   54C       C4 1222   6.825   7.212   2.232
   54C       N4 1223   6.912   7.254   2.321
   54C      H41 1224   7.013   7.250   2.308
   54C      H42 1225   6.876   7.284   2.410
   54C       N3 1226   6.696   7.231   2.264
   54C       C2 1227   6.605   7.193   2.166
   54C       O2 1228   6.494   7.231   2.177
   54C      C3' 1229   6.611   7.150   1.718
   54C      H3' 1230   6.715   7.176   1.738
   54C      C2' 1231   6.526   7.206   1.831
   54C     H2'1 1232   6.563   7.305   1.859
   54C      O2' 1233   6.386   7.205   1.798
   54C     HO'2 1234   6.327   7.213   1.873
   54C      O3' 1235   6.577   7.195   1.590
   55C        P 1236   6.622   7.338   1.546
   55C      O1P 1237   6.557   7.371   1.417
   55C      O2P 1238   6.767   7.355   1.553
   55C      O5' 1239   6.559   7.432   1.656
   55C      C5' 1240   6.436   7.487   1.639
   55C     H5'1 1241   6.369   7.401   1.632
   55C     H5'2 1242   6.426   7.536   1.542
   55C      C4' 1243   6.386   7.583   1.750
   55C      H4' 1244   6.280   7.602   1.734
   55C      O4' 1245   6.412   7.516   1.873
   55C      C1' 1246   6.421   7.610   1.981
   55C      H1' 1247   6.341   7.595   2.054
   55C       N1 1248   6.557   7.608   2.042
   55C       C6 1249   6.661   7.535   1.983
   55C       H6 1250   6.650   7.494   1.884
   55C       C5 1251   6.777   7.530   2.043
   55C       H5 1252   6.863   7.484   1.995
   55C       C4 1253   6.795   7.588   2.167
   55C       N4 1254   6.893   7.547   2.241
   55C      H41 1255   6.955   7.473   2.212
   55C      H42 1256   6.884   7.569   2.340
   55C       N3 1257   6.700   7.646   2.232
   55C       C2 1258   6.579   7.658   2.173
   55C       O2 1259   6.498   7.726   2.233
   55C      C3' 1260   6.464   7.712   1.774
   55C      H3' 1261   6.571   7.692   1.782
   55C      C2' 1262   6.407   7.749   1.913
   55C     H2'1 1263   6.469   7.826   1.959
   55C      O2' 1264   6.272   7.782   1.916
   55C     HO'2 1265   6.240   7.809   1.830
   55C      O3' 1266   6.445   7.822   1.681
   56G        P 1267   6.541   7.943   1.686
   56G      O1P 1268   6.493   8.033   1.581
   56G      O2P 1269   6.678   7.896   1.681
   56G      O5' 1270   6.513   8.014   1.829
   56G      C5' 1271   6.390   8.092   1.850
   56G     H5'1 1272   6.311   8.017   1.856
   56G     H5'2 1273   6.374   8.162   1.768
   56G      C4' 1274   6.395   8.158   1.991
   56G      H4' 1275   6.292   8.175   2.021
   56G      O4' 1276   6.444   8.063   2.101
   56G      C1' 1277   6.553   8.127   2.172
   56G      H1' 1278   6.537   8.132   2.279
   56G       N9 1279   6.689   8.074   2.153
   56G       C8 1280   6.729   7.972   2.081
   56G       H8 1281   6.654   7.921   2.022
   56G       N7 1282   6.846   7.925   2.108
   56G       C5 1283   6.891   8.021   2.194
   56G       C6 1284   7.018   8.032   2.266
   56G       O6 1285   7.116   7.963   2.247
   56G       N1 1286   7.028   8.137   2.353
   56G       H1 1287   7.112   8.149   2.408
   56G       C2 1288   6.919   8.221   2.383
   56G       N2 1289   6.931   8.298   2.483
   56G      H21 1290   7.024   8.302   2.524
   56G      H22 1291   6.852   8.345   2.526
   56G       N3 1292   6.803   8.210   2.321
   56G       C4 1293   6.793   8.105   2.238
   56G      C3' 1294   6.489   8.277   1.987
   56G      H3' 1295   6.562   8.251   1.911
   56G      C2' 1296   6.551   8.275   2.126
   56G     H2'1 1297   6.649   8.321   2.115
   56G      O2' 1298   6.475   8.352   2.216
   56G     HO'2 1299   6.424   8.421   2.173
   56G      O3' 1300   6.425   8.401   1.952
   57U        P 1301   6.513   8.506   1.869
   57U      O1P 1302   6.430   8.619   1.824
   57U      O2P 1303   6.594   8.430   1.777
   57U      O5' 1304   6.620   8.562   1.976
   57U      C5' 1305   6.594   8.654   2.079
   57U     H5'1 1306   6.521   8.615   2.150
   57U     H5'2 1307   6.570   8.752   2.037
   57U      C4' 1308   6.716   8.676   2.161
   57U      H4' 1309   6.688   8.750   2.236
   57U      O4' 1310   6.774   8.562   2.226
   57U      C1' 1311   6.919   8.565   2.214
   57U      H1' 1312   6.954   8.563   2.317
   57U       N1 1313   6.991   8.450   2.148
   57U       C6 1314   6.944   8.369   2.044
   57U       H6 1315   6.844   8.380   2.005
   57U       C5 1316   7.016   8.263   2.007
   57U       H5 1317   6.968   8.200   1.934
   57U       C4 1318   7.152   8.232   2.055
   57U       O4 1319   7.219   8.148   2.001
   57U       N3 1320   7.202   8.328   2.136
   57U       H3 1321   7.297   8.314   2.167
   57U       C2 1322   7.126   8.438   2.185
   57U       O2 1323   7.182   8.532   2.243
   57U      C3' 1324   6.825   8.732   2.076
   57U      H3' 1325   6.831   8.677   1.982
   57U      C2' 1326   6.955   8.701   2.153
   57U     H2'1 1327   7.044   8.685   2.091
   57U      O2' 1328   6.967   8.800   2.254
   57U     HO'2 1329   6.923   8.878   2.220
   57U      O3' 1330   6.800   8.867   2.039
   58A        P 1331   6.856   8.926   1.904
   58A      O1P 1332   6.800   9.056   1.884
   58A      O2P 1333   6.843   8.824   1.795
   58A      O5' 1334   7.024   8.935   1.933
   58A      C5' 1335   7.083   9.036   2.010
   58A     H5'1 1336   7.028   9.053   2.103
   58A     H5'2 1337   7.075   9.128   1.953
   58A      C4' 1338   7.228   9.027   2.062
   58A      H4' 1339   7.251   9.118   2.116
   58A      O4' 1340   7.249   8.914   2.147
   58A      C1' 1341   7.381   8.862   2.114
   58A      H1' 1342   7.445   8.840   2.200
   58A       N9 1343   7.380   8.734   2.034
   58A       C8 1344   7.284   8.668   1.971
   58A       H8 1345   7.190   8.719   1.954
   58A       N7 1346   7.328   8.564   1.902
   58A       C5 1347   7.457   8.556   1.952
   58A       C6 1348   7.556   8.455   1.938
   58A       N6 1349   7.547   8.342   1.870
   58A      H61 1350   7.464   8.338   1.812
   58A      H62 1351   7.625   8.279   1.878
   58A       N1 1352   7.676   8.466   2.002
   58A       C2 1353   7.696   8.571   2.080
   58A       H2 1354   7.790   8.581   2.132
   58A       N3 1355   7.616   8.669   2.099
   58A       C4 1356   7.496   8.657   2.034
   58A      C3' 1357   7.336   9.023   1.954
   58A      H3' 1358   7.298   8.948   1.884
   58A      C2' 1359   7.451   8.965   2.036
   58A     H2'1 1360   7.516   8.920   1.960
   58A      O2' 1361   7.503   9.072   2.113
   58A     HO'2 1362   7.516   9.157   2.070
   58A      O3' 1363   7.361   9.145   1.893
   59C        P 1364   7.440   9.152   1.755
   59C      O1P 1365   7.469   9.290   1.718
   59C      O2P 1366   7.362   9.068   1.662
   59C      O5' 1367   7.577   9.079   1.780
   59C      C5' 1368   7.691   9.140   1.839
   59C     H5'1 1369   7.675   9.182   1.938
   59C     H5'2 1370   7.724   9.229   1.785
   59C      C4' 1371   7.802   9.037   1.863
   59C      H4' 1372   7.869   9.081   1.937
   59C      O4' 1373   7.772   8.911   1.915
   59C      C1' 1374   7.867   8.815   1.868
   59C      H1' 1375   7.926   8.768   1.946
   59C       N1 1376   7.809   8.703   1.790
   59C       C6 1377   7.685   8.716   1.740
   59C       H6 1378   7.630   8.805   1.765
   59C       C5 1379   7.639   8.615   1.661
   59C       H5 1380   7.536   8.617   1.627
   59C       C4 1381   7.720   8.504   1.636
   59C       N4 1382   7.675   8.405   1.561
   59C      H41 1383   7.590   8.397   1.508
   59C      H42 1384   7.744   8.332   1.545
   59C       N3 1385   7.835   8.485   1.692
   59C       C2 1386   7.887   8.586   1.768
   59C       O2 1387   8.002   8.579   1.812
   59C      C3' 1388   7.879   9.015   1.736
   59C      H3' 1389   7.808   8.984   1.659
   59C      C2' 1390   7.958   8.892   1.776
   59C     H2'1 1391   7.982   8.836   1.686
   59C      O2' 1392   8.077   8.924   1.854
   59C     HO'2 1393   8.105   9.012   1.829
   59C      O3' 1394   7.970   9.116   1.705
   60U        P 1395   7.984   9.148   1.555
   60U      O1P 1396   8.099   9.245   1.546
   60U      O2P 1397   7.853   9.175   1.486
   60U      O5' 1398   8.044   9.010   1.493
   60U      C5' 1399   8.168   8.968   1.528
   60U     H5'1 1400   8.174   8.970   1.637
   60U     H5'2 1401   8.236   9.047   1.498
   60U      C4' 1402   8.208   8.827   1.480
   60U      H4' 1403   8.306   8.803   1.521
   60U      O4' 1404   8.114   8.727   1.513
   60U      C1' 1405   8.108   8.624   1.415
   60U      H1' 1406   8.136   8.527   1.455
   60U       N1 1407   7.966   8.608   1.379
   60U       C6 1408   7.885   8.724   1.367
   60U       H6 1409   7.923   8.820   1.400
   60U       C5 1410   7.754   8.716   1.319
   60U       H5 1411   7.684   8.798   1.317
   60U       C4 1412   7.702   8.582   1.272
   60U       O4 1413   7.588   8.557   1.233
   60U       N3 1414   7.793   8.477   1.279
   60U       H3 1415   7.776   8.405   1.210
   60U       C2 1416   7.922   8.481   1.334
   60U       O2 1417   7.994   8.380   1.323
   60U      C3' 1418   8.209   8.820   1.328
   60U      H3' 1419   8.124   8.870   1.281
   60U      C2' 1420   8.201   8.670   1.298
   60U     H2'1 1421   8.154   8.646   1.202
   60U      O2' 1422   8.320   8.602   1.310
   60U     HO'2 1423   8.382   8.623   1.239
   60U      O3' 1424   8.327   8.885   1.291
   61U        P 1425   8.353   8.932   1.144
   61U      O1P 1426   8.341   8.820   1.045
   61U      O2P 1427   8.478   9.013   1.149
   61U      O5' 1428   8.228   9.037   1.125
   61U      C5' 1429   8.219   9.156   1.194
   61U     H5'1 1430   8.294   9.230   1.168
   61U     H5'2 1431   8.236   9.140   1.300
   61U      C4' 1432   8.078   9.221   1.176
   61U      H4' 1433   8.070   9.293   1.257
   61U      O4' 1434   8.083   9.283   1.049
   61U      C1' 1435   7.977   9.224   0.972
   61U      H1' 1436   7.893   9.293   0.980
   61U       N1 1437   8.017   9.199   0.830
   61U       C6 1438   8.136   9.131   0.809
   61U       H6 1439   8.214   9.114   0.881
   61U       C5 1440   8.168   9.095   0.680
   61U       H5 1441   8.262   9.048   0.657
   61U       C4 1442   8.073   9.092   0.572
   61U       O4 1443   8.089   9.023   0.470
   61U       N3 1444   7.955   9.165   0.601
   61U       H3 1445   7.888   9.180   0.527
   61U       C2 1446   7.928   9.231   0.723
   61U       O2 1447   7.826   9.293   0.739
   61U      C3' 1448   7.962   9.121   1.190
   61U      H3' 1449   7.992   9.033   1.247
   61U      C2' 1450   7.940   9.087   1.042
   61U     H2'1 1451   8.007   9.007   1.009
   61U      O2' 1452   7.805   9.063   1.011
   61U     HO'2 1453   7.750   9.085   1.087
   61U      O3' 1454   7.853   9.186   1.234
   61U      H3T 1455   7.850   9.192   1.329
   62G      O5' 1456   8.441   7.473   1.570
   62G      H5T 1457   8.389   7.534   1.518
   62G      C5' 1458   8.399   7.496   1.706
   62G     H5'1 1459   8.470   7.467   1.783
   62G     H5'2 1460   8.300   7.453   1.719
   62G      C4' 1461   8.392   7.643   1.722
   62G      H4' 1462   8.495   7.681   1.724
   62G      O4' 1463   8.310   7.712   1.622
   62G      C1' 1464   8.279   7.836   1.671
   62G      H1' 1465   8.341   7.910   1.621
   62G       N9 1466   8.138   7.878   1.633
   62G       C8 1467   8.048   7.811   1.551
   62G       H8 1468   8.068   7.709   1.519
   62G       N7 1469   7.947   7.878   1.514
   62G       C5 1470   7.973   8.005   1.580
   62G       C6 1471   7.901   8.125   1.573
   62G       O6 1472   7.793   8.147   1.522
   62G       N1 1473   7.964   8.230   1.632
   62G       H1 1474   7.922   8.322   1.629
   62G       C2 1475   8.069   8.217   1.709
   62G       N2 1476   8.119   8.321   1.770
   62G      H21 1477   8.082   8.415   1.769
   62G      H22 1478   8.213   8.313   1.807
   62G       N3 1479   8.146   8.109   1.718
   62G       C4 1480   8.091   8.003   1.652
   62G      C3' 1481   8.314   7.690   1.843
   62G      H3' 1482   8.218   7.639   1.840
   62G      C2' 1483   8.299   7.839   1.820
   62G     H2'1 1484   8.208   7.860   1.877
   62G      O2' 1485   8.410   7.904   1.866
   62G     HO'2 1486   8.386   7.949   1.948
   62G      O3' 1487   8.387   7.656   1.963
   63U        P 1488   8.318   7.645   2.109
   63U      O1P 1489   8.417   7.580   2.199
   63U      O2P 1490   8.188   7.582   2.095
   63U      O5' 1491   8.299   7.802   2.147
   63U      C5' 1492   8.410   7.871   2.212
   63U     H5'1 1493   8.485   7.884   2.134
   63U     H5'2 1494   8.446   7.813   2.297
   63U      C4' 1495   8.353   8.014   2.246
   63U      H4' 1496   8.435   8.073   2.286
   63U      O4' 1497   8.305   8.076   2.124
   63U      C1' 1498   8.213   8.174   2.159
   63U      H1' 1499   8.245   8.276   2.137
   63U       N1 1500   8.076   8.153   2.094
   63U       C6 1501   8.042   8.030   2.044
   63U       H6 1502   8.108   7.944   2.050
   63U       C5 1503   7.924   8.014   1.979
   63U       H5 1504   7.910   7.915   1.940
   63U       C4 1505   7.832   8.129   1.963
   63U       O4 1506   7.735   8.137   1.885
   63U       N3 1507   7.868   8.244   2.040
   63U       H3 1508   7.817   8.328   2.016
   63U       C2 1509   7.990   8.259   2.097
   63U       O2 1510   8.026   8.363   2.154
   63U      C3' 1511   8.232   8.018   2.338
   63U      H3' 1512   8.157   7.945   2.308
   63U      C2' 1513   8.191   8.164   2.313
   63U     H2'1 1514   8.086   8.177   2.340
   63U      O2' 1515   8.280   8.249   2.388
   63U     HO'2 1516   8.261   8.234   2.481
   63U      O3' 1517   8.276   8.001   2.469
   64A        P 1518   8.180   7.942   2.586
   64A      O1P 1519   8.266   7.899   2.700
   64A      O2P 1520   8.086   7.845   2.532
   64A      O5' 1521   8.096   8.057   2.638
   64A      C5' 1522   8.151   8.176   2.695
   64A     H5'1 1523   8.228   8.214   2.627
   64A     H5'2 1524   8.201   8.161   2.791
   64A      C4' 1525   8.037   8.275   2.708
   64A      H4' 1526   8.079   8.355   2.769
   64A      O4' 1527   8.011   8.341   2.584
   64A      C1' 1528   7.873   8.363   2.578
   64A      H1' 1529   7.857   8.467   2.551
   64A       N9 1530   7.813   8.273   2.477
   64A       C8 1531   7.857   8.150   2.436
   64A       H8 1532   7.955   8.118   2.469
   64A       N7 1533   7.792   8.099   2.335
   64A       C5 1534   7.685   8.188   2.323
   64A       C6 1535   7.573   8.194   2.237
   64A       N6 1536   7.542   8.098   2.154
   64A      H61 1537   7.584   8.007   2.167
   64A      H62 1538   7.463   8.114   2.092
   64A       N1 1539   7.496   8.303   2.229
   64A       C2 1540   7.527   8.405   2.308
   64A       H2 1541   7.476   8.497   2.282
   64A       N3 1542   7.626   8.415   2.399
   64A       C4 1543   7.698   8.300   2.402
   64A      C3' 1544   7.912   8.231   2.777
   64A      H3' 1545   7.876   8.139   2.730
   64A      C2' 1546   7.823   8.340   2.727
   64A     H2'1 1547   7.719   8.307   2.737
   64A      O2' 1548   7.830   8.460   2.798
   64A     HO'2 1549   7.754   8.514   2.775
   64A      O3' 1550   7.925   8.216   2.924
   65C        P 1551   7.825   8.125   3.002
   65C      O1P 1552   7.853   8.143   3.148
   65C      O2P 1553   7.833   7.989   2.947
   65C      O5' 1554   7.681   8.187   2.979
   65C      C5' 1555   7.635   8.303   3.049
   65C     H5'1 1556   7.707   8.384   3.040
   65C     H5'2 1557   7.620   8.283   3.155
   65C      C4' 1558   7.493   8.356   2.995
   65C      H4' 1559   7.457   8.443   3.050
   65C      O4' 1560   7.503   8.393   2.858
   65C      C1' 1561   7.380   8.359   2.797
   65C      H1' 1562   7.339   8.447   2.747
   65C       N1 1563   7.384   8.252   2.690
   65C       C6 1564   7.482   8.161   2.681
   65C       H6 1565   7.567   8.166   2.748
   65C       C5 1566   7.484   8.068   2.584
   65C       H5 1567   7.572   8.006   2.577
   65C       C4 1568   7.371   8.062   2.500
   65C       N4 1569   7.359   7.983   2.396
   65C      H41 1570   7.429   7.911   2.386
   65C      H42 1571   7.283   7.987   2.330
   65C       N3 1572   7.269   8.152   2.503
   65C       C2 1573   7.276   8.245   2.600
   65C       O2 1574   7.184   8.319   2.606
   65C      C3' 1575   7.378   8.252   3.009
   65C      H3' 1576   7.413   8.151   2.990
   65C      C2' 1577   7.283   8.310   2.905
   65C     H2'1 1578   7.214   8.235   2.865
   65C      O2' 1579   7.219   8.428   2.950
   65C     HO'2 1580   7.146   8.435   2.888
   65C      O3' 1581   7.310   8.245   3.137
   66G        P 1582   7.200   8.137   3.167
   66G      O1P 1583   7.172   8.149   3.306
   66G      O2P 1584   7.246   8.008   3.108
   66G      O5' 1585   7.066   8.174   3.085
   66G      C5' 1586   6.982   8.280   3.113
   66G     H5'1 1587   7.046   8.368   3.106
   66G     H5'2 1588   6.954   8.270   3.218
   66G      C4' 1589   6.863   8.279   3.019
   66G      H4' 1590   6.816   8.376   3.033
   66G      O4' 1591   6.905   8.275   2.886
   66G      C1' 1592   6.815   8.204   2.809
   66G      H1' 1593   6.768   8.278   2.744
   66G       N9 1594   6.883   8.090   2.732
   66G       C8 1595   7.008   8.037   2.759
   66G       H8 1596   7.080   8.082   2.826
   66G       N7 1597   7.035   7.946   2.669
   66G       C5 1598   6.919   7.926   2.597
   66G       C6 1599   6.879   7.821   2.499
   66G       O6 1600   6.943   7.720   2.459
   66G       N1 1601   6.751   7.838   2.450
   66G       H1 1602   6.719   7.764   2.389
   66G       C2 1603   6.665   7.932   2.498
   66G       N2 1604   6.546   7.917   2.452
   66G      H21 1605   6.530   7.861   2.369
   66G      H22 1606   6.472   7.978   2.484
   66G       N3 1607   6.694   8.026   2.595
   66G       C4 1608   6.826   8.021   2.635
   66G      C3' 1609   6.776   8.156   3.034
   66G      H3' 1610   6.849   8.075   3.023
   66G      C2' 1611   6.702   8.150   2.896
   66G     H2'1 1612   6.666   8.052   2.863
   66G      O2' 1613   6.606   8.245   2.893
   66G     HO'2 1614   6.540   8.228   2.960
   66G      O3' 1615   6.692   8.154   3.140
   67G        P 1616   6.658   8.016   3.215
   67G      O1P 1617   6.585   8.047   3.338
   67G      O2P 1618   6.793   7.955   3.229
   67G      O5' 1619   6.569   7.934   3.119
   67G      C5' 1620   6.440   7.963   3.089
   67G     H5'1 1621   6.418   8.064   3.053
   67G     H5'2 1622   6.380   7.956   3.180
   67G      C4' 1623   6.388   7.868   2.981
   67G      H4' 1624   6.285   7.902   2.969
   67G      O4' 1625   6.461   7.868   2.866
   67G      C1' 1626   6.441   7.746   2.793
   67G      H1' 1627   6.383   7.766   2.703
   67G       N9 1628   6.577   7.679   2.768
   67G       C8 1629   6.705   7.708   2.815
   67G       H8 1630   6.722   7.782   2.892
   67G       N7 1631   6.798   7.632   2.775
   67G       C5 1632   6.728   7.555   2.677
   67G       C6 1633   6.775   7.467   2.576
   67G       O6 1634   6.889   7.435   2.543
   67G       N1 1635   6.676   7.426   2.490
   67G       H1 1636   6.699   7.362   2.415
   67G       C2 1637   6.541   7.456   2.501
   67G       N2 1638   6.455   7.392   2.431
   67G      H21 1639   6.488   7.326   2.363
   67G      H22 1640   6.360   7.402   2.463
   67G       N3 1641   6.488   7.532   2.597
   67G       C4 1642   6.591   7.580   2.678
   67G      C3' 1643   6.389   7.721   3.019
   67G      H3' 1644   6.489   7.700   3.056
   67G      C2' 1645   6.367   7.654   2.886
   67G     H2'1 1646   6.401   7.550   2.888
   67G      O2' 1647   6.234   7.645   2.842
   67G     HO'2 1648   6.217   7.567   2.789
   67G      O3' 1649   6.287   7.695   3.115
   68A        P 1650   6.293   7.548   3.198
   68A      O1P 1651   6.173   7.543   3.288
   68A      O2P 1652   6.432   7.533   3.248
   68A      O5' 1653   6.268   7.435   3.094
   68A      C5' 1654   6.138   7.408   3.042
   68A     H5'1 1655   6.084   7.495   3.005
   68A     H5'2 1656   6.084   7.362   3.125
   68A      C4' 1657   6.134   7.293   2.943
   68A      H4' 1658   6.032   7.271   2.914
   68A      O4' 1659   6.200   7.338   2.819
   68A      C1' 1660   6.264   7.222   2.761
   68A      H1' 1661   6.236   7.206   2.657
   68A       N9 1662   6.411   7.242   2.765
   68A       C8 1663   6.484   7.307   2.860
   68A       H8 1664   6.436   7.357   2.943
   68A       N7 1665   6.613   7.300   2.850
   68A       C5 1666   6.632   7.212   2.739
   68A       C6 1667   6.744   7.149   2.673
   68A       N6 1668   6.868   7.178   2.701
   68A      H61 1669   6.882   7.244   2.776
   68A      H62 1670   6.937   7.125   2.649
   68A       N1 1671   6.726   7.070   2.570
   68A       C2 1672   6.603   7.035   2.539
   68A       H2 1673   6.597   6.954   2.467
   68A       N3 1674   6.489   7.077   2.593
   68A       C4 1675   6.507   7.174   2.690
   68A      C3' 1676   6.207   7.164   2.987
   68A      H3' 1677   6.307   7.193   3.020
   68A      C2' 1678   6.236   7.097   2.855
   68A     H2'1 1679   6.317   7.024   2.861
   68A      O2' 1680   6.113   7.037   2.808
   68A     HO'2 1681   6.136   6.966   2.749
   68A      O3' 1682   6.144   7.093   3.090
   69A        P 1683   6.227   6.993   3.177
   69A      O1P 1684   6.131   6.924   3.261
   69A      O2P 1685   6.342   7.061   3.244
   69A      O5' 1686   6.288   6.888   3.072
   69A      C5' 1687   6.204   6.794   3.012
   69A     H5'1 1688   6.124   6.849   2.963
   69A     H5'2 1689   6.158   6.727   3.085
   69A      C4' 1690   6.282   6.714   2.908
   69A      H4' 1691   6.208   6.667   2.843
   69A      O4' 1692   6.358   6.801   2.822
   69A      C1' 1693   6.472   6.729   2.777
   69A      H1' 1694   6.471   6.721   2.668
   69A       N9 1695   6.593   6.801   2.813
   69A       C8 1696   6.610   6.892   2.921
   69A       H8 1697   6.525   6.918   2.982
   69A       N7 1698   6.730   6.940   2.939
   69A       C5 1699   6.804   6.866   2.844
   69A       C6 1700   6.944   6.868   2.806
   69A       N6 1701   7.047   6.940   2.860
   69A      H61 1702   7.036   6.986   2.949
   69A      H62 1703   7.132   6.942   2.806
   69A       N1 1704   6.985   6.789   2.702
   69A       C2 1705   6.889   6.727   2.640
   69A       H2 1706   6.927   6.671   2.556
   69A       N3 1707   6.755   6.719   2.657
   69A       C4 1708   6.721   6.789   2.764
   69A      C3' 1709   6.384   6.619   2.967
   69A      H3' 1710   6.448   6.673   3.038
   69A      C2' 1711   6.470   6.594   2.843
   69A     H2'1 1712   6.567   6.568   2.885
   69A      O2' 1713   6.428   6.492   2.754
   69A     HO'2 1714   6.423   6.414   2.809
   69A      O3' 1715   6.315   6.505   3.014
   70U        P 1716   6.369   6.430   3.144
   70U      O1P 1717   6.291   6.310   3.180
   70U      O2P 1718   6.398   6.530   3.247
   70U      O5' 1719   6.507   6.374   3.083
   70U      C5' 1720   6.502   6.264   2.997
   70U     H5'1 1721   6.419   6.281   2.929
   70U     H5'2 1722   6.477   6.173   3.052
   70U      C4' 1723   6.631   6.226   2.922
   70U      H4' 1724   6.605   6.139   2.863
   70U      O4' 1725   6.698   6.316   2.835
   70U      C1' 1726   6.834   6.289   2.831
   70U      H1' 1727   6.867   6.264   2.730
   70U       N1 1728   6.912   6.407   2.879
   70U       C6 1729   6.857   6.493   2.968
   70U       H6 1730   6.752   6.497   2.993
   70U       C5 1731   6.938   6.591   3.015
   70U       H5 1732   6.901   6.662   3.088
   70U       C4 1733   7.081   6.602   2.990
   70U       O4 1734   7.153   6.688   3.027
   70U       N3 1735   7.122   6.514   2.901
   70U       H3 1736   7.214   6.538   2.865
   70U       C2 1737   7.047   6.417   2.838
   70U       O2 1738   7.097   6.341   2.762
   70U      C3' 1739   6.746   6.179   3.015
   70U      H3' 1740   6.756   6.259   3.088
   70U      C2' 1741   6.863   6.173   2.916
   70U     H2'1 1742   6.960   6.191   2.963
   70U      O2' 1743   6.861   6.048   2.834
   70U     HO'2 1744   6.835   5.972   2.887
   70U      O3' 1745   6.710   6.052   3.076
   71A        P 1746   6.787   5.984   3.192
   71A      O1P 1747   6.718   5.852   3.217
   71A      O2P 1748   6.813   6.080   3.301
   71A      O5' 1749   6.923   5.954   3.117
   71A      C5' 1750   6.952   5.831   3.059
   71A     H5'1 1751   6.895   5.813   2.968
   71A     H5'2 1752   6.941   5.737   3.113
   71A      C4' 1753   7.096   5.844   3.018
   71A      H4' 1754   7.120   5.756   2.959
   71A      O4' 1755   7.135   5.962   2.946
   71A      C1' 1756   7.265   6.008   2.990
   71A      H1' 1757   7.326   6.011   2.900
   71A       N9 1758   7.244   6.142   3.061
   71A       C8 1759   7.148   6.183   3.146
   71A       H8 1760   7.059   6.123   3.157
   71A       N7 1761   7.163   6.299   3.199
   71A       C5 1762   7.297   6.333   3.153
   71A       C6 1763   7.388   6.442   3.171
   71A       N6 1764   7.376   6.555   3.230
   71A      H61 1765   7.282   6.575   3.260
   71A      H62 1766   7.452   6.621   3.228
   71A       N1 1767   7.516   6.428   3.126
   71A       C2 1768   7.544   6.314   3.066
   71A       H2 1769   7.644   6.301   3.030
   71A       N3 1770   7.473   6.216   3.029
   71A       C4 1771   7.348   6.229   3.077
   71A      C3' 1772   7.191   5.852   3.139
   71A      H3' 1773   7.161   5.920   3.219
   71A      C2' 1774   7.319   5.901   3.085
   71A     H2'1 1775   7.382   5.937   3.166
   71A      O2' 1776   7.383   5.796   3.008
   71A     HO'2 1777   7.402   5.731   3.076
   71A      O3' 1778   7.196   5.728   3.208
   72G        P 1779   7.239   5.716   3.355
   72G      O1P 1780   7.274   5.574   3.363
   72G      O2P 1781   7.129   5.766   3.442
   72G      O5' 1782   7.375   5.793   3.385
   72G      C5' 1783   7.497   5.739   3.355
   72G     H5'1 1784   7.497   5.717   3.248
   72G     H5'2 1785   7.512   5.645   3.407
   72G      C4' 1786   7.612   5.826   3.378
   72G      H4' 1787   7.701   5.766   3.357
   72G      O4' 1788   7.608   5.939   3.290
   72G      C1' 1789   7.678   6.042   3.359
   72G      H1' 1790   7.755   6.093   3.302
   72G       N9 1791   7.584   6.145   3.393
   72G       C8 1792   7.450   6.135   3.428
   72G       H8 1793   7.403   6.038   3.415
   72G       N7 1794   7.398   6.249   3.462
   72G       C5 1795   7.505   6.342   3.464
   72G       C6 1796   7.519   6.474   3.510
   72G       O6 1797   7.434   6.560   3.548
   72G       N1 1798   7.646   6.522   3.497
   72G       H1 1799   7.669   6.616   3.527
   72G       C2 1800   7.750   6.449   3.452
   72G       N2 1801   7.870   6.504   3.463
   72G      H21 1802   7.881   6.596   3.502
   72G      H22 1803   7.942   6.458   3.409
   72G       N3 1804   7.741   6.327   3.404
   72G       C4 1805   7.614   6.280   3.411
   72G      C3' 1806   7.637   5.869   3.516
   72G      H3' 1807   7.548   5.911   3.564
   72G      C2' 1808   7.729   5.990   3.488
   72G     H2'1 1809   7.711   6.061   3.568
   72G      O2' 1810   7.873   5.960   3.470
   72G     HO'2 1811   7.918   6.043   3.453
   72G      O3' 1812   7.709   5.780   3.600
   73A        P 1813   7.710   5.795   3.753
   73A      O1P 1814   7.781   5.679   3.812
   73A      O2P 1815   7.571   5.820   3.801
   73A      O5' 1816   7.802   5.918   3.785
   73A      C5' 1817   7.945   5.911   3.774
   73A     H5'1 1818   7.971   5.849   3.688
   73A     H5'2 1819   7.994   5.871   3.862
   73A      C4' 1820   8.005   6.054   3.756
   73A      H4' 1821   8.107   6.063   3.718
   73A      O4' 1822   7.931   6.141   3.676
   73A      C1' 1823   7.929   6.271   3.732
   73A      H1' 1824   7.975   6.341   3.663
   73A       N9 1825   7.794   6.305   3.765
   73A       C8 1826   7.685   6.229   3.797
   73A       H8 1827   7.681   6.122   3.782
   73A       N7 1828   7.580   6.294   3.837
   73A       C5 1829   7.627   6.431   3.837
   73A       C6 1830   7.574   6.560   3.857
   73A       N6 1831   7.452   6.588   3.891
   73A      H61 1832   7.383   6.515   3.895
   73A      H62 1833   7.422   6.684   3.878
   73A       N1 1834   7.646   6.672   3.836
   73A       C2 1835   7.771   6.652   3.793
   73A       H2 1836   7.831   6.741   3.782
   73A       N3 1837   7.835   6.544   3.762
   73A       C4 1838   7.756   6.436   3.793
   73A      C3' 1839   8.006   6.124   3.898
   73A      H3' 1840   7.918   6.101   3.958
   73A      C2' 1841   8.013   6.270   3.857
   73A     H2'1 1842   7.962   6.323   3.938
   73A      O2' 1843   8.144   6.316   3.842
   73A     HO'2 1844   8.202   6.248   3.877
   73A      O3' 1845   8.123   6.096   3.971
   74U        P 1846   8.127   6.078   4.126
   74U      O1P 1847   8.264   6.034   4.157
   74U      O2P 1848   8.013   5.993   4.169
   74U      O5' 1849   8.095   6.225   4.171
   74U      C5' 1850   8.193   6.330   4.161
   74U     H5'1 1851   8.240   6.311   4.064
   74U     H5'2 1852   8.260   6.326   4.246
   74U      C4' 1853   8.141   6.475   4.181
   74U      H4' 1854   8.231   6.536   4.170
   74U      O4' 1855   8.039   6.529   4.089
   74U      C1' 1856   7.959   6.619   4.162
   74U      H1' 1857   7.960   6.719   4.119
   74U       N1 1858   7.818   6.581   4.159
   74U       C6 1859   7.779   6.450   4.139
   74U       H6 1860   7.848   6.369   4.118
   74U       C5 1861   7.651   6.419   4.144
   74U       H5 1862   7.624   6.315   4.130
   74U       C4 1863   7.544   6.508   4.167
   74U       O4 1864   7.429   6.477   4.186
   74U       N3 1865   7.587   6.637   4.172
   74U       H3 1866   7.521   6.711   4.154
   74U       C2 1867   7.720   6.674   4.184
   74U       O2 1868   7.744   6.793   4.198
   74U      C3' 1869   8.083   6.490   4.321
   74U      H3' 1870   7.998   6.423   4.336
   74U      C2' 1871   8.007   6.629   4.305
   74U     H2'1 1872   7.935   6.640   4.386
   74U      O2' 1873   8.105   6.733   4.311
   74U     HO'2 1874   8.181   6.690   4.351
   74U      O3' 1875   8.179   6.484   4.427
   75A        P 1876   8.129   6.459   4.579
   75A      O1P 1877   8.248   6.437   4.666
   75A      O2P 1878   8.022   6.356   4.573
   75A      O5' 1879   8.062   6.598   4.622
   75A      C5' 1880   8.134   6.722   4.632
   75A     H5'1 1881   8.190   6.735   4.539
   75A     H5'2 1882   8.202   6.704   4.715
   75A      C4' 1883   8.047   6.840   4.662
   75A      H4' 1884   8.116   6.916   4.697
   75A      O4' 1885   7.956   6.878   4.553
   75A      C1' 1886   7.826   6.905   4.610
   75A      H1' 1887   7.780   6.999   4.579
   75A       N9 1888   7.722   6.804   4.568
   75A       C8 1889   7.734   6.671   4.537
   75A       H8 1890   7.818   6.603   4.543
   75A       N7 1891   7.621   6.617   4.493
   75A       C5 1892   7.533   6.721   4.496
   75A       C6 1893   7.399   6.742   4.467
   75A       N6 1894   7.326   6.639   4.417
   75A      H61 1895   7.376   6.555   4.394
   75A      H62 1896   7.230   6.657   4.391
   75A       N1 1897   7.343   6.862   4.469
   75A       C2 1898   7.414   6.965   4.506
   75A       H2 1899   7.370   7.063   4.513
   75A       N3 1900   7.538   6.962   4.546
   75A       C4 1901   7.596   6.839   4.529
   75A      C3' 1902   7.952   6.801   4.785
   75A      H3' 1903   7.905   6.704   4.765
   75A      C2' 1904   7.836   6.896   4.765
   75A     H2'1 1905   7.748   6.856   4.816
   75A      O2' 1906   7.869   7.029   4.803
   75A     HO'2 1907   7.797   7.082   4.767
   75A      O3' 1908   8.020   6.810   4.916
   76A        P 1909   7.962   6.751   5.047
   76A      O1P 1910   8.015   6.813   5.170
   76A      O2P 1911   7.961   6.601   5.032
   76A      O5' 1912   7.815   6.798   5.051
   76A      C5' 1913   7.773   6.924   5.093
   76A     H5'1 1914   7.814   7.003   5.031
   76A     H5'2 1915   7.810   6.935   5.196
   76A      C4' 1916   7.618   6.927   5.091
   76A      H4' 1917   7.597   7.019   5.146
   76A      O4' 1918   7.563   6.900   4.963
   76A      C1' 1919   7.424   6.865   4.981
   76A      H1' 1920   7.350   6.942   4.957
   76A       N9 1921   7.389   6.749   4.886
   76A       C8 1922   7.477   6.653   4.844
   76A       H8 1923   7.583   6.650   4.865
   76A       N7 1924   7.412   6.556   4.779
   76A       C5 1925   7.284   6.607   4.760
   76A       C6 1926   7.164   6.563   4.693
   76A       N6 1927   7.158   6.452   4.612
   76A      H61 1928   7.236   6.389   4.619
   76A      H62 1929   7.081   6.437   4.549
   76A       N1 1930   7.052   6.641   4.689
   76A       C2 1931   7.054   6.748   4.765
   76A       H2 1932   6.959   6.797   4.779
   76A       N3 1933   7.158   6.795   4.843
   76A       C4 1934   7.273   6.723   4.823
   76A      C3' 1935   7.553   6.816   5.175
   76A      H3' 1936   7.575   6.717   5.135
   76A      C2' 1937   7.410   6.836   5.129
   76A     H2'1 1938   7.345   6.751   5.149
   76A      O2' 1939   7.343   6.949   5.185
   76A     HO'2 1940   7.398   7.021   5.217
   76A      O3' 1941   7.573   6.828   5.317
   77U        P 1942   7.541   6.715   5.414
   77U      O1P 1943   7.564   6.772   5.551
   77U      O2P 1944   7.604   6.588   5.373
   77U      O5' 1945   7.382   6.697   5.408
   77U      C5' 1946   7.292   6.785   5.479
   77U     H5'1 1947   7.329   6.885   5.454
   77U     H5'2 1948   7.303   6.778   5.587
   77U      C4' 1949   7.147   6.779   5.440
   77U      H4' 1950   7.090   6.861   5.482
   77U      O4' 1951   7.121   6.779   5.300
   77U      C1' 1952   7.006   6.694   5.274
   77U      H1' 1953   6.925   6.756   5.235
   77U       N1 1954   7.031   6.575   5.190
   77U       C6 1955   7.150   6.512   5.197
   77U       H6 1956   7.212   6.544   5.280
   77U       C5 1957   7.176   6.405   5.118
   77U       H5 1958   7.263   6.341   5.123
   77U       C4 1959   7.088   6.372   5.009
   77U       O4 1960   7.112   6.299   4.915
   77U       N3 1961   6.971   6.450   5.005
   77U       H3 1962   6.903   6.430   4.933
   77U       C2 1963   6.937   6.554   5.088
   77U       O2 1964   6.832   6.611   5.085
   77U      C3' 1965   7.081   6.655   5.498
   77U      H3' 1966   7.139   6.562   5.500
   77U      C2' 1967   6.957   6.637   5.408
   77U     H2'1 1968   6.920   6.535   5.400
   77U      O2' 1969   6.855   6.719   5.447
   77U     HO'2 1970   6.850   6.711   5.542
   77U      O3' 1971   7.037   6.686   5.634
   78U        P 1972   7.013   6.566   5.731
   78U      O1P 1973   6.962   6.626   5.856
   78U      O2P 1974   7.145   6.496   5.738
   78U      O5' 1975   6.903   6.463   5.667
   78U      C5' 1976   6.763   6.478   5.696
   78U     H5'1 1977   6.737   6.581   5.673
   78U     H5'2 1978   6.744   6.461   5.802
   78U      C4' 1979   6.678   6.387   5.606
   78U      H4' 1980   6.570   6.405   5.603
   78U      O4' 1981   6.723   6.404   5.473
   78U      C1' 1982   6.703   6.278   5.399
   78U      H1' 1983   6.626   6.293   5.323
   78U       N1 1984   6.826   6.232   5.329
   78U       C6 1985   6.948   6.220   5.394
   78U       H6 1986   6.978   6.265   5.487
   78U       C5 1987   7.046   6.156   5.329
   78U       H5 1988   7.142   6.145   5.379
   78U       C4 1989   7.039   6.105   5.189
   78U       O4 1990   7.122   6.035   5.135
   78U       N3 1991   6.913   6.113   5.132
   78U       H3 1992   6.900   6.073   5.040
   78U       C2 1993   6.808   6.173   5.199
   78U       O2 1994   6.705   6.162   5.133
   78U      C3' 1995   6.702   6.240   5.640
   78U      H3' 1996   6.809   6.234   5.660
   78U      C2' 1997   6.654   6.177   5.501
   78U     H2'1 1998   6.705   6.081   5.488
   78U      O2' 1999   6.513   6.175   5.496
   78U     HO'2 2000   6.471   6.088   5.503
   78U      O3' 2001   6.642   6.194   5.756
   79A        P 2002   6.655   6.041   5.800
   79A      O1P 2003   6.570   6.022   5.917
   79A      O2P 2004   6.801   6.010   5.806
   79A      O5' 2005   6.593   5.945   5.682
   79A      C5' 2006   6.462   5.902   5.680
   79A     H5'1 2007   6.394   5.987   5.684
   79A     H5'2 2008   6.449   5.828   5.760
   79A      C4' 2009   6.428   5.835   5.549
   79A      H4' 2010   6.320   5.829   5.544
   79A      O4' 2011   6.479   5.902   5.432
   79A      C1' 2012   6.511   5.809   5.332
   79A      H1' 2013   6.443   5.830   5.250
   79A       N9 2014   6.661   5.794   5.290
   79A       C8 2015   6.773   5.835   5.357
   79A       H8 2016   6.760   5.895   5.446
   79A       N7 2017   6.889   5.797   5.303
   79A       C5 2018   6.846   5.723   5.196
   79A       C6 2019   6.909   5.665   5.077
   79A       N6 2020   7.035   5.653   5.051
   79A      H61 2021   7.103   5.698   5.110
   79A      H62 2022   7.054   5.606   4.963
   79A       N1 2023   6.839   5.607   4.975
   79A       C2 2024   6.709   5.607   4.988
   79A       H2 2025   6.649   5.558   4.913
   79A       N3 2026   6.639   5.661   5.089
   79A       C4 2027   6.713   5.722   5.186
   79A      C3' 2028   6.494   5.690   5.533
   79A      H3' 2029   6.600   5.698   5.557
   79A      C2' 2030   6.467   5.670   5.386
   79A     H2'1 2031   6.529   5.589   5.348
   79A      O2' 2032   6.333   5.662   5.350
   79A     HO'2 2033   6.299   5.586   5.398
   79A      O3' 2034   6.418   5.595   5.613
   80A        P 2035   6.486   5.460   5.652
   80A      O1P 2036   6.404   5.389   5.753
   80A      O2P 2037   6.630   5.484   5.686
   80A      O5' 2038   6.488   5.377   5.512
   80A      C5' 2039   6.366   5.328   5.454
   80A     H5'1 2040   6.301   5.415   5.441
   80A     H5'2 2041   6.315   5.257   5.518
   80A      C4' 2042   6.380   5.261   5.315
   80A      H4' 2043   6.282   5.234   5.276
   80A      O4' 2044   6.440   5.344   5.214
   80A      C1' 2045   6.534   5.262   5.138
   80A      H1' 2046   6.529   5.281   5.030
   80A       N9 2047   6.676   5.304   5.180
   80A       C8 2048   6.711   5.404   5.267
   80A       H8 2049   6.639   5.447   5.335
   80A       N7 2050   6.844   5.417   5.270
   80A       C5 2051   6.895   5.340   5.171
   80A       C6 2052   7.020   5.308   5.114
   80A       N6 2053   7.135   5.353   5.151
   80A      H61 2054   7.148   5.425   5.220
   80A      H62 2055   7.213   5.315   5.099
   80A       N1 2056   7.034   5.215   5.019
   80A       C2 2057   6.923   5.163   4.967
   80A       H2 2058   6.933   5.082   4.895
   80A       N3 2059   6.799   5.183   5.013
   80A       C4 2060   6.797   5.269   5.117
   80A      C3' 2061   6.476   5.139   5.321
   80A      H3' 2062   6.562   5.159   5.384
   80A      C2' 2063   6.506   5.113   5.173
   80A     H2'1 2064   6.587   5.045   5.149
   80A      O2' 2065   6.392   5.078   5.099
   80A     HO'2 2066   6.383   5.138   5.025
   80A      O3' 2067   6.402   5.028   5.377
   81U        P 2068   6.472   4.910   5.448
   81U      O1P 2069   6.364   4.812   5.479
   81U      O2P 2070   6.556   4.969   5.557
   81U      O5' 2071   6.572   4.852   5.333
   81U      C5' 2072   6.514   4.784   5.226
   81U     H5'1 2073   6.442   4.842   5.168
   81U     H5'2 2074   6.466   4.699   5.274
   81U      C4' 2075   6.623   4.741   5.128
   81U      H4' 2076   6.579   4.704   5.035
   81U      O4' 2077   6.710   4.844   5.087
   81U      C1' 2078   6.847   4.802   5.059
   81U      H1' 2079   6.877   4.819   4.955
   81U       N1 2080   6.948   4.869   5.139
   81U       C6 2081   6.908   4.948   5.245
   81U       H6 2082   6.804   4.948   5.274
   81U       C5 2083   7.005   5.017   5.318
   81U       H5 2084   6.975   5.063   5.410
   81U       C4 2085   7.144   5.010   5.278
   81U       O4 2086   7.228   5.081   5.327
   81U       N3 2087   7.175   4.931   5.168
   81U       H3 2088   7.275   4.923   5.153
   81U       C2 2089   7.082   4.851   5.100
   81U       O2 2090   7.117   4.766   5.011
   81U      C3' 2091   6.710   4.631   5.168
   81U      H3' 2092   6.737   4.641   5.273
   81U      C2' 2093   6.840   4.653   5.081
   81U     H2'1 2094   6.918   4.614   5.147
   81U      O2' 2095   6.825   4.578   4.965
   81U     HO'2 2096   6.754   4.515   4.970
   81U      O3' 2097   6.653   4.505   5.146
   82U        P 2098   6.666   4.385   5.255
   82U      O1P 2099   6.589   4.277   5.190
   82U      O2P 2100   6.629   4.437   5.388
   82U      O5' 2101   6.821   4.346   5.252
   82U      C5' 2102   6.881   4.259   5.153
   82U     H5'1 2103   6.852   4.278   5.050
   82U     H5'2 2104   6.824   4.168   5.174
   82U      C4' 2105   7.026   4.236   5.175
   82U      H4' 2106   7.072   4.180   5.093
   82U      O4' 2107   7.094   4.366   5.166
   82U      C1' 2108   7.164   4.385   5.291
   82U      H1' 2109   7.266   4.346   5.281
   82U       N1 2110   7.160   4.525   5.331
   82U       C6 2111   7.052   4.577   5.407
   82U       H6 2112   6.957   4.525   5.404
   82U       C5 2113   7.069   4.695   5.468
   82U       H5 2114   6.985   4.737   5.520
   82U       C4 2115   7.190   4.763   5.472
   82U       O4 2116   7.224   4.853   5.550
   82U       N3 2117   7.279   4.721   5.382
   82U       H3 2118   7.369   4.767   5.385
   82U       C2 2119   7.272   4.602   5.302
   82U       O2 2120   7.357   4.574   5.219
   82U      C3' 2121   7.057   4.170   5.307
   82U      H3' 2122   6.965   4.124   5.342
   82U      C2' 2123   7.097   4.294   5.395
   82U     H2'1 2124   7.006   4.331   5.442
   82U      O2' 2125   7.195   4.237   5.485
   82U     HO'2 2126   7.146   4.177   5.542
   82U      O3' 2127   7.153   4.067   5.294
   82U      H3T 2128   7.160   4.032   5.383
   9.03258   9.03258   6.38716   0.00000   0.00000   0.00000   0.00000   4.51658   4.51658
