# Supplementary material for: Constant-pH Molecular Dynamics of Cationic Peptide Dendrimers Binding to siRNA
Source: J Chem Inf Model. 2026 Feb 5;66(8):4734–43. doi: 10.1021/acs.jcim.5c02636 (PMC13126635; doi:10.1021/acs.jcim.5c02636)
Supplement: Supplementary file 2 [file ci5c02636_si_002.zip › zip/MH18D3_05_out_3.gro]

Protein t= 150000.00000 step= 10000
 2128
    1LY0      N    1   7.236   5.500   1.245
    1LY0     H1    2   7.205   5.404   1.237
    1LY0     H2    3   7.161   5.566   1.257
    1LY0     H3    4   7.277   5.532   1.158
    1LY0     CA    5   7.331   5.504   1.360
    1LY0     HA    6   7.266   5.482   1.445
    1LY0     CB    7   7.439   5.393   1.344
    1LY0    HB1    8   7.502   5.394   1.432
    1LY0    HB2    9   7.492   5.418   1.252
    1LY0     CG   10   7.382   5.254   1.321
    1LY0    HG1   11   7.323   5.239   1.230
    1LY0    HG2   12   7.318   5.241   1.408
    1LY0     CD   13   7.495   5.144   1.323
    1LY0    HD1   14   7.575   5.181   1.260
    1LY0    HD2   15   7.453   5.060   1.266
    1LY0     CE   16   7.532   5.101   1.462
    1LY0    HE1   17   7.546   5.183   1.533
    1LY0    HE2   18   7.625   5.044   1.459
    1LY0     NZ   19   7.419   5.021   1.517
    1LY0    HZ1   20   7.410   4.934   1.466
    1LY0    HZ2   21   7.436   4.998   1.614
    1LY0    HZ3   22   7.330   5.068   1.517
    1LY0      C   23   7.393   5.642   1.388
    1LY0      O   24   7.512   5.655   1.392
    2LER      N   25   7.307   5.741   1.415
    2LER      H   26   7.208   5.718   1.412
    2LER     CA   27   7.345   5.884   1.405
    2LER     HA   28   7.353   5.915   1.300
    2LER     CB   29   7.231   5.976   1.465
    2LER    HB1   30   7.290   6.066   1.483
    2LER    HB2   31   7.201   5.930   1.559
    2LER     CG   32   7.112   6.014   1.390
    2LER     HG   33   7.056   5.927   1.356
    2LER    CD1   34   7.015   6.089   1.471
    2LER   HD11   35   6.983   6.028   1.556
    2LER   HD12   36   7.054   6.184   1.506
    2LER   HD13   37   6.926   6.103   1.411
    2LER    CD2   38   7.159   6.095   1.275
    2LER   HD21   39   7.068   6.145   1.240
    2LER   HD22   40   7.227   6.174   1.305
    2LER   HD23   41   7.210   6.034   1.201
    2LER      C   42   7.479   5.908   1.477
    2LER      O   43   7.563   5.975   1.429
    3LYR      N   44   7.490   5.865   1.601
    3LYR      H   45   7.436   5.783   1.626
    3LYR     CA   46   7.613   5.884   1.689
    3LYR     HA   47   7.594   5.832   1.783
    3LYR     CB   48   7.601   6.032   1.737
    3LYR    HB1   49   7.498   6.049   1.768
    3LYR    HB2   50   7.610   6.097   1.650
    3LYR     CG   51   7.688   6.076   1.860
    3LYR    HG1   52   7.661   6.179   1.880
    3LYR    HG2   53   7.790   6.062   1.823
    3LYR     CD   54   7.670   6.003   1.993
    3LYR    HD1   55   7.687   5.896   1.975
    3LYR    HD2   56   7.570   6.022   2.031
    3LYR     CE   57   7.770   6.057   2.097
    3LYR    HE1   58   7.733   6.152   2.134
    3LYR    HE2   59   7.870   6.072   2.055
    3LYR     NZ   60   7.770   5.962   2.209
    3LYR    HZ1   61   7.704   5.887   2.217
    3LYR      C   62   7.745   5.838   1.623
    3LYR      O   63   7.843   5.905   1.612
    4LY0      N   64   7.738   5.721   1.559
    4LY0      H   65   7.649   5.673   1.554
    4LY0     CA   66   7.846   5.667   1.461
    4LY0     HA   67   7.933   5.670   1.527
    4LY0     CB   68   7.817   5.519   1.426
    4LY0    HB1   69   7.723   5.523   1.370
    4LY0    HB2   70   7.806   5.468   1.522
    4LY0     CG   71   7.913   5.449   1.336
    4LY0    HG1   72   8.013   5.452   1.380
    4LY0    HG2   73   7.906   5.504   1.242
    4LY0     CD   74   7.885   5.297   1.312
    4LY0    HD1   75   7.779   5.280   1.294
    4LY0    HD2   76   7.917   5.239   1.398
    4LY0     CE   77   7.976   5.249   1.195
    4LY0    HE1   78   7.956   5.145   1.168
    4LY0    HE2   79   8.078   5.263   1.230
    4LY0     NZ   80   7.964   5.326   1.063
    4LY0    HZ1   81   8.006   5.417   1.067
    4LY0    HZ2   82   8.013   5.271   0.994
    4LY0    HZ3   83   7.867   5.333   1.034
    4LY0      C   84   7.870   5.746   1.331
    4LY0      O   85   7.980   5.732   1.272
    5LER      N   86   7.781   5.844   1.286
    5LER      H   87   7.701   5.858   1.345
    5LER     CA   88   7.813   5.942   1.180
    5LER     HA   89   7.882   5.892   1.111
    5LER     CB   90   7.690   5.983   1.100
    5LER    HB1   91   7.714   6.076   1.048
    5LER    HB2   92   7.607   6.001   1.168
    5LER     CG   93   7.632   5.884   0.994
    5LER     HG   94   7.544   5.929   0.949
    5LER    CD1   95   7.727   5.857   0.875
    5LER   HD11   96   7.810   5.792   0.900
    5LER   HD12   97   7.673   5.802   0.797
    5LER   HD13   98   7.761   5.948   0.826
    5LER    CD2   99   7.587   5.747   1.049
    5LER   HD21  100   7.512   5.780   1.121
    5LER   HD22  101   7.541   5.677   0.979
    5LER   HD23  102   7.666   5.694   1.102
    5LER      C  103   7.899   6.064   1.230
    5LER      O  104   7.929   6.148   1.145
    6LYR      N  105   7.943   6.072   1.357
    6LYR      H  106   7.893   6.015   1.424
    6LYR     CA  107   8.041   6.163   1.418
    6LYR     HA  108   8.103   6.199   1.336
    6LYR     CB  109   8.128   6.084   1.514
    6LYR    HB1  110   8.073   6.044   1.600
    6LYR    HB2  111   8.201   6.154   1.555
    6LYR     CG  112   8.193   5.963   1.450
    6LYR    HG1  113   8.257   5.994   1.368
    6LYR    HG2  114   8.117   5.899   1.404
    6LYR     CD  115   8.277   5.874   1.548
    6LYR    HD1  116   8.322   5.932   1.628
    6LYR    HD2  117   8.367   5.834   1.501
    6LYR     CE  118   8.200   5.766   1.619
    6LYR    HE1  119   8.262   5.683   1.653
    6LYR    HE2  120   8.129   5.722   1.549
    6LYR     NZ  121   8.113   5.812   1.726
    6LYR    HZ1  122   8.024   5.857   1.708
    6LYR      C  123   7.964   6.284   1.479
    6LYR      O  124   8.014   6.393   1.467
    7LER      N  125   7.829   6.275   1.502
    7LER      H  126   7.786   6.188   1.476
    7LER     CA  127   7.747   6.388   1.522
    7LER     HA  128   7.790   6.467   1.460
    7LER     CB  129   7.598   6.359   1.477
    7LER    HB1  130   7.535   6.446   1.491
    7LER    HB2  131   7.560   6.274   1.534
    7LER     CG  132   7.595   6.325   1.326
    7LER     HG  133   7.663   6.242   1.306
    7LER    CD1  134   7.453   6.286   1.302
    7LER   HD11  135   7.437   6.289   1.194
    7LER   HD12  136   7.443   6.188   1.348
    7LER   HD13  137   7.387   6.364   1.339
    7LER    CD2  138   7.645   6.440   1.230
    7LER   HD21  139   7.589   6.530   1.253
    7LER   HD22  140   7.748   6.470   1.245
    7LER   HD23  141   7.626   6.408   1.128
    7LER      C  142   7.755   6.436   1.668
    7LER      O  143   7.809   6.367   1.755
    8LER      N  144   7.705   6.556   1.690
    8LER      H  145   7.667   6.601   1.607
    8LER     CA  146   7.676   6.629   1.816
    8LER     HA  147   7.625   6.721   1.788
    8LER     CB  148   7.571   6.553   1.898
    8LER    HB1  149   7.615   6.456   1.917
    8LER    HB2  150   7.486   6.536   1.831
    8LER     CG  151   7.524   6.627   2.026
    8LER     HG  152   7.610   6.629   2.092
    8LER    CD1  153   7.441   6.757   1.991
    8LER   HD11  154   7.511   6.824   1.941
    8LER   HD12  155   7.355   6.732   1.928
    8LER   HD13  156   7.412   6.804   2.085
    8LER    CD2  157   7.417   6.542   2.097
    8LER   HD21  158   7.408   6.587   2.196
    8LER   HD22  159   7.319   6.542   2.048
    8LER   HD23  160   7.467   6.446   2.109
    8LER      C  161   7.796   6.664   1.899
    8LER      O  162   7.805   6.778   1.942
    9LYR      N  163   7.883   6.568   1.920
    9LYR      H  164   7.862   6.475   1.889
    9LYR     CA  165   8.007   6.591   1.994
    9LYR     HA  166   8.024   6.699   1.991
    9LYR     CB  167   8.126   6.517   1.936
    9LYR    HB1  168   8.093   6.414   1.947
    9LYR    HB2  169   8.217   6.542   1.991
    9LYR     CG  170   8.142   6.542   1.781
    9LYR    HG1  171   8.074   6.483   1.720
    9LYR    HG2  172   8.231   6.485   1.754
    9LYR     CD  173   8.160   6.693   1.745
    9LYR    HD1  174   8.219   6.733   1.827
    9LYR    HD2  175   8.061   6.738   1.740
    9LYR     CE  176   8.218   6.704   1.601
    9LYR    HE1  177   8.302   6.635   1.590
    9LYR    HE2  178   8.261   6.803   1.588
    9LYR     NZ  179   8.110   6.682   1.509
    9LYR    HZ1  180   8.084   6.588   1.481
    9LYR      C  181   7.999   6.568   2.148
    9LYR      O  182   7.912   6.495   2.199
   10LER      N  183   8.096   6.625   2.225
   10LER      H  184   8.158   6.696   2.188
   10LER     CA  185   8.118   6.586   2.362
   10LER     HA  186   8.107   6.477   2.363
   10LER     CB  187   8.265   6.622   2.405
   10LER    HB1  188   8.293   6.574   2.499
   10LER    HB2  189   8.280   6.729   2.416
   10LER     CG  190   8.367   6.559   2.303
   10LER     HG  191   8.346   6.603   2.206
   10LER    CD1  192   8.513   6.583   2.343
   10LER   HD11  193   8.579   6.528   2.275
   10LER   HD12  194   8.547   6.687   2.345
   10LER   HD13  195   8.528   6.551   2.446
   10LER    CD2  196   8.353   6.409   2.295
   10LER   HD21  197   8.438   6.354   2.252
   10LER   HD22  198   8.323   6.368   2.391
   10LER   HD23  199   8.271   6.387   2.226
   10LER      C  200   8.013   6.636   2.465
   10LER      O  201   8.057   6.706   2.558
   11LER      N  202   7.888   6.596   2.450
   11LER      H  203   7.865   6.552   2.361
   11LER     CA  204   7.769   6.664   2.512
   11LER     HA  205   7.798   6.743   2.581
   11LER     CB  206   7.691   6.748   2.407
   11LER    HB1  207   7.632   6.815   2.471
   11LER    HB2  208   7.610   6.692   2.359
   11LER     CG  209   7.781   6.839   2.316
   11LER     HG  210   7.842   6.776   2.252
   11LER    CD1  211   7.684   6.917   2.223
   11LER   HD11  212   7.622   6.848   2.166
   11LER   HD12  213   7.622   6.982   2.284
   11LER   HD13  214   7.740   6.973   2.149
   11LER    CD2  215   7.870   6.947   2.377
   11LER   HD21  216   7.951   6.900   2.433
   11LER   HD22  217   7.919   7.001   2.296
   11LER   HD23  218   7.812   7.019   2.435
   11LER      C  219   7.672   6.580   2.587
   11LER      O  220   7.597   6.634   2.669
   12LER      N  221   7.663   6.450   2.556
   12LER      H  222   7.734   6.415   2.492
   12LER     CA  223   7.578   6.358   2.633
   12LER     HA  224   7.488   6.412   2.662
   12LER     CB  225   7.536   6.252   2.531
   12LER    HB1  226   7.477   6.182   2.589
   12LER    HB2  227   7.614   6.180   2.506
   12LER     CG  228   7.469   6.288   2.396
   12LER     HG  229   7.543   6.329   2.327
   12LER    CD1  230   7.410   6.163   2.331
   12LER   HD11  231   7.340   6.104   2.390
   12LER   HD12  232   7.355   6.184   2.239
   12LER   HD13  233   7.493   6.098   2.304
   12LER    CD2  234   7.351   6.391   2.411
   12LER   HD21  235   7.290   6.361   2.496
   12LER   HD22  236   7.382   6.494   2.425
   12LER   HD23  237   7.295   6.390   2.318
   12LER      C  238   7.642   6.295   2.758
   12LER      O  239   7.571   6.215   2.820
   13LER      N  240   7.772   6.315   2.787
   13LER      H  241   7.828   6.387   2.743
   13LER     CA  242   7.841   6.229   2.874
   13LER     HA  243   7.824   6.127   2.839
   13LER     CB  244   7.993   6.264   2.864
   13LER    HB1  245   8.036   6.179   2.917
   13LER    HB2  246   8.024   6.356   2.914
   13LER     CG  247   8.061   6.269   2.724
   13LER     HG  248   7.989   6.322   2.661
   13LER    CD1  249   8.180   6.358   2.714
   13LER   HD11  250   8.158   6.458   2.752
   13LER   HD12  251   8.273   6.313   2.746
   13LER   HD13  252   8.195   6.377   2.608
   13LER    CD2  253   8.089   6.130   2.657
   13LER   HD21  254   8.177   6.085   2.703
   13LER   HD22  255   8.010   6.057   2.676
   13LER   HD23  256   8.108   6.138   2.550
   13LER      C  257   7.785   6.242   3.020
   13LER      O  258   7.792   6.145   3.096
   14NH2      N  259   7.742   6.359   3.066
   14NH2     H1  260   7.721   6.426   2.994
   14NH2     H2  261   7.696   6.369   3.156
   15LY0      N  262   8.209   5.563   2.489
   15LY0     H1  263   8.137   5.503   2.526
   15LY0     H2  264   8.212   5.558   2.388
   15LY0     H3  265   8.298   5.537   2.527
   15LY0     CA  266   8.174   5.703   2.529
   15LY0     HA  267   8.135   5.693   2.630
   15LY0     CB  268   8.289   5.803   2.525
   15LY0    HB1  269   8.366   5.772   2.595
   15LY0    HB2  270   8.241   5.895   2.557
   15LY0     CG  271   8.352   5.833   2.384
   15LY0    HG1  272   8.275   5.875   2.319
   15LY0    HG2  273   8.397   5.739   2.351
   15LY0     CD  274   8.473   5.934   2.392
   15LY0    HD1  275   8.503   5.959   2.290
   15LY0    HD2  276   8.553   5.884   2.445
   15LY0     CE  277   8.416   6.057   2.465
   15LY0    HE1  278   8.412   6.031   2.570
   15LY0    HE2  279   8.319   6.074   2.419
   15LY0     NZ  280   8.519   6.163   2.455
   15LY0    HZ1  281   8.530   6.203   2.363
   15LY0    HZ2  282   8.503   6.239   2.520
   15LY0    HZ3  283   8.609   6.126   2.480
   15LY0      C  284   8.059   5.756   2.445
   15LY0      O  285   8.055   5.731   2.325
   16LER      N  286   7.958   5.821   2.501
   16LER      H  287   7.961   5.822   2.602
   16LER     CA  288   7.837   5.878   2.436
   16LER     HA  289   7.779   5.799   2.389
   16LER     CB  290   7.743   5.938   2.544
   16LER    HB1  291   7.656   5.981   2.495
   16LER    HB2  292   7.800   6.015   2.597
   16LER     CG  293   7.689   5.820   2.628
   16LER     HG  294   7.765   5.755   2.673
   16LER    CD1  295   7.629   5.880   2.757
   16LER   HD11  296   7.694   5.952   2.806
   16LER   HD12  297   7.542   5.939   2.727
   16LER   HD13  298   7.601   5.798   2.824
   16LER    CD2  299   7.573   5.737   2.570
   16LER   HD21  300   7.607   5.688   2.479
   16LER   HD22  301   7.540   5.663   2.643
   16LER   HD23  302   7.494   5.807   2.542
   16LER      C  303   7.855   5.972   2.308
   16LER      O  304   7.932   6.062   2.318
   17LY0      N  305   6.867   5.951   2.316
   17LY0     H1  306   6.801   5.938   2.391
   17LY0     H2  307   6.913   6.041   2.317
   17LY0     H3  308   6.818   5.944   2.228
   17LY0     CA  309   6.968   5.850   2.301
   17LY0     HA  310   7.037   5.862   2.385
   17LY0     CB  311   6.911   5.708   2.319
   17LY0    HB1  312   6.989   5.633   2.312
   17LY0    HB2  313   6.833   5.696   2.244
   17LY0     CG  314   6.848   5.682   2.462
   17LY0    HG1  315   6.760   5.743   2.479
   17LY0    HG2  316   6.922   5.702   2.539
   17LY0     CD  317   6.795   5.534   2.456
   17LY0    HD1  318   6.873   5.468   2.419
   17LY0    HD2  319   6.712   5.517   2.387
   17LY0     CE  320   6.756   5.509   2.607
   17LY0    HE1  321   6.677   5.575   2.640
   17LY0    HE2  322   6.829   5.552   2.675
   17LY0     NZ  323   6.731   5.365   2.633
   17LY0    HZ1  324   6.818   5.314   2.627
   17LY0    HZ2  325   6.709   5.339   2.728
   17LY0    HZ3  326   6.657   5.323   2.579
   17LY0      C  327   7.036   5.863   2.170
   17LY0      O  328   6.965   5.863   2.074
   18LER      N  329   7.170   5.856   2.154
   18LER      H  330   7.228   5.857   2.236
   18LER     CA  331   7.239   5.842   2.028
   18LER     HA  332   7.172   5.806   1.949
   18LER     CB  333   7.302   5.980   1.991
   18LER    HB1  334   7.370   5.966   1.907
   18LER    HB2  335   7.366   6.008   2.075
   18LER     CG  336   7.209   6.100   1.953
   18LER     HG  337   7.147   6.115   2.041
   18LER    CD1  338   7.297   6.228   1.928
   18LER   HD11  339   7.333   6.234   1.826
   18LER   HD12  340   7.232   6.315   1.938
   18LER   HD13  341   7.382   6.231   1.997
   18LER    CD2  342   7.126   6.068   1.831
   18LER   HD21  343   7.070   6.160   1.817
   18LER   HD22  344   7.189   6.043   1.746
   18LER   HD23  345   7.059   5.985   1.855
   18LER      C  346   7.340   5.731   2.042
   18LER      O  347   7.405   5.700   1.941
   19LYR      N  348   7.355   5.661   2.160
   19LYR      H  349   7.305   5.694   2.242
   19LYR     CA  350   7.453   5.559   2.180
   19LYR     HA  351   7.447   5.483   2.102
   19LYR     CB  352   7.434   5.486   2.315
   19LYR    HB1  353   7.433   5.547   2.405
   19LYR    HB2  354   7.514   5.413   2.326
   19LYR     CG  355   7.301   5.413   2.302
   19LYR    HG1  356   7.307   5.354   2.210
   19LYR    HG2  357   7.221   5.487   2.293
   19LYR     CD  358   7.262   5.319   2.420
   19LYR    HD1  359   7.262   5.374   2.513
   19LYR    HD2  360   7.341   5.243   2.423
   19LYR     CE  361   7.126   5.260   2.397
   19LYR    HE1  362   7.123   5.208   2.301
   19LYR    HE2  363   7.045   5.333   2.394
   19LYR     NZ  364   7.099   5.160   2.495
   19LYR    HZ1  365   7.118   5.069   2.455
   19LYR      C  366   7.595   5.612   2.179
   19LYR      O  367   7.618   5.729   2.218
   20LY0      N  368   7.693   5.527   2.150
   20LY0      H  369   7.670   5.430   2.135
   20LY0     CA  370   7.831   5.568   2.150
   20LY0     HA  371   7.836   5.641   2.230
   20LY0     CB  372   7.921   5.459   2.198
   20LY0    HB1  373   7.888   5.426   2.297
   20LY0    HB2  374   8.020   5.501   2.217
   20LY0     CG  375   7.925   5.343   2.095
   20LY0    HG1  376   7.979   5.366   2.003
   20LY0    HG2  377   7.825   5.314   2.064
   20LY0     CD  378   7.986   5.211   2.155
   20LY0    HD1  379   7.922   5.187   2.240
   20LY0    HD2  380   8.086   5.241   2.187
   20LY0     CE  381   7.983   5.107   2.042
   20LY0    HE1  382   8.040   5.131   1.952
   20LY0    HE2  383   7.881   5.101   2.003
   20LY0     NZ  384   8.031   4.979   2.093
   20LY0    HZ1  385   7.975   4.937   2.167
   20LY0    HZ2  386   8.060   4.916   2.020
   20LY0    HZ3  387   8.118   4.987   2.143
   20LY0      C  388   7.878   5.651   2.021
   20LY0      O  389   7.828   5.636   1.914
   21LER      N  390   7.975   5.742   2.051
   21LER      H  391   7.994   5.749   2.150
   21LER     CA  392   8.045   5.827   1.959
   21LER     HA  393   7.966   5.886   1.913
   21LER     CB  394   8.145   5.916   2.043
   21LER    HB1  395   8.222   5.851   2.085
   21LER    HB2  396   8.090   5.967   2.122
   21LER     CG  397   8.207   6.026   1.960
   21LER     HG  398   8.267   5.984   1.879
   21LER    CD1  399   8.112   6.125   1.902
   21LER   HD11  400   8.047   6.151   1.986
   21LER   HD12  401   8.169   6.208   1.861
   21LER   HD13  402   8.054   6.074   1.824
   21LER    CD2  403   8.307   6.099   2.047
   21LER   HD21  404   8.399   6.044   2.066
   21LER   HD22  405   8.341   6.194   2.006
   21LER   HD23  406   8.271   6.125   2.146
   21LER      C  407   8.121   5.761   1.850
   21LER      O  408   8.196   5.668   1.881
   22LY0      N  409   7.099   5.109   3.133
   22LY0     H1  410   7.141   5.200   3.123
   22LY0     H2  411   7.069   5.099   3.229
   22LY0     H3  412   7.172   5.045   3.103
   22LY0     CA  413   6.985   5.086   3.040
   22LY0     HA  414   6.945   4.987   3.061
   22LY0     CB  415   6.888   5.206   3.048
   22LY0    HB1  416   6.803   5.191   2.982
   22LY0    HB2  417   6.939   5.301   3.033
   22LY0     CG  418   6.816   5.218   3.187
   22LY0    HG1  419   6.899   5.222   3.257
   22LY0    HG2  420   6.748   5.135   3.206
   22LY0     CD  421   6.733   5.350   3.214
   22LY0    HD1  422   6.657   5.368   3.138
   22LY0    HD2  423   6.799   5.436   3.204
   22LY0     CE  424   6.675   5.345   3.355
   22LY0    HE1  425   6.752   5.319   3.428
   22LY0    HE2  426   6.616   5.254   3.367
   22LY0     NZ  427   6.599   5.461   3.392
   22LY0    HZ1  428   6.581   5.470   3.491
   22LY0    HZ2  429   6.650   5.543   3.362
   22LY0    HZ3  430   6.509   5.464   3.346
   22LY0      C  431   7.045   5.082   2.900
   22LY0      O  432   7.154   5.134   2.881
   23LER      N  433   6.970   5.029   2.811
   23LER      H  434   6.885   4.983   2.839
   23LER     CA  435   7.011   5.023   2.675
   23LER     HA  436   7.108   4.976   2.664
   23LER     CB  437   6.900   4.956   2.593
   23LER    HB1  438   6.928   4.947   2.488
   23LER    HB2  439   6.817   5.024   2.611
   23LER     CG  440   6.856   4.814   2.635
   23LER     HG  441   6.843   4.815   2.743
   23LER    CD1  442   6.738   4.756   2.556
   23LER   HD11  443   6.726   4.648   2.565
   23LER   HD12  444   6.649   4.811   2.586
   23LER   HD13  445   6.751   4.772   2.449
   23LER    CD2  446   6.976   4.726   2.593
   23LER   HD21  447   7.052   4.733   2.670
   23LER   HD22  448   6.953   4.620   2.587
   23LER   HD23  449   7.033   4.752   2.504
   23LER      C  450   7.043   5.164   2.617
   23LER      O  451   6.990   5.271   2.659
   24LY0      N  452   6.783   7.862   1.672
   24LY0     H1  453   6.843   7.938   1.700
   24LY0     H2  454   6.699   7.902   1.632
   24LY0     H3  455   6.821   7.806   1.597
   24LY0     CA  456   6.751   7.779   1.785
   24LY0     HA  457   6.695   7.839   1.857
   24LY0     CB  458   6.649   7.665   1.753
   24LY0    HB1  459   6.709   7.586   1.708
   24LY0    HB2  460   6.577   7.700   1.679
   24LY0     CG  461   6.575   7.613   1.872
   24LY0    HG1  462   6.519   7.693   1.920
   24LY0    HG2  463   6.659   7.577   1.932
   24LY0     CD  464   6.478   7.495   1.835
   24LY0    HD1  465   6.530   7.425   1.769
   24LY0    HD2  466   6.399   7.534   1.770
   24LY0     CE  467   6.407   7.434   1.952
   24LY0    HE1  468   6.364   7.520   2.004
   24LY0    HE2  469   6.488   7.386   2.007
   24LY0     NZ  470   6.302   7.335   1.925
   24LY0    HZ1  471   6.333   7.259   1.866
   24LY0    HZ2  472   6.252   7.308   2.008
   24LY0    HZ3  473   6.221   7.369   1.875
   24LY0      C  474   6.880   7.728   1.852
   24LY0      O  475   6.968   7.681   1.777
   25LER      N  476   6.886   7.748   1.982
   25LER      H  477   6.808   7.785   2.033
   25LER     CA  478   7.000   7.697   2.055
   25LER     HA  479   7.089   7.743   2.012
   25LER     CB  480   6.982   7.742   2.207
   25LER    HB1  481   7.069   7.710   2.266
   25LER    HB2  482   6.891   7.716   2.260
   25LER     CG  483   6.982   7.897   2.216
   25LER     HG  484   6.913   7.947   2.147
   25LER    CD1  485   6.939   7.937   2.357
   25LER   HD11  486   6.982   7.866   2.428
   25LER   HD12  487   6.974   8.039   2.373
   25LER   HD13  488   6.831   7.937   2.372
   25LER    CD2  489   7.123   7.954   2.204
   25LER   HD21  490   7.194   7.889   2.256
   25LER   HD22  491   7.151   7.956   2.098
   25LER   HD23  492   7.130   8.057   2.238
   25LER      C  493   7.007   7.537   2.050
   25LER      O  494   6.908   7.474   2.008
   26LYR      N  495   7.126   7.480   2.084
   26LYR      H  496   7.199   7.541   2.115
   26LYR     CA  497   7.136   7.332   2.104
   26LYR     HA  498   7.034   7.294   2.095
   26LYR     CB  499   7.178   7.301   2.252
   26LYR    HB1  500   7.283   7.331   2.254
   26LYR    HB2  501   7.172   7.196   2.282
   26LYR     CG  502   7.099   7.376   2.359
   26LYR    HG1  503   6.994   7.349   2.352
   26LYR    HG2  504   7.112   7.484   2.349
   26LYR     CD  505   7.157   7.340   2.494
   26LYR    HD1  506   7.110   7.400   2.572
   26LYR    HD2  507   7.265   7.355   2.503
   26LYR     CE  508   7.121   7.192   2.529
   26LYR    HE1  509   7.187   7.123   2.477
   26LYR    HE2  510   7.018   7.177   2.497
   26LYR     NZ  511   7.127   7.179   2.678
   26LYR    HZ1  512   7.218   7.155   2.713
   26LYR      C  513   7.226   7.252   1.997
   26LYR      O  514   7.219   7.127   1.996
   27LY0      N  515   7.302   7.323   1.913
   27LY0      H  516   7.296   7.424   1.918
   27LY0     CA  517   7.411   7.260   1.828
   27LY0     HA  518   7.439   7.331   1.749
   27LY0     CB  519   7.528   7.204   1.906
   27LY0    HB1  520   7.586   7.159   1.826
   27LY0    HB2  521   7.493   7.131   1.978
   27LY0     CG  522   7.607   7.313   1.985
   27LY0    HG1  523   7.550   7.324   2.077
   27LY0    HG2  524   7.619   7.407   1.931
   27LY0     CD  525   7.746   7.251   2.005
   27LY0    HD1  526   7.811   7.282   1.924
   27LY0    HD2  527   7.745   7.144   2.022
   27LY0     CE  528   7.802   7.328   2.127
   27LY0    HE1  529   7.901   7.288   2.147
   27LY0    HE2  530   7.740   7.305   2.214
   27LY0     NZ  531   7.811   7.477   2.102
   27LY0    HZ1  532   7.871   7.527   2.167
   27LY0    HZ2  533   7.859   7.489   2.014
   27LY0    HZ3  534   7.720   7.520   2.100
   27LY0      C  535   7.353   7.148   1.740
   27LY0      O  536   7.408   7.044   1.719
   28LER      N  537   7.220   7.171   1.711
   28LER      H  538   7.186   7.264   1.734
   28LER     CA  539   7.126   7.071   1.662
   28LER     HA  540   7.127   6.987   1.732
   28LER     CB  541   6.985   7.126   1.636
   28LER    HB1  542   6.926   7.037   1.615
   28LER    HB2  543   6.984   7.190   1.548
   28LER     CG  544   6.930   7.200   1.759
   28LER     HG  545   7.012   7.262   1.796
   28LER    CD1  546   6.818   7.293   1.725
   28LER   HD11  547   6.799   7.351   1.816
   28LER   HD12  548   6.859   7.355   1.645
   28LER   HD13  549   6.724   7.242   1.703
   28LER    CD2  550   6.866   7.113   1.862
   28LER   HD21  551   6.835   7.169   1.950
   28LER   HD22  552   6.787   7.049   1.822
   28LER   HD23  553   6.938   7.045   1.908
   28LER      C  554   7.194   7.008   1.536
   28LER      O  555   7.214   7.074   1.434
   29LYR      N  556   7.223   6.880   1.542
   29LYR      H  557   7.197   6.832   1.627
   29LYR     CA  558   7.268   6.793   1.427
   29LYR     HA  559   7.194   6.802   1.347
   29LYR     CB  560   7.267   6.648   1.475
   29LYR    HB1  561   7.332   6.644   1.562
   29LYR    HB2  562   7.306   6.588   1.392
   29LYR     CG  563   7.129   6.591   1.500
   29LYR    HG1  564   7.083   6.576   1.402
   29LYR    HG2  565   7.075   6.668   1.555
   29LYR     CD  566   7.132   6.463   1.579
   29LYR    HD1  567   7.193   6.403   1.512
   29LYR    HD2  568   7.028   6.433   1.585
   29LYR     CE  569   7.200   6.467   1.716
   29LYR    HE1  570   7.292   6.525   1.710
   29LYR    HE2  571   7.223   6.368   1.754
   29LYR     NZ  572   7.105   6.523   1.813
   29LYR    HZ1  573   7.054   6.460   1.873
   29LYR      C  574   7.411   6.828   1.373
   29LYR      O  575   7.443   6.780   1.261
   30LER      N  576   7.476   6.916   1.435
   30LER      H  577   7.436   6.962   1.516
   30LER     CA  578   7.612   6.954   1.397
   30LER     HA  579   7.609   6.981   1.291
   30LER     CB  580   7.667   7.079   1.478
   30LER    HB1  581   7.770   7.099   1.450
   30LER    HB2  582   7.666   7.045   1.582
   30LER     CG  583   7.579   7.206   1.459
   30LER     HG  584   7.482   7.185   1.504
   30LER    CD1  585   7.652   7.312   1.548
   30LER   HD11  586   7.756   7.326   1.520
   30LER   HD12  587   7.591   7.402   1.545
   30LER   HD13  588   7.658   7.265   1.646
   30LER    CD2  589   7.561   7.251   1.318
   30LER   HD21  590   7.492   7.184   1.266
   30LER   HD22  591   7.510   7.347   1.324
   30LER   HD23  592   7.651   7.248   1.257
   30LER      C  593   7.713   6.839   1.410
   30LER      O  594   7.688   6.756   1.489
   31LER      N  595   7.820   6.830   1.327
   31LER      H  596   7.832   6.913   1.270
   31LER     CA  597   7.938   6.740   1.348
   31LER     HA  598   7.902   6.637   1.351
   31LER     CB  599   8.040   6.738   1.233
   31LER    HB1  600   8.074   6.635   1.227
   31LER    HB2  601   8.131   6.792   1.258
   31LER     CG  602   7.994   6.775   1.089
   31LER     HG  603   7.946   6.873   1.088
   31LER    CD1  604   8.115   6.793   1.003
   31LER   HD11  605   8.168   6.882   1.038
   31LER   HD12  606   8.182   6.707   1.009
   31LER   HD13  607   8.087   6.810   0.899
   31LER    CD2  608   7.901   6.670   1.029
   31LER   HD21  609   7.852   6.708   0.940
   31LER   HD22  610   7.963   6.583   1.006
   31LER   HD23  611   7.834   6.638   1.109
   31LER      C  612   8.020   6.773   1.477
   31LER      O  613   8.042   6.886   1.515
   32LY0      N  614   7.102   7.521   3.220
   32LY0     H1  615   7.062   7.591   3.280
   32LY0     H2  616   7.152   7.452   3.275
   32LY0     H3  617   7.174   7.567   3.165
   32LY0     CA  618   7.008   7.448   3.137
   32LY0     HA  619   6.944   7.386   3.200
   32LY0     CB  620   6.908   7.535   3.050
   32LY0    HB1  621   6.843   7.463   3.000
   32LY0    HB2  622   6.968   7.580   2.971
   32LY0     CG  623   6.822   7.632   3.127
   32LY0    HG1  624   6.869   7.730   3.128
   32LY0    HG2  625   6.824   7.606   3.233
   32LY0     CD  626   6.683   7.646   3.070
   32LY0    HD1  627   6.644   7.545   3.059
   32LY0    HD2  628   6.698   7.690   2.971
   32LY0     CE  629   6.601   7.747   3.151
   32LY0    HE1  630   6.635   7.847   3.124
   32LY0    HE2  631   6.628   7.734   3.256
   32LY0     NZ  632   6.457   7.745   3.125
   32LY0    HZ1  633   6.423   7.817   3.187
   32LY0    HZ2  634   6.442   7.758   3.026
   32LY0    HZ3  635   6.418   7.660   3.164
   32LY0      C  636   7.078   7.346   3.051
   32LY0      O  637   7.199   7.369   3.023
   33LER      N  638   7.012   7.239   3.007
   33LER      H  639   6.918   7.224   3.041
   33LER     CA  640   7.057   7.147   2.912
   33LER     HA  641   7.163   7.140   2.935
   33LER     CB  642   6.998   7.006   2.931
   33LER    HB1  643   7.057   6.945   2.863
   33LER    HB2  644   6.897   7.011   2.892
   33LER     CG  645   7.018   6.938   3.073
   33LER     HG  646   6.965   6.996   3.148
   33LER    CD1  647   6.963   6.795   3.069
   33LER   HD11  648   6.858   6.813   3.048
   33LER   HD12  649   7.020   6.733   3.000
   33LER   HD13  650   6.972   6.743   3.165
   33LER    CD2  651   7.173   6.923   3.112
   33LER   HD21  652   7.229   6.865   3.038
   33LER   HD22  653   7.225   7.018   3.116
   33LER   HD23  654   7.178   6.875   3.209
   33LER      C  655   7.027   7.190   2.765
   33LER      O  656   6.911   7.211   2.730
   34LY0      N  657   6.373   6.718   2.977
   34LY0     H1  658   6.275   6.727   2.952
   34LY0     H2  659   6.401   6.621   2.975
   34LY0     H3  660   6.393   6.751   3.070
   34LY0     CA  661   6.457   6.797   2.881
   34LY0     HA  662   6.402   6.795   2.787
   34LY0     CB  663   6.473   6.945   2.920
   34LY0    HB1  664   6.556   6.989   2.863
   34LY0    HB2  665   6.505   6.945   3.024
   34LY0     CG  666   6.341   7.018   2.906
   34LY0    HG1  667   6.276   6.959   2.970
   34LY0    HG2  668   6.305   7.020   2.803
   34LY0     CD  669   6.365   7.167   2.954
   34LY0    HD1  670   6.423   7.222   2.881
   34LY0    HD2  671   6.420   7.164   3.048
   34LY0     CE  672   6.228   7.222   2.976
   34LY0    HE1  673   6.153   7.144   2.981
   34LY0    HE2  674   6.196   7.273   2.885
   34LY0     NZ  675   6.225   7.317   3.083
   34LY0    HZ1  676   6.229   7.265   3.169
   34LY0    HZ2  677   6.296   7.389   3.076
   34LY0    HZ3  678   6.136   7.363   3.099
   34LY0      C  679   6.593   6.739   2.860
   34LY0      O  680   6.639   6.657   2.940
   35LER      N  681   6.650   6.764   2.743
   35LER      H  682   6.595   6.817   2.677
   35LER     CA  683   6.786   6.736   2.689
   35LER     HA  684   6.855   6.713   2.770
   35LER     CB  685   6.783   6.610   2.596
   35LER    HB1  686   6.705   6.625   2.522
   35LER    HB2  687   6.747   6.539   2.671
   35LER     CG  688   6.918   6.564   2.533
   35LER     HG  689   6.963   6.632   2.461
   35LER    CD1  690   7.029   6.551   2.639
   35LER   HD11  691   7.056   6.644   2.688
   35LER   HD12  692   7.000   6.476   2.713
   35LER   HD13  693   7.121   6.515   2.593
   35LER    CD2  694   6.906   6.427   2.466
   35LER   HD21  695   6.889   6.435   2.359
   35LER   HD22  696   7.003   6.377   2.470
   35LER   HD23  697   6.823   6.369   2.506
   35LER      C  698   6.833   6.859   2.599
   35LER      O  699   6.948   6.901   2.604
   36LYR      N  700   6.740   6.915   2.515
   36LYR      H  701   6.644   6.885   2.526
   36LYR     CA  702   6.776   7.038   2.429
   36LYR     HA  703   6.821   7.107   2.500
   36LYR     CB  704   6.639   7.112   2.395
   36LYR    HB1  705   6.580   7.044   2.334
   36LYR    HB2  706   6.659   7.201   2.336
   36LYR     CG  707   6.557   7.153   2.518
   36LYR    HG1  708   6.624   7.209   2.582
   36LYR    HG2  709   6.533   7.065   2.577
   36LYR     CD  710   6.437   7.237   2.472
   36LYR    HD1  711   6.381   7.180   2.397
   36LYR    HD2  712   6.461   7.329   2.419
   36LYR     CE  713   6.341   7.271   2.590
   36LYR    HE1  714   6.395   7.324   2.669
   36LYR    HE2  715   6.297   7.175   2.618
   36LYR     NZ  716   6.227   7.349   2.540
   36LYR    HZ1  717   6.173   7.312   2.463
   36LYR      C  718   6.859   7.005   2.306
   36LYR      O  719   6.835   7.046   2.192
   37LY0      N  720   6.969   6.936   2.328
   37LY0      H  721   6.993   6.919   2.425
   37LY0     CA  722   7.068   6.899   2.228
   37LY0     HA  723   7.076   6.981   2.156
   37LY0     CB  724   7.209   6.892   2.292
   37LY0    HB1  725   7.223   6.987   2.344
   37LY0    HB2  726   7.282   6.870   2.215
   37LY0     CG  727   7.216   6.780   2.400
   37LY0    HG1  728   7.210   6.687   2.343
   37LY0    HG2  729   7.120   6.772   2.451
   37LY0     CD  730   7.325   6.771   2.510
   37LY0    HD1  731   7.427   6.747   2.480
   37LY0    HD2  732   7.308   6.682   2.571
   37LY0     CE  733   7.319   6.881   2.613
   37LY0    HE1  734   7.220   6.895   2.655
   37LY0    HE2  735   7.350   6.970   2.558
   37LY0     NZ  736   7.414   6.851   2.726
   37LY0    HZ1  737   7.464   6.925   2.774
   37LY0    HZ2  738   7.364   6.788   2.787
   37LY0    HZ3  739   7.489   6.797   2.684
   37LY0      C  740   7.021   6.772   2.157
   37LY0      O  741   7.022   6.661   2.217
   38LER      N  742   6.996   6.787   2.029
   38LER      H  743   7.014   6.879   1.991
   38LER     CA  744   6.967   6.676   1.936
   38LER     HA  745   6.953   6.585   1.994
   38LER     CB  746   6.836   6.710   1.873
   38LER    HB1  747   6.807   6.627   1.810
   38LER    HB2  748   6.840   6.787   1.795
   38LER     CG  749   6.720   6.732   1.972
   38LER     HG  750   6.736   6.805   2.052
   38LER    CD1  751   6.601   6.779   1.892
   38LER   HD11  752   6.519   6.804   1.960
   38LER   HD12  753   6.618   6.877   1.846
   38LER   HD13  754   6.570   6.708   1.815
   38LER    CD2  755   6.691   6.599   2.035
   38LER   HD21  756   6.675   6.528   1.954
   38LER   HD22  757   6.761   6.559   2.108
   38LER   HD23  758   6.596   6.610   2.089
   38LER      C  759   7.080   6.652   1.833
   38LER      O  760   7.139   6.748   1.783
   39LY0      N  761   5.853   7.097   2.504
   39LY0     H1  762   5.771   7.050   2.469
   39LY0     H2  763   5.928   7.118   2.439
   39LY0     H3  764   5.888   7.037   2.578
   39LY0     CA  765   5.814   7.226   2.558
   39LY0     HA  766   5.766   7.269   2.470
   39LY0     CB  767   5.708   7.229   2.668
   39LY0    HB1  768   5.740   7.174   2.756
   39LY0    HB2  769   5.625   7.167   2.634
   39LY0     CG  770   5.665   7.368   2.715
   39LY0    HG1  771   5.635   7.413   2.620
   39LY0    HG2  772   5.745   7.430   2.756
   39LY0     CD  773   5.551   7.354   2.822
   39LY0    HD1  774   5.597   7.317   2.913
   39LY0    HD2  775   5.477   7.279   2.794
   39LY0     CE  776   5.498   7.493   2.848
   39LY0    HE1  777   5.573   7.548   2.905
   39LY0    HE2  778   5.419   7.478   2.922
   39LY0     NZ  779   5.436   7.566   2.739
   39LY0    HZ1  780   5.364   7.505   2.704
   39LY0    HZ2  781   5.399   7.657   2.762
   39LY0    HZ3  782   5.507   7.580   2.668
   39LY0      C  783   5.932   7.319   2.603
   39LY0      O  784   5.987   7.304   2.709
   40LER      N  785   5.955   7.433   2.530
   40LER      H  786   5.904   7.436   2.443
   40LER     CA  787   6.066   7.528   2.546
   40LER     HA  788   6.084   7.567   2.446
   40LER     CB  789   6.027   7.648   2.640
   40LER    HB1  790   6.113   7.712   2.620
   40LER    HB2  791   6.025   7.608   2.741
   40LER     CG  792   5.894   7.723   2.608
   40LER     HG  793   5.827   7.641   2.583
   40LER    CD1  794   5.850   7.814   2.723
   40LER   HD11  795   5.753   7.853   2.691
   40LER   HD12  796   5.842   7.747   2.808
   40LER   HD13  797   5.917   7.896   2.750
   40LER    CD2  798   5.913   7.799   2.473
   40LER   HD21  799   6.002   7.863   2.478
   40LER   HD22  800   5.922   7.733   2.387
   40LER   HD23  801   5.833   7.872   2.461
   40LER      C  802   6.193   7.463   2.599
   40LER      O  803   6.252   7.513   2.701
   41U      O5'  804   5.724   4.349   0.962
   41U      H5T  805   5.667   4.365   0.886
   41U      C5'  806   5.743   4.204   0.966
   41U     H5'1  807   5.809   4.174   0.884
   41U     H5'2  808   5.646   4.159   0.946
   41U      C4'  809   5.817   4.154   1.095
   41U      H4'  810   5.800   4.047   1.103
   41U      O4'  811   5.952   4.172   1.079
   41U      C1'  812   6.021   4.187   1.199
   41U      H1'  813   6.073   4.092   1.211
   41U       N1  814   6.108   4.312   1.202
   41U       C6  815   6.089   4.420   1.127
   41U       H6  816   6.003   4.412   1.062
   41U       C5  817   6.175   4.529   1.136
   41U       H5  818   6.155   4.608   1.066
   41U       C4  819   6.277   4.541   1.236
   41U       O4  820   6.354   4.633   1.249
   41U       N3  821   6.279   4.429   1.318
   41U       H3  822   6.348   4.435   1.391
   41U       C2  823   6.207   4.313   1.300
   41U       O2  824   6.221   4.213   1.375
   41U      C3'  825   5.783   4.228   1.229
   41U      H3'  826   5.776   4.337   1.223
   41U      C2'  827   5.911   4.202   1.303
   41U     H2'1  828   5.947   4.281   1.369
   41U      O2'  829   5.893   4.079   1.372
   41U     HO'2  830   5.825   4.100   1.436
   41U      O3'  831   5.661   4.183   1.301
   42U        P  832   5.599   4.262   1.420
   42U      O1P  833   5.462   4.219   1.430
   42U      O2P  834   5.629   4.403   1.398
   42U      O5'  835   5.694   4.207   1.538
   42U      C5'  836   5.664   4.081   1.604
   42U     H5'1  837   5.660   3.994   1.539
   42U     H5'2  838   5.570   4.088   1.659
   42U      C4'  839   5.756   4.046   1.712
   42U      H4'  840   5.736   3.947   1.753
   42U      O4'  841   5.885   4.063   1.656
   42U      C1'  842   5.976   4.101   1.758
   42U      H1'  843   6.052   4.024   1.770
   42U       N1  844   6.052   4.226   1.718
   42U       C6  845   6.024   4.304   1.609
   42U       H6  846   5.930   4.283   1.561
   42U       C5  847   6.104   4.410   1.578
   42U       H5  848   6.080   4.472   1.492
   42U       C4  849   6.227   4.442   1.645
   42U       O4  850   6.301   4.536   1.618
   42U       N3  851   6.256   4.356   1.745
   42U       H3  852   6.344   4.368   1.794
   42U       C2  853   6.172   4.258   1.789
   42U       O2  854   6.214   4.191   1.888
   42U      C3'  855   5.761   4.149   1.827
   42U      H3'  856   5.767   4.248   1.781
   42U      C2'  857   5.894   4.114   1.893
   42U     H2'1  858   5.942   4.195   1.947
   42U      O2'  859   5.911   3.995   1.968
   42U     HO'2  860   5.990   3.991   2.022
   42U      O3'  861   5.657   4.139   1.919
   43A        P  862   5.645   4.256   2.033
   43A      O1P  863   5.547   4.208   2.123
   43A      O2P  864   5.615   4.373   1.955
   43A      O5'  865   5.776   4.279   2.114
   43A      C5'  866   5.808   4.211   2.226
   43A     H5'1  867   5.840   4.111   2.197
   43A     H5'2  868   5.734   4.210   2.306
   43A      C4'  869   5.935   4.266   2.288
   43A      H4'  870   5.966   4.202   2.371
   43A      O4'  871   6.039   4.272   2.203
   43A      C1'  872   6.121   4.379   2.240
   43A      H1'  873   6.217   4.343   2.276
   43A       N9  874   6.144   4.471   2.125
   43A       C8  875   6.067   4.493   2.015
   43A       H8  876   5.978   4.440   1.984
   43A       N7  877   6.109   4.591   1.939
   43A       C5  878   6.219   4.636   2.004
   43A       C6  879   6.320   4.733   1.976
   43A       N6  880   6.322   4.813   1.869
   43A      H61  881   6.263   4.800   1.787
   43A      H62  882   6.412   4.857   1.859
   43A       N1  883   6.423   4.752   2.061
   43A       C2  884   6.424   4.681   2.173
   43A       H2  885   6.508   4.693   2.240
   43A       N3  886   6.337   4.582   2.214
   43A       C4  887   6.243   4.564   2.120
   43A      C3'  888   5.905   4.404   2.339
   43A      H3'  889   5.854   4.464   2.263
   43A      C2'  890   6.047   4.453   2.355
   43A     H2'1  891   6.046   4.562   2.346
   43A      O2'  892   6.115   4.395   2.464
   43A     HO'2  893   6.159   4.462   2.516
   43A      O3'  894   5.836   4.399   2.459
   44A        P  895   5.776   4.529   2.520
   44A      O1P  896   5.707   4.497   2.650
   44A      O2P  897   5.702   4.592   2.410
   44A      O5'  898   5.900   4.618   2.553
   44A      C5'  899   5.965   4.614   2.683
   44A     H5'1  900   5.992   4.512   2.711
   44A     H5'2  901   5.889   4.657   2.748
   44A      C4'  902   6.092   4.707   2.691
   44A      H4'  903   6.142   4.686   2.785
   44A      O4'  904   6.169   4.690   2.574
   44A      C1'  905   6.240   4.809   2.556
   44A      H1'  906   6.346   4.793   2.576
   44A       N9  907   6.218   4.859   2.414
   44A       C8  908   6.118   4.837   2.328
   44A       H8  909   6.038   4.771   2.358
   44A       N7  910   6.114   4.908   2.220
   44A       C5  911   6.231   4.990   2.234
   44A       C6  912   6.306   5.080   2.157
   44A       N6  913   6.266   5.118   2.033
   44A      H61  914   6.199   5.057   1.988
   44A      H62  915   6.329   5.158   1.965
   44A       N1  916   6.418   5.142   2.197
   44A       C2  917   6.455   5.105   2.322
   44A       H2  918   6.535   5.160   2.367
   44A       N3  919   6.403   5.014   2.407
   44A       C4  920   6.289   4.959   2.355
   44A      C3'  921   6.051   4.858   2.688
   44A      H3'  922   5.988   4.878   2.601
   44A      C2'  923   6.193   4.907   2.661
   44A     H2'1  924   6.204   5.007   2.617
   44A      O2'  925   6.265   4.891   2.776
   44A     HO'2  926   6.205   4.888   2.852
   44A      O3'  927   5.994   4.910   2.810
   45U        P  928   5.915   5.047   2.806
   45U      O1P  929   5.848   5.067   2.934
   45U      O2P  930   5.831   5.049   2.684
   45U      O5'  931   6.019   5.164   2.784
   45U      C5'  932   6.115   5.186   2.886
   45U     H5'1  933   6.146   5.091   2.930
   45U     H5'2  934   6.071   5.241   2.970
   45U      C4'  935   6.244   5.250   2.835
   45U      H4'  936   6.327   5.241   2.905
   45U      O4'  937   6.286   5.190   2.714
   45U      C1'  938   6.339   5.291   2.626
   45U      H1'  939   6.437   5.256   2.594
   45U       N1  940   6.253   5.306   2.504
   45U       C6  941   6.137   5.230   2.485
   45U       H6  942   6.102   5.160   2.559
   45U       C5  943   6.066   5.242   2.372
   45U       H5  944   5.978   5.183   2.353
   45U       C4  945   6.103   5.324   2.257
   45U       O4  946   6.047   5.332   2.146
   45U       N3  947   6.223   5.389   2.278
   45U       H3  948   6.240   5.456   2.204
   45U       C2  949   6.297   5.391   2.397
   45U       O2  950   6.395   5.467   2.412
   45U      C3'  951   6.239   5.405   2.810
   45U      H3'  952   6.142   5.433   2.768
   45U      C2'  953   6.358   5.413   2.719
   45U     H2'1  954   6.357   5.502   2.655
   45U      O2'  955   6.483   5.406   2.777
   45U     HO'2  956   6.466   5.426   2.869
   45U      O3'  957   6.268   5.491   2.918
   46U        P  958   6.231   5.644   2.924
   46U      O1P  959   6.279   5.702   3.051
   46U      O2P  960   6.085   5.666   2.898
   46U      O5'  961   6.313   5.713   2.800
   46U      C5'  962   6.449   5.740   2.805
   46U     H5'1  963   6.503   5.647   2.826
   46U     H5'2  964   6.477   5.808   2.885
   46U      C4'  965   6.510   5.799   2.679
   46U      H4'  966   6.616   5.813   2.700
   46U      O4'  967   6.490   5.723   2.568
   46U      C1'  968   6.466   5.803   2.457
   46U      H1'  969   6.530   5.764   2.377
   46U       N1  970   6.330   5.798   2.394
   46U       C6  971   6.226   5.739   2.458
   46U       H6  972   6.237   5.707   2.561
   46U       C5  973   6.112   5.717   2.394
   46U       H5  974   6.030   5.672   2.450
   46U       C4  975   6.087   5.754   2.257
   46U       O4  976   5.979   5.744   2.194
   46U       N3  977   6.194   5.812   2.198
   46U       H3  978   6.178   5.838   2.101
   46U       C2  979   6.317   5.834   2.258
   46U       O2  980   6.410   5.883   2.196
   46U      C3'  981   6.463   5.946   2.654
   46U      H3'  982   6.355   5.945   2.664
   46U      C2'  983   6.500   5.948   2.502
   46U     H2'1  984   6.429   6.016   2.454
   46U      O2'  985   6.639   5.984   2.474
   46U     HO'2  986   6.669   6.057   2.529
   46U      O3'  987   6.540   6.046   2.733
   47A        P  988   6.463   6.176   2.779
   47A      O1P  989   6.558   6.250   2.866
   47A      O2P  990   6.334   6.137   2.836
   47A      O5'  991   6.436   6.257   2.649
   47A      C5'  992   6.538   6.291   2.560
   47A     H5'1  993   6.597   6.203   2.535
   47A     H5'2  994   6.593   6.366   2.617
   47A      C4'  995   6.486   6.344   2.420
   47A      H4'  996   6.574   6.386   2.371
   47A      O4'  997   6.430   6.233   2.345
   47A      C1'  998   6.342   6.293   2.255
   47A      H1'  999   6.377   6.302   2.153
   47A       N9 1000   6.211   6.218   2.244
   47A       C8 1001   6.151   6.133   2.333
   47A       H8 1002   6.204   6.114   2.425
   47A       N7 1003   6.033   6.090   2.296
   47A       C5 1004   6.018   6.137   2.169
   47A       C6 1005   5.923   6.112   2.065
   47A       N6 1006   5.815   6.034   2.069
   47A      H61 1007   5.780   6.013   2.161
   47A      H62 1008   5.775   6.021   1.977
   47A       N1 1009   5.934   6.174   1.945
   47A       C2 1010   6.040   6.250   1.927
   47A       H2 1011   6.051   6.280   1.824
   47A       N3 1012   6.145   6.271   2.010
   47A       C4 1013   6.130   6.209   2.133
   47A      C3' 1014   6.386   6.458   2.432
   47A      H3' 1015   6.329   6.438   2.524
   47A      C2' 1016   6.316   6.437   2.290
   47A     H2'1 1017   6.208   6.440   2.301
   47A      O2' 1018   6.371   6.516   2.186
   47A     HO'2 1019   6.391   6.597   2.234
   47A      O3' 1020   6.451   6.585   2.431
   48U        P 1021   6.384   6.712   2.494
   48U      O1P 1022   6.479   6.817   2.535
   48U      O2P 1023   6.269   6.679   2.583
   48U      O5' 1024   6.311   6.766   2.360
   48U      C5' 1025   6.386   6.837   2.263
   48U     H5'1 1026   6.485   6.793   2.249
   48U     H5'2 1027   6.405   6.931   2.315
   48U      C4' 1028   6.318   6.883   2.127
   48U      H4' 1029   6.400   6.931   2.073
   48U      O4' 1030   6.269   6.770   2.057
   48U      C1' 1031   6.143   6.799   1.993
   48U      H1' 1032   6.161   6.784   1.886
   48U       N1 1033   6.048   6.701   2.048
   48U       C6 1034   6.066   6.634   2.167
   48U       H6 1035   6.145   6.658   2.237
   48U       C5 1036   5.977   6.545   2.206
   48U       H5 1037   5.989   6.494   2.300
   48U       C4 1038   5.870   6.507   2.118
   48U       O4 1039   5.802   6.411   2.143
   48U       N3 1040   5.859   6.572   1.999
   48U       H3 1041   5.792   6.556   1.925
   48U       C2 1042   5.946   6.664   1.961
   48U       O2 1043   5.915   6.723   1.858
   48U      C3' 1044   6.199   6.974   2.148
   48U      H3' 1045   6.145   6.940   2.237
   48U      C2' 1046   6.115   6.948   2.019
   48U     H2'1 1047   6.010   6.971   2.037
   48U      O2' 1048   6.161   7.025   1.903
   48U     HO'2 1049   6.256   7.031   1.899
   48U      O3' 1050   6.219   7.115   2.150
   49C        P 1051   6.107   7.213   2.209
   49C      O1P 1052   6.156   7.351   2.164
   49C      O2P 1053   6.081   7.185   2.349
   49C      O5' 1054   5.970   7.193   2.120
   49C      C5' 1055   5.950   7.260   1.999
   49C     H5'1 1056   6.031   7.242   1.928
   49C     H5'2 1057   5.951   7.365   2.028
   49C      C4' 1058   5.821   7.243   1.919
   49C      H4' 1059   5.817   7.306   1.830
   49C      O4' 1060   5.813   7.114   1.873
   49C      C1' 1061   5.676   7.072   1.871
   49C      H1' 1062   5.647   7.038   1.771
   49C       N1 1063   5.655   6.961   1.964
   49C       C6 1064   5.735   6.944   2.078
   49C       H6 1065   5.804   7.024   2.103
   49C       C5 1066   5.714   6.842   2.166
   49C       H5 1067   5.776   6.828   2.253
   49C       C4 1068   5.612   6.746   2.127
   49C       N4 1069   5.603   6.632   2.193
   49C      H41 1070   5.658   6.626   2.278
   49C      H42 1071   5.530   6.564   2.175
   49C       N3 1072   5.531   6.763   2.024
   49C       C2 1073   5.554   6.868   1.942
   49C       O2 1074   5.475   6.885   1.845
   49C      C3' 1075   5.694   7.279   1.990
   49C      H3' 1076   5.708   7.245   2.093
   49C      C2' 1077   5.599   7.191   1.913
   49C     H2'1 1078   5.518   7.162   1.980
   49C      O2' 1079   5.554   7.255   1.796
   49C     HO'2 1080   5.507   7.333   1.827
   49C      O3' 1081   5.650   7.421   1.989
   50U        P 1082   5.518   7.468   2.066
   50U      O1P 1083   5.513   7.618   2.064
   50U      O2P 1084   5.539   7.410   2.199
   50U      O5' 1085   5.376   7.410   2.013
   50U      C5' 1086   5.292   7.464   1.910
   50U     H5'1 1087   5.345   7.453   1.815
   50U     H5'2 1088   5.294   7.573   1.919
   50U      C4' 1089   5.149   7.401   1.899
   50U      H4' 1090   5.107   7.470   1.826
   50U      O4' 1091   5.158   7.270   1.833
   50U      C1' 1092   5.050   7.193   1.898
   50U      H1' 1093   4.980   7.148   1.827
   50U       N1 1094   5.106   7.084   1.988
   50U       C6 1095   5.232   7.098   2.045
   50U       H6 1096   5.293   7.182   2.014
   50U       C5 1097   5.280   7.006   2.128
   50U       H5 1098   5.384   7.009   2.157
   50U       C4 1099   5.209   6.893   2.165
   50U       O4 1100   5.254   6.806   2.237
   50U       N3 1101   5.082   6.886   2.112
   50U       H3 1102   5.035   6.808   2.155
   50U       C2 1103   5.022   6.984   2.038
   50U       O2 1104   4.906   6.975   2.012
   50U      C3' 1105   5.071   7.402   2.019
   50U      H3' 1106   5.127   7.362   2.104
   50U      C2' 1107   4.966   7.297   1.969
   50U     H2'1 1108   4.915   7.256   2.055
   50U      O2' 1109   4.869   7.343   1.880
   50U     HO'2 1110   4.844   7.421   1.931
   50U      O3' 1111   5.010   7.522   2.050
   51A        P 1112   4.972   7.557   2.202
   51A      O1P 1113   4.914   7.691   2.199
   51A      O2P 1114   5.097   7.535   2.283
   51A      O5' 1115   4.869   7.450   2.248
   51A      C5' 1116   4.733   7.469   2.241
   51A     H5'1 1117   4.702   7.470   2.136
   51A     H5'2 1118   4.711   7.569   2.278
   51A      C4' 1119   4.648   7.366   2.319
   51A      H4' 1120   4.551   7.400   2.285
   51A      O4' 1121   4.658   7.233   2.263
   51A      C1' 1122   4.658   7.143   2.372
   51A      H1' 1123   4.584   7.065   2.352
   51A       N9 1124   4.789   7.088   2.398
   51A       C8 1125   4.914   7.122   2.361
   51A       H8 1126   4.939   7.201   2.292
   51A       N7 1127   5.007   7.053   2.417
   51A       C5 1128   4.936   6.954   2.485
   51A       C6 1129   4.972   6.846   2.561
   51A       N6 1130   5.091   6.799   2.579
   51A      H61 1131   5.173   6.854   2.555
   51A      H62 1132   5.108   6.720   2.639
   51A       N1 1133   4.876   6.765   2.615
   51A       C2 1134   4.745   6.800   2.601
   51A       H2 1135   4.668   6.737   2.642
   51A       N3 1136   4.699   6.905   2.538
   51A       C4 1137   4.801   6.974   2.471
   51A      C3' 1138   4.668   7.359   2.465
   51A      H3' 1139   4.775   7.364   2.486
   51A      C2' 1140   4.610   7.223   2.500
   51A     H2'1 1141   4.638   7.175   2.594
   51A      O2' 1142   4.462   7.222   2.494
   51A     HO'2 1143   4.426   7.142   2.533
   51A      O3' 1144   4.601   7.461   2.540
   52U        P 1145   4.659   7.516   2.679
   52U      O1P 1146   4.591   7.642   2.706
   52U      O2P 1147   4.808   7.517   2.674
   52U      O5' 1148   4.613   7.405   2.787
   52U      C5' 1149   4.481   7.373   2.815
   52U     H5'1 1150   4.426   7.360   2.722
   52U     H5'2 1151   4.431   7.451   2.872
   52U      C4' 1152   4.474   7.243   2.888
   52U      H4' 1153   4.372   7.206   2.886
   52U      O4' 1154   4.559   7.140   2.825
   52U      C1' 1155   4.597   7.038   2.913
   52U      H1' 1156   4.545   6.944   2.896
   52U       N1 1157   4.745   7.014   2.900
   52U       C6 1158   4.822   7.107   2.839
   52U       H6 1159   4.775   7.191   2.789
   52U       C5 1160   4.958   7.093   2.820
   52U       H5 1161   5.018   7.167   2.770
   52U       C4 1162   5.016   6.972   2.868
   52U       O4 1163   5.137   6.940   2.843
   52U       N3 1164   4.932   6.888   2.946
   52U       H3 1165   4.976   6.805   2.983
   52U       C2 1166   4.797   6.900   2.961
   52U       O2 1167   4.731   6.806   3.013
   52U      C3' 1168   4.525   7.239   3.032
   52U      H3' 1169   4.612   7.302   3.048
   52U      C2' 1170   4.559   7.092   3.059
   52U     H2'1 1171   4.648   7.079   3.120
   52U      O2' 1172   4.446   7.017   3.089
   52U     HO'2 1173   4.445   6.995   3.182
   52U      O3' 1174   4.427   7.288   3.120
   53U        P 1175   4.461   7.338   3.280
   53U      O1P 1176   4.338   7.394   3.344
   53U      O2P 1177   4.583   7.424   3.284
   53U      O5' 1178   4.499   7.213   3.357
   53U      C5' 1179   4.408   7.119   3.402
   53U     H5'1 1180   4.339   7.082   3.325
   53U     H5'2 1181   4.356   7.170   3.483
   53U      C4' 1182   4.484   6.998   3.460
   53U      H4' 1183   4.415   6.921   3.494
   53U      O4' 1184   4.563   6.939   3.351
   53U      C1' 1185   4.680   6.900   3.412
   53U      H1' 1186   4.680   6.791   3.409
   53U       N1 1187   4.802   6.957   3.357
   53U       C6 1188   4.816   7.086   3.317
   53U       H6 1189   4.730   7.149   3.334
   53U       C5 1190   4.929   7.130   3.253
   53U       H5 1191   4.933   7.229   3.212
   53U       C4 1192   5.045   7.044   3.248
   53U       O4 1193   5.156   7.082   3.217
   53U       N3 1194   5.021   6.914   3.285
   53U       H3 1195   5.088   6.839   3.280
   53U       C2 1196   4.916   6.876   3.357
   53U       O2 1197   4.922   6.765   3.409
   53U      C3' 1198   4.572   7.036   3.581
   53U      H3' 1199   4.615   7.134   3.561
   53U      C2' 1200   4.679   6.928   3.566
   53U     H2'1 1201   4.777   6.961   3.599
   53U      O2' 1202   4.657   6.812   3.644
   53U     HO'2 1203   4.631   6.855   3.726
   53U      O3' 1204   4.509   7.035   3.700
   54C        P 1205   4.568   7.081   3.844
   54C      O1P 1206   4.449   7.087   3.929
   54C      O2P 1207   4.652   7.200   3.824
   54C      O5' 1208   4.670   6.965   3.877
   54C      C5' 1209   4.643   6.864   3.966
   54C     H5'1 1210   4.562   6.801   3.929
   54C     H5'2 1211   4.622   6.903   4.065
   54C      C4' 1212   4.761   6.775   3.990
   54C      H4' 1213   4.722   6.686   4.040
   54C      O4' 1214   4.824   6.747   3.857
   54C      C1' 1215   4.961   6.731   3.866
   54C      H1' 1216   4.994   6.631   3.839
   54C       N1 1217   5.027   6.840   3.788
   54C       C6 1218   4.982   6.971   3.786
   54C       H6 1219   4.892   7.004   3.836
   54C       C5 1220   5.057   7.063   3.718
   54C       H5 1221   5.028   7.166   3.707
   54C       C4 1222   5.166   7.017   3.637
   54C       N4 1223   5.223   7.094   3.550
   54C      H41 1224   5.174   7.172   3.508
   54C      H42 1225   5.306   7.063   3.502
   54C       N3 1226   5.220   6.900   3.648
   54C       C2 1227   5.153   6.812   3.729
   54C       O2 1228   5.198   6.697   3.739
   54C      C3' 1229   4.877   6.831   4.074
   54C      H3' 1230   4.878   6.936   4.044
   54C      C2' 1231   4.993   6.754   4.013
   54C     H2'1 1232   5.091   6.804   4.014
   54C      O2' 1233   5.005   6.630   4.078
   54C     HO'2 1234   4.993   6.644   4.172
   54C      O3' 1235   4.862   6.820   4.215
   55C        P 1236   4.956   6.896   4.325
   55C      O1P 1237   4.889   6.887   4.454
   55C      O2P 1238   4.985   7.025   4.263
   55C      O5' 1239   5.094   6.825   4.330
   55C      C5' 1240   5.120   6.709   4.404
   55C     H5'1 1241   5.052   6.630   4.371
   55C     H5'2 1242   5.107   6.728   4.510
   55C      C4' 1243   5.274   6.685   4.371
   55C      H4' 1244   5.313   6.587   4.397
   55C      O4' 1245   5.293   6.708   4.226
   55C      C1' 1246   5.422   6.739   4.206
   55C      H1' 1247   5.474   6.646   4.180
   55C       N1 1248   5.441   6.846   4.106
   55C       C6 1249   5.336   6.928   4.074
   55C       H6 1250   5.248   6.916   4.136
   55C       C5 1251   5.340   7.017   3.969
   55C       H5 1252   5.253   7.075   3.941
   55C       C4 1253   5.459   7.013   3.890
   55C       N4 1254   5.470   7.088   3.782
   55C      H41 1255   5.406   7.165   3.768
   55C      H42 1256   5.558   7.092   3.732
   55C       N3 1257   5.558   6.929   3.919
   55C       C2 1258   5.552   6.841   4.029
   55C       O2 1259   5.649   6.769   4.051
   55C      C3' 1260   5.363   6.787   4.442
   55C      H3' 1261   5.321   6.887   4.430
   55C      C2' 1262   5.483   6.779   4.345
   55C     H2'1 1263   5.527   6.877   4.334
   55C      O2' 1264   5.574   6.682   4.392
   55C     HO'2 1265   5.574   6.702   4.486
   55C      O3' 1266   5.391   6.749   4.576
   56G        P 1267   5.469   6.849   4.672
   56G      O1P 1268   5.465   6.790   4.807
   56G      O2P 1269   5.426   6.993   4.646
   56G      O5' 1270   5.623   6.857   4.623
   56G      C5' 1271   5.720   6.762   4.662
   56G     H5'1 1272   5.681   6.664   4.632
   56G     H5'2 1273   5.739   6.758   4.769
   56G      C4' 1274   5.851   6.789   4.594
   56G      H4' 1275   5.916   6.712   4.636
   56G      O4' 1276   5.862   6.774   4.448
   56G      C1' 1277   5.955   6.881   4.412
   56G      H1' 1278   6.030   6.844   4.342
   56G       N9 1279   5.887   6.998   4.346
   56G       C8 1280   5.756   7.025   4.347
   56G       H8 1281   5.693   6.967   4.413
   56G       N7 1282   5.719   7.110   4.255
   56G       C5 1283   5.839   7.164   4.209
   56G       C6 1284   5.875   7.264   4.116
   56G       O6 1285   5.809   7.322   4.032
   56G       N1 1286   6.008   7.286   4.105
   56G       H1 1287   6.034   7.349   4.030
   56G       C2 1288   6.099   7.201   4.152
   56G       N2 1289   6.224   7.235   4.116
   56G      H21 1290   6.238   7.319   4.062
   56G      H22 1291   6.298   7.203   4.177
   56G       N3 1292   6.078   7.109   4.241
   56G       C4 1293   5.944   7.097   4.268
   56G      C3' 1294   5.915   6.920   4.642
   56G      H3' 1295   5.835   6.993   4.630
   56G      C2' 1296   6.025   6.939   4.533
   56G     H2'1 1297   6.039   7.047   4.525
   56G      O2' 1298   6.143   6.857   4.551
   56G     HO'2 1299   6.157   6.839   4.644
   56G      O3' 1300   5.962   6.915   4.769
   57U        P 1301   5.952   7.028   4.878
   57U      O1P 1302   6.014   6.972   5.002
   57U      O2P 1303   5.816   7.073   4.885
   57U      O5' 1304   6.042   7.145   4.811
   57U      C5' 1305   6.184   7.129   4.805
   57U     H5'1 1306   6.218   7.027   4.788
   57U     H5'2 1307   6.229   7.148   4.902
   57U      C4' 1308   6.254   7.226   4.705
   57U      H4' 1309   6.361   7.204   4.706
   57U      O4' 1310   6.216   7.210   4.573
   57U      C1' 1311   6.224   7.338   4.508
   57U      H1' 1312   6.299   7.342   4.430
   57U       N1 1313   6.088   7.384   4.465
   57U       C6 1314   5.972   7.341   4.522
   57U       H6 1315   5.974   7.286   4.615
   57U       C5 1316   5.854   7.395   4.495
   57U       H5 1317   5.763   7.367   4.547
   57U       C4 1318   5.846   7.482   4.380
   57U       O4 1319   5.738   7.514   4.330
   57U       N3 1320   5.964   7.526   4.323
   57U       H3 1321   5.965   7.585   4.242
   57U       C2 1322   6.085   7.476   4.358
   57U       O2 1323   6.184   7.512   4.303
   57U      C3' 1324   6.232   7.368   4.745
   57U      H3' 1325   6.131   7.394   4.774
   57U      C2' 1326   6.274   7.438   4.618
   57U     H2'1 1327   6.240   7.542   4.612
   57U      O2' 1328   6.420   7.452   4.615
   57U     HO'2 1329   6.443   7.463   4.708
   57U      O3' 1330   6.328   7.404   4.852
   58A        P 1331   6.300   7.542   4.930
   58A      O1P 1332   6.378   7.552   5.050
   58A      O2P 1333   6.154   7.559   4.942
   58A      O5' 1334   6.339   7.661   4.834
   58A      C5' 1335   6.469   7.701   4.816
   58A     H5'1 1336   6.519   7.634   4.745
   58A     H5'2 1337   6.519   7.709   4.912
   58A      C4' 1338   6.468   7.833   4.726
   58A      H4' 1339   6.565   7.871   4.696
   58A      O4' 1340   6.405   7.818   4.602
   58A      C1' 1341   6.323   7.934   4.567
   58A      H1' 1342   6.353   7.977   4.471
   58A       N9 1343   6.184   7.891   4.551
   58A       C8 1344   6.130   7.772   4.601
   58A       H8 1345   6.187   7.722   4.677
   58A       N7 1346   6.017   7.742   4.546
   58A       C5 1347   5.981   7.856   4.476
   58A       C6 1348   5.873   7.901   4.401
   58A       N6 1349   5.764   7.834   4.388
   58A      H61 1350   5.733   7.753   4.440
   58A      H62 1351   5.699   7.860   4.315
   58A       N1 1352   5.880   8.011   4.327
   58A       C2 1353   5.989   8.090   4.337
   58A       H2 1354   5.982   8.188   4.292
   58A       N3 1355   6.093   8.072   4.417
   58A       C4 1356   6.088   7.947   4.474
   58A      C3' 1357   6.388   7.945   4.796
   58A      H3' 1358   6.304   7.910   4.856
   58A      C2' 1359   6.332   8.033   4.680
   58A     H2'1 1360   6.235   8.076   4.702
   58A      O2' 1361   6.422   8.133   4.638
   58A     HO'2 1362   6.480   8.140   4.714
   58A      O3' 1363   6.473   8.026   4.877
   59C        P 1364   6.406   8.106   5.003
   59C      O1P 1365   6.508   8.165   5.087
   59C      O2P 1366   6.312   8.019   5.067
   59C      O5' 1367   6.321   8.223   4.933
   59C      C5' 1368   6.381   8.350   4.901
   59C     H5'1 1369   6.475   8.339   4.846
   59C     H5'2 1370   6.406   8.398   4.995
   59C      C4' 1371   6.291   8.441   4.826
   59C      H4' 1372   6.350   8.532   4.812
   59C      O4' 1373   6.250   8.380   4.699
   59C      C1' 1374   6.114   8.430   4.679
   59C      H1' 1375   6.106   8.482   4.584
   59C       N1 1376   6.010   8.317   4.681
   59C       C6 1377   6.026   8.209   4.764
   59C       H6 1378   6.111   8.203   4.831
   59C       C5 1379   5.936   8.110   4.769
   59C       H5 1380   5.950   8.028   4.838
   59C       C4 1381   5.819   8.132   4.690
   59C       N4 1382   5.720   8.055   4.686
   59C      H41 1383   5.728   7.964   4.727
   59C      H42 1384   5.651   8.076   4.616
   59C       N3 1385   5.804   8.231   4.609
   59C       C2 1386   5.893   8.327   4.605
   59C       O2 1387   5.871   8.422   4.533
   59C      C3' 1388   6.164   8.480   4.906
   59C      H3' 1389   6.115   8.393   4.951
   59C      C2' 1390   6.077   8.530   4.788
   59C     H2'1 1391   5.971   8.537   4.816
   59C      O2' 1392   6.114   8.655   4.734
   59C     HO'2 1393   6.106   8.718   4.806
   59C      O3' 1394   6.182   8.578   5.010
   60U        P 1395   6.079   8.591   5.126
   60U      O1P 1396   6.112   8.718   5.195
   60U      O2P 1397   6.053   8.467   5.196
   60U      O5' 1398   5.939   8.628   5.054
   60U      C5' 1399   5.914   8.768   5.013
   60U     H5'1 1400   5.999   8.807   4.958
   60U     H5'2 1401   5.901   8.828   5.103
   60U      C4' 1402   5.780   8.762   4.930
   60U      H4' 1403   5.769   8.855   4.873
   60U      O4' 1404   5.776   8.654   4.836
   60U      C1' 1405   5.640   8.618   4.813
   60U      H1' 1406   5.604   8.646   4.714
   60U       N1 1407   5.622   8.478   4.853
   60U       C6 1408   5.696   8.420   4.958
   60U       H6 1409   5.782   8.471   4.999
   60U       C5 1410   5.659   8.296   5.000
   60U       H5 1411   5.703   8.240   5.082
   60U       C4 1412   5.549   8.221   4.937
   60U       O4 1413   5.501   8.110   4.978
   60U       N3 1414   5.490   8.284   4.832
   60U       H3 1415   5.399   8.252   4.800
   60U       C2 1416   5.524   8.413   4.785
   60U       O2 1417   5.469   8.459   4.684
   60U      C3' 1418   5.658   8.743   5.018
   60U      H3' 1419   5.672   8.672   5.100
   60U      C2' 1420   5.554   8.704   4.910
   60U     H2'1 1421   5.476   8.648   4.961
   60U      O2' 1422   5.491   8.805   4.848
   60U     HO'2 1423   5.454   8.855   4.921
   60U      O3' 1424   5.621   8.868   5.074
   61U        P 1425   5.519   8.884   5.191
   61U      O1P 1426   5.377   8.867   5.144
   61U      O2P 1427   5.546   9.012   5.257
   61U      O5' 1428   5.568   8.755   5.285
   61U      C5' 1429   5.575   8.765   5.420
   61U     H5'1 1430   5.470   8.764   5.449
   61U     H5'2 1431   5.625   8.855   5.457
   61U      C4' 1432   5.640   8.646   5.485
   61U      H4' 1433   5.663   8.659   5.590
   61U      O4' 1434   5.541   8.538   5.483
   61U      C1' 1435   5.601   8.427   5.414
   61U      H1' 1436   5.654   8.370   5.491
   61U       N1 1437   5.505   8.347   5.329
   61U       C6 1438   5.404   8.417   5.261
   61U       H6 1439   5.411   8.524   5.252
   61U       C5 1440   5.301   8.341   5.210
   61U       H5 1441   5.216   8.388   5.163
   61U       C4 1442   5.312   8.195   5.196
   61U       O4 1443   5.236   8.126   5.132
   61U       N3 1444   5.422   8.135   5.258
   61U       H3 1445   5.424   8.034   5.259
   61U       C2 1446   5.515   8.203   5.335
   61U       O2 1447   5.611   8.148   5.388
   61U      C3' 1448   5.769   8.596   5.419
   61U      H3' 1449   5.818   8.681   5.372
   61U      C2' 1450   5.719   8.481   5.331
   61U     H2'1 1451   5.688   8.527   5.237
   61U      O2' 1452   5.823   8.385   5.309
   61U     HO'2 1453   5.894   8.428   5.260
   61U      O3' 1454   5.853   8.540   5.530
   61U      H3T 1455   5.934   8.498   5.500
   62G      O5' 1456   4.913   8.137   4.058
   62G      H5T 1457   4.840   8.086   4.093
   62G      C5' 1458   4.860   8.250   3.995
   62G     H5'1 1459   4.775   8.283   4.055
   62G     H5'2 1460   4.826   8.222   3.895
   62G      C4' 1461   4.972   8.362   4.002
   62G      H4' 1462   4.936   8.453   3.954
   62G      O4' 1463   5.010   8.391   4.139
   62G      C1' 1464   5.150   8.410   4.152
   62G      H1' 1465   5.171   8.506   4.200
   62G       N9 1466   5.204   8.310   4.243
   62G       C8 1467   5.144   8.210   4.307
   62G       H8 1468   5.042   8.184   4.282
   62G       N7 1469   5.215   8.142   4.389
   62G       C5 1470   5.337   8.209   4.389
   62G       C6 1471   5.453   8.191   4.477
   62G       O6 1472   5.480   8.104   4.552
   62G       N1 1473   5.549   8.279   4.456
   62G       H1 1474   5.626   8.289   4.520
   62G       C2 1475   5.535   8.383   4.361
   62G       N2 1476   5.642   8.465   4.345
   62G      H21 1477   5.721   8.440   4.403
   62G      H22 1478   5.645   8.527   4.266
   62G       N3 1479   5.426   8.406   4.282
   62G       C4 1480   5.327   8.317   4.303
   62G      C3' 1481   5.107   8.331   3.930
   62G      H3' 1482   5.131   8.225   3.928
   62G      C2' 1483   5.205   8.407   4.014
   62G     H2'1 1484   5.302   8.358   4.015
   62G      O2' 1485   5.212   8.545   3.973
   62G     HO'2 1486   5.199   8.526   3.880
   62G      O3' 1487   5.104   8.392   3.803
   63U        P 1488   5.163   8.312   3.673
   63U      O1P 1489   5.118   8.395   3.555
   63U      O2P 1490   5.133   8.167   3.683
   63U      O5' 1491   5.325   8.341   3.680
   63U      C5' 1492   5.386   8.467   3.650
   63U     H5'1 1493   5.330   8.546   3.699
   63U     H5'2 1494   5.388   8.484   3.542
   63U      C4' 1495   5.520   8.466   3.716
   63U      H4' 1496   5.580   8.553   3.686
   63U      O4' 1497   5.521   8.467   3.855
   63U      C1' 1498   5.644   8.408   3.897
   63U      H1' 1499   5.712   8.480   3.944
   63U       N1 1500   5.618   8.286   3.977
   63U       C6 1501   5.502   8.213   3.956
   63U       H6 1502   5.421   8.236   3.888
   63U       C5 1503   5.477   8.103   4.028
   63U       H5 1504   5.389   8.040   4.017
   63U       C4 1505   5.570   8.052   4.125
   63U       O4 1506   5.563   7.942   4.180
   63U       N3 1507   5.687   8.124   4.143
   63U       H3 1508   5.757   8.077   4.198
   63U       C2 1509   5.719   8.238   4.070
   63U       O2 1510   5.831   8.284   4.085
   63U      C3' 1511   5.606   8.349   3.664
   63U      H3' 1512   5.552   8.254   3.660
   63U      C2' 1513   5.714   8.353   3.780
   63U     H2'1 1514   5.757   8.256   3.803
   63U      O2' 1515   5.828   8.428   3.745
   63U     HO'2 1516   5.876   8.389   3.671
   63U      O3' 1517   5.669   8.390   3.540
   64A        P 1518   5.741   8.284   3.442
   64A      O1P 1519   5.776   8.355   3.318
   64A      O2P 1520   5.653   8.167   3.440
   64A      O5' 1521   5.875   8.229   3.516
   64A      C5' 1522   6.001   8.291   3.493
   64A     H5'1 1523   6.000   8.398   3.516
   64A     H5'2 1524   6.034   8.271   3.391
   64A      C4' 1525   6.113   8.236   3.587
   64A      H4' 1526   6.196   8.303   3.567
   64A      O4' 1527   6.066   8.226   3.720
   64A      C1' 1528   6.124   8.113   3.794
   64A      H1' 1529   6.173   8.151   3.883
   64A       N9 1530   6.010   8.028   3.840
   64A       C8 1531   5.886   8.017   3.774
   64A       H8 1532   5.860   8.083   3.692
   64A       N7 1533   5.807   7.929   3.822
   64A       C5 1534   5.887   7.867   3.926
   64A       C6 1535   5.862   7.771   4.025
   64A       N6 1536   5.747   7.718   4.052
   64A      H61 1537   5.677   7.730   3.980
   64A      H62 1538   5.733   7.652   4.127
   64A       N1 1539   5.967   7.735   4.106
   64A       C2 1540   6.084   7.801   4.103
   64A       H2 1541   6.161   7.765   4.170
   64A       N3 1542   6.112   7.897   4.014
   64A       C4 1543   6.007   7.930   3.934
   64A      C3' 1544   6.164   8.095   3.559
   64A      H3' 1545   6.089   8.024   3.524
   64A      C2' 1546   6.214   8.047   3.687
   64A     H2'1 1547   6.204   7.938   3.693
   64A      O2' 1548   6.345   8.088   3.712
   64A     HO'2 1549   6.380   8.129   3.633
   64A      O3' 1550   6.259   8.104   3.446
   65C        P 1551   6.286   7.970   3.352
   65C      O1P 1552   6.383   8.000   3.249
   65C      O2P 1553   6.159   7.911   3.305
   65C      O5' 1554   6.357   7.865   3.450
   65C      C5' 1555   6.495   7.856   3.489
   65C     H5'1 1556   6.530   7.949   3.534
   65C     H5'2 1557   6.549   7.817   3.402
   65C      C4' 1558   6.501   7.747   3.595
   65C      H4' 1559   6.600   7.743   3.642
   65C      O4' 1560   6.399   7.751   3.691
   65C      C1' 1561   6.374   7.626   3.747
   65C      H1' 1562   6.405   7.622   3.851
   65C       N1 1563   6.227   7.600   3.750
   65C       C6 1564   6.141   7.669   3.666
   65C       H6 1565   6.174   7.724   3.579
   65C       C5 1566   6.009   7.658   3.690
   65C       H5 1567   5.945   7.710   3.621
   65C       C4 1568   5.962   7.570   3.794
   65C       N4 1569   5.841   7.541   3.803
   65C      H41 1570   5.774   7.601   3.757
   65C      H42 1571   5.817   7.476   3.877
   65C       N3 1572   6.046   7.503   3.869
   65C       C2 1573   6.175   7.518   3.845
   65C       O2 1574   6.241   7.455   3.926
   65C      C3' 1575   6.469   7.611   3.538
   65C      H3' 1576   6.374   7.625   3.486
   65C      C2' 1577   6.445   7.521   3.667
   65C     H2'1 1578   6.382   7.435   3.649
   65C      O2' 1579   6.567   7.491   3.744
   65C     HO'2 1580   6.651   7.511   3.701
   65C      O3' 1581   6.572   7.558   3.466
   66G        P 1582   6.535   7.445   3.359
   66G      O1P 1583   6.658   7.397   3.286
   66G      O2P 1584   6.422   7.495   3.280
   66G      O5' 1585   6.476   7.325   3.443
   66G      C5' 1586   6.564   7.239   3.511
   66G     H5'1 1587   6.633   7.307   3.561
   66G     H5'2 1588   6.617   7.186   3.432
   66G      C4' 1589   6.491   7.141   3.601
   66G      H4' 1590   6.569   7.076   3.642
   66G      O4' 1591   6.411   7.202   3.705
   66G      C1' 1592   6.313   7.107   3.742
   66G      H1' 1593   6.333   7.077   3.845
   66G       N9 1594   6.181   7.167   3.728
   66G       C8 1595   6.150   7.256   3.626
   66G       H8 1596   6.220   7.320   3.574
   66G       N7 1597   6.019   7.269   3.616
   66G       C5 1598   5.962   7.180   3.703
   66G       C6 1599   5.826   7.142   3.729
   66G       O6 1600   5.716   7.176   3.682
   66G       N1 1601   5.808   7.055   3.831
   66G       H1 1602   5.712   7.026   3.844
   66G       C2 1603   5.913   6.989   3.889
   66G       N2 1604   5.894   6.894   3.966
   66G      H21 1605   5.799   6.868   3.987
   66G      H22 1606   5.970   6.841   4.007
   66G       N3 1607   6.040   7.016   3.863
   66G       C4 1608   6.063   7.114   3.769
   66G      C3' 1609   6.394   7.044   3.533
   66G      H3' 1610   6.323   7.104   3.476
   66G      C2' 1611   6.335   6.979   3.661
   66G     H2'1 1612   6.246   6.927   3.628
   66G      O2' 1613   6.418   6.885   3.733
   66G     HO'2 1614   6.355   6.850   3.797
   66G      O3' 1615   6.451   6.947   3.447
   67G        P 1616   6.364   6.877   3.330
   67G      O1P 1617   6.462   6.807   3.239
   67G      O2P 1618   6.277   6.981   3.269
   67G      O5' 1619   6.263   6.778   3.398
   67G      C5' 1620   6.313   6.665   3.458
   67G     H5'1 1621   6.404   6.687   3.515
   67G     H5'2 1622   6.340   6.595   3.380
   67G      C4' 1623   6.204   6.607   3.562
   67G      H4' 1624   6.248   6.535   3.631
   67G      O4' 1625   6.136   6.712   3.623
   67G      C1' 1626   5.994   6.686   3.636
   67G      H1' 1627   5.959   6.683   3.739
   67G       N9 1628   5.901   6.779   3.566
   67G       C8 1629   5.929   6.875   3.472
   67G       H8 1630   6.025   6.892   3.426
   67G       N7 1631   5.822   6.932   3.425
   67G       C5 1632   5.716   6.875   3.502
   67G       C6 1633   5.578   6.918   3.510
   67G       O6 1634   5.519   7.004   3.443
   67G       N1 1635   5.507   6.843   3.594
   67G       H1 1636   5.406   6.848   3.599
   67G       C2 1637   5.561   6.737   3.661
   67G       N2 1638   5.481   6.673   3.741
   67G      H21 1639   5.383   6.698   3.743
   67G      H22 1640   5.513   6.592   3.792
   67G       N3 1641   5.684   6.696   3.663
   67G       C4 1642   5.765   6.780   3.587
   67G      C3' 1643   6.090   6.536   3.489
   67G      H3' 1644   6.068   6.593   3.399
   67G      C2' 1645   5.970   6.546   3.579
   67G     H2'1 1646   5.877   6.534   3.523
   67G      O2' 1647   5.980   6.454   3.695
   67G     HO'2 1648   5.991   6.362   3.668
   67G      O3' 1649   6.131   6.406   3.446
   68A        P 1650   6.065   6.336   3.317
   68A      O1P 1651   6.132   6.206   3.293
   68A      O2P 1652   6.055   6.427   3.202
   68A      O5' 1653   5.917   6.306   3.364
   68A      C5' 1654   5.888   6.212   3.464
   68A     H5'1 1655   5.947   6.220   3.555
   68A     H5'2 1656   5.910   6.109   3.433
   68A      C4' 1657   5.739   6.225   3.505
   68A      H4' 1658   5.721   6.161   3.591
   68A      O4' 1659   5.695   6.356   3.541
   68A      C1' 1660   5.561   6.376   3.496
   68A      H1' 1661   5.490   6.397   3.576
   68A       N9 1662   5.552   6.497   3.409
   68A       C8 1663   5.648   6.552   3.327
   68A       H8 1664   5.748   6.515   3.318
   68A       N7 1665   5.604   6.654   3.254
   68A       C5 1666   5.474   6.672   3.303
   68A       C6 1667   5.373   6.776   3.283
   68A       N6 1668   5.382   6.873   3.192
   68A      H61 1669   5.457   6.873   3.125
   68A      H62 1670   5.302   6.935   3.188
   68A       N1 1671   5.252   6.759   3.331
   68A       C2 1672   5.233   6.649   3.406
   68A       H2 1673   5.131   6.630   3.437
   68A       N3 1674   5.317   6.550   3.436
   68A       C4 1675   5.439   6.568   3.383
   68A      C3' 1676   5.645   6.177   3.396
   68A      H3' 1677   5.675   6.209   3.296
   68A      C2' 1678   5.510   6.247   3.422
   68A     H2'1 1679   5.448   6.267   3.334
   68A      O2' 1680   5.431   6.169   3.509
   68A     HO'2 1681   5.366   6.124   3.454
   68A      O3' 1682   5.636   6.036   3.413
   69A        P 1683   5.596   5.947   3.290
   69A      O1P 1684   5.612   5.811   3.330
   69A      O2P 1685   5.667   5.995   3.170
   69A      O5' 1686   5.447   5.978   3.257
   69A      C5' 1687   5.337   5.916   3.316
   69A     H5'1 1688   5.366   5.908   3.420
   69A     H5'2 1689   5.327   5.820   3.264
   69A      C4' 1690   5.205   5.990   3.301
   69A      H4' 1691   5.135   5.935   3.364
   69A      O4' 1692   5.211   6.121   3.341
   69A      C1' 1693   5.124   6.200   3.263
   69A      H1' 1694   5.060   6.253   3.333
   69A       N9 1695   5.205   6.304   3.187
   69A       C8 1696   5.318   6.290   3.111
   69A       H8 1697   5.388   6.209   3.126
   69A       N7 1698   5.345   6.391   3.031
   69A       C5 1699   5.240   6.482   3.067
   69A       C6 1700   5.206   6.615   3.032
   69A       N6 1701   5.261   6.689   2.938
   69A      H61 1702   5.360   6.678   2.919
   69A      H62 1703   5.227   6.781   2.917
   69A       N1 1704   5.089   6.666   3.082
   69A       C2 1705   5.011   6.589   3.158
   69A       H2 1706   4.911   6.624   3.176
   69A       N3 1707   5.036   6.467   3.197
   69A       C4 1708   5.153   6.422   3.151
   69A      C3' 1709   5.144   5.990   3.164
   69A      H3' 1710   5.226   6.015   3.097
   69A      C2' 1711   5.034   6.101   3.185
   69A     H2'1 1712   5.001   6.142   3.089
   69A      O2' 1713   4.935   6.069   3.277
   69A     HO'2 1714   4.962   5.982   3.308
   69A      O3' 1715   5.078   5.864   3.131
   70U        P 1716   5.049   5.830   2.976
   70U      O1P 1717   4.995   5.692   2.969
   70U      O2P 1718   5.166   5.868   2.890
   70U      O5' 1719   4.929   5.930   2.943
   70U      C5' 1720   4.804   5.902   2.986
   70U     H5'1 1721   4.814   5.887   3.094
   70U     H5'2 1722   4.778   5.816   2.924
   70U      C4' 1723   4.699   6.012   2.956
   70U      H4' 1724   4.599   5.996   2.995
   70U      O4' 1725   4.748   6.140   3.002
   70U      C1' 1726   4.714   6.244   2.911
   70U      H1' 1727   4.657   6.323   2.960
   70U       N1 1728   4.831   6.315   2.867
   70U       C6 1729   4.953   6.251   2.831
   70U       H6 1730   4.955   6.145   2.853
   70U       C5 1731   5.056   6.320   2.777
   70U       H5 1732   5.155   6.279   2.763
   70U       C4 1733   5.044   6.467   2.752
   70U       O4 1734   5.127   6.532   2.692
   70U       N3 1735   4.914   6.515   2.769
   70U       H3 1736   4.901   6.609   2.735
   70U       C2 1737   4.820   6.452   2.841
   70U       O2 1738   4.717   6.513   2.872
   70U      C3' 1739   4.698   6.040   2.804
   70U      H3' 1740   4.802   6.034   2.772
   70U      C2' 1741   4.637   6.177   2.801
   70U     H2'1 1742   4.654   6.219   2.702
   70U      O2' 1743   4.501   6.193   2.846
   70U     HO'2 1744   4.448   6.150   2.778
   70U      O3' 1745   4.622   5.939   2.734
   71A        P 1746   4.675   5.889   2.596
   71A      O1P 1747   4.598   5.769   2.558
   71A      O2P 1748   4.825   5.880   2.600
   71A      O5' 1749   4.627   6.006   2.503
   71A      C5' 1750   4.491   6.019   2.464
   71A     H5'1 1751   4.418   6.013   2.545
   71A     H5'2 1752   4.469   5.934   2.399
   71A      C4' 1753   4.461   6.156   2.394
   71A      H4' 1754   4.357   6.158   2.361
   71A      O4' 1755   4.484   6.276   2.471
   71A      C1' 1756   4.524   6.380   2.381
   71A      H1' 1757   4.459   6.467   2.376
   71A       N9 1758   4.664   6.418   2.403
   71A       C8 1759   4.759   6.340   2.464
   71A       H8 1760   4.726   6.250   2.513
   71A       N7 1761   4.876   6.375   2.442
   71A       C5 1762   4.868   6.490   2.374
   71A       C6 1763   4.960   6.591   2.328
   71A       N6 1764   5.088   6.596   2.356
   71A      H61 1765   5.136   6.526   2.410
   71A      H62 1766   5.143   6.674   2.323
   71A       N1 1767   4.917   6.686   2.245
   71A       C2 1768   4.791   6.703   2.226
   71A       H2 1769   4.768   6.790   2.166
   71A       N3 1770   4.692   6.628   2.274
   71A       C4 1771   4.741   6.521   2.345
   71A      C3' 1772   4.540   6.166   2.276
   71A      H3' 1773   4.645   6.148   2.297
   71A      C2' 1774   4.516   6.317   2.244
   71A     H2'1 1775   4.605   6.342   2.186
   71A      O2' 1776   4.385   6.353   2.193
   71A     HO'2 1777   4.344   6.282   2.144
   71A      O3' 1778   4.499   6.085   2.168
   72G        P 1779   4.612   6.016   2.076
   72G      O1P 1780   4.543   5.931   1.975
   72G      O2P 1781   4.720   5.955   2.155
   72G      O5' 1782   4.668   6.145   2.001
   72G      C5' 1783   4.573   6.219   1.915
   72G     H5'1 1784   4.501   6.262   1.984
   72G     H5'2 1785   4.536   6.149   1.840
   72G      C4' 1786   4.647   6.341   1.856
   72G      H4' 1787   4.576   6.394   1.793
   72G      O4' 1788   4.700   6.418   1.959
   72G      C1' 1789   4.806   6.489   1.902
   72G      H1' 1790   4.794   6.597   1.909
   72G       N9 1791   4.926   6.443   1.972
   72G       C8 1792   4.957   6.336   2.051
   72G       H8 1793   4.876   6.271   2.082
   72G       N7 1794   5.079   6.338   2.096
   72G       C5 1795   5.136   6.451   2.042
   72G       C6 1796   5.262   6.518   2.068
   72G       O6 1797   5.340   6.488   2.154
   72G       N1 1798   5.286   6.623   1.988
   72G       H1 1799   5.373   6.669   2.009
   72G       C2 1800   5.192   6.664   1.894
   72G       N2 1801   5.239   6.755   1.813
   72G      H21 1802   5.330   6.793   1.833
   72G      H22 1803   5.173   6.788   1.743
   72G       N3 1804   5.068   6.620   1.887
   72G       C4 1805   5.045   6.511   1.961
   72G      C3' 1806   4.755   6.309   1.761
   72G      H3' 1807   4.818   6.239   1.815
   72G      C2' 1808   4.819   6.448   1.752
   72G     H2'1 1809   4.925   6.452   1.728
   72G      O2' 1810   4.746   6.555   1.688
   72G     HO'2 1811   4.740   6.549   1.593
   72G      O3' 1812   4.722   6.247   1.640
   73A        P 1813   4.822   6.139   1.579
   73A      O1P 1814   4.751   6.073   1.468
   73A      O2P 1815   4.883   6.048   1.675
   73A      O5' 1816   4.932   6.244   1.530
   73A      C5' 1817   4.909   6.312   1.406
   73A     H5'1 1818   4.824   6.381   1.406
   73A     H5'2 1819   4.880   6.238   1.331
   73A      C4' 1820   5.031   6.393   1.361
   73A      H4' 1821   5.018   6.452   1.270
   73A      O4' 1822   5.081   6.483   1.472
   73A      C1' 1823   5.223   6.500   1.476
   73A      H1' 1824   5.248   6.606   1.467
   73A       N9 1825   5.285   6.436   1.593
   73A       C8 1826   5.235   6.339   1.680
   73A       H8 1827   5.135   6.297   1.672
   73A       N7 1828   5.315   6.306   1.781
   73A       C5 1829   5.419   6.400   1.768
   73A       C6 1830   5.541   6.428   1.840
   73A       N6 1831   5.576   6.367   1.949
   73A      H61 1832   5.507   6.304   1.989
   73A      H62 1833   5.659   6.393   1.999
   73A       N1 1834   5.632   6.516   1.805
   73A       C2 1835   5.609   6.576   1.689
   73A       H2 1836   5.681   6.654   1.666
   73A       N3 1837   5.498   6.566   1.613
   73A       C4 1838   5.404   6.476   1.658
   73A      C3' 1839   5.153   6.314   1.336
   73A      H3' 1840   5.166   6.236   1.411
   73A      C2' 1841   5.266   6.422   1.345
   73A     H2'1 1842   5.365   6.379   1.357
   73A      O2' 1843   5.272   6.508   1.228
   73A     HO'2 1844   5.358   6.493   1.188
   73A      O3' 1845   5.151   6.251   1.211
   74U        P 1846   5.256   6.125   1.183
   74U      O1P 1847   5.256   6.091   1.040
   74U      O2P 1848   5.220   6.011   1.270
   74U      O5' 1849   5.402   6.185   1.214
   74U      C5' 1850   5.478   6.250   1.119
   74U     H5'1 1851   5.427   6.337   1.077
   74U     H5'2 1852   5.499   6.183   1.035
   74U      C4' 1853   5.607   6.292   1.178
   74U      H4' 1854   5.652   6.367   1.113
   74U      O4' 1855   5.591   6.358   1.303
   74U      C1' 1856   5.706   6.326   1.376
   74U      H1' 1857   5.770   6.409   1.407
   74U       N1 1858   5.672   6.251   1.502
   74U       C6 1859   5.565   6.161   1.511
   74U       H6 1860   5.494   6.155   1.430
   74U       C5 1861   5.543   6.084   1.624
   74U       H5 1862   5.455   6.022   1.638
   74U       C4 1863   5.634   6.093   1.737
   74U       O4 1864   5.612   6.034   1.842
   74U       N3 1865   5.737   6.175   1.716
   74U       H3 1866   5.799   6.190   1.794
   74U       C2 1867   5.765   6.257   1.608
   74U       O2 1868   5.877   6.314   1.594
   74U      C3' 1869   5.708   6.178   1.194
   74U      H3' 1870   5.670   6.092   1.249
   74U      C2' 1871   5.801   6.243   1.291
   74U     H2'1 1872   5.860   6.171   1.348
   74U      O2' 1873   5.883   6.338   1.222
   74U     HO'2 1874   5.885   6.307   1.132
   74U      O3' 1875   5.779   6.146   1.072
   75A        P 1876   5.871   6.007   1.056
   75A      O1P 1877   5.939   6.005   0.926
   75A      O2P 1878   5.803   5.885   1.108
   75A      O5' 1879   5.989   6.029   1.152
   75A      C5' 1880   6.102   6.107   1.111
   75A     H5'1 1881   6.057   6.199   1.074
   75A     H5'2 1882   6.158   6.048   1.039
   75A      C4' 1883   6.199   6.148   1.230
   75A      H4' 1884   6.267   6.224   1.193
   75A      O4' 1885   6.136   6.209   1.343
   75A      C1' 1886   6.198   6.162   1.462
   75A      H1' 1887   6.222   6.248   1.524
   75A       N9 1888   6.115   6.069   1.551
   75A       C8 1889   6.011   5.989   1.515
   75A       H8 1890   5.955   6.009   1.425
   75A       N7 1891   5.975   5.898   1.598
   75A       C5 1892   6.059   5.924   1.706
   75A       C6 1893   6.073   5.878   1.844
   75A       N6 1894   5.998   5.796   1.908
   75A      H61 1895   5.920   5.749   1.864
   75A      H62 1896   6.019   5.783   2.006
   75A       N1 1897   6.169   5.927   1.923
   75A       C2 1898   6.250   6.023   1.873
   75A       H2 1899   6.328   6.063   1.936
   75A       N3 1900   6.239   6.085   1.753
   75A       C4 1901   6.141   6.031   1.680
   75A      C3' 1902   6.289   6.041   1.282
   75A      H3' 1903   6.222   5.957   1.303
   75A      C2' 1904   6.329   6.104   1.418
   75A     H2'1 1905   6.369   6.030   1.488
   75A      O2' 1906   6.422   6.218   1.406
   75A     HO'2 1907   6.376   6.296   1.376
   75A      O3' 1908   6.392   6.001   1.191
   76A        P 1909   6.438   5.848   1.191
   76A      O1P 1910   6.538   5.817   1.093
   76A      O2P 1911   6.316   5.768   1.188
   76A      O5' 1912   6.500   5.839   1.340
   76A      C5' 1913   6.617   5.917   1.372
   76A     H5'1 1914   6.604   6.023   1.348
   76A     H5'2 1915   6.703   5.897   1.308
   76A      C4' 1916   6.668   5.890   1.515
   76A      H4' 1917   6.750   5.960   1.536
   76A      O4' 1918   6.561   5.902   1.613
   76A      C1' 1919   6.581   5.812   1.713
   76A      H1' 1920   6.588   5.872   1.803
   76A       N9 1921   6.471   5.715   1.717
   76A       C8 1922   6.373   5.698   1.622
   76A       H8 1923   6.381   5.742   1.524
   76A       N7 1924   6.268   5.628   1.668
   76A       C5 1925   6.302   5.600   1.803
   76A       C6 1926   6.238   5.530   1.910
   76A       N6 1927   6.118   5.472   1.899
   76A      H61 1928   6.058   5.499   1.822
   76A      H62 1929   6.085   5.432   1.986
   76A       N1 1930   6.294   5.530   2.034
   76A       C2 1931   6.414   5.590   2.049
   76A       H2 1932   6.451   5.596   2.150
   76A       N3 1933   6.486   5.649   1.955
   76A       C4 1934   6.421   5.654   1.834
   76A      C3' 1935   6.726   5.747   1.535
   76A      H3' 1936   6.666   5.670   1.486
   76A      C2' 1937   6.712   5.735   1.683
   76A     H2'1 1938   6.706   5.630   1.711
   76A      O2' 1939   6.824   5.799   1.751
   76A     HO'2 1940   6.875   5.730   1.794
   76A      O3' 1941   6.859   5.739   1.485
   77U        P 1942   6.929   5.602   1.455
   77U      O1P 1943   7.052   5.642   1.377
   77U      O2P 1944   6.834   5.503   1.400
   77U      O5' 1945   6.974   5.555   1.596
   77U      C5' 1946   7.073   5.616   1.666
   77U     H5'1 1947   7.061   5.724   1.676
   77U     H5'2 1948   7.163   5.593   1.609
   77U      C4' 1949   7.080   5.554   1.803
   77U      H4' 1950   7.169   5.602   1.844
   77U      O4' 1951   6.964   5.581   1.868
   77U      C1' 1952   6.936   5.474   1.950
   77U      H1' 1953   6.939   5.507   2.054
   77U       N1 1954   6.806   5.413   1.930
   77U       C6 1955   6.764   5.383   1.802
   77U       H6 1956   6.825   5.411   1.717
   77U       C5 1957   6.647   5.323   1.770
   77U       H5 1958   6.631   5.313   1.663
   77U       C4 1959   6.557   5.283   1.875
   77U       O4 1960   6.441   5.252   1.856
   77U       N3 1961   6.608   5.301   2.004
   77U       H3 1962   6.547   5.263   2.075
   77U       C2 1963   6.723   5.367   2.037
   77U       O2 1964   6.757   5.388   2.153
   77U      C3' 1965   7.103   5.407   1.792
   77U      H3' 1966   7.052   5.356   1.710
   77U      C2' 1967   7.055   5.375   1.933
   77U     H2'1 1968   7.029   5.269   1.938
   77U      O2' 1969   7.146   5.409   2.039
   77U     HO'2 1970   7.235   5.388   2.010
   77U      O3' 1971   7.239   5.364   1.780
   78U        P 1972   7.282   5.211   1.748
   78U      O1P 1973   7.424   5.206   1.741
   78U      O2P 1974   7.214   5.174   1.625
   78U      O5' 1975   7.241   5.127   1.875
   78U      C5' 1976   7.318   5.118   1.989
   78U     H5'1 1977   7.358   5.216   2.017
   78U     H5'2 1978   7.398   5.047   1.971
   78U      C4' 1979   7.235   5.064   2.105
   78U      H4' 1980   7.295   5.085   2.194
   78U      O4' 1981   7.106   5.121   2.118
   78U      C1' 1982   7.011   5.035   2.183
   78U      H1' 1983   6.970   5.082   2.272
   78U       N1 1984   6.898   5.013   2.088
   78U       C6 1985   6.923   5.009   1.956
   78U       H6 1986   7.023   5.016   1.916
   78U       C5 1987   6.822   4.996   1.868
   78U       H5 1988   6.844   4.991   1.763
   78U       C4 1989   6.691   4.971   1.909
   78U       O4 1990   6.593   4.964   1.837
   78U       N3 1991   6.676   4.959   2.043
   78U       H3 1992   6.585   4.945   2.084
   78U       C2 1993   6.772   4.990   2.138
   78U       O2 1994   6.748   4.992   2.254
   78U      C3' 1995   7.208   4.913   2.105
   78U      H3' 1996   7.175   4.879   2.006
   78U      C2' 1997   7.093   4.910   2.207
   78U     H2'1 1998   7.031   4.820   2.208
   78U      O2' 1999   7.147   4.922   2.333
   78U     HO'2 2000   7.238   4.892   2.328
   78U      O3' 2001   7.329   4.834   2.139
   79A        P 2002   7.341   4.682   2.102
   79A      O1P 2003   7.452   4.621   2.172
   79A      O2P 2004   7.340   4.692   1.957
   79A      O5' 2005   7.208   4.618   2.144
   79A      C5' 2006   7.202   4.547   2.271
   79A     H5'1 2007   7.212   4.619   2.353
   79A     H5'2 2008   7.278   4.471   2.254
   79A      C4' 2009   7.075   4.476   2.298
   79A      H4' 2010   7.088   4.426   2.394
   79A      O4' 2011   6.955   4.558   2.306
   79A      C1' 2012   6.856   4.476   2.250
   79A      H1' 2013   6.769   4.460   2.314
   79A       N9 2014   6.803   4.537   2.121
   79A       C8 2015   6.860   4.649   2.048
   79A       H8 2016   6.946   4.703   2.084
   79A       N7 2017   6.805   4.675   1.932
   79A       C5 2018   6.703   4.580   1.935
   79A       C6 2019   6.587   4.559   1.853
   79A       N6 2020   6.552   4.628   1.752
   79A      H61 2021   6.623   4.693   1.722
   79A      H62 2022   6.466   4.599   1.707
   79A       N1 2023   6.499   4.458   1.871
   79A       C2 2024   6.520   4.383   1.979
   79A       H2 2025   6.449   4.304   1.998
   79A       N3 2026   6.611   4.402   2.069
   79A       C4 2027   6.701   4.495   2.041
   79A      C3' 2028   7.048   4.365   2.195
   79A      H3' 2029   7.057   4.413   2.098
   79A      C2' 2030   6.904   4.334   2.232
   79A     H2'1 2031   6.857   4.280   2.150
   79A      O2' 2032   6.900   4.265   2.357
   79A     HO'2 2033   6.984   4.219   2.363
   79A      O3' 2034   7.130   4.251   2.210
   80A        P 2035   7.188   4.161   2.086
   80A      O1P 2036   7.246   4.045   2.150
   80A      O2P 2037   7.278   4.247   2.009
   80A      O5' 2038   7.063   4.115   2.012
   80A      C5' 2039   6.999   4.006   2.054
   80A     H5'1 2040   6.983   4.017   2.162
   80A     H5'2 2041   7.059   3.918   2.034
   80A      C4' 2042   6.872   3.971   1.972
   80A      H4' 2043   6.826   3.885   2.020
   80A      O4' 2044   6.781   4.083   1.969
   80A      C1' 2045   6.721   4.076   1.839
   80A      H1' 2046   6.616   4.054   1.858
   80A       N9 2047   6.724   4.215   1.780
   80A       C8 2048   6.818   4.318   1.790
   80A       H8 2049   6.888   4.323   1.873
   80A       N7 2050   6.814   4.403   1.689
   80A       C5 2051   6.701   4.364   1.615
   80A       C6 2052   6.639   4.415   1.499
   80A       N6 2053   6.686   4.521   1.437
   80A      H61 2054   6.772   4.563   1.471
   80A      H62 2055   6.642   4.546   1.349
   80A       N1 2056   6.541   4.339   1.440
   80A       C2 2057   6.505   4.229   1.501
   80A       H2 2058   6.425   4.172   1.456
   80A       N3 2059   6.550   4.174   1.615
   80A       C4 2060   6.649   4.245   1.665
   80A      C3' 2061   6.920   3.938   1.822
   80A      H3' 2062   6.989   4.017   1.792
   80A      C2' 2063   6.786   3.963   1.757
   80A     H2'1 2064   6.804   3.991   1.653
   80A      O2' 2065   6.712   3.844   1.771
   80A     HO'2 2066   6.740   3.791   1.696
   80A      O3' 2067   6.974   3.805   1.806
   81U        P 2068   7.054   3.780   1.672
   81U      O1P 2069   7.152   3.677   1.714
   81U      O2P 2070   7.103   3.900   1.601
   81U      O5' 2071   6.938   3.717   1.590
   81U      C5' 2072   6.897   3.584   1.613
   81U     H5'1 2073   6.877   3.570   1.719
   81U     H5'2 2074   6.979   3.516   1.593
   81U      C4' 2075   6.771   3.551   1.531
   81U      H4' 2076   6.718   3.466   1.573
   81U      O4' 2077   6.687   3.668   1.549
   81U      C1' 2078   6.611   3.700   1.435
   81U      H1' 2079   6.508   3.711   1.467
   81U       N1 2080   6.655   3.825   1.361
   81U       C6 2081   6.767   3.903   1.391
   81U       H6 2082   6.849   3.861   1.448
   81U       C5 2083   6.787   4.027   1.330
   81U       H5 2084   6.876   4.085   1.350
   81U       C4 2085   6.696   4.074   1.230
   81U       O4 2086   6.714   4.179   1.168
   81U       N3 2087   6.594   3.993   1.207
   81U       H3 2088   6.528   4.028   1.139
   81U       C2 2089   6.568   3.876   1.266
   81U       O2 2090   6.462   3.822   1.241
   81U      C3' 2091   6.784   3.541   1.381
   81U      H3' 2092   6.855   3.620   1.357
   81U      C2' 2093   6.640   3.584   1.344
   81U     H2'1 2094   6.634   3.621   1.242
   81U      O2' 2095   6.563   3.464   1.344
   81U     HO'2 2096   6.620   3.395   1.310
   81U      O3' 2097   6.813   3.409   1.329
   82U        P 2098   6.965   3.361   1.319
   82U      O1P 2099   6.969   3.270   1.204
   82U      O2P 2100   7.000   3.314   1.455
   82U      O5' 2101   7.048   3.484   1.281
   82U      C5' 2102   7.187   3.468   1.242
   82U     H5'1 2103   7.190   3.419   1.144
   82U     H5'2 2104   7.230   3.410   1.323
   82U      C4' 2105   7.262   3.591   1.209
   82U      H4' 2106   7.370   3.584   1.193
   82U      O4' 2107   7.192   3.651   1.097
   82U      C1' 2108   7.127   3.769   1.132
   82U      H1' 2109   7.196   3.849   1.106
   82U       N1 2110   6.992   3.799   1.070
   82U       C6 2111   6.908   3.696   1.059
   82U       H6 2112   6.931   3.597   1.096
   82U       C5 2113   6.782   3.726   1.018
   82U       H5 2114   6.707   3.648   1.013
   82U       C4 2115   6.740   3.854   0.966
   82U       O4 2116   6.627   3.871   0.928
   82U       N3 2117   6.839   3.946   0.979
   82U       H3 2118   6.815   4.037   0.941
   82U       C2 2119   6.965   3.930   1.028
   82U       O2 2120   7.053   4.014   1.018
   82U      C3' 2121   7.245   3.694   1.319
   82U      H3' 2122   7.218   3.650   1.415
   82U      C2' 2123   7.125   3.774   1.280
   82U     H2'1 2124   7.035   3.727   1.318
   82U      O2' 2125   7.110   3.908   1.335
   82U     HO'2 2126   7.086   3.893   1.427
   82U      O3' 2127   7.355   3.777   1.331
   82U      H3T 2128   7.333   3.834   1.405
   9.03311   9.03311   6.38703   0.00000   0.00000   0.00000   0.00000   4.51635   4.51635
