# Supplementary material for: Constant-pH Molecular Dynamics of Cationic Peptide Dendrimers Binding to siRNA
Source: J Chem Inf Model. 2026 Feb 5;66(8):4734–43. doi: 10.1021/acs.jcim.5c02636 (PMC13126635; doi:10.1021/acs.jcim.5c02636)
Supplement: Supplementary file 2 [file ci5c02636_si_002.zip › zip/MH18D3_05_out_4.gro]

Protein t= 150000.00000 step= 10000
 2128
    1LY0      N    1   7.172   7.436   3.227
    1LY0     H1    2   7.164   7.346   3.181
    1LY0     H2    3   7.258   7.453   3.277
    1LY0     H3    4   7.167   7.511   3.160
    1LY0     CA    5   7.055   7.465   3.314
    1LY0     HA    6   7.040   7.388   3.389
    1LY0     CB    7   7.064   7.595   3.400
    1LY0    HB1    8   6.965   7.603   3.447
    1LY0    HB2    9   7.086   7.682   3.338
    1LY0     CG   10   7.170   7.580   3.515
    1LY0    HG1   11   7.258   7.523   3.486
    1LY0    HG2   12   7.125   7.519   3.593
    1LY0     CD   13   7.213   7.716   3.574
    1LY0    HD1   14   7.119   7.763   3.605
    1LY0    HD2   15   7.257   7.772   3.491
    1LY0     CE   16   7.312   7.710   3.684
    1LY0    HE1   17   7.398   7.648   3.660
    1LY0    HE2   18   7.268   7.672   3.776
    1LY0     NZ   19   7.348   7.849   3.708
    1LY0    HZ1   20   7.411   7.875   3.634
    1LY0    HZ2   21   7.275   7.919   3.707
    1LY0    HZ3   22   7.398   7.848   3.795
    1LY0      C   23   6.934   7.453   3.232
    1LY0      O   24   6.937   7.522   3.132
    2LER      N   25   6.830   7.380   3.262
    2LER      H   26   6.833   7.314   3.338
    2LER     CA   27   6.709   7.373   3.181
    2LER     HA   28   6.728   7.356   3.075
    2LER     CB   29   6.649   7.237   3.216
    2LER    HB1   30   6.581   7.262   3.298
    2LER    HB2   31   6.713   7.155   3.250
    2LER     CG   32   6.535   7.181   3.120
    2LER     HG   33   6.487   7.264   3.067
    2LER    CD1   34   6.594   7.088   3.009
    2LER   HD11   35   6.514   7.086   2.934
    2LER   HD12   36   6.667   7.154   2.962
    2LER   HD13   37   6.639   6.994   3.041
    2LER    CD2   38   6.429   7.098   3.201
    2LER   HD21   39   6.381   7.166   3.271
    2LER   HD22   40   6.360   7.049   3.133
    2LER   HD23   41   6.485   7.015   3.245
    2LER      C   42   6.608   7.485   3.195
    2LER      O   43   6.544   7.515   3.092
    3LYR      N   44   6.586   7.546   3.316
    3LYR      H   45   6.649   7.526   3.391
    3LYR     CA   46   6.478   7.639   3.350
    3LYR     HA   47   6.522   7.692   3.434
    3LYR     CB   48   6.344   7.578   3.388
    3LYR    HB1   49   6.307   7.537   3.294
    3LYR    HB2   50   6.269   7.650   3.421
    3LYR     CG   51   6.355   7.471   3.499
    3LYR    HG1   52   6.435   7.400   3.479
    3LYR    HG2   53   6.262   7.416   3.508
    3LYR     CD   54   6.396   7.531   3.635
    3LYR    HD1   55   6.479   7.598   3.611
    3LYR    HD2   56   6.428   7.453   3.704
    3LYR     CE   57   6.275   7.598   3.694
    3LYR    HE1   58   6.207   7.515   3.714
    3LYR    HE2   59   6.220   7.665   3.628
    3LYR     NZ   60   6.321   7.648   3.824
    3LYR    HZ1   61   6.419   7.657   3.843
    3LYR      C   62   6.459   7.748   3.238
    3LYR      O   63   6.349   7.785   3.194
    4LY0      N   64   6.569   7.798   3.177
    4LY0      H   65   6.658   7.766   3.211
    4LY0     CA   66   6.571   7.897   3.071
    4LY0     HA   67   6.546   7.996   3.110
    4LY0     CB   68   6.715   7.914   3.023
    4LY0    HB1   69   6.776   7.940   3.110
    4LY0    HB2   70   6.730   7.996   2.953
    4LY0     CG   71   6.767   7.787   2.962
    4LY0    HG1   72   6.716   7.781   2.865
    4LY0    HG2   73   6.752   7.702   3.029
    4LY0     CD   74   6.912   7.798   2.920
    4LY0    HD1   75   6.981   7.783   3.003
    4LY0    HD2   76   6.944   7.892   2.876
    4LY0     CE   77   6.942   7.684   2.823
    4LY0    HE1   78   6.879   7.702   2.736
    4LY0    HE2   79   6.917   7.592   2.876
    4LY0     NZ   80   7.095   7.683   2.797
    4LY0    HZ1   81   7.115   7.618   2.722
    4LY0    HZ2   82   7.122   7.773   2.760
    4LY0    HZ3   83   7.148   7.657   2.879
    4LY0      C   84   6.466   7.876   2.956
    4LY0      O   85   6.411   7.971   2.898
    5LER      N   86   6.436   7.751   2.917
    5LER      H   87   6.480   7.680   2.974
    5LER     CA   88   6.350   7.721   2.796
    5LER     HA   89   6.356   7.784   2.708
    5LER     CB   90   6.392   7.583   2.742
    5LER    HB1   91   6.350   7.569   2.643
    5LER    HB2   92   6.353   7.501   2.802
    5LER     CG   93   6.540   7.575   2.725
    5LER     HG   94   6.585   7.562   2.823
    5LER    CD1   95   6.569   7.453   2.639
    5LER   HD11   96   6.519   7.362   2.673
    5LER   HD12   97   6.527   7.472   2.541
    5LER   HD13   98   6.676   7.433   2.637
    5LER    CD2   99   6.595   7.694   2.646
    5LER   HD21  100   6.540   7.710   2.554
    5LER   HD22  101   6.587   7.785   2.706
    5LER   HD23  102   6.700   7.679   2.619
    5LER      C  103   6.204   7.725   2.819
    5LER      O  104   6.132   7.666   2.745
    6LYR      N  105   6.164   7.787   2.933
    6LYR      H  106   6.227   7.851   2.979
    6LYR     CA  107   6.027   7.795   2.985
    6LYR     HA  108   5.960   7.813   2.901
    6LYR     CB  109   6.011   7.906   3.088
    6LYR    HB1  110   6.077   7.877   3.170
    6LYR    HB2  111   5.916   7.900   3.143
    6LYR     CG  112   6.035   8.047   3.033
    6LYR    HG1  113   5.937   8.080   3.000
    6LYR    HG2  114   6.102   8.050   2.946
    6LYR     CD  115   6.082   8.146   3.147
    6LYR    HD1  116   6.007   8.140   3.225
    6LYR    HD2  117   6.069   8.244   3.099
    6LYR     CE  118   6.227   8.126   3.188
    6LYR    HE1  119   6.261   8.227   3.210
    6LYR    HE2  120   6.287   8.079   3.111
    6LYR     NZ  121   6.233   8.039   3.307
    6LYR    HZ1  122   6.203   7.944   3.293
    6LYR      C  123   5.959   7.665   3.032
    6LYR      O  124   5.834   7.661   3.050
    7LER      N  125   6.038   7.566   3.068
    7LER      H  126   6.135   7.595   3.080
    7LER     CA  127   5.993   7.433   3.108
    7LER     HA  128   5.899   7.411   3.057
    7LER     CB  129   6.091   7.321   3.066
    7LER    HB1  130   6.060   7.222   3.100
    7LER    HB2  131   6.187   7.341   3.114
    7LER     CG  132   6.113   7.325   2.912
    7LER     HG  133   6.143   7.424   2.876
    7LER    CD1  134   6.219   7.222   2.869
    7LER   HD11  135   6.188   7.119   2.889
    7LER   HD12  136   6.242   7.233   2.763
    7LER   HD13  137   6.313   7.230   2.922
    7LER    CD2  138   5.985   7.276   2.841
    7LER   HD21  139   5.917   7.361   2.836
    7LER   HD22  140   6.020   7.246   2.742
    7LER   HD23  141   5.941   7.194   2.898
    7LER      C  142   5.959   7.433   3.258
    7LER      O  143   6.009   7.511   3.342
    8LER      N  144   5.892   7.319   3.293
    8LER      H  145   5.865   7.261   3.214
    8LER     CA  146   5.871   7.269   3.431
    8LER     HA  147   5.815   7.176   3.418
    8LER     CB  148   6.004   7.231   3.505
    8LER    HB1  149   5.991   7.229   3.614
    8LER    HB2  150   6.072   7.311   3.480
    8LER     CG  151   6.063   7.095   3.455
    8LER     HG  152   6.094   7.104   3.351
    8LER    CD1  153   6.193   7.074   3.533
    8LER   HD11  154   6.263   7.154   3.507
    8LER   HD12  155   6.165   7.073   3.638
    8LER   HD13  156   6.239   6.979   3.506
    8LER    CD2  157   5.971   6.977   3.483
    8LER   HD21  158   6.027   6.884   3.471
    8LER   HD22  159   5.935   6.977   3.586
    8LER   HD23  160   5.886   6.978   3.416
    8LER      C  161   5.779   7.363   3.524
    8LER      O  162   5.706   7.310   3.612
    9LYR      N  163   5.770   7.492   3.493
    9LYR      H  164   5.825   7.527   3.416
    9LYR     CA  165   5.648   7.567   3.540
    9LYR     HA  166   5.558   7.507   3.528
    9LYR     CB  167   5.631   7.696   3.455
    9LYR    HB1  168   5.727   7.742   3.432
    9LYR    HB2  169   5.565   7.767   3.505
    9LYR     CG  170   5.561   7.663   3.325
    9LYR    HG1  171   5.455   7.641   3.333
    9LYR    HG2  172   5.611   7.578   3.279
    9LYR     CD  173   5.582   7.790   3.239
    9LYR    HD1  174   5.687   7.814   3.223
    9LYR    HD2  175   5.550   7.875   3.300
    9LYR     CE  176   5.508   7.783   3.109
    9LYR    HE1  177   5.530   7.876   3.058
    9LYR    HE2  178   5.402   7.759   3.122
    9LYR     NZ  179   5.557   7.667   3.028
    9LYR    HZ1  180   5.654   7.669   2.998
    9LYR      C  181   5.659   7.590   3.685
    9LYR      O  182   5.761   7.626   3.743
   10LER      N  183   5.553   7.563   3.758
   10LER      H  184   5.469   7.541   3.706
   10LER     CA  185   5.539   7.580   3.903
   10LER     HA  186   5.630   7.631   3.936
   10LER     CB  187   5.422   7.673   3.943
   10LER    HB1  188   5.436   7.706   4.046
   10LER    HB2  189   5.324   7.627   3.949
   10LER     CG  190   5.414   7.791   3.847
   10LER     HG  191   5.409   7.763   3.742
   10LER    CD1  192   5.292   7.874   3.889
   10LER   HD11  193   5.307   7.908   3.992
   10LER   HD12  194   5.284   7.962   3.825
   10LER   HD13  195   5.198   7.819   3.889
   10LER    CD2  196   5.530   7.888   3.857
   10LER   HD21  197   5.619   7.836   3.823
   10LER   HD22  198   5.514   7.972   3.789
   10LER   HD23  199   5.546   7.921   3.959
   10LER      C  200   5.542   7.445   3.991
   10LER      O  201   5.526   7.452   4.111
   11LER      N  202   5.584   7.327   3.932
   11LER      H  203   5.602   7.335   3.833
   11LER     CA  204   5.608   7.202   4.003
   11LER     HA  205   5.524   7.165   4.062
   11LER     CB  206   5.646   7.104   3.898
   11LER    HB1  207   5.689   7.016   3.945
   11LER    HB2  208   5.737   7.142   3.852
   11LER     CG  209   5.545   7.061   3.787
   11LER     HG  210   5.505   7.149   3.737
   11LER    CD1  211   5.618   6.956   3.702
   11LER   HD11  212   5.552   6.914   3.626
   11LER   HD12  213   5.707   7.007   3.665
   11LER   HD13  214   5.656   6.880   3.771
   11LER    CD2  215   5.434   6.975   3.843
   11LER   HD21  216   5.358   7.037   3.891
   11LER   HD22  217   5.377   6.926   3.763
   11LER   HD23  218   5.477   6.923   3.928
   11LER      C  219   5.718   7.217   4.109
   11LER      O  220   5.709   7.155   4.213
   12LER      N  221   5.826   7.291   4.079
   12LER      H  222   5.829   7.343   3.993
   12LER     CA  223   5.945   7.286   4.173
   12LER     HA  224   5.941   7.183   4.208
   12LER     CB  225   6.079   7.295   4.106
   12LER    HB1  226   6.155   7.286   4.184
   12LER    HB2  227   6.086   7.398   4.072
   12LER     CG  228   6.105   7.195   3.989
   12LER     HG  229   6.023   7.202   3.918
   12LER    CD1  230   6.237   7.245   3.909
   12LER   HD11  231   6.233   7.354   3.905
   12LER   HD12  232   6.330   7.216   3.957
   12LER   HD13  233   6.230   7.194   3.813
   12LER    CD2  234   6.128   7.048   4.025
   12LER   HD21  235   6.151   7.002   3.929
   12LER   HD22  236   6.205   7.043   4.102
   12LER   HD23  237   6.036   7.005   4.065
   12LER      C  238   5.925   7.381   4.297
   12LER      O  239   6.023   7.401   4.376
   13LER      N  240   5.806   7.433   4.327
   13LER      H  241   5.729   7.431   4.263
   13LER     CA  242   5.776   7.509   4.451
   13LER     HA  243   5.861   7.570   4.484
   13LER     CB  244   5.655   7.601   4.433
   13LER    HB1  245   5.612   7.618   4.532
   13LER    HB2  246   5.586   7.551   4.365
   13LER     CG  247   5.698   7.737   4.378
   13LER     HG  248   5.782   7.776   4.435
   13LER    CD1  249   5.745   7.720   4.231
   13LER   HD11  250   5.760   7.820   4.188
   13LER   HD12  251   5.843   7.672   4.231
   13LER   HD13  252   5.682   7.659   4.167
   13LER    CD2  253   5.589   7.845   4.396
   13LER   HD21  254   5.495   7.814   4.350
   13LER   HD22  255   5.567   7.850   4.503
   13LER   HD23  256   5.629   7.937   4.353
   13LER      C  257   5.760   7.413   4.567
   13LER      O  258   5.731   7.294   4.557
   14NH2      N  259   5.767   7.466   4.687
   14NH2     H1  260   5.773   7.566   4.685
   14NH2     H2  261   5.756   7.406   4.767
   15LY0      N  262   6.138   8.251   4.005
   15LY0     H1  263   6.084   8.254   3.920
   15LY0     H2  264   6.234   8.260   3.975
   15LY0     H3  265   6.107   8.331   4.058
   15LY0     CA  266   6.121   8.113   4.071
   15LY0     HA  267   6.129   8.112   4.180
   15LY0     CB  268   5.970   8.067   4.049
   15LY0    HB1  269   5.954   7.965   4.082
   15LY0    HB2  270   5.957   8.090   3.943
   15LY0     CG  271   5.875   8.154   4.134
   15LY0    HG1  272   5.897   8.259   4.114
   15LY0    HG2  273   5.885   8.118   4.236
   15LY0     CD  274   5.727   8.136   4.090
   15LY0    HD1  275   5.702   8.030   4.087
   15LY0    HD2  276   5.715   8.189   3.996
   15LY0     CE  277   5.629   8.218   4.171
   15LY0    HE1  278   5.654   8.323   4.159
   15LY0    HE2  279   5.648   8.188   4.274
   15LY0     NZ  280   5.484   8.184   4.142
   15LY0    HZ1  281   5.423   8.256   4.177
   15LY0    HZ2  282   5.456   8.181   4.045
   15LY0    HZ3  283   5.445   8.101   4.185
   15LY0      C  284   6.220   8.009   4.015
   15LY0      O  285   6.287   8.043   3.913
   16LER      N  286   6.230   7.896   4.075
   16LER      H  287   6.194   7.890   4.170
   16LER     CA  288   6.296   7.773   4.034
   16LER     HA  289   6.399   7.801   4.012
   16LER     CB  290   6.289   7.678   4.151
   16LER    HB1  291   6.192   7.629   4.158
   16LER    HB2  292   6.303   7.739   4.241
   16LER     CG  293   6.404   7.574   4.156
   16LER     HG  294   6.417   7.512   4.067
   16LER    CD1  295   6.544   7.634   4.177
   16LER   HD11  296   6.553   7.678   4.276
   16LER   HD12  297   6.618   7.553   4.173
   16LER   HD13  298   6.557   7.714   4.103
   16LER    CD2  299   6.391   7.486   4.277
   16LER   HD21  300   6.299   7.427   4.274
   16LER   HD22  301   6.477   7.421   4.293
   16LER   HD23  302   6.387   7.551   4.364
   16LER      C  303   6.237   7.713   3.907
   16LER      O  304   6.115   7.713   3.902
   17LY0      N  305   6.736   7.096   4.125
   17LY0     H1  306   6.753   7.047   4.211
   17LY0     H2  307   6.640   7.071   4.107
   17LY0     H3  308   6.797   7.060   4.053
   17LY0     CA  309   6.752   7.245   4.143
   17LY0     HA  310   6.680   7.279   4.219
   17LY0     CB  311   6.889   7.295   4.179
   17LY0    HB1  312   6.900   7.402   4.167
   17LY0    HB2  313   6.967   7.251   4.117
   17LY0     CG  314   6.930   7.276   4.326
   17LY0    HG1  315   6.916   7.174   4.360
   17LY0    HG2  316   6.873   7.349   4.383
   17LY0     CD  317   7.085   7.289   4.355
   17LY0    HD1  318   7.130   7.366   4.292
   17LY0    HD2  319   7.130   7.192   4.333
   17LY0     CE  320   7.080   7.313   4.507
   17LY0    HE1  321   7.055   7.221   4.560
   17LY0    HE2  322   7.011   7.395   4.525
   17LY0     NZ  323   7.214   7.353   4.560
   17LY0    HZ1  324   7.214   7.363   4.661
   17LY0    HZ2  325   7.277   7.278   4.538
   17LY0    HZ3  326   7.261   7.427   4.511
   17LY0      C  327   6.714   7.306   4.006
   17LY0      O  328   6.613   7.370   3.989
   18LER      N  329   6.791   7.272   3.897
   18LER      H  330   6.873   7.215   3.914
   18LER     CA  331   6.764   7.296   3.751
   18LER     HA  332   6.853   7.259   3.699
   18LER     CB  333   6.640   7.215   3.706
   18LER    HB1  334   6.637   7.231   3.599
   18LER    HB2  335   6.550   7.250   3.756
   18LER     CG  336   6.651   7.068   3.732
   18LER     HG  337   6.682   7.041   3.833
   18LER    CD1  338   6.514   7.005   3.705
   18LER   HD11  339   6.435   7.055   3.761
   18LER   HD12  340   6.489   7.006   3.599
   18LER   HD13  341   6.524   6.903   3.743
   18LER    CD2  342   6.741   6.991   3.647
   18LER   HD21  343   6.719   7.011   3.542
   18LER   HD22  344   6.842   7.032   3.654
   18LER   HD23  345   6.737   6.885   3.673
   18LER      C  346   6.767   7.444   3.713
   18LER      O  347   6.719   7.489   3.606
   19LYR      N  348   6.826   7.525   3.792
   19LYR      H  349   6.888   7.495   3.866
   19LYR     CA  350   6.828   7.672   3.769
   19LYR     HA  351   6.861   7.690   3.667
   19LYR     CB  352   6.932   7.739   3.857
   19LYR    HB1  353   6.936   7.846   3.836
   19LYR    HB2  354   7.030   7.698   3.832
   19LYR     CG  355   6.900   7.709   4.005
   19LYR    HG1  356   6.872   7.605   4.020
   19LYR    HG2  357   6.813   7.766   4.035
   19LYR     CD  358   7.018   7.747   4.098
   19LYR    HD1  359   6.980   7.740   4.200
   19LYR    HD2  360   7.049   7.849   4.075
   19LYR     CE  361   7.136   7.650   4.068
   19LYR    HE1  362   7.173   7.654   3.966
   19LYR    HE2  363   7.104   7.548   4.088
   19LYR     NZ  364   7.242   7.688   4.161
   19LYR    HZ1  365   7.221   7.686   4.260
   19LYR      C  366   6.696   7.745   3.788
   19LYR      O  367   6.605   7.693   3.848
   20LY0      N  368   6.695   7.871   3.743
   20LY0      H  369   6.783   7.901   3.705
   20LY0     CA  370   6.576   7.960   3.756
   20LY0     HA  371   6.515   7.931   3.840
   20LY0     CB  372   6.630   8.103   3.786
   20LY0    HB1  373   6.546   8.172   3.793
   20LY0    HB2  374   6.694   8.138   3.705
   20LY0     CG  375   6.702   8.112   3.922
   20LY0    HG1  376   6.713   8.219   3.939
   20LY0    HG2  377   6.802   8.068   3.923
   20LY0     CD  378   6.623   8.073   4.041
   20LY0    HD1  379   6.617   7.964   4.038
   20LY0    HD2  380   6.519   8.105   4.034
   20LY0     CE  381   6.682   8.138   4.165
   20LY0    HE1  382   6.784   8.100   4.178
   20LY0    HE2  383   6.623   8.108   4.252
   20LY0     NZ  384   6.701   8.290   4.167
   20LY0    HZ1  385   6.758   8.322   4.243
   20LY0    HZ2  386   6.742   8.319   4.079
   20LY0    HZ3  387   6.613   8.338   4.167
   20LY0      C  388   6.494   7.953   3.634
   20LY0      O  389   6.535   7.940   3.520
   21LER      N  390   6.372   8.000   3.650
   21LER      H  391   6.358   8.029   3.746
   21LER     CA  392   6.261   7.989   3.550
   21LER     HA  393   6.261   7.884   3.521
   21LER     CB  394   6.127   7.997   3.624
   21LER    HB1  395   6.128   8.091   3.679
   21LER    HB2  396   6.120   7.917   3.698
   21LER     CG  397   5.996   7.985   3.542
   21LER     HG  398   5.995   8.078   3.484
   21LER    CD1  399   6.002   7.860   3.447
   21LER   HD11  400   6.002   7.772   3.511
   21LER   HD12  401   5.909   7.850   3.390
   21LER   HD13  402   6.091   7.846   3.386
   21LER    CD2  403   5.874   7.981   3.626
   21LER   HD21  404   5.783   7.978   3.565
   21LER   HD22  405   5.867   7.887   3.680
   21LER   HD23  406   5.872   8.055   3.706
   21LER      C  407   6.278   8.080   3.425
   21LER      O  408   6.314   8.197   3.435
   22LY0      N  409   7.663   7.361   4.386
   22LY0     H1  410   7.752   7.323   4.417
   22LY0     H2  411   7.593   7.296   4.355
   22LY0     H3  412   7.608   7.396   4.463
   22LY0     CA  413   7.689   7.471   4.294
   22LY0     HA  414   7.770   7.535   4.328
   22LY0     CB  415   7.731   7.410   4.159
   22LY0    HB1  416   7.735   7.496   4.093
   22LY0    HB2  417   7.658   7.341   4.118
   22LY0     CG  418   7.871   7.341   4.170
   22LY0    HG1  419   7.855   7.245   4.220
   22LY0    HG2  420   7.929   7.414   4.226
   22LY0     CD  421   7.938   7.319   4.036
   22LY0    HD1  422   8.039   7.290   4.065
   22LY0    HD2  423   7.939   7.412   3.979
   22LY0     CE  424   7.886   7.207   3.952
   22LY0    HE1  425   7.778   7.221   3.944
   22LY0    HE2  426   7.919   7.111   3.992
   22LY0     NZ  427   7.927   7.224   3.813
   22LY0    HZ1  428   7.898   7.314   3.778
   22LY0    HZ2  429   8.028   7.229   3.808
   22LY0    HZ3  430   7.896   7.146   3.757
   22LY0      C  431   7.557   7.556   4.269
   22LY0      O  432   7.447   7.507   4.294
   23LER      N  433   7.562   7.687   4.250
   23LER      H  434   7.651   7.733   4.232
   23LER     CA  435   7.444   7.781   4.248
   23LER     HA  436   7.383   7.771   4.338
   23LER     CB  437   7.496   7.917   4.226
   23LER    HB1  438   7.419   7.992   4.214
   23LER    HB2  439   7.558   7.924   4.136
   23LER     CG  440   7.597   7.961   4.338
   23LER     HG  441   7.670   7.884   4.364
   23LER    CD1  442   7.682   8.077   4.283
   23LER   HD11  443   7.744   8.122   4.361
   23LER   HD12  444   7.750   8.034   4.209
   23LER   HD13  445   7.610   8.152   4.252
   23LER    CD2  446   7.522   8.003   4.465
   23LER   HD21  447   7.463   7.918   4.498
   23LER   HD22  448   7.601   8.039   4.531
   23LER   HD23  449   7.466   8.095   4.447
   23LER      C  450   7.358   7.742   4.126
   23LER      O  451   7.394   7.747   4.006
   24LY0      N  452   4.613   6.680   3.278
   24LY0     H1  453   4.640   6.732   3.197
   24LY0     H2  454   4.540   6.615   3.251
   24LY0     H3  455   4.583   6.751   3.343
   24LY0     CA  456   4.723   6.604   3.340
   24LY0     HA  457   4.708   6.588   3.447
   24LY0     CB  458   4.753   6.474   3.261
   24LY0    HB1  459   4.775   6.496   3.157
   24LY0    HB2  460   4.660   6.417   3.265
   24LY0     CG  461   4.872   6.391   3.315
   24LY0    HG1  462   4.866   6.400   3.424
   24LY0    HG2  463   4.966   6.439   3.288
   24LY0     CD  464   4.877   6.247   3.281
   24LY0    HD1  465   4.883   6.221   3.175
   24LY0    HD2  466   4.780   6.209   3.313
   24LY0     CE  467   4.981   6.180   3.368
   24LY0    HE1  468   4.956   6.204   3.471
   24LY0    HE2  469   5.079   6.220   3.342
   24LY0     NZ  470   4.989   6.032   3.346
   24LY0    HZ1  471   5.006   6.011   3.249
   24LY0    HZ2  472   5.060   6.002   3.412
   24LY0    HZ3  473   4.901   5.986   3.364
   24LY0      C  474   4.846   6.695   3.326
   24LY0      O  475   4.863   6.756   3.220
   25LER      N  476   4.918   6.704   3.435
   25LER      H  477   4.879   6.657   3.516
   25LER     CA  478   5.055   6.754   3.433
   25LER     HA  479   5.067   6.837   3.363
   25LER     CB  480   5.086   6.810   3.573
   25LER    HB1  481   5.182   6.861   3.574
   25LER    HB2  482   5.084   6.727   3.643
   25LER     CG  483   4.988   6.921   3.625
   25LER     HG  484   4.886   6.882   3.629
   25LER    CD1  485   5.037   6.958   3.763
   25LER   HD11  486   4.979   7.047   3.791
   25LER   HD12  487   5.036   6.879   3.838
   25LER   HD13  488   5.140   6.993   3.753
   25LER    CD2  489   4.987   7.048   3.539
   25LER   HD21  490   4.918   7.035   3.455
   25LER   HD22  491   4.952   7.132   3.599
   25LER   HD23  492   5.086   7.068   3.499
   25LER      C  493   5.160   6.652   3.391
   25LER      O  494   5.160   6.543   3.444
   26LYR      N  495   5.245   6.686   3.291
   26LYR      H  496   5.225   6.773   3.244
   26LYR     CA  497   5.359   6.607   3.244
   26LYR     HA  498   5.317   6.507   3.248
   26LYR     CB  499   5.474   6.595   3.343
   26LYR    HB1  500   5.553   6.538   3.293
   26LYR    HB2  501   5.447   6.549   3.438
   26LYR     CG  502   5.526   6.733   3.386
   26LYR    HG1  503   5.462   6.770   3.466
   26LYR    HG2  504   5.521   6.799   3.300
   26LYR     CD  505   5.663   6.722   3.456
   26LYR    HD1  506   5.698   6.824   3.471
   26LYR    HD2  507   5.736   6.679   3.387
   26LYR     CE  508   5.678   6.653   3.595
   26LYR    HE1  509   5.635   6.553   3.591
   26LYR    HE2  510   5.615   6.704   3.668
   26LYR     NZ  511   5.817   6.639   3.636
   26LYR    HZ1  512   5.846   6.683   3.722
   26LYR      C  513   5.407   6.645   3.102
   26LYR      O  514   5.531   6.635   3.073
   27LY0      N  515   5.314   6.675   3.012
   27LY0      H  516   5.218   6.667   3.043
   27LY0     CA  517   5.327   6.681   2.866
   27LY0     HA  518   5.339   6.578   2.835
   27LY0     CB  519   5.203   6.738   2.803
   27LY0    HB1  520   5.179   6.840   2.834
   27LY0    HB2  521   5.122   6.673   2.835
   27LY0     CG  522   5.207   6.741   2.652
   27LY0    HG1  523   5.192   6.643   2.607
   27LY0    HG2  524   5.306   6.779   2.625
   27LY0     CD  525   5.117   6.852   2.589
   27LY0    HD1  526   5.151   6.874   2.488
   27LY0    HD2  527   5.127   6.949   2.639
   27LY0     CE  528   4.973   6.795   2.586
   27LY0    HE1  529   4.931   6.802   2.687
   27LY0    HE2  530   4.984   6.688   2.565
   27LY0     NZ  531   4.882   6.855   2.485
   27LY0    HZ1  532   4.857   6.948   2.513
   27LY0    HZ2  533   4.927   6.860   2.395
   27LY0    HZ3  534   4.798   6.800   2.473
   27LY0      C  535   5.455   6.757   2.821
   27LY0      O  536   5.456   6.878   2.846
   28LER      N  537   5.534   6.692   2.737
   28LER      H  538   5.517   6.596   2.711
   28LER     CA  539   5.641   6.759   2.667
   28LER     HA  540   5.715   6.682   2.646
   28LER     CB  541   5.582   6.818   2.540
   28LER    HB1  542   5.664   6.863   2.484
   28LER    HB2  543   5.510   6.893   2.572
   28LER     CG  544   5.517   6.723   2.440
   28LER     HG  545   5.437   6.666   2.487
   28LER    CD1  546   5.457   6.810   2.319
   28LER   HD11  547   5.423   6.757   2.230
   28LER   HD12  548   5.369   6.867   2.349
   28LER   HD13  549   5.527   6.877   2.270
   28LER    CD2  550   5.632   6.644   2.374
   28LER   HD21  551   5.694   6.699   2.303
   28LER   HD22  552   5.692   6.600   2.454
   28LER   HD23  553   5.595   6.562   2.311
   28LER      C  554   5.722   6.858   2.752
   28LER      O  555   5.758   6.972   2.711
   29LYR      N  556   5.756   6.823   2.873
   29LYR      H  557   5.716   6.741   2.918
   29LYR     CA  558   5.841   6.902   2.964
   29LYR     HA  559   5.927   6.945   2.913
   29LYR     CB  560   5.897   6.804   3.075
   29LYR    HB1  561   5.889   6.703   3.034
   29LYR    HB2  562   5.834   6.810   3.165
   29LYR     CG  563   6.037   6.836   3.111
   29LYR    HG1  564   6.051   6.933   3.159
   29LYR    HG2  565   6.093   6.839   3.017
   29LYR     CD  566   6.101   6.729   3.206
   29LYR    HD1  567   6.110   6.637   3.148
   29LYR    HD2  568   6.030   6.704   3.285
   29LYR     CE  569   6.248   6.743   3.256
   29LYR    HE1  570   6.285   6.655   3.309
   29LYR    HE2  571   6.255   6.829   3.323
   29LYR     NZ  572   6.341   6.772   3.143
   29LYR    HZ1  573   6.371   6.868   3.131
   29LYR      C  574   5.765   7.016   3.044
   29LYR      O  575   5.824   7.092   3.116
   30LER      N  576   5.632   7.021   3.033
   30LER      H  577   5.586   6.946   2.983
   30LER     CA  578   5.535   7.116   3.085
   30LER     HA  579   5.444   7.095   3.028
   30LER     CB  580   5.503   7.088   3.231
   30LER    HB1  581   5.599   7.114   3.275
   30LER    HB2  582   5.473   6.983   3.228
   30LER     CG  583   5.385   7.170   3.283
   30LER     HG  584   5.398   7.271   3.244
   30LER    CD1  585   5.244   7.119   3.235
   30LER   HD11  586   5.226   7.014   3.255
   30LER   HD12  587   5.168   7.179   3.285
   30LER   HD13  588   5.237   7.141   3.129
   30LER    CD2  589   5.371   7.167   3.441
   30LER   HD21  590   5.450   7.213   3.500
   30LER   HD22  591   5.277   7.215   3.472
   30LER   HD23  592   5.366   7.064   3.477
   30LER      C  593   5.562   7.262   3.052
   30LER      O  594   5.640   7.329   3.124
   31LER      N  595   5.510   7.314   2.939
   31LER      H  596   5.454   7.259   2.875
   31LER     CA  597   5.538   7.453   2.904
   31LER     HA  598   5.646   7.464   2.898
   31LER     CB  599   5.493   7.482   2.765
   31LER    HB1  600   5.388   7.454   2.765
   31LER    HB2  601   5.543   7.410   2.699
   31LER     CG  602   5.513   7.623   2.708
   31LER     HG  603   5.467   7.697   2.774
   31LER    CD1  604   5.660   7.658   2.701
   31LER   HD11  605   5.675   7.740   2.630
   31LER   HD12  606   5.697   7.690   2.798
   31LER   HD13  607   5.722   7.571   2.684
   31LER    CD2  608   5.445   7.622   2.574
   31LER   HD21  609   5.348   7.572   2.584
   31LER   HD22  610   5.431   7.726   2.543
   31LER   HD23  611   5.494   7.565   2.495
   31LER      C  612   5.488   7.554   3.006
   31LER      O  613   5.368   7.548   3.036
   32LY0      N  614   5.941   6.089   3.871
   32LY0     H1  615   5.852   6.075   3.825
   32LY0     H2  616   5.987   6.000   3.881
   32LY0     H3  617   5.915   6.131   3.960
   32LY0     CA  618   6.032   6.174   3.789
   32LY0     HA  619   6.129   6.186   3.837
   32LY0     CB  620   6.051   6.107   3.653
   32LY0    HB1  621   6.130   6.035   3.676
   32LY0    HB2  622   6.093   6.182   3.585
   32LY0     CG  623   5.930   6.045   3.580
   32LY0    HG1  624   5.849   6.118   3.575
   32LY0    HG2  625   5.918   5.953   3.639
   32LY0     CD  626   5.957   5.992   3.432
   32LY0    HD1  627   6.020   6.065   3.381
   32LY0    HD2  628   5.859   5.979   3.385
   32LY0     CE  629   6.036   5.855   3.429
   32LY0    HE1  630   6.010   5.795   3.516
   32LY0    HE2  631   6.141   5.882   3.437
   32LY0     NZ  632   6.006   5.785   3.303
   32LY0    HZ1  633   6.059   5.700   3.308
   32LY0    HZ2  634   5.906   5.774   3.295
   32LY0    HZ3  635   6.033   5.844   3.226
   32LY0      C  636   5.973   6.307   3.768
   32LY0      O  637   5.854   6.330   3.786
   33LER      N  638   6.065   6.393   3.713
   33LER      H  639   6.157   6.352   3.711
   33LER     CA  640   6.043   6.523   3.659
   33LER     HA  641   6.039   6.590   3.745
   33LER     CB  642   6.152   6.580   3.567
   33LER    HB1  643   6.123   6.668   3.509
   33LER    HB2  644   6.180   6.509   3.490
   33LER     CG  645   6.269   6.623   3.657
   33LER     HG  646   6.286   6.534   3.717
   33LER    CD1  647   6.388   6.645   3.567
   33LER   HD11  648   6.418   6.562   3.503
   33LER   HD12  649   6.388   6.734   3.504
   33LER   HD13  650   6.469   6.643   3.641
   33LER    CD2  651   6.235   6.747   3.742
   33LER   HD21  652   6.307   6.751   3.823
   33LER   HD22  653   6.237   6.839   3.683
   33LER   HD23  654   6.138   6.741   3.792
   33LER      C  655   5.904   6.545   3.595
   33LER      O  656   5.871   6.460   3.515
   34LY0      N  657   6.551   5.928   2.205
   34LY0     H1  658   6.492   5.958   2.282
   34LY0     H2  659   6.497   5.872   2.141
   34LY0     H3  660   6.617   5.863   2.246
   34LY0     CA  661   6.615   6.044   2.142
   34LY0     HA  662   6.692   6.021   2.068
   34LY0     CB  663   6.513   6.134   2.076
   34LY0    HB1  664   6.444   6.174   2.151
   34LY0    HB2  665   6.451   6.073   2.011
   34LY0     CG  666   6.565   6.262   2.000
   34LY0    HG1  667   6.622   6.224   1.916
   34LY0    HG2  668   6.643   6.313   2.057
   34LY0     CD  669   6.466   6.372   1.955
   34LY0    HD1  670   6.447   6.439   2.039
   34LY0    HD2  671   6.374   6.324   1.923
   34LY0     CE  672   6.513   6.480   1.850
   34LY0    HE1  673   6.427   6.537   1.815
   34LY0    HE2  674   6.558   6.429   1.765
   34LY0     NZ  675   6.612   6.571   1.918
   34LY0    HZ1  676   6.628   6.658   1.869
   34LY0    HZ2  677   6.601   6.601   2.013
   34LY0    HZ3  678   6.698   6.521   1.901
   34LY0      C  679   6.688   6.123   2.250
   34LY0      O  680   6.634   6.151   2.357
   35LER      N  681   6.807   6.174   2.226
   35LER      H  682   6.858   6.156   2.141
   35LER     CA  683   6.883   6.260   2.327
   35LER     HA  684   6.887   6.199   2.417
   35LER     CB  685   7.030   6.261   2.268
   35LER    HB1  686   7.092   6.327   2.329
   35LER    HB2  687   7.029   6.318   2.175
   35LER     CG  688   7.116   6.133   2.261
   35LER     HG  689   7.066   6.061   2.196
   35LER    CD1  690   7.257   6.168   2.203
   35LER   HD11  691   7.323   6.082   2.197
   35LER   HD12  692   7.246   6.215   2.105
   35LER   HD13  693   7.310   6.241   2.264
   35LER    CD2  694   7.140   6.082   2.397
   35LER   HD21  695   7.045   6.042   2.432
   35LER   HD22  696   7.214   6.003   2.392
   35LER   HD23  697   7.194   6.152   2.462
   35LER      C  698   6.824   6.392   2.366
   35LER      O  699   6.753   6.452   2.285
   36LYR      N  700   6.863   6.438   2.482
   36LYR      H  701   6.931   6.381   2.531
   36LYR     CA  702   6.836   6.578   2.529
   36LYR     HA  703   6.747   6.617   2.480
   36LYR     CB  704   6.949   6.672   2.489
   36LYR    HB1  705   7.037   6.639   2.543
   36LYR    HB2  706   6.930   6.774   2.523
   36LYR     CG  707   6.982   6.670   2.340
   36LYR    HG1  708   6.892   6.683   2.279
   36LYR    HG2  709   7.028   6.575   2.313
   36LYR     CD  710   7.080   6.787   2.296
   36LYR    HD1  711   7.170   6.764   2.353
   36LYR    HD2  712   7.037   6.883   2.325
   36LYR     CE  713   7.120   6.785   2.144
   36LYR    HE1  714   7.027   6.800   2.089
   36LYR    HE2  715   7.169   6.689   2.124
   36LYR     NZ  716   7.203   6.901   2.116
   36LYR    HZ1  717   7.152   6.983   2.085
   36LYR      C  718   6.809   6.580   2.682
   36LYR      O  719   6.844   6.677   2.752
   37LY0      N  720   6.758   6.472   2.739
   37LY0      H  721   6.737   6.393   2.680
   37LY0     CA  722   6.725   6.448   2.881
   37LY0     HA  723   6.652   6.368   2.866
   37LY0     CB  724   6.839   6.387   2.964
   37LY0    HB1  725   6.901   6.473   2.990
   37LY0    HB2  726   6.894   6.314   2.904
   37LY0     CG  727   6.800   6.305   3.090
   37LY0    HG1  728   6.769   6.205   3.061
   37LY0    HG2  729   6.716   6.350   3.144
   37LY0     CD  730   6.909   6.305   3.192
   37LY0    HD1  731   6.903   6.400   3.245
   37LY0    HD2  732   7.003   6.294   3.138
   37LY0     CE  733   6.879   6.204   3.303
   37LY0    HE1  734   6.965   6.186   3.367
   37LY0    HE2  735   6.859   6.102   3.271
   37LY0     NZ  736   6.770   6.237   3.393
   37LY0    HZ1  737   6.746   6.171   3.465
   37LY0    HZ2  738   6.779   6.332   3.427
   37LY0    HZ3  739   6.697   6.244   3.324
   37LY0      C  740   6.639   6.557   2.954
   37LY0      O  741   6.677   6.612   3.060
   38LER      N  742   6.538   6.603   2.886
   38LER      H  743   6.503   6.554   2.805
   38LER     CA  744   6.452   6.707   2.930
   38LER     HA  745   6.526   6.786   2.944
   38LER     CB  746   6.354   6.754   2.817
   38LER    HB1  747   6.309   6.843   2.862
   38LER    HB2  748   6.279   6.677   2.800
   38LER     CG  749   6.418   6.776   2.675
   38LER     HG  750   6.479   6.689   2.653
   38LER    CD1  751   6.291   6.792   2.585
   38LER   HD11  752   6.238   6.883   2.616
   38LER   HD12  753   6.317   6.811   2.481
   38LER   HD13  754   6.242   6.695   2.587
   38LER    CD2  755   6.495   6.914   2.668
   38LER   HD21  756   6.580   6.906   2.736
   38LER   HD22  757   6.523   6.929   2.563
   38LER   HD23  758   6.430   6.991   2.707
   38LER      C  759   6.383   6.671   3.063
   38LER      O  760   6.334   6.558   3.067
   39LY0      N  761   7.543   7.170   2.551
   39LY0     H1  762   7.623   7.195   2.608
   39LY0     H2  763   7.481   7.250   2.546
   39LY0     H3  764   7.491   7.107   2.610
   39LY0     CA  765   7.586   7.114   2.423
   39LY0     HA  766   7.639   7.193   2.369
   39LY0     CB  767   7.686   6.990   2.441
   39LY0    HB1  768   7.748   6.985   2.351
   39LY0    HB2  769   7.630   6.897   2.448
   39LY0     CG  770   7.781   7.002   2.564
   39LY0    HG1  771   7.726   7.006   2.658
   39LY0    HG2  772   7.840   7.094   2.557
   39LY0     CD  773   7.867   6.876   2.549
   39LY0    HD1  774   7.929   6.886   2.459
   39LY0    HD2  775   7.807   6.785   2.547
   39LY0     CE  776   7.974   6.863   2.662
   39LY0    HE1  777   8.050   6.941   2.662
   39LY0    HE2  778   8.036   6.778   2.637
   39LY0     NZ  779   7.909   6.840   2.791
   39LY0    HZ1  780   7.888   6.930   2.832
   39LY0    HZ2  781   7.821   6.792   2.780
   39LY0    HZ3  782   7.963   6.780   2.851
   39LY0      C  783   7.469   7.078   2.327
   39LY0      O  784   7.354   7.075   2.371
   40LER      N  785   7.502   7.068   2.200
   40LER      H  786   7.599   7.070   2.172
   40LER     CA  787   7.404   7.035   2.100
   40LER     HA  788   7.325   7.110   2.099
   40LER     CB  789   7.461   7.036   1.953
   40LER    HB1  790   7.372   7.031   1.891
   40LER    HB2  791   7.522   6.947   1.938
   40LER     CG  792   7.531   7.172   1.928
   40LER     HG  793   7.606   7.206   2.000
   40LER    CD1  794   7.601   7.158   1.800
   40LER   HD11  795   7.692   7.098   1.814
   40LER   HD12  796   7.534   7.122   1.723
   40LER   HD13  797   7.623   7.258   1.764
   40LER    CD2  798   7.429   7.288   1.921
   40LER   HD21  799   7.485   7.381   1.907
   40LER   HD22  800   7.352   7.283   1.844
   40LER   HD23  801   7.373   7.300   2.013
   40LER      C  802   7.337   6.902   2.127
   40LER      O  803   7.404   6.800   2.150
   41U      O5'  804   7.475   4.511   3.508
   41U      H5T  805   7.443   4.537   3.595
   41U      C5'  806   7.561   4.402   3.523
   41U     H5'1  807   7.515   4.322   3.580
   41U     H5'2  808   7.649   4.440   3.575
   41U      C4'  809   7.602   4.345   3.392
   41U      H4'  810   7.662   4.257   3.417
   41U      O4'  811   7.495   4.312   3.300
   41U      C1'  812   7.543   4.332   3.164
   41U      H1'  813   7.527   4.235   3.116
   41U       N1  814   7.453   4.436   3.100
   41U       C6  815   7.423   4.556   3.162
   41U       H6  816   7.467   4.582   3.257
   41U       C5  817   7.333   4.639   3.099
   41U       H5  818   7.305   4.731   3.147
   41U       C4  819   7.264   4.606   2.980
   41U       O4  820   7.182   4.672   2.921
   41U       N3  821   7.305   4.483   2.929
   41U       H3  822   7.263   4.458   2.841
   41U       C2  823   7.405   4.400   2.975
   41U       O2  824   7.453   4.317   2.903
   41U      C3'  825   7.705   4.435   3.315
   41U      H3'  826   7.666   4.537   3.309
   41U      C2'  827   7.691   4.374   3.171
   41U     H2'1  828   7.716   4.445   3.093
   41U      O2'  829   7.770   4.255   3.158
   41U     HO'2  830   7.863   4.275   3.171
   41U      O3'  831   7.839   4.440   3.372
   42U        P  832   7.918   4.585   3.348
   42U      O1P  833   8.054   4.568   3.396
   42U      O2P  834   7.834   4.693   3.400
   42U      O5'  835   7.923   4.598   3.181
   42U      C5'  836   8.017   4.535   3.098
   42U     H5'1  837   7.997   4.428   3.097
   42U     H5'2  838   8.123   4.557   3.112
   42U      C4'  839   7.996   4.569   2.949
   42U      H4'  840   8.055   4.503   2.886
   42U      O4'  841   7.862   4.544   2.917
   42U      C1'  842   7.820   4.622   2.813
   42U      H1'  843   7.805   4.569   2.719
   42U       N1  844   7.696   4.703   2.846
   42U       C6  845   7.676   4.754   2.972
   42U       H6  846   7.743   4.728   3.052
   42U       C5  847   7.565   4.840   2.996
   42U       H5  848   7.554   4.881   3.096
   42U       C4  849   7.481   4.873   2.891
   42U       O4  850   7.379   4.938   2.906
   42U       N3  851   7.512   4.825   2.769
   42U       H3  852   7.463   4.859   2.688
   42U       C2  853   7.622   4.745   2.741
   42U       O2  854   7.652   4.729   2.621
   42U      C3'  855   8.018   4.715   2.914
   42U      H3'  856   7.984   4.783   2.992
   42U      C2'  857   7.933   4.717   2.783
   42U     H2'1  858   7.898   4.817   2.758
   42U      O2'  859   8.019   4.673   2.680
   42U     HO'2  860   8.112   4.691   2.698
   42U      O3'  861   8.155   4.733   2.884
   43A        P  862   8.222   4.879   2.867
   43A      O1P  863   8.365   4.860   2.830
   43A      O2P  864   8.190   4.960   2.988
   43A      O5'  865   8.158   4.960   2.745
   43A      C5'  866   8.208   4.936   2.614
   43A     H5'1  867   8.206   4.829   2.594
   43A     H5'2  868   8.314   4.961   2.609
   43A      C4'  869   8.141   5.010   2.499
   43A      H4'  870   8.193   4.990   2.405
   43A      O4'  871   8.006   4.966   2.502
   43A      C1'  872   7.925   5.071   2.451
   43A      H1'  873   7.875   5.047   2.357
   43A       N9  874   7.819   5.098   2.551
   43A       C8  875   7.814   5.069   2.687
   43A       H8  876   7.896   5.038   2.750
   43A       N7  877   7.692   5.094   2.739
   43A       C5  878   7.620   5.155   2.637
   43A       C6  879   7.489   5.208   2.627
   43A       N6  880   7.394   5.214   2.725
   43A      H61  881   7.420   5.205   2.822
   43A      H62  882   7.303   5.245   2.694
   43A       N1  883   7.447   5.254   2.513
   43A       C2  884   7.536   5.262   2.410
   43A       H2  885   7.507   5.318   2.322
   43A       N3  886   7.661   5.226   2.408
   43A       C4  887   7.699   5.163   2.524
   43A      C3'  888   8.136   5.161   2.529
   43A      H3'  889   8.106   5.179   2.632
   43A      C2'  890   8.009   5.197   2.446
   43A     H2'1  891   7.955   5.278   2.496
   43A      O2'  892   8.038   5.229   2.310
   43A     HO'2  893   7.974   5.288   2.270
   43A      O3'  894   8.251   5.231   2.489
   44A        P  895   8.282   5.386   2.529
   44A      O1P  896   8.424   5.411   2.495
   44A      O2P  897   8.242   5.412   2.668
   44A      O5'  898   8.191   5.475   2.446
   44A      C5'  899   8.203   5.492   2.301
   44A     H5'1  900   8.206   5.398   2.246
   44A     H5'2  901   8.291   5.555   2.285
   44A      C4'  902   8.088   5.565   2.241
   44A      H4'  903   8.110   5.577   2.135
   44A      O4'  904   7.964   5.499   2.241
   44A      C1'  905   7.869   5.592   2.279
   44A      H1'  906   7.781   5.591   2.214
   44A       N9  907   7.808   5.559   2.413
   44A       C8  908   7.873   5.536   2.530
   44A       H8  909   7.980   5.528   2.530
   44A       N7  910   7.802   5.511   2.641
   44A       C5  911   7.673   5.536   2.594
   44A       C6  912   7.542   5.538   2.643
   44A       N6  913   7.501   5.515   2.766
   44A      H61  914   7.566   5.464   2.824
   44A      H62  915   7.407   5.530   2.798
   44A       N1  916   7.442   5.590   2.571
   44A       C2  917   7.461   5.624   2.452
   44A       H2  918   7.371   5.649   2.397
   44A       N3  919   7.574   5.619   2.379
   44A       C4  920   7.679   5.569   2.456
   44A      C3'  921   8.074   5.705   2.295
   44A      H3'  922   8.091   5.716   2.402
   44A      C2'  923   7.926   5.727   2.266
   44A     H2'1  924   7.869   5.790   2.335
   44A      O2'  925   7.909   5.779   2.134
   44A     HO'2  926   7.827   5.829   2.128
   44A      O3'  927   8.157   5.798   2.225
   45U        P  928   8.191   5.934   2.291
   45U      O1P  929   8.279   6.006   2.205
   45U      O2P  930   8.229   5.913   2.426
   45U      O5'  931   8.052   6.013   2.291
   45U      C5'  932   8.001   6.069   2.173
   45U     H5'1  933   8.007   5.996   2.093
   45U     H5'2  934   8.068   6.153   2.155
   45U      C4'  935   7.848   6.110   2.180
   45U      H4'  936   7.819   6.138   2.079
   45U      O4'  937   7.766   6.002   2.222
   45U      C1'  938   7.674   6.053   2.313
   45U      H1'  939   7.572   6.029   2.283
   45U       N1  940   7.686   6.005   2.458
   45U       C6  941   7.806   5.966   2.517
   45U       H6  942   7.898   6.002   2.472
   45U       C5  943   7.814   5.896   2.632
   45U       H5  944   7.910   5.872   2.675
   45U       C4  945   7.691   5.851   2.693
   45U       O4  946   7.676   5.782   2.795
   45U       N3  947   7.577   5.913   2.641
   45U       H3  948   7.492   5.903   2.694
   45U       C2  949   7.563   5.973   2.515
   45U       O2  950   7.448   5.987   2.469
   45U      C3'  951   7.830   6.221   2.280
   45U      H3'  952   7.896   6.200   2.364
   45U      C2'  953   7.685   6.208   2.301
   45U     H2'1  954   7.652   6.253   2.394
   45U      O2'  955   7.604   6.255   2.190
   45U     HO'2  956   7.653   6.332   2.160
   45U      O3'  957   7.860   6.353   2.236
   46U        P  958   7.886   6.470   2.341
   46U      O1P  959   7.919   6.594   2.261
   46U      O2P  960   7.998   6.423   2.430
   46U      O5'  961   7.759   6.493   2.433
   46U      C5'  962   7.648   6.560   2.378
   46U     H5'1  963   7.631   6.520   2.278
   46U     H5'2  964   7.677   6.662   2.354
   46U      C4'  965   7.525   6.552   2.468
   46U      H4'  966   7.443   6.607   2.422
   46U      O4'  967   7.499   6.412   2.479
   46U      C1'  968   7.432   6.387   2.603
   46U      H1'  969   7.336   6.342   2.580
   46U       N1  970   7.510   6.306   2.702
   46U       C6  971   7.645   6.271   2.681
   46U       H6  972   7.699   6.325   2.605
   46U       C5  973   7.709   6.183   2.769
   46U       H5  974   7.811   6.151   2.753
   46U       C4  975   7.640   6.130   2.882
   46U       O4  976   7.699   6.063   2.968
   46U       N3  977   7.502   6.155   2.888
   46U       H3  978   7.449   6.115   2.964
   46U       C2  979   7.436   6.248   2.809
   46U       O2  980   7.316   6.268   2.828
   46U      C3'  981   7.535   6.610   2.610
   46U      H3'  982   7.631   6.593   2.658
   46U      C2'  983   7.416   6.526   2.655
   46U     H2'1  984   7.400   6.534   2.762
   46U      O2'  985   7.297   6.581   2.606
   46U     HO'2  986   7.302   6.676   2.614
   46U      O3'  987   7.498   6.745   2.619
   47A        P  988   7.516   6.825   2.754
   47A      O1P  989   7.489   6.970   2.724
   47A      O2P  990   7.650   6.789   2.809
   47A      O5'  991   7.409   6.775   2.860
   47A      C5'  992   7.279   6.813   2.868
   47A     H5'1  993   7.233   6.816   2.769
   47A     H5'2  994   7.267   6.918   2.895
   47A      C4'  995   7.203   6.726   2.968
   47A      H4'  996   7.098   6.748   2.947
   47A      O4'  997   7.225   6.579   2.955
   47A      C1'  998   7.213   6.518   3.084
   47A      H1'  999   7.148   6.431   3.080
   47A       N9 1000   7.352   6.458   3.114
   47A       C8 1001   7.461   6.458   3.037
   47A       H8 1002   7.456   6.514   2.944
   47A       N7 1003   7.565   6.388   3.075
   47A       C5 1004   7.516   6.334   3.191
   47A       C6 1005   7.561   6.246   3.291
   47A       N6 1006   7.674   6.197   3.308
   47A      H61 1007   7.747   6.195   3.238
   47A      H62 1008   7.676   6.136   3.389
   47A       N1 1009   7.483   6.211   3.391
   47A       C2 1010   7.364   6.255   3.408
   47A       H2 1011   7.313   6.224   3.498
   47A       N3 1012   7.307   6.340   3.324
   47A       C4 1013   7.389   6.380   3.221
   47A      C3' 1014   7.229   6.759   3.109
   47A      H3' 1015   7.336   6.771   3.125
   47A      C2' 1016   7.178   6.632   3.184
   47A     H2'1 1017   7.230   6.614   3.278
   47A      O2' 1018   7.041   6.628   3.193
   47A     HO'2 1019   7.004   6.713   3.171
   47A      O3' 1020   7.162   6.879   3.142
   48U        P 1021   7.187   6.971   3.268
   48U      O1P 1022   7.078   7.072   3.256
   48U      O2P 1023   7.333   7.014   3.268
   48U      O5' 1024   7.163   6.901   3.404
   48U      C5' 1025   7.032   6.848   3.446
   48U     H5'1 1026   6.974   6.795   3.369
   48U     H5'2 1027   6.972   6.932   3.481
   48U      C4' 1028   7.050   6.756   3.570
   48U      H4' 1029   6.949   6.727   3.598
   48U      O4' 1030   7.128   6.649   3.535
   48U      C1' 1031   7.224   6.621   3.639
   48U      H1' 1032   7.187   6.530   3.687
   48U       N1 1033   7.355   6.608   3.586
   48U       C6 1034   7.405   6.673   3.476
   48U       H6 1035   7.347   6.750   3.427
   48U       C5 1036   7.518   6.619   3.418
   48U       H5 1037   7.551   6.653   3.321
   48U       C4 1038   7.600   6.521   3.480
   48U       O4 1039   7.700   6.470   3.425
   48U       N3 1040   7.549   6.475   3.597
   48U       H3 1041   7.585   6.389   3.637
   48U       C2 1042   7.432   6.515   3.658
   48U       O2 1043   7.390   6.448   3.755
   48U      C3' 1044   7.118   6.840   3.678
   48U      H3' 1045   7.181   6.921   3.642
   48U      C2' 1046   7.207   6.733   3.746
   48U     H2'1 1047   7.296   6.789   3.776
   48U      O2' 1048   7.144   6.669   3.853
   48U     HO'2 1049   7.183   6.708   3.932
   48U      O3' 1050   7.021   6.892   3.766
   49C        P 1051   7.060   7.007   3.869
   49C      O1P 1052   6.938   7.037   3.945
   49C      O2P 1053   7.121   7.117   3.789
   49C      O5' 1054   7.164   6.939   3.968
   49C      C5' 1055   7.125   6.883   4.091
   49C     H5'1 1056   7.055   6.805   4.061
   49C     H5'2 1057   7.079   6.955   4.158
   49C      C4' 1058   7.242   6.815   4.158
   49C      H4' 1059   7.194   6.773   4.247
   49C      O4' 1060   7.305   6.703   4.088
   49C      C1' 1061   7.433   6.687   4.124
   49C      H1' 1062   7.439   6.600   4.190
   49C       N1 1063   7.527   6.682   4.009
   49C       C6 1064   7.515   6.773   3.915
   49C       H6 1065   7.442   6.849   3.939
   49C       C5 1066   7.594   6.776   3.804
   49C       H5 1067   7.582   6.847   3.723
   49C       C4 1068   7.694   6.679   3.801
   49C       N4 1069   7.767   6.664   3.693
   49C      H41 1070   7.772   6.735   3.621
   49C      H42 1071   7.830   6.585   3.683
   49C       N3 1072   7.714   6.590   3.898
   49C       C2 1073   7.629   6.589   4.001
   49C       O2 1074   7.646   6.507   4.095
   49C      C3' 1075   7.362   6.913   4.200
   49C      H3' 1076   7.382   6.983   4.120
   49C      C2' 1077   7.468   6.802   4.207
   49C     H2'1 1078   7.563   6.842   4.171
   49C      O2' 1079   7.486   6.749   4.333
   49C     HO'2 1080   7.560   6.797   4.371
   49C      O3' 1081   7.340   6.973   4.322
   50U        P 1082   7.444   7.091   4.371
   50U      O1P 1083   7.387   7.149   4.492
   50U      O2P 1084   7.467   7.183   4.263
   50U      O5' 1085   7.583   7.029   4.424
   50U      C5' 1086   7.592   6.965   4.547
   50U     H5'1 1087   7.512   6.893   4.562
   50U     H5'2 1088   7.589   7.044   4.622
   50U      C4' 1089   7.730   6.897   4.562
   50U      H4' 1090   7.743   6.877   4.669
   50U      O4' 1091   7.747   6.784   4.481
   50U      C1' 1092   7.882   6.769   4.445
   50U      H1' 1093   7.908   6.668   4.477
   50U       N1 1094   7.911   6.792   4.301
   50U       C6 1095   7.827   6.862   4.224
   50U       H6 1096   7.746   6.917   4.272
   50U       C5 1097   7.846   6.869   4.087
   50U       H5 1098   7.774   6.922   4.026
   50U       C4 1099   7.948   6.789   4.023
   50U       O4 1100   7.971   6.790   3.903
   50U       N3 1101   8.023   6.716   4.112
   50U       H3 1102   8.103   6.664   4.077
   50U       C2 1103   8.014   6.718   4.247
   50U       O2 1104   8.089   6.651   4.316
   50U      C3' 1105   7.855   6.993   4.534
   50U      H3' 1106   7.833   7.043   4.439
   50U      C2' 1107   7.956   6.875   4.522
   50U     H2'1 1108   8.044   6.909   4.468
   50U      O2' 1109   7.997   6.845   4.655
   50U     HO'2 1110   8.034   6.929   4.681
   50U      O3' 1111   7.882   7.068   4.648
   51A        P 1112   7.953   7.211   4.632
   51A      O1P 1113   7.962   7.266   4.770
   51A      O2P 1114   7.890   7.284   4.520
   51A      O5' 1115   8.097   7.154   4.585
   51A      C5' 1116   8.190   7.114   4.689
   51A     H5'1 1117   8.141   7.037   4.748
   51A     H5'2 1118   8.213   7.196   4.758
   51A      C4' 1119   8.318   7.067   4.625
   51A      H4' 1120   8.389   7.045   4.705
   51A      O4' 1121   8.300   6.967   4.521
   51A      C1' 1122   8.385   7.008   4.408
   51A      H1' 1123   8.452   6.928   4.378
   51A       N9 1124   8.305   7.023   4.286
   51A       C8 1125   8.174   7.048   4.266
   51A       H8 1126   8.105   7.059   4.348
   51A       N7 1127   8.142   7.049   4.142
   51A       C5 1128   8.263   7.029   4.074
   51A       C6 1129   8.309   7.024   3.940
   51A       N6 1130   8.226   7.017   3.827
   51A      H61 1131   8.126   7.006   3.840
   51A      H62 1132   8.270   6.992   3.740
   51A       N1 1133   8.437   7.024   3.912
   51A       C2 1134   8.523   7.023   4.007
   51A       H2 1135   8.626   7.021   3.976
   51A       N3 1136   8.501   7.025   4.140
   51A       C4 1137   8.366   7.035   4.165
   51A      C3' 1138   8.383   7.187   4.545
   51A      H3' 1139   8.311   7.231   4.476
   51A      C2' 1140   8.481   7.117   4.451
   51A     H2'1 1141   8.502   7.186   4.370
   51A      O2' 1142   8.590   7.054   4.509
   51A     HO'2 1143   8.624   7.112   4.578
   51A      O3' 1144   8.430   7.288   4.636
   52U        P 1145   8.448   7.433   4.593
   52U      O1P 1146   8.514   7.500   4.705
   52U      O2P 1147   8.311   7.479   4.553
   52U      O5' 1148   8.546   7.438   4.471
   52U      C5' 1149   8.678   7.417   4.494
   52U     H5'1 1150   8.691   7.318   4.537
   52U     H5'2 1151   8.716   7.494   4.561
   52U      C4' 1152   8.760   7.425   4.361
   52U      H4' 1153   8.864   7.406   4.390
   52U      O4' 1154   8.716   7.317   4.278
   52U      C1' 1155   8.719   7.366   4.140
   52U      H1' 1156   8.794   7.317   4.078
   52U       N1 1157   8.588   7.361   4.072
   52U       C6 1158   8.470   7.411   4.125
   52U       H6 1159   8.464   7.443   4.228
   52U       C5 1160   8.349   7.405   4.064
   52U       H5 1161   8.264   7.441   4.119
   52U       C4 1162   8.338   7.361   3.925
   52U       O4 1163   8.237   7.329   3.859
   52U       N3 1164   8.460   7.335   3.875
   52U       H3 1165   8.465   7.331   3.774
   52U       C2 1166   8.579   7.322   3.937
   52U       O2 1167   8.672   7.266   3.875
   52U      C3' 1168   8.752   7.554   4.288
   52U      H3' 1169   8.654   7.602   4.287
   52U      C2' 1170   8.777   7.509   4.148
   52U     H2'1 1171   8.726   7.582   4.085
   52U      O2' 1172   8.914   7.502   4.126
   52U     HO'2 1173   8.951   7.582   4.164
   52U      O3' 1174   8.853   7.646   4.335
   53U        P 1175   8.861   7.804   4.313
   53U      O1P 1176   8.982   7.849   4.385
   53U      O2P 1177   8.737   7.870   4.352
   53U      O5' 1178   8.872   7.820   4.148
   53U      C5' 1179   9.004   7.811   4.078
   53U     H5'1 1180   9.054   7.719   4.109
   53U     H5'2 1181   9.057   7.895   4.122
   53U      C4' 1182   8.987   7.804   3.928
   53U      H4' 1183   9.082   7.771   3.886
   53U      O4' 1184   8.896   7.695   3.900
   53U      C1' 1185   8.849   7.712   3.763
   53U      H1' 1186   8.872   7.632   3.692
   53U       N1 1187   8.696   7.712   3.765
   53U       C6 1188   8.628   7.735   3.879
   53U       H6 1189   8.676   7.770   3.970
   53U       C5 1190   8.493   7.708   3.886
   53U       H5 1191   8.432   7.736   3.970
   53U       C4 1192   8.421   7.656   3.774
   53U       O4 1193   8.301   7.631   3.773
   53U       N3 1194   8.500   7.632   3.664
   53U       H3 1195   8.457   7.598   3.580
   53U       C2 1196   8.628   7.668   3.648
   53U       O2 1197   8.676   7.656   3.535
   53U      C3' 1198   8.931   7.924   3.856
   53U      H3' 1199   8.836   7.953   3.901
   53U      C2' 1200   8.894   7.856   3.720
   53U     H2'1 1201   8.811   7.910   3.675
   53U      O2' 1202   9.003   7.844   3.634
   53U     HO'2 1203   9.065   7.909   3.666
   53U      O3' 1204   9.017   8.039   3.840
   54C        P 1205   8.949   8.182   3.811
   54C      O1P 1206   9.060   8.281   3.814
   54C      O2P 1207   8.843   8.200   3.910
   54C      O5' 1208   8.897   8.177   3.661
   54C      C5' 1209   8.989   8.167   3.553
   54C     H5'1 1210   9.076   8.104   3.574
   54C     H5'2 1211   9.032   8.267   3.543
   54C      C4' 1212   8.925   8.130   3.423
   54C      H4' 1213   8.993   8.110   3.340
   54C      O4' 1214   8.846   8.017   3.440
   54C      C1' 1215   8.743   8.010   3.340
   54C      H1' 1216   8.765   7.928   3.272
   54C       N1 1217   8.608   7.987   3.410
   54C       C6 1218   8.595   8.018   3.542
   54C       H6 1219   8.671   8.064   3.603
   54C       C5 1220   8.474   7.987   3.600
   54C       H5 1221   8.470   8.003   3.707
   54C       C4 1222   8.377   7.924   3.526
   54C       N4 1223   8.268   7.896   3.582
   54C      H41 1224   8.259   7.917   3.680
   54C      H42 1225   8.198   7.833   3.545
   54C       N3 1226   8.388   7.895   3.399
   54C       C2 1227   8.504   7.926   3.339
   54C       O2 1228   8.499   7.916   3.215
   54C      C3' 1229   8.826   8.231   3.376
   54C      H3' 1230   8.752   8.243   3.455
   54C      C2' 1231   8.744   8.152   3.272
   54C     H2'1 1232   8.643   8.194   3.274
   54C      O2' 1233   8.798   8.133   3.142
   54C     HO'2 1234   8.741   8.072   3.095
   54C      O3' 1235   8.878   8.357   3.330
   55C        P 1236   8.790   8.485   3.291
   55C      O1P 1237   8.885   8.596   3.266
   55C      O2P 1238   8.698   8.495   3.405
   55C      O5' 1239   8.693   8.446   3.167
   55C      C5' 1240   8.739   8.417   3.033
   55C     H5'1 1241   8.824   8.349   3.039
   55C     H5'2 1242   8.780   8.509   2.991
   55C      C4' 1243   8.630   8.361   2.937
   55C      H4' 1244   8.683   8.334   2.845
   55C      O4' 1245   8.563   8.241   2.985
   55C      C1' 1246   8.416   8.258   2.965
   55C      H1' 1247   8.379   8.168   2.915
   55C       N1 1248   8.343   8.288   3.090
   55C       C6 1249   8.407   8.325   3.206
   55C       H6 1250   8.512   8.349   3.202
   55C       C5 1251   8.342   8.331   3.326
   55C       H5 1252   8.397   8.353   3.416
   55C       C4 1253   8.203   8.286   3.317
   55C       N4 1254   8.146   8.268   3.434
   55C      H41 1255   8.186   8.322   3.509
   55C      H42 1256   8.048   8.243   3.431
   55C       N3 1257   8.137   8.261   3.203
   55C       C2 1258   8.207   8.260   3.089
   55C       O2 1259   8.135   8.253   2.987
   55C      C3' 1260   8.522   8.457   2.902
   55C      H3' 1261   8.491   8.514   2.989
   55C      C2' 1262   8.403   8.364   2.856
   55C     H2'1 1263   8.310   8.420   2.870
   55C      O2' 1264   8.397   8.305   2.728
   55C     HO'2 1265   8.312   8.274   2.696
   55C      O3' 1266   8.565   8.538   2.797
   56G        P 1267   8.502   8.675   2.766
   56G      O1P 1268   8.555   8.716   2.631
   56G      O2P 1269   8.524   8.763   2.881
   56G      O5' 1270   8.345   8.658   2.737
   56G      C5' 1271   8.303   8.608   2.609
   56G     H5'1 1272   8.341   8.507   2.599
   56G     H5'2 1273   8.338   8.666   2.523
   56G      C4' 1274   8.149   8.592   2.600
   56G      H4' 1275   8.121   8.558   2.500
   56G      O4' 1276   8.100   8.502   2.692
   56G      C1' 1277   7.980   8.547   2.758
   56G      H1' 1278   7.903   8.470   2.756
   56G       N9 1279   7.994   8.576   2.906
   56G       C8 1280   8.112   8.581   2.971
   56G       H8 1281   8.208   8.583   2.923
   56G       N7 1282   8.105   8.571   3.100
   56G       C5 1283   7.970   8.567   3.125
   56G       C6 1284   7.891   8.569   3.248
   56G       O6 1285   7.928   8.569   3.369
   56G       N1 1286   7.760   8.561   3.224
   56G       H1 1287   7.696   8.537   3.298
   56G       C2 1288   7.703   8.550   3.100
   56G       N2 1289   7.577   8.531   3.106
   56G      H21 1290   7.517   8.547   3.186
   56G      H22 1291   7.536   8.501   3.019
   56G       N3 1292   7.767   8.558   2.981
   56G       C4 1293   7.901   8.562   3.006
   56G      C3' 1294   8.070   8.723   2.635
   56G      H3' 1295   8.128   8.767   2.716
   56G      C2' 1296   7.931   8.672   2.691
   56G     H2'1 1297   7.898   8.746   2.764
   56G      O2' 1298   7.846   8.648   2.589
   56G     HO'2 1299   7.859   8.726   2.534
   56G      O3' 1300   8.058   8.812   2.526
   57U        P 1301   8.074   8.977   2.542
   57U      O1P 1302   8.076   9.040   2.409
   57U      O2P 1303   8.177   9.016   2.638
   57U      O5' 1304   7.939   9.025   2.615
   57U      C5' 1305   7.815   9.031   2.549
   57U     H5'1 1306   7.797   8.936   2.497
   57U     H5'2 1307   7.834   9.101   2.468
   57U      C4' 1308   7.689   9.054   2.629
   57U      H4' 1309   7.603   9.071   2.565
   57U      O4' 1310   7.667   8.934   2.715
   57U      C1' 1311   7.615   8.982   2.841
   57U      H1' 1312   7.526   8.925   2.869
   57U       N1 1313   7.712   8.954   2.949
   57U       C6 1314   7.844   8.936   2.935
   57U       H6 1315   7.885   8.950   2.836
   57U       C5 1316   7.926   8.919   3.044
   57U       H5 1317   8.031   8.902   3.025
   57U       C4 1318   7.876   8.909   3.179
   57U       O4 1319   7.942   8.887   3.280
   57U       N3 1320   7.744   8.937   3.187
   57U       H3 1321   7.696   8.911   3.272
   57U       C2 1322   7.659   8.950   3.082
   57U       O2 1323   7.538   8.963   3.110
   57U      C3' 1324   7.700   9.170   2.729
   57U      H3' 1325   7.793   9.157   2.785
   57U      C2' 1326   7.580   9.132   2.825
   57U     H2'1 1327   7.578   9.190   2.918
   57U      O2' 1328   7.460   9.149   2.765
   57U     HO'2 1329   7.414   9.221   2.810
   57U      O3' 1330   7.694   9.294   2.661
   58A        P 1331   7.767   9.421   2.718
   58A      O1P 1332   7.774   9.530   2.623
   58A      O2P 1333   7.892   9.369   2.767
   58A      O5' 1334   7.669   9.449   2.847
   58A      C5' 1335   7.532   9.490   2.830
   58A     H5'1 1336   7.478   9.420   2.766
   58A     H5'2 1337   7.524   9.593   2.795
   58A      C4' 1338   7.458   9.496   2.963
   58A      H4' 1339   7.352   9.516   2.950
   58A      O4' 1340   7.488   9.376   3.027
   58A      C1' 1341   7.467   9.378   3.168
   58A      H1' 1342   7.385   9.312   3.197
   58A       N9 1343   7.592   9.324   3.225
   58A       C8 1344   7.713   9.287   3.162
   58A       H8 1345   7.731   9.324   3.062
   58A       N7 1346   7.799   9.244   3.245
   58A       C5 1347   7.730   9.237   3.366
   58A       C6 1348   7.767   9.187   3.495
   58A       N6 1349   7.878   9.125   3.515
   58A      H61 1350   7.944   9.124   3.439
   58A      H62 1351   7.910   9.085   3.602
   58A       N1 1352   7.684   9.200   3.601
   58A       C2 1353   7.563   9.240   3.578
   58A       H2 1354   7.492   9.244   3.659
   58A       N3 1355   7.515   9.286   3.460
   58A       C4 1356   7.608   9.289   3.359
   58A      C3' 1357   7.516   9.588   3.066
   58A      H3' 1358   7.625   9.586   3.062
   58A      C2' 1359   7.452   9.530   3.195
   58A     H2'1 1360   7.510   9.557   3.283
   58A      O2' 1361   7.320   9.559   3.199
   58A     HO'2 1362   7.307   9.648   3.167
   58A      O3' 1363   7.460   9.717   3.035
   59C        P 1364   7.532   9.852   3.073
   59C      O1P 1365   7.450   9.962   3.020
   59C      O2P 1366   7.676   9.836   3.028
   59C      O5' 1367   7.528   9.866   3.232
   59C      C5' 1368   7.414   9.909   3.295
   59C     H5'1 1369   7.321   9.858   3.268
   59C     H5'2 1370   7.400  10.015   3.273
   59C      C4' 1371   7.415   9.870   3.445
   59C      H4' 1372   7.319   9.902   3.487
   59C      O4' 1373   7.438   9.729   3.453
   59C      C1' 1374   7.534   9.699   3.559
   59C      H1' 1375   7.486   9.624   3.621
   59C       N1 1376   7.667   9.647   3.525
   59C       C6 1377   7.730   9.669   3.405
   59C       H6 1378   7.687   9.743   3.339
   59C       C5 1379   7.841   9.603   3.375
   59C       H5 1380   7.896   9.638   3.289
   59C       C4 1381   7.905   9.529   3.475
   59C       N4 1382   8.024   9.481   3.461
   59C      H41 1383   8.076   9.489   3.375
   59C      H42 1384   8.052   9.415   3.533
   59C       N3 1385   7.848   9.498   3.588
   59C       C2 1386   7.730   9.556   3.616
   59C       O2 1387   7.666   9.523   3.713
   59C      C3' 1388   7.527   9.932   3.526
   59C      H3' 1389   7.618   9.935   3.466
   59C      C2' 1390   7.556   9.827   3.636
   59C     H2'1 1391   7.655   9.825   3.683
   59C      O2' 1392   7.447   9.836   3.727
   59C     HO'2 1393   7.384   9.903   3.699
   59C      O3' 1394   7.497  10.053   3.589
   60U        P 1395   7.605  10.165   3.613
   60U      O1P 1396   7.538  10.284   3.663
   60U      O2P 1397   7.694  10.182   3.498
   60U      O5' 1398   7.692  10.106   3.726
   60U      C5' 1399   7.648  10.095   3.857
   60U     H5'1 1400   7.549  10.050   3.867
   60U     H5'2 1401   7.644  10.195   3.900
   60U      C4' 1402   7.753  10.022   3.942
   60U      H4' 1403   7.713  10.025   4.044
   60U      O4' 1404   7.764   9.887   3.891
   60U      C1' 1405   7.898   9.854   3.880
   60U      H1' 1406   7.913   9.755   3.922
   60U       N1 1407   7.964   9.837   3.753
   60U       C6 1408   7.912   9.893   3.640
   60U       H6 1409   7.824   9.954   3.651
   60U       C5 1410   7.979   9.883   3.525
   60U       H5 1411   7.952   9.947   3.443
   60U       C4 1412   8.099   9.811   3.512
   60U       O4 1413   8.173   9.798   3.411
   60U       N3 1414   8.133   9.737   3.616
   60U       H3 1415   8.216   9.680   3.605
   60U       C2 1416   8.071   9.742   3.738
   60U       O2 1417   8.115   9.679   3.836
   60U      C3' 1418   7.890  10.083   3.937
   60U      H3' 1419   7.902  10.129   3.839
   60U      C2' 1420   7.972   9.957   3.963
   60U     H2'1 1421   8.075   9.974   3.934
   60U      O2' 1422   7.982   9.917   4.099
   60U     HO'2 1423   8.011   9.826   4.105
   60U      O3' 1424   7.907  10.173   4.044
   61U        P 1425   7.995  10.299   4.027
   61U      O1P 1426   8.009  10.364   4.159
   61U      O2P 1427   7.935  10.378   3.921
   61U      O5' 1428   8.142  10.249   3.973
   61U      C5' 1429   8.228  10.167   4.057
   61U     H5'1 1430   8.166  10.089   4.100
   61U     H5'2 1431   8.276  10.229   4.133
   61U      C4' 1432   8.345  10.101   3.979
   61U      H4' 1433   8.368  10.013   4.040
   61U      O4' 1434   8.299  10.062   3.854
   61U      C1' 1435   8.375  10.120   3.749
   61U      H1' 1436   8.442  10.035   3.735
   61U       N1 1437   8.288  10.140   3.633
   61U       C6 1438   8.154  10.176   3.646
   61U       H6 1439   8.108  10.210   3.738
   61U       C5 1440   8.074  10.182   3.540
   61U       H5 1441   7.966  10.191   3.545
   61U       C4 1442   8.123  10.155   3.414
   61U       O4 1443   8.053  10.159   3.312
   61U       N3 1444   8.255  10.115   3.399
   61U       H3 1445   8.282  10.072   3.312
   61U       C2 1446   8.343  10.110   3.506
   61U       O2 1447   8.454  10.065   3.476
   61U      C3' 1448   8.468  10.188   3.958
   61U      H3' 1449   8.481  10.270   4.028
   61U      C2' 1450   8.448  10.238   3.813
   61U     H2'1 1451   8.391  10.330   3.817
   61U      O2' 1452   8.572  10.247   3.755
   61U     HO'2 1453   8.631  10.213   3.823
   61U      O3' 1454   8.586  10.109   3.967
   61U      H3T 1455   8.584  10.079   4.058
   62G      O5' 1456   8.350   8.925   4.239
   62G      H5T 1457   8.344   8.829   4.236
   62G      C5' 1458   8.342   8.967   4.372
   62G     H5'1 1459   8.442   8.988   4.409
   62G     H5'2 1460   8.319   8.877   4.430
   62G      C4' 1461   8.243   9.080   4.402
   62G      H4' 1462   8.255   9.097   4.509
   62G      O4' 1463   8.275   9.200   4.335
   62G      C1' 1464   8.165   9.249   4.260
   62G      H1' 1465   8.155   9.357   4.269
   62G       N9 1466   8.185   9.223   4.114
   62G       C8 1467   8.293   9.180   4.041
   62G       H8 1468   8.381   9.140   4.089
   62G       N7 1469   8.273   9.189   3.913
   62G       C5 1470   8.154   9.266   3.898
   62G       C6 1471   8.089   9.316   3.785
   62G       O6 1472   8.139   9.319   3.670
   62G       N1 1473   7.965   9.374   3.816
   62G       H1 1474   7.912   9.411   3.738
   62G       C2 1475   7.915   9.373   3.938
   62G       N2 1476   7.795   9.426   3.944
   62G      H21 1477   7.737   9.438   3.862
   62G      H22 1478   7.760   9.439   4.038
   62G       N3 1479   7.982   9.344   4.050
   62G       C4 1480   8.099   9.276   4.025
   62G      C3' 1481   8.095   9.044   4.368
   62G      H3' 1482   8.086   8.983   4.278
   62G      C2' 1483   8.049   9.185   4.330
   62G     H2'1 1484   7.969   9.175   4.257
   62G      O2' 1485   8.014   9.269   4.442
   62G     HO'2 1486   7.935   9.236   4.484
   62G      O3' 1487   8.014   9.008   4.480
   63U        P 1488   7.940   8.868   4.487
   63U      O1P 1489   7.930   8.836   4.633
   63U      O2P 1490   8.017   8.788   4.389
   63U      O5' 1491   7.798   8.895   4.434
   63U      C5' 1492   7.705   8.972   4.503
   63U     H5'1 1493   7.760   9.053   4.551
   63U     H5'2 1494   7.648   8.916   4.577
   63U      C4' 1495   7.607   9.044   4.410
   63U      H4' 1496   7.546   9.111   4.470
   63U      O4' 1497   7.675   9.120   4.317
   63U      C1' 1498   7.598   9.128   4.198
   63U      H1' 1499   7.561   9.228   4.175
   63U       N1 1500   7.691   9.097   4.087
   63U       C6 1501   7.807   9.021   4.107
   63U       H6 1502   7.828   8.979   4.204
   63U       C5 1503   7.884   8.991   4.001
   63U       H5 1504   7.975   8.932   4.007
   63U       C4 1505   7.854   9.034   3.869
   63U       O4 1506   7.919   9.021   3.766
   63U       N3 1507   7.746   9.120   3.861
   63U       H3 1508   7.704   9.128   3.770
   63U       C2 1509   7.658   9.151   3.964
   63U       O2 1510   7.555   9.219   3.942
   63U      C3' 1511   7.531   8.944   4.327
   63U      H3' 1512   7.604   8.871   4.293
   63U      C2' 1513   7.481   9.027   4.211
   63U     H2'1 1514   7.462   8.960   4.127
   63U      O2' 1515   7.362   9.094   4.240
   63U     HO'2 1516   7.299   9.048   4.296
   63U      O3' 1517   7.431   8.875   4.396
   64A        P 1518   7.368   8.731   4.333
   64A      O1P 1519   7.247   8.702   4.416
   64A      O2P 1520   7.468   8.627   4.314
   64A      O5' 1521   7.325   8.763   4.181
   64A      C5' 1522   7.191   8.806   4.161
   64A     H5'1 1523   7.182   8.901   4.214
   64A     H5'2 1524   7.125   8.728   4.198
   64A      C4' 1525   7.143   8.826   4.016
   64A      H4' 1526   7.037   8.851   4.013
   64A      O4' 1527   7.222   8.921   3.944
   64A      C1' 1528   7.253   8.869   3.812
   64A      H1' 1529   7.213   8.939   3.739
   64A       N9 1530   7.398   8.857   3.791
   64A       C8 1531   7.496   8.817   3.879
   64A       H8 1532   7.479   8.781   3.979
   64A       N7 1533   7.614   8.816   3.817
   64A       C5 1534   7.589   8.844   3.682
   64A       C6 1535   7.666   8.856   3.567
   64A       N6 1536   7.802   8.830   3.557
   64A      H61 1537   7.855   8.793   3.635
   64A      H62 1538   7.853   8.863   3.476
   64A       N1 1539   7.618   8.903   3.456
   64A       C2 1540   7.489   8.925   3.459
   64A       H2 1541   7.442   8.951   3.365
   64A       N3 1542   7.403   8.920   3.557
   64A       C4 1543   7.456   8.873   3.670
   64A      C3' 1544   7.157   8.692   3.948
   64A      H3' 1545   7.250   8.643   3.979
   64A      C2' 1546   7.176   8.730   3.806
   64A     H2'1 1547   7.241   8.664   3.748
   64A      O2' 1548   7.053   8.748   3.735
   64A     HO'2 1549   6.996   8.673   3.753
   64A      O3' 1550   7.039   8.618   3.974
   65C        P 1551   7.045   8.463   4.007
   65C      O1P 1552   6.911   8.428   4.058
   65C      O2P 1553   7.162   8.432   4.092
   65C      O5' 1554   7.074   8.397   3.864
   65C      C5' 1555   6.966   8.376   3.775
   65C     H5'1 1556   6.892   8.450   3.803
   65C     H5'2 1557   6.929   8.276   3.798
   65C      C4' 1558   6.994   8.397   3.631
   65C      H4' 1559   6.904   8.409   3.571
   65C      O4' 1560   7.075   8.511   3.601
   65C      C1' 1561   7.153   8.479   3.487
   65C      H1' 1562   7.126   8.543   3.403
   65C       N1 1563   7.298   8.505   3.513
   65C       C6 1564   7.354   8.468   3.633
   65C       H6 1565   7.292   8.447   3.719
   65C       C5 1566   7.492   8.474   3.648
   65C       H5 1567   7.531   8.457   3.747
   65C       C4 1568   7.571   8.511   3.536
   65C       N4 1569   7.703   8.507   3.549
   65C      H41 1570   7.748   8.484   3.637
   65C      H42 1571   7.765   8.556   3.486
   65C       N3 1572   7.522   8.545   3.419
   65C       C2 1573   7.387   8.541   3.407
   65C       O2 1574   7.346   8.543   3.291
   65C      C3' 1575   7.066   8.271   3.582
   65C      H3' 1576   7.157   8.251   3.639
   65C      C2' 1577   7.131   8.331   3.449
   65C     H2'1 1578   7.223   8.279   3.423
   65C      O2' 1579   7.036   8.335   3.346
   65C     HO'2 1580   7.022   8.240   3.341
   65C      O3' 1581   6.981   8.162   3.562
   66G        P 1582   7.032   8.015   3.548
   66G      O1P 1583   6.905   7.945   3.536
   66G      O2P 1584   7.114   8.000   3.670
   66G      O5' 1585   7.122   8.007   3.422
   66G      C5' 1586   7.069   8.024   3.287
   66G     H5'1 1587   6.990   8.098   3.295
   66G     H5'2 1588   7.015   7.934   3.254
   66G      C4' 1589   7.175   8.052   3.182
   66G      H4' 1590   7.130   8.054   3.082
   66G      O4' 1591   7.246   8.182   3.196
   66G      C1' 1592   7.368   8.165   3.136
   66G      H1' 1593   7.393   8.250   3.074
   66G       N9 1594   7.466   8.159   3.245
   66G       C8 1595   7.448   8.133   3.385
   66G       H8 1596   7.356   8.091   3.423
   66G       N7 1597   7.561   8.138   3.450
   66G       C5 1598   7.657   8.182   3.356
   66G       C6 1599   7.801   8.203   3.357
   66G       O6 1600   7.880   8.196   3.452
   66G       N1 1601   7.851   8.234   3.235
   66G       H1 1602   7.952   8.231   3.243
   66G       C2 1603   7.785   8.234   3.118
   66G       N2 1604   7.859   8.258   3.015
   66G      H21 1605   7.959   8.271   3.018
   66G      H22 1606   7.801   8.266   2.933
   66G       N3 1607   7.654   8.214   3.115
   66G       C4 1608   7.597   8.178   3.233
   66G      C3' 1609   7.283   7.952   3.149
   66G      H3' 1610   7.353   7.919   3.226
   66G      C2' 1611   7.363   8.039   3.054
   66G     H2'1 1612   7.461   7.997   3.036
   66G      O2' 1613   7.309   8.087   2.931
   66G     HO'2 1614   7.281   8.015   2.874
   66G      O3' 1615   7.248   7.837   3.078
   67G        P 1616   7.326   7.705   3.087
   67G      O1P 1617   7.245   7.604   3.016
   67G      O2P 1618   7.368   7.684   3.228
   67G      O5' 1619   7.457   7.731   2.999
   67G      C5' 1620   7.459   7.733   2.858
   67G     H5'1 1621   7.388   7.810   2.826
   67G     H5'2 1622   7.430   7.633   2.824
   67G      C4' 1623   7.587   7.787   2.804
   67G      H4' 1624   7.570   7.813   2.699
   67G      O4' 1625   7.619   7.905   2.876
   67G      C1' 1626   7.758   7.895   2.895
   67G      H1' 1627   7.803   7.984   2.850
   67G       N9 1628   7.790   7.881   3.044
   67G       C8 1629   7.701   7.868   3.153
   67G       H8 1630   7.594   7.850   3.144
   67G       N7 1631   7.757   7.869   3.272
   67G       C5 1632   7.896   7.879   3.246
   67G       C6 1633   8.008   7.877   3.332
   67G       O6 1634   8.015   7.860   3.456
   67G       N1 1635   8.128   7.898   3.265
   67G       H1 1636   8.216   7.906   3.314
   67G       C2 1637   8.138   7.905   3.130
   67G       N2 1638   8.257   7.916   3.079
   67G      H21 1639   8.338   7.906   3.138
   67G      H22 1640   8.259   7.950   2.983
   67G       N3 1641   8.037   7.911   3.051
   67G       C4 1642   7.915   7.891   3.112
   67G      C3' 1643   7.694   7.678   2.804
   67G      H3' 1644   7.691   7.619   2.896
   67G      C2' 1645   7.815   7.775   2.815
   67G     H2'1 1646   7.901   7.729   2.865
   67G      O2' 1647   7.852   7.822   2.687
   67G     HO'2 1648   7.945   7.843   2.698
   67G      O3' 1649   7.706   7.580   2.695
   68A        P 1650   7.773   7.435   2.728
   68A      O1P 1651   7.774   7.356   2.611
   68A      O2P 1652   7.712   7.382   2.848
   68A      O5' 1653   7.921   7.483   2.754
   68A      C5' 1654   8.014   7.508   2.656
   68A     H5'1 1655   7.980   7.599   2.606
   68A     H5'2 1656   8.024   7.426   2.585
   68A      C4' 1657   8.154   7.532   2.705
   68A      H4' 1658   8.216   7.561   2.619
   68A      O4' 1659   8.142   7.633   2.802
   68A      C1' 1660   8.245   7.610   2.904
   68A      H1' 1661   8.314   7.694   2.910
   68A       N9 1662   8.190   7.581   3.040
   68A       C8 1663   8.057   7.574   3.081
   68A       H8 1664   7.974   7.561   3.012
   68A       N7 1665   8.042   7.552   3.210
   68A       C5 1666   8.166   7.567   3.262
   68A       C6 1667   8.215   7.574   3.395
   68A       N6 1668   8.141   7.576   3.509
   68A      H61 1669   8.041   7.580   3.500
   68A      H62 1670   8.180   7.574   3.603
   68A       N1 1671   8.349   7.585   3.415
   68A       C2 1672   8.428   7.570   3.310
   68A       H2 1673   8.533   7.580   3.332
   68A       N3 1674   8.393   7.565   3.184
   68A       C4 1675   8.261   7.564   3.160
   68A      C3' 1676   8.208   7.415   2.778
   68A      H3' 1677   8.137   7.380   2.853
   68A      C2' 1678   8.316   7.479   2.866
   68A     H2'1 1679   8.339   7.420   2.955
   68A      O2' 1680   8.447   7.494   2.816
   68A     HO'2 1681   8.494   7.533   2.890
   68A      O3' 1682   8.248   7.309   2.691
   69A        P 1683   8.250   7.151   2.729
   69A      O1P 1684   8.274   7.075   2.607
   69A      O2P 1685   8.128   7.123   2.805
   69A      O5' 1686   8.368   7.132   2.833
   69A      C5' 1687   8.500   7.143   2.789
   69A     H5'1 1688   8.511   7.225   2.717
   69A     H5'2 1689   8.526   7.055   2.730
   69A      C4' 1690   8.603   7.156   2.901
   69A      H4' 1691   8.694   7.187   2.851
   69A      O4' 1692   8.568   7.266   2.979
   69A      C1' 1693   8.619   7.235   3.110
   69A      H1' 1694   8.685   7.310   3.154
   69A       N9 1695   8.501   7.230   3.195
   69A       C8 1696   8.368   7.221   3.163
   69A       H8 1697   8.326   7.187   3.070
   69A       N7 1698   8.290   7.233   3.266
   69A       C5 1699   8.380   7.259   3.371
   69A       C6 1700   8.368   7.291   3.512
   69A       N6 1701   8.256   7.303   3.572
   69A      H61 1702   8.180   7.253   3.530
   69A      H62 1703   8.258   7.317   3.672
   69A       N1 1704   8.472   7.317   3.592
   69A       C2 1705   8.593   7.294   3.536
   69A       H2 1706   8.679   7.310   3.600
   69A       N3 1707   8.621   7.267   3.408
   69A       C4 1708   8.510   7.249   3.328
   69A      C3' 1709   8.631   7.029   2.983
   69A      H3' 1710   8.534   6.993   3.016
   69A      C2' 1711   8.691   7.098   3.106
   69A     H2'1 1712   8.670   7.041   3.196
   69A      O2' 1713   8.826   7.135   3.089
   69A     HO'2 1714   8.883   7.086   3.148
   69A      O3' 1715   8.704   6.929   2.921
   70U        P 1716   8.721   6.793   2.997
   70U      O1P 1717   8.808   6.707   2.915
   70U      O2P 1718   8.583   6.740   3.039
   70U      O5' 1719   8.798   6.811   3.130
   70U      C5' 1720   8.936   6.844   3.138
   70U     H5'1 1721   8.951   6.935   3.079
   70U     H5'2 1722   8.997   6.767   3.091
   70U      C4' 1723   8.974   6.857   3.281
   70U      H4' 1724   9.080   6.883   3.285
   70U      O4' 1725   8.893   6.966   3.348
   70U      C1' 1726   8.864   6.920   3.478
   70U      H1' 1727   8.906   6.979   3.560
   70U       N1 1728   8.712   6.926   3.493
   70U       C6 1729   8.623   6.884   3.397
   70U       H6 1730   8.656   6.836   3.306
   70U       C5 1731   8.494   6.898   3.419
   70U       H5 1732   8.423   6.858   3.347
   70U       C4 1733   8.440   6.962   3.540
   70U       O4 1734   8.326   6.992   3.552
   70U       N3 1735   8.531   6.983   3.637
   70U       H3 1736   8.495   7.010   3.728
   70U       C2 1737   8.669   6.969   3.618
   70U       O2 1738   8.751   6.987   3.717
   70U      C3' 1739   8.936   6.730   3.361
   70U      H3' 1740   8.834   6.703   3.332
   70U      C2' 1741   8.933   6.781   3.499
   70U     H2'1 1742   8.869   6.721   3.564
   70U      O2' 1743   9.060   6.796   3.560
   70U     HO'2 1744   9.122   6.733   3.522
   70U      O3' 1745   9.020   6.628   3.336
   71A        P 1746   8.955   6.482   3.346
   71A      O1P 1747   9.067   6.389   3.324
   71A      O2P 1748   8.837   6.485   3.257
   71A      O5' 1749   8.915   6.457   3.501
   71A      C5' 1750   9.022   6.449   3.596
   71A     H5'1 1751   9.093   6.532   3.586
   71A     H5'2 1752   9.063   6.349   3.582
   71A      C4' 1753   8.968   6.454   3.741
   71A      H4' 1754   9.053   6.446   3.809
   71A      O4' 1755   8.892   6.577   3.772
   71A      C1' 1756   8.780   6.554   3.847
   71A      H1' 1757   8.797   6.599   3.945
   71A       N9 1758   8.648   6.592   3.796
   71A       C8 1759   8.607   6.598   3.663
   71A       H8 1760   8.659   6.559   3.576
   71A       N7 1761   8.479   6.635   3.654
   71A       C5 1762   8.444   6.663   3.785
   71A       C6 1763   8.319   6.693   3.846
   71A       N6 1764   8.210   6.722   3.781
   71A      H61 1765   8.205   6.696   3.683
   71A      H62 1766   8.135   6.759   3.837
   71A       N1 1767   8.310   6.704   3.982
   71A       C2 1768   8.420   6.691   4.054
   71A       H2 1769   8.408   6.669   4.159
   71A       N3 1770   8.536   6.651   4.008
   71A       C4 1771   8.543   6.641   3.872
   71A      C3' 1772   8.859   6.351   3.767
   71A      H3' 1773   8.792   6.355   3.680
   71A      C2' 1774   8.777   6.410   3.891
   71A     H2'1 1775   8.677   6.369   3.906
   71A      O2' 1776   8.855   6.395   4.009
   71A     HO'2 1777   8.853   6.303   4.037
   71A      O3' 1778   8.903   6.215   3.797
   72G        P 1779   8.817   6.081   3.761
   72G      O1P 1780   8.905   5.970   3.798
   72G      O2P 1781   8.751   6.093   3.625
   72G      O5' 1782   8.698   6.095   3.874
   72G      C5' 1783   8.704   6.042   4.007
   72G     H5'1 1784   8.784   6.096   4.056
   72G     H5'2 1785   8.733   5.937   4.004
   72G      C4' 1786   8.571   6.065   4.076
   72G      H4' 1787   8.588   6.040   4.181
   72G      O4' 1788   8.530   6.203   4.052
   72G      C1' 1789   8.389   6.216   4.077
   72G      H1' 1790   8.373   6.252   4.179
   72G       N9 1791   8.333   6.289   3.958
   72G       C8 1792   8.365   6.287   3.825
   72G       H8 1793   8.452   6.231   3.794
   72G       N7 1794   8.282   6.344   3.741
   72G       C5 1795   8.182   6.391   3.827
   72G       C6 1796   8.057   6.450   3.795
   72G       O6 1797   8.015   6.484   3.686
   72G       N1 1798   7.966   6.449   3.899
   72G       H1 1799   7.877   6.495   3.886
   72G       C2 1800   7.993   6.408   4.028
   72G       N2 1801   7.906   6.413   4.125
   72G      H21 1802   7.814   6.451   4.112
   72G      H22 1803   7.925   6.371   4.215
   72G       N3 1804   8.115   6.354   4.057
   72G       C4 1805   8.204   6.343   3.955
   72G      C3' 1806   8.450   5.989   4.024
   72G      H3' 1807   8.455   6.013   3.918
   72G      C2' 1808   8.332   6.072   4.078
   72G     H2'1 1809   8.243   6.069   4.015
   72G      O2' 1810   8.293   6.040   4.212
   72G     HO'2 1811   8.256   5.951   4.203
   72G      O3' 1812   8.446   5.850   4.053
   73A        P 1813   8.345   5.756   3.973
   73A      O1P 1814   8.376   5.615   4.006
   73A      O2P 1815   8.354   5.797   3.831
   73A      O5' 1816   8.212   5.791   4.034
   73A      C5' 1817   8.158   5.743   4.152
   73A     H5'1 1818   8.228   5.758   4.235
   73A     H5'2 1819   8.143   5.637   4.133
   73A      C4' 1820   8.024   5.805   4.184
   73A      H4' 1821   7.999   5.777   4.287
   73A      O4' 1822   8.023   5.948   4.161
   73A      C1' 1823   7.900   5.980   4.096
   73A      H1' 1824   7.843   6.058   4.146
   73A       N9 1825   7.925   6.025   3.954
   73A       C8 1826   7.994   5.962   3.857
   73A       H8 1827   8.072   5.889   3.871
   73A       N7 1828   7.994   6.022   3.739
   73A       C5 1829   7.893   6.123   3.752
   73A       C6 1830   7.830   6.209   3.667
   73A       N6 1831   7.851   6.233   3.541
   73A      H61 1832   7.933   6.199   3.492
   73A      H62 1833   7.802   6.310   3.498
   73A       N1 1834   7.728   6.277   3.710
   73A       C2 1835   7.694   6.271   3.840
   73A       H2 1836   7.620   6.343   3.871
   73A       N3 1837   7.750   6.193   3.935
   73A       C4 1838   7.851   6.119   3.883
   73A      C3' 1839   7.909   5.753   4.097
   73A      H3' 1840   7.944   5.732   3.996
   73A      C2' 1841   7.800   5.869   4.097
   73A     H2'1 1842   7.740   5.867   4.006
   73A      O2' 1843   7.728   5.866   4.211
   73A     HO'2 1844   7.719   5.771   4.227
   73A      O3' 1845   7.843   5.635   4.156
   74U        P 1846   7.784   5.519   4.059
   74U      O1P 1847   7.769   5.396   4.142
   74U      O2P 1848   7.852   5.506   3.934
   74U      O5' 1849   7.638   5.579   4.020
   74U      C5' 1850   7.537   5.593   4.117
   74U     H5'1 1851   7.585   5.620   4.211
   74U     H5'2 1852   7.484   5.499   4.131
   74U      C4' 1853   7.430   5.689   4.067
   74U      H4' 1854   7.356   5.707   4.145
   74U      O4' 1855   7.494   5.807   4.032
   74U      C1' 1856   7.418   5.869   3.931
   74U      H1' 1857   7.377   5.961   3.971
   74U       N1 1858   7.499   5.884   3.804
   74U       C6 1859   7.615   5.811   3.782
   74U       H6 1860   7.645   5.734   3.852
   74U       C5 1861   7.687   5.827   3.672
   74U       H5 1862   7.772   5.762   3.658
   74U       C4 1863   7.662   5.929   3.576
   74U       O4 1864   7.729   5.949   3.473
   74U       N3 1865   7.551   6.007   3.607
   74U       H3 1866   7.519   6.079   3.542
   74U       C2 1867   7.472   5.992   3.714
   74U       O2 1868   7.380   6.072   3.725
   74U      C3' 1869   7.355   5.641   3.937
   74U      H3' 1870   7.425   5.598   3.866
   74U      C2' 1871   7.303   5.776   3.893
   74U     H2'1 1872   7.287   5.771   3.786
   74U      O2' 1873   7.180   5.832   3.934
   74U     HO'2 1874   7.145   5.875   3.856
   74U      O3' 1875   7.256   5.547   3.945
   75A        P 1876   7.193   5.462   3.818
   75A      O1P 1877   7.096   5.362   3.871
   75A      O2P 1878   7.298   5.410   3.731
   75A      O5' 1879   7.104   5.560   3.728
   75A      C5' 1880   6.982   5.612   3.770
   75A     H5'1 1881   6.980   5.641   3.875
   75A     H5'2 1882   6.903   5.540   3.747
   75A      C4' 1883   6.944   5.735   3.687
   75A      H4' 1884   6.865   5.794   3.732
   75A      O4' 1885   7.068   5.812   3.683
   75A      C1' 1886   7.075   5.890   3.559
   75A      H1' 1887   7.065   5.996   3.582
   75A       N9 1888   7.201   5.862   3.484
   75A       C8 1889   7.297   5.768   3.506
   75A       H8 1890   7.287   5.702   3.591
   75A       N7 1891   7.392   5.775   3.424
   75A       C5 1892   7.354   5.880   3.337
   75A       C6 1893   7.412   5.944   3.221
   75A       N6 1894   7.529   5.911   3.159
   75A      H61 1895   7.598   5.852   3.204
   75A      H62 1896   7.547   5.968   3.078
   75A       N1 1897   7.339   6.040   3.157
   75A       C2 1898   7.216   6.072   3.195
   75A       H2 1899   7.163   6.153   3.146
   75A       N3 1900   7.162   6.024   3.304
   75A       C4 1901   7.232   5.926   3.370
   75A      C3' 1902   6.904   5.707   3.547
   75A      H3' 1903   6.964   5.620   3.521
   75A      C2' 1904   6.945   5.841   3.478
   75A     H2'1 1905   6.968   5.832   3.372
   75A      O2' 1906   6.851   5.938   3.489
   75A     HO'2 1907   6.769   5.889   3.497
   75A      O3' 1908   6.768   5.688   3.541
   76A        P 1909   6.713   5.592   3.425
   76A      O1P 1910   6.575   5.560   3.466
   76A      O2P 1911   6.810   5.482   3.401
   76A      O5' 1912   6.712   5.679   3.294
   76A      C5' 1913   6.628   5.795   3.282
   76A     H5'1 1914   6.617   5.856   3.371
   76A     H5'2 1915   6.523   5.776   3.258
   76A      C4' 1916   6.678   5.881   3.161
   76A      H4' 1917   6.616   5.971   3.156
   76A      O4' 1918   6.820   5.920   3.167
   76A      C1' 1919   6.867   5.937   3.044
   76A      H1' 1920   6.875   6.044   3.024
   76A       N9 1921   6.988   5.855   3.033
   76A       C8 1922   7.024   5.745   3.109
   76A       H8 1923   6.960   5.705   3.187
   76A       N7 1924   7.140   5.689   3.078
   76A       C5 1925   7.187   5.783   2.982
   76A       C6 1926   7.307   5.810   2.914
   76A       N6 1927   7.419   5.753   2.938
   76A      H61 1928   7.417   5.684   3.011
   76A      H62 1929   7.505   5.770   2.889
   76A       N1 1930   7.314   5.904   2.819
   76A       C2 1931   7.206   5.976   2.786
   76A       H2 1932   7.214   6.052   2.709
   76A       N3 1933   7.092   5.975   2.855
   76A       C4 1934   7.092   5.875   2.946
   76A      C3' 1935   6.668   5.811   3.025
   76A      H3' 1936   6.722   5.716   3.028
   76A      C2' 1937   6.759   5.894   2.943
   76A     H2'1 1938   6.796   5.833   2.861
   76A      O2' 1939   6.693   6.009   2.884
   76A     HO'2 1940   6.699   5.998   2.789
   76A      O3' 1941   6.537   5.798   2.977
   77U        P 1942   6.512   5.691   2.857
   77U      O1P 1943   6.369   5.691   2.825
   77U      O2P 1944   6.579   5.561   2.884
   77U      O5' 1945   6.583   5.744   2.736
   77U      C5' 1946   6.535   5.845   2.652
   77U     H5'1 1947   6.530   5.944   2.696
   77U     H5'2 1948   6.434   5.831   2.613
   77U      C4' 1949   6.631   5.856   2.535
   77U      H4' 1950   6.594   5.943   2.481
   77U      O4' 1951   6.762   5.876   2.584
   77U      C1' 1952   6.851   5.797   2.507
   77U      H1' 1953   6.909   5.875   2.457
   77U       N1 1954   6.941   5.707   2.588
   77U       C6 1955   6.898   5.633   2.697
   77U       H6 1956   6.794   5.641   2.724
   77U       C5 1957   6.978   5.561   2.775
   77U       H5 1958   6.948   5.509   2.865
   77U       C4 1959   7.120   5.553   2.732
   77U       O4 1960   7.209   5.499   2.798
   77U       N3 1961   7.158   5.622   2.616
   77U       H3 1962   7.256   5.633   2.597
   77U       C2 1963   7.073   5.703   2.539
   77U       O2 1964   7.110   5.746   2.431
   77U      C3' 1965   6.646   5.730   2.449
   77U      H3' 1966   6.651   5.649   2.521
   77U      C2' 1967   6.782   5.727   2.397
   77U     H2'1 1968   6.803   5.621   2.383
   77U      O2' 1969   6.803   5.798   2.275
   77U     HO'2 1970   6.880   5.764   2.229
   77U      O3' 1971   6.540   5.699   2.363
   78U        P 1972   6.494   5.547   2.334
   78U      O1P 1973   6.382   5.563   2.238
   78U      O2P 1974   6.463   5.485   2.463
   78U      O5' 1975   6.623   5.477   2.263
   78U      C5' 1976   6.653   5.515   2.132
   78U     H5'1 1977   6.635   5.622   2.122
   78U     H5'2 1978   6.569   5.469   2.082
   78U      C4' 1979   6.788   5.475   2.084
   78U      H4' 1980   6.789   5.512   1.981
   78U      O4' 1981   6.892   5.527   2.169
   78U      C1' 1982   6.994   5.430   2.169
   78U      H1' 1983   7.091   5.468   2.138
   78U       N1 1984   7.022   5.382   2.307
   78U       C6 1985   6.921   5.389   2.400
   78U       H6 1986   6.820   5.416   2.373
   78U       C5 1987   6.946   5.344   2.526
   78U       H5 1988   6.863   5.353   2.595
   78U       C4 1989   7.072   5.281   2.571
   78U       O4 1990   7.094   5.243   2.684
   78U       N3 1991   7.171   5.294   2.473
   78U       H3 1992   7.265   5.283   2.508
   78U       C2 1993   7.150   5.343   2.347
   78U       O2 1994   7.242   5.349   2.265
   78U      C3' 1995   6.811   5.327   2.065
   78U      H3' 1996   6.760   5.275   2.146
   78U      C2' 1997   6.962   5.313   2.075
   78U     H2'1 1998   6.986   5.220   2.126
   78U      O2' 1999   7.033   5.323   1.951
   78U     HO'2 2000   7.012   5.242   1.904
   78U      O3' 2001   6.759   5.271   1.942
   79A        P 2002   6.706   5.122   1.928
   79A      O1P 2003   6.663   5.095   1.791
   79A      O2P 2004   6.614   5.093   2.041
   79A      O5' 2005   6.842   5.047   1.946
   79A      C5' 2006   6.922   5.038   1.832
   79A     H5'1 2007   6.937   5.132   1.779
   79A     H5'2 2008   6.877   4.974   1.756
   79A      C4' 2009   7.057   4.976   1.864
   79A      H4' 2010   7.128   4.991   1.783
   79A      O4' 2011   7.132   5.037   1.969
   79A      C1' 2012   7.206   4.936   2.038
   79A      H1' 2013   7.312   4.956   2.023
   79A       N9 2014   7.168   4.941   2.182
   79A       C8 2015   7.047   4.961   2.242
   79A       H8 2016   6.956   4.961   2.184
   79A       N7 2017   7.050   4.958   2.376
   79A       C5 2018   7.188   4.945   2.405
   79A       C6 2019   7.257   4.939   2.527
   79A       N6 2020   7.198   4.955   2.649
   79A      H61 2021   7.098   4.966   2.651
   79A      H62 2022   7.257   4.968   2.730
   79A       N1 2023   7.391   4.931   2.522
   79A       C2 2024   7.449   4.943   2.397
   79A       H2 2025   7.556   4.940   2.406
   79A       N3 2026   7.393   4.951   2.275
   79A       C4 2027   7.257   4.943   2.285
   79A      C3' 2028   7.034   4.830   1.896
   79A      H3' 2029   6.943   4.816   1.955
   79A      C2' 2030   7.159   4.805   1.980
   79A     H2'1 2031   7.126   4.744   2.063
   79A      O2' 2032   7.271   4.742   1.914
   79A     HO'2 2033   7.283   4.651   1.941
   79A      O3' 2034   7.035   4.758   1.766
   80A        P 2035   6.947   4.620   1.760
   80A      O1P 2036   6.949   4.582   1.617
   80A      O2P 2037   6.821   4.648   1.829
   80A      O5' 2038   7.032   4.523   1.855
   80A      C5' 2039   7.158   4.476   1.801
   80A     H5'1 2040   7.224   4.553   1.759
   80A     H5'2 2041   7.126   4.405   1.724
   80A      C4' 2042   7.242   4.394   1.894
   80A      H4' 2043   7.325   4.358   1.834
   80A      O4' 2044   7.278   4.479   2.000
   80A      C1' 2045   7.314   4.409   2.113
   80A      H1' 2046   7.420   4.428   2.127
   80A       N9 2047   7.238   4.460   2.229
   80A       C8 2048   7.109   4.501   2.231
   80A       H8 2049   7.050   4.508   2.141
   80A       N7 2050   7.073   4.549   2.345
   80A       C5 2051   7.185   4.544   2.422
   80A       C6 2052   7.208   4.582   2.553
   80A       N6 2053   7.128   4.649   2.639
   80A      H61 2054   7.032   4.673   2.621
   80A      H62 2055   7.163   4.684   2.728
   80A       N1 2056   7.328   4.560   2.607
   80A       C2 2057   7.415   4.496   2.536
   80A       H2 2058   7.508   4.484   2.591
   80A       N3 2059   7.407   4.449   2.411
   80A       C4 2060   7.287   4.478   2.357
   80A      C3' 2061   7.175   4.277   1.967
   80A      H3' 2062   7.088   4.322   2.015
   80A      C2' 2063   7.286   4.263   2.075
   80A     H2'1 2064   7.244   4.213   2.162
   80A      O2' 2065   7.405   4.206   2.032
   80A     HO'2 2066   7.394   4.169   1.944
   80A      O3' 2067   7.151   4.154   1.898
   81U        P 2068   7.067   4.035   1.958
   81U      O1P 2069   7.075   3.916   1.864
   81U      O2P 2070   6.936   4.089   1.982
   81U      O5' 2071   7.139   3.978   2.081
   81U      C5' 2072   7.246   3.892   2.074
   81U     H5'1 2073   7.322   3.947   2.019
   81U     H5'2 2074   7.209   3.802   2.026
   81U      C4' 2075   7.286   3.872   2.215
   81U      H4' 2076   7.378   3.814   2.206
   81U      O4' 2077   7.322   3.997   2.285
   81U      C1' 2078   7.336   3.959   2.421
   81U      H1' 2079   7.443   3.950   2.442
   81U       N1 2080   7.282   4.075   2.501
   81U       C6 2081   7.161   4.133   2.468
   81U       H6 2082   7.115   4.115   2.372
   81U       C5 2083   7.108   4.226   2.550
   81U       H5 2084   7.021   4.283   2.523
   81U       C4 2085   7.171   4.269   2.675
   81U       O4 2086   7.130   4.344   2.757
   81U       N3 2087   7.290   4.205   2.697
   81U       H3 2088   7.339   4.239   2.778
   81U       C2 2089   7.344   4.109   2.619
   81U       O2 2090   7.450   4.054   2.644
   81U      C3' 2091   7.198   3.802   2.320
   81U      H3' 2092   7.098   3.843   2.306
   81U      C2' 2093   7.268   3.834   2.451
   81U     H2'1 2094   7.195   3.852   2.529
   81U      O2' 2095   7.366   3.735   2.490
   81U     HO'2 2096   7.316   3.656   2.512
   81U      O3' 2097   7.199   3.667   2.287
   82U        P 2098   7.113   3.561   2.367
   82U      O1P 2099   7.100   3.448   2.281
   82U      O2P 2100   6.984   3.630   2.409
   82U      O5' 2101   7.190   3.516   2.505
   82U      C5' 2102   7.285   3.411   2.514
   82U     H5'1 2103   7.381   3.428   2.466
   82U     H5'2 2104   7.242   3.316   2.481
   82U      C4' 2105   7.316   3.401   2.663
   82U      H4' 2106   7.382   3.317   2.683
   82U      O4' 2107   7.373   3.517   2.726
   82U      C1' 2108   7.290   3.559   2.833
   82U      H1' 2109   7.318   3.503   2.922
   82U       N1 2110   7.305   3.706   2.864
   82U       C6 2111   7.219   3.808   2.824
   82U       H6 2112   7.141   3.778   2.756
   82U       C5 2113   7.228   3.937   2.868
   82U       H5 2114   7.154   4.014   2.848
   82U       C4 2115   7.318   3.971   2.976
   82U       O4 2116   7.324   4.082   3.036
   82U       N3 2117   7.404   3.870   3.005
   82U       H3 2118   7.465   3.896   3.081
   82U       C2 2119   7.399   3.743   2.959
   82U       O2 2120   7.475   3.665   3.011
   82U      C3' 2121   7.187   3.365   2.743
   82U      H3' 2122   7.110   3.342   2.670
   82U      C2' 2123   7.150   3.506   2.798
   82U     H2'1 2124   7.102   3.559   2.716
   82U      O2' 2125   7.067   3.505   2.914
   82U     HO'2 2126   7.121   3.472   2.986
   82U      O3' 2127   7.220   3.266   2.835
   82U      H3T 2128   7.136   3.231   2.866
   9.03175   9.03175   6.38605   0.00000   0.00000   0.00000   0.00000   4.51554   4.51554
