# Supplementary material for: Constant-pH Molecular Dynamics of Cationic Peptide Dendrimers Binding to siRNA
Source: J Chem Inf Model. 2026 Feb 5;66(8):4734–43. doi: 10.1021/acs.jcim.5c02636 (PMC13126635; doi:10.1021/acs.jcim.5c02636)
Supplement: Supplementary file 2 [file ci5c02636_si_002.zip › zip/MH18D3_05_out_5.gro]

Protein t= 150000.00000 step= 10000
 2128
    1LY0      N    1   8.084   7.542   4.183
    1LY0     H1    2   8.149   7.618   4.202
    1LY0     H2    3   7.998   7.544   4.235
    1LY0     H3    4   8.133   7.460   4.215
    1LY0     CA    5   8.057   7.544   4.046
    1LY0     HA    6   8.154   7.535   3.997
    1LY0     CB    7   7.968   7.426   4.000
    1LY0    HB1    8   7.951   7.433   3.892
    1LY0    HB2    9   7.874   7.427   4.055
    1LY0     CG   10   8.051   7.299   4.018
    1LY0    HG1   11   8.124   7.302   4.099
    1LY0    HG2   12   8.115   7.273   3.933
    1LY0     CD   13   7.951   7.178   4.036
    1LY0    HD1   14   7.888   7.166   3.948
    1LY0    HD2   15   7.885   7.203   4.119
    1LY0     CE   16   8.024   7.047   4.077
    1LY0    HE1   17   8.101   7.070   4.151
    1LY0    HE2   18   8.078   7.004   3.993
    1LY0     NZ   19   7.938   6.945   4.141
    1LY0    HZ1   20   7.855   6.925   4.086
    1LY0    HZ2   21   7.983   6.858   4.164
    1LY0    HZ3   22   7.905   6.992   4.224
    1LY0      C   23   8.000   7.673   3.998
    1LY0      O   24   7.940   7.745   4.075
    2LER      N   25   8.018   7.704   3.871
    2LER      H   26   8.054   7.626   3.818
    2LER     CA   27   8.006   7.831   3.805
    2LER     HA   28   8.080   7.901   3.844
    2LER     CB   29   8.023   7.799   3.654
    2LER    HB1   30   7.935   7.741   3.625
    2LER    HB2   31   8.110   7.736   3.636
    2LER     CG   32   8.036   7.923   3.570
    2LER     HG   33   7.956   7.996   3.588
    2LER    CD1   34   8.169   7.994   3.599
    2LER   HD11   35   8.187   8.073   3.526
    2LER   HD12   36   8.171   8.030   3.701
    2LER   HD13   37   8.253   7.925   3.587
    2LER    CD2   38   8.036   7.876   3.415
    2LER   HD21   39   8.119   7.806   3.401
    2LER   HD22   40   7.937   7.837   3.393
    2LER   HD23   41   8.053   7.968   3.358
    2LER      C   42   7.869   7.893   3.840
    2LER      O   43   7.865   8.010   3.867
    3LYR      N   44   7.755   7.814   3.839
    3LYR      H   45   7.767   7.719   3.809
    3LYR     CA   46   7.623   7.855   3.869
    3LYR     HA   47   7.563   7.764   3.872
    3LYR     CB   48   7.568   7.939   3.750
    3LYR    HB1   49   7.628   8.030   3.749
    3LYR    HB2   50   7.465   7.970   3.771
    3LYR     CG   51   7.571   7.851   3.622
    3LYR    HG1   52   7.486   7.782   3.625
    3LYR    HG2   53   7.663   7.794   3.618
    3LYR     CD   54   7.560   7.942   3.503
    3LYR    HD1   55   7.602   8.037   3.535
    3LYR    HD2   56   7.453   7.951   3.485
    3LYR     CE   57   7.635   7.898   3.377
    3LYR    HE1   58   7.742   7.886   3.392
    3LYR    HE2   59   7.620   7.974   3.300
    3LYR     NZ   60   7.580   7.767   3.337
    3LYR    HZ1   61   7.604   7.683   3.388
    3LYR      C   62   7.604   7.910   4.016
    3LYR      O   63   7.522   8.002   4.034
    4LY0      N   64   7.672   7.850   4.119
    4LY0      H   65   7.747   7.790   4.087
    4LY0     CA   66   7.689   7.896   4.260
    4LY0     HA   67   7.592   7.885   4.309
    4LY0     CB   68   7.796   7.802   4.316
    4LY0    HB1   69   7.891   7.846   4.285
    4LY0    HB2   70   7.784   7.698   4.284
    4LY0     CG   71   7.793   7.816   4.465
    4LY0    HG1   72   7.691   7.833   4.502
    4LY0    HG2   73   7.857   7.901   4.487
    4LY0     CD   74   7.846   7.696   4.544
    4LY0    HD1   75   7.945   7.663   4.511
    4LY0    HD2   76   7.789   7.605   4.528
    4LY0     CE   77   7.851   7.728   4.690
    4LY0    HE1   78   7.755   7.769   4.723
    4LY0    HE2   79   7.926   7.805   4.705
    4LY0     NZ   80   7.893   7.600   4.752
    4LY0    HZ1   81   7.824   7.536   4.714
    4LY0    HZ2   82   7.990   7.579   4.736
    4LY0    HZ3   83   7.888   7.600   4.853
    4LY0      C   84   7.736   8.042   4.282
    4LY0      O   85   7.709   8.096   4.387
    5LER      N   86   7.792   8.110   4.182
    5LER      H   87   7.791   8.076   4.087
    5LER     CA   88   7.867   8.236   4.213
    5LER     HA   89   7.903   8.225   4.315
    5LER     CB   90   7.985   8.257   4.107
    5LER    HB1   91   8.050   8.342   4.127
    5LER    HB2   92   7.946   8.266   4.006
    5LER     CG   93   8.083   8.141   4.112
    5LER     HG   94   8.016   8.055   4.118
    5LER    CD1   95   8.166   8.134   3.986
    5LER   HD11   96   8.248   8.205   3.986
    5LER   HD12   97   8.212   8.035   3.981
    5LER   HD13   98   8.103   8.146   3.898
    5LER    CD2   99   8.164   8.137   4.241
    5LER   HD21  100   8.102   8.146   4.331
    5LER   HD22  101   8.220   8.044   4.252
    5LER   HD23  102   8.234   8.220   4.237
    5LER      C  103   7.777   8.363   4.229
    5LER      O  104   7.835   8.469   4.248
    6LYR      N  105   7.640   8.352   4.226
    6LYR      H  106   7.599   8.260   4.219
    6LYR     CA  107   7.545   8.461   4.249
    6LYR     HA  108   7.560   8.499   4.350
    6LYR     CB  109   7.409   8.391   4.247
    6LYR    HB1  110   7.340   8.458   4.298
    6LYR    HB2  111   7.414   8.303   4.310
    6LYR     CG  112   7.348   8.358   4.111
    6LYR    HG1  113   7.426   8.303   4.058
    6LYR    HG2  114   7.325   8.446   4.052
    6LYR     CD  115   7.220   8.275   4.135
    6LYR    HD1  116   7.148   8.336   4.189
    6LYR    HD2  117   7.234   8.183   4.191
    6LYR     CE  118   7.139   8.234   4.008
    6LYR    HE1  119   7.144   8.317   3.937
    6LYR    HE2  120   7.037   8.213   4.039
    6LYR     NZ  121   7.198   8.124   3.935
    6LYR    HZ1  122   7.277   8.147   3.876
    6LYR      C  123   7.554   8.584   4.159
    6LYR      O  124   7.478   8.682   4.175
    7LER      N  125   7.648   8.576   4.063
    7LER      H  126   7.695   8.487   4.058
    7LER     CA  127   7.675   8.680   3.961
    7LER     HA  128   7.661   8.780   4.001
    7LER     CB  129   7.813   8.660   3.898
    7LER    HB1  130   7.812   8.703   3.798
    7LER    HB2  131   7.828   8.553   3.887
    7LER     CG  132   7.928   8.712   3.995
    7LER     HG  133   7.901   8.682   4.097
    7LER    CD1  134   8.066   8.651   3.968
    7LER   HD11  135   8.090   8.677   3.865
    7LER   HD12  136   8.134   8.708   4.032
    7LER   HD13  137   8.071   8.543   3.981
    7LER    CD2  138   7.951   8.866   3.992
    7LER   HD21  139   7.955   8.895   3.887
    7LER   HD22  140   7.858   8.916   4.022
    7LER   HD23  141   8.039   8.898   4.047
    7LER      C  142   7.566   8.680   3.838
    7LER      O  143   7.516   8.573   3.800
    8LER      N  144   7.532   8.794   3.783
    8LER      H  145   7.582   8.872   3.822
    8LER     CA  146   7.452   8.817   3.659
    8LER     HA  147   7.453   8.925   3.644
    8LER     CB  148   7.519   8.749   3.536
    8LER    HB1  149   7.451   8.766   3.453
    8LER    HB2  150   7.517   8.641   3.551
    8LER     CG  151   7.657   8.797   3.501
    8LER     HG  152   7.731   8.769   3.576
    8LER    CD1  153   7.694   8.723   3.375
    8LER   HD11  154   7.664   8.620   3.392
    8LER   HD12  155   7.646   8.764   3.286
    8LER   HD13  156   7.801   8.731   3.355
    8LER    CD2  157   7.658   8.950   3.471
    8LER   HD21  158   7.763   8.976   3.464
    8LER   HD22  159   7.620   8.970   3.370
    8LER   HD23  160   7.614   9.009   3.552
    8LER      C  161   7.302   8.775   3.668
    8LER      O  162   7.227   8.809   3.579
    9LYR      N  163   7.260   8.695   3.772
    9LYR      H  164   7.323   8.656   3.840
    9LYR     CA  165   7.120   8.657   3.790
    9LYR     HA  166   7.062   8.742   3.755
    9LYR     CB  167   7.100   8.639   3.940
    9LYR    HB1  168   7.152   8.550   3.974
    9LYR    HB2  169   7.003   8.593   3.957
    9LYR     CG  170   7.128   8.757   4.020
    9LYR    HG1  171   7.052   8.828   3.990
    9LYR    HG2  172   7.232   8.786   4.005
    9LYR     CD  173   7.122   8.729   4.174
    9LYR    HD1  174   7.191   8.646   4.191
    9LYR    HD2  175   7.019   8.696   4.186
    9LYR     CE  176   7.151   8.863   4.254
    9LYR    HE1  177   7.133   8.839   4.359
    9LYR    HE2  178   7.079   8.939   4.225
    9LYR     NZ  179   7.290   8.901   4.228
    9LYR    HZ1  180   7.355   8.827   4.204
    9LYR      C  181   7.091   8.527   3.718
    9LYR      O  182   7.174   8.441   3.705
   10LER      N  183   6.972   8.514   3.650
   10LER      H  184   6.908   8.592   3.651
   10LER     CA  185   6.937   8.388   3.575
   10LER     HA  186   6.979   8.300   3.624
   10LER     CB  187   6.788   8.360   3.582
   10LER    HB1  188   6.775   8.268   3.524
   10LER    HB2  189   6.737   8.436   3.523
   10LER     CG  190   6.732   8.350   3.729
   10LER     HG  191   6.752   8.436   3.793
   10LER    CD1  192   6.581   8.340   3.719
   10LER   HD11  193   6.541   8.256   3.664
   10LER   HD12  194   6.536   8.354   3.818
   10LER   HD13  195   6.546   8.427   3.662
   10LER    CD2  196   6.783   8.227   3.796
   10LER   HD21  197   6.786   8.141   3.729
   10LER   HD22  198   6.883   8.243   3.836
   10LER   HD23  199   6.713   8.208   3.877
   10LER      C  200   6.994   8.389   3.429
   10LER      O  201   6.935   8.331   3.338
   11LER      N  202   7.100   8.464   3.405
   11LER      H  203   7.146   8.495   3.489
   11LER     CA  204   7.166   8.511   3.282
   11LER     HA  205   7.223   8.598   3.315
   11LER     CB  206   7.266   8.406   3.230
   11LER    HB1  207   7.305   8.436   3.133
   11LER    HB2  208   7.209   8.316   3.207
   11LER     CG  209   7.388   8.369   3.330
   11LER     HG  210   7.396   8.434   3.417
   11LER    CD1  211   7.363   8.228   3.386
   11LER   HD11  212   7.371   8.154   3.306
   11LER   HD12  213   7.437   8.208   3.463
   11LER   HD13  214   7.271   8.209   3.442
   11LER    CD2  215   7.522   8.360   3.255
   11LER   HD21  216   7.598   8.315   3.318
   11LER   HD22  217   7.510   8.295   3.169
   11LER   HD23  218   7.562   8.455   3.218
   11LER      C  219   7.079   8.570   3.166
   11LER      O  220   7.131   8.615   3.066
   12LER      N  221   6.953   8.575   3.190
   12LER      H  222   6.920   8.522   3.270
   12LER     CA  223   6.857   8.652   3.119
   12LER     HA  224   6.853   8.623   3.015
   12LER     CB  225   6.712   8.630   3.171
   12LER    HB1  226   6.646   8.657   3.089
   12LER    HB2  227   6.691   8.685   3.262
   12LER     CG  228   6.666   8.475   3.191
   12LER     HG  229   6.729   8.435   3.270
   12LER    CD1  230   6.527   8.459   3.250
   12LER   HD11  231   6.460   8.523   3.193
   12LER   HD12  232   6.493   8.356   3.262
   12LER   HD13  233   6.525   8.508   3.347
   12LER    CD2  234   6.695   8.381   3.069
   12LER   HD21  235   6.664   8.433   2.978
   12LER   HD22  236   6.799   8.350   3.064
   12LER   HD23  237   6.625   8.298   3.066
   12LER      C  238   6.883   8.812   3.124
   12LER      O  239   6.920   8.869   3.226
   13LER      N  240   6.855   8.879   3.008
   13LER      H  241   6.824   8.824   2.930
   13LER     CA  242   6.860   9.025   2.986
   13LER     HA  243   6.869   9.074   3.083
   13LER     CB  244   6.997   9.054   2.912
   13LER    HB1  245   6.993   9.009   2.813
   13LER    HB2  246   7.083   9.014   2.966
   13LER     CG  247   7.024   9.209   2.899
   13LER     HG  248   7.019   9.253   2.999
   13LER    CD1  249   7.171   9.217   2.856
   13LER   HD11  250   7.232   9.166   2.931
   13LER   HD12  251   7.176   9.170   2.758
   13LER   HD13  252   7.202   9.320   2.843
   13LER    CD2  253   6.936   9.291   2.801
   13LER   HD21  254   6.941   9.239   2.706
   13LER   HD22  255   6.832   9.299   2.833
   13LER   HD23  256   6.983   9.389   2.791
   13LER      C  257   6.721   9.074   2.926
   13LER      O  258   6.669   9.020   2.826
   14NH2      N  259   6.657   9.169   2.992
   14NH2     H1  260   6.671   9.193   3.089
   14NH2     H2  261   6.580   9.215   2.945
   15LY0      N  262   6.994   7.448   3.093
   15LY0     H1  263   6.899   7.454   3.059
   15LY0     H2  264   7.049   7.402   3.021
   15LY0     H3  265   6.995   7.392   3.178
   15LY0     CA  266   7.050   7.583   3.106
   15LY0     HA  267   7.073   7.631   3.011
   15LY0     CB  268   6.961   7.674   3.199
   15LY0    HB1  269   7.007   7.773   3.202
   15LY0    HB2  270   6.975   7.640   3.301
   15LY0     CG  271   6.816   7.678   3.167
   15LY0    HG1  272   6.771   7.580   3.184
   15LY0    HG2  273   6.796   7.700   3.062
   15LY0     CD  274   6.736   7.772   3.254
   15LY0    HD1  275   6.762   7.877   3.243
   15LY0    HD2  276   6.744   7.745   3.359
   15LY0     CE  277   6.591   7.759   3.212
   15LY0    HE1  278   6.570   7.653   3.203
   15LY0    HE2  279   6.574   7.805   3.114
   15LY0     NZ  280   6.489   7.802   3.314
   15LY0    HZ1  281   6.414   7.736   3.307
   15LY0    HZ2  282   6.517   7.804   3.412
   15LY0    HZ3  283   6.451   7.892   3.287
   15LY0      C  284   7.184   7.565   3.175
   15LY0      O  285   7.197   7.478   3.258
   16LER      N  286   7.288   7.642   3.140
   16LER      H  287   7.281   7.703   3.059
   16LER     CA  288   7.421   7.634   3.203
   16LER     HA  289   7.400   7.585   3.298
   16LER     CB  290   7.506   7.539   3.113
   16LER    HB1  291   7.452   7.449   3.084
   16LER    HB2  292   7.584   7.505   3.182
   16LER     CG  293   7.564   7.613   2.994
   16LER     HG  294   7.495   7.695   2.973
   16LER    CD1  295   7.708   7.663   3.006
   16LER   HD11  296   7.784   7.589   3.030
   16LER   HD12  297   7.735   7.712   2.912
   16LER   HD13  298   7.711   7.743   3.080
   16LER    CD2  299   7.569   7.513   2.874
   16LER   HD21  300   7.625   7.559   2.792
   16LER   HD22  301   7.627   7.425   2.900
   16LER   HD23  302   7.470   7.479   2.844
   16LER      C  303   7.482   7.770   3.243
   16LER      O  304   7.437   7.872   3.189
   17LY0      N  305   7.271   7.391   3.506
   17LY0     H1  306   7.268   7.425   3.601
   17LY0     H2  307   7.192   7.329   3.495
   17LY0     H3  308   7.253   7.467   3.442
   17LY0     CA  309   7.393   7.311   3.482
   17LY0     HA  310   7.389   7.229   3.554
   17LY0     CB  311   7.396   7.243   3.344
   17LY0    HB1  312   7.494   7.201   3.323
   17LY0    HB2  313   7.389   7.317   3.264
   17LY0     CG  314   7.302   7.120   3.313
   17LY0    HG1  315   7.199   7.155   3.324
   17LY0    HG2  316   7.316   7.030   3.373
   17LY0     CD  317   7.328   7.077   3.162
   17LY0    HD1  318   7.303   7.154   3.089
   17LY0    HD2  319   7.261   6.991   3.151
   17LY0     CE  320   7.467   7.020   3.154
   17LY0    HE1  321   7.475   6.932   3.218
   17LY0    HE2  322   7.539   7.094   3.188
   17LY0     NZ  323   7.494   6.962   3.023
   17LY0    HZ1  324   7.591   6.934   3.025
   17LY0    HZ2  325   7.431   6.886   2.999
   17LY0    HZ3  326   7.496   7.030   2.949
   17LY0      C  327   7.516   7.391   3.513
   17LY0      O  328   7.516   7.511   3.503
   18LER      N  329   7.625   7.318   3.547
   18LER      H  330   7.610   7.218   3.541
   18LER     CA  331   7.744   7.380   3.611
   18LER     HA  332   7.816   7.300   3.630
   18LER     CB  333   7.821   7.479   3.520
   18LER    HB1  334   7.908   7.513   3.575
   18LER    HB2  335   7.761   7.570   3.507
   18LER     CG  336   7.877   7.422   3.389
   18LER     HG  337   7.786   7.390   3.338
   18LER    CD1  338   7.940   7.534   3.296
   18LER   HD11  339   7.943   7.489   3.196
   18LER   HD12  340   7.874   7.619   3.280
   18LER   HD13  341   8.035   7.556   3.343
   18LER    CD2  342   7.983   7.313   3.396
   18LER   HD21  343   7.955   7.218   3.442
   18LER   HD22  344   8.000   7.273   3.296
   18LER   HD23  345   8.073   7.358   3.437
   18LER      C  346   7.702   7.437   3.743
   18LER      O  347   7.747   7.549   3.778
   19LYR      N  348   7.622   7.368   3.826
   19LYR      H  349   7.612   7.272   3.794
   19LYR     CA  350   7.538   7.417   3.933
   19LYR     HA  351   7.580   7.510   3.973
   19LYR     CB  352   7.525   7.308   4.036
   19LYR    HB1  353   7.477   7.349   4.125
   19LYR    HB2  354   7.626   7.277   4.063
   19LYR     CG  355   7.443   7.187   3.989
   19LYR    HG1  356   7.478   7.148   3.893
   19LYR    HG2  357   7.345   7.224   3.961
   19LYR     CD  358   7.434   7.070   4.090
   19LYR    HD1  359   7.404   7.111   4.186
   19LYR    HD2  360   7.533   7.030   4.114
   19LYR     CE  361   7.326   6.962   4.054
   19LYR    HE1  362   7.332   6.937   3.948
   19LYR    HE2  363   7.232   7.012   4.077
   19LYR     NZ  364   7.345   6.841   4.131
   19LYR    HZ1  365   7.292   6.837   4.217
   19LYR      C  366   7.394   7.449   3.878
   19LYR      O  367   7.355   7.399   3.770
   20LY0      N  368   7.322   7.516   3.968
   20LY0      H  369   7.363   7.535   4.058
   20LY0     CA  370   7.192   7.591   3.942
   20LY0     HA  371   7.139   7.552   3.855
   20LY0     CB  372   7.097   7.584   4.066
   20LY0    HB1  373   6.998   7.626   4.046
   20LY0    HB2  374   7.148   7.638   4.146
   20LY0     CG  375   7.073   7.441   4.120
   20LY0    HG1  376   7.005   7.451   4.205
   20LY0    HG2  377   7.175   7.416   4.149
   20LY0     CD  378   7.011   7.338   4.022
   20LY0    HD1  379   6.986   7.249   4.081
   20LY0    HD2  380   7.080   7.319   3.940
   20LY0     CE  381   6.891   7.391   3.952
   20LY0    HE1  382   6.911   7.483   3.897
   20LY0    HE2  383   6.807   7.423   4.014
   20LY0     NZ  384   6.837   7.292   3.856
   20LY0    HZ1  385   6.760   7.333   3.806
   20LY0    HZ2  386   6.908   7.265   3.789
   20LY0    HZ3  387   6.820   7.207   3.909
   20LY0      C  388   7.229   7.733   3.905
   20LY0      O  389   7.326   7.793   3.947
   21LER      N  390   7.147   7.793   3.817
   21LER      H  391   7.067   7.740   3.784
   21LER     CA  392   7.156   7.937   3.786
   21LER     HA  393   7.259   7.961   3.758
   21LER     CB  394   7.056   7.979   3.680
   21LER    HB1  395   7.070   8.084   3.658
   21LER    HB2  396   6.957   7.967   3.724
   21LER     CG  397   7.055   7.904   3.546
   21LER     HG  398   7.021   7.802   3.563
   21LER    CD1  399   6.954   7.971   3.456
   21LER   HD11  400   6.855   7.964   3.500
   21LER   HD12  401   6.965   8.080   3.452
   21LER   HD13  402   6.962   7.932   3.355
   21LER    CD2  403   7.192   7.899   3.476
   21LER   HD21  404   7.193   7.837   3.387
   21LER   HD22  405   7.232   7.997   3.450
   21LER   HD23  406   7.260   7.854   3.547
   21LER      C  407   7.127   8.016   3.916
   21LER      O  408   7.038   7.978   3.999
   22LY0      N  409   6.994   6.389   3.998
   22LY0     H1  410   6.991   6.457   3.923
   22LY0     H2  411   6.958   6.423   4.086
   22LY0     H3  412   6.950   6.303   3.970
   22LY0     CA  413   7.137   6.372   4.019
   22LY0     HA  414   7.157   6.311   4.107
   22LY0     CB  415   7.217   6.315   3.900
   22LY0    HB1  416   7.315   6.279   3.930
   22LY0    HB2  417   7.229   6.391   3.823
   22LY0     CG  418   7.144   6.199   3.832
   22LY0    HG1  419   7.059   6.240   3.777
   22LY0    HG2  420   7.107   6.131   3.908
   22LY0     CD  421   7.234   6.127   3.739
   22LY0    HD1  422   7.318   6.081   3.792
   22LY0    HD2  423   7.277   6.195   3.665
   22LY0     CE  424   7.163   6.009   3.656
   22LY0    HE1  425   7.223   5.982   3.570
   22LY0    HE2  426   7.075   6.053   3.610
   22LY0     NZ  427   7.131   5.891   3.728
   22LY0    HZ1  428   7.064   5.901   3.803
   22LY0    HZ2  429   7.081   5.823   3.674
   22LY0    HZ3  430   7.215   5.851   3.768
   22LY0      C  431   7.202   6.502   4.058
   22LY0      O  432   7.140   6.607   4.047
   23LER      N  433   7.328   6.494   4.106
   23LER      H  434   7.368   6.402   4.119
   23LER     CA  435   7.405   6.605   4.169
   23LER     HA  436   7.341   6.628   4.255
   23LER     CB  437   7.542   6.564   4.222
   23LER    HB1  438   7.596   6.534   4.132
   23LER    HB2  439   7.533   6.476   4.284
   23LER     CG  440   7.622   6.669   4.291
   23LER     HG  441   7.625   6.760   4.230
   23LER    CD1  442   7.557   6.688   4.430
   23LER   HD11  443   7.624   6.746   4.494
   23LER   HD12  444   7.467   6.748   4.423
   23LER   HD13  445   7.556   6.595   4.487
   23LER    CD2  446   7.764   6.619   4.328
   23LER   HD21  447   7.817   6.598   4.235
   23LER   HD22  448   7.813   6.692   4.393
   23LER   HD23  449   7.763   6.529   4.388
   23LER      C  450   7.410   6.733   4.084
   23LER      O  451   7.469   6.738   3.974
   24LY0      N  452   6.787   9.983   3.363
   24LY0     H1  453   6.706   9.984   3.423
   24LY0     H2  454   6.866   9.955   3.419
   24LY0     H3  455   6.801  10.072   3.316
   24LY0     CA  456   6.787   9.878   3.261
   24LY0     HA  457   6.685   9.866   3.222
   24LY0     CB  458   6.882   9.894   3.141
   24LY0    HB1  459   6.891   9.790   3.108
   24LY0    HB2  460   6.979   9.926   3.179
   24LY0     CG  461   6.828   9.977   3.025
   24LY0    HG1  462   6.839  10.083   3.047
   24LY0    HG2  463   6.720   9.962   3.031
   24LY0     CD  464   6.883   9.953   2.880
   24LY0    HD1  465   6.821  10.002   2.805
   24LY0    HD2  466   6.878   9.847   2.857
   24LY0     CE  467   7.020  10.019   2.883
   24LY0    HE1  468   7.075   9.958   2.955
   24LY0    HE2  469   7.020  10.124   2.909
   24LY0     NZ  470   7.099  10.010   2.757
   24LY0    HZ1  471   7.196  10.036   2.756
   24LY0    HZ2  472   7.097   9.915   2.722
   24LY0    HZ3  473   7.051  10.070   2.691
   24LY0      C  474   6.823   9.747   3.335
   24LY0      O  475   6.883   9.750   3.441
   25LER      N  476   6.796   9.629   3.272
   25LER      H  477   6.735   9.636   3.192
   25LER     CA  478   6.828   9.496   3.322
   25LER     HA  479   6.835   9.506   3.430
   25LER     CB  480   6.706   9.401   3.303
   25LER    HB1  481   6.734   9.300   3.333
   25LER    HB2  482   6.684   9.380   3.198
   25LER     CG  483   6.571   9.429   3.370
   25LER     HG  484   6.536   9.528   3.338
   25LER    CD1  485   6.470   9.316   3.334
   25LER   HD11  486   6.490   9.213   3.362
   25LER   HD12  487   6.375   9.349   3.377
   25LER   HD13  488   6.451   9.316   3.226
   25LER    CD2  489   6.590   9.423   3.524
   25LER   HD21  490   6.661   9.501   3.553
   25LER   HD22  491   6.490   9.457   3.554
   25LER   HD23  492   6.610   9.320   3.553
   25LER      C  493   6.950   9.429   3.268
   25LER      O  494   6.997   9.459   3.156
   26LYR      N  495   7.005   9.336   3.342
   26LYR      H  496   6.980   9.320   3.439
   26LYR     CA  497   7.132   9.265   3.295
   26LYR     HA  498   7.111   9.234   3.193
   26LYR     CB  499   7.147   9.146   3.385
   26LYR    HB1  500   7.048   9.102   3.379
   26LYR    HB2  501   7.163   9.189   3.484
   26LYR     CG  502   7.260   9.055   3.348
   26LYR    HG1  503   7.250   8.970   3.416
   26LYR    HG2  504   7.351   9.112   3.363
   26LYR     CD  505   7.253   8.993   3.209
   26LYR    HD1  506   7.276   9.076   3.143
   26LYR    HD2  507   7.156   8.950   3.184
   26LYR     CE  508   7.368   8.889   3.201
   26LYR    HE1  509   7.355   8.811   3.276
   26LYR    HE2  510   7.464   8.937   3.223
   26LYR     NZ  511   7.370   8.826   3.068
   26LYR    HZ1  512   7.318   8.741   3.049
   26LYR      C  513   7.262   9.350   3.287
   26LYR      O  514   7.343   9.341   3.196
   27LY0      N  515   7.266   9.455   3.374
   27LY0      H  516   7.187   9.468   3.435
   27LY0     CA  517   7.385   9.549   3.384
   27LY0     HA  518   7.393   9.594   3.285
   27LY0     CB  519   7.338   9.660   3.485
   27LY0    HB1  520   7.302   9.616   3.578
   27LY0    HB2  521   7.252   9.710   3.441
   27LY0     CG  522   7.443   9.765   3.507
   27LY0    HG1  523   7.458   9.815   3.411
   27LY0    HG2  524   7.534   9.724   3.549
   27LY0     CD  525   7.393   9.871   3.607
   27LY0    HD1  526   7.393   9.839   3.711
   27LY0    HD2  527   7.291   9.904   3.587
   27LY0     CE  528   7.483   9.991   3.582
   27LY0    HE1  529   7.447  10.033   3.488
   27LY0    HE2  530   7.584   9.952   3.567
   27LY0     NZ  531   7.480  10.096   3.688
   27LY0    HZ1  532   7.518  10.180   3.646
   27LY0    HZ2  533   7.386  10.114   3.720
   27LY0    HZ3  534   7.537  10.073   3.768
   27LY0      C  535   7.507   9.468   3.420
   27LY0      O  536   7.502   9.357   3.483
   28LER      N  537   7.619   9.516   3.372
   28LER      H  538   7.612   9.596   3.312
   28LER     CA  539   7.748   9.451   3.385
   28LER     HA  540   7.747   9.348   3.350
   28LER     CB  541   7.853   9.534   3.307
   28LER    HB1  542   7.950   9.517   3.353
   28LER    HB2  543   7.830   9.639   3.325
   28LER     CG  544   7.861   9.511   3.157
   28LER     HG  545   7.765   9.515   3.106
   28LER    CD1  546   7.956   9.615   3.090
   28LER   HD11  547   7.967   9.583   2.986
   28LER   HD12  548   7.916   9.716   3.096
   28LER   HD13  549   8.051   9.609   3.142
   28LER    CD2  550   7.917   9.370   3.128
   28LER   HD21  551   7.929   9.351   3.022
   28LER   HD22  552   8.015   9.353   3.172
   28LER   HD23  553   7.845   9.297   3.165
   28LER      C  554   7.788   9.439   3.535
   28LER      O  555   7.774   9.528   3.623
   29LYR      N  556   7.832   9.319   3.574
   29LYR      H  557   7.828   9.247   3.504
   29LYR     CA  558   7.884   9.283   3.707
   29LYR     HA  559   7.967   9.347   3.736
   29LYR     CB  560   7.938   9.137   3.702
   29LYR    HB1  561   7.848   9.077   3.682
   29LYR    HB2  562   7.972   9.116   3.803
   29LYR     CG  563   8.051   9.101   3.605
   29LYR    HG1  564   8.145   9.150   3.631
   29LYR    HG2  565   8.025   9.140   3.506
   29LYR     CD  566   8.079   8.950   3.593
   29LYR    HD1  567   8.003   8.907   3.528
   29LYR    HD2  568   8.097   8.908   3.691
   29LYR     CE  569   8.206   8.922   3.511
   29LYR    HE1  570   8.297   8.942   3.568
   29LYR    HE2  571   8.202   8.980   3.419
   29LYR     NZ  572   8.198   8.785   3.454
   29LYR    HZ1  573   8.137   8.756   3.379
   29LYR      C  574   7.777   9.291   3.819
   29LYR      O  575   7.819   9.310   3.939
   30LER      N  576   7.650   9.285   3.785
   30LER      H  577   7.629   9.274   3.687
   30LER     CA  578   7.533   9.269   3.877
   30LER     HA  579   7.524   9.358   3.940
   30LER     CB  580   7.404   9.260   3.789
   30LER    HB1  581   7.423   9.182   3.715
   30LER    HB2  582   7.399   9.355   3.735
   30LER     CG  583   7.282   9.224   3.874
   30LER     HG  584   7.303   9.256   3.977
   30LER    CD1  585   7.155   9.299   3.826
   30LER   HD11  586   7.146   9.279   3.720
   30LER   HD12  587   7.070   9.260   3.883
   30LER   HD13  588   7.164   9.407   3.837
   30LER    CD2  589   7.255   9.075   3.882
   30LER   HD21  590   7.187   9.063   3.966
   30LER   HD22  591   7.202   9.045   3.791
   30LER   HD23  592   7.342   9.009   3.889
   30LER      C  593   7.552   9.145   3.965
   30LER      O  594   7.597   9.040   3.919
   31LER      N  595   7.495   9.153   4.089
   31LER      H  596   7.448   9.238   4.116
   31LER     CA  597   7.478   9.042   4.177
   31LER     HA  598   7.506   8.946   4.133
   31LER     CB  599   7.566   9.059   4.298
   31LER    HB1  600   7.543   8.984   4.374
   31LER    HB2  601   7.545   9.152   4.350
   31LER     CG  602   7.722   9.039   4.274
   31LER     HG  603   7.742   9.089   4.178
   31LER    CD1  604   7.797   9.108   4.391
   31LER   HD11  605   7.905   9.099   4.383
   31LER   HD12  606   7.769   9.213   4.386
   31LER   HD13  607   7.753   9.071   4.484
   31LER    CD2  608   7.764   8.898   4.273
   31LER   HD21  609   7.718   8.831   4.200
   31LER   HD22  610   7.871   8.893   4.253
   31LER   HD23  611   7.730   8.854   4.366
   31LER      C  612   7.332   9.027   4.210
   31LER      O  613   7.269   9.127   4.253
   32LY0      N  614   7.404   8.781   2.396
   32LY0     H1  615   7.305   8.770   2.382
   32LY0     H2  616   7.443   8.694   2.428
   32LY0     H3  617   7.438   8.805   2.304
   32LY0     CA  618   7.423   8.890   2.501
   32LY0     HA  619   7.528   8.920   2.497
   32LY0     CB  620   7.329   9.016   2.477
   32LY0    HB1  621   7.223   9.002   2.497
   32LY0    HB2  622   7.352   9.043   2.374
   32LY0     CG  623   7.382   9.140   2.558
   32LY0    HG1  624   7.490   9.152   2.546
   32LY0    HG2  625   7.352   9.120   2.660
   32LY0     CD  626   7.328   9.279   2.525
   32LY0    HD1  627   7.343   9.343   2.612
   32LY0    HD2  628   7.225   9.263   2.495
   32LY0     CE  629   7.395   9.344   2.397
   32LY0    HE1  630   7.383   9.273   2.315
   32LY0    HE2  631   7.499   9.357   2.427
   32LY0     NZ  632   7.316   9.468   2.371
   32LY0    HZ1  633   7.338   9.497   2.277
   32LY0    HZ2  634   7.217   9.455   2.388
   32LY0    HZ3  635   7.351   9.543   2.429
   32LY0      C  636   7.400   8.828   2.638
   32LY0      O  637   7.301   8.769   2.668
   33LER      N  638   7.499   8.828   2.728
   33LER      H  639   7.586   8.869   2.697
   33LER     CA  640   7.499   8.773   2.866
   33LER     HA  641   7.424   8.695   2.868
   33LER     CB  642   7.647   8.738   2.900
   33LER    HB1  643   7.667   8.725   3.007
   33LER    HB2  644   7.708   8.819   2.859
   33LER     CG  645   7.698   8.613   2.824
   33LER     HG  646   7.650   8.604   2.726
   33LER    CD1  647   7.848   8.625   2.791
   33LER   HD11  648   7.852   8.715   2.730
   33LER   HD12  649   7.903   8.630   2.885
   33LER   HD13  650   7.884   8.540   2.733
   33LER    CD2  651   7.667   8.489   2.900
   33LER   HD21  652   7.698   8.401   2.843
   33LER   HD22  653   7.715   8.482   2.998
   33LER   HD23  654   7.559   8.488   2.910
   33LER      C  655   7.450   8.874   2.965
   33LER      O  656   7.508   8.983   2.979
   34LY0      N  657   8.142   7.959   2.545
   34LY0     H1  658   8.074   7.941   2.617
   34LY0     H2  659   8.135   8.056   2.518
   34LY0     H3  660   8.122   7.898   2.467
   34LY0     CA  661   8.275   7.936   2.610
   34LY0     HA  662   8.281   7.838   2.658
   34LY0     CB  663   8.381   7.948   2.501
   34LY0    HB1  664   8.403   8.051   2.472
   34LY0    HB2  665   8.355   7.891   2.412
   34LY0     CG  666   8.515   7.892   2.545
   34LY0    HG1  667   8.512   7.790   2.584
   34LY0    HG2  668   8.549   7.960   2.623
   34LY0     CD  669   8.623   7.895   2.431
   34LY0    HD1  670   8.633   7.993   2.384
   34LY0    HD2  671   8.600   7.823   2.353
   34LY0     CE  672   8.766   7.856   2.473
   34LY0    HE1  673   8.791   7.933   2.546
   34LY0    HE2  674   8.834   7.858   2.387
   34LY0     NZ  675   8.780   7.721   2.531
   34LY0    HZ1  676   8.712   7.685   2.597
   34LY0    HZ2  677   8.776   7.650   2.460
   34LY0    HZ3  678   8.876   7.715   2.561
   34LY0      C  679   8.288   8.049   2.714
   34LY0      O  680   8.341   8.156   2.691
   35LER      N  681   8.235   8.021   2.834
   35LER      H  682   8.189   7.933   2.854
   35LER     CA  683   8.213   8.128   2.932
   35LER     HA  684   8.155   8.204   2.880
   35LER     CB  685   8.128   8.068   3.046
   35LER    HB1  686   8.141   8.124   3.139
   35LER    HB2  687   8.160   7.969   3.077
   35LER     CG  688   7.973   8.061   3.011
   35LER     HG  689   7.953   8.011   2.916
   35LER    CD1  690   7.908   7.987   3.124
   35LER   HD11  691   7.803   7.961   3.111
   35LER   HD12  692   7.950   7.887   3.131
   35LER   HD13  693   7.919   8.042   3.217
   35LER    CD2  694   7.903   8.200   3.028
   35LER   HD21  695   7.795   8.186   3.019
   35LER   HD22  696   7.937   8.252   3.117
   35LER   HD23  697   7.916   8.268   2.943
   35LER      C  698   8.333   8.205   2.986
   35LER      O  699   8.314   8.318   3.033
   36LYR      N  700   8.458   8.154   2.976
   36LYR      H  701   8.472   8.070   2.921
   36LYR     CA  702   8.572   8.202   3.055
   36LYR     HA  703   8.601   8.300   3.020
   36LYR     CB  704   8.691   8.106   3.037
   36LYR    HB1  705   8.661   8.005   3.065
   36LYR    HB2  706   8.776   8.128   3.100
   36LYR     CG  707   8.745   8.092   2.893
   36LYR    HG1  708   8.745   8.183   2.833
   36LYR    HG2  709   8.677   8.022   2.844
   36LYR     CD  710   8.887   8.041   2.884
   36LYR    HD1  711   8.897   7.944   2.933
   36LYR    HD2  712   8.955   8.112   2.931
   36LYR     CE  713   8.937   8.013   2.747
   36LYR    HE1  714   8.861   7.956   2.695
   36LYR    HE2  715   9.026   7.951   2.756
   36LYR     NZ  716   8.972   8.138   2.674
   36LYR    HZ1  717   9.047   8.191   2.717
   36LYR      C  718   8.549   8.206   3.214
   36LYR      O  719   8.473   8.123   3.261
   37LY0      N  720   8.603   8.307   3.278
   37LY0      H  721   8.663   8.371   3.228
   37LY0     CA  722   8.556   8.348   3.411
   37LY0     HA  723   8.512   8.261   3.460
   37LY0     CB  724   8.675   8.392   3.498
   37LY0    HB1  725   8.704   8.495   3.477
   37LY0    HB2  726   8.753   8.317   3.486
   37LY0     CG  727   8.636   8.379   3.650
   37LY0    HG1  728   8.620   8.275   3.678
   37LY0    HG2  729   8.539   8.425   3.668
   37LY0     CD  730   8.738   8.436   3.744
   37LY0    HD1  731   8.778   8.535   3.721
   37LY0    HD2  732   8.822   8.370   3.765
   37LY0     CE  733   8.682   8.439   3.887
   37LY0    HE1  734   8.667   8.341   3.932
   37LY0    HE2  735   8.590   8.497   3.880
   37LY0     NZ  736   8.763   8.518   3.973
   37LY0    HZ1  737   8.752   8.509   4.072
   37LY0    HZ2  738   8.863   8.499   3.973
   37LY0    HZ3  739   8.756   8.617   3.949
   37LY0      C  740   8.444   8.460   3.406
   37LY0      O  741   8.465   8.558   3.332
   38LER      N  742   8.336   8.445   3.475
   38LER      H  743   8.329   8.364   3.535
   38LER     CA  744   8.228   8.542   3.462
   38LER     HA  745   8.190   8.547   3.360
   38LER     CB  746   8.115   8.498   3.556
   38LER    HB1  747   8.037   8.574   3.558
   38LER    HB2  748   8.149   8.497   3.660
   38LER     CG  749   8.043   8.359   3.533
   38LER     HG  750   8.119   8.282   3.535
   38LER    CD1  751   7.944   8.323   3.643
   38LER   HD11  752   7.913   8.416   3.690
   38LER   HD12  753   7.857   8.265   3.614
   38LER   HD13  754   7.998   8.266   3.719
   38LER    CD2  755   7.977   8.355   3.391
   38LER   HD21  756   7.928   8.258   3.380
   38LER   HD22  757   7.898   8.429   3.378
   38LER   HD23  758   8.051   8.368   3.313
   38LER      C  759   8.264   8.683   3.508
   38LER      O  760   8.337   8.698   3.605
   39LY0      N  761   9.182   8.112   2.148
   39LY0     H1  762   9.263   8.170   2.164
   39LY0     H2  763   9.197   8.030   2.205
   39LY0     H3  764   9.183   8.085   2.050
   39LY0     CA  765   9.057   8.183   2.178
   39LY0     HA  766   9.068   8.281   2.130
   39LY0     CB  767   8.939   8.115   2.096
   39LY0    HB1  768   8.971   8.090   1.995
   39LY0    HB2  769   8.854   8.183   2.088
   39LY0     CG  770   8.874   7.985   2.147
   39LY0    HG1  771   8.832   8.011   2.244
   39LY0    HG2  772   8.943   7.903   2.166
   39LY0     CD  773   8.765   7.929   2.057
   39LY0    HD1  774   8.726   7.835   2.096
   39LY0    HD2  775   8.804   7.914   1.957
   39LY0     CE  776   8.644   8.028   2.031
   39LY0    HE1  777   8.681   8.129   2.015
   39LY0    HE2  778   8.595   8.039   2.128
   39LY0     NZ  779   8.553   7.980   1.923
   39LY0    HZ1  780   8.514   7.889   1.945
   39LY0    HZ2  781   8.479   8.046   1.902
   39LY0    HZ3  782   8.606   7.978   1.837
   39LY0      C  783   9.046   8.203   2.324
   39LY0      O  784   9.098   8.113   2.393
   40LER      N  785   8.971   8.304   2.378
   40LER      H  786   8.913   8.361   2.319
   40LER     CA  787   8.953   8.326   2.523
   40LER     HA  788   9.053   8.343   2.562
   40LER     CB  789   8.878   8.453   2.542
   40LER    HB1  790   8.851   8.465   2.647
   40LER    HB2  791   8.782   8.433   2.494
   40LER     CG  792   8.936   8.589   2.488
   40LER     HG  793   8.971   8.566   2.387
   40LER    CD1  794   8.833   8.700   2.502
   40LER   HD11  795   8.746   8.670   2.443
   40LER   HD12  796   8.814   8.702   2.609
   40LER   HD13  797   8.881   8.793   2.469
   40LER    CD2  798   9.063   8.620   2.567
   40LER   HD21  799   9.128   8.533   2.572
   40LER   HD22  800   9.118   8.693   2.508
   40LER   HD23  801   9.044   8.639   2.673
   40LER      C  802   8.893   8.202   2.589
   40LER      O  803   8.798   8.148   2.529
   41U      O5'  804   7.179   7.945   3.115
   41U      H5T  805   7.265   7.959   3.156
   41U      C5'  806   7.093   8.053   3.129
   41U     H5'1  807   7.122   8.131   3.199
   41U     H5'2  808   7.002   8.002   3.161
   41U      C4'  809   7.068   8.115   2.991
   41U      H4'  810   6.974   8.170   2.984
   41U      O4'  811   7.180   8.195   2.955
   41U      C1'  812   7.200   8.196   2.814
   41U      H1'  813   7.199   8.301   2.784
   41U       N1  814   7.337   8.145   2.798
   41U       C6  815   7.388   8.040   2.872
   41U       H6  816   7.327   8.001   2.952
   41U       C5  817   7.518   8.002   2.852
   41U       H5  818   7.551   7.925   2.920
   41U       C4  819   7.605   8.058   2.743
   41U       O4  820   7.727   8.044   2.736
   41U       N3  821   7.536   8.135   2.659
   41U       H3  822   7.587   8.173   2.581
   41U       C2  823   7.410   8.185   2.690
   41U       O2  824   7.363   8.269   2.607
   41U      C3'  825   7.050   8.018   2.874
   41U      H3'  826   7.127   7.942   2.880
   41U      C2'  827   7.084   8.110   2.755
   41U     H2'1  828   7.117   8.049   2.671
   41U      O2'  829   6.972   8.204   2.735
   41U     HO'2  830   6.896   8.149   2.719
   41U      O3'  831   6.918   7.971   2.871
   42U        P  832   6.885   7.834   2.794
   42U      O1P  833   6.747   7.801   2.829
   42U      O2P  834   6.981   7.725   2.818
   42U      O5'  835   6.902   7.875   2.643
   42U      C5'  836   6.797   7.934   2.565
   42U     H5'1  837   6.752   8.020   2.615
   42U     H5'2  838   6.726   7.854   2.544
   42U      C4'  839   6.850   7.978   2.422
   42U      H4'  840   6.774   8.048   2.385
   42U      O4'  841   6.966   8.055   2.446
   42U      C1'  842   7.065   8.037   2.339
   42U      H1'  843   7.100   8.129   2.292
   42U       N1  844   7.189   7.967   2.377
   42U       C6  845   7.195   7.875   2.474
   42U       H6  846   7.104   7.848   2.526
   42U       C5  847   7.311   7.837   2.538
   42U       H5  848   7.311   7.796   2.638
   42U       C4  849   7.443   7.879   2.488
   42U       O4  850   7.550   7.849   2.537
   42U       N3  851   7.430   7.946   2.365
   42U       H3  852   7.510   7.983   2.315
   42U       C2  853   7.308   8.002   2.314
   42U       O2  854   7.318   8.080   2.222
   42U      C3'  855   6.891   7.868   2.320
   42U      H3'  856   6.948   7.789   2.368
   42U      C2'  857   7.001   7.940   2.238
   42U     H2'1  858   7.059   7.860   2.192
   42U      O2'  859   6.944   8.014   2.131
   42U     HO'2  860   6.859   8.053   2.154
   42U      O3'  861   6.779   7.822   2.243
   43A        P  862   6.774   7.685   2.179
   43A      O1P  863   6.670   7.689   2.075
   43A      O2P  864   6.768   7.590   2.290
   43A      O5'  865   6.919   7.663   2.100
   43A      C5'  866   6.941   7.697   1.966
   43A     H5'1  867   6.933   7.804   1.944
   43A     H5'2  868   6.860   7.645   1.915
   43A      C4'  869   7.077   7.631   1.917
   43A      H4'  870   7.104   7.651   1.813
   43A      O4'  871   7.180   7.667   2.002
   43A      C1'  872   7.275   7.580   2.007
   43A      H1'  873   7.358   7.620   1.948
   43A       N9  874   7.339   7.570   2.138
   43A       C8  875   7.275   7.581   2.257
   43A       H8  876   7.182   7.635   2.266
   43A       N7  877   7.335   7.538   2.363
   43A       C5  878   7.449   7.479   2.306
   43A       C6  879   7.557   7.406   2.354
   43A       N6  880   7.576   7.388   2.482
   43A      H61  881   7.508   7.424   2.548
   43A      H62  882   7.665   7.350   2.509
   43A       N1  883   7.645   7.345   2.278
   43A       C2  884   7.632   7.364   2.146
   43A       H2  885   7.702   7.325   2.074
   43A       N3  886   7.541   7.436   2.078
   43A       C4  887   7.450   7.490   2.166
   43A      C3'  888   7.075   7.481   1.930
   43A      H3'  889   7.030   7.455   2.026
   43A      C2'  890   7.216   7.453   1.944
   43A     H2'1  891   7.234   7.369   2.010
   43A      O2'  892   7.287   7.439   1.819
   43A     HO'2  893   7.225   7.398   1.759
   43A      O3'  894   7.018   7.411   1.822
   44A        P  895   6.969   7.263   1.850
   44A      O1P  896   6.873   7.223   1.745
   44A      O2P  897   6.919   7.240   1.986
   44A      O5'  898   7.088   7.159   1.827
   44A      C5'  899   7.152   7.152   1.696
   44A     H5'1  900   7.189   7.252   1.675
   44A     H5'2  901   7.076   7.128   1.621
   44A      C4'  902   7.274   7.062   1.675
   44A      H4'  903   7.290   7.060   1.567
   44A      O4'  904   7.381   7.122   1.740
   44A      C1'  905   7.463   7.025   1.801
   44A      H1'  906   7.566   7.022   1.765
   44A       N9  907   7.455   7.040   1.952
   44A       C8  908   7.357   7.115   2.025
   44A       H8  909   7.269   7.155   1.976
   44A       N7  910   7.381   7.106   2.159
   44A       C5  911   7.508   7.050   2.170
   44A       C6  912   7.602   7.034   2.275
   44A       N6  913   7.576   7.064   2.403
   44A      H61  914   7.485   7.103   2.424
   44A      H62  915   7.644   7.058   2.478
   44A       N1  916   7.729   6.981   2.254
   44A       C2  917   7.758   6.952   2.122
   44A       H2  918   7.860   6.926   2.101
   44A       N3  919   7.682   6.974   2.018
   44A       C4  920   7.555   7.013   2.044
   44A      C3'  921   7.254   6.923   1.730
   44A      H3'  922   7.202   6.920   1.826
   44A      C2'  923   7.405   6.891   1.749
   44A     H2'1  924   7.419   6.811   1.821
   44A      O2'  925   7.471   6.852   1.633
   44A     HO'2  926   7.557   6.823   1.665
   44A      O3'  927   7.190   6.822   1.656
   45U        P  928   7.119   6.699   1.724
   45U      O1P  929   7.051   6.628   1.620
   45U      O2P  930   7.036   6.746   1.843
   45U      O5'  931   7.243   6.613   1.784
   45U      C5'  932   7.338   6.553   1.696
   45U     H5'1  933   7.373   6.629   1.626
   45U     H5'2  934   7.292   6.470   1.642
   45U      C4'  935   7.463   6.501   1.784
   45U      H4'  936   7.529   6.458   1.708
   45U      O4'  937   7.535   6.597   1.852
   45U      C1'  938   7.582   6.549   1.980
   45U      H1'  939   7.689   6.564   1.997
   45U       N1  940   7.518   6.607   2.100
   45U       C6  941   7.392   6.676   2.089
   45U       H6  942   7.346   6.688   1.992
   45U       C5  943   7.338   6.742   2.195
   45U       H5  944   7.247   6.799   2.188
   45U       C4  945   7.406   6.737   2.319
   45U       O4  946   7.367   6.792   2.419
   45U       N3  947   7.524   6.666   2.321
   45U       H3  948   7.559   6.645   2.414
   45U       C2  949   7.587   6.608   2.222
   45U       O2  950   7.687   6.544   2.243
   45U      C3'  951   7.425   6.387   1.881
   45U      H3'  952   7.330   6.402   1.933
   45U      C2'  953   7.546   6.395   1.975
   45U     H2'1  954   7.507   6.363   2.072
   45U      O2'  955   7.663   6.321   1.939
   45U     HO'2  956   7.639   6.228   1.939
   45U      O3'  957   7.425   6.256   1.817
   46U        P  958   7.355   6.131   1.889
   46U      O1P  959   7.375   6.008   1.811
   46U      O2P  960   7.220   6.171   1.939
   46U      O5'  961   7.431   6.107   2.025
   46U      C5'  962   7.543   6.029   2.040
   46U     H5'1  963   7.622   6.057   1.971
   46U     H5'2  964   7.507   5.928   2.017
   46U      C4'  965   7.595   6.030   2.183
   46U      H4'  966   7.677   5.959   2.191
   46U      O4'  967   7.626   6.156   2.236
   46U      C1'  968   7.617   6.157   2.378
   46U      H1'  969   7.715   6.164   2.425
   46U       N1  970   7.530   6.262   2.440
   46U       C6  971   7.426   6.326   2.370
   46U       H6  972   7.410   6.292   2.269
   46U       C5  973   7.340   6.412   2.432
   46U       H5  974   7.253   6.447   2.379
   46U       C4  975   7.351   6.432   2.580
   46U       O4  976   7.297   6.520   2.639
   46U       N3  977   7.461   6.370   2.639
   46U       H3  978   7.498   6.404   2.727
   46U       C2  979   7.550   6.290   2.576
   46U       O2  980   7.634   6.231   2.642
   46U      C3'  981   7.491   5.981   2.279
   46U      H3'  982   7.399   6.039   2.266
   46U      C2'  983   7.565   6.021   2.409
   46U     H2'1  984   7.497   6.015   2.494
   46U      O2'  985   7.672   5.935   2.431
   46U     HO'2  986   7.635   5.880   2.501
   46U      O3'  987   7.472   5.840   2.267
   47A        P  988   7.344   5.778   2.341
   47A      O1P  989   7.346   5.641   2.285
   47A      O2P  990   7.222   5.871   2.337
   47A      O5'  991   7.396   5.790   2.496
   47A      C5'  992   7.475   5.693   2.568
   47A     H5'1  993   7.571   5.684   2.516
   47A     H5'2  994   7.439   5.590   2.567
   47A      C4'  995   7.511   5.723   2.707
   47A      H4'  996   7.590   5.654   2.738
   47A      O4'  997   7.557   5.856   2.725
   47A      C1'  998   7.518   5.911   2.849
   47A      H1'  999   7.607   5.930   2.909
   47A       N9 1000   7.420   6.024   2.828
   47A       C8 1001   7.337   6.042   2.719
   47A       H8 1002   7.352   5.980   2.632
   47A       N7 1003   7.255   6.140   2.729
   47A       C5 1004   7.276   6.188   2.856
   47A       C6 1005   7.223   6.292   2.945
   47A       N6 1006   7.126   6.381   2.912
   47A      H61 1007   7.094   6.386   2.816
   47A      H62 1008   7.081   6.439   2.981
   47A       N1 1009   7.264   6.305   3.069
   47A       C2 1010   7.353   6.224   3.111
   47A       H2 1011   7.380   6.234   3.215
   47A       N3 1012   7.416   6.123   3.049
   47A       C4 1013   7.369   6.112   2.922
   47A      C3' 1014   7.397   5.709   2.803
   47A      H3' 1015   7.304   5.742   2.757
   47A      C2' 1016   7.440   5.795   2.922
   47A     H2'1 1017   7.354   5.833   2.977
   47A      O2' 1018   7.539   5.735   3.010
   47A     HO'2 1019   7.566   5.648   2.978
   47A      O3' 1020   7.384   5.583   2.860
   48U        P 1021   7.245   5.521   2.898
   48U      O1P 1022   7.258   5.380   2.931
   48U      O2P 1023   7.136   5.573   2.809
   48U      O5' 1024   7.212   5.596   3.033
   48U      C5' 1025   7.258   5.543   3.159
   48U     H5'1 1026   7.365   5.557   3.141
   48U     H5'2 1027   7.239   5.436   3.165
   48U      C4' 1028   7.221   5.627   3.276
   48U      H4' 1029   7.274   5.597   3.366
   48U      O4' 1030   7.266   5.761   3.254
   48U      C1' 1031   7.173   5.854   3.320
   48U      H1' 1032   7.224   5.917   3.393
   48U       N1 1033   7.109   5.946   3.220
   48U       C6 1034   7.103   5.913   3.083
   48U       H6 1035   7.146   5.818   3.055
   48U       C5 1036   7.032   5.989   2.997
   48U       H5 1037   7.009   5.964   2.894
   48U       C4 1038   6.979   6.117   3.047
   48U       O4 1039   6.921   6.199   2.979
   48U       N3 1040   7.003   6.146   3.174
   48U       H3 1041   6.985   6.240   3.206
   48U       C2 1042   7.046   6.061   3.268
   48U       O2 1043   7.035   6.099   3.384
   48U      C3' 1044   7.071   5.633   3.299
   48U      H3' 1045   7.030   5.658   3.202
   48U      C2' 1046   7.070   5.762   3.388
   48U     H2'1 1047   6.974   5.812   3.389
   48U      O2' 1048   7.106   5.724   3.522
   48U     HO'2 1049   7.087   5.630   3.526
   48U      O3' 1050   7.011   5.524   3.361
   49C        P 1051   6.857   5.493   3.344
   49C      O1P 1052   6.821   5.354   3.388
   49C      O2P 1053   6.815   5.525   3.205
   49C      O5' 1054   6.786   5.593   3.440
   49C      C5' 1055   6.785   5.585   3.583
   49C     H5'1 1056   6.886   5.557   3.613
   49C     H5'2 1057   6.709   5.513   3.612
   49C      C4' 1058   6.740   5.724   3.647
   49C      H4' 1059   6.779   5.733   3.749
   49C      O4' 1060   6.804   5.829   3.573
   49C      C1' 1061   6.716   5.941   3.555
   49C      H1' 1062   6.745   6.021   3.622
   49C       N1 1063   6.699   5.989   3.415
   49C       C6 1064   6.732   5.905   3.311
   49C       H6 1065   6.775   5.807   3.323
   49C       C5 1066   6.704   5.946   3.183
   49C       H5 1067   6.743   5.884   3.104
   49C       C4 1068   6.646   6.073   3.163
   49C       N4 1069   6.601   6.110   3.046
   49C      H41 1070   6.620   6.049   2.967
   49C      H42 1071   6.567   6.205   3.051
   49C       N3 1072   6.629   6.160   3.260
   49C       C2 1073   6.654   6.118   3.386
   49C       O2 1074   6.628   6.200   3.482
   49C      C3' 1075   6.596   5.745   3.640
   49C      H3' 1076   6.556   5.689   3.555
   49C      C2' 1077   6.578   5.894   3.619
   49C     H2'1 1078   6.496   5.911   3.549
   49C      O2' 1079   6.568   5.962   3.741
   49C     HO'2 1080   6.535   5.897   3.803
   49C      O3' 1081   6.533   5.703   3.758
   50U        P 1082   6.382   5.669   3.764
   50U      O1P 1083   6.369   5.593   3.891
   50U      O2P 1084   6.336   5.606   3.636
   50U      O5' 1085   6.312   5.818   3.774
   50U      C5' 1086   6.284   5.887   3.893
   50U     H5'1 1087   6.375   5.910   3.950
   50U     H5'2 1088   6.235   5.819   3.962
   50U      C4' 1089   6.196   6.015   3.870
   50U      H4' 1090   6.178   6.066   3.964
   50U      O4' 1091   6.267   6.106   3.780
   50U      C1' 1092   6.182   6.176   3.690
   50U      H1' 1093   6.185   6.282   3.714
   50U       N1 1094   6.205   6.156   3.538
   50U       C6 1095   6.268   6.045   3.491
   50U       H6 1096   6.293   5.964   3.559
   50U       C5 1097   6.298   6.028   3.359
   50U       H5 1098   6.345   5.939   3.319
   50U       C4 1099   6.257   6.129   3.264
   50U       O4 1100   6.269   6.125   3.141
   50U       N3 1101   6.195   6.242   3.325
   50U       H3 1102   6.161   6.309   3.258
   50U       C2 1103   6.171   6.265   3.454
   50U       O2 1104   6.103   6.364   3.491
   50U      C3' 1105   6.067   5.991   3.792
   50U      H3' 1106   6.076   5.923   3.707
   50U      C2' 1107   6.042   6.125   3.728
   50U     H2'1 1108   5.986   6.116   3.635
   50U      O2' 1109   5.992   6.218   3.819
   50U     HO'2 1110   5.916   6.181   3.865
   50U      O3' 1111   5.958   5.942   3.869
   51A        P 1112   5.843   5.858   3.797
   51A      O1P 1113   5.742   5.823   3.896
   51A      O2P 1114   5.913   5.752   3.729
   51A      O5' 1115   5.776   5.946   3.684
   51A      C5' 1116   5.670   6.027   3.726
   51A     H5'1 1117   5.690   6.064   3.827
   51A     H5'2 1118   5.577   5.970   3.735
   51A      C4' 1119   5.635   6.148   3.640
   51A      H4' 1120   5.572   6.215   3.699
   51A      O4' 1121   5.753   6.209   3.585
   51A      C1' 1122   5.719   6.248   3.451
   51A      H1' 1123   5.733   6.353   3.426
   51A       N9 1124   5.800   6.171   3.346
   51A       C8 1125   5.873   6.056   3.359
   51A       H8 1126   5.886   5.996   3.448
   51A       N7 1127   5.939   6.025   3.243
   51A       C5 1128   5.897   6.121   3.155
   51A       C6 1129   5.932   6.153   3.025
   51A       N6 1130   6.022   6.076   2.959
   51A      H61 1131   6.090   6.025   3.014
   51A      H62 1132   6.039   6.094   2.861
   51A       N1 1133   5.874   6.251   2.957
   51A       C2 1134   5.787   6.326   3.028
   51A       H2 1135   5.740   6.405   2.972
   51A       N3 1136   5.754   6.319   3.156
   51A       C4 1137   5.808   6.208   3.214
   51A      C3' 1138   5.550   6.101   3.521
   51A      H3' 1139   5.582   6.012   3.467
   51A      C2' 1140   5.570   6.227   3.428
   51A     H2'1 1141   5.564   6.201   3.322
   51A      O2' 1142   5.480   6.331   3.458
   51A     HO'2 1143   5.391   6.297   3.447
   51A      O3' 1144   5.416   6.086   3.558
   52U        P 1145   5.315   5.990   3.483
   52U      O1P 1146   5.194   5.985   3.569
   52U      O2P 1147   5.382   5.863   3.449
   52U      O5' 1148   5.272   6.055   3.349
   52U      C5' 1149   5.202   6.183   3.347
   52U     H5'1 1150   5.232   6.256   3.421
   52U     H5'2 1151   5.096   6.158   3.353
   52U      C4' 1152   5.206   6.252   3.207
   52U      H4' 1153   5.149   6.343   3.223
   52U      O4' 1154   5.340   6.294   3.172
   52U      C1' 1155   5.357   6.278   3.030
   52U      H1' 1156   5.398   6.370   2.989
   52U       N1 1157   5.452   6.159   2.999
   52U       C6 1158   5.490   6.064   3.095
   52U       H6 1159   5.439   6.067   3.191
   52U       C5 1160   5.596   5.977   3.080
   52U       H5 1161   5.623   5.911   3.161
   52U       C4 1162   5.669   5.976   2.951
   52U       O4 1163   5.762   5.905   2.922
   52U       N3 1164   5.629   6.074   2.867
   52U       H3 1165   5.671   6.075   2.774
   52U       C2 1166   5.522   6.158   2.880
   52U       O2 1167   5.479   6.232   2.789
   52U      C3' 1168   5.155   6.178   3.095
   52U      H3' 1169   5.202   6.080   3.096
   52U      C2' 1170   5.215   6.262   2.977
   52U     H2'1 1171   5.218   6.202   2.886
   52U      O2' 1172   5.152   6.385   2.958
   52U     HO'2 1173   5.205   6.420   2.886
   52U      O3' 1174   5.016   6.167   3.094
   53U        P 1175   4.941   6.053   3.014
   53U      O1P 1176   4.799   6.088   3.018
   53U      O2P 1177   4.985   5.922   3.064
   53U      O5' 1178   4.996   6.065   2.857
   53U      C5' 1179   4.955   6.165   2.763
   53U     H5'1 1180   4.985   6.260   2.806
   53U     H5'2 1181   4.846   6.170   2.756
   53U      C4' 1182   5.016   6.152   2.628
   53U      H4' 1183   4.971   6.227   2.564
   53U      O4' 1184   5.163   6.162   2.634
   53U      C1' 1185   5.227   6.060   2.548
   53U      H1' 1186   5.273   6.110   2.463
   53U       N1 1187   5.324   5.975   2.620
   53U       C6 1188   5.305   5.937   2.754
   53U       H6 1189   5.222   5.985   2.805
   53U       C5 1190   5.393   5.848   2.809
   53U       H5 1191   5.379   5.814   2.910
   53U       C4 1192   5.508   5.786   2.729
   53U       O4 1193   5.599   5.702   2.762
   53U       N3 1194   5.506   5.826   2.602
   53U       H3 1195   5.586   5.807   2.544
   53U       C2 1196   5.411   5.910   2.538
   53U       O2 1197   5.416   5.933   2.412
   53U      C3' 1198   4.990   6.013   2.559
   53U      H3' 1199   4.982   5.937   2.637
   53U      C2' 1200   5.111   5.988   2.472
   53U     H2'1 1201   5.140   5.883   2.480
   53U      O2' 1202   5.110   6.024   2.339
   53U     HO'2 1203   5.033   5.983   2.298
   53U      O3' 1204   4.876   6.031   2.487
   54C        P 1205   4.799   5.914   2.416
   54C      O1P 1206   4.678   5.990   2.369
   54C      O2P 1207   4.782   5.806   2.516
   54C      O5' 1208   4.890   5.863   2.295
   54C      C5' 1209   4.871   5.904   2.155
   54C     H5'1 1210   4.896   6.008   2.137
   54C     H5'2 1211   4.771   5.871   2.127
   54C      C4' 1212   4.965   5.821   2.070
   54C      H4' 1213   4.953   5.856   1.967
   54C      O4' 1214   5.103   5.836   2.101
   54C      C1' 1215   5.174   5.719   2.060
   54C      H1' 1216   5.257   5.736   1.991
   54C       N1 1217   5.231   5.659   2.185
   54C       C6 1218   5.167   5.665   2.307
   54C       H6 1219   5.070   5.705   2.333
   54C       C5 1220   5.236   5.624   2.416
   54C       H5 1221   5.185   5.628   2.511
   54C       C4 1222   5.361   5.568   2.395
   54C       N4 1223   5.426   5.515   2.493
   54C      H41 1224   5.391   5.533   2.586
   54C      H42 1225   5.515   5.477   2.467
   54C       N3 1226   5.414   5.554   2.280
   54C       C2 1227   5.355   5.593   2.170
   54C       O2 1228   5.406   5.572   2.065
   54C      C3' 1229   4.943   5.672   2.078
   54C      H3' 1230   4.943   5.635   2.180
   54C      C2' 1231   5.069   5.618   2.002
   54C     H2'1 1232   5.102   5.521   2.039
   54C      O2' 1233   5.057   5.621   1.864
   54C     HO'2 1234   4.977   5.577   1.834
   54C      O3' 1235   4.835   5.620   2.007
   55C        P 1236   4.766   5.488   2.050
   55C      O1P 1237   4.671   5.457   1.944
   55C      O2P 1238   4.716   5.524   2.187
   55C      O5' 1239   4.867   5.371   2.055
   55C      C5' 1240   4.913   5.309   1.934
   55C     H5'1 1241   4.933   5.382   1.856
   55C     H5'2 1242   4.836   5.237   1.907
   55C      C4' 1243   5.025   5.208   1.937
   55C      H4' 1244   5.062   5.182   1.838
   55C      O4' 1245   5.142   5.265   1.992
   55C      C1' 1246   5.217   5.155   2.047
   55C      H1' 1247   5.313   5.143   1.996
   55C       N1 1248   5.241   5.182   2.187
   55C       C6 1249   5.140   5.229   2.268
   55C       H6 1250   5.045   5.263   2.231
   55C       C5 1251   5.158   5.253   2.400
   55C       H5 1252   5.081   5.294   2.464
   55C       C4 1253   5.277   5.197   2.458
   55C       N4 1254   5.294   5.185   2.590
   55C      H41 1255   5.232   5.244   2.645
   55C      H42 1256   5.392   5.166   2.604
   55C       N3 1257   5.373   5.149   2.381
   55C       C2 1258   5.356   5.137   2.252
   55C       O2 1259   5.425   5.062   2.189
   55C      C3' 1260   4.992   5.077   2.005
   55C      H3' 1261   4.958   5.097   2.107
   55C      C2' 1262   5.138   5.029   2.015
   55C     H2'1 1263   5.161   4.959   2.095
   55C      O2' 1264   5.187   4.974   1.898
   55C     HO'2 1265   5.152   4.885   1.886
   55C      O3' 1266   4.887   4.996   1.949
   56G        P 1267   4.839   4.862   2.038
   56G      O1P 1268   4.726   4.801   1.963
   56G      O2P 1269   4.812   4.912   2.176
   56G      O5' 1270   4.956   4.760   2.046
   56G      C5' 1271   4.998   4.667   1.943
   56G     H5'1 1272   5.011   4.734   1.858
   56G     H5'2 1273   4.919   4.598   1.912
   56G      C4' 1274   5.111   4.578   1.993
   56G      H4' 1275   5.144   4.509   1.916
   56G      O4' 1276   5.218   4.660   2.030
   56G      C1' 1277   5.290   4.597   2.139
   56G      H1' 1278   5.394   4.574   2.116
   56G       N9 1279   5.264   4.658   2.268
   56G       C8 1280   5.162   4.736   2.309
   56G       H8 1281   5.081   4.761   2.242
   56G       N7 1282   5.176   4.796   2.417
   56G       C5 1283   5.301   4.750   2.462
   56G       C6 1284   5.376   4.787   2.581
   56G       O6 1285   5.333   4.861   2.670
   56G       N1 1286   5.493   4.715   2.591
   56G       H1 1287   5.541   4.733   2.678
   56G       C2 1288   5.525   4.614   2.514
   56G       N2 1289   5.621   4.533   2.548
   56G      H21 1290   5.678   4.562   2.626
   56G      H22 1291   5.635   4.455   2.485
   56G       N3 1292   5.466   4.586   2.400
   56G       C4 1293   5.348   4.656   2.378
   56G      C3' 1294   5.078   4.489   2.110
   56G      H3' 1295   5.026   4.537   2.192
   56G      C2' 1296   5.221   4.456   2.150
   56G     H2'1 1297   5.216   4.428   2.255
   56G      O2' 1298   5.282   4.363   2.060
   56G     HO'2 1299   5.224   4.290   2.035
   56G      O3' 1300   5.016   4.365   2.069
   57U        P 1301   4.930   4.274   2.182
   57U      O1P 1302   4.878   4.146   2.127
   57U      O2P 1303   4.820   4.363   2.233
   57U      O5' 1304   5.027   4.230   2.299
   57U      C5' 1305   5.130   4.132   2.268
   57U     H5'1 1306   5.188   4.152   2.178
   57U     H5'2 1307   5.082   4.035   2.260
   57U      C4' 1308   5.233   4.127   2.381
   57U      H4' 1309   5.305   4.048   2.358
   57U      O4' 1310   5.303   4.248   2.406
   57U      C1' 1311   5.335   4.254   2.544
   57U      H1' 1312   5.441   4.266   2.566
   57U       N1 1313   5.252   4.373   2.603
   57U       C6 1314   5.135   4.424   2.546
   57U       H6 1315   5.095   4.377   2.458
   57U       C5 1316   5.075   4.531   2.603
   57U       H5 1317   4.992   4.567   2.544
   57U       C4 1318   5.140   4.599   2.715
   57U       O4 1319   5.104   4.705   2.766
   57U       N3 1320   5.245   4.533   2.775
   57U       H3 1321   5.283   4.581   2.855
   57U       C2 1322   5.303   4.419   2.720
   57U       O2 1323   5.395   4.360   2.781
   57U      C3' 1324   5.180   4.086   2.516
   57U      H3' 1325   5.094   4.150   2.536
   57U      C2' 1326   5.291   4.130   2.613
   57U     H2'1 1327   5.241   4.145   2.708
   57U      O2' 1328   5.403   4.037   2.605
   57U     HO'2 1329   5.365   3.954   2.577
   57U      O3' 1330   5.128   3.956   2.516
   58A        P 1331   5.001   3.930   2.609
   58A      O1P 1332   4.966   3.784   2.600
   58A      O2P 1333   4.896   4.029   2.591
   58A      O5' 1334   5.058   3.949   2.756
   58A      C5' 1335   5.152   3.857   2.810
   58A     H5'1 1336   5.239   3.842   2.745
   58A     H5'2 1337   5.100   3.764   2.836
   58A      C4' 1338   5.217   3.908   2.940
   58A      H4' 1339   5.299   3.841   2.968
   58A      O4' 1340   5.262   4.044   2.924
   58A      C1' 1341   5.247   4.118   3.048
   58A      H1' 1342   5.345   4.149   3.085
   58A       N9 1343   5.152   4.228   3.034
   58A       C8 1344   5.061   4.257   2.933
   58A       H8 1345   5.053   4.197   2.844
   58A       N7 1346   4.997   4.368   2.948
   58A       C5 1347   5.038   4.408   3.076
   58A       C6 1348   5.006   4.516   3.163
   58A       N6 1349   4.926   4.620   3.140
   58A      H61 1350   4.859   4.616   3.065
   58A      H62 1351   4.914   4.684   3.217
   58A       N1 1352   5.059   4.533   3.284
   58A       C2 1353   5.145   4.436   3.322
   58A       H2 1354   5.178   4.437   3.425
   58A       N3 1355   5.191   4.335   3.253
   58A       C4 1356   5.143   4.333   3.125
   58A      C3' 1357   5.126   3.919   3.058
   58A      H3' 1358   5.032   3.966   3.027
   58A      C2' 1359   5.190   4.017   3.151
   58A     H2'1 1360   5.122   4.064   3.221
   58A      O2' 1361   5.310   3.950   3.224
   58A     HO'2 1362   5.361   4.015   3.274
   58A      O3' 1363   5.102   3.796   3.123
   59C        P 1364   4.957   3.752   3.166
   59C      O1P 1365   4.965   3.608   3.176
   59C      O2P 1366   4.853   3.811   3.078
   59C      O5' 1367   4.939   3.819   3.309
   59C      C5' 1368   5.038   3.809   3.413
   59C     H5'1 1369   5.138   3.816   3.370
   59C     H5'2 1370   5.037   3.707   3.451
   59C      C4' 1371   5.023   3.915   3.521
   59C      H4' 1372   5.094   3.888   3.599
   59C      O4' 1373   5.057   4.049   3.469
   59C      C1' 1374   4.981   4.151   3.534
   59C      H1' 1375   5.049   4.224   3.578
   59C       N1 1376   4.900   4.223   3.436
   59C       C6 1377   4.869   4.174   3.308
   59C       H6 1378   4.894   4.072   3.282
   59C       C5 1379   4.792   4.245   3.225
   59C       H5 1380   4.757   4.195   3.135
   59C       C4 1381   4.741   4.367   3.278
   59C       N4 1382   4.649   4.431   3.211
   59C      H41 1383   4.586   4.376   3.154
   59C      H42 1384   4.627   4.513   3.266
   59C       N3 1385   4.765   4.416   3.395
   59C       C2 1386   4.849   4.349   3.482
   59C       O2 1387   4.862   4.399   3.595
   59C      C3' 1388   4.881   3.938   3.587
   59C      H3' 1389   4.809   3.938   3.505
   59C      C2' 1390   4.893   4.080   3.635
   59C     H2'1 1391   4.793   4.121   3.652
   59C      O2' 1392   4.968   4.092   3.758
   59C     HO'2 1393   4.912   4.068   3.833
   59C      O3' 1394   4.863   3.834   3.682
   60U        P 1395   4.719   3.768   3.699
   60U      O1P 1396   4.718   3.678   3.823
   60U      O2P 1397   4.668   3.708   3.571
   60U      O5' 1398   4.623   3.895   3.743
   60U      C5' 1399   4.643   3.956   3.870
   60U     H5'1 1400   4.748   3.988   3.868
   60U     H5'2 1401   4.620   3.892   3.955
   60U      C4' 1402   4.566   4.082   3.898
   60U      H4' 1403   4.587   4.131   3.993
   60U      O4' 1404   4.599   4.181   3.799
   60U      C1' 1405   4.482   4.254   3.773
   60U      H1' 1406   4.496   4.360   3.794
   60U       N1 1407   4.448   4.245   3.625
   60U       C6 1408   4.459   4.129   3.548
   60U       H6 1409   4.485   4.037   3.598
   60U       C5 1410   4.437   4.135   3.416
   60U       H5 1411   4.456   4.051   3.350
   60U       C4 1412   4.392   4.255   3.347
   60U       O4 1413   4.360   4.259   3.227
   60U       N3 1414   4.363   4.359   3.427
   60U       H3 1415   4.329   4.447   3.389
   60U       C2 1416   4.396   4.362   3.564
   60U       O2 1417   4.385   4.467   3.620
   60U      C3' 1418   4.420   4.053   3.881
   60U      H3' 1419   4.406   3.999   3.787
   60U      C2' 1420   4.362   4.198   3.857
   60U     H2'1 1421   4.264   4.206   3.810
   60U      O2' 1422   4.364   4.278   3.980
   60U     HO'2 1423   4.306   4.243   4.047
   60U      O3' 1424   4.369   3.998   4.004
   61U        P 1425   4.225   3.936   4.004
   61U      O1P 1426   4.126   4.043   3.994
   61U      O2P 1427   4.216   3.851   4.131
   61U      O5' 1428   4.224   3.846   3.880
   61U      C5' 1429   4.149   3.730   3.875
   61U     H5'1 1430   4.045   3.761   3.887
   61U     H5'2 1431   4.178   3.649   3.942
   61U      C4' 1432   4.180   3.676   3.735
   61U      H4' 1433   4.144   3.573   3.734
   61U      O4' 1434   4.103   3.748   3.634
   61U      C1' 1435   4.191   3.781   3.523
   61U      H1' 1436   4.175   3.710   3.442
   61U       N1 1437   4.150   3.916   3.481
   61U       C6 1438   4.101   4.014   3.571
   61U       H6 1439   4.099   3.992   3.677
   61U       C5 1440   4.055   4.137   3.535
   61U       H5 1441   4.028   4.211   3.608
   61U       C4 1442   4.038   4.167   3.398
   61U       O4 1443   3.979   4.262   3.346
   61U       N3 1444   4.086   4.071   3.310
   61U       H3 1445   4.078   4.081   3.210
   61U       C2 1446   4.143   3.947   3.347
   61U       O2 1447   4.183   3.864   3.265
   61U      C3' 1448   4.328   3.673   3.693
   61U      H3' 1449   4.398   3.701   3.772
   61U      C2' 1450   4.334   3.778   3.582
   61U     H2'1 1451   4.361   3.875   3.623
   61U      O2' 1452   4.421   3.741   3.474
   61U     HO'2 1453   4.511   3.738   3.508
   61U      O3' 1454   4.359   3.536   3.655
   61U      H3T 1455   4.427   3.507   3.715
   62G      O5' 1456   4.672   5.346   3.632
   62G      H5T 1457   4.767   5.355   3.642
   62G      C5' 1458   4.614   5.382   3.761
   62G     H5'1 1459   4.517   5.431   3.755
   62G     H5'2 1460   4.680   5.458   3.803
   62G      C4' 1461   4.618   5.270   3.861
   62G      H4' 1462   4.613   5.318   3.959
   62G      O4' 1463   4.499   5.183   3.849
   62G      C1' 1464   4.543   5.051   3.856
   62G      H1' 1465   4.472   4.988   3.910
   62G       N9 1466   4.549   4.990   3.720
   62G       C8 1467   4.523   5.050   3.602
   62G       H8 1468   4.509   5.157   3.590
   62G       N7 1469   4.519   4.965   3.499
   62G       C5 1470   4.567   4.841   3.552
   62G       C6 1471   4.585   4.713   3.491
   62G       O6 1472   4.557   4.674   3.378
   62G       N1 1473   4.652   4.622   3.576
   62G       H1 1474   4.682   4.533   3.539
   62G       C2 1475   4.662   4.648   3.709
   62G       N2 1476   4.695   4.547   3.782
   62G      H21 1477   4.736   4.466   3.738
   62G      H22 1478   4.683   4.547   3.882
   62G       N3 1479   4.638   4.763   3.770
   62G       C4 1480   4.589   4.860   3.686
   62G      C3' 1481   4.744   5.183   3.865
   62G      H3' 1482   4.794   5.172   3.769
   62G      C2' 1483   4.689   5.044   3.914
   62G     H2'1 1484   4.744   4.961   3.870
   62G      O2' 1485   4.672   5.029   4.062
   62G     HO'2 1486   4.643   4.938   4.068
   62G      O3' 1487   4.840   5.235   3.957
   63U        P 1488   4.957   5.324   3.911
   63U      O1P 1489   5.002   5.412   4.017
   63U      O2P 1490   4.937   5.371   3.774
   63U      O5' 1491   5.063   5.194   3.894
   63U      C5' 1492   5.100   5.121   4.006
   63U     H5'1 1493   5.015   5.108   4.073
   63U     H5'2 1494   5.185   5.168   4.055
   63U      C4' 1495   5.153   4.972   3.968
   63U      H4' 1496   5.186   4.923   4.059
   63U      O4' 1497   5.050   4.886   3.921
   63U      C1' 1498   5.104   4.797   3.823
   63U      H1' 1499   5.087   4.696   3.860
   63U       N1 1500   5.036   4.814   3.691
   63U       C6 1501   4.970   4.937   3.659
   63U       H6 1502   4.949   5.012   3.735
   63U       C5 1503   4.923   4.958   3.538
   63U       H5 1504   4.880   5.053   3.512
   63U       C4 1505   4.936   4.852   3.437
   63U       O4 1506   4.882   4.861   3.328
   63U       N3 1507   4.998   4.735   3.472
   63U       H3 1508   5.014   4.665   3.400
   63U       C2 1509   5.053   4.710   3.596
   63U       O2 1510   5.103   4.604   3.624
   63U      C3' 1511   5.257   4.972   3.860
   63U      H3' 1512   5.212   5.041   3.788
   63U      C2' 1513   5.252   4.824   3.816
   63U     H2'1 1514   5.290   4.812   3.714
   63U      O2' 1515   5.321   4.740   3.907
   63U     HO'2 1516   5.304   4.778   3.993
   63U      O3' 1517   5.382   5.000   3.909
   64A        P 1518   5.488   5.051   3.793
   64A      O1P 1519   5.606   5.102   3.866
   64A      O2P 1520   5.423   5.145   3.700
   64A      O5' 1521   5.525   4.926   3.711
   64A      C5' 1522   5.607   4.826   3.766
   64A     H5'1 1523   5.561   4.780   3.854
   64A     H5'2 1524   5.702   4.866   3.803
   64A      C4' 1525   5.633   4.712   3.664
   64A      H4' 1526   5.683   4.628   3.711
   64A      O4' 1527   5.512   4.652   3.627
   64A      C1' 1528   5.522   4.600   3.492
   64A      H1' 1529   5.512   4.492   3.485
   64A       N9 1530   5.421   4.671   3.413
   64A       C8 1531   5.361   4.791   3.433
   64A       H8 1532   5.377   4.849   3.523
   64A       N7 1533   5.293   4.836   3.334
   64A       C5 1534   5.306   4.739   3.236
   64A       C6 1535   5.268   4.724   3.101
   64A       N6 1536   5.192   4.804   3.032
   64A      H61 1537   5.155   4.885   3.079
   64A      H62 1538   5.184   4.788   2.932
   64A       N1 1539   5.314   4.621   3.033
   64A       C2 1540   5.409   4.548   3.076
   64A       H2 1541   5.446   4.470   3.010
   64A       N3 1542   5.453   4.547   3.199
   64A       C4 1543   5.388   4.642   3.280
   64A      C3' 1544   5.706   4.753   3.535
   64A      H3' 1545   5.684   4.852   3.496
   64A      C2' 1546   5.663   4.638   3.442
   64A     H2'1 1547   5.664   4.676   3.340
   64A      O2' 1548   5.751   4.523   3.456
   64A     HO'2 1549   5.802   4.526   3.375
   64A      O3' 1550   5.840   4.750   3.587
   65C        P 1551   5.969   4.784   3.489
   65C      O1P 1552   6.095   4.769   3.565
   65C      O2P 1553   5.942   4.923   3.443
   65C      O5' 1554   5.958   4.692   3.358
   65C      C5' 1555   6.028   4.563   3.354
   65C     H5'1 1556   5.987   4.500   3.434
   65C     H5'2 1557   6.132   4.587   3.378
   65C      C4' 1558   6.016   4.503   3.215
   65C      H4' 1559   6.073   4.410   3.207
   65C      O4' 1560   5.875   4.477   3.179
   65C      C1' 1561   5.863   4.482   3.039
   65C      H1' 1562   5.828   4.386   3.001
   65C       N1 1563   5.765   4.595   3.007
   65C       C6 1564   5.742   4.699   3.098
   65C       H6 1565   5.794   4.700   3.192
   65C       C5 1566   5.663   4.803   3.064
   65C       H5 1567   5.659   4.881   3.138
   65C       C4 1568   5.588   4.794   2.942
   65C       N4 1569   5.512   4.894   2.913
   65C      H41 1570   5.510   4.962   2.988
   65C      H42 1571   5.454   4.887   2.831
   65C       N3 1572   5.610   4.701   2.855
   65C       C2 1573   5.702   4.608   2.884
   65C       O2 1574   5.717   4.522   2.802
   65C      C3' 1575   6.065   4.596   3.099
   65C      H3' 1576   6.016   4.692   3.114
   65C      C2' 1577   6.003   4.517   2.980
   65C     H2'1 1578   5.999   4.584   2.894
   65C      O2' 1579   6.071   4.391   2.957
   65C     HO'2 1580   6.165   4.408   2.966
   65C      O3' 1581   6.204   4.621   3.078
   66G        P 1582   6.255   4.756   3.003
   66G      O1P 1583   6.399   4.763   3.011
   66G      O2P 1584   6.182   4.874   3.055
   66G      O5' 1585   6.214   4.748   2.845
   66G      C5' 1586   6.282   4.655   2.767
   66G     H5'1 1587   6.300   4.567   2.828
   66G     H5'2 1588   6.383   4.694   2.753
   66G      C4' 1589   6.206   4.616   2.641
   66G      H4' 1590   6.253   4.532   2.589
   66G      O4' 1591   6.063   4.588   2.651
   66G      C1' 1592   5.987   4.656   2.553
   66G      H1' 1593   5.912   4.597   2.500
   66G       N9 1594   5.910   4.775   2.597
   66G       C8 1595   5.905   4.826   2.724
   66G       H8 1596   5.974   4.790   2.799
   66G       N7 1597   5.827   4.929   2.739
   66G       C5 1598   5.764   4.941   2.615
   66G       C6 1599   5.649   5.018   2.568
   66G       O6 1600   5.580   5.093   2.632
   66G       N1 1601   5.617   4.988   2.435
   66G       H1 1602   5.536   5.034   2.395
   66G       C2 1603   5.682   4.900   2.359
   66G       N2 1604   5.632   4.864   2.243
   66G      H21 1605   5.545   4.900   2.207
   66G      H22 1606   5.681   4.790   2.193
   66G       N3 1607   5.783   4.822   2.395
   66G       C4 1608   5.819   4.847   2.527
   66G      C3' 1609   6.218   4.726   2.534
   66G      H3' 1610   6.201   4.818   2.591
   66G      C2' 1611   6.092   4.703   2.447
   66G     H2'1 1612   6.066   4.798   2.400
   66G      O2' 1613   6.122   4.600   2.350
   66G     HO'2 1614   6.209   4.635   2.330
   66G      O3' 1615   6.341   4.727   2.457
   67G        P 1616   6.403   4.867   2.407
   67G      O1P 1617   6.536   4.834   2.349
   67G      O2P 1618   6.407   4.958   2.520
   67G      O5' 1619   6.305   4.934   2.294
   67G      C5' 1620   6.308   4.872   2.165
   67G     H5'1 1621   6.290   4.766   2.177
   67G     H5'2 1622   6.402   4.896   2.115
   67G      C4' 1623   6.194   4.935   2.078
   67G      H4' 1624   6.189   4.878   1.985
   67G      O4' 1625   6.062   4.920   2.140
   67G      C1' 1626   5.977   5.017   2.089
   67G      H1' 1627   5.892   4.978   2.035
   67G       N9 1628   5.933   5.096   2.204
   67G       C8 1629   5.963   5.087   2.341
   67G       H8 1630   6.040   5.016   2.369
   67G       N7 1631   5.898   5.171   2.415
   67G       C5 1632   5.802   5.227   2.336
   67G       C6 1633   5.691   5.310   2.363
   67G       O6 1634   5.656   5.363   2.462
   67G       N1 1635   5.615   5.333   2.255
   67G       H1 1636   5.528   5.382   2.263
   67G       C2 1637   5.656   5.303   2.131
   67G       N2 1638   5.569   5.329   2.040
   67G      H21 1639   5.494   5.394   2.056
   67G      H22 1640   5.574   5.290   1.947
   67G       N3 1641   5.761   5.227   2.099
   67G       C4 1642   5.830   5.185   2.205
   67G      C3' 1643   6.198   5.083   2.047
   67G      H3' 1644   6.213   5.145   2.135
   67G      C2' 1645   6.056   5.112   1.997
   67G     H2'1 1646   6.028   5.216   2.013
   67G      O2' 1647   6.041   5.072   1.864
   67G     HO'2 1648   5.999   5.145   1.819
   67G      O3' 1649   6.301   5.122   1.953
   68A        P 1650   6.401   5.236   1.995
   68A      O1P 1651   6.500   5.263   1.885
   68A      O2P 1652   6.450   5.209   2.128
   68A      O5' 1653   6.291   5.355   1.999
   68A      C5' 1654   6.258   5.412   1.878
   68A     H5'1 1655   6.237   5.334   1.805
   68A     H5'2 1656   6.344   5.469   1.843
   68A      C4' 1657   6.132   5.496   1.874
   68A      H4' 1658   6.109   5.511   1.769
   68A      O4' 1659   6.025   5.442   1.949
   68A      C1' 1660   5.943   5.545   1.996
   68A      H1' 1661   5.842   5.543   1.956
   68A       N9 1662   5.942   5.536   2.142
   68A       C8 1663   6.024   5.466   2.231
   68A       H8 1664   6.111   5.414   2.193
   68A       N7 1665   5.998   5.478   2.358
   68A       C5 1666   5.887   5.570   2.353
   68A       C6 1667   5.812   5.636   2.452
   68A       N6 1668   5.821   5.626   2.584
   68A      H61 1669   5.886   5.560   2.624
   68A      H62 1670   5.772   5.682   2.653
   68A       N1 1671   5.718   5.715   2.416
   68A       C2 1672   5.686   5.725   2.285
   68A       H2 1673   5.601   5.782   2.251
   68A       N3 1674   5.749   5.671   2.183
   68A       C4 1675   5.854   5.599   2.224
   68A      C3' 1676   6.163   5.627   1.941
   68A      H3' 1677   6.214   5.606   2.035
   68A      C2' 1678   6.020   5.675   1.957
   68A     H2'1 1679   6.016   5.755   2.032
   68A      O2' 1680   5.954   5.728   1.840
   68A     HO'2 1681   5.935   5.820   1.857
   68A      O3' 1682   6.226   5.721   1.857
   69A        P 1683   6.269   5.862   1.911
   69A      O1P 1684   6.350   5.941   1.816
   69A      O2P 1685   6.313   5.837   2.048
   69A      O5' 1686   6.136   5.954   1.934
   69A      C5' 1687   6.070   6.021   1.828
   69A     H5'1 1688   6.037   5.958   1.746
   69A     H5'2 1689   6.133   6.097   1.782
   69A      C4' 1690   5.935   6.084   1.866
   69A      H4' 1691   5.872   6.108   1.780
   69A      O4' 1692   5.867   5.989   1.953
   69A      C1' 1693   5.817   6.054   2.065
   69A      H1' 1694   5.711   6.032   2.078
   69A       N9 1695   5.883   6.021   2.198
   69A       C8 1696   6.003   5.957   2.229
   69A       H8 1697   6.075   5.921   2.156
   69A       N7 1698   6.022   5.935   2.353
   69A       C5 1699   5.908   5.990   2.417
   69A       C6 1700   5.860   5.993   2.549
   69A       N6 1701   5.915   5.947   2.659
   69A      H61 1702   6.002   5.897   2.674
   69A      H62 1703   5.859   5.956   2.742
   69A       N1 1704   5.741   6.042   2.582
   69A       C2 1705   5.670   6.095   2.480
   69A       H2 1706   5.570   6.127   2.503
   69A       N3 1707   5.703   6.105   2.350
   69A       C4 1708   5.826   6.051   2.320
   69A      C3' 1709   5.965   6.209   1.949
   69A      H3' 1710   6.060   6.196   2.001
   69A      C2' 1711   5.842   6.202   2.038
   69A     H2'1 1712   5.863   6.262   2.126
   69A      O2' 1713   5.718   6.239   1.979
   69A     HO'2 1714   5.660   6.255   2.054
   69A      O3' 1715   5.984   6.327   1.875
   70U        P 1716   6.063   6.449   1.941
   70U      O1P 1717   6.078   6.558   1.841
   70U      O2P 1718   6.184   6.392   2.006
   70U      O5' 1719   5.968   6.504   2.063
   70U      C5' 1720   5.847   6.570   2.038
   70U     H5'1 1721   5.782   6.516   1.970
   70U     H5'2 1722   5.865   6.668   1.993
   70U      C4' 1723   5.779   6.601   2.170
   70U      H4' 1724   5.690   6.657   2.143
   70U      O4' 1725   5.744   6.479   2.244
   70U      C1' 1726   5.741   6.505   2.380
   70U      H1' 1727   5.644   6.484   2.424
   70U       N1 1728   5.839   6.417   2.455
   70U       C6 1729   5.952   6.368   2.399
   70U       H6 1730   5.971   6.376   2.293
   70U       C5 1731   6.040   6.302   2.472
   70U       H5 1732   6.135   6.268   2.433
   70U       C4 1733   6.026   6.270   2.616
   70U       O4 1734   6.092   6.197   2.686
   70U       N3 1735   5.907   6.327   2.670
   70U       H3 1736   5.876   6.303   2.762
   70U       C2 1737   5.824   6.410   2.598
   70U       O2 1738   5.728   6.462   2.648
   70U      C3' 1739   5.858   6.673   2.273
   70U      H3' 1740   5.952   6.620   2.288
   70U      C2' 1741   5.773   6.655   2.401
   70U     H2'1 1742   5.827   6.663   2.495
   70U      O2' 1743   5.664   6.732   2.396
   70U     HO'2 1744   5.696   6.819   2.419
   70U      O3' 1745   5.887   6.806   2.228
   71A        P 1746   5.999   6.891   2.304
   71A      O1P 1747   5.982   7.028   2.249
   71A      O2P 1748   6.130   6.821   2.283
   71A      O5' 1749   5.961   6.893   2.451
   71A      C5' 1750   5.867   6.981   2.501
   71A     H5'1 1751   5.767   6.959   2.463
   71A     H5'2 1752   5.902   7.081   2.473
   71A      C4' 1753   5.859   6.958   2.660
   71A      H4' 1754   5.784   7.025   2.702
   71A      O4' 1755   5.827   6.820   2.700
   71A      C1' 1756   5.878   6.788   2.829
   71A      H1' 1757   5.805   6.759   2.905
   71A       N9 1758   5.985   6.686   2.823
   71A       C8 1759   6.055   6.637   2.711
   71A       H8 1760   6.036   6.678   2.612
   71A       N7 1761   6.129   6.536   2.734
   71A       C5 1762   6.114   6.511   2.874
   71A       C6 1763   6.149   6.408   2.964
   71A       N6 1764   6.227   6.307   2.927
   71A      H61 1765   6.255   6.302   2.830
   71A      H62 1766   6.262   6.242   2.996
   71A       N1 1767   6.115   6.429   3.093
   71A       C2 1768   6.042   6.530   3.135
   71A       H2 1769   6.015   6.541   3.239
   71A       N3 1770   6.000   6.628   3.058
   71A       C4 1771   6.028   6.607   2.927
   71A      C3' 1772   5.989   6.980   2.735
   71A      H3' 1773   6.063   6.913   2.690
   71A      C2' 1774   5.941   6.927   2.876
   71A     H2'1 1775   6.028   6.900   2.936
   71A      O2' 1776   5.838   7.013   2.941
   71A     HO'2 1777   5.852   7.103   2.909
   71A      O3' 1778   6.036   7.116   2.730
   72G        P 1779   6.192   7.146   2.736
   72G      O1P 1780   6.213   7.294   2.737
   72G      O2P 1781   6.269   7.062   2.639
   72G      O5' 1782   6.233   7.091   2.884
   72G      C5' 1783   6.175   7.152   3.001
   72G     H5'1 1784   6.067   7.149   2.988
   72G     H5'2 1785   6.205   7.257   2.999
   72G      C4' 1786   6.212   7.094   3.137
   72G      H4' 1787   6.156   7.147   3.213
   72G      O4' 1788   6.164   6.956   3.142
   72G      C1' 1789   6.239   6.884   3.233
   72G      H1' 1790   6.168   6.850   3.308
   72G       N9 1791   6.303   6.778   3.154
   72G       C8 1792   6.324   6.772   3.017
   72G       H8 1793   6.286   6.843   2.944
   72G       N7 1794   6.388   6.665   2.978
   72G       C5 1795   6.410   6.592   3.095
   72G       C6 1796   6.461   6.460   3.115
   72G       O6 1797   6.500   6.370   3.040
   72G       N1 1798   6.475   6.425   3.252
   72G       H1 1799   6.514   6.334   3.272
   72G       C2 1800   6.427   6.497   3.353
   72G       N2 1801   6.464   6.456   3.470
   72G      H21 1802   6.539   6.391   3.489
   72G      H22 1803   6.420   6.498   3.551
   72G       N3 1804   6.361   6.612   3.332
   72G       C4 1805   6.355   6.656   3.205
   72G      C3' 1806   6.358   7.081   3.178
   72G      H3' 1807   6.409   7.043   3.090
   72G      C2' 1808   6.349   6.980   3.291
   72G     H2'1 1809   6.439   6.926   3.318
   72G      O2' 1810   6.309   7.029   3.415
   72G     HO'2 1811   6.284   7.119   3.394
   72G      O3' 1812   6.413   7.210   3.224
   73A        P 1813   6.568   7.220   3.264
   73A      O1P 1814   6.599   7.347   3.330
   73A      O2P 1815   6.644   7.183   3.150
   73A      O5' 1816   6.610   7.103   3.374
   73A      C5' 1817   6.595   7.126   3.516
   73A     H5'1 1818   6.489   7.143   3.537
   73A     H5'2 1819   6.657   7.213   3.538
   73A      C4' 1820   6.648   7.005   3.594
   73A      H4' 1821   6.631   7.023   3.700
   73A      O4' 1822   6.585   6.879   3.568
   73A      C1' 1823   6.685   6.781   3.569
   73A      H1' 1824   6.659   6.686   3.616
   73A       N9 1825   6.714   6.732   3.430
   73A       C8 1826   6.676   6.785   3.309
   73A       H8 1827   6.618   6.875   3.296
   73A       N7 1828   6.719   6.716   3.205
   73A       C5 1829   6.784   6.610   3.266
   73A       C6 1830   6.838   6.491   3.214
   73A       N6 1831   6.844   6.452   3.086
   73A      H61 1832   6.797   6.515   3.022
   73A      H62 1833   6.881   6.361   3.062
   73A       N1 1834   6.906   6.407   3.290
   73A       C2 1835   6.906   6.436   3.422
   73A       H2 1836   6.955   6.360   3.482
   73A       N3 1837   6.854   6.540   3.480
   73A       C4 1838   6.793   6.628   3.397
   73A      C3' 1839   6.795   6.992   3.579
   73A      H3' 1840   6.817   7.008   3.473
   73A      C2' 1841   6.811   6.848   3.626
   73A     H2'1 1842   6.896   6.809   3.570
   73A      O2' 1843   6.831   6.825   3.767
   73A     HO'2 1844   6.860   6.734   3.765
   73A      O3' 1845   6.878   7.074   3.652
   74U        P 1846   7.014   7.137   3.589
   74U      O1P 1847   7.057   7.247   3.669
   74U      O2P 1848   6.984   7.167   3.446
   74U      O5' 1849   7.123   7.015   3.601
   74U      C5' 1850   7.174   6.974   3.731
   74U     H5'1 1851   7.096   6.960   3.806
   74U     H5'2 1852   7.251   7.043   3.765
   74U      C4' 1853   7.243   6.840   3.728
   74U      H4' 1854   7.275   6.814   3.829
   74U      O4' 1855   7.164   6.740   3.671
   74U      C1' 1856   7.242   6.649   3.594
   74U      H1' 1857   7.230   6.550   3.639
   74U       N1 1858   7.210   6.655   3.447
   74U       C6 1859   7.137   6.754   3.386
   74U       H6 1860   7.111   6.839   3.448
   74U       C5 1861   7.108   6.745   3.253
   74U       H5 1862   7.054   6.828   3.210
   74U       C4 1863   7.159   6.647   3.169
   74U       O4 1864   7.155   6.651   3.041
   74U       N3 1865   7.209   6.540   3.239
   74U       H3 1866   7.225   6.460   3.180
   74U       C2 1867   7.256   6.543   3.372
   74U       O2 1868   7.319   6.444   3.415
   74U      C3' 1869   7.370   6.836   3.641
   74U      H3' 1870   7.344   6.897   3.554
   74U      C2' 1871   7.388   6.680   3.623
   74U     H2'1 1872   7.454   6.657   3.540
   74U      O2' 1873   7.418   6.608   3.743
   74U     HO'2 1874   7.449   6.664   3.814
   74U      O3' 1875   7.472   6.896   3.720
   75A        P 1876   7.596   6.966   3.642
   75A      O1P 1877   7.689   7.035   3.735
   75A      O2P 1878   7.541   7.046   3.532
   75A      O5' 1879   7.668   6.842   3.573
   75A      C5' 1880   7.745   6.749   3.654
   75A     H5'1 1881   7.687   6.698   3.731
   75A     H5'2 1882   7.825   6.797   3.709
   75A      C4' 1883   7.803   6.637   3.560
   75A      H4' 1884   7.873   6.584   3.624
   75A      O4' 1885   7.707   6.546   3.517
   75A      C1' 1886   7.736   6.506   3.382
   75A      H1' 1887   7.721   6.398   3.390
   75A       N9 1888   7.641   6.565   3.284
   75A       C8 1889   7.584   6.689   3.288
   75A       H8 1890   7.578   6.747   3.379
   75A       N7 1891   7.502   6.712   3.191
   75A       C5 1892   7.525   6.604   3.104
   75A       C6 1893   7.485   6.570   2.974
   75A       N6 1894   7.385   6.620   2.906
   75A      H61 1895   7.307   6.664   2.953
   75A      H62 1896   7.360   6.573   2.821
   75A       N1 1897   7.533   6.464   2.907
   75A       C2 1898   7.623   6.386   2.975
   75A       H2 1899   7.665   6.305   2.917
   75A       N3 1900   7.668   6.405   3.096
   75A       C4 1901   7.613   6.513   3.154
   75A      C3' 1902   7.883   6.678   3.435
   75A      H3' 1903   7.833   6.750   3.370
   75A      C2' 1904   7.885   6.541   3.366
   75A     H2'1 1905   7.911   6.555   3.261
   75A      O2' 1906   7.968   6.445   3.438
   75A     HO'2 1907   8.053   6.488   3.443
   75A      O3' 1908   8.017   6.722   3.477
   76A        P 1909   8.088   6.838   3.404
   76A      O1P 1910   8.222   6.857   3.452
   76A      O2P 1911   8.007   6.956   3.401
   76A      O5' 1912   8.098   6.785   3.255
   76A      C5' 1913   8.206   6.694   3.222
   76A     H5'1 1914   8.198   6.608   3.289
   76A     H5'2 1915   8.303   6.742   3.228
   76A      C4' 1916   8.197   6.642   3.076
   76A      H4' 1917   8.286   6.585   3.049
   76A      O4' 1918   8.066   6.591   3.046
   76A      C1' 1919   8.040   6.617   2.911
   76A      H1' 1920   8.042   6.529   2.848
   76A       N9 1921   7.906   6.681   2.890
   76A       C8 1922   7.840   6.770   2.965
   76A       H8 1923   7.886   6.811   3.055
   76A       N7 1924   7.723   6.807   2.915
   76A       C5 1925   7.712   6.732   2.797
   76A       C6 1926   7.622   6.710   2.694
   76A       N6 1927   7.512   6.773   2.679
   76A      H61 1928   7.479   6.829   2.756
   76A      H62 1929   7.456   6.741   2.602
   76A       N1 1930   7.644   6.634   2.589
   76A       C2 1931   7.762   6.573   2.581
   76A       H2 1932   7.773   6.512   2.492
   76A       N3 1933   7.858   6.575   2.677
   76A       C4 1934   7.826   6.661   2.778
   76A      C3' 1935   8.211   6.769   2.988
   76A      H3' 1936   8.153   6.847   3.038
   76A      C2' 1937   8.147   6.719   2.863
   76A     H2'1 1938   8.102   6.805   2.812
   76A      O2' 1939   8.235   6.640   2.781
   76A     HO'2 1940   8.307   6.699   2.758
   76A      O3' 1941   8.352   6.809   2.985
   77U        P 1942   8.394   6.936   2.908
   77U      O1P 1943   8.531   6.955   2.949
   77U      O2P 1944   8.293   7.044   2.931
   77U      O5' 1945   8.379   6.889   2.750
   77U      C5' 1946   8.489   6.838   2.677
   77U     H5'1 1947   8.509   6.735   2.704
   77U     H5'2 1948   8.578   6.896   2.702
   77U      C4' 1949   8.469   6.829   2.520
   77U      H4' 1950   8.563   6.783   2.490
   77U      O4' 1951   8.357   6.742   2.485
   77U      C1' 1952   8.273   6.808   2.394
   77U      H1' 1953   8.249   6.731   2.320
   77U       N1 1954   8.149   6.864   2.460
   77U       C6 1955   8.144   6.943   2.570
   77U       H6 1956   8.232   6.972   2.626
   77U       C5 1957   8.027   6.973   2.636
   77U       H5 1958   8.025   7.028   2.729
   77U       C4 1959   7.900   6.949   2.572
   77U       O4 1960   7.792   6.973   2.619
   77U       N3 1961   7.911   6.878   2.460
   77U       H3 1962   7.826   6.857   2.409
   77U       C2 1963   8.028   6.836   2.400
   77U       O2 1964   8.021   6.765   2.299
   77U      C3' 1965   8.448   6.957   2.451
   77U      H3' 1966   8.406   7.031   2.518
   77U      C2' 1967   8.357   6.919   2.333
   77U     H2'1 1968   8.295   7.002   2.300
   77U      O2' 1969   8.425   6.864   2.217
   77U     HO'2 1970   8.505   6.816   2.238
   77U      O3' 1971   8.573   7.006   2.410
   78U        P 1972   8.604   7.162   2.393
   78U      O1P 1973   8.746   7.184   2.344
   78U      O2P 1974   8.565   7.219   2.522
   78U      O5' 1975   8.505   7.212   2.288
   78U      C5' 1976   8.535   7.181   2.148
   78U     H5'1 1977   8.551   7.075   2.128
   78U     H5'2 1978   8.628   7.233   2.122
   78U      C4' 1979   8.426   7.233   2.045
   78U      H4' 1980   8.459   7.214   1.943
   78U      O4' 1981   8.316   7.152   2.092
   78U      C1' 1982   8.202   7.238   2.091
   78U      H1' 1983   8.138   7.205   2.010
   78U       N1 1984   8.113   7.234   2.216
   78U       C6 1985   8.166   7.266   2.334
   78U       H6 1986   8.271   7.287   2.344
   78U       C5 1987   8.091   7.265   2.445
   78U       H5 1988   8.132   7.280   2.543
   78U       C4 1989   7.950   7.237   2.439
   78U       O4 1990   7.875   7.249   2.531
   78U       N3 1991   7.899   7.225   2.312
   78U       H3 1992   7.800   7.243   2.310
   78U       C2 1993   7.976   7.221   2.199
   78U       O2 1994   7.932   7.202   2.088
   78U      C3' 1995   8.396   7.386   2.068
   78U      H3' 1996   8.432   7.418   2.165
   78U      C2' 1997   8.242   7.384   2.062
   78U     H2'1 1998   8.192   7.455   2.127
   78U      O2' 1999   8.192   7.407   1.934
   78U     HO'2 2000   8.221   7.492   1.899
   78U      O3' 2001   8.459   7.470   1.976
   79A        P 2002   8.456   7.629   1.989
   79A      O1P 2003   8.554   7.692   1.901
   79A      O2P 2004   8.444   7.671   2.135
   79A      O5' 2005   8.310   7.659   1.922
   79A      C5' 2006   8.303   7.655   1.780
   79A     H5'1 2007   8.337   7.560   1.738
   79A     H5'2 2008   8.373   7.730   1.743
   79A      C4' 2009   8.168   7.696   1.723
   79A      H4' 2010   8.173   7.700   1.614
   79A      O4' 2011   8.054   7.616   1.761
   79A      C1' 2012   7.939   7.702   1.785
   79A      H1' 2013   7.849   7.655   1.744
   79A       N9 2014   7.910   7.703   1.933
   79A       C8 2015   7.978   7.627   2.028
   79A       H8 2016   8.075   7.581   2.011
   79A       N7 2017   7.909   7.625   2.146
   79A       C5 2018   7.802   7.710   2.122
   79A       C6 2019   7.691   7.755   2.195
   79A       N6 2020   7.672   7.719   2.315
   79A      H61 2021   7.748   7.673   2.363
   79A      H62 2022   7.595   7.755   2.368
   79A       N1 2023   7.600   7.838   2.153
   79A       C2 2024   7.615   7.875   2.025
   79A       H2 2025   7.543   7.946   1.986
   79A       N3 2026   7.704   7.835   1.935
   79A       C4 2027   7.800   7.751   1.994
   79A      C3' 2028   8.126   7.844   1.747
   79A      H3' 2029   8.150   7.864   1.851
   79A      C2' 2030   7.968   7.834   1.721
   79A     H2'1 2031   7.913   7.914   1.771
   79A      O2' 2032   7.921   7.813   1.593
   79A     HO'2 2033   7.959   7.876   1.531
   79A      O3' 2034   8.178   7.938   1.654
   80A        P 2035   8.234   8.079   1.708
   80A      O1P 2036   8.295   8.152   1.594
   80A      O2P 2037   8.309   8.060   1.829
   80A      O5' 2038   8.098   8.159   1.737
   80A      C5' 2039   8.031   8.234   1.641
   80A     H5'1 2040   7.995   8.176   1.556
   80A     H5'2 2041   8.103   8.311   1.613
   80A      C4' 2042   7.907   8.296   1.703
   80A      H4' 2043   7.841   8.336   1.626
   80A      O4' 2044   7.826   8.203   1.767
   80A      C1' 2045   7.756   8.261   1.882
   80A      H1' 2046   7.649   8.254   1.865
   80A       N9 2047   7.792   8.190   2.012
   80A       C8 2048   7.891   8.094   2.020
   80A       H8 2049   7.960   8.070   1.942
   80A       N7 2050   7.907   8.036   2.137
   80A       C5 2051   7.801   8.103   2.207
   80A       C6 2052   7.760   8.094   2.340
   80A       N6 2053   7.815   8.021   2.437
   80A      H61 2054   7.893   7.958   2.424
   80A      H62 2055   7.783   8.037   2.531
   80A       N1 2056   7.650   8.162   2.386
   80A       C2 2057   7.594   8.241   2.297
   80A       H2 2058   7.498   8.281   2.329
   80A       N3 2059   7.630   8.264   2.171
   80A       C4 2060   7.732   8.191   2.128
   80A      C3' 2061   7.944   8.391   1.818
   80A      H3' 2062   8.027   8.355   1.880
   80A      C2' 2063   7.805   8.405   1.892
   80A     H2'1 2064   7.810   8.432   1.998
   80A      O2' 2065   7.698   8.484   1.827
   80A     HO'2 2066   7.731   8.513   1.742
   80A      O3' 2067   7.978   8.516   1.756
   81U        P 2068   8.070   8.621   1.833
   81U      O1P 2069   8.082   8.735   1.748
   81U      O2P 2070   8.196   8.548   1.864
   81U      O5' 2071   7.993   8.656   1.971
   81U      C5' 2072   7.869   8.730   1.961
   81U     H5'1 2073   7.809   8.694   1.877
   81U     H5'2 2074   7.893   8.832   1.930
   81U      C4' 2075   7.798   8.742   2.096
   81U      H4' 2076   7.723   8.821   2.086
   81U      O4' 2077   7.745   8.618   2.138
   81U      C1' 2078   7.757   8.604   2.275
   81U      H1' 2079   7.659   8.584   2.319
   81U       N1 2080   7.847   8.490   2.310
   81U       C6 2081   7.962   8.464   2.233
   81U       H6 2082   7.987   8.539   2.158
   81U       C5 2083   8.048   8.363   2.265
   81U       H5 2084   8.128   8.336   2.197
   81U       C4 2085   8.029   8.283   2.380
   81U       O4 2086   8.098   8.187   2.404
   81U       N3 2087   7.923   8.320   2.459
   81U       H3 2088   7.904   8.268   2.544
   81U       C2 2089   7.834   8.419   2.431
   81U       O2 2090   7.745   8.447   2.512
   81U      C3' 2091   7.892   8.790   2.209
   81U      H3' 2092   7.986   8.739   2.190
   81U      C2' 2093   7.825   8.734   2.332
   81U     H2'1 2094   7.902   8.719   2.408
   81U      O2' 2095   7.716   8.809   2.394
   81U     HO'2 2096   7.728   8.899   2.362
   81U      O3' 2097   7.899   8.932   2.226
   82U        P 2098   7.999   9.031   2.161
   82U      O1P 2099   8.005   9.150   2.241
   82U      O2P 2100   7.958   9.042   2.021
   82U      O5' 2101   8.140   8.942   2.176
   82U      C5' 2102   8.271   9.004   2.184
   82U     H5'1 2103   8.285   9.052   2.281
   82U     H5'2 2104   8.270   9.080   2.106
   82U      C4' 2105   8.382   8.903   2.161
   82U      H4' 2106   8.477   8.951   2.136
   82U      O4' 2107   8.397   8.827   2.286
   82U      C1' 2108   8.393   8.688   2.265
   82U      H1' 2109   8.487   8.636   2.248
   82U       N1 2110   8.324   8.623   2.381
   82U       C6 2111   8.204   8.670   2.436
   82U       H6 2112   8.164   8.762   2.397
   82U       C5 2113   8.140   8.602   2.533
   82U       H5 2114   8.047   8.641   2.573
   82U       C4 2115   8.189   8.473   2.582
   82U       O4 2116   8.138   8.400   2.662
   82U       N3 2117   8.304   8.434   2.523
   82U       H3 2118   8.338   8.345   2.556
   82U       C2 2119   8.380   8.502   2.432
   82U       O2 2120   8.488   8.459   2.394
   82U      C3' 2121   8.354   8.799   2.053
   82U      H3' 2122   8.271   8.840   1.996
   82U      C2' 2123   8.309   8.676   2.136
   82U     H2'1 2124   8.205   8.688   2.165
   82U      O2' 2125   8.341   8.550   2.070
   82U     HO'2 2126   8.292   8.544   1.987
   82U      O3' 2127   8.474   8.759   1.980
   82U      H3T 2128   8.446   8.698   1.911
   9.02886   9.02886   6.38418   0.00000   0.00000   0.00000   0.00000   4.51395   4.51395
