# Supplementary material for: Constant-pH Molecular Dynamics of Cationic Peptide Dendrimers Binding to siRNA
Source: J Chem Inf Model. 2026 Feb 5;66(8):4734–43. doi: 10.1021/acs.jcim.5c02636 (PMC13126635; doi:10.1021/acs.jcim.5c02636)
Supplement: Supplementary file 2 [file ci5c02636_si_002.zip › zip/MH18D3_05_out_6.gro]

Protein t= 150000.00000 step= 10000
 2128
    1LY0      N    1   6.065   7.573   4.193
    1LY0     H1    2   6.014   7.650   4.152
    1LY0     H2    3   6.163   7.595   4.204
    1LY0     H3    4   6.022   7.541   4.279
    1LY0     CA    5   6.033   7.464   4.099
    1LY0     HA    6   5.928   7.436   4.111
    1LY0     CB    7   6.060   7.509   3.948
    1LY0    HB1    8   6.033   7.417   3.896
    1LY0    HB2    9   6.162   7.541   3.931
    1LY0     CG   10   5.967   7.628   3.900
    1LY0    HG1   11   5.989   7.706   3.973
    1LY0    HG2   12   5.865   7.591   3.909
    1LY0     CD   13   5.999   7.681   3.759
    1LY0    HD1   14   5.968   7.604   3.689
    1LY0    HD2   15   6.107   7.701   3.758
    1LY0     CE   16   5.922   7.816   3.728
    1LY0    HE1   17   5.944   7.889   3.806
    1LY0    HE2   18   5.814   7.804   3.731
    1LY0     NZ   19   5.964   7.852   3.593
    1LY0    HZ1   20   5.920   7.797   3.521
    1LY0    HZ2   21   5.937   7.949   3.585
    1LY0    HZ3   22   6.064   7.842   3.576
    1LY0      C   23   6.119   7.345   4.123
    1LY0      O   24   6.242   7.348   4.101
    2LER      N   25   6.056   7.232   4.164
    2LER      H   26   5.956   7.236   4.174
    2LER     CA   27   6.119   7.113   4.222
    2LER     HA   28   6.147   7.139   4.324
    2LER     CB   29   6.007   7.010   4.234
    2LER    HB1   30   6.066   6.925   4.268
    2LER    HB2   31   5.961   6.995   4.136
    2LER     CG   32   5.900   7.059   4.339
    2LER     HG   33   5.867   7.160   4.316
    2LER    CD1   34   5.788   6.959   4.336
    2LER   HD11   35   5.708   6.991   4.403
    2LER   HD12   36   5.754   6.951   4.233
    2LER   HD13   37   5.810   6.859   4.372
    2LER    CD2   38   5.956   7.052   4.485
    2LER   HD21   39   5.874   7.065   4.556
    2LER   HD22   40   6.006   6.957   4.499
    2LER   HD23   41   6.021   7.138   4.504
    2LER      C   42   6.237   7.053   4.146
    2LER      O   43   6.343   7.028   4.205
    3LYR      N   44   6.221   7.032   4.016
    3LYR      H   45   6.138   7.061   3.966
    3LYR     CA   46   6.316   6.975   3.928
    3LYR     HA   47   6.264   6.955   3.834
    3LYR     CB   48   6.357   6.837   3.972
    3LYR    HB1   49   6.419   6.841   4.062
    3LYR    HB2   50   6.427   6.788   3.905
    3LYR     CG   51   6.238   6.745   3.993
    3LYR    HG1   52   6.181   6.782   4.078
    3LYR    HG2   53   6.280   6.647   4.012
    3LYR     CD   54   6.135   6.739   3.887
    3LYR    HD1   55   6.187   6.728   3.792
    3LYR    HD2   56   6.076   6.831   3.880
    3LYR     CE   57   6.042   6.616   3.910
    3LYR    HE1   58   5.953   6.629   3.850
    3LYR    HE2   59   6.007   6.617   4.013
    3LYR     NZ   60   6.110   6.494   3.885
    3LYR    HZ1   61   6.178   6.461   3.952
    3LYR      C   62   6.438   7.067   3.907
    3LYR      O   63   6.541   7.014   3.864
    4LY0      N   64   6.427   7.198   3.924
    4LY0      H   65   6.336   7.231   3.952
    4LY0     CA   66   6.531   7.304   3.930
    4LY0     HA   67   6.616   7.286   3.865
    4LY0     CB   68   6.469   7.434   3.889
    4LY0    HB1   69   6.550   7.507   3.885
    4LY0    HB2   70   6.398   7.467   3.964
    4LY0     CG   71   6.405   7.428   3.745
    4LY0    HG1   72   6.379   7.527   3.706
    4LY0    HG2   73   6.316   7.366   3.740
    4LY0     CD   74   6.514   7.378   3.646
    4LY0    HD1   75   6.519   7.271   3.667
    4LY0    HD2   76   6.612   7.420   3.667
    4LY0     CE   77   6.471   7.413   3.503
    4LY0    HE1   78   6.481   7.520   3.490
    4LY0    HE2   79   6.371   7.369   3.497
    4LY0     NZ   80   6.556   7.342   3.409
    4LY0    HZ1   81   6.525   7.344   3.313
    4LY0    HZ2   82   6.647   7.386   3.404
    4LY0    HZ3   83   6.567   7.245   3.437
    4LY0      C   84   6.592   7.319   4.068
    4LY0      O   85   6.713   7.335   4.075
    5LER      N   86   6.516   7.293   4.171
    5LER      H   87   6.421   7.270   4.146
    5LER     CA   88   6.562   7.280   4.305
    5LER     HA   89   6.644   7.349   4.326
    5LER     CB   90   6.452   7.291   4.409
    5LER    HB1   91   6.486   7.276   4.511
    5LER    HB2   92   6.373   7.218   4.390
    5LER     CG   93   6.394   7.435   4.413
    5LER     HG   94   6.400   7.476   4.312
    5LER    CD1   95   6.255   7.421   4.462
    5LER   HD11   96   6.194   7.340   4.422
    5LER   HD12   97   6.250   7.403   4.570
    5LER   HD13   98   6.199   7.510   4.433
    5LER    CD2   99   6.460   7.537   4.506
    5LER   HD21  100   6.568   7.538   4.492
    5LER   HD22  101   6.420   7.635   4.482
    5LER   HD23  102   6.453   7.513   4.612
    5LER      C  103   6.629   7.142   4.329
    5LER      O  104   6.698   7.133   4.427
    6LYR      N  105   6.616   7.035   4.248
    6LYR      H  106   6.541   7.032   4.180
    6LYR     CA  107   6.686   6.907   4.268
    6LYR     HA  108   6.780   6.930   4.319
    6LYR     CB  109   6.723   6.845   4.139
    6LYR    HB1  110   6.630   6.827   4.084
    6LYR    HB2  111   6.770   6.748   4.154
    6LYR     CG  112   6.819   6.933   4.051
    6LYR    HG1  113   6.768   7.027   4.029
    6LYR    HG2  114   6.824   6.886   3.952
    6LYR     CD  115   6.954   6.973   4.100
    6LYR    HD1  116   7.001   6.880   4.133
    6LYR    HD2  117   6.945   7.030   4.192
    6LYR     CE  118   7.032   7.050   3.989
    6LYR    HE1  119   7.129   7.074   4.033
    6LYR    HE2  120   6.982   7.142   3.959
    6LYR     NZ  121   7.037   6.974   3.868
    6LYR    HZ1  122   6.981   6.998   3.788
    6LYR      C  123   6.604   6.825   4.372
    6LYR      O  124   6.669   6.765   4.454
    7LER      N  125   6.468   6.831   4.372
    7LER      H  126   6.434   6.895   4.301
    7LER     CA  127   6.381   6.771   4.470
    7LER     HA  128   6.445   6.726   4.545
    7LER     CB  129   6.299   6.883   4.536
    7LER    HB1  130   6.244   6.837   4.617
    7LER    HB2  131   6.231   6.919   4.458
    7LER     CG  132   6.372   7.001   4.597
    7LER     HG  133   6.423   7.052   4.516
    7LER    CD1  134   6.263   7.093   4.655
    7LER   HD11  135   6.196   7.038   4.721
    7LER   HD12  136   6.313   7.179   4.700
    7LER   HD13  137   6.221   7.126   4.561
    7LER    CD2  138   6.474   6.947   4.696
    7LER   HD21  139   6.513   7.034   4.749
    7LER   HD22  140   6.415   6.884   4.763
    7LER   HD23  141   6.551   6.888   4.646
    7LER      C  142   6.284   6.668   4.410
    7LER      O  143   6.273   6.656   4.288
    8LER      N  144   6.225   6.585   4.495
    8LER      H  145   6.230   6.619   4.590
    8LER     CA  146   6.136   6.468   4.472
    8LER     HA  147   6.107   6.442   4.573
    8LER     CB  148   6.011   6.526   4.395
    8LER    HB1  149   6.048   6.533   4.293
    8LER    HB2  150   5.980   6.622   4.435
    8LER     CG  151   5.887   6.447   4.384
    8LER     HG  152   5.917   6.364   4.320
    8LER    CD1  153   5.826   6.396   4.515
    8LER   HD11  154   5.797   6.478   4.581
    8LER   HD12  155   5.742   6.327   4.499
    8LER   HD13  156   5.891   6.329   4.570
    8LER    CD2  157   5.778   6.527   4.314
    8LER   HD21  158   5.715   6.580   4.385
    8LER   HD22  159   5.817   6.603   4.247
    8LER   HD23  160   5.710   6.467   4.254
    8LER      C  161   6.210   6.342   4.405
    8LER      O  162   6.181   6.225   4.431
    9LYR      N  163   6.308   6.377   4.322
    9LYR      H  164   6.333   6.475   4.325
    9LYR     CA  165   6.392   6.286   4.243
    9LYR     HA  166   6.439   6.208   4.302
    9LYR     CB  167   6.512   6.362   4.180
    9LYR    HB1  168   6.473   6.440   4.114
    9LYR    HB2  169   6.579   6.305   4.116
    9LYR     CG  170   6.619   6.422   4.273
    9LYR    HG1  171   6.583   6.522   4.298
    9LYR    HG2  172   6.708   6.432   4.211
    9LYR     CD  173   6.650   6.334   4.396
    9LYR    HD1  174   6.671   6.234   4.359
    9LYR    HD2  175   6.563   6.323   4.460
    9LYR     CE  176   6.770   6.390   4.477
    9LYR    HE1  177   6.843   6.425   4.404
    9LYR    HE2  178   6.822   6.317   4.540
    9LYR     NZ  179   6.728   6.506   4.559
    9LYR    HZ1  180   6.727   6.601   4.525
    9LYR      C  181   6.308   6.210   4.131
    9LYR      O  182   6.220   6.271   4.074
   10LER      N  183   6.335   6.080   4.116
   10LER      H  184   6.396   6.032   4.179
   10LER     CA  185   6.257   6.000   4.026
   10LER     HA  186   6.261   6.047   3.928
   10LER     CB  187   6.320   5.858   4.020
   10LER    HB1  188   6.311   5.799   4.110
   10LER    HB2  189   6.428   5.864   4.003
   10LER     CG  190   6.279   5.760   3.901
   10LER     HG  191   6.175   5.782   3.877
   10LER    CD1  192   6.371   5.779   3.780
   10LER   HD11  193   6.342   5.736   3.684
   10LER   HD12  194   6.392   5.884   3.763
   10LER   HD13  195   6.472   5.750   3.810
   10LER    CD2  196   6.281   5.609   3.937
   10LER   HD21  197   6.248   5.549   3.852
   10LER   HD22  198   6.386   5.591   3.958
   10LER   HD23  199   6.227   5.588   4.029
   10LER      C  200   6.105   5.991   4.065
   10LER      O  201   6.071   5.937   4.168
   11LER      N  202   6.021   6.044   3.972
   11LER      H  203   6.062   6.090   3.892
   11LER     CA  204   5.871   6.040   3.978
   11LER     HA  205   5.838   6.076   4.075
   11LER     CB  206   5.811   6.130   3.871
   11LER    HB1  207   5.705   6.105   3.875
   11LER    HB2  208   5.846   6.095   3.774
   11LER     CG  209   5.835   6.280   3.880
   11LER     HG  210   5.941   6.294   3.860
   11LER    CD1  211   5.734   6.346   3.788
   11LER   HD11  212   5.764   6.448   3.764
   11LER   HD12  213   5.748   6.296   3.692
   11LER   HD13  214   5.634   6.340   3.831
   11LER    CD2  215   5.805   6.340   4.023
   11LER   HD21  216   5.877   6.298   4.094
   11LER   HD22  217   5.801   6.448   4.017
   11LER   HD23  218   5.707   6.305   4.055
   11LER      C  219   5.808   5.893   3.983
   11LER      O  220   5.833   5.806   3.904
   12LER      N  221   5.709   5.874   4.074
   12LER      H  222   5.684   5.956   4.126
   12LER     CA  223   5.615   5.768   4.080
   12LER     HA  224   5.674   5.677   4.085
   12LER     CB  225   5.524   5.788   4.205
   12LER    HB1  226   5.439   5.720   4.201
   12LER    HB2  227   5.477   5.886   4.214
   12LER     CG  228   5.600   5.752   4.334
   12LER     HG  229   5.703   5.788   4.328
   12LER    CD1  230   5.525   5.825   4.445
   12LER   HD11  231   5.570   5.791   4.538
   12LER   HD12  232   5.525   5.934   4.434
   12LER   HD13  233   5.421   5.791   4.450
   12LER    CD2  234   5.607   5.606   4.372
   12LER   HD21  235   5.510   5.559   4.389
   12LER   HD22  236   5.664   5.554   4.295
   12LER   HD23  237   5.664   5.596   4.465
   12LER      C  238   5.539   5.748   3.953
   12LER      O  239   5.520   5.637   3.897
   13LER      N  240   5.488   5.856   3.894
   13LER      H  241   5.504   5.942   3.945
   13LER     CA  242   5.411   5.865   3.769
   13LER     HA  243   5.363   5.769   3.751
   13LER     CB  244   5.297   5.966   3.795
   13LER    HB1  245   5.242   5.971   3.701
   13LER    HB2  246   5.334   6.064   3.823
   13LER     CG  247   5.198   5.926   3.909
   13LER     HG  248   5.256   5.926   4.002
   13LER    CD1  249   5.093   6.030   3.930
   13LER   HD11  250   5.140   6.115   3.978
   13LER   HD12  251   5.036   6.061   3.842
   13LER   HD13  252   5.022   5.997   4.007
   13LER    CD2  253   5.138   5.787   3.882
   13LER   HD21  254   5.066   5.763   3.961
   13LER   HD22  255   5.087   5.772   3.787
   13LER   HD23  256   5.219   5.714   3.878
   13LER      C  257   5.501   5.887   3.646
   13LER      O  258   5.461   5.947   3.550
   14NH2      N  259   5.628   5.874   3.659
   14NH2     H1  260   5.663   5.826   3.741
   14NH2     H2  261   5.692   5.891   3.583
   15LY0      N  262   6.196   5.961   3.456
   15LY0     H1  263   6.295   5.947   3.469
   15LY0     H2  264   6.173   5.935   3.361
   15LY0     H3  265   6.146   5.899   3.519
   15LY0     CA  266   6.145   6.097   3.464
   15LY0     HA  267   6.201   6.160   3.395
   15LY0     CB  268   5.989   6.111   3.442
   15LY0    HB1  269   5.935   6.052   3.516
   15LY0    HB2  270   5.978   6.067   3.343
   15LY0     CG  271   5.933   6.249   3.429
   15LY0    HG1  272   5.999   6.316   3.372
   15LY0    HG2  273   5.918   6.283   3.532
   15LY0     CD  274   5.799   6.257   3.364
   15LY0    HD1  275   5.814   6.207   3.268
   15LY0    HD2  276   5.760   6.358   3.354
   15LY0     CE  277   5.695   6.166   3.435
   15LY0    HE1  278   5.669   6.219   3.527
   15LY0    HE2  279   5.742   6.069   3.452
   15LY0     NZ  280   5.575   6.130   3.346
   15LY0    HZ1  281   5.607   6.099   3.255
   15LY0    HZ2  282   5.516   6.067   3.398
   15LY0    HZ3  283   5.529   6.219   3.335
   15LY0      C  284   6.173   6.141   3.605
   15LY0      O  285   6.149   6.078   3.706
   16LER      N  286   6.227   6.264   3.615
   16LER      H  287   6.234   6.316   3.529
   16LER     CA  288   6.234   6.342   3.739
   16LER     HA  289   6.229   6.265   3.816
   16LER     CB  290   6.374   6.409   3.763
   16LER    HB1  291   6.378   6.438   3.868
   16LER    HB2  292   6.374   6.508   3.719
   16LER     CG  293   6.509   6.338   3.745
   16LER     HG  294   6.528   6.329   3.638
   16LER    CD1  295   6.609   6.438   3.796
   16LER   HD11  296   6.589   6.535   3.750
   16LER   HD12  297   6.602   6.448   3.904
   16LER   HD13  298   6.708   6.398   3.773
   16LER    CD2  299   6.511   6.206   3.813
   16LER   HD21  300   6.470   6.208   3.914
   16LER   HD22  301   6.433   6.142   3.772
   16LER   HD23  302   6.613   6.168   3.814
   16LER      C  303   6.121   6.444   3.759
   16LER      O  304   6.049   6.470   3.660
   17LY0      N  305   7.068   7.189   2.884
   17LY0     H1  306   7.066   7.185   2.783
   17LY0     H2  307   7.147   7.137   2.919
   17LY0     H3  308   6.979   7.156   2.917
   17LY0     CA  309   7.085   7.323   2.936
   17LY0     HA  310   7.156   7.367   2.866
   17LY0     CB  311   6.951   7.391   2.927
   17LY0    HB1  312   6.941   7.467   3.005
   17LY0    HB2  313   6.879   7.311   2.946
   17LY0     CG  314   6.923   7.454   2.787
   17LY0    HG1  315   6.957   7.383   2.712
   17LY0    HG2  316   6.976   7.548   2.768
   17LY0     CD  317   6.780   7.485   2.760
   17LY0    HD1  318   6.715   7.401   2.785
   17LY0    HD2  319   6.768   7.509   2.654
   17LY0     CE  320   6.741   7.615   2.831
   17LY0    HE1  321   6.813   7.688   2.794
   17LY0    HE2  322   6.755   7.605   2.939
   17LY0     NZ  323   6.599   7.656   2.798
   17LY0    HZ1  324   6.589   7.675   2.700
   17LY0    HZ2  325   6.528   7.589   2.825
   17LY0    HZ3  326   6.567   7.741   2.843
   17LY0      C  327   7.157   7.319   3.074
   17LY0      O  328   7.120   7.228   3.151
   18LER      N  329   7.243   7.411   3.102
   18LER      H  330   7.249   7.490   3.040
   18LER     CA  331   7.328   7.417   3.228
   18LER     HA  332   7.406   7.487   3.200
   18LER     CB  333   7.251   7.479   3.350
   18LER    HB1  334   7.325   7.488   3.430
   18LER    HB2  335   7.180   7.405   3.390
   18LER     CG  336   7.186   7.614   3.320
   18LER     HG  337   7.141   7.602   3.221
   18LER    CD1  338   7.086   7.655   3.423
   18LER   HD11  339   7.042   7.753   3.403
   18LER   HD12  340   7.004   7.584   3.410
   18LER   HD13  341   7.135   7.672   3.518
   18LER    CD2  342   7.300   7.721   3.313
   18LER   HD21  343   7.262   7.822   3.294
   18LER   HD22  344   7.361   7.711   3.403
   18LER   HD23  345   7.364   7.692   3.229
   18LER      C  346   7.413   7.286   3.265
   18LER      O  347   7.462   7.284   3.380
   19LYR      N  348   7.436   7.198   3.173
   19LYR      H  349   7.400   7.209   3.079
   19LYR     CA  350   7.525   7.084   3.200
   19LYR     HA  351   7.602   7.121   3.268
   19LYR     CB  352   7.588   7.031   3.066
   19LYR    HB1  353   7.638   7.121   3.030
   19LYR    HB2  354   7.502   6.995   3.009
   19LYR     CG  355   7.693   6.915   3.079
   19LYR    HG1  356   7.660   6.834   3.144
   19LYR    HG2  357   7.788   6.947   3.122
   19LYR     CD  358   7.706   6.866   2.933
   19LYR    HD1  359   7.607   6.842   2.893
   19LYR    HD2  360   7.763   6.773   2.944
   19LYR     CE  361   7.771   6.966   2.842
   19LYR    HE1  362   7.705   7.053   2.852
   19LYR    HE2  363   7.770   6.919   2.744
   19LYR     NZ  364   7.912   7.000   2.877
   19LYR    HZ1  365   7.980   6.938   2.837
   19LYR      C  366   7.448   6.980   3.289
   19LYR      O  367   7.335   6.942   3.251
   20LY0      N  368   7.504   6.938   3.408
   20LY0      H  369   7.588   6.982   3.441
   20LY0     CA  370   7.447   6.843   3.501
   20LY0     HA  371   7.429   6.741   3.467
   20LY0     CB  372   7.555   6.832   3.610
   20LY0    HB1  373   7.536   6.742   3.669
   20LY0    HB2  374   7.560   6.925   3.666
   20LY0     CG  375   7.693   6.805   3.555
   20LY0    HG1  376   7.735   6.885   3.494
   20LY0    HG2  377   7.681   6.723   3.485
   20LY0     CD  378   7.800   6.774   3.665
   20LY0    HD1  379   7.891   6.742   3.613
   20LY0    HD2  380   7.761   6.700   3.734
   20LY0     CE  381   7.840   6.896   3.746
   20LY0    HE1  382   7.752   6.955   3.772
   20LY0    HE2  383   7.902   6.952   3.676
   20LY0     NZ  384   7.917   6.874   3.870
   20LY0    HZ1  385   7.950   6.962   3.906
   20LY0    HZ2  386   7.857   6.843   3.944
   20LY0    HZ3  387   7.992   6.807   3.857
   20LY0      C  388   7.324   6.895   3.573
   20LY0      O  389   7.293   7.019   3.567
   21LER      N  390   7.243   6.800   3.624
   21LER      H  391   7.265   6.703   3.606
   21LER     CA  392   7.114   6.822   3.690
   21LER     HA  393   7.052   6.894   3.635
   21LER     CB  394   7.035   6.694   3.702
   21LER    HB1  395   6.938   6.720   3.744
   21LER    HB2  396   7.082   6.630   3.776
   21LER     CG  397   7.017   6.628   3.561
   21LER     HG  398   7.120   6.622   3.527
   21LER    CD1  399   6.958   6.482   3.580
   21LER   HD11  400   6.963   6.432   3.483
   21LER   HD12  401   7.011   6.429   3.658
   21LER   HD13  402   6.855   6.499   3.611
   21LER    CD2  403   6.931   6.711   3.462
   21LER   HD21  404   6.992   6.793   3.425
   21LER   HD22  405   6.901   6.648   3.378
   21LER   HD23  406   6.846   6.741   3.523
   21LER      C  407   7.134   6.892   3.831
   21LER      O  408   7.218   6.853   3.912
   22LY0      N  409   8.253   7.549   2.769
   22LY0     H1  410   8.282   7.645   2.776
   22LY0     H2  411   8.332   7.486   2.777
   22LY0     H3  412   8.213   7.532   2.678
   22LY0     CA  413   8.148   7.517   2.872
   22LY0     HA  414   8.185   7.530   2.974
   22LY0     CB  415   8.033   7.611   2.858
   22LY0    HB1  416   7.941   7.554   2.870
   22LY0    HB2  417   8.028   7.654   2.758
   22LY0     CG  418   8.040   7.730   2.955
   22LY0    HG1  419   8.123   7.795   2.926
   22LY0    HG2  420   8.061   7.688   3.053
   22LY0     CD  421   7.922   7.818   2.954
   22LY0    HD1  422   7.837   7.768   3.001
   22LY0    HD2  423   7.889   7.830   2.851
   22LY0     CE  424   7.953   7.948   3.014
   22LY0    HE1  425   8.032   7.994   2.955
   22LY0    HE2  426   7.996   7.936   3.114
   22LY0     NZ  427   7.839   8.041   2.999
   22LY0    HZ1  428   7.751   8.005   3.035
   22LY0    HZ2  429   7.851   8.129   3.047
   22LY0    HZ3  430   7.835   8.072   2.904
   22LY0      C  431   8.108   7.368   2.846
   22LY0      O  432   8.068   7.322   2.738
   23LER      N  433   8.132   7.283   2.949
   23LER      H  434   8.179   7.315   3.032
   23LER     CA  435   8.103   7.143   2.945
   23LER     HA  436   8.143   7.095   2.856
   23LER     CB  437   8.173   7.068   3.056
   23LER    HB1  438   8.141   6.965   3.042
   23LER    HB2  439   8.147   7.102   3.157
   23LER     CG  440   8.325   7.066   3.053
   23LER     HG  441   8.358   7.166   3.082
   23LER    CD1  442   8.377   6.972   3.167
   23LER   HD11  443   8.483   6.993   3.178
   23LER   HD12  444   8.327   6.999   3.260
   23LER   HD13  445   8.366   6.871   3.128
   23LER    CD2  446   8.394   7.027   2.919
   23LER   HD21  447   8.365   7.094   2.839
   23LER   HD22  448   8.502   7.037   2.923
   23LER   HD23  449   8.361   6.928   2.885
   23LER      C  450   7.949   7.110   2.942
   23LER      O  451   7.865   7.196   2.977
   24LY0      N  452   4.759   5.749   4.780
   24LY0     H1  453   4.778   5.702   4.693
   24LY0     H2  454   4.663   5.776   4.799
   24LY0     H3  455   4.769   5.673   4.845
   24LY0     CA  456   4.853   5.853   4.818
   24LY0     HA  457   4.821   5.940   4.760
   24LY0     CB  458   4.841   5.900   4.967
   24LY0    HB1  459   4.916   5.977   4.987
   24LY0    HB2  460   4.855   5.810   5.027
   24LY0     CG  461   4.703   5.945   5.007
   24LY0    HG1  462   4.634   5.861   5.003
   24LY0    HG2  463   4.668   6.024   4.940
   24LY0     CD  464   4.704   6.002   5.145
   24LY0    HD1  465   4.757   6.097   5.149
   24LY0    HD2  466   4.756   5.939   5.217
   24LY0     CE  467   4.562   6.034   5.204
   24LY0    HE1  468   4.513   6.105   5.137
   24LY0    HE2  469   4.570   6.072   5.306
   24LY0     NZ  470   4.476   5.912   5.205
   24LY0    HZ1  471   4.382   5.946   5.217
   24LY0    HZ2  472   4.477   5.866   5.115
   24LY0    HZ3  473   4.505   5.839   5.269
   24LY0      C  474   4.998   5.823   4.778
   24LY0      O  475   5.042   5.716   4.803
   25LER      N  476   5.066   5.913   4.711
   25LER      H  477   5.025   6.006   4.711
   25LER     CA  478   5.194   5.899   4.649
   25LER     HA  479   5.192   5.804   4.596
   25LER     CB  480   5.225   6.017   4.556
   25LER    HB1  481   5.332   6.003   4.542
   25LER    HB2  482   5.201   6.105   4.615
   25LER     CG  483   5.137   6.033   4.432
   25LER     HG  484   5.031   6.038   4.458
   25LER    CD1  485   5.175   6.165   4.369
   25LER   HD11  486   5.275   6.155   4.327
   25LER   HD12  487   5.113   6.174   4.281
   25LER   HD13  488   5.154   6.251   4.433
   25LER    CD2  489   5.142   5.911   4.338
   25LER   HD21  490   5.250   5.898   4.324
   25LER   HD22  491   5.110   5.823   4.392
   25LER   HD23  492   5.085   5.913   4.245
   25LER      C  493   5.304   5.887   4.757
   25LER      O  494   5.321   5.980   4.839
   26LYR      N  495   5.363   5.768   4.770
   26LYR      H  496   5.341   5.699   4.700
   26LYR     CA  497   5.448   5.721   4.875
   26LYR     HA  498   5.479   5.623   4.840
   26LYR     CB  499   5.367   5.710   5.004
   26LYR    HB1  500   5.262   5.704   4.974
   26LYR    HB2  501   5.370   5.795   5.072
   26LYR     CG  502   5.412   5.593   5.103
   26LYR    HG1  503   5.504   5.616   5.156
   26LYR    HG2  504   5.413   5.493   5.060
   26LYR     CD  505   5.303   5.581   5.213
   26LYR    HD1  506   5.208   5.544   5.175
   26LYR    HD2  507   5.289   5.677   5.263
   26LYR     CE  508   5.346   5.483   5.322
   26LYR    HE1  509   5.262   5.467   5.391
   26LYR    HE2  510   5.440   5.516   5.367
   26LYR     NZ  511   5.360   5.354   5.262
   26LYR    HZ1  512   5.301   5.331   5.183
   26LYR      C  513   5.578   5.799   4.900
   26LYR      O  514   5.655   5.762   4.999
   27LY0      N  515   5.608   5.902   4.819
   27LY0      H  516   5.530   5.943   4.769
   27LY0     CA  517   5.734   5.971   4.810
   27LY0     HA  518   5.809   5.931   4.879
   27LY0     CB  519   5.800   5.949   4.674
   27LY0    HB1  520   5.888   6.012   4.681
   27LY0    HB2  521   5.722   5.975   4.602
   27LY0     CG  522   5.845   5.807   4.650
   27LY0    HG1  523   5.756   5.746   4.640
   27LY0    HG2  524   5.895   5.765   4.738
   27LY0     CD  525   5.935   5.795   4.532
   27LY0    HD1  526   5.889   5.798   4.433
   27LY0    HD2  527   5.963   5.690   4.533
   27LY0     CE  528   6.065   5.872   4.529
   27LY0    HE1  529   6.118   5.860   4.624
   27LY0    HE2  530   6.039   5.977   4.521
   27LY0     NZ  531   6.163   5.829   4.429
   27LY0    HZ1  532   6.161   5.728   4.432
   27LY0    HZ2  533   6.140   5.850   4.333
   27LY0    HZ3  534   6.255   5.865   4.446
   27LY0      C  535   5.729   6.114   4.851
   27LY0      O  536   5.621   6.166   4.877
   28LER      N  537   5.843   6.181   4.862
   28LER      H  538   5.925   6.127   4.836
   28LER     CA  539   5.864   6.301   4.949
   28LER     HA  540   5.772   6.353   4.973
   28LER     CB  541   5.933   6.270   5.080
   28LER    HB1  542   5.964   6.358   5.137
   28LER    HB2  543   6.025   6.214   5.061
   28LER     CG  544   5.843   6.186   5.173
   28LER     HG  545   5.799   6.095   5.132
   28LER    CD1  546   5.938   6.148   5.288
   28LER   HD11  547   5.997   6.226   5.336
   28LER   HD12  548   5.880   6.096   5.365
   28LER   HD13  549   6.002   6.067   5.253
   28LER    CD2  550   5.723   6.270   5.228
   28LER   HD21  551   5.765   6.359   5.276
   28LER   HD22  552   5.654   6.293   5.147
   28LER   HD23  553   5.660   6.211   5.295
   28LER      C  554   5.948   6.406   4.878
   28LER      O  555   6.044   6.372   4.808
   29LYR      N  556   5.919   6.527   4.912
   29LYR      H  557   5.850   6.531   4.985
   29LYR     CA  558   5.987   6.654   4.885
   29LYR     HA  559   5.943   6.729   4.950
   29LYR     CB  560   5.952   6.701   4.746
   29LYR    HB1  561   5.992   6.628   4.675
   29LYR    HB2  562   6.005   6.794   4.729
   29LYR     CG  563   5.807   6.749   4.708
   29LYR    HG1  564   5.744   6.660   4.718
   29LYR    HG2  565   5.818   6.770   4.601
   29LYR     CD  566   5.771   6.873   4.789
   29LYR    HD1  567   5.847   6.950   4.778
   29LYR    HD2  568   5.758   6.855   4.895
   29LYR     CE  569   5.639   6.940   4.751
   29LYR    HE1  570   5.662   6.979   4.652
   29LYR    HE2  571   5.619   7.028   4.813
   29LYR     NZ  572   5.531   6.841   4.750
   29LYR    HZ1  573   5.513   6.770   4.819
   29LYR      C  574   6.137   6.671   4.909
   29LYR      O  575   6.184   6.784   4.914
   30LER      N  576   6.212   6.559   4.928
   30LER      H  577   6.178   6.467   4.903
   30LER     CA  578   6.351   6.556   4.959
   30LER     HA  579   6.377   6.632   5.032
   30LER     CB  580   6.377   6.421   5.023
   30LER    HB1  581   6.479   6.409   5.058
   30LER    HB2  582   6.364   6.342   4.950
   30LER     CG  583   6.287   6.395   5.146
   30LER     HG  584   6.182   6.396   5.114
   30LER    CD1  585   6.317   6.256   5.199
   30LER   HD11  586   6.307   6.186   5.116
   30LER   HD12  587   6.414   6.248   5.246
   30LER   HD13  588   6.235   6.231   5.266
   30LER    CD2  589   6.313   6.497   5.256
   30LER   HD21  590   6.274   6.592   5.219
   30LER   HD22  591   6.260   6.478   5.350
   30LER   HD23  592   6.420   6.501   5.276
   30LER      C  593   6.447   6.580   4.840
   30LER      O  594   6.403   6.575   4.724
   31LER      N  595   6.574   6.611   4.872
   31LER      H  596   6.606   6.621   4.967
   31LER     CA  597   6.683   6.625   4.768
   31LER     HA  598   6.657   6.698   4.691
   31LER     CB  599   6.821   6.651   4.838
   31LER    HB1  600   6.894   6.631   4.760
   31LER    HB2  601   6.852   6.579   4.913
   31LER     CG  602   6.829   6.793   4.891
   31LER     HG  603   6.732   6.808   4.938
   31LER    CD1  604   6.944   6.820   4.985
   31LER   HD11  605   7.040   6.838   4.935
   31LER   HD12  606   6.912   6.905   5.046
   31LER   HD13  607   6.967   6.737   5.051
   31LER    CD2  608   6.841   6.897   4.773
   31LER   HD21  609   6.769   6.880   4.693
   31LER   HD22  610   6.820   6.994   4.819
   31LER   HD23  611   6.941   6.901   4.729
   31LER      C  612   6.703   6.493   4.693
   31LER      O  613   6.713   6.388   4.759
   32LY0      N  614   5.807   4.876   5.024
   32LY0     H1  615   5.786   4.840   5.116
   32LY0     H2  616   5.905   4.878   5.000
   32LY0     H3  617   5.759   4.828   4.950
   32LY0     CA  618   5.757   5.016   5.023
   32LY0     HA  619   5.812   5.062   5.105
   32LY0     CB  620   5.795   5.089   4.892
   32LY0    HB1  621   5.770   5.191   4.921
   32LY0    HB2  622   5.727   5.060   4.811
   32LY0     CG  623   5.944   5.099   4.850
   32LY0    HG1  624   5.942   5.156   4.757
   32LY0    HG2  625   5.978   4.999   4.823
   32LY0     CD  626   6.050   5.151   4.952
   32LY0    HD1  627   6.150   5.128   4.917
   32LY0    HD2  628   6.026   5.095   5.042
   32LY0     CE  629   6.043   5.296   4.990
   32LY0    HE1  630   5.944   5.312   5.033
   32LY0    HE2  631   6.054   5.353   4.897
   32LY0     NZ  632   6.147   5.333   5.082
   32LY0    HZ1  633   6.138   5.431   5.106
   32LY0    HZ2  634   6.131   5.272   5.161
   32LY0    HZ3  635   6.240   5.311   5.052
   32LY0      C  636   5.613   5.023   5.072
   32LY0      O  637   5.524   4.970   5.016
   33LER      N  638   5.586   5.101   5.180
   33LER      H  639   5.655   5.159   5.225
   33LER     CA  640   5.455   5.136   5.237
   33LER     HA  641   5.385   5.141   5.154
   33LER     CB  642   5.418   5.024   5.339
   33LER    HB1  643   5.488   5.038   5.421
   33LER    HB2  644   5.427   4.929   5.286
   33LER     CG  645   5.275   5.015   5.394
   33LER     HG  646   5.242   5.115   5.422
   33LER    CD1  647   5.178   4.947   5.298
   33LER   HD11  648   5.206   4.844   5.275
   33LER   HD12  649   5.079   4.958   5.342
   33LER   HD13  650   5.179   4.996   5.201
   33LER    CD2  651   5.285   4.927   5.516
   33LER   HD21  652   5.327   4.981   5.601
   33LER   HD22  653   5.186   4.902   5.553
   33LER   HD23  654   5.340   4.836   5.490
   33LER      C  655   5.454   5.272   5.296
   33LER      O  656   5.523   5.289   5.394
   34LY0      N  657   5.435   6.304   3.688
   34LY0     H1  658   5.533   6.327   3.692
   34LY0     H2  659   5.425   6.213   3.732
   34LY0     H3  660   5.400   6.292   3.594
   34LY0     CA  661   5.356   6.412   3.754
   34LY0     HA  662   5.363   6.496   3.686
   34LY0     CB  663   5.209   6.365   3.765
   34LY0    HB1  664   5.154   6.441   3.821
   34LY0    HB2  665   5.197   6.278   3.829
   34LY0     CG  666   5.135   6.327   3.636
   34LY0    HG1  667   5.042   6.276   3.658
   34LY0    HG2  668   5.198   6.253   3.587
   34LY0     CD  669   5.104   6.449   3.542
   34LY0    HD1  670   5.196   6.494   3.503
   34LY0    HD2  671   5.059   6.529   3.600
   34LY0     CE  672   5.006   6.411   3.432
   34LY0    HE1  673   4.974   6.499   3.377
   34LY0    HE2  674   4.923   6.382   3.496
   34LY0     NZ  675   5.064   6.302   3.348
   34LY0    HZ1  676   5.091   6.221   3.403
   34LY0    HZ2  677   4.989   6.270   3.289
   34LY0    HZ3  678   5.140   6.331   3.289
   34LY0      C  679   5.407   6.458   3.889
   34LY0      O  680   5.431   6.374   3.973
   35LER      N  681   5.426   6.592   3.911
   35LER      H  682   5.407   6.658   3.837
   35LER     CA  683   5.460   6.631   4.044
   35LER     HA  684   5.548   6.570   4.064
   35LER     CB  685   5.502   6.780   4.039
   35LER    HB1  686   5.489   6.819   4.140
   35LER    HB2  687   5.418   6.825   3.986
   35LER     CG  688   5.639   6.817   3.981
   35LER     HG  689   5.711   6.774   4.051
   35LER    CD1  690   5.663   6.754   3.843
   35LER   HD11  691   5.761   6.778   3.803
   35LER   HD12  692   5.656   6.646   3.845
   35LER   HD13  693   5.586   6.795   3.777
   35LER    CD2  694   5.670   6.964   3.983
   35LER   HD21  695   5.633   7.009   3.891
   35LER   HD22  696   5.612   7.002   4.067
   35LER   HD23  697   5.776   6.974   4.002
   35LER      C  698   5.357   6.594   4.146
   35LER      O  699   5.384   6.563   4.260
   36LYR      N  700   5.231   6.579   4.106
   36LYR      H  701   5.214   6.607   4.010
   36LYR     CA  702   5.127   6.519   4.185
   36LYR     HA  703   5.169   6.421   4.208
   36LYR     CB  704   4.996   6.494   4.107
   36LYR    HB1  705   5.025   6.434   4.021
   36LYR    HB2  706   4.963   6.590   4.066
   36LYR     CG  707   4.889   6.408   4.171
   36LYR    HG1  708   4.850   6.470   4.252
   36LYR    HG2  709   4.930   6.314   4.208
   36LYR     CD  710   4.770   6.384   4.081
   36LYR    HD1  711   4.749   6.475   4.026
   36LYR    HD2  712   4.687   6.347   4.141
   36LYR     CE  713   4.815   6.276   3.973
   36LYR    HE1  714   4.834   6.183   4.027
   36LYR    HE2  715   4.912   6.302   3.930
   36LYR     NZ  716   4.727   6.264   3.861
   36LYR    HZ1  717   4.662   6.186   3.863
   36LYR      C  718   5.091   6.583   4.323
   36LYR      O  719   5.070   6.514   4.427
   37LY0      N  720   5.069   6.714   4.312
   37LY0      H  721   5.076   6.753   4.219
   37LY0     CA  722   5.049   6.800   4.437
   37LY0     HA  723   5.060   6.905   4.409
   37LY0     CB  724   4.904   6.780   4.490
   37LY0    HB1  725   4.894   6.833   4.585
   37LY0    HB2  726   4.894   6.675   4.518
   37LY0     CG  727   4.786   6.820   4.408
   37LY0    HG1  728   4.705   6.816   4.481
   37LY0    HG2  729   4.780   6.750   4.325
   37LY0     CD  730   4.778   6.963   4.356
   37LY0    HD1  731   4.686   6.979   4.300
   37LY0    HD2  732   4.857   6.973   4.282
   37LY0     CE  733   4.810   7.068   4.466
   37LY0    HE1  734   4.915   7.062   4.493
   37LY0    HE2  735   4.757   7.048   4.559
   37LY0     NZ  736   4.774   7.204   4.418
   37LY0    HZ1  737   4.810   7.217   4.325
   37LY0    HZ2  738   4.677   7.218   4.393
   37LY0    HZ3  739   4.801   7.281   4.477
   37LY0      C  740   5.153   6.781   4.551
   37LY0      O  741   5.130   6.828   4.665
   38LER      N  742   5.265   6.711   4.525
   38LER      H  743   5.291   6.694   4.429
   38LER     CA  744   5.377   6.695   4.623
   38LER     HA  745   5.341   6.689   4.725
   38LER     CB  746   5.458   6.565   4.594
   38LER    HB1  747   5.547   6.566   4.657
   38LER    HB2  748   5.492   6.574   4.491
   38LER     CG  749   5.389   6.428   4.599
   38LER     HG  750   5.313   6.427   4.521
   38LER    CD1  751   5.486   6.325   4.551
   38LER   HD11  752   5.557   6.313   4.633
   38LER   HD12  753   5.425   6.242   4.517
   38LER   HD13  754   5.534   6.359   4.459
   38LER    CD2  755   5.327   6.400   4.739
   38LER   HD21  756   5.285   6.300   4.741
   38LER   HD22  757   5.404   6.400   4.816
   38LER   HD23  758   5.253   6.476   4.766
   38LER      C  759   5.466   6.824   4.631
   38LER      O  760   5.479   6.898   4.536
   39LY0      N  761   4.501   6.728   3.442
   39LY0     H1  762   4.413   6.679   3.453
   39LY0     H2  763   4.492   6.784   3.359
   39LY0     H3  764   4.520   6.786   3.523
   39LY0     CA  765   4.608   6.627   3.433
   39LY0     HA  766   4.607   6.568   3.341
   39LY0     CB  767   4.748   6.692   3.430
   39LY0    HB1  768   4.822   6.612   3.436
   39LY0    HB2  769   4.750   6.753   3.521
   39LY0     CG  770   4.757   6.784   3.306
   39LY0    HG1  771   4.698   6.875   3.314
   39LY0    HG2  772   4.725   6.725   3.220
   39LY0     CD  773   4.905   6.836   3.296
   39LY0    HD1  774   4.972   6.755   3.324
   39LY0    HD2  775   4.916   6.913   3.373
   39LY0     CE  776   4.943   6.896   3.167
   39LY0    HE1  777   4.916   6.827   3.086
   39LY0    HE2  778   5.050   6.911   3.163
   39LY0     NZ  779   4.878   7.023   3.149
   39LY0    HZ1  780   4.920   7.062   3.066
   39LY0    HZ2  781   4.780   7.021   3.122
   39LY0    HZ3  782   4.897   7.090   3.221
   39LY0      C  783   4.586   6.536   3.553
   39LY0      O  784   4.540   6.570   3.662
   40LER      N  785   4.630   6.415   3.544
   40LER      H  786   4.664   6.384   3.454
   40LER     CA  787   4.620   6.309   3.653
   40LER     HA  788   4.527   6.328   3.706
   40LER     CB  789   4.616   6.167   3.590
   40LER    HB1  790   4.609   6.089   3.666
   40LER    HB2  791   4.705   6.163   3.528
   40LER     CG  792   4.505   6.142   3.487
   40LER     HG  793   4.512   6.220   3.411
   40LER    CD1  794   4.528   6.008   3.417
   40LER   HD11  795   4.626   6.005   3.368
   40LER   HD12  796   4.528   5.930   3.493
   40LER   HD13  797   4.456   5.995   3.337
   40LER    CD2  798   4.365   6.142   3.555
   40LER   HD21  799   4.350   6.054   3.618
   40LER   HD22  800   4.354   6.235   3.613
   40LER   HD23  801   4.292   6.146   3.475
   40LER      C  802   4.734   6.331   3.749
   40LER      O  803   4.840   6.385   3.715
   41U      O5'  804   8.390   7.324   1.023
   41U      H5T  805   8.301   7.310   0.989
   41U      C5'  806   8.433   7.197   1.064
   41U     H5'1  807   8.505   7.155   0.994
   41U     H5'2  808   8.344   7.136   1.059
   41U      C4'  809   8.488   7.192   1.212
   41U      H4'  810   8.512   7.086   1.218
   41U      O4'  811   8.592   7.286   1.239
   41U      C1'  812   8.583   7.332   1.373
   41U      H1'  813   8.679   7.312   1.421
   41U       N1  814   8.566   7.479   1.383
   41U       C6  815   8.485   7.555   1.299
   41U       H6  816   8.474   7.521   1.197
   41U       C5  817   8.443   7.680   1.334
   41U       H5  818   8.388   7.738   1.262
   41U       C4  819   8.471   7.741   1.462
   41U       O4  820   8.448   7.856   1.486
   41U       N3  821   8.544   7.653   1.545
   41U       H3  822   8.565   7.695   1.635
   41U       C2  823   8.590   7.528   1.512
   41U       O2  824   8.664   7.472   1.593
   41U      C3'  825   8.391   7.217   1.326
   41U      H3'  826   8.339   7.311   1.306
   41U      C2'  827   8.476   7.245   1.447
   41U     H2'1  828   8.420   7.291   1.528
   41U      O2'  829   8.545   7.127   1.492
   41U     HO'2  830   8.593   7.151   1.572
   41U      O3'  831   8.299   7.115   1.346
   42U        P  832   8.166   7.132   1.431
   42U      O1P  833   8.096   7.000   1.453
   42U      O2P  834   8.082   7.238   1.371
   42U      O5'  835   8.201   7.185   1.580
   42U      C5'  836   8.272   7.105   1.669
   42U     H5'1  837   8.371   7.075   1.634
   42U     H5'2  838   8.225   7.014   1.705
   42U      C4'  839   8.297   7.198   1.790
   42U      H4'  840   8.350   7.142   1.868
   42U      O4'  841   8.367   7.320   1.768
   42U      C1'  842   8.337   7.421   1.861
   42U      H1'  843   8.420   7.437   1.930
   42U       N1  844   8.300   7.552   1.802
   42U       C6  845   8.226   7.565   1.686
   42U       H6  846   8.204   7.483   1.620
   42U       C5  847   8.172   7.690   1.652
   42U       H5  848   8.124   7.699   1.556
   42U       C4  849   8.204   7.811   1.728
   42U       O4  850   8.168   7.925   1.700
   42U       N3  851   8.289   7.792   1.835
   42U       H3  852   8.307   7.875   1.890
   42U       C2  853   8.320   7.663   1.884
   42U       O2  854   8.367   7.659   2.001
   42U      C3'  855   8.169   7.246   1.857
   42U      H3'  856   8.105   7.288   1.779
   42U      C2'  857   8.231   7.356   1.943
   42U     H2'1  858   8.148   7.419   1.973
   42U      O2'  859   8.283   7.303   2.062
   42U     HO'2  860   8.213   7.308   2.128
   42U      O3'  861   8.098   7.140   1.924
   43A        P  862   7.955   7.172   1.982
   43A      O1P  863   7.900   7.042   2.034
   43A      O2P  864   7.879   7.245   1.882
   43A      O5'  865   7.966   7.271   2.116
   43A      C5'  866   8.004   7.216   2.245
   43A     H5'1  867   8.089   7.154   2.220
   43A     H5'2  868   7.921   7.159   2.287
   43A      C4'  869   8.050   7.331   2.339
   43A      H4'  870   8.105   7.292   2.424
   43A      O4'  871   8.127   7.431   2.276
   43A      C1'  872   8.092   7.553   2.339
   43A      H1'  873   8.182   7.584   2.391
   43A       N9  874   8.069   7.647   2.229
   43A       C8  875   8.020   7.616   2.099
   43A       H8  876   8.011   7.517   2.059
   43A       N7  877   8.016   7.721   2.024
   43A       C5  878   8.045   7.827   2.110
   43A       C6  879   8.033   7.966   2.110
   43A       N6  880   8.001   8.036   2.005
   43A      H61  881   7.978   7.994   1.916
   43A      H62  882   8.004   8.136   2.016
   43A       N1  883   8.061   8.043   2.216
   43A       C2  884   8.098   7.983   2.332
   43A       H2  885   8.123   8.047   2.415
   43A       N3  886   8.099   7.850   2.353
   43A       C4  887   8.072   7.782   2.236
   43A      C3'  888   7.921   7.402   2.396
   43A      H3'  889   7.847   7.425   2.320
   43A      C2'  890   7.983   7.530   2.444
   43A     H2'1  891   7.918   7.618   2.448
   43A      O2'  892   8.062   7.514   2.562
   43A     HO'2  893   8.018   7.448   2.616
   43A      O3'  894   7.872   7.316   2.495
   44A        P  895   7.725   7.264   2.501
   44A      O1P  896   7.733   7.139   2.578
   44A      O2P  897   7.658   7.264   2.373
   44A      O5'  898   7.659   7.387   2.580
   44A      C5'  899   7.705   7.420   2.712
   44A     H5'1  900   7.813   7.407   2.718
   44A     H5'2  901   7.657   7.358   2.789
   44A      C4'  902   7.675   7.564   2.754
   44A      H4'  903   7.705   7.588   2.856
   44A      O4'  904   7.765   7.634   2.664
   44A      C1'  905   7.728   7.766   2.646
   44A      H1'  906   7.796   7.836   2.696
   44A       N9  907   7.717   7.800   2.504
   44A       C8  908   7.676   7.717   2.402
   44A       H8  909   7.667   7.611   2.421
   44A       N7  910   7.644   7.773   2.288
   44A       C5  911   7.687   7.906   2.308
   44A       C6  912   7.691   8.029   2.223
   44A       N6  913   7.652   8.030   2.097
   44A      H61  914   7.639   7.941   2.050
   44A      H62  915   7.637   8.111   2.039
   44A       N1  916   7.720   8.143   2.280
   44A       C2  917   7.756   8.140   2.408
   44A       H2  918   7.798   8.229   2.453
   44A       N3  919   7.760   8.040   2.499
   44A       C4  920   7.729   7.923   2.438
   44A      C3'  921   7.539   7.630   2.726
   44A      H3'  922   7.506   7.609   2.624
   44A      C2'  923   7.594   7.778   2.718
   44A     H2'1  924   7.525   7.846   2.669
   44A      O2'  925   7.616   7.826   2.853
   44A     HO'2  926   7.548   7.886   2.885
   44A      O3'  927   7.447   7.603   2.824
   45U        P  928   7.298   7.650   2.801
   45U      O1P  929   7.217   7.604   2.911
   45U      O2P  930   7.260   7.604   2.665
   45U      O5'  931   7.294   7.809   2.815
   45U      C5'  932   7.291   7.875   2.933
   45U     H5'1  933   7.379   7.832   2.980
   45U     H5'2  934   7.202   7.843   2.986
   45U      C4'  935   7.312   8.029   2.916
   45U      H4'  936   7.344   8.062   3.015
   45U      O4'  937   7.413   8.058   2.815
   45U      C1'  938   7.378   8.171   2.737
   45U      H1'  939   7.457   8.245   2.745
   45U       N1  940   7.366   8.139   2.594
   45U       C6  941   7.325   8.012   2.558
   45U       H6  942   7.316   7.941   2.639
   45U       C5  943   7.328   7.969   2.428
   45U       H5  944   7.293   7.871   2.397
   45U       C4  945   7.362   8.058   2.322
   45U       O4  946   7.375   8.034   2.203
   45U       N3  947   7.379   8.193   2.363
   45U       H3  948   7.381   8.265   2.292
   45U       C2  949   7.383   8.236   2.493
   45U       O2  950   7.395   8.354   2.514
   45U      C3'  951   7.190   8.111   2.868
   45U      H3'  952   7.147   8.046   2.792
   45U      C2'  953   7.250   8.233   2.799
   45U     H2'1  954   7.176   8.267   2.726
   45U      O2'  955   7.269   8.333   2.899
   45U     HO'2  956   7.208   8.329   2.973
   45U      O3'  957   7.090   8.123   2.969
   46U        P  958   6.939   8.087   2.933
   46U      O1P  959   6.849   8.118   3.048
   46U      O2P  960   6.932   7.954   2.869
   46U      O5'  961   6.921   8.198   2.813
   46U      C5'  962   6.911   8.335   2.854
   46U     H5'1  963   7.003   8.358   2.908
   46U     H5'2  964   6.818   8.336   2.911
   46U      C4'  965   6.885   8.430   2.740
   46U      H4'  966   6.876   8.530   2.784
   46U      O4'  967   6.984   8.418   2.641
   46U      C1'  968   6.932   8.464   2.518
   46U      H1'  969   6.983   8.554   2.484
   46U       N1  970   6.948   8.355   2.420
   46U       C6  971   6.971   8.224   2.460
   46U       H6  972   6.955   8.192   2.562
   46U       C5  973   7.014   8.125   2.377
   46U       H5  974   7.037   8.023   2.402
   46U       C4  975   7.056   8.158   2.235
   46U       O4  976   7.090   8.078   2.144
   46U       N3  977   7.035   8.295   2.204
   46U       H3  978   7.041   8.322   2.107
   46U       C2  979   6.984   8.387   2.291
   46U       O2  980   6.981   8.504   2.255
   46U      C3'  981   6.754   8.396   2.659
   46U      H3'  982   6.750   8.292   2.626
   46U      C2'  983   6.787   8.492   2.542
   46U     H2'1  984   6.737   8.456   2.452
   46U      O2'  985   6.748   8.630   2.573
   46U     HO'2  986   6.693   8.624   2.652
   46U      O3'  987   6.633   8.420   2.734
   47A        P  988   6.488   8.357   2.698
   47A      O1P  989   6.385   8.407   2.794
   47A      O2P  990   6.508   8.209   2.702
   47A      O5'  991   6.459   8.402   2.545
   47A      C5'  992   6.435   8.542   2.519
   47A     H5'1  993   6.513   8.611   2.548
   47A     H5'2  994   6.344   8.575   2.569
   47A      C4'  995   6.403   8.557   2.372
   47A      H4'  996   6.357   8.655   2.375
   47A      O4'  997   6.533   8.561   2.305
   47A      C1'  998   6.509   8.504   2.175
   47A      H1'  999   6.549   8.576   2.104
   47A       N9 1000   6.579   8.373   2.161
   47A       C8 1001   6.626   8.290   2.263
   47A       H8 1002   6.592   8.302   2.365
   47A       N7 1003   6.698   8.189   2.227
   47A       C5 1004   6.700   8.213   2.086
   47A       C6 1005   6.754   8.136   1.983
   47A       N6 1006   6.800   8.010   1.992
   47A      H61 1007   6.817   7.968   2.082
   47A      H62 1008   6.847   7.977   1.908
   47A       N1 1009   6.741   8.179   1.855
   47A       C2 1010   6.680   8.299   1.837
   47A       H2 1011   6.655   8.324   1.735
   47A       N3 1012   6.630   8.384   1.927
   47A       C4 1013   6.645   8.331   2.049
   47A      C3' 1014   6.307   8.452   2.302
   47A      H3' 1015   6.326   8.348   2.328
   47A      C2' 1016   6.355   8.483   2.157
   47A     H2'1 1017   6.349   8.399   2.088
   47A      O2' 1018   6.314   8.614   2.098
   47A     HO'2 1019   6.291   8.601   2.005
   47A      O3' 1020   6.164   8.474   2.315
   48U        P 1021   6.063   8.368   2.254
   48U      O1P 1022   5.925   8.395   2.303
   48U      O2P 1023   6.119   8.238   2.287
   48U      O5' 1024   6.059   8.369   2.097
   48U      C5' 1025   6.005   8.479   2.037
   48U     H5'1 1026   6.043   8.573   2.076
   48U     H5'2 1027   5.896   8.478   2.044
   48U      C4' 1028   6.041   8.484   1.888
   48U      H4' 1029   6.006   8.580   1.848
   48U      O4' 1030   6.180   8.466   1.858
   48U      C1' 1031   6.196   8.383   1.740
   48U      H1' 1032   6.249   8.449   1.671
   48U       N1 1033   6.266   8.265   1.787
   48U       C6 1034   6.231   8.187   1.897
   48U       H6 1035   6.149   8.211   1.963
   48U       C5 1036   6.311   8.081   1.934
   48U       H5 1037   6.282   8.019   2.018
   48U       C4 1038   6.423   8.039   1.857
   48U       O4 1039   6.494   7.946   1.880
   48U       N3 1040   6.451   8.124   1.758
   48U       H3 1041   6.531   8.095   1.704
   48U       C2 1042   6.371   8.223   1.707
   48U       O2 1043   6.397   8.278   1.603
   48U      C3' 1044   5.965   8.379   1.813
   48U      H3' 1045   5.953   8.289   1.874
   48U      C2' 1046   6.052   8.346   1.690
   48U     H2'1 1047   6.039   8.244   1.655
   48U      O2' 1048   6.017   8.443   1.591
   48U     HO'2 1049   5.942   8.489   1.629
   48U      O3' 1050   5.834   8.421   1.783
   49C        P 1051   5.703   8.325   1.763
   49C      O1P 1052   5.593   8.412   1.720
   49C      O2P 1053   5.675   8.246   1.883
   49C      O5' 1054   5.739   8.225   1.646
   49C      C5' 1055   5.726   8.266   1.514
   49C     H5'1 1056   5.787   8.356   1.502
   49C     H5'2 1057   5.623   8.274   1.477
   49C      C4' 1058   5.791   8.158   1.429
   49C      H4' 1059   5.772   8.185   1.325
   49C      O4' 1060   5.929   8.134   1.457
   49C      C1' 1061   5.967   8.005   1.416
   49C      H1' 1062   6.041   8.010   1.336
   49C       N1 1063   6.027   7.933   1.532
   49C       C6 1064   5.992   7.964   1.663
   49C       H6 1065   5.912   8.035   1.682
   49C       C5 1066   6.049   7.899   1.766
   49C       H5 1067   6.020   7.931   1.865
   49C       C4 1068   6.153   7.806   1.734
   49C       N4 1069   6.228   7.750   1.823
   49C      H41 1070   6.199   7.755   1.919
   49C      H42 1071   6.309   7.699   1.790
   49C       N3 1072   6.197   7.784   1.615
   49C       C2 1073   6.130   7.841   1.511
   49C       O2 1074   6.165   7.822   1.396
   49C      C3' 1075   5.730   8.017   1.444
   49C      H3' 1076   5.729   7.987   1.549
   49C      C2' 1077   5.838   7.942   1.368
   49C     H2'1 1078   5.853   7.837   1.392
   49C      O2' 1079   5.844   7.952   1.222
   49C     HO'2 1080   5.826   8.041   1.191
   49C      O3' 1081   5.612   7.997   1.374
   50U        P 1082   5.513   7.878   1.426
   50U      O1P 1083   5.389   7.897   1.350
   50U      O2P 1084   5.509   7.887   1.575
   50U      O5' 1085   5.580   7.738   1.378
   50U      C5' 1086   5.559   7.683   1.242
   50U     H5'1 1087   5.607   7.756   1.176
   50U     H5'2 1088   5.459   7.687   1.200
   50U      C4' 1089   5.625   7.552   1.230
   50U      H4' 1090   5.624   7.521   1.126
   50U      O4' 1091   5.760   7.569   1.278
   50U      C1' 1092   5.814   7.442   1.316
   50U      H1' 1093   5.890   7.408   1.245
   50U       N1 1094   5.883   7.455   1.449
   50U       C6 1095   5.844   7.559   1.529
   50U       H6 1096   5.770   7.628   1.492
   50U       C5 1097   5.913   7.583   1.648
   50U       H5 1098   5.904   7.675   1.704
   50U       C4 1099   6.021   7.488   1.685
   50U       O4 1100   6.090   7.483   1.789
   50U       N3 1101   6.039   7.377   1.604
   50U       H3 1102   6.104   7.305   1.633
   50U       C2 1103   5.985   7.365   1.483
   50U       O2 1104   6.027   7.278   1.414
   50U      C3' 1105   5.584   7.439   1.328
   50U      H3' 1106   5.578   7.497   1.420
   50U      C2' 1107   5.700   7.346   1.323
   50U     H2'1 1108   5.707   7.296   1.419
   50U      O2' 1109   5.702   7.271   1.202
   50U     HO'2 1110   5.705   7.177   1.218
   50U      O3' 1111   5.455   7.387   1.291
   51A        P 1112   5.385   7.291   1.384
   51A      O1P 1113   5.261   7.251   1.311
   51A      O2P 1114   5.374   7.352   1.520
   51A      O5' 1115   5.474   7.167   1.403
   51A      C5' 1116   5.480   7.063   1.308
   51A     H5'1 1117   5.507   7.104   1.211
   51A     H5'2 1118   5.382   7.016   1.298
   51A      C4' 1119   5.590   6.960   1.350
   51A      H4' 1120   5.596   6.881   1.275
   51A      O4' 1121   5.714   7.025   1.365
   51A      C1' 1122   5.786   6.946   1.467
   51A      H1' 1123   5.884   6.910   1.436
   51A       N9 1124   5.813   7.034   1.587
   51A       C8 1125   5.735   7.129   1.645
   51A       H8 1126   5.637   7.153   1.605
   51A       N7 1127   5.786   7.195   1.751
   51A       C5 1128   5.899   7.113   1.775
   51A       C6 1129   5.993   7.108   1.874
   51A       N6 1130   6.005   7.191   1.976
   51A      H61 1131   5.947   7.274   1.984
   51A      H62 1132   6.079   7.172   2.043
   51A       N1 1133   6.071   7.000   1.887
   51A       C2 1134   6.060   6.906   1.791
   51A       H2 1135   6.132   6.825   1.793
   51A       N3 1136   5.990   6.908   1.678
   51A       C4 1137   5.912   7.015   1.680
   51A      C3' 1138   5.566   6.885   1.486
   51A      H3' 1139   5.526   6.959   1.556
   51A      C2' 1140   5.703   6.830   1.520
   51A     H2'1 1141   5.715   6.816   1.627
   51A      O2' 1142   5.740   6.722   1.439
   51A     HO'2 1143   5.832   6.698   1.453
   51A      O3' 1144   5.479   6.775   1.482
   52U        P 1145   5.390   6.722   1.592
   52U      O1P 1146   5.298   6.613   1.540
   52U      O2P 1147   5.331   6.841   1.659
   52U      O5' 1148   5.488   6.651   1.693
   52U      C5' 1149   5.551   6.529   1.660
   52U     H5'1 1150   5.605   6.536   1.566
   52U     H5'2 1151   5.480   6.447   1.651
   52U      C4' 1152   5.656   6.489   1.765
   52U      H4' 1153   5.694   6.392   1.733
   52U      O4' 1154   5.760   6.589   1.772
   52U      C1' 1155   5.809   6.591   1.912
   52U      H1' 1156   5.913   6.558   1.910
   52U       N1 1157   5.785   6.723   1.979
   52U       C6 1158   5.678   6.796   1.936
   52U       H6 1159   5.612   6.758   1.860
   52U       C5 1160   5.655   6.920   1.989
   52U       H5 1161   5.567   6.976   1.961
   52U       C4 1162   5.744   6.981   2.090
   52U       O4 1163   5.734   7.098   2.124
   52U       N3 1164   5.853   6.898   2.125
   52U       H3 1165   5.927   6.935   2.183
   52U       C2 1166   5.875   6.774   2.071
   52U       O2 1167   5.976   6.711   2.105
   52U      C3' 1168   5.604   6.462   1.909
   52U      H3' 1169   5.528   6.536   1.935
   52U      C2' 1170   5.733   6.486   1.989
   52U     H2'1 1171   5.703   6.521   2.088
   52U      O2' 1172   5.804   6.354   1.993
   52U     HO'2 1173   5.729   6.294   1.990
   52U      O3' 1174   5.558   6.327   1.936
   53U        P 1175   5.453   6.306   2.056
   53U      O1P 1176   5.432   6.157   2.069
   53U      O2P 1177   5.332   6.389   2.034
   53U      O5' 1178   5.529   6.364   2.176
   53U      C5' 1179   5.615   6.280   2.250
   53U     H5'1 1180   5.692   6.233   2.188
   53U     H5'2 1181   5.552   6.204   2.295
   53U      C4' 1182   5.687   6.334   2.380
   53U      H4' 1183   5.764   6.268   2.418
   53U      O4' 1184   5.747   6.462   2.346
   53U      C1' 1185   5.760   6.538   2.467
   53U      H1' 1186   5.867   6.550   2.486
   53U       N1 1187   5.702   6.677   2.440
   53U       C6 1188   5.606   6.705   2.347
   53U       H6 1189   5.568   6.621   2.291
   53U       C5 1190   5.556   6.829   2.330
   53U       H5 1191   5.478   6.854   2.259
   53U       C4 1192   5.606   6.936   2.410
   53U       O4 1193   5.574   7.056   2.403
   53U       N3 1194   5.708   6.900   2.500
   53U       H3 1195   5.747   6.979   2.550
   53U       C2 1196   5.751   6.773   2.524
   53U       O2 1197   5.831   6.748   2.619
   53U      C3' 1198   5.586   6.375   2.498
   53U      H3' 1199   5.496   6.425   2.463
   53U      C2' 1200   5.681   6.456   2.579
   53U     H2'1 1201   5.634   6.533   2.640
   53U      O2' 1202   5.780   6.385   2.645
   53U     HO'2 1203   5.739   6.335   2.715
   53U      O3' 1204   5.542   6.253   2.562
   54C        P 1205   5.417   6.268   2.658
   54C      O1P 1206   5.386   6.132   2.703
   54C      O2P 1207   5.317   6.347   2.584
   54C      O5' 1208   5.469   6.345   2.790
   54C      C5' 1209   5.548   6.282   2.884
   54C     H5'1 1210   5.617   6.226   2.821
   54C     H5'2 1211   5.492   6.216   2.950
   54C      C4' 1212   5.615   6.389   2.971
   54C      H4' 1213   5.708   6.353   3.015
   54C      O4' 1214   5.659   6.495   2.889
   54C      C1' 1215   5.672   6.615   2.958
   54C      H1' 1216   5.776   6.648   2.967
   54C       N1 1217   5.589   6.727   2.903
   54C       C6 1218   5.509   6.699   2.794
   54C       H6 1219   5.493   6.597   2.761
   54C       C5 1220   5.449   6.806   2.740
   54C       H5 1221   5.391   6.789   2.651
   54C       C4 1222   5.474   6.934   2.788
   54C       N4 1223   5.417   7.041   2.742
   54C      H41 1224   5.371   7.035   2.653
   54C      H42 1225   5.438   7.133   2.779
   54C       N3 1226   5.551   6.959   2.890
   54C       C2 1227   5.617   6.855   2.951
   54C       O2 1228   5.694   6.868   3.047
   54C      C3' 1229   5.527   6.462   3.069
   54C      H3' 1230   5.441   6.501   3.015
   54C      C2' 1231   5.621   6.582   3.097
   54C     H2'1 1232   5.567   6.667   3.139
   54C      O2' 1233   5.734   6.560   3.183
   54C     HO'2 1234   5.720   6.566   3.278
   54C      O3' 1235   5.500   6.377   3.178
   55C        P 1236   5.376   6.414   3.266
   55C      O1P 1237   5.373   6.316   3.378
   55C      O2P 1238   5.260   6.428   3.178
   55C      O5' 1239   5.417   6.555   3.312
   55C      C5' 1240   5.497   6.579   3.427
   55C     H5'1 1241   5.597   6.545   3.402
   55C     H5'2 1242   5.462   6.521   3.512
   55C      C4' 1243   5.507   6.730   3.468
   55C      H4' 1244   5.581   6.745   3.546
   55C      O4' 1245   5.536   6.792   3.344
   55C      C1' 1246   5.482   6.924   3.350
   55C      H1' 1247   5.560   7.001   3.343
   55C       N1 1248   5.383   6.959   3.243
   55C       C6 1249   5.337   6.872   3.148
   55C       H6 1250   5.363   6.769   3.170
   55C       C5 1251   5.265   6.909   3.041
   55C       H5 1252   5.217   6.841   2.971
   55C       C4 1253   5.241   7.047   3.034
   55C       N4 1254   5.193   7.103   2.925
   55C      H41 1255   5.164   7.037   2.855
   55C      H42 1256   5.175   7.201   2.914
   55C       N3 1257   5.290   7.137   3.118
   55C       C2 1258   5.364   7.098   3.223
   55C       O2 1259   5.414   7.184   3.296
   55C      C3' 1260   5.369   6.789   3.508
   55C      H3' 1261   5.295   6.750   3.438
   55C      C2' 1262   5.403   6.939   3.479
   55C     H2'1 1263   5.312   7.000   3.480
   55C      O2' 1264   5.488   6.996   3.577
   55C     HO'2 1265   5.424   6.993   3.648
   55C      O3' 1266   5.337   6.759   3.647
   56G        P 1267   5.195   6.794   3.708
   56G      O1P 1268   5.176   6.732   3.839
   56G      O2P 1269   5.092   6.776   3.607
   56G      O5' 1270   5.208   6.950   3.730
   56G      C5' 1271   5.261   7.007   3.848
   56G     H5'1 1272   5.368   6.988   3.852
   56G     H5'2 1273   5.203   6.970   3.932
   56G      C4' 1274   5.255   7.162   3.846
   56G      H4' 1275   5.319   7.199   3.926
   56G      O4' 1276   5.304   7.225   3.724
   56G      C1' 1277   5.206   7.319   3.677
   56G      H1' 1278   5.266   7.405   3.645
   56G       N9 1279   5.139   7.281   3.552
   56G       C8 1280   5.112   7.157   3.503
   56G       H8 1281   5.145   7.065   3.551
   56G       N7 1282   5.054   7.148   3.382
   56G       C5 1283   5.041   7.290   3.358
   56G       C6 1284   4.982   7.363   3.247
   56G       O6 1285   4.938   7.309   3.146
   56G       N1 1286   4.967   7.500   3.262
   56G       H1 1287   4.936   7.553   3.181
   56G       C2 1288   5.010   7.564   3.374
   56G       N2 1289   5.012   7.696   3.372
   56G      H21 1290   4.956   7.741   3.301
   56G      H22 1291   5.063   7.748   3.442
   56G       N3 1292   5.071   7.501   3.478
   56G       C4 1293   5.077   7.367   3.467
   56G      C3' 1294   5.110   7.210   3.857
   56G      H3' 1295   5.045   7.146   3.798
   56G      C2' 1296   5.115   7.350   3.798
   56G     H2'1 1297   5.022   7.395   3.765
   56G      O2' 1298   5.184   7.448   3.866
   56G     HO'2 1299   5.159   7.435   3.958
   56G      O3' 1300   5.072   7.213   3.997
   57U        P 1301   4.930   7.197   4.046
   57U      O1P 1302   4.927   7.206   4.193
   57U      O2P 1303   4.878   7.069   3.978
   57U      O5' 1304   4.864   7.323   3.969
   57U      C5' 1305   4.876   7.456   4.014
   57U     H5'1 1306   4.981   7.479   4.031
   57U     H5'2 1307   4.827   7.452   4.111
   57U      C4' 1308   4.804   7.553   3.917
   57U      H4' 1309   4.814   7.656   3.953
   57U      O4' 1310   4.850   7.542   3.777
   57U      C1' 1311   4.735   7.569   3.696
   57U      H1' 1312   4.751   7.658   3.636
   57U       N1 1313   4.701   7.456   3.602
   57U       C6 1314   4.728   7.325   3.632
   57U       H6 1315   4.761   7.299   3.732
   57U       C5 1316   4.709   7.231   3.535
   57U       H5 1317   4.740   7.130   3.556
   57U       C4 1318   4.687   7.262   3.394
   57U       O4 1319   4.684   7.183   3.300
   57U       N3 1320   4.664   7.397   3.376
   57U       H3 1321   4.659   7.426   3.279
   57U       C2 1322   4.664   7.494   3.474
   57U       O2 1323   4.640   7.614   3.449
   57U      C3' 1324   4.654   7.514   3.915
   57U      H3' 1325   4.646   7.407   3.902
   57U      C2' 1326   4.616   7.591   3.789
   57U     H2'1 1327   4.521   7.558   3.748
   57U      O2' 1328   4.604   7.729   3.810
   57U     HO'2 1329   4.570   7.769   3.729
   57U      O3' 1330   4.580   7.559   4.027
   58A        P 1331   4.442   7.485   4.046
   58A      O1P 1332   4.383   7.550   4.163
   58A      O2P 1333   4.459   7.341   4.046
   58A      O5' 1334   4.363   7.527   3.918
   58A      C5' 1335   4.297   7.651   3.910
   58A     H5'1 1336   4.369   7.731   3.929
   58A     H5'2 1337   4.220   7.654   3.987
   58A      C4' 1338   4.233   7.683   3.774
   58A      H4' 1339   4.199   7.786   3.767
   58A      O4' 1340   4.313   7.668   3.665
   58A      C1' 1341   4.227   7.645   3.556
   58A      H1' 1342   4.226   7.727   3.484
   58A       N9 1343   4.282   7.522   3.489
   58A       C8 1344   4.346   7.415   3.544
   58A       H8 1345   4.378   7.406   3.647
   58A       N7 1346   4.372   7.315   3.464
   58A       C5 1347   4.319   7.364   3.341
   58A       C6 1348   4.305   7.314   3.205
   58A       N6 1349   4.353   7.204   3.163
   58A      H61 1350   4.405   7.148   3.230
   58A      H62 1351   4.335   7.171   3.070
   58A       N1 1352   4.240   7.382   3.108
   58A       C2 1353   4.188   7.500   3.136
   58A       H2 1354   4.136   7.548   3.054
   58A       N3 1355   4.187   7.562   3.263
   58A       C4 1356   4.261   7.488   3.353
   58A      C3' 1357   4.114   7.589   3.755
   58A      H3' 1358   4.153   7.487   3.750
   58A      C2' 1359   4.082   7.634   3.605
   58A     H2'1 1360   4.024   7.560   3.550
   58A      O2' 1361   4.019   7.762   3.596
   58A     HO'2 1362   3.945   7.762   3.657
   58A      O3' 1363   4.001   7.603   3.841
   59C        P 1364   3.898   7.487   3.870
   59C      O1P 1365   3.814   7.559   3.968
   59C      O2P 1366   3.971   7.365   3.913
   59C      O5' 1367   3.830   7.461   3.731
   59C      C5' 1368   3.743   7.543   3.663
   59C     H5'1 1369   3.798   7.634   3.639
   59C     H5'2 1370   3.656   7.556   3.727
   59C      C4' 1371   3.703   7.488   3.528
   59C      H4' 1372   3.629   7.553   3.481
   59C      O4' 1373   3.811   7.474   3.438
   59C      C1' 1374   3.793   7.363   3.344
   59C      H1' 1375   3.782   7.398   3.241
   59C       N1 1376   3.917   7.268   3.345
   59C       C6 1377   4.006   7.255   3.453
   59C       H6 1378   4.010   7.318   3.541
   59C       C5 1379   4.099   7.158   3.453
   59C       H5 1380   4.173   7.171   3.531
   59C       C4 1381   4.100   7.067   3.346
   59C       N4 1382   4.190   6.972   3.342
   59C      H41 1383   4.247   6.959   3.424
   59C      H42 1384   4.208   6.929   3.252
   59C       N3 1385   4.035   7.098   3.231
   59C       C2 1386   3.943   7.198   3.226
   59C       O2 1387   3.876   7.221   3.121
   59C      C3' 1388   3.643   7.349   3.533
   59C      H3' 1389   3.707   7.294   3.602
   59C      C2' 1390   3.659   7.294   3.391
   59C     H2'1 1391   3.670   7.186   3.395
   59C      O2' 1392   3.546   7.327   3.320
   59C     HO'2 1393   3.472   7.302   3.376
   59C      O3' 1394   3.505   7.350   3.577
   60U        P 1395   3.435   7.215   3.625
   60U      O1P 1396   3.333   7.261   3.720
   60U      O2P 1397   3.535   7.112   3.663
   60U      O5' 1398   3.364   7.176   3.487
   60U      C5' 1399   3.240   7.233   3.451
   60U     H5'1 1400   3.244   7.341   3.452
   60U     H5'2 1401   3.160   7.198   3.517
   60U      C4' 1402   3.197   7.193   3.309
   60U      H4' 1403   3.117   7.260   3.278
   60U      O4' 1404   3.309   7.200   3.225
   60U      C1' 1405   3.314   7.099   3.129
   60U      H1' 1406   3.303   7.139   3.029
   60U       N1 1407   3.433   7.009   3.124
   60U       C6 1408   3.502   6.984   3.239
   60U       H6 1409   3.452   7.014   3.330
   60U       C5 1410   3.620   6.922   3.240
   60U       H5 1411   3.674   6.907   3.333
   60U       C4 1412   3.682   6.879   3.119
   60U       O4 1413   3.789   6.830   3.101
   60U       N3 1414   3.603   6.903   3.004
   60U       H3 1415   3.643   6.873   2.917
   60U       C2 1416   3.490   6.974   3.001
   60U       O2 1417   3.445   7.005   2.889
   60U      C3' 1418   3.149   7.052   3.306
   60U      H3' 1419   3.212   6.999   3.378
   60U      C2' 1420   3.189   7.019   3.164
   60U     H2'1 1421   3.211   6.913   3.156
   60U      O2' 1422   3.085   7.047   3.079
   60U     HO'2 1423   3.006   7.000   3.106
   60U      O3' 1424   3.010   7.036   3.351
   61U        P 1425   2.951   6.891   3.404
   61U      O1P 1426   2.997   6.794   3.305
   61U      O2P 1427   2.809   6.900   3.441
   61U      O5' 1428   3.026   6.881   3.546
   61U      C5' 1429   2.953   6.891   3.671
   61U     H5'1 1430   2.886   6.805   3.669
   61U     H5'2 1431   2.893   6.981   3.683
   61U      C4' 1432   3.058   6.886   3.780
   61U      H4' 1433   3.001   6.890   3.873
   61U      O4' 1434   3.130   6.763   3.788
   61U      C1' 1435   3.270   6.787   3.824
   61U      H1' 1436   3.284   6.736   3.919
   61U       N1 1437   3.372   6.745   3.719
   61U       C6 1438   3.351   6.764   3.584
   61U       H6 1439   3.257   6.800   3.547
   61U       C5 1440   3.447   6.736   3.493
   61U       H5 1441   3.425   6.753   3.389
   61U       C4 1442   3.578   6.696   3.539
   61U       O4 1443   3.677   6.684   3.475
   61U       N3 1444   3.592   6.667   3.671
   61U       H3 1445   3.682   6.633   3.702
   61U       C2 1446   3.491   6.685   3.764
   61U       O2 1447   3.510   6.659   3.881
   61U      C3' 1448   3.172   6.989   3.766
   61U      H3' 1449   3.204   7.009   3.663
   61U      C2' 1450   3.283   6.933   3.857
   61U     H2'1 1451   3.384   6.961   3.826
   61U      O2' 1452   3.262   6.959   3.992
   61U     HO'2 1453   3.237   7.051   3.982
   61U      O3' 1454   3.136   7.117   3.817
   61U      H3T 1455   3.187   7.182   3.769
   62G      O5' 1456   4.297   6.505   2.306
   62G      H5T 1457   4.286   6.418   2.343
   62G      C5' 1458   4.173   6.525   2.233
   62G     H5'1 1459   4.128   6.437   2.187
   62G     H5'2 1460   4.208   6.587   2.150
   62G      C4' 1461   4.074   6.614   2.305
   62G      H4' 1462   3.977   6.618   2.254
   62G      O4' 1463   4.050   6.579   2.438
   62G      C1' 1464   4.009   6.697   2.510
   62G      H1' 1465   3.901   6.694   2.524
   62G       N9 1466   4.067   6.708   2.644
   62G       C8 1467   4.177   6.642   2.688
   62G       H8 1468   4.225   6.569   2.625
   62G       N7 1469   4.226   6.679   2.803
   62G       C5 1470   4.127   6.772   2.842
   62G       C6 1471   4.121   6.853   2.959
   62G       O6 1472   4.179   6.841   3.065
   62G       N1 1473   4.025   6.951   2.952
   62G       H1 1474   4.019   7.011   3.034
   62G       C2 1475   3.946   6.976   2.840
   62G       N2 1476   3.865   7.074   2.857
   62G      H21 1477   3.880   7.129   2.940
   62G      H22 1478   3.790   7.097   2.793
   62G       N3 1479   3.945   6.902   2.731
   62G       C4 1480   4.039   6.801   2.740
   62G      C3' 1481   4.125   6.758   2.327
   62G      H3' 1482   4.227   6.752   2.365
   62G      C2' 1483   4.040   6.818   2.431
   62G     H2'1 1484   4.099   6.890   2.487
   62G      O2' 1485   3.924   6.882   2.374
   62G     HO'2 1486   3.944   6.872   2.280
   62G      O3' 1487   4.125   6.844   2.212
   63U        P 1488   4.237   6.963   2.198
   63U      O1P 1489   4.270   6.968   2.058
   63U      O2P 1490   4.350   6.938   2.289
   63U      O5' 1491   4.170   7.100   2.246
   63U      C5' 1492   4.066   7.169   2.180
   63U     H5'1 1493   3.990   7.102   2.140
   63U     H5'2 1494   4.110   7.220   2.094
   63U      C4' 1495   4.011   7.271   2.278
   63U      H4' 1496   3.922   7.309   2.227
   63U      O4' 1497   3.970   7.209   2.403
   63U      C1' 1498   3.991   7.301   2.510
   63U      H1' 1499   3.896   7.318   2.561
   63U       N1 1500   4.096   7.251   2.607
   63U       C6 1501   4.174   7.141   2.577
   63U       H6 1502   4.178   7.105   2.476
   63U       C5 1503   4.267   7.093   2.667
   63U       H5 1504   4.332   7.015   2.631
   63U       C4 1505   4.271   7.140   2.800
   63U       O4 1506   4.344   7.093   2.887
   63U       N3 1507   4.171   7.235   2.838
   63U       H3 1508   4.170   7.262   2.936
   63U       C2 1509   4.085   7.294   2.744
   63U       O2 1510   4.017   7.385   2.781
   63U      C3' 1511   4.106   7.381   2.317
   63U      H3' 1512   4.198   7.329   2.343
   63U      C2' 1513   4.040   7.434   2.451
   63U     H2'1 1514   4.112   7.480   2.519
   63U      O2' 1515   3.933   7.521   2.424
   63U     HO'2 1516   3.945   7.550   2.333
   63U      O3' 1517   4.135   7.475   2.223
   64A        P 1518   4.278   7.544   2.216
   64A      O1P 1519   4.255   7.656   2.124
   64A      O2P 1520   4.381   7.442   2.182
   64A      O5' 1521   4.303   7.611   2.357
   64A      C5' 1522   4.232   7.725   2.395
   64A     H5'1 1523   4.128   7.697   2.385
   64A     H5'2 1524   4.265   7.802   2.325
   64A      C4' 1525   4.257   7.785   2.523
   64A      H4' 1526   4.201   7.879   2.528
   64A      O4' 1527   4.213   7.703   2.636
   64A      C1' 1528   4.305   7.728   2.737
   64A      H1' 1529   4.260   7.756   2.832
   64A       N9 1530   4.379   7.602   2.770
   64A       C8 1531   4.391   7.481   2.706
   64A       H8 1532   4.350   7.469   2.607
   64A       N7 1533   4.452   7.388   2.769
   64A       C5 1534   4.492   7.452   2.889
   64A       C6 1535   4.565   7.415   3.004
   64A       N6 1536   4.633   7.299   3.020
   64A      H61 1537   4.639   7.226   2.951
   64A      H62 1538   4.678   7.286   3.109
   64A       N1 1539   4.587   7.499   3.107
   64A       C2 1540   4.541   7.622   3.090
   64A       H2 1541   4.567   7.692   3.168
   64A       N3 1542   4.470   7.671   2.984
   64A       C4 1543   4.450   7.585   2.884
   64A      C3' 1544   4.407   7.818   2.541
   64A      H3' 1545   4.471   7.731   2.528
   64A      C2' 1546   4.399   7.839   2.691
   64A     H2'1 1547   4.497   7.837   2.738
   64A      O2' 1548   4.334   7.966   2.730
   64A     HO'2 1549   4.344   7.971   2.825
   64A      O3' 1550   4.461   7.930   2.463
   65C        P 1551   4.614   7.943   2.444
   65C      O1P 1552   4.647   8.049   2.349
   65C      O2P 1553   4.676   7.811   2.425
   65C      O5' 1554   4.662   7.992   2.586
   65C      C5' 1555   4.640   8.116   2.649
   65C     H5'1 1556   4.532   8.126   2.654
   65C     H5'2 1557   4.682   8.189   2.579
   65C      C4' 1558   4.699   8.124   2.790
   65C      H4' 1559   4.665   8.210   2.849
   65C      O4' 1560   4.630   8.024   2.866
   65C      C1' 1561   4.723   7.966   2.963
   65C      H1' 1562   4.680   7.970   3.063
   65C       N1 1563   4.761   7.822   2.944
   65C       C6 1564   4.745   7.764   2.820
   65C       H6 1565   4.701   7.823   2.741
   65C       C5 1566   4.784   7.643   2.800
   65C       H5 1567   4.776   7.604   2.700
   65C       C4 1568   4.855   7.576   2.903
   65C       N4 1569   4.893   7.457   2.877
   65C      H41 1570   4.867   7.412   2.790
   65C      H42 1571   4.945   7.410   2.950
   65C       N3 1572   4.896   7.637   3.013
   65C       C2 1573   4.843   7.757   3.040
   65C       O2 1574   4.868   7.803   3.151
   65C      C3' 1575   4.846   8.104   2.817
   65C      H3' 1576   4.885   8.023   2.756
   65C      C2' 1577   4.852   8.050   2.960
   65C     H2'1 1578   4.944   7.994   2.974
   65C      O2' 1579   4.850   8.144   3.065
   65C     HO'2 1580   4.937   8.156   3.102
   65C      O3' 1581   4.917   8.224   2.797
   66G        P 1582   5.062   8.219   2.727
   66G      O1P 1583   5.120   8.351   2.703
   66G      O2P 1584   5.064   8.115   2.622
   66G      O5' 1585   5.137   8.173   2.854
   66G      C5' 1586   5.162   8.251   2.968
   66G     H5'1 1587   5.072   8.296   3.010
   66G     H5'2 1588   5.234   8.328   2.941
   66G      C4' 1589   5.223   8.167   3.079
   66G      H4' 1590   5.241   8.229   3.168
   66G      O4' 1591   5.136   8.065   3.115
   66G      C1' 1592   5.212   7.951   3.152
   66G      H1' 1593   5.174   7.911   3.246
   66G       N9 1594   5.209   7.836   3.052
   66G       C8 1595   5.180   7.849   2.917
   66G       H8 1596   5.166   7.946   2.873
   66G       N7 1597   5.179   7.734   2.849
   66G       C5 1598   5.220   7.644   2.952
   66G       C6 1599   5.247   7.500   2.945
   66G       O6 1600   5.224   7.421   2.854
   66G       N1 1601   5.268   7.443   3.067
   66G       H1 1602   5.295   7.346   3.064
   66G       C2 1603   5.290   7.513   3.178
   66G       N2 1604   5.340   7.447   3.274
   66G      H21 1605   5.363   7.351   3.253
   66G      H22 1606   5.357   7.497   3.360
   66G       N3 1607   5.284   7.645   3.196
   66G       C4 1608   5.243   7.708   3.073
   66G      C3' 1609   5.354   8.099   3.057
   66G      H3' 1610   5.342   8.043   2.965
   66G      C2' 1611   5.361   7.990   3.170
   66G     H2'1 1612   5.436   7.913   3.151
   66G      O2' 1613   5.373   8.048   3.300
   66G     HO'2 1614   5.398   8.141   3.293
   66G      O3' 1615   5.461   8.181   3.050
   67G        P 1616   5.601   8.133   2.986
   67G      O1P 1617   5.702   8.244   2.998
   67G      O2P 1618   5.573   8.085   2.847
   67G      O5' 1619   5.652   8.008   3.070
   67G      C5' 1620   5.708   8.025   3.204
   67G     H5'1 1621   5.660   8.089   3.278
   67G     H5'2 1622   5.803   8.072   3.182
   67G      C4' 1623   5.738   7.888   3.268
   67G      H4' 1624   5.757   7.920   3.371
   67G      O4' 1625   5.623   7.802   3.247
   67G      C1' 1626   5.670   7.670   3.230
   67G      H1' 1627   5.625   7.598   3.299
   67G       N9 1628   5.648   7.625   3.096
   67G       C8 1629   5.568   7.686   2.998
   67G       H8 1630   5.541   7.790   2.998
   67G       N7 1631   5.543   7.610   2.895
   67G       C5 1632   5.586   7.484   2.944
   67G       C6 1633   5.559   7.360   2.878
   67G       O6 1634   5.501   7.343   2.770
   67G       N1 1635   5.603   7.250   2.951
   67G       H1 1636   5.608   7.158   2.911
   67G       C2 1637   5.650   7.264   3.080
   67G       N2 1638   5.676   7.155   3.145
   67G      H21 1639   5.677   7.063   3.102
   67G      H22 1640   5.720   7.173   3.234
   67G       N3 1641   5.668   7.380   3.144
   67G       C4 1642   5.638   7.490   3.062
   67G      C3' 1643   5.862   7.821   3.222
   67G      H3' 1644   5.869   7.817   3.113
   67G      C2' 1645   5.820   7.674   3.261
   67G     H2'1 1646   5.875   7.600   3.203
   67G      O2' 1647   5.834   7.640   3.402
   67G     HO'2 1648   5.823   7.545   3.407
   67G      O3' 1649   5.978   7.856   3.286
   68A        P 1650   6.111   7.827   3.209
   68A      O1P 1651   6.219   7.880   3.294
   68A      O2P 1652   6.097   7.889   3.076
   68A      O5' 1653   6.134   7.672   3.180
   68A      C5' 1654   6.172   7.586   3.285
   68A     H5'1 1655   6.109   7.608   3.371
   68A     H5'2 1656   6.276   7.609   3.307
   68A      C4' 1657   6.163   7.437   3.246
   68A      H4' 1658   6.185   7.381   3.337
   68A      O4' 1659   6.035   7.405   3.194
   68A      C1' 1660   6.045   7.280   3.113
   68A      H1' 1661   5.998   7.192   3.157
   68A       N9 1662   5.985   7.314   2.987
   68A       C8 1663   5.958   7.443   2.943
   68A       H8 1664   5.978   7.533   2.999
   68A       N7 1665   5.907   7.448   2.821
   68A       C5 1666   5.881   7.312   2.792
   68A       C6 1667   5.806   7.243   2.689
   68A       N6 1668   5.754   7.287   2.577
   68A      H61 1669   5.744   7.386   2.557
   68A      H62 1670   5.681   7.226   2.542
   68A       N1 1671   5.797   7.115   2.695
   68A       C2 1672   5.863   7.051   2.791
   68A       H2 1673   5.846   6.945   2.784
   68A       N3 1674   5.942   7.093   2.886
   68A       C4 1675   5.940   7.227   2.887
   68A      C3' 1676   6.258   7.391   3.138
   68A      H3' 1677   6.247   7.466   3.060
   68A      C2' 1678   6.201   7.255   3.091
   68A     H2'1 1679   6.221   7.234   2.986
   68A      O2' 1680   6.237   7.138   3.174
   68A     HO'2 1681   6.187   7.072   3.126
   68A      O3' 1682   6.395   7.397   3.188
   69A        P 1683   6.503   7.406   3.072
   69A      O1P 1684   6.635   7.380   3.135
   69A      O2P 1685   6.480   7.527   2.997
   69A      O5' 1686   6.478   7.283   2.967
   69A      C5' 1687   6.543   7.150   2.996
   69A     H5'1 1688   6.520   7.124   3.099
   69A     H5'2 1689   6.652   7.144   2.993
   69A      C4' 1690   6.495   7.035   2.909
   69A      H4' 1691   6.544   6.952   2.958
   69A      O4' 1692   6.354   7.024   2.897
   69A      C1' 1693   6.332   6.960   2.775
   69A      H1' 1694   6.292   6.860   2.793
   69A       N9 1695   6.235   7.047   2.696
   69A       C8 1696   6.216   7.184   2.693
   69A       H8 1697   6.262   7.242   2.771
   69A       N7 1698   6.131   7.229   2.606
   69A       C5 1699   6.098   7.111   2.531
   69A       C6 1700   6.009   7.083   2.425
   69A       N6 1701   5.949   7.170   2.349
   69A      H61 1702   5.940   7.269   2.370
   69A      H62 1703   5.889   7.137   2.275
   69A       N1 1704   6.006   6.960   2.375
   69A       C2 1705   6.082   6.862   2.427
   69A       H2 1706   6.064   6.768   2.378
   69A       N3 1707   6.163   6.874   2.527
   69A       C4 1708   6.161   7.003   2.585
   69A      C3' 1709   6.547   7.050   2.769
   69A      H3' 1710   6.518   7.150   2.736
   69A      C2' 1711   6.458   6.955   2.695
   69A     H2'1 1712   6.443   6.989   2.592
   69A      O2' 1713   6.507   6.822   2.697
   69A     HO'2 1714   6.527   6.791   2.608
   69A      O3' 1715   6.686   7.031   2.780
   70U        P 1716   6.779   7.073   2.672
   70U      O1P 1717   6.916   7.036   2.720
   70U      O2P 1718   6.759   7.212   2.634
   70U      O5' 1719   6.752   6.987   2.537
   70U      C5' 1720   6.807   6.860   2.520
   70U     H5'1 1721   6.818   6.795   2.607
   70U     H5'2 1722   6.912   6.883   2.498
   70U      C4' 1723   6.742   6.780   2.409
   70U      H4' 1724   6.773   6.677   2.421
   70U      O4' 1725   6.604   6.778   2.422
   70U      C1' 1726   6.553   6.768   2.287
   70U      H1' 1727   6.507   6.669   2.277
   70U       N1 1728   6.461   6.880   2.256
   70U       C6 1729   6.496   7.007   2.298
   70U       H6 1730   6.590   7.020   2.350
   70U       C5 1731   6.422   7.113   2.269
   70U       H5 1732   6.458   7.213   2.290
   70U       C4 1733   6.308   7.102   2.188
   70U       O4 1734   6.228   7.196   2.159
   70U       N3 1735   6.282   6.973   2.142
   70U       H3 1736   6.201   6.967   2.082
   70U       C2 1737   6.352   6.859   2.173
   70U       O2 1738   6.320   6.749   2.134
   70U      C3' 1739   6.775   6.834   2.271
   70U      H3' 1740   6.778   6.943   2.276
   70U      C2' 1741   6.668   6.779   2.183
   70U     H2'1 1742   6.653   6.850   2.102
   70U      O2' 1743   6.699   6.646   2.144
   70U     HO'2 1744   6.781   6.660   2.098
   70U      O3' 1745   6.903   6.781   2.228
   71A        P 1746   6.987   6.844   2.107
   71A      O1P 1747   7.097   6.749   2.083
   71A      O2P 1748   7.022   6.980   2.161
   71A      O5' 1749   6.896   6.846   1.976
   71A      C5' 1750   6.889   6.735   1.892
   71A     H5'1 1751   6.865   6.646   1.951
   71A     H5'2 1752   6.988   6.717   1.852
   71A      C4' 1753   6.795   6.732   1.772
   71A      H4' 1754   6.809   6.645   1.708
   71A      O4' 1755   6.662   6.748   1.807
   71A      C1' 1756   6.603   6.832   1.711
   71A      H1' 1757   6.523   6.788   1.652
   71A       N9 1758   6.561   6.951   1.778
   71A       C8 1759   6.612   7.025   1.886
   71A       H8 1760   6.694   6.997   1.950
   71A       N7 1761   6.551   7.141   1.907
   71A       C5 1762   6.448   7.136   1.807
   71A       C6 1763   6.337   7.222   1.774
   71A       N6 1764   6.302   7.324   1.841
   71A      H61 1765   6.355   7.347   1.924
   71A      H62 1766   6.221   7.382   1.826
   71A       N1 1767   6.254   7.185   1.668
   71A       C2 1768   6.277   7.068   1.601
   71A       H2 1769   6.218   7.051   1.513
   71A       N3 1770   6.371   6.985   1.630
   71A       C4 1771   6.451   7.019   1.733
   71A      C3' 1772   6.835   6.857   1.691
   71A      H3' 1773   6.847   6.945   1.755
   71A      C2' 1774   6.707   6.876   1.610
   71A     H2'1 1775   6.693   6.978   1.575
   71A      O2' 1776   6.720   6.789   1.503
   71A     HO'2 1777   6.812   6.792   1.476
   71A      O3' 1778   6.953   6.845   1.621
   72G        P 1779   7.029   6.963   1.544
   72G      O1P 1780   7.138   6.903   1.465
   72G      O2P 1781   7.053   7.073   1.641
   72G      O5' 1782   6.926   7.026   1.439
   72G      C5' 1783   6.903   6.965   1.306
   72G     H5'1 1784   6.874   6.860   1.309
   72G     H5'2 1785   6.990   6.961   1.240
   72G      C4' 1786   6.778   7.031   1.237
   72G      H4' 1787   6.752   6.962   1.156
   72G      O4' 1788   6.654   7.043   1.318
   72G      C1' 1789   6.570   7.155   1.293
   72G      H1' 1790   6.467   7.132   1.264
   72G       N9 1791   6.578   7.250   1.412
   72G       C8 1792   6.663   7.241   1.522
   72G       H8 1793   6.753   7.181   1.527
   72G       N7 1794   6.634   7.325   1.614
   72G       C5 1795   6.519   7.391   1.574
   72G       C6 1796   6.439   7.502   1.622
   72G       O6 1797   6.445   7.559   1.734
   72G       N1 1798   6.348   7.552   1.534
   72G       H1 1799   6.306   7.638   1.565
   72G       C2 1800   6.323   7.491   1.415
   72G       N2 1801   6.241   7.550   1.330
   72G      H21 1802   6.213   7.643   1.356
   72G      H22 1803   6.242   7.527   1.232
   72G       N3 1804   6.388   7.390   1.367
   72G       C4 1805   6.482   7.342   1.452
   72G      C3' 1806   6.793   7.177   1.194
   72G      H3' 1807   6.825   7.233   1.281
   72G      C2' 1808   6.650   7.220   1.175
   72G     H2'1 1809   6.633   7.328   1.174
   72G      O2' 1810   6.614   7.161   1.053
   72G     HO'2 1811   6.538   7.193   1.004
   72G      O3' 1812   6.880   7.190   1.083
   73A        P 1813   6.970   7.319   1.074
   73A      O1P 1814   7.050   7.316   0.952
   73A      O2P 1815   7.037   7.341   1.201
   73A      O5' 1816   6.868   7.437   1.067
   73A      C5' 1817   6.790   7.456   0.953
   73A     H5'1 1818   6.729   7.367   0.942
   73A     H5'2 1819   6.842   7.463   0.857
   73A      C4' 1820   6.693   7.582   0.953
   73A      H4' 1821   6.658   7.590   0.850
   73A      O4' 1822   6.590   7.561   1.044
   73A      C1' 1823   6.554   7.689   1.099
   73A      H1' 1824   6.449   7.713   1.084
   73A       N9 1825   6.587   7.688   1.246
   73A       C8 1826   6.652   7.593   1.318
   73A       H8 1827   6.698   7.507   1.272
   73A       N7 1828   6.675   7.622   1.442
   73A       C5 1829   6.608   7.753   1.454
   73A       C6 1830   6.596   7.850   1.558
   73A       N6 1831   6.638   7.839   1.680
   73A      H61 1832   6.681   7.757   1.721
   73A      H62 1833   6.610   7.913   1.742
   73A       N1 1834   6.535   7.968   1.535
   73A       C2 1835   6.487   7.992   1.414
   73A       H2 1836   6.423   8.079   1.405
   73A       N3 1837   6.491   7.911   1.306
   73A       C4 1838   6.558   7.789   1.330
   73A      C3' 1839   6.756   7.712   0.995
   73A      H3' 1840   6.820   7.696   1.081
   73A      C2' 1841   6.644   7.796   1.036
   73A     H2'1 1842   6.678   7.884   1.091
   73A      O2' 1843   6.575   7.843   0.919
   73A     HO'2 1844   6.643   7.837   0.851
   73A      O3' 1845   6.836   7.763   0.890
   74U        P 1846   6.960   7.852   0.912
   74U      O1P 1847   7.002   7.902   0.781
   74U      O2P 1848   7.054   7.783   1.001
   74U      O5' 1849   6.903   7.975   0.991
   74U      C5' 1850   6.831   8.081   0.934
   74U     H5'1 1851   6.736   8.041   0.899
   74U     H5'2 1852   6.889   8.123   0.852
   74U      C4' 1853   6.792   8.190   1.038
   74U      H4' 1854   6.724   8.263   0.994
   74U      O4' 1855   6.713   8.136   1.142
   74U      C1' 1856   6.737   8.213   1.260
   74U      H1' 1857   6.654   8.268   1.305
   74U       N1 1858   6.794   8.120   1.366
   74U       C6 1859   6.867   8.013   1.333
   74U       H6 1860   6.881   7.981   1.230
   74U       C5 1861   6.923   7.936   1.430
   74U       H5 1862   6.983   7.855   1.390
   74U       C4 1863   6.905   7.971   1.567
   74U       O4 1864   6.939   7.906   1.663
   74U       N3 1865   6.835   8.080   1.593
   74U       H3 1866   6.807   8.097   1.688
   74U       C2 1867   6.793   8.166   1.495
   74U       O2 1868   6.748   8.276   1.526
   74U      C3' 1869   6.912   8.251   1.107
   74U      H3' 1870   6.974   8.165   1.131
   74U      C2' 1871   6.840   8.319   1.227
   74U     H2'1 1872   6.913   8.325   1.307
   74U      O2' 1873   6.770   8.438   1.196
   74U     HO'2 1874   6.824   8.502   1.243
   74U      O3' 1875   6.985   8.337   1.028
   75A        P 1876   7.130   8.378   1.068
   75A      O1P 1877   7.197   8.437   0.940
   75A      O2P 1878   7.198   8.257   1.129
   75A      O5' 1879   7.133   8.494   1.173
   75A      C5' 1880   7.063   8.603   1.151
   75A     H5'1 1881   6.970   8.585   1.097
   75A     H5'2 1882   7.114   8.663   1.075
   75A      C4' 1883   7.021   8.683   1.273
   75A      H4' 1884   6.973   8.775   1.238
   75A      O4' 1885   6.932   8.605   1.357
   75A      C1' 1886   6.960   8.626   1.494
   75A      H1' 1887   6.875   8.661   1.552
   75A       N9 1888   6.989   8.494   1.548
   75A       C8 1889   7.055   8.383   1.496
   75A       H8 1890   7.094   8.384   1.396
   75A       N7 1891   7.086   8.290   1.581
   75A       C5 1892   7.041   8.342   1.701
   75A       C6 1893   7.051   8.304   1.836
   75A       N6 1894   7.110   8.190   1.880
   75A      H61 1895   7.147   8.123   1.814
   75A      H62 1896   7.110   8.163   1.978
   75A       N1 1897   7.001   8.382   1.938
   75A       C2 1898   6.935   8.491   1.900
   75A       H2 1899   6.887   8.560   1.968
   75A       N3 1900   6.920   8.544   1.778
   75A       C4 1901   6.980   8.464   1.682
   75A      C3' 1902   7.143   8.711   1.361
   75A      H3' 1903   7.215   8.630   1.358
   75A      C2' 1904   7.071   8.729   1.489
   75A     H2'1 1905   7.138   8.715   1.574
   75A      O2' 1906   7.012   8.858   1.488
   75A     HO'2 1907   7.074   8.918   1.446
   75A      O3' 1908   7.204   8.833   1.325
   76A        P 1909   7.345   8.876   1.383
   76A      O1P 1910   7.375   9.005   1.319
   76A      O2P 1911   7.441   8.766   1.353
   76A      O5' 1912   7.327   8.891   1.541
   76A      C5' 1913   7.304   9.016   1.607
   76A     H5'1 1914   7.216   9.058   1.560
   76A     H5'2 1915   7.391   9.076   1.579
   76A      C4' 1916   7.274   9.008   1.757
   76A      H4' 1917   7.234   9.103   1.794
   76A      O4' 1918   7.186   8.895   1.787
   76A      C1' 1919   7.226   8.841   1.917
   76A      H1' 1920   7.136   8.847   1.979
   76A       N9 1921   7.270   8.703   1.905
   76A       C8 1922   7.293   8.626   1.787
   76A       H8 1923   7.283   8.669   1.688
   76A       N7 1924   7.315   8.499   1.809
   76A       C5 1925   7.302   8.488   1.945
   76A       C6 1926   7.322   8.379   2.042
   76A       N6 1927   7.369   8.259   2.018
   76A      H61 1928   7.389   8.234   1.922
   76A      H62 1929   7.381   8.202   2.100
   76A       N1 1930   7.309   8.398   2.173
   76A       C2 1931   7.285   8.522   2.217
   76A       H2 1932   7.259   8.536   2.321
   76A       N3 1933   7.275   8.631   2.144
   76A       C4 1934   7.283   8.611   2.009
   76A      C3' 1935   7.397   8.984   1.841
   76A      H3' 1936   7.453   8.900   1.799
   76A      C2' 1937   7.335   8.935   1.973
   76A     H2'1 1938   7.414   8.882   2.028
   76A      O2' 1939   7.268   9.027   2.063
   76A     HO'2 1940   7.257   8.988   2.150
   76A      O3' 1941   7.466   9.111   1.852
   77U        P 1942   7.617   9.120   1.916
   77U      O1P 1943   7.645   9.263   1.953
   77U      O2P 1944   7.698   9.051   1.816
   77U      O5' 1945   7.626   9.032   2.046
   77U      C5' 1946   7.586   9.087   2.172
   77U     H5'1 1947   7.485   9.126   2.180
   77U     H5'2 1948   7.659   9.167   2.184
   77U      C4' 1949   7.609   8.984   2.285
   77U      H4' 1950   7.593   9.031   2.382
   77U      O4' 1951   7.537   8.861   2.288
   77U      C1' 1952   7.614   8.756   2.343
   77U      H1' 1953   7.562   8.711   2.427
   77U       N1 1954   7.644   8.645   2.241
   77U       C6 1955   7.638   8.675   2.111
   77U       H6 1956   7.629   8.777   2.077
   77U       C5 1957   7.664   8.586   2.016
   77U       H5 1958   7.667   8.632   1.918
   77U       C4 1959   7.695   8.443   2.044
   77U       O4 1960   7.715   8.355   1.965
   77U       N3 1961   7.694   8.415   2.184
   77U       H3 1962   7.698   8.319   2.213
   77U       C2 1963   7.674   8.516   2.284
   77U       O2 1964   7.693   8.481   2.399
   77U      C3' 1965   7.750   8.935   2.300
   77U      H3' 1966   7.781   8.898   2.202
   77U      C2' 1967   7.752   8.810   2.390
   77U     H2'1 1968   7.839   8.750   2.364
   77U      O2' 1969   7.738   8.839   2.531
   77U     HO'2 1970   7.821   8.886   2.544
   77U      O3' 1971   7.828   9.044   2.338
   78U        P 1972   7.968   9.063   2.275
   78U      O1P 1973   8.007   9.192   2.325
   78U      O2P 1974   7.968   9.047   2.129
   78U      O5' 1975   8.051   8.940   2.337
   78U      C5' 1976   8.106   8.947   2.475
   78U     H5'1 1977   8.029   8.998   2.533
   78U     H5'2 1978   8.193   9.011   2.464
   78U      C4' 1979   8.144   8.813   2.529
   78U      H4' 1980   8.158   8.828   2.636
   78U      O4' 1981   8.044   8.719   2.508
   78U      C1' 1982   8.095   8.587   2.505
   78U      H1' 1983   8.069   8.523   2.589
   78U       N1 1984   8.062   8.521   2.372
   78U       C6 1985   8.071   8.589   2.256
   78U       H6 1986   8.087   8.696   2.258
   78U       C5 1987   8.049   8.526   2.136
   78U       H5 1988   8.063   8.577   2.042
   78U       C4 1989   8.027   8.385   2.126
   78U       O4 1990   8.018   8.319   2.024
   78U       N3 1991   8.015   8.325   2.248
   78U       H3 1992   8.006   8.225   2.249
   78U       C2 1993   8.042   8.384   2.375
   78U       O2 1994   8.057   8.317   2.474
   78U      C3' 1995   8.270   8.753   2.466
   78U      H3' 1996   8.262   8.768   2.359
   78U      C2' 1997   8.251   8.606   2.516
   78U     H2'1 1998   8.309   8.534   2.458
   78U      O2' 1999   8.280   8.601   2.655
   78U     HO'2 2000   8.336   8.675   2.680
   78U      O3' 2001   8.395   8.816   2.501
   79A        P 2002   8.535   8.800   2.413
   79A      O1P 2003   8.636   8.876   2.492
   79A      O2P 2004   8.510   8.827   2.270
   79A      O5' 2005   8.558   8.633   2.431
   79A      C5' 2006   8.600   8.578   2.560
   79A     H5'1 2007   8.534   8.608   2.642
   79A     H5'2 2008   8.705   8.602   2.578
   79A      C4' 2009   8.598   8.429   2.556
   79A      H4' 2010   8.627   8.403   2.657
   79A      O4' 2011   8.472   8.381   2.512
   79A      C1' 2012   8.489   8.265   2.430
   79A      H1' 2013   8.444   8.177   2.477
   79A       N9 2014   8.444   8.287   2.297
   79A       C8 2015   8.411   8.396   2.220
   79A       H8 2016   8.417   8.497   2.257
   79A       N7 2017   8.388   8.373   2.096
   79A       C5 2018   8.380   8.234   2.092
   79A       C6 2019   8.336   8.135   1.997
   79A       N6 2020   8.291   8.155   1.878
   79A      H61 2021   8.285   8.249   1.842
   79A      H62 2022   8.256   8.072   1.832
   79A       N1 2023   8.353   8.003   2.026
   79A       C2 2024   8.386   7.961   2.150
   79A       H2 2025   8.391   7.856   2.174
   79A       N3 2026   8.419   8.041   2.249
   79A       C4 2027   8.412   8.175   2.215
   79A      C3' 2028   8.694   8.373   2.453
   79A      H3' 2029   8.686   8.441   2.367
   79A      C2' 2030   8.636   8.230   2.439
   79A     H2'1 2031   8.661   8.200   2.337
   79A      O2' 2032   8.668   8.146   2.546
   79A     HO'2 2033   8.752   8.181   2.575
   79A      O3' 2034   8.831   8.372   2.504
   80A        P 2035   8.953   8.353   2.404
   80A      O1P 2036   9.076   8.395   2.470
   80A      O2P 2037   8.910   8.412   2.277
   80A      O5' 2038   8.963   8.199   2.371
   80A      C5' 2039   9.004   8.109   2.465
   80A     H5'1 2040   8.961   8.123   2.565
   80A     H5'2 2041   9.113   8.111   2.478
   80A      C4' 2042   8.979   7.965   2.415
   80A      H4' 2043   9.007   7.895   2.494
   80A      O4' 2044   8.853   7.953   2.372
   80A      C1' 2045   8.847   7.861   2.265
   80A      H1' 2046   8.795   7.767   2.279
   80A       N9 2047   8.776   7.933   2.154
   80A       C8 2048   8.764   8.062   2.129
   80A       H8 2049   8.801   8.132   2.202
   80A       N7 2050   8.703   8.102   2.020
   80A       C5 2051   8.670   7.977   1.962
   80A       C6 2052   8.616   7.938   1.837
   80A       N6 2053   8.557   8.011   1.740
   80A      H61 2054   8.557   8.111   1.752
   80A      H62 2055   8.526   7.964   1.656
   80A       N1 2056   8.628   7.810   1.799
   80A       C2 2057   8.684   7.723   1.882
   80A       H2 2058   8.698   7.628   1.834
   80A       N3 2059   8.737   7.743   2.001
   80A       C4 2060   8.725   7.876   2.035
   80A      C3' 2061   9.066   7.941   2.295
   80A      H3' 2062   9.067   8.031   2.233
   80A      C2' 2063   8.992   7.839   2.213
   80A     H2'1 2064   9.004   7.857   2.107
   80A      O2' 2065   9.029   7.709   2.247
   80A     HO'2 2066   9.113   7.689   2.205
   80A      O3' 2067   9.200   7.909   2.336
   81U        P 2068   9.322   7.940   2.238
   81U      O1P 2069   9.437   7.925   2.330
   81U      O2P 2070   9.306   8.063   2.160
   81U      O5' 2071   9.320   7.813   2.140
   81U      C5' 2072   9.362   7.687   2.178
   81U     H5'1 2073   9.302   7.651   2.261
   81U     H5'2 2074   9.469   7.693   2.199
   81U      C4' 2075   9.333   7.580   2.072
   81U      H4' 2076   9.348   7.480   2.112
   81U      O4' 2077   9.197   7.582   2.030
   81U      C1' 2078   9.187   7.518   1.905
   81U      H1' 2079   9.145   7.419   1.925
   81U       N1 2080   9.092   7.593   1.822
   81U       C6 2081   9.078   7.734   1.830
   81U       H6 2082   9.129   7.797   1.901
   81U       C5 2083   8.992   7.802   1.749
   81U       H5 2084   8.985   7.910   1.752
   81U       C4 2085   8.913   7.726   1.650
   81U       O4 2086   8.835   7.774   1.568
   81U       N3 2087   8.925   7.587   1.650
   81U       H3 2088   8.868   7.534   1.586
   81U       C2 2089   9.023   7.521   1.726
   81U       O2 2090   9.044   7.403   1.696
   81U      C3' 2091   9.408   7.597   1.937
   81U      H3' 2092   9.388   7.699   1.904
   81U      C2' 2093   9.335   7.494   1.852
   81U     H2'1 2094   9.353   7.514   1.746
   81U      O2' 2095   9.380   7.357   1.881
   81U     HO'2 2096   9.424   7.360   1.967
   81U      O3' 2097   9.544   7.570   1.947
   82U        P 2098   9.643   7.627   1.823
   82U      O1P 2099   9.784   7.594   1.857
   82U      O2P 2100   9.605   7.766   1.791
   82U      O5' 2101   9.599   7.547   1.691
   82U      C5' 2102   9.633   7.416   1.676
   82U     H5'1 2103   9.594   7.378   1.771
   82U     H5'2 2104   9.739   7.390   1.682
   82U      C4' 2105   9.585   7.338   1.557
   82U      H4' 2106   9.617   7.235   1.573
   82U      O4' 2107   9.441   7.336   1.565
   82U      C1' 2108   9.401   7.326   1.429
   82U      H1' 2109   9.414   7.224   1.394
   82U       N1 2110   9.258   7.372   1.412
   82U       C6 2111   9.219   7.509   1.398
   82U       H6 2112   9.289   7.589   1.417
   82U       C5 2113   9.089   7.543   1.379
   82U       H5 2114   9.063   7.646   1.364
   82U       C4 2115   8.982   7.446   1.371
   82U       O4 2116   8.860   7.468   1.365
   82U       N3 2117   9.029   7.317   1.394
   82U       H3 2118   8.960   7.244   1.408
   82U       C2 2119   9.158   7.281   1.429
   82U       O2 2120   9.174   7.170   1.480
   82U      C3' 2121   9.637   7.387   1.421
   82U      H3' 2122   9.700   7.474   1.441
   82U      C2' 2123   9.501   7.419   1.358
   82U     H2'1 2124   9.479   7.523   1.384
   82U      O2' 2125   9.495   7.411   1.216
   82U     HO'2 2126   9.514   7.499   1.182
   82U      O3' 2127   9.694   7.283   1.354
   82U      H3T 2128   9.658   7.287   1.265
   9.02572   9.02572   6.38188   0.00000   0.00000   0.00000   0.00000   4.51281   4.51281
