# Supplementary material for: Constant-pH Molecular Dynamics of Cationic Peptide Dendrimers Binding to siRNA
Source: J Chem Inf Model. 2026 Feb 5;66(8):4734–43. doi: 10.1021/acs.jcim.5c02636 (PMC13126635; doi:10.1021/acs.jcim.5c02636)
Supplement: Supplementary file 2 [file ci5c02636_si_002.zip › zip/MH18D3_05_out_7.gro]

Protein t= 150000.00000 step= 10000
 2128
    1LY0      N    1   6.437   6.420   3.515
    1LY0     H1    2   6.357   6.439   3.574
    1LY0     H2    3   6.410   6.431   3.418
    1LY0     H3    4   6.461   6.324   3.533
    1LY0     CA    5   6.558   6.508   3.543
    1LY0     HA    6   6.645   6.444   3.560
    1LY0     CB    7   6.602   6.591   3.416
    1LY0    HB1    8   6.521   6.655   3.380
    1LY0    HB2    9   6.621   6.518   3.336
    1LY0     CG   10   6.726   6.661   3.449
    1LY0    HG1   11   6.798   6.592   3.490
    1LY0    HG2   12   6.706   6.737   3.525
    1LY0     CD   13   6.789   6.726   3.326
    1LY0    HD1   14   6.737   6.803   3.270
    1LY0    HD2   15   6.804   6.642   3.257
    1LY0     CE   16   6.924   6.782   3.359
    1LY0    HE1   17   6.988   6.708   3.407
    1LY0    HE2   18   6.907   6.852   3.442
    1LY0     NZ   19   6.995   6.844   3.243
    1LY0    HZ1   20   6.991   6.777   3.167
    1LY0    HZ2   21   6.941   6.922   3.210
    1LY0    HZ3   22   7.087   6.875   3.272
    1LY0      C   23   6.527   6.588   3.671
    1LY0      O   24   6.611   6.589   3.764
    2LER      N   25   6.412   6.655   3.685
    2LER      H   26   6.348   6.659   3.608
    2LER     CA   27   6.379   6.749   3.800
    2LER     HA   28   6.468   6.811   3.817
    2LER     CB   29   6.254   6.842   3.765
    2LER    HB1   30   6.167   6.776   3.766
    2LER    HB2   31   6.263   6.890   3.667
    2LER     CG   32   6.232   6.937   3.874
    2LER     HG   33   6.234   6.880   3.967
    2LER    CD1   34   6.333   7.044   3.878
    2LER   HD11   35   6.317   7.116   3.798
    2LER   HD12   36   6.323   7.086   3.978
    2LER   HD13   37   6.433   7.001   3.867
    2LER    CD2   38   6.091   7.004   3.864
    2LER   HD21   39   6.081   7.075   3.782
    2LER   HD22   40   6.007   6.934   3.859
    2LER   HD23   41   6.071   7.068   3.950
    2LER      C   42   6.363   6.673   3.936
    2LER      O   43   6.419   6.714   4.039
    3LYR      N   44   6.303   6.554   3.939
    3LYR      H   45   6.242   6.535   3.862
    3LYR     CA   46   6.291   6.469   4.059
    3LYR     HA   47   6.252   6.371   4.029
    3LYR     CB   48   6.182   6.521   4.154
    3LYR    HB1   49   6.217   6.609   4.208
    3LYR    HB2   50   6.150   6.442   4.222
    3LYR     CG   51   6.054   6.571   4.079
    3LYR    HG1   52   6.075   6.660   4.020
    3LYR    HG2   53   5.990   6.603   4.161
    3LYR     CD   54   5.982   6.458   3.997
    3LYR    HD1   55   6.056   6.403   3.938
    3LYR    HD2   56   5.901   6.508   3.945
    3LYR     CE   57   5.920   6.356   4.095
    3LYR    HE1   58   5.842   6.413   4.146
    3LYR    HE2   59   5.991   6.308   4.162
    3LYR     NZ   60   5.845   6.256   4.014
    3LYR    HZ1   61   5.884   6.238   3.923
    3LYR      C   62   6.423   6.426   4.122
    3LYR      O   63   6.420   6.407   4.246
    4LY0      N   64   6.538   6.411   4.054
    4LY0      H   65   6.532   6.431   3.955
    4LY0     CA   66   6.669   6.377   4.105
    4LY0     HA   67   6.653   6.284   4.161
    4LY0     CB   68   6.760   6.340   3.982
    4LY0    HB1   69   6.767   6.436   3.931
    4LY0    HB2   70   6.717   6.264   3.917
    4LY0     CG   71   6.902   6.291   4.022
    4LY0    HG1   72   6.888   6.214   4.097
    4LY0    HG2   73   6.958   6.372   4.068
    4LY0     CD   74   6.989   6.240   3.905
    4LY0    HD1   75   7.037   6.328   3.863
    4LY0    HD2   76   6.929   6.181   3.835
    4LY0     CE   77   7.105   6.157   3.955
    4LY0    HE1   78   7.075   6.103   4.044
    4LY0    HE2   79   7.184   6.222   3.992
    4LY0     NZ   80   7.167   6.055   3.866
    4LY0    HZ1   81   7.260   6.035   3.898
    4LY0    HZ2   82   7.110   5.971   3.860
    4LY0    HZ3   83   7.180   6.094   3.774
    4LY0      C   84   6.721   6.485   4.203
    4LY0      O   85   6.818   6.462   4.277
    5LER      N   86   6.649   6.599   4.221
    5LER      H   87   6.567   6.604   4.162
    5LER     CA   88   6.691   6.704   4.319
    5LER     HA   89   6.799   6.703   4.332
    5LER     CB   90   6.649   6.839   4.258
    5LER    HB1   91   6.661   6.915   4.334
    5LER    HB2   92   6.541   6.837   4.252
    5LER     CG   93   6.705   6.876   4.119
    5LER     HG   94   6.678   6.801   4.045
    5LER    CD1   95   6.648   7.012   4.081
    5LER   HD11   96   6.700   7.087   4.139
    5LER   HD12   97   6.663   7.029   3.974
    5LER   HD13   98   6.539   7.013   4.092
    5LER    CD2   99   6.859   6.895   4.139
    5LER   HD21  100   6.887   6.952   4.050
    5LER   HD22  101   6.881   6.962   4.222
    5LER   HD23  102   6.912   6.801   4.148
    5LER      C  103   6.628   6.685   4.465
    5LER      O  104   6.657   6.767   4.546
    6LYR      N  105   6.544   6.583   4.480
    6LYR      H  106   6.522   6.532   4.395
    6LYR     CA  107   6.478   6.529   4.600
    6LYR     HA  108   6.549   6.536   4.682
    6LYR     CB  109   6.442   6.384   4.575
    6LYR    HB1  110   6.374   6.374   4.490
    6LYR    HB2  111   6.383   6.345   4.658
    6LYR     CG  112   6.572   6.299   4.559
    6LYR    HG1  113   6.633   6.308   4.649
    6LYR    HG2  114   6.633   6.331   4.474
    6LYR     CD  115   6.549   6.146   4.545
    6LYR    HD1  116   6.477   6.102   4.614
    6LYR    HD2  117   6.647   6.104   4.566
    6LYR     CE  118   6.513   6.107   4.402
    6LYR    HE1  119   6.506   6.000   4.415
    6LYR    HE2  120   6.587   6.150   4.334
    6LYR     NZ  121   6.382   6.139   4.348
    6LYR    HZ1  122   6.359   6.237   4.358
    6LYR      C  123   6.352   6.606   4.645
    6LYR      O  124   6.319   6.609   4.765
    7LER      N  125   6.289   6.680   4.553
    7LER      H  126   6.323   6.661   4.460
    7LER     CA  127   6.186   6.786   4.578
    7LER     HA  128   6.233   6.867   4.634
    7LER     CB  129   6.145   6.839   4.439
    7LER    HB1  130   6.055   6.901   4.444
    7LER    HB2  131   6.113   6.746   4.392
    7LER     CG  132   6.262   6.911   4.372
    7LER     HG  133   6.347   6.844   4.363
    7LER    CD1  134   6.226   6.940   4.226
    7LER   HD11  135   6.131   6.992   4.228
    7LER   HD12  136   6.304   7.006   4.188
    7LER   HD13  137   6.221   6.847   4.170
    7LER    CD2  138   6.311   7.035   4.448
    7LER   HD21  139   6.238   7.116   4.459
    7LER   HD22  140   6.345   7.004   4.547
    7LER   HD23  141   6.396   7.074   4.392
    7LER      C  142   6.066   6.727   4.657
    7LER      O  143   6.010   6.619   4.628
    8LER      N  144   6.014   6.815   4.746
    8LER      H  145   6.074   6.888   4.781
    8LER     CA  146   5.883   6.810   4.812
    8LER     HA  147   5.880   6.894   4.881
    8LER     CB  148   5.780   6.839   4.702
    8LER    HB1  149   5.767   6.748   4.643
    8LER    HB2  150   5.815   6.920   4.637
    8LER     CG  151   5.637   6.879   4.746
    8LER     HG  152   5.595   6.798   4.806
    8LER    CD1  153   5.632   7.013   4.823
    8LER   HD11  154   5.696   7.007   4.911
    8LER   HD12  155   5.672   7.090   4.756
    8LER   HD13  156   5.527   7.038   4.833
    8LER    CD2  157   5.550   6.882   4.623
    8LER   HD21  158   5.452   6.920   4.650
    8LER   HD22  159   5.604   6.948   4.555
    8LER   HD23  160   5.550   6.778   4.589
    8LER      C  161   5.846   6.696   4.906
    8LER      O  162   5.772   6.715   5.004
    9LYR      N  163   5.899   6.579   4.878
    9LYR      H  164   5.959   6.575   4.796
    9LYR     CA  165   5.862   6.457   4.954
    9LYR     HA  166   5.840   6.481   5.058
    9LYR     CB  167   5.981   6.361   4.955
    9LYR    HB1  168   6.021   6.359   4.853
    9LYR    HB2  169   5.951   6.264   4.994
    9LYR     CG  170   6.094   6.424   5.038
    9LYR    HG1  171   6.074   6.392   5.140
    9LYR    HG2  172   6.089   6.533   5.030
    9LYR     CD  173   6.229   6.366   4.999
    9LYR    HD1  174   6.252   6.386   4.895
    9LYR    HD2  175   6.235   6.258   5.008
    9LYR     CE  176   6.334   6.417   5.099
    9LYR    HE1  177   6.431   6.368   5.094
    9LYR    HE2  178   6.294   6.403   5.199
    9LYR     NZ  179   6.360   6.559   5.067
    9LYR    HZ1  180   6.358   6.585   4.970
    9LYR      C  181   5.734   6.391   4.897
    9LYR      O  182   5.725   6.275   4.863
   10LER      N  183   5.631   6.476   4.895
   10LER      H  184   5.643   6.569   4.932
   10LER     CA  185   5.503   6.449   4.830
   10LER     HA  186   5.478   6.346   4.857
   10LER     CB  187   5.391   6.540   4.887
   10LER    HB1  188   5.302   6.511   4.831
   10LER    HB2  189   5.407   6.637   4.840
   10LER     CG  190   5.395   6.545   5.042
   10LER     HG  191   5.484   6.592   5.082
   10LER    CD1  192   5.280   6.633   5.097
   10LER   HD11  193   5.285   6.637   5.206
   10LER   HD12  194   5.294   6.738   5.068
   10LER   HD13  195   5.177   6.612   5.066
   10LER    CD2  196   5.385   6.404   5.113
   10LER   HD21  197   5.330   6.424   5.205
   10LER   HD22  198   5.326   6.339   5.048
   10LER   HD23  199   5.479   6.352   5.127
   10LER      C  200   5.503   6.457   4.675
   10LER      O  201   5.598   6.512   4.613
   11LER      N  202   5.407   6.395   4.609
   11LER      H  203   5.347   6.327   4.654
   11LER     CA  204   5.385   6.412   4.460
   11LER     HA  205   5.464   6.354   4.413
   11LER     CB  206   5.254   6.343   4.425
   11LER    HB1  207   5.218   6.399   4.339
   11LER    HB2  208   5.185   6.361   4.507
   11LER     CG  209   5.262   6.197   4.380
   11LER     HG  210   5.286   6.136   4.468
   11LER    CD1  211   5.125   6.153   4.317
   11LER   HD11  212   5.044   6.185   4.383
   11LER   HD12  213   5.113   6.210   4.225
   11LER   HD13  214   5.112   6.046   4.302
   11LER    CD2  215   5.362   6.168   4.266
   11LER   HD21  216   5.356   6.234   4.179
   11LER   HD22  217   5.461   6.166   4.311
   11LER   HD23  218   5.344   6.068   4.226
   11LER      C  219   5.391   6.564   4.417
   11LER      O  220   5.310   6.646   4.468
   12LER      N  221   5.472   6.579   4.308
   12LER      H  222   5.538   6.508   4.279
   12LER     CA  223   5.442   6.687   4.213
   12LER     HA  224   5.420   6.779   4.267
   12LER     CB  225   5.566   6.716   4.124
   12LER    HB1  226   5.528   6.785   4.049
   12LER    HB2  227   5.594   6.622   4.078
   12LER     CG  228   5.698   6.776   4.189
   12LER     HG  229   5.739   6.697   4.251
   12LER    CD1  230   5.801   6.812   4.084
   12LER   HD11  231   5.897   6.814   4.137
   12LER   HD12  232   5.807   6.739   4.004
   12LER   HD13  233   5.784   6.912   4.043
   12LER    CD2  234   5.673   6.896   4.279
   12LER   HD21  235   5.631   6.977   4.219
   12LER   HD22  236   5.601   6.875   4.358
   12LER   HD23  237   5.764   6.934   4.326
   12LER      C  238   5.315   6.663   4.125
   12LER      O  239   5.294   6.552   4.073
   13LER      N  240   5.238   6.771   4.098
   13LER      H  241   5.247   6.861   4.143
   13LER     CA  242   5.130   6.762   3.998
   13LER     HA  243   5.063   6.680   4.022
   13LER     CB  244   5.052   6.890   3.995
   13LER    HB1  245   4.990   6.892   3.905
   13LER    HB2  246   5.117   6.975   3.975
   13LER     CG  247   4.955   6.916   4.114
   13LER     HG  248   5.013   6.932   4.205
   13LER    CD1  249   4.879   7.041   4.082
   13LER   HD11  250   4.824   7.027   3.989
   13LER   HD12  251   4.810   7.067   4.162
   13LER   HD13  252   4.944   7.127   4.062
   13LER    CD2  253   4.849   6.806   4.138
   13LER   HD21  254   4.877   6.732   4.212
   13LER   HD22  255   4.756   6.853   4.172
   13LER   HD23  256   4.820   6.760   4.044
   13LER      C  257   5.178   6.742   3.851
   13LER      O  258   5.288   6.776   3.815
   14NH2      N  259   5.119   6.660   3.772
   14NH2     H1  260   5.019   6.650   3.782
   14NH2     H2  261   5.161   6.656   3.680
   15LY0      N  262   5.852   5.642   4.076
   15LY0     H1  263   5.943   5.680   4.095
   15LY0     H2  264   5.826   5.624   3.980
   15LY0     H3  265   5.835   5.554   4.122
   15LY0     CA  266   5.749   5.744   4.114
   15LY0     HA  267   5.649   5.707   4.090
   15LY0     CB  268   5.749   5.767   4.268
   15LY0    HB1  269   5.814   5.851   4.295
   15LY0    HB2  270   5.778   5.679   4.326
   15LY0     CG  271   5.605   5.805   4.317
   15LY0    HG1  272   5.542   5.721   4.286
   15LY0    HG2  273   5.569   5.898   4.275
   15LY0     CD  274   5.597   5.822   4.466
   15LY0    HD1  275   5.656   5.907   4.501
   15LY0    HD2  276   5.632   5.731   4.514
   15LY0     CE  277   5.450   5.847   4.506
   15LY0    HE1  278   5.384   5.765   4.478
   15LY0    HE2  279   5.422   5.943   4.462
   15LY0     NZ  280   5.441   5.870   4.650
   15LY0    HZ1  281   5.345   5.885   4.680
   15LY0    HZ2  282   5.472   5.790   4.703
   15LY0    HZ3  283   5.498   5.947   4.681
   15LY0      C  284   5.788   5.870   4.053
   15LY0      O  285   5.901   5.915   4.056
   16LER      N  286   5.685   5.940   3.996
   16LER      H  287   5.591   5.905   3.986
   16LER     CA  288   5.690   6.080   3.948
   16LER     HA  289   5.751   6.077   3.857
   16LER     CB  290   5.547   6.127   3.911
   16LER    HB1  291   5.482   6.104   3.996
   16LER    HB2  292   5.503   6.073   3.828
   16LER     CG  293   5.549   6.280   3.877
   16LER     HG  294   5.593   6.340   3.956
   16LER    CD1  295   5.624   6.304   3.749
   16LER   HD11  296   5.571   6.266   3.662
   16LER   HD12  297   5.622   6.411   3.728
   16LER   HD13  298   5.729   6.272   3.751
   16LER    CD2  299   5.399   6.324   3.870
   16LER   HD21  300   5.390   6.422   3.821
   16LER   HD22  301   5.341   6.247   3.819
   16LER   HD23  302   5.361   6.319   3.972
   16LER      C  303   5.748   6.178   4.056
   16LER      O  304   5.698   6.179   4.172
   17LY0      N  305   5.784   6.596   3.142
   17LY0     H1  306   5.821   6.503   3.156
   17LY0     H2  307   5.687   6.584   3.166
   17LY0     H3  308   5.814   6.616   3.048
   17LY0     CA  309   5.862   6.678   3.228
   17LY0     HA  310   5.954   6.706   3.176
   17LY0     CB  311   5.791   6.810   3.252
   17LY0    HB1  312   5.831   6.870   3.333
   17LY0    HB2  313   5.687   6.793   3.281
   17LY0     CG  314   5.804   6.897   3.128
   17LY0    HG1  315   5.734   6.859   3.054
   17LY0    HG2  316   5.902   6.880   3.082
   17LY0     CD  317   5.796   7.045   3.168
   17LY0    HD1  318   5.807   7.106   3.078
   17LY0    HD2  319   5.884   7.072   3.227
   17LY0     CE  320   5.670   7.079   3.240
   17LY0    HE1  321   5.678   7.181   3.278
   17LY0    HE2  322   5.653   7.018   3.329
   17LY0     NZ  323   5.553   7.078   3.146
   17LY0    HZ1  324   5.581   7.089   3.050
   17LY0    HZ2  325   5.504   6.990   3.150
   17LY0    HZ3  326   5.486   7.153   3.161
   17LY0      C  327   5.880   6.592   3.357
   17LY0      O  328   5.828   6.480   3.364
   18LER      N  329   5.942   6.654   3.457
   18LER      H  330   5.976   6.745   3.428
   18LER     CA  331   5.965   6.626   3.600
   18LER     HA  332   6.033   6.702   3.639
   18LER     CB  333   5.831   6.636   3.688
   18LER    HB1  334   5.877   6.675   3.779
   18LER    HB2  335   5.775   6.544   3.704
   18LER     CG  336   5.730   6.737   3.650
   18LER     HG  337   5.709   6.730   3.543
   18LER    CD1  338   5.596   6.709   3.714
   18LER   HD11  339   5.613   6.710   3.822
   18LER   HD12  340   5.515   6.770   3.675
   18LER   HD13  341   5.568   6.610   3.678
   18LER    CD2  342   5.771   6.881   3.682
   18LER   HD21  343   5.720   6.960   3.627
   18LER   HD22  344   5.758   6.903   3.788
   18LER   HD23  345   5.878   6.900   3.686
   18LER      C  346   6.048   6.497   3.629
   18LER      O  347   6.142   6.498   3.704
   19LYR      N  348   6.009   6.386   3.560
   19LYR      H  349   5.932   6.396   3.496
   19LYR     CA  350   6.085   6.267   3.567
   19LYR     HA  351   6.189   6.295   3.555
   19LYR     CB  352   6.045   6.173   3.450
   19LYR    HB1  353   6.106   6.084   3.450
   19LYR    HB2  354   6.068   6.223   3.356
   19LYR     CG  355   5.903   6.121   3.446
   19LYR    HG1  356   5.838   6.208   3.442
   19LYR    HG2  357   5.879   6.074   3.542
   19LYR     CD  358   5.877   6.017   3.335
   19LYR    HD1  359   5.934   5.928   3.364
   19LYR    HD2  360   5.911   6.047   3.236
   19LYR     CE  361   5.726   5.982   3.329
   19LYR    HE1  362   5.688   5.967   3.430
   19LYR    HE2  363   5.715   5.897   3.262
   19LYR     NZ  364   5.651   6.096   3.284
   19LYR    HZ1  365   5.624   6.162   3.355
   19LYR      C  366   6.078   6.195   3.702
   19LYR      O  367   5.981   6.204   3.781
   20LY0      N  368   6.177   6.115   3.736
   20LY0      H  369   6.257   6.118   3.675
   20LY0     CA  370   6.177   6.017   3.849
   20LY0     HA  371   6.072   5.993   3.861
   20LY0     CB  372   6.251   5.890   3.822
   20LY0    HB1  373   6.359   5.906   3.822
   20LY0    HB2  374   6.221   5.864   3.720
   20LY0     CG  375   6.229   5.782   3.926
   20LY0    HG1  376   6.123   5.757   3.931
   20LY0    HG2  377   6.255   5.823   4.023
   20LY0     CD  378   6.316   5.660   3.903
   20LY0    HD1  379   6.424   5.674   3.893
   20LY0    HD2  380   6.277   5.620   3.810
   20LY0     CE  381   6.303   5.561   4.017
   20LY0    HE1  382   6.200   5.527   4.022
   20LY0    HE2  383   6.334   5.616   4.106
   20LY0     NZ  384   6.382   5.437   4.004
   20LY0    HZ1  385   6.363   5.362   4.068
   20LY0    HZ2  386   6.360   5.418   3.907
   20LY0    HZ3  387   6.479   5.462   4.003
   20LY0      C  388   6.219   6.076   3.982
   20LY0      O  389   6.331   6.136   3.985
   21LER      N  390   6.145   6.054   4.088
   21LER      H  391   6.059   6.003   4.077
   21LER     CA  392   6.172   6.106   4.223
   21LER     HA  393   6.172   6.215   4.223
   21LER     CB  394   6.061   6.056   4.319
   21LER    HB1  395   6.053   5.948   4.304
   21LER    HB2  396   5.961   6.092   4.293
   21LER     CG  397   6.077   6.086   4.471
   21LER     HG  398   6.179   6.064   4.504
   21LER    CD1  399   6.052   6.240   4.486
   21LER   HD11  400   6.127   6.303   4.437
   21LER   HD12  401   5.952   6.265   4.451
   21LER   HD13  402   6.061   6.271   4.590
   21LER    CD2  403   5.970   6.016   4.559
   21LER   HD21  404   5.869   6.041   4.527
   21LER   HD22  405   5.984   5.908   4.552
   21LER   HD23  406   5.975   6.053   4.661
   21LER      C  407   6.310   6.057   4.274
   21LER      O  408   6.331   5.934   4.268
   22LY0      N  409   5.668   6.494   2.774
   22LY0     H1  410   5.736   6.511   2.847
   22LY0     H2  411   5.715   6.506   2.686
   22LY0     H3  412   5.586   6.552   2.784
   22LY0     CA  413   5.633   6.355   2.804
   22LY0     HA  414   5.545   6.328   2.746
   22LY0     CB  415   5.732   6.250   2.753
   22LY0    HB1  416   5.706   6.153   2.794
   22LY0    HB2  417   5.827   6.281   2.796
   22LY0     CG  418   5.743   6.227   2.601
   22LY0    HG1  419   5.721   6.323   2.554
   22LY0    HG2  420   5.676   6.150   2.565
   22LY0     CD  421   5.885   6.189   2.565
   22LY0    HD1  422   5.883   6.086   2.598
   22LY0    HD2  423   5.954   6.261   2.610
   22LY0     CE  424   5.896   6.201   2.412
   22LY0    HE1  425   5.864   6.298   2.374
   22LY0    HE2  426   5.832   6.127   2.363
   22LY0     NZ  427   6.031   6.185   2.370
   22LY0    HZ1  428   6.053   6.087   2.376
   22LY0    HZ2  429   6.048   6.217   2.276
   22LY0    HZ3  430   6.086   6.232   2.441
   22LY0      C  431   5.614   6.322   2.953
   22LY0      O  432   5.690   6.362   3.037
   23LER      N  433   5.513   6.238   2.983
   23LER      H  434   5.454   6.213   2.905
   23LER     CA  435   5.485   6.192   3.123
   23LER     HA  436   5.483   6.282   3.185
   23LER     CB  437   5.343   6.140   3.137
   23LER    HB1  438   5.338   6.063   3.060
   23LER    HB2  439   5.278   6.216   3.095
   23LER     CG  440   5.291   6.080   3.272
   23LER     HG  441   5.375   6.029   3.320
   23LER    CD1  442   5.234   6.193   3.361
   23LER   HD11  443   5.195   6.149   3.452
   23LER   HD12  444   5.311   6.262   3.396
   23LER   HD13  445   5.146   6.244   3.322
   23LER    CD2  446   5.184   5.974   3.251
   23LER   HD21  447   5.211   5.925   3.158
   23LER   HD22  448   5.186   5.899   3.331
   23LER   HD23  449   5.083   6.013   3.242
   23LER      C  450   5.594   6.086   3.164
   23LER      O  451   5.610   5.995   3.088
   24LY0      N  452   5.621   6.943   6.186
   24LY0     H1  453   5.635   6.916   6.282
   24LY0     H2  454   5.696   6.900   6.134
   24LY0     H3  455   5.632   7.043   6.194
   24LY0     CA  456   5.492   6.900   6.129
   24LY0     HA  457   5.500   6.793   6.150
   24LY0     CB  458   5.372   6.950   6.203
   24LY0    HB1  459   5.365   7.058   6.212
   24LY0    HB2  460   5.379   6.914   6.306
   24LY0     CG  461   5.242   6.901   6.150
   24LY0    HG1  462   5.244   6.792   6.141
   24LY0    HG2  463   5.229   6.946   6.051
   24LY0     CD  464   5.128   6.947   6.242
   24LY0    HD1  465   5.127   7.055   6.251
   24LY0    HD2  466   5.155   6.911   6.341
   24LY0     CE  467   4.995   6.887   6.199
   24LY0    HE1  468   4.995   6.780   6.220
   24LY0    HE2  469   4.985   6.891   6.091
   24LY0     NZ  470   4.881   6.939   6.276
   24LY0    HZ1  471   4.889   6.935   6.377
   24LY0    HZ2  472   4.873   7.036   6.248
   24LY0    HZ3  473   4.792   6.904   6.245
   24LY0      C  474   5.503   6.926   5.979
   24LY0      O  475   5.564   7.026   5.933
   25LER      N  476   5.446   6.839   5.896
   25LER      H  477   5.405   6.754   5.932
   25LER     CA  478   5.425   6.855   5.752
   25LER     HA  479   5.521   6.872   5.704
   25LER     CB  480   5.395   6.725   5.676
   25LER    HB1  481   5.487   6.668   5.686
   25LER    HB2  482   5.369   6.758   5.575
   25LER     CG  483   5.274   6.636   5.728
   25LER     HG  484   5.304   6.619   5.832
   25LER    CD1  485   5.140   6.715   5.731
   25LER   HD11  486   5.109   6.740   5.629
   25LER   HD12  487   5.069   6.639   5.765
   25LER   HD13  488   5.139   6.792   5.807
   25LER    CD2  489   5.265   6.503   5.649
   25LER   HD21  490   5.202   6.433   5.704
   25LER   HD22  491   5.216   6.522   5.554
   25LER   HD23  492   5.367   6.464   5.648
   25LER      C  493   5.331   6.978   5.713
   25LER      O  494   5.265   7.037   5.801
   26LYR      N  495   5.340   7.022   5.581
   26LYR      H  496   5.391   6.968   5.512
   26LYR     CA  497   5.262   7.134   5.528
   26LYR     HA  498   5.170   7.144   5.586
   26LYR     CB  499   5.215   7.106   5.383
   26LYR    HB1  500   5.296   7.106   5.309
   26LYR    HB2  501   5.152   7.191   5.356
   26LYR     CG  502   5.139   6.973   5.359
   26LYR    HG1  503   5.069   6.949   5.440
   26LYR    HG2  504   5.221   6.904   5.376
   26LYR     CD  505   5.081   6.962   5.216
   26LYR    HD1  506   5.178   6.965   5.166
   26LYR    HD2  507   5.023   7.050   5.190
   26LYR     CE  508   5.014   6.837   5.180
   26LYR    HE1  509   5.081   6.752   5.193
   26LYR    HE2  510   5.001   6.824   5.072
   26LYR     NZ  511   4.892   6.815   5.253
   26LYR    HZ1  512   4.808   6.848   5.209
   26LYR      C  513   5.333   7.276   5.537
   26LYR      O  514   5.271   7.380   5.509
   27LY0      N  515   5.462   7.278   5.566
   27LY0      H  516   5.507   7.190   5.580
   27LY0     CA  517   5.550   7.392   5.556
   27LY0     HA  518   5.504   7.489   5.574
   27LY0     CB  519   5.658   7.386   5.673
   27LY0    HB1  520   5.730   7.464   5.648
   27LY0    HB2  521   5.711   7.291   5.671
   27LY0     CG  522   5.616   7.391   5.821
   27LY0    HG1  523   5.703   7.375   5.884
   27LY0    HG2  524   5.538   7.315   5.830
   27LY0     CD  525   5.572   7.534   5.857
   27LY0    HD1  526   5.508   7.576   5.780
   27LY0    HD2  527   5.660   7.599   5.860
   27LY0     CE  528   5.509   7.530   5.998
   27LY0    HE1  529   5.576   7.491   6.075
   27LY0    HE2  530   5.421   7.466   6.006
   27LY0     NZ  531   5.460   7.663   6.041
   27LY0    HZ1  532   5.377   7.693   5.991
   27LY0    HZ2  533   5.417   7.659   6.132
   27LY0    HZ3  534   5.534   7.730   6.043
   27LY0      C  535   5.626   7.397   5.419
   27LY0      O  536   5.667   7.294   5.367
   28LER      N  537   5.650   7.519   5.377
   28LER      H  538   5.655   7.586   5.453
   28LER     CA  539   5.735   7.551   5.261
   28LER     HA  540   5.692   7.502   5.173
   28LER     CB  541   5.745   7.702   5.236
   28LER    HB1  542   5.830   7.716   5.170
   28LER    HB2  543   5.744   7.752   5.332
   28LER     CG  544   5.627   7.768   5.170
   28LER     HG  545   5.535   7.742   5.221
   28LER    CD1  546   5.643   7.922   5.182
   28LER   HD11  547   5.565   7.970   5.122
   28LER   HD12  548   5.628   7.948   5.286
   28LER   HD13  549   5.738   7.951   5.137
   28LER    CD2  550   5.610   7.736   5.019
   28LER   HD21  551   5.525   7.797   4.989
   28LER   HD22  552   5.698   7.773   4.967
   28LER   HD23  553   5.581   7.634   4.993
   28LER      C  554   5.874   7.497   5.282
   28LER      O  555   5.940   7.535   5.376
   29LYR      N  556   5.922   7.427   5.173
   29LYR      H  557   5.861   7.414   5.093
   29LYR     CA  558   6.061   7.397   5.144
   29LYR     HA  559   6.126   7.466   5.198
   29LYR     CB  560   6.101   7.422   4.997
   29LYR    HB1  561   6.052   7.358   4.923
   29LYR    HB2  562   6.206   7.394   4.991
   29LYR     CG  563   6.087   7.568   4.954
   29LYR    HG1  564   6.154   7.627   5.016
   29LYR    HG2  565   5.988   7.602   4.984
   29LYR     CD  566   6.109   7.598   4.803
   29LYR    HD1  567   6.081   7.700   4.777
   29LYR    HD2  568   6.040   7.531   4.751
   29LYR     CE  569   6.255   7.562   4.766
   29LYR    HE1  570   6.276   7.466   4.813
   29LYR    HE2  571   6.314   7.642   4.811
   29LYR     NZ  572   6.267   7.557   4.622
   29LYR    HZ1  573   6.251   7.646   4.577
   29LYR      C  574   6.103   7.256   5.193
   29LYR      O  575   6.220   7.220   5.190
   30LER      N  576   6.015   7.171   5.233
   30LER      H  577   5.921   7.209   5.226
   30LER     CA  578   6.038   7.033   5.274
   30LER     HA  579   6.113   7.036   5.353
   30LER     CB  580   5.910   6.973   5.333
   30LER    HB1  581   5.930   6.867   5.353
   30LER    HB2  582   5.834   6.975   5.255
   30LER     CG  583   5.861   7.034   5.462
   30LER     HG  584   5.808   7.127   5.438
   30LER    CD1  585   5.764   6.938   5.525
   30LER   HD11  586   5.683   6.908   5.458
   30LER   HD12  587   5.826   6.851   5.548
   30LER   HD13  588   5.734   6.983   5.620
   30LER    CD2  589   5.970   7.074   5.565
   30LER   HD21  590   6.035   6.989   5.585
   30LER   HD22  591   6.036   7.149   5.523
   30LER   HD23  592   5.927   7.104   5.660
   30LER      C  593   6.099   6.962   5.152
   30LER      O  594   6.056   6.993   5.038
   31LER      N  595   6.205   6.878   5.179
   31LER      H  596   6.214   6.867   5.279
   31LER     CA  597   6.278   6.793   5.087
   31LER     HA  598   6.219   6.784   4.996
   31LER     CB  599   6.409   6.864   5.062
   31LER    HB1  600   6.476   6.805   4.999
   31LER    HB2  601   6.459   6.878   5.159
   31LER     CG  602   6.415   7.002   4.984
   31LER     HG  603   6.339   7.071   5.020
   31LER    CD1  604   6.552   7.064   4.982
   31LER   HD11  605   6.625   6.998   4.935
   31LER   HD12  606   6.556   7.158   4.928
   31LER   HD13  607   6.601   7.079   5.078
   31LER    CD2  608   6.386   6.992   4.836
   31LER   HD21  609   6.290   6.946   4.811
   31LER   HD22  610   6.398   7.088   4.787
   31LER   HD23  611   6.460   6.932   4.783
   31LER      C  612   6.312   6.654   5.144
   31LER      O  613   6.251   6.622   5.246
   32LY0      N  614   4.520   6.340   5.609
   32LY0     H1  615   4.513   6.269   5.680
   32LY0     H2  616   4.480   6.301   5.524
   32LY0     H3  617   4.460   6.417   5.634
   32LY0     CA  618   4.661   6.381   5.583
   32LY0     HA  619   4.704   6.407   5.680
   32LY0     CB  620   4.743   6.259   5.528
   32LY0    HB1  621   4.829   6.303   5.477
   32LY0    HB2  622   4.690   6.196   5.457
   32LY0     CG  623   4.806   6.163   5.626
   32LY0    HG1  624   4.727   6.118   5.686
   32LY0    HG2  625   4.872   6.218   5.694
   32LY0     CD  626   4.878   6.040   5.561
   32LY0    HD1  627   4.967   6.086   5.518
   32LY0    HD2  628   4.816   5.988   5.488
   32LY0     CE  629   4.921   5.947   5.685
   32LY0    HE1  630   4.833   5.899   5.726
   32LY0    HE2  631   4.960   6.012   5.763
   32LY0     NZ  632   5.015   5.849   5.637
   32LY0    HZ1  633   5.030   5.782   5.711
   32LY0    HZ2  634   4.977   5.801   5.557
   32LY0    HZ3  635   5.111   5.871   5.612
   32LY0      C  636   4.662   6.499   5.480
   32LY0      O  637   4.592   6.484   5.373
   33LER      N  638   4.728   6.610   5.515
   33LER      H  639   4.780   6.607   5.601
   33LER     CA  640   4.748   6.734   5.440
   33LER     HA  641   4.659   6.748   5.378
   33LER     CB  642   4.737   6.847   5.548
   33LER    HB1  643   4.810   6.825   5.626
   33LER    HB2  644   4.643   6.843   5.603
   33LER     CG  645   4.770   6.990   5.512
   33LER     HG  646   4.865   7.001   5.461
   33LER    CD1  647   4.669   7.032   5.406
   33LER   HD11  648   4.568   7.025   5.446
   33LER   HD12  649   4.690   7.133   5.370
   33LER   HD13  650   4.663   6.972   5.315
   33LER    CD2  651   4.780   7.096   5.616
   33LER   HD21  652   4.787   7.191   5.563
   33LER   HD22  653   4.685   7.092   5.669
   33LER   HD23  654   4.858   7.080   5.689
   33LER      C  655   4.877   6.730   5.359
   33LER      O  656   4.973   6.656   5.397
   34LY0      N  657   5.619   7.601   3.364
   34LY0     H1  658   5.586   7.654   3.284
   34LY0     H2  659   5.633   7.505   3.339
   34LY0     H3  660   5.541   7.587   3.427
   34LY0     CA  661   5.748   7.664   3.409
   34LY0     HA  662   5.824   7.646   3.332
   34LY0     CB  663   5.742   7.812   3.441
   34LY0    HB1  664   5.835   7.843   3.489
   34LY0    HB2  665   5.664   7.839   3.512
   34LY0     CG  666   5.728   7.897   3.311
   34LY0    HG1  667   5.635   7.871   3.259
   34LY0    HG2  668   5.817   7.878   3.252
   34LY0     CD  669   5.735   8.048   3.318
   34LY0    HD1  670   5.706   8.086   3.220
   34LY0    HD2  671   5.837   8.078   3.344
   34LY0     CE  672   5.641   8.115   3.423
   34LY0    HE1  673   5.642   8.224   3.417
   34LY0    HE2  674   5.675   8.082   3.521
   34LY0     NZ  675   5.500   8.080   3.401
   34LY0    HZ1  676   5.440   8.125   3.469
   34LY0    HZ2  677   5.470   8.098   3.307
   34LY0    HZ3  678   5.487   7.980   3.410
   34LY0      C  679   5.814   7.574   3.518
   34LY0      O  680   5.749   7.495   3.588
   35LER      N  681   5.940   7.607   3.546
   35LER      H  682   5.988   7.666   3.480
   35LER     CA  683   6.013   7.543   3.651
   35LER     HA  684   6.007   7.436   3.631
   35LER     CB  685   6.163   7.592   3.636
   35LER    HB1  686   6.161   7.701   3.638
   35LER    HB2  687   6.190   7.551   3.539
   35LER     CG  688   6.274   7.546   3.737
   35LER     HG  689   6.252   7.591   3.834
   35LER    CD1  690   6.282   7.389   3.748
   35LER   HD11  691   6.187   7.349   3.784
   35LER   HD12  692   6.304   7.339   3.654
   35LER   HD13  693   6.359   7.364   3.821
   35LER    CD2  694   6.407   7.589   3.683
   35LER   HD21  695   6.422   7.696   3.669
   35LER   HD22  696   6.481   7.544   3.749
   35LER   HD23  697   6.426   7.536   3.590
   35LER      C  698   5.961   7.573   3.791
   35LER      O  699   5.986   7.498   3.886
   36LYR      N  700   5.885   7.684   3.807
   36LYR      H  701   5.873   7.746   3.729
   36LYR     CA  702   5.840   7.738   3.942
   36LYR     HA  703   5.765   7.669   3.982
   36LYR     CB  704   5.762   7.869   3.922
   36LYR    HB1  705   5.823   7.946   3.876
   36LYR    HB2  706   5.746   7.907   4.023
   36LYR     CG  707   5.632   7.856   3.837
   36LYR    HG1  708   5.572   7.778   3.885
   36LYR    HG2  709   5.656   7.842   3.732
   36LYR     CD  710   5.549   7.983   3.842
   36LYR    HD1  711   5.501   7.990   3.940
   36LYR    HD2  712   5.464   7.981   3.774
   36LYR     CE  713   5.630   8.113   3.808
   36LYR    HE1  714   5.665   8.098   3.706
   36LYR    HE2  715   5.719   8.126   3.870
   36LYR     NZ  716   5.548   8.231   3.821
   36LYR    HZ1  717   5.587   8.304   3.879
   36LYR      C  718   5.949   7.747   4.052
   36LYR      O  719   6.068   7.749   4.023
   37LY0      N  720   5.907   7.745   4.185
   37LY0      H  721   5.808   7.741   4.206
   37LY0     CA  722   6.000   7.738   4.295
   37LY0     HA  723   6.097   7.781   4.271
   37LY0     CB  724   5.931   7.822   4.414
   37LY0    HB1  725   5.968   7.783   4.509
   37LY0    HB2  726   5.823   7.813   4.424
   37LY0     CG  727   5.974   7.972   4.406
   37LY0    HG1  728   5.922   8.008   4.317
   37LY0    HG2  729   6.080   7.968   4.381
   37LY0     CD  730   5.948   8.050   4.530
   37LY0    HD1  731   6.021   8.013   4.602
   37LY0    HD2  732   5.855   8.017   4.576
   37LY0     CE  733   5.963   8.195   4.496
   37LY0    HE1  734   6.053   8.204   4.434
   37LY0    HE2  735   5.961   8.255   4.587
   37LY0     NZ  736   5.838   8.248   4.424
   37LY0    HZ1  737   5.753   8.229   4.475
   37LY0    HZ2  738   5.848   8.348   4.416
   37LY0    HZ3  739   5.829   8.220   4.327
   37LY0      C  740   6.025   7.594   4.342
   37LY0      O  741   5.936   7.510   4.345
   38LER      N  742   6.156   7.563   4.367
   38LER      H  743   6.216   7.644   4.362
   38LER     CA  744   6.225   7.437   4.412
   38LER     HA  745   6.159   7.350   4.407
   38LER     CB  746   6.348   7.412   4.328
   38LER    HB1  747   6.385   7.310   4.345
   38LER    HB2  748   6.428   7.471   4.373
   38LER     CG  749   6.330   7.420   4.173
   38LER     HG  750   6.307   7.523   4.147
   38LER    CD1  751   6.468   7.391   4.107
   38LER   HD11  752   6.480   7.462   4.024
   38LER   HD12  753   6.547   7.436   4.167
   38LER   HD13  754   6.486   7.286   4.083
   38LER    CD2  755   6.227   7.316   4.129
   38LER   HD21  756   6.201   7.321   4.023
   38LER   HD22  757   6.248   7.214   4.159
   38LER   HD23  758   6.129   7.344   4.167
   38LER      C  759   6.257   7.440   4.561
   38LER      O  760   6.269   7.331   4.618
   39LY0      N  761   5.485   8.779   3.417
   39LY0     H1  762   5.466   8.813   3.324
   39LY0     H2  763   5.439   8.838   3.484
   39LY0     H3  764   5.584   8.789   3.432
   39LY0     CA  765   5.432   8.640   3.436
   39LY0     HA  766   5.324   8.649   3.435
   39LY0     CB  767   5.487   8.542   3.324
   39LY0    HB1  768   5.487   8.440   3.362
   39LY0    HB2  769   5.592   8.566   3.311
   39LY0     CG  770   5.412   8.554   3.191
   39LY0    HG1  771   5.421   8.660   3.167
   39LY0    HG2  772   5.313   8.512   3.207
   39LY0     CD  773   5.484   8.468   3.079
   39LY0    HD1  774   5.539   8.385   3.123
   39LY0    HD2  775   5.557   8.526   3.022
   39LY0     CE  776   5.370   8.410   2.989
   39LY0    HE1  777   5.334   8.488   2.923
   39LY0    HE2  778   5.289   8.391   3.059
   39LY0     NZ  779   5.401   8.280   2.917
   39LY0    HZ1  780   5.448   8.301   2.831
   39LY0    HZ2  781   5.455   8.221   2.979
   39LY0    HZ3  782   5.312   8.237   2.896
   39LY0      C  783   5.466   8.594   3.570
   39LY0      O  784   5.568   8.630   3.628
   40LER      N  785   5.387   8.501   3.621
   40LER      H  786   5.302   8.483   3.571
   40LER     CA  787   5.402   8.420   3.747
   40LER     HA  788   5.478   8.478   3.798
   40LER     CB  789   5.273   8.409   3.832
   40LER    HB1  790   5.293   8.355   3.925
   40LER    HB2  791   5.206   8.352   3.768
   40LER     CG  792   5.196   8.544   3.854
   40LER     HG  793   5.176   8.585   3.755
   40LER    CD1  794   5.075   8.525   3.943
   40LER   HD11  795   5.012   8.612   3.963
   40LER   HD12  796   5.017   8.458   3.880
   40LER   HD13  797   5.108   8.474   4.033
   40LER    CD2  798   5.294   8.647   3.919
   40LER   HD21  799   5.337   8.614   4.013
   40LER   HD22  800   5.374   8.679   3.853
   40LER   HD23  801   5.231   8.734   3.942
   40LER      C  802   5.455   8.272   3.729
   40LER      O  803   5.427   8.203   3.632
   41U      O5'  804   7.435   7.810   1.107
   41U      H5T  805   7.509   7.861   1.140
   41U      C5'  806   7.394   7.884   0.993
   41U     H5'1  807   7.454   7.974   0.980
   41U     H5'2  808   7.288   7.909   0.990
   41U      C4'  809   7.424   7.794   0.869
   41U      H4'  810   7.396   7.847   0.778
   41U      O4'  811   7.552   7.736   0.868
   41U      C1'  812   7.543   7.609   0.795
   41U      H1'  813   7.581   7.618   0.693
   41U       N1  814   7.602   7.502   0.878
   41U       C6  815   7.611   7.520   1.016
   41U       H6  816   7.574   7.612   1.059
   41U       C5  817   7.674   7.424   1.087
   41U       H5  818   7.681   7.444   1.193
   41U       C4  819   7.734   7.313   1.023
   41U       O4  820   7.788   7.216   1.074
   41U       N3  821   7.709   7.305   0.891
   41U       H3  822   7.730   7.217   0.845
   41U       C2  823   7.628   7.384   0.814
   41U       O2  824   7.589   7.350   0.704
   41U      C3'  825   7.330   7.673   0.871
   41U      H3'  826   7.325   7.634   0.973
   41U      C2'  827   7.400   7.578   0.773
   41U     H2'1  828   7.379   7.477   0.805
   41U      O2'  829   7.364   7.598   0.636
   41U     HO'2  830   7.326   7.524   0.589
   41U      O3'  831   7.198   7.713   0.821
   42U        P  832   7.067   7.630   0.858
   42U      O1P  833   6.942   7.697   0.815
   42U      O2P  834   7.067   7.595   1.004
   42U      O5'  835   7.073   7.495   0.786
   42U      C5'  836   7.049   7.478   0.645
   42U     H5'1  837   7.107   7.560   0.603
   42U     H5'2  838   6.942   7.484   0.631
   42U      C4'  839   7.099   7.351   0.583
   42U      H4'  840   7.065   7.353   0.479
   42U      O4'  841   7.241   7.336   0.580
   42U      C1'  842   7.263   7.199   0.614
   42U      H1'  843   7.330   7.160   0.537
   42U       N1  844   7.321   7.173   0.750
   42U       C6  845   7.296   7.246   0.861
   42U       H6  846   7.224   7.326   0.860
   42U       C5  847   7.361   7.218   0.980
   42U       H5  848   7.344   7.282   1.065
   42U       C4  849   7.455   7.104   0.993
   42U       O4  850   7.525   7.075   1.087
   42U       N3  851   7.464   7.030   0.875
   42U       H3  852   7.528   6.952   0.877
   42U       C2  853   7.398   7.057   0.755
   42U       O2  854   7.420   6.981   0.660
   42U      C3'  855   7.029   7.233   0.642
   42U      H3'  856   7.043   7.242   0.750
   42U      C2'  857   7.130   7.127   0.602
   42U     H2'1  858   7.115   7.049   0.676
   42U      O2'  859   7.106   7.083   0.460
   42U     HO'2  860   7.033   7.021   0.456
   42U      O3'  861   6.893   7.230   0.602
   43A        P  862   6.784   7.187   0.703
   43A      O1P  863   6.656   7.190   0.633
   43A      O2P  864   6.800   7.276   0.823
   43A      O5'  865   6.829   7.044   0.742
   43A      C5'  866   6.795   6.947   0.651
   43A     H5'1  867   6.817   6.981   0.550
   43A     H5'2  868   6.690   6.919   0.656
   43A      C4'  869   6.876   6.821   0.668
   43A      H4'  870   6.851   6.757   0.584
   43A      O4'  871   7.015   6.828   0.663
   43A      C1'  872   7.062   6.724   0.745
   43A      H1'  873   7.135   6.666   0.688
   43A       N9  874   7.130   6.785   0.863
   43A       C8  875   7.107   6.903   0.923
   43A       H8  876   7.038   6.975   0.883
   43A       N7  877   7.178   6.929   1.028
   43A       C5  878   7.258   6.819   1.041
   43A       C6  879   7.361   6.779   1.129
   43A       N6  880   7.410   6.851   1.230
   43A      H61  881   7.397   6.951   1.231
   43A      H62  882   7.496   6.823   1.276
   43A       N1  883   7.410   6.654   1.127
   43A       C2  884   7.369   6.578   1.027
   43A       H2  885   7.413   6.480   1.026
   43A       N3  886   7.278   6.599   0.931
   43A       C4  887   7.224   6.724   0.944
   43A      C3'  888   6.839   6.736   0.786
   43A      H3'  889   6.841   6.789   0.881
   43A      C2'  890   6.949   6.631   0.789
   43A     H2'1  891   6.958   6.603   0.894
   43A      O2'  892   6.929   6.516   0.707
   43A     HO'2  893   6.854   6.528   0.648
   43A      O3'  894   6.708   6.690   0.777
   44A        P  895   6.606   6.682   0.902
   44A      O1P  896   6.474   6.642   0.851
   44A      O2P  897   6.609   6.806   0.976
   44A      O5'  898   6.665   6.566   0.985
   44A      C5'  899   6.689   6.436   0.930
   44A     H5'1  900   6.708   6.446   0.824
   44A     H5'2  901   6.598   6.376   0.941
   44A      C4'  902   6.797   6.345   0.996
   44A      H4'  903   6.812   6.251   0.943
   44A      O4'  904   6.925   6.411   1.018
   44A      C1'  905   6.998   6.351   1.125
   44A      H1'  906   7.081   6.291   1.088
   44A       N9  907   7.044   6.466   1.210
   44A       C8  908   7.020   6.604   1.200
   44A       H8  909   6.958   6.637   1.118
   44A       N7  910   7.094   6.681   1.276
   44A       C5  911   7.165   6.582   1.351
   44A       C6  912   7.269   6.586   1.448
   44A       N6  913   7.328   6.693   1.502
   44A      H61  914   7.311   6.783   1.460
   44A      H62  915   7.410   6.683   1.560
   44A       N1  916   7.312   6.476   1.516
   44A       C2  917   7.260   6.358   1.477
   44A       H2  918   7.288   6.270   1.533
   44A       N3  919   7.183   6.335   1.368
   44A       C4  920   7.139   6.456   1.309
   44A      C3'  921   6.766   6.317   1.141
   44A      H3'  922   6.748   6.410   1.194
   44A      C2'  923   6.893   6.262   1.199
   44A     H2'1  924   6.905   6.274   1.306
   44A      O2'  925   6.922   6.130   1.164
   44A     HO'2  926   6.846   6.071   1.168
   44A      O3'  927   6.652   6.235   1.161
   45U        P  928   6.558   6.249   1.282
   45U      O1P  929   6.453   6.145   1.274
   45U      O2P  930   6.526   6.390   1.297
   45U      O5'  931   6.670   6.218   1.398
   45U      C5'  932   6.692   6.086   1.457
   45U     H5'1  933   6.741   6.025   1.382
   45U     H5'2  934   6.597   6.035   1.479
   45U      C4'  935   6.779   6.101   1.584
   45U      H4'  936   6.797   5.997   1.612
   45U      O4'  937   6.907   6.160   1.565
   45U      C1'  938   6.952   6.214   1.693
   45U      H1'  939   7.026   6.147   1.739
   45U       N1  940   7.004   6.354   1.676
   45U       C6  941   6.949   6.444   1.583
   45U       H6  942   6.878   6.420   1.506
   45U       C5  943   6.974   6.579   1.605
   45U       H5  944   6.930   6.657   1.545
   45U       C4  945   7.070   6.620   1.711
   45U       O4  946   7.102   6.738   1.735
   45U       N3  947   7.120   6.523   1.783
   45U       H3  948   7.184   6.550   1.856
   45U       C2  949   7.093   6.391   1.778
   45U       O2  950   7.137   6.320   1.869
   45U      C3'  951   6.717   6.185   1.689
   45U      H3'  952   6.693   6.285   1.652
   45U      C2'  953   6.834   6.213   1.788
   45U     H2'1  954   6.819   6.310   1.836
   45U      O2'  955   6.852   6.109   1.891
   45U     HO'2  956   6.782   6.130   1.953
   45U      O3'  957   6.601   6.119   1.748
   46U        P  958   6.479   6.212   1.794
   46U      O1P  959   6.346   6.143   1.795
   46U      O2P  960   6.489   6.340   1.729
   46U      O5'  961   6.526   6.236   1.947
   46U      C5'  962   6.531   6.131   2.040
   46U     H5'1  963   6.579   6.044   1.996
   46U     H5'2  964   6.432   6.109   2.081
   46U      C4'  965   6.625   6.165   2.165
   46U      H4'  966   6.654   6.080   2.227
   46U      O4'  967   6.745   6.224   2.125
   46U      C1'  968   6.790   6.320   2.222
   46U      H1'  969   6.878   6.285   2.275
   46U       N1  970   6.812   6.448   2.154
   46U       C6  971   6.726   6.502   2.064
   46U       H6  972   6.639   6.450   2.027
   46U       C5  973   6.757   6.616   1.998
   46U       H5  974   6.695   6.651   1.917
   46U       C4  975   6.868   6.702   2.043
   46U       O4  976   6.893   6.814   1.993
   46U       N3  977   6.949   6.643   2.142
   46U       H3  978   7.033   6.692   2.170
   46U       C2  979   6.924   6.523   2.201
   46U       O2  980   6.993   6.486   2.296
   46U      C3'  981   6.562   6.270   2.252
   46U      H3'  982   6.521   6.341   2.181
   46U      C2'  983   6.687   6.332   2.328
   46U     H2'1  984   6.670   6.437   2.350
   46U      O2'  985   6.736   6.262   2.435
   46U     HO'2  986   6.666   6.269   2.501
   46U      O3'  987   6.468   6.205   2.339
   47A        P  988   6.372   6.294   2.428
   47A      O1P  989   6.288   6.189   2.487
   47A      O2P  990   6.306   6.389   2.344
   47A      O5'  991   6.461   6.369   2.538
   47A      C5'  992   6.496   6.310   2.657
   47A     H5'1  993   6.555   6.222   2.630
   47A     H5'2  994   6.406   6.295   2.718
   47A      C4'  995   6.586   6.396   2.739
   47A      H4'  996   6.617   6.339   2.827
   47A      O4'  997   6.701   6.448   2.662
   47A      C1'  998   6.730   6.581   2.711
   47A      H1'  999   6.835   6.578   2.740
   47A       N9 1000   6.716   6.673   2.596
   47A       C8 1001   6.625   6.662   2.493
   47A       H8 1002   6.554   6.581   2.485
   47A       N7 1003   6.635   6.756   2.400
   47A       C5 1004   6.737   6.837   2.452
   47A       C6 1005   6.793   6.962   2.416
   47A       N6 1006   6.751   7.027   2.312
   47A      H61 1007   6.695   6.974   2.247
   47A      H62 1008   6.810   7.105   2.283
   47A       N1 1009   6.889   7.019   2.493
   47A       C2 1010   6.927   6.960   2.599
   47A       H2 1011   7.005   7.007   2.657
   47A       N3 1012   6.883   6.843   2.649
   47A       C4 1013   6.790   6.787   2.565
   47A      C3' 1014   6.509   6.526   2.787
   47A      H3' 1015   6.449   6.561   2.703
   47A      C2' 1016   6.631   6.623   2.825
   47A     H2'1 1017   6.600   6.727   2.814
   47A      O2' 1018   6.693   6.604   2.951
   47A     HO'2 1019   6.642   6.543   3.003
   47A      O3' 1020   6.429   6.510   2.904
   48U        P 1021   6.313   6.616   2.939
   48U      O1P 1022   6.248   6.584   3.069
   48U      O2P 1023   6.225   6.637   2.821
   48U      O5' 1024   6.391   6.753   2.955
   48U      C5' 1025   6.464   6.785   3.075
   48U     H5'1 1026   6.545   6.715   3.095
   48U     H5'2 1027   6.396   6.784   3.160
   48U      C4' 1028   6.520   6.929   3.062
   48U      H4' 1029   6.582   6.962   3.146
   48U      O4' 1030   6.616   6.941   2.956
   48U      C1' 1031   6.602   7.070   2.898
   48U      H1' 1032   6.700   7.116   2.908
   48U       N1 1033   6.562   7.064   2.755
   48U       C6 1034   6.485   6.960   2.710
   48U       H6 1035   6.450   6.883   2.778
   48U       C5 1036   6.450   6.955   2.576
   48U       H5 1037   6.405   6.866   2.536
   48U       C4 1038   6.474   7.064   2.481
   48U       O4 1039   6.452   7.058   2.362
   48U       N3 1040   6.535   7.176   2.542
   48U       H3 1041   6.557   7.258   2.488
   48U       C2 1042   6.592   7.167   2.663
   48U       O2 1043   6.671   7.257   2.698
   48U      C3' 1044   6.416   7.040   3.035
   48U      H3' 1045   6.342   7.002   2.964
   48U      C2' 1046   6.503   7.152   2.978
   48U     H2'1 1047   6.445   7.216   2.911
   48U      O2' 1048   6.578   7.212   3.083
   48U     HO'2 1049   6.567   7.307   3.073
   48U      O3' 1050   6.367   7.072   3.166
   49C        P 1051   6.233   7.155   3.173
   49C      O1P 1052   6.190   7.157   3.316
   49C      O2P 1053   6.140   7.107   3.069
   49C      O5' 1054   6.274   7.304   3.137
   49C      C5' 1055   6.344   7.389   3.228
   49C     H5'1 1056   6.420   7.337   3.285
   49C     H5'2 1057   6.272   7.428   3.300
   49C      C4' 1058   6.402   7.505   3.148
   49C      H4' 1059   6.454   7.562   3.225
   49C      O4' 1060   6.481   7.461   3.038
   49C      C1' 1061   6.464   7.563   2.939
   49C      H1' 1062   6.558   7.617   2.927
   49C       N1 1063   6.409   7.513   2.808
   49C       C6 1064   6.310   7.419   2.802
   49C       H6 1065   6.267   7.391   2.897
   49C       C5 1066   6.269   7.361   2.689
   49C       H5 1067   6.181   7.298   2.697
   49C       C4 1068   6.333   7.403   2.572
   49C       N4 1069   6.286   7.358   2.459
   49C      H41 1070   6.211   7.290   2.466
   49C      H42 1071   6.311   7.399   2.371
   49C       N3 1072   6.408   7.515   2.573
   49C       C2 1073   6.450   7.565   2.690
   49C       O2 1074   6.526   7.659   2.683
   49C      C3' 1075   6.289   7.587   3.101
   49C      H3' 1076   6.218   7.519   3.054
   49C      C2' 1077   6.365   7.673   2.994
   49C     H2'1 1078   6.292   7.704   2.919
   49C      O2' 1079   6.430   7.787   3.046
   49C     HO'2 1080   6.405   7.790   3.138
   49C      O3' 1081   6.217   7.658   3.196
   50U        P 1082   6.061   7.682   3.182
   50U      O1P 1083   6.018   7.765   3.297
   50U      O2P 1084   5.993   7.556   3.154
   50U      O5' 1085   6.063   7.780   3.048
   50U      C5' 1086   6.086   7.917   3.054
   50U     H5'1 1087   6.180   7.941   3.105
   50U     H5'2 1088   6.017   7.973   3.117
   50U      C4' 1089   6.098   7.987   2.916
   50U      H4' 1090   6.139   8.088   2.921
   50U      O4' 1091   6.169   7.913   2.817
   50U      C1' 1092   6.110   7.938   2.691
   50U      H1' 1093   6.187   7.988   2.631
   50U       N1 1094   6.074   7.813   2.616
   50U       C6 1095   6.038   7.706   2.688
   50U       H6 1096   6.048   7.703   2.796
   50U       C5 1097   6.018   7.592   2.620
   50U       H5 1098   5.996   7.509   2.686
   50U       C4 1099   6.035   7.577   2.474
   50U       O4 1100   6.007   7.477   2.411
   50U       N3 1101   6.058   7.696   2.416
   50U       H3 1102   6.085   7.696   2.318
   50U       C2 1103   6.086   7.816   2.480
   50U       O2 1104   6.108   7.920   2.418
   50U      C3' 1105   5.956   8.018   2.854
   50U      H3' 1106   5.898   7.926   2.866
   50U      C2' 1107   5.995   8.035   2.707
   50U     H2'1 1108   5.911   8.018   2.640
   50U      O2' 1109   6.047   8.166   2.680
   50U     HO'2 1110   5.972   8.221   2.658
   50U      O3' 1111   5.879   8.125   2.914
   51A        P 1112   5.725   8.140   2.875
   51A      O1P 1113   5.672   8.264   2.932
   51A      O2P 1114   5.653   8.014   2.916
   51A      O5' 1115   5.723   8.148   2.715
   51A      C5' 1116   5.751   8.275   2.656
   51A     H5'1 1117   5.855   8.289   2.684
   51A     H5'2 1118   5.686   8.351   2.701
   51A      C4' 1119   5.750   8.278   2.504
   51A      H4' 1120   5.777   8.377   2.469
   51A      O4' 1121   5.833   8.180   2.436
   51A      C1' 1122   5.766   8.131   2.322
   51A      H1' 1123   5.817   8.157   2.230
   51A       N9 1124   5.748   7.984   2.331
   51A       C8 1125   5.747   7.911   2.449
   51A       H8 1126   5.763   7.951   2.548
   51A       N7 1127   5.750   7.783   2.422
   51A       C5 1128   5.729   7.775   2.284
   51A       C6 1129   5.728   7.674   2.186
   51A       N6 1130   5.721   7.549   2.213
   51A      H61 1131   5.742   7.519   2.307
   51A      H62 1132   5.725   7.480   2.140
   51A       N1 1133   5.721   7.703   2.055
   51A       C2 1134   5.723   7.832   2.019
   51A       H2 1135   5.708   7.838   1.912
   51A       N3 1136   5.725   7.935   2.097
   51A       C4 1137   5.732   7.899   2.228
   51A      C3' 1138   5.607   8.248   2.453
   51A      H3' 1139   5.566   8.166   2.511
   51A      C2' 1140   5.631   8.208   2.310
   51A     H2'1 1141   5.552   8.147   2.266
   51A      O2' 1142   5.647   8.322   2.233
   51A     HO'2 1143   5.559   8.359   2.236
   51A      O3' 1144   5.529   8.367   2.459
   52U        P 1145   5.386   8.363   2.521
   52U      O1P 1146   5.350   8.504   2.557
   52U      O2P 1147   5.382   8.266   2.625
   52U      O5' 1148   5.300   8.308   2.410
   52U      C5' 1149   5.260   8.388   2.304
   52U     H5'1 1150   5.344   8.452   2.274
   52U     H5'2 1151   5.174   8.452   2.324
   52U      C4' 1152   5.229   8.308   2.178
   52U      H4' 1153   5.216   8.369   2.089
   52U      O4' 1154   5.330   8.226   2.138
   52U      C1' 1155   5.279   8.109   2.070
   52U      H1' 1156   5.310   8.116   1.965
   52U       N1 1157   5.328   7.979   2.120
   52U       C6 1158   5.339   7.956   2.252
   52U       H6 1159   5.335   8.040   2.319
   52U       C5 1160   5.383   7.831   2.296
   52U       H5 1161   5.411   7.814   2.400
   52U       C4 1162   5.390   7.720   2.196
   52U       O4 1163   5.430   7.604   2.226
   52U       N3 1164   5.356   7.744   2.067
   52U       H3 1165   5.344   7.666   2.005
   52U       C2 1166   5.319   7.871   2.030
   52U       O2 1167   5.269   7.881   1.919
   52U      C3' 1168   5.113   8.212   2.203
   52U      H3' 1169   5.134   8.149   2.289
   52U      C2' 1170   5.130   8.123   2.078
   52U     H2'1 1171   5.091   8.021   2.085
   52U      O2' 1172   5.085   8.183   1.952
   52U     HO'2 1173   5.046   8.112   1.902
   52U      O3' 1174   4.987   8.281   2.208
   53U        P 1175   4.861   8.198   2.258
   53U      O1P 1176   4.738   8.276   2.264
   53U      O2P 1177   4.894   8.126   2.384
   53U      O5' 1178   4.838   8.089   2.147
   53U      C5' 1179   4.793   8.124   2.017
   53U     H5'1 1180   4.846   8.213   1.984
   53U     H5'2 1181   4.687   8.146   2.031
   53U      C4' 1182   4.793   8.015   1.911
   53U      H4' 1183   4.779   8.060   1.813
   53U      O4' 1184   4.923   7.956   1.910
   53U      C1' 1185   4.909   7.821   1.862
   53U      H1' 1186   4.941   7.807   1.759
   53U       N1 1187   4.969   7.731   1.969
   53U       C6 1188   4.992   7.777   2.099
   53U       H6 1189   4.962   7.877   2.126
   53U       C5 1190   5.053   7.700   2.193
   53U       H5 1191   5.057   7.736   2.295
   53U       C4 1192   5.091   7.568   2.161
   53U       O4 1193   5.147   7.491   2.239
   53U       N3 1194   5.062   7.525   2.034
   53U       H3 1195   5.095   7.438   1.994
   53U       C2 1196   5.006   7.601   1.932
   53U       O2 1197   5.019   7.552   1.819
   53U      C3' 1198   4.703   7.898   1.943
   53U      H3' 1199   4.709   7.862   2.045
   53U      C2' 1200   4.760   7.794   1.846
   53U     H2'1 1201   4.727   7.696   1.881
   53U      O2' 1202   4.718   7.810   1.709
   53U     HO'2 1203   4.692   7.724   1.675
   53U      O3' 1204   4.578   7.940   1.905
   54C        P 1205   4.451   7.920   2.002
   54C      O1P 1206   4.344   8.010   1.949
   54C      O2P 1207   4.499   7.941   2.137
   54C      O5' 1208   4.402   7.766   1.989
   54C      C5' 1209   4.339   7.723   1.874
   54C     H5'1 1210   4.381   7.775   1.789
   54C     H5'2 1211   4.234   7.748   1.888
   54C      C4' 1212   4.359   7.576   1.855
   54C      H4' 1213   4.302   7.548   1.767
   54C      O4' 1214   4.496   7.532   1.845
   54C      C1' 1215   4.513   7.404   1.901
   54C      H1' 1216   4.544   7.329   1.829
   54C       N1 1217   4.599   7.401   2.027
   54C       C6 1218   4.634   7.522   2.092
   54C       H6 1219   4.612   7.617   2.047
   54C       C5 1220   4.720   7.522   2.199
   54C       H5 1221   4.755   7.614   2.243
   54C       C4 1222   4.756   7.397   2.250
   54C       N4 1223   4.835   7.382   2.352
   54C      H41 1224   4.868   7.458   2.410
   54C      H42 1225   4.881   7.295   2.376
   54C       N3 1226   4.742   7.281   2.187
   54C       C2 1227   4.661   7.280   2.074
   54C       O2 1228   4.642   7.180   2.017
   54C      C3' 1229   4.303   7.491   1.981
   54C      H3' 1230   4.343   7.533   2.073
   54C      C2' 1231   4.370   7.358   1.939
   54C     H2'1 1232   4.367   7.287   2.022
   54C      O2' 1233   4.304   7.301   1.825
   54C     HO'2 1234   4.213   7.285   1.852
   54C      O3' 1235   4.164   7.491   1.965
   55C        P 1236   4.078   7.466   2.100
   55C      O1P 1237   3.936   7.466   2.065
   55C      O2P 1238   4.121   7.559   2.204
   55C      O5' 1239   4.126   7.313   2.136
   55C      C5' 1240   4.079   7.202   2.053
   55C     H5'1 1241   4.095   7.227   1.948
   55C     H5'2 1242   3.971   7.195   2.069
   55C      C4' 1243   4.141   7.070   2.104
   55C      H4' 1244   4.106   6.994   2.035
   55C      O4' 1245   4.281   7.072   2.110
   55C      C1' 1246   4.321   7.000   2.221
   55C      H1' 1247   4.391   6.923   2.189
   55C       N1 1248   4.405   7.081   2.319
   55C       C6 1249   4.396   7.220   2.330
   55C       H6 1250   4.320   7.266   2.269
   55C       C5 1251   4.474   7.288   2.415
   55C       H5 1252   4.470   7.395   2.418
   55C       C4 1253   4.554   7.211   2.505
   55C       N4 1254   4.638   7.271   2.588
   55C      H41 1255   4.641   7.372   2.590
   55C      H42 1256   4.690   7.210   2.651
   55C       N3 1257   4.569   7.078   2.501
   55C       C2 1258   4.495   7.011   2.410
   55C       O2 1259   4.513   6.889   2.402
   55C      C3' 1260   4.098   7.039   2.247
   55C      H3' 1261   4.127   7.123   2.310
   55C      C2' 1262   4.200   6.939   2.289
   55C     H2'1 1263   4.205   6.927   2.397
   55C      O2' 1264   4.181   6.809   2.242
   55C     HO'2 1265   4.100   6.809   2.191
   55C      O3' 1266   3.967   7.000   2.259
   56G        P 1267   3.870   7.062   2.374
   56G      O1P 1268   3.727   7.025   2.351
   56G      O2P 1269   3.899   7.211   2.387
   56G      O5' 1270   3.928   6.985   2.504
   56G      C5' 1271   3.913   6.846   2.520
   56G     H5'1 1272   3.943   6.790   2.432
   56G     H5'2 1273   3.806   6.830   2.538
   56G      C4' 1274   3.991   6.786   2.642
   56G      H4' 1275   3.975   6.679   2.646
   56G      O4' 1276   4.126   6.811   2.628
   56G      C1' 1277   4.185   6.807   2.749
   56G      H1' 1278   4.249   6.719   2.763
   56G       N9 1279   4.279   6.922   2.759
   56G       C8 1280   4.268   7.049   2.701
   56G       H8 1281   4.191   7.075   2.630
   56G       N7 1282   4.347   7.140   2.756
   56G       C5 1283   4.434   7.064   2.839
   56G       C6 1284   4.536   7.099   2.928
   56G       O6 1285   4.586   7.211   2.946
   56G       N1 1286   4.585   6.989   2.999
   56G       H1 1287   4.659   7.006   3.065
   56G       C2 1288   4.530   6.868   3.004
   56G       N2 1289   4.588   6.791   3.093
   56G      H21 1290   4.650   6.828   3.164
   56G      H22 1291   4.568   6.692   3.096
   56G       N3 1292   4.444   6.826   2.914
   56G       C4 1293   4.389   6.926   2.837
   56G      C3' 1294   3.951   6.842   2.778
   56G      H3' 1295   3.949   6.950   2.781
   56G      C2' 1296   4.078   6.812   2.860
   56G     H2'1 1297   4.102   6.888   2.934
   56G      O2' 1298   4.062   6.691   2.921
   56G     HO'2 1299   3.968   6.675   2.929
   56G      O3' 1300   3.837   6.786   2.838
   57U        P 1301   3.739   6.878   2.921
   57U      O1P 1302   3.610   6.811   2.926
   57U      O2P 1303   3.746   7.021   2.871
   57U      O5' 1304   3.800   6.889   3.071
   57U      C5' 1305   3.823   6.785   3.160
   57U     H5'1 1306   3.853   6.692   3.111
   57U     H5'2 1307   3.733   6.761   3.217
   57U      C4' 1308   3.930   6.810   3.273
   57U      H4' 1309   3.936   6.723   3.339
   57U      O4' 1310   4.054   6.832   3.201
   57U      C1' 1311   4.134   6.923   3.274
   57U      H1' 1312   4.223   6.874   3.314
   57U       N1 1313   4.178   7.037   3.190
   57U       C6 1314   4.096   7.086   3.092
   57U       H6 1315   4.011   7.025   3.066
   57U       C5 1316   4.129   7.198   3.023
   57U       H5 1317   4.061   7.242   2.951
   57U       C4 1318   4.261   7.262   3.037
   57U       O4 1319   4.295   7.368   2.985
   57U       N3 1320   4.335   7.211   3.143
   57U       H3 1321   4.416   7.264   3.170
   57U       C2 1322   4.303   7.105   3.221
   57U       O2 1323   4.384   7.072   3.313
   57U      C3' 1324   3.914   6.937   3.360
   57U      H3' 1325   3.869   7.018   3.303
   57U      C2' 1326   4.053   6.971   3.396
   57U     H2'1 1327   4.064   7.078   3.413
   57U      O2' 1328   4.106   6.891   3.499
   57U     HO'2 1329   4.062   6.908   3.583
   57U      O3' 1330   3.834   6.901   3.466
   58A        P 1331   3.796   7.007   3.577
   58A      O1P 1332   3.680   6.955   3.640
   58A      O2P 1333   3.793   7.141   3.517
   58A      O5' 1334   3.912   7.011   3.680
   58A      C5' 1335   3.908   6.910   3.780
   58A     H5'1 1336   3.901   6.806   3.749
   58A     H5'2 1337   3.828   6.923   3.853
   58A      C4' 1338   4.030   6.922   3.865
   58A      H4' 1339   4.041   6.845   3.942
   58A      O4' 1340   4.149   6.914   3.788
   58A      C1' 1341   4.249   6.995   3.846
   58A      H1' 1342   4.341   6.946   3.879
   58A       N9 1343   4.279   7.108   3.747
   58A       C8 1344   4.202   7.153   3.643
   58A       H8 1345   4.116   7.106   3.598
   58A       N7 1346   4.240   7.266   3.586
   58A       C5 1347   4.353   7.298   3.661
   58A       C6 1348   4.452   7.403   3.663
   58A       N6 1349   4.472   7.485   3.564
   58A      H61 1350   4.421   7.464   3.479
   58A      H62 1351   4.542   7.558   3.565
   58A       N1 1352   4.544   7.414   3.756
   58A       C2 1353   4.551   7.322   3.847
   58A       H2 1354   4.638   7.331   3.911
   58A       N3 1355   4.469   7.219   3.863
   58A       C4 1356   4.372   7.208   3.765
   58A      C3' 1357   4.032   7.052   3.941
   58A      H3' 1358   4.017   7.139   3.876
   58A      C2' 1359   4.189   7.047   3.973
   58A     H2'1 1360   4.223   7.148   3.993
   58A      O2' 1361   4.202   6.955   4.078
   58A     HO'2 1362   4.115   6.940   4.114
   58A      O3' 1363   3.940   7.053   4.049
   59C        P 1364   3.852   7.180   4.075
   59C      O1P 1365   3.783   7.171   4.208
   59C      O2P 1366   3.780   7.227   3.953
   59C      O5' 1367   3.959   7.299   4.097
   59C      C5' 1368   4.035   7.304   4.215
   59C     H5'1 1369   4.070   7.202   4.222
   59C     H5'2 1370   3.973   7.334   4.300
   59C      C4' 1371   4.159   7.393   4.225
   59C      H4' 1372   4.209   7.371   4.319
   59C      O4' 1373   4.250   7.378   4.112
   59C      C1' 1374   4.301   7.505   4.072
   59C      H1' 1375   4.410   7.506   4.071
   59C       N1 1376   4.249   7.550   3.939
   59C       C6 1377   4.159   7.475   3.867
   59C       H6 1378   4.127   7.381   3.909
   59C       C5 1379   4.118   7.518   3.742
   59C       H5 1380   4.050   7.454   3.688
   59C       C4 1381   4.177   7.635   3.692
   59C       N4 1382   4.162   7.670   3.567
   59C      H41 1383   4.092   7.618   3.516
   59C      H42 1384   4.206   7.755   3.535
   59C       N3 1385   4.278   7.696   3.753
   59C       C2 1386   4.312   7.658   3.874
   59C       O2 1387   4.408   7.712   3.930
   59C      C3' 1388   4.122   7.538   4.230
   59C      H3' 1389   4.044   7.560   4.157
   59C      C2' 1390   4.250   7.606   4.181
   59C     H2'1 1391   4.229   7.708   4.147
   59C      O2' 1392   4.358   7.587   4.275
   59C     HO'2 1393   4.427   7.652   4.257
   59C      O3' 1394   4.077   7.588   4.352
   60U        P 1395   3.968   7.702   4.354
   60U      O1P 1396   3.928   7.730   4.496
   60U      O2P 1397   3.856   7.666   4.268
   60U      O5' 1398   4.036   7.831   4.291
   60U      C5' 1399   4.133   7.897   4.363
   60U     H5'1 1400   4.208   7.818   4.372
   60U     H5'2 1401   4.097   7.926   4.461
   60U      C4' 1402   4.208   7.999   4.271
   60U      H4' 1403   4.298   8.037   4.319
   60U      O4' 1404   4.246   7.937   4.146
   60U      C1' 1405   4.226   8.039   4.045
   60U      H1' 1406   4.324   8.074   4.014
   60U       N1 1407   4.149   7.988   3.924
   60U       C6 1408   4.054   7.888   3.941
   60U       H6 1409   4.038   7.839   4.036
   60U       C5 1410   3.973   7.857   3.834
   60U       H5 1411   3.888   7.792   3.846
   60U       C4 1412   3.990   7.919   3.703
   60U       O4 1413   3.928   7.898   3.605
   60U       N3 1414   4.092   8.013   3.700
   60U       H3 1415   4.113   8.073   3.621
   60U       C2 1416   4.151   8.064   3.806
   60U       O2 1417   4.221   8.164   3.791
   60U      C3' 1418   4.111   8.119   4.241
   60U      H3' 1419   4.013   8.073   4.229
   60U      C2' 1420   4.167   8.169   4.104
   60U     H2'1 1421   4.085   8.220   4.053
   60U      O2' 1422   4.267   8.271   4.129
   60U     HO'2 1423   4.251   8.300   4.219
   60U      O3' 1424   4.118   8.221   4.343
   61U        P 1425   4.011   8.229   4.460
   61U      O1P 1426   3.977   8.374   4.475
   61U      O2P 1427   4.058   8.153   4.577
   61U      O5' 1428   3.879   8.167   4.405
   61U      C5' 1429   3.758   8.186   4.474
   61U     H5'1 1430   3.737   8.293   4.476
   61U     H5'2 1431   3.763   8.143   4.574
   61U      C4' 1432   3.636   8.124   4.397
   61U      H4' 1433   3.541   8.142   4.448
   61U      O4' 1434   3.630   8.174   4.261
   61U      C1' 1435   3.631   8.060   4.171
   61U      H1' 1436   3.529   8.031   4.146
   61U       N1 1437   3.692   8.105   4.039
   61U       C6 1438   3.784   8.207   4.028
   61U       H6 1439   3.804   8.262   4.119
   61U       C5 1440   3.836   8.241   3.909
   61U       H5 1441   3.907   8.322   3.899
   61U       C4 1442   3.792   8.173   3.784
   61U       O4 1443   3.810   8.213   3.665
   61U       N3 1444   3.715   8.060   3.810
   61U       H3 1445   3.669   8.023   3.728
   61U       C2 1446   3.652   8.033   3.927
   61U       O2 1447   3.579   7.935   3.934
   61U      C3' 1448   3.666   7.972   4.390
   61U      H3' 1449   3.747   7.940   4.457
   61U      C2' 1450   3.700   7.946   4.244
   61U     H2'1 1451   3.807   7.958   4.234
   61U      O2' 1452   3.660   7.815   4.209
   61U     HO'2 1453   3.726   7.755   4.243
   61U      O3' 1454   3.543   7.907   4.421
   61U      H3T 1455   3.559   7.825   4.374
   62G      O5' 1456   4.652   8.553   3.267
   62G      H5T 1457   4.558   8.561   3.283
   62G      C5' 1458   4.721   8.634   3.359
   62G     H5'1 1459   4.684   8.736   3.368
   62G     H5'2 1460   4.825   8.636   3.326
   62G      C4' 1461   4.722   8.569   3.499
   62G      H4' 1462   4.772   8.636   3.569
   62G      O4' 1463   4.597   8.528   3.544
   62G      C1' 1464   4.615   8.416   3.632
   62G      H1' 1465   4.587   8.428   3.737
   62G       N9 1466   4.536   8.304   3.569
   62G       C8 1467   4.464   8.313   3.451
   62G       H8 1468   4.467   8.390   3.375
   62G       N7 1469   4.401   8.198   3.420
   62G       C5 1470   4.417   8.119   3.534
   62G       C6 1471   4.377   7.983   3.560
   62G       O6 1472   4.306   7.915   3.486
   62G       N1 1473   4.419   7.929   3.676
   62G       H1 1474   4.394   7.833   3.693
   62G       C2 1475   4.503   7.999   3.761
   62G       N2 1476   4.541   7.935   3.871
   62G      H21 1477   4.509   7.842   3.894
   62G      H22 1478   4.619   7.981   3.915
   62G       N3 1479   4.542   8.128   3.740
   62G       C4 1480   4.503   8.177   3.618
   62G      C3' 1481   4.807   8.438   3.498
   62G      H3' 1482   4.774   8.382   3.410
   62G      C2' 1483   4.764   8.374   3.633
   62G     H2'1 1484   4.774   8.266   3.634
   62G      O2' 1485   4.821   8.442   3.740
   62G     HO'2 1486   4.898   8.480   3.697
   62G      O3' 1487   4.943   8.465   3.498
   63U        P 1488   5.035   8.367   3.414
   63U      O1P 1489   5.176   8.396   3.442
   63U      O2P 1490   4.983   8.355   3.276
   63U      O5' 1491   5.015   8.226   3.473
   63U      C5' 1492   5.060   8.195   3.599
   63U     H5'1 1493   5.023   8.261   3.678
   63U     H5'2 1494   5.169   8.202   3.596
   63U      C4' 1495   5.023   8.060   3.650
   63U      H4' 1496   5.069   8.044   3.747
   63U      O4' 1497   4.884   8.044   3.655
   63U      C1' 1498   4.851   7.907   3.621
   63U      H1' 1499   4.794   7.857   3.700
   63U       N1 1500   4.760   7.920   3.504
   63U       C6 1501   4.765   8.023   3.410
   63U       H6 1502   4.844   8.095   3.428
   63U       C5 1503   4.685   8.030   3.301
   63U       H5 1504   4.702   8.105   3.224
   63U       C4 1505   4.593   7.926   3.273
   63U       O4 1506   4.520   7.933   3.177
   63U       N3 1507   4.580   7.827   3.373
   63U       H3 1508   4.496   7.771   3.371
   63U       C2 1509   4.654   7.828   3.488
   63U       O2 1510   4.629   7.743   3.574
   63U      C3' 1511   5.069   7.948   3.550
   63U      H3' 1512   5.038   7.994   3.456
   63U      C2' 1513   4.980   7.828   3.586
   63U     H2'1 1514   4.972   7.750   3.511
   63U      O2' 1515   5.013   7.770   3.716
   63U     HO'2 1516   5.093   7.719   3.702
   63U      O3' 1517   5.206   7.913   3.551
   64A        P 1518   5.265   7.802   3.456
   64A      O1P 1519   5.413   7.823   3.435
   64A      O2P 1520   5.173   7.801   3.337
   64A      O5' 1521   5.255   7.658   3.524
   64A      C5' 1522   5.326   7.632   3.647
   64A     H5'1 1523   5.311   7.712   3.719
   64A     H5'2 1524   5.433   7.622   3.628
   64A      C4' 1525   5.275   7.497   3.716
   64A      H4' 1526   5.332   7.482   3.807
   64A      O4' 1527   5.139   7.511   3.743
   64A      C1' 1528   5.078   7.388   3.756
   64A      H1' 1529   5.041   7.380   3.858
   64A       N9 1530   4.966   7.367   3.658
   64A       C8 1531   4.952   7.433   3.541
   64A       H8 1532   5.022   7.512   3.517
   64A       N7 1533   4.844   7.399   3.471
   64A       C5 1534   4.796   7.291   3.543
   64A       C6 1535   4.677   7.213   3.540
   64A       N6 1536   4.580   7.228   3.449
   64A      H61 1537   4.599   7.296   3.377
   64A      H62 1538   4.509   7.158   3.436
   64A       N1 1539   4.671   7.101   3.607
   64A       C2 1540   4.754   7.087   3.707
   64A       H2 1541   4.723   7.009   3.775
   64A       N3 1542   4.845   7.175   3.747
   64A       C4 1543   4.869   7.272   3.656
   64A      C3' 1544   5.289   7.362   3.645
   64A      H3' 1545   5.266   7.386   3.541
   64A      C2' 1546   5.191   7.282   3.720
   64A     H2'1 1547   5.152   7.195   3.668
   64A      O2' 1548   5.246   7.245   3.846
   64A     HO'2 1549   5.329   7.197   3.839
   64A      O3' 1550   5.414   7.311   3.653
   65C        P 1551   5.482   7.249   3.525
   65C      O1P 1552   5.607   7.188   3.570
   65C      O2P 1553   5.470   7.357   3.425
   65C      O5' 1554   5.389   7.130   3.472
   65C      C5' 1555   5.377   7.009   3.539
   65C     H5'1 1556   5.365   7.041   3.642
   65C     H5'2 1557   5.475   6.962   3.528
   65C      C4' 1558   5.260   6.920   3.504
   65C      H4' 1559   5.260   6.834   3.571
   65C      O4' 1560   5.133   6.986   3.523
   65C      C1' 1561   5.039   6.933   3.437
   65C      H1' 1562   4.957   6.881   3.487
   65C       N1 1563   4.975   7.030   3.334
   65C       C6 1564   5.038   7.146   3.308
   65C       H6 1565   5.130   7.166   3.362
   65C       C5 1566   4.998   7.227   3.212
   65C       H5 1567   5.058   7.313   3.186
   65C       C4 1568   4.873   7.196   3.151
   65C       N4 1569   4.816   7.280   3.066
   65C      H41 1570   4.866   7.365   3.044
   65C      H42 1571   4.720   7.273   3.038
   65C       N3 1572   4.802   7.086   3.171
   65C       C2 1573   4.860   6.994   3.262
   65C       O2 1574   4.801   6.886   3.290
   65C      C3' 1575   5.258   6.861   3.366
   65C      H3' 1576   5.286   6.936   3.292
   65C      C2' 1577   5.109   6.826   3.352
   65C     H2'1 1578   5.070   6.823   3.251
   65C      O2' 1579   5.084   6.703   3.425
   65C     HO'2 1580   5.151   6.639   3.403
   65C      O3' 1581   5.347   6.754   3.362
   66G        P 1582   5.417   6.704   3.232
   66G      O1P 1583   5.519   6.599   3.269
   66G      O2P 1584   5.458   6.823   3.156
   66G      O5' 1585   5.305   6.632   3.151
   66G      C5' 1586   5.248   6.505   3.181
   66G     H5'1 1587   5.213   6.502   3.284
   66G     H5'2 1588   5.331   6.438   3.157
   66G      C4' 1589   5.124   6.475   3.094
   66G      H4' 1590   5.076   6.382   3.125
   66G      O4' 1591   5.023   6.578   3.109
   66G      C1' 1592   4.950   6.594   2.989
   66G      H1' 1593   4.844   6.569   2.998
   66G       N9 1594   4.960   6.736   2.941
   66G       C8 1595   5.041   6.841   2.979
   66G       H8 1596   5.124   6.823   3.045
   66G       N7 1597   5.014   6.956   2.927
   66G       C5 1598   4.900   6.926   2.844
   66G       C6 1599   4.818   7.008   2.756
   66G       O6 1600   4.817   7.130   2.735
   66G       N1 1601   4.717   6.943   2.694
   66G       H1 1602   4.679   6.984   2.610
   66G       C2 1603   4.691   6.809   2.716
   66G       N2 1604   4.627   6.747   2.616
   66G      H21 1605   4.585   6.789   2.535
   66G      H22 1606   4.619   6.646   2.619
   66G       N3 1607   4.768   6.729   2.792
   66G       C4 1608   4.869   6.795   2.859
   66G      C3' 1609   5.161   6.484   2.948
   66G      H3' 1610   5.206   6.580   2.924
   66G      C2' 1611   5.016   6.497   2.895
   66G     H2'1 1612   5.026   6.534   2.793
   66G      O2' 1613   4.935   6.376   2.888
   66G     HO'2 1614   4.882   6.375   2.808
   66G      O3' 1615   5.219   6.365   2.890
   67G        P 1616   5.284   6.377   2.752
   67G      O1P 1617   5.352   6.243   2.731
   67G      O2P 1618   5.374   6.489   2.756
   67G      O5' 1619   5.177   6.398   2.639
   67G      C5' 1620   5.096   6.287   2.592
   67G     H5'1 1621   5.057   6.240   2.683
   67G     H5'2 1622   5.157   6.207   2.551
   67G      C4' 1623   4.990   6.345   2.496
   67G      H4' 1624   4.926   6.261   2.467
   67G      O4' 1625   4.898   6.442   2.546
   67G      C1' 1626   4.868   6.528   2.436
   67G      H1' 1627   4.762   6.541   2.416
   67G       N9 1628   4.921   6.667   2.459
   67G       C8 1629   5.021   6.714   2.552
   67G       H8 1630   5.075   6.644   2.614
   67G       N7 1631   5.050   6.838   2.544
   67G       C5 1632   4.958   6.883   2.452
   67G       C6 1633   4.919   7.013   2.412
   67G       O6 1634   4.940   7.126   2.459
   67G       N1 1635   4.825   7.009   2.311
   67G       H1 1636   4.797   7.095   2.265
   67G       C2 1637   4.771   6.900   2.250
   67G       N2 1638   4.691   6.932   2.154
   67G      H21 1639   4.672   7.028   2.130
   67G      H22 1640   4.643   6.852   2.114
   67G       N3 1641   4.795   6.778   2.291
   67G       C4 1642   4.891   6.779   2.390
   67G      C3' 1643   5.058   6.406   2.369
   67G      H3' 1644   5.134   6.480   2.393
   67G      C2' 1645   4.933   6.471   2.305
   67G     H2'1 1646   4.960   6.551   2.235
   67G      O2' 1647   4.840   6.376   2.249
   67G     HO'2 1648   4.803   6.315   2.312
   67G      O3' 1649   5.116   6.304   2.289
   68A        P 1650   5.247   6.331   2.213
   68A      O1P 1651   5.289   6.203   2.153
   68A      O2P 1652   5.344   6.395   2.312
   68A      O5' 1653   5.188   6.435   2.101
   68A      C5' 1654   5.102   6.397   1.996
   68A     H5'1 1655   5.021   6.334   2.033
   68A     H5'2 1656   5.170   6.332   1.942
   68A      C4' 1657   5.057   6.511   1.910
   68A      H4' 1658   4.990   6.485   1.828
   68A      O4' 1659   4.968   6.599   1.984
   68A      C1' 1660   4.979   6.727   1.929
   68A      H1' 1661   4.885   6.755   1.881
   68A       N9 1662   5.033   6.830   2.014
   68A       C8 1663   5.117   6.812   2.124
   68A       H8 1664   5.136   6.712   2.159
   68A       N7 1665   5.146   6.922   2.184
   68A       C5 1666   5.092   7.018   2.097
   68A       C6 1667   5.102   7.155   2.088
   68A       N6 1668   5.171   7.224   2.170
   68A      H61 1669   5.233   7.177   2.235
   68A      H62 1670   5.162   7.324   2.181
   68A       N1 1671   5.042   7.228   2.000
   68A       C2 1672   4.987   7.159   1.899
   68A       H2 1673   4.947   7.217   1.817
   68A       N3 1674   4.982   7.029   1.882
   68A       C4 1675   5.029   6.965   1.989
   68A      C3' 1676   5.166   6.606   1.863
   68A      H3' 1677   5.234   6.638   1.942
   68A      C2' 1678   5.078   6.721   1.812
   68A     H2'1 1679   5.127   6.816   1.792
   68A      O2' 1680   4.996   6.691   1.700
   68A     HO'2 1681   5.049   6.628   1.651
   68A      O3' 1682   5.237   6.546   1.754
   69A        P 1683   5.369   6.630   1.705
   69A      O1P 1684   5.418   6.548   1.592
   69A      O2P 1685   5.461   6.647   1.822
   69A      O5' 1686   5.326   6.771   1.638
   69A      C5' 1687   5.272   6.778   1.515
   69A     H5'1 1688   5.172   6.735   1.510
   69A     H5'2 1689   5.333   6.732   1.438
   69A      C4' 1690   5.260   6.925   1.474
   69A      H4' 1691   5.211   6.931   1.376
   69A      O4' 1692   5.184   6.994   1.568
   69A      C1' 1693   5.227   7.134   1.564
   69A      H1' 1694   5.148   7.206   1.547
   69A       N9 1695   5.295   7.167   1.689
   69A       C8 1696   5.343   7.074   1.783
   69A       H8 1697   5.346   6.967   1.770
   69A       N7 1698   5.384   7.124   1.900
   69A       C5 1699   5.365   7.262   1.873
   69A       C6 1700   5.387   7.383   1.944
   69A       N6 1701   5.432   7.389   2.064
   69A      H61 1702   5.480   7.309   2.102
   69A      H62 1703   5.442   7.480   2.108
   69A       N1 1704   5.355   7.509   1.896
   69A       C2 1705   5.302   7.510   1.769
   69A       H2 1706   5.292   7.607   1.722
   69A       N3 1707   5.276   7.409   1.694
   69A       C4 1708   5.301   7.290   1.752
   69A      C3' 1709   5.391   7.003   1.455
   69A      H3' 1710   5.453   6.990   1.544
   69A      C2' 1711   5.330   7.146   1.450
   69A     H2'1 1712   5.407   7.222   1.463
   69A      O2' 1713   5.256   7.184   1.342
   69A     HO'2 1714   5.272   7.129   1.265
   69A      O3' 1715   5.463   6.972   1.336
   70U        P 1716   5.621   6.972   1.348
   70U      O1P 1717   5.665   6.921   1.217
   70U      O2P 1718   5.663   6.893   1.468
   70U      O5' 1719   5.652   7.125   1.360
   70U      C5' 1720   5.618   7.212   1.256
   70U     H5'1 1721   5.513   7.215   1.229
   70U     H5'2 1722   5.681   7.188   1.170
   70U      C4' 1723   5.635   7.368   1.289
   70U      H4' 1724   5.599   7.423   1.202
   70U      O4' 1725   5.552   7.396   1.401
   70U      C1' 1726   5.616   7.497   1.474
   70U      H1' 1727   5.565   7.594   1.479
   70U       N1 1728   5.645   7.459   1.618
   70U       C6 1729   5.678   7.332   1.641
   70U       H6 1730   5.677   7.255   1.564
   70U       C5 1731   5.698   7.290   1.771
   70U       H5 1732   5.699   7.184   1.790
   70U       C4 1733   5.709   7.380   1.880
   70U       O4 1734   5.753   7.359   1.991
   70U       N3 1735   5.686   7.512   1.843
   70U       H3 1736   5.690   7.587   1.912
   70U       C2 1737   5.652   7.554   1.715
   70U       O2 1738   5.620   7.670   1.694
   70U      C3' 1739   5.777   7.406   1.325
   70U      H3' 1740   5.806   7.326   1.393
   70U      C2' 1741   5.746   7.538   1.402
   70U     H2'1 1742   5.826   7.561   1.473
   70U      O2' 1743   5.710   7.643   1.312
   70U     HO'2 1744   5.739   7.622   1.223
   70U      O3' 1745   5.868   7.421   1.215
   71A        P 1746   6.025   7.426   1.242
   71A      O1P 1747   6.084   7.442   1.106
   71A      O2P 1748   6.065   7.309   1.329
   71A      O5' 1749   6.045   7.558   1.331
   71A      C5' 1750   6.056   7.685   1.269
   71A     H5'1 1751   5.968   7.703   1.207
   71A     H5'2 1752   6.145   7.685   1.206
   71A      C4' 1753   6.062   7.791   1.379
   71A      H4' 1754   6.047   7.887   1.330
   71A      O4' 1755   5.965   7.774   1.487
   71A      C1' 1756   6.014   7.807   1.619
   71A      H1' 1757   5.958   7.885   1.670
   71A       N9 1758   6.019   7.688   1.705
   71A       C8 1759   6.040   7.557   1.672
   71A       H8 1760   6.039   7.529   1.568
   71A       N7 1761   6.039   7.478   1.776
   71A       C5 1762   6.046   7.565   1.883
   71A       C6 1763   6.065   7.556   2.020
   71A       N6 1764   6.089   7.442   2.082
   71A      H61 1765   6.061   7.362   2.027
   71A      H62 1766   6.110   7.443   2.181
   71A       N1 1767   6.076   7.665   2.100
   71A       C2 1768   6.069   7.782   2.046
   71A       H2 1769   6.079   7.864   2.116
   71A       N3 1770   6.043   7.813   1.918
   71A       C4 1771   6.035   7.697   1.844
   71A      C3' 1772   6.195   7.784   1.462
   71A      H3' 1773   6.209   7.678   1.482
   71A      C2' 1774   6.154   7.863   1.583
   71A     H2'1 1775   6.224   7.841   1.664
   71A      O2' 1776   6.146   8.005   1.569
   71A     HO'2 1777   6.146   8.043   1.657
   71A      O3' 1778   6.307   7.840   1.403
   72G        P 1779   6.452   7.802   1.458
   72G      O1P 1780   6.555   7.842   1.356
   72G      O2P 1781   6.455   7.665   1.501
   72G      O5' 1782   6.477   7.891   1.590
   72G      C5' 1783   6.491   8.033   1.582
   72G     H5'1 1784   6.400   8.062   1.530
   72G     H5'2 1785   6.583   8.051   1.528
   72G      C4' 1786   6.505   8.085   1.728
   72G      H4' 1787   6.516   8.193   1.722
   72G      O4' 1788   6.391   8.056   1.805
   72G      C1' 1789   6.426   8.027   1.939
   72G      H1' 1790   6.358   8.075   2.009
   72G       N9 1791   6.415   7.884   1.975
   72G       C8 1792   6.396   7.782   1.889
   72G       H8 1793   6.401   7.813   1.786
   72G       N7 1794   6.396   7.661   1.937
   72G       C5 1795   6.402   7.688   2.073
   72G       C6 1796   6.381   7.598   2.183
   72G       O6 1797   6.377   7.480   2.189
   72G       N1 1798   6.386   7.663   2.308
   72G       H1 1799   6.396   7.601   2.387
   72G       C2 1800   6.417   7.795   2.324
   72G       N2 1801   6.470   7.832   2.442
   72G      H21 1802   6.480   7.770   2.522
   72G      H22 1803   6.493   7.927   2.466
   72G       N3 1804   6.416   7.889   2.223
   72G       C4 1805   6.406   7.825   2.101
   72G      C3' 1806   6.627   8.020   1.809
   72G      H3' 1807   6.624   7.912   1.797
   72G      C2' 1808   6.578   8.048   1.946
   72G     H2'1 1809   6.625   7.977   2.014
   72G      O2' 1810   6.595   8.182   1.991
   72G     HO'2 1811   6.643   8.218   1.916
   72G      O3' 1812   6.757   8.077   1.778
   73A        P 1813   6.889   7.986   1.780
   73A      O1P 1814   7.001   8.070   1.726
   73A      O2P 1815   6.854   7.852   1.724
   73A      O5' 1816   6.904   7.968   1.940
   73A      C5' 1817   6.935   8.079   2.028
   73A     H5'1 1818   6.865   8.160   2.007
   73A     H5'2 1819   7.037   8.113   2.012
   73A      C4' 1820   6.922   8.030   2.165
   73A      H4' 1821   6.939   8.115   2.231
   73A      O4' 1822   6.797   7.980   2.202
   73A      C1' 1823   6.817   7.855   2.271
   73A      H1' 1824   6.760   7.859   2.364
   73A       N9 1825   6.768   7.740   2.194
   73A       C8 1826   6.756   7.714   2.064
   73A       H8 1827   6.787   7.778   1.984
   73A       N7 1828   6.724   7.594   2.033
   73A       C5 1829   6.705   7.535   2.161
   73A       C6 1830   6.676   7.403   2.204
   73A       N6 1831   6.656   7.296   2.131
   73A      H61 1832   6.650   7.308   2.031
   73A      H62 1833   6.620   7.216   2.182
   73A       N1 1834   6.665   7.377   2.331
   73A       C2 1835   6.690   7.475   2.421
   73A       H2 1836   6.689   7.449   2.526
   73A       N3 1837   6.728   7.600   2.394
   73A       C4 1838   6.729   7.624   2.258
   73A      C3' 1839   7.031   7.931   2.205
   73A      H3' 1840   7.066   7.865   2.125
   73A      C2' 1841   6.967   7.838   2.302
   73A     H2'1 1842   7.000   7.737   2.280
   73A      O2' 1843   6.988   7.863   2.438
   73A     HO'2 1844   7.081   7.848   2.455
   73A      O3' 1845   7.147   8.000   2.265
   74U        P 1846   7.288   7.927   2.300
   74U      O1P 1847   7.376   8.035   2.334
   74U      O2P 1848   7.325   7.843   2.185
   74U      O5' 1849   7.269   7.822   2.418
   74U      C5' 1850   7.311   7.860   2.544
   74U     H5'1 1851   7.260   7.950   2.578
   74U     H5'2 1852   7.419   7.873   2.534
   74U      C4' 1853   7.286   7.747   2.641
   74U      H4' 1854   7.322   7.790   2.734
   74U      O4' 1855   7.155   7.700   2.642
   74U      C1' 1856   7.144   7.569   2.662
   74U      H1' 1857   7.091   7.547   2.755
   74U       N1 1858   7.084   7.486   2.549
   74U       C6 1859   7.114   7.517   2.420
   74U       H6 1860   7.176   7.602   2.393
   74U       C5 1861   7.067   7.438   2.321
   74U       H5 1862   7.090   7.463   2.219
   74U       C4 1863   6.989   7.320   2.345
   74U       O4 1864   6.941   7.250   2.258
   74U       N3 1865   6.969   7.296   2.481
   74U       H3 1866   6.918   7.209   2.493
   74U       C2 1867   7.034   7.363   2.584
   74U       O2 1868   7.032   7.317   2.701
   74U      C3' 1869   7.366   7.619   2.612
   74U      H3' 1870   7.351   7.588   2.508
   74U      C2' 1871   7.288   7.515   2.694
   74U     H2'1 1872   7.301   7.412   2.662
   74U      O2' 1873   7.312   7.533   2.829
   74U     HO'2 1874   7.376   7.605   2.831
   74U      O3' 1875   7.503   7.624   2.647
   75A        P 1876   7.613   7.517   2.596
   75A      O1P 1877   7.740   7.555   2.662
   75A      O2P 1878   7.599   7.524   2.448
   75A      O5' 1879   7.553   7.376   2.647
   75A      C5' 1880   7.584   7.330   2.778
   75A     H5'1 1881   7.531   7.390   2.852
   75A     H5'2 1882   7.691   7.335   2.799
   75A      C4' 1883   7.551   7.184   2.790
   75A      H4' 1884   7.603   7.154   2.881
   75A      O4' 1885   7.413   7.155   2.790
   75A      C1' 1886   7.393   7.029   2.711
   75A      H1' 1887   7.328   6.959   2.763
   75A       N9 1888   7.338   7.054   2.578
   75A       C8 1889   7.332   7.172   2.506
   75A       H8 1890   7.382   7.262   2.541
   75A       N7 1891   7.267   7.156   2.396
   75A       C5 1892   7.228   7.026   2.388
   75A       C6 1893   7.144   6.944   2.300
   75A       N6 1894   7.072   6.982   2.195
   75A      H61 1895   7.071   7.079   2.165
   75A      H62 1896   7.006   6.926   2.143
   75A       N1 1897   7.114   6.817   2.339
   75A       C2 1898   7.160   6.770   2.452
   75A       H2 1899   7.136   6.667   2.472
   75A       N3 1900   7.234   6.833   2.541
   75A       C4 1901   7.260   6.963   2.506
   75A      C3' 1902   7.614   7.091   2.689
   75A      H3' 1903   7.600   7.120   2.585
   75A      C2' 1904   7.530   6.964   2.705
   75A     H2'1 1905   7.550   6.898   2.621
   75A      O2' 1906   7.561   6.893   2.823
   75A     HO'2 1907   7.654   6.890   2.847
   75A      O3' 1908   7.753   7.071   2.720
   76A        P 1909   7.856   7.047   2.603
   76A      O1P 1910   7.996   7.041   2.653
   76A      O2P 1911   7.817   7.133   2.487
   76A      O5' 1912   7.822   6.901   2.546
   76A      C5' 1913   7.864   6.774   2.609
   76A     H5'1 1914   7.834   6.788   2.713
   76A     H5'2 1915   7.970   6.746   2.609
   76A      C4' 1916   7.786   6.654   2.548
   76A      H4' 1917   7.799   6.570   2.618
   76A      O4' 1918   7.651   6.686   2.525
   76A      C1' 1919   7.596   6.601   2.419
   76A      H1' 1920   7.525   6.528   2.458
   76A       N9 1921   7.527   6.685   2.315
   76A       C8 1922   7.541   6.822   2.301
   76A       H8 1923   7.608   6.875   2.367
   76A       N7 1924   7.469   6.878   2.209
   76A       C5 1925   7.401   6.766   2.153
   76A       C6 1926   7.307   6.744   2.044
   76A       N6 1927   7.254   6.837   1.971
   76A      H61 1928   7.271   6.933   1.997
   76A      H62 1929   7.186   6.811   1.901
   76A       N1 1930   7.277   6.623   2.003
   76A       C2 1931   7.320   6.518   2.069
   76A       H2 1932   7.291   6.420   2.033
   76A       N3 1933   7.398   6.524   2.177
   76A       C4 1934   7.435   6.650   2.218
   76A      C3' 1935   7.831   6.613   2.407
   76A      H3' 1936   7.841   6.704   2.348
   76A      C2' 1937   7.715   6.534   2.355
   76A     H2'1 1938   7.709   6.531   2.246
   76A      O2' 1939   7.719   6.400   2.401
   76A     HO'2 1940   7.664   6.339   2.351
   76A      O3' 1941   7.958   6.548   2.398
   77U        P 1942   8.045   6.538   2.264
   77U      O1P 1943   8.173   6.475   2.290
   77U      O2P 1944   8.044   6.673   2.199
   77U      O5' 1945   7.963   6.446   2.159
   77U      C5' 1946   7.958   6.307   2.181
   77U     H5'1 1947   7.916   6.290   2.281
   77U     H5'2 1948   8.058   6.266   2.166
   77U      C4' 1949   7.868   6.220   2.089
   77U      H4' 1950   7.875   6.115   2.118
   77U      O4' 1951   7.738   6.266   2.099
   77U      C1' 1952   7.670   6.240   1.979
   77U      H1' 1953   7.591   6.167   1.997
   77U       N1 1954   7.621   6.367   1.922
   77U       C6 1955   7.678   6.493   1.959
   77U       H6 1956   7.758   6.505   2.031
   77U       C5 1957   7.632   6.604   1.895
   77U       H5 1958   7.670   6.703   1.914
   77U       C4 1959   7.522   6.613   1.800
   77U       O4 1960   7.490   6.708   1.731
   77U       N3 1961   7.471   6.485   1.777
   77U       H3 1962   7.402   6.484   1.703
   77U       C2 1963   7.520   6.365   1.829
   77U       O2 1964   7.463   6.266   1.783
   77U      C3' 1965   7.895   6.232   1.934
   77U      H3' 1966   7.894   6.337   1.904
   77U      C2' 1967   7.766   6.167   1.879
   77U     H2'1 1968   7.753   6.199   1.776
   77U      O2' 1969   7.758   6.022   1.891
   77U     HO'2 1970   7.829   6.004   1.954
   77U      O3' 1971   8.014   6.176   1.905
   78U        P 1972   8.096   6.200   1.767
   78U      O1P 1973   8.211   6.109   1.749
   78U      O2P 1974   8.118   6.349   1.770
   78U      O5' 1975   7.986   6.177   1.649
   78U      C5' 1976   7.957   6.044   1.599
   78U     H5'1 1977   7.908   5.979   1.672
   78U     H5'2 1978   8.056   6.009   1.570
   78U      C4' 1979   7.864   6.042   1.477
   78U      H4' 1980   7.861   5.942   1.434
   78U      O4' 1981   7.726   6.084   1.502
   78U      C1' 1982   7.678   6.150   1.386
   78U      H1' 1983   7.589   6.100   1.350
   78U       N1 1984   7.659   6.297   1.405
   78U       C6 1985   7.718   6.371   1.506
   78U       H6 1986   7.759   6.318   1.591
   78U       C5 1987   7.718   6.504   1.515
   78U       H5 1988   7.760   6.565   1.594
   78U       C4 1989   7.650   6.576   1.410
   78U       O4 1990   7.652   6.702   1.403
   78U       N3 1991   7.576   6.501   1.320
   78U       H3 1992   7.524   6.545   1.245
   78U       C2 1993   7.584   6.363   1.309
   78U       O2 1994   7.532   6.304   1.214
   78U      C3' 1995   7.915   6.125   1.361
   78U      H3' 1996   7.938   6.222   1.404
   78U      C2' 1997   7.787   6.131   1.278
   78U     H2'1 1998   7.800   6.220   1.217
   78U      O2' 1999   7.762   6.018   1.199
   78U     HO'2 2000   7.828   5.952   1.222
   78U      O3' 2001   8.026   6.066   1.284
   79A        P 2002   8.118   6.161   1.205
   79A      O1P 2003   8.243   6.095   1.156
   79A      O2P 2004   8.138   6.291   1.279
   79A      O5' 2005   8.038   6.200   1.077
   79A      C5' 2006   8.015   6.101   0.981
   79A     H5'1 2007   7.967   6.016   1.030
   79A     H5'2 2008   8.108   6.080   0.929
   79A      C4' 2009   7.917   6.142   0.864
   79A      H4' 2010   7.914   6.062   0.791
   79A      O4' 2011   7.794   6.197   0.905
   79A      C1' 2012   7.751   6.309   0.839
   79A      H1' 2013   7.647   6.298   0.807
   79A       N9 2014   7.753   6.423   0.934
   79A       C8 2015   7.824   6.431   1.047
   79A       H8 2016   7.868   6.350   1.103
   79A       N7 2017   7.813   6.550   1.096
   79A       C5 2018   7.740   6.627   1.010
   79A       C6 2019   7.695   6.763   0.994
   79A       N6 2020   7.727   6.858   1.086
   79A      H61 2021   7.771   6.834   1.174
   79A      H62 2022   7.683   6.947   1.072
   79A       N1 2023   7.623   6.802   0.888
   79A       C2 2024   7.600   6.712   0.792
   79A       H2 2025   7.559   6.742   0.696
   79A       N3 2026   7.625   6.582   0.799
   79A       C4 2027   7.699   6.546   0.909
   79A      C3' 2028   7.985   6.255   0.792
   79A      H3' 2029   8.038   6.328   0.853
   79A      C2' 2030   7.859   6.327   0.728
   79A     H2'1 2031   7.874   6.433   0.707
   79A      O2' 2032   7.806   6.266   0.610
   79A     HO'2 2033   7.796   6.326   0.536
   79A      O3' 2034   8.063   6.204   0.682
   80A        P 2035   8.175   6.291   0.610
   80A      O1P 2036   8.241   6.199   0.515
   80A      O2P 2037   8.259   6.347   0.713
   80A      O5' 2038   8.082   6.403   0.532
   80A      C5' 2039   8.022   6.364   0.413
   80A     H5'1 2040   7.963   6.274   0.428
   80A     H5'2 2041   8.108   6.354   0.347
   80A      C4' 2042   7.939   6.489   0.364
   80A      H4' 2043   7.883   6.466   0.273
   80A      O4' 2044   7.837   6.524   0.460
   80A      C1' 2045   7.824   6.663   0.457
   80A      H1' 2046   7.720   6.690   0.437
   80A       N9 2047   7.876   6.734   0.578
   80A       C8 2048   7.959   6.682   0.674
   80A       H8 2049   8.001   6.584   0.662
   80A       N7 2050   7.979   6.757   0.778
   80A       C5 2051   7.919   6.874   0.738
   80A       C6 2052   7.896   6.997   0.795
   80A       N6 2053   7.926   7.030   0.916
   80A      H61 2054   7.976   6.960   0.969
   80A      H62 2055   7.895   7.122   0.944
   80A       N1 2056   7.819   7.087   0.738
   80A       C2 2057   7.772   7.066   0.615
   80A       H2 2058   7.711   7.140   0.566
   80A       N3 2059   7.794   6.956   0.543
   80A       C4 2060   7.857   6.864   0.618
   80A      C3' 2061   8.025   6.607   0.336
   80A      H3' 2062   8.098   6.634   0.412
   80A      C2' 2063   7.908   6.700   0.339
   80A     H2'1 2064   7.939   6.804   0.347
   80A      O2' 2065   7.840   6.696   0.216
   80A     HO'2 2066   7.912   6.680   0.155
   80A      O3' 2067   8.074   6.587   0.204
   81U        P 2068   8.227   6.614   0.188
   81U      O1P 2069   8.279   6.595   0.052
   81U      O2P 2070   8.299   6.541   0.295
   81U      O5' 2071   8.237   6.771   0.224
   81U      C5' 2072   8.176   6.859   0.133
   81U     H5'1 2073   8.069   6.842   0.123
   81U     H5'2 2074   8.227   6.848   0.037
   81U      C4' 2075   8.186   7.011   0.173
   81U      H4' 2076   8.168   7.068   0.081
   81U      O4' 2077   8.096   7.049   0.273
   81U      C1' 2078   8.159   7.143   0.368
   81U      H1' 2079   8.092   7.228   0.376
   81U       N1 2080   8.176   7.071   0.498
   81U       C6 2081   8.208   6.936   0.511
   81U       H6 2082   8.192   6.878   0.421
   81U       C5 2083   8.239   6.885   0.630
   81U       H5 2084   8.251   6.778   0.637
   81U       C4 2085   8.248   6.967   0.748
   81U       O4 2086   8.296   6.931   0.857
   81U       N3 2087   8.182   7.091   0.737
   81U       H3 2088   8.178   7.150   0.818
   81U       C2 2089   8.151   7.145   0.612
   81U       O2 2090   8.111   7.262   0.603
   81U      C3' 2091   8.322   7.063   0.224
   81U      H3' 2092   8.360   6.980   0.285
   81U      C2' 2093   8.295   7.185   0.308
   81U     H2'1 2094   8.361   7.203   0.393
   81U      O2' 2095   8.275   7.308   0.244
   81U     HO'2 2096   8.358   7.334   0.204
   81U      O3' 2097   8.414   7.087   0.116
   82U        P 2098   8.572   7.107   0.148
   82U      O1P 2099   8.590   7.210   0.255
   82U      O2P 2100   8.639   7.112   0.016
   82U      O5' 2101   8.593   6.966   0.212
   82U      C5' 2102   8.716   6.897   0.192
   82U     H5'1 2103   8.802   6.963   0.204
   82U     H5'2 2104   8.727   6.862   0.090
   82U      C4' 2105   8.733   6.769   0.280
   82U      H4' 2106   8.817   6.713   0.238
   82U      O4' 2107   8.769   6.809   0.411
   82U      C1' 2108   8.666   6.775   0.498
   82U      H1' 2109   8.721   6.697   0.552
   82U       N1 2110   8.638   6.885   0.597
   82U       C6 2111   8.604   7.014   0.552
   82U       H6 2112   8.603   7.037   0.447
   82U       C5 2113   8.564   7.108   0.644
   82U       H5 2114   8.532   7.205   0.609
   82U       C4 2115   8.549   7.082   0.785
   82U       O4 2116   8.515   7.165   0.864
   82U       N3 2117   8.579   6.949   0.816
   82U       H3 2118   8.576   6.921   0.913
   82U       C2 2119   8.634   6.858   0.730
   82U       O2 2120   8.678   6.752   0.781
   82U      C3' 2121   8.613   6.673   0.285
   82U      H3' 2122   8.544   6.694   0.203
   82U      C2' 2123   8.548   6.719   0.418
   82U     H2'1 2124   8.480   6.800   0.393
   82U      O2' 2125   8.479   6.622   0.493
   82U     HO'2 2126   8.400   6.589   0.449
   82U      O3' 2127   8.648   6.538   0.302
   82U      H3T 2128   8.588   6.509   0.370
   9.03992   9.03992   6.39224   0.00000   0.00000   0.00000   0.00000   4.51995   4.51995
