# Supplementary material for: Constant-pH Molecular Dynamics of Cationic Peptide Dendrimers Binding to siRNA
Source: J Chem Inf Model. 2026 Feb 5;66(8):4734–43. doi: 10.1021/acs.jcim.5c02636 (PMC13126635; doi:10.1021/acs.jcim.5c02636)
Supplement: Supplementary file 2 [file ci5c02636_si_002.zip › zip/MH18D3_05_out_8.gro]

Protein t= 150000.00000 step= 10000
 2128
    1LY0      N    1   7.201   5.239   0.955
    1LY0     H1    2   7.222   5.308   0.884
    1LY0     H2    3   7.110   5.201   0.934
    1LY0     H3    4   7.256   5.155   0.960
    1LY0     CA    5   7.201   5.305   1.089
    1LY0     HA    6   7.290   5.368   1.088
    1LY0     CB    7   7.070   5.384   1.107
    1LY0    HB1    8   7.074   5.435   1.203
    1LY0    HB2    9   6.984   5.316   1.109
    1LY0     CG   10   7.033   5.499   1.009
    1LY0    HG1   11   7.001   5.455   0.914
    1LY0    HG2   12   7.114   5.569   0.989
    1LY0     CD   13   6.912   5.578   1.049
    1LY0    HD1   14   6.922   5.622   1.149
    1LY0    HD2   15   6.824   5.513   1.049
    1LY0     CE   16   6.898   5.688   0.938
    1LY0    HE1   17   6.909   5.639   0.841
    1LY0    HE2   18   6.964   5.774   0.953
    1LY0     NZ   19   6.760   5.746   0.948
    1LY0    HZ1   20   6.740   5.786   1.039
    1LY0    HZ2   21   6.766   5.817   0.877
    1LY0    HZ3   22   6.687   5.685   0.913
    1LY0      C   23   7.225   5.205   1.207
    1LY0      O   24   7.211   5.084   1.186
    2LER      N   25   7.280   5.253   1.316
    2LER      H   26   7.293   5.352   1.311
    2LER     CA   27   7.330   5.162   1.424
    2LER     HA   28   7.413   5.108   1.379
    2LER     CB   29   7.395   5.251   1.530
    2LER    HB1   30   7.314   5.313   1.568
    2LER    HB2   31   7.468   5.317   1.484
    2LER     CG   32   7.461   5.169   1.634
    2LER     HG   33   7.385   5.102   1.673
    2LER    CD1   34   7.585   5.087   1.582
    2LER   HD11   35   7.551   5.003   1.521
    2LER   HD12   36   7.641   5.142   1.507
    2LER   HD13   37   7.642   5.058   1.670
    2LER    CD2   38   7.493   5.262   1.748
    2LER   HD21   39   7.565   5.333   1.708
    2LER   HD22   40   7.396   5.311   1.761
    2LER   HD23   41   7.525   5.200   1.832
    2LER      C   42   7.225   5.071   1.479
    2LER      O   43   7.260   4.957   1.517
    3LYR      N   44   7.096   5.098   1.483
    3LYR      H   45   7.070   5.195   1.468
    3LYR     CA   46   6.990   5.011   1.537
    3LYR     HA   47   6.897   5.066   1.524
    3LYR     CB   48   7.014   4.979   1.686
    3LYR    HB1   49   7.104   4.921   1.703
    3LYR    HB2   50   6.932   4.918   1.724
    3LYR     CG   51   7.033   5.098   1.786
    3LYR    HG1   52   6.936   5.148   1.798
    3LYR    HG2   53   7.099   5.174   1.742
    3LYR     CD   54   7.095   5.055   1.919
    3LYR    HD1   55   7.189   5.004   1.899
    3LYR    HD2   56   7.034   4.974   1.961
    3LYR     CE   57   7.097   5.177   2.003
    3LYR    HE1   58   6.996   5.209   2.026
    3LYR    HE2   59   7.155   5.253   1.950
    3LYR     NZ   60   7.170   5.154   2.128
    3LYR    HZ1   61   7.270   5.165   2.124
    3LYR      C   62   6.980   4.876   1.454
    3LYR      O   63   6.921   4.782   1.511
    4LY0      N   64   7.034   4.864   1.336
    4LY0      H   65   7.071   4.946   1.290
    4LY0     CA   66   7.021   4.754   1.239
    4LY0     HA   67   6.956   4.672   1.269
    4LY0     CB   68   6.972   4.813   1.107
    4LY0    HB1   69   7.052   4.881   1.080
    4LY0    HB2   70   6.882   4.871   1.125
    4LY0     CG   71   6.957   4.712   0.993
    4LY0    HG1   72   6.898   4.630   1.034
    4LY0    HG2   73   7.058   4.685   0.962
    4LY0     CD   74   6.879   4.764   0.872
    4LY0    HD1   75   6.792   4.821   0.903
    4LY0    HD2   76   6.866   4.687   0.795
    4LY0     CE   77   6.954   4.866   0.796
    4LY0    HE1   78   7.034   4.817   0.740
    4LY0    HE2   79   7.006   4.939   0.856
    4LY0     NZ   80   6.879   4.938   0.696
    4LY0    HZ1   81   6.812   4.999   0.740
    4LY0    HZ2   82   6.939   4.996   0.639
    4LY0    HZ3   83   6.830   4.879   0.631
    4LY0      C   84   7.152   4.678   1.212
    4LY0      O   85   7.146   4.560   1.182
    5LER      N   86   7.271   4.743   1.219
    5LER      H   87   7.265   4.839   1.252
    5LER     CA   88   7.406   4.700   1.165
    5LER     HA   89   7.387   4.693   1.058
    5LER     CB   90   7.507   4.803   1.205
    5LER    HB1   91   7.506   4.801   1.314
    5LER    HB2   92   7.483   4.902   1.166
    5LER     CG   93   7.658   4.784   1.175
    5LER     HG   94   7.685   4.679   1.181
    5LER    CD1   95   7.688   4.837   1.033
    5LER   HD11   96   7.619   4.791   0.963
    5LER   HD12   97   7.669   4.944   1.038
    5LER   HD13   98   7.786   4.801   1.004
    5LER    CD2   99   7.747   4.863   1.268
    5LER   HD21  100   7.718   4.968   1.257
    5LER   HD22  101   7.739   4.842   1.374
    5LER   HD23  102   7.851   4.848   1.238
    5LER      C  103   7.461   4.559   1.207
    5LER      O  104   7.522   4.492   1.126
    6LYR      N  105   7.442   4.518   1.330
    6LYR      H  106   7.404   4.580   1.400
    6LYR     CA  107   7.470   4.385   1.378
    6LYR     HA  108   7.557   4.345   1.327
    6LYR     CB  109   7.354   4.285   1.329
    6LYR    HB1  110   7.382   4.181   1.341
    6LYR    HB2  111   7.336   4.310   1.224
    6LYR     CG  112   7.217   4.307   1.401
    6LYR    HG1  113   7.201   4.409   1.435
    6LYR    HG2  114   7.206   4.242   1.487
    6LYR     CD  115   7.105   4.254   1.307
    6LYR    HD1  116   7.130   4.150   1.288
    6LYR    HD2  117   7.105   4.312   1.215
    6LYR     CE  118   6.964   4.257   1.365
    6LYR    HE1  119   6.963   4.211   1.464
    6LYR    HE2  120   6.899   4.199   1.300
    6LYR     NZ  121   6.895   4.390   1.387
    6LYR    HZ1  122   6.928   4.461   1.451
    6LYR      C  123   7.497   4.372   1.532
    6LYR      O  124   7.551   4.272   1.573
    7LER      N  125   7.450   4.456   1.619
    7LER      H  126   7.412   4.539   1.575
    7LER     CA  127   7.458   4.452   1.766
    7LER     HA  128   7.560   4.448   1.804
    7LER     CB  129   7.388   4.586   1.811
    7LER    HB1  130   7.364   4.585   1.917
    7LER    HB2  131   7.291   4.589   1.764
    7LER     CG  132   7.470   4.716   1.785
    7LER     HG  133   7.494   4.707   1.679
    7LER    CD1  134   7.391   4.843   1.818
    7LER   HD11  135   7.446   4.937   1.816
    7LER   HD12  136   7.322   4.843   1.734
    7LER   HD13  137   7.339   4.820   1.911
    7LER    CD2  138   7.596   4.723   1.871
    7LER   HD21  139   7.655   4.809   1.840
    7LER   HD22  140   7.578   4.724   1.978
    7LER   HD23  141   7.665   4.642   1.850
    7LER      C  142   7.381   4.337   1.835
    7LER      O  143   7.312   4.262   1.773
    8LER      N  144   7.408   4.320   1.967
    8LER      H  145   7.477   4.381   2.008
    8LER     CA  146   7.335   4.231   2.059
    8LER     HA  147   7.399   4.230   2.148
    8LER     CB  148   7.202   4.282   2.108
    8LER    HB1  149   7.144   4.199   2.147
    8LER    HB2  150   7.138   4.326   2.031
    8LER     CG  151   7.201   4.369   2.241
    8LER     HG  152   7.274   4.447   2.223
    8LER    CD1  153   7.071   4.435   2.259
    8LER   HD11  154   6.991   4.361   2.261
    8LER   HD12  155   7.066   4.487   2.355
    8LER   HD13  156   7.058   4.499   2.172
    8LER    CD2  157   7.239   4.294   2.371
    8LER   HD21  158   7.162   4.223   2.400
    8LER   HD22  159   7.328   4.236   2.345
    8LER   HD23  160   7.256   4.354   2.460
    8LER      C  161   7.323   4.077   2.011
    8LER      O  162   7.235   4.004   2.051
    9LYR      N  163   7.409   4.046   1.917
    9LYR      H  164   7.451   4.128   1.876
    9LYR     CA  165   7.431   3.916   1.848
    9LYR     HA  166   7.435   3.841   1.927
    9LYR     CB  167   7.557   3.901   1.763
    9LYR    HB1  168   7.557   3.980   1.688
    9LYR    HB2  169   7.566   3.803   1.716
    9LYR     CG  170   7.682   3.914   1.848
    9LYR    HG1  171   7.676   3.836   1.924
    9LYR    HG2  172   7.689   4.014   1.890
    9LYR     CD  173   7.811   3.897   1.776
    9LYR    HD1  174   7.804   3.797   1.733
    9LYR    HD2  175   7.894   3.902   1.846
    9LYR     CE  176   7.833   4.000   1.658
    9LYR    HE1  177   7.748   3.990   1.591
    9LYR    HE2  178   7.931   3.970   1.621
    9LYR     NZ  179   7.833   4.137   1.696
    9LYR    HZ1  180   7.748   4.184   1.666
    9LYR      C  181   7.308   3.872   1.762
    9LYR      O  182   7.299   3.750   1.724
   10LER      N  183   7.212   3.965   1.730
   10LER      H  184   7.226   4.059   1.765
   10LER     CA  185   7.082   3.933   1.666
   10LER     HA  186   7.030   3.857   1.723
   10LER     CB  187   6.994   4.064   1.674
   10LER    HB1  188   6.900   4.046   1.623
   10LER    HB2  189   7.039   4.149   1.622
   10LER     CG  190   6.959   4.119   1.814
   10LER     HG  191   7.045   4.130   1.880
   10LER    CD1  192   6.891   4.259   1.827
   10LER   HD11  193   6.964   4.337   1.804
   10LER   HD12  194   6.807   4.265   1.758
   10LER   HD13  195   6.859   4.272   1.931
   10LER    CD2  196   6.852   4.027   1.863
   10LER   HD21  197   6.889   3.930   1.897
   10LER   HD22  198   6.799   4.063   1.951
   10LER   HD23  199   6.770   4.015   1.791
   10LER      C  200   7.100   3.882   1.518
   10LER      O  201   7.201   3.912   1.453
   11LER      N  202   6.998   3.817   1.463
   11LER      H  203   6.916   3.783   1.511
   11LER     CA  204   7.011   3.761   1.326
   11LER     HA  205   7.109   3.714   1.321
   11LER     CB  206   6.900   3.654   1.310
   11LER    HB1  207   6.887   3.619   1.208
   11LER    HB2  208   6.804   3.697   1.341
   11LER     CG  209   6.920   3.531   1.401
   11LER     HG  210   6.956   3.571   1.496
   11LER    CD1  211   6.787   3.459   1.430
   11LER   HD11  212   6.817   3.405   1.520
   11LER   HD12  213   6.701   3.523   1.448
   11LER   HD13  214   6.772   3.393   1.344
   11LER    CD2  215   7.024   3.441   1.341
   11LER   HD21  216   7.118   3.481   1.379
   11LER   HD22  217   7.018   3.344   1.391
   11LER   HD23  218   7.022   3.429   1.233
   11LER      C  219   6.985   3.864   1.214
   11LER      O  220   6.881   3.937   1.208
   12LER      N  221   7.073   3.851   1.110
   12LER      H  222   7.156   3.796   1.125
   12LER     CA  223   7.028   3.890   0.980
   12LER     HA  224   6.991   3.992   0.983
   12LER     CB  225   7.145   3.902   0.878
   12LER    HB1  226   7.103   3.949   0.789
   12LER    HB2  227   7.172   3.802   0.848
   12LER     CG  228   7.267   3.985   0.914
   12LER     HG  229   7.319   3.932   0.994
   12LER    CD1  230   7.365   3.978   0.806
   12LER   HD11  231   7.371   3.877   0.767
   12LER   HD12  232   7.342   4.038   0.718
   12LER   HD13  233   7.464   4.004   0.844
   12LER    CD2  234   7.249   4.135   0.949
   12LER   HD21  235   7.348   4.181   0.953
   12LER   HD22  236   7.188   4.195   0.881
   12LER   HD23  237   7.209   4.144   1.050
   12LER      C  238   6.919   3.793   0.927
   12LER      O  239   6.921   3.674   0.946
   13LER      N  240   6.828   3.850   0.855
   13LER      H  241   6.832   3.949   0.837
   13LER     CA  242   6.705   3.780   0.812
   13LER     HA  243   6.701   3.681   0.858
   13LER     CB  244   6.596   3.858   0.881
   13LER    HB1  245   6.499   3.811   0.869
   13LER    HB2  246   6.587   3.954   0.829
   13LER     CG  247   6.603   3.888   1.031
   13LER     HG  248   6.699   3.935   1.055
   13LER    CD1  249   6.491   3.976   1.075
   13LER   HD11  250   6.489   3.985   1.184
   13LER   HD12  251   6.492   4.070   1.020
   13LER   HD13  252   6.395   3.941   1.036
   13LER    CD2  253   6.599   3.752   1.102
   13LER   HD21  254   6.683   3.694   1.064
   13LER   HD22  255   6.627   3.773   1.205
   13LER   HD23  256   6.506   3.699   1.085
   13LER      C  257   6.678   3.781   0.661
   13LER      O  258   6.610   3.699   0.610
   14NH2      N  259   6.728   3.878   0.584
   14NH2     H1  260   6.785   3.950   0.628
   14NH2     H2  261   6.708   3.887   0.486
   15LY0      N  262   7.111   5.457   2.676
   15LY0     H1  263   7.201   5.502   2.687
   15LY0     H2  264   7.064   5.504   2.600
   15LY0     H3  265   7.062   5.479   2.761
   15LY0     CA  266   7.103   5.313   2.656
   15LY0     HA  267   7.176   5.257   2.714
   15LY0     CB  268   6.972   5.262   2.698
   15LY0    HB1  269   6.965   5.162   2.656
   15LY0    HB2  270   6.891   5.318   2.653
   15LY0     CG  271   6.955   5.261   2.853
   15LY0    HG1  272   6.971   5.361   2.895
   15LY0    HG2  273   7.027   5.187   2.889
   15LY0     CD  274   6.820   5.208   2.894
   15LY0    HD1  275   6.826   5.169   2.996
   15LY0    HD2  276   6.800   5.117   2.837
   15LY0     CE  277   6.701   5.315   2.893
   15LY0    HE1  278   6.685   5.334   2.787
   15LY0    HE2  279   6.726   5.411   2.938
   15LY0     NZ  280   6.584   5.249   2.959
   15LY0    HZ1  281   6.517   5.323   2.967
   15LY0    HZ2  282   6.534   5.182   2.902
   15LY0    HZ3  283   6.610   5.216   3.051
   15LY0      C  284   7.128   5.272   2.508
   15LY0      O  285   7.130   5.355   2.416
   16LER      N  286   7.147   5.134   2.487
   16LER      H  287   7.132   5.069   2.562
   16LER     CA  288   7.210   5.078   2.365
   16LER     HA  289   7.304   5.132   2.354
   16LER     CB  290   7.239   4.919   2.380
   16LER    HB1  291   7.139   4.879   2.398
   16LER    HB2  292   7.306   4.902   2.465
   16LER     CG  293   7.306   4.868   2.245
   16LER     HG  294   7.242   4.891   2.160
   16LER    CD1  295   7.443   4.933   2.215
   16LER   HD11  296   7.442   5.041   2.205
   16LER   HD12  297   7.507   4.918   2.302
   16LER   HD13  298   7.472   4.886   2.121
   16LER    CD2  299   7.317   4.718   2.254
   16LER   HD21  300   7.222   4.667   2.266
   16LER   HD22  301   7.369   4.682   2.165
   16LER   HD23  302   7.379   4.694   2.341
   16LER      C  303   7.113   5.106   2.243
   16LER      O  304   6.995   5.089   2.249
   17LY0      N  305   6.151   5.467   1.775
   17LY0     H1  306   6.105   5.417   1.701
   17LY0     H2  307   6.183   5.399   1.842
   17LY0     H3  308   6.073   5.515   1.818
   17LY0     CA  309   6.256   5.549   1.720
   17LY0     HA  310   6.206   5.621   1.655
   17LY0     CB  311   6.325   5.636   1.823
   17LY0    HB1  312   6.366   5.575   1.903
   17LY0    HB2  313   6.253   5.690   1.883
   17LY0     CG  314   6.421   5.736   1.772
   17LY0    HG1  315   6.363   5.817   1.728
   17LY0    HG2  316   6.482   5.696   1.691
   17LY0     CD  317   6.520   5.793   1.875
   17LY0    HD1  318   6.588   5.857   1.818
   17LY0    HD2  319   6.576   5.718   1.930
   17LY0     CE  320   6.444   5.889   1.969
   17LY0    HE1  321   6.346   5.852   2.000
   17LY0    HE2  322   6.430   5.990   1.930
   17LY0     NZ  323   6.531   5.895   2.092
   17LY0    HZ1  324   6.506   5.820   2.155
   17LY0    HZ2  325   6.629   5.887   2.069
   17LY0    HZ3  326   6.518   5.983   2.140
   17LY0      C  327   6.357   5.471   1.641
   17LY0      O  328   6.389   5.496   1.525
   18LER      N  329   6.413   5.370   1.704
   18LER      H  330   6.379   5.341   1.794
   18LER     CA  331   6.522   5.293   1.652
   18LER     HA  332   6.601   5.366   1.632
   18LER     CB  333   6.573   5.207   1.766
   18LER    HB1  334   6.634   5.126   1.727
   18LER    HB2  335   6.488   5.155   1.809
   18LER     CG  336   6.636   5.283   1.882
   18LER     HG  337   6.561   5.351   1.924
   18LER    CD1  338   6.666   5.186   1.999
   18LER   HD11  339   6.678   5.082   1.967
   18LER   HD12  340   6.755   5.225   2.048
   18LER   HD13  341   6.575   5.189   2.059
   18LER    CD2  342   6.748   5.371   1.839
   18LER   HD21  343   6.713   5.463   1.792
   18LER   HD22  344   6.785   5.411   1.934
   18LER   HD23  345   6.830   5.317   1.790
   18LER      C  346   6.499   5.221   1.516
   18LER      O  347   6.596   5.185   1.450
   19LYR      N  348   6.381   5.168   1.489
   19LYR      H  349   6.304   5.188   1.551
   19LYR     CA  350   6.362   5.085   1.374
   19LYR     HA  351   6.409   5.133   1.287
   19LYR     CB  352   6.216   5.086   1.341
   19LYR    HB1  353   6.168   5.067   1.437
   19LYR    HB2  354   6.190   5.004   1.274
   19LYR     CG  355   6.170   5.213   1.276
   19LYR    HG1  356   6.217   5.225   1.178
   19LYR    HG2  357   6.202   5.298   1.335
   19LYR     CD  358   6.020   5.212   1.262
   19LYR    HD1  359   5.986   5.314   1.243
   19LYR    HD2  360   5.971   5.177   1.353
   19LYR     CE  361   5.970   5.124   1.148
   19LYR    HE1  362   6.010   5.023   1.145
   19LYR    HE2  363   6.005   5.168   1.055
   19LYR     NZ  364   5.818   5.097   1.160
   19LYR    HZ1  365   5.750   5.147   1.106
   19LYR      C  366   6.418   4.942   1.383
   19LYR      O  367   6.428   4.881   1.492
   20LY0      N  368   6.425   4.869   1.272
   20LY0      H  369   6.402   4.924   1.190
   20LY0     CA  370   6.444   4.727   1.258
   20LY0     HA  371   6.371   4.677   1.321
   20LY0     CB  372   6.404   4.690   1.121
   20LY0    HB1  373   6.431   4.584   1.116
   20LY0    HB2  374   6.460   4.756   1.055
   20LY0     CG  375   6.260   4.704   1.085
   20LY0    HG1  376   6.260   4.694   0.976
   20LY0    HG2  377   6.224   4.805   1.103
   20LY0     CD  378   6.159   4.610   1.150
   20LY0    HD1  379   6.167   4.616   1.258
   20LY0    HD2  380   6.185   4.510   1.115
   20LY0     CE  381   6.016   4.662   1.104
   20LY0    HE1  382   6.012   4.662   0.995
   20LY0    HE2  383   6.015   4.763   1.145
   20LY0     NZ  384   5.905   4.583   1.160
   20LY0    HZ1  385   5.883   4.504   1.100
   20LY0    HZ2  386   5.915   4.549   1.255
   20LY0    HZ3  387   5.825   4.644   1.169
   20LY0      C  388   6.580   4.678   1.303
   20LY0      O  389   6.684   4.741   1.266
   21LER      N  390   6.575   4.569   1.384
   21LER      H  391   6.483   4.538   1.410
   21LER     CA  392   6.696   4.508   1.442
   21LER     HA  393   6.763   4.592   1.456
   21LER     CB  394   6.672   4.444   1.578
   21LER    HB1  395   6.768   4.415   1.620
   21LER    HB2  396   6.630   4.344   1.569
   21LER     CG  397   6.595   4.518   1.693
   21LER     HG  398   6.496   4.533   1.652
   21LER    CD1  399   6.596   4.431   1.820
   21LER   HD11  400   6.522   4.473   1.888
   21LER   HD12  401   6.573   4.327   1.799
   21LER   HD13  402   6.695   4.439   1.866
   21LER    CD2  403   6.657   4.652   1.726
   21LER   HD21  404   6.766   4.653   1.725
   21LER   HD22  405   6.631   4.728   1.652
   21LER   HD23  406   6.623   4.683   1.825
   21LER      C  407   6.770   4.414   1.346
   21LER      O  408   6.708   4.357   1.256
   22LY0      N  409   5.567   5.410   1.533
   22LY0     H1  410   5.534   5.506   1.524
   22LY0     H2  411   5.665   5.421   1.554
   22LY0     H3  412   5.523   5.357   1.606
   22LY0     CA  413   5.552   5.351   1.401
   22LY0     HA  414   5.448   5.362   1.369
   22LY0     CB  415   5.647   5.426   1.297
   22LY0    HB1  416   5.645   5.366   1.206
   22LY0    HB2  417   5.747   5.418   1.340
   22LY0     CG  418   5.603   5.570   1.277
   22LY0    HG1  419   5.616   5.623   1.371
   22LY0    HG2  420   5.497   5.573   1.252
   22LY0     CD  421   5.679   5.644   1.168
   22LY0    HD1  422   5.669   5.584   1.078
   22LY0    HD2  423   5.783   5.641   1.198
   22LY0     CE  424   5.641   5.793   1.155
   22LY0    HE1  425   5.677   5.845   1.243
   22LY0    HE2  426   5.534   5.813   1.143
   22LY0     NZ  427   5.713   5.858   1.040
   22LY0    HZ1  428   5.807   5.879   1.070
   22LY0    HZ2  429   5.730   5.797   0.961
   22LY0    HZ3  430   5.684   5.950   1.012
   22LY0      C  431   5.601   5.207   1.406
   22LY0      O  432   5.674   5.164   1.492
   23LER      N  433   5.564   5.125   1.308
   23LER      H  434   5.489   5.165   1.253
   23LER     CA  435   5.629   4.994   1.285
   23LER     HA  436   5.616   4.939   1.378
   23LER     CB  437   5.540   4.921   1.184
   23LER    HB1  438   5.592   4.829   1.156
   23LER    HB2  439   5.530   4.971   1.087
   23LER     CG  440   5.395   4.885   1.233
   23LER     HG  441   5.342   4.970   1.274
   23LER    CD1  442   5.314   4.826   1.119
   23LER   HD11  443   5.321   4.889   1.031
   23LER   HD12  444   5.365   4.735   1.088
   23LER   HD13  445   5.210   4.801   1.140
   23LER    CD2  446   5.393   4.779   1.340
   23LER   HD21  447   5.446   4.689   1.310
   23LER   HD22  448   5.447   4.809   1.430
   23LER   HD23  449   5.292   4.749   1.368
   23LER      C  450   5.776   4.999   1.240
   23LER      O  451   5.851   4.920   1.301
   24LY0      N  452   8.202   5.541   3.330
   24LY0     H1  453   8.232   5.591   3.412
   24LY0     H2  454   8.103   5.559   3.326
   24LY0     H3  455   8.199   5.440   3.342
   24LY0     CA  456   8.265   5.582   3.203
   24LY0     HA  457   8.276   5.690   3.208
   24LY0     CB  458   8.410   5.520   3.192
   24LY0    HB1  459   8.391   5.417   3.163
   24LY0    HB2  460   8.453   5.518   3.292
   24LY0     CG  461   8.508   5.588   3.092
   24LY0    HG1  462   8.447   5.625   3.010
   24LY0    HG2  463   8.581   5.515   3.057
   24LY0     CD  464   8.566   5.712   3.160
   24LY0    HD1  465   8.635   5.673   3.235
   24LY0    HD2  466   8.486   5.770   3.206
   24LY0     CE  467   8.650   5.788   3.053
   24LY0    HE1  468   8.583   5.830   2.979
   24LY0    HE2  469   8.724   5.718   3.014
   24LY0     NZ  470   8.724   5.902   3.115
   24LY0    HZ1  471   8.788   5.881   3.190
   24LY0    HZ2  472   8.776   5.955   3.047
   24LY0    HZ3  473   8.658   5.970   3.151
   24LY0      C  474   8.183   5.534   3.084
   24LY0      O  475   8.130   5.421   3.075
   25LER      N  476   8.187   5.623   2.986
   25LER      H  477   8.254   5.699   2.992
   25LER     CA  478   8.110   5.604   2.860
   25LER     HA  479   8.010   5.564   2.876
   25LER     CB  480   8.085   5.732   2.782
   25LER    HB1  481   8.061   5.717   2.676
   25LER    HB2  482   8.177   5.788   2.772
   25LER     CG  483   7.994   5.848   2.841
   25LER     HG  484   8.040   5.883   2.933
   25LER    CD1  485   7.983   5.978   2.758
   25LER   HD11  486   8.086   6.005   2.737
   25LER   HD12  487   7.944   5.950   2.661
   25LER   HD13  488   7.918   6.048   2.810
   25LER    CD2  489   7.848   5.798   2.846
   25LER   HD21  490   7.815   5.764   2.748
   25LER   HD22  491   7.838   5.703   2.899
   25LER   HD23  492   7.779   5.871   2.886
   25LER      C  493   8.186   5.501   2.769
   25LER      O  494   8.308   5.478   2.779
   26LYR      N  495   8.116   5.453   2.662
   26LYR      H  496   8.018   5.471   2.652
   26LYR     CA  497   8.184   5.394   2.549
   26LYR     HA  498   8.268   5.461   2.528
   26LYR     CB  499   8.090   5.399   2.432
   26LYR    HB1  500   8.004   5.340   2.464
   26LYR    HB2  501   8.138   5.354   2.345
   26LYR     CG  502   8.037   5.539   2.393
   26LYR    HG1  503   8.128   5.599   2.392
   26LYR    HG2  504   7.961   5.578   2.461
   26LYR     CD  505   7.979   5.535   2.253
   26LYR    HD1  506   7.919   5.444   2.245
   26LYR    HD2  507   8.046   5.516   2.169
   26LYR     CE  508   7.876   5.646   2.221
   26LYR    HE1  509   7.801   5.655   2.299
   26LYR    HE2  510   7.826   5.627   2.126
   26LYR     NZ  511   7.948   5.770   2.227
   26LYR    HZ1  512   8.016   5.788   2.154
   26LYR      C  513   8.241   5.251   2.569
   26LYR      O  514   8.331   5.202   2.498
   27LY0      N  515   8.187   5.169   2.663
   27LY0      H  516   8.120   5.208   2.728
   27LY0     CA  517   8.191   5.023   2.664
   27LY0     HA  518   8.292   4.983   2.651
   27LY0     CB  519   8.131   4.976   2.803
   27LY0    HB1  520   8.033   5.020   2.820
   27LY0    HB2  521   8.200   5.011   2.881
   27LY0     CG  522   8.126   4.829   2.834
   27LY0    HG1  523   8.210   4.791   2.774
   27LY0    HG2  524   8.035   4.779   2.801
   27LY0     CD  525   8.146   4.799   2.983
   27LY0    HD1  526   8.079   4.863   3.040
   27LY0    HD2  527   8.250   4.827   3.001
   27LY0     CE  528   8.122   4.653   3.018
   27LY0    HE1  529   8.215   4.614   2.976
   27LY0    HE2  530   8.045   4.602   2.960
   27LY0     NZ  531   8.137   4.611   3.156
   27LY0    HZ1  532   8.155   4.513   3.172
   27LY0    HZ2  533   8.208   4.665   3.203
   27LY0    HZ3  534   8.055   4.635   3.211
   27LY0      C  535   8.110   4.966   2.552
   27LY0      O  536   8.157   4.867   2.494
   28LER      N  537   8.000   5.026   2.521
   28LER      H  538   7.991   5.122   2.554
   28LER     CA  539   7.906   4.994   2.419
   28LER     HA  540   7.892   4.886   2.423
   28LER     CB  541   7.776   5.074   2.431
   28LER    HB1  542   7.708   5.036   2.356
   28LER    HB2  543   7.790   5.182   2.429
   28LER     CG  544   7.698   5.048   2.567
   28LER     HG  545   7.758   5.072   2.655
   28LER    CD1  546   7.580   5.153   2.569
   28LER   HD11  547   7.503   5.121   2.498
   28LER   HD12  548   7.536   5.173   2.667
   28LER   HD13  549   7.610   5.253   2.538
   28LER    CD2  550   7.649   4.900   2.592
   28LER   HD21  551   7.736   4.836   2.608
   28LER   HD22  552   7.574   4.899   2.671
   28LER   HD23  553   7.605   4.863   2.500
   28LER      C  554   7.978   5.008   2.278
   28LER      O  555   8.061   5.101   2.266
   29LYR      N  556   7.926   4.934   2.181
   29LYR      H  557   7.854   4.867   2.206
   29LYR     CA  558   7.983   4.937   2.038
   29LYR     HA  559   8.058   5.016   2.031
   29LYR     CB  560   7.871   4.984   1.940
   29LYR    HB1  561   7.803   4.899   1.934
   29LYR    HB2  562   7.910   5.011   1.842
   29LYR     CG  563   7.803   5.113   1.982
   29LYR    HG1  564   7.763   5.109   2.083
   29LYR    HG2  565   7.717   5.102   1.915
   29LYR     CD  566   7.872   5.245   1.974
   29LYR    HD1  567   7.933   5.264   2.062
   29LYR    HD2  568   7.796   5.323   1.983
   29LYR     CE  569   7.960   5.281   1.850
   29LYR    HE1  570   7.906   5.267   1.757
   29LYR    HE2  571   8.049   5.218   1.851
   29LYR     NZ  572   8.002   5.419   1.862
   29LYR    HZ1  573   8.096   5.446   1.889
   29LYR      C  574   8.045   4.802   1.988
   29LYR      O  575   8.104   4.799   1.880
   30LER      N  576   8.027   4.689   2.060
   30LER      H  577   7.974   4.698   2.145
   30LER     CA  578   8.072   4.557   2.007
   30LER     HA  579   8.159   4.579   1.946
   30LER     CB  580   8.119   4.467   2.125
   30LER    HB1  581   8.144   4.369   2.085
   30LER    HB2  582   8.040   4.456   2.199
   30LER     CG  583   8.240   4.516   2.205
   30LER     HG  584   8.208   4.610   2.251
   30LER    CD1  585   8.265   4.412   2.318
   30LER   HD11  586   8.341   4.446   2.388
   30LER   HD12  587   8.175   4.380   2.371
   30LER   HD13  588   8.296   4.324   2.262
   30LER    CD2  589   8.372   4.548   2.134
   30LER   HD21  590   8.371   4.652   2.099
   30LER   HD22  591   8.453   4.533   2.205
   30LER   HD23  592   8.377   4.493   2.040
   30LER      C  593   7.962   4.497   1.922
   30LER      O  594   7.844   4.492   1.964
   31LER      N  595   8.007   4.439   1.805
   31LER      H  596   8.106   4.438   1.785
   31LER     CA  597   7.925   4.359   1.708
   31LER     HA  598   7.821   4.383   1.727
   31LER     CB  599   7.970   4.400   1.568
   31LER    HB1  600   7.903   4.355   1.495
   31LER    HB2  601   8.067   4.354   1.547
   31LER     CG  602   7.978   4.554   1.548
   31LER     HG  603   8.041   4.598   1.625
   31LER    CD1  604   8.036   4.596   1.416
   31LER   HD11  605   7.994   4.542   1.331
   31LER   HD12  606   8.018   4.701   1.395
   31LER   HD13  607   8.143   4.573   1.423
   31LER    CD2  608   7.846   4.623   1.551
   31LER   HD21  609   7.776   4.566   1.489
   31LER   HD22  610   7.821   4.626   1.657
   31LER   HD23  611   7.841   4.726   1.515
   31LER      C  612   7.938   4.207   1.738
   31LER      O  613   8.048   4.159   1.765
   32LY0      N  614   7.867   6.423   2.297
   32LY0     H1  615   7.774   6.452   2.272
   32LY0     H2  616   7.892   6.500   2.357
   32LY0     H3  617   7.923   6.411   2.213
   32LY0     CA  618   7.878   6.301   2.375
   32LY0     HA  619   7.948   6.330   2.454
   32LY0     CB  620   7.742   6.269   2.442
   32LY0    HB1  621   7.678   6.233   2.361
   32LY0    HB2  622   7.696   6.362   2.476
   32LY0     CG  623   7.745   6.163   2.549
   32LY0    HG1  624   7.818   6.183   2.628
   32LY0    HG2  625   7.778   6.070   2.502
   32LY0     CD  626   7.610   6.130   2.611
   32LY0    HD1  627   7.548   6.094   2.529
   32LY0    HD2  628   7.559   6.218   2.650
   32LY0     CE  629   7.608   6.035   2.726
   32LY0    HE1  630   7.607   6.105   2.809
   32LY0    HE2  631   7.694   5.968   2.725
   32LY0     NZ  632   7.480   5.961   2.712
   32LY0    HZ1  633   7.481   5.926   2.617
   32LY0    HZ2  634   7.468   5.882   2.774
   32LY0    HZ3  635   7.399   6.020   2.716
   32LY0      C  636   7.935   6.178   2.297
   32LY0      O  637   7.890   6.160   2.186
   33LER      N  638   8.014   6.095   2.363
   33LER      H  639   8.052   6.124   2.452
   33LER     CA  640   8.060   5.958   2.310
   33LER     HA  641   8.081   5.968   2.204
   33LER     CB  642   8.193   5.923   2.374
   33LER    HB1  643   8.238   5.830   2.341
   33LER    HB2  644   8.171   5.896   2.477
   33LER     CG  645   8.306   6.032   2.373
   33LER     HG  646   8.271   6.122   2.423
   33LER    CD1  647   8.429   5.996   2.456
   33LER   HD11  648   8.491   6.086   2.461
   33LER   HD12  649   8.400   5.965   2.557
   33LER   HD13  650   8.483   5.921   2.400
   33LER    CD2  651   8.341   6.067   2.225
   33LER   HD21  652   8.420   6.142   2.224
   33LER   HD22  653   8.371   5.970   2.187
   33LER   HD23  654   8.255   6.110   2.174
   33LER      C  655   7.949   5.857   2.329
   33LER      O  656   7.896   5.841   2.439
   34LY0      N  657   9.055   5.812   1.670
   34LY0     H1  658   9.132   5.854   1.720
   34LY0     H2  659   9.086   5.802   1.575
   34LY0     H3  660   8.989   5.889   1.671
   34LY0     CA  661   9.012   5.682   1.726
   34LY0     HA  662   9.081   5.604   1.691
   34LY0     CB  663   8.991   5.662   1.877
   34LY0    HB1  664   8.920   5.582   1.897
   34LY0    HB2  665   8.972   5.756   1.928
   34LY0     CG  666   9.113   5.622   1.959
   34LY0    HG1  667   9.187   5.703   1.958
   34LY0    HG2  668   9.152   5.528   1.920
   34LY0     CD  669   9.079   5.593   2.106
   34LY0    HD1  670   9.046   5.685   2.153
   34LY0    HD2  671   9.167   5.559   2.161
   34LY0     CE  672   8.987   5.482   2.132
   34LY0    HE1  673   9.017   5.399   2.068
   34LY0    HE2  674   8.885   5.506   2.101
   34LY0     NZ  675   8.978   5.425   2.273
   34LY0    HZ1  676   9.063   5.377   2.299
   34LY0    HZ2  677   8.956   5.501   2.336
   34LY0    HZ3  678   8.906   5.355   2.279
   34LY0      C  679   8.884   5.643   1.651
   34LY0      O  680   8.789   5.727   1.642
   35LER      N  681   8.873   5.518   1.608
   35LER      H  682   8.959   5.466   1.611
   35LER     CA  683   8.744   5.450   1.568
   35LER     HA  684   8.690   5.501   1.488
   35LER     CB  685   8.782   5.319   1.502
   35LER    HB1  686   8.701   5.248   1.505
   35LER    HB2  687   8.861   5.279   1.566
   35LER     CG  688   8.855   5.340   1.360
   35LER     HG  689   8.924   5.424   1.366
   35LER    CD1  690   8.941   5.222   1.323
   35LER   HD11  691   9.007   5.211   1.408
   35LER   HD12  692   8.872   5.138   1.314
   35LER   HD13  693   9.001   5.235   1.233
   35LER    CD2  694   8.748   5.369   1.255
   35LER   HD21  695   8.676   5.287   1.253
   35LER   HD22  696   8.717   5.473   1.254
   35LER   HD23  697   8.797   5.361   1.158
   35LER      C  698   8.639   5.421   1.685
   35LER      O  699   8.680   5.413   1.802
   36LYR      N  700   8.503   5.415   1.653
   36LYR      H  701   8.478   5.420   1.556
   36LYR     CA  702   8.402   5.364   1.749
   36LYR     HA  703   8.456   5.287   1.804
   36LYR     CB  704   8.285   5.288   1.691
   36LYR    HB1  705   8.219   5.357   1.639
   36LYR    HB2  706   8.228   5.251   1.776
   36LYR     CG  707   8.313   5.170   1.600
   36LYR    HG1  708   8.382   5.103   1.652
   36LYR    HG2  709   8.366   5.193   1.508
   36LYR     CD  710   8.181   5.096   1.559
   36LYR    HD1  711   8.129   5.153   1.482
   36LYR    HD2  712   8.118   5.083   1.647
   36LYR     CE  713   8.206   4.959   1.501
   36LYR    HE1  714   8.283   4.960   1.424
   36LYR    HE2  715   8.109   4.925   1.465
   36LYR     NZ  716   8.251   4.867   1.614
   36LYR    HZ1  717   8.224   4.896   1.707
   36LYR      C  718   8.360   5.467   1.858
   36LYR      O  719   8.281   5.434   1.944
   37LY0      N  720   8.409   5.586   1.840
   37LY0      H  721   8.480   5.611   1.773
   37LY0     CA  722   8.364   5.698   1.922
   37LY0     HA  723   8.394   5.695   2.027
   37LY0     CB  724   8.420   5.827   1.860
   37LY0    HB1  725   8.375   5.917   1.902
   37LY0    HB2  726   8.400   5.836   1.753
   37LY0     CG  727   8.567   5.849   1.885
   37LY0    HG1  728   8.627   5.761   1.865
   37LY0    HG2  729   8.590   5.852   1.991
   37LY0     CD  730   8.627   5.966   1.809
   37LY0    HD1  731   8.610   5.958   1.702
   37LY0    HD2  732   8.734   5.963   1.827
   37LY0     CE  733   8.562   6.096   1.854
   37LY0    HE1  734   8.555   6.090   1.963
   37LY0    HE2  735   8.461   6.101   1.813
   37LY0     NZ  736   8.650   6.206   1.809
   37LY0    HZ1  737   8.664   6.198   1.709
   37LY0    HZ2  738   8.597   6.292   1.816
   37LY0    HZ3  739   8.739   6.213   1.856
   37LY0      C  740   8.205   5.723   1.925
   37LY0      O  741   8.158   5.793   2.014
   38LER      N  742   8.131   5.668   1.826
   38LER      H  743   8.182   5.615   1.756
   38LER     CA  744   7.983   5.657   1.826
   38LER     HA  745   7.939   5.687   1.921
   38LER     CB  746   7.924   5.761   1.724
   38LER    HB1  747   7.816   5.763   1.735
   38LER    HB2  748   7.943   5.734   1.621
   38LER     CG  749   7.957   5.903   1.750
   38LER     HG  750   8.063   5.924   1.762
   38LER    CD1  751   7.904   5.976   1.622
   38LER   HD11  752   7.805   5.942   1.594
   38LER   HD12  753   7.905   6.082   1.646
   38LER   HD13  754   7.977   5.955   1.543
   38LER    CD2  755   7.889   5.971   1.871
   38LER   HD21  756   7.784   5.986   1.844
   38LER   HD22  757   7.896   5.916   1.964
   38LER   HD23  758   7.929   6.071   1.889
   38LER      C  759   7.927   5.518   1.818
   38LER      O  760   7.811   5.503   1.783
   39LY0      N  761   8.480   4.260   1.764
   39LY0     H1  762   8.395   4.227   1.809
   39LY0     H2  763   8.537   4.181   1.737
   39LY0     H3  764   8.536   4.299   1.838
   39LY0     CA  765   8.450   4.357   1.661
   39LY0     HA  766   8.544   4.383   1.613
   39LY0     CB  767   8.376   4.287   1.544
   39LY0    HB1  768   8.273   4.263   1.568
   39LY0    HB2  769   8.421   4.191   1.517
   39LY0     CG  770   8.386   4.380   1.423
   39LY0    HG1  771   8.490   4.396   1.396
   39LY0    HG2  772   8.345   4.478   1.445
   39LY0     CD  773   8.310   4.318   1.302
   39LY0    HD1  774   8.207   4.297   1.330
   39LY0    HD2  775   8.373   4.233   1.276
   39LY0     CE  776   8.299   4.413   1.188
   39LY0    HE1  777   8.404   4.437   1.171
   39LY0    HE2  778   8.264   4.507   1.232
   39LY0     NZ  779   8.233   4.370   1.062
   39LY0    HZ1  780   8.141   4.332   1.081
   39LY0    HZ2  781   8.234   4.446   0.996
   39LY0    HZ3  782   8.293   4.304   1.015
   39LY0      C  783   8.392   4.483   1.712
   39LY0      O  784   8.272   4.484   1.747
   40LER      N  785   8.468   4.594   1.707
   40LER      H  786   8.560   4.584   1.665
   40LER     CA  787   8.420   4.732   1.724
   40LER     HA  788   8.350   4.739   1.807
   40LER     CB  789   8.538   4.822   1.757
   40LER    HB1  790   8.527   4.927   1.730
   40LER    HB2  791   8.616   4.788   1.689
   40LER     CG  792   8.565   4.813   1.903
   40LER     HG  793   8.545   4.710   1.931
   40LER    CD1  794   8.706   4.853   1.953
   40LER   HD11  795   8.725   4.953   1.914
   40LER   HD12  796   8.709   4.845   2.062
   40LER   HD13  797   8.785   4.784   1.925
   40LER    CD2  798   8.471   4.897   1.990
   40LER   HD21  799   8.366   4.897   1.962
   40LER   HD22  800   8.475   4.861   2.093
   40LER   HD23  801   8.494   5.003   1.978
   40LER      C  802   8.359   4.792   1.600
   40LER      O  803   8.426   4.793   1.494
   41U      O5'  804   7.374   5.346   2.271
   41U      H5T  805   7.336   5.410   2.331
   41U      C5'  806   7.508   5.384   2.256
   41U     H5'1  807   7.565   5.293   2.240
   41U     H5'2  808   7.549   5.437   2.342
   41U      C4'  809   7.534   5.468   2.136
   41U      H4'  810   7.641   5.478   2.120
   41U      O4'  811   7.470   5.427   2.013
   41U      C1'  812   7.470   5.541   1.930
   41U      H1'  813   7.549   5.544   1.854
   41U       N1  814   7.338   5.545   1.861
   41U       C6  815   7.230   5.490   1.916
   41U       H6  816   7.238   5.435   2.009
   41U       C5  817   7.115   5.496   1.848
   41U       H5  818   7.026   5.453   1.891
   41U       C4  819   7.099   5.562   1.718
   41U       O4  820   6.995   5.572   1.653
   41U       N3  821   7.212   5.606   1.664
   41U       H3  822   7.213   5.661   1.579
   41U       C2  823   7.332   5.600   1.735
   41U       O2  824   7.423   5.653   1.674
   41U      C3'  825   7.462   5.605   2.163
   41U      H3'  826   7.359   5.591   2.196
   41U      C2'  827   7.466   5.659   2.025
   41U     H2'1  828   7.380   5.718   1.995
   41U      O2'  829   7.591   5.722   1.992
   41U     HO'2  830   7.614   5.786   2.061
   41U      O3'  831   7.521   5.684   2.265
   42U        P  832   7.434   5.804   2.328
   42U      O1P  833   7.510   5.858   2.443
   42U      O2P  834   7.295   5.758   2.346
   42U      O5'  835   7.435   5.908   2.208
   42U      C5'  836   7.560   5.976   2.187
   42U     H5'1  837   7.639   5.904   2.164
   42U     H5'2  838   7.586   6.039   2.271
   42U      C4'  839   7.561   6.073   2.064
   42U      H4'  840   7.663   6.106   2.049
   42U      O4'  841   7.507   6.006   1.950
   42U      C1'  842   7.435   6.097   1.870
   42U      H1'  843   7.478   6.110   1.770
   42U       N1  844   7.291   6.058   1.852
   42U       C6  845   7.239   5.952   1.931
   42U       H6  846   7.295   5.914   2.015
   42U       C5  847   7.121   5.902   1.900
   42U       H5  848   7.079   5.821   1.958
   42U       C4  849   7.045   5.956   1.786
   42U       O4  850   6.944   5.904   1.744
   42U       N3  851   7.097   6.060   1.721
   42U       H3  852   7.053   6.090   1.635
   42U       C2  853   7.220   6.110   1.742
   42U       O2  854   7.263   6.189   1.660
   42U      C3'  855   7.467   6.195   2.081
   42U      H3'  856   7.381   6.156   2.136
   42U      C2'  857   7.436   6.233   1.933
   42U     H2'1  858   7.353   6.295   1.901
   42U      O2'  859   7.554   6.303   1.890
   42U     HO'2  860   7.600   6.344   1.964
   42U      O3'  861   7.535   6.294   2.156
   43A        P  862   7.441   6.400   2.247
   43A      O1P  863   7.538   6.478   2.324
   43A      O2P  864   7.337   6.331   2.316
   43A      O5'  865   7.372   6.491   2.135
   43A      C5'  866   7.445   6.602   2.084
   43A     H5'1  867   7.544   6.569   2.050
   43A     H5'2  868   7.466   6.669   2.167
   43A      C4'  869   7.362   6.666   1.976
   43A      H4'  870   7.426   6.743   1.931
   43A      O4'  871   7.338   6.568   1.877
   43A      C1'  872   7.212   6.585   1.822
   43A      H1'  873   7.226   6.594   1.714
   43A       N9  874   7.121   6.471   1.858
   43A       C8  875   7.134   6.378   1.964
   43A       H8  876   7.212   6.377   2.038
   43A       N7  877   7.040   6.287   1.968
   43A       C5  878   6.957   6.325   1.858
   43A       C6  879   6.830   6.286   1.797
   43A       N6  880   6.762   6.181   1.839
   43A      H61  881   6.801   6.124   1.913
   43A      H62  882   6.671   6.164   1.798
   43A       N1  883   6.784   6.348   1.689
   43A       C2  884   6.851   6.446   1.634
   43A       H2  885   6.808   6.498   1.550
   43A       N3  886   6.966   6.495   1.675
   43A       C4  887   7.011   6.436   1.792
   43A      C3'  888   7.227   6.717   2.011
   43A      H3'  889   7.184   6.648   2.083
   43A      C2'  890   7.158   6.713   1.880
   43A     H2'1  891   7.049   6.711   1.884
   43A      O2'  892   7.198   6.826   1.797
   43A     HO'2  893   7.228   6.896   1.856
   43A      O3'  894   7.248   6.841   2.068
   44A        P  895   7.159   6.886   2.184
   44A      O1P  896   7.191   7.023   2.227
   44A      O2P  897   7.167   6.779   2.281
   44A      O5'  898   7.016   6.896   2.106
   44A      C5'  899   6.992   6.997   2.015
   44A     H5'1  900   7.084   7.004   1.956
   44A     H5'2  901   6.980   7.089   2.071
   44A      C4'  902   6.871   6.981   1.930
   44A      H4'  903   6.874   7.060   1.854
   44A      O4'  904   6.871   6.860   1.854
   44A      C1'  905   6.740   6.826   1.827
   44A      H1'  906   6.719   6.806   1.722
   44A       N9  907   6.717   6.690   1.887
   44A       C8  908   6.789   6.624   1.984
   44A       H8  909   6.889   6.651   2.016
   44A       N7  910   6.734   6.520   2.029
   44A       C5  911   6.613   6.513   1.959
   44A       C6  912   6.502   6.425   1.945
   44A       N6  913   6.492   6.303   1.992
   44A      H61  914   6.577   6.263   2.028
   44A      H62  915   6.415   6.247   1.955
   44A       N1  916   6.405   6.449   1.862
   44A       C2  917   6.407   6.554   1.788
   44A       H2  918   6.334   6.565   1.709
   44A       N3  919   6.505   6.642   1.783
   44A       C4  920   6.602   6.618   1.875
   44A      C3'  921   6.732   6.988   1.996
   44A      H3'  922   6.743   6.915   2.077
   44A      C2'  923   6.647   6.930   1.884
   44A     H2'1  924   6.557   6.881   1.919
   44A      O2'  925   6.623   7.025   1.781
   44A     HO'2  926   6.644   7.116   1.804
   44A      O3'  927   6.679   7.112   2.041
   45U        P  928   6.557   7.119   2.145
   45U      O1P  929   6.518   7.259   2.160
   45U      O2P  930   6.603   7.049   2.267
   45U      O5'  931   6.435   7.036   2.088
   45U      C5'  932   6.354   7.094   1.981
   45U     H5'1  933   6.417   7.101   1.893
   45U     H5'2  934   6.324   7.198   1.998
   45U      C4'  935   6.223   7.015   1.951
   45U      H4'  936   6.171   7.074   1.876
   45U      O4'  937   6.249   6.883   1.910
   45U      C1'  938   6.144   6.798   1.958
   45U      H1'  939   6.098   6.756   1.869
   45U       N1  940   6.206   6.696   2.047
   45U       C6  941   6.331   6.712   2.106
   45U       H6  942   6.390   6.799   2.084
   45U       C5  943   6.370   6.618   2.202
   45U       H5  944   6.467   6.621   2.249
   45U       C4  945   6.291   6.499   2.225
   45U       O4  946   6.317   6.412   2.305
   45U       N3  947   6.175   6.488   2.151
   45U       H3  948   6.120   6.405   2.164
   45U       C2  949   6.125   6.582   2.061
   45U       O2  950   6.018   6.557   1.998
   45U      C3'  951   6.138   7.004   2.080
   45U      H3'  952   6.202   6.962   2.157
   45U      C2'  953   6.046   6.881   2.041
   45U     H2'1  954   6.018   6.825   2.130
   45U      O2'  955   5.931   6.910   1.963
   45U     HO'2  956   5.870   6.836   1.957
   45U      O3'  957   6.069   7.123   2.112
   46U        P  958   6.012   7.143   2.262
   46U      O1P  959   5.938   7.269   2.262
   46U      O2P  960   6.132   7.137   2.354
   46U      O5'  961   5.909   7.024   2.291
   46U      C5'  962   5.784   7.033   2.224
   46U     H5'1  963   5.804   7.067   2.122
   46U     H5'2  964   5.730   7.120   2.260
   46U      C4'  965   5.702   6.897   2.218
   46U      H4'  966   5.629   6.915   2.139
   46U      O4'  967   5.774   6.785   2.157
   46U      C1'  968   5.723   6.669   2.213
   46U      H1'  969   5.711   6.593   2.136
   46U       N1  970   5.822   6.607   2.308
   46U       C6  971   5.935   6.680   2.365
   46U       H6  972   5.943   6.786   2.350
   46U       C5  973   6.020   6.613   2.445
   46U       H5  974   6.099   6.671   2.491
   46U       C4  975   6.006   6.473   2.473
   46U       O4  976   6.082   6.401   2.540
   46U       N3  977   5.897   6.413   2.413
   46U       H3  978   5.908   6.313   2.398
   46U       C2  979   5.806   6.468   2.327
   46U       O2  980   5.725   6.394   2.272
   46U      C3'  981   5.627   6.849   2.341
   46U      H3'  982   5.689   6.846   2.431
   46U      C2'  983   5.593   6.711   2.287
   46U     H2'1  984   5.570   6.630   2.356
   46U      O2'  985   5.492   6.708   2.188
   46U     HO'2  986   5.416   6.756   2.220
   46U      O3'  987   5.514   6.935   2.362
   47A        P  988   5.458   6.952   2.512
   47A      O1P  989   5.336   7.032   2.511
   47A      O2P  990   5.560   6.989   2.597
   47A      O5'  991   5.414   6.802   2.541
   47A      C5'  992   5.297   6.740   2.494
   47A     H5'1  993   5.293   6.736   2.385
   47A     H5'2  994   5.217   6.800   2.537
   47A      C4'  995   5.277   6.602   2.554
   47A      H4'  996   5.174   6.574   2.530
   47A      O4'  997   5.363   6.502   2.504
   47A      C1'  998   5.381   6.400   2.605
   47A      H1'  999   5.358   6.298   2.574
   47A       N9 1000   5.519   6.411   2.651
   47A       C8 1001   5.609   6.517   2.629
   47A       H8 1002   5.593   6.611   2.578
   47A       N7 1003   5.729   6.488   2.671
   47A       C5 1004   5.718   6.361   2.728
   47A       C6 1005   5.809   6.278   2.793
   47A       N6 1006   5.934   6.305   2.810
   47A      H61 1007   5.970   6.395   2.781
   47A      H62 1008   5.993   6.234   2.850
   47A       N1 1009   5.768   6.161   2.839
   47A       C2 1010   5.639   6.132   2.831
   47A       H2 1011   5.603   6.039   2.874
   47A       N3 1012   5.542   6.207   2.778
   47A       C4 1013   5.590   6.320   2.721
   47A      C3' 1014   5.285   6.593   2.701
   47A      H3' 1015   5.382   6.632   2.731
   47A      C2' 1016   5.288   6.440   2.722
   47A     H2'1 1017   5.342   6.405   2.810
   47A      O2' 1018   5.161   6.375   2.691
   47A     HO'2 1019   5.091   6.435   2.718
   47A      O3' 1020   5.178   6.657   2.764
   48U        P 1021   5.200   6.713   2.914
   48U      O1P 1022   5.072   6.772   2.950
   48U      O2P 1023   5.315   6.805   2.903
   48U      O5' 1024   5.237   6.600   3.015
   48U      C5' 1025   5.143   6.493   3.033
   48U     H5'1 1026   5.105   6.456   2.938
   48U     H5'2 1027   5.052   6.526   3.084
   48U      C4' 1028   5.192   6.367   3.100
   48U      H4' 1029   5.114   6.291   3.102
   48U      O4' 1030   5.308   6.324   3.033
   48U      C1' 1031   5.402   6.262   3.123
   48U      H1' 1032   5.430   6.161   3.093
   48U       N1 1033   5.528   6.342   3.116
   48U       C6 1034   5.554   6.441   3.022
   48U       H6 1035   5.474   6.480   2.962
   48U       C5 1036   5.675   6.503   3.004
   48U       H5 1037   5.699   6.586   2.939
   48U       C4 1038   5.782   6.448   3.074
   48U       O4 1039   5.898   6.476   3.057
   48U       N3 1040   5.757   6.342   3.158
   48U       H3 1041   5.838   6.301   3.202
   48U       C2 1042   5.635   6.280   3.173
   48U       O2 1043   5.632   6.184   3.253
   48U      C3' 1044   5.240   6.388   3.245
   48U      H3' 1045   5.283   6.488   3.244
   48U      C2' 1046   5.339   6.270   3.263
   48U     H2'1 1047   5.408   6.292   3.345
   48U      O2' 1048   5.274   6.148   3.284
   48U     HO'2 1049   5.240   6.160   3.373
   48U      O3' 1050   5.130   6.375   3.328
   49C        P 1051   5.142   6.434   3.475
   49C      O1P 1052   5.004   6.431   3.529
   49C      O2P 1053   5.214   6.560   3.475
   49C      O5' 1054   5.235   6.333   3.558
   49C      C5' 1055   5.182   6.212   3.627
   49C     H5'1 1056   5.126   6.149   3.558
   49C     H5'2 1057   5.111   6.241   3.705
   49C      C4' 1058   5.292   6.133   3.694
   49C      H4' 1059   5.247   6.039   3.727
   49C      O4' 1060   5.393   6.106   3.598
   49C      C1' 1061   5.525   6.103   3.657
   49C      H1' 1062   5.570   6.003   3.655
   49C       N1 1063   5.612   6.199   3.589
   49C       C6 1064   5.566   6.324   3.568
   49C       H6 1065   5.465   6.345   3.600
   49C       C5 1066   5.649   6.416   3.509
   49C       H5 1067   5.615   6.518   3.505
   49C       C4 1068   5.777   6.373   3.472
   49C       N4 1069   5.863   6.457   3.431
   49C      H41 1070   5.840   6.555   3.417
   49C      H42 1071   5.960   6.430   3.427
   49C       N3 1072   5.830   6.255   3.506
   49C       C2 1073   5.742   6.163   3.560
   49C       O2 1074   5.783   6.048   3.574
   49C      C3' 1075   5.375   6.200   3.811
   49C      H3' 1076   5.392   6.306   3.788
   49C      C2' 1077   5.511   6.140   3.809
   49C     H2'1 1078   5.587   6.207   3.851
   49C      O2' 1079   5.515   6.020   3.883
   49C     HO'2 1080   5.425   5.988   3.881
   49C      O3' 1081   5.304   6.175   3.933
   50U        P 1082   5.321   6.284   4.052
   50U      O1P 1083   5.225   6.241   4.156
   50U      O2P 1084   5.298   6.421   3.996
   50U      O5' 1085   5.473   6.286   4.108
   50U      C5' 1086   5.525   6.190   4.198
   50U     H5'1 1087   5.492   6.091   4.166
   50U     H5'2 1088   5.493   6.203   4.301
   50U      C4' 1089   5.680   6.205   4.201
   50U      H4' 1090   5.712   6.137   4.280
   50U      O4' 1091   5.735   6.164   4.074
   50U      C1' 1092   5.870   6.210   4.077
   50U      H1' 1093   5.939   6.126   4.063
   50U       N1 1094   5.900   6.306   3.961
   50U       C6 1095   5.806   6.368   3.884
   50U       H6 1096   5.702   6.356   3.912
   50U       C5 1097   5.844   6.460   3.790
   50U       H5 1098   5.772   6.517   3.734
   50U       C4 1099   5.977   6.482   3.751
   50U       O4 1100   6.007   6.572   3.671
   50U       N3 1101   6.065   6.408   3.827
   50U       H3 1102   6.162   6.432   3.817
   50U       C2 1103   6.039   6.323   3.929
   50U       O2 1104   6.134   6.277   3.991
   50U      C3' 1105   5.753   6.332   4.237
   50U      H3' 1106   5.720   6.412   4.171
   50U      C2' 1107   5.897   6.278   4.218
   50U     H2'1 1108   5.967   6.360   4.201
   50U      O2' 1109   5.950   6.194   4.326
   50U     HO'2 1110   6.043   6.179   4.310
   50U      O3' 1111   5.729   6.364   4.374
   51A        P 1112   5.760   6.512   4.425
   51A      O1P 1113   5.730   6.530   4.567
   51A      O2P 1114   5.698   6.602   4.325
   51A      O5' 1115   5.920   6.521   4.411
   51A      C5' 1116   6.011   6.465   4.494
   51A     H5'1 1117   5.997   6.359   4.517
   51A     H5'2 1118   5.992   6.505   4.593
   51A      C4' 1119   6.152   6.493   4.452
   51A      H4' 1120   6.220   6.435   4.514
   51A      O4' 1121   6.171   6.464   4.315
   51A      C1' 1122   6.261   6.554   4.250
   51A      H1' 1123   6.348   6.503   4.209
   51A       N9 1124   6.199   6.635   4.147
   51A       C8 1125   6.068   6.643   4.110
   51A       H8 1126   5.990   6.585   4.156
   51A       N7 1127   6.045   6.723   4.011
   51A       C5 1128   6.173   6.765   3.970
   51A       C6 1129   6.222   6.852   3.873
   51A       N6 1130   6.149   6.929   3.796
   51A      H61 1131   6.049   6.921   3.791
   51A      H62 1132   6.198   6.969   3.717
   51A       N1 1133   6.353   6.862   3.853
   51A       C2 1134   6.428   6.798   3.942
   51A       H2 1135   6.535   6.810   3.931
   51A       N3 1136   6.402   6.717   4.040
   51A       C4 1137   6.267   6.709   4.055
   51A      C3' 1138   6.193   6.644   4.462
   51A      H3' 1139   6.112   6.706   4.424
   51A      C2' 1140   6.312   6.644   4.367
   51A     H2'1 1141   6.335   6.747   4.338
   51A      O2' 1142   6.424   6.579   4.426
   51A     HO'2 1143   6.446   6.631   4.504
   51A      O3' 1144   6.237   6.668   4.595
   52U        P 1145   6.248   6.816   4.647
   52U      O1P 1146   6.300   6.827   4.783
   52U      O2P 1147   6.117   6.875   4.619
   52U      O5' 1148   6.348   6.883   4.554
   52U      C5' 1149   6.491   6.882   4.570
   52U     H5'1 1150   6.532   6.781   4.567
   52U     H5'2 1151   6.514   6.919   4.670
   52U      C4' 1152   6.574   6.955   4.458
   52U      H4' 1153   6.680   6.929   4.464
   52U      O4' 1154   6.525   6.923   4.333
   52U      C1' 1155   6.527   7.040   4.249
   52U      H1' 1156   6.599   7.018   4.170
   52U       N1 1157   6.402   7.066   4.182
   52U       C6 1158   6.278   7.041   4.236
   52U       H6 1159   6.278   6.988   4.331
   52U       C5 1160   6.159   7.080   4.178
   52U       H5 1161   6.059   7.064   4.214
   52U       C4 1162   6.163   7.140   4.050
   52U       O4 1163   6.072   7.174   3.978
   52U       N3 1164   6.293   7.158   4.000
   52U       H3 1165   6.301   7.192   3.905
   52U       C2 1166   6.408   7.119   4.056
   52U       O2 1167   6.513   7.147   4.005
   52U      C3' 1168   6.566   7.108   4.481
   52U      H3' 1169   6.470   7.140   4.521
   52U      C2' 1170   6.569   7.160   4.338
   52U     H2'1 1171   6.493   7.238   4.330
   52U      O2' 1172   6.694   7.208   4.292
   52U     HO'2 1173   6.716   7.274   4.358
   52U      O3' 1174   6.673   7.165   4.564
   53U        P 1175   6.653   7.318   4.610
   53U      O1P 1176   6.733   7.341   4.734
   53U      O2P 1177   6.509   7.354   4.606
   53U      O5' 1178   6.719   7.407   4.503
   53U      C5' 1179   6.858   7.422   4.488
   53U     H5'1 1180   6.895   7.320   4.478
   53U     H5'2 1181   6.901   7.462   4.580
   53U      C4' 1182   6.903   7.482   4.357
   53U      H4' 1183   7.010   7.467   4.341
   53U      O4' 1184   6.829   7.426   4.247
   53U      C1' 1185   6.801   7.531   4.150
   53U      H1' 1186   6.857   7.499   4.062
   53U       N1 1187   6.656   7.535   4.117
   53U       C6 1188   6.562   7.491   4.215
   53U       H6 1189   6.602   7.448   4.305
   53U       C5 1190   6.426   7.507   4.196
   53U       H5 1191   6.362   7.468   4.273
   53U       C4 1192   6.375   7.558   4.073
   53U       O4 1193   6.254   7.560   4.045
   53U       N3 1194   6.470   7.610   3.986
   53U       H3 1195   6.433   7.667   3.911
   53U       C2 1196   6.606   7.598   4.003
   53U       O2 1197   6.686   7.654   3.924
   53U      C3' 1198   6.873   7.631   4.357
   53U      H3' 1199   6.784   7.654   4.416
   53U      C2' 1200   6.864   7.659   4.205
   53U     H2'1 1201   6.816   7.754   4.178
   53U      O2' 1202   6.994   7.670   4.160
   53U     HO'2 1203   7.047   7.709   4.230
   53U      O3' 1204   6.975   7.709   4.409
   54C        P 1205   6.943   7.853   4.481
   54C      O1P 1206   7.068   7.892   4.548
   54C      O2P 1207   6.817   7.827   4.555
   54C      O5' 1208   6.900   7.956   4.357
   54C      C5' 1209   7.002   8.003   4.265
   54C     H5'1 1210   7.073   7.928   4.230
   54C     H5'2 1211   7.067   8.077   4.311
   54C      C4' 1212   6.934   8.074   4.144
   54C      H4' 1213   7.004   8.122   4.075
   54C      O4' 1214   6.849   7.997   4.067
   54C      C1' 1215   6.741   8.076   4.010
   54C      H1' 1216   6.746   8.079   3.902
   54C       N1 1217   6.604   8.025   4.040
   54C       C6 1218   6.586   7.928   4.141
   54C       H6 1219   6.669   7.895   4.202
   54C       C5 1220   6.456   7.891   4.160
   54C       H5 1221   6.437   7.834   4.250
   54C       C4 1222   6.353   7.946   4.086
   54C       N4 1223   6.225   7.938   4.115
   54C      H41 1224   6.199   7.908   4.209
   54C      H42 1225   6.154   7.970   4.051
   54C       N3 1226   6.377   8.022   3.975
   54C       C2 1227   6.502   8.061   3.949
   54C       O2 1228   6.526   8.120   3.845
   54C      C3' 1229   6.848   8.194   4.183
   54C      H3' 1230   6.782   8.165   4.264
   54C      C2' 1231   6.755   8.219   4.064
   54C     H2'1 1232   6.663   8.266   4.097
   54C      O2' 1233   6.814   8.296   3.955
   54C     HO'2 1234   6.830   8.385   3.987
   54C      O3' 1235   6.918   8.307   4.231
   55C        P 1236   6.840   8.434   4.301
   55C      O1P 1237   6.948   8.523   4.347
   55C      O2P 1238   6.744   8.368   4.393
   55C      O5' 1239   6.766   8.501   4.169
   55C      C5' 1240   6.646   8.575   4.190
   55C     H5'1 1241   6.677   8.668   4.238
   55C     H5'2 1242   6.578   8.516   4.251
   55C      C4' 1243   6.573   8.611   4.059
   55C      H4' 1244   6.644   8.675   4.006
   55C      O4' 1245   6.534   8.493   3.991
   55C      C1' 1246   6.407   8.498   3.921
   55C      H1' 1247   6.419   8.475   3.815
   55C       N1 1248   6.311   8.409   3.989
   55C       C6 1249   6.339   8.360   4.115
   55C       H6 1250   6.436   8.365   4.163
   55C       C5 1251   6.239   8.306   4.184
   55C       H5 1252   6.255   8.261   4.281
   55C       C4 1253   6.110   8.286   4.127
   55C       N4 1254   6.016   8.215   4.188
   55C      H41 1255   6.036   8.162   4.271
   55C      H42 1256   5.940   8.190   4.126
   55C       N3 1257   6.082   8.323   4.008
   55C       C2 1258   6.175   8.397   3.943
   55C       O2 1259   6.137   8.461   3.846
   55C      C3' 1260   6.439   8.679   4.073
   55C      H3' 1261   6.387   8.644   4.163
   55C      C2' 1262   6.363   8.635   3.946
   55C     H2'1 1263   6.255   8.646   3.950
   55C      O2' 1264   6.403   8.730   3.837
   55C     HO'2 1265   6.328   8.726   3.778
   55C      O3' 1266   6.462   8.816   4.087
   56G        P 1267   6.358   8.910   4.170
   56G      O1P 1268   6.424   9.039   4.195
   56G      O2P 1269   6.309   8.837   4.287
   56G      O5' 1270   6.240   8.925   4.067
   56G      C5' 1271   6.260   9.001   3.943
   56G     H5'1 1272   6.350   8.955   3.901
   56G     H5'2 1273   6.287   9.103   3.972
   56G      C4' 1274   6.130   8.987   3.856
   56G      H4' 1275   6.132   9.035   3.758
   56G      O4' 1276   6.101   8.852   3.831
   56G      C1' 1277   5.954   8.834   3.848
   56G      H1' 1278   5.906   8.794   3.759
   56G       N9 1279   5.931   8.742   3.962
   56G       C8 1280   6.017   8.699   4.065
   56G       H8 1281   6.115   8.741   4.081
   56G       N7 1282   5.961   8.625   4.158
   56G       C5 1283   5.826   8.618   4.113
   56G       C6 1284   5.709   8.555   4.165
   56G       O6 1285   5.705   8.481   4.262
   56G       N1 1286   5.597   8.583   4.097
   56G       H1 1287   5.511   8.539   4.126
   56G       C2 1288   5.589   8.650   3.979
   56G       N2 1289   5.473   8.666   3.923
   56G      H21 1290   5.393   8.615   3.956
   56G      H22 1291   5.456   8.733   3.849
   56G       N3 1292   5.692   8.713   3.927
   56G       C4 1293   5.810   8.693   3.997
   56G      C3' 1294   6.015   9.052   3.932
   56G      H3' 1295   6.032   9.027   4.037
   56G      C2' 1296   5.898   8.977   3.863
   56G     H2'1 1297   5.803   8.988   3.915
   56G      O2' 1298   5.889   9.025   3.726
   56G     HO'2 1299   5.944   9.103   3.717
   56G      O3' 1300   5.990   9.190   3.915
   57U        P 1301   5.933   9.278   4.027
   57U      O1P 1302   5.975   9.416   3.994
   57U      O2P 1303   5.975   9.219   4.150
   57U      O5' 1304   5.772   9.266   4.016
   57U      C5' 1305   5.704   9.322   3.908
   57U     H5'1 1306   5.738   9.273   3.817
   57U     H5'2 1307   5.719   9.429   3.898
   57U      C4' 1308   5.560   9.276   3.927
   57U      H4' 1309   5.501   9.310   3.841
   57U      O4' 1310   5.544   9.138   3.924
   57U      C1' 1311   5.434   9.096   4.013
   57U      H1' 1312   5.350   9.052   3.960
   57U       N1 1313   5.480   9.007   4.120
   57U       C6 1314   5.609   9.012   4.170
   57U       H6 1315   5.675   9.091   4.139
   57U       C5 1316   5.654   8.926   4.266
   57U       H5 1317   5.752   8.939   4.310
   57U       C4 1318   5.570   8.822   4.324
   57U       O4 1319   5.607   8.748   4.418
   57U       N3 1320   5.442   8.825   4.267
   57U       H3 1321   5.379   8.752   4.298
   57U       C2 1322   5.392   8.914   4.171
   57U       O2 1323   5.275   8.899   4.125
   57U      C3' 1324   5.493   9.327   4.056
   57U      H3' 1325   5.551   9.315   4.148
   57U      C2' 1326   5.372   9.227   4.073
   57U     H2'1 1327   5.324   9.205   4.168
   57U      O2' 1328   5.267   9.256   3.986
   57U     HO'2 1329   5.233   9.341   4.015
   57U      O3' 1330   5.445   9.459   4.041
   58A        P 1331   5.446   9.549   4.171
   58A      O1P 1332   5.417   9.684   4.128
   58A      O2P 1333   5.571   9.530   4.244
   58A      O5' 1334   5.327   9.507   4.271
   58A      C5' 1335   5.204   9.547   4.225
   58A     H5'1 1336   5.192   9.514   4.121
   58A     H5'2 1337   5.182   9.651   4.249
   58A      C4' 1338   5.098   9.467   4.306
   58A      H4' 1339   4.998   9.497   4.275
   58A      O4' 1340   5.099   9.322   4.278
   58A      C1' 1341   5.059   9.247   4.392
   58A      H1' 1342   4.975   9.179   4.378
   58A       N9 1343   5.175   9.165   4.441
   58A       C8 1344   5.309   9.187   4.419
   58A       H8 1345   5.349   9.273   4.366
   58A       N7 1346   5.386   9.106   4.485
   58A       C5 1347   5.299   9.029   4.561
   58A       C6 1348   5.318   8.918   4.648
   58A       N6 1349   5.429   8.869   4.683
   58A      H61 1350   5.516   8.908   4.652
   58A      H62 1351   5.424   8.787   4.742
   58A       N1 1352   5.213   8.868   4.712
   58A       C2 1353   5.093   8.909   4.675
   58A       H2 1354   5.015   8.848   4.716
   58A       N3 1355   5.060   9.006   4.593
   58A       C4 1356   5.166   9.061   4.535
   58A      C3' 1357   5.106   9.472   4.458
   58A      H3' 1358   5.209   9.458   4.489
   58A      C2' 1359   5.016   9.347   4.503
   58A     H2'1 1360   5.041   9.304   4.600
   58A      O2' 1361   4.876   9.379   4.477
   58A     HO'2 1362   4.841   9.445   4.537
   58A      O3' 1363   5.055   9.594   4.508
   59C        P 1364   5.101   9.652   4.653
   59C      O1P 1365   5.019   9.774   4.686
   59C      O2P 1366   5.250   9.663   4.657
   59C      O5' 1367   5.066   9.559   4.773
   59C      C5' 1368   4.930   9.539   4.816
   59C     H5'1 1369   4.859   9.524   4.735
   59C     H5'2 1370   4.913   9.632   4.871
   59C      C4' 1371   4.914   9.412   4.900
   59C      H4' 1372   4.809   9.391   4.925
   59C      O4' 1373   4.975   9.302   4.838
   59C      C1' 1374   5.035   9.208   4.937
   59C      H1' 1375   4.991   9.111   4.914
   59C       N1 1376   5.182   9.187   4.933
   59C       C6 1377   5.263   9.248   4.843
   59C       H6 1378   5.217   9.324   4.781
   59C       C5 1379   5.400   9.221   4.838
   59C       H5 1380   5.472   9.261   4.768
   59C       C4 1381   5.447   9.120   4.928
   59C       N4 1382   5.574   9.086   4.915
   59C      H41 1383   5.643   9.135   4.860
   59C      H42 1384   5.596   9.019   4.988
   59C       N3 1385   5.374   9.058   5.016
   59C       C2 1386   5.244   9.096   5.027
   59C       O2 1387   5.182   9.045   5.116
   59C      C3' 1388   4.985   9.417   5.037
   59C      H3' 1389   5.084   9.464   5.035
   59C      C2' 1390   4.992   9.267   5.069
   59C     H2'1 1391   5.063   9.252   5.150
   59C      O2' 1392   4.870   9.216   5.113
   59C     HO'2 1393   4.892   9.130   5.147
   59C      O3' 1394   4.907   9.484   5.130
   60U        P 1395   4.964   9.586   5.244
   60U      O1P 1396   4.850   9.635   5.322
   60U      O2P 1397   5.053   9.682   5.176
   60U      O5' 1398   5.052   9.497   5.344
   60U      C5' 1399   4.985   9.417   5.442
   60U     H5'1 1400   4.888   9.376   5.416
   60U     H5'2 1401   4.972   9.490   5.523
   60U      C4' 1402   5.067   9.304   5.506
   60U      H4' 1403   4.995   9.242   5.558
   60U      O4' 1404   5.110   9.217   5.404
   60U      C1' 1405   5.236   9.166   5.434
   60U      H1' 1406   5.241   9.058   5.416
   60U       N1 1407   5.345   9.220   5.353
   60U       C6 1408   5.325   9.320   5.260
   60U       H6 1409   5.225   9.360   5.253
   60U       C5 1410   5.416   9.357   5.173
   60U       H5 1411   5.398   9.432   5.098
   60U       C4 1412   5.551   9.302   5.173
   60U       O4 1413   5.645   9.346   5.109
   60U       N3 1414   5.567   9.197   5.260
   60U       H3 1415   5.640   9.131   5.237
   60U       C2 1416   5.469   9.152   5.351
   60U       O2 1417   5.485   9.045   5.413
   60U      C3' 1418   5.188   9.338   5.589
   60U      H3' 1419   5.237   9.416   5.531
   60U      C2' 1420   5.264   9.204   5.577
   60U     H2'1 1421   5.363   9.234   5.610
   60U      O2' 1422   5.218   9.092   5.660
   60U     HO'2 1423   5.290   9.031   5.676
   60U      O3' 1424   5.171   9.377   5.724
   61U        P 1425   5.119   9.520   5.768
   61U      O1P 1426   5.184   9.544   5.902
   61U      O2P 1427   4.973   9.525   5.751
   61U      O5' 1428   5.187   9.621   5.664
   61U      C5' 1429   5.194   9.759   5.694
   61U     H5'1 1430   5.250   9.776   5.786
   61U     H5'2 1431   5.089   9.785   5.711
   61U      C4' 1432   5.254   9.842   5.575
   61U      H4' 1433   5.250   9.948   5.601
   61U      O4' 1434   5.386   9.803   5.579
   61U      C1' 1435   5.424   9.751   5.455
   61U      H1' 1436   5.465   9.834   5.397
   61U       N1 1437   5.519   9.646   5.462
   61U       C6 1438   5.513   9.547   5.557
   61U       H6 1439   5.422   9.534   5.613
   61U       C5 1440   5.620   9.463   5.582
   61U       H5 1441   5.622   9.396   5.667
   61U       C4 1442   5.737   9.472   5.497
   61U       O4 1443   5.837   9.403   5.510
   61U       N3 1444   5.726   9.554   5.386
   61U       H3 1445   5.813   9.569   5.338
   61U       C2 1446   5.626   9.645   5.373
   61U       O2 1447   5.634   9.732   5.289
   61U      C3' 1448   5.198   9.821   5.440
   61U      H3' 1449   5.097   9.781   5.431
   61U      C2' 1450   5.294   9.709   5.391
   61U     H2'1 1451   5.262   9.615   5.437
   61U      O2' 1452   5.310   9.704   5.253
   61U     HO'2 1453   5.218   9.705   5.225
   61U      O3' 1454   5.231   9.937   5.370
   61U      H3T 1455   5.257   9.909   5.282
   62G      O5' 1456   5.649   8.169   5.347
   62G      H5T 1457   5.744   8.182   5.344
   62G      C5' 1458   5.615   8.115   5.475
   62G     H5'1 1459   5.701   8.133   5.540
   62G     H5'2 1460   5.585   8.010   5.476
   62G      C4' 1461   5.497   8.196   5.529
   62G      H4' 1462   5.456   8.131   5.606
   62G      O4' 1463   5.534   8.332   5.570
   62G      C1' 1464   5.444   8.428   5.515
   62G      H1' 1465   5.411   8.493   5.596
   62G       N9 1466   5.504   8.517   5.413
   62G       C8 1467   5.635   8.520   5.382
   62G       H8 1468   5.707   8.443   5.404
   62G       N7 1469   5.665   8.607   5.293
   62G       C5 1470   5.547   8.679   5.277
   62G       C6 1471   5.520   8.800   5.198
   62G       O6 1472   5.596   8.870   5.130
   62G       N1 1473   5.391   8.839   5.216
   62G       H1 1474   5.367   8.927   5.173
   62G       C2 1475   5.302   8.778   5.301
   62G       N2 1476   5.183   8.836   5.299
   62G      H21 1477   5.174   8.921   5.244
   62G      H22 1478   5.100   8.795   5.340
   62G       N3 1479   5.322   8.664   5.367
   62G       C4 1480   5.449   8.626   5.348
   62G      C3' 1481   5.384   8.204   5.428
   62G      H3' 1482   5.416   8.206   5.324
   62G      C2' 1483   5.327   8.344   5.478
   62G     H2'1 1484   5.272   8.398   5.401
   62G      O2' 1485   5.243   8.328   5.589
   62G     HO'2 1486   5.173   8.394   5.584
   62G      O3' 1487   5.287   8.104   5.456
   63U        P 1488   5.207   8.045   5.330
   63U      O1P 1489   5.115   7.936   5.378
   63U      O2P 1490   5.305   8.007   5.227
   63U      O5' 1491   5.122   8.165   5.271
   63U      C5' 1492   5.012   8.208   5.347
   63U     H5'1 1493   5.043   8.247   5.444
   63U     H5'2 1494   4.945   8.123   5.358
   63U      C4' 1495   4.939   8.324   5.277
   63U      H4' 1496   4.849   8.350   5.331
   63U      O4' 1497   5.014   8.446   5.287
   63U      C1' 1498   4.979   8.522   5.174
   63U      H1' 1499   4.920   8.610   5.201
   63U       N1 1500   5.109   8.567   5.113
   63U       C6 1501   5.214   8.481   5.115
   63U       H6 1502   5.217   8.396   5.181
   63U       C5 1503   5.331   8.501   5.040
   63U       H5 1504   5.417   8.435   5.044
   63U       C4 1505   5.332   8.602   4.939
   63U       O4 1506   5.429   8.618   4.862
   63U       N3 1507   5.220   8.682   4.934
   63U       H3 1508   5.218   8.756   4.866
   63U       C2 1509   5.110   8.672   5.022
   63U       O2 1510   5.016   8.743   5.003
   63U      C3' 1511   4.909   8.289   5.131
   63U      H3' 1512   4.997   8.244   5.085
   63U      C2' 1513   4.885   8.436   5.084
   63U     H2'1 1514   4.911   8.458   4.980
   63U      O2' 1515   4.750   8.480   5.101
   63U     HO'2 1516   4.695   8.410   5.067
   63U      O3' 1517   4.795   8.198   5.130
   64A        P 1518   4.775   8.095   5.019
   64A      O1P 1519   4.643   8.030   5.048
   64A      O2P 1520   4.890   8.005   5.002
   64A      O5' 1521   4.775   8.178   4.884
   64A      C5' 1522   4.658   8.253   4.836
   64A     H5'1 1523   4.610   8.302   4.920
   64A     H5'2 1524   4.582   8.181   4.803
   64A      C4' 1525   4.679   8.350   4.729
   64A      H4' 1526   4.575   8.370   4.702
   64A      O4' 1527   4.751   8.463   4.767
   64A      C1' 1528   4.822   8.514   4.655
   64A      H1' 1529   4.790   8.616   4.632
   64A       N9 1530   4.970   8.508   4.675
   64A       C8 1531   5.052   8.427   4.755
   64A       H8 1532   5.011   8.356   4.825
   64A       N7 1533   5.180   8.431   4.718
   64A       C5 1534   5.182   8.530   4.626
   64A       C6 1535   5.289   8.597   4.560
   64A       N6 1536   5.418   8.576   4.571
   64A      H61 1537   5.458   8.533   4.653
   64A      H62 1538   5.490   8.625   4.519
   64A       N1 1539   5.259   8.677   4.457
   64A       C2 1540   5.133   8.703   4.424
   64A       H2 1541   5.119   8.766   4.337
   64A       N3 1542   5.031   8.666   4.491
   64A       C4 1543   5.057   8.571   4.590
   64A      C3' 1544   4.737   8.296   4.601
   64A      H3' 1545   4.828   8.237   4.612
   64A      C2' 1546   4.780   8.430   4.535
   64A     H2'1 1547   4.864   8.421   4.466
   64A      O2' 1548   4.675   8.504   4.478
   64A     HO'2 1549   4.608   8.444   4.445
   64A      O3' 1550   4.641   8.228   4.527
   65C        P 1551   4.673   8.123   4.409
   65C      O1P 1552   4.542   8.088   4.343
   65C      O2P 1553   4.741   8.012   4.481
   65C      O5' 1554   4.772   8.181   4.295
   65C      C5' 1555   4.716   8.255   4.179
   65C     H5'1 1556   4.655   8.331   4.227
   65C     H5'2 1557   4.666   8.179   4.120
   65C      C4' 1558   4.821   8.325   4.088
   65C      H4' 1559   4.761   8.386   4.021
   65C      O4' 1560   4.901   8.413   4.167
   65C      C1' 1561   5.022   8.430   4.090
   65C      H1' 1562   5.025   8.533   4.056
   65C       N1 1563   5.140   8.398   4.173
   65C       C6 1564   5.132   8.312   4.276
   65C       H6 1565   5.040   8.265   4.307
   65C       C5 1566   5.244   8.294   4.354
   65C       H5 1567   5.243   8.237   4.445
   65C       C4 1568   5.361   8.366   4.318
   65C       N4 1569   5.475   8.354   4.385
   65C      H41 1570   5.472   8.301   4.471
   65C      H42 1571   5.554   8.410   4.358
   65C       N3 1572   5.373   8.445   4.215
   65C       C2 1573   5.261   8.457   4.141
   65C       O2 1574   5.270   8.517   4.037
   65C      C3' 1575   4.916   8.226   4.017
   65C      H3' 1576   4.969   8.165   4.091
   65C      C2' 1577   5.018   8.331   3.975
   65C     H2'1 1578   5.117   8.284   3.975
   65C      O2' 1579   5.000   8.414   3.859
   65C     HO'2 1580   5.081   8.416   3.808
   65C      O3' 1581   4.862   8.157   3.904
   66G        P 1582   4.947   8.050   3.824
   66G      O1P 1583   4.853   7.989   3.727
   66G      O2P 1584   5.006   7.955   3.926
   66G      O5' 1585   5.065   8.114   3.748
   66G      C5' 1586   5.054   8.190   3.631
   66G     H5'1 1587   4.968   8.256   3.640
   66G     H5'2 1588   5.013   8.126   3.552
   66G      C4' 1589   5.175   8.276   3.580
   66G      H4' 1590   5.140   8.327   3.491
   66G      O4' 1591   5.223   8.375   3.680
   66G      C1' 1592   5.365   8.380   3.670
   66G      H1' 1593   5.398   8.484   3.671
   66G       N9 1594   5.437   8.315   3.776
   66G       C8 1595   5.387   8.227   3.876
   66G       H8 1596   5.281   8.210   3.888
   66G       N7 1597   5.475   8.191   3.962
   66G       C5 1598   5.586   8.259   3.927
   66G       C6 1599   5.721   8.243   3.974
   66G       O6 1600   5.769   8.173   4.061
   66G       N1 1601   5.814   8.310   3.899
   66G       H1 1602   5.907   8.320   3.937
   66G       C2 1603   5.786   8.383   3.788
   66G       N2 1604   5.875   8.459   3.737
   66G      H21 1605   5.964   8.468   3.784
   66G      H22 1606   5.850   8.510   3.653
   66G       N3 1607   5.666   8.388   3.732
   66G       C4 1608   5.571   8.324   3.808
   66G      C3' 1609   5.293   8.186   3.528
   66G      H3' 1610   5.317   8.105   3.595
   66G      C2' 1611   5.401   8.299   3.543
   66G     H2'1 1612   5.503   8.260   3.545
   66G      O2' 1613   5.382   8.402   3.443
   66G     HO'2 1614   5.463   8.453   3.452
   66G      O3' 1615   5.283   8.138   3.393
   67G        P 1616   5.391   8.039   3.329
   67G      O1P 1617   5.338   8.012   3.192
   67G      O2P 1618   5.404   7.934   3.425
   67G      O5' 1619   5.533   8.114   3.327
   67G      C5' 1620   5.569   8.202   3.229
   67G     H5'1 1621   5.497   8.284   3.230
   67G     H5'2 1622   5.554   8.161   3.129
   67G      C4' 1623   5.712   8.247   3.256
   67G      H4' 1624   5.729   8.321   3.179
   67G      O4' 1625   5.734   8.294   3.390
   67G      C1' 1626   5.868   8.265   3.425
   67G      H1' 1627   5.917   8.358   3.451
   67G       N9 1628   5.872   8.166   3.537
   67G       C8 1629   5.773   8.106   3.601
   67G       H8 1630   5.672   8.129   3.571
   67G       N7 1631   5.803   8.045   3.718
   67G       C5 1632   5.935   8.067   3.723
   67G       C6 1633   6.042   8.027   3.810
   67G       O6 1634   6.033   7.965   3.917
   67G       N1 1635   6.168   8.073   3.777
   67G       H1 1636   6.232   8.073   3.854
   67G       C2 1637   6.190   8.160   3.679
   67G       N2 1638   6.309   8.209   3.669
   67G      H21 1639   6.381   8.185   3.736
   67G      H22 1640   6.325   8.279   3.598
   67G       N3 1641   6.098   8.191   3.592
   67G       C4 1642   5.976   8.144   3.620
   67G      C3' 1643   5.813   8.133   3.236
   67G      H3' 1644   5.779   8.050   3.297
   67G      C2' 1645   5.932   8.194   3.299
   67G     H2'1 1646   6.008   8.120   3.327
   67G      O2' 1647   5.978   8.305   3.228
   67G     HO'2 1648   6.000   8.268   3.142
   67G      O3' 1649   5.822   8.098   3.103
   68A        P 1650   5.880   7.956   3.058
   68A      O1P 1651   5.877   7.952   2.913
   68A      O2P 1652   5.806   7.855   3.137
   68A      O5' 1653   6.025   7.970   3.102
   68A      C5' 1654   6.128   8.035   3.029
   68A     H5'1 1655   6.087   8.131   2.995
   68A     H5'2 1656   6.142   7.974   2.940
   68A      C4' 1657   6.258   8.048   3.109
   68A      H4' 1658   6.326   8.121   3.064
   68A      O4' 1659   6.233   8.098   3.242
   68A      C1' 1660   6.320   8.036   3.335
   68A      H1' 1661   6.370   8.122   3.379
   68A       N9 1662   6.255   7.950   3.432
   68A       C8 1663   6.129   7.883   3.416
   68A       H8 1664   6.063   7.894   3.332
   68A       N7 1665   6.096   7.813   3.517
   68A       C5 1666   6.210   7.814   3.593
   68A       C6 1667   6.245   7.744   3.710
   68A       N6 1668   6.180   7.661   3.794
   68A      H61 1669   6.084   7.637   3.774
   68A      H62 1670   6.225   7.633   3.880
   68A       N1 1671   6.370   7.749   3.759
   68A       C2 1672   6.453   7.824   3.689
   68A       H2 1673   6.553   7.826   3.730
   68A       N3 1674   6.441   7.900   3.582
   68A       C4 1675   6.312   7.890   3.543
   68A      C3' 1676   6.340   7.923   3.128
   68A      H3' 1677   6.263   7.847   3.146
   68A      C2' 1678   6.423   7.967   3.254
   68A     H2'1 1679   6.459   7.883   3.314
   68A      O2' 1680   6.524   8.053   3.207
   68A     HO'2 1681   6.536   8.019   3.118
   68A      O3' 1682   6.418   7.890   3.009
   69A        P 1683   6.470   7.748   2.986
   69A      O1P 1684   6.558   7.763   2.870
   69A      O2P 1685   6.356   7.655   2.968
   69A      O5' 1686   6.555   7.690   3.101
   69A      C5' 1687   6.681   7.744   3.123
   69A     H5'1 1688   6.673   7.851   3.137
   69A     H5'2 1689   6.754   7.728   3.043
   69A      C4' 1690   6.729   7.685   3.253
   69A      H4' 1691   6.835   7.705   3.266
   69A      O4' 1692   6.656   7.729   3.368
   69A      C1' 1693   6.646   7.618   3.462
   69A      H1' 1694   6.692   7.650   3.556
   69A       N9 1695   6.504   7.582   3.481
   69A       C8 1696   6.398   7.592   3.393
   69A       H8 1697   6.402   7.647   3.301
   69A       N7 1698   6.301   7.512   3.428
   69A       C5 1699   6.337   7.459   3.555
   69A       C6 1700   6.281   7.380   3.657
   69A       N6 1701   6.152   7.349   3.663
   69A      H61 1702   6.096   7.351   3.579
   69A      H62 1703   6.117   7.289   3.736
   69A       N1 1704   6.348   7.346   3.766
   69A       C2 1705   6.472   7.395   3.770
   69A       H2 1706   6.516   7.380   3.868
   69A       N3 1707   6.543   7.468   3.688
   69A       C4 1708   6.466   7.501   3.580
   69A      C3' 1709   6.726   7.535   3.253
   69A      H3' 1710   6.633   7.492   3.215
   69A      C2' 1711   6.722   7.499   3.399
   69A     H2'1 1712   6.669   7.407   3.420
   69A      O2' 1713   6.853   7.488   3.450
   69A     HO'2 1714   6.891   7.406   3.417
   69A      O3' 1715   6.832   7.479   3.175
   70U        P 1716   6.824   7.333   3.113
   70U      O1P 1717   6.914   7.333   2.997
   70U      O2P 1718   6.683   7.307   3.092
   70U      O5' 1719   6.876   7.238   3.228
   70U      C5' 1720   7.003   7.247   3.284
   70U     H5'1 1721   7.026   7.349   3.313
   70U     H5'2 1722   7.081   7.211   3.217
   70U      C4' 1723   7.003   7.159   3.412
   70U      H4' 1724   7.099   7.166   3.463
   70U      O4' 1725   6.920   7.211   3.511
   70U      C1' 1726   6.872   7.108   3.595
   70U      H1' 1727   6.905   7.127   3.697
   70U       N1 1728   6.732   7.077   3.575
   70U       C6 1729   6.669   7.121   3.464
   70U       H6 1730   6.719   7.175   3.385
   70U       C5 1731   6.535   7.097   3.450
   70U       H5 1732   6.487   7.144   3.365
   70U       C4 1733   6.450   7.039   3.558
   70U       O4 1734   6.330   7.034   3.556
   70U       N3 1735   6.527   6.993   3.666
   70U       H3 1736   6.477   6.960   3.747
   70U       C2 1737   6.665   7.006   3.677
   70U       O2 1738   6.720   6.972   3.784
   70U      C3' 1739   6.969   7.015   3.409
   70U      H3' 1740   6.875   7.002   3.356
   70U      C2' 1741   6.942   6.980   3.550
   70U     H2'1 1742   6.887   6.889   3.575
   70U      O2' 1743   7.063   6.968   3.623
   70U     HO'2 1744   7.121   6.903   3.582
   70U      O3' 1745   7.079   6.942   3.352
   71A        P 1746   7.056   6.807   3.273
   71A      O1P 1747   7.183   6.762   3.218
   71A      O2P 1748   6.943   6.825   3.185
   71A      O5' 1749   7.013   6.706   3.392
   71A      C5' 1750   7.111   6.653   3.485
   71A     H5'1 1751   7.176   6.734   3.520
   71A     H5'2 1752   7.179   6.595   3.422
   71A      C4' 1753   7.049   6.572   3.605
   71A      H4' 1754   7.120   6.534   3.678
   71A      O4' 1755   6.958   6.652   3.680
   71A      C1' 1756   6.851   6.566   3.713
   71A      H1' 1757   6.835   6.572   3.820
   71A       N9 1758   6.723   6.607   3.655
   71A       C8 1759   6.696   6.689   3.548
   71A       H8 1760   6.778   6.743   3.503
   71A       N7 1761   6.567   6.703   3.522
   71A       C5 1762   6.509   6.622   3.615
   71A       C6 1763   6.377   6.590   3.651
   71A       N6 1764   6.275   6.639   3.589
   71A      H61 1765   6.286   6.704   3.513
   71A      H62 1766   6.184   6.597   3.606
   71A       N1 1767   6.342   6.512   3.749
   71A       C2 1768   6.437   6.464   3.824
   71A       H2 1769   6.413   6.401   3.909
   71A       N3 1770   6.570   6.486   3.810
   71A       C4 1771   6.598   6.567   3.704
   71A      C3' 1772   6.969   6.456   3.544
   71A      H3' 1773   6.898   6.490   3.468
   71A      C2' 1774   6.883   6.422   3.665
   71A     H2'1 1775   6.785   6.377   3.647
   71A      O2' 1776   6.948   6.359   3.767
   71A     HO'2 1777   6.885   6.325   3.831
   71A      O3' 1778   7.040   6.346   3.494
   72G        P 1779   6.971   6.230   3.409
   72G      O1P 1780   7.082   6.142   3.372
   72G      O2P 1781   6.894   6.286   3.296
   72G      O5' 1782   6.877   6.150   3.508
   72G      C5' 1783   6.922   6.044   3.592
   72G     H5'1 1784   6.977   6.081   3.678
   72G     H5'2 1785   6.971   5.967   3.532
   72G      C4' 1786   6.798   5.992   3.656
   72G      H4' 1787   6.828   5.928   3.740
   72G      O4' 1788   6.713   6.098   3.701
   72G      C1' 1789   6.581   6.060   3.687
   72G      H1' 1790   6.532   6.054   3.784
   72G       N9 1791   6.507   6.152   3.602
   72G       C8 1792   6.552   6.234   3.503
   72G       H8 1793   6.657   6.250   3.481
   72G       N7 1794   6.453   6.307   3.456
   72G       C5 1795   6.335   6.268   3.519
   72G       C6 1796   6.194   6.290   3.491
   72G       O6 1797   6.149   6.387   3.425
   72G       N1 1798   6.111   6.198   3.548
   72G       H1 1799   6.012   6.207   3.530
   72G       C2 1800   6.156   6.107   3.641
   72G       N2 1801   6.060   6.045   3.711
   72G      H21 1802   5.963   6.055   3.685
   72G      H22 1803   6.089   5.975   3.778
   72G       N3 1804   6.285   6.086   3.669
   72G       C4 1805   6.367   6.164   3.600
   72G      C3' 1806   6.716   5.900   3.565
   72G      H3' 1807   6.719   5.940   3.464
   72G      C2' 1808   6.577   5.916   3.626
   72G     H2'1 1809   6.498   5.915   3.551
   72G      O2' 1810   6.561   5.817   3.735
   72G     HO'2 1811   6.650   5.781   3.734
   72G      O3' 1812   6.772   5.765   3.570
   73A        P 1813   6.759   5.674   3.444
   73A      O1P 1814   6.805   5.546   3.484
   73A      O2P 1815   6.834   5.733   3.332
   73A      O5' 1816   6.603   5.662   3.410
   73A      C5' 1817   6.523   5.578   3.478
   73A     H5'1 1818   6.544   5.590   3.584
   73A     H5'2 1819   6.547   5.475   3.453
   73A      C4' 1820   6.375   5.604   3.448
   73A      H4' 1821   6.316   5.538   3.511
   73A      O4' 1822   6.344   5.734   3.463
   73A      C1' 1823   6.223   5.775   3.401
   73A      H1' 1824   6.138   5.778   3.469
   73A       N9 1825   6.240   5.902   3.331
   73A       C8 1826   6.357   5.967   3.302
   73A       H8 1827   6.457   5.943   3.335
   73A       N7 1828   6.339   6.080   3.238
   73A       C5 1829   6.197   6.085   3.214
   73A       C6 1830   6.104   6.170   3.148
   73A       N6 1831   6.128   6.295   3.105
   73A      H61 1832   6.211   6.337   3.145
   73A      H62 1833   6.046   6.347   3.078
   73A       N1 1834   5.977   6.134   3.135
   73A       C2 1835   5.947   6.022   3.191
   73A       H2 1836   5.844   5.989   3.186
   73A       N3 1837   6.018   5.933   3.262
   73A       C4 1838   6.141   5.976   3.269
   73A      C3' 1839   6.330   5.583   3.308
   73A      H3' 1840   6.398   5.623   3.233
   73A      C2' 1841   6.204   5.667   3.287
   73A     H2'1 1842   6.205   5.723   3.194
   73A      O2' 1843   6.075   5.603   3.316
   73A     HO'2 1844   6.060   5.528   3.258
   73A      O3' 1845   6.302   5.450   3.285
   74U        P 1846   6.315   5.383   3.140
   74U      O1P 1847   6.328   5.238   3.176
   74U      O2P 1848   6.421   5.444   3.059
   74U      O5' 1849   6.163   5.414   3.072
   74U      C5' 1850   6.047   5.340   3.095
   74U     H5'1 1851   6.044   5.306   3.198
   74U     H5'2 1852   6.060   5.246   3.042
   74U      C4' 1853   5.915   5.401   3.044
   74U      H4' 1854   5.840   5.345   3.100
   74U      O4' 1855   5.902   5.534   3.099
   74U      C1' 1856   5.835   5.614   3.005
   74U      H1' 1857   5.744   5.656   3.048
   74U       N1 1858   5.919   5.726   2.951
   74U       C6 1859   6.052   5.719   2.965
   74U       H6 1860   6.100   5.630   3.003
   74U       C5 1861   6.134   5.812   2.924
   74U       H5 1862   6.241   5.804   2.931
   74U       C4 1863   6.076   5.938   2.874
   74U       O4 1864   6.138   6.031   2.827
   74U       N3 1865   5.939   5.943   2.868
   74U       H3 1866   5.891   6.021   2.826
   74U       C2 1867   5.858   5.845   2.910
   74U       O2 1868   5.736   5.858   2.909
   74U      C3' 1869   5.894   5.410   2.898
   74U      H3' 1870   5.979   5.447   2.840
   74U      C2' 1871   5.782   5.521   2.895
   74U     H2'1 1872   5.780   5.571   2.798
   74U      O2' 1873   5.650   5.476   2.927
   74U     HO'2 1874   5.592   5.552   2.926
   74U      O3' 1875   5.871   5.277   2.841
   75A        P 1876   5.898   5.261   2.690
   75A      O1P 1877   5.866   5.121   2.662
   75A      O2P 1878   6.033   5.310   2.655
   75A      O5' 1879   5.796   5.358   2.611
   75A      C5' 1880   5.665   5.328   2.588
   75A     H5'1 1881   5.615   5.298   2.680
   75A     H5'2 1882   5.659   5.239   2.526
   75A      C4' 1883   5.596   5.447   2.525
   75A      H4' 1884   5.489   5.426   2.517
   75A      O4' 1885   5.605   5.562   2.608
   75A      C1' 1886   5.612   5.680   2.533
   75A      H1' 1887   5.522   5.738   2.555
   75A       N9 1888   5.736   5.762   2.551
   75A       C8 1889   5.865   5.710   2.570
   75A       H8 1890   5.891   5.609   2.597
   75A       N7 1891   5.950   5.809   2.593
   75A       C5 1892   5.877   5.925   2.549
   75A       C6 1893   5.906   6.065   2.534
   75A       N6 1894   6.023   6.115   2.584
   75A      H61 1895   6.083   6.047   2.628
   75A      H62 1896   6.038   6.215   2.583
   75A       N1 1897   5.815   6.152   2.488
   75A       C2 1898   5.698   6.107   2.456
   75A       H2 1899   5.623   6.174   2.417
   75A       N3 1900   5.654   5.982   2.477
   75A       C4 1901   5.747   5.899   2.523
   75A      C3' 1902   5.649   5.489   2.394
   75A      H3' 1903   5.757   5.506   2.399
   75A      C2' 1904   5.603   5.635   2.384
   75A     H2'1 1905   5.672   5.688   2.318
   75A      O2' 1906   5.472   5.652   2.337
   75A     HO'2 1907   5.463   5.584   2.270
   75A      O3' 1908   5.597   5.402   2.286
   76A        P 1909   5.683   5.378   2.156
   76A      O1P 1910   5.606   5.279   2.074
   76A      O2P 1911   5.815   5.334   2.196
   76A      O5' 1912   5.685   5.515   2.076
   76A      C5' 1913   5.570   5.550   2.001
   76A     H5'1 1914   5.486   5.539   2.069
   76A     H5'2 1915   5.555   5.483   1.917
   76A      C4' 1916   5.566   5.689   1.955
   76A      H4' 1917   5.483   5.699   1.885
   76A      O4' 1918   5.576   5.780   2.066
   76A      C1' 1919   5.651   5.890   2.026
   76A      H1' 1920   5.588   5.978   2.034
   76A       N9 1921   5.776   5.926   2.107
   76A       C8 1922   5.847   5.841   2.185
   76A       H8 1923   5.822   5.736   2.190
   76A       N7 1924   5.960   5.890   2.232
   76A       C5 1925   5.955   6.024   2.182
   76A       C6 1926   6.040   6.138   2.188
   76A       N6 1927   6.162   6.149   2.242
   76A      H61 1928   6.199   6.077   2.302
   76A      H62 1929   6.219   6.226   2.210
   76A       N1 1930   6.007   6.254   2.129
   76A       C2 1931   5.888   6.258   2.066
   76A       H2 1932   5.863   6.354   2.023
   76A       N3 1933   5.808   6.159   2.037
   76A       C4 1934   5.843   6.048   2.109
   76A      C3' 1935   5.701   5.711   1.874
   76A      H3' 1936   5.780   5.665   1.933
   76A      C2' 1937   5.699   5.863   1.878
   76A     H2'1 1938   5.795   5.907   1.852
   76A      O2' 1939   5.602   5.907   1.788
   76A     HO'2 1940   5.635   5.983   1.740
   76A      O3' 1941   5.708   5.644   1.747
   77U        P 1942   5.836   5.643   1.651
   77U      O1P 1943   5.819   5.546   1.542
   77U      O2P 1944   5.953   5.641   1.740
   77U      O5' 1945   5.836   5.790   1.603
   77U      C5' 1946   5.752   5.836   1.494
   77U     H5'1 1947   5.650   5.822   1.528
   77U     H5'2 1948   5.772   5.780   1.403
   77U      C4' 1949   5.775   5.986   1.465
   77U      H4' 1950   5.692   6.026   1.407
   77U      O4' 1951   5.783   6.063   1.591
   77U      C1' 1952   5.888   6.166   1.569
   77U      H1' 1953   5.844   6.266   1.569
   77U       N1 1954   6.007   6.153   1.660
   77U       C6 1955   6.032   6.034   1.724
   77U       H6 1956   5.986   5.942   1.690
   77U       C5 1957   6.122   6.029   1.831
   77U       H5 1958   6.144   5.933   1.877
   77U       C4 1959   6.183   6.148   1.887
   77U       O4 1960   6.261   6.156   1.987
   77U       N3 1961   6.144   6.259   1.820
   77U       H3 1962   6.181   6.344   1.860
   77U       C2 1963   6.061   6.268   1.716
   77U       O2 1964   6.039   6.376   1.663
   77U      C3' 1965   5.910   6.004   1.398
   77U      H3' 1966   5.982   5.945   1.455
   77U      C2' 1967   5.938   6.148   1.423
   77U     H2'1 1968   6.042   6.167   1.397
   77U      O2' 1969   5.869   6.247   1.340
   77U     HO'2 1970   5.888   6.334   1.374
   77U      O3' 1971   5.904   5.968   1.263
   78U        P 1972   6.037   5.925   1.182
   78U      O1P 1973   5.992   5.897   1.045
   78U      O2P 1974   6.111   5.825   1.261
   78U      O5' 1975   6.118   6.055   1.173
   78U      C5' 1976   6.072   6.172   1.092
   78U     H5'1 1977   5.967   6.188   1.114
   78U     H5'2 1978   6.084   6.155   0.985
   78U      C4' 1979   6.164   6.293   1.115
   78U      H4' 1980   6.117   6.375   1.061
   78U      O4' 1981   6.176   6.328   1.254
   78U      C1' 1982   6.314   6.370   1.273
   78U      H1' 1983   6.312   6.476   1.297
   78U       N1 1984   6.362   6.295   1.389
   78U       C6 1985   6.357   6.158   1.404
   78U       H6 1986   6.324   6.093   1.325
   78U       C5 1987   6.397   6.097   1.515
   78U       H5 1988   6.380   5.991   1.529
   78U       C4 1989   6.455   6.176   1.627
   78U       O4 1990   6.490   6.130   1.735
   78U       N3 1991   6.473   6.304   1.595
   78U       H3 1992   6.512   6.363   1.667
   78U       C2 1993   6.430   6.373   1.486
   78U       O2 1994   6.474   6.488   1.465
   78U      C3' 1995   6.306   6.270   1.056
   78U      H3' 1996   6.319   6.164   1.079
   78U      C2' 1997   6.405   6.346   1.144
   78U     H2'1 1998   6.493   6.287   1.172
   78U      O2' 1999   6.441   6.468   1.090
   78U     HO'2 2000   6.516   6.458   1.031
   78U      O3' 2001   6.313   6.292   0.912
   79A        P 2002   6.423   6.215   0.825
   79A      O1P 2003   6.389   6.241   0.682
   79A      O2P 2004   6.432   6.079   0.873
   79A      O5' 2005   6.555   6.288   0.861
   79A      C5' 2006   6.593   6.414   0.806
   79A     H5'1 2007   6.525   6.486   0.851
   79A     H5'2 2008   6.603   6.416   0.697
   79A      C4' 2009   6.728   6.444   0.875
   79A      H4' 2010   6.764   6.540   0.838
   79A      O4' 2011   6.714   6.446   1.018
   79A      C1' 2012   6.834   6.417   1.075
   79A      H1' 2013   6.860   6.504   1.135
   79A       N9 2014   6.811   6.296   1.156
   79A       C8 2015   6.717   6.197   1.133
   79A       H8 2016   6.650   6.202   1.048
   79A       N7 2017   6.708   6.109   1.231
   79A       C5 2018   6.805   6.151   1.322
   79A       C6 2019   6.856   6.099   1.439
   79A       N6 2020   6.799   6.003   1.504
   79A      H61 2021   6.714   5.963   1.466
   79A      H62 2022   6.840   5.979   1.593
   79A       N1 2023   6.968   6.148   1.485
   79A       C2 2024   7.020   6.253   1.429
   79A       H2 2025   7.112   6.284   1.475
   79A       N3 2026   6.981   6.319   1.316
   79A       C4 2027   6.875   6.260   1.271
   79A      C3' 2028   6.850   6.348   0.862
   79A      H3' 2029   6.806   6.249   0.872
   79A      C2' 2030   6.941   6.389   0.972
   79A     H2'1 2031   7.004   6.306   1.005
   79A      O2' 2032   7.011   6.507   0.937
   79A     HO'2 2033   7.025   6.507   0.842
   79A      O3' 2034   6.908   6.355   0.735
   80A        P 2035   6.975   6.231   0.679
   80A      O1P 2036   7.031   6.261   0.548
   80A      O2P 2037   6.887   6.113   0.690
   80A      O5' 2038   7.094   6.210   0.795
   80A      C5' 2039   7.208   6.291   0.793
   80A     H5'1 2040   7.194   6.398   0.808
   80A     H5'2 2041   7.255   6.270   0.696
   80A      C4' 2042   7.310   6.252   0.899
   80A      H4' 2043   7.392   6.323   0.884
   80A      O4' 2044   7.250   6.247   1.029
   80A      C1' 2045   7.312   6.148   1.117
   80A      H1' 2046   7.355   6.204   1.200
   80A       N9 2047   7.216   6.049   1.157
   80A       C8 2048   7.125   5.980   1.078
   80A       H8 2049   7.110   6.010   0.975
   80A       N7 2050   7.053   5.891   1.141
   80A       C5 2051   7.110   5.894   1.272
   80A       C6 2052   7.084   5.818   1.388
   80A       N6 2053   6.977   5.740   1.410
   80A      H61 2054   6.913   5.724   1.333
   80A      H62 2055   6.972   5.689   1.497
   80A       N1 2056   7.170   5.833   1.491
   80A       C2 2057   7.271   5.925   1.479
   80A       H2 2058   7.334   5.934   1.566
   80A       N3 2059   7.299   6.010   1.378
   80A       C4 2060   7.210   5.984   1.277
   80A      C3' 2061   7.372   6.117   0.876
   80A      H3' 2062   7.293   6.047   0.850
   80A      C2' 2063   7.418   6.084   1.021
   80A     H2'1 2064   7.438   5.979   1.040
   80A      O2' 2065   7.529   6.160   1.062
   80A     HO'2 2066   7.610   6.117   1.034
   80A      O3' 2067   7.463   6.123   0.765
   81U        P 2068   7.537   5.991   0.727
   81U      O1P 2069   7.633   6.019   0.619
   81U      O2P 2070   7.435   5.883   0.706
   81U      O5' 2071   7.627   5.944   0.854
   81U      C5' 2072   7.752   6.008   0.881
   81U     H5'1 2073   7.742   6.112   0.911
   81U     H5'2 2074   7.809   5.990   0.790
   81U      C4' 2075   7.841   5.942   0.990
   81U      H4' 2076   7.942   5.983   1.000
   81U      O4' 2077   7.772   5.965   1.116
   81U      C1' 2078   7.786   5.844   1.197
   81U      H1' 2079   7.846   5.873   1.284
   81U       N1 2080   7.658   5.781   1.236
   81U       C6 2081   7.553   5.767   1.148
   81U       H6 2082   7.555   5.804   1.047
   81U       C5 2083   7.443   5.690   1.182
   81U       H5 2084   7.364   5.675   1.109
   81U       C4 2085   7.436   5.615   1.304
   81U       O4 2086   7.334   5.556   1.348
   81U       N3 2087   7.540   5.638   1.388
   81U       H3 2088   7.524   5.606   1.482
   81U       C2 2089   7.651   5.713   1.360
   81U       O2 2090   7.742   5.714   1.449
   81U      C3' 2091   7.862   5.789   0.972
   81U      H3' 2092   7.776   5.746   0.920
   81U      C2' 2093   7.869   5.745   1.123
   81U     H2'1 2094   7.825   5.647   1.145
   81U      O2' 2095   8.005   5.766   1.170
   81U     HO'2 2096   8.046   5.696   1.118
   81U      O3' 2097   7.975   5.759   0.891
   82U        P 2098   8.027   5.614   0.868
   82U      O1P 2099   8.124   5.615   0.762
   82U      O2P 2100   7.915   5.513   0.873
   82U      O5' 2101   8.115   5.591   0.994
   82U      C5' 2102   8.254   5.600   0.988
   82U     H5'1 2103   8.291   5.696   0.954
   82U     H5'2 2104   8.289   5.519   0.923
   82U      C4' 2105   8.321   5.556   1.117
   82U      H4' 2106   8.421   5.599   1.122
   82U      O4' 2107   8.245   5.603   1.230
   82U      C1' 2108   8.238   5.504   1.327
   82U      H1' 2109   8.280   5.538   1.422
   82U       N1 2110   8.095   5.466   1.343
   82U       C6 2111   8.021   5.394   1.253
   82U       H6 2112   8.069   5.354   1.164
   82U       C5 2113   7.888   5.368   1.268
   82U       H5 2114   7.832   5.320   1.189
   82U       C4 2115   7.821   5.412   1.387
   82U       O4 2116   7.700   5.394   1.409
   82U       N3 2117   7.897   5.467   1.480
   82U       H3 2118   7.843   5.500   1.559
   82U       C2 2119   8.029   5.500   1.466
   82U       O2 2120   8.091   5.564   1.552
   82U      C3' 2121   8.334   5.409   1.127
   82U      H3' 2122   8.254   5.351   1.081
   82U      C2' 2123   8.334   5.389   1.283
   82U     H2'1 2124   8.291   5.290   1.296
   82U      O2' 2125   8.461   5.410   1.345
   82U     HO'2 2126   8.523   5.412   1.272
   82U      O3' 2127   8.462   5.371   1.083
   82U      H3T 2128   8.479   5.277   1.088
   9.03441   9.03441   6.38808   0.00000   0.00000   0.00000   0.00000   4.51774   4.51774
