# Supplementary material for: Constant-pH Molecular Dynamics of Cationic Peptide Dendrimers Binding to siRNA
Source: J Chem Inf Model. 2026 Feb 5;66(8):4734–43. doi: 10.1021/acs.jcim.5c02636 (PMC13126635; doi:10.1021/acs.jcim.5c02636)
Supplement: Supplementary file 2 [file ci5c02636_si_002.zip › zip/MH18D3_05_out_9.gro]

Protein t= 150000.00000 step= 10000
 2128
    1LY0      N    1   6.616   7.135   2.126
    1LY0     H1    2   6.537   7.092   2.080
    1LY0     H2    3   6.697   7.144   2.066
    1LY0     H3    4   6.644   7.070   2.198
    1LY0     CA    5   6.576   7.263   2.187
    1LY0     HA    6   6.651   7.312   2.248
    1LY0     CB    7   6.518   7.353   2.074
    1LY0    HB1    8   6.465   7.431   2.128
    1LY0    HB2    9   6.442   7.303   2.014
    1LY0     CG   10   6.633   7.423   2.000
    1LY0    HG1   11   6.663   7.352   1.922
    1LY0    HG2   12   6.710   7.435   2.076
    1LY0     CD   13   6.600   7.557   1.925
    1LY0    HD1   14   6.587   7.642   1.992
    1LY0    HD2   15   6.505   7.545   1.872
    1LY0     CE   16   6.718   7.601   1.833
    1LY0    HE1   17   6.757   7.513   1.782
    1LY0    HE2   18   6.802   7.645   1.886
    1LY0     NZ   19   6.663   7.710   1.746
    1LY0    HZ1   20   6.590   7.673   1.686
    1LY0    HZ2   21   6.633   7.793   1.796
    1LY0    HZ3   22   6.732   7.739   1.679
    1LY0      C   23   6.460   7.214   2.282
    1LY0      O   24   6.363   7.150   2.238
    2LER      N   25   6.449   7.274   2.400
    2LER      H   26   6.532   7.318   2.437
    2LER     CA   27   6.347   7.237   2.503
    2LER     HA   28   6.339   7.129   2.493
    2LER     CB   29   6.411   7.277   2.641
    2LER    HB1   30   6.435   7.381   2.618
    2LER    HB2   31   6.502   7.222   2.661
    2LER     CG   32   6.319   7.273   2.760
    2LER     HG   33   6.234   7.342   2.751
    2LER    CD1   34   6.265   7.129   2.792
    2LER   HD11   35   6.332   7.045   2.777
    2LER   HD12   36   6.226   7.127   2.894
    2LER   HD13   37   6.176   7.121   2.730
    2LER    CD2   38   6.396   7.326   2.880
    2LER   HD21   39   6.447   7.421   2.865
    2LER   HD22   40   6.323   7.349   2.958
    2LER   HD23   41   6.460   7.248   2.922
    2LER      C   42   6.213   7.301   2.478
    2LER      O   43   6.110   7.230   2.485
    3LYR      N   44   6.208   7.424   2.447
    3LYR      H   45   6.302   7.452   2.425
    3LYR     CA   46   6.092   7.506   2.427
    3LYR     HA   47   6.126   7.600   2.384
    3LYR     CB   48   6.015   7.539   2.558
    3LYR    HB1   49   5.991   7.441   2.601
    3LYR    HB2   50   5.926   7.597   2.531
    3LYR     CG   51   6.094   7.612   2.668
    3LYR    HG1   52   6.109   7.718   2.651
    3LYR    HG2   53   6.189   7.562   2.681
    3LYR     CD   54   6.025   7.613   2.799
    3LYR    HD1   55   6.098   7.644   2.874
    3LYR    HD2   56   6.003   7.510   2.826
    3LYR     CE   57   5.898   7.698   2.788
    3LYR    HE1   58   5.836   7.669   2.873
    3LYR    HE2   59   5.855   7.705   2.688
    3LYR     NZ   60   5.926   7.834   2.812
    3LYR    HZ1   61   5.928   7.895   2.731
    3LYR      C   62   5.999   7.442   2.322
    3LYR      O   63   5.880   7.425   2.348
    4LY0      N   64   6.049   7.401   2.204
    4LY0      H   65   6.148   7.414   2.191
    4LY0     CA   66   5.979   7.339   2.096
    4LY0     HA   67   5.907   7.415   2.066
    4LY0     CB   68   6.080   7.319   1.979
    4LY0    HB1   69   6.143   7.237   2.013
    4LY0    HB2   70   6.137   7.411   1.966
    4LY0     CG   71   6.008   7.289   1.845
    4LY0    HG1   72   5.920   7.353   1.841
    4LY0    HG2   73   5.987   7.182   1.849
    4LY0     CD   74   6.093   7.313   1.718
    4LY0    HD1   75   6.175   7.242   1.710
    4LY0    HD2   76   6.133   7.414   1.715
    4LY0     CE   77   6.011   7.290   1.594
    4LY0    HE1   78   6.083   7.310   1.515
    4LY0    HE2   79   5.926   7.356   1.580
    4LY0     NZ   80   5.971   7.155   1.571
    4LY0    HZ1   81   5.913   7.144   1.489
    4LY0    HZ2   82   6.051   7.096   1.552
    4LY0    HZ3   83   5.922   7.117   1.650
    4LY0      C   84   5.908   7.206   2.128
    4LY0      O   85   5.814   7.163   2.059
    5LER      N   86   5.940   7.129   2.239
    5LER      H   87   6.008   7.178   2.295
    5LER     CA   88   5.885   6.997   2.273
    5LER     HA   89   5.908   6.925   2.195
    5LER     CB   90   5.965   6.942   2.391
    5LER    HB1   91   5.924   6.841   2.399
    5LER    HB2   92   5.953   7.006   2.478
    5LER     CG   93   6.121   6.937   2.362
    5LER     HG   94   6.157   7.039   2.348
    5LER    CD1   95   6.195   6.872   2.484
    5LER   HD11   96   6.302   6.878   2.465
    5LER   HD12   97   6.171   6.925   2.576
    5LER   HD13   98   6.160   6.769   2.493
    5LER    CD2   99   6.160   6.854   2.239
    5LER   HD21  100   6.123   6.883   2.140
    5LER   HD22  101   6.268   6.849   2.222
    5LER   HD23  102   6.122   6.753   2.254
    5LER      C  103   5.730   6.990   2.303
    5LER      O  104   5.663   6.888   2.271
    6LYR      N  105   5.688   7.096   2.366
    6LYR      H  106   5.761   7.146   2.413
    6LYR     CA  107   5.543   7.124   2.387
    6LYR     HA  108   5.488   7.056   2.322
    6LYR     CB  109   5.494   7.256   2.332
    6LYR    HB1  110   5.558   7.335   2.372
    6LYR    HB2  111   5.389   7.276   2.352
    6LYR     CG  112   5.502   7.255   2.178
    6LYR    HG1  113   5.420   7.193   2.141
    6LYR    HG2  114   5.596   7.211   2.145
    6LYR     CD  115   5.491   7.390   2.105
    6LYR    HD1  116   5.411   7.449   2.151
    6LYR    HD2  117   5.455   7.365   2.005
    6LYR     CE  118   5.625   7.469   2.079
    6LYR    HE1  119   5.604   7.545   2.005
    6LYR    HE2  120   5.711   7.410   2.048
    6LYR     NZ  121   5.671   7.548   2.195
    6LYR    HZ1  122   5.737   7.511   2.262
    6LYR      C  123   5.503   7.088   2.532
    6LYR      O  124   5.382   7.086   2.560
    7LER      N  125   5.597   7.064   2.622
    7LER      H  126   5.692   7.061   2.588
    7LER     CA  127   5.577   7.008   2.751
    7LER     HA  128   5.488   6.946   2.740
    7LER     CB  129   5.687   6.899   2.778
    7LER    HB1  130   5.668   6.841   2.868
    7LER    HB2  131   5.785   6.945   2.782
    7LER     CG  132   5.714   6.790   2.666
    7LER     HG  133   5.737   6.833   2.568
    7LER    CD1  134   5.843   6.720   2.705
    7LER   HD11  135   5.826   6.667   2.799
    7LER   HD12  136   5.875   6.648   2.630
    7LER   HD13  137   5.923   6.794   2.719
    7LER    CD2  138   5.592   6.698   2.646
    7LER   HD21  139   5.555   6.654   2.738
    7LER   HD22  140   5.513   6.744   2.587
    7LER   HD23  141   5.622   6.620   2.575
    7LER      C  142   5.578   7.105   2.879
    7LER      O  143   5.647   7.202   2.887
    8LER      N  144   5.482   7.064   2.965
    8LER      H  145   5.438   6.976   2.943
    8LER     CA  146   5.441   7.123   3.096
    8LER     HA  147   5.351   7.070   3.128
    8LER     CB  148   5.549   7.093   3.202
    8LER    HB1  149   5.637   7.155   3.185
    8LER    HB2  150   5.574   6.988   3.198
    8LER     CG  151   5.495   7.131   3.347
    8LER     HG  152   5.388   7.114   3.350
    8LER    CD1  153   5.566   7.044   3.454
    8LER   HD11  154   5.541   6.938   3.455
    8LER   HD12  155   5.673   7.061   3.459
    8LER   HD13  156   5.522   7.083   3.546
    8LER    CD2  157   5.520   7.277   3.385
    8LER   HD21  158   5.518   7.285   3.493
    8LER   HD22  159   5.618   7.317   3.358
    8LER   HD23  160   5.446   7.340   3.336
    8LER      C  161   5.385   7.265   3.083
    8LER      O  162   5.286   7.300   3.145
    9LYR      N  163   5.448   7.347   3.002
    9LYR      H  164   5.529   7.316   2.950
    9LYR     CA  165   5.409   7.484   2.974
    9LYR     HA  166   5.334   7.513   3.047
    9LYR     CB  167   5.327   7.492   2.843
    9LYR    HB1  168   5.400   7.472   2.764
    9LYR    HB2  169   5.305   7.598   2.844
    9LYR     CG  170   5.199   7.411   2.841
    9LYR    HG1  171   5.129   7.470   2.902
    9LYR    HG2  172   5.217   7.313   2.884
    9LYR     CD  173   5.142   7.413   2.698
    9LYR    HD1  174   5.212   7.379   2.623
    9LYR    HD2  175   5.106   7.515   2.683
    9LYR     CE  176   5.024   7.318   2.682
    9LYR    HE1  177   4.974   7.352   2.592
    9LYR    HE2  178   4.956   7.318   2.768
    9LYR     NZ  179   5.080   7.184   2.671
    9LYR    HZ1  180   5.141   7.160   2.594
    9LYR      C  181   5.529   7.583   2.980
    9LYR      O  182   5.634   7.572   2.919
   10LER      N  183   5.498   7.692   3.051
   10LER      H  184   5.408   7.696   3.097
   10LER     CA  185   5.582   7.804   3.085
   10LER     HA  186   5.663   7.801   3.012
   10LER     CB  187   5.508   7.943   3.076
   10LER    HB1  188   5.584   8.020   3.087
   10LER    HB2  189   5.433   7.942   3.155
   10LER     CG  190   5.440   7.969   2.944
   10LER     HG  191   5.340   7.924   2.942
   10LER    CD1  192   5.412   8.121   2.925
   10LER   HD11  193   5.348   8.152   3.007
   10LER   HD12  194   5.494   8.190   2.905
   10LER   HD13  195   5.347   8.144   2.840
   10LER    CD2  196   5.521   7.926   2.815
   10LER   HD21  197   5.620   7.968   2.831
   10LER   HD22  198   5.532   7.818   2.810
   10LER   HD23  199   5.480   7.965   2.722
   10LER      C  200   5.657   7.780   3.219
   10LER      O  201   5.600   7.794   3.326
   11LER      N  202   5.782   7.733   3.213
   11LER      H  203   5.826   7.713   3.125
   11LER     CA  204   5.877   7.718   3.328
   11LER     HA  205   5.823   7.670   3.410
   11LER     CB  206   5.987   7.626   3.293
   11LER    HB1  207   6.037   7.603   3.387
   11LER    HB2  208   6.047   7.674   3.215
   11LER     CG  209   5.941   7.496   3.228
   11LER     HG  210   5.899   7.502   3.128
   11LER    CD1  211   6.054   7.403   3.195
   11LER   HD11  212   6.106   7.454   3.114
   11LER   HD12  213   6.112   7.396   3.287
   11LER   HD13  214   6.011   7.309   3.161
   11LER    CD2  215   5.842   7.419   3.314
   11LER   HD21  216   5.889   7.378   3.402
   11LER   HD22  217   5.757   7.481   3.344
   11LER   HD23  218   5.796   7.334   3.263
   11LER      C  219   5.928   7.856   3.390
   11LER      O  220   5.933   7.955   3.314
   12LER      N  221   5.990   7.854   3.508
   12LER      H  222   5.997   7.770   3.562
   12LER     CA  223   6.044   7.979   3.573
   12LER     HA  224   5.965   8.051   3.549
   12LER     CB  225   6.047   7.960   3.728
   12LER    HB1  226   6.088   8.044   3.783
   12LER    HB2  227   6.118   7.879   3.749
   12LER     CG  228   5.911   7.923   3.794
   12LER     HG  229   5.887   7.821   3.765
   12LER    CD1  230   5.929   7.931   3.944
   12LER   HD11  231   5.834   7.904   3.992
   12LER   HD12  232   6.016   7.871   3.971
   12LER   HD13  233   5.939   8.036   3.974
   12LER    CD2  234   5.793   8.006   3.740
   12LER   HD21  235   5.823   8.110   3.736
   12LER   HD22  236   5.755   7.966   3.646
   12LER   HD23  237   5.707   7.997   3.807
   12LER      C  238   6.178   8.033   3.512
   12LER      O  239   6.247   8.115   3.574
   13LER      N  240   6.218   7.986   3.394
   13LER      H  241   6.152   7.926   3.346
   13LER     CA  242   6.329   8.029   3.314
   13LER     HA  243   6.416   8.025   3.380
   13LER     CB  244   6.349   7.933   3.199
   13LER    HB1  245   6.444   7.962   3.155
   13LER    HB2  246   6.271   7.945   3.124
   13LER     CG  247   6.346   7.787   3.237
   13LER     HG  248   6.243   7.770   3.268
   13LER    CD1  249   6.387   7.698   3.120
   13LER   HD11  250   6.491   7.718   3.093
   13LER   HD12  251   6.373   7.593   3.143
   13LER   HD13  252   6.321   7.726   3.038
   13LER    CD2  253   6.422   7.748   3.360
   13LER   HD21  254   6.409   7.644   3.388
   13LER   HD22  255   6.526   7.768   3.334
   13LER   HD23  256   6.401   7.807   3.450
   13LER      C  257   6.319   8.171   3.264
   13LER      O  258   6.210   8.228   3.235
   14NH2      N  259   6.435   8.236   3.244
   14NH2     H1  260   6.519   8.181   3.256
   14NH2     H2  261   6.433   8.322   3.191
   15LY0      N  262   5.969   8.391   3.241
   15LY0     H1  263   5.964   8.424   3.336
   15LY0     H2  264   6.065   8.380   3.213
   15LY0     H3  265   5.921   8.458   3.183
   15LY0     CA  266   5.896   8.258   3.239
   15LY0     HA  267   5.950   8.190   3.304
   15LY0     CB  268   5.756   8.288   3.289
   15LY0    HB1  269   5.696   8.323   3.205
   15LY0    HB2  270   5.759   8.369   3.362
   15LY0     CG  271   5.696   8.157   3.345
   15LY0    HG1  272   5.759   8.130   3.430
   15LY0    HG2  273   5.697   8.069   3.281
   15LY0     CD  274   5.555   8.187   3.385
   15LY0    HD1  275   5.490   8.194   3.298
   15LY0    HD2  276   5.538   8.278   3.442
   15LY0     CE  277   5.512   8.070   3.477
   15LY0    HE1  278   5.568   8.086   3.570
   15LY0    HE2  279   5.552   7.981   3.429
   15LY0     NZ  280   5.365   8.082   3.495
   15LY0    HZ1  281   5.316   8.074   3.406
   15LY0    HZ2  282   5.333   8.005   3.552
   15LY0    HZ3  283   5.350   8.171   3.540
   15LY0      C  284   5.884   8.198   3.099
   15LY0      O  285   5.821   8.265   3.018
   16LER      N  286   5.950   8.091   3.073
   16LER      H  287   5.987   8.036   3.149
   16LER     CA  288   5.967   8.040   2.933
   16LER     HA  289   5.891   8.089   2.872
   16LER     CB  290   6.113   8.072   2.874
   16LER    HB1  291   6.120   8.028   2.775
   16LER    HB2  292   6.184   8.025   2.942
   16LER     CG  293   6.159   8.216   2.861
   16LER     HG  294   6.141   8.266   2.956
   16LER    CD1  295   6.315   8.222   2.824
   16LER   HD11  296   6.375   8.194   2.911
   16LER   HD12  297   6.320   8.145   2.747
   16LER   HD13  298   6.344   8.318   2.781
   16LER    CD2  299   6.085   8.297   2.755
   16LER   HD21  300   5.982   8.313   2.790
   16LER   HD22  301   6.131   8.394   2.740
   16LER   HD23  302   6.082   8.248   2.658
   16LER      C  303   5.943   7.888   2.931
   16LER      O  304   5.964   7.823   3.032
   17LY0      N  305   6.895   7.470   2.348
   17LY0     H1  306   6.989   7.443   2.373
   17LY0     H2  307   6.838   7.444   2.426
   17LY0     H3  308   6.875   7.429   2.258
   17LY0     CA  309   6.889   7.618   2.334
   17LY0     HA  310   6.952   7.661   2.412
   17LY0     CB  311   6.947   7.649   2.196
   17LY0    HB1  312   6.882   7.598   2.125
   17LY0    HB2  313   7.044   7.601   2.183
   17LY0     CG  314   6.963   7.796   2.156
   17LY0    HG1  315   7.028   7.836   2.233
   17LY0    HG2  316   6.867   7.848   2.161
   17LY0     CD  317   7.023   7.821   2.019
   17LY0    HD1  318   6.965   7.765   1.945
   17LY0    HD2  319   7.126   7.787   2.021
   17LY0     CE  320   7.006   7.972   1.982
   17LY0    HE1  321   7.021   8.031   2.073
   17LY0    HE2  322   6.906   7.997   1.947
   17LY0     NZ  323   7.114   8.010   1.881
   17LY0    HZ1  324   7.199   8.045   1.923
   17LY0    HZ2  325   7.137   7.934   1.818
   17LY0    HZ3  326   7.076   8.081   1.820
   17LY0      C  327   6.745   7.671   2.335
   17LY0      O  328   6.671   7.647   2.241
   18LER      N  329   6.721   7.758   2.434
   18LER      H  330   6.788   7.754   2.509
   18LER     CA  331   6.588   7.821   2.455
   18LER     HA  332   6.513   7.745   2.477
   18LER     CB  333   6.605   7.896   2.593
   18LER    HB1  334   6.541   7.984   2.601
   18LER    HB2  335   6.704   7.939   2.612
   18LER     CG  336   6.585   7.809   2.714
   18LER     HG  337   6.656   7.727   2.725
   18LER    CD1  338   6.605   7.897   2.839
   18LER   HD11  339   6.604   7.827   2.922
   18LER   HD12  340   6.701   7.949   2.834
   18LER   HD13  341   6.522   7.968   2.846
   18LER    CD2  342   6.438   7.743   2.712
   18LER   HD21  343   6.365   7.815   2.677
   18LER   HD22  344   6.435   7.654   2.649
   18LER   HD23  345   6.399   7.724   2.811
   18LER      C  346   6.539   7.910   2.339
   18LER      O  347   6.616   7.950   2.253
   19LYR      N  348   6.409   7.942   2.349
   19LYR      H  349   6.353   7.918   2.430
   19LYR     CA  350   6.338   8.024   2.250
   19LYR     HA  351   6.375   7.999   2.150
   19LYR     CB  352   6.384   8.170   2.263
   19LYR    HB1  353   6.333   8.234   2.191
   19LYR    HB2  354   6.489   8.171   2.237
   19LYR     CG  355   6.373   8.239   2.401
   19LYR    HG1  356   6.453   8.202   2.466
   19LYR    HG2  357   6.276   8.216   2.446
   19LYR     CD  358   6.387   8.385   2.377
   19LYR    HD1  359   6.319   8.418   2.297
   19LYR    HD2  360   6.489   8.399   2.341
   19LYR     CE  361   6.358   8.470   2.498
   19LYR    HE1  362   6.413   8.438   2.586
   19LYR    HE2  363   6.253   8.463   2.529
   19LYR     NZ  364   6.385   8.617   2.474
   19LYR    HZ1  365   6.307   8.680   2.464
   19LYR      C  366   6.180   8.006   2.271
   19LYR      O  367   6.135   7.969   2.380
   20LY0      N  368   6.100   8.041   2.171
   20LY0      H  369   6.139   8.074   2.084
   20LY0     CA  370   5.955   8.032   2.172
   20LY0     HA  371   5.917   8.085   2.260
   20LY0     CB  372   5.888   8.094   2.048
   20LY0    HB1  373   5.932   8.194   2.040
   20LY0    HB2  374   5.781   8.107   2.056
   20LY0     CG  375   5.907   8.022   1.914
   20LY0    HG1  376   5.870   7.923   1.944
   20LY0    HG2  377   6.012   8.007   1.890
   20LY0     CD  378   5.834   8.059   1.789
   20LY0    HD1  379   5.844   8.165   1.762
   20LY0    HD2  380   5.732   8.028   1.808
   20LY0     CE  381   5.866   7.987   1.656
   20LY0    HE1  382   5.975   7.986   1.659
   20LY0    HE2  383   5.831   8.045   1.571
   20LY0     NZ  384   5.810   7.855   1.649
   20LY0    HZ1  385   5.709   7.850   1.651
   20LY0    HZ2  386   5.825   7.802   1.564
   20LY0    HZ3  387   5.831   7.806   1.735
   20LY0      C  388   5.913   7.889   2.196
   20LY0      O  389   5.983   7.800   2.142
   21LER      N  390   5.805   7.867   2.278
   21LER      H  391   5.752   7.944   2.315
   21LER     CA  392   5.743   7.739   2.322
   21LER     HA  393   5.823   7.676   2.361
   21LER     CB  394   5.645   7.774   2.437
   21LER    HB1  395   5.586   7.861   2.407
   21LER    HB2  396   5.690   7.810   2.529
   21LER     CG  397   5.542   7.666   2.467
   21LER     HG  398   5.493   7.623   2.380
   21LER    CD1  399   5.610   7.552   2.546
   21LER   HD11  400   5.694   7.506   2.495
   21LER   HD12  401   5.649   7.597   2.637
   21LER   HD13  402   5.539   7.477   2.581
   21LER    CD2  403   5.416   7.709   2.548
   21LER   HD21  404   5.462   7.735   2.644
   21LER   HD22  405   5.369   7.793   2.498
   21LER   HD23  406   5.355   7.620   2.559
   21LER      C  407   5.653   7.677   2.213
   21LER      O  408   5.580   7.745   2.142
   22LY0      N  409   6.589   9.090   2.843
   22LY0     H1  410   6.559   9.029   2.917
   22LY0     H2  411   6.504   9.134   2.811
   22LY0     H3  412   6.645   9.162   2.889
   22LY0     CA  413   6.660   9.014   2.736
   22LY0     HA  414   6.701   9.090   2.669
   22LY0     CB  415   6.784   8.936   2.783
   22LY0    HB1  416   6.826   8.887   2.695
   22LY0    HB2  417   6.740   8.867   2.856
   22LY0     CG  418   6.894   9.027   2.852
   22LY0    HG1  419   6.852   9.070   2.943
   22LY0    HG2  420   6.917   9.099   2.774
   22LY0     CD  421   7.014   8.937   2.889
   22LY0    HD1  422   6.981   8.836   2.912
   22LY0    HD2  423   7.079   8.980   2.965
   22LY0     CE  424   7.107   8.935   2.762
   22LY0    HE1  425   7.136   9.037   2.736
   22LY0    HE2  426   7.048   8.897   2.678
   22LY0     NZ  427   7.230   8.860   2.774
   22LY0    HZ1  428   7.215   8.762   2.753
   22LY0    HZ2  429   7.292   8.890   2.700
   22LY0    HZ3  430   7.266   8.879   2.866
   22LY0      C  431   6.560   8.926   2.665
   22LY0      O  432   6.478   8.855   2.727
   23LER      N  433   6.576   8.915   2.530
   23LER      H  434   6.651   8.968   2.490
   23LER     CA  435   6.492   8.833   2.448
   23LER     HA  436   6.394   8.881   2.448
   23LER     CB  437   6.566   8.852   2.313
   23LER    HB1  438   6.675   8.850   2.319
   23LER    HB2  439   6.533   8.951   2.283
   23LER     CG  440   6.498   8.767   2.200
   23LER     HG  441   6.499   8.660   2.221
   23LER    CD1  442   6.362   8.809   2.156
   23LER   HD11  443   6.369   8.914   2.127
   23LER   HD12  444   6.323   8.751   2.072
   23LER   HD13  445   6.303   8.801   2.247
   23LER    CD2  446   6.583   8.770   2.070
   23LER   HD21  447   6.579   8.864   2.014
   23LER   HD22  448   6.685   8.752   2.103
   23LER   HD23  449   6.549   8.686   2.009
   23LER      C  450   6.500   8.686   2.482
   23LER      O  451   6.601   8.623   2.510
   24LY0      N  452   5.390   6.377   4.701
   24LY0     H1  453   5.402   6.296   4.642
   24LY0     H2  454   5.297   6.415   4.698
   24LY0     H3  455   5.419   6.327   4.784
   24LY0     CA  456   5.486   6.482   4.644
   24LY0     HA  457   5.479   6.570   4.708
   24LY0     CB  458   5.636   6.434   4.645
   24LY0    HB1  459   5.681   6.412   4.742
   24LY0    HB2  460   5.686   6.510   4.585
   24LY0     CG  461   5.643   6.299   4.571
   24LY0    HG1  462   5.615   6.310   4.466
   24LY0    HG2  463   5.564   6.236   4.611
   24LY0     CD  464   5.766   6.215   4.574
   24LY0    HD1  465   5.828   6.243   4.488
   24LY0    HD2  466   5.738   6.110   4.562
   24LY0     CE  467   5.857   6.215   4.698
   24LY0    HE1  468   5.801   6.185   4.786
   24LY0    HE2  469   5.882   6.319   4.720
   24LY0     NZ  470   5.976   6.135   4.680
   24LY0    HZ1  471   6.051   6.200   4.662
   24LY0    HZ2  472   6.011   6.091   4.764
   24LY0    HZ3  473   5.978   6.072   4.600
   24LY0      C  474   5.441   6.532   4.504
   24LY0      O  475   5.345   6.474   4.446
   25LER      N  476   5.480   6.649   4.459
   25LER      H  477   5.541   6.708   4.513
   25LER     CA  478   5.465   6.689   4.322
   25LER     HA  479   5.359   6.681   4.296
   25LER     CB  480   5.505   6.832   4.304
   25LER    HB1  481   5.494   6.858   4.199
   25LER    HB2  482   5.609   6.837   4.336
   25LER     CG  483   5.432   6.929   4.397
   25LER     HG  484   5.464   6.911   4.500
   25LER    CD1  485   5.475   7.076   4.383
   25LER   HD11  486   5.443   7.142   4.464
   25LER   HD12  487   5.584   7.080   4.376
   25LER   HD13  488   5.440   7.108   4.285
   25LER    CD2  489   5.279   6.923   4.393
   25LER   HD21  490   5.244   7.010   4.450
   25LER   HD22  491   5.237   6.927   4.292
   25LER   HD23  492   5.243   6.833   4.443
   25LER      C  493   5.541   6.593   4.224
   25LER      O  494   5.640   6.532   4.255
   26LYR      N  495   5.507   6.598   4.091
   26LYR      H  496   5.419   6.644   4.076
   26LYR     CA  497   5.566   6.516   3.986
   26LYR     HA  498   5.615   6.432   4.035
   26LYR     CB  499   5.676   6.600   3.917
   26LYR    HB1  500   5.757   6.614   3.989
   26LYR    HB2  501   5.632   6.691   3.876
   26LYR     CG  502   5.747   6.527   3.802
   26LYR    HG1  503   5.672   6.490   3.732
   26LYR    HG2  504   5.802   6.443   3.845
   26LYR     CD  505   5.836   6.628   3.724
   26LYR    HD1  506   5.809   6.731   3.743
   26LYR    HD2  507   5.817   6.605   3.619
   26LYR     CE  508   5.975   6.598   3.753
   26LYR    HE1  509   6.017   6.517   3.693
   26LYR    HE2  510   5.996   6.580   3.858
   26LYR     NZ  511   6.054   6.708   3.717
   26LYR    HZ1  512   6.027   6.793   3.765
   26LYR      C  513   5.459   6.468   3.892
   26LYR      O  514   5.437   6.348   3.896
   27LY0      N  515   5.383   6.547   3.817
   27LY0      H  516   5.384   6.647   3.832
   27LY0     CA  517   5.279   6.502   3.727
   27LY0     HA  518   5.249   6.399   3.748
   27LY0     CB  519   5.157   6.592   3.742
   27LY0    HB1  520   5.176   6.694   3.709
   27LY0    HB2  521   5.122   6.589   3.846
   27LY0     CG  522   5.028   6.560   3.672
   27LY0    HG1  523   4.984   6.473   3.721
   27LY0    HG2  524   5.044   6.538   3.567
   27LY0     CD  525   4.925   6.666   3.681
   27LY0    HD1  526   4.832   6.621   3.646
   27LY0    HD2  527   4.946   6.753   3.619
   27LY0     CE  528   4.900   6.734   3.818
   27LY0    HE1  529   4.811   6.797   3.808
   27LY0    HE2  530   4.986   6.788   3.856
   27LY0     NZ  531   4.878   6.617   3.910
   27LY0    HZ1  532   4.957   6.568   3.951
   27LY0    HZ2  533   4.824   6.646   3.991
   27LY0    HZ3  534   4.815   6.551   3.867
   27LY0      C  535   5.326   6.500   3.578
   27LY0      O  536   5.386   6.596   3.527
   28LER      N  537   5.305   6.388   3.507
   28LER      H  538   5.245   6.319   3.549
   28LER     CA  539   5.378   6.348   3.387
   28LER     HA  540   5.457   6.421   3.373
   28LER     CB  541   5.439   6.207   3.395
   28LER    HB1  542   5.516   6.193   3.318
   28LER    HB2  543   5.365   6.128   3.383
   28LER     CG  544   5.509   6.177   3.529
   28LER     HG  545   5.443   6.192   3.614
   28LER    CD1  546   5.566   6.027   3.535
   28LER   HD11  547   5.621   6.003   3.444
   28LER   HD12  548   5.637   6.017   3.617
   28LER   HD13  549   5.479   5.963   3.544
   28LER    CD2  550   5.636   6.252   3.544
   28LER   HD21  551   5.622   6.359   3.525
   28LER   HD22  552   5.676   6.247   3.645
   28LER   HD23  553   5.709   6.223   3.469
   28LER      C  554   5.280   6.354   3.266
   28LER      O  555   5.164   6.330   3.267
   29LYR      N  556   5.343   6.384   3.152
   29LYR      H  557   5.444   6.380   3.146
   29LYR     CA  558   5.276   6.380   3.021
   29LYR     HA  559   5.212   6.292   3.007
   29LYR     CB  560   5.391   6.380   2.909
   29LYR    HB1  561   5.451   6.289   2.914
   29LYR    HB2  562   5.447   6.472   2.925
   29LYR     CG  563   5.334   6.387   2.765
   29LYR    HG1  564   5.292   6.486   2.752
   29LYR    HG2  565   5.250   6.318   2.764
   29LYR     CD  566   5.434   6.351   2.654
   29LYR    HD1  567   5.456   6.245   2.663
   29LYR    HD2  568   5.521   6.411   2.680
   29LYR     CE  569   5.394   6.368   2.505
   29LYR    HE1  570   5.329   6.454   2.491
   29LYR    HE2  571   5.335   6.279   2.480
   29LYR     NZ  572   5.506   6.371   2.413
   29LYR    HZ1  573   5.560   6.286   2.410
   29LYR      C  574   5.182   6.505   3.001
   29LYR      O  575   5.090   6.490   2.926
   30LER      N  576   5.209   6.620   3.064
   30LER      H  577   5.285   6.629   3.130
   30LER     CA  578   5.148   6.753   3.039
   30LER     HA  579   5.041   6.734   3.035
   30LER     CB  580   5.168   6.853   3.164
   30LER    HB1  581   5.124   6.949   3.138
   30LER    HB2  582   5.275   6.872   3.169
   30LER     CG  583   5.099   6.800   3.298
   30LER     HG  584   5.105   6.691   3.306
   30LER    CD1  585   5.186   6.854   3.412
   30LER   HD11  586   5.192   6.963   3.410
   30LER   HD12  587   5.144   6.837   3.511
   30LER   HD13  588   5.286   6.812   3.413
   30LER    CD2  589   4.956   6.850   3.308
   30LER   HD21  590   4.957   6.957   3.329
   30LER   HD22  591   4.909   6.839   3.210
   30LER   HD23  592   4.900   6.793   3.382
   30LER      C  593   5.189   6.813   2.899
   30LER      O  594   5.297   6.861   2.888
   31LER      N  595   5.092   6.838   2.806
   31LER      H  596   5.002   6.800   2.827
   31LER     CA  597   5.098   6.940   2.702
   31LER     HA  598   5.200   6.945   2.663
   31LER     CB  599   5.007   6.890   2.589
   31LER    HB1  600   5.028   6.947   2.499
   31LER    HB2  601   4.907   6.903   2.629
   31LER     CG  602   5.020   6.751   2.540
   31LER     HG  603   4.997   6.690   2.627
   31LER    CD1  604   4.915   6.723   2.439
   31LER   HD11  605   4.935   6.631   2.384
   31LER   HD12  606   4.819   6.713   2.491
   31LER   HD13  607   4.903   6.807   2.371
   31LER    CD2  608   5.160   6.736   2.490
   31LER   HD21  609   5.190   6.814   2.419
   31LER   HD22  610   5.235   6.735   2.569
   31LER   HD23  611   5.159   6.636   2.448
   31LER      C  612   5.051   7.079   2.748
   31LER      O  613   4.952   7.087   2.821
   32LY0      N  614   6.626   6.916   3.859
   32LY0     H1  615   6.634   7.017   3.863
   32LY0     H2  616   6.552   6.891   3.922
   32LY0     H3  617   6.712   6.868   3.880
   32LY0     CA  618   6.567   6.862   3.736
   32LY0     HA  619   6.602   6.923   3.653
   32LY0     CB  620   6.606   6.713   3.720
   32LY0    HB1  621   6.541   6.672   3.643
   32LY0    HB2  622   6.598   6.659   3.815
   32LY0     CG  623   6.741   6.693   3.662
   32LY0    HG1  624   6.814   6.749   3.721
   32LY0    HG2  625   6.731   6.721   3.558
   32LY0     CD  626   6.785   6.541   3.666
   32LY0    HD1  627   6.703   6.488   3.617
   32LY0    HD2  628   6.796   6.510   3.770
   32LY0     CE  629   6.920   6.529   3.594
   32LY0    HE1  630   6.997   6.588   3.643
   32LY0    HE2  631   6.901   6.565   3.493
   32LY0     NZ  632   6.960   6.383   3.604
   32LY0    HZ1  633   7.002   6.377   3.695
   32LY0    HZ2  634   6.882   6.320   3.594
   32LY0    HZ3  635   7.032   6.358   3.537
   32LY0      C  636   6.421   6.875   3.737
   32LY0      O  637   6.361   6.881   3.847
   33LER      N  638   6.365   6.866   3.621
   33LER      H  639   6.425   6.861   3.539
   33LER     CA  640   6.217   6.847   3.602
   33LER     HA  641   6.160   6.915   3.665
   33LER     CB  642   6.197   6.877   3.451
   33LER    HB1  643   6.089   6.865   3.441
   33LER    HB2  644   6.246   6.806   3.384
   33LER     CG  645   6.224   7.025   3.412
   33LER     HG  646   6.329   7.044   3.432
   33LER    CD1  647   6.197   7.049   3.268
   33LER   HD11  648   6.258   6.976   3.214
   33LER   HD12  649   6.091   7.031   3.248
   33LER   HD13  650   6.229   7.150   3.243
   33LER    CD2  651   6.139   7.125   3.491
   33LER   HD21  652   6.035   7.093   3.486
   33LER   HD22  653   6.176   7.131   3.594
   33LER   HD23  654   6.153   7.222   3.443
   33LER      C  655   6.172   6.715   3.656
   33LER      O  656   6.223   6.612   3.623
   34LY0      N  657   6.275   5.921   2.092
   34LY0     H1  658   6.335   5.873   2.026
   34LY0     H2  659   6.184   5.879   2.078
   34LY0     H3  660   6.263   6.018   2.067
   34LY0     CA  661   6.306   5.915   2.236
   34LY0     HA  662   6.347   5.816   2.259
   34LY0     CB  663   6.396   6.031   2.275
   34LY0    HB1  664   6.404   6.025   2.384
   34LY0    HB2  665   6.345   6.125   2.255
   34LY0     CG  666   6.531   6.011   2.202
   34LY0    HG1  667   6.531   6.040   2.097
   34LY0    HG2  668   6.573   5.911   2.205
   34LY0     CD  669   6.632   6.102   2.273
   34LY0    HD1  670   6.649   6.062   2.373
   34LY0    HD2  671   6.602   6.207   2.278
   34LY0     CE  672   6.765   6.086   2.208
   34LY0    HE1  673   6.790   6.163   2.135
   34LY0    HE2  674   6.768   5.988   2.161
   34LY0     NZ  675   6.874   6.082   2.310
   34LY0    HZ1  676   6.878   6.170   2.360
   34LY0    HZ2  677   6.849   6.010   2.377
   34LY0    HZ3  678   6.966   6.077   2.270
   34LY0      C  679   6.176   5.924   2.316
   34LY0      O  680   6.069   5.956   2.258
   35LER      N  681   6.183   5.872   2.438
   35LER      H  682   6.269   5.827   2.464
   35LER     CA  683   6.072   5.867   2.531
   35LER     HA  684   5.986   5.842   2.469
   35LER     CB  685   6.099   5.761   2.643
   35LER    HB1  686   6.010   5.763   2.707
   35LER    HB2  687   6.183   5.802   2.699
   35LER     CG  688   6.124   5.621   2.590
   35LER     HG  689   6.190   5.632   2.503
   35LER    CD1  690   6.187   5.533   2.694
   35LER   HD11  691   6.212   5.441   2.641
   35LER   HD12  692   6.279   5.579   2.730
   35LER   HD13  693   6.131   5.508   2.784
   35LER    CD2  694   5.997   5.563   2.534
   35LER   HD21  695   5.946   5.507   2.612
   35LER   HD22  696   5.928   5.637   2.493
   35LER   HD23  697   6.020   5.493   2.453
   35LER      C  698   6.050   6.006   2.593
   35LER      O  699   6.146   6.077   2.613
   36LYR      N  700   5.924   6.035   2.636
   36LYR      H  701   5.854   5.963   2.636
   36LYR     CA  702   5.896   6.137   2.731
   36LYR     HA  703   5.964   6.114   2.813
   36LYR     CB  704   5.744   6.133   2.781
   36LYR    HB1  705   5.710   6.030   2.784
   36LYR    HB2  706   5.687   6.185   2.703
   36LYR     CG  707   5.727   6.188   2.926
   36LYR    HG1  708   5.626   6.156   2.951
   36LYR    HG2  709   5.734   6.296   2.914
   36LYR     CD  710   5.818   6.126   3.031
   36LYR    HD1  711   5.918   6.156   2.999
   36LYR    HD2  712   5.818   6.017   3.026
   36LYR     CE  713   5.788   6.169   3.175
   36LYR    HE1  714   5.822   6.090   3.242
   36LYR    HE2  715   5.680   6.170   3.190
   36LYR     NZ  716   5.849   6.298   3.210
   36LYR    HZ1  717   5.948   6.301   3.227
   36LYR      C  718   5.946   6.273   2.667
   36LYR      O  719   6.001   6.359   2.737
   37LY0      N  720   5.926   6.298   2.538
   37LY0      H  721   5.886   6.224   2.482
   37LY0     CA  722   5.982   6.413   2.457
   37LY0     HA  723   6.028   6.487   2.522
   37LY0     CB  724   6.093   6.355   2.370
   37LY0    HB1  725   6.061   6.273   2.306
   37LY0    HB2  726   6.175   6.321   2.432
   37LY0     CG  727   6.148   6.463   2.275
   37LY0    HG1  728   6.159   6.559   2.326
   37LY0    HG2  729   6.076   6.478   2.195
   37LY0     CD  730   6.283   6.430   2.214
   37LY0    HD1  731   6.263   6.363   2.130
   37LY0    HD2  732   6.350   6.386   2.289
   37LY0     CE  733   6.360   6.550   2.150
   37LY0    HE1  734   6.455   6.566   2.200
   37LY0    HE2  735   6.305   6.644   2.158
   37LY0     NZ  736   6.376   6.534   2.002
   37LY0    HZ1  737   6.457   6.477   1.979
   37LY0    HZ2  738   6.292   6.492   1.965
   37LY0    HZ3  739   6.407   6.620   1.959
   37LY0      C  740   5.885   6.487   2.374
   37LY0      O  741   5.913   6.610   2.361
   38LER      N  742   5.766   6.429   2.341
   38LER      H  743   5.764   6.335   2.377
   38LER     CA  744   5.662   6.477   2.252
   38LER     HA  745   5.679   6.584   2.239
   38LER     CB  746   5.646   6.404   2.115
   38LER    HB1  747   5.558   6.441   2.062
   38LER    HB2  748   5.624   6.299   2.135
   38LER     CG  749   5.765   6.411   2.024
   38LER     HG  750   5.856   6.388   2.079
   38LER    CD1  751   5.747   6.324   1.900
   38LER   HD11  752   5.725   6.221   1.927
   38LER   HD12  753   5.653   6.354   1.854
   38LER   HD13  754   5.834   6.330   1.835
   38LER    CD2  755   5.770   6.557   1.979
   38LER   HD21  756   5.677   6.597   1.938
   38LER   HD22  757   5.800   6.616   2.065
   38LER   HD23  758   5.841   6.573   1.897
   38LER      C  759   5.533   6.476   2.332
   38LER      O  760   5.452   6.574   2.333
   39LY0      N  761   6.275   6.373   3.497
   39LY0     H1  762   6.225   6.418   3.571
   39LY0     H2  763   6.251   6.275   3.503
   39LY0     H3  764   6.373   6.384   3.515
   39LY0     CA  765   6.239   6.424   3.367
   39LY0     HA  766   6.294   6.518   3.367
   39LY0     CB  767   6.290   6.333   3.254
   39LY0    HB1  768   6.292   6.388   3.160
   39LY0    HB2  769   6.217   6.252   3.248
   39LY0     CG  770   6.430   6.273   3.273
   39LY0    HG1  771   6.417   6.185   3.336
   39LY0    HG2  772   6.497   6.349   3.314
   39LY0     CD  773   6.496   6.217   3.146
   39LY0    HD1  774   6.498   6.306   3.085
   39LY0    HD2  775   6.428   6.142   3.105
   39LY0     CE  776   6.634   6.171   3.180
   39LY0    HE1  777   6.631   6.107   3.268
   39LY0    HE2  778   6.692   6.260   3.206
   39LY0     NZ  779   6.707   6.106   3.067
   39LY0    HZ1  780   6.724   6.183   3.004
   39LY0    HZ2  781   6.794   6.069   3.104
   39LY0    HZ3  782   6.650   6.040   3.016
   39LY0      C  783   6.083   6.436   3.357
   39LY0      O  784   6.019   6.375   3.436
   40LER      N  785   6.029   6.517   3.264
   40LER      H  786   6.087   6.575   3.206
   40LER     CA  787   5.883   6.535   3.259
   40LER     HA  788   5.855   6.576   3.356
   40LER     CB  789   5.866   6.649   3.159
   40LER    HB1  790   5.759   6.669   3.155
   40LER    HB2  791   5.904   6.612   3.064
   40LER     CG  792   5.921   6.790   3.199
   40LER     HG  793   6.028   6.776   3.213
   40LER    CD1  794   5.899   6.885   3.084
   40LER   HD11  795   5.954   6.846   2.998
   40LER   HD12  796   5.794   6.884   3.055
   40LER   HD13  797   5.931   6.986   3.109
   40LER    CD2  798   5.849   6.844   3.318
   40LER   HD21  799   5.886   6.944   3.342
   40LER   HD22  800   5.743   6.854   3.297
   40LER   HD23  801   5.874   6.785   3.406
   40LER      C  802   5.788   6.413   3.227
   40LER      O  803   5.667   6.429   3.216
   41U      O5'  804   8.320   8.741   3.967
   41U      H5T  805   8.301   8.835   3.957
   41U      C5'  806   8.407   8.714   4.072
   41U     H5'1  807   8.500   8.771   4.069
   41U     H5'2  808   8.428   8.608   4.059
   41U      C4'  809   8.345   8.726   4.214
   41U      H4'  810   8.417   8.714   4.296
   41U      O4'  811   8.276   8.840   4.243
   41U      C1'  812   8.157   8.818   4.307
   41U      H1'  813   8.160   8.866   4.405
   41U       N1  814   8.031   8.856   4.221
   41U       C6  815   8.036   8.893   4.086
   41U       H6  816   8.124   8.913   4.027
   41U       C5  817   7.926   8.922   4.010
   41U       H5  818   7.935   8.944   3.905
   41U       C4  819   7.796   8.908   4.066
   41U       O4  820   7.689   8.925   4.012
   41U       N3  821   7.795   8.880   4.205
   41U       H3  822   7.707   8.873   4.254
   41U       C2  823   7.909   8.874   4.285
   41U       O2  824   7.902   8.870   4.402
   41U      C3'  825   8.242   8.616   4.221
   41U      H3'  826   8.192   8.596   4.127
   41U      C2'  827   8.149   8.664   4.331
   41U     H2'1  828   8.049   8.620   4.335
   41U      O2'  829   8.205   8.640   4.458
   41U     HO'2  830   8.273   8.575   4.439
   41U      O3'  831   8.290   8.492   4.270
   42U        P  832   8.227   8.348   4.235
   42U      O1P  833   8.312   8.238   4.286
   42U      O2P  834   8.188   8.342   4.093
   42U      O5'  835   8.088   8.333   4.308
   42U      C5'  836   8.095   8.324   4.448
   42U     H5'1  837   8.171   8.391   4.488
   42U     H5'2  838   8.119   8.222   4.477
   42U      C4'  839   7.964   8.367   4.512
   42U      H4'  840   7.984   8.363   4.619
   42U      O4'  841   7.918   8.495   4.477
   42U      C1'  842   7.779   8.502   4.504
   42U      H1'  843   7.768   8.575   4.585
   42U       N1  844   7.702   8.537   4.380
   42U       C6  845   7.744   8.497   4.256
   42U       H6  846   7.845   8.459   4.255
   42U       C5  847   7.675   8.521   4.145
   42U       H5  848   7.721   8.490   4.052
   42U       C4  849   7.545   8.583   4.144
   42U       O4  850   7.484   8.627   4.052
   42U       N3  851   7.502   8.606   4.277
   42U       H3  852   7.409   8.641   4.296
   42U       C2  853   7.571   8.582   4.393
   42U       O2  854   7.521   8.603   4.502
   42U      C3'  855   7.848   8.279   4.499
   42U      H3'  856   7.822   8.261   4.395
   42U      C2'  857   7.736   8.362   4.565
   42U     H2'1  858   7.642   8.332   4.519
   42U      O2'  859   7.719   8.367   4.702
   42U     HO'2  860   7.661   8.292   4.715
   42U      O3'  861   7.860   8.156   4.556
   43A        P  862   7.787   8.031   4.503
   43A      O1P  863   7.841   7.913   4.582
   43A      O2P  864   7.808   8.023   4.353
   43A      O5'  865   7.630   8.060   4.534
   43A      C5'  866   7.587   8.051   4.668
   43A     H5'1  867   7.640   8.125   4.727
   43A     H5'2  868   7.616   7.955   4.712
   43A      C4'  869   7.437   8.081   4.678
   43A      H4'  870   7.400   8.077   4.781
   43A      O4'  871   7.417   8.219   4.629
   43A      C1'  872   7.287   8.226   4.567
   43A      H1'  873   7.214   8.285   4.623
   43A       N9  874   7.312   8.279   4.429
   43A       C8  875   7.420   8.252   4.341
   43A       H8  876   7.509   8.196   4.367
   43A       N7  877   7.387   8.287   4.217
   43A       C5  878   7.257   8.333   4.222
   43A       C6  879   7.176   8.389   4.123
   43A       N6  880   7.218   8.410   3.996
   43A      H61  881   7.313   8.384   3.973
   43A      H62  882   7.148   8.432   3.927
   43A       N1  883   7.050   8.424   4.151
   43A       C2  884   7.013   8.413   4.281
   43A       H2  885   6.915   8.452   4.303
   43A       N3  886   7.079   8.364   4.387
   43A       C4  887   7.206   8.319   4.350
   43A      C3'  888   7.344   7.998   4.590
   43A      H3'  889   7.404   7.984   4.500
   43A      C2'  890   7.224   8.095   4.566
   43A     H2'1  891   7.180   8.077   4.468
   43A      O2'  892   7.131   8.085   4.677
   43A     HO'2  893   7.053   8.126   4.638
   43A      O3'  894   7.323   7.873   4.650
   44A        P  895   7.288   7.757   4.542
   44A      O1P  896   7.261   7.640   4.625
   44A      O2P  897   7.397   7.761   4.436
   44A      O5'  898   7.151   7.800   4.481
   44A      C5'  899   7.034   7.794   4.553
   44A     H5'1  900   7.037   7.863   4.637
   44A     H5'2  901   7.023   7.692   4.592
   44A      C4'  902   6.913   7.835   4.470
   44A      H4'  903   6.821   7.844   4.528
   44A      O4'  904   6.939   7.961   4.412
   44A      C1'  905   6.856   7.981   4.296
   44A      H1'  906   6.781   8.058   4.312
   44A       N9  907   6.947   8.014   4.183
   44A       C8  908   7.082   8.016   4.173
   44A       H8  909   7.142   7.987   4.258
   44A       N7  910   7.132   8.058   4.061
   44A       C5  911   7.018   8.082   3.983
   44A       C6  912   6.991   8.129   3.854
   44A       N6  913   7.076   8.176   3.762
   44A      H61  914   7.172   8.155   3.784
   44A      H62  915   7.043   8.220   3.677
   44A       N1  916   6.865   8.139   3.811
   44A       C2  917   6.761   8.116   3.894
   44A       H2  918   6.666   8.113   3.845
   44A       N3  919   6.775   8.084   4.022
   44A       C4  920   6.905   8.069   4.059
   44A      C3'  921   6.892   7.757   4.343
   44A      H3'  922   6.977   7.762   4.275
   44A      C2'  923   6.788   7.845   4.278
   44A     H2'1  924   6.786   7.817   4.172
   44A      O2'  925   6.662   7.849   4.340
   44A     HO'2  926   6.596   7.851   4.270
   44A      O3'  927   6.848   7.621   4.363
   45U        P  928   6.870   7.499   4.255
   45U      O1P  929   6.802   7.378   4.310
   45U      O2P  930   7.013   7.494   4.215
   45U      O5'  931   6.775   7.544   4.144
   45U      C5'  932   6.631   7.536   4.155
   45U     H5'1  933   6.597   7.603   4.234
   45U     H5'2  934   6.593   7.435   4.173
   45U      C4'  935   6.546   7.579   4.037
   45U      H4'  936   6.442   7.593   4.065
   45U      O4'  937   6.601   7.703   3.997
   45U      C1'  938   6.585   7.715   3.848
   45U      H1'  939   6.517   7.799   3.834
   45U       N1  940   6.721   7.745   3.785
   45U       C6  941   6.833   7.677   3.828
   45U       H6  942   6.823   7.601   3.904
   45U       C5  943   6.961   7.712   3.775
   45U       H5  944   7.056   7.673   3.807
   45U       C4  945   6.971   7.808   3.669
   45U       O4  946   7.077   7.851   3.621
   45U       N3  947   6.849   7.850   3.619
   45U       H3  948   6.845   7.898   3.530
   45U       C2  949   6.731   7.831   3.678
   45U       O2  950   6.629   7.882   3.625
   45U      C3'  951   6.556   7.488   3.918
   45U      H3'  952   6.657   7.450   3.912
   45U      C2'  953   6.522   7.577   3.810
   45U     H2'1  954   6.563   7.539   3.716
   45U      O2'  955   6.373   7.593   3.804
   45U     HO'2  956   6.328   7.517   3.841
   45U      O3'  957   6.463   7.389   3.945
   46U        P  958   6.453   7.252   3.874
   46U      O1P  959   6.314   7.224   3.857
   46U      O2P  960   6.537   7.157   3.946
   46U      O5'  961   6.516   7.269   3.725
   46U      C5'  962   6.436   7.302   3.607
   46U     H5'1  963   6.370   7.385   3.632
   46U     H5'2  964   6.374   7.217   3.577
   46U      C4'  965   6.524   7.340   3.485
   46U      H4'  966   6.450   7.350   3.406
   46U      O4'  967   6.601   7.454   3.496
   46U      C1'  968   6.689   7.450   3.379
   46U      H1'  969   6.640   7.500   3.296
   46U       N1  970   6.818   7.518   3.398
   46U       C6  971   6.905   7.488   3.500
   46U       H6  972   6.871   7.427   3.582
   46U       C5  973   7.032   7.533   3.495
   46U       H5  974   7.111   7.500   3.559
   46U       C4  975   7.081   7.612   3.381
   46U       O4  976   7.198   7.660   3.365
   46U       N3  977   6.989   7.649   3.292
   46U       H3  978   7.017   7.725   3.231
   46U       C2  979   6.858   7.610   3.298
   46U       O2  980   6.779   7.659   3.220
   46U      C3'  981   6.627   7.232   3.455
   46U      H3'  982   6.693   7.216   3.540
   46U      C2'  983   6.702   7.300   3.339
   46U     H2'1  984   6.803   7.262   3.325
   46U      O2'  985   6.644   7.293   3.217
   46U     HO'2  986   6.640   7.200   3.191
   46U      O3'  987   6.577   7.115   3.400
   47A        P  988   6.652   6.977   3.385
   47A      O1P  989   6.555   6.868   3.393
   47A      O2P  990   6.772   6.978   3.475
   47A      O5'  991   6.710   6.989   3.238
   47A      C5'  992   6.632   6.964   3.120
   47A     H5'1  993   6.548   7.033   3.120
   47A     H5'2  994   6.601   6.859   3.124
   47A      C4'  995   6.693   7.002   2.991
   47A      H4'  996   6.621   6.993   2.909
   47A      O4'  997   6.724   7.141   2.982
   47A      C1'  998   6.843   7.153   2.903
   47A      H1'  999   6.826   7.218   2.817
   47A       N9 1000   6.958   7.195   2.982
   47A       C8 1001   6.992   7.149   3.109
   47A       H8 1002   6.947   7.059   3.149
   47A       N7 1003   7.089   7.215   3.160
   47A       C5 1004   7.123   7.313   3.061
   47A       C6 1005   7.215   7.423   3.043
   47A       N6 1006   7.296   7.463   3.139
   47A      H61 1007   7.305   7.405   3.222
   47A      H62 1008   7.357   7.540   3.117
   47A       N1 1009   7.206   7.507   2.941
   47A       C2 1010   7.122   7.470   2.846
   47A       H2 1011   7.124   7.541   2.765
   47A       N3 1012   7.036   7.376   2.841
   47A       C4 1013   7.037   7.305   2.958
   47A      C3' 1014   6.814   6.922   2.946
   47A      H3' 1015   6.881   6.908   3.031
   47A      C2' 1016   6.870   7.014   2.839
   47A     H2'1 1017   6.972   6.989   2.814
   47A      O2' 1018   6.787   7.016   2.723
   47A     HO'2 1019   6.835   7.045   2.645
   47A      O3' 1020   6.768   6.800   2.900
   48U        P 1021   6.865   6.680   2.873
   48U      O1P 1022   6.784   6.571   2.822
   48U      O2P 1023   6.950   6.661   2.988
   48U      O5' 1024   6.960   6.726   2.757
   48U      C5' 1025   6.917   6.737   2.628
   48U     H5'1 1026   6.820   6.787   2.621
   48U     H5'2 1027   6.904   6.633   2.597
   48U      C4' 1028   7.017   6.800   2.537
   48U      H4' 1029   6.981   6.801   2.434
   48U      O4' 1030   7.052   6.924   2.591
   48U      C1' 1031   7.186   6.959   2.566
   48U      H1' 1032   7.185   7.050   2.506
   48U       N1 1033   7.241   6.997   2.700
   48U       C6 1034   7.217   6.931   2.822
   48U       H6 1035   7.159   6.841   2.806
   48U       C5 1036   7.272   6.963   2.941
   48U       H5 1037   7.247   6.915   3.034
   48U       C4 1038   7.363   7.081   2.945
   48U       O4 1039   7.409   7.139   3.047
   48U       N3 1040   7.382   7.140   2.823
   48U       H3 1041   7.456   7.209   2.817
   48U       C2 1042   7.324   7.109   2.702
   48U       O2 1043   7.353   7.164   2.598
   48U      C3' 1044   7.147   6.720   2.532
   48U      H3' 1045   7.176   6.681   2.630
   48U      C2' 1046   7.244   6.834   2.507
   48U     H2'1 1047   7.337   6.810   2.557
   48U      O2' 1048   7.270   6.879   2.374
   48U     HO'2 1049   7.365   6.889   2.376
   48U      O3' 1050   7.167   6.615   2.433
   49C        P 1051   7.295   6.524   2.436
   49C      O1P 1052   7.274   6.420   2.331
   49C      O2P 1053   7.316   6.485   2.577
   49C      O5' 1054   7.423   6.606   2.389
   49C      C5' 1055   7.449   6.646   2.255
   49C     H5'1 1056   7.362   6.691   2.208
   49C     H5'2 1057   7.480   6.556   2.203
   49C      C4' 1058   7.574   6.735   2.257
   49C      H4' 1059   7.604   6.754   2.154
   49C      O4' 1060   7.549   6.859   2.333
   49C      C1' 1061   7.669   6.879   2.400
   49C      H1' 1062   7.697   6.982   2.377
   49C       N1 1063   7.659   6.877   2.554
   49C       C6 1064   7.587   6.785   2.625
   49C       H6 1065   7.528   6.710   2.574
   49C       C5 1066   7.573   6.798   2.762
   49C       H5 1067   7.525   6.721   2.820
   49C       C4 1068   7.635   6.900   2.826
   49C       N4 1069   7.621   6.914   2.958
   49C      H41 1070   7.567   6.847   3.011
   49C      H42 1071   7.688   6.977   3.000
   49C       N3 1072   7.723   6.977   2.761
   49C       C2 1073   7.737   6.974   2.631
   49C       O2 1074   7.819   7.050   2.584
   49C      C3' 1075   7.693   6.664   2.318
   49C      H3' 1076   7.665   6.617   2.412
   49C      C2' 1077   7.780   6.781   2.352
   49C     H2'1 1078   7.855   6.762   2.429
   49C      O2' 1079   7.850   6.834   2.237
   49C     HO'2 1080   7.848   6.771   2.164
   49C      O3' 1081   7.753   6.575   2.228
   50U        P 1082   7.870   6.475   2.274
   50U      O1P 1083   7.917   6.413   2.146
   50U      O2P 1084   7.818   6.383   2.376
   50U      O5' 1085   7.996   6.555   2.331
   50U      C5' 1086   8.106   6.612   2.266
   50U     H5'1 1087   8.074   6.693   2.200
   50U     H5'2 1088   8.146   6.525   2.213
   50U      C4' 1089   8.206   6.661   2.369
   50U      H4' 1090   8.299   6.693   2.322
   50U      O4' 1091   8.161   6.764   2.456
   50U      C1' 1092   8.214   6.746   2.583
   50U      H1' 1093   8.267   6.839   2.605
   50U       N1 1094   8.102   6.724   2.688
   50U       C6 1095   7.970   6.682   2.664
   50U       H6 1096   7.930   6.649   2.569
   50U       C5 1097   7.878   6.671   2.766
   50U       H5 1098   7.781   6.624   2.759
   50U       C4 1099   7.907   6.718   2.901
   50U       O4 1100   7.829   6.708   2.998
   50U       N3 1101   8.031   6.763   2.915
   50U       H3 1102   8.057   6.768   3.013
   50U       C2 1103   8.133   6.760   2.819
   50U       O2 1104   8.246   6.810   2.855
   50U      C3' 1105   8.240   6.546   2.472
   50U      H3' 1106   8.148   6.499   2.507
   50U      C2' 1107   8.306   6.629   2.583
   50U     H2'1 1108   8.314   6.577   2.678
   50U      O2' 1109   8.428   6.676   2.539
   50U     HO'2 1110   8.496   6.654   2.603
   50U      O3' 1111   8.325   6.443   2.424
   51A        P 1112   8.344   6.299   2.504
   51A      O1P 1113   8.434   6.212   2.429
   51A      O2P 1114   8.206   6.251   2.513
   51A      O5' 1115   8.399   6.327   2.656
   51A      C5' 1116   8.530   6.346   2.687
   51A     H5'1 1117   8.572   6.419   2.618
   51A     H5'2 1118   8.584   6.254   2.665
   51A      C4' 1119   8.548   6.391   2.831
   51A      H4' 1120   8.651   6.425   2.844
   51A      O4' 1121   8.454   6.491   2.868
   51A      C1' 1122   8.428   6.491   3.009
   51A      H1' 1123   8.476   6.576   3.056
   51A       N9 1124   8.272   6.493   3.035
   51A       C8 1125   8.173   6.454   2.947
   51A       H8 1126   8.192   6.432   2.842
   51A       N7 1127   8.050   6.464   2.993
   51A       C5 1128   8.072   6.509   3.125
   51A       C6 1129   7.996   6.530   3.240
   51A       N6 1130   7.870   6.509   3.253
   51A      H61 1131   7.817   6.479   3.173
   51A      H62 1132   7.818   6.539   3.333
   51A       N1 1133   8.046   6.558   3.357
   51A       C2 1134   8.177   6.571   3.363
   51A       H2 1135   8.216   6.587   3.463
   51A       N3 1136   8.268   6.547   3.273
   51A       C4 1137   8.207   6.520   3.150
   51A      C3' 1138   8.530   6.276   2.936
   51A      H3' 1139   8.450   6.208   2.907
   51A      C2' 1140   8.499   6.367   3.064
   51A     H2'1 1141   8.426   6.310   3.121
   51A      O2' 1142   8.616   6.413   3.137
   51A     HO'2 1143   8.631   6.347   3.205
   51A      O3' 1144   8.645   6.200   2.940
   52U        P 1145   8.650   6.057   3.004
   52U      O1P 1146   8.787   6.010   2.974
   52U      O2P 1147   8.538   5.974   2.957
   52U      O5' 1148   8.640   6.077   3.154
   52U      C5' 1149   8.757   6.106   3.228
   52U     H5'1 1150   8.803   6.195   3.186
   52U     H5'2 1151   8.828   6.025   3.237
   52U      C4' 1152   8.708   6.138   3.367
   52U      H4' 1153   8.791   6.173   3.427
   52U      O4' 1154   8.608   6.243   3.360
   52U      C1' 1155   8.518   6.225   3.465
   52U      H1' 1156   8.529   6.309   3.533
   52U       N1 1157   8.376   6.205   3.433
   52U       C6 1158   8.336   6.153   3.313
   52U       H6 1159   8.412   6.137   3.237
   52U       C5 1160   8.201   6.129   3.279
   52U       H5 1161   8.165   6.107   3.180
   52U       C4 1162   8.101   6.156   3.372
   52U       O4 1163   7.983   6.142   3.343
   52U       N3 1164   8.150   6.189   3.500
   52U       H3 1165   8.080   6.205   3.570
   52U       C2 1166   8.280   6.220   3.534
   52U       O2 1167   8.306   6.254   3.648
   52U      C3' 1168   8.634   6.026   3.444
   52U      H3' 1169   8.560   5.977   3.381
   52U      C2' 1170   8.558   6.107   3.542
   52U     H2'1 1171   8.478   6.040   3.576
   52U      O2' 1172   8.643   6.152   3.645
   52U     HO'2 1173   8.722   6.098   3.643
   52U      O3' 1174   8.723   5.935   3.511
   53U        P 1175   8.654   5.784   3.546
   53U      O1P 1176   8.762   5.717   3.620
   53U      O2P 1177   8.601   5.731   3.419
   53U      O5' 1178   8.538   5.803   3.649
   53U      C5' 1179   8.570   5.841   3.782
   53U     H5'1 1180   8.620   5.937   3.771
   53U     H5'2 1181   8.639   5.775   3.835
   53U      C4' 1182   8.441   5.860   3.864
   53U      H4' 1183   8.466   5.914   3.955
   53U      O4' 1184   8.356   5.957   3.807
   53U      C1' 1185   8.221   5.936   3.841
   53U      H1' 1186   8.178   6.024   3.890
   53U       N1 1187   8.140   5.911   3.718
   53U       C6 1188   8.196   5.870   3.600
   53U       H6 1189   8.301   5.848   3.606
   53U       C5 1190   8.128   5.859   3.487
   53U       H5 1191   8.173   5.832   3.393
   53U       C4 1192   7.979   5.884   3.481
   53U       O4 1193   7.900   5.876   3.388
   53U       N3 1194   7.934   5.923   3.605
   53U       H3 1195   7.833   5.925   3.606
   53U       C2 1196   8.003   5.925   3.728
   53U       O2 1197   7.946   5.936   3.836
   53U      C3' 1198   8.359   5.732   3.883
   53U      H3' 1199   8.341   5.677   3.790
   53U      C2' 1200   8.224   5.807   3.919
   53U     H2'1 1201   8.148   5.734   3.891
   53U      O2' 1202   8.207   5.837   4.056
   53U     HO'2 1203   8.113   5.825   4.074
   53U      O3' 1204   8.414   5.654   3.985
   54C        P 1205   8.390   5.500   3.981
   54C      O1P 1206   8.448   5.438   4.101
   54C      O2P 1207   8.411   5.436   3.852
   54C      O5' 1208   8.231   5.497   4.006
   54C      C5' 1209   8.181   5.533   4.131
   54C     H5'1 1210   8.244   5.618   4.159
   54C     H5'2 1211   8.202   5.453   4.203
   54C      C4' 1212   8.036   5.573   4.152
   54C      H4' 1213   8.016   5.604   4.254
   54C      O4' 1214   7.994   5.674   4.061
   54C      C1' 1215   7.858   5.656   4.016
   54C      H1' 1216   7.811   5.754   4.029
   54C       N1 1217   7.848   5.623   3.867
   54C       C6 1218   7.948   5.566   3.783
   54C       H6 1219   8.031   5.524   3.838
   54C       C5 1220   7.932   5.557   3.648
   54C       H5 1221   8.014   5.508   3.597
   54C       C4 1222   7.805   5.604   3.596
   54C       N4 1223   7.777   5.605   3.471
   54C      H41 1224   7.848   5.579   3.403
   54C      H42 1225   7.686   5.642   3.447
   54C       N3 1226   7.707   5.651   3.672
   54C       C2 1227   7.724   5.648   3.809
   54C       O2 1228   7.631   5.683   3.876
   54C      C3' 1229   7.933   5.463   4.116
   54C      H3' 1230   7.960   5.394   4.036
   54C      C2' 1231   7.802   5.539   4.095
   54C     H2'1 1232   7.734   5.480   4.033
   54C      O2' 1233   7.744   5.591   4.213
   54C     HO'2 1234   7.788   5.550   4.288
   54C      O3' 1235   7.915   5.379   4.231
   55C        P 1236   7.870   5.223   4.209
   55C      O1P 1237   7.865   5.148   4.336
   55C      O2P 1238   7.969   5.171   4.116
   55C      O5' 1239   7.729   5.232   4.150
   55C      C5' 1240   7.624   5.277   4.234
   55C     H5'1 1241   7.644   5.379   4.264
   55C     H5'2 1242   7.614   5.228   4.331
   55C      C4' 1243   7.483   5.285   4.161
   55C      H4' 1244   7.403   5.307   4.232
   55C      O4' 1245   7.484   5.377   4.063
   55C      C1' 1246   7.396   5.322   3.967
   55C      H1' 1247   7.309   5.386   3.952
   55C       N1 1248   7.467   5.310   3.834
   55C       C6 1249   7.597   5.284   3.814
   55C       H6 1250   7.663   5.252   3.892
   55C       C5 1251   7.652   5.281   3.692
   55C       H5 1252   7.757   5.256   3.684
   55C       C4 1253   7.563   5.310   3.587
   55C       N4 1254   7.609   5.335   3.470
   55C      H41 1255   7.709   5.325   3.454
   55C      H42 1256   7.547   5.356   3.393
   55C       N3 1257   7.437   5.343   3.599
   55C       C2 1258   7.388   5.342   3.726
   55C       O2 1259   7.266   5.348   3.726
   55C      C3' 1260   7.452   5.141   4.108
   55C      H3' 1261   7.540   5.103   4.055
   55C      C2' 1262   7.348   5.189   4.015
   55C     H2'1 1263   7.333   5.117   3.934
   55C      O2' 1264   7.224   5.201   4.084
   55C     HO'2 1265   7.239   5.146   4.162
   55C      O3' 1266   7.408   5.040   4.205
   56G        P 1267   7.427   4.885   4.166
   56G      O1P 1268   7.380   4.795   4.270
   56G      O2P 1269   7.562   4.858   4.118
   56G      O5' 1270   7.331   4.865   4.046
   56G      C5' 1271   7.190   4.861   4.066
   56G     H5'1 1272   7.158   4.943   4.131
   56G     H5'2 1273   7.167   4.767   4.115
   56G      C4' 1274   7.111   4.866   3.941
   56G      H4' 1275   7.007   4.890   3.963
   56G      O4' 1276   7.155   4.972   3.852
   56G      C1' 1277   7.124   4.939   3.723
   56G      H1' 1278   7.041   5.001   3.688
   56G       N9 1279   7.238   4.963   3.642
   56G       C8 1280   7.370   4.958   3.675
   56G       H8 1281   7.396   4.934   3.777
   56G       N7 1282   7.456   4.974   3.582
   56G       C5 1283   7.378   4.991   3.471
   56G       C6 1284   7.408   4.997   3.330
   56G       O6 1285   7.521   5.009   3.278
   56G       N1 1286   7.297   4.993   3.246
   56G       H1 1287   7.303   5.001   3.145
   56G       C2 1288   7.167   4.977   3.288
   56G       N2 1289   7.077   4.944   3.201
   56G      H21 1290   7.105   4.954   3.105
   56G      H22 1291   6.983   4.931   3.236
   56G       N3 1292   7.139   4.966   3.418
   56G       C4 1293   7.243   4.980   3.503
   56G      C3' 1294   7.121   4.735   3.862
   56G      H3' 1295   7.225   4.703   3.855
   56G      C2' 1296   7.066   4.793   3.733
   56G     H2'1 1297   7.094   4.728   3.650
   56G      O2' 1298   6.926   4.807   3.745
   56G     HO'2 1299   6.891   4.733   3.796
   56G      O3' 1300   7.041   4.624   3.900
   57U        P 1301   7.084   4.479   3.839
   57U      O1P 1302   6.992   4.375   3.891
   57U      O2P 1303   7.225   4.460   3.854
   57U      O5' 1304   7.060   4.472   3.681
   57U      C5' 1305   6.926   4.466   3.635
   57U     H5'1 1306   6.858   4.535   3.684
   57U     H5'2 1307   6.881   4.375   3.675
   57U      C4' 1308   6.907   4.472   3.486
   57U      H4' 1309   6.804   4.455   3.453
   57U      O4' 1310   6.970   4.588   3.436
   57U      C1' 1311   7.017   4.570   3.297
   57U      H1' 1312   6.960   4.638   3.233
   57U       N1 1313   7.167   4.585   3.293
   57U       C6 1314   7.253   4.578   3.401
   57U       H6 1315   7.202   4.571   3.496
   57U       C5 1316   7.384   4.612   3.383
   57U       H5 1317   7.454   4.626   3.464
   57U       C4 1318   7.442   4.634   3.249
   57U       O4 1319   7.559   4.652   3.228
   57U       N3 1320   7.346   4.631   3.147
   57U       H3 1321   7.376   4.662   3.056
   57U       C2 1322   7.216   4.601   3.157
   57U       O2 1323   7.140   4.603   3.054
   57U      C3' 1324   6.989   4.370   3.406
   57U      H3' 1325   7.086   4.363   3.455
   57U      C2' 1326   6.991   4.428   3.258
   57U     H2'1 1327   7.067   4.383   3.194
   57U      O2' 1328   6.868   4.449   3.192
   57U     HO'2 1329   6.864   4.375   3.131
   57U      O3' 1330   6.922   4.247   3.403
   58A        P 1331   7.005   4.111   3.375
   58A      O1P 1332   6.909   4.009   3.422
   58A      O2P 1333   7.130   4.124   3.452
   58A      O5' 1334   7.032   4.095   3.223
   58A      C5' 1335   6.931   4.052   3.137
   58A     H5'1 1336   6.840   4.105   3.164
   58A     H5'2 1337   6.919   3.944   3.142
   58A      C4' 1338   6.958   4.095   2.988
   58A      H4' 1339   6.872   4.061   2.931
   58A      O4' 1340   6.983   4.238   2.970
   58A      C1' 1341   7.090   4.249   2.868
   58A      H1' 1342   7.064   4.324   2.793
   58A       N9 1343   7.220   4.280   2.936
   58A       C8 1344   7.256   4.264   3.066
   58A       H8 1345   7.186   4.237   3.144
   58A       N7 1346   7.375   4.307   3.096
   58A       C5 1347   7.429   4.336   2.970
   58A       C6 1348   7.552   4.379   2.919
   58A       N6 1349   7.657   4.399   2.994
   58A      H61 1350   7.668   4.366   3.089
   58A      H62 1351   7.737   4.438   2.946
   58A       N1 1352   7.574   4.401   2.790
   58A       C2 1353   7.470   4.377   2.714
   58A       H2 1354   7.487   4.404   2.611
   58A       N3 1355   7.349   4.328   2.740
   58A       C4 1356   7.330   4.323   2.878
   58A      C3' 1357   7.077   4.021   2.924
   58A      H3' 1358   7.161   4.014   2.993
   58A      C2' 1359   7.104   4.117   2.810
   58A     H2'1 1360   7.199   4.092   2.765
   58A      O2' 1361   7.004   4.106   2.698
   58A     HO'2 1362   7.040   4.155   2.623
   58A      O3' 1363   7.036   3.893   2.859
   59C        P 1364   7.141   3.777   2.835
   59C      O1P 1365   7.058   3.662   2.784
   59C      O2P 1366   7.221   3.764   2.959
   59C      O5' 1367   7.251   3.826   2.718
   59C      C5' 1368   7.213   3.815   2.582
   59C     H5'1 1369   7.114   3.859   2.576
   59C     H5'2 1370   7.216   3.714   2.540
   59C      C4' 1371   7.309   3.910   2.501
   59C      H4' 1372   7.253   3.934   2.410
   59C      O4' 1373   7.340   4.033   2.568
   59C      C1' 1374   7.479   4.070   2.553
   59C      H1' 1375   7.490   4.173   2.518
   59C       N1 1376   7.563   4.053   2.672
   59C       C6 1377   7.512   4.013   2.797
   59C       H6 1378   7.408   3.987   2.809
   59C       C5 1379   7.588   4.021   2.911
   59C       H5 1380   7.546   3.993   3.006
   59C       C4 1381   7.720   4.071   2.900
   59C       N4 1382   7.793   4.096   3.002
   59C      H41 1383   7.750   4.101   3.094
   59C      H42 1384   7.878   4.147   2.985
   59C       N3 1385   7.773   4.105   2.788
   59C       C2 1386   7.697   4.092   2.670
   59C       O2 1387   7.756   4.128   2.564
   59C      C3' 1388   7.449   3.854   2.469
   59C      H3' 1389   7.486   3.804   2.559
   59C      C2' 1390   7.534   3.982   2.440
   59C     H2'1 1391   7.642   3.964   2.441
   59C      O2' 1392   7.500   4.048   2.318
   59C     HO'2 1393   7.477   3.980   2.254
   59C      O3' 1394   7.451   3.765   2.359
   60U        P 1395   7.550   3.638   2.338
   60U      O1P 1396   7.538   3.592   2.201
   60U      O2P 1397   7.530   3.545   2.451
   60U      O5' 1398   7.697   3.691   2.361
   60U      C5' 1399   7.764   3.780   2.268
   60U     H5'1 1400   7.722   3.881   2.266
   60U     H5'2 1401   7.751   3.721   2.177
   60U      C4' 1402   7.913   3.781   2.303
   60U      H4' 1403   7.957   3.850   2.232
   60U      O4' 1404   7.922   3.839   2.437
   60U      C1' 1405   8.023   3.776   2.511
   60U      H1' 1406   8.121   3.814   2.484
   60U       N1 1407   7.990   3.786   2.661
   60U       C6 1408   7.862   3.750   2.706
   60U       H6 1409   7.793   3.713   2.632
   60U       C5 1410   7.839   3.758   2.839
   60U       H5 1411   7.745   3.721   2.877
   60U       C4 1412   7.928   3.806   2.937
   60U       O4 1413   7.906   3.823   3.055
   60U       N3 1414   8.049   3.844   2.880
   60U       H3 1415   8.120   3.868   2.947
   60U       C2 1416   8.088   3.825   2.745
   60U       O2 1417   8.204   3.853   2.713
   60U      C3' 1418   7.977   3.644   2.300
   60U      H3' 1419   7.904   3.566   2.280
   60U      C2' 1420   8.031   3.633   2.448
   60U     H2'1 1421   7.967   3.564   2.502
   60U      O2' 1422   8.169   3.585   2.444
   60U     HO'2 1423   8.200   3.592   2.354
   60U      O3' 1424   8.088   3.653   2.208
   61U        P 1425   8.076   3.636   2.051
   61U      O1P 1426   7.967   3.541   2.024
   61U      O2P 1427   8.212   3.613   1.997
   61U      O5' 1428   8.019   3.776   1.996
   61U      C5' 1429   8.099   3.880   1.964
   61U     H5'1 1430   8.155   3.838   1.880
   61U     H5'2 1431   8.171   3.902   2.043
   61U      C4' 1432   8.039   4.015   1.930
   61U      H4' 1433   8.129   4.073   1.915
   61U      O4' 1434   7.961   4.010   1.816
   61U      C1' 1435   7.862   4.109   1.829
   61U      H1' 1436   7.885   4.188   1.757
   61U       N1 1437   7.727   4.052   1.795
   61U       C6 1438   7.673   4.089   1.679
   61U       H6 1439   7.707   4.172   1.620
   61U       C5 1440   7.572   4.017   1.625
   61U       H5 1441   7.538   4.036   1.524
   61U       C4 1442   7.519   3.897   1.688
   61U       O4 1443   7.424   3.833   1.650
   61U       N3 1444   7.575   3.865   1.808
   61U       H3 1445   7.552   3.781   1.859
   61U       C2 1446   7.670   3.946   1.868
   61U       O2 1447   7.699   3.924   1.986
   61U      C3' 1448   7.959   4.070   2.049
   61U      H3' 1449   7.893   3.997   2.095
   61U      C2' 1450   7.878   4.175   1.970
   61U     H2'1 1451   7.781   4.201   2.013
   61U      O2' 1452   7.950   4.291   1.957
   61U     HO'2 1453   7.883   4.359   1.967
   61U      O3' 1454   8.037   4.134   2.141
   61U      H3T 1455   8.056   4.222   2.107
   62G      O5' 1456   8.675   4.551   2.679
   62G      H5T 1457   8.717   4.520   2.760
   62G      C5' 1458   8.757   4.496   2.576
   62G     H5'1 1459   8.824   4.423   2.621
   62G     H5'2 1460   8.814   4.576   2.528
   62G      C4' 1461   8.681   4.420   2.472
   62G      H4' 1462   8.735   4.418   2.377
   62G      O4' 1463   8.659   4.285   2.499
   62G      C1' 1464   8.523   4.259   2.468
   62G      H1' 1465   8.512   4.167   2.410
   62G       N9 1466   8.448   4.249   2.593
   62G       C8 1467   8.487   4.271   2.726
   62G       H8 1468   8.584   4.300   2.764
   62G       N7 1469   8.388   4.269   2.808
   62G       C5 1470   8.276   4.237   2.729
   62G       C6 1471   8.141   4.224   2.772
   62G       O6 1472   8.089   4.230   2.881
   62G       N1 1473   8.062   4.196   2.673
   62G       H1 1474   7.964   4.191   2.693
   62G       C2 1475   8.100   4.178   2.539
   62G       N2 1476   8.006   4.162   2.449
   62G      H21 1477   7.909   4.162   2.476
   62G      H22 1478   8.036   4.138   2.356
   62G       N3 1479   8.225   4.188   2.498
   62G       C4 1480   8.313   4.216   2.601
   62G      C3' 1481   8.548   4.482   2.429
   62G      H3' 1482   8.504   4.516   2.523
   62G      C2' 1483   8.472   4.362   2.376
   62G     H2'1 1484   8.364   4.374   2.384
   62G      O2' 1485   8.490   4.320   2.245
   62G     HO'2 1486   8.534   4.389   2.194
   62G      O3' 1487   8.553   4.584   2.336
   63U        P 1488   8.440   4.701   2.348
   63U      O1P 1489   8.488   4.808   2.259
   63U      O2P 1490   8.428   4.738   2.488
   63U      O5' 1491   8.298   4.652   2.305
   63U      C5' 1492   8.267   4.617   2.180
   63U     H5'1 1493   8.315   4.527   2.143
   63U     H5'2 1494   8.275   4.699   2.109
   63U      C4' 1495   8.124   4.562   2.173
   63U      H4' 1496   8.101   4.534   2.070
   63U      O4' 1497   8.087   4.452   2.249
   63U      C1' 1498   7.950   4.461   2.294
   63U      H1' 1499   7.892   4.376   2.259
   63U       N1 1500   7.940   4.479   2.441
   63U       C6 1501   8.046   4.520   2.518
   63U       H6 1502   8.139   4.548   2.469
   63U       C5 1503   8.038   4.539   2.651
   63U       H5 1504   8.119   4.576   2.711
   63U       C4 1505   7.914   4.512   2.718
   63U       O4 1506   7.893   4.526   2.841
   63U       N3 1507   7.813   4.466   2.640
   63U       H3 1508   7.723   4.441   2.679
   63U       C2 1509   7.816   4.455   2.504
   63U       O2 1510   7.719   4.400   2.456
   63U      C3' 1511   8.022   4.681   2.217
   63U      H3' 1512   8.039   4.715   2.319
   63U      C2' 1513   7.894   4.589   2.217
   63U     H2'1 1514   7.811   4.635   2.271
   63U      O2' 1515   7.850   4.544   2.084
   63U     HO'2 1516   7.919   4.560   2.019
   63U      O3' 1517   8.013   4.791   2.123
   64A        P 1518   7.939   4.930   2.165
   64A      O1P 1519   7.941   5.019   2.045
   64A      O2P 1520   7.998   4.979   2.289
   64A      O5' 1521   7.787   4.885   2.198
   64A      C5' 1522   7.679   4.845   2.106
   64A     H5'1 1523   7.695   4.754   2.048
   64A     H5'2 1524   7.645   4.926   2.042
   64A      C4' 1525   7.552   4.800   2.184
   64A      H4' 1526   7.472   4.771   2.116
   64A      O4' 1527   7.568   4.694   2.271
   64A      C1' 1528   7.481   4.717   2.383
   64A      H1' 1529   7.411   4.636   2.405
   64A       N9 1530   7.561   4.739   2.509
   64A       C8 1531   7.698   4.762   2.519
   64A       H8 1532   7.760   4.785   2.434
   64A       N7 1533   7.747   4.758   2.643
   64A       C5 1534   7.630   4.738   2.720
   64A       C6 1535   7.605   4.721   2.860
   64A       N6 1536   7.689   4.704   2.966
   64A      H61 1537   7.786   4.688   2.945
   64A      H62 1538   7.645   4.678   3.053
   64A       N1 1539   7.481   4.725   2.901
   64A       C2 1540   7.379   4.720   2.816
   64A       H2 1541   7.277   4.723   2.854
   64A       N3 1542   7.384   4.713   2.686
   64A       C4 1543   7.519   4.730   2.641
   64A      C3' 1544   7.496   4.916   2.260
   64A      H3' 1545   7.568   4.960   2.330
   64A      C2' 1546   7.399   4.844   2.354
   64A     H2'1 1547   7.382   4.902   2.444
   64A      O2' 1548   7.275   4.811   2.286
   64A     HO'2 1549   7.206   4.836   2.348
   64A      O3' 1550   7.440   5.011   2.172
   65C        P 1551   7.425   5.164   2.224
   65C      O1P 1552   7.368   5.247   2.111
   65C      O2P 1553   7.551   5.203   2.283
   65C      O5' 1554   7.309   5.157   2.339
   65C      C5' 1555   7.175   5.121   2.311
   65C     H5'1 1556   7.173   5.030   2.251
   65C     H5'2 1557   7.131   5.195   2.244
   65C      C4' 1558   7.095   5.096   2.437
   65C      H4' 1559   6.993   5.069   2.407
   65C      O4' 1560   7.153   4.994   2.517
   65C      C1' 1561   7.121   5.019   2.661
   65C      H1' 1562   7.048   4.943   2.688
   65C       N1 1563   7.251   5.031   2.743
   65C       C6 1564   7.377   5.048   2.683
   65C       H6 1565   7.382   5.052   2.575
   65C       C5 1566   7.483   5.071   2.765
   65C       H5 1567   7.578   5.104   2.725
   65C       C4 1568   7.460   5.062   2.905
   65C       N4 1569   7.562   5.081   2.984
   65C      H41 1570   7.655   5.064   2.949
   65C      H42 1571   7.545   5.085   3.083
   65C       N3 1572   7.344   5.050   2.963
   65C       C2 1573   7.237   5.037   2.885
   65C       O2 1574   7.132   5.022   2.941
   65C      C3' 1575   7.089   5.222   2.532
   65C      H3' 1576   7.190   5.263   2.532
   65C      C2' 1577   7.057   5.161   2.670
   65C     H2'1 1578   7.102   5.210   2.757
   65C      O2' 1579   6.924   5.144   2.697
   65C     HO'2 1580   6.900   5.198   2.773
   65C      O3' 1581   7.003   5.327   2.483
   66G        P 1582   7.005   5.479   2.552
   66G      O1P 1583   6.922   5.572   2.467
   66G      O2P 1584   7.140   5.516   2.585
   66G      O5' 1585   6.933   5.457   2.694
   66G      C5' 1586   6.791   5.438   2.706
   66G     H5'1 1587   6.771   5.356   2.637
   66G     H5'2 1588   6.733   5.523   2.670
   66G      C4' 1589   6.748   5.415   2.853
   66G      H4' 1590   6.642   5.390   2.854
   66G      O4' 1591   6.814   5.300   2.904
   66G      C1' 1592   6.868   5.330   3.036
   66G      H1' 1593   6.842   5.245   3.099
   66G       N9 1594   7.016   5.337   3.040
   66G       C8 1595   7.109   5.381   2.942
   66G       H8 1596   7.079   5.408   2.842
   66G       N7 1597   7.229   5.383   2.986
   66G       C5 1598   7.223   5.349   3.120
   66G       C6 1599   7.322   5.353   3.222
   66G       O6 1600   7.438   5.387   3.219
   66G       N1 1601   7.270   5.316   3.346
   66G       H1 1602   7.340   5.324   3.418
   66G       C2 1603   7.139   5.273   3.368
   66G       N2 1604   7.103   5.263   3.485
   66G      H21 1605   7.181   5.285   3.545
   66G      H22 1606   7.004   5.265   3.503
   66G       N3 1607   7.045   5.285   3.281
   66G       C4 1608   7.092   5.322   3.155
   66G      C3' 1609   6.787   5.524   2.950
   66G      H3' 1610   6.884   5.557   2.914
   66G      C2' 1611   6.793   5.454   3.081
   66G     H2'1 1612   6.855   5.512   3.149
   66G      O2' 1613   6.662   5.427   3.127
   66G     HO'2 1614   6.600   5.489   3.087
   66G      O3' 1615   6.697   5.635   2.956
   67G        P 1616   6.743   5.778   2.986
   67G      O1P 1617   6.626   5.867   2.971
   67G      O2P 1618   6.861   5.815   2.906
   67G      O5' 1619   6.785   5.783   3.142
   67G      C5' 1620   6.685   5.769   3.249
   67G     H5'1 1621   6.614   5.688   3.231
   67G     H5'2 1622   6.631   5.863   3.251
   67G      C4' 1623   6.729   5.736   3.387
   67G      H4' 1624   6.635   5.711   3.437
   67G      O4' 1625   6.820   5.622   3.385
   67G      C1' 1626   6.922   5.645   3.488
   67G      H1' 1627   6.928   5.555   3.549
   67G       N9 1628   7.057   5.654   3.419
   67G       C8 1629   7.086   5.662   3.286
   67G       H8 1630   7.015   5.664   3.205
   67G       N7 1631   7.211   5.663   3.254
   67G       C5 1632   7.275   5.667   3.381
   67G       C6 1633   7.414   5.682   3.425
   67G       O6 1634   7.515   5.704   3.355
   67G       N1 1635   7.433   5.670   3.555
   67G       H1 1636   7.529   5.681   3.585
   67G       C2 1637   7.334   5.656   3.645
   67G       N2 1638   7.369   5.677   3.767
   67G      H21 1639   7.466   5.669   3.796
   67G      H22 1640   7.297   5.668   3.837
   67G       N3 1641   7.203   5.649   3.614
   67G       C4 1642   7.182   5.649   3.480
   67G      C3' 1643   6.813   5.851   3.450
   67G      H3' 1644   6.890   5.885   3.380
   67G      C2' 1645   6.882   5.772   3.556
   67G     H2'1 1646   6.972   5.822   3.592
   67G      O2' 1647   6.808   5.728   3.669
   67G     HO'2 1648   6.866   5.689   3.736
   67G      O3' 1649   6.732   5.958   3.501
   68A        P 1650   6.795   6.106   3.519
   68A      O1P 1651   6.696   6.196   3.574
   68A      O2P 1652   6.860   6.144   3.392
   68A      O5' 1653   6.901   6.086   3.630
   68A      C5' 1654   6.854   6.065   3.763
   68A     H5'1 1655   6.792   5.975   3.772
   68A     H5'2 1656   6.794   6.154   3.781
   68A      C4' 1657   6.971   6.054   3.857
   68A      H4' 1658   6.935   6.024   3.955
   68A      O4' 1659   7.057   5.944   3.820
   68A      C1' 1660   7.194   5.979   3.856
   68A      H1' 1661   7.235   5.896   3.915
   68A       N9 1662   7.277   6.002   3.738
   68A       C8 1663   7.228   6.019   3.606
   68A       H8 1664   7.124   6.008   3.580
   68A       N7 1665   7.319   6.042   3.515
   68A       C5 1666   7.441   6.021   3.588
   68A       C6 1667   7.576   6.011   3.557
   68A       N6 1668   7.632   6.016   3.437
   68A      H61 1669   7.578   6.033   3.353
   68A      H62 1670   7.724   5.976   3.431
   68A       N1 1671   7.665   5.972   3.648
   68A       C2 1672   7.619   5.966   3.773
   68A       H2 1673   7.697   5.936   3.843
   68A       N3 1674   7.499   5.980   3.822
   68A       C4 1675   7.413   6.009   3.720
   68A      C3' 1676   7.062   6.171   3.874
   68A      H3' 1677   7.088   6.202   3.772
   68A      C2' 1678   7.184   6.105   3.943
   68A     H2'1 1679   7.274   6.165   3.929
   68A      O2' 1680   7.164   6.070   4.079
   68A     HO'2 1681   7.249   6.035   4.104
   68A      O3' 1682   7.000   6.277   3.951
   69A        P 1683   7.069   6.417   3.959
   69A      O1P 1684   6.986   6.499   4.044
   69A      O2P 1685   7.094   6.463   3.822
   69A      O5' 1686   7.216   6.396   4.017
   69A      C5' 1687   7.243   6.397   4.153
   69A     H5'1 1688   7.183   6.317   4.196
   69A     H5'2 1689   7.200   6.480   4.208
   69A      C4' 1690   7.394   6.382   4.186
   69A      H4' 1691   7.408   6.379   4.294
   69A      O4' 1692   7.453   6.254   4.141
   69A      C1' 1693   7.590   6.282   4.102
   69A      H1' 1694   7.651   6.203   4.146
   69A       N9 1695   7.600   6.281   3.955
   69A       C8 1696   7.501   6.297   3.860
   69A       H8 1697   7.396   6.305   3.888
   69A       N7 1698   7.550   6.299   3.735
   69A       C5 1699   7.681   6.278   3.753
   69A       C6 1700   7.790   6.272   3.662
   69A       N6 1701   7.799   6.267   3.528
   69A      H61 1702   7.716   6.246   3.474
   69A      H62 1703   7.882   6.304   3.484
   69A       N1 1704   7.916   6.270   3.707
   69A       C2 1705   7.933   6.280   3.839
   69A       H2 1706   8.031   6.265   3.883
   69A       N3 1707   7.843   6.283   3.935
   69A       C4 1708   7.717   6.280   3.885
   69A      C3' 1709   7.481   6.495   4.132
   69A      H3' 1710   7.453   6.509   4.028
   69A      C2' 1711   7.618   6.427   4.150
   69A     H2'1 1712   7.692   6.474   4.086
   69A      O2' 1713   7.666   6.424   4.284
   69A     HO'2 1714   7.762   6.430   4.288
   69A      O3' 1715   7.463   6.609   4.209
   70U        P 1716   7.469   6.751   4.142
   70U      O1P 1717   7.427   6.848   4.244
   70U      O2P 1718   7.383   6.743   4.019
   70U      O5' 1719   7.621   6.783   4.106
   70U      C5' 1720   7.727   6.815   4.202
   70U     H5'1 1721   7.723   6.745   4.285
   70U     H5'2 1722   7.703   6.917   4.234
   70U      C4' 1723   7.863   6.798   4.136
   70U      H4' 1724   7.931   6.812   4.220
   70U      O4' 1725   7.884   6.664   4.087
   70U      C1' 1726   7.957   6.676   3.966
   70U      H1' 1727   8.044   6.611   3.973
   70U       N1 1728   7.882   6.635   3.839
   70U       C6 1729   7.745   6.631   3.834
   70U       H6 1730   7.683   6.642   3.921
   70U       C5 1731   7.680   6.614   3.715
   70U       H5 1732   7.572   6.629   3.714
   70U       C4 1733   7.750   6.618   3.589
   70U       O4 1734   7.705   6.618   3.481
   70U       N3 1735   7.884   6.616   3.604
   70U       H3 1736   7.937   6.607   3.519
   70U       C2 1737   7.952   6.616   3.720
   70U       O2 1738   8.074   6.610   3.714
   70U      C3' 1739   7.897   6.895   4.023
   70U      H3' 1740   7.807   6.904   3.962
   70U      C2' 1741   8.004   6.814   3.954
   70U     H2'1 1742   8.025   6.847   3.853
   70U      O2' 1743   8.127   6.820   4.028
   70U     HO'2 1744   8.185   6.883   3.985
   70U      O3' 1745   7.941   7.020   4.069
   71A        P 1746   7.949   7.140   3.976
   71A      O1P 1747   7.954   7.260   4.058
   71A      O2P 1748   7.830   7.135   3.889
   71A      O5' 1749   8.074   7.134   3.877
   71A      C5' 1750   8.208   7.150   3.919
   71A     H5'1 1751   8.226   7.084   4.004
   71A     H5'2 1752   8.218   7.253   3.956
   71A      C4' 1753   8.299   7.108   3.805
   71A      H4' 1754   8.400   7.120   3.845
   71A      O4' 1755   8.277   6.974   3.764
   71A      C1' 1756   8.284   6.971   3.620
   71A      H1' 1757   8.337   6.880   3.592
   71A       N9 1758   8.153   6.946   3.558
   71A       C8 1759   8.032   6.962   3.611
   71A       H8 1760   8.017   6.990   3.714
   71A       N7 1761   7.938   6.934   3.525
   71A       C5 1762   8.006   6.912   3.405
   71A       C6 1763   7.968   6.875   3.274
   71A       N6 1764   7.849   6.838   3.231
   71A      H61 1765   7.767   6.840   3.291
   71A      H62 1766   7.841   6.793   3.142
   71A       N1 1767   8.059   6.855   3.181
   71A       C2 1768   8.192   6.880   3.214
   71A       H2 1769   8.255   6.850   3.132
   71A       N3 1770   8.243   6.905   3.331
   71A       C4 1771   8.142   6.916   3.427
   71A      C3' 1772   8.287   7.192   3.682
   71A      H3' 1773   8.181   7.211   3.662
   71A      C2' 1774   8.346   7.096   3.578
   71A     H2'1 1775   8.308   7.129   3.481
   71A      O2' 1776   8.484   7.105   3.582
   71A     HO'2 1777   8.511   7.168   3.649
   71A      O3' 1778   8.351   7.310   3.697
   72G        P 1779   8.291   7.443   3.649
   72G      O1P 1780   8.376   7.554   3.697
   72G      O2P 1781   8.143   7.445   3.663
   72G      O5' 1782   8.315   7.438   3.495
   72G      C5' 1783   8.446   7.462   3.443
   72G     H5'1 1784   8.525   7.432   3.512
   72G     H5'2 1785   8.461   7.570   3.442
   72G      C4' 1786   8.479   7.422   3.296
   72G      H4' 1787   8.586   7.414   3.280
   72G      O4' 1788   8.436   7.289   3.272
   72G      C1' 1789   8.381   7.276   3.141
   72G      H1' 1790   8.427   7.190   3.092
   72G       N9 1791   8.235   7.246   3.153
   72G       C8 1792   8.168   7.240   3.269
   72G       H8 1793   8.223   7.266   3.358
   72G       N7 1794   8.043   7.218   3.262
   72G       C5 1795   8.023   7.186   3.131
   72G       C6 1796   7.905   7.138   3.059
   72G       O6 1797   7.796   7.120   3.112
   72G       N1 1798   7.931   7.108   2.928
   72G       H1 1799   7.851   7.078   2.875
   72G       C2 1800   8.053   7.126   2.868
   72G       N2 1801   8.058   7.094   2.741
   72G      H21 1802   7.975   7.083   2.685
   72G      H22 1803   8.145   7.113   2.693
   72G       N3 1804   8.166   7.177   2.926
   72G       C4 1805   8.144   7.204   3.061
   72G      C3' 1806   8.409   7.497   3.184
   72G      H3' 1807   8.305   7.508   3.215
   72G      C2' 1808   8.395   7.403   3.062
   72G     H2'1 1809   8.302   7.423   3.008
   72G      O2' 1810   8.509   7.395   2.983
   72G     HO'2 1811   8.530   7.486   2.959
   72G      O3' 1812   8.468   7.621   3.142
   73A        P 1813   8.373   7.745   3.095
   73A      O1P 1814   8.457   7.856   3.054
   73A      O2P 1815   8.264   7.760   3.193
   73A      O5' 1816   8.300   7.694   2.963
   73A      C5' 1817   8.356   7.691   2.833
   73A     H5'1 1818   8.442   7.624   2.836
   73A     H5'2 1819   8.391   7.791   2.808
   73A      C4' 1820   8.259   7.636   2.724
   73A      H4' 1821   8.307   7.644   2.627
   73A      O4' 1822   8.209   7.502   2.748
   73A      C1' 1823   8.079   7.495   2.691
   73A      H1' 1824   8.081   7.420   2.612
   73A       N9 1825   7.990   7.453   2.796
   73A       C8 1826   8.006   7.477   2.931
   73A       H8 1827   8.104   7.483   2.977
   73A       N7 1828   7.896   7.450   2.998
   73A       C5 1829   7.796   7.424   2.904
   73A       C6 1830   7.665   7.372   2.909
   73A       N6 1831   7.596   7.358   3.018
   73A      H61 1832   7.630   7.385   3.109
   73A      H62 1833   7.517   7.296   3.013
   73A       N1 1834   7.596   7.349   2.796
   73A       C2 1835   7.658   7.365   2.679
   73A       H2 1836   7.596   7.334   2.596
   73A       N3 1837   7.789   7.397   2.662
   73A       C4 1838   7.852   7.419   2.781
   73A      C3' 1839   8.128   7.726   2.716
   73A      H3' 1840   8.097   7.730   2.820
   73A      C2' 1841   8.041   7.633   2.635
   73A     H2'1 1842   7.938   7.660   2.655
   73A      O2' 1843   8.068   7.639   2.494
   73A     HO'2 1844   8.136   7.706   2.492
   73A      O3' 1845   8.143   7.847   2.649
   74U        P 1846   8.072   7.981   2.702
   74U      O1P 1847   8.141   8.092   2.618
   74U      O2P 1848   8.086   7.983   2.855
   74U      O5' 1849   7.921   7.973   2.662
   74U      C5' 1850   7.889   7.974   2.522
   74U     H5'1 1851   7.948   7.905   2.461
   74U     H5'2 1852   7.908   8.072   2.480
   74U      C4' 1853   7.748   7.959   2.493
   74U      H4' 1854   7.734   7.975   2.386
   74U      O4' 1855   7.711   7.829   2.529
   74U      C1' 1856   7.572   7.823   2.571
   74U      H1' 1857   7.516   7.746   2.517
   74U       N1 1858   7.562   7.787   2.717
   74U       C6 1859   7.675   7.777   2.798
   74U       H6 1860   7.770   7.808   2.757
   74U       C5 1861   7.664   7.726   2.923
   74U       H5 1862   7.748   7.720   2.990
   74U       C4 1863   7.534   7.694   2.980
   74U       O4 1864   7.512   7.653   3.095
   74U       N3 1865   7.427   7.712   2.899
   74U       H3 1866   7.338   7.676   2.930
   74U       C2 1867   7.437   7.763   2.768
   74U       O2 1868   7.329   7.776   2.699
   74U      C3' 1869   7.655   8.054   2.562
   74U      H3' 1870   7.677   8.051   2.669
   74U      C2' 1871   7.518   7.968   2.545
   74U     H2'1 1872   7.439   8.005   2.610
   74U      O2' 1873   7.468   7.968   2.415
   74U     HO'2 1874   7.408   8.044   2.418
   74U      O3' 1875   7.639   8.182   2.501
   75A        P 1876   7.549   8.300   2.547
   75A      O1P 1877   7.539   8.419   2.453
   75A      O2P 1878   7.584   8.325   2.690
   75A      O5' 1879   7.395   8.251   2.562
   75A      C5' 1880   7.301   8.252   2.455
   75A     H5'1 1881   7.338   8.193   2.372
   75A     H5'2 1882   7.301   8.354   2.417
   75A      C4' 1883   7.160   8.220   2.514
   75A      H4' 1884   7.086   8.238   2.436
   75A      O4' 1885   7.162   8.082   2.550
   75A      C1' 1886   7.071   8.075   2.654
   75A      H1' 1887   6.994   8.001   2.636
   75A       N9 1888   7.147   8.034   2.777
   75A       C8 1889   7.272   8.089   2.813
   75A       H8 1890   7.323   8.161   2.751
   75A       N7 1891   7.323   8.043   2.926
   75A       C5 1892   7.223   7.946   2.961
   75A       C6 1893   7.206   7.857   3.069
   75A       N6 1894   7.289   7.856   3.171
   75A      H61 1895   7.369   7.918   3.174
   75A      H62 1896   7.260   7.801   3.251
   75A       N1 1897   7.096   7.784   3.074
   75A       C2 1898   7.013   7.780   2.974
   75A       H2 1899   6.931   7.712   2.987
   75A       N3 1900   7.017   7.850   2.865
   75A       C4 1901   7.127   7.933   2.868
   75A      C3' 1902   7.103   8.309   2.629
   75A      H3' 1903   7.172   8.329   2.711
   75A      C2' 1904   7.001   8.212   2.689
   75A     H2'1 1905   6.995   8.234   2.796
   75A      O2' 1906   6.878   8.219   2.625
   75A     HO'2 1907   6.823   8.274   2.681
   75A      O3' 1908   7.053   8.432   2.580
   76A        P 1909   7.044   8.558   2.678
   76A      O1P 1910   7.007   8.671   2.597
   76A      O2P 1911   7.164   8.576   2.760
   76A      O5' 1912   6.921   8.518   2.769
   76A      C5' 1913   6.788   8.544   2.727
   76A     H5'1 1914   6.761   8.496   2.634
   76A     H5'2 1915   6.781   8.651   2.706
   76A      C4' 1916   6.687   8.495   2.829
   76A      H4' 1917   6.584   8.505   2.794
   76A      O4' 1918   6.718   8.358   2.856
   76A      C1' 1919   6.682   8.322   2.991
   76A      H1' 1920   6.596   8.256   2.993
   76A       N9 1921   6.798   8.262   3.070
   76A       C8 1922   6.926   8.295   3.051
   76A       H8 1923   6.954   8.372   2.980
   76A       N7 1924   7.014   8.234   3.124
   76A       C5 1925   6.940   8.146   3.200
   76A       C6 1926   6.971   8.052   3.306
   76A       N6 1927   7.094   8.029   3.356
   76A      H61 1928   7.177   8.066   3.313
   76A      H62 1929   7.096   7.958   3.429
   76A       N1 1930   6.872   7.994   3.370
   76A       C2 1931   6.749   8.027   3.338
   76A       H2 1932   6.677   7.975   3.400
   76A       N3 1933   6.702   8.109   3.240
   76A       C4 1934   6.804   8.163   3.171
   76A      C3' 1935   6.693   8.566   2.967
   76A      H3' 1936   6.795   8.566   3.004
   76A      C2' 1937   6.623   8.452   3.046
   76A     H2'1 1938   6.641   8.460   3.153
   76A      O2' 1939   6.486   8.456   3.016
   76A     HO'2 1940   6.459   8.532   2.963
   76A      O3' 1941   6.633   8.700   2.976
   77U        P 1942   6.624   8.786   3.114
   77U      O1P 1943   6.535   8.901   3.080
   77U      O2P 1944   6.765   8.809   3.159
   77U      O5' 1945   6.548   8.705   3.224
   77U      C5' 1946   6.406   8.693   3.216
   77U     H5'1 1947   6.376   8.632   3.131
   77U     H5'2 1948   6.356   8.789   3.203
   77U      C4' 1949   6.358   8.625   3.341
   77U      H4' 1950   6.250   8.612   3.331
   77U      O4' 1951   6.415   8.503   3.360
   77U      C1' 1952   6.439   8.480   3.493
   77U      H1' 1953   6.388   8.386   3.515
   77U       N1 1954   6.585   8.466   3.524
   77U       C6 1955   6.687   8.536   3.467
   77U       H6 1956   6.658   8.618   3.402
   77U       C5 1957   6.816   8.487   3.462
   77U       H5 1958   6.886   8.544   3.402
   77U       C4 1959   6.857   8.370   3.533
   77U       O4 1960   6.971   8.325   3.545
   77U       N3 1961   6.757   8.319   3.613
   77U       H3 1962   6.783   8.246   3.678
   77U       C2 1963   6.626   8.359   3.609
   77U       O2 1964   6.551   8.308   3.694
   77U      C3' 1965   6.385   8.705   3.469
   77U      H3' 1966   6.490   8.729   3.453
   77U      C2' 1967   6.382   8.595   3.574
   77U     H2'1 1968   6.441   8.627   3.659
   77U      O2' 1969   6.248   8.564   3.616
   77U     HO'2 1970   6.266   8.494   3.680
   77U      O3' 1971   6.307   8.817   3.493
   78U        P 1972   6.365   8.943   3.570
   78U      O1P 1973   6.253   9.042   3.569
   78U      O2P 1974   6.492   8.978   3.508
   78U      O5' 1975   6.397   8.900   3.716
   78U      C5' 1976   6.297   8.862   3.807
   78U     H5'1 1977   6.224   8.787   3.774
   78U     H5'2 1978   6.228   8.944   3.826
   78U      C4' 1979   6.354   8.804   3.932
   78U      H4' 1980   6.275   8.799   4.007
   78U      O4' 1981   6.424   8.680   3.912
   78U      C1' 1982   6.526   8.670   4.005
   78U      H1' 1983   6.516   8.586   4.073
   78U       N1 1984   6.653   8.646   3.934
   78U       C6 1985   6.680   8.709   3.813
   78U       H6 1986   6.597   8.750   3.758
   78U       C5 1987   6.808   8.702   3.760
   78U       H5 1988   6.822   8.754   3.667
   78U       C4 1989   6.915   8.638   3.824
   78U       O4 1990   7.024   8.630   3.771
   78U       N3 1991   6.890   8.581   3.950
   78U       H3 1992   6.962   8.526   3.995
   78U       C2 1993   6.763   8.590   4.006
   78U       O2 1994   6.750   8.544   4.120
   78U      C3' 1995   6.457   8.893   4.008
   78U      H3' 1996   6.524   8.938   3.935
   78U      C2' 1997   6.547   8.796   4.088
   78U     H2'1 1998   6.650   8.830   4.080
   78U      O2' 1999   6.487   8.769   4.218
   78U     HO'2 2000   6.519   8.827   4.288
   78U      O3' 2001   6.403   8.996   4.093
   79A        P 2002   6.489   9.116   4.146
   79A      O1P 2003   6.395   9.232   4.157
   79A      O2P 2004   6.604   9.124   4.051
   79A      O5' 2005   6.556   9.082   4.283
   79A      C5' 2006   6.484   9.077   4.413
   79A     H5'1 2007   6.401   9.007   4.412
   79A     H5'2 2008   6.469   9.182   4.439
   79A      C4' 2009   6.587   9.026   4.518
   79A      H4' 2010   6.554   9.026   4.622
   79A      O4' 2011   6.637   8.894   4.489
   79A      C1' 2012   6.778   8.886   4.514
   79A      H1' 2013   6.803   8.803   4.580
   79A       N9 2014   6.862   8.863   4.390
   79A       C8 2015   6.834   8.912   4.263
   79A       H8 2016   6.749   8.977   4.248
   79A       N7 2017   6.915   8.882   4.161
   79A       C5 2018   7.016   8.809   4.238
   79A       C6 2019   7.142   8.746   4.210
   79A       N6 2020   7.206   8.740   4.097
   79A      H61 2021   7.158   8.783   4.019
   79A      H62 2022   7.306   8.735   4.107
   79A       N1 2023   7.219   8.712   4.309
   79A       C2 2024   7.178   8.706   4.431
   79A       H2 2025   7.238   8.666   4.512
   79A       N3 2026   7.059   8.738   4.470
   79A       C4 2027   6.984   8.802   4.372
   79A      C3' 2028   6.709   9.115   4.531
   79A      H3' 2029   6.745   9.144   4.432
   79A      C2' 2030   6.817   9.017   4.583
   79A     H2'1 2031   6.918   9.051   4.557
   79A      O2' 2032   6.805   8.988   4.717
   79A     HO'2 2033   6.782   9.073   4.756
   79A      O3' 2034   6.690   9.232   4.612
   80A        P 2035   6.784   9.361   4.585
   80A      O1P 2036   6.729   9.472   4.663
   80A      O2P 2037   6.792   9.373   4.441
   80A      O5' 2038   6.928   9.329   4.640
   80A      C5' 2039   6.961   9.330   4.773
   80A     H5'1 2040   6.889   9.274   4.833
   80A     H5'2 2041   6.969   9.425   4.827
   80A      C4' 2042   7.097   9.261   4.790
   80A      H4' 2043   7.131   9.265   4.893
   80A      O4' 2044   7.095   9.133   4.742
   80A      C1' 2045   7.231   9.102   4.702
   80A      H1' 2046   7.269   9.020   4.764
   80A       N9 2047   7.248   9.058   4.562
   80A       C8 2048   7.168   9.094   4.457
   80A       H8 2049   7.075   9.148   4.468
   80A       N7 2050   7.218   9.061   4.341
   80A       C5 2051   7.336   8.991   4.371
   80A       C6 2052   7.447   8.950   4.295
   80A       N6 2053   7.460   8.963   4.162
   80A      H61 2054   7.381   8.996   4.108
   80A      H62 2055   7.553   8.966   4.123
   80A       N1 2056   7.560   8.920   4.364
   80A       C2 2057   7.566   8.925   4.493
   80A       H2 2058   7.653   8.898   4.551
   80A       N3 2059   7.469   8.964   4.573
   80A       C4 2060   7.354   8.994   4.507
   80A      C3' 2061   7.214   9.330   4.717
   80A      H3' 2062   7.188   9.342   4.612
   80A      C2' 2063   7.318   9.223   4.728
   80A     H2'1 2064   7.399   9.238   4.656
   80A      O2' 2065   7.375   9.218   4.861
   80A     HO'2 2066   7.375   9.307   4.896
   80A      O3' 2067   7.253   9.448   4.780
   81U        P 2068   7.325   9.557   4.694
   81U      O1P 2069   7.339   9.675   4.779
   81U      O2P 2070   7.238   9.566   4.569
   81U      O5' 2071   7.469   9.495   4.657
   81U      C5' 2072   7.564   9.471   4.762
   81U     H5'1 2073   7.513   9.412   4.839
   81U     H5'2 2074   7.601   9.567   4.798
   81U      C4' 2075   7.689   9.395   4.715
   81U      H4' 2076   7.754   9.387   4.802
   81U      O4' 2077   7.658   9.268   4.657
   81U      C1' 2078   7.757   9.245   4.556
   81U      H1' 2079   7.806   9.149   4.568
   81U       N1 2080   7.692   9.242   4.420
   81U       C6 2081   7.574   9.306   4.393
   81U       H6 2082   7.506   9.330   4.474
   81U       C5 2083   7.531   9.330   4.265
   81U       H5 2084   7.433   9.372   4.248
   81U       C4 2085   7.600   9.285   4.152
   81U       O4 2086   7.570   9.286   4.037
   81U       N3 2087   7.724   9.231   4.184
   81U       H3 2088   7.782   9.208   4.104
   81U       C2 2089   7.775   9.217   4.314
   81U       O2 2090   7.890   9.172   4.333
   81U      C3' 2091   7.763   9.473   4.604
   81U      H3' 2092   7.690   9.495   4.526
   81U      C2' 2093   7.861   9.356   4.565
   81U     H2'1 2094   7.916   9.378   4.473
   81U      O2' 2095   7.945   9.314   4.675
   81U     HO'2 2096   8.005   9.247   4.642
   81U      O3' 2097   7.832   9.595   4.648
   82U        P 2098   7.878   9.701   4.535
   82U      O1P 2099   7.945   9.627   4.427
   82U      O2P 2100   7.945   9.816   4.602
   82U      O5' 2101   7.738   9.748   4.475
   82U      C5' 2102   7.627   9.798   4.553
   82U     H5'1 2103   7.646   9.896   4.596
   82U     H5'2 2104   7.603   9.730   4.635
   82U      C4' 2105   7.509   9.832   4.458
   82U      H4' 2106   7.417   9.849   4.513
   82U      O4' 2107   7.535   9.948   4.373
   82U      C1' 2108   7.539   9.899   4.243
   82U      H1' 2109   7.443   9.921   4.197
   82U       N1 2110   7.654   9.950   4.159
   82U       C6 2111   7.773   9.974   4.217
   82U       H6 2112   7.790   9.965   4.323
   82U       C5 2113   7.873  10.031   4.142
   82U       H5 2114   7.965  10.058   4.193
   82U       C4 2115   7.864  10.045   3.999
   82U       O4 2116   7.949  10.100   3.933
   82U       N3 2117   7.748   9.994   3.943
   82U       H3 2118   7.722  10.030   3.852
   82U       C2 2119   7.639   9.957   4.019
   82U       O2 2120   7.530   9.949   3.967
   82U      C3' 2121   7.481   9.711   4.370
   82U      H3' 2122   7.533   9.621   4.403
   82U      C2' 2123   7.544   9.752   4.240
   82U     H2'1 2124   7.650   9.728   4.240
   82U      O2' 2125   7.479   9.693   4.126
   82U     HO'2 2126   7.386   9.694   4.149
   82U      O3' 2127   7.341   9.678   4.351
   82U      H3T 2128   7.302   9.656   4.436
   9.02917   9.02917   6.38485   0.00000   0.00000   0.00000   0.00000   4.51484   4.51484
