# Supplementary material for: Constant-pH Molecular Dynamics of Cationic Peptide Dendrimers Binding to siRNA
Source: J Chem Inf Model. 2026 Feb 5;66(8):4734–43. doi: 10.1021/acs.jcim.5c02636 (PMC13126635; doi:10.1021/acs.jcim.5c02636)
Supplement: Supplementary file 2 [file ci5c02636_si_002.zip › zip/MH18D3_07.top]

;
;	File 'MH18-siRNA_switched.top' was generated
;	By user: unknown (1059)
;	On host: bio027
;	At date: Wed Jul 24 14:30:41 2024

;
;	This is a standalone topology file
;
;	Created by:
;	                 :-) GROMACS - gmx pdb2gmx, VERSION 5.1.5 (-:
;	
;	Executable:   /gromacs/gromacs-5.1.5_pH_I/bin/gmx
;	Data prefix:  /gromacs/gromacs-5.1.5_pH_I
;	Command line:
;	  gmx pdb2gmx -f ./rep1_switched.pdb -p MH18-siRNA_switched.top -o MH18-siRNA_switched.gro -ff Amber14SBpH -water tip3p -ignh -renum -merge all -ter
;	Force field was read from current directory or a relative path - path added.
;

; Include forcefield parameters
#include "./Amber14SBpH.ff/forcefield.itp"
;[ begin_tit_molecule ]

[ moleculetype ]
; Name            nrexcl
Protein     3

[ atoms ]
;   nr       type  resnr residue  atom   cgnr     charge       mass  typeB    chargeB      massB
; residue   1 LY0 rtp LY0  q +1.0
     1         N3      1    LY0      N      1      0.129     14.011   ; qtot 0.129
     2          H      1    LY0     H1      2      0.206      1.008   ; qtot 0.335
     3          H      1    LY0     H2      3      0.206      1.008   ; qtot 0.541
     4          H      1    LY0     H3      4      0.206      1.008   ; qtot 0.747
     5         CX      1    LY0     CA      5      0.067     12.011   ; qtot 0.814
     6         HP      1    LY0     HA      6      0.143      1.008   ; qtot 0.957
     7         CT      1    LY0     CB      7     -0.135      12.01   ; qtot 0.822
     8         HC      1    LY0    HB1      8      0.034      1.008   ; qtot 0.856
     9         HC      1    LY0    HB2      9      0.034      1.008   ; qtot 0.89
    10         CT      1    LY0     CG     10      0.066      12.01   ; qtot 0.956
    11         HC      1    LY0    HG1     11       0.01      1.008   ; qtot 0.966
    12         HC      1    LY0    HG2     12       0.01      1.008   ; qtot 0.976
    13         CT      1    LY0     CD     13     -0.037      12.01   ; qtot 0.939
    14         HC      1    LY0    HD1     14      0.012      1.008   ; qtot 0.951
    15         HC      1    LY0    HD2     15      0.012      1.008   ; qtot 0.963
    16         CT      1    LY0     CE     16      0.326      12.01   ; qtot 1.289
    17         HP      1    LY0    HE1     17     -0.034      1.008   ; qtot 1.255
    18         HP      1    LY0    HE2     18     -0.034      1.008   ; qtot 1.221
    19         N3      1    LY0     NZ     19     -1.036      14.01   ; qtot 0.185
    20        HGL      1    LY0    HZ1     20          0      1.008   ; qtot 0.185
    21          H      1    LY0    HZ2     21      0.386      1.008   ; qtot 0.571
    22          H      1    LY0    HZ3     22      0.386      1.008   ; qtot 0.957
    23          C      1    LY0      C     23       0.62     12.011   ; qtot 1.577
    24          O      1    LY0      O     24     -0.577         16   ; qtot 1
; residue   2 LER rtp LER  q  0.0
    25          N      2    LER      N     25     -0.416      14.01   ; qtot 0.584
    26          H      2    LER      H     26      0.272      1.008   ; qtot 0.856
    27         CX      2    LER     CA     27     -0.052      12.01   ; qtot 0.804
    28         H1      2    LER     HA     28      0.092      1.008   ; qtot 0.896
    29         2C      2    LER     CB     29      -0.11      12.01   ; qtot 0.786
    30         HC      2    LER    HB1     30      0.046      1.008   ; qtot 0.832
    31         HC      2    LER    HB2     31      0.046      1.008   ; qtot 0.878
    32         3C      2    LER     CG     32      0.353      12.01   ; qtot 1.231
    33         HC      2    LER     HG     33     -0.036      1.008   ; qtot 1.195
    34         CT      2    LER    CD1     34     -0.412      12.01   ; qtot 0.783
    35         HC      2    LER   HD11     35        0.1      1.008   ; qtot 0.883
    36         HC      2    LER   HD12     36        0.1      1.008   ; qtot 0.983
    37         HC      2    LER   HD13     37        0.1      1.008   ; qtot 1.083
    38         CT      2    LER    CD2     38     -0.412      12.01   ; qtot 0.671
    39         HC      2    LER   HD21     39        0.1      1.008   ; qtot 0.771
    40         HC      2    LER   HD22     40        0.1      1.008   ; qtot 0.871
    41         HC      2    LER   HD23     41        0.1      1.008   ; qtot 0.971
    42          C      2    LER      C     42      0.597      12.01   ; qtot 1.568
    43          O      2    LER      O     43     -0.568         16   ; qtot 1
; residue   3 LYR rtp LYR  q  0.0
    44          N      3    LYR      N     44     -0.416      14.01   ; qtot 0.584
    45          H      3    LYR      H     45      0.272      1.008   ; qtot 0.856
    46         CX      3    LYR     CA     46     -0.072      12.01   ; qtot 0.784
    47         H1      3    LYR     HA     47      0.099      1.008   ; qtot 0.883
    48         CT      3    LYR     CB     48     -0.048      12.01   ; qtot 0.835
    49         HC      3    LYR    HB1     49      0.034      1.008   ; qtot 0.869
    50         HC      3    LYR    HB2     50      0.034      1.008   ; qtot 0.903
    51         CT      3    LYR     CG     51      0.066      12.01   ; qtot 0.969
    52         HC      3    LYR    HG1     52       0.01      1.008   ; qtot 0.979
    53         HC      3    LYR    HG2     53       0.01      1.008   ; qtot 0.989
    54         CT      3    LYR     CD     54      0.038      12.01   ; qtot 1.027
    55         HC      3    LYR    HD1     55       0.03      1.008   ; qtot 1.057
    56         HC      3    LYR    HD2     56       0.03      1.008   ; qtot 1.087
    57         CT      3    LYR     CE     57     -0.072      12.01   ; qtot 1.015
    58         HP      3    LYR    HE1     58       0.05      1.008   ; qtot 1.065
    59         HP      3    LYR    HE2     59       0.05      1.008   ; qtot 1.115
    60          N      3    LYR     NZ     60     -0.416      14.01   ; qtot 0.699
    61          H      3    LYR    HZ1     61      0.272      1.008   ; qtot 0.971
    62          C      3    LYR      C     62      0.597      12.01   ; qtot 1.568
    63          O      3    LYR      O     63     -0.568         16   ; qtot 1
; residue   4 LY0 rtp LY0  q  0.0
    64          N      4    LY0      N     64     -0.348      14.01   ; qtot 0.652
    65          H      4    LY0      H     65      0.275      1.008   ; qtot 0.927
    66         CX      4    LY0     CA     66     -0.227      12.01   ; qtot 0.7
    67         H1      4    LY0     HA     67      0.155      1.008   ; qtot 0.855
    68         CT      4    LY0     CB     68     -0.135      12.01   ; qtot 0.72
    69         HC      4    LY0    HB1     69      0.034      1.008   ; qtot 0.754
    70         HC      4    LY0    HB2     70      0.034      1.008   ; qtot 0.788
    71         CT      4    LY0     CG     71      0.066      12.01   ; qtot 0.854
    72         HC      4    LY0    HG1     72       0.01      1.008   ; qtot 0.864
    73         HC      4    LY0    HG2     73       0.01      1.008   ; qtot 0.874
    74         CT      4    LY0     CD     74     -0.037      12.01   ; qtot 0.837
    75         HC      4    LY0    HD1     75      0.012      1.008   ; qtot 0.849
    76         HC      4    LY0    HD2     76      0.012      1.008   ; qtot 0.861
    77         CT      4    LY0     CE     77      0.326      12.01   ; qtot 1.187
    78         HP      4    LY0    HE1     78     -0.034      1.008   ; qtot 1.153
    79         HP      4    LY0    HE2     79     -0.034      1.008   ; qtot 1.119
    80         N3      4    LY0     NZ     80     -1.036      14.01   ; qtot 0.083
    81        HGL      4    LY0    HZ1     81          0      1.008   ; qtot 0.083
    82          H      4    LY0    HZ2     82      0.386      1.008   ; qtot 0.469
    83          H      4    LY0    HZ3     83      0.386      1.008   ; qtot 0.855
    84          C      4    LY0      C     84      0.734      12.01   ; qtot 1.589
    85          O      4    LY0      O     85     -0.589         16   ; qtot 1
; residue   5 LER rtp LER  q  0.0
    86          N      5    LER      N     86     -0.416      14.01   ; qtot 0.584
    87          H      5    LER      H     87      0.272      1.008   ; qtot 0.856
    88         CX      5    LER     CA     88     -0.052      12.01   ; qtot 0.804
    89         H1      5    LER     HA     89      0.092      1.008   ; qtot 0.896
    90         2C      5    LER     CB     90      -0.11      12.01   ; qtot 0.786
    91         HC      5    LER    HB1     91      0.046      1.008   ; qtot 0.832
    92         HC      5    LER    HB2     92      0.046      1.008   ; qtot 0.878
    93         3C      5    LER     CG     93      0.353      12.01   ; qtot 1.231
    94         HC      5    LER     HG     94     -0.036      1.008   ; qtot 1.195
    95         CT      5    LER    CD1     95     -0.412      12.01   ; qtot 0.783
    96         HC      5    LER   HD11     96        0.1      1.008   ; qtot 0.883
    97         HC      5    LER   HD12     97        0.1      1.008   ; qtot 0.983
    98         HC      5    LER   HD13     98        0.1      1.008   ; qtot 1.083
    99         CT      5    LER    CD2     99     -0.412      12.01   ; qtot 0.671
   100         HC      5    LER   HD21    100        0.1      1.008   ; qtot 0.771
   101         HC      5    LER   HD22    101        0.1      1.008   ; qtot 0.871
   102         HC      5    LER   HD23    102        0.1      1.008   ; qtot 0.971
   103          C      5    LER      C    103      0.597      12.01   ; qtot 1.568
   104          O      5    LER      O    104     -0.568         16   ; qtot 1
; residue   6 LYR rtp LYR  q  0.0
   105          N      6    LYR      N    105     -0.416      14.01   ; qtot 0.584
   106          H      6    LYR      H    106      0.272      1.008   ; qtot 0.856
   107         CX      6    LYR     CA    107     -0.072      12.01   ; qtot 0.784
   108         H1      6    LYR     HA    108      0.099      1.008   ; qtot 0.883
   109         CT      6    LYR     CB    109     -0.048      12.01   ; qtot 0.835
   110         HC      6    LYR    HB1    110      0.034      1.008   ; qtot 0.869
   111         HC      6    LYR    HB2    111      0.034      1.008   ; qtot 0.903
   112         CT      6    LYR     CG    112      0.066      12.01   ; qtot 0.969
   113         HC      6    LYR    HG1    113       0.01      1.008   ; qtot 0.979
   114         HC      6    LYR    HG2    114       0.01      1.008   ; qtot 0.989
   115         CT      6    LYR     CD    115      0.038      12.01   ; qtot 1.027
   116         HC      6    LYR    HD1    116       0.03      1.008   ; qtot 1.057
   117         HC      6    LYR    HD2    117       0.03      1.008   ; qtot 1.087
   118         CT      6    LYR     CE    118     -0.072      12.01   ; qtot 1.015
   119         HP      6    LYR    HE1    119       0.05      1.008   ; qtot 1.065
   120         HP      6    LYR    HE2    120       0.05      1.008   ; qtot 1.115
   121          N      6    LYR     NZ    121     -0.416      14.01   ; qtot 0.699
   122          H      6    LYR    HZ1    122      0.272      1.008   ; qtot 0.971
   123          C      6    LYR      C    123      0.597      12.01   ; qtot 1.568
   124          O      6    LYR      O    124     -0.568         16   ; qtot 1
; residue   7 LER rtp LER  q  0.0
   125          N      7    LER      N    125     -0.416      14.01   ; qtot 0.584
   126          H      7    LER      H    126      0.272      1.008   ; qtot 0.856
   127         CX      7    LER     CA    127     -0.052      12.01   ; qtot 0.804
   128         H1      7    LER     HA    128      0.092      1.008   ; qtot 0.896
   129         2C      7    LER     CB    129      -0.11      12.01   ; qtot 0.786
   130         HC      7    LER    HB1    130      0.046      1.008   ; qtot 0.832
   131         HC      7    LER    HB2    131      0.046      1.008   ; qtot 0.878
   132         3C      7    LER     CG    132      0.353      12.01   ; qtot 1.231
   133         HC      7    LER     HG    133     -0.036      1.008   ; qtot 1.195
   134         CT      7    LER    CD1    134     -0.412      12.01   ; qtot 0.783
   135         HC      7    LER   HD11    135        0.1      1.008   ; qtot 0.883
   136         HC      7    LER   HD12    136        0.1      1.008   ; qtot 0.983
   137         HC      7    LER   HD13    137        0.1      1.008   ; qtot 1.083
   138         CT      7    LER    CD2    138     -0.412      12.01   ; qtot 0.671
   139         HC      7    LER   HD21    139        0.1      1.008   ; qtot 0.771
   140         HC      7    LER   HD22    140        0.1      1.008   ; qtot 0.871
   141         HC      7    LER   HD23    141        0.1      1.008   ; qtot 0.971
   142          C      7    LER      C    142      0.597      12.01   ; qtot 1.568
   143          O      7    LER      O    143     -0.568         16   ; qtot 1
; residue   8 LER rtp LER  q  0.0
   144          N      8    LER      N    144     -0.416      14.01   ; qtot 0.584
   145          H      8    LER      H    145      0.272      1.008   ; qtot 0.856
   146         CX      8    LER     CA    146     -0.052      12.01   ; qtot 0.804
   147         H1      8    LER     HA    147      0.092      1.008   ; qtot 0.896
   148         2C      8    LER     CB    148      -0.11      12.01   ; qtot 0.786
   149         HC      8    LER    HB1    149      0.046      1.008   ; qtot 0.832
   150         HC      8    LER    HB2    150      0.046      1.008   ; qtot 0.878
   151         3C      8    LER     CG    151      0.353      12.01   ; qtot 1.231
   152         HC      8    LER     HG    152     -0.036      1.008   ; qtot 1.195
   153         CT      8    LER    CD1    153     -0.412      12.01   ; qtot 0.783
   154         HC      8    LER   HD11    154        0.1      1.008   ; qtot 0.883
   155         HC      8    LER   HD12    155        0.1      1.008   ; qtot 0.983
   156         HC      8    LER   HD13    156        0.1      1.008   ; qtot 1.083
   157         CT      8    LER    CD2    157     -0.412      12.01   ; qtot 0.671
   158         HC      8    LER   HD21    158        0.1      1.008   ; qtot 0.771
   159         HC      8    LER   HD22    159        0.1      1.008   ; qtot 0.871
   160         HC      8    LER   HD23    160        0.1      1.008   ; qtot 0.971
   161          C      8    LER      C    161      0.597      12.01   ; qtot 1.568
   162          O      8    LER      O    162     -0.568         16   ; qtot 1
; residue   9 LYR rtp LYR  q  0.0
   163          N      9    LYR      N    163     -0.416      14.01   ; qtot 0.584
   164          H      9    LYR      H    164      0.272      1.008   ; qtot 0.856
   165         CX      9    LYR     CA    165     -0.072      12.01   ; qtot 0.784
   166         H1      9    LYR     HA    166      0.099      1.008   ; qtot 0.883
   167         CT      9    LYR     CB    167     -0.048      12.01   ; qtot 0.835
   168         HC      9    LYR    HB1    168      0.034      1.008   ; qtot 0.869
   169         HC      9    LYR    HB2    169      0.034      1.008   ; qtot 0.903
   170         CT      9    LYR     CG    170      0.066      12.01   ; qtot 0.969
   171         HC      9    LYR    HG1    171       0.01      1.008   ; qtot 0.979
   172         HC      9    LYR    HG2    172       0.01      1.008   ; qtot 0.989
   173         CT      9    LYR     CD    173      0.038      12.01   ; qtot 1.027
   174         HC      9    LYR    HD1    174       0.03      1.008   ; qtot 1.057
   175         HC      9    LYR    HD2    175       0.03      1.008   ; qtot 1.087
   176         CT      9    LYR     CE    176     -0.072      12.01   ; qtot 1.015
   177         HP      9    LYR    HE1    177       0.05      1.008   ; qtot 1.065
   178         HP      9    LYR    HE2    178       0.05      1.008   ; qtot 1.115
   179          N      9    LYR     NZ    179     -0.416      14.01   ; qtot 0.699
   180          H      9    LYR    HZ1    180      0.272      1.008   ; qtot 0.971
   181          C      9    LYR      C    181      0.597      12.01   ; qtot 1.568
   182          O      9    LYR      O    182     -0.568         16   ; qtot 1
; residue  10 LER rtp LER  q  0.0
   183          N     10    LER      N    183     -0.416      14.01   ; qtot 0.584
   184          H     10    LER      H    184      0.272      1.008   ; qtot 0.856
   185         CX     10    LER     CA    185     -0.052      12.01   ; qtot 0.804
   186         H1     10    LER     HA    186      0.092      1.008   ; qtot 0.896
   187         2C     10    LER     CB    187      -0.11      12.01   ; qtot 0.786
   188         HC     10    LER    HB1    188      0.046      1.008   ; qtot 0.832
   189         HC     10    LER    HB2    189      0.046      1.008   ; qtot 0.878
   190         3C     10    LER     CG    190      0.353      12.01   ; qtot 1.231
   191         HC     10    LER     HG    191     -0.036      1.008   ; qtot 1.195
   192         CT     10    LER    CD1    192     -0.412      12.01   ; qtot 0.783
   193         HC     10    LER   HD11    193        0.1      1.008   ; qtot 0.883
   194         HC     10    LER   HD12    194        0.1      1.008   ; qtot 0.983
   195         HC     10    LER   HD13    195        0.1      1.008   ; qtot 1.083
   196         CT     10    LER    CD2    196     -0.412      12.01   ; qtot 0.671
   197         HC     10    LER   HD21    197        0.1      1.008   ; qtot 0.771
   198         HC     10    LER   HD22    198        0.1      1.008   ; qtot 0.871
   199         HC     10    LER   HD23    199        0.1      1.008   ; qtot 0.971
   200          C     10    LER      C    200      0.597      12.01   ; qtot 1.568
   201          O     10    LER      O    201     -0.568         16   ; qtot 1
; residue  11 LER rtp LER  q  0.0
   202          N     11    LER      N    202     -0.416      14.01   ; qtot 0.584
   203          H     11    LER      H    203      0.272      1.008   ; qtot 0.856
   204         CX     11    LER     CA    204     -0.052      12.01   ; qtot 0.804
   205         H1     11    LER     HA    205      0.092      1.008   ; qtot 0.896
   206         2C     11    LER     CB    206      -0.11      12.01   ; qtot 0.786
   207         HC     11    LER    HB1    207      0.046      1.008   ; qtot 0.832
   208         HC     11    LER    HB2    208      0.046      1.008   ; qtot 0.878
   209         3C     11    LER     CG    209      0.353      12.01   ; qtot 1.231
   210         HC     11    LER     HG    210     -0.036      1.008   ; qtot 1.195
   211         CT     11    LER    CD1    211     -0.412      12.01   ; qtot 0.783
   212         HC     11    LER   HD11    212        0.1      1.008   ; qtot 0.883
   213         HC     11    LER   HD12    213        0.1      1.008   ; qtot 0.983
   214         HC     11    LER   HD13    214        0.1      1.008   ; qtot 1.083
   215         CT     11    LER    CD2    215     -0.412      12.01   ; qtot 0.671
   216         HC     11    LER   HD21    216        0.1      1.008   ; qtot 0.771
   217         HC     11    LER   HD22    217        0.1      1.008   ; qtot 0.871
   218         HC     11    LER   HD23    218        0.1      1.008   ; qtot 0.971
   219          C     11    LER      C    219      0.597      12.01   ; qtot 1.568
   220          O     11    LER      O    220     -0.568         16   ; qtot 1
; residue  12 LER rtp LER  q  0.0
   221          N     12    LER      N    221     -0.416      14.01   ; qtot 0.584
   222          H     12    LER      H    222      0.272      1.008   ; qtot 0.856
   223         CX     12    LER     CA    223     -0.052      12.01   ; qtot 0.804
   224         H1     12    LER     HA    224      0.092      1.008   ; qtot 0.896
   225         2C     12    LER     CB    225      -0.11      12.01   ; qtot 0.786
   226         HC     12    LER    HB1    226      0.046      1.008   ; qtot 0.832
   227         HC     12    LER    HB2    227      0.046      1.008   ; qtot 0.878
   228         3C     12    LER     CG    228      0.353      12.01   ; qtot 1.231
   229         HC     12    LER     HG    229     -0.036      1.008   ; qtot 1.195
   230         CT     12    LER    CD1    230     -0.412      12.01   ; qtot 0.783
   231         HC     12    LER   HD11    231        0.1      1.008   ; qtot 0.883
   232         HC     12    LER   HD12    232        0.1      1.008   ; qtot 0.983
   233         HC     12    LER   HD13    233        0.1      1.008   ; qtot 1.083
   234         CT     12    LER    CD2    234     -0.412      12.01   ; qtot 0.671
   235         HC     12    LER   HD21    235        0.1      1.008   ; qtot 0.771
   236         HC     12    LER   HD22    236        0.1      1.008   ; qtot 0.871
   237         HC     12    LER   HD23    237        0.1      1.008   ; qtot 0.971
   238          C     12    LER      C    238      0.597      12.01   ; qtot 1.568
   239          O     12    LER      O    239     -0.568         16   ; qtot 1
; residue  13 LER rtp LER  q  0.0
   240          N     13    LER      N    240     -0.416      14.01   ; qtot 0.584
   241          H     13    LER      H    241      0.272      1.008   ; qtot 0.856
   242         CX     13    LER     CA    242     -0.052      12.01   ; qtot 0.804
   243         H1     13    LER     HA    243      0.092      1.008   ; qtot 0.896
   244         2C     13    LER     CB    244      -0.11      12.01   ; qtot 0.786
   245         HC     13    LER    HB1    245      0.046      1.008   ; qtot 0.832
   246         HC     13    LER    HB2    246      0.046      1.008   ; qtot 0.878
   247         3C     13    LER     CG    247      0.353      12.01   ; qtot 1.231
   248         HC     13    LER     HG    248     -0.036      1.008   ; qtot 1.195
   249         CT     13    LER    CD1    249     -0.412      12.01   ; qtot 0.783
   250         HC     13    LER   HD11    250        0.1      1.008   ; qtot 0.883
   251         HC     13    LER   HD12    251        0.1      1.008   ; qtot 0.983
   252         HC     13    LER   HD13    252        0.1      1.008   ; qtot 1.083
   253         CT     13    LER    CD2    253     -0.412      12.01   ; qtot 0.671
   254         HC     13    LER   HD21    254        0.1      1.008   ; qtot 0.771
   255         HC     13    LER   HD22    255        0.1      1.008   ; qtot 0.871
   256         HC     13    LER   HD23    256        0.1      1.008   ; qtot 0.971
   257          C     13    LER      C    257      0.597      12.01   ; qtot 1.568
   258          O     13    LER      O    258     -0.568         16   ; qtot 1
; residue  14 NH2 rtp NH2  q  0.0
   259          N     14    NH2      N    259     -0.462      14.01   ; qtot 0.538
   260          H     14    NH2     H1    260      0.231      1.008   ; qtot 0.769
   261          H     14    NH2     H2    261      0.231      1.008   ; qtot 1
; residue  15 LY0 rtp LY0  q +1.0
   262         N3     15    LY0      N    262      0.129     14.011   ; qtot 1.129
   263          H     15    LY0     H1    263      0.206      1.008   ; qtot 1.335
   264          H     15    LY0     H2    264      0.206      1.008   ; qtot 1.541
   265          H     15    LY0     H3    265      0.206      1.008   ; qtot 1.747
   266         CX     15    LY0     CA    266      0.067     12.011   ; qtot 1.814
   267         HP     15    LY0     HA    267      0.143      1.008   ; qtot 1.957
   268         CT     15    LY0     CB    268     -0.135      12.01   ; qtot 1.822
   269         HC     15    LY0    HB1    269      0.034      1.008   ; qtot 1.856
   270         HC     15    LY0    HB2    270      0.034      1.008   ; qtot 1.89
   271         CT     15    LY0     CG    271      0.066      12.01   ; qtot 1.956
   272         HC     15    LY0    HG1    272       0.01      1.008   ; qtot 1.966
   273         HC     15    LY0    HG2    273       0.01      1.008   ; qtot 1.976
   274         CT     15    LY0     CD    274     -0.037      12.01   ; qtot 1.939
   275         HC     15    LY0    HD1    275      0.012      1.008   ; qtot 1.951
   276         HC     15    LY0    HD2    276      0.012      1.008   ; qtot 1.963
   277         CT     15    LY0     CE    277      0.326      12.01   ; qtot 2.289
   278         HP     15    LY0    HE1    278     -0.034      1.008   ; qtot 2.255
   279         HP     15    LY0    HE2    279     -0.034      1.008   ; qtot 2.221
   280         N3     15    LY0     NZ    280     -1.036      14.01   ; qtot 1.185
   281        HGL     15    LY0    HZ1    281          0      1.008   ; qtot 1.185
   282          H     15    LY0    HZ2    282      0.386      1.008   ; qtot 1.571
   283          H     15    LY0    HZ3    283      0.386      1.008   ; qtot 1.957
   284          C     15    LY0      C    284       0.62     12.011   ; qtot 2.577
   285          O     15    LY0      O    285     -0.577         16   ; qtot 2
; residue  16 LER rtp LER  q  0.0
   286          N     16    LER      N    286     -0.416      14.01   ; qtot 1.584
   287          H     16    LER      H    287      0.272      1.008   ; qtot 1.856
   288         CX     16    LER     CA    288     -0.052      12.01   ; qtot 1.804
   289         H1     16    LER     HA    289      0.092      1.008   ; qtot 1.896
   290         2C     16    LER     CB    290      -0.11      12.01   ; qtot 1.786
   291         HC     16    LER    HB1    291      0.046      1.008   ; qtot 1.832
   292         HC     16    LER    HB2    292      0.046      1.008   ; qtot 1.878
   293         3C     16    LER     CG    293      0.353      12.01   ; qtot 2.231
   294         HC     16    LER     HG    294     -0.036      1.008   ; qtot 2.195
   295         CT     16    LER    CD1    295     -0.412      12.01   ; qtot 1.783
   296         HC     16    LER   HD11    296        0.1      1.008   ; qtot 1.883
   297         HC     16    LER   HD12    297        0.1      1.008   ; qtot 1.983
   298         HC     16    LER   HD13    298        0.1      1.008   ; qtot 2.083
   299         CT     16    LER    CD2    299     -0.412      12.01   ; qtot 1.671
   300         HC     16    LER   HD21    300        0.1      1.008   ; qtot 1.771
   301         HC     16    LER   HD22    301        0.1      1.008   ; qtot 1.871
   302         HC     16    LER   HD23    302        0.1      1.008   ; qtot 1.971
   303          C     16    LER      C    303      0.597      12.01   ; qtot 2.568
   304          O     16    LER      O    304     -0.568         16   ; qtot 2
; residue  17 LY0 rtp LY0  q +1.0
   305         N3     17    LY0      N    305      0.129     14.011   ; qtot 2.129
   306          H     17    LY0     H1    306      0.206      1.008   ; qtot 2.335
   307          H     17    LY0     H2    307      0.206      1.008   ; qtot 2.541
   308          H     17    LY0     H3    308      0.206      1.008   ; qtot 2.747
   309         CX     17    LY0     CA    309      0.067     12.011   ; qtot 2.814
   310         HP     17    LY0     HA    310      0.143      1.008   ; qtot 2.957
   311         CT     17    LY0     CB    311     -0.135      12.01   ; qtot 2.822
   312         HC     17    LY0    HB1    312      0.034      1.008   ; qtot 2.856
   313         HC     17    LY0    HB2    313      0.034      1.008   ; qtot 2.89
   314         CT     17    LY0     CG    314      0.066      12.01   ; qtot 2.956
   315         HC     17    LY0    HG1    315       0.01      1.008   ; qtot 2.966
   316         HC     17    LY0    HG2    316       0.01      1.008   ; qtot 2.976
   317         CT     17    LY0     CD    317     -0.037      12.01   ; qtot 2.939
   318         HC     17    LY0    HD1    318      0.012      1.008   ; qtot 2.951
   319         HC     17    LY0    HD2    319      0.012      1.008   ; qtot 2.963
   320         CT     17    LY0     CE    320      0.326      12.01   ; qtot 3.289
   321         HP     17    LY0    HE1    321     -0.034      1.008   ; qtot 3.255
   322         HP     17    LY0    HE2    322     -0.034      1.008   ; qtot 3.221
   323         N3     17    LY0     NZ    323     -1.036      14.01   ; qtot 2.185
   324        HGL     17    LY0    HZ1    324          0      1.008   ; qtot 2.185
   325          H     17    LY0    HZ2    325      0.386      1.008   ; qtot 2.571
   326          H     17    LY0    HZ3    326      0.386      1.008   ; qtot 2.957
   327          C     17    LY0      C    327       0.62     12.011   ; qtot 3.577
   328          O     17    LY0      O    328     -0.577         16   ; qtot 3
; residue  18 LER rtp LER  q  0.0
   329          N     18    LER      N    329     -0.416      14.01   ; qtot 2.584
   330          H     18    LER      H    330      0.272      1.008   ; qtot 2.856
   331         CX     18    LER     CA    331     -0.052      12.01   ; qtot 2.804
   332         H1     18    LER     HA    332      0.092      1.008   ; qtot 2.896
   333         2C     18    LER     CB    333      -0.11      12.01   ; qtot 2.786
   334         HC     18    LER    HB1    334      0.046      1.008   ; qtot 2.832
   335         HC     18    LER    HB2    335      0.046      1.008   ; qtot 2.878
   336         3C     18    LER     CG    336      0.353      12.01   ; qtot 3.231
   337         HC     18    LER     HG    337     -0.036      1.008   ; qtot 3.195
   338         CT     18    LER    CD1    338     -0.412      12.01   ; qtot 2.783
   339         HC     18    LER   HD11    339        0.1      1.008   ; qtot 2.883
   340         HC     18    LER   HD12    340        0.1      1.008   ; qtot 2.983
   341         HC     18    LER   HD13    341        0.1      1.008   ; qtot 3.083
   342         CT     18    LER    CD2    342     -0.412      12.01   ; qtot 2.671
   343         HC     18    LER   HD21    343        0.1      1.008   ; qtot 2.771
   344         HC     18    LER   HD22    344        0.1      1.008   ; qtot 2.871
   345         HC     18    LER   HD23    345        0.1      1.008   ; qtot 2.971
   346          C     18    LER      C    346      0.597      12.01   ; qtot 3.568
   347          O     18    LER      O    347     -0.568         16   ; qtot 3
; residue  19 LYR rtp LYR  q  0.0
   348          N     19    LYR      N    348     -0.416      14.01   ; qtot 2.584
   349          H     19    LYR      H    349      0.272      1.008   ; qtot 2.856
   350         CX     19    LYR     CA    350     -0.072      12.01   ; qtot 2.784
   351         H1     19    LYR     HA    351      0.099      1.008   ; qtot 2.883
   352         CT     19    LYR     CB    352     -0.048      12.01   ; qtot 2.835
   353         HC     19    LYR    HB1    353      0.034      1.008   ; qtot 2.869
   354         HC     19    LYR    HB2    354      0.034      1.008   ; qtot 2.903
   355         CT     19    LYR     CG    355      0.066      12.01   ; qtot 2.969
   356         HC     19    LYR    HG1    356       0.01      1.008   ; qtot 2.979
   357         HC     19    LYR    HG2    357       0.01      1.008   ; qtot 2.989
   358         CT     19    LYR     CD    358      0.038      12.01   ; qtot 3.027
   359         HC     19    LYR    HD1    359       0.03      1.008   ; qtot 3.057
   360         HC     19    LYR    HD2    360       0.03      1.008   ; qtot 3.087
   361         CT     19    LYR     CE    361     -0.072      12.01   ; qtot 3.015
   362         HP     19    LYR    HE1    362       0.05      1.008   ; qtot 3.065
   363         HP     19    LYR    HE2    363       0.05      1.008   ; qtot 3.115
   364          N     19    LYR     NZ    364     -0.416      14.01   ; qtot 2.699
   365          H     19    LYR    HZ1    365      0.272      1.008   ; qtot 2.971
   366          C     19    LYR      C    366      0.597      12.01   ; qtot 3.568
   367          O     19    LYR      O    367     -0.568         16   ; qtot 3
; residue  20 LY0 rtp LY0  q  0.0
   368          N     20    LY0      N    368     -0.348      14.01   ; qtot 2.652
   369          H     20    LY0      H    369      0.275      1.008   ; qtot 2.927
   370         CX     20    LY0     CA    370     -0.227      12.01   ; qtot 2.7
   371         H1     20    LY0     HA    371      0.155      1.008   ; qtot 2.855
   372         CT     20    LY0     CB    372     -0.135      12.01   ; qtot 2.72
   373         HC     20    LY0    HB1    373      0.034      1.008   ; qtot 2.754
   374         HC     20    LY0    HB2    374      0.034      1.008   ; qtot 2.788
   375         CT     20    LY0     CG    375      0.066      12.01   ; qtot 2.854
   376         HC     20    LY0    HG1    376       0.01      1.008   ; qtot 2.864
   377         HC     20    LY0    HG2    377       0.01      1.008   ; qtot 2.874
   378         CT     20    LY0     CD    378     -0.037      12.01   ; qtot 2.837
   379         HC     20    LY0    HD1    379      0.012      1.008   ; qtot 2.849
   380         HC     20    LY0    HD2    380      0.012      1.008   ; qtot 2.861
   381         CT     20    LY0     CE    381      0.326      12.01   ; qtot 3.187
   382         HP     20    LY0    HE1    382     -0.034      1.008   ; qtot 3.153
   383         HP     20    LY0    HE2    383     -0.034      1.008   ; qtot 3.119
   384         N3     20    LY0     NZ    384     -1.036      14.01   ; qtot 2.083
   385        HGL     20    LY0    HZ1    385          0      1.008   ; qtot 2.083
   386          H     20    LY0    HZ2    386      0.386      1.008   ; qtot 2.469
   387          H     20    LY0    HZ3    387      0.386      1.008   ; qtot 2.855
   388          C     20    LY0      C    388      0.734      12.01   ; qtot 3.589
   389          O     20    LY0      O    389     -0.589         16   ; qtot 3
; residue  21 LER rtp LER  q  0.0
   390          N     21    LER      N    390     -0.416      14.01   ; qtot 2.584
   391          H     21    LER      H    391      0.272      1.008   ; qtot 2.856
   392         CX     21    LER     CA    392     -0.052      12.01   ; qtot 2.804
   393         H1     21    LER     HA    393      0.092      1.008   ; qtot 2.896
   394         2C     21    LER     CB    394      -0.11      12.01   ; qtot 2.786
   395         HC     21    LER    HB1    395      0.046      1.008   ; qtot 2.832
   396         HC     21    LER    HB2    396      0.046      1.008   ; qtot 2.878
   397         3C     21    LER     CG    397      0.353      12.01   ; qtot 3.231
   398         HC     21    LER     HG    398     -0.036      1.008   ; qtot 3.195
   399         CT     21    LER    CD1    399     -0.412      12.01   ; qtot 2.783
   400         HC     21    LER   HD11    400        0.1      1.008   ; qtot 2.883
   401         HC     21    LER   HD12    401        0.1      1.008   ; qtot 2.983
   402         HC     21    LER   HD13    402        0.1      1.008   ; qtot 3.083
   403         CT     21    LER    CD2    403     -0.412      12.01   ; qtot 2.671
   404         HC     21    LER   HD21    404        0.1      1.008   ; qtot 2.771
   405         HC     21    LER   HD22    405        0.1      1.008   ; qtot 2.871
   406         HC     21    LER   HD23    406        0.1      1.008   ; qtot 2.971
   407          C     21    LER      C    407      0.597      12.01   ; qtot 3.568
   408          O     21    LER      O    408     -0.568         16   ; qtot 3
; residue  22 LY0 rtp LY0  q +1.0
   409         N3     22    LY0      N    409      0.129     14.011   ; qtot 3.129
   410          H     22    LY0     H1    410      0.206      1.008   ; qtot 3.335
   411          H     22    LY0     H2    411      0.206      1.008   ; qtot 3.541
   412          H     22    LY0     H3    412      0.206      1.008   ; qtot 3.747
   413         CX     22    LY0     CA    413      0.067     12.011   ; qtot 3.814
   414         HP     22    LY0     HA    414      0.143      1.008   ; qtot 3.957
   415         CT     22    LY0     CB    415     -0.135      12.01   ; qtot 3.822
   416         HC     22    LY0    HB1    416      0.034      1.008   ; qtot 3.856
   417         HC     22    LY0    HB2    417      0.034      1.008   ; qtot 3.89
   418         CT     22    LY0     CG    418      0.066      12.01   ; qtot 3.956
   419         HC     22    LY0    HG1    419       0.01      1.008   ; qtot 3.966
   420         HC     22    LY0    HG2    420       0.01      1.008   ; qtot 3.976
   421         CT     22    LY0     CD    421     -0.037      12.01   ; qtot 3.939
   422         HC     22    LY0    HD1    422      0.012      1.008   ; qtot 3.951
   423         HC     22    LY0    HD2    423      0.012      1.008   ; qtot 3.963
   424         CT     22    LY0     CE    424      0.326      12.01   ; qtot 4.289
   425         HP     22    LY0    HE1    425     -0.034      1.008   ; qtot 4.255
   426         HP     22    LY0    HE2    426     -0.034      1.008   ; qtot 4.221
   427         N3     22    LY0     NZ    427     -1.036      14.01   ; qtot 3.185
   428        HGL     22    LY0    HZ1    428          0      1.008   ; qtot 3.185
   429          H     22    LY0    HZ2    429      0.386      1.008   ; qtot 3.571
   430          H     22    LY0    HZ3    430      0.386      1.008   ; qtot 3.957
   431          C     22    LY0      C    431       0.62     12.011   ; qtot 4.577
   432          O     22    LY0      O    432     -0.577         16   ; qtot 4
; residue  23 LER rtp LER  q  0.0
   433          N     23    LER      N    433     -0.416      14.01   ; qtot 3.584
   434          H     23    LER      H    434      0.272      1.008   ; qtot 3.856
   435         CX     23    LER     CA    435     -0.052      12.01   ; qtot 3.804
   436         H1     23    LER     HA    436      0.092      1.008   ; qtot 3.896
   437         2C     23    LER     CB    437      -0.11      12.01   ; qtot 3.786
   438         HC     23    LER    HB1    438      0.046      1.008   ; qtot 3.832
   439         HC     23    LER    HB2    439      0.046      1.008   ; qtot 3.878
   440         3C     23    LER     CG    440      0.353      12.01   ; qtot 4.231
   441         HC     23    LER     HG    441     -0.036      1.008   ; qtot 4.195
   442         CT     23    LER    CD1    442     -0.412      12.01   ; qtot 3.783
   443         HC     23    LER   HD11    443        0.1      1.008   ; qtot 3.883
   444         HC     23    LER   HD12    444        0.1      1.008   ; qtot 3.983
   445         HC     23    LER   HD13    445        0.1      1.008   ; qtot 4.083
   446         CT     23    LER    CD2    446     -0.412      12.01   ; qtot 3.671
   447         HC     23    LER   HD21    447        0.1      1.008   ; qtot 3.771
   448         HC     23    LER   HD22    448        0.1      1.008   ; qtot 3.871
   449         HC     23    LER   HD23    449        0.1      1.008   ; qtot 3.971
   450          C     23    LER      C    450      0.597      12.01   ; qtot 4.568
   451          O     23    LER      O    451     -0.568         16   ; qtot 4
; residue  24 LY0 rtp LY0  q +1.0
   452         N3     24    LY0      N    452      0.129     14.011   ; qtot 4.129
   453          H     24    LY0     H1    453      0.206      1.008   ; qtot 4.335
   454          H     24    LY0     H2    454      0.206      1.008   ; qtot 4.541
   455          H     24    LY0     H3    455      0.206      1.008   ; qtot 4.747
   456         CX     24    LY0     CA    456      0.067     12.011   ; qtot 4.814
   457         HP     24    LY0     HA    457      0.143      1.008   ; qtot 4.957
   458         CT     24    LY0     CB    458     -0.135      12.01   ; qtot 4.822
   459         HC     24    LY0    HB1    459      0.034      1.008   ; qtot 4.856
   460         HC     24    LY0    HB2    460      0.034      1.008   ; qtot 4.89
   461         CT     24    LY0     CG    461      0.066      12.01   ; qtot 4.956
   462         HC     24    LY0    HG1    462       0.01      1.008   ; qtot 4.966
   463         HC     24    LY0    HG2    463       0.01      1.008   ; qtot 4.976
   464         CT     24    LY0     CD    464     -0.037      12.01   ; qtot 4.939
   465         HC     24    LY0    HD1    465      0.012      1.008   ; qtot 4.951
   466         HC     24    LY0    HD2    466      0.012      1.008   ; qtot 4.963
   467         CT     24    LY0     CE    467      0.326      12.01   ; qtot 5.289
   468         HP     24    LY0    HE1    468     -0.034      1.008   ; qtot 5.255
   469         HP     24    LY0    HE2    469     -0.034      1.008   ; qtot 5.221
   470         N3     24    LY0     NZ    470     -1.036      14.01   ; qtot 4.185
   471        HGL     24    LY0    HZ1    471          0      1.008   ; qtot 4.185
   472          H     24    LY0    HZ2    472      0.386      1.008   ; qtot 4.571
   473          H     24    LY0    HZ3    473      0.386      1.008   ; qtot 4.957
   474          C     24    LY0      C    474       0.62     12.011   ; qtot 5.577
   475          O     24    LY0      O    475     -0.577         16   ; qtot 5
; residue  25 LER rtp LER  q  0.0
   476          N     25    LER      N    476     -0.416      14.01   ; qtot 4.584
   477          H     25    LER      H    477      0.272      1.008   ; qtot 4.856
   478         CX     25    LER     CA    478     -0.052      12.01   ; qtot 4.804
   479         H1     25    LER     HA    479      0.092      1.008   ; qtot 4.896
   480         2C     25    LER     CB    480      -0.11      12.01   ; qtot 4.786
   481         HC     25    LER    HB1    481      0.046      1.008   ; qtot 4.832
   482         HC     25    LER    HB2    482      0.046      1.008   ; qtot 4.878
   483         3C     25    LER     CG    483      0.353      12.01   ; qtot 5.231
   484         HC     25    LER     HG    484     -0.036      1.008   ; qtot 5.195
   485         CT     25    LER    CD1    485     -0.412      12.01   ; qtot 4.783
   486         HC     25    LER   HD11    486        0.1      1.008   ; qtot 4.883
   487         HC     25    LER   HD12    487        0.1      1.008   ; qtot 4.983
   488         HC     25    LER   HD13    488        0.1      1.008   ; qtot 5.083
   489         CT     25    LER    CD2    489     -0.412      12.01   ; qtot 4.671
   490         HC     25    LER   HD21    490        0.1      1.008   ; qtot 4.771
   491         HC     25    LER   HD22    491        0.1      1.008   ; qtot 4.871
   492         HC     25    LER   HD23    492        0.1      1.008   ; qtot 4.971
   493          C     25    LER      C    493      0.597      12.01   ; qtot 5.568
   494          O     25    LER      O    494     -0.568         16   ; qtot 5
; residue  26 LYR rtp LYR  q  0.0
   495          N     26    LYR      N    495     -0.416      14.01   ; qtot 4.584
   496          H     26    LYR      H    496      0.272      1.008   ; qtot 4.856
   497         CX     26    LYR     CA    497     -0.072      12.01   ; qtot 4.784
   498         H1     26    LYR     HA    498      0.099      1.008   ; qtot 4.883
   499         CT     26    LYR     CB    499     -0.048      12.01   ; qtot 4.835
   500         HC     26    LYR    HB1    500      0.034      1.008   ; qtot 4.869
   501         HC     26    LYR    HB2    501      0.034      1.008   ; qtot 4.903
   502         CT     26    LYR     CG    502      0.066      12.01   ; qtot 4.969
   503         HC     26    LYR    HG1    503       0.01      1.008   ; qtot 4.979
   504         HC     26    LYR    HG2    504       0.01      1.008   ; qtot 4.989
   505         CT     26    LYR     CD    505      0.038      12.01   ; qtot 5.027
   506         HC     26    LYR    HD1    506       0.03      1.008   ; qtot 5.057
   507         HC     26    LYR    HD2    507       0.03      1.008   ; qtot 5.087
   508         CT     26    LYR     CE    508     -0.072      12.01   ; qtot 5.015
   509         HP     26    LYR    HE1    509       0.05      1.008   ; qtot 5.065
   510         HP     26    LYR    HE2    510       0.05      1.008   ; qtot 5.115
   511          N     26    LYR     NZ    511     -0.416      14.01   ; qtot 4.699
   512          H     26    LYR    HZ1    512      0.272      1.008   ; qtot 4.971
   513          C     26    LYR      C    513      0.597      12.01   ; qtot 5.568
   514          O     26    LYR      O    514     -0.568         16   ; qtot 5
; residue  27 LY0 rtp LY0  q  0.0
   515          N     27    LY0      N    515     -0.348      14.01   ; qtot 4.652
   516          H     27    LY0      H    516      0.275      1.008   ; qtot 4.927
   517         CX     27    LY0     CA    517     -0.227      12.01   ; qtot 4.7
   518         H1     27    LY0     HA    518      0.155      1.008   ; qtot 4.855
   519         CT     27    LY0     CB    519     -0.135      12.01   ; qtot 4.72
   520         HC     27    LY0    HB1    520      0.034      1.008   ; qtot 4.754
   521         HC     27    LY0    HB2    521      0.034      1.008   ; qtot 4.788
   522         CT     27    LY0     CG    522      0.066      12.01   ; qtot 4.854
   523         HC     27    LY0    HG1    523       0.01      1.008   ; qtot 4.864
   524         HC     27    LY0    HG2    524       0.01      1.008   ; qtot 4.874
   525         CT     27    LY0     CD    525     -0.037      12.01   ; qtot 4.837
   526         HC     27    LY0    HD1    526      0.012      1.008   ; qtot 4.849
   527         HC     27    LY0    HD2    527      0.012      1.008   ; qtot 4.861
   528         CT     27    LY0     CE    528      0.326      12.01   ; qtot 5.187
   529         HP     27    LY0    HE1    529     -0.034      1.008   ; qtot 5.153
   530         HP     27    LY0    HE2    530     -0.034      1.008   ; qtot 5.119
   531         N3     27    LY0     NZ    531     -1.036      14.01   ; qtot 4.083
   532        HGL     27    LY0    HZ1    532          0      1.008   ; qtot 4.083
   533          H     27    LY0    HZ2    533      0.386      1.008   ; qtot 4.469
   534          H     27    LY0    HZ3    534      0.386      1.008   ; qtot 4.855
   535          C     27    LY0      C    535      0.734      12.01   ; qtot 5.589
   536          O     27    LY0      O    536     -0.589         16   ; qtot 5
; residue  28 LER rtp LER  q  0.0
   537          N     28    LER      N    537     -0.416      14.01   ; qtot 4.584
   538          H     28    LER      H    538      0.272      1.008   ; qtot 4.856
   539         CX     28    LER     CA    539     -0.052      12.01   ; qtot 4.804
   540         H1     28    LER     HA    540      0.092      1.008   ; qtot 4.896
   541         2C     28    LER     CB    541      -0.11      12.01   ; qtot 4.786
   542         HC     28    LER    HB1    542      0.046      1.008   ; qtot 4.832
   543         HC     28    LER    HB2    543      0.046      1.008   ; qtot 4.878
   544         3C     28    LER     CG    544      0.353      12.01   ; qtot 5.231
   545         HC     28    LER     HG    545     -0.036      1.008   ; qtot 5.195
   546         CT     28    LER    CD1    546     -0.412      12.01   ; qtot 4.783
   547         HC     28    LER   HD11    547        0.1      1.008   ; qtot 4.883
   548         HC     28    LER   HD12    548        0.1      1.008   ; qtot 4.983
   549         HC     28    LER   HD13    549        0.1      1.008   ; qtot 5.083
   550         CT     28    LER    CD2    550     -0.412      12.01   ; qtot 4.671
   551         HC     28    LER   HD21    551        0.1      1.008   ; qtot 4.771
   552         HC     28    LER   HD22    552        0.1      1.008   ; qtot 4.871
   553         HC     28    LER   HD23    553        0.1      1.008   ; qtot 4.971
   554          C     28    LER      C    554      0.597      12.01   ; qtot 5.568
   555          O     28    LER      O    555     -0.568         16   ; qtot 5
; residue  29 LYR rtp LYR  q  0.0
   556          N     29    LYR      N    556     -0.416      14.01   ; qtot 4.584
   557          H     29    LYR      H    557      0.272      1.008   ; qtot 4.856
   558         CX     29    LYR     CA    558     -0.072      12.01   ; qtot 4.784
   559         H1     29    LYR     HA    559      0.099      1.008   ; qtot 4.883
   560         CT     29    LYR     CB    560     -0.048      12.01   ; qtot 4.835
   561         HC     29    LYR    HB1    561      0.034      1.008   ; qtot 4.869
   562         HC     29    LYR    HB2    562      0.034      1.008   ; qtot 4.903
   563         CT     29    LYR     CG    563      0.066      12.01   ; qtot 4.969
   564         HC     29    LYR    HG1    564       0.01      1.008   ; qtot 4.979
   565         HC     29    LYR    HG2    565       0.01      1.008   ; qtot 4.989
   566         CT     29    LYR     CD    566      0.038      12.01   ; qtot 5.027
   567         HC     29    LYR    HD1    567       0.03      1.008   ; qtot 5.057
   568         HC     29    LYR    HD2    568       0.03      1.008   ; qtot 5.087
   569         CT     29    LYR     CE    569     -0.072      12.01   ; qtot 5.015
   570         HP     29    LYR    HE1    570       0.05      1.008   ; qtot 5.065
   571         HP     29    LYR    HE2    571       0.05      1.008   ; qtot 5.115
   572          N     29    LYR     NZ    572     -0.416      14.01   ; qtot 4.699
   573          H     29    LYR    HZ1    573      0.272      1.008   ; qtot 4.971
   574          C     29    LYR      C    574      0.597      12.01   ; qtot 5.568
   575          O     29    LYR      O    575     -0.568         16   ; qtot 5
; residue  30 LER rtp LER  q  0.0
   576          N     30    LER      N    576     -0.416      14.01   ; qtot 4.584
   577          H     30    LER      H    577      0.272      1.008   ; qtot 4.856
   578         CX     30    LER     CA    578     -0.052      12.01   ; qtot 4.804
   579         H1     30    LER     HA    579      0.092      1.008   ; qtot 4.896
   580         2C     30    LER     CB    580      -0.11      12.01   ; qtot 4.786
   581         HC     30    LER    HB1    581      0.046      1.008   ; qtot 4.832
   582         HC     30    LER    HB2    582      0.046      1.008   ; qtot 4.878
   583         3C     30    LER     CG    583      0.353      12.01   ; qtot 5.231
   584         HC     30    LER     HG    584     -0.036      1.008   ; qtot 5.195
   585         CT     30    LER    CD1    585     -0.412      12.01   ; qtot 4.783
   586         HC     30    LER   HD11    586        0.1      1.008   ; qtot 4.883
   587         HC     30    LER   HD12    587        0.1      1.008   ; qtot 4.983
   588         HC     30    LER   HD13    588        0.1      1.008   ; qtot 5.083
   589         CT     30    LER    CD2    589     -0.412      12.01   ; qtot 4.671
   590         HC     30    LER   HD21    590        0.1      1.008   ; qtot 4.771
   591         HC     30    LER   HD22    591        0.1      1.008   ; qtot 4.871
   592         HC     30    LER   HD23    592        0.1      1.008   ; qtot 4.971
   593          C     30    LER      C    593      0.597      12.01   ; qtot 5.568
   594          O     30    LER      O    594     -0.568         16   ; qtot 5
; residue  31 LER rtp LER  q  0.0
   595          N     31    LER      N    595     -0.416      14.01   ; qtot 4.584
   596          H     31    LER      H    596      0.272      1.008   ; qtot 4.856
   597         CX     31    LER     CA    597     -0.052      12.01   ; qtot 4.804
   598         H1     31    LER     HA    598      0.092      1.008   ; qtot 4.896
   599         2C     31    LER     CB    599      -0.11      12.01   ; qtot 4.786
   600         HC     31    LER    HB1    600      0.046      1.008   ; qtot 4.832
   601         HC     31    LER    HB2    601      0.046      1.008   ; qtot 4.878
   602         3C     31    LER     CG    602      0.353      12.01   ; qtot 5.231
   603         HC     31    LER     HG    603     -0.036      1.008   ; qtot 5.195
   604         CT     31    LER    CD1    604     -0.412      12.01   ; qtot 4.783
   605         HC     31    LER   HD11    605        0.1      1.008   ; qtot 4.883
   606         HC     31    LER   HD12    606        0.1      1.008   ; qtot 4.983
   607         HC     31    LER   HD13    607        0.1      1.008   ; qtot 5.083
   608         CT     31    LER    CD2    608     -0.412      12.01   ; qtot 4.671
   609         HC     31    LER   HD21    609        0.1      1.008   ; qtot 4.771
   610         HC     31    LER   HD22    610        0.1      1.008   ; qtot 4.871
   611         HC     31    LER   HD23    611        0.1      1.008   ; qtot 4.971
   612          C     31    LER      C    612      0.597      12.01   ; qtot 5.568
   613          O     31    LER      O    613     -0.568         16   ; qtot 5
; residue  32 LY0 rtp LY0  q +1.0
   614         N3     32    LY0      N    614      0.129     14.011   ; qtot 5.129
   615          H     32    LY0     H1    615      0.206      1.008   ; qtot 5.335
   616          H     32    LY0     H2    616      0.206      1.008   ; qtot 5.541
   617          H     32    LY0     H3    617      0.206      1.008   ; qtot 5.747
   618         CX     32    LY0     CA    618      0.067     12.011   ; qtot 5.814
   619         HP     32    LY0     HA    619      0.143      1.008   ; qtot 5.957
   620         CT     32    LY0     CB    620     -0.135      12.01   ; qtot 5.822
   621         HC     32    LY0    HB1    621      0.034      1.008   ; qtot 5.856
   622         HC     32    LY0    HB2    622      0.034      1.008   ; qtot 5.89
   623         CT     32    LY0     CG    623      0.066      12.01   ; qtot 5.956
   624         HC     32    LY0    HG1    624       0.01      1.008   ; qtot 5.966
   625         HC     32    LY0    HG2    625       0.01      1.008   ; qtot 5.976
   626         CT     32    LY0     CD    626     -0.037      12.01   ; qtot 5.939
   627         HC     32    LY0    HD1    627      0.012      1.008   ; qtot 5.951
   628         HC     32    LY0    HD2    628      0.012      1.008   ; qtot 5.963
   629         CT     32    LY0     CE    629      0.326      12.01   ; qtot 6.289
   630         HP     32    LY0    HE1    630     -0.034      1.008   ; qtot 6.255
   631         HP     32    LY0    HE2    631     -0.034      1.008   ; qtot 6.221
   632         N3     32    LY0     NZ    632     -1.036      14.01   ; qtot 5.185
   633        HGL     32    LY0    HZ1    633          0      1.008   ; qtot 5.185
   634          H     32    LY0    HZ2    634      0.386      1.008   ; qtot 5.571
   635          H     32    LY0    HZ3    635      0.386      1.008   ; qtot 5.957
   636          C     32    LY0      C    636       0.62     12.011   ; qtot 6.577
   637          O     32    LY0      O    637     -0.577         16   ; qtot 6
; residue  33 LER rtp LER  q  0.0
   638          N     33    LER      N    638     -0.416      14.01   ; qtot 5.584
   639          H     33    LER      H    639      0.272      1.008   ; qtot 5.856
   640         CX     33    LER     CA    640     -0.052      12.01   ; qtot 5.804
   641         H1     33    LER     HA    641      0.092      1.008   ; qtot 5.896
   642         2C     33    LER     CB    642      -0.11      12.01   ; qtot 5.786
   643         HC     33    LER    HB1    643      0.046      1.008   ; qtot 5.832
   644         HC     33    LER    HB2    644      0.046      1.008   ; qtot 5.878
   645         3C     33    LER     CG    645      0.353      12.01   ; qtot 6.231
   646         HC     33    LER     HG    646     -0.036      1.008   ; qtot 6.195
   647         CT     33    LER    CD1    647     -0.412      12.01   ; qtot 5.783
   648         HC     33    LER   HD11    648        0.1      1.008   ; qtot 5.883
   649         HC     33    LER   HD12    649        0.1      1.008   ; qtot 5.983
   650         HC     33    LER   HD13    650        0.1      1.008   ; qtot 6.083
   651         CT     33    LER    CD2    651     -0.412      12.01   ; qtot 5.671
   652         HC     33    LER   HD21    652        0.1      1.008   ; qtot 5.771
   653         HC     33    LER   HD22    653        0.1      1.008   ; qtot 5.871
   654         HC     33    LER   HD23    654        0.1      1.008   ; qtot 5.971
   655          C     33    LER      C    655      0.597      12.01   ; qtot 6.568
   656          O     33    LER      O    656     -0.568         16   ; qtot 6
; residue  34 LY0 rtp LY0  q +1.0
   657         N3     34    LY0      N    657      0.129     14.011   ; qtot 6.129
   658          H     34    LY0     H1    658      0.206      1.008   ; qtot 6.335
   659          H     34    LY0     H2    659      0.206      1.008   ; qtot 6.541
   660          H     34    LY0     H3    660      0.206      1.008   ; qtot 6.747
   661         CX     34    LY0     CA    661      0.067     12.011   ; qtot 6.814
   662         HP     34    LY0     HA    662      0.143      1.008   ; qtot 6.957
   663         CT     34    LY0     CB    663     -0.135      12.01   ; qtot 6.822
   664         HC     34    LY0    HB1    664      0.034      1.008   ; qtot 6.856
   665         HC     34    LY0    HB2    665      0.034      1.008   ; qtot 6.89
   666         CT     34    LY0     CG    666      0.066      12.01   ; qtot 6.956
   667         HC     34    LY0    HG1    667       0.01      1.008   ; qtot 6.966
   668         HC     34    LY0    HG2    668       0.01      1.008   ; qtot 6.976
   669         CT     34    LY0     CD    669     -0.037      12.01   ; qtot 6.939
   670         HC     34    LY0    HD1    670      0.012      1.008   ; qtot 6.951
   671         HC     34    LY0    HD2    671      0.012      1.008   ; qtot 6.963
   672         CT     34    LY0     CE    672      0.326      12.01   ; qtot 7.289
   673         HP     34    LY0    HE1    673     -0.034      1.008   ; qtot 7.255
   674         HP     34    LY0    HE2    674     -0.034      1.008   ; qtot 7.221
   675         N3     34    LY0     NZ    675     -1.036      14.01   ; qtot 6.185
   676        HGL     34    LY0    HZ1    676          0      1.008   ; qtot 6.185
   677          H     34    LY0    HZ2    677      0.386      1.008   ; qtot 6.571
   678          H     34    LY0    HZ3    678      0.386      1.008   ; qtot 6.957
   679          C     34    LY0      C    679       0.62     12.011   ; qtot 7.577
   680          O     34    LY0      O    680     -0.577         16   ; qtot 7
; residue  35 LER rtp LER  q  0.0
   681          N     35    LER      N    681     -0.416      14.01   ; qtot 6.584
   682          H     35    LER      H    682      0.272      1.008   ; qtot 6.856
   683         CX     35    LER     CA    683     -0.052      12.01   ; qtot 6.804
   684         H1     35    LER     HA    684      0.092      1.008   ; qtot 6.896
   685         2C     35    LER     CB    685      -0.11      12.01   ; qtot 6.786
   686         HC     35    LER    HB1    686      0.046      1.008   ; qtot 6.832
   687         HC     35    LER    HB2    687      0.046      1.008   ; qtot 6.878
   688         3C     35    LER     CG    688      0.353      12.01   ; qtot 7.231
   689         HC     35    LER     HG    689     -0.036      1.008   ; qtot 7.195
   690         CT     35    LER    CD1    690     -0.412      12.01   ; qtot 6.783
   691         HC     35    LER   HD11    691        0.1      1.008   ; qtot 6.883
   692         HC     35    LER   HD12    692        0.1      1.008   ; qtot 6.983
   693         HC     35    LER   HD13    693        0.1      1.008   ; qtot 7.083
   694         CT     35    LER    CD2    694     -0.412      12.01   ; qtot 6.671
   695         HC     35    LER   HD21    695        0.1      1.008   ; qtot 6.771
   696         HC     35    LER   HD22    696        0.1      1.008   ; qtot 6.871
   697         HC     35    LER   HD23    697        0.1      1.008   ; qtot 6.971
   698          C     35    LER      C    698      0.597      12.01   ; qtot 7.568
   699          O     35    LER      O    699     -0.568         16   ; qtot 7
; residue  36 LYR rtp LYR  q  0.0
   700          N     36    LYR      N    700     -0.416      14.01   ; qtot 6.584
   701          H     36    LYR      H    701      0.272      1.008   ; qtot 6.856
   702         CX     36    LYR     CA    702     -0.072      12.01   ; qtot 6.784
   703         H1     36    LYR     HA    703      0.099      1.008   ; qtot 6.883
   704         CT     36    LYR     CB    704     -0.048      12.01   ; qtot 6.835
   705         HC     36    LYR    HB1    705      0.034      1.008   ; qtot 6.869
   706         HC     36    LYR    HB2    706      0.034      1.008   ; qtot 6.903
   707         CT     36    LYR     CG    707      0.066      12.01   ; qtot 6.969
   708         HC     36    LYR    HG1    708       0.01      1.008   ; qtot 6.979
   709         HC     36    LYR    HG2    709       0.01      1.008   ; qtot 6.989
   710         CT     36    LYR     CD    710      0.038      12.01   ; qtot 7.027
   711         HC     36    LYR    HD1    711       0.03      1.008   ; qtot 7.057
   712         HC     36    LYR    HD2    712       0.03      1.008   ; qtot 7.087
   713         CT     36    LYR     CE    713     -0.072      12.01   ; qtot 7.015
   714         HP     36    LYR    HE1    714       0.05      1.008   ; qtot 7.065
   715         HP     36    LYR    HE2    715       0.05      1.008   ; qtot 7.115
   716          N     36    LYR     NZ    716     -0.416      14.01   ; qtot 6.699
   717          H     36    LYR    HZ1    717      0.272      1.008   ; qtot 6.971
   718          C     36    LYR      C    718      0.597      12.01   ; qtot 7.568
   719          O     36    LYR      O    719     -0.568         16   ; qtot 7
; residue  37 LY0 rtp LY0  q  0.0
   720          N     37    LY0      N    720     -0.348      14.01   ; qtot 6.652
   721          H     37    LY0      H    721      0.275      1.008   ; qtot 6.927
   722         CX     37    LY0     CA    722     -0.227      12.01   ; qtot 6.7
   723         H1     37    LY0     HA    723      0.155      1.008   ; qtot 6.855
   724         CT     37    LY0     CB    724     -0.135      12.01   ; qtot 6.72
   725         HC     37    LY0    HB1    725      0.034      1.008   ; qtot 6.754
   726         HC     37    LY0    HB2    726      0.034      1.008   ; qtot 6.788
   727         CT     37    LY0     CG    727      0.066      12.01   ; qtot 6.854
   728         HC     37    LY0    HG1    728       0.01      1.008   ; qtot 6.864
   729         HC     37    LY0    HG2    729       0.01      1.008   ; qtot 6.874
   730         CT     37    LY0     CD    730     -0.037      12.01   ; qtot 6.837
   731         HC     37    LY0    HD1    731      0.012      1.008   ; qtot 6.849
   732         HC     37    LY0    HD2    732      0.012      1.008   ; qtot 6.861
   733         CT     37    LY0     CE    733      0.326      12.01   ; qtot 7.187
   734         HP     37    LY0    HE1    734     -0.034      1.008   ; qtot 7.153
   735         HP     37    LY0    HE2    735     -0.034      1.008   ; qtot 7.119
   736         N3     37    LY0     NZ    736     -1.036      14.01   ; qtot 6.083
   737        HGL     37    LY0    HZ1    737          0      1.008   ; qtot 6.083
   738          H     37    LY0    HZ2    738      0.386      1.008   ; qtot 6.469
   739          H     37    LY0    HZ3    739      0.386      1.008   ; qtot 6.855
   740          C     37    LY0      C    740      0.734      12.01   ; qtot 7.589
   741          O     37    LY0      O    741     -0.589         16   ; qtot 7
; residue  38 LER rtp LER  q  0.0
   742          N     38    LER      N    742     -0.416      14.01   ; qtot 6.584
   743          H     38    LER      H    743      0.272      1.008   ; qtot 6.856
   744         CX     38    LER     CA    744     -0.052      12.01   ; qtot 6.804
   745         H1     38    LER     HA    745      0.092      1.008   ; qtot 6.896
   746         2C     38    LER     CB    746      -0.11      12.01   ; qtot 6.786
   747         HC     38    LER    HB1    747      0.046      1.008   ; qtot 6.832
   748         HC     38    LER    HB2    748      0.046      1.008   ; qtot 6.878
   749         3C     38    LER     CG    749      0.353      12.01   ; qtot 7.231
   750         HC     38    LER     HG    750     -0.036      1.008   ; qtot 7.195
   751         CT     38    LER    CD1    751     -0.412      12.01   ; qtot 6.783
   752         HC     38    LER   HD11    752        0.1      1.008   ; qtot 6.883
   753         HC     38    LER   HD12    753        0.1      1.008   ; qtot 6.983
   754         HC     38    LER   HD13    754        0.1      1.008   ; qtot 7.083
   755         CT     38    LER    CD2    755     -0.412      12.01   ; qtot 6.671
   756         HC     38    LER   HD21    756        0.1      1.008   ; qtot 6.771
   757         HC     38    LER   HD22    757        0.1      1.008   ; qtot 6.871
   758         HC     38    LER   HD23    758        0.1      1.008   ; qtot 6.971
   759          C     38    LER      C    759      0.597      12.01   ; qtot 7.568
   760          O     38    LER      O    760     -0.568         16   ; qtot 7
; residue  39 LY0 rtp LY0  q +1.0
   761         N3     39    LY0      N    761      0.129     14.011   ; qtot 7.129
   762          H     39    LY0     H1    762      0.206      1.008   ; qtot 7.335
   763          H     39    LY0     H2    763      0.206      1.008   ; qtot 7.541
   764          H     39    LY0     H3    764      0.206      1.008   ; qtot 7.747
   765         CX     39    LY0     CA    765      0.067     12.011   ; qtot 7.814
   766         HP     39    LY0     HA    766      0.143      1.008   ; qtot 7.957
   767         CT     39    LY0     CB    767     -0.135      12.01   ; qtot 7.822
   768         HC     39    LY0    HB1    768      0.034      1.008   ; qtot 7.856
   769         HC     39    LY0    HB2    769      0.034      1.008   ; qtot 7.89
   770         CT     39    LY0     CG    770      0.066      12.01   ; qtot 7.956
   771         HC     39    LY0    HG1    771       0.01      1.008   ; qtot 7.966
   772         HC     39    LY0    HG2    772       0.01      1.008   ; qtot 7.976
   773         CT     39    LY0     CD    773     -0.037      12.01   ; qtot 7.939
   774         HC     39    LY0    HD1    774      0.012      1.008   ; qtot 7.951
   775         HC     39    LY0    HD2    775      0.012      1.008   ; qtot 7.963
   776         CT     39    LY0     CE    776      0.326      12.01   ; qtot 8.289
   777         HP     39    LY0    HE1    777     -0.034      1.008   ; qtot 8.255
   778         HP     39    LY0    HE2    778     -0.034      1.008   ; qtot 8.221
   779         N3     39    LY0     NZ    779     -1.036      14.01   ; qtot 7.185
   780        HGL     39    LY0    HZ1    780          0      1.008   ; qtot 7.185
   781          H     39    LY0    HZ2    781      0.386      1.008   ; qtot 7.571
   782          H     39    LY0    HZ3    782      0.386      1.008   ; qtot 7.957
   783          C     39    LY0      C    783       0.62     12.011   ; qtot 8.577
   784          O     39    LY0      O    784     -0.577         16   ; qtot 8
; residue  40 LER rtp LER  q  0.0
   785          N     40    LER      N    785     -0.416      14.01   ; qtot 7.584
   786          H     40    LER      H    786      0.272      1.008   ; qtot 7.856
   787         CX     40    LER     CA    787     -0.052      12.01   ; qtot 7.804
   788         H1     40    LER     HA    788      0.092      1.008   ; qtot 7.896
   789         2C     40    LER     CB    789      -0.11      12.01   ; qtot 7.786
   790         HC     40    LER    HB1    790      0.046      1.008   ; qtot 7.832
   791         HC     40    LER    HB2    791      0.046      1.008   ; qtot 7.878
   792         3C     40    LER     CG    792      0.353      12.01   ; qtot 8.231
   793         HC     40    LER     HG    793     -0.036      1.008   ; qtot 8.195
   794         CT     40    LER    CD1    794     -0.412      12.01   ; qtot 7.783
   795         HC     40    LER   HD11    795        0.1      1.008   ; qtot 7.883
   796         HC     40    LER   HD12    796        0.1      1.008   ; qtot 7.983
   797         HC     40    LER   HD13    797        0.1      1.008   ; qtot 8.083
   798         CT     40    LER    CD2    798     -0.412      12.01   ; qtot 7.671
   799         HC     40    LER   HD21    799        0.1      1.008   ; qtot 7.771
   800         HC     40    LER   HD22    800        0.1      1.008   ; qtot 7.871
   801         HC     40    LER   HD23    801        0.1      1.008   ; qtot 7.971
   802          C     40    LER      C    802      0.597      12.01   ; qtot 8.568
   803          O     40    LER      O    803     -0.568         16   ; qtot 8
; residue  41 U   rtp RU5  q -0.3
   804         OH     41      U    O5'    804    -0.6223         16   ; qtot 7.378
   805         HO     41      U    H5T    805     0.4295      1.008   ; qtot 7.807
   806         CI     41      U    C5'    806     0.0558      12.01   ; qtot 7.863
   807         H1     41      U   H5'1    807     0.0679      1.008   ; qtot 7.931
   808         H1     41      U   H5'2    808     0.0679      1.008   ; qtot 7.999
   809         CT     41      U    C4'    809     0.1065      12.01   ; qtot 8.105
   810         H1     41      U    H4'    810     0.1174      1.008   ; qtot 8.223
   811         OS     41      U    O4'    811    -0.3548         16   ; qtot 7.868
   812         CT     41      U    C1'    812     0.0674      12.01   ; qtot 7.935
   813         H2     41      U    H1'    813     0.1824      1.008   ; qtot 8.118
   814         N*     41      U     N1    814     0.0418      14.01   ; qtot 8.159
   815         CS     41      U     C6    815    -0.1126      12.01   ; qtot 8.047
   816         H4     41      U     H6    816     0.2188      1.008   ; qtot 8.266
   817         CS     41      U     C5    817    -0.3635      12.01   ; qtot 7.902
   818         HA     41      U     H5    818     0.1811      1.008   ; qtot 8.083
   819          C     41      U     C4    819     0.5952      12.01   ; qtot 8.678
   820          O     41      U     O4    820    -0.5761         16   ; qtot 8.102
   821         NA     41      U     N3    821    -0.3549      14.01   ; qtot 7.747
   822          H     41      U     H3    822     0.3154      1.008   ; qtot 8.063
   823          C     41      U     C2    823     0.4687      12.01   ; qtot 8.532
   824          O     41      U     O2    824    -0.5477         16   ; qtot 7.984
   825         CT     41      U    C3'    825     0.2022      12.01   ; qtot 8.186
   826         H1     41      U    H3'    826     0.0615      1.008   ; qtot 8.248
   827         CT     41      U    C2'    827      0.067      12.01   ; qtot 8.315
   828         H1     41      U   H2'1    828     0.0972      1.008   ; qtot 8.412
   829         OH     41      U    O2'    829    -0.6139         16   ; qtot 7.798
   830         HO     41      U   HO'2    830     0.4186      1.008   ; qtot 8.216
   831         OS     41      U    O3'    831    -0.5246         16   ; qtot 7.692
; residue  42 U   rtp RU   q -1.0
   832          P     42      U      P    832     1.1662      30.97   ; qtot 8.858
   833         O2     42      U    O1P    833     -0.776         16   ; qtot 8.082
   834         O2     42      U    O2P    834     -0.776         16   ; qtot 7.306
   835         OS     42      U    O5'    835    -0.4989         16   ; qtot 6.807
   836         CI     42      U    C5'    836     0.0558      12.01   ; qtot 6.863
   837         H1     42      U   H5'1    837     0.0679      1.008   ; qtot 6.931
   838         H1     42      U   H5'2    838     0.0679      1.008   ; qtot 6.999
   839         CT     42      U    C4'    839     0.1065      12.01   ; qtot 7.105
   840         H1     42      U    H4'    840     0.1174      1.008   ; qtot 7.223
   841         OS     42      U    O4'    841    -0.3548         16   ; qtot 6.868
   842         CT     42      U    C1'    842     0.0674      12.01   ; qtot 6.935
   843         H2     42      U    H1'    843     0.1824      1.008   ; qtot 7.118
   844         N*     42      U     N1    844     0.0418      14.01   ; qtot 7.159
   845         CS     42      U     C6    845    -0.1126      12.01   ; qtot 7.047
   846         H4     42      U     H6    846     0.2188      1.008   ; qtot 7.266
   847         CS     42      U     C5    847    -0.3635      12.01   ; qtot 6.902
   848         HA     42      U     H5    848     0.1811      1.008   ; qtot 7.083
   849          C     42      U     C4    849     0.5952      12.01   ; qtot 7.678
   850          O     42      U     O4    850    -0.5761         16   ; qtot 7.102
   851         NA     42      U     N3    851    -0.3549      14.01   ; qtot 6.747
   852          H     42      U     H3    852     0.3154      1.008   ; qtot 7.063
   853          C     42      U     C2    853     0.4687      12.01   ; qtot 7.532
   854          O     42      U     O2    854    -0.5477         16   ; qtot 6.984
   855         CT     42      U    C3'    855     0.2022      12.01   ; qtot 7.186
   856         H1     42      U    H3'    856     0.0615      1.008   ; qtot 7.248
   857         CT     42      U    C2'    857      0.067      12.01   ; qtot 7.315
   858         H1     42      U   H2'1    858     0.0972      1.008   ; qtot 7.412
   859         OH     42      U    O2'    859    -0.6139         16   ; qtot 6.798
   860         HO     42      U   HO'2    860     0.4186      1.008   ; qtot 7.216
   861         OS     42      U    O3'    861    -0.5246         16   ; qtot 6.692
; residue  43 A   rtp RA   q -1.0
   862          P     43      A      P    862     1.1662      30.97   ; qtot 7.858
   863         O2     43      A    O1P    863     -0.776         16   ; qtot 7.082
   864         O2     43      A    O2P    864     -0.776         16   ; qtot 6.306
   865         OS     43      A    O5'    865    -0.4989         16   ; qtot 5.807
   866         CI     43      A    C5'    866     0.0558      12.01   ; qtot 5.863
   867         H1     43      A   H5'1    867     0.0679      1.008   ; qtot 5.931
   868         H1     43      A   H5'2    868     0.0679      1.008   ; qtot 5.999
   869         CT     43      A    C4'    869     0.1065      12.01   ; qtot 6.105
   870         H1     43      A    H4'    870     0.1174      1.008   ; qtot 6.223
   871         OS     43      A    O4'    871    -0.3548         16   ; qtot 5.868
   872         CT     43      A    C1'    872     0.0394      12.01   ; qtot 5.907
   873         H2     43      A    H1'    873     0.2007      1.008   ; qtot 6.108
   874         N*     43      A     N9    874    -0.0251      14.01   ; qtot 6.083
   875         C5     43      A     C8    875     0.2006      12.01   ; qtot 6.283
   876         H5     43      A     H8    876     0.1553      1.008   ; qtot 6.439
   877         NB     43      A     N7    877    -0.6073      14.01   ; qtot 5.831
   878         CB     43      A     C5    878     0.0515      12.01   ; qtot 5.883
   879         CA     43      A     C6    879     0.7009      12.01   ; qtot 6.584
   880         N2     43      A     N6    880    -0.9019      14.01   ; qtot 5.682
   881          H     43      A    H61    881     0.4115      1.008   ; qtot 6.093
   882          H     43      A    H62    882     0.4115      1.008   ; qtot 6.505
   883         NC     43      A     N1    883    -0.7615      14.01   ; qtot 5.743
   884         CQ     43      A     C2    884     0.5875      12.01   ; qtot 6.331
   885         H5     43      A     H2    885     0.0473      1.008   ; qtot 6.378
   886         NC     43      A     N3    886    -0.6997      14.01   ; qtot 5.679
   887         CB     43      A     C4    887     0.3053      12.01   ; qtot 5.984
   888         CT     43      A    C3'    888     0.2022      12.01   ; qtot 6.186
   889         H1     43      A    H3'    889     0.0615      1.008   ; qtot 6.248
   890         CT     43      A    C2'    890      0.067      12.01   ; qtot 6.315
   891         H1     43      A   H2'1    891     0.0972      1.008   ; qtot 6.412
   892         OH     43      A    O2'    892    -0.6139         16   ; qtot 5.798
   893         HO     43      A   HO'2    893     0.4186      1.008   ; qtot 6.216
   894         OS     43      A    O3'    894    -0.5246         16   ; qtot 5.692
; residue  44 A   rtp RA   q -1.0
   895          P     44      A      P    895     1.1662      30.97   ; qtot 6.858
   896         O2     44      A    O1P    896     -0.776         16   ; qtot 6.082
   897         O2     44      A    O2P    897     -0.776         16   ; qtot 5.306
   898         OS     44      A    O5'    898    -0.4989         16   ; qtot 4.807
   899         CI     44      A    C5'    899     0.0558      12.01   ; qtot 4.863
   900         H1     44      A   H5'1    900     0.0679      1.008   ; qtot 4.931
   901         H1     44      A   H5'2    901     0.0679      1.008   ; qtot 4.999
   902         CT     44      A    C4'    902     0.1065      12.01   ; qtot 5.105
   903         H1     44      A    H4'    903     0.1174      1.008   ; qtot 5.223
   904         OS     44      A    O4'    904    -0.3548         16   ; qtot 4.868
   905         CT     44      A    C1'    905     0.0394      12.01   ; qtot 4.907
   906         H2     44      A    H1'    906     0.2007      1.008   ; qtot 5.108
   907         N*     44      A     N9    907    -0.0251      14.01   ; qtot 5.083
   908         C5     44      A     C8    908     0.2006      12.01   ; qtot 5.283
   909         H5     44      A     H8    909     0.1553      1.008   ; qtot 5.439
   910         NB     44      A     N7    910    -0.6073      14.01   ; qtot 4.831
   911         CB     44      A     C5    911     0.0515      12.01   ; qtot 4.883
   912         CA     44      A     C6    912     0.7009      12.01   ; qtot 5.584
   913         N2     44      A     N6    913    -0.9019      14.01   ; qtot 4.682
   914          H     44      A    H61    914     0.4115      1.008   ; qtot 5.093
   915          H     44      A    H62    915     0.4115      1.008   ; qtot 5.505
   916         NC     44      A     N1    916    -0.7615      14.01   ; qtot 4.743
   917         CQ     44      A     C2    917     0.5875      12.01   ; qtot 5.331
   918         H5     44      A     H2    918     0.0473      1.008   ; qtot 5.378
   919         NC     44      A     N3    919    -0.6997      14.01   ; qtot 4.679
   920         CB     44      A     C4    920     0.3053      12.01   ; qtot 4.984
   921         CT     44      A    C3'    921     0.2022      12.01   ; qtot 5.186
   922         H1     44      A    H3'    922     0.0615      1.008   ; qtot 5.248
   923         CT     44      A    C2'    923      0.067      12.01   ; qtot 5.315
   924         H1     44      A   H2'1    924     0.0972      1.008   ; qtot 5.412
   925         OH     44      A    O2'    925    -0.6139         16   ; qtot 4.798
   926         HO     44      A   HO'2    926     0.4186      1.008   ; qtot 5.216
   927         OS     44      A    O3'    927    -0.5246         16   ; qtot 4.692
; residue  45 U   rtp RU   q -1.0
   928          P     45      U      P    928     1.1662      30.97   ; qtot 5.858
   929         O2     45      U    O1P    929     -0.776         16   ; qtot 5.082
   930         O2     45      U    O2P    930     -0.776         16   ; qtot 4.306
   931         OS     45      U    O5'    931    -0.4989         16   ; qtot 3.807
   932         CI     45      U    C5'    932     0.0558      12.01   ; qtot 3.863
   933         H1     45      U   H5'1    933     0.0679      1.008   ; qtot 3.931
   934         H1     45      U   H5'2    934     0.0679      1.008   ; qtot 3.999
   935         CT     45      U    C4'    935     0.1065      12.01   ; qtot 4.105
   936         H1     45      U    H4'    936     0.1174      1.008   ; qtot 4.223
   937         OS     45      U    O4'    937    -0.3548         16   ; qtot 3.868
   938         CT     45      U    C1'    938     0.0674      12.01   ; qtot 3.935
   939         H2     45      U    H1'    939     0.1824      1.008   ; qtot 4.118
   940         N*     45      U     N1    940     0.0418      14.01   ; qtot 4.159
   941         CS     45      U     C6    941    -0.1126      12.01   ; qtot 4.047
   942         H4     45      U     H6    942     0.2188      1.008   ; qtot 4.266
   943         CS     45      U     C5    943    -0.3635      12.01   ; qtot 3.902
   944         HA     45      U     H5    944     0.1811      1.008   ; qtot 4.083
   945          C     45      U     C4    945     0.5952      12.01   ; qtot 4.678
   946          O     45      U     O4    946    -0.5761         16   ; qtot 4.102
   947         NA     45      U     N3    947    -0.3549      14.01   ; qtot 3.747
   948          H     45      U     H3    948     0.3154      1.008   ; qtot 4.063
   949          C     45      U     C2    949     0.4687      12.01   ; qtot 4.532
   950          O     45      U     O2    950    -0.5477         16   ; qtot 3.984
   951         CT     45      U    C3'    951     0.2022      12.01   ; qtot 4.186
   952         H1     45      U    H3'    952     0.0615      1.008   ; qtot 4.248
   953         CT     45      U    C2'    953      0.067      12.01   ; qtot 4.315
   954         H1     45      U   H2'1    954     0.0972      1.008   ; qtot 4.412
   955         OH     45      U    O2'    955    -0.6139         16   ; qtot 3.798
   956         HO     45      U   HO'2    956     0.4186      1.008   ; qtot 4.216
   957         OS     45      U    O3'    957    -0.5246         16   ; qtot 3.692
; residue  46 U   rtp RU   q -1.0
   958          P     46      U      P    958     1.1662      30.97   ; qtot 4.858
   959         O2     46      U    O1P    959     -0.776         16   ; qtot 4.082
   960         O2     46      U    O2P    960     -0.776         16   ; qtot 3.306
   961         OS     46      U    O5'    961    -0.4989         16   ; qtot 2.807
   962         CI     46      U    C5'    962     0.0558      12.01   ; qtot 2.863
   963         H1     46      U   H5'1    963     0.0679      1.008   ; qtot 2.931
   964         H1     46      U   H5'2    964     0.0679      1.008   ; qtot 2.999
   965         CT     46      U    C4'    965     0.1065      12.01   ; qtot 3.105
   966         H1     46      U    H4'    966     0.1174      1.008   ; qtot 3.223
   967         OS     46      U    O4'    967    -0.3548         16   ; qtot 2.868
   968         CT     46      U    C1'    968     0.0674      12.01   ; qtot 2.935
   969         H2     46      U    H1'    969     0.1824      1.008   ; qtot 3.118
   970         N*     46      U     N1    970     0.0418      14.01   ; qtot 3.159
   971         CS     46      U     C6    971    -0.1126      12.01   ; qtot 3.047
   972         H4     46      U     H6    972     0.2188      1.008   ; qtot 3.266
   973         CS     46      U     C5    973    -0.3635      12.01   ; qtot 2.902
   974         HA     46      U     H5    974     0.1811      1.008   ; qtot 3.083
   975          C     46      U     C4    975     0.5952      12.01   ; qtot 3.678
   976          O     46      U     O4    976    -0.5761         16   ; qtot 3.102
   977         NA     46      U     N3    977    -0.3549      14.01   ; qtot 2.747
   978          H     46      U     H3    978     0.3154      1.008   ; qtot 3.063
   979          C     46      U     C2    979     0.4687      12.01   ; qtot 3.532
   980          O     46      U     O2    980    -0.5477         16   ; qtot 2.984
   981         CT     46      U    C3'    981     0.2022      12.01   ; qtot 3.186
   982         H1     46      U    H3'    982     0.0615      1.008   ; qtot 3.248
   983         CT     46      U    C2'    983      0.067      12.01   ; qtot 3.315
   984         H1     46      U   H2'1    984     0.0972      1.008   ; qtot 3.412
   985         OH     46      U    O2'    985    -0.6139         16   ; qtot 2.798
   986         HO     46      U   HO'2    986     0.4186      1.008   ; qtot 3.216
   987         OS     46      U    O3'    987    -0.5246         16   ; qtot 2.692
; residue  47 A   rtp RA   q -1.0
   988          P     47      A      P    988     1.1662      30.97   ; qtot 3.858
   989         O2     47      A    O1P    989     -0.776         16   ; qtot 3.082
   990         O2     47      A    O2P    990     -0.776         16   ; qtot 2.306
   991         OS     47      A    O5'    991    -0.4989         16   ; qtot 1.807
   992         CI     47      A    C5'    992     0.0558      12.01   ; qtot 1.863
   993         H1     47      A   H5'1    993     0.0679      1.008   ; qtot 1.931
   994         H1     47      A   H5'2    994     0.0679      1.008   ; qtot 1.999
   995         CT     47      A    C4'    995     0.1065      12.01   ; qtot 2.105
   996         H1     47      A    H4'    996     0.1174      1.008   ; qtot 2.223
   997         OS     47      A    O4'    997    -0.3548         16   ; qtot 1.868
   998         CT     47      A    C1'    998     0.0394      12.01   ; qtot 1.907
   999         H2     47      A    H1'    999     0.2007      1.008   ; qtot 2.108
  1000         N*     47      A     N9   1000    -0.0251      14.01   ; qtot 2.083
  1001         C5     47      A     C8   1001     0.2006      12.01   ; qtot 2.283
  1002         H5     47      A     H8   1002     0.1553      1.008   ; qtot 2.439
  1003         NB     47      A     N7   1003    -0.6073      14.01   ; qtot 1.831
  1004         CB     47      A     C5   1004     0.0515      12.01   ; qtot 1.883
  1005         CA     47      A     C6   1005     0.7009      12.01   ; qtot 2.584
  1006         N2     47      A     N6   1006    -0.9019      14.01   ; qtot 1.682
  1007          H     47      A    H61   1007     0.4115      1.008   ; qtot 2.093
  1008          H     47      A    H62   1008     0.4115      1.008   ; qtot 2.505
  1009         NC     47      A     N1   1009    -0.7615      14.01   ; qtot 1.743
  1010         CQ     47      A     C2   1010     0.5875      12.01   ; qtot 2.331
  1011         H5     47      A     H2   1011     0.0473      1.008   ; qtot 2.378
  1012         NC     47      A     N3   1012    -0.6997      14.01   ; qtot 1.679
  1013         CB     47      A     C4   1013     0.3053      12.01   ; qtot 1.984
  1014         CT     47      A    C3'   1014     0.2022      12.01   ; qtot 2.186
  1015         H1     47      A    H3'   1015     0.0615      1.008   ; qtot 2.248
  1016         CT     47      A    C2'   1016      0.067      12.01   ; qtot 2.315
  1017         H1     47      A   H2'1   1017     0.0972      1.008   ; qtot 2.412
  1018         OH     47      A    O2'   1018    -0.6139         16   ; qtot 1.798
  1019         HO     47      A   HO'2   1019     0.4186      1.008   ; qtot 2.216
  1020         OS     47      A    O3'   1020    -0.5246         16   ; qtot 1.692
; residue  48 U   rtp RU   q -1.0
  1021          P     48      U      P   1021     1.1662      30.97   ; qtot 2.858
  1022         O2     48      U    O1P   1022     -0.776         16   ; qtot 2.082
  1023         O2     48      U    O2P   1023     -0.776         16   ; qtot 1.306
  1024         OS     48      U    O5'   1024    -0.4989         16   ; qtot 0.8072
  1025         CI     48      U    C5'   1025     0.0558      12.01   ; qtot 0.863
  1026         H1     48      U   H5'1   1026     0.0679      1.008   ; qtot 0.9309
  1027         H1     48      U   H5'2   1027     0.0679      1.008   ; qtot 0.9988
  1028         CT     48      U    C4'   1028     0.1065      12.01   ; qtot 1.105
  1029         H1     48      U    H4'   1029     0.1174      1.008   ; qtot 1.223
  1030         OS     48      U    O4'   1030    -0.3548         16   ; qtot 0.8679
  1031         CT     48      U    C1'   1031     0.0674      12.01   ; qtot 0.9353
  1032         H2     48      U    H1'   1032     0.1824      1.008   ; qtot 1.118
  1033         N*     48      U     N1   1033     0.0418      14.01   ; qtot 1.159
  1034         CS     48      U     C6   1034    -0.1126      12.01   ; qtot 1.047
  1035         H4     48      U     H6   1035     0.2188      1.008   ; qtot 1.266
  1036         CS     48      U     C5   1036    -0.3635      12.01   ; qtot 0.9022
  1037         HA     48      U     H5   1037     0.1811      1.008   ; qtot 1.083
  1038          C     48      U     C4   1038     0.5952      12.01   ; qtot 1.678
  1039          O     48      U     O4   1039    -0.5761         16   ; qtot 1.102
  1040         NA     48      U     N3   1040    -0.3549      14.01   ; qtot 0.7475
  1041          H     48      U     H3   1041     0.3154      1.008   ; qtot 1.063
  1042          C     48      U     C2   1042     0.4687      12.01   ; qtot 1.532
  1043          O     48      U     O2   1043    -0.5477         16   ; qtot 0.9839
  1044         CT     48      U    C3'   1044     0.2022      12.01   ; qtot 1.186
  1045         H1     48      U    H3'   1045     0.0615      1.008   ; qtot 1.248
  1046         CT     48      U    C2'   1046      0.067      12.01   ; qtot 1.315
  1047         H1     48      U   H2'1   1047     0.0972      1.008   ; qtot 1.412
  1048         OH     48      U    O2'   1048    -0.6139         16   ; qtot 0.7979
  1049         HO     48      U   HO'2   1049     0.4186      1.008   ; qtot 1.216
  1050         OS     48      U    O3'   1050    -0.5246         16   ; qtot 0.6919
; residue  49 C   rtp RC   q -1.0
  1051          P     49      C      P   1051     1.1662      30.97   ; qtot 1.858
  1052         O2     49      C    O1P   1052     -0.776         16   ; qtot 1.082
  1053         O2     49      C    O2P   1053     -0.776         16   ; qtot 0.3061
  1054         OS     49      C    O5'   1054    -0.4989         16   ; qtot -0.1928
  1055         CI     49      C    C5'   1055     0.0558      12.01   ; qtot -0.137
  1056         H1     49      C   H5'1   1056     0.0679      1.008   ; qtot -0.0691
  1057         H1     49      C   H5'2   1057     0.0679      1.008   ; qtot -0.0012
  1058         CT     49      C    C4'   1058     0.1065      12.01   ; qtot 0.1053
  1059         H1     49      C    H4'   1059     0.1174      1.008   ; qtot 0.2227
  1060         OS     49      C    O4'   1060    -0.3548         16   ; qtot -0.1321
  1061         CT     49      C    C1'   1061     0.0066      12.01   ; qtot -0.1255
  1062         H2     49      C    H1'   1062     0.2029      1.008   ; qtot 0.0774
  1063         N*     49      C     N1   1063    -0.0484      14.01   ; qtot 0.029
  1064         C4     49      C     C6   1064     0.0053      12.01   ; qtot 0.0343
  1065         H4     49      C     H6   1065     0.1958      1.008   ; qtot 0.2301
  1066         C4     49      C     C5   1066    -0.5215      12.01   ; qtot -0.2914
  1067         HA     49      C     H5   1067     0.1928      1.008   ; qtot -0.0986
  1068         CA     49      C     C4   1068     0.8185      12.01   ; qtot 0.7199
  1069         N2     49      C     N4   1069     -0.953      14.01   ; qtot -0.2331
  1070          H     49      C    H41   1070     0.4234      1.008   ; qtot 0.1903
  1071          H     49      C    H42   1071     0.4234      1.008   ; qtot 0.6137
  1072         NC     49      C     N3   1072    -0.7584      14.01   ; qtot -0.1447
  1073          C     49      C     C2   1073     0.7538      12.01   ; qtot 0.6091
  1074          O     49      C     O2   1074    -0.6252         16   ; qtot -0.0161
  1075         CT     49      C    C3'   1075     0.2022      12.01   ; qtot 0.1861
  1076         H1     49      C    H3'   1076     0.0615      1.008   ; qtot 0.2476
  1077         CT     49      C    C2'   1077      0.067      12.01   ; qtot 0.3146
  1078         H1     49      C   H2'1   1078     0.0972      1.008   ; qtot 0.4118
  1079         OH     49      C    O2'   1079    -0.6139         16   ; qtot -0.2021
  1080         HO     49      C   HO'2   1080     0.4186      1.008   ; qtot 0.2165
  1081         OS     49      C    O3'   1081    -0.5246         16   ; qtot -0.3081
; residue  50 U   rtp RU   q -1.0
  1082          P     50      U      P   1082     1.1662      30.97   ; qtot 0.8581
  1083         O2     50      U    O1P   1083     -0.776         16   ; qtot 0.0821
  1084         O2     50      U    O2P   1084     -0.776         16   ; qtot -0.6939
  1085         OS     50      U    O5'   1085    -0.4989         16   ; qtot -1.193
  1086         CI     50      U    C5'   1086     0.0558      12.01   ; qtot -1.137
  1087         H1     50      U   H5'1   1087     0.0679      1.008   ; qtot -1.069
  1088         H1     50      U   H5'2   1088     0.0679      1.008   ; qtot -1.001
  1089         CT     50      U    C4'   1089     0.1065      12.01   ; qtot -0.8947
  1090         H1     50      U    H4'   1090     0.1174      1.008   ; qtot -0.7773
  1091         OS     50      U    O4'   1091    -0.3548         16   ; qtot -1.132
  1092         CT     50      U    C1'   1092     0.0674      12.01   ; qtot -1.065
  1093         H2     50      U    H1'   1093     0.1824      1.008   ; qtot -0.8823
  1094         N*     50      U     N1   1094     0.0418      14.01   ; qtot -0.8405
  1095         CS     50      U     C6   1095    -0.1126      12.01   ; qtot -0.9531
  1096         H4     50      U     H6   1096     0.2188      1.008   ; qtot -0.7343
  1097         CS     50      U     C5   1097    -0.3635      12.01   ; qtot -1.098
  1098         HA     50      U     H5   1098     0.1811      1.008   ; qtot -0.9167
  1099          C     50      U     C4   1099     0.5952      12.01   ; qtot -0.3215
  1100          O     50      U     O4   1100    -0.5761         16   ; qtot -0.8976
  1101         NA     50      U     N3   1101    -0.3549      14.01   ; qtot -1.253
  1102          H     50      U     H3   1102     0.3154      1.008   ; qtot -0.9371
  1103          C     50      U     C2   1103     0.4687      12.01   ; qtot -0.4684
  1104          O     50      U     O2   1104    -0.5477         16   ; qtot -1.016
  1105         CT     50      U    C3'   1105     0.2022      12.01   ; qtot -0.8139
  1106         H1     50      U    H3'   1106     0.0615      1.008   ; qtot -0.7524
  1107         CT     50      U    C2'   1107      0.067      12.01   ; qtot -0.6854
  1108         H1     50      U   H2'1   1108     0.0972      1.008   ; qtot -0.5882
  1109         OH     50      U    O2'   1109    -0.6139         16   ; qtot -1.202
  1110         HO     50      U   HO'2   1110     0.4186      1.008   ; qtot -0.7835
  1111         OS     50      U    O3'   1111    -0.5246         16   ; qtot -1.308
; residue  51 A   rtp RA   q -1.0
  1112          P     51      A      P   1112     1.1662      30.97   ; qtot -0.1419
  1113         O2     51      A    O1P   1113     -0.776         16   ; qtot -0.9179
  1114         O2     51      A    O2P   1114     -0.776         16   ; qtot -1.694
  1115         OS     51      A    O5'   1115    -0.4989         16   ; qtot -2.193
  1116         CI     51      A    C5'   1116     0.0558      12.01   ; qtot -2.137
  1117         H1     51      A   H5'1   1117     0.0679      1.008   ; qtot -2.069
  1118         H1     51      A   H5'2   1118     0.0679      1.008   ; qtot -2.001
  1119         CT     51      A    C4'   1119     0.1065      12.01   ; qtot -1.895
  1120         H1     51      A    H4'   1120     0.1174      1.008   ; qtot -1.777
  1121         OS     51      A    O4'   1121    -0.3548         16   ; qtot -2.132
  1122         CT     51      A    C1'   1122     0.0394      12.01   ; qtot -2.093
  1123         H2     51      A    H1'   1123     0.2007      1.008   ; qtot -1.892
  1124         N*     51      A     N9   1124    -0.0251      14.01   ; qtot -1.917
  1125         C5     51      A     C8   1125     0.2006      12.01   ; qtot -1.717
  1126         H5     51      A     H8   1126     0.1553      1.008   ; qtot -1.561
  1127         NB     51      A     N7   1127    -0.6073      14.01   ; qtot -2.169
  1128         CB     51      A     C5   1128     0.0515      12.01   ; qtot -2.117
  1129         CA     51      A     C6   1129     0.7009      12.01   ; qtot -1.416
  1130         N2     51      A     N6   1130    -0.9019      14.01   ; qtot -2.318
  1131          H     51      A    H61   1131     0.4115      1.008   ; qtot -1.907
  1132          H     51      A    H62   1132     0.4115      1.008   ; qtot -1.495
  1133         NC     51      A     N1   1133    -0.7615      14.01   ; qtot -2.257
  1134         CQ     51      A     C2   1134     0.5875      12.01   ; qtot -1.669
  1135         H5     51      A     H2   1135     0.0473      1.008   ; qtot -1.622
  1136         NC     51      A     N3   1136    -0.6997      14.01   ; qtot -2.321
  1137         CB     51      A     C4   1137     0.3053      12.01   ; qtot -2.016
  1138         CT     51      A    C3'   1138     0.2022      12.01   ; qtot -1.814
  1139         H1     51      A    H3'   1139     0.0615      1.008   ; qtot -1.752
  1140         CT     51      A    C2'   1140      0.067      12.01   ; qtot -1.685
  1141         H1     51      A   H2'1   1141     0.0972      1.008   ; qtot -1.588
  1142         OH     51      A    O2'   1142    -0.6139         16   ; qtot -2.202
  1143         HO     51      A   HO'2   1143     0.4186      1.008   ; qtot -1.784
  1144         OS     51      A    O3'   1144    -0.5246         16   ; qtot -2.308
; residue  52 U   rtp RU   q -1.0
  1145          P     52      U      P   1145     1.1662      30.97   ; qtot -1.142
  1146         O2     52      U    O1P   1146     -0.776         16   ; qtot -1.918
  1147         O2     52      U    O2P   1147     -0.776         16   ; qtot -2.694
  1148         OS     52      U    O5'   1148    -0.4989         16   ; qtot -3.193
  1149         CI     52      U    C5'   1149     0.0558      12.01   ; qtot -3.137
  1150         H1     52      U   H5'1   1150     0.0679      1.008   ; qtot -3.069
  1151         H1     52      U   H5'2   1151     0.0679      1.008   ; qtot -3.001
  1152         CT     52      U    C4'   1152     0.1065      12.01   ; qtot -2.895
  1153         H1     52      U    H4'   1153     0.1174      1.008   ; qtot -2.777
  1154         OS     52      U    O4'   1154    -0.3548         16   ; qtot -3.132
  1155         CT     52      U    C1'   1155     0.0674      12.01   ; qtot -3.065
  1156         H2     52      U    H1'   1156     0.1824      1.008   ; qtot -2.882
  1157         N*     52      U     N1   1157     0.0418      14.01   ; qtot -2.841
  1158         CS     52      U     C6   1158    -0.1126      12.01   ; qtot -2.953
  1159         H4     52      U     H6   1159     0.2188      1.008   ; qtot -2.734
  1160         CS     52      U     C5   1160    -0.3635      12.01   ; qtot -3.098
  1161         HA     52      U     H5   1161     0.1811      1.008   ; qtot -2.917
  1162          C     52      U     C4   1162     0.5952      12.01   ; qtot -2.322
  1163          O     52      U     O4   1163    -0.5761         16   ; qtot -2.898
  1164         NA     52      U     N3   1164    -0.3549      14.01   ; qtot -3.253
  1165          H     52      U     H3   1165     0.3154      1.008   ; qtot -2.937
  1166          C     52      U     C2   1166     0.4687      12.01   ; qtot -2.468
  1167          O     52      U     O2   1167    -0.5477         16   ; qtot -3.016
  1168         CT     52      U    C3'   1168     0.2022      12.01   ; qtot -2.814
  1169         H1     52      U    H3'   1169     0.0615      1.008   ; qtot -2.752
  1170         CT     52      U    C2'   1170      0.067      12.01   ; qtot -2.685
  1171         H1     52      U   H2'1   1171     0.0972      1.008   ; qtot -2.588
  1172         OH     52      U    O2'   1172    -0.6139         16   ; qtot -3.202
  1173         HO     52      U   HO'2   1173     0.4186      1.008   ; qtot -2.784
  1174         OS     52      U    O3'   1174    -0.5246         16   ; qtot -3.308
; residue  53 U   rtp RU   q -1.0
  1175          P     53      U      P   1175     1.1662      30.97   ; qtot -2.142
  1176         O2     53      U    O1P   1176     -0.776         16   ; qtot -2.918
  1177         O2     53      U    O2P   1177     -0.776         16   ; qtot -3.694
  1178         OS     53      U    O5'   1178    -0.4989         16   ; qtot -4.193
  1179         CI     53      U    C5'   1179     0.0558      12.01   ; qtot -4.137
  1180         H1     53      U   H5'1   1180     0.0679      1.008   ; qtot -4.069
  1181         H1     53      U   H5'2   1181     0.0679      1.008   ; qtot -4.001
  1182         CT     53      U    C4'   1182     0.1065      12.01   ; qtot -3.895
  1183         H1     53      U    H4'   1183     0.1174      1.008   ; qtot -3.777
  1184         OS     53      U    O4'   1184    -0.3548         16   ; qtot -4.132
  1185         CT     53      U    C1'   1185     0.0674      12.01   ; qtot -4.065
  1186         H2     53      U    H1'   1186     0.1824      1.008   ; qtot -3.882
  1187         N*     53      U     N1   1187     0.0418      14.01   ; qtot -3.841
  1188         CS     53      U     C6   1188    -0.1126      12.01   ; qtot -3.953
  1189         H4     53      U     H6   1189     0.2188      1.008   ; qtot -3.734
  1190         CS     53      U     C5   1190    -0.3635      12.01   ; qtot -4.098
  1191         HA     53      U     H5   1191     0.1811      1.008   ; qtot -3.917
  1192          C     53      U     C4   1192     0.5952      12.01   ; qtot -3.322
  1193          O     53      U     O4   1193    -0.5761         16   ; qtot -3.898
  1194         NA     53      U     N3   1194    -0.3549      14.01   ; qtot -4.253
  1195          H     53      U     H3   1195     0.3154      1.008   ; qtot -3.937
  1196          C     53      U     C2   1196     0.4687      12.01   ; qtot -3.468
  1197          O     53      U     O2   1197    -0.5477         16   ; qtot -4.016
  1198         CT     53      U    C3'   1198     0.2022      12.01   ; qtot -3.814
  1199         H1     53      U    H3'   1199     0.0615      1.008   ; qtot -3.752
  1200         CT     53      U    C2'   1200      0.067      12.01   ; qtot -3.685
  1201         H1     53      U   H2'1   1201     0.0972      1.008   ; qtot -3.588
  1202         OH     53      U    O2'   1202    -0.6139         16   ; qtot -4.202
  1203         HO     53      U   HO'2   1203     0.4186      1.008   ; qtot -3.784
  1204         OS     53      U    O3'   1204    -0.5246         16   ; qtot -4.308
; residue  54 C   rtp RC   q -1.0
  1205          P     54      C      P   1205     1.1662      30.97   ; qtot -3.142
  1206         O2     54      C    O1P   1206     -0.776         16   ; qtot -3.918
  1207         O2     54      C    O2P   1207     -0.776         16   ; qtot -4.694
  1208         OS     54      C    O5'   1208    -0.4989         16   ; qtot -5.193
  1209         CI     54      C    C5'   1209     0.0558      12.01   ; qtot -5.137
  1210         H1     54      C   H5'1   1210     0.0679      1.008   ; qtot -5.069
  1211         H1     54      C   H5'2   1211     0.0679      1.008   ; qtot -5.001
  1212         CT     54      C    C4'   1212     0.1065      12.01   ; qtot -4.895
  1213         H1     54      C    H4'   1213     0.1174      1.008   ; qtot -4.777
  1214         OS     54      C    O4'   1214    -0.3548         16   ; qtot -5.132
  1215         CT     54      C    C1'   1215     0.0066      12.01   ; qtot -5.126
  1216         H2     54      C    H1'   1216     0.2029      1.008   ; qtot -4.923
  1217         N*     54      C     N1   1217    -0.0484      14.01   ; qtot -4.971
  1218         C4     54      C     C6   1218     0.0053      12.01   ; qtot -4.966
  1219         H4     54      C     H6   1219     0.1958      1.008   ; qtot -4.77
  1220         C4     54      C     C5   1220    -0.5215      12.01   ; qtot -5.291
  1221         HA     54      C     H5   1221     0.1928      1.008   ; qtot -5.099
  1222         CA     54      C     C4   1222     0.8185      12.01   ; qtot -4.28
  1223         N2     54      C     N4   1223     -0.953      14.01   ; qtot -5.233
  1224          H     54      C    H41   1224     0.4234      1.008   ; qtot -4.81
  1225          H     54      C    H42   1225     0.4234      1.008   ; qtot -4.386
  1226         NC     54      C     N3   1226    -0.7584      14.01   ; qtot -5.145
  1227          C     54      C     C2   1227     0.7538      12.01   ; qtot -4.391
  1228          O     54      C     O2   1228    -0.6252         16   ; qtot -5.016
  1229         CT     54      C    C3'   1229     0.2022      12.01   ; qtot -4.814
  1230         H1     54      C    H3'   1230     0.0615      1.008   ; qtot -4.752
  1231         CT     54      C    C2'   1231      0.067      12.01   ; qtot -4.685
  1232         H1     54      C   H2'1   1232     0.0972      1.008   ; qtot -4.588
  1233         OH     54      C    O2'   1233    -0.6139         16   ; qtot -5.202
  1234         HO     54      C   HO'2   1234     0.4186      1.008   ; qtot -4.784
  1235         OS     54      C    O3'   1235    -0.5246         16   ; qtot -5.308
; residue  55 C   rtp RC   q -1.0
  1236          P     55      C      P   1236     1.1662      30.97   ; qtot -4.142
  1237         O2     55      C    O1P   1237     -0.776         16   ; qtot -4.918
  1238         O2     55      C    O2P   1238     -0.776         16   ; qtot -5.694
  1239         OS     55      C    O5'   1239    -0.4989         16   ; qtot -6.193
  1240         CI     55      C    C5'   1240     0.0558      12.01   ; qtot -6.137
  1241         H1     55      C   H5'1   1241     0.0679      1.008   ; qtot -6.069
  1242         H1     55      C   H5'2   1242     0.0679      1.008   ; qtot -6.001
  1243         CT     55      C    C4'   1243     0.1065      12.01   ; qtot -5.895
  1244         H1     55      C    H4'   1244     0.1174      1.008   ; qtot -5.777
  1245         OS     55      C    O4'   1245    -0.3548         16   ; qtot -6.132
  1246         CT     55      C    C1'   1246     0.0066      12.01   ; qtot -6.126
  1247         H2     55      C    H1'   1247     0.2029      1.008   ; qtot -5.923
  1248         N*     55      C     N1   1248    -0.0484      14.01   ; qtot -5.971
  1249         C4     55      C     C6   1249     0.0053      12.01   ; qtot -5.966
  1250         H4     55      C     H6   1250     0.1958      1.008   ; qtot -5.77
  1251         C4     55      C     C5   1251    -0.5215      12.01   ; qtot -6.291
  1252         HA     55      C     H5   1252     0.1928      1.008   ; qtot -6.099
  1253         CA     55      C     C4   1253     0.8185      12.01   ; qtot -5.28
  1254         N2     55      C     N4   1254     -0.953      14.01   ; qtot -6.233
  1255          H     55      C    H41   1255     0.4234      1.008   ; qtot -5.81
  1256          H     55      C    H42   1256     0.4234      1.008   ; qtot -5.386
  1257         NC     55      C     N3   1257    -0.7584      14.01   ; qtot -6.145
  1258          C     55      C     C2   1258     0.7538      12.01   ; qtot -5.391
  1259          O     55      C     O2   1259    -0.6252         16   ; qtot -6.016
  1260         CT     55      C    C3'   1260     0.2022      12.01   ; qtot -5.814
  1261         H1     55      C    H3'   1261     0.0615      1.008   ; qtot -5.752
  1262         CT     55      C    C2'   1262      0.067      12.01   ; qtot -5.685
  1263         H1     55      C   H2'1   1263     0.0972      1.008   ; qtot -5.588
  1264         OH     55      C    O2'   1264    -0.6139         16   ; qtot -6.202
  1265         HO     55      C   HO'2   1265     0.4186      1.008   ; qtot -5.784
  1266         OS     55      C    O3'   1266    -0.5246         16   ; qtot -6.308
; residue  56 G   rtp RG   q -1.0
  1267          P     56      G      P   1267     1.1662      30.97   ; qtot -5.142
  1268         O2     56      G    O1P   1268     -0.776         16   ; qtot -5.918
  1269         O2     56      G    O2P   1269     -0.776         16   ; qtot -6.694
  1270         OS     56      G    O5'   1270    -0.4989         16   ; qtot -7.193
  1271         CI     56      G    C5'   1271     0.0558      12.01   ; qtot -7.137
  1272         H1     56      G   H5'1   1272     0.0679      1.008   ; qtot -7.069
  1273         H1     56      G   H5'2   1273     0.0679      1.008   ; qtot -7.001
  1274         CT     56      G    C4'   1274     0.1065      12.01   ; qtot -6.895
  1275         H1     56      G    H4'   1275     0.1174      1.008   ; qtot -6.777
  1276         OS     56      G    O4'   1276    -0.3548         16   ; qtot -7.132
  1277         CT     56      G    C1'   1277     0.0191      12.01   ; qtot -7.113
  1278         H2     56      G    H1'   1278     0.2006      1.008   ; qtot -6.912
  1279         N*     56      G     N9   1279     0.0492      14.01   ; qtot -6.863
  1280         CP     56      G     C8   1280     0.1374      12.01   ; qtot -6.726
  1281         H5     56      G     H8   1281      0.164      1.008   ; qtot -6.562
  1282         NB     56      G     N7   1282    -0.5709      14.01   ; qtot -7.133
  1283         CB     56      G     C5   1283     0.1744      12.01   ; qtot -6.958
  1284          C     56      G     C6   1284      0.477      12.01   ; qtot -6.481
  1285          O     56      G     O6   1285    -0.5597         16   ; qtot -7.041
  1286         NA     56      G     N1   1286    -0.4787      14.01   ; qtot -7.52
  1287          H     56      G     H1   1287     0.3424      1.008   ; qtot -7.177
  1288         CA     56      G     C2   1288     0.7657      12.01   ; qtot -6.412
  1289         N2     56      G     N2   1289    -0.9672      14.01   ; qtot -7.379
  1290          H     56      G    H21   1290     0.4364      1.008   ; qtot -6.942
  1291          H     56      G    H22   1291     0.4364      1.008   ; qtot -6.506
  1292         NC     56      G     N3   1292    -0.6323      14.01   ; qtot -7.138
  1293         CB     56      G     C4   1293     0.1222      12.01   ; qtot -7.016
  1294         CT     56      G    C3'   1294     0.2022      12.01   ; qtot -6.814
  1295         H1     56      G    H3'   1295     0.0615      1.008   ; qtot -6.752
  1296         CT     56      G    C2'   1296      0.067      12.01   ; qtot -6.685
  1297         H1     56      G   H2'1   1297     0.0972      1.008   ; qtot -6.588
  1298         OH     56      G    O2'   1298    -0.6139         16   ; qtot -7.202
  1299         HO     56      G   HO'2   1299     0.4186      1.008   ; qtot -6.784
  1300         OS     56      G    O3'   1300    -0.5246         16   ; qtot -7.308
; residue  57 U   rtp RU   q -1.0
  1301          P     57      U      P   1301     1.1662      30.97   ; qtot -6.142
  1302         O2     57      U    O1P   1302     -0.776         16   ; qtot -6.918
  1303         O2     57      U    O2P   1303     -0.776         16   ; qtot -7.694
  1304         OS     57      U    O5'   1304    -0.4989         16   ; qtot -8.193
  1305         CI     57      U    C5'   1305     0.0558      12.01   ; qtot -8.137
  1306         H1     57      U   H5'1   1306     0.0679      1.008   ; qtot -8.069
  1307         H1     57      U   H5'2   1307     0.0679      1.008   ; qtot -8.001
  1308         CT     57      U    C4'   1308     0.1065      12.01   ; qtot -7.895
  1309         H1     57      U    H4'   1309     0.1174      1.008   ; qtot -7.777
  1310         OS     57      U    O4'   1310    -0.3548         16   ; qtot -8.132
  1311         CT     57      U    C1'   1311     0.0674      12.01   ; qtot -8.065
  1312         H2     57      U    H1'   1312     0.1824      1.008   ; qtot -7.882
  1313         N*     57      U     N1   1313     0.0418      14.01   ; qtot -7.841
  1314         CS     57      U     C6   1314    -0.1126      12.01   ; qtot -7.953
  1315         H4     57      U     H6   1315     0.2188      1.008   ; qtot -7.734
  1316         CS     57      U     C5   1316    -0.3635      12.01   ; qtot -8.098
  1317         HA     57      U     H5   1317     0.1811      1.008   ; qtot -7.917
  1318          C     57      U     C4   1318     0.5952      12.01   ; qtot -7.322
  1319          O     57      U     O4   1319    -0.5761         16   ; qtot -7.898
  1320         NA     57      U     N3   1320    -0.3549      14.01   ; qtot -8.253
  1321          H     57      U     H3   1321     0.3154      1.008   ; qtot -7.937
  1322          C     57      U     C2   1322     0.4687      12.01   ; qtot -7.468
  1323          O     57      U     O2   1323    -0.5477         16   ; qtot -8.016
  1324         CT     57      U    C3'   1324     0.2022      12.01   ; qtot -7.814
  1325         H1     57      U    H3'   1325     0.0615      1.008   ; qtot -7.752
  1326         CT     57      U    C2'   1326      0.067      12.01   ; qtot -7.685
  1327         H1     57      U   H2'1   1327     0.0972      1.008   ; qtot -7.588
  1328         OH     57      U    O2'   1328    -0.6139         16   ; qtot -8.202
  1329         HO     57      U   HO'2   1329     0.4186      1.008   ; qtot -7.784
  1330         OS     57      U    O3'   1330    -0.5246         16   ; qtot -8.308
; residue  58 A   rtp RA   q -1.0
  1331          P     58      A      P   1331     1.1662      30.97   ; qtot -7.142
  1332         O2     58      A    O1P   1332     -0.776         16   ; qtot -7.918
  1333         O2     58      A    O2P   1333     -0.776         16   ; qtot -8.694
  1334         OS     58      A    O5'   1334    -0.4989         16   ; qtot -9.193
  1335         CI     58      A    C5'   1335     0.0558      12.01   ; qtot -9.137
  1336         H1     58      A   H5'1   1336     0.0679      1.008   ; qtot -9.069
  1337         H1     58      A   H5'2   1337     0.0679      1.008   ; qtot -9.001
  1338         CT     58      A    C4'   1338     0.1065      12.01   ; qtot -8.895
  1339         H1     58      A    H4'   1339     0.1174      1.008   ; qtot -8.777
  1340         OS     58      A    O4'   1340    -0.3548         16   ; qtot -9.132
  1341         CT     58      A    C1'   1341     0.0394      12.01   ; qtot -9.093
  1342         H2     58      A    H1'   1342     0.2007      1.008   ; qtot -8.892
  1343         N*     58      A     N9   1343    -0.0251      14.01   ; qtot -8.917
  1344         C5     58      A     C8   1344     0.2006      12.01   ; qtot -8.717
  1345         H5     58      A     H8   1345     0.1553      1.008   ; qtot -8.561
  1346         NB     58      A     N7   1346    -0.6073      14.01   ; qtot -9.169
  1347         CB     58      A     C5   1347     0.0515      12.01   ; qtot -9.117
  1348         CA     58      A     C6   1348     0.7009      12.01   ; qtot -8.416
  1349         N2     58      A     N6   1349    -0.9019      14.01   ; qtot -9.318
  1350          H     58      A    H61   1350     0.4115      1.008   ; qtot -8.907
  1351          H     58      A    H62   1351     0.4115      1.008   ; qtot -8.495
  1352         NC     58      A     N1   1352    -0.7615      14.01   ; qtot -9.257
  1353         CQ     58      A     C2   1353     0.5875      12.01   ; qtot -8.669
  1354         H5     58      A     H2   1354     0.0473      1.008   ; qtot -8.622
  1355         NC     58      A     N3   1355    -0.6997      14.01   ; qtot -9.321
  1356         CB     58      A     C4   1356     0.3053      12.01   ; qtot -9.016
  1357         CT     58      A    C3'   1357     0.2022      12.01   ; qtot -8.814
  1358         H1     58      A    H3'   1358     0.0615      1.008   ; qtot -8.752
  1359         CT     58      A    C2'   1359      0.067      12.01   ; qtot -8.685
  1360         H1     58      A   H2'1   1360     0.0972      1.008   ; qtot -8.588
  1361         OH     58      A    O2'   1361    -0.6139         16   ; qtot -9.202
  1362         HO     58      A   HO'2   1362     0.4186      1.008   ; qtot -8.784
  1363         OS     58      A    O3'   1363    -0.5246         16   ; qtot -9.308
; residue  59 C   rtp RC   q -1.0
  1364          P     59      C      P   1364     1.1662      30.97   ; qtot -8.142
  1365         O2     59      C    O1P   1365     -0.776         16   ; qtot -8.918
  1366         O2     59      C    O2P   1366     -0.776         16   ; qtot -9.694
  1367         OS     59      C    O5'   1367    -0.4989         16   ; qtot -10.19
  1368         CI     59      C    C5'   1368     0.0558      12.01   ; qtot -10.14
  1369         H1     59      C   H5'1   1369     0.0679      1.008   ; qtot -10.07
  1370         H1     59      C   H5'2   1370     0.0679      1.008   ; qtot -10
  1371         CT     59      C    C4'   1371     0.1065      12.01   ; qtot -9.895
  1372         H1     59      C    H4'   1372     0.1174      1.008   ; qtot -9.777
  1373         OS     59      C    O4'   1373    -0.3548         16   ; qtot -10.13
  1374         CT     59      C    C1'   1374     0.0066      12.01   ; qtot -10.13
  1375         H2     59      C    H1'   1375     0.2029      1.008   ; qtot -9.923
  1376         N*     59      C     N1   1376    -0.0484      14.01   ; qtot -9.971
  1377         C4     59      C     C6   1377     0.0053      12.01   ; qtot -9.966
  1378         H4     59      C     H6   1378     0.1958      1.008   ; qtot -9.77
  1379         C4     59      C     C5   1379    -0.5215      12.01   ; qtot -10.29
  1380         HA     59      C     H5   1380     0.1928      1.008   ; qtot -10.1
  1381         CA     59      C     C4   1381     0.8185      12.01   ; qtot -9.28
  1382         N2     59      C     N4   1382     -0.953      14.01   ; qtot -10.23
  1383          H     59      C    H41   1383     0.4234      1.008   ; qtot -9.81
  1384          H     59      C    H42   1384     0.4234      1.008   ; qtot -9.386
  1385         NC     59      C     N3   1385    -0.7584      14.01   ; qtot -10.14
  1386          C     59      C     C2   1386     0.7538      12.01   ; qtot -9.391
  1387          O     59      C     O2   1387    -0.6252         16   ; qtot -10.02
  1388         CT     59      C    C3'   1388     0.2022      12.01   ; qtot -9.814
  1389         H1     59      C    H3'   1389     0.0615      1.008   ; qtot -9.752
  1390         CT     59      C    C2'   1390      0.067      12.01   ; qtot -9.685
  1391         H1     59      C   H2'1   1391     0.0972      1.008   ; qtot -9.588
  1392         OH     59      C    O2'   1392    -0.6139         16   ; qtot -10.2
  1393         HO     59      C   HO'2   1393     0.4186      1.008   ; qtot -9.784
  1394         OS     59      C    O3'   1394    -0.5246         16   ; qtot -10.31
; residue  60 U   rtp RU   q -1.0
  1395          P     60      U      P   1395     1.1662      30.97   ; qtot -9.142
  1396         O2     60      U    O1P   1396     -0.776         16   ; qtot -9.918
  1397         O2     60      U    O2P   1397     -0.776         16   ; qtot -10.69
  1398         OS     60      U    O5'   1398    -0.4989         16   ; qtot -11.19
  1399         CI     60      U    C5'   1399     0.0558      12.01   ; qtot -11.14
  1400         H1     60      U   H5'1   1400     0.0679      1.008   ; qtot -11.07
  1401         H1     60      U   H5'2   1401     0.0679      1.008   ; qtot -11
  1402         CT     60      U    C4'   1402     0.1065      12.01   ; qtot -10.89
  1403         H1     60      U    H4'   1403     0.1174      1.008   ; qtot -10.78
  1404         OS     60      U    O4'   1404    -0.3548         16   ; qtot -11.13
  1405         CT     60      U    C1'   1405     0.0674      12.01   ; qtot -11.06
  1406         H2     60      U    H1'   1406     0.1824      1.008   ; qtot -10.88
  1407         N*     60      U     N1   1407     0.0418      14.01   ; qtot -10.84
  1408         CS     60      U     C6   1408    -0.1126      12.01   ; qtot -10.95
  1409         H4     60      U     H6   1409     0.2188      1.008   ; qtot -10.73
  1410         CS     60      U     C5   1410    -0.3635      12.01   ; qtot -11.1
  1411         HA     60      U     H5   1411     0.1811      1.008   ; qtot -10.92
  1412          C     60      U     C4   1412     0.5952      12.01   ; qtot -10.32
  1413          O     60      U     O4   1413    -0.5761         16   ; qtot -10.9
  1414         NA     60      U     N3   1414    -0.3549      14.01   ; qtot -11.25
  1415          H     60      U     H3   1415     0.3154      1.008   ; qtot -10.94
  1416          C     60      U     C2   1416     0.4687      12.01   ; qtot -10.47
  1417          O     60      U     O2   1417    -0.5477         16   ; qtot -11.02
  1418         CT     60      U    C3'   1418     0.2022      12.01   ; qtot -10.81
  1419         H1     60      U    H3'   1419     0.0615      1.008   ; qtot -10.75
  1420         CT     60      U    C2'   1420      0.067      12.01   ; qtot -10.69
  1421         H1     60      U   H2'1   1421     0.0972      1.008   ; qtot -10.59
  1422         OH     60      U    O2'   1422    -0.6139         16   ; qtot -11.2
  1423         HO     60      U   HO'2   1423     0.4186      1.008   ; qtot -10.78
  1424         OS     60      U    O3'   1424    -0.5246         16   ; qtot -11.31
; residue  61 U   rtp RU3  q -0.7
  1425          P     61      U      P   1425     1.1662      30.97   ; qtot -10.14
  1426         O2     61      U    O1P   1426     -0.776         16   ; qtot -10.92
  1427         O2     61      U    O2P   1427     -0.776         16   ; qtot -11.69
  1428         OS     61      U    O5'   1428    -0.4989         16   ; qtot -12.19
  1429         CI     61      U    C5'   1429     0.0558      12.01   ; qtot -12.14
  1430         H1     61      U   H5'1   1430     0.0679      1.008   ; qtot -12.07
  1431         H1     61      U   H5'2   1431     0.0679      1.008   ; qtot -12
  1432         CT     61      U    C4'   1432     0.1065      12.01   ; qtot -11.89
  1433         H1     61      U    H4'   1433     0.1174      1.008   ; qtot -11.78
  1434         OS     61      U    O4'   1434    -0.3548         16   ; qtot -12.13
  1435         CT     61      U    C1'   1435     0.0674      12.01   ; qtot -12.06
  1436         H2     61      U    H1'   1436     0.1824      1.008   ; qtot -11.88
  1437         N*     61      U     N1   1437     0.0418      14.01   ; qtot -11.84
  1438         CS     61      U     C6   1438    -0.1126      12.01   ; qtot -11.95
  1439         H4     61      U     H6   1439     0.2188      1.008   ; qtot -11.73
  1440         CS     61      U     C5   1440    -0.3635      12.01   ; qtot -12.1
  1441         HA     61      U     H5   1441     0.1811      1.008   ; qtot -11.92
  1442          C     61      U     C4   1442     0.5952      12.01   ; qtot -11.32
  1443          O     61      U     O4   1443    -0.5761         16   ; qtot -11.9
  1444         NA     61      U     N3   1444    -0.3549      14.01   ; qtot -12.25
  1445          H     61      U     H3   1445     0.3154      1.008   ; qtot -11.94
  1446          C     61      U     C2   1446     0.4687      12.01   ; qtot -11.47
  1447          O     61      U     O2   1447    -0.5477         16   ; qtot -12.02
  1448         CT     61      U    C3'   1448     0.2022      12.01   ; qtot -11.81
  1449         H1     61      U    H3'   1449     0.0615      1.008   ; qtot -11.75
  1450         CT     61      U    C2'   1450      0.067      12.01   ; qtot -11.69
  1451         H1     61      U   H2'1   1451     0.0972      1.008   ; qtot -11.59
  1452         OH     61      U    O2'   1452    -0.6139         16   ; qtot -12.2
  1453         HO     61      U   HO'2   1453     0.4186      1.008   ; qtot -11.78
  1454         OH     61      U    O3'   1454    -0.6541         16   ; qtot -12.44
  1455         HO     61      U    H3T   1455     0.4376      1.008   ; qtot -12
; residue  62 G   rtp RG5  q -0.3
  1456         OH     62      G    O5'   1456    -0.6223         16   ; qtot -12.62
  1457         HO     62      G    H5T   1457     0.4295      1.008   ; qtot -12.19
  1458         CI     62      G    C5'   1458     0.0558      12.01   ; qtot -12.14
  1459         H1     62      G   H5'1   1459     0.0679      1.008   ; qtot -12.07
  1460         H1     62      G   H5'2   1460     0.0679      1.008   ; qtot -12
  1461         CT     62      G    C4'   1461     0.1065      12.01   ; qtot -11.89
  1462         H1     62      G    H4'   1462     0.1174      1.008   ; qtot -11.78
  1463         OS     62      G    O4'   1463    -0.3548         16   ; qtot -12.13
  1464         CT     62      G    C1'   1464     0.0191      12.01   ; qtot -12.11
  1465         H2     62      G    H1'   1465     0.2006      1.008   ; qtot -11.91
  1466         N*     62      G     N9   1466     0.0492      14.01   ; qtot -11.86
  1467         CP     62      G     C8   1467     0.1374      12.01   ; qtot -11.73
  1468         H5     62      G     H8   1468      0.164      1.008   ; qtot -11.56
  1469         NB     62      G     N7   1469    -0.5709      14.01   ; qtot -12.13
  1470         CB     62      G     C5   1470     0.1744      12.01   ; qtot -11.96
  1471          C     62      G     C6   1471      0.477      12.01   ; qtot -11.48
  1472          O     62      G     O6   1472    -0.5597         16   ; qtot -12.04
  1473         NA     62      G     N1   1473    -0.4787      14.01   ; qtot -12.52
  1474          H     62      G     H1   1474     0.3424      1.008   ; qtot -12.18
  1475         CA     62      G     C2   1475     0.7657      12.01   ; qtot -11.41
  1476         N2     62      G     N2   1476    -0.9672      14.01   ; qtot -12.38
  1477          H     62      G    H21   1477     0.4364      1.008   ; qtot -11.94
  1478          H     62      G    H22   1478     0.4364      1.008   ; qtot -11.51
  1479         NC     62      G     N3   1479    -0.6323      14.01   ; qtot -12.14
  1480         CB     62      G     C4   1480     0.1222      12.01   ; qtot -12.02
  1481         CT     62      G    C3'   1481     0.2022      12.01   ; qtot -11.81
  1482         H1     62      G    H3'   1482     0.0615      1.008   ; qtot -11.75
  1483         CT     62      G    C2'   1483      0.067      12.01   ; qtot -11.69
  1484         H1     62      G   H2'1   1484     0.0972      1.008   ; qtot -11.59
  1485         OH     62      G    O2'   1485    -0.6139         16   ; qtot -12.2
  1486         HO     62      G   HO'2   1486     0.4186      1.008   ; qtot -11.78
  1487         OS     62      G    O3'   1487    -0.5246         16   ; qtot -12.31
; residue  63 U   rtp RU   q -1.0
  1488          P     63      U      P   1488     1.1662      30.97   ; qtot -11.14
  1489         O2     63      U    O1P   1489     -0.776         16   ; qtot -11.92
  1490         O2     63      U    O2P   1490     -0.776         16   ; qtot -12.69
  1491         OS     63      U    O5'   1491    -0.4989         16   ; qtot -13.19
  1492         CI     63      U    C5'   1492     0.0558      12.01   ; qtot -13.14
  1493         H1     63      U   H5'1   1493     0.0679      1.008   ; qtot -13.07
  1494         H1     63      U   H5'2   1494     0.0679      1.008   ; qtot -13
  1495         CT     63      U    C4'   1495     0.1065      12.01   ; qtot -12.89
  1496         H1     63      U    H4'   1496     0.1174      1.008   ; qtot -12.78
  1497         OS     63      U    O4'   1497    -0.3548         16   ; qtot -13.13
  1498         CT     63      U    C1'   1498     0.0674      12.01   ; qtot -13.06
  1499         H2     63      U    H1'   1499     0.1824      1.008   ; qtot -12.88
  1500         N*     63      U     N1   1500     0.0418      14.01   ; qtot -12.84
  1501         CS     63      U     C6   1501    -0.1126      12.01   ; qtot -12.95
  1502         H4     63      U     H6   1502     0.2188      1.008   ; qtot -12.73
  1503         CS     63      U     C5   1503    -0.3635      12.01   ; qtot -13.1
  1504         HA     63      U     H5   1504     0.1811      1.008   ; qtot -12.92
  1505          C     63      U     C4   1505     0.5952      12.01   ; qtot -12.32
  1506          O     63      U     O4   1506    -0.5761         16   ; qtot -12.9
  1507         NA     63      U     N3   1507    -0.3549      14.01   ; qtot -13.25
  1508          H     63      U     H3   1508     0.3154      1.008   ; qtot -12.94
  1509          C     63      U     C2   1509     0.4687      12.01   ; qtot -12.47
  1510          O     63      U     O2   1510    -0.5477         16   ; qtot -13.02
  1511         CT     63      U    C3'   1511     0.2022      12.01   ; qtot -12.81
  1512         H1     63      U    H3'   1512     0.0615      1.008   ; qtot -12.75
  1513         CT     63      U    C2'   1513      0.067      12.01   ; qtot -12.69
  1514         H1     63      U   H2'1   1514     0.0972      1.008   ; qtot -12.59
  1515         OH     63      U    O2'   1515    -0.6139         16   ; qtot -13.2
  1516         HO     63      U   HO'2   1516     0.4186      1.008   ; qtot -12.78
  1517         OS     63      U    O3'   1517    -0.5246         16   ; qtot -13.31
; residue  64 A   rtp RA   q -1.0
  1518          P     64      A      P   1518     1.1662      30.97   ; qtot -12.14
  1519         O2     64      A    O1P   1519     -0.776         16   ; qtot -12.92
  1520         O2     64      A    O2P   1520     -0.776         16   ; qtot -13.69
  1521         OS     64      A    O5'   1521    -0.4989         16   ; qtot -14.19
  1522         CI     64      A    C5'   1522     0.0558      12.01   ; qtot -14.14
  1523         H1     64      A   H5'1   1523     0.0679      1.008   ; qtot -14.07
  1524         H1     64      A   H5'2   1524     0.0679      1.008   ; qtot -14
  1525         CT     64      A    C4'   1525     0.1065      12.01   ; qtot -13.89
  1526         H1     64      A    H4'   1526     0.1174      1.008   ; qtot -13.78
  1527         OS     64      A    O4'   1527    -0.3548         16   ; qtot -14.13
  1528         CT     64      A    C1'   1528     0.0394      12.01   ; qtot -14.09
  1529         H2     64      A    H1'   1529     0.2007      1.008   ; qtot -13.89
  1530         N*     64      A     N9   1530    -0.0251      14.01   ; qtot -13.92
  1531         C5     64      A     C8   1531     0.2006      12.01   ; qtot -13.72
  1532         H5     64      A     H8   1532     0.1553      1.008   ; qtot -13.56
  1533         NB     64      A     N7   1533    -0.6073      14.01   ; qtot -14.17
  1534         CB     64      A     C5   1534     0.0515      12.01   ; qtot -14.12
  1535         CA     64      A     C6   1535     0.7009      12.01   ; qtot -13.42
  1536         N2     64      A     N6   1536    -0.9019      14.01   ; qtot -14.32
  1537          H     64      A    H61   1537     0.4115      1.008   ; qtot -13.91
  1538          H     64      A    H62   1538     0.4115      1.008   ; qtot -13.5
  1539         NC     64      A     N1   1539    -0.7615      14.01   ; qtot -14.26
  1540         CQ     64      A     C2   1540     0.5875      12.01   ; qtot -13.67
  1541         H5     64      A     H2   1541     0.0473      1.008   ; qtot -13.62
  1542         NC     64      A     N3   1542    -0.6997      14.01   ; qtot -14.32
  1543         CB     64      A     C4   1543     0.3053      12.01   ; qtot -14.02
  1544         CT     64      A    C3'   1544     0.2022      12.01   ; qtot -13.81
  1545         H1     64      A    H3'   1545     0.0615      1.008   ; qtot -13.75
  1546         CT     64      A    C2'   1546      0.067      12.01   ; qtot -13.69
  1547         H1     64      A   H2'1   1547     0.0972      1.008   ; qtot -13.59
  1548         OH     64      A    O2'   1548    -0.6139         16   ; qtot -14.2
  1549         HO     64      A   HO'2   1549     0.4186      1.008   ; qtot -13.78
  1550         OS     64      A    O3'   1550    -0.5246         16   ; qtot -14.31
; residue  65 C   rtp RC   q -1.0
  1551          P     65      C      P   1551     1.1662      30.97   ; qtot -13.14
  1552         O2     65      C    O1P   1552     -0.776         16   ; qtot -13.92
  1553         O2     65      C    O2P   1553     -0.776         16   ; qtot -14.69
  1554         OS     65      C    O5'   1554    -0.4989         16   ; qtot -15.19
  1555         CI     65      C    C5'   1555     0.0558      12.01   ; qtot -15.14
  1556         H1     65      C   H5'1   1556     0.0679      1.008   ; qtot -15.07
  1557         H1     65      C   H5'2   1557     0.0679      1.008   ; qtot -15
  1558         CT     65      C    C4'   1558     0.1065      12.01   ; qtot -14.89
  1559         H1     65      C    H4'   1559     0.1174      1.008   ; qtot -14.78
  1560         OS     65      C    O4'   1560    -0.3548         16   ; qtot -15.13
  1561         CT     65      C    C1'   1561     0.0066      12.01   ; qtot -15.13
  1562         H2     65      C    H1'   1562     0.2029      1.008   ; qtot -14.92
  1563         N*     65      C     N1   1563    -0.0484      14.01   ; qtot -14.97
  1564         C4     65      C     C6   1564     0.0053      12.01   ; qtot -14.97
  1565         H4     65      C     H6   1565     0.1958      1.008   ; qtot -14.77
  1566         C4     65      C     C5   1566    -0.5215      12.01   ; qtot -15.29
  1567         HA     65      C     H5   1567     0.1928      1.008   ; qtot -15.1
  1568         CA     65      C     C4   1568     0.8185      12.01   ; qtot -14.28
  1569         N2     65      C     N4   1569     -0.953      14.01   ; qtot -15.23
  1570          H     65      C    H41   1570     0.4234      1.008   ; qtot -14.81
  1571          H     65      C    H42   1571     0.4234      1.008   ; qtot -14.39
  1572         NC     65      C     N3   1572    -0.7584      14.01   ; qtot -15.14
  1573          C     65      C     C2   1573     0.7538      12.01   ; qtot -14.39
  1574          O     65      C     O2   1574    -0.6252         16   ; qtot -15.02
  1575         CT     65      C    C3'   1575     0.2022      12.01   ; qtot -14.81
  1576         H1     65      C    H3'   1576     0.0615      1.008   ; qtot -14.75
  1577         CT     65      C    C2'   1577      0.067      12.01   ; qtot -14.69
  1578         H1     65      C   H2'1   1578     0.0972      1.008   ; qtot -14.59
  1579         OH     65      C    O2'   1579    -0.6139         16   ; qtot -15.2
  1580         HO     65      C   HO'2   1580     0.4186      1.008   ; qtot -14.78
  1581         OS     65      C    O3'   1581    -0.5246         16   ; qtot -15.31
; residue  66 G   rtp RG   q -1.0
  1582          P     66      G      P   1582     1.1662      30.97   ; qtot -14.14
  1583         O2     66      G    O1P   1583     -0.776         16   ; qtot -14.92
  1584         O2     66      G    O2P   1584     -0.776         16   ; qtot -15.69
  1585         OS     66      G    O5'   1585    -0.4989         16   ; qtot -16.19
  1586         CI     66      G    C5'   1586     0.0558      12.01   ; qtot -16.14
  1587         H1     66      G   H5'1   1587     0.0679      1.008   ; qtot -16.07
  1588         H1     66      G   H5'2   1588     0.0679      1.008   ; qtot -16
  1589         CT     66      G    C4'   1589     0.1065      12.01   ; qtot -15.89
  1590         H1     66      G    H4'   1590     0.1174      1.008   ; qtot -15.78
  1591         OS     66      G    O4'   1591    -0.3548         16   ; qtot -16.13
  1592         CT     66      G    C1'   1592     0.0191      12.01   ; qtot -16.11
  1593         H2     66      G    H1'   1593     0.2006      1.008   ; qtot -15.91
  1594         N*     66      G     N9   1594     0.0492      14.01   ; qtot -15.86
  1595         CP     66      G     C8   1595     0.1374      12.01   ; qtot -15.73
  1596         H5     66      G     H8   1596      0.164      1.008   ; qtot -15.56
  1597         NB     66      G     N7   1597    -0.5709      14.01   ; qtot -16.13
  1598         CB     66      G     C5   1598     0.1744      12.01   ; qtot -15.96
  1599          C     66      G     C6   1599      0.477      12.01   ; qtot -15.48
  1600          O     66      G     O6   1600    -0.5597         16   ; qtot -16.04
  1601         NA     66      G     N1   1601    -0.4787      14.01   ; qtot -16.52
  1602          H     66      G     H1   1602     0.3424      1.008   ; qtot -16.18
  1603         CA     66      G     C2   1603     0.7657      12.01   ; qtot -15.41
  1604         N2     66      G     N2   1604    -0.9672      14.01   ; qtot -16.38
  1605          H     66      G    H21   1605     0.4364      1.008   ; qtot -15.94
  1606          H     66      G    H22   1606     0.4364      1.008   ; qtot -15.51
  1607         NC     66      G     N3   1607    -0.6323      14.01   ; qtot -16.14
  1608         CB     66      G     C4   1608     0.1222      12.01   ; qtot -16.02
  1609         CT     66      G    C3'   1609     0.2022      12.01   ; qtot -15.81
  1610         H1     66      G    H3'   1610     0.0615      1.008   ; qtot -15.75
  1611         CT     66      G    C2'   1611      0.067      12.01   ; qtot -15.69
  1612         H1     66      G   H2'1   1612     0.0972      1.008   ; qtot -15.59
  1613         OH     66      G    O2'   1613    -0.6139         16   ; qtot -16.2
  1614         HO     66      G   HO'2   1614     0.4186      1.008   ; qtot -15.78
  1615         OS     66      G    O3'   1615    -0.5246         16   ; qtot -16.31
; residue  67 G   rtp RG   q -1.0
  1616          P     67      G      P   1616     1.1662      30.97   ; qtot -15.14
  1617         O2     67      G    O1P   1617     -0.776         16   ; qtot -15.92
  1618         O2     67      G    O2P   1618     -0.776         16   ; qtot -16.69
  1619         OS     67      G    O5'   1619    -0.4989         16   ; qtot -17.19
  1620         CI     67      G    C5'   1620     0.0558      12.01   ; qtot -17.14
  1621         H1     67      G   H5'1   1621     0.0679      1.008   ; qtot -17.07
  1622         H1     67      G   H5'2   1622     0.0679      1.008   ; qtot -17
  1623         CT     67      G    C4'   1623     0.1065      12.01   ; qtot -16.89
  1624         H1     67      G    H4'   1624     0.1174      1.008   ; qtot -16.78
  1625         OS     67      G    O4'   1625    -0.3548         16   ; qtot -17.13
  1626         CT     67      G    C1'   1626     0.0191      12.01   ; qtot -17.11
  1627         H2     67      G    H1'   1627     0.2006      1.008   ; qtot -16.91
  1628         N*     67      G     N9   1628     0.0492      14.01   ; qtot -16.86
  1629         CP     67      G     C8   1629     0.1374      12.01   ; qtot -16.73
  1630         H5     67      G     H8   1630      0.164      1.008   ; qtot -16.56
  1631         NB     67      G     N7   1631    -0.5709      14.01   ; qtot -17.13
  1632         CB     67      G     C5   1632     0.1744      12.01   ; qtot -16.96
  1633          C     67      G     C6   1633      0.477      12.01   ; qtot -16.48
  1634          O     67      G     O6   1634    -0.5597         16   ; qtot -17.04
  1635         NA     67      G     N1   1635    -0.4787      14.01   ; qtot -17.52
  1636          H     67      G     H1   1636     0.3424      1.008   ; qtot -17.18
  1637         CA     67      G     C2   1637     0.7657      12.01   ; qtot -16.41
  1638         N2     67      G     N2   1638    -0.9672      14.01   ; qtot -17.38
  1639          H     67      G    H21   1639     0.4364      1.008   ; qtot -16.94
  1640          H     67      G    H22   1640     0.4364      1.008   ; qtot -16.51
  1641         NC     67      G     N3   1641    -0.6323      14.01   ; qtot -17.14
  1642         CB     67      G     C4   1642     0.1222      12.01   ; qtot -17.02
  1643         CT     67      G    C3'   1643     0.2022      12.01   ; qtot -16.81
  1644         H1     67      G    H3'   1644     0.0615      1.008   ; qtot -16.75
  1645         CT     67      G    C2'   1645      0.067      12.01   ; qtot -16.69
  1646         H1     67      G   H2'1   1646     0.0972      1.008   ; qtot -16.59
  1647         OH     67      G    O2'   1647    -0.6139         16   ; qtot -17.2
  1648         HO     67      G   HO'2   1648     0.4186      1.008   ; qtot -16.78
  1649         OS     67      G    O3'   1649    -0.5246         16   ; qtot -17.31
; residue  68 A   rtp RA   q -1.0
  1650          P     68      A      P   1650     1.1662      30.97   ; qtot -16.14
  1651         O2     68      A    O1P   1651     -0.776         16   ; qtot -16.92
  1652         O2     68      A    O2P   1652     -0.776         16   ; qtot -17.69
  1653         OS     68      A    O5'   1653    -0.4989         16   ; qtot -18.19
  1654         CI     68      A    C5'   1654     0.0558      12.01   ; qtot -18.14
  1655         H1     68      A   H5'1   1655     0.0679      1.008   ; qtot -18.07
  1656         H1     68      A   H5'2   1656     0.0679      1.008   ; qtot -18
  1657         CT     68      A    C4'   1657     0.1065      12.01   ; qtot -17.89
  1658         H1     68      A    H4'   1658     0.1174      1.008   ; qtot -17.78
  1659         OS     68      A    O4'   1659    -0.3548         16   ; qtot -18.13
  1660         CT     68      A    C1'   1660     0.0394      12.01   ; qtot -18.09
  1661         H2     68      A    H1'   1661     0.2007      1.008   ; qtot -17.89
  1662         N*     68      A     N9   1662    -0.0251      14.01   ; qtot -17.92
  1663         C5     68      A     C8   1663     0.2006      12.01   ; qtot -17.72
  1664         H5     68      A     H8   1664     0.1553      1.008   ; qtot -17.56
  1665         NB     68      A     N7   1665    -0.6073      14.01   ; qtot -18.17
  1666         CB     68      A     C5   1666     0.0515      12.01   ; qtot -18.12
  1667         CA     68      A     C6   1667     0.7009      12.01   ; qtot -17.42
  1668         N2     68      A     N6   1668    -0.9019      14.01   ; qtot -18.32
  1669          H     68      A    H61   1669     0.4115      1.008   ; qtot -17.91
  1670          H     68      A    H62   1670     0.4115      1.008   ; qtot -17.5
  1671         NC     68      A     N1   1671    -0.7615      14.01   ; qtot -18.26
  1672         CQ     68      A     C2   1672     0.5875      12.01   ; qtot -17.67
  1673         H5     68      A     H2   1673     0.0473      1.008   ; qtot -17.62
  1674         NC     68      A     N3   1674    -0.6997      14.01   ; qtot -18.32
  1675         CB     68      A     C4   1675     0.3053      12.01   ; qtot -18.02
  1676         CT     68      A    C3'   1676     0.2022      12.01   ; qtot -17.81
  1677         H1     68      A    H3'   1677     0.0615      1.008   ; qtot -17.75
  1678         CT     68      A    C2'   1678      0.067      12.01   ; qtot -17.69
  1679         H1     68      A   H2'1   1679     0.0972      1.008   ; qtot -17.59
  1680         OH     68      A    O2'   1680    -0.6139         16   ; qtot -18.2
  1681         HO     68      A   HO'2   1681     0.4186      1.008   ; qtot -17.78
  1682         OS     68      A    O3'   1682    -0.5246         16   ; qtot -18.31
; residue  69 A   rtp RA   q -1.0
  1683          P     69      A      P   1683     1.1662      30.97   ; qtot -17.14
  1684         O2     69      A    O1P   1684     -0.776         16   ; qtot -17.92
  1685         O2     69      A    O2P   1685     -0.776         16   ; qtot -18.69
  1686         OS     69      A    O5'   1686    -0.4989         16   ; qtot -19.19
  1687         CI     69      A    C5'   1687     0.0558      12.01   ; qtot -19.14
  1688         H1     69      A   H5'1   1688     0.0679      1.008   ; qtot -19.07
  1689         H1     69      A   H5'2   1689     0.0679      1.008   ; qtot -19
  1690         CT     69      A    C4'   1690     0.1065      12.01   ; qtot -18.89
  1691         H1     69      A    H4'   1691     0.1174      1.008   ; qtot -18.78
  1692         OS     69      A    O4'   1692    -0.3548         16   ; qtot -19.13
  1693         CT     69      A    C1'   1693     0.0394      12.01   ; qtot -19.09
  1694         H2     69      A    H1'   1694     0.2007      1.008   ; qtot -18.89
  1695         N*     69      A     N9   1695    -0.0251      14.01   ; qtot -18.92
  1696         C5     69      A     C8   1696     0.2006      12.01   ; qtot -18.72
  1697         H5     69      A     H8   1697     0.1553      1.008   ; qtot -18.56
  1698         NB     69      A     N7   1698    -0.6073      14.01   ; qtot -19.17
  1699         CB     69      A     C5   1699     0.0515      12.01   ; qtot -19.12
  1700         CA     69      A     C6   1700     0.7009      12.01   ; qtot -18.42
  1701         N2     69      A     N6   1701    -0.9019      14.01   ; qtot -19.32
  1702          H     69      A    H61   1702     0.4115      1.008   ; qtot -18.91
  1703          H     69      A    H62   1703     0.4115      1.008   ; qtot -18.5
  1704         NC     69      A     N1   1704    -0.7615      14.01   ; qtot -19.26
  1705         CQ     69      A     C2   1705     0.5875      12.01   ; qtot -18.67
  1706         H5     69      A     H2   1706     0.0473      1.008   ; qtot -18.62
  1707         NC     69      A     N3   1707    -0.6997      14.01   ; qtot -19.32
  1708         CB     69      A     C4   1708     0.3053      12.01   ; qtot -19.02
  1709         CT     69      A    C3'   1709     0.2022      12.01   ; qtot -18.81
  1710         H1     69      A    H3'   1710     0.0615      1.008   ; qtot -18.75
  1711         CT     69      A    C2'   1711      0.067      12.01   ; qtot -18.69
  1712         H1     69      A   H2'1   1712     0.0972      1.008   ; qtot -18.59
  1713         OH     69      A    O2'   1713    -0.6139         16   ; qtot -19.2
  1714         HO     69      A   HO'2   1714     0.4186      1.008   ; qtot -18.78
  1715         OS     69      A    O3'   1715    -0.5246         16   ; qtot -19.31
; residue  70 U   rtp RU   q -1.0
  1716          P     70      U      P   1716     1.1662      30.97   ; qtot -18.14
  1717         O2     70      U    O1P   1717     -0.776         16   ; qtot -18.92
  1718         O2     70      U    O2P   1718     -0.776         16   ; qtot -19.69
  1719         OS     70      U    O5'   1719    -0.4989         16   ; qtot -20.19
  1720         CI     70      U    C5'   1720     0.0558      12.01   ; qtot -20.14
  1721         H1     70      U   H5'1   1721     0.0679      1.008   ; qtot -20.07
  1722         H1     70      U   H5'2   1722     0.0679      1.008   ; qtot -20
  1723         CT     70      U    C4'   1723     0.1065      12.01   ; qtot -19.89
  1724         H1     70      U    H4'   1724     0.1174      1.008   ; qtot -19.78
  1725         OS     70      U    O4'   1725    -0.3548         16   ; qtot -20.13
  1726         CT     70      U    C1'   1726     0.0674      12.01   ; qtot -20.06
  1727         H2     70      U    H1'   1727     0.1824      1.008   ; qtot -19.88
  1728         N*     70      U     N1   1728     0.0418      14.01   ; qtot -19.84
  1729         CS     70      U     C6   1729    -0.1126      12.01   ; qtot -19.95
  1730         H4     70      U     H6   1730     0.2188      1.008   ; qtot -19.73
  1731         CS     70      U     C5   1731    -0.3635      12.01   ; qtot -20.1
  1732         HA     70      U     H5   1732     0.1811      1.008   ; qtot -19.92
  1733          C     70      U     C4   1733     0.5952      12.01   ; qtot -19.32
  1734          O     70      U     O4   1734    -0.5761         16   ; qtot -19.9
  1735         NA     70      U     N3   1735    -0.3549      14.01   ; qtot -20.25
  1736          H     70      U     H3   1736     0.3154      1.008   ; qtot -19.94
  1737          C     70      U     C2   1737     0.4687      12.01   ; qtot -19.47
  1738          O     70      U     O2   1738    -0.5477         16   ; qtot -20.02
  1739         CT     70      U    C3'   1739     0.2022      12.01   ; qtot -19.81
  1740         H1     70      U    H3'   1740     0.0615      1.008   ; qtot -19.75
  1741         CT     70      U    C2'   1741      0.067      12.01   ; qtot -19.69
  1742         H1     70      U   H2'1   1742     0.0972      1.008   ; qtot -19.59
  1743         OH     70      U    O2'   1743    -0.6139         16   ; qtot -20.2
  1744         HO     70      U   HO'2   1744     0.4186      1.008   ; qtot -19.78
  1745         OS     70      U    O3'   1745    -0.5246         16   ; qtot -20.31
; residue  71 A   rtp RA   q -1.0
  1746          P     71      A      P   1746     1.1662      30.97   ; qtot -19.14
  1747         O2     71      A    O1P   1747     -0.776         16   ; qtot -19.92
  1748         O2     71      A    O2P   1748     -0.776         16   ; qtot -20.69
  1749         OS     71      A    O5'   1749    -0.4989         16   ; qtot -21.19
  1750         CI     71      A    C5'   1750     0.0558      12.01   ; qtot -21.14
  1751         H1     71      A   H5'1   1751     0.0679      1.008   ; qtot -21.07
  1752         H1     71      A   H5'2   1752     0.0679      1.008   ; qtot -21
  1753         CT     71      A    C4'   1753     0.1065      12.01   ; qtot -20.89
  1754         H1     71      A    H4'   1754     0.1174      1.008   ; qtot -20.78
  1755         OS     71      A    O4'   1755    -0.3548         16   ; qtot -21.13
  1756         CT     71      A    C1'   1756     0.0394      12.01   ; qtot -21.09
  1757         H2     71      A    H1'   1757     0.2007      1.008   ; qtot -20.89
  1758         N*     71      A     N9   1758    -0.0251      14.01   ; qtot -20.92
  1759         C5     71      A     C8   1759     0.2006      12.01   ; qtot -20.72
  1760         H5     71      A     H8   1760     0.1553      1.008   ; qtot -20.56
  1761         NB     71      A     N7   1761    -0.6073      14.01   ; qtot -21.17
  1762         CB     71      A     C5   1762     0.0515      12.01   ; qtot -21.12
  1763         CA     71      A     C6   1763     0.7009      12.01   ; qtot -20.42
  1764         N2     71      A     N6   1764    -0.9019      14.01   ; qtot -21.32
  1765          H     71      A    H61   1765     0.4115      1.008   ; qtot -20.91
  1766          H     71      A    H62   1766     0.4115      1.008   ; qtot -20.5
  1767         NC     71      A     N1   1767    -0.7615      14.01   ; qtot -21.26
  1768         CQ     71      A     C2   1768     0.5875      12.01   ; qtot -20.67
  1769         H5     71      A     H2   1769     0.0473      1.008   ; qtot -20.62
  1770         NC     71      A     N3   1770    -0.6997      14.01   ; qtot -21.32
  1771         CB     71      A     C4   1771     0.3053      12.01   ; qtot -21.02
  1772         CT     71      A    C3'   1772     0.2022      12.01   ; qtot -20.81
  1773         H1     71      A    H3'   1773     0.0615      1.008   ; qtot -20.75
  1774         CT     71      A    C2'   1774      0.067      12.01   ; qtot -20.69
  1775         H1     71      A   H2'1   1775     0.0972      1.008   ; qtot -20.59
  1776         OH     71      A    O2'   1776    -0.6139         16   ; qtot -21.2
  1777         HO     71      A   HO'2   1777     0.4186      1.008   ; qtot -20.78
  1778         OS     71      A    O3'   1778    -0.5246         16   ; qtot -21.31
; residue  72 G   rtp RG   q -1.0
  1779          P     72      G      P   1779     1.1662      30.97   ; qtot -20.14
  1780         O2     72      G    O1P   1780     -0.776         16   ; qtot -20.92
  1781         O2     72      G    O2P   1781     -0.776         16   ; qtot -21.69
  1782         OS     72      G    O5'   1782    -0.4989         16   ; qtot -22.19
  1783         CI     72      G    C5'   1783     0.0558      12.01   ; qtot -22.14
  1784         H1     72      G   H5'1   1784     0.0679      1.008   ; qtot -22.07
  1785         H1     72      G   H5'2   1785     0.0679      1.008   ; qtot -22
  1786         CT     72      G    C4'   1786     0.1065      12.01   ; qtot -21.89
  1787         H1     72      G    H4'   1787     0.1174      1.008   ; qtot -21.78
  1788         OS     72      G    O4'   1788    -0.3548         16   ; qtot -22.13
  1789         CT     72      G    C1'   1789     0.0191      12.01   ; qtot -22.11
  1790         H2     72      G    H1'   1790     0.2006      1.008   ; qtot -21.91
  1791         N*     72      G     N9   1791     0.0492      14.01   ; qtot -21.86
  1792         CP     72      G     C8   1792     0.1374      12.01   ; qtot -21.73
  1793         H5     72      G     H8   1793      0.164      1.008   ; qtot -21.56
  1794         NB     72      G     N7   1794    -0.5709      14.01   ; qtot -22.13
  1795         CB     72      G     C5   1795     0.1744      12.01   ; qtot -21.96
  1796          C     72      G     C6   1796      0.477      12.01   ; qtot -21.48
  1797          O     72      G     O6   1797    -0.5597         16   ; qtot -22.04
  1798         NA     72      G     N1   1798    -0.4787      14.01   ; qtot -22.52
  1799          H     72      G     H1   1799     0.3424      1.008   ; qtot -22.18
  1800         CA     72      G     C2   1800     0.7657      12.01   ; qtot -21.41
  1801         N2     72      G     N2   1801    -0.9672      14.01   ; qtot -22.38
  1802          H     72      G    H21   1802     0.4364      1.008   ; qtot -21.94
  1803          H     72      G    H22   1803     0.4364      1.008   ; qtot -21.51
  1804         NC     72      G     N3   1804    -0.6323      14.01   ; qtot -22.14
  1805         CB     72      G     C4   1805     0.1222      12.01   ; qtot -22.02
  1806         CT     72      G    C3'   1806     0.2022      12.01   ; qtot -21.81
  1807         H1     72      G    H3'   1807     0.0615      1.008   ; qtot -21.75
  1808         CT     72      G    C2'   1808      0.067      12.01   ; qtot -21.69
  1809         H1     72      G   H2'1   1809     0.0972      1.008   ; qtot -21.59
  1810         OH     72      G    O2'   1810    -0.6139         16   ; qtot -22.2
  1811         HO     72      G   HO'2   1811     0.4186      1.008   ; qtot -21.78
  1812         OS     72      G    O3'   1812    -0.5246         16   ; qtot -22.31
; residue  73 A   rtp RA   q -1.0
  1813          P     73      A      P   1813     1.1662      30.97   ; qtot -21.14
  1814         O2     73      A    O1P   1814     -0.776         16   ; qtot -21.92
  1815         O2     73      A    O2P   1815     -0.776         16   ; qtot -22.69
  1816         OS     73      A    O5'   1816    -0.4989         16   ; qtot -23.19
  1817         CI     73      A    C5'   1817     0.0558      12.01   ; qtot -23.14
  1818         H1     73      A   H5'1   1818     0.0679      1.008   ; qtot -23.07
  1819         H1     73      A   H5'2   1819     0.0679      1.008   ; qtot -23
  1820         CT     73      A    C4'   1820     0.1065      12.01   ; qtot -22.89
  1821         H1     73      A    H4'   1821     0.1174      1.008   ; qtot -22.78
  1822         OS     73      A    O4'   1822    -0.3548         16   ; qtot -23.13
  1823         CT     73      A    C1'   1823     0.0394      12.01   ; qtot -23.09
  1824         H2     73      A    H1'   1824     0.2007      1.008   ; qtot -22.89
  1825         N*     73      A     N9   1825    -0.0251      14.01   ; qtot -22.92
  1826         C5     73      A     C8   1826     0.2006      12.01   ; qtot -22.72
  1827         H5     73      A     H8   1827     0.1553      1.008   ; qtot -22.56
  1828         NB     73      A     N7   1828    -0.6073      14.01   ; qtot -23.17
  1829         CB     73      A     C5   1829     0.0515      12.01   ; qtot -23.12
  1830         CA     73      A     C6   1830     0.7009      12.01   ; qtot -22.42
  1831         N2     73      A     N6   1831    -0.9019      14.01   ; qtot -23.32
  1832          H     73      A    H61   1832     0.4115      1.008   ; qtot -22.91
  1833          H     73      A    H62   1833     0.4115      1.008   ; qtot -22.5
  1834         NC     73      A     N1   1834    -0.7615      14.01   ; qtot -23.26
  1835         CQ     73      A     C2   1835     0.5875      12.01   ; qtot -22.67
  1836         H5     73      A     H2   1836     0.0473      1.008   ; qtot -22.62
  1837         NC     73      A     N3   1837    -0.6997      14.01   ; qtot -23.32
  1838         CB     73      A     C4   1838     0.3053      12.01   ; qtot -23.02
  1839         CT     73      A    C3'   1839     0.2022      12.01   ; qtot -22.81
  1840         H1     73      A    H3'   1840     0.0615      1.008   ; qtot -22.75
  1841         CT     73      A    C2'   1841      0.067      12.01   ; qtot -22.69
  1842         H1     73      A   H2'1   1842     0.0972      1.008   ; qtot -22.59
  1843         OH     73      A    O2'   1843    -0.6139         16   ; qtot -23.2
  1844         HO     73      A   HO'2   1844     0.4186      1.008   ; qtot -22.78
  1845         OS     73      A    O3'   1845    -0.5246         16   ; qtot -23.31
; residue  74 U   rtp RU   q -1.0
  1846          P     74      U      P   1846     1.1662      30.97   ; qtot -22.14
  1847         O2     74      U    O1P   1847     -0.776         16   ; qtot -22.92
  1848         O2     74      U    O2P   1848     -0.776         16   ; qtot -23.69
  1849         OS     74      U    O5'   1849    -0.4989         16   ; qtot -24.19
  1850         CI     74      U    C5'   1850     0.0558      12.01   ; qtot -24.14
  1851         H1     74      U   H5'1   1851     0.0679      1.008   ; qtot -24.07
  1852         H1     74      U   H5'2   1852     0.0679      1.008   ; qtot -24
  1853         CT     74      U    C4'   1853     0.1065      12.01   ; qtot -23.89
  1854         H1     74      U    H4'   1854     0.1174      1.008   ; qtot -23.78
  1855         OS     74      U    O4'   1855    -0.3548         16   ; qtot -24.13
  1856         CT     74      U    C1'   1856     0.0674      12.01   ; qtot -24.06
  1857         H2     74      U    H1'   1857     0.1824      1.008   ; qtot -23.88
  1858         N*     74      U     N1   1858     0.0418      14.01   ; qtot -23.84
  1859         CS     74      U     C6   1859    -0.1126      12.01   ; qtot -23.95
  1860         H4     74      U     H6   1860     0.2188      1.008   ; qtot -23.73
  1861         CS     74      U     C5   1861    -0.3635      12.01   ; qtot -24.1
  1862         HA     74      U     H5   1862     0.1811      1.008   ; qtot -23.92
  1863          C     74      U     C4   1863     0.5952      12.01   ; qtot -23.32
  1864          O     74      U     O4   1864    -0.5761         16   ; qtot -23.9
  1865         NA     74      U     N3   1865    -0.3549      14.01   ; qtot -24.25
  1866          H     74      U     H3   1866     0.3154      1.008   ; qtot -23.94
  1867          C     74      U     C2   1867     0.4687      12.01   ; qtot -23.47
  1868          O     74      U     O2   1868    -0.5477         16   ; qtot -24.02
  1869         CT     74      U    C3'   1869     0.2022      12.01   ; qtot -23.81
  1870         H1     74      U    H3'   1870     0.0615      1.008   ; qtot -23.75
  1871         CT     74      U    C2'   1871      0.067      12.01   ; qtot -23.69
  1872         H1     74      U   H2'1   1872     0.0972      1.008   ; qtot -23.59
  1873         OH     74      U    O2'   1873    -0.6139         16   ; qtot -24.2
  1874         HO     74      U   HO'2   1874     0.4186      1.008   ; qtot -23.78
  1875         OS     74      U    O3'   1875    -0.5246         16   ; qtot -24.31
; residue  75 A   rtp RA   q -1.0
  1876          P     75      A      P   1876     1.1662      30.97   ; qtot -23.14
  1877         O2     75      A    O1P   1877     -0.776         16   ; qtot -23.92
  1878         O2     75      A    O2P   1878     -0.776         16   ; qtot -24.69
  1879         OS     75      A    O5'   1879    -0.4989         16   ; qtot -25.19
  1880         CI     75      A    C5'   1880     0.0558      12.01   ; qtot -25.14
  1881         H1     75      A   H5'1   1881     0.0679      1.008   ; qtot -25.07
  1882         H1     75      A   H5'2   1882     0.0679      1.008   ; qtot -25
  1883         CT     75      A    C4'   1883     0.1065      12.01   ; qtot -24.89
  1884         H1     75      A    H4'   1884     0.1174      1.008   ; qtot -24.78
  1885         OS     75      A    O4'   1885    -0.3548         16   ; qtot -25.13
  1886         CT     75      A    C1'   1886     0.0394      12.01   ; qtot -25.09
  1887         H2     75      A    H1'   1887     0.2007      1.008   ; qtot -24.89
  1888         N*     75      A     N9   1888    -0.0251      14.01   ; qtot -24.92
  1889         C5     75      A     C8   1889     0.2006      12.01   ; qtot -24.72
  1890         H5     75      A     H8   1890     0.1553      1.008   ; qtot -24.56
  1891         NB     75      A     N7   1891    -0.6073      14.01   ; qtot -25.17
  1892         CB     75      A     C5   1892     0.0515      12.01   ; qtot -25.12
  1893         CA     75      A     C6   1893     0.7009      12.01   ; qtot -24.42
  1894         N2     75      A     N6   1894    -0.9019      14.01   ; qtot -25.32
  1895          H     75      A    H61   1895     0.4115      1.008   ; qtot -24.91
  1896          H     75      A    H62   1896     0.4115      1.008   ; qtot -24.5
  1897         NC     75      A     N1   1897    -0.7615      14.01   ; qtot -25.26
  1898         CQ     75      A     C2   1898     0.5875      12.01   ; qtot -24.67
  1899         H5     75      A     H2   1899     0.0473      1.008   ; qtot -24.62
  1900         NC     75      A     N3   1900    -0.6997      14.01   ; qtot -25.32
  1901         CB     75      A     C4   1901     0.3053      12.01   ; qtot -25.02
  1902         CT     75      A    C3'   1902     0.2022      12.01   ; qtot -24.81
  1903         H1     75      A    H3'   1903     0.0615      1.008   ; qtot -24.75
  1904         CT     75      A    C2'   1904      0.067      12.01   ; qtot -24.69
  1905         H1     75      A   H2'1   1905     0.0972      1.008   ; qtot -24.59
  1906         OH     75      A    O2'   1906    -0.6139         16   ; qtot -25.2
  1907         HO     75      A   HO'2   1907     0.4186      1.008   ; qtot -24.78
  1908         OS     75      A    O3'   1908    -0.5246         16   ; qtot -25.31
; residue  76 A   rtp RA   q -1.0
  1909          P     76      A      P   1909     1.1662      30.97   ; qtot -24.14
  1910         O2     76      A    O1P   1910     -0.776         16   ; qtot -24.92
  1911         O2     76      A    O2P   1911     -0.776         16   ; qtot -25.69
  1912         OS     76      A    O5'   1912    -0.4989         16   ; qtot -26.19
  1913         CI     76      A    C5'   1913     0.0558      12.01   ; qtot -26.14
  1914         H1     76      A   H5'1   1914     0.0679      1.008   ; qtot -26.07
  1915         H1     76      A   H5'2   1915     0.0679      1.008   ; qtot -26
  1916         CT     76      A    C4'   1916     0.1065      12.01   ; qtot -25.89
  1917         H1     76      A    H4'   1917     0.1174      1.008   ; qtot -25.78
  1918         OS     76      A    O4'   1918    -0.3548         16   ; qtot -26.13
  1919         CT     76      A    C1'   1919     0.0394      12.01   ; qtot -26.09
  1920         H2     76      A    H1'   1920     0.2007      1.008   ; qtot -25.89
  1921         N*     76      A     N9   1921    -0.0251      14.01   ; qtot -25.92
  1922         C5     76      A     C8   1922     0.2006      12.01   ; qtot -25.72
  1923         H5     76      A     H8   1923     0.1553      1.008   ; qtot -25.56
  1924         NB     76      A     N7   1924    -0.6073      14.01   ; qtot -26.17
  1925         CB     76      A     C5   1925     0.0515      12.01   ; qtot -26.12
  1926         CA     76      A     C6   1926     0.7009      12.01   ; qtot -25.42
  1927         N2     76      A     N6   1927    -0.9019      14.01   ; qtot -26.32
  1928          H     76      A    H61   1928     0.4115      1.008   ; qtot -25.91
  1929          H     76      A    H62   1929     0.4115      1.008   ; qtot -25.5
  1930         NC     76      A     N1   1930    -0.7615      14.01   ; qtot -26.26
  1931         CQ     76      A     C2   1931     0.5875      12.01   ; qtot -25.67
  1932         H5     76      A     H2   1932     0.0473      1.008   ; qtot -25.62
  1933         NC     76      A     N3   1933    -0.6997      14.01   ; qtot -26.32
  1934         CB     76      A     C4   1934     0.3053      12.01   ; qtot -26.02
  1935         CT     76      A    C3'   1935     0.2022      12.01   ; qtot -25.81
  1936         H1     76      A    H3'   1936     0.0615      1.008   ; qtot -25.75
  1937         CT     76      A    C2'   1937      0.067      12.01   ; qtot -25.69
  1938         H1     76      A   H2'1   1938     0.0972      1.008   ; qtot -25.59
  1939         OH     76      A    O2'   1939    -0.6139         16   ; qtot -26.2
  1940         HO     76      A   HO'2   1940     0.4186      1.008   ; qtot -25.78
  1941         OS     76      A    O3'   1941    -0.5246         16   ; qtot -26.31
; residue  77 U   rtp RU   q -1.0
  1942          P     77      U      P   1942     1.1662      30.97   ; qtot -25.14
  1943         O2     77      U    O1P   1943     -0.776         16   ; qtot -25.92
  1944         O2     77      U    O2P   1944     -0.776         16   ; qtot -26.69
  1945         OS     77      U    O5'   1945    -0.4989         16   ; qtot -27.19
  1946         CI     77      U    C5'   1946     0.0558      12.01   ; qtot -27.14
  1947         H1     77      U   H5'1   1947     0.0679      1.008   ; qtot -27.07
  1948         H1     77      U   H5'2   1948     0.0679      1.008   ; qtot -27
  1949         CT     77      U    C4'   1949     0.1065      12.01   ; qtot -26.89
  1950         H1     77      U    H4'   1950     0.1174      1.008   ; qtot -26.78
  1951         OS     77      U    O4'   1951    -0.3548         16   ; qtot -27.13
  1952         CT     77      U    C1'   1952     0.0674      12.01   ; qtot -27.06
  1953         H2     77      U    H1'   1953     0.1824      1.008   ; qtot -26.88
  1954         N*     77      U     N1   1954     0.0418      14.01   ; qtot -26.84
  1955         CS     77      U     C6   1955    -0.1126      12.01   ; qtot -26.95
  1956         H4     77      U     H6   1956     0.2188      1.008   ; qtot -26.73
  1957         CS     77      U     C5   1957    -0.3635      12.01   ; qtot -27.1
  1958         HA     77      U     H5   1958     0.1811      1.008   ; qtot -26.92
  1959          C     77      U     C4   1959     0.5952      12.01   ; qtot -26.32
  1960          O     77      U     O4   1960    -0.5761         16   ; qtot -26.9
  1961         NA     77      U     N3   1961    -0.3549      14.01   ; qtot -27.25
  1962          H     77      U     H3   1962     0.3154      1.008   ; qtot -26.94
  1963          C     77      U     C2   1963     0.4687      12.01   ; qtot -26.47
  1964          O     77      U     O2   1964    -0.5477         16   ; qtot -27.02
  1965         CT     77      U    C3'   1965     0.2022      12.01   ; qtot -26.81
  1966         H1     77      U    H3'   1966     0.0615      1.008   ; qtot -26.75
  1967         CT     77      U    C2'   1967      0.067      12.01   ; qtot -26.69
  1968         H1     77      U   H2'1   1968     0.0972      1.008   ; qtot -26.59
  1969         OH     77      U    O2'   1969    -0.6139         16   ; qtot -27.2
  1970         HO     77      U   HO'2   1970     0.4186      1.008   ; qtot -26.78
  1971         OS     77      U    O3'   1971    -0.5246         16   ; qtot -27.31
; residue  78 U   rtp RU   q -1.0
  1972          P     78      U      P   1972     1.1662      30.97   ; qtot -26.14
  1973         O2     78      U    O1P   1973     -0.776         16   ; qtot -26.92
  1974         O2     78      U    O2P   1974     -0.776         16   ; qtot -27.69
  1975         OS     78      U    O5'   1975    -0.4989         16   ; qtot -28.19
  1976         CI     78      U    C5'   1976     0.0558      12.01   ; qtot -28.14
  1977         H1     78      U   H5'1   1977     0.0679      1.008   ; qtot -28.07
  1978         H1     78      U   H5'2   1978     0.0679      1.008   ; qtot -28
  1979         CT     78      U    C4'   1979     0.1065      12.01   ; qtot -27.89
  1980         H1     78      U    H4'   1980     0.1174      1.008   ; qtot -27.78
  1981         OS     78      U    O4'   1981    -0.3548         16   ; qtot -28.13
  1982         CT     78      U    C1'   1982     0.0674      12.01   ; qtot -28.06
  1983         H2     78      U    H1'   1983     0.1824      1.008   ; qtot -27.88
  1984         N*     78      U     N1   1984     0.0418      14.01   ; qtot -27.84
  1985         CS     78      U     C6   1985    -0.1126      12.01   ; qtot -27.95
  1986         H4     78      U     H6   1986     0.2188      1.008   ; qtot -27.73
  1987         CS     78      U     C5   1987    -0.3635      12.01   ; qtot -28.1
  1988         HA     78      U     H5   1988     0.1811      1.008   ; qtot -27.92
  1989          C     78      U     C4   1989     0.5952      12.01   ; qtot -27.32
  1990          O     78      U     O4   1990    -0.5761         16   ; qtot -27.9
  1991         NA     78      U     N3   1991    -0.3549      14.01   ; qtot -28.25
  1992          H     78      U     H3   1992     0.3154      1.008   ; qtot -27.94
  1993          C     78      U     C2   1993     0.4687      12.01   ; qtot -27.47
  1994          O     78      U     O2   1994    -0.5477         16   ; qtot -28.02
  1995         CT     78      U    C3'   1995     0.2022      12.01   ; qtot -27.81
  1996         H1     78      U    H3'   1996     0.0615      1.008   ; qtot -27.75
  1997         CT     78      U    C2'   1997      0.067      12.01   ; qtot -27.69
  1998         H1     78      U   H2'1   1998     0.0972      1.008   ; qtot -27.59
  1999         OH     78      U    O2'   1999    -0.6139         16   ; qtot -28.2
  2000         HO     78      U   HO'2   2000     0.4186      1.008   ; qtot -27.78
  2001         OS     78      U    O3'   2001    -0.5246         16   ; qtot -28.31
; residue  79 A   rtp RA   q -1.0
  2002          P     79      A      P   2002     1.1662      30.97   ; qtot -27.14
  2003         O2     79      A    O1P   2003     -0.776         16   ; qtot -27.92
  2004         O2     79      A    O2P   2004     -0.776         16   ; qtot -28.69
  2005         OS     79      A    O5'   2005    -0.4989         16   ; qtot -29.19
  2006         CI     79      A    C5'   2006     0.0558      12.01   ; qtot -29.14
  2007         H1     79      A   H5'1   2007     0.0679      1.008   ; qtot -29.07
  2008         H1     79      A   H5'2   2008     0.0679      1.008   ; qtot -29
  2009         CT     79      A    C4'   2009     0.1065      12.01   ; qtot -28.89
  2010         H1     79      A    H4'   2010     0.1174      1.008   ; qtot -28.78
  2011         OS     79      A    O4'   2011    -0.3548         16   ; qtot -29.13
  2012         CT     79      A    C1'   2012     0.0394      12.01   ; qtot -29.09
  2013         H2     79      A    H1'   2013     0.2007      1.008   ; qtot -28.89
  2014         N*     79      A     N9   2014    -0.0251      14.01   ; qtot -28.92
  2015         C5     79      A     C8   2015     0.2006      12.01   ; qtot -28.72
  2016         H5     79      A     H8   2016     0.1553      1.008   ; qtot -28.56
  2017         NB     79      A     N7   2017    -0.6073      14.01   ; qtot -29.17
  2018         CB     79      A     C5   2018     0.0515      12.01   ; qtot -29.12
  2019         CA     79      A     C6   2019     0.7009      12.01   ; qtot -28.42
  2020         N2     79      A     N6   2020    -0.9019      14.01   ; qtot -29.32
  2021          H     79      A    H61   2021     0.4115      1.008   ; qtot -28.91
  2022          H     79      A    H62   2022     0.4115      1.008   ; qtot -28.5
  2023         NC     79      A     N1   2023    -0.7615      14.01   ; qtot -29.26
  2024         CQ     79      A     C2   2024     0.5875      12.01   ; qtot -28.67
  2025         H5     79      A     H2   2025     0.0473      1.008   ; qtot -28.62
  2026         NC     79      A     N3   2026    -0.6997      14.01   ; qtot -29.32
  2027         CB     79      A     C4   2027     0.3053      12.01   ; qtot -29.02
  2028         CT     79      A    C3'   2028     0.2022      12.01   ; qtot -28.81
  2029         H1     79      A    H3'   2029     0.0615      1.008   ; qtot -28.75
  2030         CT     79      A    C2'   2030      0.067      12.01   ; qtot -28.69
  2031         H1     79      A   H2'1   2031     0.0972      1.008   ; qtot -28.59
  2032         OH     79      A    O2'   2032    -0.6139         16   ; qtot -29.2
  2033         HO     79      A   HO'2   2033     0.4186      1.008   ; qtot -28.78
  2034         OS     79      A    O3'   2034    -0.5246         16   ; qtot -29.31
; residue  80 A   rtp RA   q -1.0
  2035          P     80      A      P   2035     1.1662      30.97   ; qtot -28.14
  2036         O2     80      A    O1P   2036     -0.776         16   ; qtot -28.92
  2037         O2     80      A    O2P   2037     -0.776         16   ; qtot -29.69
  2038         OS     80      A    O5'   2038    -0.4989         16   ; qtot -30.19
  2039         CI     80      A    C5'   2039     0.0558      12.01   ; qtot -30.14
  2040         H1     80      A   H5'1   2040     0.0679      1.008   ; qtot -30.07
  2041         H1     80      A   H5'2   2041     0.0679      1.008   ; qtot -30
  2042         CT     80      A    C4'   2042     0.1065      12.01   ; qtot -29.89
  2043         H1     80      A    H4'   2043     0.1174      1.008   ; qtot -29.78
  2044         OS     80      A    O4'   2044    -0.3548         16   ; qtot -30.13
  2045         CT     80      A    C1'   2045     0.0394      12.01   ; qtot -30.09
  2046         H2     80      A    H1'   2046     0.2007      1.008   ; qtot -29.89
  2047         N*     80      A     N9   2047    -0.0251      14.01   ; qtot -29.92
  2048         C5     80      A     C8   2048     0.2006      12.01   ; qtot -29.72
  2049         H5     80      A     H8   2049     0.1553      1.008   ; qtot -29.56
  2050         NB     80      A     N7   2050    -0.6073      14.01   ; qtot -30.17
  2051         CB     80      A     C5   2051     0.0515      12.01   ; qtot -30.12
  2052         CA     80      A     C6   2052     0.7009      12.01   ; qtot -29.42
  2053         N2     80      A     N6   2053    -0.9019      14.01   ; qtot -30.32
  2054          H     80      A    H61   2054     0.4115      1.008   ; qtot -29.91
  2055          H     80      A    H62   2055     0.4115      1.008   ; qtot -29.5
  2056         NC     80      A     N1   2056    -0.7615      14.01   ; qtot -30.26
  2057         CQ     80      A     C2   2057     0.5875      12.01   ; qtot -29.67
  2058         H5     80      A     H2   2058     0.0473      1.008   ; qtot -29.62
  2059         NC     80      A     N3   2059    -0.6997      14.01   ; qtot -30.32
  2060         CB     80      A     C4   2060     0.3053      12.01   ; qtot -30.02
  2061         CT     80      A    C3'   2061     0.2022      12.01   ; qtot -29.81
  2062         H1     80      A    H3'   2062     0.0615      1.008   ; qtot -29.75
  2063         CT     80      A    C2'   2063      0.067      12.01   ; qtot -29.69
  2064         H1     80      A   H2'1   2064     0.0972      1.008   ; qtot -29.59
  2065         OH     80      A    O2'   2065    -0.6139         16   ; qtot -30.2
  2066         HO     80      A   HO'2   2066     0.4186      1.008   ; qtot -29.78
  2067         OS     80      A    O3'   2067    -0.5246         16   ; qtot -30.31
; residue  81 U   rtp RU   q -1.0
  2068          P     81      U      P   2068     1.1662      30.97   ; qtot -29.14
  2069         O2     81      U    O1P   2069     -0.776         16   ; qtot -29.92
  2070         O2     81      U    O2P   2070     -0.776         16   ; qtot -30.69
  2071         OS     81      U    O5'   2071    -0.4989         16   ; qtot -31.19
  2072         CI     81      U    C5'   2072     0.0558      12.01   ; qtot -31.14
  2073         H1     81      U   H5'1   2073     0.0679      1.008   ; qtot -31.07
  2074         H1     81      U   H5'2   2074     0.0679      1.008   ; qtot -31
  2075         CT     81      U    C4'   2075     0.1065      12.01   ; qtot -30.89
  2076         H1     81      U    H4'   2076     0.1174      1.008   ; qtot -30.78
  2077         OS     81      U    O4'   2077    -0.3548         16   ; qtot -31.13
  2078         CT     81      U    C1'   2078     0.0674      12.01   ; qtot -31.06
  2079         H2     81      U    H1'   2079     0.1824      1.008   ; qtot -30.88
  2080         N*     81      U     N1   2080     0.0418      14.01   ; qtot -30.84
  2081         CS     81      U     C6   2081    -0.1126      12.01   ; qtot -30.95
  2082         H4     81      U     H6   2082     0.2188      1.008   ; qtot -30.73
  2083         CS     81      U     C5   2083    -0.3635      12.01   ; qtot -31.1
  2084         HA     81      U     H5   2084     0.1811      1.008   ; qtot -30.92
  2085          C     81      U     C4   2085     0.5952      12.01   ; qtot -30.32
  2086          O     81      U     O4   2086    -0.5761         16   ; qtot -30.9
  2087         NA     81      U     N3   2087    -0.3549      14.01   ; qtot -31.25
  2088          H     81      U     H3   2088     0.3154      1.008   ; qtot -30.94
  2089          C     81      U     C2   2089     0.4687      12.01   ; qtot -30.47
  2090          O     81      U     O2   2090    -0.5477         16   ; qtot -31.02
  2091         CT     81      U    C3'   2091     0.2022      12.01   ; qtot -30.81
  2092         H1     81      U    H3'   2092     0.0615      1.008   ; qtot -30.75
  2093         CT     81      U    C2'   2093      0.067      12.01   ; qtot -30.69
  2094         H1     81      U   H2'1   2094     0.0972      1.008   ; qtot -30.59
  2095         OH     81      U    O2'   2095    -0.6139         16   ; qtot -31.2
  2096         HO     81      U   HO'2   2096     0.4186      1.008   ; qtot -30.78
  2097         OS     81      U    O3'   2097    -0.5246         16   ; qtot -31.31
; residue  82 U   rtp RU3  q -0.7
  2098          P     82      U      P   2098     1.1662      30.97   ; qtot -30.14
  2099         O2     82      U    O1P   2099     -0.776         16   ; qtot -30.92
  2100         O2     82      U    O2P   2100     -0.776         16   ; qtot -31.69
  2101         OS     82      U    O5'   2101    -0.4989         16   ; qtot -32.19
  2102         CI     82      U    C5'   2102     0.0558      12.01   ; qtot -32.14
  2103         H1     82      U   H5'1   2103     0.0679      1.008   ; qtot -32.07
  2104         H1     82      U   H5'2   2104     0.0679      1.008   ; qtot -32
  2105         CT     82      U    C4'   2105     0.1065      12.01   ; qtot -31.89
  2106         H1     82      U    H4'   2106     0.1174      1.008   ; qtot -31.78
  2107         OS     82      U    O4'   2107    -0.3548         16   ; qtot -32.13
  2108         CT     82      U    C1'   2108     0.0674      12.01   ; qtot -32.06
  2109         H2     82      U    H1'   2109     0.1824      1.008   ; qtot -31.88
  2110         N*     82      U     N1   2110     0.0418      14.01   ; qtot -31.84
  2111         CS     82      U     C6   2111    -0.1126      12.01   ; qtot -31.95
  2112         H4     82      U     H6   2112     0.2188      1.008   ; qtot -31.73
  2113         CS     82      U     C5   2113    -0.3635      12.01   ; qtot -32.1
  2114         HA     82      U     H5   2114     0.1811      1.008   ; qtot -31.92
  2115          C     82      U     C4   2115     0.5952      12.01   ; qtot -31.32
  2116          O     82      U     O4   2116    -0.5761         16   ; qtot -31.9
  2117         NA     82      U     N3   2117    -0.3549      14.01   ; qtot -32.25
  2118          H     82      U     H3   2118     0.3154      1.008   ; qtot -31.94
  2119          C     82      U     C2   2119     0.4687      12.01   ; qtot -31.47
  2120          O     82      U     O2   2120    -0.5477         16   ; qtot -32.02
  2121         CT     82      U    C3'   2121     0.2022      12.01   ; qtot -31.81
  2122         H1     82      U    H3'   2122     0.0615      1.008   ; qtot -31.75
  2123         CT     82      U    C2'   2123      0.067      12.01   ; qtot -31.69
  2124         H1     82      U   H2'1   2124     0.0972      1.008   ; qtot -31.59
  2125         OH     82      U    O2'   2125    -0.6139         16   ; qtot -32.2
  2126         HO     82      U   HO'2   2126     0.4186      1.008   ; qtot -31.78
  2127         OH     82      U    O3'   2127    -0.6541         16   ; qtot -32.44
  2128         HO     82      U    H3T   2128     0.4376      1.008   ; qtot -32

[ bonds ]
;  ai    aj funct            c0            c1            c2            c3
    1     2     1 
    1     3     1 
    1     4     1 
    1     5     1 
    5     6     1 
    5     7     1 
    5    23     1 
    7     8     1 
    7     9     1 
    7    10     1 
   10    11     1 
   10    12     1 
   10    13     1 
   13    14     1 
   13    15     1 
   13    16     1 
   16    17     1 
   16    18     1 
   16    19     1 
   19    20     1 
   19    21     1 
   19    22     1 
   23    24     1 
   23    25     1 
   25    26     1 
   25    27     1 
   27    28     1 
   27    29     1 
   27    42     1 
   29    30     1 
   29    31     1 
   29    32     1 
   32    33     1 
   32    34     1 
   32    38     1 
   34    35     1 
   34    36     1 
   34    37     1 
   38    39     1 
   38    40     1 
   38    41     1 
   42    43     1 
   42    44     1 
   44    45     1 
   44    46     1 
   46    47     1 
   46    48     1 
   46    62     1 
   48    49     1 
   48    50     1 
   48    51     1 
   51    52     1 
   51    53     1 
   51    54     1 
   54    55     1 
   54    56     1 
   54    57     1 
   57    58     1 
   57    59     1 
   57    60     1 
   60    61     1 
   60   303     1 
   62    63     1 
   62    64     1 
   64    65     1 
   64    66     1 
   66    67     1 
   66    68     1 
   66    84     1 
   68    69     1 
   68    70     1 
   68    71     1 
   71    72     1 
   71    73     1 
   71    74     1 
   74    75     1 
   74    76     1 
   74    77     1 
   77    78     1 
   77    79     1 
   77    80     1 
   80    81     1 
   80    82     1 
   80    83     1 
   84    85     1 
   84    86     1 
   86    87     1 
   86    88     1 
   88    89     1 
   88    90     1 
   88   103     1 
   90    91     1 
   90    92     1 
   90    93     1 
   93    94     1 
   93    95     1 
   93    99     1 
   95    96     1 
   95    97     1 
   95    98     1 
   99   100     1 
   99   101     1 
   99   102     1 
  103   104     1 
  103   105     1 
  105   106     1 
  105   107     1 
  107   108     1 
  107   109     1 
  107   123     1 
  109   110     1 
  109   111     1 
  109   112     1 
  112   113     1 
  112   114     1 
  112   115     1 
  115   116     1 
  115   117     1 
  115   118     1 
  118   119     1 
  118   120     1 
  118   121     1 
  121   122     1 
  121   407     1 
  123   124     1 
  123   125     1 
  125   126     1 
  125   127     1 
  127   128     1 
  127   129     1 
  127   142     1 
  129   130     1 
  129   131     1 
  129   132     1 
  132   133     1 
  132   134     1 
  132   138     1 
  134   135     1 
  134   136     1 
  134   137     1 
  138   139     1 
  138   140     1 
  138   141     1 
  142   143     1 
  142   144     1 
  144   145     1 
  144   146     1 
  146   147     1 
  146   148     1 
  146   161     1 
  148   149     1 
  148   150     1 
  148   151     1 
  151   152     1 
  151   153     1 
  151   157     1 
  153   154     1 
  153   155     1 
  153   156     1 
  157   158     1 
  157   159     1 
  157   160     1 
  161   162     1 
  161   163     1 
  163   164     1 
  163   165     1 
  165   166     1 
  165   167     1 
  165   181     1 
  167   168     1 
  167   169     1 
  167   170     1 
  170   171     1 
  170   172     1 
  170   173     1 
  173   174     1 
  173   175     1 
  173   176     1 
  176   177     1 
  176   178     1 
  176   179     1 
  179   180     1 
  179   612     1 
  181   182     1 
  181   183     1 
  183   184     1 
  183   185     1 
  185   186     1 
  185   187     1 
  185   200     1 
  187   188     1 
  187   189     1 
  187   190     1 
  190   191     1 
  190   192     1 
  190   196     1 
  192   193     1 
  192   194     1 
  192   195     1 
  196   197     1 
  196   198     1 
  196   199     1 
  200   201     1 
  200   202     1 
  202   203     1 
  202   204     1 
  204   205     1 
  204   206     1 
  204   219     1 
  206   207     1 
  206   208     1 
  206   209     1 
  209   210     1 
  209   211     1 
  209   215     1 
  211   212     1 
  211   213     1 
  211   214     1 
  215   216     1 
  215   217     1 
  215   218     1 
  219   220     1 
  219   221     1 
  221   222     1 
  221   223     1 
  223   224     1 
  223   225     1 
  223   238     1 
  225   226     1 
  225   227     1 
  225   228     1 
  228   229     1 
  228   230     1 
  228   234     1 
  230   231     1 
  230   232     1 
  230   233     1 
  234   235     1 
  234   236     1 
  234   237     1 
  238   239     1 
  238   240     1 
  240   241     1 
  240   242     1 
  242   243     1 
  242   244     1 
  242   257     1 
  244   245     1 
  244   246     1 
  244   247     1 
  247   248     1 
  247   249     1 
  247   253     1 
  249   250     1 
  249   251     1 
  249   252     1 
  253   254     1 
  253   255     1 
  253   256     1 
  257   258     1 
  257   259     1 
  259   260     1 
  259   261     1 
  262   263     1 
  262   264     1 
  262   265     1 
  262   266     1 
  266   267     1 
  266   268     1 
  266   284     1 
  268   269     1 
  268   270     1 
  268   271     1 
  271   272     1 
  271   273     1 
  271   274     1 
  274   275     1 
  274   276     1 
  274   277     1 
  277   278     1 
  277   279     1 
  277   280     1 
  280   281     1 
  280   282     1 
  280   283     1 
  284   285     1 
  284   286     1 
  286   287     1 
  286   288     1 
  288   289     1 
  288   290     1 
  288   303     1 
  290   291     1 
  290   292     1 
  290   293     1 
  293   294     1 
  293   295     1 
  293   299     1 
  295   296     1 
  295   297     1 
  295   298     1 
  299   300     1 
  299   301     1 
  299   302     1 
  303   304     1 
  305   306     1 
  305   307     1 
  305   308     1 
  305   309     1 
  309   310     1 
  309   311     1 
  309   327     1 
  311   312     1 
  311   313     1 
  311   314     1 
  314   315     1 
  314   316     1 
  314   317     1 
  317   318     1 
  317   319     1 
  317   320     1 
  320   321     1 
  320   322     1 
  320   323     1 
  323   324     1 
  323   325     1 
  323   326     1 
  327   328     1 
  327   329     1 
  329   330     1 
  329   331     1 
  331   332     1 
  331   333     1 
  331   346     1 
  333   334     1 
  333   335     1 
  333   336     1 
  336   337     1 
  336   338     1 
  336   342     1 
  338   339     1 
  338   340     1 
  338   341     1 
  342   343     1 
  342   344     1 
  342   345     1 
  346   347     1 
  346   348     1 
  348   349     1 
  348   350     1 
  350   351     1 
  350   352     1 
  350   366     1 
  352   353     1 
  352   354     1 
  352   355     1 
  355   356     1 
  355   357     1 
  355   358     1 
  358   359     1 
  358   360     1 
  358   361     1 
  361   362     1 
  361   363     1 
  361   364     1 
  364   365     1 
  364   450     1 
  366   367     1 
  366   368     1 
  368   369     1 
  368   370     1 
  370   371     1 
  370   372     1 
  370   388     1 
  372   373     1 
  372   374     1 
  372   375     1 
  375   376     1 
  375   377     1 
  375   378     1 
  378   379     1 
  378   380     1 
  378   381     1 
  381   382     1 
  381   383     1 
  381   384     1 
  384   385     1 
  384   386     1 
  384   387     1 
  388   389     1 
  388   390     1 
  390   391     1 
  390   392     1 
  392   393     1 
  392   394     1 
  392   407     1 
  394   395     1 
  394   396     1 
  394   397     1 
  397   398     1 
  397   399     1 
  397   403     1 
  399   400     1 
  399   401     1 
  399   402     1 
  403   404     1 
  403   405     1 
  403   406     1 
  407   408     1 
  409   410     1 
  409   411     1 
  409   412     1 
  409   413     1 
  413   414     1 
  413   415     1 
  413   431     1 
  415   416     1 
  415   417     1 
  415   418     1 
  418   419     1 
  418   420     1 
  418   421     1 
  421   422     1 
  421   423     1 
  421   424     1 
  424   425     1 
  424   426     1 
  424   427     1 
  427   428     1 
  427   429     1 
  427   430     1 
  431   432     1 
  431   433     1 
  433   434     1 
  433   435     1 
  435   436     1 
  435   437     1 
  435   450     1 
  437   438     1 
  437   439     1 
  437   440     1 
  440   441     1 
  440   442     1 
  440   446     1 
  442   443     1 
  442   444     1 
  442   445     1 
  446   447     1 
  446   448     1 
  446   449     1 
  450   451     1 
  452   453     1 
  452   454     1 
  452   455     1 
  452   456     1 
  456   457     1 
  456   458     1 
  456   474     1 
  458   459     1 
  458   460     1 
  458   461     1 
  461   462     1 
  461   463     1 
  461   464     1 
  464   465     1 
  464   466     1 
  464   467     1 
  467   468     1 
  467   469     1 
  467   470     1 
  470   471     1 
  470   472     1 
  470   473     1 
  474   475     1 
  474   476     1 
  476   477     1 
  476   478     1 
  478   479     1 
  478   480     1 
  478   493     1 
  480   481     1 
  480   482     1 
  480   483     1 
  483   484     1 
  483   485     1 
  483   489     1 
  485   486     1 
  485   487     1 
  485   488     1 
  489   490     1 
  489   491     1 
  489   492     1 
  493   494     1 
  493   495     1 
  495   496     1 
  495   497     1 
  497   498     1 
  497   499     1 
  497   513     1 
  499   500     1 
  499   501     1 
  499   502     1 
  502   503     1 
  502   504     1 
  502   505     1 
  505   506     1 
  505   507     1 
  505   508     1 
  508   509     1 
  508   510     1 
  508   511     1 
  511   512     1 
  511   655     1 
  513   514     1 
  513   515     1 
  515   516     1 
  515   517     1 
  517   518     1 
  517   519     1 
  517   535     1 
  519   520     1 
  519   521     1 
  519   522     1 
  522   523     1 
  522   524     1 
  522   525     1 
  525   526     1 
  525   527     1 
  525   528     1 
  528   529     1 
  528   530     1 
  528   531     1 
  531   532     1 
  531   533     1 
  531   534     1 
  535   536     1 
  535   537     1 
  537   538     1 
  537   539     1 
  539   540     1 
  539   541     1 
  539   554     1 
  541   542     1 
  541   543     1 
  541   544     1 
  544   545     1 
  544   546     1 
  544   550     1 
  546   547     1 
  546   548     1 
  546   549     1 
  550   551     1 
  550   552     1 
  550   553     1 
  554   555     1 
  554   556     1 
  556   557     1 
  556   558     1 
  558   559     1 
  558   560     1 
  558   574     1 
  560   561     1 
  560   562     1 
  560   563     1 
  563   564     1 
  563   565     1 
  563   566     1 
  566   567     1 
  566   568     1 
  566   569     1 
  569   570     1 
  569   571     1 
  569   572     1 
  572   573     1 
  572   759     1 
  574   575     1 
  574   576     1 
  576   577     1 
  576   578     1 
  578   579     1 
  578   580     1 
  578   593     1 
  580   581     1 
  580   582     1 
  580   583     1 
  583   584     1 
  583   585     1 
  583   589     1 
  585   586     1 
  585   587     1 
  585   588     1 
  589   590     1 
  589   591     1 
  589   592     1 
  593   594     1 
  593   595     1 
  595   596     1 
  595   597     1 
  597   598     1 
  597   599     1 
  597   612     1 
  599   600     1 
  599   601     1 
  599   602     1 
  602   603     1 
  602   604     1 
  602   608     1 
  604   605     1 
  604   606     1 
  604   607     1 
  608   609     1 
  608   610     1 
  608   611     1 
  612   613     1 
  614   615     1 
  614   616     1 
  614   617     1 
  614   618     1 
  618   619     1 
  618   620     1 
  618   636     1 
  620   621     1 
  620   622     1 
  620   623     1 
  623   624     1 
  623   625     1 
  623   626     1 
  626   627     1 
  626   628     1 
  626   629     1 
  629   630     1 
  629   631     1 
  629   632     1 
  632   633     1 
  632   634     1 
  632   635     1 
  636   637     1 
  636   638     1 
  638   639     1 
  638   640     1 
  640   641     1 
  640   642     1 
  640   655     1 
  642   643     1 
  642   644     1 
  642   645     1 
  645   646     1 
  645   647     1 
  645   651     1 
  647   648     1 
  647   649     1 
  647   650     1 
  651   652     1 
  651   653     1 
  651   654     1 
  655   656     1 
  657   658     1 
  657   659     1 
  657   660     1 
  657   661     1 
  661   662     1 
  661   663     1 
  661   679     1 
  663   664     1 
  663   665     1 
  663   666     1 
  666   667     1 
  666   668     1 
  666   669     1 
  669   670     1 
  669   671     1 
  669   672     1 
  672   673     1 
  672   674     1 
  672   675     1 
  675   676     1 
  675   677     1 
  675   678     1 
  679   680     1 
  679   681     1 
  681   682     1 
  681   683     1 
  683   684     1 
  683   685     1 
  683   698     1 
  685   686     1 
  685   687     1 
  685   688     1 
  688   689     1 
  688   690     1 
  688   694     1 
  690   691     1 
  690   692     1 
  690   693     1 
  694   695     1 
  694   696     1 
  694   697     1 
  698   699     1 
  698   700     1 
  700   701     1 
  700   702     1 
  702   703     1 
  702   704     1 
  702   718     1 
  704   705     1 
  704   706     1 
  704   707     1 
  707   708     1 
  707   709     1 
  707   710     1 
  710   711     1 
  710   712     1 
  710   713     1 
  713   714     1 
  713   715     1 
  713   716     1 
  716   717     1 
  716   802     1 
  718   719     1 
  718   720     1 
  720   721     1 
  720   722     1 
  722   723     1 
  722   724     1 
  722   740     1 
  724   725     1 
  724   726     1 
  724   727     1 
  727   728     1 
  727   729     1 
  727   730     1 
  730   731     1 
  730   732     1 
  730   733     1 
  733   734     1 
  733   735     1 
  733   736     1 
  736   737     1 
  736   738     1 
  736   739     1 
  740   741     1 
  740   742     1 
  742   743     1 
  742   744     1 
  744   745     1 
  744   746     1 
  744   759     1 
  746   747     1 
  746   748     1 
  746   749     1 
  749   750     1 
  749   751     1 
  749   755     1 
  751   752     1 
  751   753     1 
  751   754     1 
  755   756     1 
  755   757     1 
  755   758     1 
  759   760     1 
  761   762     1 
  761   763     1 
  761   764     1 
  761   765     1 
  765   766     1 
  765   767     1 
  765   783     1 
  767   768     1 
  767   769     1 
  767   770     1 
  770   771     1 
  770   772     1 
  770   773     1 
  773   774     1 
  773   775     1 
  773   776     1 
  776   777     1 
  776   778     1 
  776   779     1 
  779   780     1 
  779   781     1 
  779   782     1 
  783   784     1 
  783   785     1 
  785   786     1 
  785   787     1 
  787   788     1 
  787   789     1 
  787   802     1 
  789   790     1 
  789   791     1 
  789   792     1 
  792   793     1 
  792   794     1 
  792   798     1 
  794   795     1 
  794   796     1 
  794   797     1 
  798   799     1 
  798   800     1 
  798   801     1 
  802   803     1 
  804   805     1 
  804   806     1 
  806   807     1 
  806   808     1 
  806   809     1 
  809   810     1 
  809   811     1 
  809   825     1 
  811   812     1 
  812   813     1 
  812   814     1 
  812   827     1 
  814   815     1 
  814   823     1 
  815   816     1 
  815   817     1 
  817   818     1 
  817   819     1 
  819   820     1 
  819   821     1 
  821   822     1 
  821   823     1 
  823   824     1 
  825   826     1 
  825   827     1 
  825   831     1 
  827   828     1 
  827   829     1 
  829   830     1 
  831   832     1 
  832   833     1 
  832   834     1 
  832   835     1 
  835   836     1 
  836   837     1 
  836   838     1 
  836   839     1 
  839   840     1 
  839   841     1 
  839   855     1 
  841   842     1 
  842   843     1 
  842   844     1 
  842   857     1 
  844   845     1 
  844   853     1 
  845   846     1 
  845   847     1 
  847   848     1 
  847   849     1 
  849   850     1 
  849   851     1 
  851   852     1 
  851   853     1 
  853   854     1 
  855   856     1 
  855   857     1 
  855   861     1 
  857   858     1 
  857   859     1 
  859   860     1 
  861   862     1 
  862   863     1 
  862   864     1 
  862   865     1 
  865   866     1 
  866   867     1 
  866   868     1 
  866   869     1 
  869   870     1 
  869   871     1 
  869   888     1 
  871   872     1 
  872   873     1 
  872   874     1 
  872   890     1 
  874   875     1 
  874   887     1 
  875   876     1 
  875   877     1 
  877   878     1 
  878   879     1 
  878   887     1 
  879   880     1 
  879   883     1 
  880   881     1 
  880   882     1 
  883   884     1 
  884   885     1 
  884   886     1 
  886   887     1 
  888   889     1 
  888   890     1 
  888   894     1 
  890   891     1 
  890   892     1 
  892   893     1 
  894   895     1 
  895   896     1 
  895   897     1 
  895   898     1 
  898   899     1 
  899   900     1 
  899   901     1 
  899   902     1 
  902   903     1 
  902   904     1 
  902   921     1 
  904   905     1 
  905   906     1 
  905   907     1 
  905   923     1 
  907   908     1 
  907   920     1 
  908   909     1 
  908   910     1 
  910   911     1 
  911   912     1 
  911   920     1 
  912   913     1 
  912   916     1 
  913   914     1 
  913   915     1 
  916   917     1 
  917   918     1 
  917   919     1 
  919   920     1 
  921   922     1 
  921   923     1 
  921   927     1 
  923   924     1 
  923   925     1 
  925   926     1 
  927   928     1 
  928   929     1 
  928   930     1 
  928   931     1 
  931   932     1 
  932   933     1 
  932   934     1 
  932   935     1 
  935   936     1 
  935   937     1 
  935   951     1 
  937   938     1 
  938   939     1 
  938   940     1 
  938   953     1 
  940   941     1 
  940   949     1 
  941   942     1 
  941   943     1 
  943   944     1 
  943   945     1 
  945   946     1 
  945   947     1 
  947   948     1 
  947   949     1 
  949   950     1 
  951   952     1 
  951   953     1 
  951   957     1 
  953   954     1 
  953   955     1 
  955   956     1 
  957   958     1 
  958   959     1 
  958   960     1 
  958   961     1 
  961   962     1 
  962   963     1 
  962   964     1 
  962   965     1 
  965   966     1 
  965   967     1 
  965   981     1 
  967   968     1 
  968   969     1 
  968   970     1 
  968   983     1 
  970   971     1 
  970   979     1 
  971   972     1 
  971   973     1 
  973   974     1 
  973   975     1 
  975   976     1 
  975   977     1 
  977   978     1 
  977   979     1 
  979   980     1 
  981   982     1 
  981   983     1 
  981   987     1 
  983   984     1 
  983   985     1 
  985   986     1 
  987   988     1 
  988   989     1 
  988   990     1 
  988   991     1 
  991   992     1 
  992   993     1 
  992   994     1 
  992   995     1 
  995   996     1 
  995   997     1 
  995  1014     1 
  997   998     1 
  998   999     1 
  998  1000     1 
  998  1016     1 
 1000  1001     1 
 1000  1013     1 
 1001  1002     1 
 1001  1003     1 
 1003  1004     1 
 1004  1005     1 
 1004  1013     1 
 1005  1006     1 
 1005  1009     1 
 1006  1007     1 
 1006  1008     1 
 1009  1010     1 
 1010  1011     1 
 1010  1012     1 
 1012  1013     1 
 1014  1015     1 
 1014  1016     1 
 1014  1020     1 
 1016  1017     1 
 1016  1018     1 
 1018  1019     1 
 1020  1021     1 
 1021  1022     1 
 1021  1023     1 
 1021  1024     1 
 1024  1025     1 
 1025  1026     1 
 1025  1027     1 
 1025  1028     1 
 1028  1029     1 
 1028  1030     1 
 1028  1044     1 
 1030  1031     1 
 1031  1032     1 
 1031  1033     1 
 1031  1046     1 
 1033  1034     1 
 1033  1042     1 
 1034  1035     1 
 1034  1036     1 
 1036  1037     1 
 1036  1038     1 
 1038  1039     1 
 1038  1040     1 
 1040  1041     1 
 1040  1042     1 
 1042  1043     1 
 1044  1045     1 
 1044  1046     1 
 1044  1050     1 
 1046  1047     1 
 1046  1048     1 
 1048  1049     1 
 1050  1051     1 
 1051  1052     1 
 1051  1053     1 
 1051  1054     1 
 1054  1055     1 
 1055  1056     1 
 1055  1057     1 
 1055  1058     1 
 1058  1059     1 
 1058  1060     1 
 1058  1075     1 
 1060  1061     1 
 1061  1062     1 
 1061  1063     1 
 1061  1077     1 
 1063  1064     1 
 1063  1073     1 
 1064  1065     1 
 1064  1066     1 
 1066  1067     1 
 1066  1068     1 
 1068  1069     1 
 1068  1072     1 
 1069  1070     1 
 1069  1071     1 
 1072  1073     1 
 1073  1074     1 
 1075  1076     1 
 1075  1077     1 
 1075  1081     1 
 1077  1078     1 
 1077  1079     1 
 1079  1080     1 
 1081  1082     1 
 1082  1083     1 
 1082  1084     1 
 1082  1085     1 
 1085  1086     1 
 1086  1087     1 
 1086  1088     1 
 1086  1089     1 
 1089  1090     1 
 1089  1091     1 
 1089  1105     1 
 1091  1092     1 
 1092  1093     1 
 1092  1094     1 
 1092  1107     1 
 1094  1095     1 
 1094  1103     1 
 1095  1096     1 
 1095  1097     1 
 1097  1098     1 
 1097  1099     1 
 1099  1100     1 
 1099  1101     1 
 1101  1102     1 
 1101  1103     1 
 1103  1104     1 
 1105  1106     1 
 1105  1107     1 
 1105  1111     1 
 1107  1108     1 
 1107  1109     1 
 1109  1110     1 
 1111  1112     1 
 1112  1113     1 
 1112  1114     1 
 1112  1115     1 
 1115  1116     1 
 1116  1117     1 
 1116  1118     1 
 1116  1119     1 
 1119  1120     1 
 1119  1121     1 
 1119  1138     1 
 1121  1122     1 
 1122  1123     1 
 1122  1124     1 
 1122  1140     1 
 1124  1125     1 
 1124  1137     1 
 1125  1126     1 
 1125  1127     1 
 1127  1128     1 
 1128  1129     1 
 1128  1137     1 
 1129  1130     1 
 1129  1133     1 
 1130  1131     1 
 1130  1132     1 
 1133  1134     1 
 1134  1135     1 
 1134  1136     1 
 1136  1137     1 
 1138  1139     1 
 1138  1140     1 
 1138  1144     1 
 1140  1141     1 
 1140  1142     1 
 1142  1143     1 
 1144  1145     1 
 1145  1146     1 
 1145  1147     1 
 1145  1148     1 
 1148  1149     1 
 1149  1150     1 
 1149  1151     1 
 1149  1152     1 
 1152  1153     1 
 1152  1154     1 
 1152  1168     1 
 1154  1155     1 
 1155  1156     1 
 1155  1157     1 
 1155  1170     1 
 1157  1158     1 
 1157  1166     1 
 1158  1159     1 
 1158  1160     1 
 1160  1161     1 
 1160  1162     1 
 1162  1163     1 
 1162  1164     1 
 1164  1165     1 
 1164  1166     1 
 1166  1167     1 
 1168  1169     1 
 1168  1170     1 
 1168  1174     1 
 1170  1171     1 
 1170  1172     1 
 1172  1173     1 
 1174  1175     1 
 1175  1176     1 
 1175  1177     1 
 1175  1178     1 
 1178  1179     1 
 1179  1180     1 
 1179  1181     1 
 1179  1182     1 
 1182  1183     1 
 1182  1184     1 
 1182  1198     1 
 1184  1185     1 
 1185  1186     1 
 1185  1187     1 
 1185  1200     1 
 1187  1188     1 
 1187  1196     1 
 1188  1189     1 
 1188  1190     1 
 1190  1191     1 
 1190  1192     1 
 1192  1193     1 
 1192  1194     1 
 1194  1195     1 
 1194  1196     1 
 1196  1197     1 
 1198  1199     1 
 1198  1200     1 
 1198  1204     1 
 1200  1201     1 
 1200  1202     1 
 1202  1203     1 
 1204  1205     1 
 1205  1206     1 
 1205  1207     1 
 1205  1208     1 
 1208  1209     1 
 1209  1210     1 
 1209  1211     1 
 1209  1212     1 
 1212  1213     1 
 1212  1214     1 
 1212  1229     1 
 1214  1215     1 
 1215  1216     1 
 1215  1217     1 
 1215  1231     1 
 1217  1218     1 
 1217  1227     1 
 1218  1219     1 
 1218  1220     1 
 1220  1221     1 
 1220  1222     1 
 1222  1223     1 
 1222  1226     1 
 1223  1224     1 
 1223  1225     1 
 1226  1227     1 
 1227  1228     1 
 1229  1230     1 
 1229  1231     1 
 1229  1235     1 
 1231  1232     1 
 1231  1233     1 
 1233  1234     1 
 1235  1236     1 
 1236  1237     1 
 1236  1238     1 
 1236  1239     1 
 1239  1240     1 
 1240  1241     1 
 1240  1242     1 
 1240  1243     1 
 1243  1244     1 
 1243  1245     1 
 1243  1260     1 
 1245  1246     1 
 1246  1247     1 
 1246  1248     1 
 1246  1262     1 
 1248  1249     1 
 1248  1258     1 
 1249  1250     1 
 1249  1251     1 
 1251  1252     1 
 1251  1253     1 
 1253  1254     1 
 1253  1257     1 
 1254  1255     1 
 1254  1256     1 
 1257  1258     1 
 1258  1259     1 
 1260  1261     1 
 1260  1262     1 
 1260  1266     1 
 1262  1263     1 
 1262  1264     1 
 1264  1265     1 
 1266  1267     1 
 1267  1268     1 
 1267  1269     1 
 1267  1270     1 
 1270  1271     1 
 1271  1272     1 
 1271  1273     1 
 1271  1274     1 
 1274  1275     1 
 1274  1276     1 
 1274  1294     1 
 1276  1277     1 
 1277  1278     1 
 1277  1279     1 
 1277  1296     1 
 1279  1280     1 
 1279  1293     1 
 1280  1281     1 
 1280  1282     1 
 1282  1283     1 
 1283  1284     1 
 1283  1293     1 
 1284  1285     1 
 1284  1286     1 
 1286  1287     1 
 1286  1288     1 
 1288  1289     1 
 1288  1292     1 
 1289  1290     1 
 1289  1291     1 
 1292  1293     1 
 1294  1295     1 
 1294  1296     1 
 1294  1300     1 
 1296  1297     1 
 1296  1298     1 
 1298  1299     1 
 1300  1301     1 
 1301  1302     1 
 1301  1303     1 
 1301  1304     1 
 1304  1305     1 
 1305  1306     1 
 1305  1307     1 
 1305  1308     1 
 1308  1309     1 
 1308  1310     1 
 1308  1324     1 
 1310  1311     1 
 1311  1312     1 
 1311  1313     1 
 1311  1326     1 
 1313  1314     1 
 1313  1322     1 
 1314  1315     1 
 1314  1316     1 
 1316  1317     1 
 1316  1318     1 
 1318  1319     1 
 1318  1320     1 
 1320  1321     1 
 1320  1322     1 
 1322  1323     1 
 1324  1325     1 
 1324  1326     1 
 1324  1330     1 
 1326  1327     1 
 1326  1328     1 
 1328  1329     1 
 1330  1331     1 
 1331  1332     1 
 1331  1333     1 
 1331  1334     1 
 1334  1335     1 
 1335  1336     1 
 1335  1337     1 
 1335  1338     1 
 1338  1339     1 
 1338  1340     1 
 1338  1357     1 
 1340  1341     1 
 1341  1342     1 
 1341  1343     1 
 1341  1359     1 
 1343  1344     1 
 1343  1356     1 
 1344  1345     1 
 1344  1346     1 
 1346  1347     1 
 1347  1348     1 
 1347  1356     1 
 1348  1349     1 
 1348  1352     1 
 1349  1350     1 
 1349  1351     1 
 1352  1353     1 
 1353  1354     1 
 1353  1355     1 
 1355  1356     1 
 1357  1358     1 
 1357  1359     1 
 1357  1363     1 
 1359  1360     1 
 1359  1361     1 
 1361  1362     1 
 1363  1364     1 
 1364  1365     1 
 1364  1366     1 
 1364  1367     1 
 1367  1368     1 
 1368  1369     1 
 1368  1370     1 
 1368  1371     1 
 1371  1372     1 
 1371  1373     1 
 1371  1388     1 
 1373  1374     1 
 1374  1375     1 
 1374  1376     1 
 1374  1390     1 
 1376  1377     1 
 1376  1386     1 
 1377  1378     1 
 1377  1379     1 
 1379  1380     1 
 1379  1381     1 
 1381  1382     1 
 1381  1385     1 
 1382  1383     1 
 1382  1384     1 
 1385  1386     1 
 1386  1387     1 
 1388  1389     1 
 1388  1390     1 
 1388  1394     1 
 1390  1391     1 
 1390  1392     1 
 1392  1393     1 
 1394  1395     1 
 1395  1396     1 
 1395  1397     1 
 1395  1398     1 
 1398  1399     1 
 1399  1400     1 
 1399  1401     1 
 1399  1402     1 
 1402  1403     1 
 1402  1404     1 
 1402  1418     1 
 1404  1405     1 
 1405  1406     1 
 1405  1407     1 
 1405  1420     1 
 1407  1408     1 
 1407  1416     1 
 1408  1409     1 
 1408  1410     1 
 1410  1411     1 
 1410  1412     1 
 1412  1413     1 
 1412  1414     1 
 1414  1415     1 
 1414  1416     1 
 1416  1417     1 
 1418  1419     1 
 1418  1420     1 
 1418  1424     1 
 1420  1421     1 
 1420  1422     1 
 1422  1423     1 
 1424  1425     1 
 1425  1426     1 
 1425  1427     1 
 1425  1428     1 
 1428  1429     1 
 1429  1430     1 
 1429  1431     1 
 1429  1432     1 
 1432  1433     1 
 1432  1434     1 
 1432  1448     1 
 1434  1435     1 
 1435  1436     1 
 1435  1437     1 
 1435  1450     1 
 1437  1438     1 
 1437  1446     1 
 1438  1439     1 
 1438  1440     1 
 1440  1441     1 
 1440  1442     1 
 1442  1443     1 
 1442  1444     1 
 1444  1445     1 
 1444  1446     1 
 1446  1447     1 
 1448  1449     1 
 1448  1450     1 
 1448  1454     1 
 1450  1451     1 
 1450  1452     1 
 1452  1453     1 
 1454  1455     1 
 1456  1457     1 
 1456  1458     1 
 1458  1459     1 
 1458  1460     1 
 1458  1461     1 
 1461  1462     1 
 1461  1463     1 
 1461  1481     1 
 1463  1464     1 
 1464  1465     1 
 1464  1466     1 
 1464  1483     1 
 1466  1467     1 
 1466  1480     1 
 1467  1468     1 
 1467  1469     1 
 1469  1470     1 
 1470  1471     1 
 1470  1480     1 
 1471  1472     1 
 1471  1473     1 
 1473  1474     1 
 1473  1475     1 
 1475  1476     1 
 1475  1479     1 
 1476  1477     1 
 1476  1478     1 
 1479  1480     1 
 1481  1482     1 
 1481  1483     1 
 1481  1487     1 
 1483  1484     1 
 1483  1485     1 
 1485  1486     1 
 1487  1488     1 
 1488  1489     1 
 1488  1490     1 
 1488  1491     1 
 1491  1492     1 
 1492  1493     1 
 1492  1494     1 
 1492  1495     1 
 1495  1496     1 
 1495  1497     1 
 1495  1511     1 
 1497  1498     1 
 1498  1499     1 
 1498  1500     1 
 1498  1513     1 
 1500  1501     1 
 1500  1509     1 
 1501  1502     1 
 1501  1503     1 
 1503  1504     1 
 1503  1505     1 
 1505  1506     1 
 1505  1507     1 
 1507  1508     1 
 1507  1509     1 
 1509  1510     1 
 1511  1512     1 
 1511  1513     1 
 1511  1517     1 
 1513  1514     1 
 1513  1515     1 
 1515  1516     1 
 1517  1518     1 
 1518  1519     1 
 1518  1520     1 
 1518  1521     1 
 1521  1522     1 
 1522  1523     1 
 1522  1524     1 
 1522  1525     1 
 1525  1526     1 
 1525  1527     1 
 1525  1544     1 
 1527  1528     1 
 1528  1529     1 
 1528  1530     1 
 1528  1546     1 
 1530  1531     1 
 1530  1543     1 
 1531  1532     1 
 1531  1533     1 
 1533  1534     1 
 1534  1535     1 
 1534  1543     1 
 1535  1536     1 
 1535  1539     1 
 1536  1537     1 
 1536  1538     1 
 1539  1540     1 
 1540  1541     1 
 1540  1542     1 
 1542  1543     1 
 1544  1545     1 
 1544  1546     1 
 1544  1550     1 
 1546  1547     1 
 1546  1548     1 
 1548  1549     1 
 1550  1551     1 
 1551  1552     1 
 1551  1553     1 
 1551  1554     1 
 1554  1555     1 
 1555  1556     1 
 1555  1557     1 
 1555  1558     1 
 1558  1559     1 
 1558  1560     1 
 1558  1575     1 
 1560  1561     1 
 1561  1562     1 
 1561  1563     1 
 1561  1577     1 
 1563  1564     1 
 1563  1573     1 
 1564  1565     1 
 1564  1566     1 
 1566  1567     1 
 1566  1568     1 
 1568  1569     1 
 1568  1572     1 
 1569  1570     1 
 1569  1571     1 
 1572  1573     1 
 1573  1574     1 
 1575  1576     1 
 1575  1577     1 
 1575  1581     1 
 1577  1578     1 
 1577  1579     1 
 1579  1580     1 
 1581  1582     1 
 1582  1583     1 
 1582  1584     1 
 1582  1585     1 
 1585  1586     1 
 1586  1587     1 
 1586  1588     1 
 1586  1589     1 
 1589  1590     1 
 1589  1591     1 
 1589  1609     1 
 1591  1592     1 
 1592  1593     1 
 1592  1594     1 
 1592  1611     1 
 1594  1595     1 
 1594  1608     1 
 1595  1596     1 
 1595  1597     1 
 1597  1598     1 
 1598  1599     1 
 1598  1608     1 
 1599  1600     1 
 1599  1601     1 
 1601  1602     1 
 1601  1603     1 
 1603  1604     1 
 1603  1607     1 
 1604  1605     1 
 1604  1606     1 
 1607  1608     1 
 1609  1610     1 
 1609  1611     1 
 1609  1615     1 
 1611  1612     1 
 1611  1613     1 
 1613  1614     1 
 1615  1616     1 
 1616  1617     1 
 1616  1618     1 
 1616  1619     1 
 1619  1620     1 
 1620  1621     1 
 1620  1622     1 
 1620  1623     1 
 1623  1624     1 
 1623  1625     1 
 1623  1643     1 
 1625  1626     1 
 1626  1627     1 
 1626  1628     1 
 1626  1645     1 
 1628  1629     1 
 1628  1642     1 
 1629  1630     1 
 1629  1631     1 
 1631  1632     1 
 1632  1633     1 
 1632  1642     1 
 1633  1634     1 
 1633  1635     1 
 1635  1636     1 
 1635  1637     1 
 1637  1638     1 
 1637  1641     1 
 1638  1639     1 
 1638  1640     1 
 1641  1642     1 
 1643  1644     1 
 1643  1645     1 
 1643  1649     1 
 1645  1646     1 
 1645  1647     1 
 1647  1648     1 
 1649  1650     1 
 1650  1651     1 
 1650  1652     1 
 1650  1653     1 
 1653  1654     1 
 1654  1655     1 
 1654  1656     1 
 1654  1657     1 
 1657  1658     1 
 1657  1659     1 
 1657  1676     1 
 1659  1660     1 
 1660  1661     1 
 1660  1662     1 
 1660  1678     1 
 1662  1663     1 
 1662  1675     1 
 1663  1664     1 
 1663  1665     1 
 1665  1666     1 
 1666  1667     1 
 1666  1675     1 
 1667  1668     1 
 1667  1671     1 
 1668  1669     1 
 1668  1670     1 
 1671  1672     1 
 1672  1673     1 
 1672  1674     1 
 1674  1675     1 
 1676  1677     1 
 1676  1678     1 
 1676  1682     1 
 1678  1679     1 
 1678  1680     1 
 1680  1681     1 
 1682  1683     1 
 1683  1684     1 
 1683  1685     1 
 1683  1686     1 
 1686  1687     1 
 1687  1688     1 
 1687  1689     1 
 1687  1690     1 
 1690  1691     1 
 1690  1692     1 
 1690  1709     1 
 1692  1693     1 
 1693  1694     1 
 1693  1695     1 
 1693  1711     1 
 1695  1696     1 
 1695  1708     1 
 1696  1697     1 
 1696  1698     1 
 1698  1699     1 
 1699  1700     1 
 1699  1708     1 
 1700  1701     1 
 1700  1704     1 
 1701  1702     1 
 1701  1703     1 
 1704  1705     1 
 1705  1706     1 
 1705  1707     1 
 1707  1708     1 
 1709  1710     1 
 1709  1711     1 
 1709  1715     1 
 1711  1712     1 
 1711  1713     1 
 1713  1714     1 
 1715  1716     1 
 1716  1717     1 
 1716  1718     1 
 1716  1719     1 
 1719  1720     1 
 1720  1721     1 
 1720  1722     1 
 1720  1723     1 
 1723  1724     1 
 1723  1725     1 
 1723  1739     1 
 1725  1726     1 
 1726  1727     1 
 1726  1728     1 
 1726  1741     1 
 1728  1729     1 
 1728  1737     1 
 1729  1730     1 
 1729  1731     1 
 1731  1732     1 
 1731  1733     1 
 1733  1734     1 
 1733  1735     1 
 1735  1736     1 
 1735  1737     1 
 1737  1738     1 
 1739  1740     1 
 1739  1741     1 
 1739  1745     1 
 1741  1742     1 
 1741  1743     1 
 1743  1744     1 
 1745  1746     1 
 1746  1747     1 
 1746  1748     1 
 1746  1749     1 
 1749  1750     1 
 1750  1751     1 
 1750  1752     1 
 1750  1753     1 
 1753  1754     1 
 1753  1755     1 
 1753  1772     1 
 1755  1756     1 
 1756  1757     1 
 1756  1758     1 
 1756  1774     1 
 1758  1759     1 
 1758  1771     1 
 1759  1760     1 
 1759  1761     1 
 1761  1762     1 
 1762  1763     1 
 1762  1771     1 
 1763  1764     1 
 1763  1767     1 
 1764  1765     1 
 1764  1766     1 
 1767  1768     1 
 1768  1769     1 
 1768  1770     1 
 1770  1771     1 
 1772  1773     1 
 1772  1774     1 
 1772  1778     1 
 1774  1775     1 
 1774  1776     1 
 1776  1777     1 
 1778  1779     1 
 1779  1780     1 
 1779  1781     1 
 1779  1782     1 
 1782  1783     1 
 1783  1784     1 
 1783  1785     1 
 1783  1786     1 
 1786  1787     1 
 1786  1788     1 
 1786  1806     1 
 1788  1789     1 
 1789  1790     1 
 1789  1791     1 
 1789  1808     1 
 1791  1792     1 
 1791  1805     1 
 1792  1793     1 
 1792  1794     1 
 1794  1795     1 
 1795  1796     1 
 1795  1805     1 
 1796  1797     1 
 1796  1798     1 
 1798  1799     1 
 1798  1800     1 
 1800  1801     1 
 1800  1804     1 
 1801  1802     1 
 1801  1803     1 
 1804  1805     1 
 1806  1807     1 
 1806  1808     1 
 1806  1812     1 
 1808  1809     1 
 1808  1810     1 
 1810  1811     1 
 1812  1813     1 
 1813  1814     1 
 1813  1815     1 
 1813  1816     1 
 1816  1817     1 
 1817  1818     1 
 1817  1819     1 
 1817  1820     1 
 1820  1821     1 
 1820  1822     1 
 1820  1839     1 
 1822  1823     1 
 1823  1824     1 
 1823  1825     1 
 1823  1841     1 
 1825  1826     1 
 1825  1838     1 
 1826  1827     1 
 1826  1828     1 
 1828  1829     1 
 1829  1830     1 
 1829  1838     1 
 1830  1831     1 
 1830  1834     1 
 1831  1832     1 
 1831  1833     1 
 1834  1835     1 
 1835  1836     1 
 1835  1837     1 
 1837  1838     1 
 1839  1840     1 
 1839  1841     1 
 1839  1845     1 
 1841  1842     1 
 1841  1843     1 
 1843  1844     1 
 1845  1846     1 
 1846  1847     1 
 1846  1848     1 
 1846  1849     1 
 1849  1850     1 
 1850  1851     1 
 1850  1852     1 
 1850  1853     1 
 1853  1854     1 
 1853  1855     1 
 1853  1869     1 
 1855  1856     1 
 1856  1857     1 
 1856  1858     1 
 1856  1871     1 
 1858  1859     1 
 1858  1867     1 
 1859  1860     1 
 1859  1861     1 
 1861  1862     1 
 1861  1863     1 
 1863  1864     1 
 1863  1865     1 
 1865  1866     1 
 1865  1867     1 
 1867  1868     1 
 1869  1870     1 
 1869  1871     1 
 1869  1875     1 
 1871  1872     1 
 1871  1873     1 
 1873  1874     1 
 1875  1876     1 
 1876  1877     1 
 1876  1878     1 
 1876  1879     1 
 1879  1880     1 
 1880  1881     1 
 1880  1882     1 
 1880  1883     1 
 1883  1884     1 
 1883  1885     1 
 1883  1902     1 
 1885  1886     1 
 1886  1887     1 
 1886  1888     1 
 1886  1904     1 
 1888  1889     1 
 1888  1901     1 
 1889  1890     1 
 1889  1891     1 
 1891  1892     1 
 1892  1893     1 
 1892  1901     1 
 1893  1894     1 
 1893  1897     1 
 1894  1895     1 
 1894  1896     1 
 1897  1898     1 
 1898  1899     1 
 1898  1900     1 
 1900  1901     1 
 1902  1903     1 
 1902  1904     1 
 1902  1908     1 
 1904  1905     1 
 1904  1906     1 
 1906  1907     1 
 1908  1909     1 
 1909  1910     1 
 1909  1911     1 
 1909  1912     1 
 1912  1913     1 
 1913  1914     1 
 1913  1915     1 
 1913  1916     1 
 1916  1917     1 
 1916  1918     1 
 1916  1935     1 
 1918  1919     1 
 1919  1920     1 
 1919  1921     1 
 1919  1937     1 
 1921  1922     1 
 1921  1934     1 
 1922  1923     1 
 1922  1924     1 
 1924  1925     1 
 1925  1926     1 
 1925  1934     1 
 1926  1927     1 
 1926  1930     1 
 1927  1928     1 
 1927  1929     1 
 1930  1931     1 
 1931  1932     1 
 1931  1933     1 
 1933  1934     1 
 1935  1936     1 
 1935  1937     1 
 1935  1941     1 
 1937  1938     1 
 1937  1939     1 
 1939  1940     1 
 1941  1942     1 
 1942  1943     1 
 1942  1944     1 
 1942  1945     1 
 1945  1946     1 
 1946  1947     1 
 1946  1948     1 
 1946  1949     1 
 1949  1950     1 
 1949  1951     1 
 1949  1965     1 
 1951  1952     1 
 1952  1953     1 
 1952  1954     1 
 1952  1967     1 
 1954  1955     1 
 1954  1963     1 
 1955  1956     1 
 1955  1957     1 
 1957  1958     1 
 1957  1959     1 
 1959  1960     1 
 1959  1961     1 
 1961  1962     1 
 1961  1963     1 
 1963  1964     1 
 1965  1966     1 
 1965  1967     1 
 1965  1971     1 
 1967  1968     1 
 1967  1969     1 
 1969  1970     1 
 1971  1972     1 
 1972  1973     1 
 1972  1974     1 
 1972  1975     1 
 1975  1976     1 
 1976  1977     1 
 1976  1978     1 
 1976  1979     1 
 1979  1980     1 
 1979  1981     1 
 1979  1995     1 
 1981  1982     1 
 1982  1983     1 
 1982  1984     1 
 1982  1997     1 
 1984  1985     1 
 1984  1993     1 
 1985  1986     1 
 1985  1987     1 
 1987  1988     1 
 1987  1989     1 
 1989  1990     1 
 1989  1991     1 
 1991  1992     1 
 1991  1993     1 
 1993  1994     1 
 1995  1996     1 
 1995  1997     1 
 1995  2001     1 
 1997  1998     1 
 1997  1999     1 
 1999  2000     1 
 2001  2002     1 
 2002  2003     1 
 2002  2004     1 
 2002  2005     1 
 2005  2006     1 
 2006  2007     1 
 2006  2008     1 
 2006  2009     1 
 2009  2010     1 
 2009  2011     1 
 2009  2028     1 
 2011  2012     1 
 2012  2013     1 
 2012  2014     1 
 2012  2030     1 
 2014  2015     1 
 2014  2027     1 
 2015  2016     1 
 2015  2017     1 
 2017  2018     1 
 2018  2019     1 
 2018  2027     1 
 2019  2020     1 
 2019  2023     1 
 2020  2021     1 
 2020  2022     1 
 2023  2024     1 
 2024  2025     1 
 2024  2026     1 
 2026  2027     1 
 2028  2029     1 
 2028  2030     1 
 2028  2034     1 
 2030  2031     1 
 2030  2032     1 
 2032  2033     1 
 2034  2035     1 
 2035  2036     1 
 2035  2037     1 
 2035  2038     1 
 2038  2039     1 
 2039  2040     1 
 2039  2041     1 
 2039  2042     1 
 2042  2043     1 
 2042  2044     1 
 2042  2061     1 
 2044  2045     1 
 2045  2046     1 
 2045  2047     1 
 2045  2063     1 
 2047  2048     1 
 2047  2060     1 
 2048  2049     1 
 2048  2050     1 
 2050  2051     1 
 2051  2052     1 
 2051  2060     1 
 2052  2053     1 
 2052  2056     1 
 2053  2054     1 
 2053  2055     1 
 2056  2057     1 
 2057  2058     1 
 2057  2059     1 
 2059  2060     1 
 2061  2062     1 
 2061  2063     1 
 2061  2067     1 
 2063  2064     1 
 2063  2065     1 
 2065  2066     1 
 2067  2068     1 
 2068  2069     1 
 2068  2070     1 
 2068  2071     1 
 2071  2072     1 
 2072  2073     1 
 2072  2074     1 
 2072  2075     1 
 2075  2076     1 
 2075  2077     1 
 2075  2091     1 
 2077  2078     1 
 2078  2079     1 
 2078  2080     1 
 2078  2093     1 
 2080  2081     1 
 2080  2089     1 
 2081  2082     1 
 2081  2083     1 
 2083  2084     1 
 2083  2085     1 
 2085  2086     1 
 2085  2087     1 
 2087  2088     1 
 2087  2089     1 
 2089  2090     1 
 2091  2092     1 
 2091  2093     1 
 2091  2097     1 
 2093  2094     1 
 2093  2095     1 
 2095  2096     1 
 2097  2098     1 
 2098  2099     1 
 2098  2100     1 
 2098  2101     1 
 2101  2102     1 
 2102  2103     1 
 2102  2104     1 
 2102  2105     1 
 2105  2106     1 
 2105  2107     1 
 2105  2121     1 
 2107  2108     1 
 2108  2109     1 
 2108  2110     1 
 2108  2123     1 
 2110  2111     1 
 2110  2119     1 
 2111  2112     1 
 2111  2113     1 
 2113  2114     1 
 2113  2115     1 
 2115  2116     1 
 2115  2117     1 
 2117  2118     1 
 2117  2119     1 
 2119  2120     1 
 2121  2122     1 
 2121  2123     1 
 2121  2127     1 
 2123  2124     1 
 2123  2125     1 
 2125  2126     1 
 2127  2128     1 

[ pairs ]
;  ai    aj funct            c0            c1            c2            c3
    1     8     1 
    1     9     1 
    1    10     1 
    1    24     1 
    1    25     1 
    2     6     1 
    2     7     1 
    2    23     1 
    3     6     1 
    3     7     1 
    3    23     1 
    4     6     1 
    4     7     1 
    4    23     1 
    5    11     1 
    5    12     1 
    5    13     1 
    5    26     1 
    5    27     1 
    6     8     1 
    6     9     1 
    6    10     1 
    6    24     1 
    6    25     1 
    7    14     1 
    7    15     1 
    7    16     1 
    7    24     1 
    7    25     1 
    8    11     1 
    8    12     1 
    8    13     1 
    8    23     1 
    9    11     1 
    9    12     1 
    9    13     1 
    9    23     1 
   10    17     1 
   10    18     1 
   10    19     1 
   10    23     1 
   11    14     1 
   11    15     1 
   11    16     1 
   12    14     1 
   12    15     1 
   12    16     1 
   13    20     1 
   13    21     1 
   13    22     1 
   14    17     1 
   14    18     1 
   14    19     1 
   15    17     1 
   15    18     1 
   15    19     1 
   17    20     1 
   17    21     1 
   17    22     1 
   18    20     1 
   18    21     1 
   18    22     1 
   23    28     1 
   23    29     1 
   23    42     1 
   24    26     1 
   24    27     1 
   25    30     1 
   25    31     1 
   25    32     1 
   25    43     1 
   25    44     1 
   26    28     1 
   26    29     1 
   26    42     1 
   27    33     1 
   27    34     1 
   27    38     1 
   27    45     1 
   27    46     1 
   28    30     1 
   28    31     1 
   28    32     1 
   28    43     1 
   28    44     1 
   29    35     1 
   29    36     1 
   29    37     1 
   29    39     1 
   29    40     1 
   29    41     1 
   29    43     1 
   29    44     1 
   30    33     1 
   30    34     1 
   30    38     1 
   30    42     1 
   31    33     1 
   31    34     1 
   31    38     1 
   31    42     1 
   32    42     1 
   33    35     1 
   33    36     1 
   33    37     1 
   33    39     1 
   33    40     1 
   33    41     1 
   34    39     1 
   34    40     1 
   34    41     1 
   35    38     1 
   36    38     1 
   37    38     1 
   42    47     1 
   42    48     1 
   42    62     1 
   43    45     1 
   43    46     1 
   44    49     1 
   44    50     1 
   44    51     1 
   44    63     1 
   44    64     1 
   45    47     1 
   45    48     1 
   45    62     1 
   46    52     1 
   46    53     1 
   46    54     1 
   46    65     1 
   46    66     1 
   47    49     1 
   47    50     1 
   47    51     1 
   47    63     1 
   47    64     1 
   48    55     1 
   48    56     1 
   48    57     1 
   48    63     1 
   48    64     1 
   49    52     1 
   49    53     1 
   49    54     1 
   49    62     1 
   50    52     1 
   50    53     1 
   50    54     1 
   50    62     1 
   51    58     1 
   51    59     1 
   51    60     1 
   51    62     1 
   52    55     1 
   52    56     1 
   52    57     1 
   53    55     1 
   53    56     1 
   53    57     1 
   54    61     1 
   54   303     1 
   55    58     1 
   55    59     1 
   55    60     1 
   56    58     1 
   56    59     1 
   56    60     1 
   57   288     1 
   57   304     1 
   58    61     1 
   58   303     1 
   59    61     1 
   59   303     1 
   60   286     1 
   60   289     1 
   60   290     1 
   61   288     1 
   61   304     1 
   62    67     1 
   62    68     1 
   62    84     1 
   63    65     1 
   63    66     1 
   64    69     1 
   64    70     1 
   64    71     1 
   64    85     1 
   64    86     1 
   65    67     1 
   65    68     1 
   65    84     1 
   66    72     1 
   66    73     1 
   66    74     1 
   66    87     1 
   66    88     1 
   67    69     1 
   67    70     1 
   67    71     1 
   67    85     1 
   67    86     1 
   68    75     1 
   68    76     1 
   68    77     1 
   68    85     1 
   68    86     1 
   69    72     1 
   69    73     1 
   69    74     1 
   69    84     1 
   70    72     1 
   70    73     1 
   70    74     1 
   70    84     1 
   71    78     1 
   71    79     1 
   71    80     1 
   71    84     1 
   72    75     1 
   72    76     1 
   72    77     1 
   73    75     1 
   73    76     1 
   73    77     1 
   74    81     1 
   74    82     1 
   74    83     1 
   75    78     1 
   75    79     1 
   75    80     1 
   76    78     1 
   76    79     1 
   76    80     1 
   78    81     1 
   78    82     1 
   78    83     1 
   79    81     1 
   79    82     1 
   79    83     1 
   84    89     1 
   84    90     1 
   84   103     1 
   85    87     1 
   85    88     1 
   86    91     1 
   86    92     1 
   86    93     1 
   86   104     1 
   86   105     1 
   87    89     1 
   87    90     1 
   87   103     1 
   88    94     1 
   88    95     1 
   88    99     1 
   88   106     1 
   88   107     1 
   89    91     1 
   89    92     1 
   89    93     1 
   89   104     1 
   89   105     1 
   90    96     1 
   90    97     1 
   90    98     1 
   90   100     1 
   90   101     1 
   90   102     1 
   90   104     1 
   90   105     1 
   91    94     1 
   91    95     1 
   91    99     1 
   91   103     1 
   92    94     1 
   92    95     1 
   92    99     1 
   92   103     1 
   93   103     1 
   94    96     1 
   94    97     1 
   94    98     1 
   94   100     1 
   94   101     1 
   94   102     1 
   95   100     1 
   95   101     1 
   95   102     1 
   96    99     1 
   97    99     1 
   98    99     1 
  103   108     1 
  103   109     1 
  103   123     1 
  104   106     1 
  104   107     1 
  105   110     1 
  105   111     1 
  105   112     1 
  105   124     1 
  105   125     1 
  106   108     1 
  106   109     1 
  106   123     1 
  107   113     1 
  107   114     1 
  107   115     1 
  107   126     1 
  107   127     1 
  108   110     1 
  108   111     1 
  108   112     1 
  108   124     1 
  108   125     1 
  109   116     1 
  109   117     1 
  109   118     1 
  109   124     1 
  109   125     1 
  110   113     1 
  110   114     1 
  110   115     1 
  110   123     1 
  111   113     1 
  111   114     1 
  111   115     1 
  111   123     1 
  112   119     1 
  112   120     1 
  112   121     1 
  112   123     1 
  113   116     1 
  113   117     1 
  113   118     1 
  114   116     1 
  114   117     1 
  114   118     1 
  115   122     1 
  115   407     1 
  116   119     1 
  116   120     1 
  116   121     1 
  117   119     1 
  117   120     1 
  117   121     1 
  118   392     1 
  118   408     1 
  119   122     1 
  119   407     1 
  120   122     1 
  120   407     1 
  121   390     1 
  121   393     1 
  121   394     1 
  122   392     1 
  122   408     1 
  123   128     1 
  123   129     1 
  123   142     1 
  124   126     1 
  124   127     1 
  125   130     1 
  125   131     1 
  125   132     1 
  125   143     1 
  125   144     1 
  126   128     1 
  126   129     1 
  126   142     1 
  127   133     1 
  127   134     1 
  127   138     1 
  127   145     1 
  127   146     1 
  128   130     1 
  128   131     1 
  128   132     1 
  128   143     1 
  128   144     1 
  129   135     1 
  129   136     1 
  129   137     1 
  129   139     1 
  129   140     1 
  129   141     1 
  129   143     1 
  129   144     1 
  130   133     1 
  130   134     1 
  130   138     1 
  130   142     1 
  131   133     1 
  131   134     1 
  131   138     1 
  131   142     1 
  132   142     1 
  133   135     1 
  133   136     1 
  133   137     1 
  133   139     1 
  133   140     1 
  133   141     1 
  134   139     1 
  134   140     1 
  134   141     1 
  135   138     1 
  136   138     1 
  137   138     1 
  142   147     1 
  142   148     1 
  142   161     1 
  143   145     1 
  143   146     1 
  144   149     1 
  144   150     1 
  144   151     1 
  144   162     1 
  144   163     1 
  145   147     1 
  145   148     1 
  145   161     1 
  146   152     1 
  146   153     1 
  146   157     1 
  146   164     1 
  146   165     1 
  147   149     1 
  147   150     1 
  147   151     1 
  147   162     1 
  147   163     1 
  148   154     1 
  148   155     1 
  148   156     1 
  148   158     1 
  148   159     1 
  148   160     1 
  148   162     1 
  148   163     1 
  149   152     1 
  149   153     1 
  149   157     1 
  149   161     1 
  150   152     1 
  150   153     1 
  150   157     1 
  150   161     1 
  151   161     1 
  152   154     1 
  152   155     1 
  152   156     1 
  152   158     1 
  152   159     1 
  152   160     1 
  153   158     1 
  153   159     1 
  153   160     1 
  154   157     1 
  155   157     1 
  156   157     1 
  161   166     1 
  161   167     1 
  161   181     1 
  162   164     1 
  162   165     1 
  163   168     1 
  163   169     1 
  163   170     1 
  163   182     1 
  163   183     1 
  164   166     1 
  164   167     1 
  164   181     1 
  165   171     1 
  165   172     1 
  165   173     1 
  165   184     1 
  165   185     1 
  166   168     1 
  166   169     1 
  166   170     1 
  166   182     1 
  166   183     1 
  167   174     1 
  167   175     1 
  167   176     1 
  167   182     1 
  167   183     1 
  168   171     1 
  168   172     1 
  168   173     1 
  168   181     1 
  169   171     1 
  169   172     1 
  169   173     1 
  169   181     1 
  170   177     1 
  170   178     1 
  170   179     1 
  170   181     1 
  171   174     1 
  171   175     1 
  171   176     1 
  172   174     1 
  172   175     1 
  172   176     1 
  173   180     1 
  173   612     1 
  174   177     1 
  174   178     1 
  174   179     1 
  175   177     1 
  175   178     1 
  175   179     1 
  176   597     1 
  176   613     1 
  177   180     1 
  177   612     1 
  178   180     1 
  178   612     1 
  179   595     1 
  179   598     1 
  179   599     1 
  180   597     1 
  180   613     1 
  181   186     1 
  181   187     1 
  181   200     1 
  182   184     1 
  182   185     1 
  183   188     1 
  183   189     1 
  183   190     1 
  183   201     1 
  183   202     1 
  184   186     1 
  184   187     1 
  184   200     1 
  185   191     1 
  185   192     1 
  185   196     1 
  185   203     1 
  185   204     1 
  186   188     1 
  186   189     1 
  186   190     1 
  186   201     1 
  186   202     1 
  187   193     1 
  187   194     1 
  187   195     1 
  187   197     1 
  187   198     1 
  187   199     1 
  187   201     1 
  187   202     1 
  188   191     1 
  188   192     1 
  188   196     1 
  188   200     1 
  189   191     1 
  189   192     1 
  189   196     1 
  189   200     1 
  190   200     1 
  191   193     1 
  191   194     1 
  191   195     1 
  191   197     1 
  191   198     1 
  191   199     1 
  192   197     1 
  192   198     1 
  192   199     1 
  193   196     1 
  194   196     1 
  195   196     1 
  200   205     1 
  200   206     1 
  200   219     1 
  201   203     1 
  201   204     1 
  202   207     1 
  202   208     1 
  202   209     1 
  202   220     1 
  202   221     1 
  203   205     1 
  203   206     1 
  203   219     1 
  204   210     1 
  204   211     1 
  204   215     1 
  204   222     1 
  204   223     1 
  205   207     1 
  205   208     1 
  205   209     1 
  205   220     1 
  205   221     1 
  206   212     1 
  206   213     1 
  206   214     1 
  206   216     1 
  206   217     1 
  206   218     1 
  206   220     1 
  206   221     1 
  207   210     1 
  207   211     1 
  207   215     1 
  207   219     1 
  208   210     1 
  208   211     1 
  208   215     1 
  208   219     1 
  209   219     1 
  210   212     1 
  210   213     1 
  210   214     1 
  210   216     1 
  210   217     1 
  210   218     1 
  211   216     1 
  211   217     1 
  211   218     1 
  212   215     1 
  213   215     1 
  214   215     1 
  219   224     1 
  219   225     1 
  219   238     1 
  220   222     1 
  220   223     1 
  221   226     1 
  221   227     1 
  221   228     1 
  221   239     1 
  221   240     1 
  222   224     1 
  222   225     1 
  222   238     1 
  223   229     1 
  223   230     1 
  223   234     1 
  223   241     1 
  223   242     1 
  224   226     1 
  224   227     1 
  224   228     1 
  224   239     1 
  224   240     1 
  225   231     1 
  225   232     1 
  225   233     1 
  225   235     1 
  225   236     1 
  225   237     1 
  225   239     1 
  225   240     1 
  226   229     1 
  226   230     1 
  226   234     1 
  226   238     1 
  227   229     1 
  227   230     1 
  227   234     1 
  227   238     1 
  228   238     1 
  229   231     1 
  229   232     1 
  229   233     1 
  229   235     1 
  229   236     1 
  229   237     1 
  230   235     1 
  230   236     1 
  230   237     1 
  231   234     1 
  232   234     1 
  233   234     1 
  238   243     1 
  238   244     1 
  238   257     1 
  239   241     1 
  239   242     1 
  240   245     1 
  240   246     1 
  240   247     1 
  240   258     1 
  240   259     1 
  241   243     1 
  241   244     1 
  241   257     1 
  242   248     1 
  242   249     1 
  242   253     1 
  242   260     1 
  242   261     1 
  243   245     1 
  243   246     1 
  243   247     1 
  243   258     1 
  243   259     1 
  244   250     1 
  244   251     1 
  244   252     1 
  244   254     1 
  244   255     1 
  244   256     1 
  244   258     1 
  244   259     1 
  245   248     1 
  245   249     1 
  245   253     1 
  245   257     1 
  246   248     1 
  246   249     1 
  246   253     1 
  246   257     1 
  247   257     1 
  248   250     1 
  248   251     1 
  248   252     1 
  248   254     1 
  248   255     1 
  248   256     1 
  249   254     1 
  249   255     1 
  249   256     1 
  250   253     1 
  251   253     1 
  252   253     1 
  258   260     1 
  258   261     1 
  262   269     1 
  262   270     1 
  262   271     1 
  262   285     1 
  262   286     1 
  263   267     1 
  263   268     1 
  263   284     1 
  264   267     1 
  264   268     1 
  264   284     1 
  265   267     1 
  265   268     1 
  265   284     1 
  266   272     1 
  266   273     1 
  266   274     1 
  266   287     1 
  266   288     1 
  267   269     1 
  267   270     1 
  267   271     1 
  267   285     1 
  267   286     1 
  268   275     1 
  268   276     1 
  268   277     1 
  268   285     1 
  268   286     1 
  269   272     1 
  269   273     1 
  269   274     1 
  269   284     1 
  270   272     1 
  270   273     1 
  270   274     1 
  270   284     1 
  271   278     1 
  271   279     1 
  271   280     1 
  271   284     1 
  272   275     1 
  272   276     1 
  272   277     1 
  273   275     1 
  273   276     1 
  273   277     1 
  274   281     1 
  274   282     1 
  274   283     1 
  275   278     1 
  275   279     1 
  275   280     1 
  276   278     1 
  276   279     1 
  276   280     1 
  278   281     1 
  278   282     1 
  278   283     1 
  279   281     1 
  279   282     1 
  279   283     1 
  284   289     1 
  284   290     1 
  284   303     1 
  285   287     1 
  285   288     1 
  286   291     1 
  286   292     1 
  286   293     1 
  286   304     1 
  287   289     1 
  287   290     1 
  287   303     1 
  288   294     1 
  288   295     1 
  288   299     1 
  289   291     1 
  289   292     1 
  289   293     1 
  289   304     1 
  290   296     1 
  290   297     1 
  290   298     1 
  290   300     1 
  290   301     1 
  290   302     1 
  290   304     1 
  291   294     1 
  291   295     1 
  291   299     1 
  291   303     1 
  292   294     1 
  292   295     1 
  292   299     1 
  292   303     1 
  293   303     1 
  294   296     1 
  294   297     1 
  294   298     1 
  294   300     1 
  294   301     1 
  294   302     1 
  295   300     1 
  295   301     1 
  295   302     1 
  296   299     1 
  297   299     1 
  298   299     1 
  305   312     1 
  305   313     1 
  305   314     1 
  305   328     1 
  305   329     1 
  306   310     1 
  306   311     1 
  306   327     1 
  307   310     1 
  307   311     1 
  307   327     1 
  308   310     1 
  308   311     1 
  308   327     1 
  309   315     1 
  309   316     1 
  309   317     1 
  309   330     1 
  309   331     1 
  310   312     1 
  310   313     1 
  310   314     1 
  310   328     1 
  310   329     1 
  311   318     1 
  311   319     1 
  311   320     1 
  311   328     1 
  311   329     1 
  312   315     1 
  312   316     1 
  312   317     1 
  312   327     1 
  313   315     1 
  313   316     1 
  313   317     1 
  313   327     1 
  314   321     1 
  314   322     1 
  314   323     1 
  314   327     1 
  315   318     1 
  315   319     1 
  315   320     1 
  316   318     1 
  316   319     1 
  316   320     1 
  317   324     1 
  317   325     1 
  317   326     1 
  318   321     1 
  318   322     1 
  318   323     1 
  319   321     1 
  319   322     1 
  319   323     1 
  321   324     1 
  321   325     1 
  321   326     1 
  322   324     1 
  322   325     1 
  322   326     1 
  327   332     1 
  327   333     1 
  327   346     1 
  328   330     1 
  328   331     1 
  329   334     1 
  329   335     1 
  329   336     1 
  329   347     1 
  329   348     1 
  330   332     1 
  330   333     1 
  330   346     1 
  331   337     1 
  331   338     1 
  331   342     1 
  331   349     1 
  331   350     1 
  332   334     1 
  332   335     1 
  332   336     1 
  332   347     1 
  332   348     1 
  333   339     1 
  333   340     1 
  333   341     1 
  333   343     1 
  333   344     1 
  333   345     1 
  333   347     1 
  333   348     1 
  334   337     1 
  334   338     1 
  334   342     1 
  334   346     1 
  335   337     1 
  335   338     1 
  335   342     1 
  335   346     1 
  336   346     1 
  337   339     1 
  337   340     1 
  337   341     1 
  337   343     1 
  337   344     1 
  337   345     1 
  338   343     1 
  338   344     1 
  338   345     1 
  339   342     1 
  340   342     1 
  341   342     1 
  346   351     1 
  346   352     1 
  346   366     1 
  347   349     1 
  347   350     1 
  348   353     1 
  348   354     1 
  348   355     1 
  348   367     1 
  348   368     1 
  349   351     1 
  349   352     1 
  349   366     1 
  350   356     1 
  350   357     1 
  350   358     1 
  350   369     1 
  350   370     1 
  351   353     1 
  351   354     1 
  351   355     1 
  351   367     1 
  351   368     1 
  352   359     1 
  352   360     1 
  352   361     1 
  352   367     1 
  352   368     1 
  353   356     1 
  353   357     1 
  353   358     1 
  353   366     1 
  354   356     1 
  354   357     1 
  354   358     1 
  354   366     1 
  355   362     1 
  355   363     1 
  355   364     1 
  355   366     1 
  356   359     1 
  356   360     1 
  356   361     1 
  357   359     1 
  357   360     1 
  357   361     1 
  358   365     1 
  358   450     1 
  359   362     1 
  359   363     1 
  359   364     1 
  360   362     1 
  360   363     1 
  360   364     1 
  361   435     1 
  361   451     1 
  362   365     1 
  362   450     1 
  363   365     1 
  363   450     1 
  364   433     1 
  364   436     1 
  364   437     1 
  365   435     1 
  365   451     1 
  366   371     1 
  366   372     1 
  366   388     1 
  367   369     1 
  367   370     1 
  368   373     1 
  368   374     1 
  368   375     1 
  368   389     1 
  368   390     1 
  369   371     1 
  369   372     1 
  369   388     1 
  370   376     1 
  370   377     1 
  370   378     1 
  370   391     1 
  370   392     1 
  371   373     1 
  371   374     1 
  371   375     1 
  371   389     1 
  371   390     1 
  372   379     1 
  372   380     1 
  372   381     1 
  372   389     1 
  372   390     1 
  373   376     1 
  373   377     1 
  373   378     1 
  373   388     1 
  374   376     1 
  374   377     1 
  374   378     1 
  374   388     1 
  375   382     1 
  375   383     1 
  375   384     1 
  375   388     1 
  376   379     1 
  376   380     1 
  376   381     1 
  377   379     1 
  377   380     1 
  377   381     1 
  378   385     1 
  378   386     1 
  378   387     1 
  379   382     1 
  379   383     1 
  379   384     1 
  380   382     1 
  380   383     1 
  380   384     1 
  382   385     1 
  382   386     1 
  382   387     1 
  383   385     1 
  383   386     1 
  383   387     1 
  388   393     1 
  388   394     1 
  388   407     1 
  389   391     1 
  389   392     1 
  390   395     1 
  390   396     1 
  390   397     1 
  390   408     1 
  391   393     1 
  391   394     1 
  391   407     1 
  392   398     1 
  392   399     1 
  392   403     1 
  393   395     1 
  393   396     1 
  393   397     1 
  393   408     1 
  394   400     1 
  394   401     1 
  394   402     1 
  394   404     1 
  394   405     1 
  394   406     1 
  394   408     1 
  395   398     1 
  395   399     1 
  395   403     1 
  395   407     1 
  396   398     1 
  396   399     1 
  396   403     1 
  396   407     1 
  397   407     1 
  398   400     1 
  398   401     1 
  398   402     1 
  398   404     1 
  398   405     1 
  398   406     1 
  399   404     1 
  399   405     1 
  399   406     1 
  400   403     1 
  401   403     1 
  402   403     1 
  409   416     1 
  409   417     1 
  409   418     1 
  409   432     1 
  409   433     1 
  410   414     1 
  410   415     1 
  410   431     1 
  411   414     1 
  411   415     1 
  411   431     1 
  412   414     1 
  412   415     1 
  412   431     1 
  413   419     1 
  413   420     1 
  413   421     1 
  413   434     1 
  413   435     1 
  414   416     1 
  414   417     1 
  414   418     1 
  414   432     1 
  414   433     1 
  415   422     1 
  415   423     1 
  415   424     1 
  415   432     1 
  415   433     1 
  416   419     1 
  416   420     1 
  416   421     1 
  416   431     1 
  417   419     1 
  417   420     1 
  417   421     1 
  417   431     1 
  418   425     1 
  418   426     1 
  418   427     1 
  418   431     1 
  419   422     1 
  419   423     1 
  419   424     1 
  420   422     1 
  420   423     1 
  420   424     1 
  421   428     1 
  421   429     1 
  421   430     1 
  422   425     1 
  422   426     1 
  422   427     1 
  423   425     1 
  423   426     1 
  423   427     1 
  425   428     1 
  425   429     1 
  425   430     1 
  426   428     1 
  426   429     1 
  426   430     1 
  431   436     1 
  431   437     1 
  431   450     1 
  432   434     1 
  432   435     1 
  433   438     1 
  433   439     1 
  433   440     1 
  433   451     1 
  434   436     1 
  434   437     1 
  434   450     1 
  435   441     1 
  435   442     1 
  435   446     1 
  436   438     1 
  436   439     1 
  436   440     1 
  436   451     1 
  437   443     1 
  437   444     1 
  437   445     1 
  437   447     1 
  437   448     1 
  437   449     1 
  437   451     1 
  438   441     1 
  438   442     1 
  438   446     1 
  438   450     1 
  439   441     1 
  439   442     1 
  439   446     1 
  439   450     1 
  440   450     1 
  441   443     1 
  441   444     1 
  441   445     1 
  441   447     1 
  441   448     1 
  441   449     1 
  442   447     1 
  442   448     1 
  442   449     1 
  443   446     1 
  444   446     1 
  445   446     1 
  452   459     1 
  452   460     1 
  452   461     1 
  452   475     1 
  452   476     1 
  453   457     1 
  453   458     1 
  453   474     1 
  454   457     1 
  454   458     1 
  454   474     1 
  455   457     1 
  455   458     1 
  455   474     1 
  456   462     1 
  456   463     1 
  456   464     1 
  456   477     1 
  456   478     1 
  457   459     1 
  457   460     1 
  457   461     1 
  457   475     1 
  457   476     1 
  458   465     1 
  458   466     1 
  458   467     1 
  458   475     1 
  458   476     1 
  459   462     1 
  459   463     1 
  459   464     1 
  459   474     1 
  460   462     1 
  460   463     1 
  460   464     1 
  460   474     1 
  461   468     1 
  461   469     1 
  461   470     1 
  461   474     1 
  462   465     1 
  462   466     1 
  462   467     1 
  463   465     1 
  463   466     1 
  463   467     1 
  464   471     1 
  464   472     1 
  464   473     1 
  465   468     1 
  465   469     1 
  465   470     1 
  466   468     1 
  466   469     1 
  466   470     1 
  468   471     1 
  468   472     1 
  468   473     1 
  469   471     1 
  469   472     1 
  469   473     1 
  474   479     1 
  474   480     1 
  474   493     1 
  475   477     1 
  475   478     1 
  476   481     1 
  476   482     1 
  476   483     1 
  476   494     1 
  476   495     1 
  477   479     1 
  477   480     1 
  477   493     1 
  478   484     1 
  478   485     1 
  478   489     1 
  478   496     1 
  478   497     1 
  479   481     1 
  479   482     1 
  479   483     1 
  479   494     1 
  479   495     1 
  480   486     1 
  480   487     1 
  480   488     1 
  480   490     1 
  480   491     1 
  480   492     1 
  480   494     1 
  480   495     1 
  481   484     1 
  481   485     1 
  481   489     1 
  481   493     1 
  482   484     1 
  482   485     1 
  482   489     1 
  482   493     1 
  483   493     1 
  484   486     1 
  484   487     1 
  484   488     1 
  484   490     1 
  484   491     1 
  484   492     1 
  485   490     1 
  485   491     1 
  485   492     1 
  486   489     1 
  487   489     1 
  488   489     1 
  493   498     1 
  493   499     1 
  493   513     1 
  494   496     1 
  494   497     1 
  495   500     1 
  495   501     1 
  495   502     1 
  495   514     1 
  495   515     1 
  496   498     1 
  496   499     1 
  496   513     1 
  497   503     1 
  497   504     1 
  497   505     1 
  497   516     1 
  497   517     1 
  498   500     1 
  498   501     1 
  498   502     1 
  498   514     1 
  498   515     1 
  499   506     1 
  499   507     1 
  499   508     1 
  499   514     1 
  499   515     1 
  500   503     1 
  500   504     1 
  500   505     1 
  500   513     1 
  501   503     1 
  501   504     1 
  501   505     1 
  501   513     1 
  502   509     1 
  502   510     1 
  502   511     1 
  502   513     1 
  503   506     1 
  503   507     1 
  503   508     1 
  504   506     1 
  504   507     1 
  504   508     1 
  505   512     1 
  505   655     1 
  506   509     1 
  506   510     1 
  506   511     1 
  507   509     1 
  507   510     1 
  507   511     1 
  508   640     1 
  508   656     1 
  509   512     1 
  509   655     1 
  510   512     1 
  510   655     1 
  511   638     1 
  511   641     1 
  511   642     1 
  512   640     1 
  512   656     1 
  513   518     1 
  513   519     1 
  513   535     1 
  514   516     1 
  514   517     1 
  515   520     1 
  515   521     1 
  515   522     1 
  515   536     1 
  515   537     1 
  516   518     1 
  516   519     1 
  516   535     1 
  517   523     1 
  517   524     1 
  517   525     1 
  517   538     1 
  517   539     1 
  518   520     1 
  518   521     1 
  518   522     1 
  518   536     1 
  518   537     1 
  519   526     1 
  519   527     1 
  519   528     1 
  519   536     1 
  519   537     1 
  520   523     1 
  520   524     1 
  520   525     1 
  520   535     1 
  521   523     1 
  521   524     1 
  521   525     1 
  521   535     1 
  522   529     1 
  522   530     1 
  522   531     1 
  522   535     1 
  523   526     1 
  523   527     1 
  523   528     1 
  524   526     1 
  524   527     1 
  524   528     1 
  525   532     1 
  525   533     1 
  525   534     1 
  526   529     1 
  526   530     1 
  526   531     1 
  527   529     1 
  527   530     1 
  527   531     1 
  529   532     1 
  529   533     1 
  529   534     1 
  530   532     1 
  530   533     1 
  530   534     1 
  535   540     1 
  535   541     1 
  535   554     1 
  536   538     1 
  536   539     1 
  537   542     1 
  537   543     1 
  537   544     1 
  537   555     1 
  537   556     1 
  538   540     1 
  538   541     1 
  538   554     1 
  539   545     1 
  539   546     1 
  539   550     1 
  539   557     1 
  539   558     1 
  540   542     1 
  540   543     1 
  540   544     1 
  540   555     1 
  540   556     1 
  541   547     1 
  541   548     1 
  541   549     1 
  541   551     1 
  541   552     1 
  541   553     1 
  541   555     1 
  541   556     1 
  542   545     1 
  542   546     1 
  542   550     1 
  542   554     1 
  543   545     1 
  543   546     1 
  543   550     1 
  543   554     1 
  544   554     1 
  545   547     1 
  545   548     1 
  545   549     1 
  545   551     1 
  545   552     1 
  545   553     1 
  546   551     1 
  546   552     1 
  546   553     1 
  547   550     1 
  548   550     1 
  549   550     1 
  554   559     1 
  554   560     1 
  554   574     1 
  555   557     1 
  555   558     1 
  556   561     1 
  556   562     1 
  556   563     1 
  556   575     1 
  556   576     1 
  557   559     1 
  557   560     1 
  557   574     1 
  558   564     1 
  558   565     1 
  558   566     1 
  558   577     1 
  558   578     1 
  559   561     1 
  559   562     1 
  559   563     1 
  559   575     1 
  559   576     1 
  560   567     1 
  560   568     1 
  560   569     1 
  560   575     1 
  560   576     1 
  561   564     1 
  561   565     1 
  561   566     1 
  561   574     1 
  562   564     1 
  562   565     1 
  562   566     1 
  562   574     1 
  563   570     1 
  563   571     1 
  563   572     1 
  563   574     1 
  564   567     1 
  564   568     1 
  564   569     1 
  565   567     1 
  565   568     1 
  565   569     1 
  566   573     1 
  566   759     1 
  567   570     1 
  567   571     1 
  567   572     1 
  568   570     1 
  568   571     1 
  568   572     1 
  569   744     1 
  569   760     1 
  570   573     1 
  570   759     1 
  571   573     1 
  571   759     1 
  572   742     1 
  572   745     1 
  572   746     1 
  573   744     1 
  573   760     1 
  574   579     1 
  574   580     1 
  574   593     1 
  575   577     1 
  575   578     1 
  576   581     1 
  576   582     1 
  576   583     1 
  576   594     1 
  576   595     1 
  577   579     1 
  577   580     1 
  577   593     1 
  578   584     1 
  578   585     1 
  578   589     1 
  578   596     1 
  578   597     1 
  579   581     1 
  579   582     1 
  579   583     1 
  579   594     1 
  579   595     1 
  580   586     1 
  580   587     1 
  580   588     1 
  580   590     1 
  580   591     1 
  580   592     1 
  580   594     1 
  580   595     1 
  581   584     1 
  581   585     1 
  581   589     1 
  581   593     1 
  582   584     1 
  582   585     1 
  582   589     1 
  582   593     1 
  583   593     1 
  584   586     1 
  584   587     1 
  584   588     1 
  584   590     1 
  584   591     1 
  584   592     1 
  585   590     1 
  585   591     1 
  585   592     1 
  586   589     1 
  587   589     1 
  588   589     1 
  593   598     1 
  593   599     1 
  593   612     1 
  594   596     1 
  594   597     1 
  595   600     1 
  595   601     1 
  595   602     1 
  595   613     1 
  596   598     1 
  596   599     1 
  596   612     1 
  597   603     1 
  597   604     1 
  597   608     1 
  598   600     1 
  598   601     1 
  598   602     1 
  598   613     1 
  599   605     1 
  599   606     1 
  599   607     1 
  599   609     1 
  599   610     1 
  599   611     1 
  599   613     1 
  600   603     1 
  600   604     1 
  600   608     1 
  600   612     1 
  601   603     1 
  601   604     1 
  601   608     1 
  601   612     1 
  602   612     1 
  603   605     1 
  603   606     1 
  603   607     1 
  603   609     1 
  603   610     1 
  603   611     1 
  604   609     1 
  604   610     1 
  604   611     1 
  605   608     1 
  606   608     1 
  607   608     1 
  614   621     1 
  614   622     1 
  614   623     1 
  614   637     1 
  614   638     1 
  615   619     1 
  615   620     1 
  615   636     1 
  616   619     1 
  616   620     1 
  616   636     1 
  617   619     1 
  617   620     1 
  617   636     1 
  618   624     1 
  618   625     1 
  618   626     1 
  618   639     1 
  618   640     1 
  619   621     1 
  619   622     1 
  619   623     1 
  619   637     1 
  619   638     1 
  620   627     1 
  620   628     1 
  620   629     1 
  620   637     1 
  620   638     1 
  621   624     1 
  621   625     1 
  621   626     1 
  621   636     1 
  622   624     1 
  622   625     1 
  622   626     1 
  622   636     1 
  623   630     1 
  623   631     1 
  623   632     1 
  623   636     1 
  624   627     1 
  624   628     1 
  624   629     1 
  625   627     1 
  625   628     1 
  625   629     1 
  626   633     1 
  626   634     1 
  626   635     1 
  627   630     1 
  627   631     1 
  627   632     1 
  628   630     1 
  628   631     1 
  628   632     1 
  630   633     1 
  630   634     1 
  630   635     1 
  631   633     1 
  631   634     1 
  631   635     1 
  636   641     1 
  636   642     1 
  636   655     1 
  637   639     1 
  637   640     1 
  638   643     1 
  638   644     1 
  638   645     1 
  638   656     1 
  639   641     1 
  639   642     1 
  639   655     1 
  640   646     1 
  640   647     1 
  640   651     1 
  641   643     1 
  641   644     1 
  641   645     1 
  641   656     1 
  642   648     1 
  642   649     1 
  642   650     1 
  642   652     1 
  642   653     1 
  642   654     1 
  642   656     1 
  643   646     1 
  643   647     1 
  643   651     1 
  643   655     1 
  644   646     1 
  644   647     1 
  644   651     1 
  644   655     1 
  645   655     1 
  646   648     1 
  646   649     1 
  646   650     1 
  646   652     1 
  646   653     1 
  646   654     1 
  647   652     1 
  647   653     1 
  647   654     1 
  648   651     1 
  649   651     1 
  650   651     1 
  657   664     1 
  657   665     1 
  657   666     1 
  657   680     1 
  657   681     1 
  658   662     1 
  658   663     1 
  658   679     1 
  659   662     1 
  659   663     1 
  659   679     1 
  660   662     1 
  660   663     1 
  660   679     1 
  661   667     1 
  661   668     1 
  661   669     1 
  661   682     1 
  661   683     1 
  662   664     1 
  662   665     1 
  662   666     1 
  662   680     1 
  662   681     1 
  663   670     1 
  663   671     1 
  663   672     1 
  663   680     1 
  663   681     1 
  664   667     1 
  664   668     1 
  664   669     1 
  664   679     1 
  665   667     1 
  665   668     1 
  665   669     1 
  665   679     1 
  666   673     1 
  666   674     1 
  666   675     1 
  666   679     1 
  667   670     1 
  667   671     1 
  667   672     1 
  668   670     1 
  668   671     1 
  668   672     1 
  669   676     1 
  669   677     1 
  669   678     1 
  670   673     1 
  670   674     1 
  670   675     1 
  671   673     1 
  671   674     1 
  671   675     1 
  673   676     1 
  673   677     1 
  673   678     1 
  674   676     1 
  674   677     1 
  674   678     1 
  679   684     1 
  679   685     1 
  679   698     1 
  680   682     1 
  680   683     1 
  681   686     1 
  681   687     1 
  681   688     1 
  681   699     1 
  681   700     1 
  682   684     1 
  682   685     1 
  682   698     1 
  683   689     1 
  683   690     1 
  683   694     1 
  683   701     1 
  683   702     1 
  684   686     1 
  684   687     1 
  684   688     1 
  684   699     1 
  684   700     1 
  685   691     1 
  685   692     1 
  685   693     1 
  685   695     1 
  685   696     1 
  685   697     1 
  685   699     1 
  685   700     1 
  686   689     1 
  686   690     1 
  686   694     1 
  686   698     1 
  687   689     1 
  687   690     1 
  687   694     1 
  687   698     1 
  688   698     1 
  689   691     1 
  689   692     1 
  689   693     1 
  689   695     1 
  689   696     1 
  689   697     1 
  690   695     1 
  690   696     1 
  690   697     1 
  691   694     1 
  692   694     1 
  693   694     1 
  698   703     1 
  698   704     1 
  698   718     1 
  699   701     1 
  699   702     1 
  700   705     1 
  700   706     1 
  700   707     1 
  700   719     1 
  700   720     1 
  701   703     1 
  701   704     1 
  701   718     1 
  702   708     1 
  702   709     1 
  702   710     1 
  702   721     1 
  702   722     1 
  703   705     1 
  703   706     1 
  703   707     1 
  703   719     1 
  703   720     1 
  704   711     1 
  704   712     1 
  704   713     1 
  704   719     1 
  704   720     1 
  705   708     1 
  705   709     1 
  705   710     1 
  705   718     1 
  706   708     1 
  706   709     1 
  706   710     1 
  706   718     1 
  707   714     1 
  707   715     1 
  707   716     1 
  707   718     1 
  708   711     1 
  708   712     1 
  708   713     1 
  709   711     1 
  709   712     1 
  709   713     1 
  710   717     1 
  710   802     1 
  711   714     1 
  711   715     1 
  711   716     1 
  712   714     1 
  712   715     1 
  712   716     1 
  713   787     1 
  713   803     1 
  714   717     1 
  714   802     1 
  715   717     1 
  715   802     1 
  716   785     1 
  716   788     1 
  716   789     1 
  717   787     1 
  717   803     1 
  718   723     1 
  718   724     1 
  718   740     1 
  719   721     1 
  719   722     1 
  720   725     1 
  720   726     1 
  720   727     1 
  720   741     1 
  720   742     1 
  721   723     1 
  721   724     1 
  721   740     1 
  722   728     1 
  722   729     1 
  722   730     1 
  722   743     1 
  722   744     1 
  723   725     1 
  723   726     1 
  723   727     1 
  723   741     1 
  723   742     1 
  724   731     1 
  724   732     1 
  724   733     1 
  724   741     1 
  724   742     1 
  725   728     1 
  725   729     1 
  725   730     1 
  725   740     1 
  726   728     1 
  726   729     1 
  726   730     1 
  726   740     1 
  727   734     1 
  727   735     1 
  727   736     1 
  727   740     1 
  728   731     1 
  728   732     1 
  728   733     1 
  729   731     1 
  729   732     1 
  729   733     1 
  730   737     1 
  730   738     1 
  730   739     1 
  731   734     1 
  731   735     1 
  731   736     1 
  732   734     1 
  732   735     1 
  732   736     1 
  734   737     1 
  734   738     1 
  734   739     1 
  735   737     1 
  735   738     1 
  735   739     1 
  740   745     1 
  740   746     1 
  740   759     1 
  741   743     1 
  741   744     1 
  742   747     1 
  742   748     1 
  742   749     1 
  742   760     1 
  743   745     1 
  743   746     1 
  743   759     1 
  744   750     1 
  744   751     1 
  744   755     1 
  745   747     1 
  745   748     1 
  745   749     1 
  745   760     1 
  746   752     1 
  746   753     1 
  746   754     1 
  746   756     1 
  746   757     1 
  746   758     1 
  746   760     1 
  747   750     1 
  747   751     1 
  747   755     1 
  747   759     1 
  748   750     1 
  748   751     1 
  748   755     1 
  748   759     1 
  749   759     1 
  750   752     1 
  750   753     1 
  750   754     1 
  750   756     1 
  750   757     1 
  750   758     1 
  751   756     1 
  751   757     1 
  751   758     1 
  752   755     1 
  753   755     1 
  754   755     1 
  761   768     1 
  761   769     1 
  761   770     1 
  761   784     1 
  761   785     1 
  762   766     1 
  762   767     1 
  762   783     1 
  763   766     1 
  763   767     1 
  763   783     1 
  764   766     1 
  764   767     1 
  764   783     1 
  765   771     1 
  765   772     1 
  765   773     1 
  765   786     1 
  765   787     1 
  766   768     1 
  766   769     1 
  766   770     1 
  766   784     1 
  766   785     1 
  767   774     1 
  767   775     1 
  767   776     1 
  767   784     1 
  767   785     1 
  768   771     1 
  768   772     1 
  768   773     1 
  768   783     1 
  769   771     1 
  769   772     1 
  769   773     1 
  769   783     1 
  770   777     1 
  770   778     1 
  770   779     1 
  770   783     1 
  771   774     1 
  771   775     1 
  771   776     1 
  772   774     1 
  772   775     1 
  772   776     1 
  773   780     1 
  773   781     1 
  773   782     1 
  774   777     1 
  774   778     1 
  774   779     1 
  775   777     1 
  775   778     1 
  775   779     1 
  777   780     1 
  777   781     1 
  777   782     1 
  778   780     1 
  778   781     1 
  778   782     1 
  783   788     1 
  783   789     1 
  783   802     1 
  784   786     1 
  784   787     1 
  785   790     1 
  785   791     1 
  785   792     1 
  785   803     1 
  786   788     1 
  786   789     1 
  786   802     1 
  787   793     1 
  787   794     1 
  787   798     1 
  788   790     1 
  788   791     1 
  788   792     1 
  788   803     1 
  789   795     1 
  789   796     1 
  789   797     1 
  789   799     1 
  789   800     1 
  789   801     1 
  789   803     1 
  790   793     1 
  790   794     1 
  790   798     1 
  790   802     1 
  791   793     1 
  791   794     1 
  791   798     1 
  791   802     1 
  792   802     1 
  793   795     1 
  793   796     1 
  793   797     1 
  793   799     1 
  793   800     1 
  793   801     1 
  794   799     1 
  794   800     1 
  794   801     1 
  795   798     1 
  796   798     1 
  797   798     1 
  804   810     1 
  804   811     1 
  804   825     1 
  805   807     1 
  805   808     1 
  805   809     1 
  806   812     1 
  806   826     1 
  806   827     1 
  806   831     1 
  807   810     1 
  807   811     1 
  807   825     1 
  808   810     1 
  808   811     1 
  808   825     1 
  809   813     1 
  809   814     1 
  809   828     1 
  809   829     1 
  809   832     1 
  810   812     1 
  810   826     1 
  810   827     1 
  810   831     1 
  811   815     1 
  811   823     1 
  811   826     1 
  811   828     1 
  811   829     1 
  811   831     1 
  812   816     1 
  812   817     1 
  812   821     1 
  812   824     1 
  812   826     1 
  812   830     1 
  812   831     1 
  813   815     1 
  813   823     1 
  813   825     1 
  813   828     1 
  813   829     1 
  814   818     1 
  814   819     1 
  814   822     1 
  814   825     1 
  814   828     1 
  814   829     1 
  815   820     1 
  815   821     1 
  815   824     1 
  815   827     1 
  816   818     1 
  816   819     1 
  816   823     1 
  817   822     1 
  817   823     1 
  818   820     1 
  818   821     1 
  819   824     1 
  820   822     1 
  820   823     1 
  822   824     1 
  823   827     1 
  825   830     1 
  825   833     1 
  825   834     1 
  825   835     1 
  826   828     1 
  826   829     1 
  826   832     1 
  827   832     1 
  828   830     1 
  828   831     1 
  829   831     1 
  831   836     1 
  832   837     1 
  832   838     1 
  832   839     1 
  833   836     1 
  834   836     1 
  835   840     1 
  835   841     1 
  835   855     1 
  836   842     1 
  836   856     1 
  836   857     1 
  836   861     1 
  837   840     1 
  837   841     1 
  837   855     1 
  838   840     1 
  838   841     1 
  838   855     1 
  839   843     1 
  839   844     1 
  839   858     1 
  839   859     1 
  839   862     1 
  840   842     1 
  840   856     1 
  840   857     1 
  840   861     1 
  841   845     1 
  841   853     1 
  841   856     1 
  841   858     1 
  841   859     1 
  841   861     1 
  842   846     1 
  842   847     1 
  842   851     1 
  842   854     1 
  842   856     1 
  842   860     1 
  842   861     1 
  843   845     1 
  843   853     1 
  843   855     1 
  843   858     1 
  843   859     1 
  844   848     1 
  844   849     1 
  844   852     1 
  844   855     1 
  844   858     1 
  844   859     1 
  845   850     1 
  845   851     1 
  845   854     1 
  845   857     1 
  846   848     1 
  846   849     1 
  846   853     1 
  847   852     1 
  847   853     1 
  848   850     1 
  848   851     1 
  849   854     1 
  850   852     1 
  850   853     1 
  852   854     1 
  853   857     1 
  855   860     1 
  855   863     1 
  855   864     1 
  855   865     1 
  856   858     1 
  856   859     1 
  856   862     1 
  857   862     1 
  858   860     1 
  858   861     1 
  859   861     1 
  861   866     1 
  862   867     1 
  862   868     1 
  862   869     1 
  863   866     1 
  864   866     1 
  865   870     1 
  865   871     1 
  865   888     1 
  866   872     1 
  866   889     1 
  866   890     1 
  866   894     1 
  867   870     1 
  867   871     1 
  867   888     1 
  868   870     1 
  868   871     1 
  868   888     1 
  869   873     1 
  869   874     1 
  869   891     1 
  869   892     1 
  869   895     1 
  870   872     1 
  870   889     1 
  870   890     1 
  870   894     1 
  871   875     1 
  871   887     1 
  871   889     1 
  871   891     1 
  871   892     1 
  871   894     1 
  872   876     1 
  872   877     1 
  872   878     1 
  872   886     1 
  872   889     1 
  872   893     1 
  872   894     1 
  873   875     1 
  873   887     1 
  873   888     1 
  873   891     1 
  873   892     1 
  874   879     1 
  874   884     1 
  874   888     1 
  874   891     1 
  874   892     1 
  875   879     1 
  875   886     1 
  875   890     1 
  876   878     1 
  876   887     1 
  877   880     1 
  877   883     1 
  877   886     1 
  878   881     1 
  878   882     1 
  878   884     1 
  879   885     1 
  879   886     1 
  880   884     1 
  880   887     1 
  881   883     1 
  882   883     1 
  883   887     1 
  885   887     1 
  887   890     1 
  888   893     1 
  888   896     1 
  888   897     1 
  888   898     1 
  889   891     1 
  889   892     1 
  889   895     1 
  890   895     1 
  891   893     1 
  891   894     1 
  892   894     1 
  894   899     1 
  895   900     1 
  895   901     1 
  895   902     1 
  896   899     1 
  897   899     1 
  898   903     1 
  898   904     1 
  898   921     1 
  899   905     1 
  899   922     1 
  899   923     1 
  899   927     1 
  900   903     1 
  900   904     1 
  900   921     1 
  901   903     1 
  901   904     1 
  901   921     1 
  902   906     1 
  902   907     1 
  902   924     1 
  902   925     1 
  902   928     1 
  903   905     1 
  903   922     1 
  903   923     1 
  903   927     1 
  904   908     1 
  904   920     1 
  904   922     1 
  904   924     1 
  904   925     1 
  904   927     1 
  905   909     1 
  905   910     1 
  905   911     1 
  905   919     1 
  905   922     1 
  905   926     1 
  905   927     1 
  906   908     1 
  906   920     1 
  906   921     1 
  906   924     1 
  906   925     1 
  907   912     1 
  907   917     1 
  907   921     1 
  907   924     1 
  907   925     1 
  908   912     1 
  908   919     1 
  908   923     1 
  909   911     1 
  909   920     1 
  910   913     1 
  910   916     1 
  910   919     1 
  911   914     1 
  911   915     1 
  911   917     1 
  912   918     1 
  912   919     1 
  913   917     1 
  913   920     1 
  914   916     1 
  915   916     1 
  916   920     1 
  918   920     1 
  920   923     1 
  921   926     1 
  921   929     1 
  921   930     1 
  921   931     1 
  922   924     1 
  922   925     1 
  922   928     1 
  923   928     1 
  924   926     1 
  924   927     1 
  925   927     1 
  927   932     1 
  928   933     1 
  928   934     1 
  928   935     1 
  929   932     1 
  930   932     1 
  931   936     1 
  931   937     1 
  931   951     1 
  932   938     1 
  932   952     1 
  932   953     1 
  932   957     1 
  933   936     1 
  933   937     1 
  933   951     1 
  934   936     1 
  934   937     1 
  934   951     1 
  935   939     1 
  935   940     1 
  935   954     1 
  935   955     1 
  935   958     1 
  936   938     1 
  936   952     1 
  936   953     1 
  936   957     1 
  937   941     1 
  937   949     1 
  937   952     1 
  937   954     1 
  937   955     1 
  937   957     1 
  938   942     1 
  938   943     1 
  938   947     1 
  938   950     1 
  938   952     1 
  938   956     1 
  938   957     1 
  939   941     1 
  939   949     1 
  939   951     1 
  939   954     1 
  939   955     1 
  940   944     1 
  940   945     1 
  940   948     1 
  940   951     1 
  940   954     1 
  940   955     1 
  941   946     1 
  941   947     1 
  941   950     1 
  941   953     1 
  942   944     1 
  942   945     1 
  942   949     1 
  943   948     1 
  943   949     1 
  944   946     1 
  944   947     1 
  945   950     1 
  946   948     1 
  946   949     1 
  948   950     1 
  949   953     1 
  951   956     1 
  951   959     1 
  951   960     1 
  951   961     1 
  952   954     1 
  952   955     1 
  952   958     1 
  953   958     1 
  954   956     1 
  954   957     1 
  955   957     1 
  957   962     1 
  958   963     1 
  958   964     1 
  958   965     1 
  959   962     1 
  960   962     1 
  961   966     1 
  961   967     1 
  961   981     1 
  962   968     1 
  962   982     1 
  962   983     1 
  962   987     1 
  963   966     1 
  963   967     1 
  963   981     1 
  964   966     1 
  964   967     1 
  964   981     1 
  965   969     1 
  965   970     1 
  965   984     1 
  965   985     1 
  965   988     1 
  966   968     1 
  966   982     1 
  966   983     1 
  966   987     1 
  967   971     1 
  967   979     1 
  967   982     1 
  967   984     1 
  967   985     1 
  967   987     1 
  968   972     1 
  968   973     1 
  968   977     1 
  968   980     1 
  968   982     1 
  968   986     1 
  968   987     1 
  969   971     1 
  969   979     1 
  969   981     1 
  969   984     1 
  969   985     1 
  970   974     1 
  970   975     1 
  970   978     1 
  970   981     1 
  970   984     1 
  970   985     1 
  971   976     1 
  971   977     1 
  971   980     1 
  971   983     1 
  972   974     1 
  972   975     1 
  972   979     1 
  973   978     1 
  973   979     1 
  974   976     1 
  974   977     1 
  975   980     1 
  976   978     1 
  976   979     1 
  978   980     1 
  979   983     1 
  981   986     1 
  981   989     1 
  981   990     1 
  981   991     1 
  982   984     1 
  982   985     1 
  982   988     1 
  983   988     1 
  984   986     1 
  984   987     1 
  985   987     1 
  987   992     1 
  988   993     1 
  988   994     1 
  988   995     1 
  989   992     1 
  990   992     1 
  991   996     1 
  991   997     1 
  991  1014     1 
  992   998     1 
  992  1015     1 
  992  1016     1 
  992  1020     1 
  993   996     1 
  993   997     1 
  993  1014     1 
  994   996     1 
  994   997     1 
  994  1014     1 
  995   999     1 
  995  1000     1 
  995  1017     1 
  995  1018     1 
  995  1021     1 
  996   998     1 
  996  1015     1 
  996  1016     1 
  996  1020     1 
  997  1001     1 
  997  1013     1 
  997  1015     1 
  997  1017     1 
  997  1018     1 
  997  1020     1 
  998  1002     1 
  998  1003     1 
  998  1004     1 
  998  1012     1 
  998  1015     1 
  998  1019     1 
  998  1020     1 
  999  1001     1 
  999  1013     1 
  999  1014     1 
  999  1017     1 
  999  1018     1 
 1000  1005     1 
 1000  1010     1 
 1000  1014     1 
 1000  1017     1 
 1000  1018     1 
 1001  1005     1 
 1001  1012     1 
 1001  1016     1 
 1002  1004     1 
 1002  1013     1 
 1003  1006     1 
 1003  1009     1 
 1003  1012     1 
 1004  1007     1 
 1004  1008     1 
 1004  1010     1 
 1005  1011     1 
 1005  1012     1 
 1006  1010     1 
 1006  1013     1 
 1007  1009     1 
 1008  1009     1 
 1009  1013     1 
 1011  1013     1 
 1013  1016     1 
 1014  1019     1 
 1014  1022     1 
 1014  1023     1 
 1014  1024     1 
 1015  1017     1 
 1015  1018     1 
 1015  1021     1 
 1016  1021     1 
 1017  1019     1 
 1017  1020     1 
 1018  1020     1 
 1020  1025     1 
 1021  1026     1 
 1021  1027     1 
 1021  1028     1 
 1022  1025     1 
 1023  1025     1 
 1024  1029     1 
 1024  1030     1 
 1024  1044     1 
 1025  1031     1 
 1025  1045     1 
 1025  1046     1 
 1025  1050     1 
 1026  1029     1 
 1026  1030     1 
 1026  1044     1 
 1027  1029     1 
 1027  1030     1 
 1027  1044     1 
 1028  1032     1 
 1028  1033     1 
 1028  1047     1 
 1028  1048     1 
 1028  1051     1 
 1029  1031     1 
 1029  1045     1 
 1029  1046     1 
 1029  1050     1 
 1030  1034     1 
 1030  1042     1 
 1030  1045     1 
 1030  1047     1 
 1030  1048     1 
 1030  1050     1 
 1031  1035     1 
 1031  1036     1 
 1031  1040     1 
 1031  1043     1 
 1031  1045     1 
 1031  1049     1 
 1031  1050     1 
 1032  1034     1 
 1032  1042     1 
 1032  1044     1 
 1032  1047     1 
 1032  1048     1 
 1033  1037     1 
 1033  1038     1 
 1033  1041     1 
 1033  1044     1 
 1033  1047     1 
 1033  1048     1 
 1034  1039     1 
 1034  1040     1 
 1034  1043     1 
 1034  1046     1 
 1035  1037     1 
 1035  1038     1 
 1035  1042     1 
 1036  1041     1 
 1036  1042     1 
 1037  1039     1 
 1037  1040     1 
 1038  1043     1 
 1039  1041     1 
 1039  1042     1 
 1041  1043     1 
 1042  1046     1 
 1044  1049     1 
 1044  1052     1 
 1044  1053     1 
 1044  1054     1 
 1045  1047     1 
 1045  1048     1 
 1045  1051     1 
 1046  1051     1 
 1047  1049     1 
 1047  1050     1 
 1048  1050     1 
 1050  1055     1 
 1051  1056     1 
 1051  1057     1 
 1051  1058     1 
 1052  1055     1 
 1053  1055     1 
 1054  1059     1 
 1054  1060     1 
 1054  1075     1 
 1055  1061     1 
 1055  1076     1 
 1055  1077     1 
 1055  1081     1 
 1056  1059     1 
 1056  1060     1 
 1056  1075     1 
 1057  1059     1 
 1057  1060     1 
 1057  1075     1 
 1058  1062     1 
 1058  1063     1 
 1058  1078     1 
 1058  1079     1 
 1058  1082     1 
 1059  1061     1 
 1059  1076     1 
 1059  1077     1 
 1059  1081     1 
 1060  1064     1 
 1060  1073     1 
 1060  1076     1 
 1060  1078     1 
 1060  1079     1 
 1060  1081     1 
 1061  1065     1 
 1061  1066     1 
 1061  1072     1 
 1061  1074     1 
 1061  1076     1 
 1061  1080     1 
 1061  1081     1 
 1062  1064     1 
 1062  1073     1 
 1062  1075     1 
 1062  1078     1 
 1062  1079     1 
 1063  1067     1 
 1063  1068     1 
 1063  1075     1 
 1063  1078     1 
 1063  1079     1 
 1064  1069     1 
 1064  1072     1 
 1064  1074     1 
 1064  1077     1 
 1065  1067     1 
 1065  1068     1 
 1065  1073     1 
 1066  1070     1 
 1066  1071     1 
 1066  1073     1 
 1067  1069     1 
 1067  1072     1 
 1068  1074     1 
 1069  1073     1 
 1070  1072     1 
 1071  1072     1 
 1073  1077     1 
 1075  1080     1 
 1075  1083     1 
 1075  1084     1 
 1075  1085     1 
 1076  1078     1 
 1076  1079     1 
 1076  1082     1 
 1077  1082     1 
 1078  1080     1 
 1078  1081     1 
 1079  1081     1 
 1081  1086     1 
 1082  1087     1 
 1082  1088     1 
 1082  1089     1 
 1083  1086     1 
 1084  1086     1 
 1085  1090     1 
 1085  1091     1 
 1085  1105     1 
 1086  1092     1 
 1086  1106     1 
 1086  1107     1 
 1086  1111     1 
 1087  1090     1 
 1087  1091     1 
 1087  1105     1 
 1088  1090     1 
 1088  1091     1 
 1088  1105     1 
 1089  1093     1 
 1089  1094     1 
 1089  1108     1 
 1089  1109     1 
 1089  1112     1 
 1090  1092     1 
 1090  1106     1 
 1090  1107     1 
 1090  1111     1 
 1091  1095     1 
 1091  1103     1 
 1091  1106     1 
 1091  1108     1 
 1091  1109     1 
 1091  1111     1 
 1092  1096     1 
 1092  1097     1 
 1092  1101     1 
 1092  1104     1 
 1092  1106     1 
 1092  1110     1 
 1092  1111     1 
 1093  1095     1 
 1093  1103     1 
 1093  1105     1 
 1093  1108     1 
 1093  1109     1 
 1094  1098     1 
 1094  1099     1 
 1094  1102     1 
 1094  1105     1 
 1094  1108     1 
 1094  1109     1 
 1095  1100     1 
 1095  1101     1 
 1095  1104     1 
 1095  1107     1 
 1096  1098     1 
 1096  1099     1 
 1096  1103     1 
 1097  1102     1 
 1097  1103     1 
 1098  1100     1 
 1098  1101     1 
 1099  1104     1 
 1100  1102     1 
 1100  1103     1 
 1102  1104     1 
 1103  1107     1 
 1105  1110     1 
 1105  1113     1 
 1105  1114     1 
 1105  1115     1 
 1106  1108     1 
 1106  1109     1 
 1106  1112     1 
 1107  1112     1 
 1108  1110     1 
 1108  1111     1 
 1109  1111     1 
 1111  1116     1 
 1112  1117     1 
 1112  1118     1 
 1112  1119     1 
 1113  1116     1 
 1114  1116     1 
 1115  1120     1 
 1115  1121     1 
 1115  1138     1 
 1116  1122     1 
 1116  1139     1 
 1116  1140     1 
 1116  1144     1 
 1117  1120     1 
 1117  1121     1 
 1117  1138     1 
 1118  1120     1 
 1118  1121     1 
 1118  1138     1 
 1119  1123     1 
 1119  1124     1 
 1119  1141     1 
 1119  1142     1 
 1119  1145     1 
 1120  1122     1 
 1120  1139     1 
 1120  1140     1 
 1120  1144     1 
 1121  1125     1 
 1121  1137     1 
 1121  1139     1 
 1121  1141     1 
 1121  1142     1 
 1121  1144     1 
 1122  1126     1 
 1122  1127     1 
 1122  1128     1 
 1122  1136     1 
 1122  1139     1 
 1122  1143     1 
 1122  1144     1 
 1123  1125     1 
 1123  1137     1 
 1123  1138     1 
 1123  1141     1 
 1123  1142     1 
 1124  1129     1 
 1124  1134     1 
 1124  1138     1 
 1124  1141     1 
 1124  1142     1 
 1125  1129     1 
 1125  1136     1 
 1125  1140     1 
 1126  1128     1 
 1126  1137     1 
 1127  1130     1 
 1127  1133     1 
 1127  1136     1 
 1128  1131     1 
 1128  1132     1 
 1128  1134     1 
 1129  1135     1 
 1129  1136     1 
 1130  1134     1 
 1130  1137     1 
 1131  1133     1 
 1132  1133     1 
 1133  1137     1 
 1135  1137     1 
 1137  1140     1 
 1138  1143     1 
 1138  1146     1 
 1138  1147     1 
 1138  1148     1 
 1139  1141     1 
 1139  1142     1 
 1139  1145     1 
 1140  1145     1 
 1141  1143     1 
 1141  1144     1 
 1142  1144     1 
 1144  1149     1 
 1145  1150     1 
 1145  1151     1 
 1145  1152     1 
 1146  1149     1 
 1147  1149     1 
 1148  1153     1 
 1148  1154     1 
 1148  1168     1 
 1149  1155     1 
 1149  1169     1 
 1149  1170     1 
 1149  1174     1 
 1150  1153     1 
 1150  1154     1 
 1150  1168     1 
 1151  1153     1 
 1151  1154     1 
 1151  1168     1 
 1152  1156     1 
 1152  1157     1 
 1152  1171     1 
 1152  1172     1 
 1152  1175     1 
 1153  1155     1 
 1153  1169     1 
 1153  1170     1 
 1153  1174     1 
 1154  1158     1 
 1154  1166     1 
 1154  1169     1 
 1154  1171     1 
 1154  1172     1 
 1154  1174     1 
 1155  1159     1 
 1155  1160     1 
 1155  1164     1 
 1155  1167     1 
 1155  1169     1 
 1155  1173     1 
 1155  1174     1 
 1156  1158     1 
 1156  1166     1 
 1156  1168     1 
 1156  1171     1 
 1156  1172     1 
 1157  1161     1 
 1157  1162     1 
 1157  1165     1 
 1157  1168     1 
 1157  1171     1 
 1157  1172     1 
 1158  1163     1 
 1158  1164     1 
 1158  1167     1 
 1158  1170     1 
 1159  1161     1 
 1159  1162     1 
 1159  1166     1 
 1160  1165     1 
 1160  1166     1 
 1161  1163     1 
 1161  1164     1 
 1162  1167     1 
 1163  1165     1 
 1163  1166     1 
 1165  1167     1 
 1166  1170     1 
 1168  1173     1 
 1168  1176     1 
 1168  1177     1 
 1168  1178     1 
 1169  1171     1 
 1169  1172     1 
 1169  1175     1 
 1170  1175     1 
 1171  1173     1 
 1171  1174     1 
 1172  1174     1 
 1174  1179     1 
 1175  1180     1 
 1175  1181     1 
 1175  1182     1 
 1176  1179     1 
 1177  1179     1 
 1178  1183     1 
 1178  1184     1 
 1178  1198     1 
 1179  1185     1 
 1179  1199     1 
 1179  1200     1 
 1179  1204     1 
 1180  1183     1 
 1180  1184     1 
 1180  1198     1 
 1181  1183     1 
 1181  1184     1 
 1181  1198     1 
 1182  1186     1 
 1182  1187     1 
 1182  1201     1 
 1182  1202     1 
 1182  1205     1 
 1183  1185     1 
 1183  1199     1 
 1183  1200     1 
 1183  1204     1 
 1184  1188     1 
 1184  1196     1 
 1184  1199     1 
 1184  1201     1 
 1184  1202     1 
 1184  1204     1 
 1185  1189     1 
 1185  1190     1 
 1185  1194     1 
 1185  1197     1 
 1185  1199     1 
 1185  1203     1 
 1185  1204     1 
 1186  1188     1 
 1186  1196     1 
 1186  1198     1 
 1186  1201     1 
 1186  1202     1 
 1187  1191     1 
 1187  1192     1 
 1187  1195     1 
 1187  1198     1 
 1187  1201     1 
 1187  1202     1 
 1188  1193     1 
 1188  1194     1 
 1188  1197     1 
 1188  1200     1 
 1189  1191     1 
 1189  1192     1 
 1189  1196     1 
 1190  1195     1 
 1190  1196     1 
 1191  1193     1 
 1191  1194     1 
 1192  1197     1 
 1193  1195     1 
 1193  1196     1 
 1195  1197     1 
 1196  1200     1 
 1198  1203     1 
 1198  1206     1 
 1198  1207     1 
 1198  1208     1 
 1199  1201     1 
 1199  1202     1 
 1199  1205     1 
 1200  1205     1 
 1201  1203     1 
 1201  1204     1 
 1202  1204     1 
 1204  1209     1 
 1205  1210     1 
 1205  1211     1 
 1205  1212     1 
 1206  1209     1 
 1207  1209     1 
 1208  1213     1 
 1208  1214     1 
 1208  1229     1 
 1209  1215     1 
 1209  1230     1 
 1209  1231     1 
 1209  1235     1 
 1210  1213     1 
 1210  1214     1 
 1210  1229     1 
 1211  1213     1 
 1211  1214     1 
 1211  1229     1 
 1212  1216     1 
 1212  1217     1 
 1212  1232     1 
 1212  1233     1 
 1212  1236     1 
 1213  1215     1 
 1213  1230     1 
 1213  1231     1 
 1213  1235     1 
 1214  1218     1 
 1214  1227     1 
 1214  1230     1 
 1214  1232     1 
 1214  1233     1 
 1214  1235     1 
 1215  1219     1 
 1215  1220     1 
 1215  1226     1 
 1215  1228     1 
 1215  1230     1 
 1215  1234     1 
 1215  1235     1 
 1216  1218     1 
 1216  1227     1 
 1216  1229     1 
 1216  1232     1 
 1216  1233     1 
 1217  1221     1 
 1217  1222     1 
 1217  1229     1 
 1217  1232     1 
 1217  1233     1 
 1218  1223     1 
 1218  1226     1 
 1218  1228     1 
 1218  1231     1 
 1219  1221     1 
 1219  1222     1 
 1219  1227     1 
 1220  1224     1 
 1220  1225     1 
 1220  1227     1 
 1221  1223     1 
 1221  1226     1 
 1222  1228     1 
 1223  1227     1 
 1224  1226     1 
 1225  1226     1 
 1227  1231     1 
 1229  1234     1 
 1229  1237     1 
 1229  1238     1 
 1229  1239     1 
 1230  1232     1 
 1230  1233     1 
 1230  1236     1 
 1231  1236     1 
 1232  1234     1 
 1232  1235     1 
 1233  1235     1 
 1235  1240     1 
 1236  1241     1 
 1236  1242     1 
 1236  1243     1 
 1237  1240     1 
 1238  1240     1 
 1239  1244     1 
 1239  1245     1 
 1239  1260     1 
 1240  1246     1 
 1240  1261     1 
 1240  1262     1 
 1240  1266     1 
 1241  1244     1 
 1241  1245     1 
 1241  1260     1 
 1242  1244     1 
 1242  1245     1 
 1242  1260     1 
 1243  1247     1 
 1243  1248     1 
 1243  1263     1 
 1243  1264     1 
 1243  1267     1 
 1244  1246     1 
 1244  1261     1 
 1244  1262     1 
 1244  1266     1 
 1245  1249     1 
 1245  1258     1 
 1245  1261     1 
 1245  1263     1 
 1245  1264     1 
 1245  1266     1 
 1246  1250     1 
 1246  1251     1 
 1246  1257     1 
 1246  1259     1 
 1246  1261     1 
 1246  1265     1 
 1246  1266     1 
 1247  1249     1 
 1247  1258     1 
 1247  1260     1 
 1247  1263     1 
 1247  1264     1 
 1248  1252     1 
 1248  1253     1 
 1248  1260     1 
 1248  1263     1 
 1248  1264     1 
 1249  1254     1 
 1249  1257     1 
 1249  1259     1 
 1249  1262     1 
 1250  1252     1 
 1250  1253     1 
 1250  1258     1 
 1251  1255     1 
 1251  1256     1 
 1251  1258     1 
 1252  1254     1 
 1252  1257     1 
 1253  1259     1 
 1254  1258     1 
 1255  1257     1 
 1256  1257     1 
 1258  1262     1 
 1260  1265     1 
 1260  1268     1 
 1260  1269     1 
 1260  1270     1 
 1261  1263     1 
 1261  1264     1 
 1261  1267     1 
 1262  1267     1 
 1263  1265     1 
 1263  1266     1 
 1264  1266     1 
 1266  1271     1 
 1267  1272     1 
 1267  1273     1 
 1267  1274     1 
 1268  1271     1 
 1269  1271     1 
 1270  1275     1 
 1270  1276     1 
 1270  1294     1 
 1271  1277     1 
 1271  1295     1 
 1271  1296     1 
 1271  1300     1 
 1272  1275     1 
 1272  1276     1 
 1272  1294     1 
 1273  1275     1 
 1273  1276     1 
 1273  1294     1 
 1274  1278     1 
 1274  1279     1 
 1274  1297     1 
 1274  1298     1 
 1274  1301     1 
 1275  1277     1 
 1275  1295     1 
 1275  1296     1 
 1275  1300     1 
 1276  1280     1 
 1276  1293     1 
 1276  1295     1 
 1276  1297     1 
 1276  1298     1 
 1276  1300     1 
 1277  1281     1 
 1277  1282     1 
 1277  1283     1 
 1277  1292     1 
 1277  1295     1 
 1277  1299     1 
 1277  1300     1 
 1278  1280     1 
 1278  1293     1 
 1278  1294     1 
 1278  1297     1 
 1278  1298     1 
 1279  1284     1 
 1279  1288     1 
 1279  1294     1 
 1279  1297     1 
 1279  1298     1 
 1280  1284     1 
 1280  1292     1 
 1280  1296     1 
 1281  1283     1 
 1281  1293     1 
 1282  1285     1 
 1282  1286     1 
 1282  1292     1 
 1283  1287     1 
 1283  1288     1 
 1284  1289     1 
 1284  1292     1 
 1285  1287     1 
 1285  1288     1 
 1285  1293     1 
 1286  1290     1 
 1286  1291     1 
 1286  1293     1 
 1287  1289     1 
 1287  1292     1 
 1289  1293     1 
 1290  1292     1 
 1291  1292     1 
 1293  1296     1 
 1294  1299     1 
 1294  1302     1 
 1294  1303     1 
 1294  1304     1 
 1295  1297     1 
 1295  1298     1 
 1295  1301     1 
 1296  1301     1 
 1297  1299     1 
 1297  1300     1 
 1298  1300     1 
 1300  1305     1 
 1301  1306     1 
 1301  1307     1 
 1301  1308     1 
 1302  1305     1 
 1303  1305     1 
 1304  1309     1 
 1304  1310     1 
 1304  1324     1 
 1305  1311     1 
 1305  1325     1 
 1305  1326     1 
 1305  1330     1 
 1306  1309     1 
 1306  1310     1 
 1306  1324     1 
 1307  1309     1 
 1307  1310     1 
 1307  1324     1 
 1308  1312     1 
 1308  1313     1 
 1308  1327     1 
 1308  1328     1 
 1308  1331     1 
 1309  1311     1 
 1309  1325     1 
 1309  1326     1 
 1309  1330     1 
 1310  1314     1 
 1310  1322     1 
 1310  1325     1 
 1310  1327     1 
 1310  1328     1 
 1310  1330     1 
 1311  1315     1 
 1311  1316     1 
 1311  1320     1 
 1311  1323     1 
 1311  1325     1 
 1311  1329     1 
 1311  1330     1 
 1312  1314     1 
 1312  1322     1 
 1312  1324     1 
 1312  1327     1 
 1312  1328     1 
 1313  1317     1 
 1313  1318     1 
 1313  1321     1 
 1313  1324     1 
 1313  1327     1 
 1313  1328     1 
 1314  1319     1 
 1314  1320     1 
 1314  1323     1 
 1314  1326     1 
 1315  1317     1 
 1315  1318     1 
 1315  1322     1 
 1316  1321     1 
 1316  1322     1 
 1317  1319     1 
 1317  1320     1 
 1318  1323     1 
 1319  1321     1 
 1319  1322     1 
 1321  1323     1 
 1322  1326     1 
 1324  1329     1 
 1324  1332     1 
 1324  1333     1 
 1324  1334     1 
 1325  1327     1 
 1325  1328     1 
 1325  1331     1 
 1326  1331     1 
 1327  1329     1 
 1327  1330     1 
 1328  1330     1 
 1330  1335     1 
 1331  1336     1 
 1331  1337     1 
 1331  1338     1 
 1332  1335     1 
 1333  1335     1 
 1334  1339     1 
 1334  1340     1 
 1334  1357     1 
 1335  1341     1 
 1335  1358     1 
 1335  1359     1 
 1335  1363     1 
 1336  1339     1 
 1336  1340     1 
 1336  1357     1 
 1337  1339     1 
 1337  1340     1 
 1337  1357     1 
 1338  1342     1 
 1338  1343     1 
 1338  1360     1 
 1338  1361     1 
 1338  1364     1 
 1339  1341     1 
 1339  1358     1 
 1339  1359     1 
 1339  1363     1 
 1340  1344     1 
 1340  1356     1 
 1340  1358     1 
 1340  1360     1 
 1340  1361     1 
 1340  1363     1 
 1341  1345     1 
 1341  1346     1 
 1341  1347     1 
 1341  1355     1 
 1341  1358     1 
 1341  1362     1 
 1341  1363     1 
 1342  1344     1 
 1342  1356     1 
 1342  1357     1 
 1342  1360     1 
 1342  1361     1 
 1343  1348     1 
 1343  1353     1 
 1343  1357     1 
 1343  1360     1 
 1343  1361     1 
 1344  1348     1 
 1344  1355     1 
 1344  1359     1 
 1345  1347     1 
 1345  1356     1 
 1346  1349     1 
 1346  1352     1 
 1346  1355     1 
 1347  1350     1 
 1347  1351     1 
 1347  1353     1 
 1348  1354     1 
 1348  1355     1 
 1349  1353     1 
 1349  1356     1 
 1350  1352     1 
 1351  1352     1 
 1352  1356     1 
 1354  1356     1 
 1356  1359     1 
 1357  1362     1 
 1357  1365     1 
 1357  1366     1 
 1357  1367     1 
 1358  1360     1 
 1358  1361     1 
 1358  1364     1 
 1359  1364     1 
 1360  1362     1 
 1360  1363     1 
 1361  1363     1 
 1363  1368     1 
 1364  1369     1 
 1364  1370     1 
 1364  1371     1 
 1365  1368     1 
 1366  1368     1 
 1367  1372     1 
 1367  1373     1 
 1367  1388     1 
 1368  1374     1 
 1368  1389     1 
 1368  1390     1 
 1368  1394     1 
 1369  1372     1 
 1369  1373     1 
 1369  1388     1 
 1370  1372     1 
 1370  1373     1 
 1370  1388     1 
 1371  1375     1 
 1371  1376     1 
 1371  1391     1 
 1371  1392     1 
 1371  1395     1 
 1372  1374     1 
 1372  1389     1 
 1372  1390     1 
 1372  1394     1 
 1373  1377     1 
 1373  1386     1 
 1373  1389     1 
 1373  1391     1 
 1373  1392     1 
 1373  1394     1 
 1374  1378     1 
 1374  1379     1 
 1374  1385     1 
 1374  1387     1 
 1374  1389     1 
 1374  1393     1 
 1374  1394     1 
 1375  1377     1 
 1375  1386     1 
 1375  1388     1 
 1375  1391     1 
 1375  1392     1 
 1376  1380     1 
 1376  1381     1 
 1376  1388     1 
 1376  1391     1 
 1376  1392     1 
 1377  1382     1 
 1377  1385     1 
 1377  1387     1 
 1377  1390     1 
 1378  1380     1 
 1378  1381     1 
 1378  1386     1 
 1379  1383     1 
 1379  1384     1 
 1379  1386     1 
 1380  1382     1 
 1380  1385     1 
 1381  1387     1 
 1382  1386     1 
 1383  1385     1 
 1384  1385     1 
 1386  1390     1 
 1388  1393     1 
 1388  1396     1 
 1388  1397     1 
 1388  1398     1 
 1389  1391     1 
 1389  1392     1 
 1389  1395     1 
 1390  1395     1 
 1391  1393     1 
 1391  1394     1 
 1392  1394     1 
 1394  1399     1 
 1395  1400     1 
 1395  1401     1 
 1395  1402     1 
 1396  1399     1 
 1397  1399     1 
 1398  1403     1 
 1398  1404     1 
 1398  1418     1 
 1399  1405     1 
 1399  1419     1 
 1399  1420     1 
 1399  1424     1 
 1400  1403     1 
 1400  1404     1 
 1400  1418     1 
 1401  1403     1 
 1401  1404     1 
 1401  1418     1 
 1402  1406     1 
 1402  1407     1 
 1402  1421     1 
 1402  1422     1 
 1402  1425     1 
 1403  1405     1 
 1403  1419     1 
 1403  1420     1 
 1403  1424     1 
 1404  1408     1 
 1404  1416     1 
 1404  1419     1 
 1404  1421     1 
 1404  1422     1 
 1404  1424     1 
 1405  1409     1 
 1405  1410     1 
 1405  1414     1 
 1405  1417     1 
 1405  1419     1 
 1405  1423     1 
 1405  1424     1 
 1406  1408     1 
 1406  1416     1 
 1406  1418     1 
 1406  1421     1 
 1406  1422     1 
 1407  1411     1 
 1407  1412     1 
 1407  1415     1 
 1407  1418     1 
 1407  1421     1 
 1407  1422     1 
 1408  1413     1 
 1408  1414     1 
 1408  1417     1 
 1408  1420     1 
 1409  1411     1 
 1409  1412     1 
 1409  1416     1 
 1410  1415     1 
 1410  1416     1 
 1411  1413     1 
 1411  1414     1 
 1412  1417     1 
 1413  1415     1 
 1413  1416     1 
 1415  1417     1 
 1416  1420     1 
 1418  1423     1 
 1418  1426     1 
 1418  1427     1 
 1418  1428     1 
 1419  1421     1 
 1419  1422     1 
 1419  1425     1 
 1420  1425     1 
 1421  1423     1 
 1421  1424     1 
 1422  1424     1 
 1424  1429     1 
 1425  1430     1 
 1425  1431     1 
 1425  1432     1 
 1426  1429     1 
 1427  1429     1 
 1428  1433     1 
 1428  1434     1 
 1428  1448     1 
 1429  1435     1 
 1429  1449     1 
 1429  1450     1 
 1429  1454     1 
 1430  1433     1 
 1430  1434     1 
 1430  1448     1 
 1431  1433     1 
 1431  1434     1 
 1431  1448     1 
 1432  1436     1 
 1432  1437     1 
 1432  1451     1 
 1432  1452     1 
 1432  1455     1 
 1433  1435     1 
 1433  1449     1 
 1433  1450     1 
 1433  1454     1 
 1434  1438     1 
 1434  1446     1 
 1434  1449     1 
 1434  1451     1 
 1434  1452     1 
 1434  1454     1 
 1435  1439     1 
 1435  1440     1 
 1435  1444     1 
 1435  1447     1 
 1435  1449     1 
 1435  1453     1 
 1435  1454     1 
 1436  1438     1 
 1436  1446     1 
 1436  1448     1 
 1436  1451     1 
 1436  1452     1 
 1437  1441     1 
 1437  1442     1 
 1437  1445     1 
 1437  1448     1 
 1437  1451     1 
 1437  1452     1 
 1438  1443     1 
 1438  1444     1 
 1438  1447     1 
 1438  1450     1 
 1439  1441     1 
 1439  1442     1 
 1439  1446     1 
 1440  1445     1 
 1440  1446     1 
 1441  1443     1 
 1441  1444     1 
 1442  1447     1 
 1443  1445     1 
 1443  1446     1 
 1445  1447     1 
 1446  1450     1 
 1448  1453     1 
 1449  1451     1 
 1449  1452     1 
 1449  1455     1 
 1450  1455     1 
 1451  1453     1 
 1451  1454     1 
 1452  1454     1 
 1456  1462     1 
 1456  1463     1 
 1456  1481     1 
 1457  1459     1 
 1457  1460     1 
 1457  1461     1 
 1458  1464     1 
 1458  1482     1 
 1458  1483     1 
 1458  1487     1 
 1459  1462     1 
 1459  1463     1 
 1459  1481     1 
 1460  1462     1 
 1460  1463     1 
 1460  1481     1 
 1461  1465     1 
 1461  1466     1 
 1461  1484     1 
 1461  1485     1 
 1461  1488     1 
 1462  1464     1 
 1462  1482     1 
 1462  1483     1 
 1462  1487     1 
 1463  1467     1 
 1463  1480     1 
 1463  1482     1 
 1463  1484     1 
 1463  1485     1 
 1463  1487     1 
 1464  1468     1 
 1464  1469     1 
 1464  1470     1 
 1464  1479     1 
 1464  1482     1 
 1464  1486     1 
 1464  1487     1 
 1465  1467     1 
 1465  1480     1 
 1465  1481     1 
 1465  1484     1 
 1465  1485     1 
 1466  1471     1 
 1466  1475     1 
 1466  1481     1 
 1466  1484     1 
 1466  1485     1 
 1467  1471     1 
 1467  1479     1 
 1467  1483     1 
 1468  1470     1 
 1468  1480     1 
 1469  1472     1 
 1469  1473     1 
 1469  1479     1 
 1470  1474     1 
 1470  1475     1 
 1471  1476     1 
 1471  1479     1 
 1472  1474     1 
 1472  1475     1 
 1472  1480     1 
 1473  1477     1 
 1473  1478     1 
 1473  1480     1 
 1474  1476     1 
 1474  1479     1 
 1476  1480     1 
 1477  1479     1 
 1478  1479     1 
 1480  1483     1 
 1481  1486     1 
 1481  1489     1 
 1481  1490     1 
 1481  1491     1 
 1482  1484     1 
 1482  1485     1 
 1482  1488     1 
 1483  1488     1 
 1484  1486     1 
 1484  1487     1 
 1485  1487     1 
 1487  1492     1 
 1488  1493     1 
 1488  1494     1 
 1488  1495     1 
 1489  1492     1 
 1490  1492     1 
 1491  1496     1 
 1491  1497     1 
 1491  1511     1 
 1492  1498     1 
 1492  1512     1 
 1492  1513     1 
 1492  1517     1 
 1493  1496     1 
 1493  1497     1 
 1493  1511     1 
 1494  1496     1 
 1494  1497     1 
 1494  1511     1 
 1495  1499     1 
 1495  1500     1 
 1495  1514     1 
 1495  1515     1 
 1495  1518     1 
 1496  1498     1 
 1496  1512     1 
 1496  1513     1 
 1496  1517     1 
 1497  1501     1 
 1497  1509     1 
 1497  1512     1 
 1497  1514     1 
 1497  1515     1 
 1497  1517     1 
 1498  1502     1 
 1498  1503     1 
 1498  1507     1 
 1498  1510     1 
 1498  1512     1 
 1498  1516     1 
 1498  1517     1 
 1499  1501     1 
 1499  1509     1 
 1499  1511     1 
 1499  1514     1 
 1499  1515     1 
 1500  1504     1 
 1500  1505     1 
 1500  1508     1 
 1500  1511     1 
 1500  1514     1 
 1500  1515     1 
 1501  1506     1 
 1501  1507     1 
 1501  1510     1 
 1501  1513     1 
 1502  1504     1 
 1502  1505     1 
 1502  1509     1 
 1503  1508     1 
 1503  1509     1 
 1504  1506     1 
 1504  1507     1 
 1505  1510     1 
 1506  1508     1 
 1506  1509     1 
 1508  1510     1 
 1509  1513     1 
 1511  1516     1 
 1511  1519     1 
 1511  1520     1 
 1511  1521     1 
 1512  1514     1 
 1512  1515     1 
 1512  1518     1 
 1513  1518     1 
 1514  1516     1 
 1514  1517     1 
 1515  1517     1 
 1517  1522     1 
 1518  1523     1 
 1518  1524     1 
 1518  1525     1 
 1519  1522     1 
 1520  1522     1 
 1521  1526     1 
 1521  1527     1 
 1521  1544     1 
 1522  1528     1 
 1522  1545     1 
 1522  1546     1 
 1522  1550     1 
 1523  1526     1 
 1523  1527     1 
 1523  1544     1 
 1524  1526     1 
 1524  1527     1 
 1524  1544     1 
 1525  1529     1 
 1525  1530     1 
 1525  1547     1 
 1525  1548     1 
 1525  1551     1 
 1526  1528     1 
 1526  1545     1 
 1526  1546     1 
 1526  1550     1 
 1527  1531     1 
 1527  1543     1 
 1527  1545     1 
 1527  1547     1 
 1527  1548     1 
 1527  1550     1 
 1528  1532     1 
 1528  1533     1 
 1528  1534     1 
 1528  1542     1 
 1528  1545     1 
 1528  1549     1 
 1528  1550     1 
 1529  1531     1 
 1529  1543     1 
 1529  1544     1 
 1529  1547     1 
 1529  1548     1 
 1530  1535     1 
 1530  1540     1 
 1530  1544     1 
 1530  1547     1 
 1530  1548     1 
 1531  1535     1 
 1531  1542     1 
 1531  1546     1 
 1532  1534     1 
 1532  1543     1 
 1533  1536     1 
 1533  1539     1 
 1533  1542     1 
 1534  1537     1 
 1534  1538     1 
 1534  1540     1 
 1535  1541     1 
 1535  1542     1 
 1536  1540     1 
 1536  1543     1 
 1537  1539     1 
 1538  1539     1 
 1539  1543     1 
 1541  1543     1 
 1543  1546     1 
 1544  1549     1 
 1544  1552     1 
 1544  1553     1 
 1544  1554     1 
 1545  1547     1 
 1545  1548     1 
 1545  1551     1 
 1546  1551     1 
 1547  1549     1 
 1547  1550     1 
 1548  1550     1 
 1550  1555     1 
 1551  1556     1 
 1551  1557     1 
 1551  1558     1 
 1552  1555     1 
 1553  1555     1 
 1554  1559     1 
 1554  1560     1 
 1554  1575     1 
 1555  1561     1 
 1555  1576     1 
 1555  1577     1 
 1555  1581     1 
 1556  1559     1 
 1556  1560     1 
 1556  1575     1 
 1557  1559     1 
 1557  1560     1 
 1557  1575     1 
 1558  1562     1 
 1558  1563     1 
 1558  1578     1 
 1558  1579     1 
 1558  1582     1 
 1559  1561     1 
 1559  1576     1 
 1559  1577     1 
 1559  1581     1 
 1560  1564     1 
 1560  1573     1 
 1560  1576     1 
 1560  1578     1 
 1560  1579     1 
 1560  1581     1 
 1561  1565     1 
 1561  1566     1 
 1561  1572     1 
 1561  1574     1 
 1561  1576     1 
 1561  1580     1 
 1561  1581     1 
 1562  1564     1 
 1562  1573     1 
 1562  1575     1 
 1562  1578     1 
 1562  1579     1 
 1563  1567     1 
 1563  1568     1 
 1563  1575     1 
 1563  1578     1 
 1563  1579     1 
 1564  1569     1 
 1564  1572     1 
 1564  1574     1 
 1564  1577     1 
 1565  1567     1 
 1565  1568     1 
 1565  1573     1 
 1566  1570     1 
 1566  1571     1 
 1566  1573     1 
 1567  1569     1 
 1567  1572     1 
 1568  1574     1 
 1569  1573     1 
 1570  1572     1 
 1571  1572     1 
 1573  1577     1 
 1575  1580     1 
 1575  1583     1 
 1575  1584     1 
 1575  1585     1 
 1576  1578     1 
 1576  1579     1 
 1576  1582     1 
 1577  1582     1 
 1578  1580     1 
 1578  1581     1 
 1579  1581     1 
 1581  1586     1 
 1582  1587     1 
 1582  1588     1 
 1582  1589     1 
 1583  1586     1 
 1584  1586     1 
 1585  1590     1 
 1585  1591     1 
 1585  1609     1 
 1586  1592     1 
 1586  1610     1 
 1586  1611     1 
 1586  1615     1 
 1587  1590     1 
 1587  1591     1 
 1587  1609     1 
 1588  1590     1 
 1588  1591     1 
 1588  1609     1 
 1589  1593     1 
 1589  1594     1 
 1589  1612     1 
 1589  1613     1 
 1589  1616     1 
 1590  1592     1 
 1590  1610     1 
 1590  1611     1 
 1590  1615     1 
 1591  1595     1 
 1591  1608     1 
 1591  1610     1 
 1591  1612     1 
 1591  1613     1 
 1591  1615     1 
 1592  1596     1 
 1592  1597     1 
 1592  1598     1 
 1592  1607     1 
 1592  1610     1 
 1592  1614     1 
 1592  1615     1 
 1593  1595     1 
 1593  1608     1 
 1593  1609     1 
 1593  1612     1 
 1593  1613     1 
 1594  1599     1 
 1594  1603     1 
 1594  1609     1 
 1594  1612     1 
 1594  1613     1 
 1595  1599     1 
 1595  1607     1 
 1595  1611     1 
 1596  1598     1 
 1596  1608     1 
 1597  1600     1 
 1597  1601     1 
 1597  1607     1 
 1598  1602     1 
 1598  1603     1 
 1599  1604     1 
 1599  1607     1 
 1600  1602     1 
 1600  1603     1 
 1600  1608     1 
 1601  1605     1 
 1601  1606     1 
 1601  1608     1 
 1602  1604     1 
 1602  1607     1 
 1604  1608     1 
 1605  1607     1 
 1606  1607     1 
 1608  1611     1 
 1609  1614     1 
 1609  1617     1 
 1609  1618     1 
 1609  1619     1 
 1610  1612     1 
 1610  1613     1 
 1610  1616     1 
 1611  1616     1 
 1612  1614     1 
 1612  1615     1 
 1613  1615     1 
 1615  1620     1 
 1616  1621     1 
 1616  1622     1 
 1616  1623     1 
 1617  1620     1 
 1618  1620     1 
 1619  1624     1 
 1619  1625     1 
 1619  1643     1 
 1620  1626     1 
 1620  1644     1 
 1620  1645     1 
 1620  1649     1 
 1621  1624     1 
 1621  1625     1 
 1621  1643     1 
 1622  1624     1 
 1622  1625     1 
 1622  1643     1 
 1623  1627     1 
 1623  1628     1 
 1623  1646     1 
 1623  1647     1 
 1623  1650     1 
 1624  1626     1 
 1624  1644     1 
 1624  1645     1 
 1624  1649     1 
 1625  1629     1 
 1625  1642     1 
 1625  1644     1 
 1625  1646     1 
 1625  1647     1 
 1625  1649     1 
 1626  1630     1 
 1626  1631     1 
 1626  1632     1 
 1626  1641     1 
 1626  1644     1 
 1626  1648     1 
 1626  1649     1 
 1627  1629     1 
 1627  1642     1 
 1627  1643     1 
 1627  1646     1 
 1627  1647     1 
 1628  1633     1 
 1628  1637     1 
 1628  1643     1 
 1628  1646     1 
 1628  1647     1 
 1629  1633     1 
 1629  1641     1 
 1629  1645     1 
 1630  1632     1 
 1630  1642     1 
 1631  1634     1 
 1631  1635     1 
 1631  1641     1 
 1632  1636     1 
 1632  1637     1 
 1633  1638     1 
 1633  1641     1 
 1634  1636     1 
 1634  1637     1 
 1634  1642     1 
 1635  1639     1 
 1635  1640     1 
 1635  1642     1 
 1636  1638     1 
 1636  1641     1 
 1638  1642     1 
 1639  1641     1 
 1640  1641     1 
 1642  1645     1 
 1643  1648     1 
 1643  1651     1 
 1643  1652     1 
 1643  1653     1 
 1644  1646     1 
 1644  1647     1 
 1644  1650     1 
 1645  1650     1 
 1646  1648     1 
 1646  1649     1 
 1647  1649     1 
 1649  1654     1 
 1650  1655     1 
 1650  1656     1 
 1650  1657     1 
 1651  1654     1 
 1652  1654     1 
 1653  1658     1 
 1653  1659     1 
 1653  1676     1 
 1654  1660     1 
 1654  1677     1 
 1654  1678     1 
 1654  1682     1 
 1655  1658     1 
 1655  1659     1 
 1655  1676     1 
 1656  1658     1 
 1656  1659     1 
 1656  1676     1 
 1657  1661     1 
 1657  1662     1 
 1657  1679     1 
 1657  1680     1 
 1657  1683     1 
 1658  1660     1 
 1658  1677     1 
 1658  1678     1 
 1658  1682     1 
 1659  1663     1 
 1659  1675     1 
 1659  1677     1 
 1659  1679     1 
 1659  1680     1 
 1659  1682     1 
 1660  1664     1 
 1660  1665     1 
 1660  1666     1 
 1660  1674     1 
 1660  1677     1 
 1660  1681     1 
 1660  1682     1 
 1661  1663     1 
 1661  1675     1 
 1661  1676     1 
 1661  1679     1 
 1661  1680     1 
 1662  1667     1 
 1662  1672     1 
 1662  1676     1 
 1662  1679     1 
 1662  1680     1 
 1663  1667     1 
 1663  1674     1 
 1663  1678     1 
 1664  1666     1 
 1664  1675     1 
 1665  1668     1 
 1665  1671     1 
 1665  1674     1 
 1666  1669     1 
 1666  1670     1 
 1666  1672     1 
 1667  1673     1 
 1667  1674     1 
 1668  1672     1 
 1668  1675     1 
 1669  1671     1 
 1670  1671     1 
 1671  1675     1 
 1673  1675     1 
 1675  1678     1 
 1676  1681     1 
 1676  1684     1 
 1676  1685     1 
 1676  1686     1 
 1677  1679     1 
 1677  1680     1 
 1677  1683     1 
 1678  1683     1 
 1679  1681     1 
 1679  1682     1 
 1680  1682     1 
 1682  1687     1 
 1683  1688     1 
 1683  1689     1 
 1683  1690     1 
 1684  1687     1 
 1685  1687     1 
 1686  1691     1 
 1686  1692     1 
 1686  1709     1 
 1687  1693     1 
 1687  1710     1 
 1687  1711     1 
 1687  1715     1 
 1688  1691     1 
 1688  1692     1 
 1688  1709     1 
 1689  1691     1 
 1689  1692     1 
 1689  1709     1 
 1690  1694     1 
 1690  1695     1 
 1690  1712     1 
 1690  1713     1 
 1690  1716     1 
 1691  1693     1 
 1691  1710     1 
 1691  1711     1 
 1691  1715     1 
 1692  1696     1 
 1692  1708     1 
 1692  1710     1 
 1692  1712     1 
 1692  1713     1 
 1692  1715     1 
 1693  1697     1 
 1693  1698     1 
 1693  1699     1 
 1693  1707     1 
 1693  1710     1 
 1693  1714     1 
 1693  1715     1 
 1694  1696     1 
 1694  1708     1 
 1694  1709     1 
 1694  1712     1 
 1694  1713     1 
 1695  1700     1 
 1695  1705     1 
 1695  1709     1 
 1695  1712     1 
 1695  1713     1 
 1696  1700     1 
 1696  1707     1 
 1696  1711     1 
 1697  1699     1 
 1697  1708     1 
 1698  1701     1 
 1698  1704     1 
 1698  1707     1 
 1699  1702     1 
 1699  1703     1 
 1699  1705     1 
 1700  1706     1 
 1700  1707     1 
 1701  1705     1 
 1701  1708     1 
 1702  1704     1 
 1703  1704     1 
 1704  1708     1 
 1706  1708     1 
 1708  1711     1 
 1709  1714     1 
 1709  1717     1 
 1709  1718     1 
 1709  1719     1 
 1710  1712     1 
 1710  1713     1 
 1710  1716     1 
 1711  1716     1 
 1712  1714     1 
 1712  1715     1 
 1713  1715     1 
 1715  1720     1 
 1716  1721     1 
 1716  1722     1 
 1716  1723     1 
 1717  1720     1 
 1718  1720     1 
 1719  1724     1 
 1719  1725     1 
 1719  1739     1 
 1720  1726     1 
 1720  1740     1 
 1720  1741     1 
 1720  1745     1 
 1721  1724     1 
 1721  1725     1 
 1721  1739     1 
 1722  1724     1 
 1722  1725     1 
 1722  1739     1 
 1723  1727     1 
 1723  1728     1 
 1723  1742     1 
 1723  1743     1 
 1723  1746     1 
 1724  1726     1 
 1724  1740     1 
 1724  1741     1 
 1724  1745     1 
 1725  1729     1 
 1725  1737     1 
 1725  1740     1 
 1725  1742     1 
 1725  1743     1 
 1725  1745     1 
 1726  1730     1 
 1726  1731     1 
 1726  1735     1 
 1726  1738     1 
 1726  1740     1 
 1726  1744     1 
 1726  1745     1 
 1727  1729     1 
 1727  1737     1 
 1727  1739     1 
 1727  1742     1 
 1727  1743     1 
 1728  1732     1 
 1728  1733     1 
 1728  1736     1 
 1728  1739     1 
 1728  1742     1 
 1728  1743     1 
 1729  1734     1 
 1729  1735     1 
 1729  1738     1 
 1729  1741     1 
 1730  1732     1 
 1730  1733     1 
 1730  1737     1 
 1731  1736     1 
 1731  1737     1 
 1732  1734     1 
 1732  1735     1 
 1733  1738     1 
 1734  1736     1 
 1734  1737     1 
 1736  1738     1 
 1737  1741     1 
 1739  1744     1 
 1739  1747     1 
 1739  1748     1 
 1739  1749     1 
 1740  1742     1 
 1740  1743     1 
 1740  1746     1 
 1741  1746     1 
 1742  1744     1 
 1742  1745     1 
 1743  1745     1 
 1745  1750     1 
 1746  1751     1 
 1746  1752     1 
 1746  1753     1 
 1747  1750     1 
 1748  1750     1 
 1749  1754     1 
 1749  1755     1 
 1749  1772     1 
 1750  1756     1 
 1750  1773     1 
 1750  1774     1 
 1750  1778     1 
 1751  1754     1 
 1751  1755     1 
 1751  1772     1 
 1752  1754     1 
 1752  1755     1 
 1752  1772     1 
 1753  1757     1 
 1753  1758     1 
 1753  1775     1 
 1753  1776     1 
 1753  1779     1 
 1754  1756     1 
 1754  1773     1 
 1754  1774     1 
 1754  1778     1 
 1755  1759     1 
 1755  1771     1 
 1755  1773     1 
 1755  1775     1 
 1755  1776     1 
 1755  1778     1 
 1756  1760     1 
 1756  1761     1 
 1756  1762     1 
 1756  1770     1 
 1756  1773     1 
 1756  1777     1 
 1756  1778     1 
 1757  1759     1 
 1757  1771     1 
 1757  1772     1 
 1757  1775     1 
 1757  1776     1 
 1758  1763     1 
 1758  1768     1 
 1758  1772     1 
 1758  1775     1 
 1758  1776     1 
 1759  1763     1 
 1759  1770     1 
 1759  1774     1 
 1760  1762     1 
 1760  1771     1 
 1761  1764     1 
 1761  1767     1 
 1761  1770     1 
 1762  1765     1 
 1762  1766     1 
 1762  1768     1 
 1763  1769     1 
 1763  1770     1 
 1764  1768     1 
 1764  1771     1 
 1765  1767     1 
 1766  1767     1 
 1767  1771     1 
 1769  1771     1 
 1771  1774     1 
 1772  1777     1 
 1772  1780     1 
 1772  1781     1 
 1772  1782     1 
 1773  1775     1 
 1773  1776     1 
 1773  1779     1 
 1774  1779     1 
 1775  1777     1 
 1775  1778     1 
 1776  1778     1 
 1778  1783     1 
 1779  1784     1 
 1779  1785     1 
 1779  1786     1 
 1780  1783     1 
 1781  1783     1 
 1782  1787     1 
 1782  1788     1 
 1782  1806     1 
 1783  1789     1 
 1783  1807     1 
 1783  1808     1 
 1783  1812     1 
 1784  1787     1 
 1784  1788     1 
 1784  1806     1 
 1785  1787     1 
 1785  1788     1 
 1785  1806     1 
 1786  1790     1 
 1786  1791     1 
 1786  1809     1 
 1786  1810     1 
 1786  1813     1 
 1787  1789     1 
 1787  1807     1 
 1787  1808     1 
 1787  1812     1 
 1788  1792     1 
 1788  1805     1 
 1788  1807     1 
 1788  1809     1 
 1788  1810     1 
 1788  1812     1 
 1789  1793     1 
 1789  1794     1 
 1789  1795     1 
 1789  1804     1 
 1789  1807     1 
 1789  1811     1 
 1789  1812     1 
 1790  1792     1 
 1790  1805     1 
 1790  1806     1 
 1790  1809     1 
 1790  1810     1 
 1791  1796     1 
 1791  1800     1 
 1791  1806     1 
 1791  1809     1 
 1791  1810     1 
 1792  1796     1 
 1792  1804     1 
 1792  1808     1 
 1793  1795     1 
 1793  1805     1 
 1794  1797     1 
 1794  1798     1 
 1794  1804     1 
 1795  1799     1 
 1795  1800     1 
 1796  1801     1 
 1796  1804     1 
 1797  1799     1 
 1797  1800     1 
 1797  1805     1 
 1798  1802     1 
 1798  1803     1 
 1798  1805     1 
 1799  1801     1 
 1799  1804     1 
 1801  1805     1 
 1802  1804     1 
 1803  1804     1 
 1805  1808     1 
 1806  1811     1 
 1806  1814     1 
 1806  1815     1 
 1806  1816     1 
 1807  1809     1 
 1807  1810     1 
 1807  1813     1 
 1808  1813     1 
 1809  1811     1 
 1809  1812     1 
 1810  1812     1 
 1812  1817     1 
 1813  1818     1 
 1813  1819     1 
 1813  1820     1 
 1814  1817     1 
 1815  1817     1 
 1816  1821     1 
 1816  1822     1 
 1816  1839     1 
 1817  1823     1 
 1817  1840     1 
 1817  1841     1 
 1817  1845     1 
 1818  1821     1 
 1818  1822     1 
 1818  1839     1 
 1819  1821     1 
 1819  1822     1 
 1819  1839     1 
 1820  1824     1 
 1820  1825     1 
 1820  1842     1 
 1820  1843     1 
 1820  1846     1 
 1821  1823     1 
 1821  1840     1 
 1821  1841     1 
 1821  1845     1 
 1822  1826     1 
 1822  1838     1 
 1822  1840     1 
 1822  1842     1 
 1822  1843     1 
 1822  1845     1 
 1823  1827     1 
 1823  1828     1 
 1823  1829     1 
 1823  1837     1 
 1823  1840     1 
 1823  1844     1 
 1823  1845     1 
 1824  1826     1 
 1824  1838     1 
 1824  1839     1 
 1824  1842     1 
 1824  1843     1 
 1825  1830     1 
 1825  1835     1 
 1825  1839     1 
 1825  1842     1 
 1825  1843     1 
 1826  1830     1 
 1826  1837     1 
 1826  1841     1 
 1827  1829     1 
 1827  1838     1 
 1828  1831     1 
 1828  1834     1 
 1828  1837     1 
 1829  1832     1 
 1829  1833     1 
 1829  1835     1 
 1830  1836     1 
 1830  1837     1 
 1831  1835     1 
 1831  1838     1 
 1832  1834     1 
 1833  1834     1 
 1834  1838     1 
 1836  1838     1 
 1838  1841     1 
 1839  1844     1 
 1839  1847     1 
 1839  1848     1 
 1839  1849     1 
 1840  1842     1 
 1840  1843     1 
 1840  1846     1 
 1841  1846     1 
 1842  1844     1 
 1842  1845     1 
 1843  1845     1 
 1845  1850     1 
 1846  1851     1 
 1846  1852     1 
 1846  1853     1 
 1847  1850     1 
 1848  1850     1 
 1849  1854     1 
 1849  1855     1 
 1849  1869     1 
 1850  1856     1 
 1850  1870     1 
 1850  1871     1 
 1850  1875     1 
 1851  1854     1 
 1851  1855     1 
 1851  1869     1 
 1852  1854     1 
 1852  1855     1 
 1852  1869     1 
 1853  1857     1 
 1853  1858     1 
 1853  1872     1 
 1853  1873     1 
 1853  1876     1 
 1854  1856     1 
 1854  1870     1 
 1854  1871     1 
 1854  1875     1 
 1855  1859     1 
 1855  1867     1 
 1855  1870     1 
 1855  1872     1 
 1855  1873     1 
 1855  1875     1 
 1856  1860     1 
 1856  1861     1 
 1856  1865     1 
 1856  1868     1 
 1856  1870     1 
 1856  1874     1 
 1856  1875     1 
 1857  1859     1 
 1857  1867     1 
 1857  1869     1 
 1857  1872     1 
 1857  1873     1 
 1858  1862     1 
 1858  1863     1 
 1858  1866     1 
 1858  1869     1 
 1858  1872     1 
 1858  1873     1 
 1859  1864     1 
 1859  1865     1 
 1859  1868     1 
 1859  1871     1 
 1860  1862     1 
 1860  1863     1 
 1860  1867     1 
 1861  1866     1 
 1861  1867     1 
 1862  1864     1 
 1862  1865     1 
 1863  1868     1 
 1864  1866     1 
 1864  1867     1 
 1866  1868     1 
 1867  1871     1 
 1869  1874     1 
 1869  1877     1 
 1869  1878     1 
 1869  1879     1 
 1870  1872     1 
 1870  1873     1 
 1870  1876     1 
 1871  1876     1 
 1872  1874     1 
 1872  1875     1 
 1873  1875     1 
 1875  1880     1 
 1876  1881     1 
 1876  1882     1 
 1876  1883     1 
 1877  1880     1 
 1878  1880     1 
 1879  1884     1 
 1879  1885     1 
 1879  1902     1 
 1880  1886     1 
 1880  1903     1 
 1880  1904     1 
 1880  1908     1 
 1881  1884     1 
 1881  1885     1 
 1881  1902     1 
 1882  1884     1 
 1882  1885     1 
 1882  1902     1 
 1883  1887     1 
 1883  1888     1 
 1883  1905     1 
 1883  1906     1 
 1883  1909     1 
 1884  1886     1 
 1884  1903     1 
 1884  1904     1 
 1884  1908     1 
 1885  1889     1 
 1885  1901     1 
 1885  1903     1 
 1885  1905     1 
 1885  1906     1 
 1885  1908     1 
 1886  1890     1 
 1886  1891     1 
 1886  1892     1 
 1886  1900     1 
 1886  1903     1 
 1886  1907     1 
 1886  1908     1 
 1887  1889     1 
 1887  1901     1 
 1887  1902     1 
 1887  1905     1 
 1887  1906     1 
 1888  1893     1 
 1888  1898     1 
 1888  1902     1 
 1888  1905     1 
 1888  1906     1 
 1889  1893     1 
 1889  1900     1 
 1889  1904     1 
 1890  1892     1 
 1890  1901     1 
 1891  1894     1 
 1891  1897     1 
 1891  1900     1 
 1892  1895     1 
 1892  1896     1 
 1892  1898     1 
 1893  1899     1 
 1893  1900     1 
 1894  1898     1 
 1894  1901     1 
 1895  1897     1 
 1896  1897     1 
 1897  1901     1 
 1899  1901     1 
 1901  1904     1 
 1902  1907     1 
 1902  1910     1 
 1902  1911     1 
 1902  1912     1 
 1903  1905     1 
 1903  1906     1 
 1903  1909     1 
 1904  1909     1 
 1905  1907     1 
 1905  1908     1 
 1906  1908     1 
 1908  1913     1 
 1909  1914     1 
 1909  1915     1 
 1909  1916     1 
 1910  1913     1 
 1911  1913     1 
 1912  1917     1 
 1912  1918     1 
 1912  1935     1 
 1913  1919     1 
 1913  1936     1 
 1913  1937     1 
 1913  1941     1 
 1914  1917     1 
 1914  1918     1 
 1914  1935     1 
 1915  1917     1 
 1915  1918     1 
 1915  1935     1 
 1916  1920     1 
 1916  1921     1 
 1916  1938     1 
 1916  1939     1 
 1916  1942     1 
 1917  1919     1 
 1917  1936     1 
 1917  1937     1 
 1917  1941     1 
 1918  1922     1 
 1918  1934     1 
 1918  1936     1 
 1918  1938     1 
 1918  1939     1 
 1918  1941     1 
 1919  1923     1 
 1919  1924     1 
 1919  1925     1 
 1919  1933     1 
 1919  1936     1 
 1919  1940     1 
 1919  1941     1 
 1920  1922     1 
 1920  1934     1 
 1920  1935     1 
 1920  1938     1 
 1920  1939     1 
 1921  1926     1 
 1921  1931     1 
 1921  1935     1 
 1921  1938     1 
 1921  1939     1 
 1922  1926     1 
 1922  1933     1 
 1922  1937     1 
 1923  1925     1 
 1923  1934     1 
 1924  1927     1 
 1924  1930     1 
 1924  1933     1 
 1925  1928     1 
 1925  1929     1 
 1925  1931     1 
 1926  1932     1 
 1926  1933     1 
 1927  1931     1 
 1927  1934     1 
 1928  1930     1 
 1929  1930     1 
 1930  1934     1 
 1932  1934     1 
 1934  1937     1 
 1935  1940     1 
 1935  1943     1 
 1935  1944     1 
 1935  1945     1 
 1936  1938     1 
 1936  1939     1 
 1936  1942     1 
 1937  1942     1 
 1938  1940     1 
 1938  1941     1 
 1939  1941     1 
 1941  1946     1 
 1942  1947     1 
 1942  1948     1 
 1942  1949     1 
 1943  1946     1 
 1944  1946     1 
 1945  1950     1 
 1945  1951     1 
 1945  1965     1 
 1946  1952     1 
 1946  1966     1 
 1946  1967     1 
 1946  1971     1 
 1947  1950     1 
 1947  1951     1 
 1947  1965     1 
 1948  1950     1 
 1948  1951     1 
 1948  1965     1 
 1949  1953     1 
 1949  1954     1 
 1949  1968     1 
 1949  1969     1 
 1949  1972     1 
 1950  1952     1 
 1950  1966     1 
 1950  1967     1 
 1950  1971     1 
 1951  1955     1 
 1951  1963     1 
 1951  1966     1 
 1951  1968     1 
 1951  1969     1 
 1951  1971     1 
 1952  1956     1 
 1952  1957     1 
 1952  1961     1 
 1952  1964     1 
 1952  1966     1 
 1952  1970     1 
 1952  1971     1 
 1953  1955     1 
 1953  1963     1 
 1953  1965     1 
 1953  1968     1 
 1953  1969     1 
 1954  1958     1 
 1954  1959     1 
 1954  1962     1 
 1954  1965     1 
 1954  1968     1 
 1954  1969     1 
 1955  1960     1 
 1955  1961     1 
 1955  1964     1 
 1955  1967     1 
 1956  1958     1 
 1956  1959     1 
 1956  1963     1 
 1957  1962     1 
 1957  1963     1 
 1958  1960     1 
 1958  1961     1 
 1959  1964     1 
 1960  1962     1 
 1960  1963     1 
 1962  1964     1 
 1963  1967     1 
 1965  1970     1 
 1965  1973     1 
 1965  1974     1 
 1965  1975     1 
 1966  1968     1 
 1966  1969     1 
 1966  1972     1 
 1967  1972     1 
 1968  1970     1 
 1968  1971     1 
 1969  1971     1 
 1971  1976     1 
 1972  1977     1 
 1972  1978     1 
 1972  1979     1 
 1973  1976     1 
 1974  1976     1 
 1975  1980     1 
 1975  1981     1 
 1975  1995     1 
 1976  1982     1 
 1976  1996     1 
 1976  1997     1 
 1976  2001     1 
 1977  1980     1 
 1977  1981     1 
 1977  1995     1 
 1978  1980     1 
 1978  1981     1 
 1978  1995     1 
 1979  1983     1 
 1979  1984     1 
 1979  1998     1 
 1979  1999     1 
 1979  2002     1 
 1980  1982     1 
 1980  1996     1 
 1980  1997     1 
 1980  2001     1 
 1981  1985     1 
 1981  1993     1 
 1981  1996     1 
 1981  1998     1 
 1981  1999     1 
 1981  2001     1 
 1982  1986     1 
 1982  1987     1 
 1982  1991     1 
 1982  1994     1 
 1982  1996     1 
 1982  2000     1 
 1982  2001     1 
 1983  1985     1 
 1983  1993     1 
 1983  1995     1 
 1983  1998     1 
 1983  1999     1 
 1984  1988     1 
 1984  1989     1 
 1984  1992     1 
 1984  1995     1 
 1984  1998     1 
 1984  1999     1 
 1985  1990     1 
 1985  1991     1 
 1985  1994     1 
 1985  1997     1 
 1986  1988     1 
 1986  1989     1 
 1986  1993     1 
 1987  1992     1 
 1987  1993     1 
 1988  1990     1 
 1988  1991     1 
 1989  1994     1 
 1990  1992     1 
 1990  1993     1 
 1992  1994     1 
 1993  1997     1 
 1995  2000     1 
 1995  2003     1 
 1995  2004     1 
 1995  2005     1 
 1996  1998     1 
 1996  1999     1 
 1996  2002     1 
 1997  2002     1 
 1998  2000     1 
 1998  2001     1 
 1999  2001     1 
 2001  2006     1 
 2002  2007     1 
 2002  2008     1 
 2002  2009     1 
 2003  2006     1 
 2004  2006     1 
 2005  2010     1 
 2005  2011     1 
 2005  2028     1 
 2006  2012     1 
 2006  2029     1 
 2006  2030     1 
 2006  2034     1 
 2007  2010     1 
 2007  2011     1 
 2007  2028     1 
 2008  2010     1 
 2008  2011     1 
 2008  2028     1 
 2009  2013     1 
 2009  2014     1 
 2009  2031     1 
 2009  2032     1 
 2009  2035     1 
 2010  2012     1 
 2010  2029     1 
 2010  2030     1 
 2010  2034     1 
 2011  2015     1 
 2011  2027     1 
 2011  2029     1 
 2011  2031     1 
 2011  2032     1 
 2011  2034     1 
 2012  2016     1 
 2012  2017     1 
 2012  2018     1 
 2012  2026     1 
 2012  2029     1 
 2012  2033     1 
 2012  2034     1 
 2013  2015     1 
 2013  2027     1 
 2013  2028     1 
 2013  2031     1 
 2013  2032     1 
 2014  2019     1 
 2014  2024     1 
 2014  2028     1 
 2014  2031     1 
 2014  2032     1 
 2015  2019     1 
 2015  2026     1 
 2015  2030     1 
 2016  2018     1 
 2016  2027     1 
 2017  2020     1 
 2017  2023     1 
 2017  2026     1 
 2018  2021     1 
 2018  2022     1 
 2018  2024     1 
 2019  2025     1 
 2019  2026     1 
 2020  2024     1 
 2020  2027     1 
 2021  2023     1 
 2022  2023     1 
 2023  2027     1 
 2025  2027     1 
 2027  2030     1 
 2028  2033     1 
 2028  2036     1 
 2028  2037     1 
 2028  2038     1 
 2029  2031     1 
 2029  2032     1 
 2029  2035     1 
 2030  2035     1 
 2031  2033     1 
 2031  2034     1 
 2032  2034     1 
 2034  2039     1 
 2035  2040     1 
 2035  2041     1 
 2035  2042     1 
 2036  2039     1 
 2037  2039     1 
 2038  2043     1 
 2038  2044     1 
 2038  2061     1 
 2039  2045     1 
 2039  2062     1 
 2039  2063     1 
 2039  2067     1 
 2040  2043     1 
 2040  2044     1 
 2040  2061     1 
 2041  2043     1 
 2041  2044     1 
 2041  2061     1 
 2042  2046     1 
 2042  2047     1 
 2042  2064     1 
 2042  2065     1 
 2042  2068     1 
 2043  2045     1 
 2043  2062     1 
 2043  2063     1 
 2043  2067     1 
 2044  2048     1 
 2044  2060     1 
 2044  2062     1 
 2044  2064     1 
 2044  2065     1 
 2044  2067     1 
 2045  2049     1 
 2045  2050     1 
 2045  2051     1 
 2045  2059     1 
 2045  2062     1 
 2045  2066     1 
 2045  2067     1 
 2046  2048     1 
 2046  2060     1 
 2046  2061     1 
 2046  2064     1 
 2046  2065     1 
 2047  2052     1 
 2047  2057     1 
 2047  2061     1 
 2047  2064     1 
 2047  2065     1 
 2048  2052     1 
 2048  2059     1 
 2048  2063     1 
 2049  2051     1 
 2049  2060     1 
 2050  2053     1 
 2050  2056     1 
 2050  2059     1 
 2051  2054     1 
 2051  2055     1 
 2051  2057     1 
 2052  2058     1 
 2052  2059     1 
 2053  2057     1 
 2053  2060     1 
 2054  2056     1 
 2055  2056     1 
 2056  2060     1 
 2058  2060     1 
 2060  2063     1 
 2061  2066     1 
 2061  2069     1 
 2061  2070     1 
 2061  2071     1 
 2062  2064     1 
 2062  2065     1 
 2062  2068     1 
 2063  2068     1 
 2064  2066     1 
 2064  2067     1 
 2065  2067     1 
 2067  2072     1 
 2068  2073     1 
 2068  2074     1 
 2068  2075     1 
 2069  2072     1 
 2070  2072     1 
 2071  2076     1 
 2071  2077     1 
 2071  2091     1 
 2072  2078     1 
 2072  2092     1 
 2072  2093     1 
 2072  2097     1 
 2073  2076     1 
 2073  2077     1 
 2073  2091     1 
 2074  2076     1 
 2074  2077     1 
 2074  2091     1 
 2075  2079     1 
 2075  2080     1 
 2075  2094     1 
 2075  2095     1 
 2075  2098     1 
 2076  2078     1 
 2076  2092     1 
 2076  2093     1 
 2076  2097     1 
 2077  2081     1 
 2077  2089     1 
 2077  2092     1 
 2077  2094     1 
 2077  2095     1 
 2077  2097     1 
 2078  2082     1 
 2078  2083     1 
 2078  2087     1 
 2078  2090     1 
 2078  2092     1 
 2078  2096     1 
 2078  2097     1 
 2079  2081     1 
 2079  2089     1 
 2079  2091     1 
 2079  2094     1 
 2079  2095     1 
 2080  2084     1 
 2080  2085     1 
 2080  2088     1 
 2080  2091     1 
 2080  2094     1 
 2080  2095     1 
 2081  2086     1 
 2081  2087     1 
 2081  2090     1 
 2081  2093     1 
 2082  2084     1 
 2082  2085     1 
 2082  2089     1 
 2083  2088     1 
 2083  2089     1 
 2084  2086     1 
 2084  2087     1 
 2085  2090     1 
 2086  2088     1 
 2086  2089     1 
 2088  2090     1 
 2089  2093     1 
 2091  2096     1 
 2091  2099     1 
 2091  2100     1 
 2091  2101     1 
 2092  2094     1 
 2092  2095     1 
 2092  2098     1 
 2093  2098     1 
 2094  2096     1 
 2094  2097     1 
 2095  2097     1 
 2097  2102     1 
 2098  2103     1 
 2098  2104     1 
 2098  2105     1 
 2099  2102     1 
 2100  2102     1 
 2101  2106     1 
 2101  2107     1 
 2101  2121     1 
 2102  2108     1 
 2102  2122     1 
 2102  2123     1 
 2102  2127     1 
 2103  2106     1 
 2103  2107     1 
 2103  2121     1 
 2104  2106     1 
 2104  2107     1 
 2104  2121     1 
 2105  2109     1 
 2105  2110     1 
 2105  2124     1 
 2105  2125     1 
 2105  2128     1 
 2106  2108     1 
 2106  2122     1 
 2106  2123     1 
 2106  2127     1 
 2107  2111     1 
 2107  2119     1 
 2107  2122     1 
 2107  2124     1 
 2107  2125     1 
 2107  2127     1 
 2108  2112     1 
 2108  2113     1 
 2108  2117     1 
 2108  2120     1 
 2108  2122     1 
 2108  2126     1 
 2108  2127     1 
 2109  2111     1 
 2109  2119     1 
 2109  2121     1 
 2109  2124     1 
 2109  2125     1 
 2110  2114     1 
 2110  2115     1 
 2110  2118     1 
 2110  2121     1 
 2110  2124     1 
 2110  2125     1 
 2111  2116     1 
 2111  2117     1 
 2111  2120     1 
 2111  2123     1 
 2112  2114     1 
 2112  2115     1 
 2112  2119     1 
 2113  2118     1 
 2113  2119     1 
 2114  2116     1 
 2114  2117     1 
 2115  2120     1 
 2116  2118     1 
 2116  2119     1 
 2118  2120     1 
 2119  2123     1 
 2121  2126     1 
 2122  2124     1 
 2122  2125     1 
 2122  2128     1 
 2123  2128     1 
 2124  2126     1 
 2124  2127     1 
 2125  2127     1 

[ angles ]
;  ai    aj    ak funct            c0            c1            c2            c3
    2     1     3     1 
    2     1     4     1 
    2     1     5     1 
    3     1     4     1 
    3     1     5     1 
    4     1     5     1 
    1     5     6     1 
    1     5     7     1 
    1     5    23     1 
    6     5     7     1 
    6     5    23     1 
    7     5    23     1 
    5     7     8     1 
    5     7     9     1 
    5     7    10     1 
    8     7     9     1 
    8     7    10     1 
    9     7    10     1 
    7    10    11     1 
    7    10    12     1 
    7    10    13     1 
   11    10    12     1 
   11    10    13     1 
   12    10    13     1 
   10    13    14     1 
   10    13    15     1 
   10    13    16     1 
   14    13    15     1 
   14    13    16     1 
   15    13    16     1 
   13    16    17     1 
   13    16    18     1 
   13    16    19     1 
   17    16    18     1 
   17    16    19     1 
   18    16    19     1 
   16    19    20     1 
   16    19    21     1 
   16    19    22     1 
   20    19    21     1 
   20    19    22     1 
   21    19    22     1 
    5    23    24     1 
    5    23    25     1 
   24    23    25     1 
   23    25    26     1 
   23    25    27     1 
   26    25    27     1 
   25    27    28     1 
   25    27    29     1 
   25    27    42     1 
   28    27    29     1 
   28    27    42     1 
   29    27    42     1 
   27    29    30     1 
   27    29    31     1 
   27    29    32     1 
   30    29    31     1 
   30    29    32     1 
   31    29    32     1 
   29    32    33     1 
   29    32    34     1 
   29    32    38     1 
   33    32    34     1 
   33    32    38     1 
   34    32    38     1 
   32    34    35     1 
   32    34    36     1 
   32    34    37     1 
   35    34    36     1 
   35    34    37     1 
   36    34    37     1 
   32    38    39     1 
   32    38    40     1 
   32    38    41     1 
   39    38    40     1 
   39    38    41     1 
   40    38    41     1 
   27    42    43     1 
   27    42    44     1 
   43    42    44     1 
   42    44    45     1 
   42    44    46     1 
   45    44    46     1 
   44    46    47     1 
   44    46    48     1 
   44    46    62     1 
   47    46    48     1 
   47    46    62     1 
   48    46    62     1 
   46    48    49     1 
   46    48    50     1 
   46    48    51     1 
   49    48    50     1 
   49    48    51     1 
   50    48    51     1 
   48    51    52     1 
   48    51    53     1 
   48    51    54     1 
   52    51    53     1 
   52    51    54     1 
   53    51    54     1 
   51    54    55     1 
   51    54    56     1 
   51    54    57     1 
   55    54    56     1 
   55    54    57     1 
   56    54    57     1 
   54    57    58     1 
   54    57    59     1 
   54    57    60     1 
   58    57    59     1 
   58    57    60     1 
   59    57    60     1 
   57    60    61     1 
   57    60   303     1 
   61    60   303     1 
   46    62    63     1 
   46    62    64     1 
   63    62    64     1 
   62    64    65     1 
   62    64    66     1 
   65    64    66     1 
   64    66    67     1 
   64    66    68     1 
   64    66    84     1 
   67    66    68     1 
   67    66    84     1 
   68    66    84     1 
   66    68    69     1 
   66    68    70     1 
   66    68    71     1 
   69    68    70     1 
   69    68    71     1 
   70    68    71     1 
   68    71    72     1 
   68    71    73     1 
   68    71    74     1 
   72    71    73     1 
   72    71    74     1 
   73    71    74     1 
   71    74    75     1 
   71    74    76     1 
   71    74    77     1 
   75    74    76     1 
   75    74    77     1 
   76    74    77     1 
   74    77    78     1 
   74    77    79     1 
   74    77    80     1 
   78    77    79     1 
   78    77    80     1 
   79    77    80     1 
   77    80    81     1 
   77    80    82     1 
   77    80    83     1 
   81    80    82     1 
   81    80    83     1 
   82    80    83     1 
   66    84    85     1 
   66    84    86     1 
   85    84    86     1 
   84    86    87     1 
   84    86    88     1 
   87    86    88     1 
   86    88    89     1 
   86    88    90     1 
   86    88   103     1 
   89    88    90     1 
   89    88   103     1 
   90    88   103     1 
   88    90    91     1 
   88    90    92     1 
   88    90    93     1 
   91    90    92     1 
   91    90    93     1 
   92    90    93     1 
   90    93    94     1 
   90    93    95     1 
   90    93    99     1 
   94    93    95     1 
   94    93    99     1 
   95    93    99     1 
   93    95    96     1 
   93    95    97     1 
   93    95    98     1 
   96    95    97     1 
   96    95    98     1 
   97    95    98     1 
   93    99   100     1 
   93    99   101     1 
   93    99   102     1 
  100    99   101     1 
  100    99   102     1 
  101    99   102     1 
   88   103   104     1 
   88   103   105     1 
  104   103   105     1 
  103   105   106     1 
  103   105   107     1 
  106   105   107     1 
  105   107   108     1 
  105   107   109     1 
  105   107   123     1 
  108   107   109     1 
  108   107   123     1 
  109   107   123     1 
  107   109   110     1 
  107   109   111     1 
  107   109   112     1 
  110   109   111     1 
  110   109   112     1 
  111   109   112     1 
  109   112   113     1 
  109   112   114     1 
  109   112   115     1 
  113   112   114     1 
  113   112   115     1 
  114   112   115     1 
  112   115   116     1 
  112   115   117     1 
  112   115   118     1 
  116   115   117     1 
  116   115   118     1 
  117   115   118     1 
  115   118   119     1 
  115   118   120     1 
  115   118   121     1 
  119   118   120     1 
  119   118   121     1 
  120   118   121     1 
  118   121   122     1 
  118   121   407     1 
  122   121   407     1 
  107   123   124     1 
  107   123   125     1 
  124   123   125     1 
  123   125   126     1 
  123   125   127     1 
  126   125   127     1 
  125   127   128     1 
  125   127   129     1 
  125   127   142     1 
  128   127   129     1 
  128   127   142     1 
  129   127   142     1 
  127   129   130     1 
  127   129   131     1 
  127   129   132     1 
  130   129   131     1 
  130   129   132     1 
  131   129   132     1 
  129   132   133     1 
  129   132   134     1 
  129   132   138     1 
  133   132   134     1 
  133   132   138     1 
  134   132   138     1 
  132   134   135     1 
  132   134   136     1 
  132   134   137     1 
  135   134   136     1 
  135   134   137     1 
  136   134   137     1 
  132   138   139     1 
  132   138   140     1 
  132   138   141     1 
  139   138   140     1 
  139   138   141     1 
  140   138   141     1 
  127   142   143     1 
  127   142   144     1 
  143   142   144     1 
  142   144   145     1 
  142   144   146     1 
  145   144   146     1 
  144   146   147     1 
  144   146   148     1 
  144   146   161     1 
  147   146   148     1 
  147   146   161     1 
  148   146   161     1 
  146   148   149     1 
  146   148   150     1 
  146   148   151     1 
  149   148   150     1 
  149   148   151     1 
  150   148   151     1 
  148   151   152     1 
  148   151   153     1 
  148   151   157     1 
  152   151   153     1 
  152   151   157     1 
  153   151   157     1 
  151   153   154     1 
  151   153   155     1 
  151   153   156     1 
  154   153   155     1 
  154   153   156     1 
  155   153   156     1 
  151   157   158     1 
  151   157   159     1 
  151   157   160     1 
  158   157   159     1 
  158   157   160     1 
  159   157   160     1 
  146   161   162     1 
  146   161   163     1 
  162   161   163     1 
  161   163   164     1 
  161   163   165     1 
  164   163   165     1 
  163   165   166     1 
  163   165   167     1 
  163   165   181     1 
  166   165   167     1 
  166   165   181     1 
  167   165   181     1 
  165   167   168     1 
  165   167   169     1 
  165   167   170     1 
  168   167   169     1 
  168   167   170     1 
  169   167   170     1 
  167   170   171     1 
  167   170   172     1 
  167   170   173     1 
  171   170   172     1 
  171   170   173     1 
  172   170   173     1 
  170   173   174     1 
  170   173   175     1 
  170   173   176     1 
  174   173   175     1 
  174   173   176     1 
  175   173   176     1 
  173   176   177     1 
  173   176   178     1 
  173   176   179     1 
  177   176   178     1 
  177   176   179     1 
  178   176   179     1 
  176   179   180     1 
  176   179   612     1 
  180   179   612     1 
  165   181   182     1 
  165   181   183     1 
  182   181   183     1 
  181   183   184     1 
  181   183   185     1 
  184   183   185     1 
  183   185   186     1 
  183   185   187     1 
  183   185   200     1 
  186   185   187     1 
  186   185   200     1 
  187   185   200     1 
  185   187   188     1 
  185   187   189     1 
  185   187   190     1 
  188   187   189     1 
  188   187   190     1 
  189   187   190     1 
  187   190   191     1 
  187   190   192     1 
  187   190   196     1 
  191   190   192     1 
  191   190   196     1 
  192   190   196     1 
  190   192   193     1 
  190   192   194     1 
  190   192   195     1 
  193   192   194     1 
  193   192   195     1 
  194   192   195     1 
  190   196   197     1 
  190   196   198     1 
  190   196   199     1 
  197   196   198     1 
  197   196   199     1 
  198   196   199     1 
  185   200   201     1 
  185   200   202     1 
  201   200   202     1 
  200   202   203     1 
  200   202   204     1 
  203   202   204     1 
  202   204   205     1 
  202   204   206     1 
  202   204   219     1 
  205   204   206     1 
  205   204   219     1 
  206   204   219     1 
  204   206   207     1 
  204   206   208     1 
  204   206   209     1 
  207   206   208     1 
  207   206   209     1 
  208   206   209     1 
  206   209   210     1 
  206   209   211     1 
  206   209   215     1 
  210   209   211     1 
  210   209   215     1 
  211   209   215     1 
  209   211   212     1 
  209   211   213     1 
  209   211   214     1 
  212   211   213     1 
  212   211   214     1 
  213   211   214     1 
  209   215   216     1 
  209   215   217     1 
  209   215   218     1 
  216   215   217     1 
  216   215   218     1 
  217   215   218     1 
  204   219   220     1 
  204   219   221     1 
  220   219   221     1 
  219   221   222     1 
  219   221   223     1 
  222   221   223     1 
  221   223   224     1 
  221   223   225     1 
  221   223   238     1 
  224   223   225     1 
  224   223   238     1 
  225   223   238     1 
  223   225   226     1 
  223   225   227     1 
  223   225   228     1 
  226   225   227     1 
  226   225   228     1 
  227   225   228     1 
  225   228   229     1 
  225   228   230     1 
  225   228   234     1 
  229   228   230     1 
  229   228   234     1 
  230   228   234     1 
  228   230   231     1 
  228   230   232     1 
  228   230   233     1 
  231   230   232     1 
  231   230   233     1 
  232   230   233     1 
  228   234   235     1 
  228   234   236     1 
  228   234   237     1 
  235   234   236     1 
  235   234   237     1 
  236   234   237     1 
  223   238   239     1 
  223   238   240     1 
  239   238   240     1 
  238   240   241     1 
  238   240   242     1 
  241   240   242     1 
  240   242   243     1 
  240   242   244     1 
  240   242   257     1 
  243   242   244     1 
  243   242   257     1 
  244   242   257     1 
  242   244   245     1 
  242   244   246     1 
  242   244   247     1 
  245   244   246     1 
  245   244   247     1 
  246   244   247     1 
  244   247   248     1 
  244   247   249     1 
  244   247   253     1 
  248   247   249     1 
  248   247   253     1 
  249   247   253     1 
  247   249   250     1 
  247   249   251     1 
  247   249   252     1 
  250   249   251     1 
  250   249   252     1 
  251   249   252     1 
  247   253   254     1 
  247   253   255     1 
  247   253   256     1 
  254   253   255     1 
  254   253   256     1 
  255   253   256     1 
  242   257   258     1 
  242   257   259     1 
  258   257   259     1 
  257   259   260     1 
  257   259   261     1 
  260   259   261     1 
  263   262   264     1 
  263   262   265     1 
  263   262   266     1 
  264   262   265     1 
  264   262   266     1 
  265   262   266     1 
  262   266   267     1 
  262   266   268     1 
  262   266   284     1 
  267   266   268     1 
  267   266   284     1 
  268   266   284     1 
  266   268   269     1 
  266   268   270     1 
  266   268   271     1 
  269   268   270     1 
  269   268   271     1 
  270   268   271     1 
  268   271   272     1 
  268   271   273     1 
  268   271   274     1 
  272   271   273     1 
  272   271   274     1 
  273   271   274     1 
  271   274   275     1 
  271   274   276     1 
  271   274   277     1 
  275   274   276     1 
  275   274   277     1 
  276   274   277     1 
  274   277   278     1 
  274   277   279     1 
  274   277   280     1 
  278   277   279     1 
  278   277   280     1 
  279   277   280     1 
  277   280   281     1 
  277   280   282     1 
  277   280   283     1 
  281   280   282     1 
  281   280   283     1 
  282   280   283     1 
  266   284   285     1 
  266   284   286     1 
  285   284   286     1 
  284   286   287     1 
  284   286   288     1 
  287   286   288     1 
  286   288   289     1 
  286   288   290     1 
  286   288   303     1 
  289   288   290     1 
  289   288   303     1 
  290   288   303     1 
  288   290   291     1 
  288   290   292     1 
  288   290   293     1 
  291   290   292     1 
  291   290   293     1 
  292   290   293     1 
  290   293   294     1 
  290   293   295     1 
  290   293   299     1 
  294   293   295     1 
  294   293   299     1 
  295   293   299     1 
  293   295   296     1 
  293   295   297     1 
  293   295   298     1 
  296   295   297     1 
  296   295   298     1 
  297   295   298     1 
  293   299   300     1 
  293   299   301     1 
  293   299   302     1 
  300   299   301     1 
  300   299   302     1 
  301   299   302     1 
   60   303   288     1 
   60   303   304     1 
  288   303   304     1 
  306   305   307     1 
  306   305   308     1 
  306   305   309     1 
  307   305   308     1 
  307   305   309     1 
  308   305   309     1 
  305   309   310     1 
  305   309   311     1 
  305   309   327     1 
  310   309   311     1 
  310   309   327     1 
  311   309   327     1 
  309   311   312     1 
  309   311   313     1 
  309   311   314     1 
  312   311   313     1 
  312   311   314     1 
  313   311   314     1 
  311   314   315     1 
  311   314   316     1 
  311   314   317     1 
  315   314   316     1 
  315   314   317     1 
  316   314   317     1 
  314   317   318     1 
  314   317   319     1 
  314   317   320     1 
  318   317   319     1 
  318   317   320     1 
  319   317   320     1 
  317   320   321     1 
  317   320   322     1 
  317   320   323     1 
  321   320   322     1 
  321   320   323     1 
  322   320   323     1 
  320   323   324     1 
  320   323   325     1 
  320   323   326     1 
  324   323   325     1 
  324   323   326     1 
  325   323   326     1 
  309   327   328     1 
  309   327   329     1 
  328   327   329     1 
  327   329   330     1 
  327   329   331     1 
  330   329   331     1 
  329   331   332     1 
  329   331   333     1 
  329   331   346     1 
  332   331   333     1 
  332   331   346     1 
  333   331   346     1 
  331   333   334     1 
  331   333   335     1 
  331   333   336     1 
  334   333   335     1 
  334   333   336     1 
  335   333   336     1 
  333   336   337     1 
  333   336   338     1 
  333   336   342     1 
  337   336   338     1 
  337   336   342     1 
  338   336   342     1 
  336   338   339     1 
  336   338   340     1 
  336   338   341     1 
  339   338   340     1 
  339   338   341     1 
  340   338   341     1 
  336   342   343     1 
  336   342   344     1 
  336   342   345     1 
  343   342   344     1 
  343   342   345     1 
  344   342   345     1 
  331   346   347     1 
  331   346   348     1 
  347   346   348     1 
  346   348   349     1 
  346   348   350     1 
  349   348   350     1 
  348   350   351     1 
  348   350   352     1 
  348   350   366     1 
  351   350   352     1 
  351   350   366     1 
  352   350   366     1 
  350   352   353     1 
  350   352   354     1 
  350   352   355     1 
  353   352   354     1 
  353   352   355     1 
  354   352   355     1 
  352   355   356     1 
  352   355   357     1 
  352   355   358     1 
  356   355   357     1 
  356   355   358     1 
  357   355   358     1 
  355   358   359     1 
  355   358   360     1 
  355   358   361     1 
  359   358   360     1 
  359   358   361     1 
  360   358   361     1 
  358   361   362     1 
  358   361   363     1 
  358   361   364     1 
  362   361   363     1 
  362   361   364     1 
  363   361   364     1 
  361   364   365     1 
  361   364   450     1 
  365   364   450     1 
  350   366   367     1 
  350   366   368     1 
  367   366   368     1 
  366   368   369     1 
  366   368   370     1 
  369   368   370     1 
  368   370   371     1 
  368   370   372     1 
  368   370   388     1 
  371   370   372     1 
  371   370   388     1 
  372   370   388     1 
  370   372   373     1 
  370   372   374     1 
  370   372   375     1 
  373   372   374     1 
  373   372   375     1 
  374   372   375     1 
  372   375   376     1 
  372   375   377     1 
  372   375   378     1 
  376   375   377     1 
  376   375   378     1 
  377   375   378     1 
  375   378   379     1 
  375   378   380     1 
  375   378   381     1 
  379   378   380     1 
  379   378   381     1 
  380   378   381     1 
  378   381   382     1 
  378   381   383     1 
  378   381   384     1 
  382   381   383     1 
  382   381   384     1 
  383   381   384     1 
  381   384   385     1 
  381   384   386     1 
  381   384   387     1 
  385   384   386     1 
  385   384   387     1 
  386   384   387     1 
  370   388   389     1 
  370   388   390     1 
  389   388   390     1 
  388   390   391     1 
  388   390   392     1 
  391   390   392     1 
  390   392   393     1 
  390   392   394     1 
  390   392   407     1 
  393   392   394     1 
  393   392   407     1 
  394   392   407     1 
  392   394   395     1 
  392   394   396     1 
  392   394   397     1 
  395   394   396     1 
  395   394   397     1 
  396   394   397     1 
  394   397   398     1 
  394   397   399     1 
  394   397   403     1 
  398   397   399     1 
  398   397   403     1 
  399   397   403     1 
  397   399   400     1 
  397   399   401     1 
  397   399   402     1 
  400   399   401     1 
  400   399   402     1 
  401   399   402     1 
  397   403   404     1 
  397   403   405     1 
  397   403   406     1 
  404   403   405     1 
  404   403   406     1 
  405   403   406     1 
  121   407   392     1 
  121   407   408     1 
  392   407   408     1 
  410   409   411     1 
  410   409   412     1 
  410   409   413     1 
  411   409   412     1 
  411   409   413     1 
  412   409   413     1 
  409   413   414     1 
  409   413   415     1 
  409   413   431     1 
  414   413   415     1 
  414   413   431     1 
  415   413   431     1 
  413   415   416     1 
  413   415   417     1 
  413   415   418     1 
  416   415   417     1 
  416   415   418     1 
  417   415   418     1 
  415   418   419     1 
  415   418   420     1 
  415   418   421     1 
  419   418   420     1 
  419   418   421     1 
  420   418   421     1 
  418   421   422     1 
  418   421   423     1 
  418   421   424     1 
  422   421   423     1 
  422   421   424     1 
  423   421   424     1 
  421   424   425     1 
  421   424   426     1 
  421   424   427     1 
  425   424   426     1 
  425   424   427     1 
  426   424   427     1 
  424   427   428     1 
  424   427   429     1 
  424   427   430     1 
  428   427   429     1 
  428   427   430     1 
  429   427   430     1 
  413   431   432     1 
  413   431   433     1 
  432   431   433     1 
  431   433   434     1 
  431   433   435     1 
  434   433   435     1 
  433   435   436     1 
  433   435   437     1 
  433   435   450     1 
  436   435   437     1 
  436   435   450     1 
  437   435   450     1 
  435   437   438     1 
  435   437   439     1 
  435   437   440     1 
  438   437   439     1 
  438   437   440     1 
  439   437   440     1 
  437   440   441     1 
  437   440   442     1 
  437   440   446     1 
  441   440   442     1 
  441   440   446     1 
  442   440   446     1 
  440   442   443     1 
  440   442   444     1 
  440   442   445     1 
  443   442   444     1 
  443   442   445     1 
  444   442   445     1 
  440   446   447     1 
  440   446   448     1 
  440   446   449     1 
  447   446   448     1 
  447   446   449     1 
  448   446   449     1 
  364   450   435     1 
  364   450   451     1 
  435   450   451     1 
  453   452   454     1 
  453   452   455     1 
  453   452   456     1 
  454   452   455     1 
  454   452   456     1 
  455   452   456     1 
  452   456   457     1 
  452   456   458     1 
  452   456   474     1 
  457   456   458     1 
  457   456   474     1 
  458   456   474     1 
  456   458   459     1 
  456   458   460     1 
  456   458   461     1 
  459   458   460     1 
  459   458   461     1 
  460   458   461     1 
  458   461   462     1 
  458   461   463     1 
  458   461   464     1 
  462   461   463     1 
  462   461   464     1 
  463   461   464     1 
  461   464   465     1 
  461   464   466     1 
  461   464   467     1 
  465   464   466     1 
  465   464   467     1 
  466   464   467     1 
  464   467   468     1 
  464   467   469     1 
  464   467   470     1 
  468   467   469     1 
  468   467   470     1 
  469   467   470     1 
  467   470   471     1 
  467   470   472     1 
  467   470   473     1 
  471   470   472     1 
  471   470   473     1 
  472   470   473     1 
  456   474   475     1 
  456   474   476     1 
  475   474   476     1 
  474   476   477     1 
  474   476   478     1 
  477   476   478     1 
  476   478   479     1 
  476   478   480     1 
  476   478   493     1 
  479   478   480     1 
  479   478   493     1 
  480   478   493     1 
  478   480   481     1 
  478   480   482     1 
  478   480   483     1 
  481   480   482     1 
  481   480   483     1 
  482   480   483     1 
  480   483   484     1 
  480   483   485     1 
  480   483   489     1 
  484   483   485     1 
  484   483   489     1 
  485   483   489     1 
  483   485   486     1 
  483   485   487     1 
  483   485   488     1 
  486   485   487     1 
  486   485   488     1 
  487   485   488     1 
  483   489   490     1 
  483   489   491     1 
  483   489   492     1 
  490   489   491     1 
  490   489   492     1 
  491   489   492     1 
  478   493   494     1 
  478   493   495     1 
  494   493   495     1 
  493   495   496     1 
  493   495   497     1 
  496   495   497     1 
  495   497   498     1 
  495   497   499     1 
  495   497   513     1 
  498   497   499     1 
  498   497   513     1 
  499   497   513     1 
  497   499   500     1 
  497   499   501     1 
  497   499   502     1 
  500   499   501     1 
  500   499   502     1 
  501   499   502     1 
  499   502   503     1 
  499   502   504     1 
  499   502   505     1 
  503   502   504     1 
  503   502   505     1 
  504   502   505     1 
  502   505   506     1 
  502   505   507     1 
  502   505   508     1 
  506   505   507     1 
  506   505   508     1 
  507   505   508     1 
  505   508   509     1 
  505   508   510     1 
  505   508   511     1 
  509   508   510     1 
  509   508   511     1 
  510   508   511     1 
  508   511   512     1 
  508   511   655     1 
  512   511   655     1 
  497   513   514     1 
  497   513   515     1 
  514   513   515     1 
  513   515   516     1 
  513   515   517     1 
  516   515   517     1 
  515   517   518     1 
  515   517   519     1 
  515   517   535     1 
  518   517   519     1 
  518   517   535     1 
  519   517   535     1 
  517   519   520     1 
  517   519   521     1 
  517   519   522     1 
  520   519   521     1 
  520   519   522     1 
  521   519   522     1 
  519   522   523     1 
  519   522   524     1 
  519   522   525     1 
  523   522   524     1 
  523   522   525     1 
  524   522   525     1 
  522   525   526     1 
  522   525   527     1 
  522   525   528     1 
  526   525   527     1 
  526   525   528     1 
  527   525   528     1 
  525   528   529     1 
  525   528   530     1 
  525   528   531     1 
  529   528   530     1 
  529   528   531     1 
  530   528   531     1 
  528   531   532     1 
  528   531   533     1 
  528   531   534     1 
  532   531   533     1 
  532   531   534     1 
  533   531   534     1 
  517   535   536     1 
  517   535   537     1 
  536   535   537     1 
  535   537   538     1 
  535   537   539     1 
  538   537   539     1 
  537   539   540     1 
  537   539   541     1 
  537   539   554     1 
  540   539   541     1 
  540   539   554     1 
  541   539   554     1 
  539   541   542     1 
  539   541   543     1 
  539   541   544     1 
  542   541   543     1 
  542   541   544     1 
  543   541   544     1 
  541   544   545     1 
  541   544   546     1 
  541   544   550     1 
  545   544   546     1 
  545   544   550     1 
  546   544   550     1 
  544   546   547     1 
  544   546   548     1 
  544   546   549     1 
  547   546   548     1 
  547   546   549     1 
  548   546   549     1 
  544   550   551     1 
  544   550   552     1 
  544   550   553     1 
  551   550   552     1 
  551   550   553     1 
  552   550   553     1 
  539   554   555     1 
  539   554   556     1 
  555   554   556     1 
  554   556   557     1 
  554   556   558     1 
  557   556   558     1 
  556   558   559     1 
  556   558   560     1 
  556   558   574     1 
  559   558   560     1 
  559   558   574     1 
  560   558   574     1 
  558   560   561     1 
  558   560   562     1 
  558   560   563     1 
  561   560   562     1 
  561   560   563     1 
  562   560   563     1 
  560   563   564     1 
  560   563   565     1 
  560   563   566     1 
  564   563   565     1 
  564   563   566     1 
  565   563   566     1 
  563   566   567     1 
  563   566   568     1 
  563   566   569     1 
  567   566   568     1 
  567   566   569     1 
  568   566   569     1 
  566   569   570     1 
  566   569   571     1 
  566   569   572     1 
  570   569   571     1 
  570   569   572     1 
  571   569   572     1 
  569   572   573     1 
  569   572   759     1 
  573   572   759     1 
  558   574   575     1 
  558   574   576     1 
  575   574   576     1 
  574   576   577     1 
  574   576   578     1 
  577   576   578     1 
  576   578   579     1 
  576   578   580     1 
  576   578   593     1 
  579   578   580     1 
  579   578   593     1 
  580   578   593     1 
  578   580   581     1 
  578   580   582     1 
  578   580   583     1 
  581   580   582     1 
  581   580   583     1 
  582   580   583     1 
  580   583   584     1 
  580   583   585     1 
  580   583   589     1 
  584   583   585     1 
  584   583   589     1 
  585   583   589     1 
  583   585   586     1 
  583   585   587     1 
  583   585   588     1 
  586   585   587     1 
  586   585   588     1 
  587   585   588     1 
  583   589   590     1 
  583   589   591     1 
  583   589   592     1 
  590   589   591     1 
  590   589   592     1 
  591   589   592     1 
  578   593   594     1 
  578   593   595     1 
  594   593   595     1 
  593   595   596     1 
  593   595   597     1 
  596   595   597     1 
  595   597   598     1 
  595   597   599     1 
  595   597   612     1 
  598   597   599     1 
  598   597   612     1 
  599   597   612     1 
  597   599   600     1 
  597   599   601     1 
  597   599   602     1 
  600   599   601     1 
  600   599   602     1 
  601   599   602     1 
  599   602   603     1 
  599   602   604     1 
  599   602   608     1 
  603   602   604     1 
  603   602   608     1 
  604   602   608     1 
  602   604   605     1 
  602   604   606     1 
  602   604   607     1 
  605   604   606     1 
  605   604   607     1 
  606   604   607     1 
  602   608   609     1 
  602   608   610     1 
  602   608   611     1 
  609   608   610     1 
  609   608   611     1 
  610   608   611     1 
  179   612   597     1 
  179   612   613     1 
  597   612   613     1 
  615   614   616     1 
  615   614   617     1 
  615   614   618     1 
  616   614   617     1 
  616   614   618     1 
  617   614   618     1 
  614   618   619     1 
  614   618   620     1 
  614   618   636     1 
  619   618   620     1 
  619   618   636     1 
  620   618   636     1 
  618   620   621     1 
  618   620   622     1 
  618   620   623     1 
  621   620   622     1 
  621   620   623     1 
  622   620   623     1 
  620   623   624     1 
  620   623   625     1 
  620   623   626     1 
  624   623   625     1 
  624   623   626     1 
  625   623   626     1 
  623   626   627     1 
  623   626   628     1 
  623   626   629     1 
  627   626   628     1 
  627   626   629     1 
  628   626   629     1 
  626   629   630     1 
  626   629   631     1 
  626   629   632     1 
  630   629   631     1 
  630   629   632     1 
  631   629   632     1 
  629   632   633     1 
  629   632   634     1 
  629   632   635     1 
  633   632   634     1 
  633   632   635     1 
  634   632   635     1 
  618   636   637     1 
  618   636   638     1 
  637   636   638     1 
  636   638   639     1 
  636   638   640     1 
  639   638   640     1 
  638   640   641     1 
  638   640   642     1 
  638   640   655     1 
  641   640   642     1 
  641   640   655     1 
  642   640   655     1 
  640   642   643     1 
  640   642   644     1 
  640   642   645     1 
  643   642   644     1 
  643   642   645     1 
  644   642   645     1 
  642   645   646     1 
  642   645   647     1 
  642   645   651     1 
  646   645   647     1 
  646   645   651     1 
  647   645   651     1 
  645   647   648     1 
  645   647   649     1 
  645   647   650     1 
  648   647   649     1 
  648   647   650     1 
  649   647   650     1 
  645   651   652     1 
  645   651   653     1 
  645   651   654     1 
  652   651   653     1 
  652   651   654     1 
  653   651   654     1 
  511   655   640     1 
  511   655   656     1 
  640   655   656     1 
  658   657   659     1 
  658   657   660     1 
  658   657   661     1 
  659   657   660     1 
  659   657   661     1 
  660   657   661     1 
  657   661   662     1 
  657   661   663     1 
  657   661   679     1 
  662   661   663     1 
  662   661   679     1 
  663   661   679     1 
  661   663   664     1 
  661   663   665     1 
  661   663   666     1 
  664   663   665     1 
  664   663   666     1 
  665   663   666     1 
  663   666   667     1 
  663   666   668     1 
  663   666   669     1 
  667   666   668     1 
  667   666   669     1 
  668   666   669     1 
  666   669   670     1 
  666   669   671     1 
  666   669   672     1 
  670   669   671     1 
  670   669   672     1 
  671   669   672     1 
  669   672   673     1 
  669   672   674     1 
  669   672   675     1 
  673   672   674     1 
  673   672   675     1 
  674   672   675     1 
  672   675   676     1 
  672   675   677     1 
  672   675   678     1 
  676   675   677     1 
  676   675   678     1 
  677   675   678     1 
  661   679   680     1 
  661   679   681     1 
  680   679   681     1 
  679   681   682     1 
  679   681   683     1 
  682   681   683     1 
  681   683   684     1 
  681   683   685     1 
  681   683   698     1 
  684   683   685     1 
  684   683   698     1 
  685   683   698     1 
  683   685   686     1 
  683   685   687     1 
  683   685   688     1 
  686   685   687     1 
  686   685   688     1 
  687   685   688     1 
  685   688   689     1 
  685   688   690     1 
  685   688   694     1 
  689   688   690     1 
  689   688   694     1 
  690   688   694     1 
  688   690   691     1 
  688   690   692     1 
  688   690   693     1 
  691   690   692     1 
  691   690   693     1 
  692   690   693     1 
  688   694   695     1 
  688   694   696     1 
  688   694   697     1 
  695   694   696     1 
  695   694   697     1 
  696   694   697     1 
  683   698   699     1 
  683   698   700     1 
  699   698   700     1 
  698   700   701     1 
  698   700   702     1 
  701   700   702     1 
  700   702   703     1 
  700   702   704     1 
  700   702   718     1 
  703   702   704     1 
  703   702   718     1 
  704   702   718     1 
  702   704   705     1 
  702   704   706     1 
  702   704   707     1 
  705   704   706     1 
  705   704   707     1 
  706   704   707     1 
  704   707   708     1 
  704   707   709     1 
  704   707   710     1 
  708   707   709     1 
  708   707   710     1 
  709   707   710     1 
  707   710   711     1 
  707   710   712     1 
  707   710   713     1 
  711   710   712     1 
  711   710   713     1 
  712   710   713     1 
  710   713   714     1 
  710   713   715     1 
  710   713   716     1 
  714   713   715     1 
  714   713   716     1 
  715   713   716     1 
  713   716   717     1 
  713   716   802     1 
  717   716   802     1 
  702   718   719     1 
  702   718   720     1 
  719   718   720     1 
  718   720   721     1 
  718   720   722     1 
  721   720   722     1 
  720   722   723     1 
  720   722   724     1 
  720   722   740     1 
  723   722   724     1 
  723   722   740     1 
  724   722   740     1 
  722   724   725     1 
  722   724   726     1 
  722   724   727     1 
  725   724   726     1 
  725   724   727     1 
  726   724   727     1 
  724   727   728     1 
  724   727   729     1 
  724   727   730     1 
  728   727   729     1 
  728   727   730     1 
  729   727   730     1 
  727   730   731     1 
  727   730   732     1 
  727   730   733     1 
  731   730   732     1 
  731   730   733     1 
  732   730   733     1 
  730   733   734     1 
  730   733   735     1 
  730   733   736     1 
  734   733   735     1 
  734   733   736     1 
  735   733   736     1 
  733   736   737     1 
  733   736   738     1 
  733   736   739     1 
  737   736   738     1 
  737   736   739     1 
  738   736   739     1 
  722   740   741     1 
  722   740   742     1 
  741   740   742     1 
  740   742   743     1 
  740   742   744     1 
  743   742   744     1 
  742   744   745     1 
  742   744   746     1 
  742   744   759     1 
  745   744   746     1 
  745   744   759     1 
  746   744   759     1 
  744   746   747     1 
  744   746   748     1 
  744   746   749     1 
  747   746   748     1 
  747   746   749     1 
  748   746   749     1 
  746   749   750     1 
  746   749   751     1 
  746   749   755     1 
  750   749   751     1 
  750   749   755     1 
  751   749   755     1 
  749   751   752     1 
  749   751   753     1 
  749   751   754     1 
  752   751   753     1 
  752   751   754     1 
  753   751   754     1 
  749   755   756     1 
  749   755   757     1 
  749   755   758     1 
  756   755   757     1 
  756   755   758     1 
  757   755   758     1 
  572   759   744     1 
  572   759   760     1 
  744   759   760     1 
  762   761   763     1 
  762   761   764     1 
  762   761   765     1 
  763   761   764     1 
  763   761   765     1 
  764   761   765     1 
  761   765   766     1 
  761   765   767     1 
  761   765   783     1 
  766   765   767     1 
  766   765   783     1 
  767   765   783     1 
  765   767   768     1 
  765   767   769     1 
  765   767   770     1 
  768   767   769     1 
  768   767   770     1 
  769   767   770     1 
  767   770   771     1 
  767   770   772     1 
  767   770   773     1 
  771   770   772     1 
  771   770   773     1 
  772   770   773     1 
  770   773   774     1 
  770   773   775     1 
  770   773   776     1 
  774   773   775     1 
  774   773   776     1 
  775   773   776     1 
  773   776   777     1 
  773   776   778     1 
  773   776   779     1 
  777   776   778     1 
  777   776   779     1 
  778   776   779     1 
  776   779   780     1 
  776   779   781     1 
  776   779   782     1 
  780   779   781     1 
  780   779   782     1 
  781   779   782     1 
  765   783   784     1 
  765   783   785     1 
  784   783   785     1 
  783   785   786     1 
  783   785   787     1 
  786   785   787     1 
  785   787   788     1 
  785   787   789     1 
  785   787   802     1 
  788   787   789     1 
  788   787   802     1 
  789   787   802     1 
  787   789   790     1 
  787   789   791     1 
  787   789   792     1 
  790   789   791     1 
  790   789   792     1 
  791   789   792     1 
  789   792   793     1 
  789   792   794     1 
  789   792   798     1 
  793   792   794     1 
  793   792   798     1 
  794   792   798     1 
  792   794   795     1 
  792   794   796     1 
  792   794   797     1 
  795   794   796     1 
  795   794   797     1 
  796   794   797     1 
  792   798   799     1 
  792   798   800     1 
  792   798   801     1 
  799   798   800     1 
  799   798   801     1 
  800   798   801     1 
  716   802   787     1 
  716   802   803     1 
  787   802   803     1 
  805   804   806     1 
  804   806   807     1 
  804   806   808     1 
  804   806   809     1 
  807   806   808     1 
  807   806   809     1 
  808   806   809     1 
  806   809   810     1 
  806   809   811     1 
  806   809   825     1 
  810   809   811     1 
  810   809   825     1 
  811   809   825     1 
  809   811   812     1 
  811   812   813     1 
  811   812   814     1 
  811   812   827     1 
  813   812   814     1 
  813   812   827     1 
  814   812   827     1 
  812   814   815     1 
  812   814   823     1 
  815   814   823     1 
  814   815   816     1 
  814   815   817     1 
  816   815   817     1 
  815   817   818     1 
  815   817   819     1 
  818   817   819     1 
  817   819   820     1 
  817   819   821     1 
  820   819   821     1 
  819   821   822     1 
  819   821   823     1 
  822   821   823     1 
  814   823   821     1 
  814   823   824     1 
  821   823   824     1 
  809   825   826     1 
  809   825   827     1 
  809   825   831     1 
  826   825   827     1 
  826   825   831     1 
  827   825   831     1 
  812   827   825     1 
  812   827   828     1 
  812   827   829     1 
  825   827   828     1 
  825   827   829     1 
  828   827   829     1 
  827   829   830     1 
  825   831   832     1 
  831   832   833     1 
  831   832   834     1 
  831   832   835     1 
  833   832   834     1 
  833   832   835     1 
  834   832   835     1 
  832   835   836     1 
  835   836   837     1 
  835   836   838     1 
  835   836   839     1 
  837   836   838     1 
  837   836   839     1 
  838   836   839     1 
  836   839   840     1 
  836   839   841     1 
  836   839   855     1 
  840   839   841     1 
  840   839   855     1 
  841   839   855     1 
  839   841   842     1 
  841   842   843     1 
  841   842   844     1 
  841   842   857     1 
  843   842   844     1 
  843   842   857     1 
  844   842   857     1 
  842   844   845     1 
  842   844   853     1 
  845   844   853     1 
  844   845   846     1 
  844   845   847     1 
  846   845   847     1 
  845   847   848     1 
  845   847   849     1 
  848   847   849     1 
  847   849   850     1 
  847   849   851     1 
  850   849   851     1 
  849   851   852     1 
  849   851   853     1 
  852   851   853     1 
  844   853   851     1 
  844   853   854     1 
  851   853   854     1 
  839   855   856     1 
  839   855   857     1 
  839   855   861     1 
  856   855   857     1 
  856   855   861     1 
  857   855   861     1 
  842   857   855     1 
  842   857   858     1 
  842   857   859     1 
  855   857   858     1 
  855   857   859     1 
  858   857   859     1 
  857   859   860     1 
  855   861   862     1 
  861   862   863     1 
  861   862   864     1 
  861   862   865     1 
  863   862   864     1 
  863   862   865     1 
  864   862   865     1 
  862   865   866     1 
  865   866   867     1 
  865   866   868     1 
  865   866   869     1 
  867   866   868     1 
  867   866   869     1 
  868   866   869     1 
  866   869   870     1 
  866   869   871     1 
  866   869   888     1 
  870   869   871     1 
  870   869   888     1 
  871   869   888     1 
  869   871   872     1 
  871   872   873     1 
  871   872   874     1 
  871   872   890     1 
  873   872   874     1 
  873   872   890     1 
  874   872   890     1 
  872   874   875     1 
  872   874   887     1 
  875   874   887     1 
  874   875   876     1 
  874   875   877     1 
  876   875   877     1 
  875   877   878     1 
  877   878   879     1 
  877   878   887     1 
  879   878   887     1 
  878   879   880     1 
  878   879   883     1 
  880   879   883     1 
  879   880   881     1 
  879   880   882     1 
  881   880   882     1 
  879   883   884     1 
  883   884   885     1 
  883   884   886     1 
  885   884   886     1 
  884   886   887     1 
  874   887   878     1 
  874   887   886     1 
  878   887   886     1 
  869   888   889     1 
  869   888   890     1 
  869   888   894     1 
  889   888   890     1 
  889   888   894     1 
  890   888   894     1 
  872   890   888     1 
  872   890   891     1 
  872   890   892     1 
  888   890   891     1 
  888   890   892     1 
  891   890   892     1 
  890   892   893     1 
  888   894   895     1 
  894   895   896     1 
  894   895   897     1 
  894   895   898     1 
  896   895   897     1 
  896   895   898     1 
  897   895   898     1 
  895   898   899     1 
  898   899   900     1 
  898   899   901     1 
  898   899   902     1 
  900   899   901     1 
  900   899   902     1 
  901   899   902     1 
  899   902   903     1 
  899   902   904     1 
  899   902   921     1 
  903   902   904     1 
  903   902   921     1 
  904   902   921     1 
  902   904   905     1 
  904   905   906     1 
  904   905   907     1 
  904   905   923     1 
  906   905   907     1 
  906   905   923     1 
  907   905   923     1 
  905   907   908     1 
  905   907   920     1 
  908   907   920     1 
  907   908   909     1 
  907   908   910     1 
  909   908   910     1 
  908   910   911     1 
  910   911   912     1 
  910   911   920     1 
  912   911   920     1 
  911   912   913     1 
  911   912   916     1 
  913   912   916     1 
  912   913   914     1 
  912   913   915     1 
  914   913   915     1 
  912   916   917     1 
  916   917   918     1 
  916   917   919     1 
  918   917   919     1 
  917   919   920     1 
  907   920   911     1 
  907   920   919     1 
  911   920   919     1 
  902   921   922     1 
  902   921   923     1 
  902   921   927     1 
  922   921   923     1 
  922   921   927     1 
  923   921   927     1 
  905   923   921     1 
  905   923   924     1 
  905   923   925     1 
  921   923   924     1 
  921   923   925     1 
  924   923   925     1 
  923   925   926     1 
  921   927   928     1 
  927   928   929     1 
  927   928   930     1 
  927   928   931     1 
  929   928   930     1 
  929   928   931     1 
  930   928   931     1 
  928   931   932     1 
  931   932   933     1 
  931   932   934     1 
  931   932   935     1 
  933   932   934     1 
  933   932   935     1 
  934   932   935     1 
  932   935   936     1 
  932   935   937     1 
  932   935   951     1 
  936   935   937     1 
  936   935   951     1 
  937   935   951     1 
  935   937   938     1 
  937   938   939     1 
  937   938   940     1 
  937   938   953     1 
  939   938   940     1 
  939   938   953     1 
  940   938   953     1 
  938   940   941     1 
  938   940   949     1 
  941   940   949     1 
  940   941   942     1 
  940   941   943     1 
  942   941   943     1 
  941   943   944     1 
  941   943   945     1 
  944   943   945     1 
  943   945   946     1 
  943   945   947     1 
  946   945   947     1 
  945   947   948     1 
  945   947   949     1 
  948   947   949     1 
  940   949   947     1 
  940   949   950     1 
  947   949   950     1 
  935   951   952     1 
  935   951   953     1 
  935   951   957     1 
  952   951   953     1 
  952   951   957     1 
  953   951   957     1 
  938   953   951     1 
  938   953   954     1 
  938   953   955     1 
  951   953   954     1 
  951   953   955     1 
  954   953   955     1 
  953   955   956     1 
  951   957   958     1 
  957   958   959     1 
  957   958   960     1 
  957   958   961     1 
  959   958   960     1 
  959   958   961     1 
  960   958   961     1 
  958   961   962     1 
  961   962   963     1 
  961   962   964     1 
  961   962   965     1 
  963   962   964     1 
  963   962   965     1 
  964   962   965     1 
  962   965   966     1 
  962   965   967     1 
  962   965   981     1 
  966   965   967     1 
  966   965   981     1 
  967   965   981     1 
  965   967   968     1 
  967   968   969     1 
  967   968   970     1 
  967   968   983     1 
  969   968   970     1 
  969   968   983     1 
  970   968   983     1 
  968   970   971     1 
  968   970   979     1 
  971   970   979     1 
  970   971   972     1 
  970   971   973     1 
  972   971   973     1 
  971   973   974     1 
  971   973   975     1 
  974   973   975     1 
  973   975   976     1 
  973   975   977     1 
  976   975   977     1 
  975   977   978     1 
  975   977   979     1 
  978   977   979     1 
  970   979   977     1 
  970   979   980     1 
  977   979   980     1 
  965   981   982     1 
  965   981   983     1 
  965   981   987     1 
  982   981   983     1 
  982   981   987     1 
  983   981   987     1 
  968   983   981     1 
  968   983   984     1 
  968   983   985     1 
  981   983   984     1 
  981   983   985     1 
  984   983   985     1 
  983   985   986     1 
  981   987   988     1 
  987   988   989     1 
  987   988   990     1 
  987   988   991     1 
  989   988   990     1 
  989   988   991     1 
  990   988   991     1 
  988   991   992     1 
  991   992   993     1 
  991   992   994     1 
  991   992   995     1 
  993   992   994     1 
  993   992   995     1 
  994   992   995     1 
  992   995   996     1 
  992   995   997     1 
  992   995  1014     1 
  996   995   997     1 
  996   995  1014     1 
  997   995  1014     1 
  995   997   998     1 
  997   998   999     1 
  997   998  1000     1 
  997   998  1016     1 
  999   998  1000     1 
  999   998  1016     1 
 1000   998  1016     1 
  998  1000  1001     1 
  998  1000  1013     1 
 1001  1000  1013     1 
 1000  1001  1002     1 
 1000  1001  1003     1 
 1002  1001  1003     1 
 1001  1003  1004     1 
 1003  1004  1005     1 
 1003  1004  1013     1 
 1005  1004  1013     1 
 1004  1005  1006     1 
 1004  1005  1009     1 
 1006  1005  1009     1 
 1005  1006  1007     1 
 1005  1006  1008     1 
 1007  1006  1008     1 
 1005  1009  1010     1 
 1009  1010  1011     1 
 1009  1010  1012     1 
 1011  1010  1012     1 
 1010  1012  1013     1 
 1000  1013  1004     1 
 1000  1013  1012     1 
 1004  1013  1012     1 
  995  1014  1015     1 
  995  1014  1016     1 
  995  1014  1020     1 
 1015  1014  1016     1 
 1015  1014  1020     1 
 1016  1014  1020     1 
  998  1016  1014     1 
  998  1016  1017     1 
  998  1016  1018     1 
 1014  1016  1017     1 
 1014  1016  1018     1 
 1017  1016  1018     1 
 1016  1018  1019     1 
 1014  1020  1021     1 
 1020  1021  1022     1 
 1020  1021  1023     1 
 1020  1021  1024     1 
 1022  1021  1023     1 
 1022  1021  1024     1 
 1023  1021  1024     1 
 1021  1024  1025     1 
 1024  1025  1026     1 
 1024  1025  1027     1 
 1024  1025  1028     1 
 1026  1025  1027     1 
 1026  1025  1028     1 
 1027  1025  1028     1 
 1025  1028  1029     1 
 1025  1028  1030     1 
 1025  1028  1044     1 
 1029  1028  1030     1 
 1029  1028  1044     1 
 1030  1028  1044     1 
 1028  1030  1031     1 
 1030  1031  1032     1 
 1030  1031  1033     1 
 1030  1031  1046     1 
 1032  1031  1033     1 
 1032  1031  1046     1 
 1033  1031  1046     1 
 1031  1033  1034     1 
 1031  1033  1042     1 
 1034  1033  1042     1 
 1033  1034  1035     1 
 1033  1034  1036     1 
 1035  1034  1036     1 
 1034  1036  1037     1 
 1034  1036  1038     1 
 1037  1036  1038     1 
 1036  1038  1039     1 
 1036  1038  1040     1 
 1039  1038  1040     1 
 1038  1040  1041     1 
 1038  1040  1042     1 
 1041  1040  1042     1 
 1033  1042  1040     1 
 1033  1042  1043     1 
 1040  1042  1043     1 
 1028  1044  1045     1 
 1028  1044  1046     1 
 1028  1044  1050     1 
 1045  1044  1046     1 
 1045  1044  1050     1 
 1046  1044  1050     1 
 1031  1046  1044     1 
 1031  1046  1047     1 
 1031  1046  1048     1 
 1044  1046  1047     1 
 1044  1046  1048     1 
 1047  1046  1048     1 
 1046  1048  1049     1 
 1044  1050  1051     1 
 1050  1051  1052     1 
 1050  1051  1053     1 
 1050  1051  1054     1 
 1052  1051  1053     1 
 1052  1051  1054     1 
 1053  1051  1054     1 
 1051  1054  1055     1 
 1054  1055  1056     1 
 1054  1055  1057     1 
 1054  1055  1058     1 
 1056  1055  1057     1 
 1056  1055  1058     1 
 1057  1055  1058     1 
 1055  1058  1059     1 
 1055  1058  1060     1 
 1055  1058  1075     1 
 1059  1058  1060     1 
 1059  1058  1075     1 
 1060  1058  1075     1 
 1058  1060  1061     1 
 1060  1061  1062     1 
 1060  1061  1063     1 
 1060  1061  1077     1 
 1062  1061  1063     1 
 1062  1061  1077     1 
 1063  1061  1077     1 
 1061  1063  1064     1 
 1061  1063  1073     1 
 1064  1063  1073     1 
 1063  1064  1065     1 
 1063  1064  1066     1 
 1065  1064  1066     1 
 1064  1066  1067     1 
 1064  1066  1068     1 
 1067  1066  1068     1 
 1066  1068  1069     1 
 1066  1068  1072     1 
 1069  1068  1072     1 
 1068  1069  1070     1 
 1068  1069  1071     1 
 1070  1069  1071     1 
 1068  1072  1073     1 
 1063  1073  1072     1 
 1063  1073  1074     1 
 1072  1073  1074     1 
 1058  1075  1076     1 
 1058  1075  1077     1 
 1058  1075  1081     1 
 1076  1075  1077     1 
 1076  1075  1081     1 
 1077  1075  1081     1 
 1061  1077  1075     1 
 1061  1077  1078     1 
 1061  1077  1079     1 
 1075  1077  1078     1 
 1075  1077  1079     1 
 1078  1077  1079     1 
 1077  1079  1080     1 
 1075  1081  1082     1 
 1081  1082  1083     1 
 1081  1082  1084     1 
 1081  1082  1085     1 
 1083  1082  1084     1 
 1083  1082  1085     1 
 1084  1082  1085     1 
 1082  1085  1086     1 
 1085  1086  1087     1 
 1085  1086  1088     1 
 1085  1086  1089     1 
 1087  1086  1088     1 
 1087  1086  1089     1 
 1088  1086  1089     1 
 1086  1089  1090     1 
 1086  1089  1091     1 
 1086  1089  1105     1 
 1090  1089  1091     1 
 1090  1089  1105     1 
 1091  1089  1105     1 
 1089  1091  1092     1 
 1091  1092  1093     1 
 1091  1092  1094     1 
 1091  1092  1107     1 
 1093  1092  1094     1 
 1093  1092  1107     1 
 1094  1092  1107     1 
 1092  1094  1095     1 
 1092  1094  1103     1 
 1095  1094  1103     1 
 1094  1095  1096     1 
 1094  1095  1097     1 
 1096  1095  1097     1 
 1095  1097  1098     1 
 1095  1097  1099     1 
 1098  1097  1099     1 
 1097  1099  1100     1 
 1097  1099  1101     1 
 1100  1099  1101     1 
 1099  1101  1102     1 
 1099  1101  1103     1 
 1102  1101  1103     1 
 1094  1103  1101     1 
 1094  1103  1104     1 
 1101  1103  1104     1 
 1089  1105  1106     1 
 1089  1105  1107     1 
 1089  1105  1111     1 
 1106  1105  1107     1 
 1106  1105  1111     1 
 1107  1105  1111     1 
 1092  1107  1105     1 
 1092  1107  1108     1 
 1092  1107  1109     1 
 1105  1107  1108     1 
 1105  1107  1109     1 
 1108  1107  1109     1 
 1107  1109  1110     1 
 1105  1111  1112     1 
 1111  1112  1113     1 
 1111  1112  1114     1 
 1111  1112  1115     1 
 1113  1112  1114     1 
 1113  1112  1115     1 
 1114  1112  1115     1 
 1112  1115  1116     1 
 1115  1116  1117     1 
 1115  1116  1118     1 
 1115  1116  1119     1 
 1117  1116  1118     1 
 1117  1116  1119     1 
 1118  1116  1119     1 
 1116  1119  1120     1 
 1116  1119  1121     1 
 1116  1119  1138     1 
 1120  1119  1121     1 
 1120  1119  1138     1 
 1121  1119  1138     1 
 1119  1121  1122     1 
 1121  1122  1123     1 
 1121  1122  1124     1 
 1121  1122  1140     1 
 1123  1122  1124     1 
 1123  1122  1140     1 
 1124  1122  1140     1 
 1122  1124  1125     1 
 1122  1124  1137     1 
 1125  1124  1137     1 
 1124  1125  1126     1 
 1124  1125  1127     1 
 1126  1125  1127     1 
 1125  1127  1128     1 
 1127  1128  1129     1 
 1127  1128  1137     1 
 1129  1128  1137     1 
 1128  1129  1130     1 
 1128  1129  1133     1 
 1130  1129  1133     1 
 1129  1130  1131     1 
 1129  1130  1132     1 
 1131  1130  1132     1 
 1129  1133  1134     1 
 1133  1134  1135     1 
 1133  1134  1136     1 
 1135  1134  1136     1 
 1134  1136  1137     1 
 1124  1137  1128     1 
 1124  1137  1136     1 
 1128  1137  1136     1 
 1119  1138  1139     1 
 1119  1138  1140     1 
 1119  1138  1144     1 
 1139  1138  1140     1 
 1139  1138  1144     1 
 1140  1138  1144     1 
 1122  1140  1138     1 
 1122  1140  1141     1 
 1122  1140  1142     1 
 1138  1140  1141     1 
 1138  1140  1142     1 
 1141  1140  1142     1 
 1140  1142  1143     1 
 1138  1144  1145     1 
 1144  1145  1146     1 
 1144  1145  1147     1 
 1144  1145  1148     1 
 1146  1145  1147     1 
 1146  1145  1148     1 
 1147  1145  1148     1 
 1145  1148  1149     1 
 1148  1149  1150     1 
 1148  1149  1151     1 
 1148  1149  1152     1 
 1150  1149  1151     1 
 1150  1149  1152     1 
 1151  1149  1152     1 
 1149  1152  1153     1 
 1149  1152  1154     1 
 1149  1152  1168     1 
 1153  1152  1154     1 
 1153  1152  1168     1 
 1154  1152  1168     1 
 1152  1154  1155     1 
 1154  1155  1156     1 
 1154  1155  1157     1 
 1154  1155  1170     1 
 1156  1155  1157     1 
 1156  1155  1170     1 
 1157  1155  1170     1 
 1155  1157  1158     1 
 1155  1157  1166     1 
 1158  1157  1166     1 
 1157  1158  1159     1 
 1157  1158  1160     1 
 1159  1158  1160     1 
 1158  1160  1161     1 
 1158  1160  1162     1 
 1161  1160  1162     1 
 1160  1162  1163     1 
 1160  1162  1164     1 
 1163  1162  1164     1 
 1162  1164  1165     1 
 1162  1164  1166     1 
 1165  1164  1166     1 
 1157  1166  1164     1 
 1157  1166  1167     1 
 1164  1166  1167     1 
 1152  1168  1169     1 
 1152  1168  1170     1 
 1152  1168  1174     1 
 1169  1168  1170     1 
 1169  1168  1174     1 
 1170  1168  1174     1 
 1155  1170  1168     1 
 1155  1170  1171     1 
 1155  1170  1172     1 
 1168  1170  1171     1 
 1168  1170  1172     1 
 1171  1170  1172     1 
 1170  1172  1173     1 
 1168  1174  1175     1 
 1174  1175  1176     1 
 1174  1175  1177     1 
 1174  1175  1178     1 
 1176  1175  1177     1 
 1176  1175  1178     1 
 1177  1175  1178     1 
 1175  1178  1179     1 
 1178  1179  1180     1 
 1178  1179  1181     1 
 1178  1179  1182     1 
 1180  1179  1181     1 
 1180  1179  1182     1 
 1181  1179  1182     1 
 1179  1182  1183     1 
 1179  1182  1184     1 
 1179  1182  1198     1 
 1183  1182  1184     1 
 1183  1182  1198     1 
 1184  1182  1198     1 
 1182  1184  1185     1 
 1184  1185  1186     1 
 1184  1185  1187     1 
 1184  1185  1200     1 
 1186  1185  1187     1 
 1186  1185  1200     1 
 1187  1185  1200     1 
 1185  1187  1188     1 
 1185  1187  1196     1 
 1188  1187  1196     1 
 1187  1188  1189     1 
 1187  1188  1190     1 
 1189  1188  1190     1 
 1188  1190  1191     1 
 1188  1190  1192     1 
 1191  1190  1192     1 
 1190  1192  1193     1 
 1190  1192  1194     1 
 1193  1192  1194     1 
 1192  1194  1195     1 
 1192  1194  1196     1 
 1195  1194  1196     1 
 1187  1196  1194     1 
 1187  1196  1197     1 
 1194  1196  1197     1 
 1182  1198  1199     1 
 1182  1198  1200     1 
 1182  1198  1204     1 
 1199  1198  1200     1 
 1199  1198  1204     1 
 1200  1198  1204     1 
 1185  1200  1198     1 
 1185  1200  1201     1 
 1185  1200  1202     1 
 1198  1200  1201     1 
 1198  1200  1202     1 
 1201  1200  1202     1 
 1200  1202  1203     1 
 1198  1204  1205     1 
 1204  1205  1206     1 
 1204  1205  1207     1 
 1204  1205  1208     1 
 1206  1205  1207     1 
 1206  1205  1208     1 
 1207  1205  1208     1 
 1205  1208  1209     1 
 1208  1209  1210     1 
 1208  1209  1211     1 
 1208  1209  1212     1 
 1210  1209  1211     1 
 1210  1209  1212     1 
 1211  1209  1212     1 
 1209  1212  1213     1 
 1209  1212  1214     1 
 1209  1212  1229     1 
 1213  1212  1214     1 
 1213  1212  1229     1 
 1214  1212  1229     1 
 1212  1214  1215     1 
 1214  1215  1216     1 
 1214  1215  1217     1 
 1214  1215  1231     1 
 1216  1215  1217     1 
 1216  1215  1231     1 
 1217  1215  1231     1 
 1215  1217  1218     1 
 1215  1217  1227     1 
 1218  1217  1227     1 
 1217  1218  1219     1 
 1217  1218  1220     1 
 1219  1218  1220     1 
 1218  1220  1221     1 
 1218  1220  1222     1 
 1221  1220  1222     1 
 1220  1222  1223     1 
 1220  1222  1226     1 
 1223  1222  1226     1 
 1222  1223  1224     1 
 1222  1223  1225     1 
 1224  1223  1225     1 
 1222  1226  1227     1 
 1217  1227  1226     1 
 1217  1227  1228     1 
 1226  1227  1228     1 
 1212  1229  1230     1 
 1212  1229  1231     1 
 1212  1229  1235     1 
 1230  1229  1231     1 
 1230  1229  1235     1 
 1231  1229  1235     1 
 1215  1231  1229     1 
 1215  1231  1232     1 
 1215  1231  1233     1 
 1229  1231  1232     1 
 1229  1231  1233     1 
 1232  1231  1233     1 
 1231  1233  1234     1 
 1229  1235  1236     1 
 1235  1236  1237     1 
 1235  1236  1238     1 
 1235  1236  1239     1 
 1237  1236  1238     1 
 1237  1236  1239     1 
 1238  1236  1239     1 
 1236  1239  1240     1 
 1239  1240  1241     1 
 1239  1240  1242     1 
 1239  1240  1243     1 
 1241  1240  1242     1 
 1241  1240  1243     1 
 1242  1240  1243     1 
 1240  1243  1244     1 
 1240  1243  1245     1 
 1240  1243  1260     1 
 1244  1243  1245     1 
 1244  1243  1260     1 
 1245  1243  1260     1 
 1243  1245  1246     1 
 1245  1246  1247     1 
 1245  1246  1248     1 
 1245  1246  1262     1 
 1247  1246  1248     1 
 1247  1246  1262     1 
 1248  1246  1262     1 
 1246  1248  1249     1 
 1246  1248  1258     1 
 1249  1248  1258     1 
 1248  1249  1250     1 
 1248  1249  1251     1 
 1250  1249  1251     1 
 1249  1251  1252     1 
 1249  1251  1253     1 
 1252  1251  1253     1 
 1251  1253  1254     1 
 1251  1253  1257     1 
 1254  1253  1257     1 
 1253  1254  1255     1 
 1253  1254  1256     1 
 1255  1254  1256     1 
 1253  1257  1258     1 
 1248  1258  1257     1 
 1248  1258  1259     1 
 1257  1258  1259     1 
 1243  1260  1261     1 
 1243  1260  1262     1 
 1243  1260  1266     1 
 1261  1260  1262     1 
 1261  1260  1266     1 
 1262  1260  1266     1 
 1246  1262  1260     1 
 1246  1262  1263     1 
 1246  1262  1264     1 
 1260  1262  1263     1 
 1260  1262  1264     1 
 1263  1262  1264     1 
 1262  1264  1265     1 
 1260  1266  1267     1 
 1266  1267  1268     1 
 1266  1267  1269     1 
 1266  1267  1270     1 
 1268  1267  1269     1 
 1268  1267  1270     1 
 1269  1267  1270     1 
 1267  1270  1271     1 
 1270  1271  1272     1 
 1270  1271  1273     1 
 1270  1271  1274     1 
 1272  1271  1273     1 
 1272  1271  1274     1 
 1273  1271  1274     1 
 1271  1274  1275     1 
 1271  1274  1276     1 
 1271  1274  1294     1 
 1275  1274  1276     1 
 1275  1274  1294     1 
 1276  1274  1294     1 
 1274  1276  1277     1 
 1276  1277  1278     1 
 1276  1277  1279     1 
 1276  1277  1296     1 
 1278  1277  1279     1 
 1278  1277  1296     1 
 1279  1277  1296     1 
 1277  1279  1280     1 
 1277  1279  1293     1 
 1280  1279  1293     1 
 1279  1280  1281     1 
 1279  1280  1282     1 
 1281  1280  1282     1 
 1280  1282  1283     1 
 1282  1283  1284     1 
 1282  1283  1293     1 
 1284  1283  1293     1 
 1283  1284  1285     1 
 1283  1284  1286     1 
 1285  1284  1286     1 
 1284  1286  1287     1 
 1284  1286  1288     1 
 1287  1286  1288     1 
 1286  1288  1289     1 
 1286  1288  1292     1 
 1289  1288  1292     1 
 1288  1289  1290     1 
 1288  1289  1291     1 
 1290  1289  1291     1 
 1288  1292  1293     1 
 1279  1293  1283     1 
 1279  1293  1292     1 
 1283  1293  1292     1 
 1274  1294  1295     1 
 1274  1294  1296     1 
 1274  1294  1300     1 
 1295  1294  1296     1 
 1295  1294  1300     1 
 1296  1294  1300     1 
 1277  1296  1294     1 
 1277  1296  1297     1 
 1277  1296  1298     1 
 1294  1296  1297     1 
 1294  1296  1298     1 
 1297  1296  1298     1 
 1296  1298  1299     1 
 1294  1300  1301     1 
 1300  1301  1302     1 
 1300  1301  1303     1 
 1300  1301  1304     1 
 1302  1301  1303     1 
 1302  1301  1304     1 
 1303  1301  1304     1 
 1301  1304  1305     1 
 1304  1305  1306     1 
 1304  1305  1307     1 
 1304  1305  1308     1 
 1306  1305  1307     1 
 1306  1305  1308     1 
 1307  1305  1308     1 
 1305  1308  1309     1 
 1305  1308  1310     1 
 1305  1308  1324     1 
 1309  1308  1310     1 
 1309  1308  1324     1 
 1310  1308  1324     1 
 1308  1310  1311     1 
 1310  1311  1312     1 
 1310  1311  1313     1 
 1310  1311  1326     1 
 1312  1311  1313     1 
 1312  1311  1326     1 
 1313  1311  1326     1 
 1311  1313  1314     1 
 1311  1313  1322     1 
 1314  1313  1322     1 
 1313  1314  1315     1 
 1313  1314  1316     1 
 1315  1314  1316     1 
 1314  1316  1317     1 
 1314  1316  1318     1 
 1317  1316  1318     1 
 1316  1318  1319     1 
 1316  1318  1320     1 
 1319  1318  1320     1 
 1318  1320  1321     1 
 1318  1320  1322     1 
 1321  1320  1322     1 
 1313  1322  1320     1 
 1313  1322  1323     1 
 1320  1322  1323     1 
 1308  1324  1325     1 
 1308  1324  1326     1 
 1308  1324  1330     1 
 1325  1324  1326     1 
 1325  1324  1330     1 
 1326  1324  1330     1 
 1311  1326  1324     1 
 1311  1326  1327     1 
 1311  1326  1328     1 
 1324  1326  1327     1 
 1324  1326  1328     1 
 1327  1326  1328     1 
 1326  1328  1329     1 
 1324  1330  1331     1 
 1330  1331  1332     1 
 1330  1331  1333     1 
 1330  1331  1334     1 
 1332  1331  1333     1 
 1332  1331  1334     1 
 1333  1331  1334     1 
 1331  1334  1335     1 
 1334  1335  1336     1 
 1334  1335  1337     1 
 1334  1335  1338     1 
 1336  1335  1337     1 
 1336  1335  1338     1 
 1337  1335  1338     1 
 1335  1338  1339     1 
 1335  1338  1340     1 
 1335  1338  1357     1 
 1339  1338  1340     1 
 1339  1338  1357     1 
 1340  1338  1357     1 
 1338  1340  1341     1 
 1340  1341  1342     1 
 1340  1341  1343     1 
 1340  1341  1359     1 
 1342  1341  1343     1 
 1342  1341  1359     1 
 1343  1341  1359     1 
 1341  1343  1344     1 
 1341  1343  1356     1 
 1344  1343  1356     1 
 1343  1344  1345     1 
 1343  1344  1346     1 
 1345  1344  1346     1 
 1344  1346  1347     1 
 1346  1347  1348     1 
 1346  1347  1356     1 
 1348  1347  1356     1 
 1347  1348  1349     1 
 1347  1348  1352     1 
 1349  1348  1352     1 
 1348  1349  1350     1 
 1348  1349  1351     1 
 1350  1349  1351     1 
 1348  1352  1353     1 
 1352  1353  1354     1 
 1352  1353  1355     1 
 1354  1353  1355     1 
 1353  1355  1356     1 
 1343  1356  1347     1 
 1343  1356  1355     1 
 1347  1356  1355     1 
 1338  1357  1358     1 
 1338  1357  1359     1 
 1338  1357  1363     1 
 1358  1357  1359     1 
 1358  1357  1363     1 
 1359  1357  1363     1 
 1341  1359  1357     1 
 1341  1359  1360     1 
 1341  1359  1361     1 
 1357  1359  1360     1 
 1357  1359  1361     1 
 1360  1359  1361     1 
 1359  1361  1362     1 
 1357  1363  1364     1 
 1363  1364  1365     1 
 1363  1364  1366     1 
 1363  1364  1367     1 
 1365  1364  1366     1 
 1365  1364  1367     1 
 1366  1364  1367     1 
 1364  1367  1368     1 
 1367  1368  1369     1 
 1367  1368  1370     1 
 1367  1368  1371     1 
 1369  1368  1370     1 
 1369  1368  1371     1 
 1370  1368  1371     1 
 1368  1371  1372     1 
 1368  1371  1373     1 
 1368  1371  1388     1 
 1372  1371  1373     1 
 1372  1371  1388     1 
 1373  1371  1388     1 
 1371  1373  1374     1 
 1373  1374  1375     1 
 1373  1374  1376     1 
 1373  1374  1390     1 
 1375  1374  1376     1 
 1375  1374  1390     1 
 1376  1374  1390     1 
 1374  1376  1377     1 
 1374  1376  1386     1 
 1377  1376  1386     1 
 1376  1377  1378     1 
 1376  1377  1379     1 
 1378  1377  1379     1 
 1377  1379  1380     1 
 1377  1379  1381     1 
 1380  1379  1381     1 
 1379  1381  1382     1 
 1379  1381  1385     1 
 1382  1381  1385     1 
 1381  1382  1383     1 
 1381  1382  1384     1 
 1383  1382  1384     1 
 1381  1385  1386     1 
 1376  1386  1385     1 
 1376  1386  1387     1 
 1385  1386  1387     1 
 1371  1388  1389     1 
 1371  1388  1390     1 
 1371  1388  1394     1 
 1389  1388  1390     1 
 1389  1388  1394     1 
 1390  1388  1394     1 
 1374  1390  1388     1 
 1374  1390  1391     1 
 1374  1390  1392     1 
 1388  1390  1391     1 
 1388  1390  1392     1 
 1391  1390  1392     1 
 1390  1392  1393     1 
 1388  1394  1395     1 
 1394  1395  1396     1 
 1394  1395  1397     1 
 1394  1395  1398     1 
 1396  1395  1397     1 
 1396  1395  1398     1 
 1397  1395  1398     1 
 1395  1398  1399     1 
 1398  1399  1400     1 
 1398  1399  1401     1 
 1398  1399  1402     1 
 1400  1399  1401     1 
 1400  1399  1402     1 
 1401  1399  1402     1 
 1399  1402  1403     1 
 1399  1402  1404     1 
 1399  1402  1418     1 
 1403  1402  1404     1 
 1403  1402  1418     1 
 1404  1402  1418     1 
 1402  1404  1405     1 
 1404  1405  1406     1 
 1404  1405  1407     1 
 1404  1405  1420     1 
 1406  1405  1407     1 
 1406  1405  1420     1 
 1407  1405  1420     1 
 1405  1407  1408     1 
 1405  1407  1416     1 
 1408  1407  1416     1 
 1407  1408  1409     1 
 1407  1408  1410     1 
 1409  1408  1410     1 
 1408  1410  1411     1 
 1408  1410  1412     1 
 1411  1410  1412     1 
 1410  1412  1413     1 
 1410  1412  1414     1 
 1413  1412  1414     1 
 1412  1414  1415     1 
 1412  1414  1416     1 
 1415  1414  1416     1 
 1407  1416  1414     1 
 1407  1416  1417     1 
 1414  1416  1417     1 
 1402  1418  1419     1 
 1402  1418  1420     1 
 1402  1418  1424     1 
 1419  1418  1420     1 
 1419  1418  1424     1 
 1420  1418  1424     1 
 1405  1420  1418     1 
 1405  1420  1421     1 
 1405  1420  1422     1 
 1418  1420  1421     1 
 1418  1420  1422     1 
 1421  1420  1422     1 
 1420  1422  1423     1 
 1418  1424  1425     1 
 1424  1425  1426     1 
 1424  1425  1427     1 
 1424  1425  1428     1 
 1426  1425  1427     1 
 1426  1425  1428     1 
 1427  1425  1428     1 
 1425  1428  1429     1 
 1428  1429  1430     1 
 1428  1429  1431     1 
 1428  1429  1432     1 
 1430  1429  1431     1 
 1430  1429  1432     1 
 1431  1429  1432     1 
 1429  1432  1433     1 
 1429  1432  1434     1 
 1429  1432  1448     1 
 1433  1432  1434     1 
 1433  1432  1448     1 
 1434  1432  1448     1 
 1432  1434  1435     1 
 1434  1435  1436     1 
 1434  1435  1437     1 
 1434  1435  1450     1 
 1436  1435  1437     1 
 1436  1435  1450     1 
 1437  1435  1450     1 
 1435  1437  1438     1 
 1435  1437  1446     1 
 1438  1437  1446     1 
 1437  1438  1439     1 
 1437  1438  1440     1 
 1439  1438  1440     1 
 1438  1440  1441     1 
 1438  1440  1442     1 
 1441  1440  1442     1 
 1440  1442  1443     1 
 1440  1442  1444     1 
 1443  1442  1444     1 
 1442  1444  1445     1 
 1442  1444  1446     1 
 1445  1444  1446     1 
 1437  1446  1444     1 
 1437  1446  1447     1 
 1444  1446  1447     1 
 1432  1448  1449     1 
 1432  1448  1450     1 
 1432  1448  1454     1 
 1449  1448  1450     1 
 1449  1448  1454     1 
 1450  1448  1454     1 
 1435  1450  1448     1 
 1435  1450  1451     1 
 1435  1450  1452     1 
 1448  1450  1451     1 
 1448  1450  1452     1 
 1451  1450  1452     1 
 1450  1452  1453     1 
 1448  1454  1455     1 
 1457  1456  1458     1 
 1456  1458  1459     1 
 1456  1458  1460     1 
 1456  1458  1461     1 
 1459  1458  1460     1 
 1459  1458  1461     1 
 1460  1458  1461     1 
 1458  1461  1462     1 
 1458  1461  1463     1 
 1458  1461  1481     1 
 1462  1461  1463     1 
 1462  1461  1481     1 
 1463  1461  1481     1 
 1461  1463  1464     1 
 1463  1464  1465     1 
 1463  1464  1466     1 
 1463  1464  1483     1 
 1465  1464  1466     1 
 1465  1464  1483     1 
 1466  1464  1483     1 
 1464  1466  1467     1 
 1464  1466  1480     1 
 1467  1466  1480     1 
 1466  1467  1468     1 
 1466  1467  1469     1 
 1468  1467  1469     1 
 1467  1469  1470     1 
 1469  1470  1471     1 
 1469  1470  1480     1 
 1471  1470  1480     1
[truncated: 228,362 more chars]
