# Supplementary material for: Constant-pH Molecular Dynamics of Cationic Peptide Dendrimers Binding to siRNA
Source: J Chem Inf Model. 2026 Feb 5;66(8):4734–43. doi: 10.1021/acs.jcim.5c02636 (PMC13126635; doi:10.1021/acs.jcim.5c02636)
Supplement: Supplementary file 2 [file ci5c02636_si_002.zip › zip/MH18D3_07_in_1.gro]

Protein t=   0.00000
 2128
    1LY0      N    1   7.416   7.304   3.977 -0.3549 -0.0778  0.1396
    1LY0     H1    2   7.421   7.216   3.926  0.6249 -0.2466  0.5027
    1LY0     H2    3   7.493   7.306   4.042  1.3363  1.9874 -1.7611
    1LY0     H3    4   7.330   7.301   4.029 -0.4391 -1.1971 -0.0244
    1LY0     CA    5   7.421   7.417   3.885  0.6704 -0.2633  0.1290
    1LY0     HA    6   7.362   7.382   3.800  1.9973 -2.5399  0.0552
    1LY0     CB    7   7.371   7.547   3.948 -0.1024 -0.1752 -0.6226
    1LY0    HB1    8   7.361   7.621   3.869 -1.2705 -0.5720 -0.8738
    1LY0    HB2    9   7.454   7.575   4.013  0.4953 -1.5618 -0.7585
    1LY0     CG   10   7.239   7.543   4.022  0.4303 -0.1917 -0.4245
    1LY0    HG1   11   7.257   7.503   4.122  1.7634 -1.7527 -1.2307
    1LY0    HG2   12   7.165   7.486   3.965  1.3099  0.9277 -2.8062
    1LY0     CD   13   7.169   7.676   4.037  0.2336 -0.5791 -0.3178
    1LY0    HD1   14   7.175   7.737   3.947  1.4675  0.8132  0.6659
    1LY0    HD2   15   7.227   7.729   4.112 -0.3475  0.5721 -0.6619
    1LY0     CE   16   7.033   7.663   4.099 -0.2800  0.2819  0.9096
    1LY0    HE1   17   7.039   7.642   4.205 -0.8886 -1.8861  0.5645
    1LY0    HE2   18   6.983   7.588   4.038 -1.4575  2.0419 -0.3905
    1LY0     NZ   19   6.966   7.788   4.070  0.5743 -0.1604  0.2454
    1LY0    HZ1   20   6.997   7.859   4.134  0.3970  0.2697 -0.1408
    1LY0    HZ2   21   6.973   7.809   3.972 -1.3185  0.9924  0.2929
    1LY0    HZ3   22   6.867   7.772   4.087  0.9690 -0.2843  2.8039
    1LY0      C   23   7.560   7.426   3.829  0.4644  0.5266  0.9564
    1LY0      O   24   7.649   7.376   3.893  0.1600 -0.1333  0.0876
    2LER      N   25   7.574   7.478   3.704  0.6531  0.0285 -0.8068
    2LER      H   26   7.495   7.526   3.663 -0.7758 -1.6923 -0.1752
    2LER     CA   27   7.703   7.485   3.637  0.1172 -0.0383  0.2489
    2LER     HA   28   7.739   7.383   3.624 -1.1608 -0.6011  0.9228
    2LER     CB   29   7.684   7.567   3.507  0.4856 -0.1536  0.0308
    2LER    HB1   30   7.784   7.589   3.470  0.4592  0.0125  0.0598
    2LER    HB2   31   7.634   7.663   3.519 -0.1148 -0.1443 -2.1466
    2LER     CG   32   7.604   7.491   3.401  0.1887 -0.3570 -0.1691
    2LER     HG   33   7.514   7.441   3.436  0.6223  0.6531  2.6497
    2LER    CD1   34   7.557   7.574   3.274  0.7506  0.1288 -0.2610
    2LER   HD11   35   7.512   7.507   3.200  1.3435 -1.9052  1.1155
    2LER   HD12   36   7.476   7.642   3.300  1.0692  0.1499  0.7501
    2LER   HD13   37   7.639   7.618   3.219 -0.1276  2.0546 -0.0940
    2LER    CD2   38   7.688   7.381   3.335  0.1104  0.3093  0.1463
    2LER   HD21   39   7.646   7.327   3.251  2.9547  0.4245 -1.4761
    2LER   HD22   40   7.772   7.432   3.287 -1.1303  0.8859 -1.5025
    2LER   HD23   41   7.708   7.300   3.405 -1.1555 -0.3156 -0.1891
    2LER      C   42   7.814   7.557   3.712 -0.9729 -0.1526  0.1493
    2LER      O   43   7.923   7.500   3.720  0.7457  0.0031  0.1662
    3LYR      N   44   7.794   7.664   3.777 -0.4057 -0.6969  0.9537
    3LYR      H   45   7.701   7.702   3.789 -0.0383  1.0792 -1.1466
    3LYR     CA   46   7.897   7.738   3.859  0.9084 -0.7751 -0.0706
    3LYR     HA   47   7.837   7.806   3.919 -1.4460 -0.6934 -2.3493
    3LYR     CB   48   7.990   7.824   3.774  0.7318 -0.0824 -0.0802
    3LYR    HB1   49   8.053   7.762   3.709  0.0169  1.0970 -2.0058
    3LYR    HB2   50   8.051   7.886   3.839  1.8296 -1.5119  0.3089
    3LYR     CG   51   7.916   7.926   3.678 -0.3150 -1.2601  0.5133
    3LYR    HG1   52   7.847   7.882   3.606 -0.8810 -0.5883  0.6293
    3LYR    HG2   53   7.984   7.968   3.604  0.0454 -0.6695  1.1615
    3LYR     CD   54   7.850   8.037   3.761  0.3556 -0.3036 -0.1672
    3LYR    HD1   55   7.768   7.987   3.813  0.5233 -0.9673 -0.5228
    3LYR    HD2   56   7.801   8.108   3.695 -0.7347  0.8050  1.7420
    3LYR     CE   57   7.943   8.114   3.868 -0.1111  0.2135  0.9077
    3LYR    HE1   58   8.019   8.174   3.818 -0.2636 -0.2388  0.1244
    3LYR    HE2   59   7.994   8.045   3.935  0.7368 -0.7582 -0.6867
    3LYR     NZ   60   7.862   8.200   3.943 -0.3686 -0.4529  0.2304
    3LYR    HZ1   61   7.786   8.163   3.998  0.8742  0.5541  2.7852
    3LYR      C   62   7.971   7.642   3.957 -0.3536  0.5506 -0.1475
    3LYR      O   63   8.099   7.624   3.955  0.0083  0.2434  0.4568
    4LY0      N   64   7.895   7.557   4.031 -0.0641 -1.0013 -0.1116
    4LY0      H   65   7.795   7.565   4.017 -0.0924 -3.5016 -1.9816
    4LY0     CA   66   7.942   7.463   4.128 -0.8205 -0.0341  0.2748
    4LY0     HA   67   8.022   7.504   4.189  0.8608 -1.2388 -1.0162
    4LY0     CB   68   7.822   7.435   4.217 -0.7043 -0.2433 -0.1881
    4LY0    HB1   69   7.859   7.380   4.304  0.4867 -1.2773 -1.3138
    4LY0    HB2   70   7.753   7.371   4.163 -3.3584  2.0097  0.2805
    4LY0     CG   71   7.752   7.555   4.278  0.4572 -0.3636  0.4481
    4LY0    HG1   72   7.721   7.625   4.200 -1.1195 -2.9567 -1.4064
    4LY0    HG2   73   7.823   7.593   4.352  1.4988 -2.1742  0.4351
    4LY0     CD   74   7.631   7.525   4.360 -0.1689  0.8141 -0.5483
    4LY0    HD1   75   7.663   7.471   4.449  2.0835  0.1297 -1.6968
    4LY0    HD2   76   7.563   7.455   4.312 -0.4028 -0.1012  1.0363
    4LY0     CE   77   7.573   7.651   4.412 -1.1650 -0.2616 -0.2528
    4LY0    HE1   78   7.528   7.701   4.327 -0.3220 -0.2544 -0.7000
    4LY0    HE2   79   7.651   7.712   4.458 -2.7626  1.5739  0.1327
    4LY0     NZ   80   7.468   7.625   4.514  0.0863 -0.1053  0.1897
    4LY0    HZ1   81   7.434   7.719   4.529 -2.6345 -1.1854  1.5367
    4LY0    HZ2   82   7.391   7.572   4.476 -0.0704  0.8202 -0.8454
    4LY0    HZ3   83   7.501   7.570   4.592  2.7239 -2.3113 -2.2622
    4LY0      C   84   8.004   7.337   4.060 -0.3165 -0.2953  0.2729
    4LY0      O   85   8.060   7.256   4.138 -0.3988 -0.4048  0.4510
    5LER      N   86   7.995   7.311   3.933 -0.3963  0.5693  0.2082
    5LER      H   87   7.930   7.370   3.883 -1.6344 -0.3517  0.6993
    5LER     CA   88   8.075   7.221   3.852 -0.4969  0.1557  0.1227
    5LER     HA   89   8.117   7.141   3.914  2.5385 -0.4068 -2.4061
    5LER     CB   90   7.986   7.159   3.746 -0.6922  0.1361  0.1635
    5LER    HB1   91   8.042   7.097   3.676 -0.6726 -0.0979  0.3882
    5LER    HB2   92   7.943   7.240   3.686 -0.1166 -0.1391 -0.6509
    5LER     CG   93   7.869   7.080   3.798 -0.6257 -0.0205  0.1206
    5LER     HG   94   7.812   7.123   3.880  0.1014  0.4408  0.3946
    5LER    CD1   95   7.765   7.056   3.691  0.4822  0.2006  0.2575
    5LER   HD11   96   7.807   6.985   3.621 -0.2206 -3.1421  2.9696
    5LER   HD12   97   7.673   7.013   3.732  0.1757 -0.3626 -0.9871
    5LER   HD13   98   7.739   7.145   3.633  1.7755 -0.1848 -0.9484
    5LER    CD2   99   7.920   6.944   3.851  0.7958  0.6529 -0.2110
    5LER   HD21  100   7.832   6.893   3.890  0.9216  2.5799  3.0118
    5LER   HD22  101   7.963   6.881   3.773  2.5938  1.2385  0.2625
    5LER   HD23  102   7.989   6.955   3.935  1.8163 -1.0893 -0.7578
    5LER      C  103   8.201   7.282   3.785  0.0703 -0.6268  0.2028
    5LER      O  104   8.286   7.213   3.732 -0.1413  0.0630  0.2049
    6LYR      N  105   8.225   7.413   3.777  0.2399  0.0572 -0.2754
    6LYR      H  106   8.158   7.474   3.822 -0.7458 -2.8149  2.5135
    6LYR     CA  107   8.349   7.476   3.730 -0.6661 -0.5579  0.1211
    6LYR     HA  108   8.430   7.405   3.714 -0.4925  0.3143 -3.8152
    6LYR     CB  109   8.392   7.579   3.842 -0.2528  0.0872 -0.6081
    6LYR    HB1  110   8.329   7.667   3.837  1.0821  1.1265  0.0981
    6LYR    HB2  111   8.494   7.600   3.810  0.5216  0.4089  1.8587
    6LYR     CG  112   8.407   7.513   3.981  0.0931 -0.4705  0.0399
    6LYR    HG1  113   8.474   7.429   3.963 -0.4811 -1.3428  1.7514
    6LYR    HG2  114   8.309   7.481   4.018  0.2615 -0.1288  0.8092
    6LYR     CD  115   8.468   7.599   4.093 -0.0872 -0.0954  0.0638
    6LYR    HD1  116   8.529   7.687   4.075  0.0685 -0.0287  0.8843
    6LYR    HD2  117   8.533   7.540   4.157 -1.3625  0.5264  2.0286
    6LYR     CE  118   8.360   7.635   4.191 -0.0352 -0.4831 -0.2521
    6LYR    HE1  119   8.408   7.663   4.284 -1.4782 -0.8569  0.6326
    6LYR    HE2  120   8.305   7.544   4.215 -0.4575 -0.6964 -1.9119
    6LYR     NZ  121   8.278   7.747   4.144 -0.3186  0.1669  0.4744
    6LYR    HZ1  122   8.213   7.724   4.071 -0.6545  1.4547  0.3470
    6LYR      C  123   8.332   7.537   3.592 -0.1803  0.2565  0.5032
    6LYR      O  124   8.431   7.555   3.515  0.3273  0.3085  0.1352
    7LER      N  125   8.208   7.542   3.539  0.2579 -0.0679 -0.7067
    7LER      H  126   8.134   7.502   3.594  0.5705  0.9755  0.4912
    7LER     CA  127   8.178   7.549   3.391 -0.4376 -0.4298 -0.7989
    7LER     HA  128   8.270   7.539   3.334 -0.0142  1.6789 -0.5861
    7LER     CB  129   8.092   7.426   3.358 -0.2208  0.4258 -1.1258
    7LER    HB1  130   8.064   7.435   3.253 -0.2556  1.8973 -1.0142
    7LER    HB2  131   7.999   7.434   3.413  0.8809 -1.0155  1.1271
    7LER     CG  132   8.149   7.289   3.388 -0.1892  0.2328  0.7180
    7LER     HG  133   8.175   7.278   3.493  0.4842  0.2451  0.5612
    7LER    CD1  134   8.059   7.176   3.333  0.3230  0.3959  0.5743
    7LER   HD11  135   7.965   7.179   3.388  0.8341  0.7338  1.4315
    7LER   HD12  136   8.034   7.197   3.229 -0.1031  1.9181  0.9622
    7LER   HD13  137   8.095   7.073   3.339  1.2364  0.3619 -2.8603
    7LER    CD2  138   8.279   7.270   3.309 -0.4003 -0.5400  0.0799
    7LER   HD21  139   8.271   7.285   3.201  0.8375  0.8826  0.1496
    7LER   HD22  140   8.361   7.336   3.337 -0.8843  0.3489 -0.5696
    7LER   HD23  141   8.320   7.171   3.331 -1.3776 -1.4849 -2.0108
    7LER      C  142   8.101   7.678   3.339 -0.1361 -0.2675  0.1813
    7LER      O  143   8.028   7.734   3.416  0.0831 -0.6923 -0.4086
    8LER      N  144   8.112   7.711   3.208  0.0880  0.5675 -0.1949
    8LER      H  145   8.167   7.655   3.144  0.4475  0.6222  0.0641
    8LER     CA  146   8.058   7.841   3.153 -0.1446 -0.0960 -0.7826
    8LER     HA  147   8.078   7.825   3.047  0.2644 -1.2080 -0.5551
    8LER     CB  148   7.903   7.853   3.160  0.2543 -0.5526  0.7202
    8LER    HB1  149   7.861   7.842   3.260 -1.1109 -1.1616  0.1052
    8LER    HB2  150   7.862   7.763   3.112  1.1182 -0.3376 -0.4733
    8LER     CG  151   7.853   7.983   3.094 -0.1974 -0.8890 -0.4230
    8LER     HG  152   7.934   8.023   3.033 -0.4652  0.6872  0.2145
    8LER    CD1  153   7.731   7.946   3.017  0.1046  0.2218  0.6215
    8LER   HD11  154   7.677   7.867   3.069  1.4081 -0.5851  0.7987
    8LER   HD12  155   7.653   8.023   3.021 -0.0117  0.1102  0.4635
    8LER   HD13  156   7.755   7.904   2.920 -0.9159  0.8696  0.0728
    8LER    CD2  157   7.820   8.095   3.192  0.0723  0.8634 -0.1501
    8LER   HD21  158   7.745   8.159   3.146  0.6990  1.9287  0.2927
    8LER   HD22  159   7.778   8.065   3.288 -2.5393 -1.1407 -1.7667
    8LER   HD23  160   7.916   8.141   3.213  0.7847 -0.2055 -0.9584
    8LER      C  161   8.137   7.963   3.198  0.3188  0.0471  0.1889
    8LER      O  162   8.200   8.040   3.121 -0.1525 -0.0288 -0.8949
    9LYR      N  163   8.136   7.985   3.325 -0.1110 -0.5667  0.8140
    9LYR      H  164   8.074   7.935   3.387  0.4542 -0.8613  1.1572
    9LYR     CA  165   8.214   8.085   3.402  0.3801 -0.2190  0.3854
    9LYR     HA  166   8.278   8.143   3.336 -1.0082  1.0693  0.1077
    9LYR     CB  167   8.301   8.022   3.519 -0.6074  0.2831  0.4298
    9LYR    HB1  168   8.237   7.995   3.603  0.0961 -1.8459  0.3309
    9LYR    HB2  169   8.380   8.092   3.546 -0.5810  0.1565  0.6757
    9LYR     CG  170   8.385   7.896   3.479 -0.4502  0.4484  0.3025
    9LYR    HG1  171   8.329   7.815   3.432  0.1519  0.5288 -0.5757
    9LYR    HG2  172   8.438   7.863   3.569 -1.0648  0.3592  0.6351
    9LYR     CD  173   8.496   7.924   3.374 -0.1427 -0.0185 -0.9364
    9LYR    HD1  174   8.543   8.020   3.397 -1.0336  0.5459 -1.3881
    9LYR    HD2  175   8.460   7.939   3.272 -0.4085 -2.0837 -1.1904
    9LYR     CE  176   8.610   7.824   3.366  0.5127 -0.0286  0.1837
    9LYR    HE1  177   8.640   7.809   3.470 -0.6064 -0.3586  0.4727
    9LYR    HE2  178   8.698   7.867   3.317  0.0197  1.2197  0.3456
    9LYR     NZ  179   8.563   7.699   3.306  0.1248 -0.2956  0.2040
    9LYR    HZ1  180   8.492   7.651   3.361 -1.2084 -0.6651 -1.7523
    9LYR      C  181   8.126   8.196   3.462 -0.0435 -0.6072  0.2421
    9LYR      O  182   8.006   8.183   3.468 -0.1684  0.0545 -0.2001
   10LER      N  183   8.197   8.300   3.512  0.5120 -0.1800 -0.3333
   10LER      H  184   8.295   8.306   3.488  0.5740  2.2761  0.3037
   10LER     CA  185   8.141   8.416   3.581  0.4316  0.4598 -0.3300
   10LER     HA  186   8.093   8.369   3.666  0.1124  2.9619  0.9664
   10LER     CB  187   8.247   8.509   3.648  0.4857 -0.2969 -0.3797
   10LER    HB1  188   8.203   8.604   3.675  1.5548 -0.5912  2.7901
   10LER    HB2  189   8.310   8.542   3.566 -0.1636 -0.7379 -1.0780
   10LER     CG  190   8.335   8.459   3.762 -0.3757  0.1873 -0.3145
   10LER     HG  191   8.385   8.367   3.735 -1.4511 -0.1083 -1.3503
   10LER    CD1  192   8.452   8.556   3.787  0.1794 -0.0984 -0.5403
   10LER   HD11  193   8.521   8.503   3.852  1.1884  0.3959 -1.1826
   10LER   HD12  194   8.503   8.561   3.691  1.2810 -0.1057  0.0391
   10LER   HD13  195   8.427   8.656   3.822 -1.3196 -0.2151 -1.1776
   10LER    CD2  196   8.258   8.447   3.892  0.0141 -0.8996 -0.3170
   10LER   HD21  197   8.198   8.538   3.903  2.1566  0.7653 -1.7250
   10LER   HD22  198   8.189   8.362   3.897  0.1033 -1.0061 -0.9026
   10LER   HD23  199   8.326   8.426   3.975 -1.2829 -0.4892  0.8983
   10LER      C  200   8.033   8.485   3.502 -0.2563 -0.7896  0.2128
   10LER      O  201   8.055   8.529   3.385 -0.2189  0.8462 -0.4933
   11LER      N  202   7.920   8.521   3.557  0.3749 -0.1913 -0.4945
   11LER      H  203   7.905   8.498   3.654 -0.8226  1.1592 -0.3281
   11LER     CA  204   7.816   8.599   3.493  0.3705 -0.0542  0.0175
   11LER     HA  205   7.809   8.582   3.386 -1.0057 -4.3430  0.6218
   11LER     CB  206   7.669   8.583   3.546  0.3922  0.0068  0.3849
   11LER    HB1  207   7.603   8.656   3.498  0.6570  0.5944  0.8945
   11LER    HB2  208   7.654   8.586   3.654 -1.4808  1.7998  0.1481
   11LER     CG  209   7.620   8.441   3.508  0.2406  0.3700 -0.0686
   11LER     HG  210   7.685   8.362   3.542 -1.4188 -1.6830 -1.4114
   11LER    CD1  211   7.480   8.418   3.557  0.1365 -0.3473 -0.1437
   11LER   HD11  212   7.408   8.488   3.516 -0.2338 -1.7676 -2.0291
   11LER   HD12  213   7.454   8.314   3.539  0.3796 -0.5984  0.8566
   11LER   HD13  214   7.477   8.432   3.665  1.3560 -0.1420 -0.1157
   11LER    CD2  215   7.622   8.419   3.359  0.5469 -0.1717  0.3762
   11LER   HD21  216   7.570   8.327   3.331 -0.5680  0.2363  1.0269
   11LER   HD22  217   7.562   8.492   3.305 -1.1566 -0.0897  2.2305
   11LER   HD23  218   7.726   8.418   3.329  0.8136  1.4790  1.1246
   11LER      C  219   7.863   8.748   3.515 -0.2164 -0.3101  0.5185
   11LER      O  220   7.813   8.812   3.608 -0.1715  0.2735  0.6326
   12LER      N  221   7.957   8.798   3.441 -0.2689  0.0850  0.2584
   12LER      H  222   8.010   8.738   3.379  0.4751  1.2854 -0.3014
   12LER     CA  223   8.015   8.936   3.459  0.3918 -0.3526 -0.3050
   12LER     HA  224   8.061   8.935   3.558  1.0948 -0.3162 -0.6273
   12LER     CB  225   8.115   8.974   3.352 -0.6150 -0.0185  1.3017
   12LER    HB1  226   8.111   9.081   3.334 -0.9222 -0.3078 -0.5885
   12LER    HB2  227   8.086   8.925   3.259 -1.3698  2.4005  0.1724
   12LER     CG  228   8.266   8.939   3.388  0.9947 -0.1781  0.4006
   12LER     HG  229   8.289   9.007   3.470 -2.0014 -0.2244  1.4209
   12LER    CD1  230   8.286   8.793   3.429 -0.3842  0.3163  0.8748
   12LER   HD11  231   8.389   8.760   3.413 -0.9213 -1.0255 -0.0129
   12LER   HD12  232   8.264   8.785   3.536  0.9402 -1.2796  1.0683
   12LER   HD13  233   8.219   8.724   3.380 -0.8912  1.8009 -0.5933
   12LER    CD2  234   8.355   8.957   3.268 -0.4756 -0.1244  0.3567
   12LER   HD21  235   8.328   8.893   3.184  0.1876  1.8802 -1.4864
   12LER   HD22  236   8.355   9.059   3.229 -0.2279  0.1078  0.9593
   12LER   HD23  237   8.455   8.932   3.304 -0.0936 -1.4448 -1.4401
   12LER      C  238   7.908   9.050   3.453  0.8331 -0.0052  0.4793
   12LER      O  239   7.797   9.037   3.395  0.5600  0.2845 -0.4114
   13LER      N  240   7.926   9.155   3.534  0.4496 -0.6992 -1.0494
   13LER      H  241   8.017   9.161   3.576  0.9676  0.6972 -2.2901
   13LER     CA  242   7.833   9.273   3.537 -0.0330  0.1821 -0.4143
   13LER     HA  243   7.730   9.238   3.539 -0.3607  1.1487  0.1254
   13LER     CB  244   7.845   9.350   3.669  0.3034 -0.2384  0.3897
   13LER    HB1  245   7.849   9.457   3.652 -0.9590 -0.3527 -0.7885
   13LER    HB2  246   7.944   9.327   3.709  1.7538 -1.0747 -3.2746
   13LER     CG  247   7.727   9.315   3.762 -0.2014 -0.0614 -0.9641
   13LER     HG  248   7.635   9.319   3.704 -0.8949  0.0088  0.1203
   13LER    CD1  249   7.759   9.178   3.830  0.8159  0.9867  0.0093
   13LER   HD11  250   7.853   9.189   3.883  0.7418  1.2256  0.0927
   13LER   HD12  251   7.675   9.147   3.893 -0.3339  1.3448 -1.2953
   13LER   HD13  252   7.783   9.100   3.758  0.9958 -1.1518  2.2436
   13LER    CD2  253   7.717   9.418   3.872  0.3144  0.0331  0.0462
   13LER   HD21  254   7.807   9.419   3.933  0.1874 -0.0740  0.2357
   13LER   HD22  255   7.711   9.513   3.819 -0.0221  1.5681  2.6520
   13LER   HD23  256   7.630   9.404   3.936  0.6805  1.2596  0.8674
   13LER      C  257   7.846   9.370   3.419  0.1158 -0.0828 -0.8722
   13LER      O  258   7.959   9.397   3.385  0.0612 -0.6112 -0.1420
   14NH2      N  259   7.743   9.432   3.367  0.1790 -0.0489 -0.2454
   14NH2     H1  260   7.650   9.420   3.403 -0.5142  2.7146 -0.8326
   14NH2     H2  261   7.765   9.492   3.288 -0.6223  1.0311  0.3319
   15LY0      N  262   8.043   8.766   4.217  0.2994  0.1691 -0.2324
   15LY0     H1  263   7.993   8.750   4.304  0.2019 -2.3165 -0.6645
   15LY0     H2  264   8.134   8.723   4.232 -1.2651 -3.0932  0.8914
   15LY0     H3  265   8.072   8.862   4.205 -1.5978  0.8671  0.3891
   15LY0     CA  266   7.973   8.723   4.093  0.3224  0.5960  0.2347
   15LY0     HA  267   7.876   8.774   4.094 -0.7985 -1.4202  0.9004
   15LY0     CB  268   8.050   8.767   3.972 -0.0230  0.1447 -0.7097
   15LY0    HB1  269   8.017   8.725   3.876  1.1512 -1.1312 -0.5911
   15LY0    HB2  270   8.155   8.738   3.985 -0.0093  0.0487 -1.0221
   15LY0     CG  271   8.046   8.920   3.958  0.2333  0.0261  0.1160
   15LY0    HG1  272   8.122   8.971   4.018  0.0302  0.9549 -0.4158
   15LY0    HG2  273   7.946   8.959   3.975  0.5219  0.3755  1.0794
   15LY0     CD  274   8.084   8.953   3.815  0.3849 -0.2524  0.3666
   15LY0    HD1  275   7.993   8.944   3.756  0.5380  0.2459  0.0510
   15LY0    HD2  276   8.162   8.883   3.787  1.1891  0.0896  1.6639
   15LY0     CE  277   8.147   9.099   3.803  0.4932  1.0023 -1.2358
   15LY0    HE1  278   8.234   9.111   3.868  0.9256 -0.8718 -1.4084
   15LY0    HE2  279   8.070   9.168   3.837  0.6036  0.4056  0.3458
   15LY0     NZ  280   8.191   9.129   3.670 -0.0265 -0.3263  0.1442
   15LY0    HZ1  281   8.123   9.084   3.610  1.0965 -0.1844 -1.2896
   15LY0    HZ2  282   8.198   9.229   3.659  0.6516 -0.3203  0.5933
   15LY0    HZ3  283   8.283   9.093   3.649  0.5408  2.2616 -2.2619
   15LY0      C  284   7.941   8.574   4.093  0.0634  1.0737  0.2312
   15LY0      O  285   8.032   8.498   4.132  0.3791 -0.3648 -0.4843
   16LER      N  286   7.817   8.543   4.049 -0.5673  0.1120 -0.8175
   16LER      H  287   7.761   8.616   4.009  1.5893  1.1625 -2.1403
   16LER     CA  288   7.772   8.404   4.037 -0.1736 -0.6036  0.2071
   16LER     HA  289   7.792   8.351   4.131 -1.7560 -0.4785  0.6438
   16LER     CB  290   7.618   8.406   4.011  0.3271 -0.0467  0.8331
   16LER    HB1  291   7.591   8.302   3.991 -2.1671  0.9947 -1.8530
   16LER    HB2  292   7.601   8.469   3.923 -0.6778 -0.1827  0.9251
   16LER     CG  293   7.539   8.469   4.126 -0.8582  0.0300 -0.5232
   16LER     HG  294   7.558   8.577   4.126 -0.7705  0.0173 -1.1789
   16LER    CD1  295   7.383   8.450   4.114  0.2260 -0.0790 -0.0773
   16LER   HD11  296   7.375   8.341   4.110  2.3504 -0.2408 -0.8112
   16LER   HD12  297   7.332   8.472   4.208  0.1114 -1.9132  0.3209
   16LER   HD13  298   7.344   8.503   4.027  1.3259  0.6100 -0.1625
   16LER    CD2  299   7.583   8.405   4.260 -0.3679 -0.3435 -0.4090
   16LER   HD21  300   7.510   8.422   4.339  0.0589  1.0304 -0.2705
   16LER   HD22  301   7.596   8.298   4.251 -1.2581 -0.7287  2.0693
   16LER   HD23  302   7.678   8.440   4.302 -1.0686  1.4893 -0.2305
   16LER      C  303   7.854   8.332   3.927 -0.6387  0.3289 -0.6828
   16LER      O  304   7.898   8.395   3.828 -0.6389 -0.1612 -0.0179
   17LY0      N  305   7.103   8.307   3.892  0.1438 -0.6678 -0.5948
   17LY0     H1  306   7.021   8.357   3.863  0.1403 -0.1041  0.3402
   17LY0     H2  307   7.097   8.279   3.989  0.2097 -0.9630 -0.6732
   17LY0     H3  308   7.168   8.384   3.888 -1.0090  0.4439  0.8843
   17LY0     CA  309   7.139   8.201   3.797 -0.2604 -0.1204 -0.4020
   17LY0     HA  310   7.060   8.131   3.822 -0.0195  0.4977  2.4214
   17LY0     CB  311   7.122   8.238   3.649 -0.1778 -0.2633 -1.2472
   17LY0    HB1  312   7.188   8.175   3.590  4.1234  2.7476 -0.1932
   17LY0    HB2  313   7.180   8.331   3.649 -0.9032  0.2451 -3.3192
   17LY0     CG  314   6.977   8.247   3.599 -0.3895  0.2330 -0.1541
   17LY0    HG1  315   6.915   8.308   3.665 -1.9912  0.4273 -1.7596
   17LY0    HG2  316   6.927   8.150   3.604 -0.0473  0.1005  1.2439
   17LY0     CD  317   6.975   8.298   3.452 -0.3972  0.8487  0.2466
   17LY0    HD1  318   7.039   8.228   3.397 -1.5962 -0.3633  0.3369
   17LY0    HD2  319   7.013   8.400   3.453  0.1286  0.6854 -0.9056
   17LY0     CE  320   6.838   8.275   3.392  0.8512 -0.1762  0.5235
   17LY0    HE1  321   6.801   8.176   3.419 -0.0400  0.1536  0.5430
   17LY0    HE2  322   6.851   8.263   3.284 -0.1115 -0.6344  0.4432
   17LY0     NZ  323   6.742   8.385   3.428 -0.4020  0.7285 -0.4986
   17LY0    HZ1  324   6.753   8.390   3.529 -2.2440 -2.6296 -0.0024
   17LY0    HZ2  325   6.772   8.469   3.380  0.7238  0.1815 -0.7901
   17LY0    HZ3  326   6.650   8.369   3.390 -0.0299  0.7172 -1.4276
   17LY0      C  327   7.275   8.138   3.816  0.1112 -0.0631  0.5886
   17LY0      O  328   7.373   8.210   3.811 -0.1686 -0.1011  0.0619
   18LER      N  329   7.287   8.002   3.814  0.3736  0.1968 -0.2461
   18LER      H  330   7.200   7.951   3.806 -0.0693  1.0085 -0.7317
   18LER     CA  331   7.408   7.922   3.815  0.3915 -0.4859  0.5352
   18LER     HA  332   7.375   7.822   3.784 -1.7864  0.3548  0.0098
   18LER     CB  333   7.515   7.966   3.710  0.4565 -0.0973  0.0767
   18LER    HB1  334   7.600   7.898   3.709  1.1336  0.6824  1.4079
   18LER    HB2  335   7.557   8.059   3.750  2.0248 -1.6075  2.1979
   18LER     CG  336   7.451   7.989   3.575 -0.0107  0.4794 -0.0919
   18LER     HG  337   7.375   8.066   3.581  0.4902  0.9706  0.0064
   18LER    CD1  338   7.572   8.026   3.493  0.4715 -0.3278 -0.7628
   18LER   HD11  339   7.641   7.942   3.490 -0.3681 -1.0669  0.0005
   18LER   HD12  340   7.551   8.042   3.388  1.4687 -1.1540 -1.1049
   18LER   HD13  341   7.619   8.111   3.543 -0.4955 -0.1291 -0.1561
   18LER    CD2  342   7.390   7.859   3.511  0.2679 -0.8289 -1.1780
   18LER   HD21  343   7.466   7.789   3.478 -0.1278 -1.4864 -0.7006
   18LER   HD22  344   7.324   7.802   3.577 -0.1308  0.2771 -0.5887
   18LER   HD23  345   7.337   7.896   3.423 -0.6441  3.5173  0.9233
   18LER      C  346   7.464   7.895   3.954 -0.1241  0.8699  0.1432
   18LER      O  347   7.558   7.816   3.956  0.0881  0.1750 -0.6618
   19LYR      N  348   7.416   7.959   4.065  0.1806 -0.1700 -0.7047
   19LYR      H  349   7.335   8.019   4.066  1.5937  1.8175 -0.2479
   19LYR     CA  350   7.483   7.929   4.190  0.4188  0.5320 -0.5487
   19LYR     HA  351   7.493   7.821   4.196  0.1555  0.5770  1.3047
   19LYR     CB  352   7.396   7.969   4.310 -0.2589  0.1136 -0.0094
   19LYR    HB1  353   7.408   7.906   4.398 -2.9523 -1.0724 -0.3936
   19LYR    HB2  354   7.295   7.946   4.277 -0.9088  2.0276  0.5397
   19LYR     CG  355   7.382   8.113   4.352 -0.5378 -0.5850 -0.1839
   19LYR    HG1  356   7.357   8.174   4.265  2.6221  0.0579 -0.7521
   19LYR    HG2  357   7.478   8.154   4.383 -0.4420 -1.2679  0.4453
   19LYR     CD  358   7.280   8.128   4.471  0.4161 -0.5655 -0.5405
   19LYR    HD1  359   7.319   8.064   4.551 -0.1941  1.1759  1.2095
   19LYR    HD2  360   7.186   8.083   4.441 -2.5247  2.2770  3.4574
   19LYR     CE  361   7.263   8.273   4.511  0.2618 -0.6609  0.4456
   19LYR    HE1  362   7.230   8.329   4.424  1.0274 -1.1689 -0.1814
   19LYR    HE2  363   7.352   8.318   4.555  0.0938  1.1687 -0.9920
   19LYR     NZ  364   7.155   8.282   4.617  0.0074 -0.0573 -0.1933
   19LYR    HZ1  365   7.074   8.224   4.600  0.3006 -0.5175 -0.0357
   19LYR      C  366   7.627   7.982   4.207  0.9517  0.4077  0.0563
   19LYR      O  367   7.672   8.058   4.122  0.0702 -0.6797  0.0182
   20LY0      N  368   7.699   7.934   4.307  0.0703  0.4649  0.3875
   20LY0      H  369   7.657   7.860   4.361  3.3662 -0.8362  1.4033
   20LY0     CA  370   7.833   7.976   4.335 -0.9596  0.2535 -0.7977
   20LY0     HA  371   7.839   8.084   4.327 -1.0229  0.3481  0.2383
   20LY0     CB  372   7.875   7.921   4.474  0.7013  0.7984 -0.5522
   20LY0    HB1  373   7.917   7.820   4.465  0.7123  0.5459  1.7312
   20LY0    HB2  374   7.798   7.921   4.551 -0.1305 -1.7246 -1.2961
   20LY0     CG  375   7.985   8.013   4.526  0.6732  0.5951 -0.1064
   20LY0    HG1  376   7.940   8.112   4.532  1.2843  0.7879  2.0001
   20LY0    HG2  377   8.069   8.023   4.457  0.8584  2.0483  0.3107
   20LY0     CD  378   8.054   7.976   4.658 -0.2374 -0.3389  0.1607
   20LY0    HD1  379   7.975   7.953   4.730 -0.0745 -0.9518  0.1464
   20LY0    HD2  380   8.121   8.059   4.681 -2.6356  2.0589 -0.8674
   20LY0     CE  381   8.123   7.842   4.641  0.6721 -0.4063 -0.3121
   20LY0    HE1  382   8.186   7.845   4.552 -0.9180 -1.0860 -1.5071
   20LY0    HE2  383   8.040   7.773   4.625  0.0303  0.4179 -0.5879
   20LY0     NZ  384   8.182   7.793   4.761 -0.3439  0.1055 -0.1456
   20LY0    HZ1  385   8.108   7.777   4.828 -1.3989  0.2161 -1.2442
   20LY0    HZ2  386   8.234   7.716   4.720 -0.0135  0.2779 -0.0500
   20LY0    HZ3  387   8.251   7.860   4.790 -0.8702  0.8573 -0.5984
   20LY0      C  388   7.933   7.925   4.229  0.4364  0.0786  0.4500
   20LY0      O  389   7.914   7.816   4.178  0.2556 -0.6867  0.4492
   21LER      N  390   8.033   8.007   4.200 -0.1100 -0.0673 -0.4411
   21LER      H  391   8.027   8.099   4.241  1.1677  0.0641 -0.5180
   21LER     CA  392   8.160   7.964   4.131  0.5561  0.1566  0.4124
   21LER     HA  393   8.125   7.916   4.039 -0.2390  1.4745 -0.0086
   21LER     CB  394   8.251   8.090   4.090 -0.5692 -0.3495 -0.4734
   21LER    HB1  395   8.277   8.128   4.188  1.6290 -0.4801 -0.9448
   21LER    HB2  396   8.204   8.171   4.033  1.5199  1.7136  0.5667
   21LER     CG  397   8.390   8.051   4.026 -0.1724 -0.5167  0.6373
   21LER     HG  398   8.453   7.975   4.073  1.6675  0.0960 -0.7308
   21LER    CD1  399   8.369   8.025   3.877 -0.2241 -0.4104 -0.5899
   21LER   HD11  400   8.297   8.096   3.836 -0.5674  0.8075  1.9476
   21LER   HD12  401   8.464   8.023   3.823  0.4712  0.8243  0.5183
   21LER   HD13  402   8.333   7.923   3.880  0.9889 -0.8326  2.1549
   21LER    CD2  403   8.472   8.183   4.032 -0.6063 -1.4216  0.3740
   21LER   HD21  404   8.443   8.260   3.960  1.2748  2.1307  3.0987
   21LER   HD22  405   8.478   8.218   4.135  3.1065  0.3734 -0.2869
   21LER   HD23  406   8.574   8.159   4.001  0.5665  2.0929  1.0680
   21LER      C  407   8.248   7.860   4.208 -0.2834 -0.4239 -0.4183
   21LER      O  408   8.298   7.885   4.317  0.4404 -0.1863  0.9964
   22LY0      N  409   7.261   8.070   5.209 -0.4889  0.5679  0.4881
   22LY0     H1  410   7.191   8.008   5.172  0.4495  0.0155 -0.4349
   22LY0     H2  411   7.351   8.050   5.166 -1.4676 -2.0704 -0.4969
   22LY0     H3  412   7.276   8.067   5.309 -1.1575 -1.2899  0.5558
   22LY0     CA  413   7.206   8.206   5.165  0.3075 -0.1253 -0.6501
   22LY0     HA  414   7.111   8.214   5.217  0.6365 -0.1921 -0.0227
   22LY0     CB  415   7.289   8.324   5.221  0.6241 -0.1986 -0.0933
   22LY0    HB1  416   7.313   8.304   5.325 -0.1042  0.2208  0.1612
   22LY0    HB2  417   7.236   8.419   5.218  0.5718 -0.1271  1.8160
   22LY0     CG  418   7.415   8.358   5.143  0.2776  0.3509 -0.1348
   22LY0    HG1  419   7.391   8.415   5.054 -2.4751 -1.0262 -0.3601
   22LY0    HG2  420   7.470   8.266   5.123 -1.8971 -0.7476 -1.3924
   22LY0     CD  421   7.527   8.429   5.219 -0.6208 -0.0321 -0.2065
   22LY0    HD1  422   7.623   8.423   5.169  0.5283 -0.3753  1.9382
   22LY0    HD2  423   7.533   8.386   5.318 -1.2532  0.5412  0.0873
   22LY0     CE  424   7.489   8.577   5.240 -0.0160 -0.8190  0.2787
   22LY0    HE1  425   7.402   8.584   5.306 -0.8174  1.9001 -0.8872
   22LY0    HE2  426   7.459   8.619   5.144 -0.0478 -1.6346 -0.0767
   22LY0     NZ  427   7.599   8.655   5.295  0.2749 -0.3101 -0.6974
   22LY0    HZ1  428   7.568   8.750   5.312 -0.6024 -0.3433 -1.9847
   22LY0    HZ2  429   7.630   8.608   5.379  2.3427  0.5895 -0.8988
   22LY0    HZ3  430   7.672   8.650   5.225  0.6749 -0.4407 -0.2739
   22LY0      C  431   7.177   8.205   5.017  0.7457 -0.4100  0.4186
   22LY0      O  432   7.231   8.126   4.942  0.5397 -0.6249  0.5893
   23LER      N  433   7.085   8.294   4.974 -0.3145  0.1564 -0.0075
   23LER      H  434   7.034   8.345   5.044 -0.0372  3.0870 -1.7670
   23LER     CA  435   7.042   8.313   4.836  0.2848 -0.1622  0.7492
   23LER     HA  436   6.994   8.218   4.812  1.0727 -0.2496 -0.5778
   23LER     CB  437   6.943   8.429   4.825 -0.3525 -0.2566 -0.6660
   23LER    HB1  438   7.001   8.521   4.833 -0.5969 -0.2705  2.3454
   23LER    HB2  439   6.887   8.425   4.918 -0.3970 -0.3064 -0.6944
   23LER     CG  440   6.843   8.434   4.708  0.6553  0.4007  0.1909
   23LER     HG  441   6.891   8.431   4.611 -0.3384  0.3345 -0.3139
   23LER    CD1  442   6.753   8.308   4.723 -0.1064 -0.3600 -0.0385
   23LER   HD11  443   6.662   8.322   4.663  0.6778 -0.0047 -1.1834
   23LER   HD12  444   6.816   8.234   4.675  1.7481  1.1864 -0.1011
   23LER   HD13  445   6.724   8.276   4.823  0.3873 -0.0024  0.2194
   23LER    CD2  446   6.762   8.566   4.734 -0.3250  0.3220  0.2597
   23LER   HD21  447   6.711   8.568   4.830 -1.1966  0.2112 -0.1895
   23LER   HD22  448   6.837   8.645   4.723 -0.3584  0.4594  0.9566
   23LER   HD23  449   6.685   8.575   4.658 -0.2057  1.4549  0.2538
   23LER      C  450   7.159   8.329   4.743  0.0875 -0.1123  0.2592
   23LER      O  451   7.248   8.410   4.772 -0.0619  0.2001 -0.0884
   24LY0      N  452   8.848   8.298   2.811 -0.0076  0.1017  0.1060
   24LY0     H1  453   8.844   8.228   2.884 -0.6007 -0.0655 -0.0783
   24LY0     H2  454   8.855   8.385   2.861 -1.2514  1.7463 -2.3741
   24LY0     H3  455   8.934   8.284   2.761 -0.2971 -1.7182  0.0421
   24LY0     CA  456   8.732   8.298   2.717  0.3379 -0.5172 -0.3046
   24LY0     HA  457   8.741   8.389   2.659 -2.9248 -0.7419 -1.3684
   24LY0     CB  458   8.736   8.179   2.621  0.6155  0.1669  0.1946
   24LY0    HB1  459   8.712   8.079   2.657  0.7602 -0.8821 -2.3729
   24LY0    HB2  460   8.829   8.171   2.566  0.3882 -2.7507  0.0565
   24LY0     CG  461   8.624   8.201   2.516  0.6350 -0.1196  0.0161
   24LY0    HG1  462   8.652   8.286   2.454  0.7910  0.0931  0.3750
   24LY0    HG2  463   8.533   8.216   2.575  0.7856  1.7627 -0.1790
   24LY0     CD  464   8.603   8.077   2.422  0.0061 -0.3138 -0.4607
   24LY0    HD1  465   8.507   8.104   2.377 -1.0497  0.2212  1.9373
   24LY0    HD2  466   8.581   7.985   2.476 -2.9654 -0.0260 -0.9997
   24LY0     CE  467   8.716   8.059   2.320 -0.3607  0.0648 -0.2812
   24LY0    HE1  468   8.813   8.055   2.370 -1.2156 -0.6080  1.3852
   24LY0    HE2  469   8.735   8.144   2.255  1.1461  0.2394  0.3404
   24LY0     NZ  470   8.709   7.935   2.242  0.0032 -0.6576  0.0904
   24LY0    HZ1  471   8.700   7.849   2.295  1.7244 -0.6994  0.3983
   24LY0    HZ2  472   8.629   7.960   2.186 -2.0941 -0.6144  2.9477
   24LY0    HZ3  473   8.789   7.931   2.179  2.4490  3.4611  2.4953
   24LY0      C  474   8.605   8.317   2.800 -0.0602 -0.1233  0.0674
   24LY0      O  475   8.575   8.235   2.888  0.1024 -0.2151 -0.0834
   25LER      N  476   8.537   8.429   2.776  0.1080 -0.4502 -0.1225
   25LER      H  477   8.582   8.495   2.714 -2.6038  1.4624 -0.2334
   25LER     CA  478   8.403   8.463   2.825 -0.6311 -0.3775  0.7145
   25LER     HA  479   8.398   8.430   2.929  1.5468  1.1843  1.3948
   25LER     CB  480   8.388   8.614   2.835  0.5735  0.3292  0.1473
   25LER    HB1  481   8.287   8.637   2.871  0.8062  0.1473  0.9443
   25LER    HB2  482   8.394   8.650   2.732 -0.7390 -1.1673 -0.4851
   25LER     CG  483   8.485   8.690   2.922  0.3136  0.1684  0.1236
   25LER     HG  484   8.586   8.667   2.887  0.4542  0.3557  0.4008
   25LER    CD1  485   8.458   8.841   2.899 -0.8566  0.0538 -0.0200
   25LER   HD11  486   8.462   8.861   2.792  1.4904 -0.6779 -0.1310
   25LER   HD12  487   8.366   8.859   2.954 -0.4551 -1.8033  1.3769
   25LER   HD13  488   8.536   8.896   2.951 -1.0706  1.5901 -1.2559
   25LER    CD2  489   8.481   8.660   3.074  0.5937 -0.6578 -0.2182
   25LER   HD21  490   8.383   8.672   3.119  0.8020  3.1774 -0.4773
   25LER   HD22  491   8.521   8.559   3.078 -1.0678 -1.3065  1.3404
   25LER   HD23  492   8.555   8.715   3.131 -1.3900  3.6516 -1.3562
   25LER      C  493   8.290   8.398   2.743 -0.2423  0.2282  0.7494
   25LER      O  494   8.307   8.383   2.622  0.2121 -0.1853  0.0795
   26LYR      N  495   8.179   8.363   2.808  0.3537 -0.1149  0.6196
   26LYR      H  496   8.160   8.385   2.905 -0.4423 -0.4089  0.5361
   26LYR     CA  497   8.064   8.301   2.737 -0.2105 -0.8026  0.0993
   26LYR     HA  498   8.021   8.365   2.660  0.2676 -0.7796 -0.1560
   26LYR     CB  499   7.947   8.282   2.836 -0.3942  0.1639 -0.2038
   26LYR    HB1  500   7.983   8.235   2.928  1.8241 -1.5048 -1.7957
   26LYR    HB2  501   7.868   8.230   2.784 -0.0619 -0.6480  0.0868
   26LYR     CG  502   7.884   8.420   2.872  0.5786  0.0949  0.1313
   26LYR    HG1  503   7.834   8.442   2.777 -1.2831 -2.1483  0.5200
   26LYR    HG2  504   7.963   8.489   2.901  0.6845  0.5765 -1.2261
   26LYR     CD  505   7.789   8.416   2.987 -0.5307 -0.4685 -0.1029
   26LYR    HD1  506   7.761   8.518   3.012  1.0795 -0.5301  2.3064
   26LYR    HD2  507   7.843   8.380   3.075 -0.0086  1.1920  0.2824
   26LYR     CE  508   7.667   8.326   2.946  0.2039 -0.6387 -0.3492
   26LYR    HE1  509   7.653   8.245   3.018  0.9877 -0.7814 -0.3458
   26LYR    HE2  510   7.685   8.291   2.844  0.6677  3.6688 -1.9601
   26LYR     NZ  511   7.546   8.407   2.946 -0.1192  0.0452 -0.3239
   26LYR    HZ1  512   7.556   8.502   2.978  0.1541 -0.3277  0.7350
   26LYR      C  513   8.099   8.168   2.672  0.0650  0.3077  0.0632
   26LYR      O  514   8.067   8.163   2.552  0.5145 -0.1846  0.6553
   27LY0      N  515   8.166   8.082   2.745 -0.4001 -1.1798  0.0157
   27LY0      H  516   8.197   8.110   2.837 -0.3046 -0.5238 -0.2124
   27LY0     CA  517   8.194   7.950   2.714 -0.2224  0.3111 -0.0881
   27LY0     HA  518   8.257   7.943   2.625  0.6159 -1.2745  0.5985
   27LY0     CB  519   8.287   7.890   2.818 -0.1270  0.4666 -0.0191
   27LY0    HB1  520   8.295   7.784   2.793 -1.8546  0.6098 -1.3648
   27LY0    HB2  521   8.249   7.900   2.919  1.3230  0.1097  0.5840
   27LY0     CG  522   8.427   7.952   2.808 -0.0810  0.8924 -0.3328
   27LY0    HG1  523   8.417   8.061   2.800  0.0664  0.8650 -0.9027
   27LY0    HG2  524   8.484   7.926   2.719 -0.1638  1.3599 -0.5271
   27LY0     CD  525   8.506   7.916   2.936 -0.0841  0.2776  0.5369
   27LY0    HD1  526   8.487   7.809   2.948 -0.5201  0.1632 -0.9115
   27LY0    HD2  527   8.464   7.982   3.010  1.6491  2.3523 -0.2112
   27LY0     CE  528   8.662   7.928   2.920  0.5888 -0.6056 -0.5898
   27LY0    HE1  529   8.698   8.013   2.862  1.0711  0.8094  1.6684
   27LY0    HE2  530   8.692   7.831   2.879  0.2114 -0.2519 -1.7462
   27LY0     NZ  531   8.726   7.949   3.049  0.2590  0.1004 -0.4712
   27LY0    HZ1  532   8.826   7.947   3.040  0.3099  0.4534 -0.0563
   27LY0    HZ2  533   8.687   8.029   3.097  1.4916  0.5212 -0.1202
   27LY0    HZ3  534   8.695   7.872   3.106  1.3922  0.6636  0.9844
   27LY0      C  535   8.067   7.866   2.694  0.5921  0.5163  0.2623
   27LY0      O  536   7.972   7.873   2.776 -0.5418 -0.6865  0.6629
   28LER      N  537   8.076   7.770   2.597 -0.4824 -0.8231  0.1396
   28LER      H  538   8.158   7.768   2.538 -3.0498  0.0345 -3.8616
   28LER     CA  539   7.982   7.666   2.563  0.3663 -0.4544 -0.4666
   28LER     HA  540   7.878   7.682   2.591 -0.1479 -1.1270 -1.9173
   28LER     CB  541   7.984   7.652   2.411 -0.3484 -0.3925  0.6275
   28LER    HB1  542   7.923   7.569   2.375 -0.8912 -0.2133  1.1147
   28LER    HB2  543   8.086   7.620   2.390 -0.3280  0.9244 -1.6251
   28LER     CG  544   7.948   7.771   2.325 -0.0694 -0.3231 -0.1716
   28LER     HG  545   8.030   7.841   2.341 -0.4451 -0.2589  1.6963
   28LER    CD1  546   7.953   7.738   2.171  0.2185  0.1427 -0.4945
   28LER   HD11  547   7.868   7.670   2.156  0.2695 -0.9440  3.2666
   28LER   HD12  548   7.933   7.827   2.111 -2.3652 -0.1034 -0.1423
   28LER   HD13  549   8.045   7.686   2.143 -1.9267 -4.3885 -0.0692
   28LER    CD2  550   7.809   7.832   2.354  0.2346 -0.5186  0.0208
   28LER   HD21  551   7.737   7.751   2.340  0.3194 -0.3931 -1.2410
   28LER   HD22  552   7.812   7.865   2.458  0.4351  0.9278 -0.4184
   28LER   HD23  553   7.796   7.923   2.295  2.3992 -0.3225 -0.2073
   28LER      C  554   8.010   7.537   2.637  0.0759  0.8550  0.2858
   28LER      O  555   8.061   7.437   2.592 -0.3944  0.1524 -0.3739
   29LYR      N  556   7.971   7.530   2.766  0.6090  0.3791  0.2822
   29LYR      H  557   7.929   7.612   2.806  0.0480  1.1771 -1.8080
   29LYR     CA  558   7.977   7.409   2.845 -0.1653  0.4601 -0.2222
   29LYR     HA  559   7.937   7.327   2.786  0.0430 -1.0065  1.6056
   29LYR     CB  560   7.882   7.426   2.959 -0.0077  0.0504 -0.0739
   29LYR    HB1  561   7.925   7.511   3.012 -0.4338  0.9468 -1.1269
   29LYR    HB2  562   7.893   7.338   3.021  0.6856 -2.4285 -3.4285
   29LYR     CG  563   7.731   7.443   2.922  0.2354 -0.7641 -0.0451
   29LYR    HG1  564   7.683   7.429   3.019  0.4613 -0.4003  0.1203
   29LYR    HG2  565   7.710   7.357   2.858  1.6974 -0.7957 -0.5131
   29LYR     CD  566   7.672   7.575   2.863 -0.3837 -0.2336  0.7379
   29LYR    HD1  567   7.714   7.595   2.764 -0.2486 -1.0320  0.6309
   29LYR    HD2  568   7.705   7.656   2.928  0.3817  1.5064 -1.6612
   29LYR     CE  569   7.522   7.554   2.861  0.0315  0.0339 -0.9025
   29LYR    HE1  570   7.497   7.553   2.967  0.4610  0.9307 -0.7847
   29LYR    HE2  571   7.487   7.461   2.816 -0.7097 -0.0368 -0.1995
   29LYR     NZ  572   7.453   7.657   2.800 -0.2486 -0.4332  1.1657
   29LYR    HZ1  573   7.429   7.649   2.702  1.6990 -3.6154  0.8242
   29LYR      C  574   8.124   7.368   2.889  0.2770  0.2909 -0.3616
   29LYR      O  575   8.156   7.274   2.960  0.1910 -0.5485 -0.2242
   30LER      N  576   8.221   7.452   2.859  0.0915 -0.4806  0.0723
   30LER      H  577   8.199   7.532   2.802  0.3978 -1.8135 -2.0428
   30LER     CA  578   8.365   7.431   2.881 -0.2107  0.1671 -0.3802
   30LER     HA  579   8.373   7.323   2.890  0.6850  0.1005 -1.6816
   30LER     CB  580   8.445   7.496   2.768  0.4676 -0.3033 -0.5374
   30LER    HB1  581   8.551   7.498   2.795  0.4708 -1.0518 -0.4696
   30LER    HB2  582   8.409   7.598   2.755 -1.4810 -0.5167  2.1582
   30LER     CG  583   8.423   7.429   2.629 -0.1114  0.1938  0.5450
   30LER     HG  584   8.320   7.449   2.599 -1.3116 -2.1708  2.7032
   30LER    CD1  585   8.525   7.490   2.530  0.6205 -0.2033  0.0145
   30LER   HD11  586   8.626   7.469   2.566  1.1960 -2.1880 -2.4622
   30LER   HD12  587   8.509   7.443   2.433 -1.6616 -0.7168  0.5856
   30LER   HD13  588   8.501   7.596   2.522 -1.0986 -0.4913  0.7930
   30LER    CD2  589   8.457   7.284   2.619  0.5633 -0.1849  0.0237
   30LER   HD21  590   8.431   7.241   2.523  2.1962  0.3652 -0.6894
   30LER   HD22  591   8.562   7.257   2.634  1.3492  3.0382  1.0477
   30LER   HD23  592   8.391   7.231   2.688  1.6835  0.0666  1.3238
   30LER      C  593   8.412   7.485   3.020  0.2763 -0.1157 -0.3930
   30LER      O  594   8.345   7.575   3.075 -0.4024 -1.0616 -0.2656
   31LER      N  595   8.533   7.438   3.070 -0.4274  0.1684  0.1061
   31LER      H  596   8.572   7.352   3.036  0.8491 -0.7583  3.4694
   31LER     CA  597   8.588   7.481   3.206  0.1786  0.1745  0.5760
   31LER     HA  598   8.496   7.475   3.265  0.1916 -1.5683  0.4727
   31LER     CB  599   8.690   7.382   3.260  0.4474 -0.0593 -0.3945
   31LER    HB1  600   8.772   7.405   3.192 -1.7674  2.5117 -2.3961
   31LER    HB2  601   8.658   7.278   3.259  0.0642  0.0512  0.1501
   31LER     CG  602   8.737   7.418   3.404 -0.2798 -0.2667 -0.4287
   31LER     HG  603   8.713   7.521   3.430  0.2740 -0.2205 -0.0851
   31LER    CD1  604   8.667   7.333   3.506 -0.7344  0.1151  0.3077
   31LER   HD11  605   8.558   7.332   3.503 -0.7308 -0.9600  0.1510
   31LER   HD12  606   8.696   7.230   3.487  0.0228  0.3381  0.2177
   31LER   HD13  607   8.693   7.361   3.609 -1.8509  0.9379  0.3828
   31LER    CD2  608   8.887   7.401   3.412  0.8865 -0.5574 -0.7481
   31LER   HD21  609   8.912   7.295   3.408 -0.6678 -1.0082  0.6329
   31LER   HD22  610   8.942   7.463   3.341 -0.0867 -1.4419 -2.3203
   31LER   HD23  611   8.921   7.429   3.512  1.3340  0.4766 -1.1758
   31LER      C  612   8.622   7.627   3.210  0.6609 -0.0480  0.1193
   31LER      O  613   8.717   7.674   3.143 -0.2755  0.2301 -0.8672
   32LY0      N  614   7.009   8.679   2.587  0.4410 -0.2010  0.2825
   32LY0     H1  615   6.947   8.659   2.509 -0.6695 -0.6494  1.2508
   32LY0     H2  616   6.952   8.677   2.671  1.6811 -0.0905  1.1490
   32LY0     H3  617   7.057   8.768   2.578 -1.3350  0.7674 -0.1958
   32LY0     CA  618   7.118   8.581   2.590  0.3884  0.2191 -1.1834
   32LY0     HA  619   7.072   8.482   2.590  1.2908 -0.2081 -1.3095
   32LY0     CB  620   7.208   8.590   2.468 -0.0006 -0.5598  0.2650
   32LY0    HB1  621   7.281   8.671   2.461 -0.9799  0.2455 -1.1080
   32LY0    HB2  622   7.141   8.598   2.382 -1.0404  0.3990  1.1339
   32LY0     CG  623   7.284   8.457   2.440  0.0562  0.2296  0.4935
   32LY0    HG1  624   7.215   8.376   2.459 -0.4050  0.0148 -1.8532
   32LY0    HG2  625   7.370   8.443   2.507 -0.4990 -0.7797  1.0250
   32LY0     CD  626   7.321   8.451   2.289 -0.2529 -0.0306 -0.0367
   32LY0    HD1  627   7.370   8.543   2.257  1.2975 -1.0198 -0.6393
   32LY0    HD2  628   7.233   8.443   2.226 -0.9299  2.5305  0.4669
   32LY0     CE  629   7.414   8.330   2.273 -0.5593 -0.9213  0.3751
   32LY0    HE1  630   7.367   8.237   2.305 -1.4602 -0.8211 -0.6063
   32LY0    HE2  631   7.499   8.348   2.339 -1.0694  1.8906  0.3656
   32LY0     NZ  632   7.467   8.316   2.135  0.8624  0.2707  0.6583
   32LY0    HZ1  633   7.519   8.399   2.111  0.6537 -0.4397 -2.6243
   32LY0    HZ2  634   7.521   8.232   2.121 -0.7916 -0.3796 -2.6696
   32LY0    HZ3  635   7.395   8.295   2.068  1.3396  0.8984 -0.0608
   32LY0      C  636   7.194   8.599   2.725 -0.2540 -0.7569 -0.1545
   32LY0      O  637   7.221   8.714   2.759  0.0683  0.1518 -0.4506
   33LER      N  638   7.228   8.495   2.796  0.7933  0.1272 -0.2491
   33LER      H  639   7.191   8.407   2.762  0.1008 -0.2806  1.4531
   33LER     CA  640   7.312   8.487   2.918 -0.9292  0.9343 -0.1078
   33LER     HA  641   7.366   8.579   2.938  0.1430  0.2159  0.3922
   33LER     CB  642   7.216   8.457   3.038 -0.7238 -0.1040  0.4507
   33LER    HB1  643   7.278   8.440   3.126  1.1329  2.7313 -0.1683
   33LER    HB2  644   7.172   8.360   3.016 -3.3405  0.5984  2.1788
   33LER     CG  645   7.118   8.565   3.066  0.0102  0.4012 -0.3491
   33LER     HG  646   7.070   8.604   2.976 -2.7683 -0.5165  0.6206
   33LER    CD1  647   7.008   8.532   3.169  0.2163  0.2794 -0.4606
   33LER   HD11  648   6.925   8.477   3.125 -0.2669 -0.7910  1.6444
   33LER   HD12  649   7.045   8.464   3.246 -0.7660 -0.3893 -0.5649
   33LER   HD13  650   6.975   8.622   3.222  0.8324  0.6230 -0.6531
   33LER    CD2  651   7.192   8.679   3.135 -0.2437 -0.1095  0.0103
   33LER   HD21  652   7.269   8.717   3.068  0.0529  1.6172  1.2745
   33LER   HD22  653   7.131   8.762   3.169  0.8378  1.0724 -0.8414
   33LER   HD23  654   7.241   8.642   3.225  0.7214  0.2134 -0.3642
   33LER      C  655   7.420   8.375   2.910  0.0372  0.6476  0.4528
   33LER      O  656   7.386   8.263   2.875 -0.7178 -0.6024  0.4019
   34LY0      N  657   6.272   8.217   2.433 -0.1878 -0.0511 -0.2588
   34LY0     H1  658   6.191   8.159   2.413 -0.5869  0.2642  0.3754
   34LY0     H2  659   6.226   8.302   2.462 -0.5252 -0.4509  0.4332
   34LY0     H3  660   6.328   8.238   2.352 -0.7228 -0.2243 -0.6822
   34LY0     CA  661   6.355   8.171   2.548  0.3979  0.1155 -0.4523
   34LY0     HA  662   6.293   8.183   2.638  0.7135 -1.8908  0.0987
   34LY0     CB  663   6.391   8.020   2.541  0.0184 -0.6068 -0.9910
   34LY0    HB1  664   6.440   7.978   2.629 -1.6100 -1.2324 -0.3510
   34LY0    HB2  665   6.450   7.995   2.452  0.7245 -4.9564  0.4640
   34LY0     CG  666   6.268   7.934   2.543  0.5207 -0.0166 -0.3211
   34LY0    HG1  667   6.287   7.839   2.494 -0.9183  0.1086 -1.1879
   34LY0    HG2  668   6.185   7.984   2.493 -1.0154 -1.6557  0.5222
   34LY0     CD  669   6.211   7.925   2.681  0.1090 -0.8912  0.3153
   34LY0    HD1  670   6.204   8.022   2.729 -0.6358 -0.7721 -0.0248
   34LY0    HD2  671   6.269   7.850   2.735 -1.0069  0.4735  3.6265
   34LY0     CE  672   6.067   7.874   2.663 -0.0010  0.5746 -0.0266
   34LY0    HE1  673   6.062   7.783   2.603 -2.4978  1.7292 -1.7022
   34LY0    HE2  674   6.012   7.942   2.598 -0.7517 -0.0056 -0.0129
   34LY0     NZ  675   5.999   7.870   2.790  0.2677 -0.0345 -0.2945
   34LY0    HZ1  676   5.942   7.953   2.803  1.9250  0.8736  1.5927
   34LY0    HZ2  677   5.946   7.784   2.798 -0.9656  0.8002  0.9524
   34LY0    HZ3  678   6.074   7.865   2.858 -0.1500 -1.0104  0.1098
   34LY0      C  679   6.472   8.266   2.565 -0.4083  0.3276 -0.1845
   34LY0      O  680   6.537   8.318   2.472 -0.1078 -0.0468  0.0971
   35LER      N  681   6.505   8.294   2.694  0.1797 -0.0868 -0.1756
   35LER      H  682   6.470   8.230   2.764 -0.2307  0.7077  0.3564
   35LER     CA  683   6.600   8.402   2.734 -0.1841  0.4153 -0.1072
   35LER     HA  684   6.572   8.483   2.667 -1.7817 -0.6443 -0.7776
   35LER     CB  685   6.574   8.437   2.884 -0.9200 -0.0563  1.0474
   35LER    HB1  686   6.631   8.530   2.891 -0.8763  0.1098 -0.9082
   35LER    HB2  687   6.631   8.355   2.926  0.6858 -0.2764 -1.3591
   35LER     CG  688   6.430   8.458   2.929  0.0900 -0.5930 -0.8614
   35LER     HG  689   6.368   8.374   2.895 -1.1729 -0.6705  1.4292
   35LER    CD1  690   6.422   8.470   3.083 -0.4247  0.3512  0.6793
   35LER   HD11  691   6.469   8.381   3.123  0.2435 -0.5450 -1.8592
   35LER   HD12  692   6.476   8.556   3.123 -1.3730  0.3990  1.8818
   35LER   HD13  693   6.327   8.491   3.131 -0.1357  2.5938  0.3951
   35LER    CD2  694   6.386   8.586   2.862 -0.5732  0.4455  0.0144
   35LER   HD21  695   6.457   8.669   2.869  0.4642 -0.3266 -0.9927
   35LER   HD22  696   6.372   8.561   2.757  1.0164 -3.3780  0.5482
   35LER   HD23  697   6.293   8.622   2.906 -0.8175 -0.8754  0.6123
   35LER      C  698   6.753   8.384   2.694  0.1288  0.2106  0.4203
   35LER      O  699   6.840   8.456   2.748  0.3041 -0.0564  0.2576
   36LYR      N  700   6.787   8.278   2.621 -0.1515  0.3029 -0.1413
   36LYR      H  701   6.708   8.229   2.582 -1.3681  0.8791  1.5008
   36LYR     CA  702   6.925   8.236   2.580  0.0543 -0.4527 -0.2569
   36LYR     HA  703   6.973   8.311   2.517  0.2950 -1.3807 -1.2018
   36LYR     CB  704   6.906   8.126   2.479 -0.3477  0.4187 -0.2861
   36LYR    HB1  705   6.839   8.167   2.403  1.7450  2.5450 -1.1254
   36LYR    HB2  706   6.873   8.043   2.541  2.9313 -0.1520  0.8834
   36LYR     CG  707   7.043   8.094   2.412  0.1663  0.1167  0.0629
   36LYR    HG1  708   7.115   8.046   2.478  1.0645  0.6019 -0.5533
   36LYR    HG2  709   7.084   8.179   2.357 -1.5304 -0.0885 -1.6174
   36LYR     CD  710   7.019   7.998   2.296 -0.3659  0.1214  1.3286
   36LYR    HD1  711   6.959   8.046   2.219  1.1919 -0.2159 -0.1372
   36LYR    HD2  712   6.951   7.917   2.320 -0.0910 -1.0318 -1.4247
   36LYR     CE  713   7.147   7.962   2.221 -0.7956 -0.7089 -0.4243
   36LYR    HE1  714   7.212   7.909   2.291 -0.6072 -0.0540 -0.0849
   36LYR    HE2  715   7.197   8.053   2.186  0.1239 -1.6545 -1.7019
   36LYR     NZ  716   7.118   7.873   2.112  0.2056  0.5309 -0.1368
   36LYR    HZ1  717   7.081   7.909   2.025 -2.1265 -2.4885 -0.5425
   36LYR      C  718   7.019   8.205   2.695  0.1560  0.3186 -0.2903
   36LYR      O  719   7.134   8.252   2.695  0.0830  0.4885  0.1164
   37LY0      N  720   6.978   8.125   2.793  0.1468  0.8403  0.4845
   37LY0      H  721   6.885   8.087   2.786  0.8568 -0.8337 -0.4445
   37LY0     CA  722   7.070   8.067   2.895 -0.0182  0.3579 -0.1666
   37LY0     HA  723   7.137   8.148   2.924 -0.4308  0.3927  0.7117
   37LY0     CB  724   6.985   8.042   3.021  0.0561  0.1154 -0.1672
   37LY0    HB1  725   6.900   7.977   3.005 -1.3509  1.6722  0.6919
   37LY0    HB2  726   6.951   8.143   3.042  1.3518  0.4572  0.3764
   37LY0     CG  727   7.075   7.988   3.141 -0.4243  0.3165  0.2635
   37LY0    HG1  728   7.139   8.068   3.176  0.6128 -0.3742 -0.0028
   37LY0    HG2  729   7.141   7.911   3.101  1.2630  2.3119 -0.9592
   37LY0     CD  730   6.973   7.936   3.247  0.0338 -0.0551  0.2014
   37LY0    HD1  731   6.936   7.839   3.212  0.3314  0.4446 -1.6409
   37LY0    HD2  732   6.891   8.006   3.258 -1.6498 -2.1366  1.5393
   37LY0     CE  733   7.044   7.911   3.386 -0.5491 -0.5797  0.0902
   37LY0    HE1  734   7.086   8.005   3.421  0.2155 -0.8716 -0.0324
   37LY0    HE2  735   7.129   7.843   3.373 -0.8026 -0.3835 -3.4009
   37LY0     NZ  736   6.951   7.861   3.489  0.2574  0.4399 -0.3654
   37LY0    HZ1  737   6.988   7.854   3.583  1.3371  0.3949 -0.7784
   37LY0    HZ2  738   6.864   7.910   3.489  0.5671  0.9953 -0.2955
   37LY0    HZ3  739   6.920   7.772   3.453 -0.2871  0.2393  0.5730
   37LY0      C  740   7.153   7.959   2.830  0.1977  0.2599  0.7790
   37LY0      O  741   7.103   7.852   2.789  0.6342  0.6048  0.3054
   38LER      N  742   7.285   7.978   2.831 -0.3478 -0.0587 -0.3082
   38LER      H  743   7.322   8.066   2.866 -0.9585  0.0275  0.1407
   38LER     CA  744   7.376   7.885   2.765  0.5853 -0.0302 -0.4256
   38LER     HA  745   7.329   7.844   2.676  1.4358 -1.4448 -0.2651
   38LER     CB  746   7.502   7.959   2.716 -0.0853 -0.3000 -0.4602
   38LER    HB1  747   7.573   7.887   2.676  0.9215 -0.6080  1.7229
   38LER    HB2  748   7.540   8.003   2.808  1.0411 -2.3400  0.0947
   38LER     CG  749   7.469   8.062   2.606 -0.4911  0.1550 -0.2245
   38LER     HG  750   7.387   8.125   2.638  1.8772  2.9905  0.7019
   38LER    CD1  751   7.586   8.159   2.588  0.7438 -0.1194  0.9997
   38LER   HD11  752   7.553   8.243   2.526  0.4232 -1.2502 -0.4345
   38LER   HD12  753   7.617   8.218   2.674  1.9723  1.3462 -0.3605
   38LER   HD13  754   7.674   8.119   2.537  0.3329  0.2524 -0.0494
   38LER    CD2  755   7.443   7.996   2.473  0.0870  0.0946 -0.2960
   38LER   HD21  756   7.523   7.930   2.439  1.4207 -0.5348  3.5267
   38LER   HD22  757   7.346   7.946   2.477 -0.4421  0.8756 -2.2545
   38LER   HD23  758   7.429   8.064   2.389  0.9720 -0.7842 -1.1707
   38LER      C  759   7.415   7.773   2.859  0.1532 -0.5202  0.4949
   38LER      O  760   7.429   7.788   2.987  0.0512  0.2283 -0.0989
   39LY0      N  761   7.318   7.262   1.829 -0.0110 -0.3545 -0.2327
   39LY0     H1  762   7.408   7.302   1.808 -1.1619  3.0056  0.6860
   39LY0     H2  763   7.319   7.163   1.851 -1.2203 -0.2657  0.3060
   39LY0     H3  764   7.246   7.278   1.760 -0.8707 -2.3411  0.1102
   39LY0     CA  765   7.277   7.326   1.959 -0.1921 -0.3353  0.1525
   39LY0     HA  766   7.179   7.280   1.969  0.0335 -0.7622  0.4235
   39LY0     CB  767   7.362   7.287   2.083 -0.5412  0.2593 -0.3945
   39LY0    HB1  768   7.461   7.332   2.079  0.3383 -1.6326 -0.8164
   39LY0    HB2  769   7.366   7.179   2.089  3.0431  0.2711 -0.4612
   39LY0     CG  770   7.296   7.330   2.216  0.2092  0.2015  0.3516
   39LY0    HG1  771   7.198   7.284   2.224  0.1013  0.0922 -1.2299
   39LY0    HG2  772   7.290   7.438   2.233 -1.6932  0.1513  0.1828
   39LY0     CD  773   7.369   7.268   2.340  0.4331 -0.0576  0.3362
   39LY0    HD1  774   7.471   7.301   2.321  0.1800  1.0722  0.8480
   39LY0    HD2  775   7.361   7.159   2.345 -1.8542  0.0210 -0.3267
   39LY0     CE  776   7.314   7.334   2.470 -0.6097  0.3817  0.2818
   39LY0    HE1  777   7.217   7.286   2.485 -1.0572  0.9016 -0.8330
   39LY0    HE2  778   7.289   7.440   2.458  0.6402  0.6833  0.2118
   39LY0     NZ  779   7.417   7.328   2.583  0.1365 -0.0416  0.1578
   39LY0    HZ1  780   7.503   7.378   2.565 -0.0331 -0.4953 -2.2701
   39LY0    HZ2  781   7.382   7.376   2.664  0.4018 -1.5232  1.1988
   39LY0    HZ3  782   7.429   7.234   2.619 -0.7848  0.7502  2.7550
   39LY0      C  783   7.249   7.473   1.952  0.0007 -0.8458 -1.0343
   39LY0      O  784   7.343   7.539   1.907  0.5650  0.2420 -0.3322
   40LER      N  785   7.129   7.526   1.988  0.1081  0.4852 -0.6598
   40LER      H  786   7.051   7.475   2.026  0.5005  1.0938  1.0227
   40LER     CA  787   7.091   7.670   1.981 -0.1879  0.1258 -0.8495
   40LER     HA  788   7.138   7.710   1.891  0.5481  1.0272 -0.0846
   40LER     CB  789   6.931   7.688   1.963 -0.3984  0.0425  0.2246
   40LER    HB1  790   6.916   7.796   1.962  0.1943  0.1278  0.4016
   40LER    HB2  791   6.876   7.651   2.049 -0.4109  1.1573  0.7140
   40LER     CG  792   6.871   7.637   1.836  0.1141  0.0238 -0.4146
   40LER     HG  793   6.771   7.681   1.836  0.5386  1.0194 -0.9033
   40LER    CD1  794   6.940   7.678   1.713  0.3824 -0.0505 -0.0143
   40LER   HD11  795   7.028   7.616   1.697  0.6545 -0.3115  2.2819
   40LER   HD12  796   6.869   7.674   1.630 -0.2968  0.9674  0.4839
   40LER   HD13  797   6.968   7.784   1.718  0.5538 -0.0212 -1.2702
   40LER    CD2  798   6.853   7.486   1.829 -0.2768  0.2548  0.1403
   40LER   HD21  799   6.818   7.437   1.920 -0.4863  2.0789  1.0845
   40LER   HD22  800   6.773   7.480   1.754  1.3655  1.9515 -1.8765
   40LER   HD23  801   6.939   7.436   1.785  0.8011 -0.8198  3.2411
   40LER      C  802   7.133   7.736   2.117  0.5463 -0.2983 -0.4046
   40LER      O  803   7.181   7.677   2.212  0.5109  0.2749 -0.0148
   41U      O5'  804   3.537   7.380   1.527  0.2296 -0.5056 -0.5559
   41U      H5T  805   3.463   7.331   1.490 -1.9439  1.1377  1.2895
   41U      C5'  806   3.587   7.475   1.434  0.0776 -0.6344 -0.2200
   41U     H5'1  807   3.663   7.527   1.492 -1.0502 -1.1416  1.7999
   41U     H5'2  808   3.502   7.543   1.422  1.1069  0.8576  0.6897
   41U      C4'  809   3.641   7.410   1.302  0.0779 -0.1401  0.1154
   41U      H4'  810   3.567   7.345   1.257  0.3211  1.0859 -2.1799
   41U      O4'  811   3.675   7.516   1.220 -0.4649 -0.7431  0.1573
   41U      C1'  812   3.794   7.488   1.137 -0.1049  0.1474 -0.5608
   41U      H1'  813   3.774   7.488   1.030 -0.7431 -0.9303 -0.4557
   41U       N1  814   3.896   7.592   1.164  0.0181  0.2614  0.5529
   41U       C6  815   3.892   7.675   1.272 -0.3799  0.1368 -0.0042
   41U       H6  816   3.802   7.682   1.331 -1.1646 -1.1321 -0.9834
   41U       C5  817   3.997   7.753   1.304 -0.5275 -0.1845 -0.0971
   41U       H5  818   3.986   7.823   1.386 -0.9733 -1.2880  0.8174
   41U       C4  819   4.108   7.764   1.218  0.0021 -0.1992  0.2011
   41U       O4  820   4.197   7.849   1.221  0.2230 -0.2590 -0.3067
   41U       N3  821   4.107   7.676   1.113  0.2405  0.5034 -0.0068
   41U       H3  822   4.181   7.692   1.047  0.2778  1.2693  0.2107
   41U       C2  823   4.004   7.597   1.078  0.3434 -0.3811 -0.3968
   41U       O2  824   4.016   7.527   0.977  0.4360 -0.0870 -0.2292
   41U      C3'  825   3.771   7.334   1.325  0.3313  0.3678 -0.6133
   41U      H3'  826   3.828   7.384   1.404 -0.6839  0.5405  0.0292
   41U      C2'  827   3.835   7.343   1.178  0.0213 -0.3720  0.3931
   41U     H2'1  828   3.943   7.332   1.176 -0.0493 -1.0695  0.5028
   41U      O2'  829   3.762   7.260   1.087 -0.4899 -0.3385 -0.0685
   41U     HO'2  830   3.751   7.172   1.124 -0.5825  0.0201  0.7838
   41U      O3'  831   3.761   7.196   1.369 -0.0433 -0.4429  0.9287
   42U        P  832   3.880   7.107   1.431  0.0198 -0.0418  0.1025
   42U      O1P  833   3.825   6.971   1.440  0.0782 -0.7914 -0.3181
   42U      O2P  834   3.923   7.178   1.554 -0.0080 -0.1082  0.1622
   42U      O5'  835   4.000   7.099   1.326  0.5000  0.4307  0.4305
   42U      C5'  836   3.990   7.032   1.207 -0.2457 -0.1430 -0.1382
   42U     H5'1  837   3.897   7.052   1.154 -0.7566 -1.0368  0.4034
   42U     H5'2  838   3.991   6.925   1.225 -3.2691 -0.0928  0.9240
   42U      C4'  839   4.108   7.068   1.117 -0.1601 -0.3354  0.0095
   42U      H4'  840   4.092   7.012   1.025  0.5981 -0.6705  0.0728
   42U      O4'  841   4.129   7.213   1.108 -0.7440  0.2211  0.3769
   42U      C1'  842   4.263   7.237   1.074 -0.8952  0.7836 -0.0227
   42U      H1'  843   4.285   7.249   0.968  0.9467 -0.1808  0.1999
   42U       N1  844   4.330   7.360   1.139 -0.8006 -0.3860 -0.6391
   42U       C6  845   4.285   7.409   1.258 -0.0515 -0.4291  0.6316
   42U       H6  846   4.208   7.353   1.310 -0.0329 -0.3487  0.7463
   42U       C5  847   4.331   7.529   1.311 -0.2516  0.2669 -0.1496
   42U       H5  848   4.291   7.557   1.407  0.5292 -1.3619  0.7026
   42U       C4  849   4.449   7.591   1.248  0.2638 -0.4303 -0.0697
   42U       O4  850   4.503   7.700   1.277  0.3678  0.9160  0.1850
   42U       N3  851   4.491   7.530   1.139  0.4095  0.5361 -0.1477
   42U       H3  852   4.575   7.570   1.100  0.0140  0.7218 -0.8358
   42U       C2  853   4.435   7.423   1.076 -0.6979 -0.0064 -0.3437
   42U       O2  854   4.488   7.384   0.975 -0.1713 -0.1744  0.7301
   42U      C3'  855   4.237   7.005   1.176  0.2612 -0.2098 -0.2449
   42U      H3'  856   4.235   7.037   1.281 -0.4758  1.5157 -0.7411
   42U      C2'  857   4.335   7.100   1.106  0.1941  0.3753 -0.8223
   42U     H2'1  858   4.419   7.112   1.174 -0.4641 -0.1768  0.1056
   42U      O2'  859   4.380   7.032   0.990  0.4144  0.3608 -0.4364
   42U     HO'2  860   4.390   6.938   1.010  1.0339  0.4943 -0.0841
   42U      O3'  861   4.267   6.871   1.149  0.2959  0.2897  0.1525
   43A        P  862   4.368   6.787   1.232  0.3115 -0.0549  0.0829
   43A      O1P  863   4.335   6.645   1.203  0.5678 -0.1951  0.0693
   43A      O2P  864   4.367   6.840   1.367  0.1876 -0.0825 -0.4088
   43A      O5'  865   4.514   6.820   1.169 -0.4964  0.7501 -0.0075
   43A      C5'  866   4.560   6.757   1.049 -0.4389  0.9753  0.5166
   43A     H5'1  867   4.488   6.756   0.966 -1.7235 -0.5967  1.5761
   43A     H5'2  868   4.593   6.656   1.075 -0.8742  0.1228 -1.9365
   43A      C4'  869   4.696   6.818   1.005  0.5017  0.7406  0.2099
   43A      H4'  870   4.737   6.770   0.916  0.4824  1.6465 -0.3068
   43A      O4'  871   4.679   6.955   0.982  0.0790 -0.3112  0.3027
   43A      C1'  872   4.803   7.028   1.017 -0.2987 -0.1493 -0.3802
   43A      H1'  873   4.854   7.073   0.932 -0.7750  2.5421  0.6787
   43A       N9  874   4.770   7.137   1.110 -0.0275  0.1357  0.5539
   43A       C8  875   4.681   7.136   1.220 -0.1851  0.0072  0.1506
   43A       H8  876   4.609   7.059   1.242 -0.0008  0.2168  1.5704
   43A       N7  877   4.674   7.253   1.282  0.1853 -0.1617  0.6360
   43A       C5  878   4.777   7.325   1.219 -0.4016  0.6830  0.6438
   43A       C6  879   4.837   7.451   1.246  0.0683  0.1304 -0.5668
   43A       N6  880   4.798   7.531   1.343  0.1340 -0.4540  0.0239
   43A      H61  881   4.732   7.502   1.414  0.9603 -0.9677  0.6051
   43A      H62  882   4.848   7.617   1.354 -2.0615  0.8488  0.4103
   43A       N1  883   4.931   7.504   1.175  0.2212  0.9722 -0.4056
   43A       C2  884   4.975   7.431   1.078 -0.3597  1.1789  0.1112
   43A       H2  885   5.050   7.475   1.014 -1.6549  0.7291 -1.8333
   43A       N3  886   4.933   7.312   1.032  0.2077  0.0294  0.0139
   43A       C4  887   4.834   7.259   1.113  0.0976 -0.1211 -0.2961
   43A      C3'  888   4.795   6.821   1.124  0.2759  0.0002  0.2679
   43A      H3'  889   4.746   6.862   1.212  0.6735  3.3820 -0.9349
   43A      C2'  890   4.897   6.921   1.080  0.0481  0.0625  0.1767
   43A     H2'1  891   4.962   6.956   1.161 -0.7931 -0.0029  0.8874
   43A      O2'  892   4.978   6.883   0.968 -0.2178  0.6897 -0.2571
   43A     HO'2  893   5.070   6.892   0.995 -0.2137  0.1276 -0.0645
   43A      O3'  894   4.852   6.693   1.149 -0.5288 -0.5748 -0.3750
   44A        P  895   4.945   6.661   1.284 -0.3301  0.3335  0.3052
   44A      O1P  896   4.990   6.521   1.271  0.4402 -0.4464 -0.0018
   44A      O2P  897   4.860   6.697   1.401 -1.3802 -0.3386  0.2961
   44A      O5'  898   5.074   6.759   1.269  0.4240  0.1700 -0.0389
   44A      C5'  899   5.177   6.730   1.170 -0.1029 -0.2010 -0.4549
   44A     H5'1  900   5.136   6.707   1.072 -1.5103 -0.2869  0.1298
   44A     H5'2  901   5.230   6.638   1.194  0.3267 -0.4978 -2.3655
   44A      C4'  902   5.275   6.856   1.155 -0.0739  0.2395 -0.1541
   44A      H4'  903   5.351   6.846   1.078  0.5077  0.3645  0.3991
   44A      O4'  904   5.208   6.976   1.128  0.3695 -0.1692 -0.4101
   44A      C1'  905   5.266   7.078   1.194 -0.6383  0.2498 -0.3337
   44A      H1'  906   5.284   7.145   1.110  1.8037 -0.9542 -0.8642
   44A       N9  907   5.182   7.147   1.291 -0.5203  0.6309 -1.0860
   44A       C8  908   5.087   7.089   1.375 -0.4483 -0.3713 -0.9027
   44A       H8  909   5.055   6.985   1.374 -0.8953 -0.3788  2.3076
   44A       N7  910   5.028   7.179   1.455 -0.2855  0.3469 -0.3140
   44A       C5  911   5.098   7.298   1.428 -0.1050 -0.1511  0.8101
   44A       C6  912   5.093   7.433   1.475 -0.1218 -0.5268  0.2974
   44A       N6  913   5.018   7.486   1.564  0.1323  0.1376 -0.0604
   44A      H61  914   4.944   7.431   1.605  0.7730 -0.8149 -0.1745
   44A      H62  915   5.004   7.586   1.560 -2.7875 -0.1994 -0.5484
   44A       N1  916   5.176   7.523   1.425  0.1709 -0.0415  0.1265
   44A       C2  917   5.268   7.489   1.338  0.1954 -0.0685 -0.2409
   44A       H2  918   5.336   7.565   1.302 -0.4167  1.3606  1.5176
   44A       N3  919   5.284   7.370   1.281  0.5182 -0.2920  0.0127
   44A       C4  920   5.193   7.280   1.328  0.0354 -0.2123 -0.4670
   44A      C3'  921   5.366   6.880   1.278 -0.2205  0.3135  0.7084
   44A      H3'  922   5.309   6.854   1.367  1.3026 -2.4255  1.0191
   44A      C2'  923   5.400   7.025   1.260  0.3871 -0.2265  0.2164
   44A     H2'1  924   5.417   7.067   1.359  1.1877 -0.3669  0.1446
   44A      O2'  925   5.514   7.047   1.179 -0.0516  0.4001  0.6415
   44A     HO'2  926   5.557   6.961   1.190  0.6027  0.6757  0.2880
   44A      O3'  927   5.483   6.797   1.281 -0.1218  0.3458  0.1784
   45U        P  928   5.555   6.750   1.420  0.0686 -0.0814 -0.0531
   45U      O1P  929   5.675   6.667   1.376 -0.3439 -0.5829 -0.4355
   45U      O2P  930   5.453   6.691   1.513 -0.3853  0.6573 -0.1216
   45U      O5'  931   5.614   6.886   1.468  0.3713 -0.2728  0.2477
   45U      C5'  932   5.721   6.949   1.404 -0.4692 -0.7091 -0.3108
   45U     H5'1  933   5.712   6.947   1.295  1.0845  1.2202 -0.5191
   45U     H5'2  934   5.812   6.898   1.435 -0.0435  0.1905 -0.0729
   45U      C4'  935   5.737   7.096   1.452 -0.1917  0.4972 -0.8598
   45U      H4'  936   5.827   7.133   1.402  0.8719 -0.1195  0.5285
   45U      O4'  937   5.627   7.179   1.430 -0.1683  0.0562  0.7349
   45U      C1'  938   5.627   7.272   1.541 -0.1759 -0.2266 -0.7886
   45U      H1'  939   5.639   7.372   1.498  2.0743  0.2653  0.8088
   45U       N1  940   5.488   7.276   1.602  0.1875 -0.2800 -0.3692
   45U       C6  941   5.408   7.165   1.609  0.4061  0.1749  0.3439
   45U       H6  942   5.443   7.077   1.558  0.6521  1.3528 -1.6285
   45U       C5  943   5.291   7.157   1.675 -0.2293 -0.0282 -0.8761
   45U       H5  944   5.233   7.066   1.667 -0.3857 -0.0802  0.6312
   45U       C4  945   5.247   7.278   1.751 -0.1604 -0.0217  0.1606
   45U       O4  946   5.144   7.293   1.811 -0.2155 -0.5753  0.1189
   45U       N3  947   5.325   7.389   1.729  0.0238 -0.2789 -0.3103
   45U       H3  948   5.296   7.474   1.775 -0.2852 -2.0879  3.1762
   45U       C2  949   5.449   7.392   1.667  0.3044  0.3049  0.5692
   45U       O2  950   5.520   7.492   1.682  0.0274 -0.0854  0.1251
   45U      C3'  951   5.765   7.097   1.606  0.2829 -0.4360  0.7672
   45U      H3'  952   5.689   7.039   1.658 -0.7293 -0.7890 -1.0378
   45U      C2'  953   5.736   7.241   1.641  0.2422  0.3499  0.5566
   45U     H2'1  954   5.694   7.248   1.741 -1.1159  1.2934 -0.0508
   45U      O2'  955   5.837   7.336   1.622 -0.3011 -0.2577 -0.0510
   45U     HO'2  956   5.881   7.342   1.708 -1.3650  0.2601  0.4819
   45U      O3'  957   5.898   7.062   1.640  0.2687  0.3319 -0.2065
   46U        P  958   5.933   6.991   1.777 -0.0150  0.2448 -0.0505
   46U      O1P  959   6.069   6.944   1.763  0.3668  0.4826 -0.6155
   46U      O2P  960   5.826   6.899   1.811  0.0408  0.4592 -0.1153
   46U      O5'  961   5.921   7.122   1.876 -0.0834  0.1416  0.3179
   46U      C5'  962   6.013   7.224   1.888 -0.0692 -0.2925  0.4067
   46U     H5'1  963   6.029   7.258   1.785 -1.9843 -0.2341  0.1029
   46U     H5'2  964   6.110   7.202   1.933  0.1868 -1.3552 -0.6079
   46U      C4'  965   5.949   7.335   1.973  0.3910  0.1317  0.7604
   46U      H4'  966   6.017   7.419   1.964 -1.6147  1.7678  0.0458
   46U      O4'  967   5.824   7.370   1.921  0.4325  0.1889  0.5488
   46U      C1'  968   5.737   7.411   2.030 -0.4531 -0.6075  0.1922
   46U      H1'  969   5.732   7.520   2.035  0.3192 -0.5566  0.0607
   46U       N1  970   5.599   7.361   2.040 -0.3655  0.4769 -0.4240
   46U       C6  971   5.563   7.236   1.999 -0.3359 -0.2269  0.3197
   46U       H6  972   5.635   7.170   1.952 -1.8515 -1.1737 -0.7670
   46U       C5  973   5.434   7.192   2.012  0.2750  0.2679  0.1976
   46U       H5  974   5.403   7.094   1.978  0.2216  0.5263 -0.5266
   46U       C4  975   5.329   7.274   2.071 -0.6692  0.1140 -0.3257
   46U       O4  976   5.223   7.239   2.112  0.1346 -0.7946 -0.1306
   46U       N3  977   5.378   7.396   2.114 -0.0825  0.4480 -0.0272
   46U       H3  978   5.305   7.454   2.152 -1.3436 -0.7865 -0.5037
   46U       C2  979   5.504   7.450   2.093 -0.1515  0.1642  0.5384
   46U       O2  980   5.526   7.566   2.122 -0.1206  0.8047 -0.0942
   46U      C3'  981   5.917   7.291   2.118  0.6257 -0.0073  0.1546
   46U      H3'  982   5.866   7.195   2.122  1.3347 -0.3456  1.7726
   46U      C2'  983   5.813   7.397   2.162 -0.8446 -0.2838 -0.8321
   46U     H2'1  984   5.755   7.368   2.250  2.7279 -1.6217  1.3499
   46U      O2'  985   5.884   7.524   2.203 -0.4228 -0.2165 -0.1286
   46U     HO'2  986   5.880   7.526   2.299 -1.1372 -1.1876 -0.1249
   46U      O3'  987   6.028   7.284   2.201  0.0444 -0.2792  0.3092
   47A        P  988   6.020   7.203   2.337 -0.2140 -0.0164 -0.1935
   47A      O1P  989   6.161   7.196   2.387 -0.3594 -0.0708  0.4375
   47A      O2P  990   5.947   7.080   2.324 -0.4070 -0.3966 -0.0699
   47A      O5'  991   5.923   7.308   2.425  0.1142  0.5368  0.7213
   47A      C5'  992   5.983   7.427   2.469  0.0346 -1.0363 -0.5411
   47A     H5'1  993   6.028   7.487   2.389 -1.9975  2.2218  0.5469
   47A     H5'2  994   6.059   7.402   2.543 -1.2173 -1.4039  0.6644
   47A      C4'  995   5.883   7.521   2.550  0.2524 -0.4165  0.4033
   47A      H4'  996   5.932   7.616   2.567 -1.5798  0.8441 -0.9640
   47A      O4'  997   5.765   7.531   2.473  0.1118 -0.1485 -0.1733
   47A      C1'  998   5.661   7.556   2.562  0.5129  0.2206  0.8184
   47A      H1'  999   5.603   7.642   2.527  0.4438  0.2487  1.0029
   47A       N9 1000   5.567   7.441   2.549 -0.4741  0.1729 -0.3938
   47A       C8 1001   5.574   7.317   2.489 -0.2831  0.2160  0.8835
   47A       H8 1002   5.662   7.278   2.441  0.0082  0.7680  0.9586
   47A       N7 1003   5.464   7.253   2.486 -0.3625  0.3444  0.2914
   47A       C5 1004   5.371   7.333   2.543  0.1661 -0.5103  0.6066
   47A       C6 1005   5.234   7.326   2.568  0.3190 -0.2720  0.2612
   47A       N6 1006   5.151   7.230   2.534  0.1007 -0.3755 -0.0086
   47A      H61 1007   5.187   7.143   2.498 -1.6003 -2.2511  2.4573
   47A      H62 1008   5.052   7.253   2.532  0.6561  2.2289 -0.5783
   47A       N1 1009   5.170   7.431   2.629 -0.4329  0.3493 -0.3422
   47A       C2 1010   5.242   7.532   2.659 -0.8254  0.0182 -0.2361
   47A       H2 1011   5.200   7.609   2.721  1.5983  0.4025  1.0765
   47A       N3 1012   5.376   7.549   2.646  0.1136  0.2253 -0.1069
   47A       C4 1013   5.435   7.446   2.589 -0.7710  0.3796  0.1175
   47A      C3' 1014   5.844   7.472   2.685 -0.1411  0.2593  0.1056
   47A      H3' 1015   5.824   7.366   2.670 -1.2861  0.6546 -1.5055
   47A      C2' 1016   5.718   7.563   2.701  0.1516  0.4064  0.0733
   47A     H2'1 1017   5.651   7.519   2.774  0.4525  2.3188  1.5653
   47A      O2' 1018   5.747   7.693   2.736  0.2888  0.0205 -0.1675
   47A     HO'2 1019   5.664   7.739   2.725  1.0614  1.6980  0.5890
   47A      O3' 1020   5.952   7.494   2.772 -0.2480 -0.1124  0.3561
   48U        P 1021   5.956   7.427   2.916 -0.4502  0.5338  0.1153
   48U      O1P 1022   6.066   7.491   2.994  0.4374  0.8142 -0.2794
   48U      O2P 1023   5.967   7.280   2.882  0.3350 -0.2133  0.3240
   48U      O5' 1024   5.815   7.461   2.987  0.2384  0.1076 -1.0502
   48U      C5' 1025   5.792   7.591   3.061  0.2322  0.6834  0.9152
   48U     H5'1 1026   5.822   7.678   3.002  2.0145 -0.8171 -0.5121
   48U     H5'2 1027   5.853   7.587   3.152 -1.3257  0.8380  2.0102
   48U      C4' 1028   5.654   7.609   3.109 -0.0225 -0.0631 -0.0816
   48U      H4' 1029   5.651   7.709   3.151 -0.8126  0.6629 -1.7626
   48U      O4' 1030   5.561   7.592   3.008  0.6169  0.2819  0.2124
   48U      C1' 1031   5.448   7.529   3.067  0.6079 -0.2486  0.8601
   48U      H1' 1032   5.364   7.598   3.057 -0.9150 -1.8266  2.0385
   48U       N1 1033   5.417   7.398   2.987  0.2758  0.0245  0.3441
   48U       C6 1034   5.519   7.324   2.919  0.0797  0.0931 -0.4304
   48U       H6 1035   5.620   7.360   2.918 -0.0935  0.7608  1.6514
   48U       C5 1036   5.481   7.209   2.858  0.3155 -0.8278  0.3411
   48U       H5 1037   5.555   7.157   2.799  1.1091 -0.8589  1.3233
   48U       C4 1038   5.345   7.160   2.853  0.9930  0.2053  0.1050
   48U       O4 1039   5.299   7.063   2.788  0.0625 -0.2104  0.5186
   48U       N3 1040   5.254   7.236   2.935  0.5749 -0.5922  0.9280
   48U       H3 1041   5.162   7.195   2.935  0.7068 -0.9749 -1.3408
   48U       C2 1042   5.281   7.357   2.997 -0.7375  0.5170 -0.0840
   48U       O2 1043   5.198   7.412   3.063 -0.1973 -0.2204 -0.2548
   48U      C3' 1044   5.618   7.512   3.223  0.6692 -0.4288  0.0765
   48U      H3' 1045   5.650   7.411   3.198  1.4396  0.2136 -1.6791
   48U      C2' 1046   5.470   7.513   3.210  0.6716 -0.4344 -0.6681
   48U     H2'1 1047   5.421   7.420   3.240  0.2698 -0.1189 -0.3134
   48U      O2' 1048   5.428   7.620   3.284  0.0308 -0.1951 -0.5622
   48U     HO'2 1049   5.472   7.612   3.369 -1.7281  1.8393  0.6488
   48U      O3' 1050   5.657   7.552   3.351  0.2439 -0.5589 -0.3971
   49C        P 1051   5.670   7.452   3.473 -0.0815 -0.1040 -0.0228
   49C      O1P 1052   5.733   7.517   3.586  0.0125  0.4041 -0.6291
   49C      O2P 1053   5.725   7.321   3.433 -0.3356 -0.1947 -0.5239
   49C      O5' 1054   5.515   7.411   3.517  0.1341 -0.2999  0.0125
   49C      C5' 1055   5.429   7.490   3.596 -1.0260 -0.4315 -0.6449
   49C     H5'1 1056   5.443   7.594   3.568 -1.1316 -0.2760 -0.1297
   49C     H5'2 1057   5.462   7.473   3.699 -1.8742  4.1600  0.6128
   49C      C4' 1058   5.280   7.457   3.573 -0.6239  0.0945 -0.2832
   49C      H4' 1059   5.220   7.539   3.613  0.0595  1.6273 -2.2515
   49C      O4' 1060   5.239   7.425   3.445  0.2668  0.6674  0.3423
   49C      C1' 1061   5.134   7.331   3.456 -0.5509 -0.4792  0.2643
   49C      H1' 1062   5.046   7.382   3.417 -0.3958 -1.6756 -1.7942
   49C       N1 1063   5.158   7.216   3.371 -0.3193 -0.1604 -0.1406
   49C       C6 1064   5.287   7.178   3.337  0.2538 -0.1441  0.7480
   49C       H6 1065   5.373   7.236   3.370 -0.4608  1.3286  0.1137
   49C       C5 1066   5.308   7.090   3.243 -0.2247  0.3548 -0.5596
   49C       H5 1067   5.409   7.075   3.210 -0.6198 -0.3751 -1.4779
   49C       C4 1068   5.199   7.007   3.200 -0.1797 -0.4478  0.3711
   49C       N4 1069   5.218   6.922   3.093  0.0085  0.0291 -0.4668
   49C      H41 1070   5.313   6.918   3.057 -1.1006  1.6124 -4.1200
   49C      H42 1071   5.138   6.882   3.046  0.4299  0.7997 -1.9179
   49C       N3 1072   5.076   7.032   3.231  0.4370  0.0498  0.2568
   49C       C2 1073   5.053   7.140   3.314 -0.2428 -0.1862  0.1968
   49C       O2 1074   4.934   7.161   3.345 -0.6556 -0.3004 -0.4861
   49C      C3' 1075   5.242   7.337   3.662 -1.2022 -0.0099  0.2422
   49C      H3' 1076   5.316   7.258   3.649 -0.9288  0.5033 -1.8821
   49C      C2' 1077   5.105   7.298   3.598 -0.6805  0.2364 -0.2451
   49C     H2'1 1078   5.097   7.191   3.611 -0.3693  0.3260  0.7347
   49C      O2' 1079   4.988   7.356   3.658 -0.3986  0.0462 -0.0632
   49C     HO'2 1080   4.949   7.296   3.722  0.4203 -0.6836 -0.2291
   49C      O3' 1081   5.240   7.377   3.800 -0.2640  0.0795  0.1198
   50U        P 1082   5.249   7.270   3.925  0.3147  0.6184 -0.0905
   50U      O1P 1083   5.230   7.349   4.049  0.1610  0.0633  0.5520
   50U      O2P 1084   5.368   7.183   3.914  0.8811 -0.6906 -0.2645
   50U      O5' 1085   5.124   7.175   3.905 -0.1665  0.6046  0.2003
   50U      C5' 1086   5.003   7.208   3.956  0.4415 -0.4637  1.0846
   50U     H5'1 1087   4.977   7.305   3.914  3.1984  0.9388  2.3744
   50U     H5'2 1088   5.014   7.213   4.065 -0.4607  2.3635  1.1184
   50U      C4' 1089   4.896   7.100   3.926 -0.5817 -0.8028 -0.2353
   50U      H4' 1090   4.804   7.118   3.982  0.0587 -0.0263  0.5922
   50U      O4' 1091   4.862   7.091   3.789 -0.2733  0.4655 -0.3587
   50U      C1' 1092   4.846   6.950   3.757  0.1310  0.0731  0.0995
   50U      H1' 1093   4.750   6.941   3.706 -0.8042  0.3486  1.7506
   50U       N1 1094   4.955   6.891   3.667  0.5191  0.4404  0.3359
   50U       C6 1095   5.086   6.932   3.664 -0.9719  0.2632 -0.0539
   50U       H6 1096   5.115   7.008   3.736  1.0234 -0.8726  0.4315
   50U       C5 1097   5.179   6.879   3.580 -0.1945  0.8359  0.9383
   50U       H5 1098   5.284   6.907   3.581 -0.5125  2.3567 -1.0000
   50U       C4 1099   5.141   6.778   3.483  0.4584  0.2096 -0.2977
   50U       O4 1100   5.213   6.718   3.403 -0.7045 -0.4550  0.2421
   50U       N3 1101   5.008   6.738   3.487 -0.5935 -0.7634  0.7728
   50U       H3 1102   4.984   6.662   3.426  0.8322 -0.3714 -0.3279
   50U       C2 1103   4.917   6.782   3.580  0.7035  0.2657  0.3918
   50U       O2 1104   4.803   6.731   3.599 -0.6278 -0.3371  0.9905
   50U      C3' 1105   4.938   6.960   3.976  0.4218 -0.8195  0.0671
   50U      H3' 1106   5.036   6.935   3.937  0.5516 -0.9618  0.4809
   50U      C2' 1107   4.836   6.885   3.892  0.1721  1.0131 -0.5382
   50U     H2'1 1108   4.868   6.783   3.871  0.7547  1.2266 -0.6851
   50U      O2' 1109   4.704   6.878   3.943  0.4284 -0.1363  0.0226
   50U     HO'2 1110   4.661   6.963   3.928 -1.8603 -0.8749  1.8456
   50U      O3' 1111   4.934   6.940   4.114 -0.0490  0.0841 -0.3026
   51A        P 1112   5.013   6.825   4.170 -0.0808 -0.3742 -0.1748
   51A      O1P 1113   5.001   6.836   4.319 -0.6401  0.2318  0.5433
   51A      O2P 1114   5.151   6.822   4.113  0.1347  0.1095  0.3995
   51A      O5' 1115   4.950   6.689   4.122  0.7311 -0.0391 -0.3151
   51A      C5' 1116   4.836   6.634   4.174 -0.3939 -0.3897 -0.5601
   51A     H5'1 1117   4.758   6.710   4.184 -1.3475 -1.4791  0.7472
   51A     H5'2 1118   4.860   6.600   4.275  0.1555  3.5396  0.7854
   51A      C4' 1119   4.794   6.525   4.081  0.5227  0.6538  0.3635
   51A      H4' 1120   4.688   6.511   4.102  0.6215  1.1994  1.2645
   51A      O4' 1121   4.800   6.556   3.949 -0.3352  0.1900  0.3228
   51A      C1' 1122   4.829   6.436   3.875  0.1903 -1.0301  0.0909
   51A      H1' 1123   4.750   6.416   3.803 -0.9881 -0.9976  1.3350
   51A       N9 1124   4.960   6.460   3.809  0.0996  0.5972 -0.3902
   51A       C8 1125   5.066   6.550   3.820 -1.2305  0.4205 -0.1564
   51A       H8 1126   5.072   6.618   3.904  0.5528  1.5850 -1.1710
   51A       N7 1127   5.144   6.556   3.717  0.4970 -0.7529  0.4305
   51A       C5 1128   5.105   6.442   3.648  0.2782  0.1414  0.0130
   51A       C6 1129   5.150   6.367   3.536 -0.4634 -0.1426 -0.2625
   51A       N6 1130   5.245   6.400   3.450 -0.2791  0.1526  0.0109
   51A      H61 1131   5.286   6.492   3.456  0.4440 -0.0754 -1.1763
   51A      H62 1132   5.250   6.354   3.361  0.0533 -1.7821  0.9670
   51A       N1 1133   5.082   6.265   3.488 -0.4934  0.3008  0.6328
   51A       C2 1134   4.976   6.220   3.550  0.0417  0.0213 -0.6847
   51A       H2 1135   4.926   6.131   3.513  1.6089 -1.0354 -0.3965
   51A       N3 1136   4.925   6.275   3.660  0.9612  0.3107  1.2280
   51A       C4 1137   4.991   6.382   3.704  0.3706  0.1409  0.4463
   51A      C3' 1138   4.883   6.399   4.097  0.2862  0.8992 -0.1955
   51A      H3' 1139   4.987   6.433   4.093 -0.0591  2.6554  3.0019
   51A      C2' 1140   4.836   6.324   3.975  0.6548  0.7440 -0.2106
   51A     H2'1 1141   4.906   6.242   3.958  0.1010  0.3318 -0.5500
   51A      O2' 1142   4.694   6.283   3.991 -0.0960  0.1474 -0.6721
   51A     HO'2 1143   4.670   6.300   4.083  0.3255  0.6428 -0.6468
   51A      O3' 1144   4.852   6.327   4.216  0.5038 -0.0670 -0.2145
   52U        P 1145   4.948   6.215   4.272 -0.4095  0.4343  0.1745
   52U      O1P 1146   4.881   6.161   4.393 -0.2204 -0.1455  1.0681
   52U      O2P 1147   5.083   6.270   4.286 -0.1340 -0.2967 -0.0639
   52U      O5' 1148   4.952   6.098   4.162 -0.8639  0.0006  0.1548
   52U      C5' 1149   4.838   6.021   4.142 -0.4463  0.8048  0.0073
   52U     H5'1 1150   4.755   6.086   4.114 -0.6466  0.3745 -0.4103
   52U     H5'2 1151   4.811   5.955   4.224 -3.0061 -0.9392 -2.0449
   52U      C4' 1152   4.860   5.926   4.017 -0.0900  0.2166  0.0398
   52U      H4' 1153   4.769   5.869   3.998  0.9781 -1.5156 -0.1027
   52U      O4' 1154   4.896   6.002   3.904 -0.1706 -0.4265 -0.0515
   52U      C1' 1155   4.994   5.919   3.835 -0.5725  0.1572 -0.4306
   52U      H1' 1156   4.941   5.893   3.743  0.1976  1.1604 -1.1752
   52U       N1 1157   5.117   5.993   3.797 -0.0585 -0.5322 -0.4525
   52U       C6 1158   5.186   6.075   3.893  1.0426  0.1871  1.0689
   52U       H6 1159   5.141   6.074   3.991 -2.3074 -2.7244 -0.2861
   52U       C5 1160   5.298   6.136   3.853 -0.1661 -0.1782  0.1241
   52U       H5 1161   5.356   6.188   3.927 -0.2129 -0.5033  0.3918
   52U       C4 1162   5.350   6.121   3.720 -0.7773  0.3930  0.9978
   52U       O4 1163   5.441   6.191   3.670 -0.1612 -0.1383  0.5818
   52U       N3 1164   5.288   6.035   3.645  0.2542 -0.0576  0.2677
   52U       H3 1165   5.319   6.031   3.548  0.2024 -2.0119  0.2919
   52U       C2 1166   5.172   5.971   3.671  0.1854 -0.4501 -1.1006
   52U       O2 1167   5.118   5.893   3.593 -0.1005 -0.1345  0.4932
   52U      C3' 1168   4.975   5.829   4.043  0.7539 -0.3352  0.1041
   52U      H3' 1169   5.058   5.881   4.092  0.4791 -0.5807  0.8391
   52U      C2' 1170   5.017   5.784   3.902 -0.3258 -1.0312 -1.2450
   52U     H2'1 1171   5.124   5.763   3.899 -0.1601 -0.7617  1.1791
   52U      O2' 1172   4.934   5.691   3.830 -0.3443 -0.0302  0.0235
   52U     HO'2 1173   4.978   5.607   3.846 -2.4684 -1.4626 -1.2248
   52U      O3' 1174   4.928   5.724   4.124 -0.1781  0.3316  0.3089
   53U        P 1175   5.038   5.640   4.211  0.3090 -0.1692 -0.3266
   53U      O1P 1176   4.968   5.544   4.295  0.4625  0.7082 -0.5552
   53U      O2P 1177   5.136   5.732   4.276 -0.0855 -0.5163  0.0347
   53U      O5' 1178   5.118   5.570   4.091 -0.4295  0.4726  0.0464
   53U      C5' 1179   5.061   5.453   4.039  0.1931  0.3781  0.8351
   53U     H5'1 1180   4.962   5.483   4.006  0.5769 -0.6453 -1.4400
   53U     H5'2 1181   5.046   5.368   4.105  0.1798 -0.6450 -0.4535
   53U      C4' 1182   5.137   5.403   3.908  0.5268 -0.6507 -0.8837
   53U      H4' 1183   5.079   5.328   3.854  2.4424 -2.6284 -0.3459
   53U      O4' 1184   5.159   5.507   3.813  1.1855 -0.0737  0.3364
   53U      C1' 1185   5.285   5.483   3.751  0.3655 -0.5097  0.0102
   53U      H1' 1186   5.275   5.475   3.643  0.3152 -0.9489  0.0435
   53U       N1 1187   5.371   5.602   3.760 -0.5080  0.5113  0.1178
   53U       C6 1188   5.370   5.683   3.873  0.4061  0.0557 -0.4540
   53U       H6 1189   5.300   5.667   3.954 -0.8165  0.5414 -1.3925
   53U       C5 1190   5.452   5.789   3.886 -0.2977 -0.5669 -0.4066
   53U       H5 1191   5.461   5.843   3.979 -0.3478  2.1560 -1.8977
   53U       C4 1192   5.550   5.827   3.786  0.0110 -0.3614  0.5658
   53U       O4 1193   5.623   5.924   3.793  1.0329  0.2688 -0.1902
   53U       N3 1194   5.552   5.738   3.680 -0.4946 -0.1406 -0.9742
   53U       H3 1195   5.626   5.766   3.616  1.3032  0.8186  1.3808
   53U       C2 1196   5.472   5.621   3.663 -0.4086 -0.6639  0.3428
   53U       O2 1197   5.491   5.548   3.567 -0.2627 -0.1150  0.2013
   53U      C3' 1198   5.274   5.351   3.939 -0.3402  0.2950 -1.1032
   53U      H3' 1199   5.314   5.427   4.006 -1.6592  1.6462 -1.7824
   53U      C2' 1200   5.346   5.354   3.807 -0.1725  0.5334  0.4931
   53U     H2'1 1201   5.454   5.368   3.808  0.1434 -1.1919 -1.6443
   53U      O2' 1202   5.303   5.249   3.720  0.6792  0.4550  0.2601
   53U     HO'2 1203   5.298   5.169   3.773 -0.7251  0.3558  0.0176
   53U      O3' 1204   5.279   5.219   4.002 -0.2550  0.7839 -0.0512
   54C        P 1205   5.414   5.157   4.073 -0.1647  0.2084 -0.3182
   54C      O1P 1206   5.380   5.016   4.108  0.5767 -0.1774 -0.3308
   54C      O2P 1207   5.449   5.256   4.179 -0.1474 -0.3103 -0.7297
   54C      O5' 1208   5.536   5.158   3.970 -0.1215  0.1117  0.0588
   54C      C5' 1209   5.536   5.057   3.870  0.4026 -0.0454 -0.3066
   54C     H5'1 1210   5.436   5.053   3.828 -0.3406  2.8649  0.9041
   54C     H5'2 1211   5.563   4.961   3.914  1.2781 -0.0865 -0.9080
   54C      C4' 1212   5.643   5.089   3.757 -0.1384 -0.0450  0.1377
   54C      H4' 1213   5.617   5.027   3.672  1.4522  0.6718 -0.9266
   54C      O4' 1214   5.638   5.227   3.718  0.0248  0.5039 -0.0910
   54C      C1' 1215   5.761   5.279   3.670  0.1117  0.7117 -0.4457
   54C      H1' 1216   5.765   5.292   3.562  3.7007 -2.1907 -0.8737
   54C       N1 1217   5.792   5.404   3.743 -0.3905  0.4852 -0.3065
   54C       C6 1218   5.729   5.436   3.858 -0.2218 -0.7159 -1.1289
   54C       H6 1219   5.651   5.373   3.897  2.2376 -2.9816  0.5478
   54C       C5 1220   5.770   5.548   3.930 -0.0386 -0.4297  0.0583
   54C       H5 1221   5.732   5.576   4.027  2.1696 -1.2804  1.2605
   54C       C4 1222   5.877   5.625   3.870  0.7285  1.2074  0.2126
   54C       N4 1223   5.900   5.742   3.918  0.0067  0.5372 -0.7860
   54C      H41 1224   5.873   5.769   4.011  0.5200  0.5570 -0.6383
   54C      H42 1225   5.961   5.802   3.866  2.0009  0.8868  1.7360
   54C       N3 1226   5.935   5.603   3.752  0.2683  0.2281  0.1201
   54C       C2 1227   5.901   5.486   3.691 -0.1971 -0.4419 -0.0274
   54C       O2 1228   5.963   5.459   3.587  0.1144  0.1753 -0.7849
   54C      C3' 1229   5.785   5.072   3.808 -0.0086  0.0873  0.3874
   54C      H3' 1230   5.789   5.105   3.912 -0.4489  1.2181  0.0576
   54C      C2' 1231   5.860   5.170   3.710 -0.2711  0.0347  0.5960
   54C     H2'1 1232   5.950   5.209   3.758 -0.2713  1.9614 -0.8673
   54C      O2' 1233   5.898   5.105   3.592  0.2528 -0.0011  0.7162
   54C     HO'2 1234   5.881   5.011   3.602  1.6369 -0.4572 -0.7142
   54C      O3' 1235   5.832   4.937   3.788  0.0686 -0.6630  0.5315
   55C        P 1236   5.933   4.882   3.899  0.1813  0.1718  0.3336
   55C      O1P 1237   5.964   4.738   3.859  0.1323 -0.1901  0.1274
   55C      O2P 1238   5.875   4.910   4.031  0.2459  0.0708  0.7366
   55C      O5' 1239   6.053   4.981   3.877 -0.3212 -0.1397  0.5355
   55C      C5' 1240   6.157   4.965   3.777  0.4673  0.5051  0.1105
   55C     H5'1 1241   6.115   4.951   3.677  0.4124 -1.1595  0.3412
   55C     H5'2 1242   6.211   4.873   3.799 -1.6641 -0.8409  0.0479
   55C      C4' 1243   6.250   5.090   3.772 -0.2368 -0.4713  0.1754
   55C      H4' 1244   6.308   5.077   3.681 -2.3934 -0.6282 -1.2239
   55C      O4' 1245   6.192   5.222   3.772  0.1331  0.2850  0.9544
   55C      C1' 1246   6.284   5.328   3.808  0.1440 -0.7475  0.1975
   55C      H1' 1247   6.326   5.361   3.713  3.3304 -0.5274  1.5794
   55C       N1 1248   6.235   5.434   3.896  0.7380 -0.0268 -0.4869
   55C       C6 1249   6.148   5.403   4.000 -0.5882  0.5450 -0.5879
   55C       H6 1250   6.111   5.302   4.012 -0.1517  0.5588  1.1228
   55C       C5 1251   6.120   5.507   4.087 -0.0446  0.3170  0.9351
   55C       H5 1252   6.054   5.495   4.171 -1.4532 -0.9304 -0.2817
   55C       C4 1253   6.167   5.640   4.056 -0.1089  0.7993  0.7905
   55C       N4 1254   6.131   5.742   4.133  0.4093  0.8391  0.5710
   55C      H41 1255   6.068   5.728   4.210 -0.2471 -2.9171 -0.4327
   55C      H42 1256   6.176   5.832   4.124 -0.2473  1.2792  1.6279
   55C       N3 1257   6.257   5.665   3.966 -0.6645 -0.4497  0.2905
   55C       C2 1258   6.307   5.556   3.896  0.7089  0.2582 -0.3346
   55C       O2 1259   6.406   5.570   3.824 -0.0702  0.1377 -0.5052
   55C      C3' 1260   6.350   5.100   3.889  0.2380  0.4010  0.6158
   55C      H3' 1261   6.289   5.080   3.978 -3.5033  0.6498 -1.6426
   55C      C2' 1262   6.391   5.246   3.886  0.3631 -0.6802  0.3366
   55C     H2'1 1263   6.405   5.293   3.983 -0.3108  2.0322 -0.7870
   55C      O2' 1264   6.506   5.260   3.806  0.4039  0.1471 -0.1432
   55C     HO'2 1265   6.569   5.197   3.843 -1.4620 -0.7895  1.6327
   55C      O3' 1266   6.463   5.012   3.875 -0.3376  1.1905  0.1591
   56G        P 1267   6.567   4.981   3.986 -0.4296 -0.0962 -0.0636
   56G      O1P 1268   6.639   4.857   3.944 -0.1642  0.4593 -0.0702
   56G      O2P 1269   6.502   4.991   4.125 -0.0371 -0.0981  0.6601
   56G      O5' 1270   6.669   5.106   3.978  0.3153  0.7818  0.1244
   56G      C5' 1271   6.770   5.092   3.877  0.7838  0.5470 -0.2127
   56G     H5'1 1272   6.719   5.084   3.781 -1.5261 -0.1141  0.9901
   56G     H5'2 1273   6.836   5.008   3.903 -2.2332 -2.2765 -0.9567
   56G      C4' 1274   6.856   5.211   3.871 -0.5572  0.2914 -0.2158
   56G      H4' 1275   6.928   5.209   3.790 -3.2730  1.5578 -2.8650
   56G      O4' 1276   6.773   5.326   3.865 -0.1912 -0.2481 -0.1286
   56G      C1' 1277   6.835   5.432   3.934 -0.1209  0.2726  0.0619
   56G      H1' 1278   6.851   5.512   3.863 -0.9256  0.2313 -0.1712
   56G       N9 1279   6.743   5.472   4.045 -0.3267 -0.0586 -0.4293
   56G       C8 1280   6.636   5.406   4.096 -0.4114 -0.0223 -0.0939
   56G       H8 1281   6.623   5.300   4.081  1.6432 -0.7425  2.4216
   56G       N7 1282   6.558   5.478   4.171  0.3534  0.1932 -0.7386
   56G       C5 1283   6.627   5.603   4.175 -0.1135 -0.2759 -0.1925
   56G       C6 1284   6.595   5.724   4.248 -0.1576  0.7671 -0.4035
   56G       O6 1285   6.500   5.753   4.321  0.1499 -0.0858  0.8811
   56G       N1 1286   6.686   5.824   4.226 -0.0820 -0.2104  0.3368
   56G       H1 1287   6.675   5.913   4.273  1.8209  0.1925  0.0852
   56G       C2 1288   6.799   5.809   4.153  0.1745 -0.5082 -0.2987
   56G       N2 1289   6.887   5.905   4.170 -0.3780  0.3944  0.1477
   56G      H21 1290   6.873   5.982   4.233  1.6451  1.6889 -0.8963
   56G      H22 1291   6.978   5.895   4.129 -0.4953 -3.2707  0.4575
   56G       N3 1292   6.834   5.699   4.092  0.3776 -0.0251 -0.3058
   56G       C4 1293   6.743   5.595   4.107  0.1748 -0.3504  0.1043
   56G      C3' 1294   6.931   5.225   4.001 -0.1234 -0.0504 -0.4800
   56G      H3' 1295   6.861   5.201   4.080 -0.7504 -0.1418 -1.0540
   56G      C2' 1296   6.964   5.377   3.996 -0.0243  0.0850  0.3674
   56G     H2'1 1297   6.985   5.409   4.098  0.7706 -1.1683  0.6098
   56G      O2' 1298   7.080   5.394   3.919 -0.0700  0.3474  0.2218
   56G     HO'2 1299   7.140   5.320   3.930  1.5443  1.1738 -2.1973
   56G      O3' 1300   7.044   5.136   4.006 -0.8018 -0.2150 -0.1113
   57U        P 1301   7.107   5.098   4.149 -0.1302 -0.4080  0.4950
   57U      O1P 1302   7.228   5.023   4.127  0.5607  0.1193  0.0161
   57U      O2P 1303   7.002   5.047   4.234 -0.1060 -0.2875  0.6261
   57U      O5' 1304   7.146   5.248   4.196 -0.0961  0.1428 -0.0508
   57U      C5' 1305   7.265   5.305   4.172  0.3055 -0.0459 -0.1334
   57U     H5'1 1306   7.278   5.335   4.068  1.2381  2.4782  0.6191
   57U     H5'2 1307   7.350   5.239   4.187 -0.5996 -0.8168  1.9908
   57U      C4' 1308   7.277   5.443   4.237  0.4781 -0.1496  0.5127
   57U      H4' 1309   7.363   5.497   4.198  0.6603 -0.4208  0.5363
   57U      O4' 1310   7.159   5.521   4.216 -0.5304  0.2932  0.3061
   57U      C1' 1311   7.146   5.601   4.335  0.7365  0.3237  0.2225
   57U      H1' 1312   7.150   5.706   4.307  0.7659  0.2718  0.0270
   57U       N1 1313   7.008   5.579   4.392 -0.0874 -0.3539  0.2677
   57U       C6 1314   6.932   5.467   4.371  0.4778 -0.4384 -0.1340
   57U       H6 1315   6.965   5.400   4.293  0.2984  0.4243 -0.9714
   57U       C5 1316   6.813   5.457   4.441  0.3540  0.7009 -0.5134
   57U       H5 1317   6.747   5.372   4.428  0.2277  0.6249  0.5373
   57U       C4 1318   6.760   5.554   4.521 -0.4130 -0.6050  0.4517
   57U       O4 1319   6.648   5.553   4.562  0.2012 -0.4642 -0.6251
   57U       N3 1320   6.840   5.667   4.535  0.0921 -0.4108  0.4840
   57U       H3 1321   6.791   5.752   4.561  1.0655  0.5138 -0.6109
   57U       C2 1322   6.968   5.679   4.483 -0.8479  0.0803  0.2974
   57U       O2 1323   7.036   5.782   4.512  0.0959 -0.1624  0.0699
   57U      C3' 1324   7.296   5.432   4.388 -0.9110 -0.1033 -0.3156
   57U      H3' 1325   7.233   5.358   4.438 -1.4540  2.2647  2.8617
   57U      C2' 1326   7.253   5.566   4.438 -0.0148  0.3226 -0.0209
   57U     H2'1 1327   7.216   5.556   4.540  1.0827 -2.7947  0.1619
   57U      O2' 1328   7.354   5.668   4.421  0.1841  0.8062 -0.6008
   57U     HO'2 1329   7.439   5.632   4.448 -1.1403 -1.6392  0.6274
   57U      O3' 1330   7.435   5.411   4.425  0.5473  0.0297  0.3394
   58A        P 1331   7.484   5.341   4.559 -0.2520  0.1434  0.0110
   58A      O1P 1332   7.630   5.309   4.552  0.2031  0.0278  0.2463
   58A      O2P 1333   7.393   5.238   4.608  0.0009  0.2182  0.2149
   58A      O5' 1334   7.479   5.468   4.666 -0.7929 -0.0648 -0.6346
   58A      C5' 1335   7.586   5.544   4.690 -0.0273 -0.0014 -0.6850
   58A     H5'1 1336   7.641   5.568   4.599 -0.0899  1.7371 -0.2925
   58A     H5'2 1337   7.652   5.488   4.757  1.1237  1.0602 -0.8889
   58A      C4' 1338   7.537   5.674   4.760 -0.1997 -0.5428 -0.3457
   58A      H4' 1339   7.610   5.754   4.751 -0.7806 -0.0158 -0.4169
   58A      O4' 1340   7.413   5.728   4.699 -0.6774  0.9654 -0.2854
   58A      C1' 1341   7.336   5.785   4.804 -0.3346 -0.0616  0.8876
   58A      H1' 1342   7.318   5.888   4.771  0.2981 -0.8678 -2.3474
   58A       N9 1343   7.206   5.719   4.816 -0.5045 -0.7589 -0.2213
   58A       C8 1344   7.174   5.590   4.782  0.0817 -0.2608  0.0593
   58A       H8 1345   7.250   5.517   4.757  0.1705 -0.7024  1.5085
   58A       N7 1346   7.051   5.556   4.794 -0.4609 -0.1295 -0.1225
   58A       C5 1347   6.989   5.677   4.835  0.0834  0.3816 -0.0615
   58A       C6 1348   6.855   5.723   4.869 -0.1127 -0.1712  0.6910
   58A       N6 1349   6.744   5.654   4.865 -0.4387  0.1414  0.0065
   58A      H61 1350   6.750   5.566   4.816 -1.0270  1.0920 -1.9055
   58A      H62 1351   6.655   5.690   4.896  0.1598  1.3409  0.3975
   58A       N1 1352   6.834   5.841   4.916 -0.5007  0.5934 -0.1826
   58A       C2 1353   6.935   5.925   4.933 -0.7499 -0.1974 -0.0675
   58A       H2 1354   6.908   6.025   4.964  2.0789  0.9769 -1.1075
   58A       N3 1355   7.066   5.901   4.908  0.8211  0.2931  0.3274
   58A       C4 1356   7.088   5.774   4.858 -0.1559 -0.2556  0.3838
   58A      C3' 1357   7.507   5.657   4.906  0.4292  0.4030 -0.4282
   58A      H3' 1358   7.458   5.561   4.921  1.2926  0.1943  1.4211
   58A      C2' 1359   7.418   5.777   4.934  0.9171 -1.0039 -0.1411
   58A     H2'1 1360   7.359   5.758   5.024  2.9481 -0.1977  1.4377
   58A      O2' 1361   7.485   5.900   4.938  0.2966 -0.0440  0.9044
   58A     HO'2 1362   7.485   5.926   5.031  0.4933 -1.3902  1.2976
   58A      O3' 1363   7.631   5.660   4.981 -0.0292 -0.2756 -0.1680
   59C        P 1364   7.636   5.606   5.128  0.0066  0.5886  0.1571
   59C      O1P 1365   7.773   5.633   5.188  0.2830 -0.0587  0.1676
   59C      O2P 1366   7.587   5.465   5.118 -0.6983  0.2157  0.0416
   59C      O5' 1367   7.527   5.682   5.219  0.4656 -0.1084  0.1466
   59C      C5' 1368   7.555   5.820   5.262  0.5068  0.4880 -0.0083
   59C     H5'1 1369   7.587   5.880   5.176 -0.9569 -0.1147 -1.0121
   59C     H5'2 1370   7.631   5.808   5.339 -0.5085  1.4934  1.1961
   59C      C4' 1371   7.431   5.893   5.319  0.1764  0.4576  0.1629
   59C      H4' 1372   7.470   5.993   5.339  0.8495  0.4749 -1.1645
   59C      O4' 1373   7.323   5.912   5.228  0.3449  0.2601  0.1540
   59C      C1' 1374   7.199   5.904   5.306  0.1889  0.1571 -0.2979
   59C      H1' 1375   7.144   5.998   5.298  0.9075  0.5960 -0.1633
   59C       N1 1376   7.115   5.794   5.265 -0.3669  0.3380  0.7029
   59C       C6 1377   7.169   5.682   5.206 -0.0322 -0.3605  0.3608
   59C       H6 1378   7.277   5.679   5.202 -0.0435 -0.3811  0.0018
   59C       C5 1379   7.097   5.578   5.153 -0.7724  0.0156 -0.0713
   59C       H5 1380   7.148   5.492   5.112  1.9413  1.9062 -0.9497
   59C       C4 1381   6.961   5.595   5.167  0.1548  0.4073  1.6065
   59C       N4 1382   6.869   5.505   5.128  0.3910 -0.4497  0.0209
   59C      H41 1383   6.899   5.423   5.076 -0.4272  0.5466 -2.1456
   59C      H42 1384   6.777   5.544   5.142  0.4490 -1.0553  2.4600
   59C       N3 1385   6.902   5.707   5.212 -1.3752  0.2348  0.0915
   59C       C2 1386   6.979   5.805   5.262  0.4906  0.2034 -0.3102
   59C       O2 1387   6.917   5.906   5.295 -0.1662 -0.5341  0.2710
   59C      C3' 1388   7.375   5.837   5.451  0.0722 -0.1132  0.2930
   59C      H3' 1389   7.354   5.732   5.434  1.0443 -0.1449 -0.8436
   59C      C2' 1390   7.234   5.903   5.458  0.5157 -0.0603 -0.0685
   59C     H2'1 1391   7.157   5.854   5.517 -2.0161  2.3544 -1.1332
   59C      O2' 1392   7.239   6.038   5.509  0.2558  0.4831  0.0209
   59C     HO'2 1393   7.284   6.035   5.593  0.1820  2.1340  0.1560
   59C      O3' 1394   7.448   5.872   5.566 -0.0591  0.9138 -0.3193
   60U        P 1395   7.443   5.768   5.689 -0.2289  0.1382  0.4963
   60U      O1P 1396   7.504   5.836   5.799 -1.2206  0.0489  0.0251
   60U      O2P 1397   7.500   5.639   5.635 -0.2906  0.2705 -0.5477
   60U      O5' 1398   7.287   5.747   5.709 -0.2825  0.3802  0.0955
   60U      C5' 1399   7.218   5.824   5.802 -0.0093 -0.2471  0.3098
   60U     H5'1 1400   7.230   5.929   5.775 -0.3127 -0.4364 -0.5879
   60U     H5'2 1401   7.255   5.817   5.904 -0.8538  0.3508  0.6647
   60U      C4' 1402   7.071   5.785   5.805 -0.2749  0.0391  0.2567
   60U      H4' 1403   7.013   5.859   5.858 -0.4677  1.7833 -2.2049
   60U      O4' 1404   7.017   5.760   5.674 -0.5857  0.7582 -0.2440
   60U      C1' 1405   6.915   5.661   5.688 -0.3883 -0.1565  0.1850
   60U      H1' 1406   6.821   5.710   5.663 -0.5213 -0.2241  0.5464
   60U       N1 1407   6.927   5.546   5.594 -0.1959 -0.5141 -0.6210
   60U       C6 1408   7.050   5.491   5.566 -0.1155 -0.7813 -0.9316
   60U       H6 1409   7.144   5.528   5.603  0.7408 -2.5276 -1.2868
   60U       C5 1410   7.052   5.391   5.479 -1.0259  0.4494 -0.2508
   60U       H5 1411   7.147   5.350   5.450 -1.4191 -0.5693 -0.1502
   60U       C4 1412   6.942   5.322   5.420  0.1195  0.1868  1.1543
   60U       O4 1413   6.943   5.218   5.353 -0.1246 -0.1740 -0.0628
   60U       N3 1414   6.826   5.383   5.455 -0.3301  0.1225  0.6819
   60U       H3 1415   6.734   5.361   5.419  0.7979 -2.0441 -1.1332
   60U       C2 1416   6.810   5.493   5.536  0.6907 -0.2388 -0.4045
   60U       O2 1417   6.697   5.532   5.579 -0.5080  0.3107 -0.0897
   60U      C3' 1418   7.047   5.657   5.882 -0.5983  0.5211 -0.2954
   60U      H3' 1419   7.113   5.578   5.845 -0.3227 -0.1053  1.4452
   60U      C2' 1420   6.905   5.621   5.836 -0.5519 -0.3595  0.3826
   60U     H2'1 1421   6.884   5.515   5.850 -0.7344 -0.5554 -1.1761
   60U      O2' 1422   6.804   5.690   5.910  0.1244  0.4037  0.9076
   60U     HO'2 1423   6.816   5.660   6.000  1.6053  1.7249  1.2137
   60U      O3' 1424   7.051   5.677   6.021  0.3985  0.0848  0.4234
   61U        P 1425   7.041   5.563   6.135 -0.3145 -0.0019 -0.5689
   61U      O1P 1426   7.106   5.621   6.257  0.1052  0.1938 -0.0365
   61U      O2P 1427   7.072   5.428   6.092 -0.4464  0.0515  0.3028
   61U      O5' 1428   6.880   5.569   6.161 -0.1748  0.2209  0.7636
   61U      C5' 1429   6.817   5.668   6.248  0.1159  0.6261  0.5084
   61U     H5'1 1430   6.835   5.765   6.200  0.0958 -0.2301 -1.3203
   61U     H5'2 1431   6.864   5.668   6.346  1.8934  1.4739 -0.2970
   61U      C4' 1432   6.666   5.650   6.257  0.7171  0.4559  0.0648
   61U      H4' 1433   6.607   5.725   6.310 -0.1099 -0.8307  1.0249
   61U      O4' 1434   6.595   5.653   6.131  0.1100  0.3367  0.4360
   61U      C1' 1435   6.471   5.575   6.141 -0.9557  0.2812 -0.1169
   61U      H1' 1436   6.391   5.649   6.146  0.1928  1.5855 -0.3962
   61U       N1 1437   6.457   5.485   6.019  0.7965 -0.3491  0.9602
   61U       C6 1438   6.564   5.410   5.970  0.2628  1.1029  0.3074
   61U       H6 1439   6.656   5.404   6.025 -0.7446  1.5034  2.1074
   61U       C5 1440   6.561   5.346   5.849 -0.6199  0.2545 -0.2179
   61U       H5 1441   6.649   5.292   5.819  0.7201  1.2008  1.8189
   61U       C4 1442   6.437   5.341   5.773 -0.1635 -0.4129  0.4892
   61U       O4 1443   6.426   5.284   5.666 -0.5732  0.1791  0.5387
   61U       N3 1444   6.334   5.422   5.821 -0.4549 -0.2734 -0.2340
   61U       H3 1445   6.249   5.441   5.770 -0.8153  2.4900  1.2175
   61U       C2 1446   6.354   5.511   5.929  0.7774 -0.4145  0.3022
   61U       O2 1447   6.271   5.599   5.945 -0.3211 -0.1624 -0.8420
   61U      C3' 1448   6.621   5.511   6.316  0.0959  0.0695  0.4043
   61U      H3' 1449   6.685   5.434   6.272 -0.6997 -0.7348  0.6250
   61U      C2' 1450   6.474   5.501   6.268  0.1263 -0.0720 -0.0773
   61U     H2'1 1451   6.440   5.399   6.252 -0.2249  0.2835 -1.7721
   61U      O2' 1452   6.390   5.564   6.366 -0.3277 -0.3714  0.7979
   61U     HO'2 1453   6.386   5.518   6.450 -1.6692 -1.8073 -0.0025
   61U      O3' 1454   6.639   5.514   6.461  0.6025  0.3008 -0.2753
   61U      H3T 1455   6.637   5.427   6.501  2.1553  0.3801  0.0102
   62G      O5' 1456   5.911   5.504   5.505  0.3836 -0.1901  0.3751
   62G      H5T 1457   5.867   5.541   5.428 -1.0895  0.0846  1.3100
   62G      C5' 1458   5.881   5.605   5.604  0.0248  0.0735  0.1767
   62G     H5'1 1459   5.852   5.562   5.700 -2.2304 -0.6680 -0.7633
   62G     H5'2 1460   5.800   5.668   5.567 -0.6811  0.4708  2.2538
   62G      C4' 1461   5.994   5.694   5.642  0.3242 -0.0844  0.5531
   62G      H4' 1462   5.966   5.756   5.728  3.7767  1.3856  0.7848
   62G      O4' 1463   6.108   5.613   5.675 -0.2228  0.5747  0.2330
   62G      C1' 1464   6.221   5.695   5.650 -0.1291  0.1761  0.2430
   62G      H1' 1465   6.281   5.705   5.740 -0.5679  1.0255  0.4589
   62G       N9 1466   6.291   5.639   5.532 -0.1868 -0.0509  0.1991
   62G       C8 1467   6.254   5.533   5.451 -0.0357 -0.1359 -0.0655
   62G       H8 1468   6.166   5.477   5.476  0.8164 -0.6325  2.0414
   62G       N7 1469   6.338   5.502   5.353 -0.0374 -0.2660  0.1862
   62G       C5 1470   6.445   5.590   5.370  0.3536  0.3780  0.3055
   62G       C6 1471   6.571   5.604   5.300 -0.2304 -0.6838 -0.1598
   62G       O6 1472   6.608   5.548   5.201 -0.1961  0.2410 -0.1396
   62G       N1 1473   6.651   5.703   5.340 -0.5694 -0.6010  0.0645
   62G       H1 1474   6.746   5.704   5.307  0.2957  0.8598  2.3261
   62G       C2 1475   6.626   5.789   5.441 -0.6396  0.6641 -0.3838
   62G       N2 1476   6.723   5.870   5.477 -0.4929 -0.0797 -1.0589
   62G      H21 1477   6.795   5.886   5.407 -1.8100  1.4757 -2.1226
   62G      H22 1478   6.695   5.945   5.538  2.3163  0.7969 -0.6747
   62G       N3 1479   6.508   5.783   5.508 -0.3162 -0.2885  0.1711
   62G       C4 1480   6.419   5.681   5.474 -0.6871  0.3362 -0.8560
   62G      C3' 1481   6.045   5.797   5.545  0.5263 -0.8918  0.2106
   62G      H3' 1482   6.060   5.745   5.450  0.0959 -1.0655  0.2334
   62G      C2' 1483   6.172   5.833   5.615  0.6297  0.0491 -0.0524
   62G     H2'1 1484   6.242   5.883   5.547 -0.3196  1.4936 -0.0047
   62G      O2' 1485   6.152   5.910   5.729  0.0925 -0.4211  0.1026
   62G     HO'2 1486   6.080   5.973   5.722  0.9895  0.6078 -0.2319
   62G      O3' 1487   5.962   5.912   5.527  0.3129  0.3113  0.2559
   63U        P 1488   5.955   5.997   5.387 -0.4280  0.1601 -0.0708
   63U      O1P 1489   5.866   6.114   5.399  0.1182 -0.3922  0.2625
   63U      O2P 1490   5.946   5.898   5.279  0.6931 -0.0001  0.2154
   63U      O5' 1491   6.106   6.056   5.386 -0.2269 -0.3830 -0.0107
   63U      C5' 1492   6.149   6.164   5.471 -0.6642  0.0634  0.1416
   63U     H5'1 1493   6.159   6.127   5.573  0.4053  2.4543  0.9837
   63U     H5'2 1494   6.087   6.251   5.447  0.2124 -0.0637 -3.0319
   63U      C4' 1495   6.292   6.196   5.437  0.0325 -0.1899  0.2431
   63U      H4' 1496   6.330   6.263   5.514 -1.1862  0.0170  0.6868
   63U      O4' 1497   6.381   6.085   5.442  0.1316  0.0650 -0.2566
   63U      C1' 1498   6.474   6.102   5.332  0.2320 -0.0592 -0.7690
   63U      H1' 1499   6.577   6.098   5.368 -0.2165  1.2323  0.7343
   63U       N1 1500   6.470   5.994   5.225 -0.6244  0.3389  0.1980
   63U       C6 1501   6.361   5.911   5.218 -0.4210 -0.0200 -0.0840
   63U       H6 1502   6.275   5.928   5.282  0.8296  1.7875  1.2283
   63U       C5 1503   6.354   5.813   5.125 -0.3803 -0.5177 -0.5424
   63U       H5 1504   6.269   5.749   5.104  0.3893 -2.0534  0.8180
   63U       C4 1505   6.467   5.796   5.040 -0.1941 -0.3920 -0.2041
   63U       O4 1506   6.468   5.715   4.951  0.5689 -0.1675  0.4529
   63U       N3 1507   6.587   5.859   5.072 -0.0425  0.2243  0.7998
   63U       H3 1508   6.661   5.852   5.004 -2.0060  0.9517 -1.5698
   63U       C2 1509   6.586   5.974   5.151 -0.6125  0.0468  0.1017
   63U       O2 1510   6.685   6.043   5.144 -0.0522  0.0087 -0.1679
   63U      C3' 1511   6.288   6.259   5.299 -0.5796 -0.0837 -0.2435
   63U      H3' 1512   6.223   6.203   5.232 -0.9096 -1.2090  0.9759
   63U      C2' 1513   6.442   6.235   5.271  0.0833 -0.4892 -0.3695
   63U     H2'1 1514   6.457   6.226   5.163 -0.8573  0.1457 -0.5604
   63U      O2' 1515   6.518   6.336   5.329  0.0711 -0.1950  0.3383
   63U     HO'2 1516   6.471   6.419   5.320  0.3251 -0.2215 -1.7530
   63U      O3' 1517   6.268   6.396   5.292 -0.1679 -0.0234  0.3582
   64A        P 1518   6.213   6.461   5.154 -0.0473 -0.1472  0.3190
   64A      O1P 1519   6.193   6.600   5.185  0.8326 -0.3221 -0.1953
   64A      O2P 1520   6.098   6.398   5.088 -0.7964 -0.1638 -0.0581
   64A      O5' 1521   6.333   6.456   5.046  0.1298 -0.0525 -0.6052
   64A      C5' 1522   6.432   6.559   5.053 -0.6937  0.2699 -0.4955
   64A     H5'1 1523   6.465   6.552   5.157  1.2770 -0.6443 -1.1525
   64A     H5'2 1524   6.387   6.657   5.039 -2.6945 -0.7366 -1.6136
   64A      C4' 1525   6.555   6.534   4.968  0.5756 -0.5864 -0.3550
   64A      H4' 1526   6.626   6.611   4.997  2.0267 -3.0886  3.3460
   64A      O4' 1527   6.607   6.415   4.988 -0.0922 -0.5278  0.0399
   64A      C1' 1528   6.663   6.357   4.871  0.5680  0.2072 -0.2519
   64A      H1' 1529   6.769   6.335   4.886  0.4333 -2.5664 -2.5574
   64A       N9 1530   6.600   6.228   4.838 -1.1489  0.2709 -0.1737
   64A       C8 1531   6.482   6.172   4.894  0.2202  0.1116 -0.0458
   64A       H8 1532   6.424   6.221   4.971 -0.0968  0.5473 -0.5488
   64A       N7 1533   6.454   6.055   4.844 -0.2383  0.0710 -0.7561
   64A       C5 1534   6.562   6.029   4.756 -0.5030  0.2394 -0.1106
   64A       C6 1535   6.599   5.919   4.673  0.1299 -0.7415  0.0721
   64A       N6 1536   6.523   5.809   4.663 -0.1392  0.1214 -0.3264
   64A      H61 1537   6.442   5.814   4.724  0.3728 -1.6032  0.5788
   64A      H62 1538   6.550   5.731   4.604 -0.1509  0.5342 -0.8812
   64A       N1 1539   6.706   5.917   4.601  0.2723 -0.0283  0.2072
   64A       C2 1540   6.781   6.022   4.605 -0.0707 -0.4469 -0.7745
   64A       H2 1541   6.879   6.010   4.560  0.5625 -1.1335  0.7154
   64A       N3 1542   6.764   6.139   4.676  0.7034 -0.3276  0.4022
   64A       C4 1543   6.644   6.135   4.747 -0.7040 -0.0439  0.7340
   64A      C3' 1544   6.522   6.545   4.818  0.3321 -0.1737 -0.7732
   64A      H3' 1545   6.429   6.492   4.795 -0.5025 -0.0101  1.8504
   64A      C2' 1546   6.641   6.467   4.767  0.2222  0.2607  0.3598
   64A     H2'1 1547   6.613   6.422   4.671  1.4774 -0.1648  0.1786
   64A      O2' 1548   6.754   6.551   4.765 -0.5071  0.0190  0.5011
   64A     HO'2 1549   6.790   6.542   4.676 -0.1449  2.5946  0.3183
   64A      O3' 1550   6.505   6.678   4.784 -1.0841 -0.1447 -0.4959
   65C        P 1551   6.461   6.718   4.637  0.5663  0.0167 -0.4004
   65C      O1P 1552   6.465   6.871   4.622 -0.0066  0.4693 -0.1730
   65C      O2P 1553   6.333   6.649   4.601  0.2357  0.2276  0.4419
   65C      O5' 1554   6.573   6.669   4.539 -0.7889  0.6462 -0.2584
   65C      C5' 1555   6.700   6.732   4.514  0.1914 -0.7316 -0.0867
   65C     H5'1 1556   6.756   6.753   4.606  1.0829 -0.1108 -0.7565
   65C     H5'2 1557   6.671   6.827   4.468  1.4475  0.5189  1.5870
   65C      C4' 1558   6.798   6.648   4.428  0.1177 -0.4037 -0.2135
   65C      H4' 1559   6.893   6.701   4.439  0.7850 -1.0488 -2.3289
   65C      O4' 1560   6.805   6.517   4.477 -0.3345 -0.2109  0.0183
   65C      C1' 1561   6.825   6.424   4.373  0.8171 -0.4212 -0.2859
   65C      H1' 1562   6.917   6.372   4.398  0.1412 -2.7902 -2.3384
   65C       N1 1563   6.708   6.330   4.354  0.6494  0.4362  0.9543
   65C       C6 1564   6.579   6.371   4.381  0.2412  0.2931  0.7325
   65C       H6 1565   6.559   6.475   4.400  0.8341  0.1089  2.5274
   65C       C5 1566   6.477   6.286   4.374 -0.8726 -0.0693 -0.7702
   65C       H5 1567   6.376   6.318   4.393 -0.3538  0.7424  0.8736
   65C       C4 1568   6.510   6.154   4.353  0.2775 -0.0125  0.3615
   65C       N4 1569   6.417   6.070   4.339  0.0943 -0.1558  0.5525
   65C      H41 1570   6.321   6.101   4.345  0.5014  0.8721  2.7837
   65C      H42 1571   6.437   5.975   4.312 -1.3476 -0.2867 -0.1531
   65C       N3 1572   6.629   6.106   4.319  0.0651  0.0924  0.0618
   65C       C2 1573   6.735   6.194   4.319 -0.3508  0.3070 -0.2982
   65C       O2 1574   6.849   6.159   4.284  0.0158 -0.0114 -0.3427
   65C      C3' 1575   6.757   6.634   4.286 -0.3209  0.2581  0.4181
   65C      H3' 1576   6.651   6.612   4.275 -0.3420  0.6227 -0.1540
   65C      C2' 1577   6.848   6.518   4.255  0.2018  0.0836  0.6598
   65C     H2'1 1578   6.803   6.466   4.170 -1.1485  0.6630  0.9895
   65C      O2' 1579   6.986   6.538   4.231  0.2168  0.1431 -0.0089
   65C     HO'2 1580   7.022   6.450   4.237 -1.2951 -0.7478 -2.5927
   65C      O3' 1581   6.765   6.750   4.213 -0.6289 -0.1342 -0.0487
   66G        P 1582   6.705   6.765   4.070 -0.1772  0.3829 -0.0555
   66G      O1P 1583   6.784   6.872   4.004 -0.4593 -0.6706 -0.5134
   66G      O2P 1584   6.564   6.780   4.100 -0.6201  0.2788  0.7280
   66G      O5' 1585   6.733   6.633   3.991  0.0434  0.2693  0.2949
   66G      C5' 1586   6.848   6.608   3.912 -0.1764 -0.1156 -0.6276
   66G     H5'1 1587   6.937   6.624   3.973  0.6508  0.5637 -1.9756
   66G     H5'2 1588   6.857   6.682   3.833 -3.4755 -3.2281 -4.3710
   66G      C4' 1589   6.858   6.468   3.854 -0.0796  0.4695 -0.2334
   66G      H4' 1590   6.960   6.450   3.821 -0.3150 -2.8967  0.5257
   66G      O4' 1591   6.834   6.377   3.958 -0.4081  0.1940 -0.5647
   66G      C1' 1592   6.784   6.251   3.899  0.3333  0.1295  0.1956
   66G      H1' 1593   6.851   6.167   3.915  2.2121  1.2070 -1.6450
   66G       N9 1594   6.656   6.224   3.964 -0.2997 -0.5054  0.2248
   66G       C8 1595   6.566   6.310   4.012  0.0163  0.5735 -0.9644
   66G       H8 1596   6.581   6.416   4.024  0.4552  0.2784  1.6549
   66G       N7 1597   6.456   6.257   4.053  0.5531  0.1990 -0.1067
   66G       C5 1598   6.465   6.124   4.010 -0.1826  0.0078 -0.0177
   66G       C6 1599   6.385   6.006   4.024 -0.0319 -0.5963  0.3655
   66G       O6 1600   6.267   5.997   4.068  0.0088 -0.3478 -0.5565
   66G       N1 1601   6.437   5.891   3.970 -0.3133 -0.1137 -0.3442
   66G       H1 1602   6.383   5.806   3.970  1.5517 -1.3638 -0.7298
   66G       C2 1603   6.558   5.882   3.920 -0.4376  0.4654  0.3877
   66G       N2 1604   6.600   5.772   3.874  0.3339  0.6021 -0.2182
   66G      H21 1605   6.536   5.694   3.871 -3.1875  2.8983  3.6777
   66G      H22 1606   6.692   5.769   3.832  1.3452 -3.3757  1.7623
   66G       N3 1607   6.645   5.984   3.922  0.1782  0.1764  0.0729
   66G       C4 1608   6.594   6.103   3.965 -0.5274  0.0347  0.1468
   66G      C3' 1609   6.756   6.424   3.746  0.3845  0.4070 -0.4938
   66G      H3' 1610   6.656   6.451   3.780  1.1734 -0.2880  2.6259
   66G      C2' 1611   6.770   6.270   3.747  0.1676 -0.1819  0.1858
   66G     H2'1 1612   6.686   6.214   3.707 -0.3011  1.1086 -0.7150
   66G      O2' 1613   6.889   6.228   3.684 -0.0465  0.4190 -0.4509
   66G     HO'2 1614   6.873   6.135   3.672 -0.3830  0.6213 -1.7462
   66G      O3' 1615   6.789   6.483   3.628  0.5781  0.5675  0.0482
   67G        P 1616   6.683   6.461   3.509  0.1478  0.4445 -0.0390
   67G      O1P 1617   6.733   6.533   3.392  0.3953  0.1168  0.3077
   67G      O2P 1618   6.556   6.496   3.566  0.0890 -1.1510 -0.0257
   67G      O5' 1619   6.679   6.301   3.465 -0.0887 -0.2315 -0.0938
   67G      C5' 1620   6.776   6.245   3.385  0.3208  0.3536 -0.3263
   67G     H5'1 1621   6.877   6.244   3.427 -0.0996 -0.3958  0.7368
   67G     H5'2 1622   6.780   6.307   3.296  0.3563  0.8812  0.0326
   67G      C4' 1623   6.731   6.100   3.356 -0.5960 -0.1475  0.2816
   67G      H4' 1624   6.804   6.046   3.296 -0.1947  1.8367 -1.0968
   67G      O4' 1625   6.698   6.030   3.473  0.1214  0.3167  0.4343
   67G      C1' 1626   6.599   5.943   3.446  0.8889  0.4658  0.2579
   67G      H1' 1627   6.641   5.842   3.450 -1.5040 -0.6979 -1.4863
   67G       N9 1628   6.479   5.965   3.536  0.2120 -0.0992 -0.2457
   67G       C8 1629   6.438   6.080   3.593  0.1929 -0.5962  0.4389
   67G       H8 1630   6.493   6.173   3.598  1.0362 -0.7744 -3.1862
   67G       N7 1631   6.337   6.068   3.670  0.3447  0.5851  0.5109
   67G       C5 1632   6.294   5.939   3.647  0.0609  0.4015  0.5580
   67G       C6 1633   6.176   5.871   3.690 -0.1867 -0.3069 -0.1375
   67G       O6 1634   6.083   5.907   3.761 -0.0987  0.0418 -0.1948
   67G       N1 1635   6.157   5.744   3.637 -0.1869  0.2700 -0.0617
   67G       H1 1636   6.072   5.696   3.662 -1.5740  2.0421 -1.1126
   67G       C2 1637   6.253   5.689   3.560  0.1364 -0.1618  0.2805
   67G       N2 1638   6.231   5.574   3.511 -0.0325 -0.5302  0.2736
   67G      H21 1639   6.150   5.521   3.539 -1.3874  0.8336 -0.8900
   67G      H22 1640   6.315   5.518   3.502  1.3013  1.3978  0.0069
   67G       N3 1641   6.369   5.742   3.513 -0.2849 -0.5790  0.5465
   67G       C4 1642   6.380   5.872   3.563  0.1969 -0.4804 -0.5363
   67G      C3' 1643   6.604   6.098   3.273  0.3366 -0.1416  0.4875
   67G      H3' 1644   6.532   6.170   3.310  1.7853  2.0030 -0.6750
   67G      C2' 1645   6.565   5.953   3.300 -0.2448  0.3187  0.4641
   67G     H2'1 1646   6.458   5.943   3.282  0.1751  0.1254 -2.5284
   67G      O2' 1647   6.633   5.843   3.229  0.0202 -0.3441  0.0856
   67G     HO'2 1648   6.651   5.875   3.140 -0.1867 -0.6333 -0.0627
   67G      O3' 1649   6.636   6.124   3.134  0.0657  0.4218  0.0895
   68A        P 1650   6.532   6.149   3.021  0.3770 -0.2205  0.0454
   68A      O1P 1651   6.600   6.134   2.891  0.4321  0.2570  1.0619
   68A      O2P 1652   6.483   6.281   3.058  0.1186 -0.0993  0.0945
   68A      O5' 1653   6.419   6.041   3.033  0.2638 -0.1696 -0.6563
   68A      C5' 1654   6.430   5.909   2.982 -0.1711 -0.3459 -0.5534
   68A     H5'1 1655   6.529   5.869   3.006 -0.4635  0.1543  1.6741
   68A     H5'2 1656   6.434   5.918   2.873  1.1507 -2.0841 -0.6930
   68A      C4' 1657   6.320   5.814   3.022  0.5082  0.2556 -0.5604
   68A      H4' 1658   6.339   5.721   2.969 -0.9264  0.8101 -2.1469
   68A      O4' 1659   6.305   5.773   3.160  0.1047 -0.3363  0.0512
   68A      C1' 1660   6.166   5.728   3.188 -0.5465 -0.6156  0.4936
   68A      H1' 1661   6.183   5.627   3.224 -1.7318 -1.2603 -0.6595
   68A       N9 1662   6.099   5.818   3.279 -0.0721  0.1291 -0.2636
   68A       C8 1663   6.135   5.948   3.304  0.8140 -0.4817 -0.3746
   68A       H8 1664   6.229   5.996   3.281  0.9486 -0.2596  0.5895
   68A       N7 1665   6.054   6.007   3.385 -0.8389 -0.0608  0.2057
   68A       C5 1666   5.960   5.908   3.410 -0.0512 -0.0635  0.7679
   68A       C6 1667   5.846   5.894   3.492 -0.2190  0.1086  0.1082
   68A       N6 1668   5.804   5.981   3.579  0.5738 -0.5427  0.4735
   68A      H61 1669   5.854   6.068   3.584 -2.6700  1.5710 -0.6125
   68A      H62 1670   5.737   5.943   3.644  0.2842 -1.2984 -0.2517
   68A       N1 1671   5.771   5.788   3.490 -0.0902 -0.0781  0.3134
   68A       C2 1672   5.806   5.686   3.412 -0.2698 -0.0570  0.1658
   68A       H2 1673   5.757   5.590   3.409  2.1283 -1.3541 -0.4804
   68A       N3 1674   5.918   5.670   3.337  0.5322 -0.3808 -0.0201
   68A       C4 1675   5.983   5.792   3.340  0.2024 -0.3746  0.0052
   68A      C3' 1676   6.180   5.846   2.975  0.8081  0.7406  0.5141
   68A      H3' 1677   6.155   5.946   3.010  3.5998  1.4343  0.7684
   68A      C2' 1678   6.099   5.734   3.046  0.9176  0.0846  0.5140
   68A     H2'1 1679   5.995   5.766   3.056  0.8783  1.2823 -2.6631
   68A      O2' 1680   6.103   5.606   2.984  0.7810 -0.0759 -0.2174
   68A     HO'2 1681   6.051   5.542   3.034  1.4479 -1.8505 -1.6549
   68A      O3' 1682   6.168   5.826   2.833  0.6493 -0.4719 -0.8592
   69A        P 1683   6.060   5.902   2.744 -0.1230  0.2320  0.1280
   69A      O1P 1684   6.093   5.872   2.605  0.0107  0.0509 -0.1323
   69A      O2P 1685   6.051   6.044   2.785 -0.5688  0.3924 -0.1225
   69A      O5' 1686   5.914   5.834   2.784 -0.2860 -0.7060  0.4895
   69A      C5' 1687   5.887   5.700   2.759  0.1386 -0.0312 -0.3014
   69A     H5'1 1688   5.980   5.650   2.781  0.3389  0.4499 -0.0340
   69A     H5'2 1689   5.869   5.678   2.654 -1.3354 -2.9697  0.4467
   69A      C4' 1690   5.769   5.640   2.847 -0.4654 -0.4761  0.2118
   69A      H4' 1691   5.772   5.532   2.832 -0.3134 -0.1863 -2.3844
   69A      O4' 1692   5.793   5.662   2.981  0.0644  0.8867 -0.3664
   69A      C1' 1693   5.668   5.664   3.048 -0.3117 -0.2679  0.4000
   69A      H1' 1694   5.665   5.593   3.131  0.6712  0.7272  1.3117
   69A       N9 1695   5.663   5.801   3.102  0.8146 -0.1965 -0.3066
   69A       C8 1696   5.746   5.905   3.081 -0.1019  0.1262  0.3031
   69A       H8 1697   5.830   5.913   3.014  0.3151  0.4376  0.8492
   69A       N7 1698   5.715   6.013   3.149 -0.0910  0.0649  0.0853
   69A       C5 1699   5.616   5.971   3.241 -0.1001  0.2632 -0.6036
   69A       C6 1700   5.541   6.029   3.353  0.1059 -0.0602 -0.1725
   69A       N6 1701   5.550   6.154   3.399  0.0415  1.0948 -0.4503
   69A      H61 1702   5.628   6.208   3.365  0.8024  0.0650 -0.3907
   69A      H62 1703   5.503   6.167   3.487 -1.2475 -0.2119 -0.9155
   69A       N1 1704   5.449   5.957   3.417  0.0345  0.2841  0.1321
   69A       C2 1705   5.437   5.825   3.377 -0.1177 -0.7082  0.2137
   69A       H2 1706   5.372   5.765   3.440 -1.5305 -1.3485 -1.7593
   69A       N3 1707   5.505   5.761   3.284 -0.0810 -0.0152 -0.3423
   69A       C4 1708   5.587   5.839   3.210 -0.0873  0.6816 -0.1313
   69A      C3' 1709   5.629   5.695   2.828  1.0149  0.3857 -0.3887
   69A      H3' 1710   5.642   5.803   2.825 -0.5539  0.5954 -0.8714
   69A      C2' 1711   5.552   5.645   2.951  0.4306  0.0238  0.1519
   69A     H2'1 1712   5.462   5.705   2.964  1.8248  2.0051  0.9780
   69A      O2' 1713   5.512   5.511   2.939 -0.1246  0.3658 -0.2983
   69A     HO'2 1714   5.427   5.493   2.982  0.8886  0.6232  1.9784
   69A      O3' 1715   5.553   5.661   2.710  0.0552  0.3588  0.5232
   70U        P 1716   5.424   5.742   2.658 -0.1173  0.0182  0.3734
   70U      O1P 1717   5.366   5.668   2.540  0.3952 -0.3513 -0.0726
   70U      O2P 1718   5.465   5.879   2.635  0.2015  0.1415 -0.3049
   70U      O5' 1719   5.321   5.739   2.777 -0.0621  0.1356 -0.5003
   70U      C5' 1720   5.230   5.634   2.784  0.4515  0.4384  0.4232
   70U     H5'1 1721   5.276   5.536   2.776 -0.0141  0.1352  1.3246
   70U     H5'2 1722   5.150   5.637   2.711 -1.1984  1.4256  2.1828
   70U      C4' 1723   5.151   5.639   2.915 -0.2591 -0.0384  0.3115
   70U      H4' 1724   5.106   5.544   2.944  1.2705 -0.3245  1.9594
   70U      O4' 1725   5.227   5.675   3.032  0.3576  0.2041 -0.5709
   70U      C1' 1726   5.135   5.754   3.114  0.0204 -0.7589  0.9097
   70U      H1' 1727   5.128   5.710   3.213 -1.3603 -1.1830  0.6457
   70U       N1 1728   5.192   5.901   3.134 -0.3062  0.1770  0.2082
   70U       C6 1729   5.296   5.956   3.059  0.5212 -0.0172 -0.8855
   70U       H6 1730   5.338   5.895   2.980  0.9091 -0.0216 -0.6752
   70U       C5 1731   5.350   6.078   3.076  0.0990 -0.1861  0.8573
   70U       H5 1732   5.426   6.113   3.009  0.9390 -1.1266  1.2851
   70U       C4 1733   5.294   6.161   3.180  0.4330  0.6866  0.6588
   70U       O4 1734   5.326   6.272   3.205 -0.3356  0.2429 -0.0229
   70U       N3 1735   5.190   6.110   3.247 -0.4081  0.5958  1.0231
   70U       H3 1736   5.149   6.172   3.316  0.6689 -0.6285  2.8453
   70U       C2 1737   5.130   5.985   3.227 -0.3728 -0.0918 -0.0882
   70U       O2 1738   5.024   5.957   3.284 -0.0032 -0.5245 -0.3327
   70U      C3' 1739   5.041   5.743   2.903 -0.2714  0.5191  0.4322
   70U      H3' 1740   5.081   5.834   2.859  2.3543 -0.9565 -0.4736
   70U      C2' 1741   4.999   5.757   3.045  0.1923 -0.7666 -0.5225
   70U     H2'1 1742   4.941   5.848   3.062  2.6531  1.0633 -1.3748
   70U      O2' 1743   4.936   5.649   3.106  0.1547  0.1861  0.0000
   70U     HO'2 1744   4.849   5.631   3.071  0.2526  0.1645 -0.2362
   70U      O3' 1745   4.929   5.697   2.826 -0.4503 -0.1213 -0.0978
   71A        P 1746   4.826   5.801   2.773  0.2347 -0.1808  0.3316
   71A      O1P 1747   4.716   5.727   2.702 -0.2008  0.1659 -0.1608
   71A      O2P 1748   4.901   5.899   2.701  1.2129 -0.2147 -0.0994
   71A      O5' 1749   4.757   5.874   2.901  0.1924  0.7784  0.0562
   71A      C5' 1750   4.658   5.811   2.981  0.3942  0.1350  0.0491
   71A     H5'1 1751   4.687   5.726   3.042 -1.5800  0.0054  0.8765
   71A     H5'2 1752   4.575   5.781   2.916  0.5276  1.7549 -0.9427
   71A      C4' 1753   4.601   5.913   3.085 -0.2779 -0.3904 -0.1714
   71A      H4' 1754   4.509   5.869   3.124 -1.3964  1.4093 -0.6676
   71A      O4' 1755   4.698   5.943   3.190  0.1277 -0.0700  0.1481
   71A      C1' 1756   4.686   6.085   3.222 -0.3200  0.0358  0.0736
   71A      H1' 1757   4.691   6.096   3.330  0.9080  1.6424 -0.1213
   71A       N9 1758   4.796   6.169   3.170 -0.1326 -0.9207 -0.5967
   71A       C8 1759   4.883   6.153   3.068  0.2464  0.0154  0.1831
   71A       H8 1760   4.882   6.068   3.001 -3.0706 -0.2648  0.4418
   71A       N7 1761   4.966   6.253   3.058 -0.4973  0.0396  0.6425
   71A       C5 1762   4.947   6.330   3.166 -0.1250  0.0648  0.2082
   71A       C6 1763   5.004   6.447   3.223  0.5414 -0.0774 -0.1797
   71A       N6 1764   5.116   6.506   3.190 -0.3833 -0.0173  0.1312
   71A      H61 1765   5.172   6.474   3.113 -1.1859 -0.1702 -0.4053
   71A      H62 1766   5.148   6.579   3.252 -0.0537 -0.9506  1.0970
   71A       N1 1767   4.942   6.514   3.323 -0.3925 -0.2892 -0.7142
   71A       C2 1768   4.824   6.472   3.365 -0.1522 -0.7317  0.1937
   71A       H2 1769   4.775   6.529   3.442  2.3535  4.2389 -1.4995
   71A       N3 1770   4.766   6.358   3.329 -0.9119 -0.6054 -0.4205
   71A       C4 1771   4.836   6.292   3.233  0.5575 -0.0043  0.6683
   71A      C3' 1772   4.534   6.041   3.039 -0.2630 -0.1852 -0.4243
   71A      H3' 1773   4.596   6.088   2.963 -0.8003  1.2048 -0.0339
   71A      C2' 1774   4.545   6.124   3.169 -0.3931 -0.2243 -0.3540
   71A     H2'1 1775   4.545   6.231   3.151 -0.5693  0.2007  1.9085
   71A      O2' 1776   4.452   6.090   3.267  0.6345 -0.5007 -0.4064
   71A     HO'2 1777   4.367   6.090   3.221  1.2054 -1.1498 -1.4986
   71A      O3' 1778   4.400   6.028   3.010 -0.3058 -0.3710  0.1638
   72G        P 1779   4.325   6.126   2.905 -0.1025  0.1202 -0.2531
   72G      O1P 1780   4.180   6.090   2.908  0.0360  0.1324  0.5128
   72G      O2P 1781   4.396   6.133   2.780  0.2835  0.1728  0.6569
   72G      O5' 1782   4.342   6.271   2.984 -0.2439 -0.4164 -0.0981
   72G      C5' 1783   4.233   6.318   3.065 -0.1189  0.0937 -0.1965
   72G     H5'1 1784   4.212   6.252   3.150 -0.9860  1.1755  0.4582
   72G     H5'2 1785   4.142   6.332   3.007  0.5577 -0.0412 -1.3224
   72G      C4' 1786   4.268   6.449   3.130 -0.2885  0.5597 -0.4458
   72G      H4' 1787   4.186   6.472   3.197 -2.1409 -0.3049 -2.3145
   72G      O4' 1788   4.388   6.431   3.204  0.2302 -0.3295 -0.5992
   72G      C1' 1789   4.437   6.569   3.215 -0.6077 -0.0420  0.2187
   72G      H1' 1790   4.458   6.600   3.318 -0.2883  0.9058 -0.1212
   72G       N9 1791   4.576   6.569   3.154 -0.4514  0.2421  0.3584
   72G       C8 1792   4.622   6.497   3.044 -0.3194  0.1239  0.9700
   72G       H8 1793   4.584   6.406   2.999  2.4682  0.0763 -1.6228
   72G       N7 1794   4.738   6.544   2.993  0.3954 -0.0702  0.1018
   72G       C5 1795   4.771   6.650   3.078  0.3898  0.7307 -0.1289
   72G       C6 1796   4.877   6.741   3.075  0.3248  0.0633 -0.6507
   72G       O6 1797   4.973   6.744   3.001 -0.8587 -0.6788  0.2902
   72G       N1 1798   4.862   6.840   3.174  0.4450  1.0916 -0.3844
   72G       H1 1799   4.922   6.921   3.170  0.4767  1.1340  0.6416
   72G       C2 1800   4.758   6.855   3.255  0.4803  0.5639  0.7137
   72G       N2 1801   4.743   6.974   3.315 -0.1125  0.4908  0.2746
   72G      H21 1802   4.817   7.042   3.312 -0.8811  1.3262 -0.3664
   72G      H22 1803   4.667   6.983   3.381  0.1888 -1.7007  1.0248
   72G       N3 1804   4.655   6.774   3.258 -0.4620 -0.5666 -0.1158
   72G       C4 1805   4.667   6.668   3.171  1.0650 -0.1229 -0.2082
   72G      C3' 1806   4.287   6.573   3.035  0.5032  0.2747 -0.3392
   72G      H3' 1807   4.358   6.561   2.953 -1.9805 -2.2027 -2.3484
   72G      C2' 1808   4.347   6.664   3.135 -0.4039 -0.1572 -0.5795
   72G     H2'1 1809   4.397   6.751   3.091 -2.0460  0.2585 -1.7136
   72G      O2' 1810   4.256   6.722   3.222  0.1198 -0.2598 -0.5555
   72G     HO'2 1811   4.170   6.694   3.189 -0.9907  0.2271  1.7053
   72G      O3' 1812   4.163   6.614   2.978 -0.3070 -0.3676  0.1253
   73A        P 1813   4.159   6.713   2.850 -0.1421  0.4667 -0.1281
   73A      O1P 1814   4.009   6.746   2.840 -0.0232 -0.0197 -0.0258
   73A      O2P 1815   4.234   6.644   2.742 -0.4110 -0.4216  0.4619
   73A      O5' 1816   4.234   6.850   2.892  0.2198 -0.4107  0.1594
   73A      C5' 1817   4.173   6.941   2.988  0.7647  0.0518 -0.2093
   73A     H5'1 1818   4.131   6.878   3.066 -1.7167 -0.9607 -2.2228
   73A     H5'2 1819   4.089   6.993   2.942  0.4632  0.0829  0.3644
   73A      C4' 1820   4.264   7.048   3.040 -0.2282  0.4453 -0.5281
   73A      H4' 1821   4.215   7.080   3.132 -1.5007 -0.0688 -1.0074
   73A      O4' 1822   4.386   6.991   3.088 -0.9831  0.2143 -0.2156
   73A      C1' 1823   4.502   7.083   3.075  0.3808  0.0379  0.3066
   73A      H1' 1824   4.532   7.112   3.176 -2.4890 -0.6072  1.4518
   73A       N9 1825   4.600   7.028   2.981  0.1437  0.0015  0.0307
   73A       C8 1826   4.591   6.916   2.897  0.2471  0.2058 -0.6781
   73A       H8 1827   4.503   6.855   2.879 -0.7790  1.8184 -1.3900
   73A       N7 1828   4.698   6.899   2.824  0.1536 -0.8911 -0.3596
   73A       C5 1829   4.784   6.995   2.884  0.4930  0.1452 -0.7092
   73A       C6 1830   4.923   7.032   2.869 -0.0552 -0.0730  0.4800
   73A       N6 1831   5.004   6.973   2.783 -0.0922  0.0939 -0.2790
   73A      H61 1832   4.971   6.895   2.729  0.8937  1.2274 -2.6895
   73A      H62 1833   5.096   7.013   2.769  0.2459 -1.0412 -1.5254
   73A       N1 1834   4.976   7.140   2.926 -1.0142  0.7035 -0.1913
   73A       C2 1835   4.901   7.201   3.015 -0.4953  0.4981 -0.0749
   73A       H2 1836   4.949   7.280   3.071 -0.8549  0.5261  0.1954
   73A       N3 1837   4.777   7.182   3.049 -0.1585 -0.0671 -0.1388
   73A       C4 1838   4.724   7.080   2.976 -0.0794  0.4045  0.1979
   73A      C3' 1839   4.313   7.156   2.939 -0.2934 -0.0888 -0.0863
   73A      H3' 1840   4.336   7.106   2.846  2.7347 -0.1182  0.5579
   73A      C2' 1841   4.446   7.204   3.006  0.1342  0.1382  0.3461
   73A     H2'1 1842   4.512   7.245   2.929 -0.9517  0.6283 -0.3555
   73A      O2' 1843   4.414   7.291   3.119  0.0019 -0.4602  0.3079
   73A     HO'2 1844   4.389   7.380   3.093  0.4900  0.1247  1.7561
   73A      O3' 1845   4.206   7.248   2.937 -0.2787 -0.7488  0.4668
   74U        P 1846   4.194   7.355   2.820 -0.0993 -0.6487 -0.2663
   74U      O1P 1847   4.061   7.418   2.841  1.2390 -0.0010 -0.2879
   74U      O2P 1848   4.218   7.291   2.691  0.2983  0.4543  0.6193
   74U      O5' 1849   4.301   7.463   2.844 -0.7695 -0.1578  0.3102
   74U      C5' 1850   4.294   7.559   2.946  0.0784  0.2238 -0.2014
   74U     H5'1 1851   4.269   7.506   3.038  1.7492  0.6407  0.5528
   74U     H5'2 1852   4.223   7.637   2.922 -0.2391  0.2024  0.6228
   74U      C4' 1853   4.428   7.622   2.962  0.2890  0.4831 -0.7231
   74U      H4' 1854   4.424   7.695   3.043 -0.4120  1.6487 -1.7689
   74U      O4' 1855   4.537   7.529   2.994  0.1831  0.9548 -0.0999
   74U      C1' 1856   4.652   7.575   2.924  0.1050 -0.2359  0.3806
   74U      H1' 1857   4.735   7.594   2.991  0.7935 -1.9342  0.0518
   74U       N1 1858   4.703   7.476   2.825  0.0050 -0.2404  0.3743
   74U       C6 1859   4.622   7.419   2.732  0.1941  0.0774  0.1817
   74U       H6 1860   4.517   7.443   2.737 -0.1535 -1.5169  1.2065
   74U       C5 1861   4.676   7.341   2.635 -0.0599  0.3643 -0.7406
   74U       H5 1862   4.608   7.295   2.565 -1.1961  0.9562 -0.0634
   74U       C4 1863   4.817   7.318   2.632  0.3783 -0.6648  0.0321
   74U       O4 1864   4.871   7.245   2.553  0.0089  0.4358  0.2467
   74U       N3 1865   4.892   7.377   2.725  0.0381 -0.1337  0.9421
   74U       H3 1866   4.989   7.381   2.699 -0.2604  0.8649 -0.1005
   74U       C2 1867   4.844   7.462   2.818 -0.1206 -0.4159  0.3933
   74U       O2 1868   4.919   7.512   2.901  0.4813 -0.4558 -0.3977
   74U      C3' 1869   4.462   7.704   2.840  0.0329 -0.3917 -0.1338
   74U      H3' 1870   4.424   7.652   2.752 -1.4467  0.7505 -0.2138
   74U      C2' 1871   4.618   7.706   2.858  0.5415 -0.5223 -0.1258
   74U     H2'1 1872   4.663   7.706   2.758 -1.0805  0.4011 -0.9006
   74U      O2' 1873   4.662   7.810   2.942 -0.4247  0.2283  0.7656
   74U     HO'2 1874   4.758   7.812   2.936 -0.3767 -2.4511 -3.0638
   74U      O3' 1875   4.410   7.841   2.845  0.3058 -0.8284  0.0514
   75A        P 1876   4.401   7.932   2.718 -0.0738  0.4508  0.1696
   75A      O1P 1877   4.346   8.058   2.764 -0.6250  0.4198  0.2316
   75A      O2P 1878   4.327   7.861   2.610 -0.0090 -0.3470  0.1623
   75A      O5' 1879   4.558   7.950   2.677  0.1925 -0.1847  0.1122
   75A      C5' 1880   4.649   8.050   2.725 -0.0771 -0.8043 -0.0560
   75A     H5'1 1881   4.661   8.058   2.833  0.8046  0.4099 -0.2114
   75A     H5'2 1882   4.619   8.151   2.696  1.6722  0.3963  2.0249
   75A      C4' 1883   4.792   8.028   2.680 -0.1528  0.3625  0.2358
   75A      H4' 1884   4.858   8.085   2.746  0.1424 -1.6238  1.7692
   75A      O4' 1885   4.834   7.889   2.687  1.3407  0.2347 -0.1961
   75A      C1' 1886   4.939   7.870   2.592 -0.5621 -1.3436 -0.1177
   75A      H1' 1887   5.032   7.864   2.648 -1.1812  2.5214  1.6115
   75A       N9 1888   4.917   7.749   2.507  0.2005  0.1660 -0.1541
   75A       C8 1889   4.806   7.662   2.507 -1.3372 -0.2583 -0.1960
   75A       H8 1890   4.714   7.681   2.561 -0.6984 -1.2350  1.2916
   75A       N7 1891   4.819   7.569   2.423  0.1708  0.6148  0.1142
   75A       C5 1892   4.954   7.583   2.372 -0.2459 -0.6660  0.3083
   75A       C6 1893   5.040   7.519   2.278 -0.7486  0.0209 -0.0522
   75A       N6 1894   5.020   7.396   2.243 -0.0679  0.2713  0.4429
   75A      H61 1895   4.927   7.356   2.245 -0.5753  1.4300  1.4456
   75A      H62 1896   5.098   7.342   2.210  0.0512 -0.6425  2.1293
   75A       N1 1897   5.169   7.561   2.262  0.1700  0.0644  0.0984
   75A       C2 1898   5.205   7.675   2.323  0.0776 -0.3192 -0.7542
   75A       H2 1899   5.296   7.725   2.293 -0.5620  0.9927 -0.5616
   75A       N3 1900   5.133   7.754   2.406 -0.0068  0.3045  1.2753
   75A       C4 1901   5.011   7.698   2.424 -0.4795 -0.6744 -0.3887
   75A      C3' 1902   4.802   8.055   2.532  0.0669 -0.0992  0.2513
   75A      H3' 1903   4.726   7.991   2.489  1.8282 -1.9462 -0.2958
   75A      C2' 1904   4.944   7.996   2.497  0.1689  0.5206  0.4502
   75A     H2'1 1905   4.947   7.975   2.390  0.7304  1.6266  0.2293
   75A      O2' 1906   5.048   8.083   2.530 -0.8274  0.4229  0.4441
   75A     HO'2 1907   5.060   8.138   2.452  0.8176 -0.8760 -0.3005
   75A      O3' 1908   4.793   8.199   2.510  0.0394 -0.7463 -0.7481
   76A        P 1909   4.750   8.254   2.370  0.2117 -0.2627  0.4801
   76A      O1P 1910   4.713   8.397   2.392  0.2316 -0.1948 -0.6020
   76A      O2P 1911   4.650   8.162   2.322 -0.8032  0.2363 -0.5119
   76A      O5' 1912   4.882   8.247   2.276 -0.0515 -0.1011  0.3503
   76A      C5' 1913   4.998   8.334   2.292  0.2006  0.0816  0.0994
   76A     H5'1 1914   5.021   8.339   2.398  0.5268 -0.6021  0.0622
   76A     H5'2 1915   4.967   8.436   2.267 -0.4416  0.1000  0.9330
   76A      C4' 1916   5.115   8.274   2.207 -0.1907  0.3198 -0.3266
   76A      H4' 1917   5.207   8.329   2.224 -0.3542  0.1220  1.3726
   76A      O4' 1918   5.138   8.135   2.239  0.1297  0.2176 -0.0126
   76A      C1' 1919   5.194   8.064   2.129  0.1022 -0.4407  0.5444
   76A      H1' 1920   5.297   8.036   2.149  0.5028 -1.3428 -2.2394
   76A       N9 1921   5.117   7.948   2.084 -0.3154  0.0723  0.0936
   76A       C8 1922   4.981   7.930   2.077  0.3541  0.1217  0.2666
   76A       H8 1923   4.911   8.007   2.108 -0.7701  0.1600 -2.1876
   76A       N7 1924   4.944   7.816   2.021 -0.1716  0.0646 -0.4460
   76A       C5 1925   5.065   7.751   1.991  0.4500 -0.6930 -0.2193
   76A       C6 1926   5.106   7.630   1.926 -0.0957 -0.8460 -0.5589
   76A       N6 1927   5.030   7.532   1.890  0.5791 -0.3552 -0.2921
   76A      H61 1928   4.934   7.528   1.924  1.2581  1.8935  2.2396
   76A      H62 1929   5.080   7.452   1.856 -0.9918 -2.4137  1.9375
   76A       N1 1930   5.226   7.613   1.901  0.4197  0.8161  0.4107
   76A       C2 1931   5.312   7.705   1.932  0.2533  0.5203 -0.5554
   76A       H2 1932   5.414   7.680   1.908  0.1721 -0.9110  0.4750
   76A       N3 1933   5.295   7.822   1.995 -0.2324 -0.3378 -0.3626
   76A       C4 1934   5.166   7.838   2.023  0.6377  0.5079  0.6872
   76A      C3' 1935   5.107   8.277   2.051  0.1354 -0.0524 -0.2401
   76A      H3' 1936   5.004   8.255   2.023  0.9744 -0.1079 -3.7655
   76A      C2' 1937   5.201   8.161   2.010  0.0279 -0.4429  0.5348
   76A     H2'1 1938   5.171   8.111   1.918  0.9890 -2.1528  1.1077
   76A      O2' 1939   5.337   8.210   2.000 -0.1397  0.7201 -0.1087
   76A     HO'2 1940   5.336   8.306   2.006  0.6451  0.7473 -0.2933
   76A      O3' 1941   5.141   8.408   2.010 -0.7341 -0.5793 -0.2676
   77U        P 1942   5.118   8.452   1.854  0.2660  0.1752 -0.1122
   77U      O1P 1943   5.141   8.596   1.852 -0.5308 -0.3661 -0.1069
   77U      O2P 1944   4.983   8.397   1.824 -0.6755 -0.4772  0.7305
   77U      O5' 1945   5.221   8.368   1.767 -0.1286  0.5576  0.6578
   77U      C5' 1946   5.357   8.413   1.740 -0.2667 -0.1353  0.7557
   77U     H5'1 1947   5.405   8.432   1.835  2.0715  1.2790 -0.6029
   77U     H5'2 1948   5.346   8.512   1.694  2.1093  0.6535  1.7571
   77U      C4' 1949   5.441   8.311   1.655  0.5038 -0.0884 -0.1829
   77U      H4' 1950   5.546   8.342   1.648 -0.0076  1.9606  0.4941
   77U      O4' 1951   5.441   8.178   1.714  0.1567  0.0570  0.4678
   77U      C1' 1952   5.439   8.080   1.615 -0.6836 -0.1964  0.3422
   77U      H1' 1953   5.530   8.020   1.612 -0.8666 -0.4976  0.7088
   77U       N1 1954   5.323   7.996   1.624  0.6436 -0.3328  0.2311
   77U       C6 1955   5.205   8.042   1.681  0.2452 -0.9145  0.1548
   77U       H6 1956   5.200   8.144   1.718 -0.3768  0.6811 -3.7942
   77U       C5 1957   5.093   7.969   1.688 -0.1083 -0.0009 -0.4931
   77U       H5 1958   5.003   8.003   1.737  0.7337  1.0264  0.3714
   77U       C4 1959   5.098   7.836   1.627  0.4276 -0.6954 -0.2631
   77U       O4 1960   5.005   7.759   1.619 -0.1428  0.4498 -0.2528
   77U       N3 1961   5.213   7.795   1.577  0.4512  0.2540 -1.0900
   77U       H3 1962   5.213   7.708   1.527 -1.5364 -0.4682  0.0579
   77U       C2 1963   5.327   7.870   1.567 -0.0811  0.2885 -0.4309
   77U       O2 1964   5.424   7.823   1.511  0.4478  0.5572 -0.0100
   77U      C3' 1965   5.374   8.291   1.518 -0.5256 -0.5379  0.0962
   77U      H3' 1966   5.268   8.278   1.539  0.0976 -2.9342  2.3448
   77U      C2' 1967   5.436   8.153   1.485 -0.6021 -0.5039  0.0016
   77U     H2'1 1968   5.390   8.096   1.404 -0.5061 -1.0836  0.3575
   77U      O2' 1969   5.577   8.162   1.448  0.4765 -0.0405  0.5150
   77U     HO'2 1970   5.584   8.250   1.409 -2.1217  0.4485  0.9609
   77U      O3' 1971   5.412   8.398   1.429  0.4321 -0.1546  0.4050
   78U        P 1972   5.337   8.417   1.284  0.4100 -0.6300  0.0769
   78U      O1P 1973   5.392   8.535   1.215  0.3572  0.1797  0.3424
   78U      O2P 1974   5.193   8.427   1.319  0.0996 -0.0011 -0.6537
   78U      O5' 1975   5.369   8.299   1.190  0.0848 -0.3266  0.2673
   78U      C5' 1976   5.497   8.277   1.147  0.7063  0.1431 -0.0450
   78U     H5'1 1977   5.566   8.270   1.231 -0.5142 -1.3621  0.8789
   78U     H5'2 1978   5.527   8.359   1.081  0.0907  2.2936  2.1813
   78U      C4' 1979   5.506   8.141   1.077 -0.1644  0.1179  0.6797
   78U      H4' 1980   5.609   8.133   1.042  0.7212  2.1566  2.5373
   78U      O4' 1981   5.455   8.036   1.164 -0.0586 -0.2889  0.0157
   78U      C1' 1982   5.403   7.925   1.085 -0.4840  0.4141  0.5794
   78U      H1' 1983   5.455   7.830   1.093 -0.9141  0.0819 -0.4442
   78U       N1 1984   5.263   7.902   1.124 -1.0454 -0.3723 -0.0025
   78U       C6 1985   5.190   7.997   1.193 -0.2229 -0.3117  0.5014
   78U       H6 1986   5.224   8.100   1.198  0.3120 -0.4718  0.2702
   78U       C5 1987   5.080   7.959   1.266 -0.7671 -0.0121 -0.0130
   78U       H5 1988   5.024   8.035   1.319  1.6959  2.5709 -0.8368
   78U       C4 1989   5.025   7.828   1.257  0.3445 -0.8306  0.5336
   78U       O4 1990   4.937   7.783   1.324  0.2822  0.4332  0.6635
   78U       N3 1991   5.092   7.743   1.170  0.8594 -0.1462 -0.4517
   78U       H3 1992   5.058   7.648   1.164  0.3684 -0.2804  2.9010
   78U       C2 1993   5.211   7.771   1.108 -0.4555 -0.0749  0.3859
   78U       O2 1994   5.252   7.688   1.027 -0.1508 -0.4220  0.5272
   78U      C3' 1995   5.416   8.115   0.954  0.7936  0.1750 -0.1463
   78U      H3' 1996   5.320   8.157   0.983  2.0054  0.5964  3.9191
   78U      C2' 1997   5.402   7.967   0.940 -0.3140  0.9345  0.8463
   78U     H2'1 1998   5.312   7.943   0.884 -0.6870 -1.9790  2.4941
   78U      O2' 1999   5.508   7.897   0.875 -0.2075  0.8763 -0.2739
   78U     HO'2 2000   5.559   7.964   0.828 -0.1513  0.5379 -0.7062
   78U      O3' 2001   5.476   8.171   0.845  0.3678 -0.0000 -0.1350
   79A        P 2002   5.388   8.232   0.732 -0.0434  0.1981 -0.0771
   79A      O1P 2003   5.491   8.262   0.627  0.1437  0.4282 -0.1546
   79A      O2P 2004   5.300   8.341   0.773  1.1464 -0.0330  0.1756
   79A      O5' 2005   5.292   8.120   0.675 -0.3027 -0.1885 -0.3024
   79A      C5' 2006   5.339   8.037   0.574 -0.4911 -0.1559 -0.2297
   79A     H5'1 2007   5.434   7.991   0.601 -2.0005 -3.8430 -0.7383
   79A     H5'2 2008   5.365   8.107   0.494 -2.7739  0.1516 -0.7814
   79A      C4' 2009   5.235   7.934   0.534  0.2640 -0.3891 -0.0472
   79A      H4' 2010   5.257   7.875   0.445 -4.5771 -1.0914 -1.0998
   79A      O4' 2011   5.199   7.851   0.648  0.3637 -0.4035  0.0400
   79A      C1' 2012   5.066   7.804   0.641  0.1261 -0.0924  0.2024
   79A      H1' 2013   5.064   7.695   0.632 -0.1291  0.0667 -2.2913
   79A       N9 2014   5.005   7.829   0.773 -0.4501 -0.2004  0.5441
   79A       C8 2015   5.013   7.954   0.836  0.1744  0.8752 -0.0425
   79A       H8 2016   5.091   8.026   0.815  0.3811  0.4790 -0.6435
   79A       N7 2017   4.919   7.969   0.922 -0.4677 -0.0782 -0.2033
   79A       C5 2018   4.843   7.848   0.920 -0.4274  0.0008 -0.1430
   79A       C6 2019   4.742   7.793   0.997 -0.3543  0.1429 -0.1350
   79A       N6 2020   4.677   7.850   1.096 -0.5994  0.4589 -0.0985
   79A      H61 2021   4.697   7.949   1.107  0.9184  0.2336 -0.4989
   79A      H62 2022   4.611   7.794   1.148 -1.8912  1.4143 -0.6486
   79A       N1 2023   4.711   7.662   0.987 -0.1303  0.1571 -0.6308
   79A       C2 2024   4.765   7.589   0.889 -0.4865 -0.9338  0.5168
   79A       H2 2025   4.732   7.487   0.877 -1.2504 -0.8504  1.7287
   79A       N3 2026   4.862   7.632   0.804  0.2211 -0.6534 -0.4181
   79A       C4 2027   4.900   7.763   0.828  0.3444  0.2302  0.3535
   79A      C3' 2028   5.100   7.993   0.502  0.4207 -0.3230 -0.2139
   79A      H3' 2029   5.087   8.072   0.576 -0.7470  0.3006 -1.0538
   79A      C2' 2030   5.002   7.885   0.530  0.7467  0.4553  0.1991
   79A     H2'1 2031   4.906   7.923   0.565  1.3104  0.3846  1.9124
   79A      O2' 2032   4.993   7.790   0.421 -0.3186 -0.7793  0.1649
   79A     HO'2 2033   5.032   7.844   0.352 -0.6177  0.5943  1.0226
   79A      O3' 2034   5.088   8.040   0.372 -0.0439  0.4783 -0.0741
   80A        P 2035   4.998   8.157   0.332  0.0930 -0.4546 -0.0387
   80A      O1P 2036   5.006   8.186   0.188 -0.1459 -0.4410 -0.3431
   80A      O2P 2037   5.008   8.269   0.431  0.2201 -0.1482 -0.1330
   80A      O5' 2038   4.851   8.099   0.356  0.2326  0.2911 -0.0792
   80A      C5' 2039   4.802   7.999   0.265 -0.6269 -0.2263  0.1253
   80A     H5'1 2040   4.886   7.933   0.245  1.4309  1.7743  1.6056
   80A     H5'2 2041   4.773   8.046   0.171  0.3721  1.7417  0.7240
   80A      C4' 2042   4.677   7.923   0.303  0.1912  0.7082  0.1039
   80A      H4' 2043   4.659   7.846   0.228  1.5043 -1.1163  1.5657
   80A      O4' 2044   4.698   7.860   0.426  0.0485  0.9498 -0.1573
   80A      C1' 2045   4.570   7.834   0.488 -0.4389 -0.2400 -0.8232
   80A      H1' 2046   4.541   7.730   0.479  0.9903 -1.3319  4.1052
   80A       N9 2047   4.567   7.873   0.631 -0.7171  0.4439  0.4335
   80A       C8 2048   4.641   7.981   0.687 -0.0106  0.4403 -0.1893
   80A       H8 2049   4.724   8.028   0.637  0.3758 -0.9648 -0.8995
   80A       N7 2050   4.593   8.008   0.810  0.9153  0.1658 -0.0749
   80A       C5 2051   4.489   7.907   0.825 -0.5309  0.0182 -1.2244
   80A       C6 2052   4.391   7.876   0.926 -0.2790  0.4553 -0.5137
   80A       N6 2053   4.388   7.940   1.043  0.1558  0.2682  0.5997
   80A      H61 2054   4.434   8.030   1.058  0.5884 -0.0456  1.2405
   80A      H62 2055   4.330   7.902   1.116  0.8442 -0.8858  0.5673
   80A       N1 2056   4.312   7.768   0.918  0.4050 -0.4083  1.0447
   80A       C2 2057   4.316   7.698   0.803  0.5599 -0.0348  0.2471
   80A       H2 2058   4.241   7.621   0.793  1.1143 -0.4250 -1.1036
   80A       N3 2059   4.396   7.721   0.698 -0.5563  0.5172 -0.7783
   80A       C4 2060   4.479   7.825   0.721 -0.0705  0.1833 -0.1707
   80A      C3' 2061   4.551   7.996   0.305 -0.1433 -0.2424  0.0097
   80A      H3' 2062   4.571   8.097   0.341 -1.5835 -0.3468  1.1782
   80A      C2' 2063   4.474   7.919   0.415  0.0369  0.1109 -0.0804
   80A     H2'1 2064   4.405   7.978   0.476 -0.4174 -1.4443  0.9989
   80A      O2' 2065   4.379   7.825   0.355  0.4885  0.3093  0.0525
   80A     HO'2 2066   4.332   7.873   0.286 -0.7204  1.1085  1.3800
   80A      O3' 2067   4.491   7.985   0.179  0.3965  0.0071  0.4037
   81U        P 2068   4.383   8.083   0.138 -0.5689 -0.4471  0.3560
   81U      O1P 2069   4.389   8.088  -0.010 -0.1079 -0.0111 -0.2886
   81U      O2P 2070   4.405   8.214   0.213  0.4106 -0.4071  0.7053
   81U      O5' 2071   4.255   8.017   0.183  0.0590 -0.1051 -0.5444
   81U      C5' 2072   4.195   7.920   0.102  0.4978 -0.7505 -0.0095
   81U     H5'1 2073   4.268   7.846   0.070 -1.3622 -1.6314 -2.5067
   81U     H5'2 2074   4.162   7.971   0.011  0.3958 -0.5035  0.1632
   81U      C4' 2075   4.075   7.847   0.163 -0.9904  1.1666 -0.7420
   81U      H4' 2076   4.052   7.761   0.099 -0.5276  0.4549  0.0309
   81U      O4' 2077   4.094   7.803   0.297  0.0035  0.2629 -0.1972
   81U      C1' 2078   3.968   7.771   0.355 -0.9258 -0.3900 -0.0163
   81U      H1' 2079   3.938   7.668   0.334 -0.5377  0.1905 -4.2617
   81U       N1 2080   3.970   7.805   0.500  0.1184  0.1610  0.0670
   81U       C6 2081   4.043   7.913   0.551  0.1487  0.5223  0.4694
   81U       H6 2082   4.092   7.976   0.478  0.1258 -0.5220 -0.4708
   81U       C5 2083   4.055   7.940   0.682 -0.1236  0.3369 -0.7890
   81U       H5 2084   4.120   8.021   0.711  1.5385 -1.5437  0.9954
   81U       C4 2085   3.988   7.859   0.785 -0.0886  0.6585  0.4050
   81U       O4 2086   3.987   7.878   0.903  0.8834  0.3776  0.3914
   81U       N3 2087   3.914   7.755   0.723  0.4070  0.1629  0.1795
   81U       H3 2088   3.858   7.701   0.787  0.6378  1.5405  1.6108
   81U       C2 2089   3.905   7.720   0.587  0.2552 -0.6981 -0.3013
   81U       O2 2090   3.843   7.621   0.550 -0.0458  0.0283  0.5338
   81U      C3' 2091   3.958   7.939   0.184 -0.4431 -0.4862 -0.4386
   81U      H3' 2092   3.987   8.033   0.232  1.8924 -1.2921 -0.1490
   81U      C2' 2093   3.876   7.856   0.277  0.2950  0.1006  0.1766
   81U     H2'1 2094   3.812   7.914   0.343 -0.4742 -0.7102  0.1535
   81U      O2' 2095   3.795   7.770   0.195 -0.4968 -0.0388 -0.4797
   81U     HO'2 2096   3.777   7.819   0.114  0.0112 -1.9624 -1.8273
   81U      O3' 2097   3.894   7.965   0.057  0.2775 -0.0413 -0.2373
   82U        P 2098   3.810   8.095   0.024  0.1254  0.1038  0.7298
   82U      O1P 2099   3.816   8.109  -0.121  0.1716 -0.3054 -0.0608
   82U      O2P 2100   3.861   8.210   0.109 -0.3596 -0.4030  0.1411
   82U      O5' 2101   3.661   8.062   0.063  0.1120  0.3319  0.2467
   82U      C5' 2102   3.577   7.986  -0.024 -0.2396  0.0303 -0.4865
   82U     H5'1 2103   3.633   7.905  -0.071 -1.2783  0.0319 -1.7934
   82U     H5'2 2104   3.527   8.046  -0.099 -1.4326 -0.0384  0.2308
   82U      C4' 2105   3.465   7.920   0.058  0.7250 -0.4277 -0.4287
   82U      H4' 2106   3.398   7.872  -0.013 -0.0579  0.8780 -0.6089
   82U      O4' 2107   3.507   7.821   0.152  0.0086  0.4350 -0.3444
   82U      C1' 2108   3.404   7.809   0.252 -0.7996  0.2700  0.9360
   82U      H1' 2109   3.350   7.717   0.230  1.7891 -1.2460  0.5368
   82U       N1 2110   3.465   7.806   0.386 -0.1566 -0.5066 -0.2231
   82U       C6 2111   3.559   7.900   0.420  0.5085  0.3743  0.2367
   82U       H6 2112   3.597   7.962   0.340  2.1449  0.6498  1.1741
   82U       C5 2113   3.608   7.909   0.547  0.8695  0.5140 -0.2216
   82U       H5 2114   3.690   7.976   0.566  0.1279  1.2726  0.4179
   82U       C4 2115   3.567   7.818   0.654  0.3682  0.0211  0.6223
   82U       O4 2116   3.608   7.820   0.769 -0.4635  0.3345 -0.1456
   82U       N3 2117   3.474   7.725   0.612 -0.6566 -0.1390 -0.7847
   82U       H3 2118   3.452   7.652   0.678  2.3820 -0.8307 -0.3913
   82U       C2 2119   3.416   7.718   0.487  0.6585  0.1080  0.2570
   82U       O2 2120   3.323   7.638   0.468 -0.6249 -0.1208  0.0802
   82U      C3' 2121   3.384   8.019   0.139  0.8809 -0.1213 -0.3274
   82U      H3' 2122   3.449   8.090   0.191  0.5234  0.3978 -0.5843
   82U      C2' 2123   3.308   7.928   0.241 -0.4413 -0.3416 -0.2867
   82U     H2'1 2124   3.294   7.984   0.333 -3.1500  2.6857 -2.3109
   82U      O2' 2125   3.180   7.883   0.198  0.3212  0.1781 -0.0999
   82U     HO'2 2126   3.141   7.954   0.147  0.8939  0.7775  0.2747
   82U      O3' 2127   3.296   8.092   0.063 -0.1096  0.0045  0.6308
   82U      H3T 2128   3.235   8.136   0.123 -2.1794  0.9790 -2.0023
   9.02341   9.02341   6.38052   0.00000   0.00000   0.00000   0.00000   4.51171   4.51171
