# Supplementary material for: Constant-pH Molecular Dynamics of Cationic Peptide Dendrimers Binding to siRNA
Source: J Chem Inf Model. 2026 Feb 5;66(8):4734–43. doi: 10.1021/acs.jcim.5c02636 (PMC13126635; doi:10.1021/acs.jcim.5c02636)
Supplement: Supplementary file 2 [file ci5c02636_si_002.zip › zip/MH18D3_07_in_10.gro]

Protein t=   0.00000
 2128
    1LY0      N    1   7.610   6.831   0.587  0.1662  0.0371  0.0324
    1LY0     H1    2   7.689   6.888   0.560 -0.3538  0.3458 -0.9022
    1LY0     H2    3   7.630   6.734   0.566  0.5317 -0.1146  1.0496
    1LY0     H3    4   7.529   6.863   0.536 -0.6121 -1.7262  0.1072
    1LY0     CA    5   7.590   6.853   0.738 -0.0537  0.3138  0.0645
    1LY0     HA    6   7.488   6.832   0.770 -2.1491  3.8715 -3.4408
    1LY0     CB    7   7.687   6.769   0.821 -0.4299  0.0129 -0.0444
    1LY0    HB1    8   7.664   6.802   0.922  1.4729  1.0176  0.1262
    1LY0    HB2    9   7.792   6.794   0.803  0.3221 -2.3484  0.7254
    1LY0     CG   10   7.677   6.610   0.797  0.2919 -0.3301  0.1868
    1LY0    HG1   11   7.744   6.578   0.717 -2.1636  0.5845 -2.3913
    1LY0    HG2   12   7.575   6.590   0.765  0.6506  1.0986 -2.0864
    1LY0     CD   13   7.700   6.541   0.929 -0.5972 -0.0054  0.2477
    1LY0    HD1   14   7.787   6.579   0.983 -0.6637  0.7312 -0.1601
    1LY0    HD2   15   7.700   6.436   0.898 -1.8232 -0.2482  1.0048
    1LY0     CE   16   7.578   6.561   1.017  0.1451  0.0616 -0.5183
    1LY0    HE1   17   7.482   6.563   0.966 -0.7456  2.2025  1.0870
    1LY0    HE2   18   7.577   6.659   1.066  1.4979 -1.0048  1.8372
    1LY0     NZ   19   7.579   6.463   1.122  0.4671 -0.7225  0.3355
    1LY0    HZ1   20   7.668   6.470   1.169  0.4162  1.4250  0.2175
    1LY0    HZ2   21   7.493   6.470   1.176  0.6736 -0.1466  0.5990
    1LY0    HZ3   22   7.562   6.379   1.069 -1.9677 -0.8031  1.1074
    1LY0      C   23   7.618   7.006   0.758 -0.2575 -0.0728  0.0050
    1LY0      O   24   7.693   7.072   0.684 -0.0617  0.1596  0.6340
    2LER      N   25   7.560   7.066   0.862  0.5753  0.3235 -0.4094
    2LER      H   26   7.511   7.008   0.929  0.3286  1.0418  0.0412
    2LER     CA   27   7.547   7.208   0.892 -0.1835  0.6663  0.7841
    2LER     HA   28   7.499   7.245   0.801  2.2745  2.1398 -0.0211
    2LER     CB   29   7.445   7.233   1.014 -0.2614 -0.5624  0.3710
    2LER    HB1   30   7.453   7.334   1.053  1.5367 -0.6756  0.3697
    2LER    HB2   31   7.478   7.177   1.102 -0.8008  0.5045  1.2808
    2LER     CG   32   7.301   7.192   0.973  0.0279  0.4503 -0.2377
    2LER     HG   33   7.313   7.106   0.906 -2.7970 -0.0340 -0.2534
    2LER    CD1   34   7.221   7.148   1.096  0.5446 -0.0696  0.3554
    2LER   HD11   35   7.134   7.090   1.065  0.0341  0.7351  0.2611
    2LER   HD12   36   7.285   7.082   1.154 -1.0205 -1.6590  0.3479
    2LER   HD13   37   7.199   7.232   1.162 -0.2310 -1.6318  2.2044
    2LER    CD2   38   7.234   7.310   0.910  0.2017  0.1449 -0.8166
    2LER   HD21   39   7.127   7.290   0.914  0.4188 -1.3570 -1.8276
    2LER   HD22   40   7.259   7.401   0.966  1.3080 -0.7954  0.2714
    2LER   HD23   41   7.255   7.319   0.804 -1.1313 -0.7315 -1.1781
    2LER      C   42   7.681   7.276   0.914 -1.0013  0.0643  0.3359
    2LER      O   43   7.685   7.392   0.861 -0.0630  0.5142  0.1338
    3LYR      N   44   7.787   7.215   0.970  0.4346  0.8631 -0.2824
    3LYR      H   45   7.778   7.121   1.007 -0.3063  1.7388  1.8860
    3LYR     CA   46   7.913   7.280   1.001 -0.8535 -0.0255 -0.1695
    3LYR     HA   47   7.988   7.203   1.022 -1.2802 -0.1283  1.0941
    3LYR     CB   48   7.901   7.393   1.113 -0.4913  0.3196  0.1472
    3LYR    HB1   49   7.822   7.466   1.092 -1.4970 -0.4199  1.2513
    3LYR    HB2   50   7.997   7.445   1.119 -0.7830  1.3857 -2.8990
    3LYR     CG   51   7.863   7.336   1.248  0.4324 -0.1232 -0.6908
    3LYR    HG1   52   7.767   7.285   1.240 -2.4813  4.6699 -0.5633
    3LYR    HG2   53   7.855   7.414   1.324 -2.6271 -3.1399  2.4855
    3LYR     CD   54   7.971   7.239   1.297 -0.2911  0.0083  0.5719
    3LYR    HD1   55   8.067   7.285   1.273 -0.6845  2.1507  2.7098
    3LYR    HD2   56   7.971   7.145   1.242  0.7318 -0.0204  0.6022
    3LYR     CE   57   7.961   7.222   1.447 -0.1754 -1.0288  0.4867
    3LYR    HE1   58   7.862   7.193   1.481  0.4216 -2.5110  1.0262
    3LYR    HE2   59   7.986   7.318   1.492  0.8952 -0.6179 -0.9139
    3LYR     NZ   60   8.061   7.127   1.491 -0.1096  0.3526  0.4501
    3LYR    HZ1   61   8.087   7.056   1.424  0.4595 -1.0024  2.0376
    3LYR      C   62   7.975   7.338   0.877 -0.0044  0.2464  0.3952
    3LYR      O   63   8.010   7.455   0.874  0.0859  0.4116  0.0564
    4LY0      N   64   7.975   7.256   0.774 -0.4877 -0.4164  0.0371
    4LY0      H   65   7.954   7.157   0.776  2.8294 -1.3844 -2.6158
    4LY0     CA   66   8.028   7.301   0.640  0.1605  0.2564 -0.7085
    4LY0     HA   67   8.133   7.328   0.653  0.0393 -0.1832  1.6396
    4LY0     CB   68   8.027   7.175   0.553  0.0112 -0.3025  0.6028
    4LY0    HB1   69   7.927   7.132   0.539  0.3545 -1.1984  0.7950
    4LY0    HB2   70   8.087   7.097   0.601 -0.1352 -1.1853 -0.6055
    4LY0     CG   71   8.079   7.188   0.406  0.1120 -0.1764  0.4540
    4LY0    HG1   72   8.000   7.242   0.354  0.3509  1.6691  1.9242
    4LY0    HG2   73   8.079   7.089   0.359  3.0451  0.0604 -0.2312
    4LY0     CD   74   8.210   7.264   0.374 -0.8788  0.5613 -0.2684
    4LY0    HD1   75   8.278   7.262   0.459  1.8358 -3.1770 -2.2816
    4LY0    HD2   76   8.185   7.370   0.363 -1.3277  0.6320  1.1524
    4LY0     CE   77   8.285   7.210   0.250  0.3468 -0.3345 -0.0637
    4LY0    HE1   78   8.223   7.192   0.161  0.5981 -0.1804 -0.2711
    4LY0    HE2   79   8.345   7.123   0.277 -1.9251 -0.8476  4.1901
    4LY0     NZ   80   8.384   7.314   0.209  0.3778  0.8523 -0.3457
    4LY0    HZ1   81   8.333   7.400   0.198 -0.1255  0.7546  1.0092
    4LY0    HZ2   82   8.459   7.309   0.277  0.1649  0.0614 -0.1669
    4LY0    HZ3   83   8.432   7.283   0.125  0.4264  3.1674 -1.2535
    4LY0      C   84   7.950   7.418   0.580 -0.0494 -0.2901  0.5551
    4LY0      O   85   8.013   7.489   0.503 -0.3222 -0.3910 -0.0742
    5LER      N   86   7.824   7.433   0.612 -0.0297  0.1225 -0.0145
    5LER      H   87   7.785   7.367   0.677 -4.2026  0.9603 -1.3645
    5LER     CA   88   7.739   7.548   0.568  0.8157 -0.1942  0.0999
    5LER     HA   89   7.773   7.588   0.472  1.6007 -0.2602  0.3386
    5LER     CB   90   7.594   7.502   0.544 -0.0523  0.2115 -0.8361
    5LER    HB1   91   7.536   7.594   0.537  0.0071  0.2845 -0.4203
    5LER    HB2   92   7.552   7.449   0.629  0.1208 -1.1004 -1.5409
    5LER     CG   93   7.579   7.419   0.419  0.5218  0.0375  0.8704
    5LER     HG   94   7.642   7.330   0.410 -0.4924 -0.5707 -0.5022
    5LER    CD1   95   7.434   7.359   0.405 -0.1811  0.2361 -0.0577
    5LER   HD11   96   7.362   7.441   0.416 -0.5061 -0.0160 -0.2872
    5LER   HD12   97   7.424   7.323   0.303 -0.6331 -2.0394  0.7288
    5LER   HD13   98   7.406   7.287   0.482  0.1171 -0.5968 -0.7205
    5LER    CD2   99   7.616   7.504   0.296  0.7708 -0.7397 -0.2480
    5LER   HD21  100   7.563   7.599   0.295 -0.7043 -1.4378 -3.9829
    5LER   HD22  101   7.723   7.522   0.288  0.7576 -1.0703 -1.4457
    5LER   HD23  102   7.587   7.455   0.203  0.2540  2.5351 -1.9768
    5LER      C  103   7.754   7.669   0.655 -0.7562  0.0980 -0.5427
    5LER      O  104   7.709   7.774   0.619  0.0378 -0.0676 -0.2569
    6LYR      N  105   7.821   7.662   0.773  0.2205  0.3029 -0.1121
    6LYR      H  106   7.858   7.571   0.798 -2.6113 -1.1588 -0.8519
    6LYR     CA  107   7.846   7.768   0.868  0.3910  0.1340 -0.1473
    6LYR     HA  108   7.847   7.867   0.822  0.7973  1.2310  2.0600
    6LYR     CB  109   7.989   7.750   0.931  0.1315  0.5733  0.7018
    6LYR    HB1  110   7.991   7.663   0.997  1.6920  0.4875  0.5865
    6LYR    HB2  111   8.009   7.830   1.002  3.2778  0.4534  0.1082
    6LYR     CG  112   8.092   7.757   0.816 -0.1428 -0.0529 -0.7262
    6LYR    HG1  113   8.084   7.861   0.784  1.4935  0.9345  1.7604
    6LYR    HG2  114   8.068   7.690   0.733  1.3998 -1.9274  0.2466
    6LYR     CD  115   8.242   7.755   0.852 -0.6031  0.3542 -0.4447
    6LYR    HD1  116   8.260   7.790   0.953 -0.8648  0.4096 -0.4160
    6LYR    HD2  117   8.292   7.820   0.780  0.7274  0.0292  0.1481
    6LYR     CE  118   8.289   7.615   0.829  0.3633  0.2992 -0.5381
    6LYR    HE1  119   8.394   7.623   0.798  0.2248  1.2614 -0.7966
    6LYR    HE2  120   8.234   7.559   0.754 -0.8792  0.5357  0.1776
    6LYR     NZ  121   8.277   7.541   0.954  0.2775 -0.5155  0.0235
    6LYR    HZ1  122   8.182   7.510   0.972 -0.5991 -0.7695 -4.0437
    6LYR      C  123   7.734   7.778   0.973 -1.0445 -0.5569  0.2811
    6LYR      O  124   7.737   7.868   1.054  0.4235  0.8186  0.1965
    7LER      N  125   7.631   7.697   0.968  0.7779 -0.1983 -0.2125
    7LER      H  126   7.638   7.625   0.898 -1.0041  0.4474 -1.0972
    7LER     CA  127   7.506   7.710   1.047 -0.3177  0.9038  0.2590
    7LER     HA  128   7.493   7.814   1.075  0.1205  1.1455 -0.4138
    7LER     CB  129   7.395   7.656   0.950 -0.0362 -0.8450  0.0510
    7LER    HB1  130   7.298   7.662   0.999 -0.4862  0.2029 -0.9234
    7LER    HB2  131   7.428   7.552   0.943  0.7943 -0.9771  3.7848
    7LER     CG  132   7.373   7.713   0.813  0.0478 -0.1429 -0.8203
    7LER     HG  133   7.471   7.736   0.771  0.4669  1.1805  0.7745
    7LER    CD1  134   7.294   7.620   0.722  0.0282 -0.1406 -0.0202
    7LER   HD11  135   7.277   7.668   0.626 -1.8021 -2.2523 -0.8087
    7LER   HD12  136   7.344   7.525   0.706 -2.0541 -1.9692  3.1719
    7LER   HD13  137   7.196   7.616   0.769  0.6413 -1.8187  1.2110
    7LER    CD2  138   7.293   7.846   0.807 -0.1225  0.2658 -0.0723
    7LER   HD21  139   7.191   7.843   0.842  0.1903  0.8764  0.9120
    7LER   HD22  140   7.336   7.923   0.871  2.5002  0.1238 -1.5165
    7LER   HD23  141   7.296   7.880   0.703  0.1755 -2.0178 -0.8784
    7LER      C  142   7.507   7.631   1.178  0.1100 -0.8408 -0.4017
    7LER      O  143   7.587   7.541   1.191  0.0050 -0.3565  0.1197
    8LER      N  144   7.414   7.659   1.272  0.2502 -0.4213 -0.4058
    8LER      H  145   7.363   7.745   1.254 -0.8069 -1.1136 -0.8142
    8LER     CA  146   7.401   7.602   1.407 -0.9138 -0.5811 -0.0456
    8LER     HA  147   7.308   7.647   1.440 -0.8034  0.5219 -1.1587
    8LER     CB  148   7.371   7.457   1.399  0.5467  0.9549 -1.3630
    8LER    HB1  149   7.462   7.403   1.373  0.1662  0.5042 -1.7763
    8LER    HB2  150   7.295   7.442   1.322  0.6723  0.3624 -1.3761
    8LER     CG  151   7.323   7.391   1.537 -0.3091  0.6153 -0.0148
    8LER     HG  152   7.406   7.398   1.607 -0.2799  1.0703 -0.0894
    8LER    CD1  153   7.198   7.443   1.598 -0.0611 -0.0057 -0.0154
    8LER   HD11  154   7.172   7.381   1.683  0.9303  2.3406  2.1449
    8LER   HD12  155   7.214   7.548   1.626 -1.5603  0.3246 -0.3353
    8LER   HD13  156   7.121   7.432   1.522 -0.9360  1.3998  0.6262
    8LER    CD2  157   7.291   7.246   1.500  0.4050 -0.2363  0.4157
    8LER   HD21  158   7.286   7.186   1.591  0.6534 -0.2728  0.4074
    8LER   HD22  159   7.195   7.236   1.451  0.2068 -2.5244  1.1332
    8LER   HD23  160   7.370   7.215   1.431 -0.2033  0.5095 -0.6442
    8LER      C  161   7.513   7.634   1.510  0.0333  0.2945  0.3741
    8LER      O  162   7.479   7.661   1.625 -0.1251 -0.1159  0.0866
    9LYR      N  163   7.639   7.639   1.464  0.7678  0.7547 -0.0139
    9LYR      H  164   7.661   7.608   1.370  0.8141 -1.5315  0.7015
    9LYR     CA  165   7.750   7.679   1.549  0.4124  0.3375  0.0731
    9LYR     HA  166   7.721   7.767   1.607 -1.7688 -0.1252 -0.2448
    9LYR     CB  167   7.857   7.729   1.449 -0.1924  0.2690  0.9937
    9LYR    HB1  168   7.885   7.652   1.376 -0.2580  1.5402 -0.4240
    9LYR    HB2  169   7.949   7.750   1.504  0.3175 -3.1469  1.6891
    9LYR     CG  170   7.819   7.854   1.372  0.4871  0.1150  0.3136
    9LYR    HG1  171   7.732   7.829   1.311  1.0012 -0.3316 -0.2533
    9LYR    HG2  172   7.901   7.875   1.304  1.5634  0.7328  1.7597
    9LYR     CD  173   7.788   7.983   1.448 -0.1517  0.3568  0.6141
    9LYR    HD1  174   7.860   7.991   1.530  0.1444 -0.8697  0.4848
    9LYR    HD2  175   7.693   7.978   1.501 -0.8269 -0.0412 -0.5908
    9LYR     CE  176   7.797   8.104   1.359  0.2635 -0.0246 -0.2710
    9LYR    HE1  177   7.898   8.120   1.320 -0.5035  2.3865 -1.4586
    9LYR    HE2  178   7.760   8.194   1.409 -0.3573 -0.8388  0.7673
    9LYR     NZ  179   7.706   8.081   1.245 -0.0898 -0.3084  0.8521
    9LYR    HZ1  180   7.752   8.051   1.160  0.1536  1.6118  0.2631
    9LYR      C  181   7.799   7.561   1.633  0.2379  0.0576 -0.5305
    9LYR      O  182   7.758   7.450   1.606 -0.2887  0.0488 -0.1770
   10LER      N  183   7.885   7.595   1.731  0.0906  0.3572  0.2374
   10LER      H  184   7.923   7.688   1.744 -1.7169  0.9159  1.8529
   10LER     CA  185   7.946   7.486   1.812 -0.4242 -0.2247 -0.3774
   10LER     HA  186   7.989   7.409   1.747 -0.6340 -2.3692  1.8968
   10LER     CB  187   8.065   7.550   1.891 -0.5706  0.0751  0.2313
   10LER    HB1  188   8.125   7.471   1.938  2.5693  0.0561 -3.3341
   10LER    HB2  189   8.031   7.614   1.972 -1.8234 -0.5816  0.2455
   10LER     CG  190   8.168   7.637   1.802  0.4048 -0.2715 -0.5600
   10LER     HG  191   8.114   7.718   1.754 -0.7594 -1.5751 -1.5438
   10LER    CD1  192   8.272   7.698   1.889 -0.0538  0.2001 -0.2546
   10LER   HD11  193   8.335   7.615   1.920 -0.0435  0.3331  0.0801
   10LER   HD12  194   8.339   7.759   1.829  1.9226 -2.8702 -1.4623
   10LER   HD13  195   8.230   7.750   1.974 -0.2429 -0.0026 -0.2220
   10LER    CD2  196   8.233   7.548   1.694 -0.4076 -0.0710  0.4036
   10LER   HD21  197   8.293   7.613   1.630  0.9560  1.6708  3.2753
   10LER   HD22  198   8.292   7.470   1.742 -1.1081 -0.7218  0.2243
   10LER   HD23  199   8.155   7.505   1.632  0.7435 -0.6860 -0.6550
   10LER      C  200   7.857   7.396   1.901 -0.4048  0.2647  0.4950
   10LER      O  201   7.764   7.441   1.974  0.1924 -0.0225  0.0174
   11LER      N  202   7.904   7.272   1.923  1.1077 -0.3344 -0.1043
   11LER      H  203   7.983   7.240   1.868  0.5968 -1.2170 -0.3408
   11LER     CA  204   7.834   7.164   1.989 -0.0802 -0.4381  0.4304
   11LER     HA  205   7.729   7.167   1.960  0.2375  0.9415 -0.7021
   11LER     CB  206   7.894   7.030   1.939  0.3725 -0.4456 -0.5080
   11LER    HB1  207   8.002   7.019   1.951  0.3129 -0.9246 -0.3622
   11LER    HB2  208   7.874   7.035   1.832 -1.4300 -1.3288 -0.2466
   11LER     CG  209   7.843   6.901   1.996  0.8636  1.0454 -0.1317
   11LER     HG  210   7.841   6.914   2.105 -0.6326 -0.4835  0.0566
   11LER    CD1  211   7.706   6.866   1.939  0.3735 -0.3213  0.2949
   11LER   HD11  212   7.674   6.776   1.992 -1.4827  0.6301  0.8999
   11LER   HD12  213   7.635   6.946   1.962  2.2325  1.0654  1.4075
   11LER   HD13  214   7.718   6.843   1.833 -0.0375 -0.0804  0.1896
   11LER    CD2  215   7.922   6.769   1.967 -0.0866 -0.0365 -0.6760
   11LER   HD21  216   7.885   6.682   2.020 -0.3052 -0.1799 -1.0576
   11LER   HD22  217   7.934   6.756   1.859 -1.6581 -0.4816 -0.8219
   11LER   HD23  218   8.021   6.795   2.002 -0.5226 -0.1885  0.7271
   11LER      C  219   7.854   7.168   2.144 -0.2479  0.2048  0.1339
   11LER      O  220   7.952   7.119   2.196 -0.4708 -0.6830  0.0264
   12LER      N  221   7.754   7.219   2.219  0.1959  0.3136  0.3671
   12LER      H  222   7.670   7.244   2.170 -0.5845 -2.6423  0.0021
   12LER     CA  223   7.747   7.214   2.363 -0.0508 -0.4943  0.2290
   12LER     HA  224   7.842   7.238   2.410  0.3962  2.2363 -1.8162
   12LER     CB  225   7.658   7.327   2.412 -0.2864  0.1827 -0.3282
   12LER    HB1  226   7.677   7.331   2.520 -0.3809  0.9886 -0.3350
   12LER    HB2  227   7.556   7.298   2.387  0.2310 -3.6233  1.2671
   12LER     CG  228   7.695   7.464   2.350 -0.5044 -0.4677  0.0350
   12LER     HG  229   7.678   7.463   2.242 -1.2302  0.4259  0.1303
   12LER    CD1  230   7.595   7.563   2.419  0.4901  0.0490 -0.6084
   12LER   HD11  231   7.513   7.594   2.355 -2.2028 -0.7540  2.1880
   12LER   HD12  232   7.562   7.514   2.510  0.5205 -0.6337 -0.9629
   12LER   HD13  233   7.645   7.655   2.450  2.5787 -1.3184  0.3125
   12LER    CD2  234   7.838   7.497   2.389 -0.3705  0.2123 -0.3354
   12LER   HD21  235   7.914   7.429   2.350  2.5492  2.4865  1.0449
   12LER   HD22  236   7.876   7.591   2.349  3.1931 -1.0850 -0.3226
   12LER   HD23  237   7.859   7.500   2.496  0.4722  0.2742 -0.4937
   12LER      C  238   7.681   7.088   2.417 -0.0559 -0.0658  0.1459
   12LER      O  239   7.607   7.027   2.337 -0.7303  0.2708 -0.6453
   13LER      N  240   7.695   7.070   2.544 -0.4009  0.2195 -0.8522
   13LER      H  241   7.744   7.145   2.590 -0.3016 -1.2584  1.6277
   13LER     CA  242   7.624   6.969   2.622  0.4370 -0.8434  0.3139
   13LER     HA  243   7.635   6.872   2.575  1.3259 -0.7507  0.3160
   13LER     CB  244   7.685   6.955   2.762  0.4856  0.1610 -1.0750
   13LER    HB1  245   7.618   6.894   2.824  3.6756 -3.4273 -0.7468
   13LER    HB2  246   7.678   7.053   2.809  0.1821 -0.4189  0.1571
   13LER     CG  247   7.835   6.903   2.771  1.2297 -0.9351 -0.6755
   13LER     HG  248   7.898   6.987   2.743  1.8808 -1.3294 -0.4027
   13LER    CD1  249   7.854   6.878   2.919 -0.2355  0.6445  0.6490
   13LER   HD11  250   7.840   6.974   2.969 -1.4377  1.8825 -1.8889
   13LER   HD12  251   7.785   6.798   2.946 -0.1793  0.8210  1.3374
   13LER   HD13  252   7.955   6.847   2.947  0.3265  1.7743 -0.0349
   13LER    CD2  253   7.860   6.777   2.691  0.3731 -0.2533 -0.2884
   13LER   HD21  254   7.802   6.691   2.725 -2.0629  1.5231  0.3628
   13LER   HD22  255   7.823   6.787   2.589 -0.4332 -1.8048 -0.1743
   13LER   HD23  256   7.962   6.741   2.700  0.3061 -0.6874 -1.1606
   13LER      C  257   7.474   7.010   2.623  0.8596 -1.1720  0.1404
   13LER      O  258   7.430   7.122   2.603  0.2337  0.4596  0.1778
   14NH2      N  259   7.391   6.921   2.667 -0.2174  0.3407 -0.0410
   14NH2     H1  260   7.435   6.837   2.703  1.4633  1.9216  1.8242
   14NH2     H2  261   7.292   6.940   2.667 -0.1678  0.7275  1.2098
   15LY0      N  262   8.544   7.152   1.977  0.7963  0.1284  0.0926
   15LY0     H1  263   8.591   7.072   1.937  1.6604  0.9606 -0.6083
   15LY0     H2  264   8.590   7.231   1.934  0.6030 -0.4400 -1.1997
   15LY0     H3  265   8.560   7.154   2.077 -1.5939  1.8301  0.5141
   15LY0     CA  266   8.395   7.138   1.959  0.1136  0.5438 -0.2139
   15LY0     HA  267   8.360   7.048   2.010 -0.2556 -0.3842 -2.0096
   15LY0     CB  268   8.314   7.250   2.018 -0.2680 -0.5779 -0.5535
   15LY0    HB1  269   8.217   7.251   1.968 -0.8079 -2.0078  0.3750
   15LY0    HB2  270   8.354   7.349   1.999 -1.5774 -0.1323 -1.1215
   15LY0     CG  271   8.291   7.235   2.169 -0.0486 -0.6034  0.0872
   15LY0    HG1  272   8.385   7.242   2.223  0.7483  0.6275 -1.3873
   15LY0    HG2  273   8.237   7.140   2.181 -0.7849 -0.3542 -1.0459
   15LY0     CD  274   8.204   7.347   2.230  0.1015  0.2363 -0.0702
   15LY0    HD1  275   8.198   7.333   2.338 -0.2212  1.2480  0.0514
   15LY0    HD2  276   8.103   7.337   2.191 -0.3656 -0.6053  1.3046
   15LY0     CE  277   8.256   7.494   2.206 -0.8513 -0.2191 -0.3677
   15LY0    HE1  278   8.249   7.528   2.103  2.9799 -0.4433 -0.8393
   15LY0    HE2  279   8.363   7.494   2.228 -0.8512  2.4508 -0.0095
   15LY0     NZ  280   8.184   7.589   2.291  0.0148  0.4571  0.0234
   15LY0    HZ1  281   8.198   7.689   2.283 -0.0396  0.8804  3.5349
   15LY0    HZ2  282   8.086   7.563   2.289  0.6618 -2.1844 -0.5788
   15LY0    HZ3  283   8.204   7.557   2.385 -1.8359 -0.1783  0.2576
   15LY0      C  284   8.357   7.130   1.813 -0.0454  0.3067  0.3825
   15LY0      O  285   8.413   7.212   1.737  0.4083 -0.6195 -0.1223
   16LER      N  286   8.281   7.031   1.763  0.2981  0.1058 -0.2150
   16LER      H  287   8.248   6.964   1.831  0.8045  1.0716  1.0256
   16LER     CA  288   8.223   7.022   1.632 -0.0145  0.4816  0.0658
   16LER     HA  289   8.298   7.038   1.554  1.3569  0.7700  1.3972
   16LER     CB  290   8.164   6.870   1.620  0.1846 -0.3072 -0.4932
   16LER    HB1  291   8.097   6.851   1.536 -1.3118 -3.8041  1.3124
   16LER    HB2  292   8.113   6.866   1.716  0.2884 -0.0653 -0.4259
   16LER     CG  293   8.275   6.765   1.623  0.4769  0.0277 -0.4885
   16LER     HG  294   8.342   6.798   1.702 -0.0337 -0.4764  0.1730
   16LER    CD1  295   8.217   6.632   1.662 -0.0850 -0.0709 -0.1799
   16LER   HD11  296   8.177   6.635   1.763 -0.8423 -0.6355 -0.4461
   16LER   HD12  297   8.139   6.609   1.588  0.2733 -0.0414 -0.5695
   16LER   HD13  298   8.300   6.561   1.662 -0.2504 -0.3284  1.8284
   16LER    CD2  299   8.329   6.741   1.481  1.2643  0.9082  0.0705
   16LER   HD21  300   8.252   6.706   1.412  1.0041  0.3359  0.6358
   16LER   HD22  301   8.382   6.830   1.448  1.0848  0.9317 -0.1596
   16LER   HD23  302   8.412   6.670   1.484 -0.1569 -1.0935 -2.8259
   16LER      C  303   8.115   7.125   1.611 -0.2270 -0.4015 -0.0124
   16LER      O  304   8.066   7.190   1.705  0.0586 -0.2807 -0.6127
   17LY0      N  305   7.863   6.379   1.412 -0.0312  0.1144  0.0499
   17LY0     H1  306   7.943   6.420   1.458  0.9143 -1.4069 -0.1830
   17LY0     H2  307   7.822   6.303   1.466  1.0173 -0.3366  0.2256
   17LY0     H3  308   7.904   6.350   1.325  2.2178  1.2681  0.6563
   17LY0     CA  309   7.749   6.470   1.388 -0.2879 -0.1678 -0.8624
   17LY0     HA  310   7.697   6.418   1.308 -2.4710 -0.3711  0.5971
   17LY0     CB  311   7.660   6.483   1.515 -0.1895 -0.1434  0.3758
   17LY0    HB1  312   7.618   6.386   1.542 -1.1782  0.0776 -0.3010
   17LY0    HB2  313   7.572   6.545   1.499 -0.0434  0.0790  0.4288
   17LY0     CG  314   7.733   6.536   1.638  0.3194  0.4818  0.3557
   17LY0    HG1  315   7.744   6.642   1.615  0.2240  0.6361  1.0020
   17LY0    HG2  316   7.825   6.480   1.649 -1.3574 -3.2290 -2.3808
   17LY0     CD  317   7.647   6.528   1.765  0.4661  0.1272 -0.3639
   17LY0    HD1  318   7.552   6.579   1.749  0.0210 -0.1640  1.2182
   17LY0    HD2  319   7.704   6.571   1.847  1.5977 -0.5353 -0.7745
   17LY0     CE  320   7.604   6.389   1.797  0.2300  0.5798 -0.0716
   17LY0    HE1  321   7.549   6.335   1.720  0.1968  0.7476 -0.1654
   17LY0    HE2  322   7.548   6.378   1.890 -0.1073 -0.4820 -0.3889
   17LY0     NZ  323   7.728   6.313   1.830  0.3021 -0.0022 -0.2914
   17LY0    HZ1  324   7.801   6.326   1.762 -0.2211 -0.7445 -1.0192
   17LY0    HZ2  325   7.754   6.349   1.920 -0.7633  0.1340 -0.0262
   17LY0    HZ3  326   7.698   6.219   1.852  0.9231 -0.1509 -0.0689
   17LY0      C  327   7.801   6.603   1.344  0.0509 -0.6638 -0.4985
   17LY0      O  328   7.907   6.649   1.377 -0.2143  0.5650 -0.3415
   18LER      N  329   7.712   6.681   1.275 -0.5472 -0.3908 -0.2440
   18LER      H  330   7.640   6.628   1.227 -1.4544 -0.9129  1.5783
   18LER     CA  331   7.730   6.819   1.229 -0.1791 -0.4746  0.0975
   18LER     HA  332   7.642   6.836   1.168 -0.8565 -1.4965  0.7693
   18LER     CB  333   7.714   6.920   1.346  0.4276  0.3393  0.3349
   18LER    HB1  334   7.730   7.021   1.307 -1.8347  0.4736 -0.4078
   18LER    HB2  335   7.793   6.890   1.415  0.9419 -1.4606 -0.9600
   18LER     CG  336   7.587   6.916   1.436  0.5596  0.0682  0.9738
   18LER     HG  337   7.548   6.819   1.467 -1.0594  0.7645  1.2549
   18LER    CD1  338   7.608   6.993   1.567 -0.1368 -0.2731  0.1405
   18LER   HD11  339   7.630   7.094   1.533 -3.2919  0.3275 -0.4661
   18LER   HD12  340   7.518   6.989   1.629 -0.8496  0.7765 -0.7783
   18LER   HD13  341   7.683   6.942   1.628 -0.8815 -1.4010  0.1569
   18LER    CD2  342   7.482   6.987   1.353  0.5764  0.2642 -0.0503
   18LER   HD21  343   7.460   6.925   1.266  0.4481 -0.3207  0.3929
   18LER   HD22  344   7.392   6.986   1.415  0.8137  1.8290  0.3549
   18LER   HD23  345   7.508   7.091   1.332  0.5010  0.3434  0.2391
   18LER      C  346   7.846   6.863   1.136  0.7029  0.7550 -0.1711
   18LER      O  347   7.835   6.959   1.060 -0.4146 -0.2601  0.5214
   19LYR      N  348   7.954   6.785   1.136 -0.2929  0.1693 -0.1187
   19LYR      H  349   7.958   6.718   1.212  1.4660 -1.2976 -1.4080
   19LYR     CA  350   8.080   6.817   1.067  0.4186 -0.5003 -0.2164
   19LYR     HA  351   8.047   6.875   0.981  1.9826 -0.4007 -0.7923
   19LYR     CB  352   8.171   6.690   1.035 -0.2359 -0.3181  0.0995
   19LYR    HB1  353   8.225   6.672   1.128 -0.6672  1.5706  0.7554
   19LYR    HB2  354   8.254   6.720   0.971  0.7259  0.0412  1.4591
   19LYR     CG  355   8.082   6.573   0.984 -0.1665 -0.3090  0.0905
   19LYR    HG1  356   8.015   6.602   0.903 -0.2491 -3.0063 -0.9334
   19LYR    HG2  357   8.034   6.524   1.068 -0.6627 -0.0854 -0.0612
   19LYR     CD  358   8.173   6.463   0.923  0.1307  0.0749 -0.1446
   19LYR    HD1  359   8.237   6.431   1.005 -0.2103  0.6806  0.3712
   19LYR    HD2  360   8.235   6.506   0.844  1.2763  1.1238  1.2854
   19LYR     CE  361   8.098   6.345   0.878 -0.0847 -0.1476 -0.7277
   19LYR    HE1  362   8.024   6.377   0.805  1.5813  1.5186 -1.8123
   19LYR    HE2  363   8.044   6.302   0.962 -0.9114 -0.7947 -1.5830
   19LYR     NZ  364   8.187   6.242   0.820 -0.1716 -0.4405 -0.1813
   19LYR    HZ1  365   8.283   6.232   0.848  0.9559  2.6906 -2.3182
   19LYR      C  366   8.162   6.918   1.150  0.2226 -0.4851 -0.0024
   19LYR      O  367   8.149   6.923   1.274  0.1517 -0.1513  0.3149
   20LY0      N  368   8.262   6.982   1.078 -0.2256 -0.1589 -0.1736
   20LY0      H  369   8.268   6.977   0.977  1.6680 -2.9640 -0.0296
   20LY0     CA  370   8.365   7.072   1.138  0.2822 -0.2900 -0.1843
   20LY0     HA  371   8.379   7.057   1.245  0.1483  0.8375 -0.0035
   20LY0     CB  372   8.496   7.046   1.055 -0.1236 -0.2895  0.0806
   20LY0    HB1  373   8.564   7.131   1.069 -1.0258  0.7410 -1.6087
   20LY0    HB2  374   8.478   7.054   0.948 -0.8060 -1.5894  0.0758
   20LY0     CG  375   8.555   6.909   1.077 -0.0870  0.3355  0.0159
   20LY0    HG1  376   8.481   6.840   1.035 -0.8711  1.1105  0.0843
   20LY0    HG2  377   8.564   6.889   1.184 -0.0908  1.9396  0.3412
   20LY0     CD  378   8.694   6.887   1.019 -0.6515 -0.4330  0.6613
   20LY0    HD1  379   8.757   6.964   1.063  0.2146 -1.0308  0.4969
   20LY0    HD2  380   8.677   6.883   0.911  0.2212 -0.7210  0.5255
   20LY0     CE  381   8.740   6.748   1.058 -0.0892  0.7137 -0.7321
   20LY0    HE1  382   8.668   6.671   1.030  0.7532  0.0839 -1.2175
   20LY0    HE2  383   8.759   6.750   1.165  4.4274  0.9556 -1.3642
   20LY0     NZ  384   8.868   6.723   0.991 -0.2196 -0.0597  0.1544
   20LY0    HZ1  385   8.853   6.740   0.893 -0.6235  2.5901  0.6162
   20LY0    HZ2  386   8.950   6.777   1.016  2.5773 -2.8400 -2.0753
   20LY0    HZ3  387   8.885   6.626   1.013 -1.1885 -0.3896 -0.5060
   20LY0      C  388   8.322   7.218   1.117 -0.1377 -0.5734 -0.3784
   20LY0      O  389   8.236   7.245   1.033 -0.5561  0.3582 -0.2010
   21LER      N  390   8.374   7.315   1.196  0.3990 -0.1023  0.6540
   21LER      H  391   8.444   7.289   1.263  0.6021  0.4059  0.6445
   21LER     CA  392   8.325   7.460   1.181  0.3373 -0.1562  0.2241
   21LER     HA  393   8.217   7.471   1.178  0.1824 -1.1024  1.6305
   21LER     CB  394   8.376   7.555   1.297 -0.0993 -0.4147  0.3028
   21LER    HB1  395   8.485   7.564   1.299 -0.1857  0.7478  0.6726
   21LER    HB2  396   8.356   7.502   1.390 -0.5561  0.1375  0.5304
   21LER     CG  397   8.312   7.696   1.296  1.2143  0.6388 -0.3375
   21LER     HG  398   8.323   7.731   1.193  0.9457 -0.2620 -0.6917
   21LER    CD1  399   8.162   7.693   1.341  0.2635 -0.3168 -0.1340
   21LER   HD11  400   8.121   7.794   1.348  0.4337 -0.1822 -1.0209
   21LER   HD12  401   8.111   7.632   1.267  0.9207  0.9195 -1.6549
   21LER   HD13  402   8.161   7.639   1.436  0.3631  0.4531  0.3161
   21LER    CD2  403   8.407   7.783   1.382  1.4181 -0.8540  0.4742
   21LER   HD21  404   8.501   7.800   1.330  0.4217  0.5444 -0.9732
   21LER   HD22  405   8.366   7.883   1.394  0.7978 -1.0978  0.4310
   21LER   HD23  406   8.426   7.741   1.481 -0.3350  0.3451  1.3763
   21LER      C  407   8.372   7.518   1.050 -0.7224  0.2645 -0.0811
   21LER      O  408   8.495   7.540   1.032  0.7024 -0.0725 -0.2258
   22LY0      N  409   8.686   6.320   0.719  0.4078 -0.6590 -0.4070
   22LY0     H1  410   8.721   6.274   0.636  1.3188 -1.1667  0.2456
   22LY0     H2  411   8.658   6.413   0.691 -0.9388 -1.4669 -1.9410
   22LY0     H3  412   8.771   6.320   0.774  0.3012  0.1018 -0.2348
   22LY0     CA  413   8.587   6.242   0.793 -0.0241  0.3901 -0.6688
   22LY0     HA  414   8.638   6.150   0.823 -1.4212 -1.0165 -2.3818
   22LY0     CB  415   8.529   6.313   0.916 -0.2174  0.8220 -0.1362
   22LY0    HB1  416   8.472   6.236   0.967 -2.4268  1.0740 -2.0630
   22LY0    HB2  417   8.464   6.396   0.889 -0.9105  0.0818 -0.7833
   22LY0     CG  418   8.641   6.351   1.014 -0.4378  0.7254  0.0396
   22LY0    HG1  419   8.705   6.421   0.960 -0.5519  1.8237  1.2823
   22LY0    HG2  420   8.689   6.261   1.053 -0.1306  1.0776  0.4832
   22LY0     CD  421   8.576   6.420   1.133  0.0041  0.2371  0.7501
   22LY0    HD1  422   8.488   6.364   1.165  0.3732  0.0708  1.4989
   22LY0    HD2  423   8.540   6.520   1.111  2.2530  1.2860  1.5275
   22LY0     CE  424   8.672   6.420   1.250 -0.5523  0.6086 -1.1673
   22LY0    HE1  425   8.690   6.315   1.273 -2.6300 -0.4988 -3.9694
   22LY0    HE2  426   8.625   6.462   1.338  1.0167 -1.3412  0.7089
   22LY0     NZ  427   8.801   6.495   1.227 -0.4322  0.6109  0.2045
   22LY0    HZ1  428   8.843   6.473   1.138 -2.3018  0.4298 -0.6956
   22LY0    HZ2  429   8.787   6.595   1.227 -0.2932  0.6505  1.7339
   22LY0    HZ3  430   8.859   6.478   1.307 -0.8434 -0.1681  0.3430
   22LY0      C  431   8.473   6.199   0.702  0.5095 -0.1515 -0.5915
   22LY0      O  432   8.440   6.273   0.608 -0.4952  0.5492  0.1535
   23LER      N  433   8.395   6.097   0.738  0.2930  0.0145 -0.1347
   23LER      H  434   8.413   6.038   0.818 -0.2237 -0.9129 -0.6834
   23LER     CA  435   8.266   6.071   0.672  0.1343 -0.4710  0.5941
   23LER     HA  436   8.281   6.075   0.564  3.6719  0.7266  0.9999
   23LER     CB  437   8.221   5.930   0.711 -0.0611 -0.0768 -0.0244
   23LER    HB1  438   8.128   5.914   0.656 -0.6291  1.0181  0.5815
   23LER    HB2  439   8.192   5.936   0.816  1.2922 -0.7766  0.4136
   23LER     CG  440   8.316   5.811   0.691  0.3714  0.2100  0.1095
   23LER     HG  441   8.415   5.837   0.727 -0.1689  0.1429  1.7173
   23LER    CD1  442   8.267   5.694   0.780  0.2891 -0.4426  0.5310
   23LER   HD11  443   8.299   5.601   0.733  0.5869 -0.4039  0.6512
   23LER   HD12  444   8.291   5.707   0.885  1.8698  0.2037  0.1371
   23LER   HD13  445   8.159   5.680   0.777  0.2375  0.0435 -0.0834
   23LER    CD2  446   8.317   5.772   0.541  0.2852  0.7914 -0.6348
   23LER   HD21  447   8.330   5.863   0.482  1.9195  0.0065 -1.5602
   23LER   HD22  448   8.394   5.700   0.514 -0.0827  0.8930 -2.0247
   23LER   HD23  449   8.218   5.733   0.517  0.8344  1.0446 -3.6593
   23LER      C  450   8.162   6.174   0.706  0.1931 -0.5745 -0.0104
   23LER      O  451   8.052   6.174   0.654  0.6289  0.7041  0.1619
   24LY0      N  452   7.529   8.439   2.068  0.4830 -0.5687  0.4071
   24LY0     H1  453   7.435   8.443   2.032  0.2329  0.7242  1.1519
   24LY0     H2  454   7.597   8.427   1.994  0.1511 -0.7270  0.1244
   24LY0     H3  455   7.546   8.533   2.100  1.1302 -0.1396 -1.1384
   24LY0     CA  456   7.535   8.344   2.181 -0.8921  0.8300 -0.2740
   24LY0     HA  457   7.636   8.341   2.223 -1.0064 -0.4871 -0.0442
   24LY0     CB  458   7.442   8.390   2.294  0.0423  0.2059 -0.3702
   24LY0    HB1  459   7.339   8.400   2.258  0.2471 -0.2284 -1.0879
   24LY0    HB2  460   7.479   8.484   2.334  2.5407 -1.2242  0.9267
   24LY0     CG  461   7.440   8.307   2.422  0.9894  0.4773 -0.5021
   24LY0    HG1  462   7.542   8.273   2.441  0.4235 -1.0143  0.0627
   24LY0    HG2  463   7.382   8.221   2.388  0.8307  0.3594  0.0636
   24LY0     CD  464   7.374   8.375   2.549  1.0073 -0.3911  0.2814
   24LY0    HD1  465   7.272   8.407   2.527  1.0000 -0.6328 -0.0449
   24LY0    HD2  466   7.430   8.467   2.565  0.7048 -0.2579  0.6060
   24LY0     CE  467   7.376   8.285   2.671 -0.1571  0.2504  0.2237
   24LY0    HE1  468   7.482   8.266   2.690  0.1904  1.0938 -0.7280
   24LY0    HE2  469   7.322   8.194   2.646  1.4678 -0.6162 -0.2574
   24LY0     NZ  470   7.312   8.340   2.789  0.3281  0.0573  0.2343
   24LY0    HZ1  471   7.331   8.289   2.875 -1.5239  2.6451  2.3349
   24LY0    HZ2  472   7.335   8.438   2.795  0.3363 -0.0238  3.9271
   24LY0    HZ3  473   7.213   8.318   2.785  0.2416  0.4649  0.0936
   24LY0      C  474   7.489   8.214   2.128 -0.8293 -0.4748 -0.2891
   24LY0      O  475   7.413   8.212   2.029 -0.2604  0.2988  0.7011
   25LER      N  476   7.533   8.098   2.184 -0.6147  0.4049  0.0869
   25LER      H  477   7.591   8.094   2.267 -1.1573 -2.7213  0.4465
   25LER     CA  478   7.502   7.970   2.117 -1.4470  0.7005  0.6793
   25LER     HA  479   7.512   7.985   2.009  1.1691 -1.5056  0.5040
   25LER     CB  480   7.602   7.859   2.163 -0.6723 -0.0139 -0.5397
   25LER    HB1  481   7.571   7.765   2.117  1.6317 -0.3632 -1.5544
   25LER    HB2  482   7.607   7.841   2.271  2.1829  0.6883 -0.4529
   25LER     CG  483   7.742   7.876   2.104 -0.2905 -0.2373 -0.1343
   25LER     HG  484   7.782   7.975   2.128  2.3843 -1.7758  2.3894
   25LER    CD1  485   7.834   7.781   2.180  1.0999  0.7041  0.4721
   25LER   HD11  486   7.937   7.809   2.156  1.0039  2.7645  2.1841
   25LER   HD12  487   7.831   7.799   2.287 -2.1910 -0.8138  0.7516
   25LER   HD13  488   7.799   7.679   2.167 -0.5555  0.9725  2.3831
   25LER    CD2  489   7.756   7.864   1.952 -0.5553 -0.5452  0.2305
   25LER   HD21  490   7.697   7.781   1.913 -1.0877  0.3358 -0.8992
   25LER   HD22  491   7.721   7.958   1.910  0.6358  0.6133  1.7295
   25LER   HD23  492   7.863   7.850   1.938 -0.4604  0.5555 -0.2660
   25LER      C  493   7.357   7.936   2.145 -0.3928 -0.4089 -0.2543
   25LER      O  494   7.297   7.991   2.239 -0.6062  0.0621  0.3638
   26LYR      N  495   7.293   7.837   2.071 -0.5994 -0.2576 -0.2151
   26LYR      H  496   7.347   7.792   1.998  2.4792  2.9066 -0.1596
   26LYR     CA  497   7.156   7.789   2.089 -0.0415 -0.5201  0.3444
   26LYR     HA  498   7.106   7.837   2.172 -0.1564 -2.2518  1.3284
   26LYR     CB  499   7.153   7.637   2.110 -0.1146  0.1568 -0.1436
   26LYR    HB1  500   7.207   7.576   2.038  0.5397 -2.4958  2.4207
   26LYR    HB2  501   7.049   7.606   2.108 -0.4418  1.0794  1.0882
   26LYR     CG  502   7.200   7.590   2.247 -0.4614  0.9851  0.2571
   26LYR    HG1  503   7.138   7.638   2.323 -2.7102  0.0352 -0.8956
   26LYR    HG2  504   7.306   7.617   2.245  0.0751 -0.9000 -2.8798
   26LYR     CD  505   7.195   7.440   2.285  0.0023 -0.4484 -0.7919
   26LYR    HD1  506   7.260   7.378   2.222 -0.8246 -2.3669  0.1684
   26LYR    HD2  507   7.092   7.406   2.275 -1.0719  2.4545 -0.6819
   26LYR     CE  508   7.232   7.414   2.433 -0.0979  0.1178  0.1324
   26LYR    HE1  509   7.169   7.476   2.497  0.0940 -1.6967  2.1831
   26LYR    HE2  510   7.335   7.443   2.455 -0.1663 -1.2281  2.5578
   26LYR     NZ  511   7.208   7.276   2.470 -0.6495  0.2418 -0.0334
   26LYR    HZ1  512   7.284   7.214   2.495  0.2986  1.4860  0.2672
   26LYR      C  513   7.072   7.843   1.969  0.0982 -0.2816 -0.4533
   26LYR      O  514   6.958   7.871   1.997 -0.2444  0.0537 -0.1728
   27LY0      N  515   7.131   7.858   1.850 -0.7095 -0.3173  0.0191
   27LY0      H  516   7.230   7.837   1.847 -0.9076 -1.2596 -0.3758
   27LY0     CA  517   7.084   7.930   1.738 -0.0295  0.5789 -0.3341
   27LY0     HA  518   7.057   8.033   1.761 -0.5619  0.8842 -2.1301
   27LY0     CB  519   7.206   7.941   1.641  0.4244 -0.0368 -0.6008
   27LY0    HB1  520   7.173   7.975   1.542 -0.4042 -0.7935 -0.6025
   27LY0    HB2  521   7.260   7.847   1.636  0.5081 -0.0268  0.1110
   27LY0     CG  522   7.309   8.037   1.710 -0.2650  0.4291  0.8095
   27LY0    HG1  523   7.353   7.986   1.795  2.0151  1.2095  0.1689
   27LY0    HG2  524   7.274   8.134   1.746 -0.8833  0.1255  1.0500
   27LY0     CD  525   7.421   8.058   1.610  0.0540  0.0882 -0.0798
   27LY0    HD1  526   7.383   8.101   1.518  0.4315  0.9996  0.1779
   27LY0    HD2  527   7.466   7.964   1.579 -1.6207 -0.4988 -0.8405
   27LY0     CE  528   7.530   8.136   1.679  0.3633 -0.2293  0.5134
   27LY0    HE1  529   7.623   8.080   1.671  0.7748  0.5375 -0.2027
   27LY0    HE2  530   7.500   8.159   1.781  0.6755 -1.2663  0.8472
   27LY0     NZ  531   7.549   8.263   1.604 -0.1429 -0.8123 -0.5427
   27LY0    HZ1  532   7.627   8.314   1.642  0.2012 -1.0450 -0.9238
   27LY0    HZ2  533   7.560   8.234   1.508 -1.7002 -0.3228 -0.8918
   27LY0    HZ3  534   7.462   8.313   1.601 -1.1748 -2.5570 -2.2887
   27LY0      C  535   6.973   7.852   1.674 -0.0140  0.1025 -0.5153
   27LY0      O  536   6.986   7.733   1.644  0.0643  0.0622  0.0166
   28LER      N  537   6.863   7.916   1.637 -0.1970 -0.8577 -0.2645
   28LER      H  538   6.857   8.014   1.663 -0.4173  0.0382 -3.3126
   28LER     CA  539   6.757   7.849   1.556  0.0339 -1.0272  0.2085
   28LER     HA  540   6.749   7.745   1.587 -1.3032 -0.9673  0.0936
   28LER     CB  541   6.624   7.915   1.569  1.1293  0.0473  1.0528
   28LER    HB1  542   6.553   7.863   1.504 -1.3557  1.5869  2.3951
   28LER    HB2  543   6.626   8.017   1.531  2.1496  0.5551  2.4048
   28LER     CG  544   6.567   7.927   1.712 -0.6512 -0.2492 -0.1083
   28LER     HG  545   6.659   7.965   1.757  0.3828  0.2588 -2.4743
   28LER    CD1  546   6.449   8.019   1.729 -0.7756 -0.0738 -0.6385
   28LER   HD11  547   6.484   8.118   1.699 -0.7326  0.0121 -0.3091
   28LER   HD12  548   6.373   7.974   1.665  1.2145 -2.9916 -1.1895
   28LER   HD13  549   6.430   8.033   1.835  1.5484  4.4031 -0.5901
   28LER    CD2  550   6.519   7.787   1.772  0.2790 -0.5015  0.3180
   28LER   HD21  551   6.472   7.810   1.868  0.8129 -1.2516  0.7710
   28LER   HD22  552   6.448   7.740   1.703  0.5946 -0.9130  0.2704
   28LER   HD23  553   6.605   7.720   1.777  1.0248 -0.0363 -3.5791
   28LER      C  554   6.801   7.842   1.408  1.5358 -0.1210  0.5002
   28LER      O  555   6.748   7.912   1.320 -0.2187  0.8857 -0.9600
   29LYR      N  556   6.899   7.759   1.387  0.2461 -0.4457 -0.1475
   29LYR      H  557   6.918   7.706   1.471  1.1437 -0.4728 -0.3556
   29LYR     CA  558   6.946   7.727   1.251 -0.3417 -0.2968  0.2388
   29LYR     HA  559   6.855   7.726   1.192 -0.0962 -2.0525 -0.1625
   29LYR     CB  560   7.003   7.578   1.235 -1.1772  0.1170 -0.4555
   29LYR    HB1  561   7.087   7.573   1.304 -0.5382  0.5280 -1.1918
   29LYR    HB2  562   7.035   7.548   1.136 -0.3755 -1.4829  0.2384
   29LYR     CG  563   6.892   7.475   1.273  0.3999  0.2099  0.0082
   29LYR    HG1  564   6.798   7.507   1.228  0.2410  3.1071  2.1213
   29LYR    HG2  565   6.859   7.483   1.376  2.6998  1.2858  0.7345
   29LYR     CD  566   6.927   7.329   1.238 -0.7717  0.0593 -0.0165
   29LYR    HD1  567   7.019   7.322   1.296  0.2836  1.4850 -1.4452
   29LYR    HD2  568   6.943   7.327   1.130  0.9930 -0.8298  0.2192
   29LYR     CE  569   6.826   7.219   1.273 -0.6258  0.0705  0.0466
   29LYR    HE1  570   6.874   7.123   1.252  2.0146  0.8121  2.1940
   29LYR    HE2  571   6.737   7.234   1.212  1.1109 -0.5620 -2.8223
   29LYR     NZ  572   6.780   7.224   1.408 -0.3272 -0.3928 -0.3113
   29LYR    HZ1  573   6.698   7.279   1.427  0.6431  0.7151  0.8834
   29LYR      C  574   7.034   7.837   1.193 -0.6380 -0.1891  0.6273
   29LYR      O  575   7.068   7.834   1.075 -0.8791  0.0278  0.4753
   30LER      N  576   7.065   7.945   1.269 -0.2556  0.5672  0.0297
   30LER      H  577   7.020   7.954   1.359  2.3519 -0.5433  1.5789
   30LER     CA  578   7.150   8.059   1.228 -0.2950 -0.7489  0.2803
   30LER     HA  579   7.117   8.078   1.126  1.1475  1.1317  0.1062
   30LER     CB  580   7.127   8.172   1.328  0.4278 -0.3151  0.4443
   30LER    HB1  581   7.191   8.252   1.290  0.1312  1.4210  3.2757
   30LER    HB2  582   7.174   8.138   1.420  0.5161 -0.1916  0.4453
   30LER     CG  583   6.984   8.220   1.369  0.3163 -0.0694  0.1621
   30LER     HG  584   6.929   8.141   1.421 -0.4450  0.2518 -0.1346
   30LER    CD1  585   6.992   8.340   1.474  0.1464  0.3729 -0.1580
   30LER   HD11  586   7.015   8.439   1.436 -0.1029 -0.3718 -2.4256
   30LER   HD12  587   6.894   8.344   1.521 -0.0152  0.0404 -0.4612
   30LER   HD13  588   7.063   8.320   1.554  1.8770  2.0274 -1.1989
   30LER    CD2  589   6.911   8.261   1.242  0.4813 -0.3282 -0.7446
   30LER   HD21  590   6.888   8.172   1.183  0.0518 -0.1775 -0.8090
   30LER   HD22  591   6.812   8.299   1.267  1.2523  0.3258  1.5640
   30LER   HD23  592   6.958   8.335   1.177  1.9230 -1.8828 -1.5385
   30LER      C  593   7.301   8.033   1.213 -0.5519 -0.2704 -0.0933
   30LER      O  594   7.362   7.949   1.280  0.0980  0.3929 -0.0486
   31LER      N  595   7.369   8.119   1.133  0.4093  0.2733 -0.9592
   31LER      H  596   7.320   8.182   1.073  1.9415  2.4883 -0.0232
   31LER     CA  597   7.508   8.118   1.112  0.1948 -0.0370  0.2133
   31LER     HA  598   7.527   8.020   1.068 -0.5252  0.0548 -0.3282
   31LER     CB  599   7.555   8.221   1.016 -0.7888  0.5489  0.3413
   31LER    HB1  600   7.664   8.219   1.024 -0.7158  3.6995  1.5413
   31LER    HB2  601   7.512   8.319   1.033 -1.3326  0.6346 -1.3580
   31LER     CG  602   7.506   8.179   0.870 -0.0043  0.7213 -0.1977
   31LER     HG  603   7.406   8.135   0.874 -0.2846  1.2326 -1.2513
   31LER    CD1  604   7.496   8.299   0.789  0.1496 -0.1225 -0.0215
   31LER   HD11  605   7.479   8.272   0.685  0.1411 -1.7651  0.3867
   31LER   HD12  606   7.407   8.356   0.818 -0.4513 -0.2949 -1.4409
   31LER   HD13  607   7.589   8.356   0.799 -0.2515  0.6922 -0.7570
   31LER    CD2  608   7.610   8.078   0.812  0.1856 -0.0059  0.2338
   31LER   HD21  609   7.651   8.003   0.879  0.2262 -0.8544 -0.7122
   31LER   HD22  610   7.559   8.022   0.734 -3.1404 -0.1391  2.3208
   31LER   HD23  611   7.684   8.134   0.754  0.2315  0.0242  0.3214
   31LER      C  612   7.586   8.135   1.244  0.6920  0.1689  0.5033
   31LER      O  613   7.550   8.207   1.331  0.1971 -0.6261  0.3440
   32LY0      N  614   6.934   6.922   2.965 -0.1279 -0.3866  0.1876
   32LY0     H1  615   6.861   6.925   3.035 -0.1686 -2.6107  0.3012
   32LY0     H2  616   6.924   6.827   2.932 -0.9189  0.1818 -1.2951
   32LY0     H3  617   7.016   6.953   3.015 -0.7487  1.5411  0.0827
   32LY0     CA  618   6.908   7.018   2.854 -0.0654  0.4297 -0.6750
   32LY0     HA  619   6.811   6.989   2.815 -0.3690  0.8590 -0.2564
   32LY0     CB  620   6.873   7.158   2.917  0.3274  0.0202  0.4805
   32LY0    HB1  621   6.965   7.198   2.959 -0.6534  1.1032  1.6867
   32LY0    HB2  622   6.795   7.149   2.994 -0.3215  0.6247 -0.0920
   32LY0     CG  623   6.823   7.259   2.818  0.8091  0.1581  0.1622
   32LY0    HG1  624   6.771   7.204   2.739 -0.2192 -0.6586  1.3700
   32LY0    HG2  625   6.913   7.297   2.770  0.0340  2.0764  0.1304
   32LY0     CD  626   6.739   7.366   2.876  0.0372 -0.3362  0.0167
   32LY0    HD1  627   6.782   7.417   2.962 -1.4077 -2.0199  1.8264
   32LY0    HD2  628   6.649   7.324   2.919 -0.5159  0.2052 -0.5859
   32LY0     CE  629   6.705   7.481   2.776  0.5790 -0.1503 -0.9486
   32LY0    HE1  630   6.622   7.435   2.721 -1.7830 -0.1665  2.3186
   32LY0    HE2  631   6.796   7.498   2.719  0.7259  0.5244 -0.5161
   32LY0     NZ  632   6.658   7.600   2.849 -0.7871  0.0147  0.0324
   32LY0    HZ1  633   6.625   7.676   2.792  2.1434  0.6998 -0.9368
   32LY0    HZ2  634   6.598   7.570   2.924  1.5321  0.3273  2.1587
   32LY0    HZ3  635   6.741   7.629   2.899 -0.8414  0.9939 -0.4332
   32LY0      C  636   7.021   7.029   2.750 -0.5725 -0.1630 -0.1397
   32LY0      O  637   7.136   7.025   2.798 -0.4385 -0.3903 -0.3360
   33LER      N  638   6.996   7.052   2.622  0.1307  0.3512  0.5224
   33LER      H  639   6.899   7.075   2.605  0.2927  1.1323  0.6516
   33LER     CA  640   7.092   7.072   2.511  0.1020  0.9073  0.5077
   33LER     HA  641   7.194   7.054   2.544  1.0937  1.2435 -2.1418
   33LER     CB  642   7.042   6.986   2.391 -0.8211  0.6903  0.0199
   33LER    HB1  643   6.943   7.024   2.367 -0.2493 -0.0684 -4.3011
   33LER    HB2  644   7.029   6.886   2.431  0.2143  1.2203  1.7963
   33LER     CG  645   7.135   6.983   2.275  0.0593 -0.4349  0.5840
   33LER     HG  646   7.128   7.085   2.236 -1.3373 -1.6707 -2.7794
   33LER    CD1  647   7.278   6.951   2.291  0.5273  0.5516 -0.4950
   33LER   HD11  648   7.333   6.950   2.197 -0.4266 -1.0823 -1.0667
   33LER   HD12  649   7.330   7.024   2.354 -0.6465  0.6923  0.3485
   33LER   HD13  650   7.291   6.856   2.342  0.2990 -0.4854 -2.3119
   33LER    CD2  651   7.079   6.898   2.161  0.1602  1.0970 -0.6890
   33LER   HD21  652   7.146   6.913   2.076  0.3160 -4.3992 -1.9284
   33LER   HD22  653   7.083   6.794   2.193 -1.2260  1.3592  0.4499
   33LER   HD23  654   6.978   6.921   2.129  0.3983  0.7545 -1.7333
   33LER      C  655   7.088   7.222   2.485 -0.1224  0.2694 -0.2577
   33LER      O  656   6.984   7.288   2.473  0.1385 -0.1431  0.1249
   34LY0      N  657   6.230   6.454   2.568  0.3335  0.2970  0.0837
   34LY0     H1  658   6.139   6.413   2.551 -0.4398  1.7556  0.5262
   34LY0     H2  659   6.288   6.386   2.615 -3.0609 -1.7660  1.6666
   34LY0     H3  660   6.211   6.525   2.638 -1.0616 -1.1066  1.2007
   34LY0     CA  661   6.281   6.506   2.448 -0.1319 -0.0590  0.0989
   34LY0     HA  662   6.291   6.427   2.373  0.1535 -0.8901  0.9962
   34LY0     CB  663   6.182   6.608   2.384  0.5477  0.5870  0.4610
   34LY0    HB1  664   6.219   6.654   2.292  0.2473 -0.7727 -0.3603
   34LY0    HB2  665   6.161   6.692   2.450  0.3146  1.2017 -0.3686
   34LY0     CG  666   6.051   6.535   2.340 -0.0270 -0.0206  0.5705
   34LY0    HG1  667   5.982   6.533   2.425  0.2608 -0.4409  0.7965
   34LY0    HG2  668   6.073   6.433   2.310 -0.9332 -0.0463 -0.0417
   34LY0     CD  669   5.981   6.622   2.235  0.2326 -0.1508 -0.4760
   34LY0    HD1  670   6.046   6.629   2.148 -0.6982 -3.1116 -1.5319
   34LY0    HD2  671   5.964   6.721   2.278 -0.5825 -1.5832  2.9031
   34LY0     CE  672   5.853   6.559   2.184 -0.4406  0.8154 -0.2618
   34LY0    HE1  673   5.810   6.624   2.109  0.6029  1.6538 -0.1618
   34LY0    HE2  674   5.785   6.531   2.264 -1.0580 -1.2410 -1.4342
   34LY0     NZ  675   5.878   6.434   2.109 -0.0180  0.3714  0.3191
   34LY0    HZ1  676   5.794   6.405   2.061  0.5247 -2.6926  1.0309
   34LY0    HZ2  677   5.940   6.453   2.031 -5.2223 -0.7165 -4.8303
   34LY0    HZ3  678   5.907   6.358   2.169 -1.1928 -0.8067 -0.5417
   34LY0      C  679   6.421   6.557   2.451  0.3586  0.1139 -0.6666
   34LY0      O  680   6.456   6.627   2.546  0.0165  0.0415  0.9687
   35LER      N  681   6.506   6.533   2.351 -0.6347 -0.2271 -0.2022
   35LER      H  682   6.469   6.491   2.267  1.5676 -1.3238 -0.7107
   35LER     CA  683   6.652   6.578   2.355 -0.0660  0.3954  0.1368
   35LER     HA  684   6.690   6.541   2.450  0.5261 -1.3036 -0.7201
   35LER     CB  685   6.726   6.495   2.248  0.0556  0.0625 -0.5934
   35LER    HB1  686   6.695   6.518   2.146  1.3120 -0.4464 -1.1175
   35LER    HB2  687   6.699   6.390   2.261 -0.7306  0.3056 -0.1941
   35LER     CG  688   6.879   6.496   2.246  0.5225  0.5485 -0.1454
   35LER     HG  689   6.897   6.594   2.202 -1.3278  0.2744 -1.6579
   35LER    CD1  690   6.932   6.473   2.386  0.5933  0.4656 -0.1898
   35LER   HD11  691   6.873   6.392   2.429 -0.4341  1.0803 -0.4020
   35LER   HD12  692   7.038   6.448   2.389  0.7244  1.1022  1.6941
   35LER   HD13  693   6.915   6.565   2.441  1.8188 -0.2544  1.4838
   35LER    CD2  694   6.920   6.389   2.153 -0.2899  0.0265 -0.2765
   35LER   HD21  695   6.870   6.403   2.058 -0.4770 -2.5175 -0.6164
   35LER   HD22  696   7.028   6.388   2.134 -0.3500 -1.5797 -0.6388
   35LER   HD23  697   6.888   6.291   2.186 -0.8313  0.0393 -0.7492
   35LER      C  698   6.663   6.731   2.349 -0.6755  0.2029 -0.2203
   35LER      O  699   6.746   6.801   2.418  0.6406 -0.2389  0.7859
   36LYR      N  700   6.580   6.794   2.263  0.1979 -0.3925 -0.1217
   36LYR      H  701   6.511   6.745   2.208 -1.0006  0.1317  0.8600
   36LYR     CA  702   6.582   6.939   2.234 -0.4611  0.0962  0.5318
   36LYR     HA  703   6.619   6.993   2.322  0.8491  0.0361  0.0395
   36LYR     CB  704   6.432   6.969   2.199 -0.1617 -0.0385 -0.6609
   36LYR    HB1  705   6.387   6.880   2.156  1.1314 -1.2458  0.4075
   36LYR    HB2  706   6.437   7.047   2.123  1.0980 -0.4502 -1.0299
   36LYR     CG  707   6.357   7.008   2.331  0.4000 -0.6017  0.1409
   36LYR    HG1  708   6.359   7.116   2.344 -2.4288 -0.3368 -0.9704
   36LYR    HG2  709   6.392   6.950   2.416 -0.9754 -0.7055  0.6637
   36LYR     CD  710   6.206   6.966   2.308  0.5288 -0.7308 -0.4393
   36LYR    HD1  711   6.156   6.968   2.405  1.0134  1.0590 -0.1883
   36LYR    HD2  712   6.187   6.871   2.259 -0.6574 -0.7273 -0.0287
   36LYR     CE  713   6.151   7.074   2.209  0.7395  0.0574 -0.5178
   36LYR    HE1  714   6.176   7.055   2.105  0.8827  2.5616 -1.0014
   36LYR    HE2  715   6.168   7.177   2.240 -1.3295  0.3873 -0.3507
   36LYR     NZ  716   6.009   7.059   2.217  0.1763 -0.4341  0.4606
   36LYR    HZ1  717   5.971   7.122   2.286  0.1214  0.9415 -0.7788
   36LYR      C  718   6.668   6.970   2.110  0.2646  0.0184  0.3027
   36LYR      O  719   6.701   7.083   2.101 -0.8945 -0.5900  0.1712
   37LY0      N  720   6.709   6.878   2.026  0.0830  0.4285  0.3107
   37LY0      H  721   6.677   6.784   2.042  2.9360 -0.9801 -1.2660
   37LY0     CA  722   6.799   6.909   1.914 -0.5378  0.0577  0.2631
   37LY0     HA  723   6.876   6.969   1.962 -0.8615  1.0496 -0.4281
   37LY0     CB  724   6.877   6.781   1.860  0.4023 -0.4862 -0.3728
   37LY0    HB1  725   6.909   6.721   1.945  1.8420 -0.2867 -0.7434
   37LY0    HB2  726   6.969   6.816   1.812  1.1172  0.3565  1.5109
   37LY0     CG  727   6.788   6.696   1.763  0.3345  0.4182  0.3181
   37LY0    HG1  728   6.747   6.750   1.677 -1.1381 -1.2849 -0.1342
   37LY0    HG2  729   6.703   6.668   1.825  0.5242  0.1515  0.4555
   37LY0     CD  730   6.850   6.567   1.712  0.2092 -0.0363  0.0496
   37LY0    HD1  731   6.779   6.518   1.646  1.1717 -0.0297 -1.0118
   37LY0    HD2  732   6.887   6.512   1.799  1.7994  1.1796  0.1781
   37LY0     CE  733   6.970   6.597   1.624  0.0880 -0.2272 -0.0445
   37LY0    HE1  734   7.054   6.623   1.689 -0.3664  0.3097  0.3476
   37LY0    HE2  735   6.937   6.676   1.557 -1.5060 -0.7845  0.0484
   37LY0     NZ  736   7.012   6.480   1.548  0.3659 -0.1818 -0.0335
   37LY0    HZ1  737   6.961   6.481   1.461  0.9832  1.3633 -0.4143
   37LY0    HZ2  738   7.112   6.488   1.539  0.5235 -1.2501  0.5502
   37LY0    HZ3  739   7.002   6.395   1.602 -0.8775  0.5343  0.9263
   37LY0      C  740   6.742   7.004   1.801 -0.1873  0.9935 -0.0089
   37LY0      O  741   6.629   6.979   1.761  0.0933  0.0221  0.1713
   38LER      N  742   6.824   7.096   1.750 -0.1770 -0.1160 -0.4446
   38LER      H  743   6.919   7.096   1.786 -0.6290  0.5879  0.7956
   38LER     CA  744   6.786   7.197   1.653  0.0914 -0.2522  0.5732
   38LER     HA  745   6.678   7.208   1.648  0.3530  2.6524 -1.4097
   38LER     CB  746   6.837   7.331   1.697 -0.6957 -0.8056 -0.1345
   38LER    HB1  747   6.791   7.405   1.631 -1.9720 -0.1559  1.4295
   38LER    HB2  748   6.946   7.330   1.703 -0.5390  0.1599 -1.8470
   38LER     CG  749   6.793   7.387   1.841 -0.1528  0.3142  0.6416
   38LER     HG  750   6.839   7.320   1.913 -0.4055 -1.0852 -0.4451
   38LER    CD1  751   6.863   7.525   1.866  0.5050  0.2100 -0.2856
   38LER   HD11  752   6.798   7.599   1.821  0.0654  0.8806  1.3719
   38LER   HD12  753   6.857   7.552   1.972  2.6777  1.5501 -0.4288
   38LER   HD13  754   6.966   7.521   1.830  0.7116 -0.0801  0.3230
   38LER    CD2  755   6.641   7.395   1.861  0.0877 -0.5424 -0.4538
   38LER   HD21  756   6.609   7.479   1.800  0.9140  0.4754  0.4860
   38LER   HD22  757   6.594   7.300   1.835 -2.5795  0.0552  1.6919
   38LER   HD23  758   6.604   7.408   1.963 -1.4783 -2.8534 -0.6492
   38LER      C  759   6.840   7.159   1.515  0.5367  0.0322 -0.1572
   38LER      O  760   6.944   7.094   1.494  0.2401  0.1534  0.6270
   39LY0      N  761   5.570   7.237   1.789  0.1680 -0.0458  0.0210
   39LY0     H1  762   5.517   7.266   1.870 -2.1969 -1.3872 -0.9587
   39LY0     H2  763   5.638   7.312   1.788 -1.1802  1.3178  2.0970
   39LY0     H3  764   5.503   7.240   1.713 -0.0485 -0.2034  0.2050
   39LY0     CA  765   5.626   7.101   1.809  0.2370 -0.2367 -0.0857
   39LY0     HA  766   5.559   7.017   1.826 -0.0951  0.0456  0.0008
   39LY0     CB  767   5.690   7.058   1.678  0.2306 -0.3292 -0.1531
   39LY0    HB1  768   5.739   7.141   1.626 -1.3873  0.4364 -0.5341
   39LY0    HB2  769   5.608   7.036   1.609 -0.7988  0.8282  0.6488
   39LY0     CG  770   5.791   6.941   1.685  0.6726 -0.0229  0.4637
   39LY0    HG1  771   5.739   6.856   1.730 -0.7008  0.2138 -0.6308
   39LY0    HG2  772   5.869   6.977   1.752 -1.1864  2.8706  1.2253
   39LY0     CD  773   5.850   6.892   1.550 -0.3480 -0.2601  0.5703
   39LY0    HD1  774   5.925   6.814   1.561 -0.4576 -0.0582  3.7922
   39LY0    HD2  775   5.907   6.968   1.498  2.2193 -3.9874 -2.6056
   39LY0     CE  776   5.736   6.853   1.453  0.0723 -0.7537 -0.2155
   39LY0    HE1  777   5.701   6.952   1.424 -1.6156 -0.8065  1.4481
   39LY0    HE2  778   5.644   6.804   1.487  0.6182 -1.0607  0.8654
   39LY0     NZ  779   5.791   6.790   1.331  0.2023 -0.7851  0.2243
   39LY0    HZ1  780   5.816   6.698   1.364 -0.3347 -0.3120  2.1196
   39LY0    HZ2  781   5.725   6.782   1.255 -2.0155 -2.3358  2.1468
   39LY0    HZ3  782   5.874   6.833   1.294 -0.4866 -0.7291 -1.3351
   39LY0      C  783   5.724   7.113   1.932  0.7089 -0.3656 -0.0032
   39LY0      O  784   5.782   7.217   1.955 -0.5941 -0.3692  0.1888
   40LER      N  785   5.720   7.014   2.016  0.1982 -0.0676 -0.0583
   40LER      H  786   5.652   6.944   1.990 -0.4543  0.7689 -0.6263
   40LER     CA  787   5.789   7.005   2.148  0.8889  0.7827  0.7791
   40LER     HA  788   5.789   7.101   2.199  3.0513  1.1192  0.2630
   40LER     CB  789   5.730   6.898   2.241 -0.0116 -0.4404 -0.0985
   40LER    HB1  790   5.800   6.881   2.322  1.4904  2.6470 -0.6394
   40LER    HB2  791   5.708   6.811   2.178 -1.0571 -1.5356  1.6706
   40LER     CG  792   5.594   6.933   2.295  0.4092  0.6334 -0.9848
   40LER     HG  793   5.519   6.944   2.217  0.4077  0.2262 -1.0428
   40LER    CD1  794   5.535   6.812   2.378  0.4316 -0.8786 -0.3163
   40LER   HD11  795   5.517   6.730   2.308 -1.0789 -0.6476 -0.2310
   40LER   HD12  796   5.610   6.778   2.449  0.0959 -0.8967  0.0278
   40LER   HD13  797   5.441   6.840   2.425  0.1819 -1.1961 -0.6273
   40LER    CD2  798   5.604   7.052   2.391  0.8150  0.1332  0.1118
   40LER   HD21  799   5.508   7.052   2.442 -0.4104 -0.2564 -2.0817
   40LER   HD22  800   5.687   7.045   2.462  0.6591  1.0630  0.3918
   40LER   HD23  801   5.604   7.147   2.338 -0.9061 -0.1254 -0.4152
   40LER      C  802   5.937   6.983   2.138  0.1801  0.4903  0.0997
   40LER      O  803   5.985   6.921   2.044 -0.0479 -0.2867 -0.1151
   41U      O5'  804   4.804   9.275   3.510 -0.2674  0.7137 -0.6216
   41U      H5T  805   4.731   9.274   3.449 -0.6602 -0.7315 -0.1603
   41U      C5'  806   4.752   9.366   3.599 -0.9937 -0.6211  1.2321
   41U     H5'1  807   4.740   9.459   3.545 -0.9203 -0.8659  0.7874
   41U     H5'2  808   4.827   9.389   3.675 -0.5933  1.2102  0.3222
   41U      C4'  809   4.624   9.313   3.663  0.0232 -0.7005 -0.0165
   41U      H4'  810   4.573   9.398   3.708 -0.6363 -0.2969 -1.4821
   41U      O4'  811   4.532   9.265   3.563  0.1583 -0.1911  0.2123
   41U      C1'  812   4.457   9.156   3.614  1.1288 -0.2083  0.6474
   41U      H1'  813   4.352   9.181   3.631  0.5034 -2.2096  0.0702
   41U       N1  814   4.464   9.041   3.518 -0.5355 -0.7175  0.2558
   41U       C6  815   4.570   9.028   3.432  0.4497  0.3462  0.7752
   41U       H6  816   4.665   9.077   3.445  1.2699 -1.1168  0.5988
   41U       C5  817   4.560   8.948   3.318  0.5572 -0.4434 -0.0023
   41U       H5  818   4.633   8.952   3.238 -0.6404  0.1510 -1.0964
   41U       C4  819   4.442   8.869   3.295 -0.1066  0.2203 -0.7049
   41U       O4  820   4.421   8.802   3.197  0.2544  0.3865  0.2292
   41U       N3  821   4.350   8.864   3.395 -0.0127 -0.6818 -0.1420
   41U       H3  822   4.267   8.809   3.378 -0.2209  0.3895 -3.3794
   41U       C2  823   4.355   8.951   3.505 -0.3460 -0.3309  0.2820
   41U       O2  824   4.268   8.943   3.591 -0.0689 -0.0211 -0.1904
   41U      C3'  825   4.645   9.193   3.756  0.6215 -0.3706 -0.0234
   41U      H3'  826   4.724   9.139   3.704  1.2276  1.0409 -0.6510
   41U      C2'  827   4.517   9.117   3.752 -0.5840 -0.2284  0.6034
   41U     H2'1  828   4.536   9.010   3.747  0.4904 -0.0233  0.0337
   41U      O2'  829   4.415   9.158   3.842  0.3994 -0.3570 -0.3673
   41U     HO'2  830   4.358   9.081   3.849 -1.5834  1.0801  0.2532
   41U      O3'  831   4.685   9.233   3.891 -0.1684 -0.2765 -0.1691
   42U        P  832   4.763   9.128   3.980 -0.2826 -0.1556 -0.5697
   42U      O1P  833   4.773   9.178   4.116  0.0323 -0.7856  0.0504
   42U      O2P  834   4.878   9.077   3.903  0.1002 -0.3959  0.9673
   42U      O5'  835   4.667   9.003   3.987  0.2013  0.1379  0.8362
   42U      C5'  836   4.559   9.006   4.081  0.2128 -0.0143 -0.7233
   42U     H5'1  837   4.499   9.095   4.066 -3.4865 -2.6202 -3.1444
   42U     H5'2  838   4.604   9.005   4.180  0.9856  2.2867 -0.9954
   42U      C4'  839   4.471   8.884   4.066  0.1157 -0.2253 -0.2444
   42U      H4'  840   4.402   8.891   4.150  0.9230 -1.0403  0.5079
   42U      O4'  841   4.399   8.881   3.943  0.6155 -0.2601  0.9985
   42U      C1'  842   4.372   8.743   3.915  0.1095  0.3894 -0.6815
   42U      H1'  843   4.265   8.748   3.897 -0.3352  0.8464  1.8006
   42U       N1  844   4.436   8.705   3.791  0.4685 -0.0889  0.3540
   42U       C6  845   4.560   8.745   3.748 -0.2745  0.3470  0.1303
   42U       H6  846   4.600   8.821   3.814 -0.7479 -0.5265  1.4698
   42U       C5  847   4.616   8.703   3.633  0.1322 -0.4742  0.1638
   42U       H5  848   4.701   8.754   3.590  0.8430 -2.1794 -0.5318
   42U       C4  849   4.541   8.619   3.545 -1.0800  0.5310 -0.2772
   42U       O4  850   4.583   8.580   3.442  0.1070  0.0472 -0.1916
   42U       N3  851   4.419   8.577   3.588  0.0338 -0.6092  0.1558
   42U       H3  852   4.373   8.510   3.527 -1.1172  0.2860  0.0006
   42U       C2  853   4.366   8.605   3.714 -0.0109  0.1051 -0.4225
   42U       O2  854   4.261   8.548   3.742  0.3138  0.0669 -0.1427
   42U      C3'  855   4.537   8.752   4.093 -0.1626 -0.8802 -0.2152
   42U      H3'  856   4.628   8.740   4.033  0.3763 -1.8080  0.7542
   42U      C2'  857   4.423   8.663   4.035 -0.3252 -0.3155  0.0492
   42U     H2'1  858   4.471   8.574   3.993  1.0595 -0.1920  1.2961
   42U      O2'  859   4.325   8.648   4.142 -0.0922  0.1636 -0.6686
   42U     HO'2  860   4.383   8.639   4.218  0.2936 -0.6844 -1.0553
   42U      O3'  861   4.570   8.727   4.231  0.1551 -0.0832 -0.3018
   43A        P  862   4.672   8.614   4.278 -0.3467  0.2190 -0.0841
   43A      O1P  863   4.675   8.618   4.422  0.3459  0.6872  0.2531
   43A      O2P  864   4.798   8.641   4.204 -0.0569 -0.7268 -0.6282
   43A      O5'  865   4.609   8.480   4.231  0.3153 -0.3194  0.3886
   43A      C5'  866   4.513   8.408   4.306  0.2342 -0.0063  0.9853
   43A     H5'1  867   4.421   8.463   4.325  1.5896  2.8081  0.0213
   43A     H5'2  868   4.564   8.379   4.397  2.7569  0.6565 -0.1139
   43A      C4'  869   4.463   8.294   4.217 -0.2588 -0.1139  0.3513
   43A      H4'  870   4.383   8.241   4.268  0.6703  0.0564  2.0648
   43A      O4'  871   4.417   8.340   4.093  0.7284 -0.2737 -0.1571
   43A      C1'  872   4.434   8.236   4.002  0.1271  0.4142 -0.4413
   43A      H1'  873   4.339   8.192   3.972  0.5142 -1.4528  0.8748
   43A       N9  874   4.509   8.275   3.879  0.4676 -0.4834  0.3331
   43A       C8  875   4.608   8.373   3.857 -0.1277 -0.0250 -0.4090
   43A       H8  876   4.644   8.428   3.943 -0.4707 -1.2220  0.5381
   43A       N7  877   4.655   8.375   3.738 -0.3993  0.1549  0.3618
   43A       C5  878   4.573   8.287   3.668  0.3891  0.6471  0.0484
   43A       C6  879   4.568   8.238   3.534  0.0259 -0.6634 -0.0859
   43A       N6  880   4.637   8.283   3.431 -0.2246  0.1381 -0.4408
   43A      H61  881   4.693   8.365   3.450 -1.7276  1.5055 -1.6070
   43A      H62  882   4.621   8.242   3.340 -2.7527  1.8846 -0.8715
   43A       N1  883   4.488   8.140   3.500  0.5917 -0.3497  0.2581
   43A       C2  884   4.417   8.084   3.596 -0.1451 -0.1544  0.2176
   43A       H2  885   4.362   7.999   3.558  2.2617 -0.8038 -2.1822
   43A       N3  886   4.416   8.113   3.722  0.3783 -0.6435 -0.0179
   43A       C4  887   4.492   8.218   3.754 -0.1869 -0.5730  0.6349
   43A      C3'  888   4.573   8.193   4.186 -0.3984  0.1934  0.0095
   43A      H3'  889   4.659   8.246   4.144 -1.5857  0.6775 -1.9488
   43A      C2'  890   4.505   8.120   4.068  0.1845  0.0292 -0.4165
   43A     H2'1  891   4.570   8.080   3.991 -1.8258  0.4181 -2.4443
   43A      O2'  892   4.400   8.031   4.107  0.2136 -0.1535  0.0822
   43A     HO'2  893   4.447   7.958   4.148 -0.2287 -1.3765 -1.4993
   43A      O3'  894   4.609   8.098   4.286 -0.2476 -0.0880 -0.7198
   44A        P  895   4.746   8.034   4.274 -0.4308  0.0597 -0.1367
   44A      O1P  896   4.769   7.972   4.409 -0.4097  0.9640 -0.3817
   44A      O2P  897   4.846   8.122   4.216  0.0975 -0.0051  0.4298
   44A      O5'  898   4.720   7.916   4.174 -0.0683  0.7964 -0.3484
   44A      C5'  899   4.645   7.799   4.208  0.1839 -0.0704  0.3244
   44A     H5'1  900   4.544   7.825   4.240  0.0946 -1.5389  1.3297
   44A     H5'2  901   4.696   7.751   4.291  0.5805  0.6218  0.4886
   44A      C4'  902   4.626   7.696   4.096 -0.3312 -0.9510  0.4358
   44A      H4'  903   4.556   7.619   4.129 -2.7032  1.1385  0.5586
   44A      O4'  904   4.560   7.768   3.990  0.1596  0.2889 -0.2460
   44A      C1'  905   4.603   7.712   3.860  0.2011  0.1927  0.1791
   44A      H1'  906   4.521   7.672   3.800  0.5916  0.8177 -0.7875
   44A       N9  907   4.676   7.813   3.782 -0.5508 -0.0494  0.4671
   44A       C8  908   4.743   7.929   3.828 -0.0920 -1.2813  0.5424
   44A       H8  909   4.742   7.960   3.932 -1.2882  1.3707 -0.1545
   44A       N7  910   4.800   8.001   3.735  0.8330  0.1789  0.3387
   44A       C5  911   4.767   7.920   3.615 -0.0534 -0.1268 -0.4772
   44A       C6  912   4.793   7.930   3.475  0.3122  0.1439 -0.6754
   44A       N6  913   4.872   8.023   3.427 -0.2305  0.4114  0.0233
   44A      H61  914   4.903   8.096   3.489  1.9613 -0.0686 -0.4240
   44A      H62  915   4.864   8.034   3.327 -0.5149 -0.6256 -0.0786
   44A       N1  916   4.755   7.836   3.390  0.3004  0.4858  0.7461
   44A       C2  917   4.688   7.731   3.440 -0.1711  0.4119 -0.3932
   44A       H2  918   4.642   7.670   3.363  1.3711  0.2996 -1.2630
   44A       N3  919   4.644   7.716   3.567 -0.2448  0.3642  0.1530
   44A       C4  920   4.691   7.814   3.646  0.1687  0.7439 -0.0851
   44A      C3'  921   4.745   7.629   4.037 -0.0342  0.2771 -0.2646
   44A      H3'  922   4.826   7.702   4.034 -1.1792  1.5467 -1.8081
   44A      C2'  923   4.699   7.601   3.890 -0.5494  0.6186 -0.1274
   44A     H2'1  924   4.783   7.584   3.822 -0.2484  0.9917  0.1454
   44A      O2'  925   4.618   7.484   3.888  0.4688 -0.5569  0.5286
   44A     HO'2  926   4.669   7.412   3.928  2.4953  1.1233  1.1884
   44A      O3'  927   4.783   7.514   4.115 -0.1348  0.2468 -0.3819
   45U        P  928   4.924   7.449   4.099 -0.3014  0.0806 -0.1758
   45U      O1P  929   4.926   7.336   4.189 -0.1628 -0.5897 -0.3834
   45U      O2P  930   5.019   7.559   4.125 -0.0033 -0.8243  0.5978
   45U      O5'  931   4.938   7.400   3.944  0.2005 -0.3111 -1.2845
   45U      C5'  932   4.870   7.284   3.903  0.2993  0.3406  0.0515
   45U     H5'1  933   4.763   7.292   3.921  0.0619 -1.0591 -0.5691
   45U     H5'2  934   4.902   7.190   3.950 -0.5535 -0.8846 -1.7099
   45U      C4'  935   4.893   7.267   3.755  0.4427 -0.0900  0.7103
   45U      H4'  936   4.834   7.182   3.721  0.6682  0.4889 -1.2017
   45U      O4'  937   4.858   7.382   3.681  0.0020 -0.3977  0.1075
   45U      C1'  938   4.946   7.403   3.580 -0.3601  0.1656  1.1854
   45U      H1'  939   4.901   7.389   3.481  1.4350 -2.7898  0.6700
   45U       N1  940   5.005   7.542   3.573  0.8603  0.5016  0.5105
   45U       C6  941   5.014   7.614   3.693  0.0262  0.1614  0.0072
   45U       H6  942   4.996   7.581   3.793  0.5009  0.1231  0.0834
   45U       C5  943   5.062   7.739   3.682 -0.1423 -0.2779 -0.2414
   45U       H5  944   5.077   7.802   3.768 -0.3035  0.1583 -0.5273
   45U       C4  945   5.122   7.795   3.565 -0.0210  0.7830  0.1345
   45U       O4  946   5.186   7.898   3.546  0.0605 -0.1672  0.1249
   45U       N3  947   5.108   7.715   3.452  0.1822  0.6357  0.2913
   45U       H3  948   5.120   7.764   3.365 -2.3410  0.4489 -0.2478
   45U       C2  949   5.050   7.595   3.451  0.5500  0.3508 -0.0229
   45U       O2  950   5.056   7.529   3.351 -0.0122 -0.7625 -0.7814
   45U      C3'  951   5.039   7.242   3.723 -0.0543  0.1085 -0.2065
   45U      H3'  952   5.091   7.304   3.796 -1.8134 -1.5020  2.5696
   45U      C2'  953   5.057   7.300   3.588  0.8198 -0.0601  0.0482
   45U     H2'1  954   5.154   7.349   3.578  1.0774 -0.5845 -0.0534
   45U      O2'  955   5.034   7.207   3.477  0.4710  0.2362  0.1428
   45U     HO'2  956   5.100   7.137   3.472 -0.6470 -0.8421  0.1164
   45U      O3'  957   5.076   7.110   3.728 -0.6039  0.0724 -0.4681
   46U        P  958   5.224   7.059   3.739  0.2822  0.0556  0.0459
   46U      O1P  959   5.231   6.926   3.801  0.1529  0.6442 -0.3385
   46U      O2P  960   5.312   7.171   3.790 -0.4024  0.1973 -0.0583
   46U      O5'  961   5.264   7.061   3.581 -0.4117 -0.1232  0.8006
   46U      C5'  962   5.240   6.948   3.496  0.6434 -0.7087  1.2593
   46U     H5'1  963   5.134   6.920   3.496 -0.0342  1.3217 -1.9218
   46U     H5'2  964   5.300   6.864   3.529  0.1676 -1.3151  0.6002
   46U      C4'  965   5.289   6.996   3.364 -0.6455 -0.1596  0.5393
   46U      H4'  966   5.264   6.925   3.286 -0.1875  0.2946 -0.0276
   46U      O4'  967   5.235   7.118   3.322 -0.3246 -0.3377 -0.2929
   46U      C1'  968   5.329   7.187   3.237  0.3011  0.2674 -0.0720
   46U      H1'  969   5.294   7.200   3.134 -2.0353  1.7289  0.8209
   46U       N1  970   5.360   7.323   3.277 -0.2890 -0.1946  0.0801
   46U       C6  971   5.381   7.347   3.414  0.4065 -0.6263  0.4219
   46U       H6  972   5.362   7.271   3.489 -0.4998 -1.3121 -0.4795
   46U       C5  973   5.404   7.471   3.461  0.6096  0.5731  0.3806
   46U       H5  974   5.418   7.493   3.565  1.8186  1.5008  0.0497
   46U       C4  975   5.404   7.582   3.374  0.0463  0.6374  0.8426
   46U       O4  976   5.420   7.696   3.410 -0.7497 -0.0323  0.0021
   46U       N3  977   5.407   7.552   3.243 -0.4933  0.4057  0.2558
   46U       H3  978   5.429   7.628   3.181 -0.9130 -0.8790 -1.5539
   46U       C2  979   5.400   7.428   3.189  0.6072  0.8229  0.1120
   46U       O2  980   5.411   7.406   3.066  0.1788 -0.1187 -0.7475
   46U      C3'  981   5.442   7.018   3.369 -0.8384 -0.5789 -0.0418
   46U      H3'  982   5.468   7.084   3.452  0.0484 -1.2266  0.2168
   46U      C2'  983   5.453   7.099   3.237  0.5746  0.5362  0.6762
   46U     H2'1  984   5.543   7.160   3.225 -0.3382  1.7041 -0.5832
   46U      O2'  985   5.451   7.003   3.131  0.5905  0.1389  0.0949
   46U     HO'2  986   5.506   6.934   3.169  1.8641  0.9073 -0.2659
   46U      O3'  987   5.528   6.906   3.359 -0.1416 -0.8655 -0.0923
   47A        P  988   5.693   6.919   3.387  0.3151  0.2400 -0.3776
   47A      O1P  989   5.742   6.781   3.375  0.1402 -0.0810  0.0063
   47A      O2P  990   5.716   6.983   3.523  0.0105  0.6586  0.3590
   47A      O5'  991   5.753   7.009   3.264 -0.1478 -0.0954  0.3813
   47A      C5'  992   5.770   6.952   3.141  0.5876  0.0097 -0.2297
   47A     H5'1  993   5.671   6.943   3.097 -0.0236 -0.6351  1.2159
   47A     H5'2  994   5.825   6.859   3.154  2.1330  1.0469  1.1835
   47A      C4'  995   5.837   7.050   3.049  0.1120 -0.3522 -0.3497
   47A      H4'  996   5.840   7.004   2.950 -2.2857 -3.7847  0.9645
   47A      O4'  997   5.761   7.169   3.034  0.5640  0.1048  0.2859
   47A      C1'  998   5.842   7.286   3.027 -0.6916  0.9734  0.4603
   47A      H1'  999   5.825   7.342   2.935  2.6256 -0.8310 -1.4321
   47A       N9 1000   5.828   7.373   3.145 -0.8287  0.1523 -0.3346
   47A       C8 1001   5.754   7.348   3.258  0.5368 -0.5167 -0.3340
   47A       H8 1002   5.708   7.251   3.275 -0.4683  0.2170  1.4689
   47A       N7 1003   5.731   7.451   3.335  0.7955  0.4843  0.6265
   47A       C5 1004   5.793   7.559   3.267 -0.6987 -0.5552  0.4317
   47A       C6 1005   5.811   7.698   3.295 -0.5906  0.5240  0.7439
   47A       N6 1006   5.757   7.760   3.392  0.5735  0.6138 -0.5578
   47A      H61 1007   5.702   7.714   3.463  0.3655  1.5252 -0.1232
   47A      H62 1008   5.776   7.859   3.387 -0.7553  0.9572  0.5364
   47A       N1 1009   5.885   7.775   3.214 -0.0427 -0.5382  0.2988
   47A       C2 1010   5.938   7.722   3.101 -0.5634  1.0976  0.3210
   47A       H2 1011   5.986   7.788   3.030  0.2796 -0.3029 -0.4623
   47A       N3 1012   5.928   7.590   3.067 -0.1788  0.6146  0.0035
   47A       C4 1013   5.856   7.514   3.153  0.4075 -0.1810 -0.2905
   47A      C3' 1014   5.977   7.097   3.083 -0.0855 -0.1929 -0.2116
   47A      H3' 1015   5.963   7.122   3.189 -0.4783  1.5152 -0.6473
   47A      C2' 1016   5.986   7.234   3.012  0.5522 -0.4360 -0.2152
   47A     H2'1 1017   6.054   7.307   3.057 -0.0304  0.5061 -0.8198
   47A      O2' 1018   6.016   7.217   2.877  0.6308  0.0349  0.3308
   47A     HO'2 1019   6.034   7.302   2.836  1.4695 -1.0288 -1.6333
   47A      O3' 1020   6.073   6.993   3.049  0.4168 -0.3386 -0.1218
   48U        P 1021   6.218   6.999   3.119 -0.1527 -0.3819 -0.2017
   48U      O1P 1022   6.313   6.925   3.036  0.3697 -0.7182  0.2112
   48U      O2P 1023   6.190   6.949   3.257  0.5311  0.0431 -0.1287
   48U      O5' 1024   6.273   7.147   3.133  0.0891  0.3913  0.2262
   48U      C5' 1025   6.343   7.204   3.024 -0.5873  0.6587  1.0032
   48U     H5'1 1026   6.271   7.190   2.943 -2.9766 -2.6901  3.4248
   48U     H5'2 1027   6.430   7.144   2.999 -1.6778 -0.1355 -1.1517
   48U      C4' 1028   6.387   7.348   3.046  0.5863 -0.0055  0.3001
   48U      H4' 1029   6.431   7.389   2.956 -1.5897 -0.9328 -1.2654
   48U      O4' 1030   6.272   7.428   3.087  0.4794 -0.0850  0.0449
   48U      C1' 1031   6.318   7.534   3.165 -0.1259 -0.3478  0.3244
   48U      H1' 1032   6.306   7.623   3.103  0.4490 -3.3123 -4.6313
   48U       N1 1033   6.240   7.554   3.288  0.0125 -0.0248 -0.1537
   48U       C6 1034   6.181   7.455   3.354 -0.9627  0.2651 -0.4375
   48U       H6 1035   6.195   7.357   3.311 -0.2423  0.2241 -0.1249
   48U       C5 1036   6.096   7.480   3.456 -0.2108  0.5730 -0.6926
   48U       H5 1037   6.051   7.399   3.510 -0.5086  1.5352  0.5337
   48U       C4 1038   6.066   7.613   3.496  0.1294  0.4565 -0.0747
   48U       O4 1039   5.981   7.642   3.578  0.3006  0.0576 -0.2229
   48U       N3 1040   6.135   7.710   3.434  0.1158  0.1813  0.0662
   48U       H3 1041   6.111   7.802   3.468  2.1055  0.4450  0.8844
   48U       C2 1042   6.217   7.690   3.328  0.6648  0.1848  0.4421
   48U       O2 1043   6.270   7.786   3.271 -0.2629 -0.0719  0.1799
   48U      C3' 1044   6.476   7.365   3.170 -1.1056  0.2020  0.3114
   48U      H3' 1045   6.431   7.308   3.251 -2.1659 -1.3208 -1.2777
   48U      C2' 1046   6.467   7.519   3.197 -0.3889  0.2572  0.0088
   48U     H2'1 1047   6.488   7.531   3.303  1.4002 -1.3358 -0.1165
   48U      O2' 1048   6.557   7.597   3.109  0.3279 -0.3532 -0.0192
   48U     HO'2 1049   6.573   7.675   3.163  1.0795  0.1665 -0.9778
   48U      O3' 1050   6.612   7.334   3.161  0.1041 -0.7333  0.1874
   49C        P 1051   6.704   7.306   3.293  0.1398 -0.7491 -0.3656
   49C      O1P 1052   6.831   7.250   3.253 -0.6644  0.3643 -0.0682
   49C      O2P 1053   6.627   7.233   3.398 -0.2842 -0.0710 -0.0296
   49C      O5' 1054   6.731   7.442   3.369  0.1817  0.6091  0.4455
   49C      C5' 1055   6.814   7.542   3.314  0.2066 -0.3226  0.1504
   49C     H5'1 1056   6.799   7.554   3.207  0.2278  0.8109  0.2620
   49C     H5'2 1057   6.915   7.505   3.336  0.2935 -0.9889 -1.2840
   49C      C4' 1058   6.802   7.682   3.381  1.3356  0.2106  0.4984
   49C      H4' 1059   6.851   7.759   3.322 -1.1884  1.4770 -0.0762
   49C      O4' 1060   6.665   7.718   3.382  0.0024  0.2907 -0.4082
   49C      C1' 1061   6.648   7.811   3.487  0.0591 -0.1094  0.7478
   49C      H1' 1062   6.628   7.901   3.430  0.1256 -0.8950 -0.5813
   49C       N1 1063   6.524   7.799   3.573  0.1649 -0.0778  0.1217
   49C       C6 1064   6.441   7.691   3.582  0.6120 -0.2166  0.2988
   49C       H6 1065   6.457   7.604   3.520  0.8318 -0.1895  0.3198
   49C       C5 1066   6.344   7.679   3.668  1.1784  0.2978 -0.4420
   49C       H5 1067   6.281   7.592   3.679  0.5470  0.9528  1.6658
   49C       C4 1068   6.320   7.797   3.749  0.0415 -0.0111 -0.2445
   49C       N4 1069   6.225   7.804   3.842 -0.5786 -0.7893  0.3298
   49C      H41 1070   6.178   7.717   3.862  0.4863 -1.3551  0.4519
   49C      H42 1071   6.203   7.890   3.891  1.2992 -0.3462  0.4918
   49C       N3 1072   6.391   7.904   3.743 -0.2882  0.9142  0.1082
   49C       C2 1073   6.496   7.910   3.657  0.3344 -0.0351  0.0485
   49C       O2 1074   6.565   8.007   3.654  0.2947 -0.3546 -0.4157
   49C      C3' 1075   6.858   7.693   3.523 -0.3030  0.2080  1.0767
   49C      H3' 1076   6.832   7.602   3.576  2.9847 -1.8245 -0.4951
   49C      C2' 1077   6.783   7.816   3.568 -0.5826  0.3154  0.0352
   49C     H2'1 1078   6.774   7.821   3.677  2.6491  1.6065  0.3626
   49C      O2' 1079   6.855   7.928   3.532 -0.8904  0.3384 -0.0145
   49C     HO'2 1080   6.944   7.900   3.558 -1.1270 -0.2945  0.1423
   49C      O3' 1081   6.997   7.706   3.512  0.3177 -0.5922  0.2407
   50U        P 1082   7.088   7.684   3.645 -0.0570 -0.2313  0.0699
   50U      O1P 1083   7.220   7.643   3.596  0.2043  0.6302 -0.2120
   50U      O2P 1084   7.015   7.599   3.739  0.2323  0.6007 -0.3019
   50U      O5' 1085   7.105   7.825   3.719 -0.4284 -0.1970  0.4866
   50U      C5' 1086   7.179   7.936   3.663 -0.1815  0.0316  0.1281
   50U     H5'1 1087   7.139   7.948   3.563  0.4457  3.4585  0.1618
   50U     H5'2 1088   7.287   7.921   3.670  0.0739  2.2428  3.0726
   50U      C4' 1089   7.154   8.071   3.727 -0.3626  0.6511  0.0378
   50U      H4' 1090   7.215   8.143   3.672  2.4740 -0.8047  1.0327
   50U      O4' 1091   7.017   8.108   3.715 -0.2085  0.1996  0.2468
   50U      C1' 1092   6.974   8.161   3.836  0.7237 -0.0190 -0.3541
   50U      H1' 1093   6.940   8.261   3.812 -0.4287 -0.5754 -1.1205
   50U       N1 1094   6.861   8.084   3.899 -0.5284 -0.7542 -0.2335
   50U       C6 1095   6.851   7.948   3.891  0.0373 -0.0876  0.3313
   50U       H6 1096   6.931   7.900   3.837  0.4790  2.9128 -1.8730
   50U       C5 1097   6.746   7.886   3.950  0.3182  0.2402 -0.1778
   50U       H5 1098   6.732   7.780   3.938 -1.4079  0.5049 -0.7416
   50U       C4 1099   6.645   7.951   4.031 -0.0393 -0.4963  0.3497
   50U       O4 1100   6.546   7.898   4.077  0.1252 -0.2585  0.2341
   50U       N3 1101   6.663   8.089   4.031  0.1546 -0.0488 -0.1161
   50U       H3 1102   6.596   8.145   4.081  0.0624 -1.2999  1.2472
   50U       C2 1103   6.770   8.158   3.978  0.4977 -0.6202  0.3234
   50U       O2 1104   6.782   8.280   4.003  0.2766 -0.1547  0.3687
   50U      C3' 1105   7.185   8.053   3.878  0.9835 -0.4836 -0.0324
   50U      H3' 1106   7.144   7.961   3.921  3.7448 -1.8232 -0.0424
   50U      C2' 1107   7.103   8.173   3.923 -0.2250 -0.3257  0.5766
   50U     H2'1 1108   7.086   8.170   4.031 -0.3893  1.6220  0.6419
   50U      O2' 1109   7.171   8.298   3.893  0.5656 -0.0867  0.2649
   50U     HO'2 1110   7.266   8.285   3.902  1.1361  2.0414 -1.9487
   50U      O3' 1111   7.322   8.054   3.905  0.0759 -1.0415 -0.8325
   51A        P 1112   7.366   8.003   4.049  0.1685 -0.2788 -0.3850
   51A      O1P 1113   7.510   8.036   4.059 -0.1106 -0.3162  0.0848
   51A      O2P 1114   7.315   7.867   4.063  0.6287  0.2240  0.2587
   51A      O5' 1115   7.289   8.094   4.159 -0.0154  0.4952 -0.1476
   51A      C5' 1116   7.324   8.231   4.183 -0.1505 -0.4012 -0.4472
   51A     H5'1 1117   7.312   8.288   4.090 -0.6591 -0.8624 -0.6661
   51A     H5'2 1118   7.429   8.247   4.207  0.4748 -3.9704 -0.3788
   51A      C4' 1119   7.237   8.291   4.294  0.7928  0.1213 -0.5103
   51A      H4' 1120   7.275   8.388   4.325 -2.1979  0.1790  3.7759
   51A      O4' 1121   7.101   8.310   4.245  0.1976  0.3809 -0.5516
   51A      C1' 1122   7.013   8.287   4.359  0.7189  0.3184  0.5534
   51A      H1' 1123   6.945   8.372   4.352  0.4627  0.3830  3.0048
   51A       N9 1124   6.937   8.166   4.332  0.0406  0.4529  0.2186
   51A       C8 1125   6.970   8.057   4.251 -0.0744  0.4565  0.0245
   51A       H8 1126   7.064   8.053   4.197  0.7573 -0.4444  1.4738
   51A       N7 1127   6.877   7.962   4.257 -0.2872  0.2826 -0.0059
   51A       C5 1128   6.777   8.011   4.338 -0.7790 -0.4095 -0.6822
   51A       C6 1129   6.649   7.972   4.393 -0.0714  0.0434  0.0524
   51A       N6 1130   6.589   7.859   4.372 -0.0771 -0.2640  0.0796
   51A      H61 1131   6.638   7.797   4.309  2.5084 -0.2108  1.8748
   51A      H62 1132   6.496   7.844   4.408 -0.2183  0.1759 -0.0934
   51A       N1 1133   6.593   8.031   4.499 -0.3816  0.3036  0.7186
   51A       C2 1134   6.653   8.138   4.540  0.4854 -0.1688  0.8614
   51A       H2 1135   6.602   8.191   4.620  1.0429  0.7489  0.6244
   51A       N3 1136   6.757   8.203   4.489  0.4592  0.4122  0.6027
   51A       C4 1137   6.819   8.133   4.389  0.0660  0.8634  0.5096
   51A      C3' 1138   7.226   8.217   4.427  0.2125 -0.2414  0.1216
   51A      H3' 1139   7.205   8.113   4.400 -1.0359  0.0159  0.0022
   51A      C2' 1140   7.095   8.284   4.487  0.4068  0.5260 -0.1996
   51A     H2'1 1141   7.047   8.227   4.567  1.0284 -0.1720 -0.3115
   51A      O2' 1142   7.110   8.415   4.526 -0.3126 -0.0405  0.3550
   51A     HO'2 1143   7.193   8.436   4.567 -0.9929  3.9118  0.0779
   51A      O3' 1144   7.337   8.228   4.520 -0.0300 -0.0430 -0.4384
   52U        P 1145   7.369   8.123   4.631  0.3809  0.0401  0.2559
   52U      O1P 1146   7.489   8.177   4.701  0.0178  0.3363  0.9822
   52U      O2P 1147   7.375   7.994   4.563  0.8148  0.1101 -0.2530
   52U      O5' 1148   7.250   8.129   4.728  0.2548  0.5755 -0.5776
   52U      C5' 1149   7.224   8.242   4.806 -0.3805 -0.6365 -0.2807
   52U     H5'1 1150   7.211   8.332   4.748 -0.7678  0.1562  0.9962
   52U     H5'2 1151   7.311   8.255   4.871  0.8016  1.2492 -2.1294
   52U      C4' 1152   7.104   8.225   4.902  0.2775 -0.4367  0.2235
   52U      H4' 1153   7.090   8.311   4.968 -0.2302 -0.4170  0.0922
   52U      O4' 1154   6.987   8.221   4.821  0.0920  0.3451 -0.3629
   52U      C1' 1155   6.901   8.124   4.879  0.1253  0.2020  0.1331
   52U      H1' 1156   6.803   8.166   4.904  0.7068  2.9651 -1.7087
   52U       N1 1157   6.882   7.999   4.799 -0.2225  0.9722  0.2325
   52U       C6 1158   6.961   7.966   4.691 -0.3477  0.1482 -0.2135
   52U       H6 1159   7.046   8.033   4.680 -0.4516  0.6513  1.6901
   52U       C5 1160   6.935   7.852   4.613  0.6415  0.7196  0.0329
   52U       H5 1161   6.997   7.823   4.529 -2.0404  0.6087 -2.0110
   52U       C4 1162   6.807   7.785   4.628 -0.8068  0.0026  0.4635
   52U       O4 1163   6.765   7.689   4.569 -0.3668 -0.1578 -0.1940
   52U       N3 1164   6.733   7.832   4.734  0.0999  0.8136 -0.0978
   52U       H3 1165   6.645   7.787   4.755 -1.1815  3.9413  1.8467
   52U       C2 1166   6.770   7.924   4.827 -0.3943  0.7389 -0.0869
   52U       O2 1167   6.692   7.944   4.917 -0.5932 -0.7737  0.4287
   52U      C3' 1168   7.114   8.111   4.999 -0.3654  0.9863 -0.3959
   52U      H3' 1169   7.164   8.030   4.946 -2.3145 -1.2852  1.0424
   52U      C2' 1170   6.963   8.083   5.017  0.0387 -0.3654 -0.1800
   52U     H2'1 1171   6.945   7.981   5.050 -1.8462 -0.3982 -1.1982
   52U      O2' 1172   6.908   8.175   5.112  0.1093  0.1173 -0.3217
   52U     HO'2 1173   6.982   8.177   5.173 -0.9897  0.7804  1.0278
   52U      O3' 1174   7.165   8.136   5.128  0.6095 -0.0578  0.2809
   53U        P 1175   7.224   8.023   5.227 -0.5094 -0.1715 -0.4953
   53U      O1P 1176   7.282   8.090   5.341  0.1857 -0.4202  0.0625
   53U      O2P 1177   7.314   7.932   5.149 -0.2515  0.2293 -0.3876
   53U      O5' 1178   7.104   7.928   5.271  0.2949 -0.2210 -1.1113
   53U      C5' 1179   7.000   7.968   5.359  0.4891  0.0444  0.3532
   53U     H5'1 1180   6.975   8.071   5.336 -0.0911  0.1779  1.4876
   53U     H5'2 1181   7.039   7.963   5.461  0.9579 -0.8222  0.1450
   53U      C4' 1182   6.872   7.877   5.362 -0.9218  0.6822  0.5381
   53U      H4' 1183   6.795   7.924   5.424  0.9361  0.4262  3.2285
   53U      O4' 1184   6.836   7.851   5.226  0.1845 -1.1455  0.3141
   53U      C1' 1185   6.752   7.743   5.217  0.6773 -0.4973 -0.2480
   53U      H1' 1186   6.653   7.790   5.211  0.1125 -1.6872 -0.4869
   53U       N1 1187   6.775   7.662   5.094 -0.6257  0.0218  0.0601
   53U       C6 1188   6.889   7.673   5.017 -0.4512  0.0573 -0.8935
   53U       H6 1189   6.974   7.724   5.059  1.0488 -2.1545 -1.0675
   53U       C5 1190   6.903   7.592   4.914 -0.0412  0.0139 -0.4355
   53U       H5 1191   6.991   7.599   4.852 -0.0339 -0.3801 -0.4731
   53U       C4 1192   6.795   7.503   4.864 -0.0762 -0.3300  0.2891
   53U       O4 1193   6.795   7.439   4.754 -0.4548  0.3454 -0.8164
   53U       N3 1194   6.687   7.497   4.946 -0.4930 -0.1249 -0.0608
   53U       H3 1195   6.612   7.438   4.912  1.0451 -2.1360 -0.1385
   53U       C2 1196   6.669   7.582   5.058  0.2741  0.8195 -0.4443
   53U       O2 1197   6.562   7.577   5.116  0.1168 -0.2711 -0.2960
   53U      C3' 1198   6.896   7.735   5.413 -0.7824  0.2025 -0.3866
   53U      H3' 1199   6.980   7.693   5.358  0.2740 -0.1874  1.4560
   53U      C2' 1200   6.774   7.670   5.350 -0.7871 -0.2573 -0.1580
   53U     H2'1 1201   6.785   7.564   5.332  0.7883  0.0810 -1.4053
   53U      O2' 1202   6.656   7.678   5.427 -0.0999 -0.2307  0.0081
   53U     HO'2 1203   6.609   7.597   5.407 -1.7126 -0.0229  2.5210
   53U      O3' 1204   6.909   7.725   5.553  0.5330  0.0391 -0.0644
   54C        P 1205   6.947   7.591   5.628  0.0001  0.0539  0.0473
   54C      O1P 1206   6.957   7.620   5.775 -0.3549  0.5207 -0.8956
   54C      O2P 1207   7.076   7.550   5.557  0.1766  0.6357  0.1202
   54C      O5' 1208   6.836   7.484   5.605 -0.2337  0.3202  0.1158
   54C      C5' 1209   6.712   7.483   5.675 -0.2105 -0.4117 -0.0603
   54C     H5'1 1210   6.678   7.586   5.686  0.7498 -0.1472  0.6706
   54C     H5'2 1211   6.728   7.449   5.778 -3.1819  0.4587  0.7936
   54C      C4' 1212   6.618   7.378   5.605 -0.0358 -0.2006  0.4274
   54C      H4' 1213   6.521   7.396   5.653 -1.1339  0.5874 -1.9164
   54C      O4' 1214   6.602   7.401   5.466 -0.5211  0.0850  0.0512
   54C      C1' 1215   6.560   7.287   5.398 -0.2265  0.4176 -0.1998
   54C      H1' 1216   6.461   7.300   5.355  0.3453 -0.4470 -1.8352
   54C       N1 1217   6.652   7.242   5.291  0.0224  0.0312 -0.2019
   54C       C6 1218   6.771   7.298   5.269 -0.1325  0.5296 -0.0039
   54C       H6 1219   6.815   7.338   5.359  0.0436  0.3129  0.0080
   54C       C5 1220   6.832   7.278   5.148  0.4420 -0.3122  1.0113
   54C       H5 1221   6.922   7.332   5.124 -1.0184  0.7735 -2.6757
   54C       C4 1222   6.769   7.188   5.055  0.4438  0.1119  0.0919
   54C       N4 1223   6.820   7.161   4.941 -0.2907  1.2436 -0.1988
   54C      H41 1224   6.910   7.194   4.913  0.3074 -0.6183 -0.6089
   54C      H42 1225   6.767   7.098   4.882  0.9233  0.6378 -0.6699
   54C       N3 1226   6.651   7.133   5.075 -0.3367  0.3691  0.2927
   54C       C2 1227   6.597   7.155   5.194  0.4228  0.1604 -0.2839
   54C       O2 1228   6.495   7.094   5.218  0.0283 -0.6528 -0.7958
   54C      C3' 1229   6.645   7.229   5.612  0.5271 -0.0554  0.5751
   54C      H3' 1230   6.746   7.217   5.572  0.2629 -0.3413 -0.0270
   54C      C2' 1231   6.551   7.173   5.501  0.1237 -0.6054 -0.3703
   54C     H2'1 1232   6.584   7.076   5.462 -0.1113 -0.8473  0.0223
   54C      O2' 1233   6.422   7.173   5.566 -0.6323  0.9284  0.4986
   54C     HO'2 1234   6.441   7.104   5.630 -1.3104  0.2813  0.0113
   54C      O3' 1235   6.632   7.185   5.740  0.2840 -0.5521 -0.2740
   55C        P 1236   6.699   7.051   5.791 -0.2379 -0.3923  0.5006
   55C      O1P 1237   6.649   7.036   5.933  0.3236 -0.3689  0.1647
   55C      O2P 1238   6.844   7.061   5.777 -0.8221 -0.8129 -0.0266
   55C      O5' 1239   6.651   6.930   5.694  0.1560 -0.6861  0.3867
   55C      C5' 1240   6.514   6.879   5.688  0.3646 -0.1620 -0.4783
   55C     H5'1 1241   6.443   6.960   5.673 -1.2977 -1.6397 -0.8515
   55C     H5'2 1242   6.487   6.819   5.775  0.9783 -0.8090 -0.7171
   55C      C4' 1243   6.505   6.775   5.576  0.0253 -0.0598 -0.2626
   55C      H4' 1244   6.403   6.734   5.571 -0.7783  1.9230 -1.0408
   55C      O4' 1245   6.532   6.834   5.454 -0.1189 -0.0227 -0.1301
   55C      C1' 1246   6.565   6.729   5.370  0.2410  0.3739  0.3822
   55C      H1' 1247   6.483   6.717   5.299  0.6744  0.5201 -0.1602
   55C       N1 1248   6.686   6.768   5.280 -0.1217  0.1830  0.6464
   55C       C6 1249   6.769   6.871   5.307  0.6114  0.0122  0.5690
   55C       H6 1250   6.754   6.922   5.401 -1.0843 -1.4943  1.1721
   55C       C5 1251   6.872   6.904   5.219  0.1348  0.0474  0.5136
   55C       H5 1252   6.943   6.981   5.244  0.3845 -0.1675  0.4761
   55C       C4 1253   6.873   6.835   5.095 -0.3944 -0.1995  0.1397
   55C       N4 1254   6.959   6.874   5.012 -0.6580  0.3569  0.1721
   55C      H41 1255   7.018   6.952   5.038  0.9676 -0.4865 -0.8065
   55C      H42 1256   6.964   6.826   4.923 -2.2836  1.3250 -0.4691
   55C       N3 1257   6.798   6.736   5.065  0.1648 -0.2714 -1.3368
   55C       C2 1258   6.706   6.703   5.155  1.0263  0.3759  0.2196
   55C       O2 1259   6.634   6.609   5.120 -0.0450  0.3144  0.4959
   55C      C3' 1260   6.606   6.651   5.589  0.0482  0.3576 -0.8343
   55C      H3' 1261   6.707   6.684   5.615 -0.3419  0.7165  0.3149
   55C      C2' 1262   6.601   6.604   5.444  0.5849 -0.1825 -0.0791
   55C     H2'1 1263   6.696   6.568   5.404  1.8519  3.3976 -0.6361
   55C      O2' 1264   6.485   6.519   5.412 -0.2129 -0.5972 -0.0450
   55C     HO'2 1265   6.518   6.429   5.414  0.3896 -0.3814 -0.0067
   55C      O3' 1266   6.547   6.563   5.683  0.0738 -0.5390  0.2077
   56G        P 1267   6.619   6.435   5.737  0.4804 -0.0365  0.1288
   56G      O1P 1268   6.546   6.384   5.852  0.2420 -0.3981 -0.0748
   56G      O2P 1269   6.757   6.470   5.755 -0.2226  0.0585 -0.3157
   56G      O5' 1270   6.620   6.328   5.616 -0.6105  0.2054  0.4822
   56G      C5' 1271   6.504   6.250   5.580 -0.0498 -0.5016 -0.5431
   56G     H5'1 1272   6.420   6.317   5.564  0.3888 -0.0967 -1.1812
   56G     H5'2 1273   6.486   6.175   5.658  0.2744 -1.1373 -1.0725
   56G      C4' 1274   6.530   6.172   5.450 -0.5225  0.0524 -0.1749
   56G      H4' 1275   6.442   6.111   5.428  0.9446 -3.1822  2.0683
   56G      O4' 1276   6.566   6.255   5.333  0.4505 -0.5248 -0.2953
   56G      C1' 1277   6.641   6.184   5.237 -0.0678  0.0224 -0.3916
   56G      H1' 1278   6.593   6.174   5.139  0.2284  1.8439 -0.7576
   56G       N9 1279   6.766   6.260   5.208  0.2377  0.2402 -0.4900
   56G       C8 1280   6.833   6.352   5.290  0.5543  0.5104  0.2294
   56G       H8 1281   6.814   6.370   5.394  2.8074 -1.5138  1.0742
   56G       N7 1282   6.946   6.386   5.230 -0.9680 -0.7633 -0.6375
   56G       C5 1283   6.940   6.343   5.101 -0.5126 -0.2893  0.5009
   56G       C6 1284   7.026   6.360   4.986 -0.8536 -0.5764 -0.0114
   56G       O6 1285   7.115   6.439   4.957 -0.5785  0.3278  0.8578
   56G       N1 1286   6.988   6.284   4.877 -0.5497 -0.8518 -0.0850
   56G       H1 1287   7.052   6.296   4.799  1.2079  0.5405  1.4983
   56G       C2 1288   6.896   6.189   4.881 -0.5520 -0.7261 -0.1087
   56G       N2 1289   6.894   6.109   4.778  0.0728  0.4762 -0.0394
   56G      H21 1290   6.964   6.106   4.705  1.0728 -0.2699  0.8973
   56G      H22 1291   6.818   6.043   4.782  0.6960 -0.2098  1.0307
   56G       N3 1292   6.811   6.175   4.978 -0.2798 -0.6246 -0.4203
   56G       C4 1293   6.836   6.256   5.086 -0.1369 -0.3039 -0.9361
   56G      C3' 1294   6.652   6.064   5.454  0.4410  0.1337  0.3036
   56G      H3' 1295   6.729   6.108   5.516  0.3367  0.2621  0.3436
   56G      C2' 1296   6.679   6.059   5.305  0.1713  0.4854 -0.2887
   56G     H2'1 1297   6.784   6.029   5.302 -0.2153 -1.1574  0.8745
   56G      O2' 1298   6.592   5.956   5.258 -0.5822 -0.0021  1.0070
   56G     HO'2 1299   6.550   5.920   5.336  0.8498  0.1252  1.8725
   56G      O3' 1300   6.610   5.942   5.510 -0.0430  0.2114 -0.3503
   57U        P 1301   6.699   5.844   5.593 -0.2570 -0.0779  0.2397
   57U      O1P 1302   6.617   5.745   5.658 -0.3618 -0.5062 -0.1966
   57U      O2P 1303   6.794   5.928   5.665  0.5681  0.7347 -0.7455
   57U      O5' 1304   6.777   5.772   5.473  0.0194  0.5147 -0.0529
   57U      C5' 1305   6.717   5.666   5.404 -0.2304  0.0497 -0.0577
   57U     H5'1 1306   6.615   5.697   5.378  0.7580  2.1264 -1.7816
   57U     H5'2 1307   6.711   5.576   5.465  0.2764  0.5585  0.7477
   57U      C4' 1308   6.783   5.629   5.268  0.4217 -0.3057  0.3354
   57U      H4' 1309   6.716   5.559   5.219 -0.0653  0.5767 -0.2985
   57U      O4' 1310   6.787   5.741   5.169  0.8770 -0.2061  0.4167
   57U      C1' 1311   6.909   5.735   5.099  0.8328  0.3481 -0.2339
   57U      H1' 1312   6.896   5.736   4.990 -2.5825  1.1336  0.0387
   57U       N1 1313   6.987   5.853   5.129 -0.1772  0.1219  0.4623
   57U       C6 1314   6.989   5.908   5.257 -0.0807  0.5711  0.4831
   57U       H6 1315   6.927   5.871   5.337 -0.5311 -1.0737 -0.5854
   57U       C5 1316   7.064   6.020   5.279  0.9084 -0.3555 -0.0348
   57U       H5 1317   7.069   6.052   5.381 -4.3461 -0.9160  0.6594
   57U       C4 1318   7.153   6.080   5.175  0.5231 -0.0637  0.5689
   57U       O4 1319   7.228   6.177   5.187 -0.0353 -0.6436 -0.8839
   57U       N3 1320   7.141   6.016   5.053  0.3889  0.2150  0.0396
   57U       H3 1321   7.209   6.047   4.984 -0.4897  1.9912 -0.0623
   57U       C2 1322   7.075   5.897   5.031 -0.0965 -0.6447 -0.0270
   57U       O2 1323   7.094   5.835   4.921 -0.2728  0.4488  0.0356
   57U      C3' 1324   6.926   5.576   5.285 -0.1167  0.0411  1.3130
   57U      H3' 1325   6.992   5.629   5.354  1.1986 -2.0020  1.7201
   57U      C2' 1326   6.979   5.603   5.141  0.2303 -0.0437  0.2794
   57U     H2'1 1327   7.088   5.601   5.138  0.2627  1.6179 -1.7577
   57U      O2' 1328   6.925   5.499   5.057  0.0002  0.5627  0.2541
   57U     HO'2 1329   6.928   5.419   5.111 -0.8009  0.6903  0.5026
   57U      O3' 1330   6.926   5.444   5.313 -0.4125  0.2370 -0.0092
   58A        P 1331   7.056   5.381   5.383  0.1682  0.3189  0.1764
   58A      O1P 1332   7.034   5.237   5.408  0.6735  0.1486 -0.8507
   58A      O2P 1333   7.086   5.465   5.501  0.1517  0.3656  0.2742
   58A      O5' 1334   7.182   5.403   5.287 -0.0597  0.3744 -0.4889
   58A      C5' 1335   7.197   5.318   5.175 -0.4877  0.7532  0.6031
   58A     H5'1 1336   7.117   5.336   5.104  1.4471  2.7873 -1.2134
   58A     H5'2 1337   7.188   5.213   5.205 -2.0829  0.6616 -0.0799
   58A      C4' 1338   7.332   5.353   5.112  0.5457  0.5322 -0.5841
   58A      H4' 1339   7.358   5.271   5.045 -0.9830 -2.2415  2.0037
   58A      O4' 1340   7.325   5.467   5.031  0.4973  0.1274 -0.0340
   58A      C1' 1341   7.449   5.530   5.040  0.9233 -0.4875  0.6221
   58A      H1' 1342   7.490   5.543   4.940 -0.3483  0.9314  0.2315
   58A       N9 1343   7.435   5.664   5.109 -0.8320  0.6771 -0.0234
   58A       C8 1344   7.367   5.696   5.220  0.3340 -0.3780  0.0791
   58A       H8 1345   7.309   5.628   5.280  0.7090  0.2054  1.1168
   58A       N7 1346   7.387   5.817   5.261  0.2199 -0.7003 -0.0905
   58A       C5 1347   7.471   5.873   5.166 -0.3022  0.4489  0.6539
   58A       C6 1348   7.540   5.997   5.147 -0.5876  0.0547  0.2342
   58A       N6 1349   7.510   6.115   5.204 -0.0767 -0.7363 -0.3550
   58A      H61 1350   7.420   6.125   5.250 -0.2239  0.1196 -0.7940
   58A      H62 1351   7.546   6.200   5.161 -3.0877  0.5775 -0.6029
   58A       N1 1352   7.626   6.016   5.042 -0.8452  0.3638  0.0509
   58A       C2 1353   7.647   5.908   4.969 -0.0386 -0.4457  0.2132
   58A       H2 1354   7.714   5.920   4.884  0.5283 -2.2469  0.3643
   58A       N3 1355   7.595   5.786   4.978  0.2323 -0.2424  0.5363
   58A       C4 1356   7.508   5.776   5.075  0.0620 -0.0526  0.6459
   58A      C3' 1357   7.447   5.360   5.201 -0.0830  0.2145 -0.0570
   58A      H3' 1358   7.425   5.426   5.284 -0.2200 -1.7027  1.4990
   58A      C2' 1359   7.546   5.442   5.116 -0.5749  0.2986  0.3607
   58A     H2'1 1360   7.609   5.496   5.187  2.8773 -1.9313 -0.7342
   58A      O2' 1361   7.627   5.360   5.028  0.2250 -0.1530  0.4468
   58A     HO'2 1362   7.716   5.390   5.011  0.2369 -0.8905 -0.9559
   58A      O3' 1363   7.493   5.231   5.248 -0.7648  0.0158 -0.1328
   59C        P 1364   7.555   5.219   5.396 -0.1670  0.3351  0.0197
   59C      O1P 1365   7.622   5.086   5.413  0.3030 -0.4203 -0.2660
   59C      O2P 1366   7.447   5.261   5.490  0.0935  0.2243 -0.3006
   59C      O5' 1367   7.675   5.330   5.395  0.0840 -0.7155  0.0520
   59C      C5' 1368   7.788   5.298   5.318 -0.2365  0.5891 -0.5608
   59C     H5'1 1369   7.753   5.276   5.217  0.8073  2.2490 -1.3410
   59C     H5'2 1370   7.842   5.208   5.344  2.2371  1.1591 -3.2152
   59C      C4' 1371   7.889   5.404   5.314 -0.1268  0.1772  0.2794
   59C      H4' 1372   7.972   5.373   5.249  0.1295  1.6808 -0.1582
   59C      O4' 1373   7.829   5.525   5.252 -0.2375 -0.6507  0.1809
   59C      C1' 1374   7.902   5.639   5.305 -0.3630  1.4918  0.2891
   59C      H1' 1375   7.948   5.697   5.226  1.5248 -0.2853  0.0134
   59C       N1 1376   7.823   5.730   5.386 -0.4474 -0.0623 -0.3129
   59C       C6 1377   7.710   5.700   5.455 -0.1674  0.0318 -0.2509
   59C       H6 1378   7.686   5.596   5.472 -0.5982 -0.1467 -1.7983
   59C       C5 1379   7.626   5.793   5.502  0.2677 -0.6017 -0.2145
   59C       H5 1380   7.532   5.765   5.547  0.1108  1.6676  1.0478
   59C       C4 1381   7.673   5.927   5.481  0.6518 -0.0982  0.6856
   59C       N4 1382   7.594   6.029   5.493  0.1572 -0.2718 -0.1856
   59C      H41 1383   7.496   6.005   5.493  0.5135 -2.0036  1.1557
   59C      H42 1384   7.631   6.105   5.438 -1.0129  2.4266  2.4652
   59C       N3 1385   7.779   5.963   5.414 -0.5025 -0.1971 -0.3815
   59C       C2 1386   7.863   5.865   5.370  0.4606  0.2715  0.2175
   59C       O2 1387   7.973   5.900   5.324  0.5541  0.8633  0.6115
   59C      C3' 1388   7.943   5.454   5.449  0.0023 -0.6541 -0.0218
   59C      H3' 1389   7.856   5.483   5.509 -0.9280 -0.7701 -1.2736
   59C      C2' 1390   8.012   5.578   5.394  0.6951  0.2746 -0.5588
   59C     H2'1 1391   8.035   5.644   5.477 -0.3016  1.1240 -0.9292
   59C      O2' 1392   8.119   5.557   5.303  0.0199  0.7564 -0.0049
   59C     HO'2 1393   8.146   5.465   5.303 -0.3314  0.6441  0.8057
   59C      O3' 1394   8.026   5.365   5.523  0.2150  0.2681  0.4217
   60U        P 1395   8.074   5.379   5.669 -0.0746 -0.2066 -0.2752
   60U      O1P 1396   8.178   5.271   5.702  0.8737  0.0014 -0.0327
   60U      O2P 1397   7.949   5.387   5.752  0.7403 -0.3084  0.0553
   60U      O5' 1398   8.155   5.516   5.688 -0.4833  0.5987  0.0917
   60U      C5' 1399   8.278   5.539   5.628 -0.2887  0.0632 -0.2594
   60U     H5'1 1400   8.276   5.514   5.522 -2.2207  0.6707 -0.4260
   60U     H5'2 1401   8.355   5.480   5.677  1.7935  0.1717 -3.1649
   60U      C4' 1402   8.331   5.683   5.629 -0.9999  0.0618 -0.8435
   60U      H4' 1403   8.430   5.681   5.583 -0.5522  0.5544  0.0669
   60U      O4' 1404   8.257   5.773   5.545 -0.0945  0.7018  0.3467
   60U      C1' 1405   8.248   5.907   5.611 -0.9345  0.9822 -0.2689
   60U      H1' 1406   8.290   5.980   5.540 -0.4111 -1.2239 -2.3703
   60U       N1 1407   8.110   5.938   5.656  0.9110  0.1509 -0.4999
   60U       C6 1408   8.024   5.836   5.692  0.7583 -0.2115 -0.9076
   60U       H6 1409   8.048   5.732   5.672 -0.9519 -0.8886  0.3136
   60U       C5 1410   7.900   5.857   5.743 -0.5110 -0.2446  0.3398
   60U       H5 1411   7.829   5.778   5.762 -0.7849 -0.3822 -1.1726
   60U       C4 1412   7.852   5.992   5.763 -0.5790 -0.3484 -0.7425
   60U       O4 1413   7.752   6.024   5.826 -0.1599 -0.0788 -0.5513
   60U       N3 1414   7.932   6.090   5.712  0.1739  0.3082  0.4285
   60U       H3 1415   7.916   6.184   5.745 -2.2402 -0.3942  1.4814
   60U       C2 1416   8.063   6.070   5.661  0.8012  0.0294 -0.2257
   60U       O2 1417   8.125   6.166   5.621  0.1715 -0.6911  0.1769
   60U      C3' 1418   8.330   5.750   5.771 -0.0135  0.4836 -0.2525
   60U      H3' 1419   8.241   5.729   5.830  0.0585 -1.9631 -0.9092
   60U      C2' 1420   8.346   5.899   5.728 -0.5181 -0.7575 -0.0067
   60U     H2'1 1421   8.314   5.970   5.805  0.1055  0.6694 -1.0330
   60U      O2' 1422   8.483   5.931   5.691  0.5157 -0.2987 -0.1947
   60U     HO'2 1423   8.543   5.864   5.725  0.4050  0.4681  1.6072
   60U      O3' 1424   8.445   5.707   5.842  0.9478  0.3518  0.0297
   61U        P 1425   8.462   5.731   5.996 -0.3934 -0.2206 -0.3375
   61U      O1P 1426   8.581   5.663   6.056 -0.0092 -0.0739 -0.4070
   61U      O2P 1427   8.336   5.704   6.068 -0.6877 -0.0699  0.5253
   61U      O5' 1428   8.493   5.885   6.021 -0.0339 -0.0051  0.0206
   61U      C5' 1429   8.617   5.936   5.985  0.6993 -0.7529  0.5297
   61U     H5'1 1430   8.642   5.917   5.881  0.4983 -0.3124  0.3989
   61U     H5'2 1431   8.695   5.897   6.051  1.3865  1.4982  1.1244
   61U      C4' 1432   8.626   6.087   6.007  0.1082  0.1989  0.2280
   61U      H4' 1433   8.729   6.112   5.981  0.6669 -2.5390 -0.5305
   61U      O4' 1434   8.551   6.142   5.906 -0.1977 -0.2064 -0.2873
   61U      C1' 1435   8.492   6.264   5.959  0.7116 -1.0447  0.3932
   61U      H1' 1436   8.529   6.344   5.895 -2.7423  0.4413  0.0188
   61U       N1 1437   8.339   6.265   5.952 -0.3721 -0.2141  0.4869
   61U       C6 1438   8.265   6.166   6.009 -0.0259  0.7697 -0.9424
   61U       H6 1439   8.311   6.079   6.054 -1.0714  0.2318 -0.8889
   61U       C5 1440   8.133   6.169   6.002 -0.2696 -0.3460 -0.1325
   61U       H5 1441   8.083   6.081   6.036  0.3476 -1.2507 -1.4652
   61U       C4 1442   8.059   6.281   5.940  0.8149  0.0462 -0.0100
   61U       O4 1443   7.934   6.289   5.944 -0.7039  0.1413 -0.0280
   61U       N3 1444   8.139   6.387   5.905  0.2161  0.4961 -0.1860
   61U       H3 1445   8.102   6.478   5.886  1.6140  1.5011  1.5867
   61U       C2 1446   8.277   6.379   5.897 -0.2227 -0.5059  0.0905
   61U       O2 1447   8.338   6.481   5.856 -0.3305  0.0589 -0.1551
   61U      C3' 1448   8.576   6.139   6.140 -0.6126 -0.2086 -0.0192
   61U      H3' 1449   8.487   6.086   6.174  0.1968  0.1003  2.8388
   61U      C2' 1450   8.545   6.279   6.099  0.5353  0.1014  0.1585
   61U     H2'1 1451   8.474   6.327   6.167  0.4759 -0.5158  0.5404
   61U      O2' 1452   8.659   6.365   6.107 -0.2092  0.0837  0.0568
   61U     HO'2 1453   8.704   6.351   6.191 -0.1190  0.7343  0.1196
   61U      O3' 1454   8.675   6.133   6.241  0.0933  0.3360  0.4039
   61U      H3T 1455   8.702   6.043   6.260  2.3451  0.7016 -0.7521
   62G      O5' 1456   8.157   7.004   5.314 -0.3986  0.0893  0.4381
   62G      H5T 1457   8.146   7.099   5.309 -0.4253  0.0584 -0.3586
   62G      C5' 1458   8.290   6.974   5.258 -0.2530 -0.3392 -0.0574
   62G     H5'1 1459   8.369   7.013   5.322  0.6119 -1.1892 -0.5748
   62G     H5'2 1460   8.295   7.022   5.160  1.5280 -2.3493 -1.0553
   62G      C4' 1461   8.313   6.830   5.241 -0.9862  0.1216 -0.3986
   62G      H4' 1462   8.419   6.821   5.221 -0.8109  1.7493 -0.3229
   62G      O4' 1463   8.271   6.752   5.352  0.0260  0.2966  0.3590
   62G      C1' 1464   8.250   6.623   5.297  0.0814  0.2809  0.1629
   62G      H1' 1465   8.329   6.561   5.339  1.9079  1.7635 -0.8961
   62G       N9 1466   8.111   6.581   5.329  0.0073  0.3302  0.7408
   62G       C8 1467   8.001   6.659   5.364  0.1539  0.4067 -0.5251
   62G       H8 1468   8.008   6.767   5.369 -0.6973  0.4343  0.2115
   62G       N7 1469   7.891   6.592   5.399 -0.4283  0.5783 -0.0018
   62G       C5 1470   7.935   6.455   5.381 -0.4973  0.6383 -0.7326
   62G       C6 1471   7.867   6.325   5.404  0.6980  0.4761 -0.4919
   62G       O6 1472   7.751   6.300   5.444 -0.6473 -0.1555 -0.1226
   62G       N1 1473   7.952   6.220   5.376  0.6692  0.6365 -0.1101
   62G       H1 1474   7.915   6.127   5.394 -3.6162  2.2502  0.6443
   62G       C2 1475   8.082   6.225   5.330  0.4185 -0.2946 -0.2007
   62G       N2 1476   8.138   6.114   5.287  0.6639 -0.3984  0.0032
   62G      H21 1477   8.089   6.026   5.278  3.3694 -1.7693 -4.3819
   62G      H22 1478   8.218   6.118   5.226  0.2331  0.4966 -0.5277
   62G       N3 1479   8.145   6.341   5.302  0.0061  0.2631 -0.2020
   62G       C4 1480   8.067   6.450   5.334  0.9966  0.3105  0.3474
   62G      C3' 1481   8.241   6.775   5.122 -0.0518  0.4064  0.7596
   62G      H3' 1482   8.138   6.808   5.134  0.5880  2.4711  0.9182
   62G      C2' 1483   8.263   6.628   5.147 -0.5210  0.3273 -0.2935
   62G     H2'1 1484   8.195   6.568   5.086 -2.9785  2.1987  0.4351
   62G      O2' 1485   8.397   6.589   5.105  0.4253  0.0655  0.3691
   62G     HO'2 1486   8.396   6.631   5.019 -2.8490 -0.2975  0.0976
   62G      O3' 1487   8.305   6.812   5.001  0.1280  0.5582 -0.0348
   63U        P 1488   8.204   6.843   4.880 -0.0784 -0.0550  0.1597
   63U      O1P 1489   8.282   6.909   4.774 -0.2377  0.2154 -1.0746
   63U      O2P 1490   8.081   6.911   4.921  0.1380  0.0594  0.2847
   63U      O5' 1491   8.170   6.698   4.830 -0.3300  0.3574 -0.1415
   63U      C5' 1492   8.266   6.627   4.755  0.1950 -0.0347  0.1104
   63U     H5'1 1493   8.367   6.639   4.797 -0.7604  1.0779  2.2672
   63U     H5'2 1494   8.261   6.668   4.654  1.9213  2.6585  1.0012
   63U      C4' 1495   8.241   6.474   4.744  0.1085  0.7508 -0.2726
   63U      H4' 1496   8.329   6.442   4.689  1.2606 -0.8134  2.2936
   63U      O4' 1497   8.224   6.396   4.863  0.5768  0.1330  0.1345
   63U      C1' 1498   8.121   6.294   4.843 -0.0498 -0.2762 -0.3077
   63U      H1' 1499   8.155   6.193   4.862  1.1541  0.6372  3.3058
   63U       N1 1500   8.000   6.318   4.930  0.4354  0.9840  0.2647
   63U       C6 1501   7.969   6.440   4.983  0.1564 -0.7129 -0.4953
   63U       H6 1502   8.030   6.523   4.951  1.5529 -1.1833  0.8421
   63U       C5 1503   7.859   6.468   5.056  0.3677  0.1046 -0.6222
   63U       H5 1504   7.834   6.568   5.090 -0.4166 -0.0996 -0.5635
   63U       C4 1505   7.764   6.357   5.088 -0.5119 -0.9956 -0.6987
   63U       O4 1506   7.654   6.366   5.136  0.0291 -0.1815  0.1921
   63U       N3 1507   7.803   6.239   5.032  0.7345  0.1167  0.3880
   63U       H3 1508   7.748   6.160   5.063 -0.2343  0.7181  0.2299
   63U       C2 1509   7.917   6.210   4.960 -0.6246 -0.5219  0.6155
   63U       O2 1510   7.939   6.098   4.921 -0.5415  0.6223 -0.1796
   63U      C3' 1511   8.108   6.454   4.663 -0.6860 -0.5715  0.1176
   63U      H3' 1512   8.025   6.518   4.693 -0.2581  1.5325 -2.7599
   63U      C2' 1513   8.085   6.304   4.698 -0.9745  0.3535 -0.1248
   63U     H2'1 1514   7.986   6.266   4.672 -1.0697  0.6237 -0.1571
   63U      O2' 1515   8.172   6.226   4.625  0.3782 -0.1565  0.0132
   63U     HO'2 1516   8.184   6.254   4.534  0.9280 -0.6701 -0.0814
   63U      O3' 1517   8.139   6.479   4.526  0.1013  0.3375  0.8409
   64A        P 1518   8.026   6.525   4.425 -0.4634  0.1490 -0.0437
   64A      O1P 1519   8.094   6.540   4.293  0.3549 -0.4183  0.1324
   64A      O2P 1520   7.952   6.643   4.482 -0.7317 -0.0349 -0.9190
   64A      O5' 1521   7.929   6.404   4.416  0.4967  0.2469  0.0982
   64A      C5' 1522   7.961   6.290   4.342 -1.0783  0.6927  1.2676
   64A     H5'1 1523   8.063   6.260   4.364 -1.6027 -2.7194 -0.3015
   64A     H5'2 1524   7.965   6.323   4.238  1.4503  2.0802  1.7320
   64A      C4' 1525   7.865   6.162   4.352  1.1037  0.0334 -0.4547
   64A      H4' 1526   7.907   6.074   4.305  0.4146 -0.0567 -0.9030
   64A      O4' 1527   7.836   6.132   4.491 -0.5517 -0.1998 -0.0293
   64A      C1' 1528   7.703   6.080   4.509  0.0812 -0.2031 -0.0103
   64A      H1' 1529   7.700   5.976   4.541 -0.9096 -0.2071 -0.1108
   64A       N9 1530   7.641   6.171   4.613  0.3369 -0.1464  0.3094
   64A       C8 1531   7.669   6.305   4.641  0.4903  0.4419 -1.0382
   64A       H8 1532   7.747   6.363   4.593  1.9716  1.7036  2.5446
   64A       N7 1533   7.594   6.350   4.740 -0.0711 -0.4182 -0.1716
   64A       C5 1534   7.509   6.246   4.774  0.5146  0.3883 -0.7168
   64A       C6 1535   7.413   6.217   4.873  0.6031  0.0605  0.7036
   64A       N6 1536   7.382   6.291   4.979 -0.0388  0.1050 -0.0855
   64A      H61 1537   7.438   6.372   4.999 -0.6385  0.7404 -0.8778
   64A      H62 1538   7.299   6.269   5.032 -0.0264  1.0223  0.3337
   64A       N1 1539   7.334   6.110   4.866 -0.2632 -0.1925 -0.4146
   64A       C2 1540   7.369   6.020   4.778  0.3726  0.5753  0.0075
   64A       H2 1541   7.313   5.928   4.777  1.4580 -0.0999 -0.0471
   64A       N3 1542   7.467   6.020   4.687  0.1509  0.5011 -0.0035
   64A       C4 1543   7.533   6.137   4.692 -0.3247 -0.7343 -0.3858
   64A      C3' 1544   7.725   6.196   4.300  0.3417 -0.3125 -0.2516
   64A      H3' 1545   7.697   6.295   4.338 -0.0670 -0.2470 -0.7102
   64A      C2' 1546   7.628   6.100   4.371 -0.3392 -0.2987  0.0067
   64A     H2'1 1547   7.533   6.152   4.387  0.4791  1.2891 -0.0304
   64A      O2' 1548   7.623   5.975   4.304  0.3222  0.3234  0.4084
   64A     HO'2 1549   7.623   5.991   4.209  1.6033 -0.1058  0.3122
   64A      O3' 1550   7.719   6.196   4.159 -0.8454  0.5962  0.0391
   65C        P 1551   7.623   6.306   4.082  0.3219  0.2208  0.5199
   65C      O1P 1552   7.632   6.288   3.935  0.1129  0.2897  0.7052
   65C      O2P 1553   7.650   6.438   4.136 -0.2939  0.2144  0.6635
   65C      O5' 1554   7.482   6.252   4.126 -0.0137  0.1804 -0.2556
   65C      C5' 1555   7.434   6.128   4.066  0.2388 -0.7368  0.3341
   65C     H5'1 1556   7.514   6.056   4.085  1.1771  0.1802 -0.0401
   65C     H5'2 1557   7.411   6.138   3.960  1.1343  0.4632  0.2282
   65C      C4' 1558   7.305   6.082   4.129  0.1774  0.0365 -0.0553
   65C      H4' 1559   7.278   5.995   4.069  0.4166  1.5551 -2.5048
   65C      O4' 1560   7.310   6.054   4.269 -0.1478 -0.0165 -0.3219
   65C      C1' 1561   7.197   6.102   4.338 -0.6684 -0.1028  0.5486
   65C      H1' 1562   7.157   6.018   4.395 -1.1452  1.1962  2.2210
   65C       N1 1563   7.221   6.217   4.439 -0.2375 -0.2069  0.1801
   65C       C6 1564   7.304   6.322   4.411 -0.0631  1.0916 -0.1676
   65C       H6 1565   7.358   6.324   4.318  0.6070  2.6365  0.2282
   65C       C5 1566   7.327   6.414   4.503 -0.5045  0.5330 -0.6463
   65C       H5 1567   7.399   6.491   4.480 -1.1620  0.9264 -1.4580
   65C       C4 1568   7.254   6.409   4.623 -0.3293  0.2423 -0.6755
   65C       N4 1569   7.262   6.499   4.716  0.0834 -0.2457  0.5145
   65C      H41 1570   7.322   6.580   4.709 -0.9165  0.5339  0.7439
   65C      H42 1571   7.208   6.477   4.799 -2.1062  1.5669 -0.3141
   65C       N3 1572   7.155   6.321   4.642  0.4462  0.6929  0.3625
   65C       C2 1573   7.142   6.219   4.548  0.6654 -0.6300  0.4471
   65C       O2 1574   7.049   6.145   4.567 -0.0826 -0.0973 -0.1789
   65C      C3' 1575   7.190   6.182   4.111 -0.0850 -0.2742 -0.4338
   65C      H3' 1576   7.225   6.282   4.138 -1.3414 -0.2435  1.2340
   65C      C2' 1577   7.097   6.141   4.233 -0.3707  0.2043 -0.0963
   65C     H2'1 1578   7.033   6.222   4.268 -0.3131  0.1933  0.0352
   65C      O2' 1579   7.023   6.021   4.213  0.0579 -0.2276  0.4412
   65C     HO'2 1580   6.927   6.026   4.217  0.0474 -0.3397  0.3302
   65C      O3' 1581   7.141   6.183   3.978  0.8982  0.0287 -0.4702
   66G        P 1582   7.009   6.270   3.930 -0.2625 -0.0644 -0.2018
   66G      O1P 1583   6.978   6.229   3.794  0.5290 -0.0416  0.3771
   66G      O2P 1584   7.030   6.413   3.962  0.8007  0.3149 -0.3133
   66G      O5' 1585   6.891   6.212   4.018  0.5458  0.5911 -0.3670
   66G      C5' 1586   6.782   6.296   4.053  0.0542  0.1296 -0.4326
   66G     H5'1 1587   6.721   6.306   3.963  0.2223 -0.1853 -0.5860
   66G     H5'2 1588   6.829   6.390   4.082  1.3466 -0.5369 -0.2821
   66G      C4' 1589   6.701   6.241   4.173  0.4732  0.4989 -0.4660
   66G      H4' 1590   6.655   6.148   4.140 -2.2793  2.2895 -2.0986
   66G      O4' 1591   6.786   6.234   4.285  0.2013  0.3777 -0.3807
   66G      C1' 1592   6.726   6.295   4.406 -0.4094 -0.5529  0.1903
   66G      H1' 1593   6.713   6.216   4.480 -2.2874 -0.4348  0.0363
   66G       N9 1594   6.800   6.409   4.459 -0.0494  0.1836  0.1549
   66G       C8 1595   6.904   6.482   4.399  0.3820 -0.9796  0.7147
   66G       H8 1596   6.936   6.461   4.298 -1.8703 -0.9380 -0.0801
   66G       N7 1597   6.961   6.568   4.480  0.2310 -0.0425  0.0680
   66G       C5 1598   6.890   6.558   4.599  0.2317  0.5658 -0.4539
   66G       C6 1599   6.912   6.613   4.732  0.3281  0.1098 -0.3542
   66G       O6 1600   6.991   6.697   4.768 -0.1554 -0.6829 -0.5433
   66G       N1 1601   6.829   6.560   4.833 -0.0678  0.2081 -0.1009
   66G       H1 1602   6.815   6.616   4.915 -0.3792  0.7374 -0.5062
   66G       C2 1603   6.722   6.484   4.803 -0.2129  0.1663  0.0666
   66G       N2 1604   6.636   6.468   4.896  0.1944 -0.0296  0.9094
   66G      H21 1605   6.651   6.514   4.984  2.2844  1.7689 -0.2834
   66G      H22 1606   6.555   6.407   4.889 -1.1339  1.5086  2.1659
   66G       N3 1607   6.697   6.431   4.687  0.0242 -0.0283  0.5947
   66G       C4 1608   6.782   6.466   4.584 -0.3965  0.1385  0.3724
   66G      C3' 1609   6.591   6.339   4.217 -0.2926 -0.0483  0.3697
   66G      H3' 1610   6.629   6.438   4.191 -0.4816  0.5567  2.2918
   66G      C2' 1611   6.583   6.331   4.374  0.5966 -0.4205  0.3969
   66G     H2'1 1612   6.551   6.428   4.413 -0.1194 -0.1897 -0.7017
   66G      O2' 1613   6.491   6.233   4.418  0.5886  0.8779 -0.2217
   66G     HO'2 1614   6.436   6.284   4.478  2.0629 -0.0099  2.0013
   66G      O3' 1615   6.468   6.322   4.153  0.2483 -0.0596 -1.2535
   67G        P 1616   6.363   6.441   4.154  0.0216  0.0896 -0.5906
   67G      O1P 1617   6.243   6.410   4.076  0.6354  0.0887  0.4486
   67G      O2P 1618   6.433   6.566   4.114  0.0763  0.2444 -0.3033
   67G      O5' 1619   6.320   6.472   4.306  0.3042  0.0248 -0.2792
   67G      C5' 1620   6.212   6.409   4.368  0.1150 -0.3722 -0.1953
   67G     H5'1 1621   6.225   6.301   4.363 -0.2384 -0.4702  0.8759
   67G     H5'2 1622   6.116   6.433   4.321 -1.1356 -1.3420  1.7564
   67G      C4' 1623   6.200   6.442   4.519  0.3328 -0.1609 -0.5361
   67G      H4' 1624   6.129   6.368   4.557  1.4246 -1.7161 -1.3849
   67G      O4' 1625   6.314   6.415   4.597 -0.1225  0.3303 -0.3179
   67G      C1' 1626   6.313   6.519   4.701 -0.2779  0.1534 -0.4171
   67G      H1' 1627   6.328   6.479   4.801  0.5935 -1.3852 -1.1157
   67G       N9 1628   6.407   6.631   4.670 -0.0443 -0.1147 -0.2007
   67G       C8 1629   6.476   6.666   4.550  1.0517 -0.7209  0.1534
   67G       H8 1630   6.470   6.608   4.459  1.6005 -0.7026  0.1014
   67G       N7 1631   6.564   6.761   4.565 -0.0739 -0.2500  0.4747
   67G       C5 1632   6.544   6.804   4.701  0.2800 -0.0165 -0.1610
   67G       C6 1633   6.612   6.906   4.782  0.8293  0.7404  0.2420
   67G       O6 1634   6.708   6.975   4.745  0.0279 -0.3280  0.2733
   67G       N1 1635   6.561   6.920   4.912  0.2991 -0.4016  0.0742
   67G       H1 1636   6.595   6.997   4.968 -0.5208  0.8593 -1.1011
   67G       C2 1637   6.463   6.836   4.960  0.6258 -0.1048  1.1688
   67G       N2 1638   6.399   6.870   5.069 -0.5644 -0.1820  0.5257
   67G      H21 1639   6.438   6.949   5.119 -1.1340  1.5084 -1.5818
   67G      H22 1640   6.337   6.795   5.097 -2.4832  0.6924 -1.1972
   67G       N3 1641   6.402   6.742   4.889 -0.0708  0.0759  0.3645
   67G       C4 1642   6.446   6.726   4.761  0.0127 -0.2955 -0.8311
   67G      C3' 1643   6.146   6.582   4.548 -0.1220 -0.4441 -1.0289
   67G      H3' 1644   6.205   6.661   4.500 -1.4844  0.3840 -1.4090
   67G      C2' 1645   6.178   6.588   4.696  0.4270 -0.1129 -0.3484
   67G     H2'1 1646   6.177   6.691   4.733 -0.1536 -0.2935  0.1498
   67G      O2' 1647   6.083   6.505   4.763  0.2839 -0.2779  0.2751
   67G     HO'2 1648   6.014   6.506   4.696 -0.5104 -0.8988  1.0642
   67G      O3' 1649   6.010   6.592   4.520  0.0354  0.3191  0.2122
   68A        P 1650   5.939   6.729   4.482 -0.1294  0.0682 -0.4679
   68A      O1P 1651   5.800   6.692   4.455  0.3361  0.1905  0.4544
   68A      O2P 1652   6.024   6.790   4.373 -0.4993  0.3817 -0.0435
   68A      O5' 1653   5.947   6.818   4.614 -0.1669 -0.3989 -0.5239
   68A      C5' 1654   5.854   6.801   4.725  0.4138 -0.2084  0.0901
   68A     H5'1 1655   5.847   6.694   4.741  3.1421 -0.6420 -1.0434
   68A     H5'2 1656   5.760   6.839   4.686 -0.0640 -0.3490  1.0735
   68A      C4' 1657   5.906   6.878   4.848  0.5009 -0.1950 -0.0533
   68A      H4' 1658   5.850   6.848   4.937  2.1381  0.5941  1.2928
   68A      O4' 1659   6.048   6.856   4.874  0.8954  0.1719 -0.4666
   68A      C1' 1660   6.100   6.980   4.914 -0.6508 -0.7197 -0.7411
   68A      H1' 1661   6.158   6.980   5.006  1.3567  3.7030 -1.7453
   68A       N9 1662   6.189   7.040   4.811  1.1428  0.1987 -0.4966
   68A       C8 1663   6.220   6.987   4.689  0.4391  0.1423  0.7548
   68A       H8 1664   6.171   6.903   4.642  0.7177  1.2989 -1.7812
   68A       N7 1665   6.328   7.040   4.636  0.0588 -0.6488  0.6632
   68A       C5 1666   6.362   7.143   4.727 -0.4263  0.3481  0.1640
   68A       C6 1667   6.466   7.240   4.735  0.0812 -0.4583 -0.0476
   68A       N6 1668   6.550   7.278   4.641 -0.6274 -0.0992  0.5228
   68A      H61 1669   6.571   7.228   4.555 -2.0979  0.6958 -0.3485
   68A      H62 1670   6.630   7.326   4.679 -0.6659  0.5666 -0.2012
   68A       N1 1671   6.484   7.309   4.850  0.0914  0.2843  0.1927
   68A       C2 1672   6.397   7.289   4.948 -0.2629 -0.4531 -0.4313
   68A       H2 1673   6.416   7.339   5.041 -0.2029 -1.0102 -0.1402
   68A       N3 1674   6.285   7.215   4.949 -0.5138  0.4875 -0.0970
   68A       C4 1675   6.278   7.142   4.836  0.3444  0.6774  0.7673
   68A      C3' 1676   5.884   7.027   4.835 -0.3398  0.7553 -0.0800
   68A      H3' 1677   5.914   7.055   4.734  0.6920 -0.0377 -0.0086
   68A      C2' 1678   5.986   7.079   4.942  0.1956 -0.5326 -0.0839
   68A     H2'1 1679   6.017   7.181   4.918 -0.9581 -0.6701 -2.3550
   68A      O2' 1680   5.934   7.068   5.072 -0.5037  0.1803 -0.2009
   68A     HO'2 1681   5.985   7.120   5.135  1.2230 -0.6362 -0.8536
   68A      O3' 1682   5.749   7.060   4.870 -0.4440  0.0479 -0.4568
   69A        P 1683   5.689   7.199   4.833  0.0331  0.3154 -0.2105
   69A      O1P 1684   5.552   7.194   4.881 -0.6270  0.2262  0.1607
   69A      O2P 1685   5.712   7.209   4.687  0.1387 -0.4220 -0.0889
   69A      O5' 1686   5.766   7.326   4.888 -0.3129 -0.4408  0.5038
   69A      C5' 1687   5.736   7.378   5.013 -0.0687  0.4601 -0.4579
   69A     H5'1 1688   5.741   7.292   5.079  0.2155 -0.5844 -1.7807
   69A     H5'2 1689   5.638   7.425   5.007  0.5357  1.6204 -2.1577
   69A      C4' 1690   5.834   7.473   5.074 -0.2907 -0.6052  0.1078
   69A      H4' 1691   5.819   7.488   5.181 -1.6932  0.8784 -0.2450
   69A      O4' 1692   5.964   7.427   5.052  0.3324 -0.4096  0.4252
   69A      C1' 1693   6.045   7.541   5.038  0.3436 -0.2047 -0.1477
   69A      H1' 1694   6.123   7.544   5.114 -0.7524 -1.3300  1.0625
   69A       N9 1695   6.113   7.534   4.905 -0.3658  0.0222 -1.1009
   69A       C8 1696   6.090   7.461   4.795 -0.2943 -0.0144  0.6048
   69A       H8 1697   6.000   7.402   4.785 -2.2003  2.9686 -1.7697
   69A       N7 1698   6.184   7.468   4.705  0.3592 -0.4939 -0.1774
   69A       C5 1699   6.278   7.552   4.762 -0.0436  0.2397 -0.1924
   69A       C6 1700   6.405   7.603   4.721  0.0836 -0.0874 -0.0626
   69A       N6 1701   6.474   7.576   4.612 -0.0969 -0.3350 -0.6611
   69A      H61 1702   6.444   7.501   4.552 -0.5643  0.1234 -1.0028
   69A      H62 1703   6.568   7.614   4.614  0.2091 -1.0344  1.6082
   69A       N1 1704   6.469   7.692   4.796  0.3519  0.1055 -0.1133
   69A       C2 1705   6.415   7.725   4.912  0.0511 -0.4303  0.1209
   69A       H2 1706   6.466   7.801   4.968 -1.1981  0.3747  0.2079
   69A       N3 1707   6.301   7.683   4.965 -0.3626  0.4716 -0.7932
   69A       C4 1708   6.234   7.598   4.882  0.8732  1.4108  0.2869
   69A      C3' 1709   5.819   7.611   5.014 -0.9971 -0.2470 -0.1605
   69A      H3' 1710   5.807   7.604   4.906  0.5063 -0.6361 -0.3258
   69A      C2' 1711   5.959   7.667   5.048  0.1611 -0.0223  0.4918
   69A     H2'1 1712   5.991   7.734   4.968 -0.2768  2.0565  1.9952
   69A      O2' 1713   5.973   7.720   5.182  0.2181  0.5288 -0.2056
   69A     HO'2 1714   5.938   7.809   5.182 -1.0568  0.0535 -0.1746
   69A      O3' 1715   5.728   7.688   5.082  0.6168  0.0571 -0.7704
   70U        P 1716   5.668   7.822   5.012  0.1878 -0.4478  0.1726
   70U      O1P 1717   5.590   7.885   5.122 -0.3479  0.0635  0.3209
   70U      O2P 1718   5.592   7.788   4.889 -0.6899 -0.6607  0.0203
   70U      O5' 1719   5.789   7.919   4.988  0.0600  0.0282  0.6900
   70U      C5' 1720   5.839   8.001   5.089 -0.2345 -0.1885  0.3926
   70U     H5'1 1721   5.874   7.952   5.180 -0.5958 -0.2512  0.4992
   70U     H5'2 1722   5.766   8.077   5.116 -1.1725 -0.4719 -1.2165
   70U      C4' 1723   5.958   8.073   5.038 -0.1899 -0.5948  0.0799
   70U      H4' 1724   5.995   8.131   5.123  0.6509 -2.7381  1.2616
   70U      O4' 1725   6.051   7.977   4.995 -0.7313  0.0247  0.0671
   70U      C1' 1726   6.140   8.054   4.913 -0.5701 -0.0505 -0.2207
   70U      H1' 1727   6.227   8.069   4.978 -0.6955  0.0729 -0.0810
   70U       N1 1728   6.192   7.982   4.794 -0.1623 -0.4289 -0.5027
   70U       C6 1729   6.108   7.895   4.727  0.1282  0.0621  0.4278
   70U       H6 1730   6.011   7.870   4.767  0.5289  1.9547  2.8432
   70U       C5 1731   6.150   7.834   4.621  0.1642  0.1384  0.5844
   70U       H5 1732   6.088   7.762   4.569 -1.3716  2.6282 -1.2334
   70U       C4 1733   6.276   7.861   4.555  0.4111 -1.3296  0.4552
   70U       O4 1734   6.311   7.823   4.445  0.3929 -0.0362 -0.3054
   70U       N3 1735   6.349   7.961   4.619  0.3292  0.5736 -0.0017
   70U       H3 1736   6.433   7.997   4.574 -0.0981  1.7070  0.0741
   70U       C2 1737   6.307   8.026   4.735 -0.5178  0.1465  0.1783
   70U       O2 1738   6.367   8.125   4.771  0.0755 -0.3029 -0.1929
   70U      C3' 1739   5.943   8.162   4.919 -0.4663  0.1689  0.8944
   70U      H3' 1740   5.900   8.099   4.842  0.5006  2.1601 -1.4113
   70U      C2' 1741   6.084   8.193   4.881  0.3805 -0.2772 -0.6374
   70U     H2'1 1742   6.102   8.222   4.778  1.3621  0.3201 -0.3077
   70U      O2' 1743   6.140   8.292   4.964  0.5944  1.0322 -0.0349
   70U     HO'2 1744   6.074   8.360   4.981 -0.5153 -0.2113  0.7533
   70U      O3' 1745   5.865   8.279   4.935  0.3023 -0.6489  0.4093
   71A        P 1746   5.784   8.347   4.816  0.2246 -0.0571  0.4057
   71A      O1P 1747   5.693   8.449   4.871 -0.1140 -0.3476  0.0742
   71A      O2P 1748   5.729   8.244   4.726 -0.1744 -0.0396 -0.5261
   71A      O5' 1749   5.887   8.424   4.723  0.0289 -0.3962  1.1228
   71A      C5' 1750   5.950   8.543   4.768  0.4960 -0.2101 -0.1909
   71A     H5'1 1751   5.983   8.520   4.869 -0.5137 -1.2322 -0.0713
   71A     H5'2 1752   5.886   8.630   4.776 -1.2954 -1.4169 -0.7222
   71A      C4' 1753   6.066   8.583   4.687 -0.6863  0.6423  0.5884
   71A      H4' 1754   6.109   8.675   4.727 -0.3317 -0.6856  3.5174
   71A      O4' 1755   6.170   8.488   4.696 -0.8059 -0.4293  0.1423
   71A      C1' 1756   6.237   8.489   4.568 -0.5911  1.1903 -0.0932
   71A      H1' 1757   6.340   8.522   4.585 -0.1253 -0.3417  0.1829
   71A       N9 1758   6.242   8.357   4.500 -0.1882 -1.0402 -0.0061
   71A       C8 1759   6.139   8.265   4.492 -0.1607  0.5146 -0.3696
   71A       H8 1760   6.044   8.274   4.544  0.4669  1.8644  0.5886
   71A       N7 1761   6.165   8.165   4.414 -0.7310 -0.3223 -0.2768
   71A       C5 1762   6.290   8.212   4.358  0.4824  0.0328 -0.5100
   71A       C6 1763   6.379   8.149   4.269  0.2411 -0.4884  0.4114
   71A       N6 1764   6.351   8.034   4.202  0.0703 -0.1517 -0.2316
   71A      H61 1765   6.276   7.976   4.235 -1.9004  1.8366 -0.9357
   71A      H62 1766   6.418   7.999   4.135 -0.9174  0.6462 -1.7042
   71A       N1 1767   6.494   8.213   4.230  0.6018 -0.2232 -0.6207
   71A       C2 1768   6.522   8.327   4.290 -1.0717  0.3175  0.4390
   71A       H2 1769   6.609   8.382   4.258 -1.5852 -0.4180 -2.5597
   71A       N3 1770   6.449   8.396   4.375 -0.5399 -0.5610 -0.4164
   71A       C4 1771   6.333   8.331   4.408  0.5362  0.2420  0.9647
   71A      C3' 1772   6.042   8.624   4.540  0.5503 -0.1893  0.3038
   71A      H3' 1773   5.972   8.550   4.499 -0.1899 -0.8824  2.6370
   71A      C2' 1774   6.173   8.592   4.483  0.2318  0.2486 -0.5146
   71A     H2'1 1775   6.165   8.563   4.378  0.0221 -0.9773 -0.1711
   71A      O2' 1776   6.257   8.710   4.481  0.3529 -0.2233  0.1539
   71A     HO'2 1777   6.299   8.708   4.395 -2.0446 -0.7149 -1.0916
   71A      O3' 1778   5.985   8.753   4.517 -0.0791  0.4338 -0.0697
   72G        P 1779   5.890   8.778   4.388  0.3979  0.1966  0.0729
   72G      O1P 1780   5.841   8.914   4.377 -0.2101  0.2377 -0.3505
   72G      O2P 1781   5.795   8.670   4.374 -0.0941  0.1596  0.3737
   72G      O5' 1782   5.993   8.760   4.265 -0.7082 -0.3832 -0.1318
   72G      C5' 1783   6.091   8.862   4.239  0.7218 -0.0681  0.3671
   72G     H5'1 1784   6.141   8.887   4.332 -0.1074 -0.0718  0.8202
   72G     H5'2 1785   6.043   8.948   4.191  1.0936  0.0528  0.2132
   72G      C4' 1786   6.186   8.814   4.134  0.7278  0.0563  0.0913
   72G      H4' 1787   6.259   8.894   4.124 -0.8187  1.5643  0.5502
   72G      O4' 1788   6.246   8.695   4.165 -0.0065  0.0555 -0.1467
   72G      C1' 1789   6.272   8.624   4.050 -0.5541  0.6241 -0.0580
   72G      H1' 1790   6.380   8.615   4.053 -0.3618  1.0770  5.4160
   72G       N9 1791   6.210   8.491   4.055  0.1702 -0.6724  0.5386
   72G       C8 1792   6.103   8.446   4.123  0.5512 -1.0864 -0.9341
   72G       H8 1793   6.048   8.509   4.191 -0.2028 -0.6901 -1.8752
   72G       N7 1794   6.073   8.323   4.105 -0.1663  0.0637 -0.0463
   72G       C5 1795   6.179   8.279   4.016  1.2622  0.0988  0.4789
   72G       C6 1796   6.201   8.148   3.964  0.1082 -0.1090  0.5084
   72G       O6 1797   6.131   8.042   3.965 -0.2385  0.2894  0.1007
   72G       N1 1798   6.324   8.142   3.891  0.1515  0.4890  0.7637
   72G       H1 1799   6.352   8.055   3.848 -0.0782  0.8027 -0.0366
   72G       C2 1800   6.385   8.255   3.850 -0.0250 -0.0741 -0.6381
   72G       N2 1801   6.479   8.241   3.756 -0.5320  0.1006  0.2520
   72G      H21 1802   6.493   8.152   3.710 -0.1112  0.9802 -1.3940
   72G      H22 1803   6.525   8.326   3.729  0.9172 -1.5249 -2.8364
   72G       N3 1804   6.366   8.377   3.905 -0.0256 -0.2165  0.4326
   72G       C4 1805   6.265   8.381   3.994 -0.0590  0.2061  0.2681
   72G      C3' 1806   6.128   8.789   3.995  0.9044  0.2431  0.0589
   72G      H3' 1807   6.031   8.739   3.997  0.6420  0.7556  1.8285
   72G      C2' 1808   6.230   8.700   3.922 -0.0582  0.1729  0.0398
   72G     H2'1 1809   6.186   8.646   3.839  0.4189 -0.5487  0.2474
   72G      O2' 1810   6.338   8.776   3.888  0.3453 -0.3139  0.0299
   72G     HO'2 1811   6.313   8.833   3.815 -1.2954  1.3186  1.7368
   72G      O3' 1812   6.122   8.914   3.922 -0.5929  0.4218 -0.3323
   73A        P 1813   6.034   8.934   3.792  0.1172 -0.0942 -0.1561
   73A      O1P 1814   6.056   9.074   3.747 -0.1650 -0.9446  0.1877
   73A      O2P 1815   5.896   8.894   3.822 -0.2612 -0.0017  0.2096
   73A      O5' 1816   6.072   8.838   3.672 -1.2326 -0.0954 -0.2675
   73A      C5' 1817   6.199   8.853   3.610 -0.3062 -0.3525  0.0602
   73A     H5'1 1818   6.278   8.876   3.682 -0.9659 -0.4185  0.8210
   73A     H5'2 1819   6.202   8.944   3.551  1.5649 -0.4609 -0.0636
   73A      C4' 1820   6.233   8.726   3.526  0.8576 -0.1056 -0.3798
   73A      H4' 1821   6.327   8.737   3.473  0.8920 -1.9372 -0.7888
   73A      O4' 1822   6.253   8.610   3.610  0.3298 -0.0280  0.4917
   73A      C1' 1823   6.249   8.504   3.518 -0.0431 -0.3749  0.3814
   73A      H1' 1824   6.350   8.477   3.486  0.2882  1.8552 -0.6144
   73A       N9 1825   6.169   8.392   3.578  0.1162  0.0559  0.0318
   73A       C8 1826   6.084   8.402   3.685 -0.1620  0.0835  0.4687
   73A       H8 1827   6.069   8.493   3.741  0.4392  1.9406 -2.2063
   73A       N7 1828   6.035   8.287   3.720  0.0973  0.0354  0.1417
   73A       C5 1829   6.080   8.193   3.620  0.5790 -0.5123  0.2623
   73A       C6 1830   6.058   8.059   3.595  0.1781  0.1912  0.6059
   73A       N6 1831   5.973   7.977   3.651  0.9937 -0.1320 -0.3454
   73A      H61 1832   5.917   8.006   3.730 -0.3502 -2.4667 -0.3431
   73A      H62 1833   5.979   7.879   3.626 -0.2260 -0.0476 -1.0195
   73A       N1 1834   6.136   7.993   3.508 -0.6248 -0.6100 -0.5485
   73A       C2 1835   6.227   8.064   3.440 -0.1104 -0.1381  0.6177
   73A       H2 1836   6.277   8.004   3.365 -1.3846 -0.5046  0.0231
   73A       N3 1837   6.245   8.198   3.440 -0.6285  0.1534  0.2301
   73A       C4 1838   6.166   8.257   3.535 -0.4336 -0.4821 -1.1128
   73A      C3' 1839   6.131   8.684   3.419 -0.3228  0.1353  0.4044
   73A      H3' 1840   6.029   8.680   3.457 -0.5388  1.4826  0.0435
   73A      C2' 1841   6.174   8.541   3.388 -0.5061  0.7420 -0.8013
   73A     H2'1 1842   6.091   8.471   3.377  0.1661 -0.0560 -0.9546
   73A      O2' 1843   6.270   8.524   3.284 -0.1234 -0.0360  0.9840
   73A     HO'2 1844   6.227   8.506   3.200  0.1831 -0.4543  0.9139
   73A      O3' 1845   6.143   8.770   3.303  0.1662 -0.7556  0.0520
   74U        P 1846   6.026   8.782   3.191  0.4790  0.0825 -0.0241
   74U      O1P 1847   6.051   8.905   3.107  0.2747  0.5009 -0.2630
   74U      O2P 1848   5.895   8.766   3.262 -0.2461 -1.1673 -0.3773
   74U      O5' 1849   6.056   8.645   3.112  0.5184 -0.1891 -0.6654
   74U      C5' 1850   6.151   8.642   3.009  0.5857 -0.3116  0.0873
   74U     H5'1 1851   6.250   8.668   3.045  0.2164 -1.4410  2.0683
   74U     H5'2 1852   6.131   8.707   2.924  2.6377 -1.6829 -1.5487
   74U      C4' 1853   6.164   8.499   2.948 -0.0569 -0.0847  0.0831
   74U      H4' 1854   6.231   8.482   2.864  0.3766 -0.1106  0.4354
   74U      O4' 1855   6.206   8.399   3.042  0.3339  0.4942  0.4000
   74U      C1' 1856   6.136   8.282   3.003  0.1693 -0.2236 -0.4137
   74U      H1' 1857   6.211   8.207   2.976  0.6815  0.3998 -0.7620
   74U       N1 1858   6.044   8.239   3.111 -0.3815 -0.3764 -0.3251
   74U       C6 1859   5.983   8.332   3.202 -0.7519 -0.1628  0.8546
   74U       H6 1860   6.000   8.437   3.182 -0.8276 -0.3784 -0.4038
   74U       C5 1861   5.893   8.286   3.295 -0.0836  0.6557  0.3708
   74U       H5 1862   5.846   8.351   3.367  2.3726  1.6682  1.1810
   74U       C4 1863   5.857   8.142   3.304 -0.4485  0.1569  0.2527
   74U       O4 1864   5.784   8.086   3.387  0.3650  0.4815  0.8430
   74U       N3 1865   5.919   8.069   3.210  0.2155  0.5587  0.1562
   74U       H3 1866   5.897   7.972   3.222  0.9028  0.5031  1.1228
   74U       C2 1867   6.015   8.103   3.116  0.3274  0.0753 -0.5066
   74U       O2 1868   6.070   8.013   3.053 -0.0755  0.0852  0.0663
   74U      C3' 1869   6.029   8.458   2.884 -0.0364 -0.0850  0.5180
   74U      H3' 1870   5.952   8.486   2.955 -0.5048 -0.2387  0.0703
   74U      C2' 1871   6.052   8.307   2.881 -0.1953 -0.3136 -0.1351
   74U     H2'1 1872   5.960   8.249   2.889  0.2806 -1.1090 -0.2652
   74U      O2' 1873   6.112   8.265   2.760  0.2152 -0.3009 -0.0141
   74U     HO'2 1874   6.042   8.227   2.706 -1.9237  0.1437  2.2860
   74U      O3' 1875   6.007   8.501   2.757  0.1384  0.2657 -0.2673
   75A        P 1876   5.859   8.491   2.691 -0.2265  0.0908 -0.2492
   75A      O1P 1877   5.856   8.568   2.569 -0.5100  0.2495  0.0418
   75A      O2P 1878   5.762   8.535   2.798 -0.1890 -0.3428  0.5711
   75A      O5' 1879   5.831   8.343   2.659 -0.3135  0.2065  0.2480
   75A      C5' 1880   5.873   8.283   2.539  0.0478  0.3268  0.4597
   75A     H5'1 1881   5.980   8.303   2.529 -0.3261  1.6924 -1.2064
   75A     H5'2 1882   5.825   8.332   2.455 -2.0530  0.4602  1.6674
   75A      C4' 1883   5.848   8.130   2.536 -0.5072 -0.5493  0.7331
   75A      H4' 1884   5.912   8.089   2.458 -0.6776  0.4982  0.0158
   75A      O4' 1885   5.887   8.073   2.663  0.1224 -0.2678  0.2760
   75A      C1' 1886   5.798   7.966   2.692  0.0296  0.4364  0.3531
   75A      H1' 1887   5.860   7.880   2.721 -1.2561 -0.9352 -0.8112
   75A       N9 1888   5.713   7.997   2.812 -0.0666  0.3144  0.3511
   75A       C8 1889   5.697   8.117   2.879 -0.3380  0.5162 -0.2720
   75A       H8 1890   5.744   8.204   2.834  0.2773  1.2674  1.7217
   75A       N7 1891   5.658   8.104   3.008 -0.2333 -0.0770  0.0198
   75A       C5 1892   5.617   7.974   3.012 -0.3331  0.7559 -1.1563
   75A       C6 1893   5.552   7.892   3.115  0.3960 -0.5603  0.1786
   75A       N6 1894   5.523   7.937   3.237 -0.0283 -0.3073 -0.0042
   75A      H61 1895   5.546   8.031   3.266  0.7019 -0.3187 -0.5443
   75A      H62 1896   5.487   7.867   3.301  1.1637 -0.6768  0.2902
   75A       N1 1897   5.511   7.767   3.082  0.6287 -0.2259 -0.0684
   75A       C2 1898   5.538   7.722   2.964 -0.0038 -0.0865  0.0379
   75A       H2 1899   5.521   7.616   2.950  2.2901 -0.4707 -0.3282
   75A       N3 1900   5.612   7.778   2.868 -0.8697  0.0499 -0.5421
   75A       C4 1901   5.649   7.911   2.895 -0.3509  0.9261 -0.5963
   75A      C3' 1902   5.704   8.100   2.522 -0.5501  0.3744 -0.1310
   75A      H3' 1903   5.641   8.153   2.593  0.9403  2.0431  0.0463
   75A      C2' 1904   5.712   7.950   2.562 -0.2072  0.0606  0.5999
   75A     H2'1 1905   5.613   7.906   2.576 -1.5936  2.7370  0.0767
   75A      O2' 1906   5.784   7.884   2.455  0.3392 -0.1373  0.0095
   75A     HO'2 1907   5.768   7.920   2.367  0.4144 -0.6640 -0.2199
   75A      O3' 1908   5.661   8.110   2.388 -0.0106  0.7132 -0.1359
   76A        P 1909   5.510   8.154   2.368 -0.0120 -0.2967  0.1039
   76A      O1P 1910   5.493   8.150   2.224  0.2530 -0.0583 -0.0515
   76A      O2P 1911   5.496   8.277   2.443  0.0909 -0.3667  0.2828
   76A      O5' 1912   5.411   8.046   2.431  0.1519  0.3520 -0.4357
   76A      C5' 1913   5.407   7.919   2.370 -0.4557 -0.2358 -0.3662
   76A     H5'1 1914   5.512   7.892   2.359 -0.4923 -0.4233 -0.2506
   76A     H5'2 1915   5.354   7.929   2.276 -0.4253 -0.7241 -0.4357
   76A      C4' 1916   5.336   7.821   2.463  0.3591 -0.4106  0.9349
   76A      H4' 1917   5.338   7.729   2.405 -1.3883 -1.3115  2.2221
   76A      O4' 1918   5.399   7.820   2.588  0.4731 -0.5127 -0.3550
   76A      C1' 1919   5.308   7.777   2.686  0.3042 -0.1224  0.2105
   76A      H1' 1920   5.339   7.678   2.721 -0.2523 -0.5949 -0.6143
   76A       N9 1921   5.294   7.871   2.799 -0.1542  0.1242  0.5087
   76A       C8 1922   5.313   8.006   2.805 -0.6640  0.0580  0.1082
   76A       H8 1923   5.349   8.070   2.727  0.0372 -0.5170 -0.0563
   76A       N7 1924   5.280   8.055   2.926 -0.4506 -0.1805  0.7197
   76A       C5 1925   5.239   7.945   2.999  0.1795  0.3247 -0.1961
   76A       C6 1926   5.190   7.920   3.129 -0.0728  0.1857 -0.3949
   76A       N6 1927   5.167   8.008   3.231 -0.1215 -0.1237 -0.0678
   76A      H61 1928   5.174   8.108   3.221 -1.4273 -0.0068  0.0702
   76A      H62 1929   5.134   7.966   3.317  2.2466 -3.1479 -0.4759
   76A       N1 1930   5.154   7.798   3.173 -0.5045 -0.6155  0.4657
   76A       C2 1931   5.171   7.702   3.085  0.7616  0.1651 -0.0995
   76A       H2 1932   5.134   7.607   3.118  2.8865 -1.6961 -2.6467
   76A       N3 1933   5.203   7.704   2.953 -0.5569 -0.0758 -0.7734
   76A       C4 1934   5.240   7.835   2.921  0.2731 -0.1460  1.0165
   76A      C3' 1935   5.190   7.855   2.491  0.4374  0.4951  0.2792
   76A      H3' 1936   5.186   7.958   2.525  0.8378  0.0357  1.7768
   76A      C2' 1937   5.168   7.766   2.615  0.1645  0.7649  0.5394
   76A     H2'1 1938   5.086   7.799   2.679  0.2996 -1.2065  1.8453
   76A      O2' 1939   5.139   7.631   2.569 -0.3029  0.5540 -0.3907
   76A     HO'2 1940   5.090   7.630   2.486  0.8921 -1.1885 -1.1125
   76A      O3' 1941   5.104   7.826   2.375  0.4659  0.0852 -0.4084
   77U        P 1942   4.941   7.853   2.389 -0.3532 -0.2587 -0.3277
   77U      O1P 1943   4.888   7.832   2.254  0.8130 -0.1774  0.0491
   77U      O2P 1944   4.922   7.989   2.445  0.3122 -0.6635 -0.1763
   77U      O5' 1945   4.890   7.741   2.486  0.2328  0.1348 -0.4509
   77U      C5' 1946   4.858   7.609   2.457  0.5884 -0.2761  0.6991
   77U     H5'1 1947   4.944   7.555   2.417 -1.6432 -4.0810  0.5003
   77U     H5'2 1948   4.782   7.609   2.378 -0.1157  0.9938  1.3398
   77U      C4' 1949   4.806   7.530   2.582 -0.8576  0.0214  0.0629
   77U      H4' 1950   4.800   7.423   2.560 -0.1476 -0.0356  0.1236
   77U      O4' 1951   4.882   7.540   2.704  0.4642 -0.2224 -0.0120
   77U      C1' 1952   4.797   7.546   2.820 -1.4350  0.5592 -0.0743
   77U      H1' 1953   4.822   7.455   2.873  1.0681 -1.7918 -4.6837
   77U       N1 1954   4.830   7.668   2.900  0.1903  0.3556  0.0880
   77U       C6 1955   4.852   7.787   2.832  0.4736  0.7689 -0.4344
   77U       H6 1956   4.857   7.790   2.724  0.5244  0.6958 -0.4345
   77U       C5 1957   4.868   7.906   2.894 -0.7393 -0.2803 -0.4965
   77U       H5 1958   4.886   7.998   2.841 -1.5154  1.2632  1.7357
   77U       C4 1959   4.858   7.917   3.036 -0.5102  0.3304 -0.4099
   77U       O4 1960   4.875   8.019   3.100 -0.2419 -0.1918  0.1262
   77U       N3 1961   4.837   7.799   3.102 -0.0698  0.6319  0.2049
   77U       H3 1962   4.831   7.804   3.203 -1.4199 -1.7237  0.3002
   77U       C2 1963   4.817   7.671   3.039  0.8962  0.4805 -0.4530
   77U       O2 1964   4.788   7.570   3.108 -0.2337 -0.3165 -0.5079
   77U      C3' 1965   4.669   7.584   2.631  0.4030  0.0138  0.2169
   77U      H3' 1966   4.681   7.692   2.639 -1.2013  0.1928  0.4087
   77U      C2' 1967   4.653   7.526   2.773  0.3877 -0.6331  0.3288
   77U     H2'1 1968   4.576   7.579   2.829  0.6330  2.3285 -1.8987
   77U      O2' 1969   4.621   7.391   2.769  0.1119 -0.6332  0.4663
   77U     HO'2 1970   4.603   7.369   2.861  1.8217  2.7023  1.7705
   77U      O3' 1971   4.565   7.564   2.537  0.2986 -0.0206  0.2109
   78U        P 1972   4.448   7.672   2.516 -0.2383  0.1206  0.3899
   78U      O1P 1973   4.356   7.598   2.434 -0.2945  0.1677  1.1103
   78U      O2P 1974   4.502   7.800   2.480  0.6898  0.1884  0.3722
   78U      O5' 1975   4.394   7.681   2.665  0.1730 -0.3705 -0.5130
   78U      C5' 1976   4.316   7.576   2.725 -0.1159 -0.2731 -0.0424
   78U     H5'1 1977   4.375   7.485   2.732 -0.1223 -0.1778  1.6629
   78U     H5'2 1978   4.234   7.561   2.654 -0.8078 -0.9361  0.8819
   78U      C4' 1979   4.264   7.609   2.862 -0.5093  0.2774  0.0864
   78U      H4' 1980   4.221   7.520   2.907  2.2776 -1.0995  0.2633
   78U      O4' 1981   4.378   7.647   2.939 -0.3405  0.5914  0.2054
   78U      C1' 1982   4.332   7.723   3.057 -0.5577  0.4757  0.5141
   78U      H1' 1983   4.329   7.648   3.136  2.3927  0.4849  0.7454
   78U       N1 1984   4.433   7.829   3.088 -0.2164  0.1777 -0.0615
   78U       C6 1985   4.495   7.898   2.987  1.1022  0.0760 -0.0250
   78U       H6 1986   4.482   7.863   2.885  1.1364 -0.2779  0.0911
   78U       C5 1987   4.556   8.017   3.007  0.3091  0.3202  0.1534
   78U       H5 1988   4.611   8.071   2.931  0.1025 -0.5772 -0.6519
   78U       C4 1989   4.566   8.071   3.136  0.2463 -0.4429  0.7519
   78U       O4 1990   4.614   8.182   3.168  0.0731  0.2101 -0.5733
   78U       N3 1991   4.488   8.008   3.229  0.2188  0.3495  0.5308
   78U       H3 1992   4.472   8.064   3.311 -0.2376  1.1037 -0.0583
   78U       C2 1993   4.423   7.886   3.212 -0.2771 -0.4210 -0.3789
   78U       O2 1994   4.358   7.835   3.306  0.1764  0.9418  0.3614
   78U      C3' 1995   4.173   7.732   2.877 -0.3145  0.6059  0.7004
   78U      H3' 1996   4.210   7.808   2.809  2.2210 -0.3620  0.8545
   78U      C2' 1997   4.201   7.771   3.017 -0.0744  0.5623 -0.2861
   78U     H2'1 1998   4.189   7.878   3.038 -1.3903  0.2604  0.6743
   78U      O2' 1999   4.110   7.706   3.107 -0.3862  0.1590 -0.1547
   78U     HO'2 2000   4.023   7.748   3.109 -0.7284 -0.5585  0.9690
   78U      O3' 2001   4.039   7.703   2.840 -0.4032 -0.5360  0.1354
   79A        P 2002   3.935   7.816   2.793 -0.0718  0.0003  0.2550
   79A      O1P 2003   3.820   7.744   2.738  0.5042 -0.0194 -0.2133
   79A      O2P 2004   4.007   7.907   2.699 -0.3653 -0.1120 -0.2765
   79A      O5' 2005   3.891   7.893   2.931 -0.3659 -0.1380  0.2938
   79A      C5' 2006   3.800   7.827   3.021  0.1116  0.0063  0.5322
   79A     H5'1 2007   3.826   7.722   3.034  2.0047  0.1955 -1.1315
   79A     H5'2 2008   3.700   7.832   2.978  0.4516  0.7930 -0.1974
   79A      C4' 2009   3.792   7.897   3.158  0.3955 -0.4091  0.1419
   79A      H4' 2010   3.723   7.845   3.225  0.0548  2.4274  2.1580
   79A      O4' 2011   3.911   7.894   3.223  0.0140 -0.1173 -0.4320
   79A      C1' 2012   3.918   8.013   3.306 -0.8283 -0.4207  0.9418
   79A      H1' 2013   3.940   7.995   3.411 -0.7513  1.3156  1.2542
   79A       N9 2014   4.035   8.091   3.262  0.4695 -0.2584  0.5212
   79A       C8 2015   4.087   8.106   3.139  0.8789 -0.6936 -0.2871
   79A       H8 2016   4.034   8.057   3.058 -3.0480 -0.0913  1.6388
   79A       N7 2017   4.181   8.195   3.135  0.2524 -0.2402 -0.9106
   79A       C5 2018   4.192   8.245   3.265 -1.3391  0.6281 -0.5851
   79A       C6 2019   4.269   8.342   3.335 -0.5052 -0.9898 -0.1172
   79A       N6 2020   4.378   8.393   3.282  0.5250 -0.4941  0.3090
   79A      H61 2021   4.386   8.370   3.184  2.4446 -1.1559  0.5826
   79A      H62 2022   4.450   8.428   3.343 -0.2777 -1.9136  2.1568
   79A       N1 2023   4.253   8.376   3.462  0.3223  0.1778  0.3130
   79A       C2 2024   4.157   8.306   3.523 -1.2194  0.0020 -0.4341
   79A       H2 2025   4.147   8.326   3.628 -0.2754 -1.8874  0.0609
   79A       N3 2026   4.074   8.216   3.476 -0.2731  0.1815  0.3101
   79A       C4 2027   4.096   8.190   3.344  0.1881  0.0785  1.0283
   79A      C3' 2028   3.744   8.039   3.148 -0.1732  0.0024 -0.0343
   79A      H3' 2029   3.801   8.089   3.069  0.9785 -3.9774 -2.0018
   79A      C2' 2030   3.788   8.089   3.282  0.4826  0.6034 -0.0053
   79A     H2'1 2031   3.810   8.196   3.291 -1.9298  1.2761 -1.1664
   79A      O2' 2032   3.691   8.055   3.385 -0.6913 -0.0999 -0.5601
   79A     HO'2 2033   3.612   8.105   3.363 -2.0151 -1.1687  1.4378
   79A      O3' 2034   3.602   8.045   3.128  0.5442 -0.2732 -0.0787
   80A        P 2035   3.531   8.173   3.084 -0.5858  0.2324 -0.0138
   80A      O1P 2036   3.389   8.144   3.056  0.1107  0.1831  0.0424
   80A      O2P 2037   3.612   8.228   2.972  0.6711 -0.3376  0.1078
   80A      O5' 2038   3.531   8.278   3.206  0.6294  0.2291  0.1152
   80A      C5' 2039   3.446   8.263   3.319  0.0253 -0.6712  0.3970
   80A     H5'1 2040   3.456   8.162   3.360  1.3273  0.0906  2.1086
   80A     H5'2 2041   3.341   8.277   3.296 -0.7628 -2.1306  2.6818
   80A      C4' 2042   3.488   8.360   3.429  0.7436 -0.3382 -0.7859
   80A      H4' 2043   3.417   8.324   3.504  0.3665 -1.7934 -1.7931
   80A      O4' 2044   3.628   8.349   3.463 -0.2370 -0.3090  0.7078
   80A      C1' 2045   3.686   8.477   3.479 -0.2421  0.8994 -0.3605
   80A      H1' 2046   3.737   8.482   3.575  0.9795 -0.5318 -0.9086
   80A       N9 2047   3.787   8.502   3.382 -0.7526  0.2422  0.0147
   80A       C8 2048   3.784   8.469   3.248  0.0152 -0.4367 -0.0052
   80A       H8 2049   3.694   8.433   3.201  0.1364  0.2859 -0.8256
   80A       N7 2050   3.886   8.518   3.178  0.4196 -0.2349 -0.2432
   80A       C5 2051   3.965   8.570   3.287 -0.6165  0.6877  0.6912
   80A       C6 2052   4.093   8.633   3.288  0.4407 -0.1295  0.2714
   80A       N6 2053   4.177   8.666   3.187 -1.2549  0.2555  0.3384
   80A      H61 2054   4.151   8.638   3.094 -1.2648  0.6524  0.2180
   80A      H62 2055   4.265   8.710   3.210 -1.1467  0.3855 -0.3182
   80A       N1 2056   4.148   8.673   3.403 -0.0940  0.0599  0.2688
   80A       C2 2057   4.079   8.649   3.511 -0.3042  0.4895 -0.4469
   80A       H2 2058   4.122   8.675   3.607 -3.3376  1.4724  0.7648
   80A       N3 2059   3.964   8.590   3.529  0.9465  0.1915  0.4281
   80A       C4 2060   3.908   8.557   3.410 -0.1859 -0.5312 -0.1382
   80A      C3' 2061   3.465   8.510   3.393  0.4630 -0.3053 -0.4530
   80A      H3' 2062   3.483   8.527   3.287  1.0986  3.1138  0.0906
   80A      C2' 2063   3.569   8.572   3.483 -0.2259  0.2408 -0.2532
   80A     H2'1 2064   3.604   8.669   3.448 -1.9577  1.0358  0.1163
   80A      O2' 2065   3.517   8.591   3.617  0.4422 -0.1485  0.0561
   80A     HO'2 2066   3.549   8.673   3.656  0.6597 -0.0620 -0.2990
   80A      O3' 2067   3.333   8.546   3.414 -0.3095  0.1212 -0.3510
   81U        P 2068   3.279   8.685   3.361  0.2638 -0.0253  0.1984
   81U      O1P 2069   3.128   8.683   3.386  0.5319  0.5781 -0.0824
   81U      O2P 2070   3.326   8.699   3.221  0.5120 -0.5182 -0.3562
   81U      O5' 2071   3.346   8.803   3.446  0.2569  0.3590  0.5234
   81U      C5' 2072   3.309   8.825   3.572  0.0461  0.8140 -0.5430
   81U     H5'1 2073   3.297   8.735   3.632  0.3786 -0.1443 -1.8450
   81U     H5'2 2074   3.211   8.873   3.571  1.2368  3.4287 -0.5179
   81U      C4' 2075   3.412   8.918   3.642  0.2746  0.3241 -0.4821
   81U      H4' 2076   3.377   8.934   3.744 -0.0156 -1.5780 -0.2310
   81U      O4' 2077   3.541   8.860   3.654 -0.3435 -0.1378 -0.0988
   81U      C1' 2078   3.643   8.960   3.662 -0.4617  0.2552 -0.2298
   81U      H1' 2079   3.688   8.969   3.761 -0.8755 -0.8326  0.0687
   81U       N1 2080   3.741   8.944   3.558 -0.8998 -0.2398 -0.1589
   81U       C6 2081   3.718   8.905   3.428 -0.1013  0.4179 -0.1051
   81U       H6 2082   3.618   8.880   3.396 -0.4900  0.7553  0.7914
   81U       C5 2083   3.817   8.905   3.333 -0.3434  0.0070  0.1303
   81U       H5 2084   3.788   8.886   3.231 -0.1936 -1.6536  0.3611
   81U       C4 2085   3.954   8.946   3.361  0.4733 -0.1183  0.3064
   81U       O4 2086   4.040   8.959   3.271  0.3824  0.3448  0.1117
   81U       N3 2087   3.976   8.965   3.500 -0.2274 -0.0711  0.2626
   81U       H3 2088   4.069   8.975   3.536  0.8619 -1.5724 -1.9389
   81U       C2 2089   3.878   8.975   3.597  0.0384 -0.4452  0.6562
   81U       O2 2090   3.910   9.024   3.705  0.2841 -0.1252  1.2646
   81U      C3' 2091   3.429   9.049   3.575 -0.0933  0.5289 -0.6135
   81U      H3' 2092   3.434   9.025   3.469  0.6384  1.9856 -0.9243
   81U      C2' 2093   3.569   9.092   3.634  0.0727 -0.2695 -0.1016
   81U     H2'1 2094   3.624   9.157   3.566 -0.6488  1.3783  0.8438
   81U      O2' 2095   3.555   9.150   3.766 -0.2976  0.6787 -0.1038
   81U     HO'2 2096   3.496   9.225   3.755  0.2074  0.9365 -1.1934
   81U      O3' 2097   3.331   9.154   3.589 -0.2053 -0.3033 -0.4216
   82U        P 2098   3.340   9.281   3.501 -0.2874 -0.2647  0.1047
   82U      O1P 2099   3.213   9.359   3.501  0.5420 -0.9082 -0.0603
   82U      O2P 2100   3.396   9.252   3.371  0.3645 -0.2982  0.3212
   82U      O5' 2101   3.444   9.379   3.570  0.2487  0.0074 -0.2618
   82U      C5' 2102   3.405   9.461   3.674 -0.0485 -0.2518 -0.4301
   82U     H5'1 2103   3.373   9.396   3.756  2.2512 -0.2680  0.5221
   82U     H5'2 2104   3.319   9.525   3.654  0.8464  2.1019  2.5640
   82U      C4' 2105   3.521   9.537   3.736  0.7248 -0.5318  0.0945
   82U      H4' 2106   3.482   9.593   3.821 -2.6459 -2.1736 -0.2089
   82U      O4' 2107   3.620   9.444   3.773 -0.1633 -0.5995  0.2996
   82U      C1' 2108   3.739   9.516   3.788 -0.8401 -0.6733  0.4670
   82U      H1' 2109   3.772   9.519   3.892  0.4288  1.7109  0.0775
   82U       N1 2110   3.852   9.448   3.712 -0.2393 -0.1589  0.4438
   82U       C6 2111   3.837   9.396   3.588  0.2385 -0.2175  0.0948
   82U       H6 2112   3.745   9.418   3.535 -1.2567  0.3238  2.7532
   82U       C5 2113   3.925   9.310   3.532 -0.3331 -0.4377 -0.2531
   82U       H5 2114   3.900   9.257   3.441  1.5130  0.6281 -1.4581
   82U       C4 2115   4.057   9.291   3.591 -0.4500 -0.0878  0.2315
   82U       O4 2116   4.149   9.222   3.544  0.3964 -0.0561  0.2946
   82U       N3 2117   4.076   9.358   3.709 -0.3822 -1.0803  0.4274
   82U       H3 2118   4.163   9.335   3.754  0.8621  2.4889  0.1879
   82U       C2 2119   3.978   9.431   3.775  0.7671  0.5572 -0.3634
   82U       O2 2120   3.996   9.464   3.888 -0.5578  0.7346  0.4649
   82U      C3' 2121   3.592   9.648   3.652  0.0243 -0.6873  0.0321
   82U      H3' 2122   3.617   9.616   3.550 -0.8595 -1.8308  0.1447
   82U      C2' 2123   3.722   9.654   3.731 -0.0144 -0.2841  0.6189
   82U     H2'1 2124   3.809   9.684   3.673 -0.1316 -1.8134 -0.4103
   82U      O2' 2125   3.720   9.757   3.835  0.0398 -0.6093 -0.4327
   82U     HO'2 2126   3.707   9.844   3.796  0.6872  0.2344  1.1741
   82U      O3' 2127   3.529   9.774   3.642  0.6962  0.1802  0.2525
   82U      H3T 2128   3.497   9.780   3.552  0.2775  3.1346  0.5226
   9.03025   9.03025   6.38534   0.00000   0.00000   0.00000   0.00000   4.51512   4.51512
