# Supplementary material for: Constant-pH Molecular Dynamics of Cationic Peptide Dendrimers Binding to siRNA
Source: J Chem Inf Model. 2026 Feb 5;66(8):4734–43. doi: 10.1021/acs.jcim.5c02636 (PMC13126635; doi:10.1021/acs.jcim.5c02636)
Supplement: Supplementary file 2 [file ci5c02636_si_002.zip › zip/MH18D3_07_in_2.gro]

Protein t=   0.00000
 2128
    1LY0      N    1   7.688   6.515   2.962 -0.6507 -0.4495 -0.2429
    1LY0     H1    2   7.603   6.565   2.984  0.0852  1.2960 -1.1234
    1LY0     H2    3   7.666   6.426   2.920 -1.5165 -0.3731  0.0235
    1LY0     H3    4   7.736   6.502   3.049 -1.1414  0.8869  0.2636
    1LY0     CA    5   7.762   6.606   2.876  0.6316  0.1233  0.2132
    1LY0     HA    6   7.708   6.622   2.783 -0.0342 -0.1833  0.5360
    1LY0     CB    7   7.788   6.741   2.948  0.0530  0.4430  0.4673
    1LY0    HB1    8   7.874   6.786   2.898  0.7112 -0.0044  1.1679
    1LY0    HB2    9   7.812   6.728   3.053  3.0175  1.0240 -0.0502
    1LY0     CG   10   7.677   6.836   2.949  0.0920 -0.3808  0.4142
    1LY0    HG1   11   7.583   6.793   2.980  1.4269 -1.7337  2.8132
    1LY0    HG2   12   7.664   6.869   2.845 -0.3114 -3.6512 -0.6688
    1LY0     CD   13   7.696   6.958   3.044 -0.3649  0.1821 -0.1488
    1LY0    HD1   14   7.799   6.986   3.022 -0.2701 -1.4021 -2.0198
    1LY0    HD2   15   7.680   6.924   3.146 -1.7963 -2.9911 -1.3142
    1LY0     CE   16   7.605   7.075   3.003 -0.2593  0.3392  0.2191
    1LY0    HE1   17   7.504   7.037   3.018  0.0952 -2.0348 -2.5274
    1LY0    HE2   18   7.615   7.080   2.895 -2.2924 -0.2749 -0.0257
    1LY0     NZ   19   7.637   7.205   3.064  0.2920 -0.2073 -0.1458
    1LY0    HZ1   20   7.735   7.223   3.048  0.2056 -0.5209 -1.0858
    1LY0    HZ2   21   7.572   7.273   3.028  1.2766 -0.5845 -2.8728
    1LY0    HZ3   22   7.627   7.198   3.164  2.9486 -0.7166  0.1630
    1LY0      C   23   7.888   6.536   2.835 -0.7764  0.5621  0.1903
    1LY0      O   24   7.939   6.455   2.916  0.3934  0.1423  0.5644
    2LER      N   25   7.944   6.563   2.717  0.5624 -0.2045 -0.0469
    2LER      H   26   7.895   6.629   2.659  2.9094  0.2424 -1.6476
    2LER     CA   27   8.051   6.488   2.653  0.4093 -1.0605  0.4574
    2LER     HA   28   8.017   6.386   2.639 -0.0941 -0.7654 -0.5207
    2LER     CB   29   8.086   6.546   2.512  0.8928 -0.6370 -0.9401
    2LER    HB1   30   8.169   6.493   2.466  1.5506  0.4366 -1.0384
    2LER    HB2   31   8.125   6.642   2.546 -1.6767 -0.0932  0.7840
    2LER     CG   32   7.975   6.574   2.414 -0.4193 -0.6132  0.5893
    2LER     HG   33   7.898   6.631   2.468  0.1443  1.3370 -0.5572
    2LER    CD1   34   8.024   6.661   2.294 -0.7459 -0.0772 -0.2521
    2LER   HD11   35   8.119   6.615   2.265  0.4097  0.9720  1.6205
    2LER   HD12   36   7.964   6.654   2.204 -0.3153  2.5373 -0.8374
    2LER   HD13   37   8.038   6.765   2.325  1.0904 -0.6655  1.1265
    2LER    CD2   38   7.915   6.447   2.360 -0.5896 -0.0203 -0.0989
    2LER   HD21   39   7.969   6.388   2.286 -1.2294  1.1068 -1.4982
    2LER   HD22   40   7.878   6.382   2.439 -1.4161 -1.0942 -1.3389
    2LER   HD23   41   7.823   6.490   2.321 -0.4845  0.0410 -0.2803
    2LER      C   42   8.173   6.465   2.741 -1.1928  0.1371  0.9277
    2LER      O   43   8.220   6.354   2.755  0.3532 -0.1597 -0.5621
    3LYR      N   44   8.219   6.572   2.811 -0.5715  0.2730  0.1473
    3LYR      H   45   8.163   6.655   2.805  1.4537  1.6758 -0.6561
    3LYR     CA   46   8.332   6.569   2.909 -0.2487  0.2796 -0.2272
    3LYR     HA   47   8.337   6.662   2.966 -0.0492  0.9913 -1.3803
    3LYR     CB   48   8.465   6.555   2.836 -0.3586 -0.6654 -0.4063
    3LYR    HB1   49   8.470   6.463   2.777  0.8026 -0.6020 -0.4236
    3LYR    HB2   50   8.547   6.565   2.906 -2.2116  2.3145  1.5374
    3LYR     CG   51   8.495   6.671   2.732  0.1986 -0.5587  0.4144
    3LYR    HG1   52   8.429   6.668   2.646  0.5965  4.1387 -0.2872
    3LYR    HG2   53   8.596   6.652   2.698  0.0746  0.3201 -0.4776
    3LYR     CD   54   8.489   6.817   2.781 -0.3359  0.7902 -0.1027
    3LYR    HD1   55   8.390   6.843   2.816 -0.3574  0.7188 -0.1105
    3LYR    HD2   56   8.517   6.891   2.706  1.7171 -0.3753 -0.5898
    3LYR     CE   57   8.587   6.833   2.902  0.2966  0.0712  0.7658
    3LYR    HE1   58   8.688   6.830   2.862 -0.4301 -0.9553 -1.1151
    3LYR    HE2   59   8.577   6.761   2.983  0.8640  0.9453  1.6228
    3LYR     NZ   60   8.566   6.968   2.967 -0.0142  0.1744  0.2261
    3LYR    HZ1   61   8.510   6.978   3.051 -0.7054 -0.7971 -0.0931
    3LYR      C   62   8.312   6.458   3.016 -0.3614 -0.4188  1.0451
    3LYR      O   63   8.402   6.384   3.053  0.3402 -0.2356 -0.2465
    4LY0      N   64   8.190   6.438   3.064  0.3621  0.4427 -0.9686
    4LY0      H   65   8.113   6.496   3.032  0.6289  0.2700 -1.9596
    4LY0     CA   66   8.156   6.334   3.163 -0.7494 -0.1162 -0.1590
    4LY0     HA   67   8.232   6.338   3.241 -1.8337 -0.1799  0.9302
    4LY0     CB   68   8.026   6.364   3.232 -0.2572 -0.8132 -0.3527
    4LY0    HB1   69   7.941   6.341   3.168  0.0645  0.9868 -1.4653
    4LY0    HB2   70   8.020   6.470   3.257  2.9630  0.5060 -4.2697
    4LY0     CG   71   8.015   6.274   3.350  0.2245  0.5441  0.0486
    4LY0    HG1   72   8.102   6.292   3.412  0.4141 -0.5975  0.1408
    4LY0    HG2   73   8.019   6.172   3.310 -0.6265  0.8574 -0.9027
    4LY0     CD   74   7.887   6.285   3.431 -0.2792  0.7383  1.2258
    4LY0    HD1   75   7.797   6.265   3.373 -0.6123  1.9290  1.3079
    4LY0    HD2   76   7.888   6.388   3.466  0.5665  1.1256  0.1282
    4LY0     CE   77   7.895   6.185   3.549  0.1657 -0.4781 -0.7461
    4LY0    HE1   78   7.907   6.080   3.522  0.3020 -0.2358 -1.6509
    4LY0    HE2   79   7.810   6.197   3.616  1.4347  1.4256  0.6574
    4LY0     NZ   80   7.996   6.233   3.649 -0.0871  0.6070  0.0324
    4LY0    HZ1   81   8.091   6.236   3.614 -0.2718  1.1462 -0.4351
    4LY0    HZ2   82   7.968   6.326   3.675  1.6627  0.5561  2.3484
    4LY0    HZ3   83   7.977   6.179   3.732 -0.6943 -0.2129 -0.6111
    4LY0      C   84   8.170   6.195   3.108  0.2714 -0.2889 -0.1593
    4LY0      O   85   8.236   6.106   3.160 -0.6506 -0.1960  0.3711
    5LER      N   86   8.120   6.169   2.990 -0.1758  0.3569  0.7756
    5LER      H   87   8.085   6.254   2.948 -0.7954  0.0122  0.5853
    5LER     CA   88   8.134   6.047   2.904  0.1318 -0.1828 -0.6831
    5LER     HA   89   8.122   5.960   2.969  1.1925  0.2244  0.0814
    5LER     CB   90   8.026   6.026   2.798  0.1006  0.1811  0.0691
    5LER    HB1   91   8.036   5.929   2.747 -0.4747  1.8253 -3.5082
    5LER    HB2   92   8.057   6.088   2.714  1.8744  0.1734  0.6948
    5LER     CG   93   7.880   6.069   2.836 -0.5069  0.4630 -0.0346
    5LER     HG   94   7.877   6.156   2.902  1.9203 -1.6166  3.1597
    5LER    CD1   95   7.803   6.094   2.701 -0.5834  0.2648  0.4755
    5LER   HD11   96   7.815   6.007   2.638  0.3207  1.7392 -1.4809
    5LER   HD12   97   7.696   6.101   2.720 -1.3468  0.6876 -3.3144
    5LER   HD13   98   7.828   6.192   2.661 -2.7699  0.4358 -0.6224
    5LER    CD2   99   7.814   5.972   2.932  0.6604  0.3497  0.1542
    5LER   HD21  100   7.825   5.869   2.899 -1.7812  0.5251 -1.5074
    5LER   HD22  101   7.863   5.981   3.028  2.6114 -1.3725 -0.6022
    5LER   HD23  102   7.707   5.989   2.944  1.0467  3.8983 -0.3179
    5LER      C  103   8.275   6.028   2.857 -0.5915 -0.3987 -1.0032
    5LER      O  104   8.306   5.937   2.784  0.2936  0.4252 -0.1682
    6LYR      N  105   8.368   6.122   2.885  0.5130 -0.1202  0.4346
    6LYR      H  106   8.348   6.207   2.935  1.4328  0.3332  0.0621
    6LYR     CA  107   8.510   6.108   2.838  0.0330  0.3301 -0.6495
    6LYR     HA  108   8.535   6.003   2.847 -0.5848  0.3142  1.3863
    6LYR     CB  109   8.606   6.184   2.932  0.1331  0.2163 -0.3523
    6LYR    HB1  110   8.600   6.290   2.911 -0.8133  0.6104  1.6424
    6LYR    HB2  111   8.708   6.154   2.908 -0.8714 -2.1302 -2.0655
    6LYR     CG  112   8.584   6.143   3.079  0.6816  0.0891 -0.2553
    6LYR    HG1  113   8.570   6.035   3.087  1.8202 -0.0577 -0.0452
    6LYR    HG2  114   8.490   6.185   3.115  2.8707  4.9121  0.5696
    6LYR     CD  115   8.693   6.176   3.173 -0.1849  0.7446  0.9563
    6LYR    HD1  116   8.775   6.219   3.116 -1.0713  0.6902 -0.4024
    6LYR    HD2  117   8.726   6.082   3.217 -1.5121 -1.1101 -1.7337
    6LYR     CE  118   8.653   6.274   3.280 -0.2923  0.5358  0.3051
    6LYR    HE1  119   8.731   6.263   3.355  0.1895 -3.1363 -0.5499
    6LYR    HE2  120   8.562   6.239   3.328  0.2392 -2.0674 -0.4410
    6LYR     NZ  121   8.630   6.408   3.233  0.2149  0.0459  0.0776
    6LYR    HZ1  122   8.560   6.424   3.161  1.9563  0.2357 -1.6583
    6LYR      C  123   8.539   6.148   2.689 -0.5200 -0.1156 -0.2982
    6LYR      O  124   8.654   6.138   2.644  0.5528 -0.1045 -0.0319
    7LER      N  125   8.434   6.189   2.612  0.0304  0.1616  0.0189
    7LER      H  126   8.353   6.213   2.666 -1.0905  0.5114 -1.7526
    7LER     CA  127   8.436   6.216   2.469  0.1291 -0.1476 -0.3972
    7LER     HA  128   8.504   6.148   2.417  0.2411  0.2861 -0.8268
    7LER     CB  129   8.287   6.198   2.426 -0.3385 -0.2877  0.3972
    7LER    HB1  130   8.276   6.205   2.317 -1.4792  0.2262  0.5285
    7LER    HB2  131   8.226   6.277   2.469 -1.4613 -1.5909  1.2678
    7LER     CG  132   8.209   6.072   2.466 -0.5855  0.2015  0.3885
    7LER     HG  133   8.215   6.059   2.574 -0.5034 -2.2205  0.1491
    7LER    CD1  134   8.055   6.090   2.436 -0.7570 -0.5531  0.3309
    7LER   HD11  135   8.000   6.007   2.481  2.2566 -2.0113  1.6206
    7LER   HD12  136   8.029   6.181   2.489  0.2698  0.3573 -0.6597
    7LER   HD13  137   8.043   6.101   2.328  0.3754  1.5326  0.3686
    7LER    CD2  138   8.257   5.950   2.397 -0.1072 -0.4929 -0.0938
    7LER   HD21  139   8.203   5.864   2.439 -1.4633  0.1281 -0.5126
    7LER   HD22  140   8.258   5.960   2.289 -0.0793 -1.2441 -0.1680
    7LER   HD23  141   8.357   5.925   2.435  0.2418 -1.0749 -1.3542
    7LER      C  142   8.484   6.352   2.433 -0.1106 -0.1458  0.3306
    7LER      O  143   8.471   6.443   2.509  0.6578  0.4757  0.1983
    8LER      N  144   8.526   6.371   2.307  0.4365  0.5704 -0.7328
    8LER      H  145   8.533   6.284   2.256  2.2732  0.3097 -0.1111
    8LER     CA  146   8.561   6.495   2.232 -0.0049 -0.0990  0.0938
    8LER     HA  147   8.560   6.476   2.125 -1.2897  1.7823 -0.2768
    8LER     CB  148   8.447   6.601   2.247 -0.2597  0.4585 -0.8946
    8LER    HB1  149   8.435   6.621   2.353 -1.3842  1.0439 -1.1139
    8LER    HB2  150   8.356   6.552   2.210 -0.9425  0.8016  0.2698
    8LER     CG  151   8.468   6.727   2.167  0.1673  0.1112  0.4650
    8LER     HG  152   8.563   6.772   2.197 -0.9000  1.8993  1.3525
    8LER    CD1  153   8.465   6.721   2.010  0.0725 -0.0398  0.2892
    8LER   HD11  154   8.373   6.677   1.969  0.2825 -0.1758 -0.0441
    8LER   HD12  155   8.463   6.817   1.958 -0.0827 -0.1562  0.0758
    8LER   HD13  156   8.549   6.662   1.972 -0.8421 -1.5964  0.5712
    8LER    CD2  157   8.358   6.825   2.207  0.1945 -0.4297 -0.4108
    8LER   HD21  158   8.392   6.916   2.158  1.2037 -1.1560 -1.1151
    8LER   HD22  159   8.263   6.790   2.168 -0.1893 -1.9250  1.6763
    8LER   HD23  160   8.360   6.844   2.314 -0.6405 -0.4200 -0.3925
    8LER      C  161   8.695   6.560   2.279 -0.0280 -0.0732  0.3302
    8LER      O  162   8.780   6.598   2.198 -0.3564  0.3206  0.5251
    9LYR      N  163   8.717   6.570   2.413  0.7281 -0.4669 -0.5059
    9LYR      H  164   8.646   6.517   2.462 -1.2339  1.7148 -0.7875
    9LYR     CA  165   8.833   6.602   2.487 -0.1112 -0.4979 -0.8694
    9LYR     HA  166   8.913   6.614   2.413 -0.5716 -3.8227 -2.0862
    9LYR     CB  167   8.876   6.488   2.580  0.4176 -0.2086  0.7421
    9LYR    HB1  168   8.811   6.474   2.666  0.6264  0.9791  1.1137
    9LYR    HB2  169   8.971   6.519   2.624 -0.0848  1.7591  0.5351
    9LYR     CG  170   8.903   6.348   2.522  0.2272 -1.4160 -0.3973
    9LYR    HG1  171   8.802   6.315   2.502 -0.7791 -0.1443  2.1063
    9LYR    HG2  172   8.944   6.292   2.606  0.6939  1.6905  1.6315
    9LYR     CD  173   8.994   6.336   2.397  0.7149  1.0653  0.6733
    9LYR    HD1  174   9.086   6.394   2.404  1.0085  1.2287 -2.7177
    9LYR    HD2  175   8.935   6.376   2.315 -1.1807  0.5484  1.7262
    9LYR     CE  176   9.023   6.180   2.376  0.1744 -0.3155  0.0082
    9LYR    HE1  177   9.084   6.150   2.462 -0.6266  0.1495  0.7609
    9LYR    HE2  178   9.083   6.172   2.285 -0.4877  0.7597 -0.5378
    9LYR     NZ  179   8.900   6.105   2.373 -0.4542 -0.4559 -0.4499
    9LYR    HZ1  180   8.865   6.059   2.456  1.2498  1.7431  1.6598
    9LYR      C  181   8.831   6.739   2.550 -0.5209 -0.8126 -0.6386
    9LYR      O  182   8.730   6.809   2.555 -0.0001 -0.0564  0.2286
   10LER      N  183   8.954   6.787   2.593  0.2448  0.4245 -0.2804
   10LER      H  184   9.035   6.729   2.582 -0.5017 -0.3991 -1.5938
   10LER     CA  185   8.968   6.913   2.664  0.2862  0.3214  0.5459
   10LER     HA  186   8.893   6.914   2.743 -1.7867 -0.6533 -1.3067
   10LER     CB  187   9.095   6.903   2.747 -0.3876 -0.2133  0.5305
   10LER    HB1  188   9.166   6.904   2.664 -1.4935  0.8530 -0.4422
   10LER    HB2  189   9.107   6.808   2.799  4.5903 -0.5940 -0.7585
   10LER     CG  190   9.125   7.027   2.840 -1.4276  0.2586  0.2136
   10LER     HG  191   9.095   7.121   2.795 -1.8256 -0.5393 -1.2711
   10LER    CD1  192   9.068   7.012   2.978 -0.7158 -0.1659  0.2118
   10LER   HD11  193   9.104   6.914   3.011  1.3541 -0.2060 -1.8830
   10LER   HD12  194   9.097   7.102   3.032  0.1444  1.0982 -2.2238
   10LER   HD13  195   8.960   7.007   2.971 -0.6570 -1.6487  0.0235
   10LER    CD2  196   9.272   7.032   2.853 -0.4981  0.6967 -0.5685
   10LER   HD21  197   9.295   7.127   2.900  0.4077 -0.8652  2.4281
   10LER   HD22  198   9.310   6.948   2.911 -0.1465  0.9585 -0.4194
   10LER   HD23  199   9.327   7.022   2.759  1.2253  0.6972  0.4103
   10LER      C  200   8.950   7.034   2.575  0.4409  0.0172  0.0289
   10LER      O  201   9.025   7.039   2.478  0.0358  0.4043  0.0102
   11LER      N  202   8.857   7.126   2.609  0.6111  0.2854 -0.0159
   11LER      H  203   8.808   7.117   2.696 -0.3147  1.4747 -0.3852
   11LER     CA  204   8.828   7.247   2.536 -0.4055  0.2335  0.3857
   11LER     HA  205   8.827   7.216   2.432  1.6740 -3.9083  1.3706
   11LER     CB  206   8.694   7.311   2.576 -0.4757 -0.0580  0.2864
   11LER    HB1  207   8.708   7.345   2.679  3.5046 -0.1538 -0.0866
   11LER    HB2  208   8.622   7.229   2.581 -1.0955  0.5627  3.1822
   11LER     CG  209   8.652   7.433   2.483 -0.2516 -0.7768 -0.1028
   11LER     HG  210   8.729   7.506   2.458 -0.1437 -1.0747 -0.6520
   11LER    CD1  211   8.587   7.368   2.356  0.3337  0.4794  0.3379
   11LER   HD11  212   8.654   7.308   2.294 -0.6571  0.4144 -0.6988
   11LER   HD12  213   8.500   7.308   2.383 -0.4970  1.8803  0.8989
   11LER   HD13  214   8.541   7.443   2.291 -0.2549 -0.6078 -0.5369
   11LER    CD2  215   8.541   7.510   2.557  0.3163 -0.0609  0.8503
   11LER   HD21  216   8.466   7.436   2.584 -1.9872  1.4475 -1.0024
   11LER   HD22  217   8.580   7.558   2.647 -2.1438  0.8927  1.5110
   11LER   HD23  218   8.492   7.588   2.498  0.5697 -0.9763 -0.5952
   11LER      C  219   8.942   7.348   2.547 -0.9265  0.1343 -0.2176
   11LER      O  220   8.935   7.455   2.612  0.4142  0.2261 -0.2500
   12LER      N  221   9.058   7.317   2.479  0.3613 -0.8695  0.9045
   12LER      H  222   9.073   7.230   2.430 -0.1549  1.0006 -3.0624
   12LER     CA  223   9.176   7.409   2.463 -0.5539  0.3595  0.6203
   12LER     HA  224   9.211   7.423   2.565  1.2016  1.9174 -0.1405
   12LER     CB  225   9.292   7.332   2.397  0.0172 -0.5283 -0.4697
   12LER    HB1  226   9.367   7.410   2.384 -1.4436  1.0262  0.0781
   12LER    HB2  227   9.258   7.299   2.299  1.7595 -2.0537 -0.6007
   12LER     CG  228   9.347   7.208   2.475 -0.3725  0.0179 -0.1392
   12LER     HG  229   9.268   7.140   2.508 -0.6604  1.2771  1.9501
   12LER    CD1  230   9.451   7.128   2.387  0.5828 -0.2799 -0.1067
   12LER   HD11  231   9.493   7.046   2.446 -0.0258 -1.3478 -1.1260
   12LER   HD12  232   9.412   7.095   2.291  1.1290  0.1802 -0.4962
   12LER   HD13  233   9.537   7.194   2.373 -0.2472  0.8261 -0.1120
   12LER    CD2  234   9.418   7.259   2.601 -0.4868  0.6834 -0.6085
   12LER   HD21  235   9.501   7.321   2.566  1.5203 -3.2769 -3.8300
   12LER   HD22  236   9.357   7.312   2.674 -1.3411 -1.9549  0.7224
   12LER   HD23  237   9.452   7.169   2.652  0.4479  1.8118  0.8405
   12LER      C  238   9.149   7.545   2.392 -0.0693  0.2934 -0.4005
   12LER      O  239   9.093   7.546   2.285  0.1383  0.8360 -0.3342
   13LER      N  240   9.185   7.659   2.456 -1.0291  0.5890 -0.0360
   13LER      H  241   9.238   7.649   2.541 -1.7335 -0.2040  0.3225
   13LER     CA  242   9.167   7.799   2.414  1.1607 -0.0274  0.6028
   13LER     HA  243   9.101   7.797   2.327  0.8833  1.4651  0.7535
   13LER     CB  244   9.095   7.886   2.511 -0.8608 -0.1113 -0.6115
   13LER    HB1  245   9.075   7.985   2.469 -1.9656 -0.0731 -0.0497
   13LER    HB2  246   9.162   7.889   2.597  0.4630  1.0708 -1.6302
   13LER     CG  247   8.959   7.841   2.571  0.0352 -0.0755 -0.6439
   13LER     HG  248   8.969   7.742   2.616  1.0156  0.2950 -0.0140
   13LER    CD1  249   8.923   7.950   2.668  0.0914 -0.3525 -0.2450
   13LER   HD11  250   8.907   8.050   2.626  1.3493 -0.3663 -0.7887
   13LER   HD12  251   8.825   7.923   2.707  0.5186 -2.2859 -0.4237
   13LER   HD13  252   8.996   7.966   2.747  2.6733 -2.0162 -2.1348
   13LER    CD2  253   8.845   7.829   2.463 -0.7799  0.0213 -0.7223
   13LER   HD21  254   8.852   7.908   2.388  0.4126  0.6531  0.0280
   13LER   HD22  255   8.861   7.739   2.403  1.6136 -0.5050  0.5479
   13LER   HD23  256   8.746   7.812   2.505  1.3248 -2.4431  4.0152
   13LER      C  257   9.300   7.858   2.359  0.0369 -0.2176 -0.5468
   13LER      O  258   9.312   7.976   2.339 -0.8034 -0.4045 -0.4776
   14NH2      N  259   9.406   7.784   2.317  0.1458  0.2047 -0.4463
   14NH2     H1  260   9.398   7.683   2.323  1.7433  0.1513  2.3239
   14NH2     H2  261   9.493   7.826   2.288  1.3102 -0.8931  1.2701
   15LY0      N  262   8.934   7.442   3.228 -0.8398 -0.4558 -0.2216
   15LY0     H1  263   8.862   7.496   3.275  0.0651 -0.2160  0.9249
   15LY0     H2  264   8.950   7.358   3.283  5.1606 -0.2607 -1.0242
   15LY0     H3  265   9.018   7.497   3.235 -1.4984  0.6717 -0.9028
   15LY0     CA  266   8.901   7.412   3.085 -0.2704 -0.5193 -0.2007
   15LY0     HA  267   8.849   7.500   3.046  2.2872  0.4335 -1.7336
   15LY0     CB  268   9.034   7.399   2.998 -0.1503 -0.9575  0.6014
   15LY0    HB1  269   9.009   7.347   2.905  1.8030  1.1607 -1.2327
   15LY0    HB2  270   9.102   7.340   3.059  1.3371  2.0108  2.0096
   15LY0     CG  271   9.096   7.531   2.957 -0.7206 -0.7567 -0.2288
   15LY0    HG1  272   9.139   7.581   3.043 -1.8952 -1.5637  0.8639
   15LY0    HG2  273   9.024   7.607   2.929 -0.0480  0.3356  0.9176
   15LY0     CD  274   9.180   7.528   2.837 -0.6090 -0.4355  0.7562
   15LY0    HD1  275   9.118   7.490   2.756 -0.6123 -2.3270  1.6010
   15LY0    HD2  276   9.262   7.458   2.850  0.8334  0.9173 -0.5996
   15LY0     CE  277   9.245   7.663   2.803 -0.2512  0.2278  0.6726
   15LY0    HE1  278   9.290   7.713   2.889 -0.7724  1.2553  0.3762
   15LY0    HE2  279   9.157   7.721   2.776 -0.8599 -1.5574 -1.3983
   15LY0     NZ  280   9.348   7.658   2.698  0.0056  1.1668 -0.3466
   15LY0    HZ1  281   9.310   7.611   2.616  0.6441  1.1400 -0.6362
   15LY0    HZ2  282   9.373   7.750   2.667  2.7881  0.0727 -1.7058
   15LY0    HZ3  283   9.420   7.600   2.738 -3.0397 -1.0586  2.4695
   15LY0      C  284   8.800   7.298   3.083 -0.0895 -0.1001 -0.1981
   15LY0      O  285   8.806   7.200   3.158  0.3136 -0.4259 -0.4173
   16LER      N  286   8.692   7.316   3.003 -0.0297 -0.2147  0.3051
   16LER      H  287   8.681   7.401   2.950 -1.8636 -0.3444  0.4240
   16LER     CA  288   8.584   7.215   2.995 -0.2563 -0.3397  0.0895
   16LER     HA  289   8.555   7.195   3.098 -1.8873  1.5555  0.0722
   16LER     CB  290   8.473   7.267   2.913 -0.3144 -0.1999 -0.0915
   16LER    HB1  291   8.397   7.190   2.902 -1.7174  0.8918  1.3973
   16LER    HB2  292   8.514   7.292   2.815  2.2582 -0.1163  0.9299
   16LER     CG  293   8.406   7.402   2.959  1.3205 -0.0340  0.2751
   16LER     HG  294   8.479   7.478   2.986 -0.0517  0.9553  1.3370
   16LER    CD1  295   8.315   7.463   2.851  0.4583  0.0539  0.3243
   16LER   HD11  296   8.261   7.550   2.889 -1.3872 -1.1167  0.5495
   16LER   HD12  297   8.369   7.478   2.758  0.3915  1.1513  0.4556
   16LER   HD13  298   8.228   7.399   2.830 -1.4682  2.3671  0.7764
   16LER    CD2  299   8.328   7.385   3.089  0.2316 -0.4542 -0.7971
   16LER   HD21  300   8.385   7.323   3.157 -0.0331 -0.5757 -0.6822
   16LER   HD22  301   8.316   7.480   3.142 -0.7444 -0.7652 -0.4313
   16LER   HD23  302   8.231   7.340   3.068 -0.4689 -1.1297  3.1392
   16LER      C  303   8.634   7.077   2.936  0.2764 -0.8289  0.3892
   16LER      O  304   8.710   7.080   2.837 -0.3894 -0.2517 -0.6652
   17LY0      N  305   7.801   7.431   2.935 -0.3030 -0.2794 -0.7207
   17LY0     H1  306   7.730   7.499   2.912 -0.7806 -0.6145 -0.2681
   17LY0     H2  307   7.767   7.390   3.021 -1.5137  0.2590 -0.9297
   17LY0     H3  308   7.887   7.477   2.960 -0.2342 -0.3157 -0.8897
   17LY0     CA  309   7.816   7.335   2.830  0.6152  0.2247 -0.0785
   17LY0     HA  310   7.724   7.278   2.844 -0.0319  1.4487  0.8799
   17LY0     CB  311   7.833   7.403   2.692  0.0009 -0.4106 -0.3676
   17LY0    HB1  312   7.758   7.481   2.682  1.0273  0.6251 -0.2520
   17LY0    HB2  313   7.797   7.331   2.619 -1.1282  0.8175 -1.0641
   17LY0     CG  314   7.970   7.451   2.645  0.2471  0.1687 -0.1418
   17LY0    HG1  315   8.047   7.379   2.673  0.5895  0.2108 -0.9385
   17LY0    HG2  316   8.000   7.537   2.705  1.9435 -0.1531 -0.4732
   17LY0     CD  317   7.967   7.468   2.493 -0.0424 -0.3768 -0.0501
   17LY0    HD1  318   7.880   7.524   2.460 -0.9858 -1.5898  0.3110
   17LY0    HD2  319   7.968   7.371   2.441  0.8745  0.4062 -1.5772
   17LY0     CE  320   8.089   7.540   2.451  0.1708  0.5830  0.7242
   17LY0    HE1  321   8.175   7.492   2.498  0.3153  2.0409  2.0302
   17LY0    HE2  322   8.066   7.635   2.500 -0.0308  1.5175 -1.0948
   17LY0     NZ  323   8.103   7.568   2.305  0.0036  0.1790 -0.1684
   17LY0    HZ1  324   8.014   7.591   2.264 -0.3756 -1.1972 -0.1840
   17LY0    HZ2  325   8.171   7.641   2.288  0.1541 -0.1732 -1.2161
   17LY0    HZ3  326   8.148   7.491   2.256 -0.8189 -0.0153 -0.6427
   17LY0      C  327   7.929   7.239   2.867  0.3860 -0.0894 -0.2408
   17LY0      O  328   8.016   7.291   2.944  0.0756 -0.1684  0.2156
   18LER      N  329   7.949   7.119   2.800  0.2592  0.5452 -0.0095
   18LER      H  330   7.869   7.100   2.741  0.5759  0.7806 -0.5175
   18LER     CA  331   8.049   7.019   2.792  0.4974  0.3579 -0.4030
   18LER     HA  332   8.007   6.933   2.740  1.6746 -0.2358 -0.4119
   18LER     CB  333   8.174   7.067   2.713  0.3584  0.7157 -1.1597
   18LER    HB1  334   8.255   6.994   2.705  0.6213  1.0880 -2.0417
   18LER    HB2  335   8.211   7.155   2.765 -1.8605  1.1293 -0.2100
   18LER     CG  336   8.140   7.096   2.576 -0.2706  0.0360  0.9933
   18LER     HG  337   8.042   7.144   2.570 -0.0754  0.2381 -1.8894
   18LER    CD1  338   8.252   7.190   2.519 -0.2861  0.5854  0.0691
   18LER   HD11  339   8.241   7.201   2.411 -0.0930 -0.2658 -0.0426
   18LER   HD12  340   8.257   7.291   2.561 -1.1424  0.6984 -0.0921
   18LER   HD13  341   8.351   7.148   2.538 -0.2357  0.2187 -0.9225
   18LER    CD2  342   8.148   6.962   2.495  0.2431 -0.7559  0.5186
   18LER   HD21  343   8.132   6.990   2.391 -1.5991 -1.4488  0.5809
   18LER   HD22  344   8.250   6.924   2.506  1.4888  0.4798 -4.4554
   18LER   HD23  345   8.067   6.894   2.518  0.7116 -0.9496  1.6745
   18LER      C  346   8.087   6.962   2.933  0.7688  0.5104  0.1601
   18LER      O  347   8.126   6.846   2.941  0.0229 -0.1701 -0.5630
   19LYR      N  348   8.075   7.039   3.041 -0.2743  0.3350  0.1977
   19LYR      H  349   8.050   7.135   3.025 -2.0574 -0.3579 -1.5952
   19LYR     CA  350   8.102   7.007   3.184  0.2800  0.0876  0.0936
   19LYR     HA  351   8.043   6.921   3.214  0.6287  0.4069  1.7560
   19LYR     CB  352   8.049   7.128   3.258  0.5729  0.9679 -0.9098
   19LYR    HB1  353   7.944   7.144   3.238  0.6346  2.3163 -0.2314
   19LYR    HB2  354   8.093   7.222   3.226 -0.8333  1.2657 -2.0245
   19LYR     CG  355   8.056   7.128   3.417 -0.4597  0.0958  0.8158
   19LYR    HG1  356   8.149   7.078   3.446 -1.9536 -1.8072  2.5834
   19LYR    HG2  357   7.970   7.072   3.451 -0.8688 -0.1796 -0.6268
   19LYR     CD  358   8.060   7.267   3.484  0.1869  0.9447  0.5826
   19LYR    HD1  359   8.137   7.329   3.438 -0.4007  0.8889 -0.4842
   19LYR    HD2  360   8.081   7.249   3.590  1.4907  2.5079  0.6235
   19LYR     CE  361   7.932   7.354   3.469 -0.1612 -0.4260 -0.0266
   19LYR    HE1  362   7.847   7.301   3.513 -1.5484  0.1565 -1.8502
   19LYR    HE2  363   7.919   7.380   3.364 -0.1429  1.0711  0.3155
   19LYR     NZ  364   7.959   7.475   3.549  0.4735 -0.0554 -0.2934
   19LYR    HZ1  365   7.962   7.471   3.650  0.5823 -0.4794 -0.3131
   19LYR      C  366   8.254   6.983   3.210 -0.0775 -0.7184 -0.0925
   19LYR      O  367   8.341   7.047   3.144  0.1813 -0.2838 -0.1115
   20LY0      N  368   8.283   6.895   3.308 -0.0607  0.5440  0.5249
   20LY0      H  369   8.205   6.858   3.360  1.3773 -3.2315  0.2808
   20LY0     CA  370   8.422   6.857   3.345 -0.7397 -0.7642  0.0650
   20LY0     HA  371   8.476   6.950   3.332  0.4032 -1.2681  0.9697
   20LY0     CB  372   8.423   6.815   3.494  0.1881  0.7012 -0.2121
   20LY0    HB1  373   8.527   6.789   3.508  0.3963  0.3406 -2.1014
   20LY0    HB2  374   8.353   6.731   3.499 -0.3328  0.9493 -2.1280
   20LY0     CG  375   8.374   6.919   3.596  0.2091 -0.0434  0.0465
   20LY0    HG1  376   8.388   6.872   3.693 -0.2608  1.6198  0.9619
   20LY0    HG2  377   8.270   6.937   3.567  0.2665  0.9971  0.4456
   20LY0     CD  378   8.439   7.059   3.584  0.5390 -0.2642  0.3094
   20LY0    HD1  379   8.474   7.086   3.484  1.9407 -0.6436  0.6670
   20LY0    HD2  380   8.532   7.047   3.640  0.7731 -1.8449 -0.3666
   20LY0     CE  381   8.364   7.170   3.656  0.3024  0.1051 -0.4459
   20LY0    HE1  382   8.302   7.133   3.737  1.0781 -1.4713 -0.5357
   20LY0    HE2  383   8.289   7.211   3.589  1.3791  1.0211 -1.1344
   20LY0     NZ  384   8.438   7.286   3.720 -0.2512  0.6010 -0.4880
   20LY0    HZ1  385   8.501   7.333   3.657  1.1383 -1.3083 -0.5787
   20LY0    HZ2  386   8.367   7.352   3.749  0.9540  2.6537 -1.9635
   20LY0    HZ3  387   8.483   7.252   3.804  0.3972  2.3932 -0.0463
   20LY0      C  388   8.482   6.755   3.260 -0.7904  0.5023  0.7069
   20LY0      O  389   8.410   6.672   3.206  0.3176 -0.2017 -0.5479
   21LER      N  390   8.613   6.751   3.245 -0.8171 -0.0844  0.4206
   21LER      H  391   8.667   6.827   3.284 -1.5347  0.0482  1.1961
   21LER     CA  392   8.687   6.638   3.187  0.6795  0.5066 -0.4633
   21LER     HA  393   8.642   6.596   3.097 -2.7771  1.0799  0.8191
   21LER     CB  394   8.831   6.680   3.162 -0.2447  0.0610 -0.3627
   21LER    HB1  395   8.875   6.704   3.260  1.2034 -1.1060 -0.6844
   21LER    HB2  396   8.840   6.765   3.094 -0.4927  0.6135  0.2860
   21LER     CG  397   8.926   6.570   3.104 -0.1428  0.1681  0.2698
   21LER     HG  398   8.905   6.471   3.146  1.8615 -0.9757 -1.2636
   21LER    CD1  399   8.894   6.562   2.953 -0.1305  0.0629 -0.2480
   21LER   HD11  400   8.942   6.476   2.906 -2.0681 -1.0198 -0.3108
   21LER   HD12  401   8.786   6.558   2.945 -0.1125  0.2864 -0.6735
   21LER   HD13  402   8.919   6.658   2.907  2.3449  0.2811  1.3723
   21LER    CD2  403   9.075   6.601   3.125  0.0028  0.3172 -0.5292
   21LER   HD21  404   9.145   6.528   3.084  1.8723  1.5515  0.3028
   21LER   HD22  405   9.108   6.693   3.076  1.6324 -0.5113 -1.0649
   21LER   HD23  406   9.091   6.604   3.232  0.2100 -1.1775 -0.5027
   21LER      C  407   8.687   6.516   3.282  0.2336  0.1153  0.1884
   21LER      O  408   8.750   6.515   3.384  0.1749 -0.3615 -0.2164
   22LY0      N  409   8.416   7.955   3.580  0.2925  0.1077  0.3699
   22LY0     H1  410   8.365   7.998   3.656 -2.4889  1.4206 -2.0431
   22LY0     H2  411   8.463   8.025   3.524 -0.7179  0.0844 -0.5494
   22LY0     H3  412   8.493   7.901   3.615  0.5988  0.6477  0.5518
   22LY0     CA  413   8.325   7.883   3.495 -0.0970 -0.0868 -0.9936
   22LY0     HA  414   8.283   7.956   3.426 -0.9702 -1.1552 -1.6417
   22LY0     CB  415   8.393   7.773   3.404 -1.0902 -0.6528 -0.5444
   22LY0    HB1  416   8.321   7.709   3.354 -1.5259  2.5369 -4.5627
   22LY0    HB2  417   8.459   7.715   3.468 -0.6409  1.5076  1.0532
   22LY0     CG  418   8.479   7.842   3.296 -0.6682  0.0299  0.0032
   22LY0    HG1  419   8.571   7.878   3.343 -0.9816  1.7951 -0.6522
   22LY0    HG2  420   8.417   7.924   3.261 -0.3788 -0.9353 -3.0340
   22LY0     CD  421   8.503   7.742   3.184  0.1517  0.1217  0.1663
   22LY0    HD1  422   8.542   7.798   3.098 -0.8403 -1.4601 -1.3835
   22LY0    HD2  423   8.405   7.701   3.159  0.3503  0.4039 -1.1680
   22LY0     CE  424   8.581   7.614   3.203  0.3476 -0.0438 -0.3663
   22LY0    HE1  425   8.575   7.549   3.116  1.2298 -1.4589  0.5907
   22LY0    HE2  426   8.539   7.562   3.289  0.5669 -0.6137 -0.5997
   22LY0     NZ  427   8.725   7.639   3.231 -0.0321 -0.2866  0.4249
   22LY0    HZ1  428   8.781   7.556   3.218 -1.3988 -1.2009  0.1731
   22LY0    HZ2  429   8.742   7.712   3.164 -0.9254 -0.3020  0.1677
   22LY0    HZ3  430   8.751   7.686   3.317  2.4557  0.6009 -0.7083
   22LY0      C  431   8.215   7.818   3.582 -0.1938 -0.3054 -0.2011
   22LY0      O  432   8.239   7.777   3.698 -0.1561  0.5109  0.0384
   23LER      N  433   8.091   7.819   3.534  0.7049  0.6709  0.1100
   23LER      H  434   8.072   7.868   3.448  1.6547  1.6021  0.3925
   23LER     CA  435   8.001   7.719   3.580  0.2508  0.3767  0.0810
   23LER     HA  436   8.039   7.682   3.676  2.3711  0.7014 -0.5665
   23LER     CB  437   7.858   7.785   3.569 -0.5478  0.3280 -0.2942
   23LER    HB1  438   7.773   7.726   3.602 -0.2859  1.0400  1.7783
   23LER    HB2  439   7.844   7.810   3.463 -4.4762 -0.6543 -0.1574
   23LER     CG  440   7.831   7.911   3.655  0.6353 -0.0472  0.1116
   23LER     HG  441   7.898   7.991   3.622  0.8710 -1.0264 -1.8688
   23LER    CD1  442   7.689   7.968   3.634 -0.4689  0.0615  0.4199
   23LER   HD11  443   7.656   8.032   3.716  0.9559 -0.9971  1.8927
   23LER   HD12  444   7.687   8.024   3.541  0.5830 -1.4381 -0.5682
   23LER   HD13  445   7.610   7.894   3.620 -0.3271 -0.0573  0.2485
   23LER    CD2  446   7.862   7.887   3.800 -0.1870  0.8113 -0.4705
   23LER   HD21  447   7.772   7.837   3.835 -0.1249  0.1212 -1.2677
   23LER   HD22  448   7.947   7.819   3.815 -0.9745 -0.0797  0.0746
   23LER   HD23  449   7.881   7.980   3.854 -3.5135  1.1670  0.2803
   23LER      C  450   8.005   7.593   3.492 -0.1108  0.0601  0.6363
   23LER      O  451   8.048   7.589   3.375  0.1193  0.3842  0.0668
   24LY0      N  452   8.996   6.913   1.704 -0.2111  0.4867 -0.6127
   24LY0     H1  453   8.908   6.899   1.752  0.3730 -1.1663  0.0251
   24LY0     H2  454   9.043   7.000   1.726  0.6258 -0.5774  2.3534
   24LY0     H3  455   9.054   6.851   1.759 -0.0676  0.5429 -0.6991
   24LY0     CA  456   8.994   6.870   1.563 -0.2237 -0.1068  0.3964
   24LY0     HA  457   9.073   6.921   1.509  0.5599 -0.5408  1.1139
   24LY0     CB  458   9.010   6.723   1.546 -0.7745 -0.3362  0.3420
   24LY0    HB1  459   8.928   6.672   1.597 -0.4667 -1.1799  0.0140
   24LY0    HB2  460   9.095   6.686   1.603 -2.3294 -2.9391  1.1704
   24LY0     CG  461   9.019   6.664   1.402  0.0162  0.4613  0.3898
   24LY0    HG1  462   9.119   6.692   1.369 -1.0994  2.8688 -1.2773
   24LY0    HG2  463   8.932   6.688   1.340  0.6433  1.2655 -0.1865
   24LY0     CD  464   9.013   6.516   1.420  0.3324  0.7881  0.7566
   24LY0    HD1  465   9.084   6.482   1.496  0.9344 -2.9546 -1.2385
   24LY0    HD2  466   9.057   6.463   1.335  0.7033  0.0025  1.4302
   24LY0     CE  467   8.873   6.458   1.453 -0.1389 -0.3402 -0.0249
   24LY0    HE1  468   8.810   6.459   1.363 -1.9883  0.4608  1.2226
   24LY0    HE2  469   8.820   6.513   1.530  0.0558  0.0707 -0.1801
   24LY0     NZ  470   8.878   6.319   1.490  0.2669  0.7280 -0.2551
   24LY0    HZ1  471   8.784   6.283   1.499  0.5890 -0.1141 -0.1918
   24LY0    HZ2  472   8.928   6.266   1.419 -0.2348 -0.6968  0.4224
   24LY0    HZ3  473   8.929   6.319   1.576  0.2649 -0.1646 -0.2409
   24LY0      C  474   8.854   6.917   1.510 -0.0374 -0.1704  0.2505
   24LY0      O  475   8.757   6.912   1.587 -0.5351  0.7372 -0.5847
   25LER      N  476   8.844   6.942   1.380  0.4882  0.2174 -0.1052
   25LER      H  477   8.926   6.926   1.324  0.3281 -0.9626 -0.0422
   25LER     CA  478   8.716   6.996   1.315  0.0742 -0.5964 -0.0292
   25LER     HA  479   8.655   7.033   1.398 -0.2581  0.6047 -0.7803
   25LER     CB  480   8.761   7.107   1.217  0.9539  0.1214  0.2934
   25LER    HB1  481   8.817   7.061   1.136  0.9056 -1.2907  1.0231
   25LER    HB2  482   8.832   7.169   1.273  0.5661  0.1752  0.7325
   25LER     CG  483   8.649   7.193   1.168  0.0154 -0.6749 -0.5845
   25LER     HG  484   8.594   7.234   1.252  1.6189  2.0987 -0.7934
   25LER    CD1  485   8.708   7.315   1.095 -0.4247  0.0788 -0.3486
   25LER   HD11  486   8.755   7.387   1.162 -0.8228  0.8604 -0.8945
   25LER   HD12  487   8.770   7.284   1.010 -0.4898 -0.1657 -0.3080
   25LER   HD13  488   8.626   7.374   1.054 -0.6849 -0.6465 -0.8900
   25LER    CD2  489   8.547   7.133   1.071 -0.6051  0.1323 -0.3206
   25LER   HD21  490   8.604   7.083   0.993  0.2983 -0.1452  0.4902
   25LER   HD22  491   8.485   7.064   1.128  0.7060  1.3392  2.7841
   25LER   HD23  492   8.477   7.207   1.032 -0.9249  0.0427  0.0704
   25LER      C  493   8.646   6.873   1.249 -0.0266  0.0348 -0.2920
   25LER      O  494   8.707   6.785   1.190 -0.0851 -0.8226 -0.2853
   26LYR      N  495   8.513   6.864   1.276 -0.1255 -0.0033  0.0293
   26LYR      H  496   8.485   6.925   1.352  0.9045 -0.8040  1.0904
   26LYR     CA  497   8.437   6.757   1.216  0.3068  0.0425 -1.1306
   26LYR     HA  498   8.484   6.733   1.121  1.8760 -0.5872 -0.2233
   26LYR     CB  499   8.290   6.797   1.211 -0.0491  0.4158 -0.2336
   26LYR    HB1  500   8.283   6.899   1.174  0.4431  0.7137  0.4675
   26LYR    HB2  501   8.242   6.799   1.309 -0.9105 -0.1965 -0.6322
   26LYR     CG  502   8.208   6.712   1.114 -0.4195 -0.6566 -0.7773
   26LYR    HG1  503   8.179   6.610   1.141 -1.0009 -1.0934 -2.8872
   26LYR    HG2  504   8.269   6.716   1.024  1.6104  2.0843  0.5755
   26LYR     CD  505   8.076   6.777   1.077  0.7311 -0.4805 -0.5595
   26LYR    HD1  506   8.092   6.850   0.997  0.7217 -0.0494 -0.1768
   26LYR    HD2  507   8.029   6.818   1.167  2.6896 -0.8253  0.6947
   26LYR     CE  508   7.971   6.680   1.017 -0.1590  0.7136  0.0881
   26LYR    HE1  509   7.943   6.609   1.094 -0.7367  0.8436  0.0013
   26LYR    HE2  510   7.999   6.608   0.940 -3.3995 -2.0212  1.2590
   26LYR     NZ  511   7.850   6.747   0.977  0.2791 -0.4355 -0.4307
   26LYR    HZ1  512   7.841   6.770   0.879 -4.0636 -0.8676 -0.3512
   26LYR      C  513   8.447   6.633   1.307  0.4866  0.3339  0.6947
   26LYR      O  514   8.430   6.523   1.251  0.1557 -0.4257  0.6737
   27LY0      N  515   8.474   6.642   1.442  0.0533 -0.1649 -0.2486
   27LY0      H  516   8.469   6.733   1.484 -1.8134  0.6706 -2.0923
   27LY0     CA  517   8.492   6.515   1.520  0.2886 -0.2997 -0.3148
   27LY0     HA  518   8.560   6.448   1.467  1.2216 -1.0630  1.7426
   27LY0     CB  519   8.553   6.547   1.652 -0.2802  0.1591 -0.9872
   27LY0    HB1  520   8.482   6.598   1.718  0.7290  1.4509 -0.8560
   27LY0    HB2  521   8.638   6.615   1.640  0.1300 -0.1187  0.2876
   27LY0     CG  522   8.613   6.422   1.719  0.0355  0.0031  0.1428
   27LY0    HG1  523   8.657   6.346   1.655 -1.3600 -1.9703  1.4122
   27LY0    HG2  524   8.527   6.378   1.770 -1.6614  0.3951 -2.2212
   27LY0     CD  525   8.716   6.454   1.828  0.8561 -0.1189  0.2777
   27LY0    HD1  526   8.685   6.528   1.902  0.7626  0.9813 -0.8214
   27LY0    HD2  527   8.798   6.507   1.779  0.7147  1.5332  1.7383
   27LY0     CE  528   8.748   6.322   1.901 -0.1525 -0.5333  0.8739
   27LY0    HE1  529   8.790   6.255   1.826 -0.1724  0.4972 -0.0765
   27LY0    HE2  530   8.654   6.288   1.945  0.3006 -0.9404  1.5396
   27LY0     NZ  531   8.838   6.336   2.014 -0.2120  0.4907 -0.3633
   27LY0    HZ1  532   8.930   6.345   1.972 -0.0119  0.9312  0.1643
   27LY0    HZ2  533   8.815   6.400   2.088 -0.2539 -1.3412  1.2838
   27LY0    HZ3  534   8.834   6.247   2.062 -2.3652 -0.1970 -1.6896
   27LY0      C  535   8.352   6.447   1.528  0.1927 -0.3986 -0.3749
   27LY0      O  536   8.249   6.504   1.572 -0.2092  0.4850  0.0626
   28LER      N  537   8.353   6.318   1.504 -0.1592  0.8089 -0.3693
   28LER      H  538   8.442   6.285   1.469  0.4091  1.8981  0.0193
   28LER     CA  539   8.235   6.227   1.509 -0.1151  0.3892  0.2378
   28LER     HA  540   8.144   6.287   1.496 -0.5153 -0.3489 -0.4410
   28LER     CB  541   8.236   6.126   1.390 -0.1110  0.1183 -0.0807
   28LER    HB1  542   8.147   6.064   1.389 -0.2885  0.3674 -1.3143
   28LER    HB2  543   8.325   6.062   1.397 -0.9032 -0.8334  1.9218
   28LER     CG  544   8.251   6.198   1.250  0.2765  1.0316  0.6784
   28LER     HG  545   8.344   6.254   1.249  0.1146  1.3174 -0.7805
   28LER    CD1  546   8.264   6.105   1.134 -0.1918  0.1953 -0.5636
   28LER   HD11  547   8.173   6.046   1.117 -0.3191  0.2459 -0.0724
   28LER   HD12  548   8.282   6.149   1.036 -1.4582  1.3919 -0.2907
   28LER   HD13  549   8.350   6.043   1.159 -0.6025 -0.4433 -0.7009
   28LER    CD2  550   8.138   6.295   1.215  0.3014 -0.5672 -0.2831
   28LER   HD21  551   8.150   6.372   1.292 -2.1046  0.5470 -0.9043
   28LER   HD22  552   8.149   6.346   1.120  0.1337  0.2591  0.1275
   28LER   HD23  553   8.040   6.246   1.215 -0.3467  0.6815  0.5812
   28LER      C  554   8.222   6.167   1.648  0.5217  0.1021 -0.0291
   28LER      O  555   8.158   6.061   1.669 -0.5695 -0.4700  0.4408
   29LYR      N  556   8.263   6.238   1.755 -0.2161  0.9958 -0.3793
   29LYR      H  557   8.302   6.328   1.733  1.2691  0.9531  1.8110
   29LYR     CA  558   8.234   6.203   1.891  0.5930 -0.1114 -0.1444
   29LYR     HA  559   8.130   6.174   1.908  1.2154 -2.0954  0.6374
   29LYR     CB  560   8.240   6.326   1.974  0.0526 -0.1657  0.8379
   29LYR    HB1  561   8.342   6.346   2.006 -0.4026  2.1870  1.0065
   29LYR    HB2  562   8.194   6.307   2.071 -3.2306  2.2984 -0.0403
   29LYR     CG  563   8.169   6.453   1.926 -0.4660  0.3609 -0.4238
   29LYR    HG1  564   8.221   6.492   1.839  0.5560 -1.7468 -0.8206
   29LYR    HG2  565   8.185   6.526   2.006  0.8380 -0.4313  0.0676
   29LYR     CD  566   8.021   6.447   1.898  0.5417  0.0991  0.5440
   29LYR    HD1  567   7.967   6.421   1.989  1.2388 -0.3573  0.8392
   29LYR    HD2  568   7.994   6.379   1.817  3.9592 -0.3889 -0.3305
   29LYR     CE  569   7.979   6.588   1.873  0.6780 -0.0755 -0.0620
   29LYR    HE1  570   8.058   6.635   1.815  1.8315 -1.1108  0.6209
   29LYR    HE2  571   7.959   6.646   1.963  1.8827  0.2725 -0.0068
   29LYR     NZ  572   7.860   6.589   1.788  0.3302  0.2436  0.6578
   29LYR    HZ1  573   7.796   6.512   1.803  0.0814  0.1137 -0.8751
   29LYR      C  574   8.326   6.094   1.942  0.3858  0.2561 -0.2809
   29LYR      O  575   8.287   6.021   2.034  0.2183  0.6799 -0.3393
   30LER      N  576   8.442   6.073   1.886  0.1963 -0.2460  0.2169
   30LER      H  577   8.464   6.130   1.806 -1.1881  0.6120  0.4125
   30LER     CA  578   8.545   5.981   1.941  0.8933 -0.1535  0.3707
   30LER     HA  579   8.501   5.882   1.937  0.1753  0.1948 -1.6152
   30LER     CB  580   8.663   5.980   1.838  0.4337 -0.5041  0.3024
   30LER    HB1  581   8.744   5.926   1.889 -0.6104 -0.6253  1.9265
   30LER    HB2  582   8.712   6.076   1.824 -1.6316  0.4845 -0.4431
   30LER     CG  583   8.630   5.896   1.709  0.0270  0.2582 -0.4407
   30LER     HG  584   8.620   5.791   1.736 -0.5390  0.7528  1.4964
   30LER    CD1  585   8.507   5.944   1.626 -0.0158  0.2725 -0.1819
   30LER   HD11  586   8.518   5.915   1.522  3.4799  0.9368 -0.1408
   30LER   HD12  587   8.416   5.904   1.670  0.6440 -1.6379 -0.4707
   30LER   HD13  588   8.498   6.053   1.628 -1.2995  0.1815  1.3120
   30LER    CD2  589   8.759   5.909   1.627  0.6751  0.3065  0.2005
   30LER   HD21  590   8.786   6.014   1.612  2.2547  0.0776  1.2158
   30LER   HD22  591   8.851   5.864   1.666  0.0879 -1.0780  0.0181
   30LER   HD23  592   8.748   5.850   1.536 -2.3221  3.5888 -1.8294
   30LER      C  593   8.590   6.016   2.083 -0.4787 -0.2219 -0.4604
   30LER      O  594   8.558   6.122   2.136  0.0137 -0.0748  0.2793
   31LER      N  595   8.660   5.927   2.151 -0.2499 -0.3317  0.0676
   31LER      H  596   8.661   5.833   2.113 -1.4039 -0.2090 -0.2980
   31LER     CA  597   8.728   5.949   2.278 -0.6543  0.3248 -0.2427
   31LER     HA  598   8.662   5.999   2.349 -1.0267 -1.4211  0.7220
   31LER     CB  599   8.782   5.814   2.333 -0.1522  0.2098  0.2487
   31LER    HB1  600   8.845   5.839   2.418  0.3607  1.2564 -0.4181
   31LER    HB2  601   8.840   5.770   2.251  0.0244  0.5067  0.2134
   31LER     CG  602   8.678   5.717   2.376  0.4089  0.7221  0.1255
   31LER     HG  603   8.598   5.715   2.302 -0.7299 -0.8214  1.3121
   31LER    CD1  604   8.735   5.576   2.398  0.5345  0.3870 -1.0719
   31LER   HD11  605   8.756   5.532   2.301 -1.2788 -0.8881 -0.9430
   31LER   HD12  606   8.827   5.588   2.456  0.7236 -0.1487 -1.2606
   31LER   HD13  607   8.671   5.502   2.445  2.8336 -2.3937 -2.0339
   31LER    CD2  608   8.596   5.749   2.505 -0.2377  0.3620  0.5233
   31LER   HD21  609   8.656   5.743   2.596 -0.8171 -1.1204  0.8352
   31LER   HD22  610   8.547   5.847   2.497  0.6320  0.6771 -1.9036
   31LER   HD23  611   8.515   5.676   2.511 -0.4266  0.6068  0.9940
   31LER      C  612   8.847   6.054   2.261  0.5629 -0.0928  0.2305
   31LER      O  613   8.884   6.090   2.153 -0.3437  0.2297  0.5945
   32LY0      N  614   7.239   6.563   1.044  0.1278 -0.1627 -0.4373
   32LY0     H1  615   7.284   6.473   1.033  0.3284 -0.5707  2.6410
   32LY0     H2  616   7.246   6.607   0.954 -0.5339  0.8120 -0.0308
   32LY0     H3  617   7.145   6.540   1.071  0.7173 -2.3204 -0.0993
   32LY0     CA  618   7.322   6.640   1.142 -0.7922 -0.4543  0.4297
   32LY0     HA  619   7.268   6.731   1.171 -0.0725 -0.1033  0.7067
   32LY0     CB  620   7.345   6.547   1.265 -0.1670  0.5137  0.1832
   32LY0    HB1  621   7.409   6.600   1.335  0.5588  0.6254 -0.5499
   32LY0    HB2  622   7.401   6.464   1.222  0.7203  1.4792 -0.5709
   32LY0     CG  623   7.219   6.505   1.343 -0.4623  0.3055 -0.4485
   32LY0    HG1  624   7.145   6.459   1.277  0.1362  0.0028 -0.9197
   32LY0    HG2  625   7.169   6.594   1.381 -2.7029 -1.2564  0.5031
   32LY0     CD  626   7.258   6.411   1.455  0.2064  0.6551 -0.2376
   32LY0    HD1  627   7.313   6.472   1.526 -1.5151  1.7126  0.2546
   32LY0    HD2  628   7.308   6.326   1.409 -2.1365 -0.6023 -0.6483
   32LY0     CE  629   7.141   6.356   1.538  0.4857  0.4154  0.2790
   32LY0    HE1  630   7.082   6.292   1.472  2.2214 -1.2796  0.2808
   32LY0    HE2  631   7.083   6.442   1.572  0.4405  0.6953 -0.4854
   32LY0     NZ  632   7.184   6.268   1.647  0.3702  0.1540  0.5818
   32LY0    HZ1  633   7.231   6.325   1.715 -2.0850  2.0751  0.7657
   32LY0    HZ2  634   7.102   6.223   1.683 -0.7967  1.7574  0.0162
   32LY0    HZ3  635   7.228   6.185   1.607 -1.7220 -0.6123 -0.2615
   32LY0      C  636   7.459   6.675   1.070  0.5765 -0.4590 -0.3326
   32LY0      O  637   7.529   6.591   1.012  0.0987  0.2317  0.0111
   33LER      N  638   7.503   6.807   1.071  0.6987  0.1497 -0.2218
   33LER      H  639   7.453   6.876   1.125 -2.6308 -1.8516 -0.3874
   33LER     CA  640   7.628   6.845   1.015  0.6172  0.2979 -0.2461
   33LER     HA  641   7.630   6.812   0.911  1.0303  0.9128 -0.4407
   33LER     CB  642   7.647   6.995   1.011  0.2891  0.4493  0.5749
   33LER    HB1  643   7.745   7.021   0.973  0.3291  0.7630  0.8912
   33LER    HB2  644   7.643   7.043   1.109  2.1770  0.9670  0.4364
   33LER     CG  645   7.550   7.073   0.920 -0.4075  0.5208  0.3019
   33LER     HG  646   7.450   7.034   0.937 -0.4199 -0.1972 -1.2854
   33LER    CD1  647   7.561   7.224   0.939  0.3027 -0.3315 -0.6556
   33LER   HD11  648   7.510   7.288   0.868  3.0896  1.1698 -1.4372
   33LER   HD12  649   7.537   7.246   1.043  0.0616 -0.3882 -0.6989
   33LER   HD13  650   7.667   7.246   0.927  0.3719 -0.8304 -0.9994
   33LER    CD2  651   7.581   7.051   0.772  0.4794  0.2970  0.1018
   33LER   HD21  652   7.684   7.066   0.743  0.0881 -0.2603 -1.6962
   33LER   HD22  653   7.569   6.945   0.751  1.4260  0.0669  0.6975
   33LER   HD23  654   7.526   7.120   0.707  0.5763  0.2571 -0.0218
   33LER      C  655   7.753   6.773   1.067  0.4625 -0.6203 -1.0226
   33LER      O  656   7.754   6.744   1.185  0.2137  0.3009 -0.4232
   34LY0      N  657   6.945   7.243   2.011  0.0680 -0.0133 -0.1689
   34LY0     H1  658   6.929   7.254   2.110  2.3827  1.0016  0.1540
   34LY0     H2  659   6.896   7.159   1.984  1.1523 -0.6047 -0.3346
   34LY0     H3  660   6.890   7.316   1.967 -0.6808 -1.3557 -1.5498
   34LY0     CA  661   7.084   7.240   1.967 -0.3540 -0.8605  0.3487
   34LY0     HA  662   7.131   7.334   1.998 -1.0546  0.4725 -2.3277
   34LY0     CB  663   7.164   7.119   2.019  0.2343  0.8417 -0.0365
   34LY0    HB1  664   7.227   7.096   1.934 -0.2541  0.7647 -0.3813
   34LY0    HB2  665   7.114   7.023   2.031  2.3156 -0.1896  0.9525
   34LY0     CG  666   7.258   7.131   2.146  0.2901  0.5211  0.3630
   34LY0    HG1  667   7.205   7.177   2.229  0.3410  1.0250  0.1166
   34LY0    HG2  668   7.340   7.197   2.121 -0.8531  2.1492  0.7157
   34LY0     CD  669   7.294   6.986   2.202  0.0589 -0.2404 -0.2153
   34LY0    HD1  670   7.360   6.946   2.126  0.9989  2.1989 -0.8030
   34LY0    HD2  671   7.205   6.925   2.218  0.3128 -0.8103 -0.9204
   34LY0     CE  672   7.366   7.002   2.336 -0.4355 -0.3198  0.2760
   34LY0    HE1  673   7.319   7.067   2.410  1.0900  0.4609  0.6086
   34LY0    HE2  674   7.466   7.045   2.328 -1.0424  1.2505  0.7938
   34LY0     NZ  675   7.391   6.875   2.402  0.1515 -0.9631 -0.2023
   34LY0    HZ1  676   7.480   6.891   2.448 -0.3998  0.4369  0.4425
   34LY0    HZ2  677   7.325   6.835   2.467  1.5961 -0.6002  1.5689
   34LY0    HZ3  678   7.399   6.814   2.322  0.4889  1.6325 -2.2549
   34LY0      C  679   7.092   7.258   1.816  0.1366  0.0676 -0.0531
   34LY0      O  680   6.995   7.240   1.744  0.0623  0.1012  0.2844
   35LER      N  681   7.202   7.307   1.756  0.3579  0.3074 -0.2636
   35LER      H  682   7.284   7.329   1.811  0.4199  0.9409 -0.5928
   35LER     CA  683   7.194   7.365   1.619  0.1566 -0.4706  0.7744
   35LER     HA  684   7.104   7.424   1.600 -0.6238 -2.0005 -0.5708
   35LER     CB  685   7.312   7.456   1.592 -1.0161 -0.2555  0.2171
   35LER    HB1  686   7.326   7.482   1.487  1.1869 -0.7884  0.3252
   35LER    HB2  687   7.398   7.391   1.609 -0.0475  0.6676 -0.9769
   35LER     CG  688   7.326   7.588   1.664  0.5175 -0.3105 -0.0417
   35LER     HG  689   7.284   7.578   1.764  0.5221 -1.2296 -0.1192
   35LER    CD1  690   7.469   7.646   1.660 -0.0157  0.0938 -0.1384
   35LER   HD11  691   7.466   7.754   1.671 -0.6029  0.2249 -1.3593
   35LER   HD12  692   7.524   7.595   1.739  3.3805  1.9051 -1.1586
   35LER   HD13  693   7.503   7.612   1.562 -1.1786 -0.3481 -0.4070
   35LER    CD2  694   7.241   7.684   1.586 -0.3030 -0.0045 -0.1987
   35LER   HD21  695   7.231   7.783   1.630 -0.7595 -0.4771  0.7969
   35LER   HD22  696   7.283   7.695   1.486 -4.0362 -1.4636 -2.1574
   35LER   HD23  697   7.141   7.642   1.574 -0.0758 -0.5321 -0.2315
   35LER      C  698   7.185   7.259   1.506 -0.1191 -0.3299 -0.3759
   35LER      O  699   7.119   7.290   1.408 -0.2557 -0.0558  0.2048
   36LYR      N  700   7.254   7.143   1.519  0.6239  0.4443  0.1802
   36LYR      H  701   7.297   7.132   1.610  0.5663  1.4345  0.3447
   36LYR     CA  702   7.242   7.030   1.424  0.3156 -0.1280 -0.6800
   36LYR     HA  703   7.198   7.071   1.333  1.1181 -1.1609 -1.5562
   36LYR     CB  704   7.135   6.932   1.475 -0.2847 -0.5072 -0.1072
   36LYR    HB1  705   7.137   6.842   1.413  0.4737 -2.1152  2.1150
   36LYR    HB2  706   7.036   6.977   1.481 -0.0918 -0.2552  1.4446
   36LYR     CG  707   7.163   6.888   1.616 -0.0864  0.2069 -0.9404
   36LYR    HG1  708   7.163   6.975   1.683 -0.2335 -2.0368  2.1981
   36LYR    HG2  709   7.262   6.846   1.624 -0.5923 -1.0950 -1.3045
   36LYR     CD  710   7.066   6.767   1.653 -0.4944 -0.2491  0.1295
   36LYR    HD1  711   7.093   6.734   1.753  2.8985 -2.1279 -1.2269
   36LYR    HD2  712   7.098   6.686   1.587 -2.1092 -0.9634  0.1937
   36LYR     CE  713   6.923   6.802   1.634 -0.0739  0.3562  0.1815
   36LYR    HE1  714   6.900   6.807   1.527 -0.0253 -0.2084  0.1431
   36LYR    HE2  715   6.903   6.894   1.688  1.1488  2.4104 -2.5835
   36LYR     NZ  716   6.833   6.702   1.689 -0.8178  0.2615  0.4071
   36LYR    HZ1  717   6.815   6.710   1.788 -1.7973 -0.9083  0.3499
   36LYR      C  718   7.375   6.971   1.381 -0.1827  0.9672  0.1112
   36LYR      O  719   7.370   6.870   1.312  0.1730  0.2680  0.3601
   37LY0      N  720   7.487   7.014   1.435 -0.4656 -0.5186 -0.2820
   37LY0      H  721   7.482   7.102   1.486  0.4368 -0.7409  0.2132
   37LY0     CA  722   7.618   6.955   1.410 -0.2464 -0.1596  0.1992
   37LY0     HA  723   7.621   6.907   1.312 -4.3526  2.6793 -1.6160
   37LY0     CB  724   7.724   7.071   1.410  0.2628  0.0290  0.4908
   37LY0    HB1  725   7.716   7.137   1.496  0.3502  2.2605 -1.1005
   37LY0    HB2  726   7.701   7.121   1.315 -0.8941  0.3505  0.9266
   37LY0     CG  727   7.868   7.027   1.403 -0.5240  0.7203  0.0036
   37LY0    HG1  728   7.886   6.965   1.315  3.7206  1.6564 -0.0089
   37LY0    HG2  729   7.876   6.965   1.492  2.2927  1.0500  0.0811
   37LY0     CD  730   7.976   7.146   1.408 -0.2110  0.3081  0.6160
   37LY0    HD1  731   7.963   7.202   1.501 -1.8121  2.2190 -0.6748
   37LY0    HD2  732   7.953   7.202   1.317  0.4307  0.7799  0.7402
   37LY0     CE  733   8.115   7.090   1.408 -0.6416  0.6052 -0.3199
   37LY0    HE1  734   8.128   7.034   1.315  0.2051  2.2942 -1.2689
   37LY0    HE2  735   8.133   7.032   1.499 -1.0907  0.7236 -0.1526
   37LY0     NZ  736   8.213   7.197   1.386  0.2663 -0.1377 -0.1091
   37LY0    HZ1  737   8.249   7.204   1.291  0.8601 -2.4505 -0.1170
   37LY0    HZ2  738   8.167   7.283   1.411  0.0879 -0.5125  0.8863
   37LY0    HZ3  739   8.279   7.184   1.461  0.9235 -0.0862 -0.6647
   37LY0      C  740   7.642   6.851   1.521 -0.1301 -0.8736  0.0260
   37LY0      O  741   7.611   6.868   1.639  0.2091  0.5537  0.2056
   38LER      N  742   7.702   6.738   1.483  0.7280  0.5245  0.0439
   38LER      H  743   7.726   6.729   1.385  0.3730 -1.5138  0.1191
   38LER     CA  744   7.741   6.625   1.568  0.1249 -0.3724 -0.1368
   38LER     HA  745   7.655   6.591   1.625 -0.9904  0.3667 -1.3244
   38LER     CB  746   7.798   6.516   1.475 -0.1148  0.1278  0.5393
   38LER    HB1  747   7.855   6.439   1.528  3.5416  0.9666 -1.7974
   38LER    HB2  748   7.872   6.562   1.409  2.0305 -0.4041  2.4633
   38LER     CG  749   7.685   6.455   1.388 -0.0726  0.2459  0.3637
   38LER     HG  750   7.615   6.527   1.346  1.7314  1.8143 -0.0857
   38LER    CD1  751   7.751   6.380   1.269  0.2752  0.0185  0.2114
   38LER   HD11  752   7.675   6.322   1.218  3.0856 -1.7395 -2.3878
   38LER   HD12  753   7.794   6.455   1.201  0.4225 -0.9030 -0.7400
   38LER   HD13  754   7.827   6.310   1.303  1.1452  0.6496 -0.3581
   38LER    CD2  755   7.616   6.349   1.468 -0.1332 -0.0632  0.4607
   38LER   HD21  756   7.690   6.272   1.490  1.4190  1.0755 -0.6300
   38LER   HD22  757   7.569   6.391   1.557  0.2013  0.0258  0.5968
   38LER   HD23  758   7.540   6.300   1.408 -0.6712  0.3245  0.8158
   38LER      C  759   7.842   6.666   1.676  0.0511  0.0808 -0.0752
   38LER      O  760   7.919   6.757   1.656 -0.3496  0.3553  0.5410
   39LY0      N  761   6.376   6.263   1.432 -0.1219 -0.4913  0.0227
   39LY0     H1  762   6.347   6.264   1.529  1.7819 -0.8026  0.6394
   39LY0     H2  763   6.326   6.338   1.387 -0.4560  0.7957  2.3673
   39LY0     H3  764   6.354   6.173   1.392 -1.2017 -1.6374  2.9036
   39LY0     CA  765   6.523   6.278   1.430  0.1134 -0.4481 -0.2085
   39LY0     HA  766   6.565   6.182   1.461 -0.4675 -0.2556  1.2774
   39LY0     CB  767   6.575   6.285   1.288  0.4926 -0.6684 -0.1142
   39LY0    HB1  768   6.529   6.368   1.234  0.9292 -0.4499 -0.1533
   39LY0    HB2  769   6.543   6.196   1.233  1.1757 -0.7771 -0.3434
   39LY0     CG  770   6.730   6.309   1.274  0.4380  0.2792 -0.2324
   39LY0    HG1  771   6.780   6.214   1.291  2.6804  1.6513  1.3510
   39LY0    HG2  772   6.769   6.380   1.347  2.4469 -0.2706 -0.7068
   39LY0     CD  773   6.771   6.361   1.139  0.1006 -1.4221  0.5025
   39LY0    HD1  774   6.715   6.450   1.110  0.8307 -1.4198 -1.0014
   39LY0    HD2  775   6.740   6.301   1.053 -0.7610 -1.5192  0.8732
   39LY0     CE  776   6.917   6.392   1.124  0.5117  0.7688  0.1754
   39LY0    HE1  777   6.970   6.304   1.160 -1.3197  0.2136  1.6188
   39LY0    HE2  778   6.937   6.476   1.191  0.7316 -0.8505  2.2511
   39LY0     NZ  779   6.957   6.426   0.986  0.3323  0.1340  0.4424
   39LY0    HZ1  780   7.058   6.426   0.988  0.3449 -0.4472  0.0246
   39LY0    HZ2  781   6.911   6.356   0.928 -0.9954  0.5601  0.9401
   39LY0    HZ3  782   6.922   6.518   0.962  1.9252  1.4826  2.9059
   39LY0      C  783   6.564   6.391   1.527 -0.6507  0.0688 -0.5827
   39LY0      O  784   6.514   6.501   1.522 -0.5764 -0.7676 -0.2169
   40LER      N  785   6.652   6.370   1.630 -0.1373  0.3437  0.4899
   40LER      H  786   6.692   6.277   1.631 -1.5750 -0.3294 -0.4332
   40LER     CA  787   6.713   6.480   1.712  0.6987 -0.2523  0.0718
   40LER     HA  788   6.636   6.534   1.767  1.4913  0.1743  0.7825
   40LER     CB  789   6.806   6.409   1.815  0.2207 -1.3429 -0.1547
   40LER    HB1  790   6.855   6.480   1.882 -2.4700  0.2919  0.2040
   40LER    HB2  791   6.884   6.361   1.755  0.5979 -0.7154 -0.1765
   40LER     CG  792   6.736   6.294   1.895  0.6164 -0.0894 -0.5393
   40LER     HG  793   6.686   6.223   1.830 -1.2509 -1.1006  1.8195
   40LER    CD1  794   6.833   6.222   1.983 -1.0322 -0.1723 -0.9515
   40LER   HD11  795   6.871   6.281   2.066  0.0169  0.4338 -1.8311
   40LER   HD12  796   6.796   6.129   2.026 -1.5983 -0.0094 -1.0880
   40LER   HD13  797   6.913   6.198   1.913 -1.3203  0.5015 -1.5262
   40LER    CD2  798   6.626   6.345   1.987  0.7992  0.4617 -0.2779
   40LER   HD21  799   6.671   6.429   2.041  0.8585 -0.2839  0.8614
   40LER   HD22  800   6.554   6.388   1.917  1.4657  0.7284 -0.8140
   40LER   HD23  801   6.580   6.264   2.043  0.0302  1.9165  1.2921
   40LER      C  802   6.793   6.590   1.629  0.3230 -0.2941 -0.5821
   40LER      O  803   6.854   6.547   1.527  0.1159 -0.5645  0.0243
   41U      O5'  804   4.159   7.993   1.530  0.9657 -0.2300 -0.2065
   41U      H5T  805   4.141   7.914   1.581 -0.1531  0.4616  0.5116
   41U      C5'  806   4.045   8.035   1.457 -0.4080  0.1486  0.4185
   41U     H5'1  807   4.034   8.143   1.449  2.5190  0.6312  1.6581
   41U     H5'2  808   3.956   8.002   1.509 -0.7724 -2.2511 -1.5004
   41U      C4'  809   4.034   7.957   1.320 -0.1207  0.4154 -0.2999
   41U      H4'  810   3.931   7.947   1.287  0.4831 -1.9971 -1.7135
   41U      O4'  811   4.109   8.033   1.214 -0.2011  0.5196 -0.3039
   41U      C1'  812   4.184   7.946   1.135 -0.3180 -0.4063  1.1798
   41U      H1'  813   4.175   7.971   1.029  0.9518 -2.9525  0.3836
   41U       N1  814   4.328   7.953   1.159  0.8419  0.2864  0.5948
   41U       C6  815   4.376   8.025   1.263 -0.2228 -0.4036 -0.1883
   41U       H6  816   4.304   8.076   1.326  0.3555  0.5927 -0.2958
   41U       C5  817   4.509   8.038   1.286 -0.3819  0.3881 -0.2122
   41U       H5  818   4.557   8.082   1.373  0.7317 -1.2708  0.0454
   41U       C4  819   4.604   7.990   1.194  0.1396  0.0992  0.4526
   41U       O4  820   4.729   7.991   1.208  0.2628 -0.2932 -0.0096
   41U       N3  821   4.554   7.923   1.089 -0.2060 -0.1722 -0.9104
   41U       H3  822   4.626   7.891   1.026 -0.5765 -1.8248 -0.5582
   41U       C2  823   4.417   7.901   1.069 -0.6654  0.2683 -0.2034
   41U       O2  824   4.384   7.844   0.969 -0.7279  0.5515 -0.3613
   41U      C3'  825   4.089   7.816   1.311 -0.3122  0.3878 -0.3734
   41U      H3'  826   4.168   7.809   1.385 -1.4701  0.6279  0.9078
   41U      C2'  827   4.131   7.808   1.159 -0.3810  0.0441  0.4033
   41U     H2'1  828   4.200   7.728   1.129 -1.9524 -0.8489 -1.0067
   41U      O2'  829   4.020   7.800   1.079  0.4337  0.0396  0.0841
   41U     HO'2  830   3.950   7.850   1.122  2.6760  2.9420  0.7427
   41U      O3'  831   3.991   7.728   1.355 -0.3712  0.2619  0.3427
   42U        P  832   4.009   7.572   1.380 -0.0105  0.2588  0.2080
   42U      O1P  833   3.874   7.508   1.376 -0.3048 -1.1074  0.7249
   42U      O2P  834   4.088   7.551   1.497 -0.4730  0.2606 -0.1711
   42U      O5'  835   4.098   7.516   1.259  0.1737 -0.3490 -0.5746
   42U      C5'  836   4.042   7.476   1.136 -0.8271  0.9281  0.1500
   42U     H5'1  837   4.004   7.569   1.092  0.8272  2.4453  1.7686
   42U     H5'2  838   3.962   7.404   1.153  1.7009 -1.8176  1.2789
   42U      C4'  839   4.148   7.417   1.039  0.8153  0.2770 -0.3482
   42U      H4'  840   4.105   7.383   0.944  1.0169  1.0440 -0.7191
   42U      O4'  841   4.239   7.519   1.006  0.4868 -0.0265  0.1677
   42U      C1'  842   4.362   7.451   0.981 -0.4678 -0.1022 -0.1270
   42U      H1'  843   4.391   7.464   0.877 -3.2016 -2.1735 -1.2624
   42U       N1  844   4.478   7.502   1.064  0.0972  0.0767  0.5978
   42U       C6  845   4.456   7.557   1.187  0.3248  0.2477 -0.3369
   42U       H6  846   4.357   7.551   1.230 -0.1889  2.0676 -1.1293
   42U       C5  847   4.560   7.612   1.258 -0.7101 -0.2185 -0.2131
   42U       H5  848   4.542   7.662   1.353 -1.1420  0.8703 -0.8459
   42U       C4  849   4.691   7.630   1.198 -0.2792  0.1620 -0.9917
   42U       O4  850   4.786   7.691   1.250 -0.1274  0.2194 -0.0530
   42U       N3  851   4.699   7.588   1.061  0.8216 -0.4832  0.4774
   42U       H3  852   4.788   7.596   1.014  0.3411 -0.3660 -0.4259
   42U       C2  853   4.600   7.524   1.001  0.1159 -0.4498 -0.1935
   42U       O2  854   4.610   7.482   0.883 -0.1613 -0.0418  0.1477
   42U      C3'  855   4.222   7.301   1.098 -0.1324 -0.7728 -0.1380
   42U      H3'  856   4.234   7.328   1.203  1.9919  1.6553 -0.9177
   42U      C2'  857   4.350   7.302   1.009 -0.3501 -0.0771  0.0856
   42U     H2'1  858   4.431   7.267   1.073 -0.0779  0.7616  0.2117
   42U      O2'  859   4.323   7.228   0.889  0.5061 -0.0949 -0.0487
   42U     HO'2  860   4.242   7.180   0.906 -0.1219  1.0443  0.3184
   42U      O3'  861   4.155   7.177   1.098  0.0034 -0.1613  0.6808
   43A        P  862   4.203   7.067   1.213  0.3655  0.1083  0.0714
   43A      O1P  863   4.124   6.944   1.197 -0.3075  0.4031  0.3514
   43A      O2P  864   4.200   7.126   1.345 -0.4680 -0.1349 -0.0622
   43A      O5'  865   4.353   7.031   1.164  0.1057  0.4846  0.0193
   43A      C5'  866   4.375   6.956   1.049 -0.2597 -0.6011 -0.0539
   43A     H5'1  867   4.319   6.998   0.965 -1.4445 -1.3865  0.3281
   43A     H5'2  868   4.338   6.853   1.053 -1.5319 -0.1252  1.1031
   43A      C4'  869   4.524   6.946   1.006  0.5252 -0.3140  0.2373
   43A      H4'  870   4.540   6.905   0.906 -1.3202 -0.4504 -0.0242
   43A      O4'  871   4.578   7.079   1.006  0.2797  0.0732 -0.2815
   43A      C1'  872   4.719   7.086   1.023  0.5922  0.6655 -0.5143
   43A      H1'  873   4.769   7.117   0.931  1.2077  0.9908 -0.0759
   43A       N9  874   4.766   7.179   1.127  0.0673  0.0729 -0.4310
   43A       C8  875   4.701   7.214   1.239 -0.1107 -0.9284  0.6298
   43A       H8  876   4.604   7.174   1.266 -0.7896 -0.5277 -1.1159
   43A       N7  877   4.763   7.307   1.305  0.1694 -0.1472 -0.2251
   43A       C5  878   4.878   7.325   1.231 -0.3306 -0.0116 -0.5577
   43A       C6  879   4.997   7.394   1.250  0.3941  0.1592 -0.5506
   43A       N6  880   5.021   7.479   1.355  0.2712  0.0034  0.4651
   43A      H61  881   4.957   7.502   1.429 -1.7316 -1.5818 -0.6864
   43A      H62  882   5.106   7.535   1.352  0.0201  0.5436  2.3762
   43A       N1  883   5.096   7.385   1.163 -1.0236 -0.0360 -0.4905
   43A       C2  884   5.084   7.297   1.066 -0.1797 -0.0999  0.2377
   43A       H2  885   5.167   7.296   0.997 -0.1654  0.6364  0.2406
   43A       N3  886   4.982   7.217   1.039 -0.2990 -0.0236 -0.3589
   43A       C4  887   4.885   7.239   1.129  0.0279  0.1021  0.7968
   43A      C3'  888   4.630   6.880   1.094  0.9635 -0.0337  0.5990
   43A      H3'  889   4.602   6.911   1.195 -0.5218  0.3068  0.1072
   43A      C2'  890   4.761   6.940   1.044  0.2252 -0.4962 -0.8149
   43A     H2'1  891   4.831   6.924   1.127 -0.4692 -1.1096 -0.3338
   43A      O2'  892   4.813   6.889   0.923 -0.2464  0.7498  0.0519
   43A     HO'2  893   4.901   6.919   0.898  0.0581 -0.8228 -0.9174
   43A      O3'  894   4.626   6.741   1.083 -0.9894 -0.0612 -0.2871
   44A        P  895   4.699   6.646   1.186 -0.2647 -0.3235  0.2886
   44A      O1P  896   4.674   6.512   1.134  0.2111  0.4701  0.3822
   44A      O2P  897   4.643   6.690   1.313  0.6174  0.0349  0.4905
   44A      O5'  898   4.853   6.680   1.177 -0.3137 -0.5439 -0.3521
   44A      C5'  899   4.939   6.629   1.076  0.1240  0.2823  0.5241
   44A     H5'1  900   4.900   6.653   0.978  2.2708 -0.2710 -0.5410
   44A     H5'2  901   4.950   6.521   1.088 -1.4015  0.2037  1.4174
   44A      C4'  902   5.084   6.694   1.082 -0.2744  0.3344  0.1410
   44A      H4'  903   5.127   6.675   0.984  0.4454 -1.1822  0.7220
   44A      O4'  904   5.082   6.836   1.103 -0.0452  0.1849 -0.1136
   44A      C1'  905   5.203   6.885   1.162  0.1429  0.3552  0.2075
   44A      H1'  906   5.249   6.953   1.092 -0.6982  0.8710  0.1466
   44A       N9  907   5.177   6.973   1.277  0.6609  0.3211 -0.2947
   44A       C8  908   5.067   6.979   1.350  0.9346 -0.1044 -0.1210
   44A       H8  909   4.977   6.922   1.332  1.8415 -1.2864 -1.1284
   44A       N7  910   5.068   7.075   1.439  0.0011  0.4382  1.1772
   44A       C5  911   5.199   7.134   1.421  0.1825  0.2798 -0.3752
   44A       C6  912   5.268   7.243   1.471  0.3625  0.3589  0.5597
   44A       N6  913   5.218   7.330   1.549 -0.2742 -0.2120  0.3502
   44A      H61  914   5.122   7.317   1.579 -0.5965 -0.2735 -0.6459
   44A      H62  915   5.272   7.405   1.590 -0.8480 -0.8345  2.3332
   44A       N1  916   5.402   7.259   1.447 -0.1073 -0.7389 -0.4681
   44A       C2  917   5.456   7.177   1.356 -0.4868  0.6798  0.2066
   44A       H2  918   5.563   7.183   1.341 -0.6502  1.4225 -0.8221
   44A       N3  919   5.392   7.076   1.287 -0.1785 -0.0377  0.0071
   44A       C4  920   5.260   7.062   1.326 -0.3144 -0.3052  0.3949
   44A      C3'  921   5.182   6.653   1.196  0.8099 -0.4043  0.0609
   44A      H3'  922   5.128   6.656   1.290  0.6784 -0.3430 -0.0148
   44A      C2'  923   5.293   6.762   1.188 -0.3195 -0.5141  0.3873
   44A     H2'1  924   5.356   6.781   1.276  0.0845  2.3867 -0.4376
   44A      O2'  925   5.381   6.746   1.076  0.6016 -0.1263  0.3474
   44A     HO'2  926   5.365   6.655   1.053 -0.8087  0.1687  0.0528
   44A      O3'  927   5.247   6.525   1.181 -0.3023 -0.0941 -0.1469
   45U        P  928   5.301   6.451   1.306  0.0459 -0.1283 -0.1287
   45U      O1P  929   5.357   6.320   1.265  0.5352  0.1283 -0.6070
   45U      O2P  930   5.200   6.446   1.414  0.2705  0.1840  0.0857
   45U      O5'  931   5.414   6.549   1.362 -0.4573 -0.1806 -0.2288
   45U      C5'  932   5.548   6.560   1.308 -0.2196  0.1145  0.0724
   45U     H5'1  933   5.541   6.595   1.205  0.3367  1.5167  0.4844
   45U     H5'2  934   5.594   6.461   1.315  0.6534  0.4692 -0.5387
   45U      C4'  935   5.645   6.665   1.372 -0.1032 -0.3690 -0.0275
   45U      H4'  936   5.742   6.673   1.324  0.0949  1.3972  0.5881
   45U      O4'  937   5.578   6.800   1.370  0.2556  0.2516  0.0682
   45U      C1'  938   5.631   6.876   1.478 -0.7382  0.4595  0.5001
   45U      H1'  939   5.704   6.954   1.458 -0.6201  0.6784  1.7094
   45U       N1  940   5.524   6.934   1.565 -0.5163  0.2254 -0.3390
   45U       C6  941   5.404   6.875   1.573  0.4954  0.0303  0.3998
   45U       H6  942   5.382   6.793   1.506  1.1466  0.1306  0.0568
   45U       C5  943   5.306   6.920   1.655 -0.2213  0.2172  0.4635
   45U       H5  944   5.207   6.877   1.655 -0.9327  1.7662  0.9057
   45U       C4  945   5.341   7.024   1.747  0.5565  0.4175  0.0496
   45U       O4  946   5.263   7.077   1.829  0.6558  0.8020  0.8338
   45U       N3  947   5.466   7.086   1.736  1.0258 -0.8555 -0.0856
   45U       H3  948   5.487   7.168   1.792  3.3433 -0.4102 -1.4663
   45U       C2  949   5.561   7.042   1.647  0.1162 -0.0492 -0.3587
   45U       O2  950   5.669   7.096   1.649  0.1953 -0.6526 -0.2652
   45U      C3'  951   5.673   6.639   1.517 -0.3599 -0.2134  0.3486
   45U      H3'  952   5.579   6.605   1.561  0.1140 -1.2784  0.5761
   45U      C2'  953   5.714   6.778   1.562  0.2523 -0.3676 -0.5684
   45U     H2'1  954   5.694   6.784   1.669 -2.2954 -0.1874 -0.9891
   45U      O2'  955   5.852   6.797   1.527 -0.2483  0.0301  0.2672
   45U     HO'2  956   5.899   6.716   1.551  2.8032  0.8041 -2.3369
   45U      O3'  957   5.778   6.544   1.526 -0.4286  0.5081 -0.1480
   46U        P  958   5.794   6.454   1.654 -0.0242 -0.2420  0.1040
   46U      O1P  959   5.895   6.350   1.621  0.8779  0.3930  0.4718
   46U      O2P  960   5.654   6.411   1.682  0.3796 -0.1696 -0.1424
   46U      O5'  961   5.850   6.557   1.771  0.3017  0.5007  0.3105
   46U      C5'  962   5.980   6.609   1.771 -1.1885  0.3832 -0.1571
   46U     H5'1  963   6.013   6.649   1.676  1.3732  1.8423  1.2406
   46U     H5'2  964   6.055   6.535   1.799 -0.9610  0.5115 -0.4189
   46U      C4'  965   5.987   6.731   1.862  0.0687  0.6415  0.4079
   46U      H4'  966   6.074   6.793   1.840 -0.9567  1.3714 -1.9157
   46U      O4'  967   5.869   6.809   1.836  0.5297  0.2774 -0.1530
   46U      C1'  968   5.854   6.899   1.941 -1.0125 -1.0173  0.0754
   46U      H1'  969   5.914   6.983   1.907 -0.8726 -0.3572  1.8524
   46U       N1  970   5.717   6.940   1.973  0.2543 -0.1009 -0.5507
   46U       C6  971   5.617   6.846   1.973  0.9278  0.6167  0.1956
   46U       H6  972   5.631   6.748   1.932  0.2223  0.2407  0.8307
   46U       C5  973   5.495   6.873   2.028  0.4499 -0.1090 -0.3397
   46U       H5  974   5.416   6.801   2.014  1.0825 -0.8001 -0.4243
   46U       C4  975   5.476   6.997   2.095 -0.5320  0.6345  0.0732
   46U       O4  976   5.371   7.025   2.143  0.3298  0.3911  0.9521
   46U       N3  977   5.578   7.087   2.085 -0.2208 -0.1950 -0.1423
   46U       H3  978   5.572   7.174   2.137  0.6287 -0.2739  0.0998
   46U       C2  979   5.700   7.063   2.031  0.2316  0.1634 -0.4464
   46U       O2  980   5.783   7.157   2.037  0.2939  0.9647  0.3161
   46U      C3'  981   5.977   6.704   2.008 -0.3722  0.7147 -0.0648
   46U      H3'  982   5.905   6.625   2.029  1.0274  0.1950  3.4941
   46U      C2'  983   5.920   6.838   2.062 -0.0103  0.0167 -0.2333
   46U     H2'1  984   5.839   6.814   2.131  0.3641  0.4918  0.3849
   46U      O2'  985   6.012   6.930   2.108 -0.5504 -0.0067 -0.6273
   46U     HO'2  986   6.058   6.912   2.190  0.0949 -1.5862 -1.2951
   46U      O3'  987   6.097   6.656   2.074  0.2288 -0.1692  0.1040
   47A        P  988   6.089   6.608   2.221 -0.3292  0.3026  0.0838
   47A      O1P  989   6.216   6.533   2.245 -0.1510  0.0294  0.2456
   47A      O2P  990   5.967   6.525   2.231 -0.2101  0.0165 -0.1534
   47A      O5'  991   6.079   6.732   2.322  0.2661  0.1617 -0.9007
   47A      C5'  992   6.197   6.800   2.373  0.7617  0.6417 -0.1459
   47A     H5'1  993   6.258   6.835   2.289  0.5186  0.7641 -0.2726
   47A     H5'2  994   6.234   6.727   2.445 -3.6417 -0.1920  1.6442
   47A      C4'  995   6.155   6.916   2.456 -0.3798 -0.5152 -0.0473
   47A      H4'  996   6.247   6.974   2.459 -0.4501 -0.3450 -1.0223
   47A      O4'  997   6.067   7.010   2.390  0.1498  0.8126 -0.1679
   47A      C1'  998   5.971   7.056   2.488 -0.1705 -0.0585 -0.4621
   47A      H1'  999   5.972   7.165   2.497 -2.1346 -0.0369  0.0282
   47A       N9 1000   5.830   7.013   2.464  0.3815  0.4733 -0.7934
   47A       C8 1001   5.778   6.898   2.408 -0.3245 -0.8938  0.1839
   47A       H8 1002   5.847   6.824   2.369  0.4764 -0.2742  0.3940
   47A       N7 1003   5.645   6.892   2.396 -0.3578 -0.2181  0.0103
   47A       C5 1004   5.605   7.012   2.456 -0.9630 -0.7499 -0.3613
   47A       C6 1005   5.480   7.073   2.477  0.1886 -0.7408  0.3679
   47A       N6 1006   5.362   7.023   2.438 -0.2203  0.3657 -0.6107
   47A      H61 1007   5.371   6.943   2.376  2.6501 -0.1385  0.2866
   47A      H62 1008   5.278   7.078   2.431 -1.1299 -0.7549  0.7934
   47A       N1 1009   5.464   7.188   2.541  0.1692  0.3023  0.1467
   47A       C2 1010   5.580   7.239   2.580 -0.2396  0.4993  0.9090
   47A       H2 1011   5.581   7.338   2.623  0.9307  0.2839  1.4032
   47A       N3 1012   5.707   7.201   2.565 -0.3647 -0.5201  0.1938
   47A       C4 1013   5.715   7.081   2.501  0.1154 -0.0964 -0.6775
   47A      C3' 1014   6.089   6.888   2.596  0.2297  0.5727  0.1376
   47A      H3' 1015   6.021   6.805   2.580 -2.6814  3.1614 -2.2168
   47A      C2' 1016   6.015   7.019   2.626  1.1188  0.1241 -0.8827
   47A     H2'1 1017   5.932   7.017   2.696  0.6749  1.9240 -1.3041
   47A      O2' 1018   6.101   7.110   2.664  0.1260 -0.4123  0.0294
   47A     HO'2 1019   6.084   7.143   2.752 -1.9936 -1.4923  0.0840
   47A      O3' 1020   6.191   6.857   2.692 -0.3666  0.4750 -0.0510
   48U        P 1021   6.154   6.768   2.820  0.3497  0.0348  0.1436
   48U      O1P 1022   6.268   6.745   2.913  0.4147 -0.4204 -0.4083
   48U      O2P 1023   6.075   6.647   2.767 -0.5053 -0.9486  0.5249
   48U      O5' 1024   6.041   6.854   2.902  0.5498  0.2329  0.7946
   48U      C5' 1025   6.086   6.966   2.969  0.2590 -0.1256  0.8847
   48U     H5'1 1026   6.157   7.022   2.908  1.5443 -1.3914  1.1601
   48U     H5'2 1027   6.151   6.943   3.054  0.3885 -0.6200  0.6567
   48U      C4' 1028   5.966   7.053   3.025 -0.0372  0.3051 -0.5732
   48U      H4' 1029   6.001   7.140   3.079 -1.0305 -0.3167  1.1580
   48U      O4' 1030   5.886   7.116   2.919  0.3410 -0.3800  0.2538
   48U      C1' 1031   5.751   7.128   2.957  0.4313 -0.2951  0.3971
   48U      H1' 1032   5.728   7.233   2.937 -0.2046 -0.4302  0.3645
   48U       N1 1033   5.649   7.050   2.884  0.3788 -0.2614 -0.1154
   48U       C6 1034   5.680   6.930   2.827  0.7095  0.2066 -0.0188
   48U       H6 1035   5.784   6.901   2.833  0.6919  0.3870  1.3434
   48U       C5 1036   5.581   6.847   2.776  0.0203  1.0130 -0.3393
   48U       H5 1037   5.603   6.756   2.720 -0.6668 -0.4466  1.6589
   48U       C4 1038   5.439   6.879   2.787  0.2951  0.0782  0.0583
   48U       O4 1039   5.341   6.812   2.762 -0.1727  0.2359  0.1598
   48U       N3 1040   5.419   7.013   2.826  0.6526 -0.2180  0.3974
   48U       H3 1041   5.324   7.046   2.824  1.2098  1.4751 -1.5065
   48U       C2 1042   5.515   7.094   2.887 -0.0164  0.1971  0.0110
   48U       O2 1043   5.482   7.198   2.938  0.0268  0.4593  0.5419
   48U      C3' 1044   5.858   6.988   3.111 -0.8810  0.2831 -0.0321
   48U      H3' 1045   5.835   6.889   3.072 -1.2509  0.2487  0.2739
   48U      C2' 1046   5.747   7.092   3.103  0.1748 -0.7391  0.3151
   48U     H2'1 1047   5.650   7.046   3.124  0.1394 -1.3116 -1.0016
   48U      O2' 1048   5.764   7.207   3.169  0.1641 -0.4358 -0.2595
   48U     HO'2 1049   5.774   7.198   3.264 -0.0802 -0.0085 -0.1893
   48U      O3' 1050   5.907   6.984   3.245  0.1409  0.2492  0.3127
   49C        P 1051   5.844   6.880   3.346  0.2456 -0.3416  0.3053
   49C      O1P 1052   5.916   6.898   3.473 -0.5672 -0.1768  0.1910
   49C      O2P 1053   5.835   6.744   3.287  0.0848  0.1708  0.0830
   49C      O5' 1054   5.695   6.938   3.357  0.5640 -0.3865 -0.0066
   49C      C5' 1055   5.665   7.041   3.450  0.3498  0.5959 -0.2523
   49C     H5'1 1056   5.738   7.120   3.433  2.4070 -1.3263 -0.8326
   49C     H5'2 1057   5.695   7.008   3.550 -0.2683 -0.7135 -0.4709
   49C      C4' 1058   5.518   7.082   3.448  0.3233  0.3414 -0.0977
   49C      H4' 1059   5.506   7.170   3.511 -1.6577 -1.2986  2.0467
   49C      O4' 1060   5.465   7.115   3.322 -0.4420 -0.3736  0.6504
   49C      C1' 1061   5.319   7.096   3.323  0.0506  0.4570  0.2822
   49C      H1' 1062   5.271   7.183   3.279  0.1991  0.9012  0.9858
   49C       N1 1063   5.272   6.989   3.237 -0.5232 -0.7518  0.0483
   49C       C6 1064   5.361   6.909   3.170 -1.0390 -0.0708  0.2064
   49C       H6 1065   5.468   6.923   3.176 -1.1426  0.5151  0.8588
   49C       C5 1066   5.314   6.809   3.090 -0.7740  0.1745  0.6024
   49C       H5 1067   5.382   6.754   3.027 -0.4653  0.7416  0.4425
   49C       C4 1068   5.176   6.795   3.087  0.5636 -0.2625  0.3969
   49C       N4 1069   5.124   6.719   2.998 -0.2156  0.2785  0.0194
   49C      H41 1070   5.185   6.670   2.934  0.2010 -0.2664  0.8158
   49C      H42 1071   5.024   6.726   2.985 -0.5390  0.1312  2.0726
   49C       N3 1072   5.089   6.875   3.139  0.8837 -0.2727 -0.3611
   49C       C2 1073   5.135   6.976   3.213 -0.0381 -0.1733 -0.4785
   49C       O2 1074   5.051   7.053   3.257 -0.6592 -0.2253 -0.1898
   49C      C3' 1075   5.418   6.977   3.504 -0.1935 -0.4618 -0.1373
   49C      H3' 1076   5.425   6.881   3.452  0.2090  0.3048 -1.5478
   49C      C2' 1077   5.289   7.051   3.464  0.0027  0.0740 -0.1044
   49C     H2'1 1078   5.203   6.983   3.466  0.1207 -0.0716  1.3136
   49C      O2' 1079   5.261   7.164   3.548  0.1478  0.4813 -0.1758
   49C     HO'2 1080   5.168   7.167   3.571  0.9480  0.1491  3.7794
   49C      O3' 1081   5.448   6.958   3.650 -0.0948 -0.1342 -0.1445
   50U        P 1082   5.391   6.840   3.733 -0.4113  0.1774  0.5315
   50U      O1P 1083   5.442   6.850   3.869  0.7681 -0.1739  0.0625
   50U      O2P 1084   5.420   6.717   3.656  0.1217  0.4489 -0.6961
   50U      O5' 1085   5.233   6.850   3.743 -0.5164 -0.5204  0.1224
   50U      C5' 1086   5.167   6.966   3.795  0.1049  0.4021 -0.2521
   50U     H5'1 1087   5.217   7.053   3.753  2.6733 -0.8695 -0.0366
   50U     H5'2 1088   5.182   6.973   3.903 -0.8922 -0.2681 -0.0551
   50U      C4' 1089   5.023   6.943   3.758 -0.1629  0.3228  0.4807
   50U      H4' 1090   4.968   7.024   3.807 -1.6412 -0.7130  0.6004
   50U      O4' 1091   5.016   6.938   3.618  0.3663 -0.7755  0.5215
   50U      C1' 1092   4.905   6.857   3.578 -0.0344  0.1783 -0.1996
   50U      H1' 1093   4.828   6.916   3.528 -1.1388 -1.4829 -0.5666
   50U       N1 1094   4.941   6.745   3.486  0.1014 -0.2637  0.7944
   50U       C6 1095   5.068   6.714   3.455 -0.1179  0.7744 -0.0487
   50U       H6 1096   5.152   6.764   3.500 -1.0734  2.9935 -0.5716
   50U       C5 1097   5.090   6.620   3.359 -0.0638 -0.9238  0.7578
   50U       H5 1098   5.189   6.589   3.329 -0.0082 -0.0288 -0.0362
   50U       C4 1099   4.985   6.554   3.278  0.1163  0.0135 -0.3010
   50U       O4 1100   5.003   6.474   3.186  0.0149  0.3448 -0.3069
   50U       N3 1101   4.863   6.604   3.313  0.8556  0.7323 -0.4680
   50U       H3 1102   4.784   6.553   3.276  0.8515  0.7943 -0.5423
   50U       C2 1103   4.836   6.686   3.417  0.4590 -0.2760  0.6963
   50U       O2 1104   4.722   6.718   3.445  0.6032  0.4061  0.7375
   50U      C3' 1105   4.958   6.817   3.802 -0.8036  0.4999 -0.4113
   50U      H3' 1106   5.029   6.735   3.792 -0.2482  0.6156  1.9576
   50U      C2' 1107   4.841   6.806   3.706  0.1257 -0.6920  0.2549
   50U     H2'1 1108   4.789   6.711   3.702 -0.6045 -0.2664 -1.1192
   50U      O2' 1109   4.751   6.909   3.748 -0.3329  0.2612  0.5957
   50U     HO'2 1110   4.741   6.906   3.844  0.9156 -0.9784  0.7030
   50U      O3' 1111   4.913   6.810   3.933  0.1410 -0.1753  0.2797
   51A        P 1112   4.892   6.679   4.004 -0.2896 -0.2069  0.2192
   51A      O1P 1113   4.866   6.718   4.148  0.3119  0.1656  0.1733
   51A      O2P 1114   5.000   6.581   3.974 -0.0335  0.7110 -1.0054
   51A      O5' 1115   4.757   6.616   3.937  0.0343 -0.5328  0.2555
   51A      C5' 1116   4.631   6.675   3.977  0.4553 -0.6936 -0.6374
   51A     H5'1 1117   4.632   6.782   3.961  1.5897 -0.8373 -1.7005
   51A     H5'2 1118   4.617   6.648   4.081  1.2171 -0.8566 -0.5736
   51A      C4' 1119   4.525   6.617   3.892 -0.0693 -0.3086  0.1962
   51A      H4' 1120   4.429   6.667   3.909 -0.0819 -0.7957  1.7430
   51A      O4' 1121   4.561   6.617   3.757 -0.1139 -0.2257 -0.2798
   51A      C1' 1122   4.500   6.508   3.681 -1.1138 -0.0245 -1.0755
   51A      H1' 1123   4.421   6.551   3.619 -0.0042  1.3044 -1.6310
   51A       N9 1124   4.602   6.425   3.610  0.2726  0.3200  0.6055
   51A       C8 1125   4.737   6.435   3.620 -0.7680  0.2590  0.4943
   51A       H8 1126   4.787   6.486   3.701  2.6772 -1.8486 -0.0857
   51A       N7 1127   4.806   6.364   3.535 -0.1212 -0.6443  0.5522
   51A       C5 1128   4.700   6.309   3.455 -0.1786 -0.0943 -0.3942
   51A       C6 1129   4.698   6.224   3.341 -0.0418  0.0342  0.6882
   51A       N6 1130   4.802   6.181   3.279 -0.7561 -0.1581  0.7345
   51A      H61 1131   4.890   6.215   3.316 -0.9604 -0.1563  1.2326
   51A      H62 1132   4.788   6.139   3.189 -0.2187  0.4445  0.3661
   51A       N1 1133   4.584   6.184   3.294  0.4199 -0.3210  0.1362
   51A       C2 1134   4.473   6.232   3.341  0.5918 -0.1832 -0.3174
   51A       H2 1135   4.381   6.194   3.298 -1.5075  3.9389 -0.0453
   51A       N3 1136   4.454   6.319   3.439 -0.1445 -0.0042 -0.3353
   51A       C4 1137   4.574   6.347   3.497 -0.3738  0.7875 -0.3127
   51A      C3' 1138   4.498   6.470   3.918 -0.2937 -1.1280  0.2989
   51A      H3' 1139   4.593   6.419   3.932  0.9975  0.1490 -2.8727
   51A      C2' 1140   4.445   6.415   3.788 -0.3126 -0.3154  0.8531
   51A     H2'1 1141   4.469   6.310   3.771 -1.1809 -0.0925 -2.4245
   51A      O2' 1142   4.306   6.434   3.782 -0.2521  0.0682 -0.2830
   51A     HO'2 1143   4.267   6.418   3.869 -1.4574  0.7552 -0.6686
   51A      O3' 1144   4.402   6.428   4.021  0.3850 -0.2559 -0.2996
   52U        P 1145   4.416   6.295   4.098  0.0905 -0.4422  0.0588
   52U      O1P 1146   4.320   6.294   4.201  0.6162  0.0885  0.2284
   52U      O2P 1147   4.559   6.270   4.135  0.6137  0.1153  0.2342
   52U      O5' 1148   4.354   6.195   3.978 -0.5801  0.7050 -0.2043
   52U      C5' 1149   4.210   6.191   3.950 -0.3013 -0.2378 -0.1380
   52U     H5'1 1150   4.183   6.292   3.920  0.8838  1.7071  4.4451
   52U     H5'2 1151   4.148   6.158   4.033  0.7084 -0.1494  0.6707
   52U      C4' 1152   4.187   6.092   3.836  0.7283  0.7356 -0.5561
   52U      H4' 1153   4.083   6.095   3.805  0.7899  0.2703 -0.8095
   52U      O4' 1154   4.270   6.117   3.726 -0.0294 -0.4367  0.2125
   52U      C1' 1155   4.292   6.001   3.641 -0.2410 -0.5430  0.6856
   52U      H1' 1156   4.233   6.009   3.551 -0.5724 -0.9607  0.8605
   52U       N1 1157   4.438   5.969   3.603  0.1509  0.6371  0.3548
   52U       C6 1158   4.537   6.020   3.675 -0.1592 -0.2508 -0.3729
   52U       H6 1159   4.516   6.080   3.763  3.6586  2.0605 -0.8147
   52U       C5 1160   4.667   5.993   3.640 -0.2839  0.2149  0.4620
   52U       H5 1161   4.740   6.048   3.698  1.4310 -1.4599 -0.0111
   52U       C4 1162   4.698   5.898   3.531 -0.3788  0.5370 -0.2924
   52U       O4 1163   4.809   5.882   3.483 -0.3957  0.2027  0.4008
   52U       N3 1164   4.594   5.841   3.473 -0.0062  0.4490 -0.2140
   52U       H3 1165   4.612   5.776   3.397  1.9961 -0.6393  1.0967
   52U       C2 1166   4.461   5.874   3.503 -0.1396  0.0191  0.7136
   52U       O2 1167   4.369   5.814   3.448  0.1235 -0.5608  0.0393
   52U      C3' 1168   4.214   5.947   3.864 -0.1315  0.0936  0.1842
   52U      H3' 1169   4.308   5.952   3.919  1.1358  1.0617 -1.9225
   52U      C2' 1170   4.241   5.885   3.720  0.2841  0.4084  0.1037
   52U     H2'1 1171   4.319   5.808   3.725  0.3100  0.2687 -1.8801
   52U      O2' 1172   4.128   5.831   3.662 -0.5519  0.6591  0.7421
   52U     HO'2 1173   4.093   5.775   3.731  2.2002  0.8218  2.4237
   52U      O3' 1174   4.109   5.886   3.937 -0.5909 -0.1779  0.3665
   53U        P 1175   4.117   5.740   3.991 -0.0152  0.4860 -0.4760
   53U      O1P 1176   4.003   5.719   4.092 -0.0746 -0.2315  0.3571
   53U      O2P 1177   4.252   5.711   4.038  0.8930  0.2325 -0.2151
   53U      O5' 1178   4.095   5.654   3.869 -0.8335 -0.9293  0.4707
   53U      C5' 1179   3.970   5.616   3.816  0.3052  0.7173 -0.4344
   53U     H5'1 1180   3.911   5.703   3.787 -0.0065  0.5356 -0.3478
   53U     H5'2 1181   3.914   5.565   3.894  0.5927  1.3271  0.1729
   53U      C4' 1182   3.980   5.511   3.704 -0.5840 -0.1300  1.0941
   53U      H4' 1183   3.886   5.493   3.652  0.8071 -2.2056 -0.9153
   53U      O4' 1184   4.081   5.568   3.609 -0.6098  0.7997  0.0778
   53U      C1' 1185   4.141   5.455   3.537 -0.1517 -0.0057  0.3665
   53U      H1' 1186   4.099   5.445   3.437  2.0697  1.0998 -0.7619
   53U       N1 1187   4.282   5.493   3.536  0.0224  0.8089 -0.1524
   53U       C6 1188   4.341   5.552   3.650  0.0941  0.4356 -0.9695
   53U       H6 1189   4.280   5.593   3.729  1.8224 -0.6248  0.9878
   53U       C5 1190   4.477   5.555   3.663  0.8526 -0.3794  0.2910
   53U       H5 1191   4.525   5.592   3.752  2.2818 -0.8502 -0.2679
   53U       C4 1192   4.569   5.509   3.560  0.1724  0.5108  0.0020
   53U       O4 1193   4.694   5.527   3.567  0.0494 -0.3312 -0.3188
   53U       N3 1194   4.503   5.447   3.458  0.3100 -0.2419  0.0848
   53U       H3 1195   4.551   5.409   3.378 -2.5461 -2.3569 -0.7912
   53U       C2 1196   4.365   5.446   3.439 -0.2926 -0.3435  0.1071
   53U       O2 1197   4.326   5.385   3.344 -0.0423  0.6361  0.1428
   53U      C3' 1198   4.036   5.377   3.740  0.8418 -1.0273  0.6206
   53U      H3' 1199   4.110   5.398   3.818 -1.7942  0.9634  2.7417
   53U      C2' 1200   4.100   5.330   3.611 -0.9029 -0.0912 -0.4932
   53U     H2'1 1201   4.184   5.264   3.631 -0.4079  0.7616  0.3187
   53U      O2' 1202   4.002   5.263   3.531 -0.0049 -0.5611 -0.1544
   53U     HO'2 1203   4.042   5.181   3.501  0.8551 -0.1290 -0.2032
   53U      O3' 1204   3.938   5.285   3.792  0.1684  0.0903  0.3774
   54C        P 1205   3.985   5.166   3.891 -0.0365 -0.4750  0.3395
   54C      O1P 1206   3.871   5.090   3.935  0.0875 -0.0949 -0.3136
   54C      O2P 1207   4.060   5.241   3.995  0.6231  0.3163 -0.3756
   54C      O5' 1208   4.080   5.067   3.804  0.3771  0.3888  0.0678
   54C      C5' 1209   4.021   4.968   3.726 -0.2308 -0.3867 -0.2066
   54C     H5'1 1210   3.933   5.006   3.674 -0.7054  1.6686  1.9374
   54C     H5'2 1211   3.984   4.891   3.794  0.4264 -1.4339 -0.9997
   54C      C4' 1212   4.122   4.904   3.635 -0.0220  0.3716 -0.5264
   54C      H4' 1213   4.063   4.831   3.580 -0.1388  0.0444  0.0241
   54C      O4' 1214   4.191   4.992   3.545 -0.3650  0.4878 -0.1640
   54C      C1' 1215   4.324   4.945   3.519  0.0842  0.3155 -0.0313
   54C      H1' 1216   4.335   4.931   3.411  0.2640 -1.9863  0.2345
   54C       N1 1217   4.440   5.034   3.567  0.2896  0.0959  0.5023
   54C       C6 1218   4.417   5.110   3.678 -0.9289  1.3376  0.0708
   54C       H6 1219   4.321   5.122   3.726 -1.5067  0.5994 -0.8606
   54C       C5 1220   4.525   5.182   3.730 -0.4951 -0.3644  0.0063
   54C       H5 1221   4.508   5.239   3.820 -1.0014 -0.8512  0.2279
   54C       C4 1222   4.652   5.179   3.660 -0.2315 -0.5289  0.6481
   54C       N4 1223   4.755   5.241   3.709  0.7747  0.0768 -0.1585
   54C      H41 1224   4.740   5.306   3.785  2.0532 -1.7972  1.8221
   54C      H42 1225   4.844   5.237   3.660  1.2651 -1.3220  0.7808
   54C       N3 1226   4.667   5.120   3.548 -0.7033  0.0278 -0.4887
   54C       C2 1227   4.562   5.044   3.490 -0.8603 -0.7167 -0.3765
   54C       O2 1228   4.581   4.978   3.391 -0.2452  0.1603  0.3247
   54C      C3' 1229   4.237   4.821   3.696 -1.1331 -0.2879 -0.5629
   54C      H3' 1230   4.279   4.864   3.787 -0.7342 -2.5115  0.3918
   54C      C2' 1231   4.334   4.805   3.576  0.2781 -0.3429  0.0234
   54C     H2'1 1232   4.433   4.775   3.609 -0.8104 -2.8003  1.3990
   54C      O2' 1233   4.284   4.714   3.476  0.0185  0.0847 -0.1323
   54C     HO'2 1234   4.344   4.701   3.403 -1.3223  1.4449 -1.5510
   54C      O3' 1235   4.188   4.692   3.728 -0.1769 -0.8013  0.0149
   55C        P 1236   4.267   4.602   3.826 -0.3628  0.2777  0.2369
   55C      O1P 1237   4.189   4.479   3.844 -0.4110  0.9395  0.0772
   55C      O2P 1238   4.304   4.690   3.938  0.1450  0.9300 -0.3976
   55C      O5' 1239   4.401   4.570   3.740  0.2429  0.2881  0.3146
   55C      C5' 1240   4.409   4.454   3.652  0.0350 -0.6189 -0.1213
   55C     H5'1 1241   4.351   4.469   3.561 -0.8853 -1.4722  0.3040
   55C     H5'2 1242   4.365   4.367   3.700  0.9818 -0.9851  0.1111
   55C      C4' 1243   4.551   4.429   3.610  0.4295 -0.1151  0.0433
   55C      H4' 1244   4.560   4.339   3.550 -1.2295 -0.5198  0.3415
   55C      O4' 1245   4.611   4.544   3.557 -0.0750  0.3497  0.6559
   55C      C1' 1246   4.753   4.541   3.596  0.5957  0.4904 -0.1637
   55C      H1' 1247   4.812   4.521   3.506 -1.6947 -1.6900 -1.3348
   55C       N1 1248   4.792   4.670   3.663  0.8757 -0.1915  0.7823
   55C       C6 1249   4.704   4.733   3.751  0.0324 -0.2640  0.1004
   55C       H6 1250   4.603   4.697   3.764  0.1158  0.1628  2.2589
   55C       C5 1251   4.747   4.842   3.822  0.1255 -0.3403  0.6280
   55C       H5 1252   4.677   4.886   3.892  1.1685  0.9731  0.8775
   55C       C4 1253   4.877   4.889   3.803  0.5140 -0.4457 -0.3502
   55C       N4 1254   4.913   5.006   3.847 -0.2106 -0.2420 -0.2568
   55C      H41 1255   4.840   5.057   3.895 -0.5942 -1.1392  0.1509
   55C      H42 1256   5.008   5.035   3.829  0.1191 -0.3032  1.2380
   55C       N3 1257   4.955   4.831   3.717  0.0778 -0.2073  0.0680
   55C       C2 1258   4.921   4.720   3.649 -0.0574  0.0087 -0.0248
   55C       O2 1259   5.002   4.675   3.569  0.0993 -0.2474  0.2291
   55C      C3' 1260   4.630   4.395   3.733  0.5703 -0.0339 -0.0304
   55C      H3' 1261   4.615   4.472   3.809 -1.0443  0.6615 -1.0094
   55C      C2' 1262   4.776   4.418   3.690 -0.5200  0.1976  0.5706
   55C     H2'1 1263   4.834   4.443   3.779 -0.1449  1.4446 -0.0116
   55C      O2' 1264   4.830   4.304   3.621  0.0211 -0.5703  0.1124
   55C     HO'2 1265   4.783   4.224   3.649  3.3320 -2.6074  0.3745
   55C      O3' 1266   4.611   4.261   3.780 -0.1226 -0.5254 -0.4517
   56G        P 1267   4.645   4.226   3.934 -0.0070 -0.0805  0.3055
   56G      O1P 1268   4.621   4.078   3.941 -1.0137  0.3127  0.2566
   56G      O2P 1269   4.562   4.316   4.018 -0.0214 -0.1538  0.7284
   56G      O5' 1270   4.800   4.257   3.954  0.0337  0.6013  0.3100
   56G      C5' 1271   4.851   4.362   4.031  0.1787 -0.2372 -0.1636
   56G     H5'1 1272   4.846   4.341   4.137  0.1318  0.6745  0.0273
   56G     H5'2 1273   4.785   4.449   4.030  0.4405 -0.0244 -1.8608
   56G      C4' 1274   4.993   4.402   3.994 -0.2680 -0.7740  0.0396
   56G      H4' 1275   5.024   4.322   3.928 -1.1775 -0.8217 -0.3438
   56G      O4' 1276   5.014   4.532   3.939 -0.4867  0.1038  0.4774
   56G      C1' 1277   5.143   4.579   3.977  0.1984  0.1958  0.4435
   56G      H1' 1278   5.198   4.586   3.883 -1.7570 -1.0061 -0.8678
   56G       N9 1279   5.142   4.709   4.048  0.1433 -0.5639 -0.6749
   56G       C8 1280   5.027   4.769   4.095 -0.1254  1.1398 -0.7414
   56G       H8 1281   4.936   4.712   4.101 -0.7408  1.9963 -1.6751
   56G       N7 1282   5.049   4.889   4.138 -0.8593 -0.1786 -0.2037
   56G       C5 1283   5.180   4.915   4.116 -0.6012 -0.2165 -0.8003
   56G       C6 1284   5.265   5.028   4.143 -0.8090  0.0556  0.8416
   56G       O6 1285   5.251   5.133   4.197  0.4954 -0.4003  0.0376
   56G       N1 1286   5.395   5.004   4.108  0.4022 -0.7361  0.7490
   56G       H1 1287   5.454   5.081   4.135 -1.1452  0.4629  0.8078
   56G       C2 1288   5.444   4.896   4.053  0.1049  0.3390  0.2040
   56G       N2 1289   5.571   4.892   4.019  0.1463 -0.6486  0.6268
   56G      H21 1290   5.627   4.976   4.027 -2.0337  1.1612 -1.5116
   56G      H22 1291   5.616   4.805   3.992 -1.8218 -1.6875  0.5337
   56G       N3 1292   5.369   4.792   4.028 -0.6838  1.2669  0.1683
   56G       C4 1293   5.238   4.808   4.059 -0.7764 -0.0604  0.2917
   56G      C3' 1294   5.084   4.393   4.114  0.5192  0.9737  0.0434
   56G      H3' 1295   5.043   4.448   4.199 -1.5798  2.1656 -1.6555
   56G      C2' 1296   5.208   4.468   4.066  0.4749 -0.1160  0.0914
   56G     H2'1 1297   5.266   4.520   4.142 -0.2054  0.5220  0.1860
   56G      O2' 1298   5.287   4.390   3.980 -0.2739  0.0321  0.3668
   56G     HO'2 1299   5.265   4.300   4.004  1.9510 -0.0456  2.4979
   56G      O3' 1300   5.134   4.258   4.138 -0.0240 -0.6820  0.0371
   57U        P 1301   5.184   4.220   4.287 -0.1570 -0.0812  0.0224
   57U      O1P 1302   5.235   4.081   4.286  0.3438  0.2045 -0.0844
   57U      O2P 1303   5.080   4.263   4.378 -0.1792  0.1349 -0.3984
   57U      O5' 1304   5.301   4.317   4.316  0.5052 -0.1052 -0.1189
   57U      C5' 1305   5.438   4.297   4.279 -0.9569 -0.7805 -0.6402
   57U     H5'1 1306   5.452   4.308   4.172  0.1695  0.8772 -0.3668
   57U     H5'2 1307   5.469   4.203   4.327  1.1922 -0.6802 -1.7080
   57U      C4' 1308   5.535   4.401   4.348  0.4100  0.8113  0.2035
   57U      H4' 1309   5.639   4.372   4.332  0.0971 -0.3365  0.1715
   57U      O4' 1310   5.515   4.533   4.297 -0.4613 -0.0196  0.0713
   57U      C1' 1311   5.580   4.618   4.389 -0.2486  0.4812  0.1705
   57U      H1' 1312   5.676   4.646   4.348 -1.5416  0.2335 -3.3856
   57U       N1 1313   5.515   4.747   4.406 -0.3063  0.3263 -0.2286
   57U       C6 1314   5.377   4.758   4.382 -0.1257  0.0953  0.4704
   57U       H6 1315   5.330   4.673   4.335 -0.0283 -0.4545  1.3363
   57U       C5 1316   5.311   4.869   4.412 -0.0070  0.2908  1.6602
   57U       H5 1317   5.208   4.883   4.384  0.2944  1.3425  1.0179
   57U       C4 1318   5.383   4.981   4.473  0.2833 -0.1844  0.3795
   57U       O4 1319   5.334   5.080   4.523  0.1203  0.3447 -0.6809
   57U       N3 1320   5.517   4.968   4.480 -0.4184 -0.1588 -0.8560
   57U       H3 1321   5.572   5.053   4.487  0.2703 -0.5002 -1.9673
   57U       C2 1322   5.590   4.854   4.448  0.1024 -0.1795  0.2266
   57U       O2 1323   5.710   4.857   4.444 -0.7126  0.3869 -0.1271
   57U      C3' 1324   5.520   4.409   4.502 -0.2808 -0.3159  0.3938
   57U      H3' 1325   5.413   4.423   4.514 -0.2171 -1.0587  2.0771
   57U      C2' 1326   5.597   4.537   4.523  0.2268 -0.3640  0.1606
   57U     H2'1 1327   5.559   4.589   4.611  1.6543 -0.7898  1.0746
   57U      O2' 1328   5.740   4.512   4.521 -0.1935  0.0650  0.0905
   57U     HO'2 1329   5.765   4.483   4.609 -0.7723 -1.3523 -0.1842
   57U      O3' 1330   5.567   4.300   4.579 -0.0196 -0.2097  0.1005
   58A        P 1331   5.554   4.301   4.736 -0.1107 -0.2862  0.0319
   58A      O1P 1332   5.594   4.173   4.795 -0.1120  0.2465 -0.3816
   58A      O2P 1333   5.423   4.359   4.772  0.4166  0.3640  0.4010
   58A      O5' 1334   5.665   4.412   4.789  0.0468  0.2998  0.4085
   58A      C5' 1335   5.787   4.374   4.838  0.0742  0.3559 -0.0323
   58A     H5'1 1336   5.849   4.316   4.769  1.3486  0.0233  1.3434
   58A     H5'2 1337   5.778   4.297   4.915  1.1443 -1.8651 -1.9749
   58A      C4' 1338   5.872   4.487   4.884  0.9990 -0.6583 -0.7648
   58A      H4' 1339   5.975   4.454   4.898  0.7824 -0.8434  0.5046
   58A      O4' 1340   5.875   4.597   4.790 -0.0185 -0.5227  0.5979
   58A      C1' 1341   5.876   4.720   4.864 -0.1068 -0.1832  0.1040
   58A      H1' 1342   5.953   4.783   4.820 -1.1288 -0.3787 -2.0860
   58A       N9 1343   5.742   4.790   4.854 -0.0173 -0.0588 -0.0484
   58A       C8 1344   5.620   4.743   4.810  0.4886 -0.2103 -0.1060
   58A       H8 1345   5.602   4.636   4.811  0.0424 -0.1928  2.9576
   58A       N7 1346   5.531   4.836   4.787  0.0680 -0.1368  0.7525
   58A       C5 1347   5.598   4.953   4.823 -0.1061 -0.3394  0.5700
   58A       C6 1348   5.559   5.092   4.831 -0.4106  0.1898 -0.8615
   58A       N6 1349   5.439   5.142   4.805  0.2825  0.2144  0.3219
   58A      H61 1350   5.370   5.074   4.777  2.0751 -1.9544  0.8687
   58A      H62 1351   5.420   5.241   4.809  0.0396  0.1472  3.8789
   58A       N1 1352   5.650   5.185   4.865 -0.7617 -0.3938  0.1384
   58A       C2 1353   5.774   5.140   4.882 -0.3105  0.5326  0.1574
   58A       H2 1354   5.850   5.215   4.895  2.4906 -2.1899  0.6135
   58A       N3 1355   5.825   5.017   4.887 -0.3534  0.2424 -0.1406
   58A       C4 1356   5.733   4.926   4.861  0.4916 -0.4507  0.5356
   58A      C3' 1357   5.831   4.545   5.018  0.3924 -0.0263  0.4784
   58A      H3' 1358   5.723   4.558   5.019  0.1211 -1.9761  0.3282
   58A      C2' 1359   5.903   4.683   5.008  0.1883 -0.5773  0.1003
   58A     H2'1 1360   5.868   4.759   5.078  0.2009 -0.0240 -0.4836
   58A      O2' 1361   6.043   4.686   5.011 -0.3471  0.2447 -0.5415
   58A     HO'2 1362   6.072   4.772   5.040 -1.0117  0.0613  0.7541
   58A      O3' 1363   5.889   4.474   5.126 -0.6389  0.2944 -0.3541
   59C        P 1364   5.836   4.514   5.268  0.3553  0.1514 -0.0293
   59C      O1P 1365   5.910   4.426   5.364 -0.1332 -0.1828 -0.1021
   59C      O2P 1366   5.691   4.489   5.264 -0.0956 -0.0885  0.1593
   59C      O5' 1367   5.864   4.672   5.311 -0.2024 -0.5413 -0.5611
   59C      C5' 1368   6.002   4.715   5.339  0.6935 -1.1049 -0.4867
   59C     H5'1 1369   6.074   4.665   5.275  2.6698 -0.6743  1.2813
   59C     H5'2 1370   6.019   4.685   5.443 -1.2515  1.1671  0.5777
   59C      C4' 1371   6.023   4.862   5.343  0.0636  0.6585 -0.3208
   59C      H4' 1372   6.131   4.876   5.340  0.4583 -1.3448  1.3945
   59C      O4' 1373   5.972   4.923   5.235  0.1912  0.1111 -0.1668
   59C      C1' 1374   5.932   5.055   5.267  0.4435 -0.4001  0.9608
   59C      H1' 1375   5.978   5.135   5.209 -2.8355 -0.3981 -1.9815
   59C       N1 1376   5.782   5.080   5.245  0.5614 -0.6401  0.6360
   59C       C6 1377   5.694   4.970   5.231  0.5363 -0.0713 -0.2293
   59C       H6 1378   5.732   4.869   5.229  0.1387 -0.2428 -3.0452
   59C       C5 1379   5.566   5.001   5.201  0.2849 -0.2918  0.1938
   59C       H5 1380   5.500   4.917   5.186  1.6084 -1.3354 -0.0581
   59C       C4 1381   5.529   5.138   5.189 -0.0525 -0.4256  1.2518
   59C       N4 1382   5.406   5.182   5.175 -0.6983  0.4667 -0.1767
   59C      H41 1383   5.330   5.116   5.185 -0.1949 -0.2005 -0.6345
   59C      H42 1384   5.377   5.278   5.172 -0.8944  0.5219  1.9100
   59C       N3 1385   5.610   5.240   5.208 -0.4170  0.1352  0.4796
   59C       C2 1386   5.735   5.212   5.233  0.3610  0.5316  0.4323
   59C       O2 1387   5.815   5.305   5.232 -0.3783 -0.1017 -0.1487
   59C      C3' 1388   5.963   4.925   5.468 -0.1353 -0.7048 -0.3062
   59C      H3' 1389   5.862   4.884   5.481 -1.1501  1.4002 -1.1143
   59C      C2' 1390   5.959   5.068   5.418  0.2694  0.4324 -0.0413
   59C     H2'1 1391   5.879   5.128   5.462  1.5300 -0.0630  3.2505
   59C      O2' 1392   6.093   5.128   5.424  0.5921 -0.0982  0.9919
   59C     HO'2 1393   6.084   5.222   5.441 -1.8251  0.3639 -2.0797
   59C      O3' 1394   6.037   4.916   5.591  0.2161 -0.1288 -1.0907
   60U        P 1395   5.971   4.953   5.736  0.0056 -0.5386 -0.5088
   60U      O1P 1396   6.069   4.963   5.846  0.4081  0.4472 -0.4875
   60U      O2P 1397   5.863   4.852   5.750 -0.3638  0.2607  0.1235
   60U      O5' 1398   5.899   5.093   5.713  0.3551  0.0404 -0.1066
   60U      C5' 1399   5.962   5.219   5.729  0.4622  0.7494  0.2891
   60U     H5'1 1400   6.026   5.240   5.643  0.1323  1.2654  0.1631
   60U     H5'2 1401   6.023   5.224   5.819  2.2827 -0.7396 -0.7884
   60U      C4' 1402   5.856   5.326   5.717 -0.3073  0.2282 -0.2335
   60U      H4' 1403   5.895   5.425   5.737  0.4622  0.5558 -2.9002
   60U      O4' 1404   5.792   5.324   5.592 -0.3955 -0.1882 -0.2694
   60U      C1' 1405   5.663   5.381   5.617  0.0995  0.2645  0.4234
   60U      H1' 1406   5.649   5.477   5.568  0.7427  0.2296  0.1589
   60U       N1 1407   5.552   5.285   5.570 -1.2187  0.4371 -0.2850
   60U       C6 1408   5.572   5.148   5.563  0.5254  0.1802 -0.3768
   60U       H6 1409   5.667   5.110   5.599  0.3717  0.5333  0.4174
   60U       C5 1410   5.472   5.063   5.523  0.4522  0.5554  0.5191
   60U       H5 1411   5.481   4.956   5.522 -0.6967  0.3862 -2.8718
   60U       C4 1412   5.343   5.115   5.479 -0.4343  0.3614  0.4199
   60U       O4 1413   5.253   5.048   5.437  0.1203  0.8494 -0.1035
   60U       N3 1414   5.329   5.254   5.488 -0.3397 -0.2561  0.2731
   60U       H3 1415   5.239   5.293   5.464 -0.5049 -0.5727  0.3673
   60U       C2 1416   5.427   5.339   5.537 -0.2075  0.2718 -0.6001
   60U       O2 1417   5.405   5.458   5.558 -0.1118  0.2365 -0.1756
   60U      C3' 1418   5.744   5.304   5.825  0.0116 -0.1308  0.4243
   60U      H3' 1419   5.695   5.207   5.836 -1.3827  0.6135  1.1930
   60U      C2' 1420   5.644   5.405   5.766  0.5625 -0.2232  0.1012
   60U     H2'1 1421   5.551   5.361   5.802  0.1582  1.8884  1.8381
   60U      O2' 1422   5.655   5.540   5.799 -0.8193  0.0655  0.3856
   60U     HO'2 1423   5.676   5.540   5.893  0.3447 -3.9755  0.3195
   60U      O3' 1424   5.785   5.349   5.955  0.0733 -0.3740 -0.0486
   61U        P 1425   5.682   5.355   6.080 -0.4557 -0.1626  0.4343
   61U      O1P 1426   5.757   5.319   6.203  0.0601  0.2644 -0.1803
   61U      O2P 1427   5.560   5.271   6.056 -0.2414 -0.2534 -0.0124
   61U      O5' 1428   5.621   5.510   6.096 -0.1464 -0.1963  0.7572
   61U      C5' 1429   5.700   5.611   6.153  0.2558  0.8125  0.3028
   61U     H5'1 1430   5.800   5.595   6.111 -0.5831 -1.5588 -0.9842
   61U     H5'2 1431   5.702   5.584   6.258  1.2671  0.1598  0.1277
   61U      C4' 1432   5.645   5.758   6.141  0.2126  0.2505  0.0119
   61U      H4' 1433   5.717   5.821   6.193 -0.8034 -0.5025  2.4756
   61U      O4' 1434   5.613   5.781   6.005 -0.1013 -0.8354 -0.6304
   61U      C1' 1435   5.477   5.839   6.006 -0.4829  0.3649 -0.5532
   61U      H1' 1436   5.479   5.945   6.034  0.1495  0.7029 -1.7888
   61U       N1 1437   5.405   5.817   5.878  0.6390  0.2465  0.1259
   61U       C6 1438   5.370   5.690   5.832  0.3028  0.1666 -0.4638
   61U       H6 1439   5.419   5.597   5.856 -0.9729 -0.1258  1.2674
   61U       C5 1440   5.268   5.684   5.744  0.6469  0.4776 -0.8050
   61U       H5 1441   5.242   5.581   5.724  0.1750  0.4764 -0.2143
   61U       C4 1442   5.199   5.791   5.680 -0.2623  0.0452 -0.1139
   61U       O4 1443   5.100   5.780   5.608 -0.3719  0.5300  0.4361
   61U       N3 1444   5.255   5.913   5.719 -0.9600 -0.2320 -0.4348
   61U       H3 1445   5.215   5.995   5.677  1.8610  1.5825  0.1397
   61U       C2 1446   5.357   5.930   5.814 -0.9654  0.2233  0.2069
   61U       O2 1447   5.402   6.044   5.816 -0.5732 -0.1179  0.2005
   61U      C3' 1448   5.514   5.765   6.225 -0.2676  0.3861 -0.3367
   61U      H3' 1449   5.489   5.680   6.289  0.9108  0.7613  0.6393
   61U      C2' 1450   5.404   5.772   6.122 -0.0261  0.2450  0.4731
   61U     H2'1 1451   5.369   5.674   6.090  2.1333 -0.0026 -1.3524
   61U      O2' 1452   5.295   5.834   6.169  0.4321  0.1993  0.5087
   61U     HO'2 1453   5.215   5.792   6.138  1.1832  0.3464 -1.8435
   61U      O3' 1454   5.517   5.876   6.312 -0.2491  0.5699 -0.0755
   61U      H3T 1455   5.441   5.862   6.368  0.1500 -2.4780 -0.1357
   62G      O5' 1456   5.147   6.122   5.332  0.0396 -0.2664  0.2637
   62G      H5T 1457   5.060   6.144   5.299 -0.3644 -2.0127  0.0732
   62G      C5' 1458   5.216   6.232   5.386 -0.5197  0.0912  0.5876
   62G     H5'1 1459   5.169   6.258   5.481  2.0991  1.7467  1.5541
   62G     H5'2 1460   5.228   6.313   5.315  0.2834 -0.8451 -0.3913
   62G      C4' 1461   5.360   6.190   5.408 -0.2328  0.6343 -0.5512
   62G      H4' 1462   5.410   6.278   5.448  3.4159 -0.4096 -2.4179
   62G      O4' 1463   5.379   6.077   5.494  0.3203  0.1122  0.0421
   62G      C1' 1464   5.474   5.987   5.438  0.0181 -0.0041 -0.4612
   62G      H1' 1465   5.544   5.954   5.514 -0.3138 -1.6254 -0.8169
   62G       N9 1466   5.407   5.875   5.376 -0.1952 -0.2186 -0.0015
   62G       C8 1467   5.270   5.844   5.358  0.3751  1.1401 -0.1981
   62G       H8 1468   5.190   5.908   5.391 -1.8631 -1.0771 -1.0033
   62G       N7 1469   5.246   5.728   5.300 -0.1617  0.4245 -0.3633
   62G       C5 1470   5.375   5.669   5.299  0.7241  0.1260  0.8400
   62G       C6 1471   5.422   5.540   5.254 -0.5404  0.0023 -0.2922
   62G       O6 1472   5.363   5.449   5.200  0.1228 -0.3368 -0.4655
   62G       N1 1473   5.553   5.514   5.282 -0.1642 -0.1481 -0.4292
   62G       H1 1474   5.582   5.422   5.251 -0.5441 -0.2446 -0.5102
   62G       C2 1475   5.638   5.607   5.328 -0.2557 -0.0895 -1.3106
   62G       N2 1476   5.764   5.570   5.324 -0.0945 -0.2837  0.0475
   62G      H21 1477   5.789   5.472   5.315 -1.6631 -0.8510  1.3226
   62G      H22 1478   5.837   5.639   5.330 -2.1884  2.1499 -0.8198
   62G       N3 1479   5.605   5.739   5.353  0.4119  0.4320 -0.8871
   62G       C4 1480   5.470   5.757   5.343  0.5227  0.5334 -0.0812
   62G      C3' 1481   5.444   6.160   5.283  0.4626 -0.2844  0.0517
   62G      H3' 1482   5.378   6.103   5.217  0.7135 -1.0920  0.4857
   62G      C2' 1483   5.551   6.066   5.330  0.3239  0.0802 -0.7591
   62G     H2'1 1484   5.576   6.003   5.244  2.3109  1.1234 -1.0097
   62G      O2' 1485   5.669   6.120   5.381  0.1865  0.2033 -0.6149
   62G     HO'2 1486   5.660   6.213   5.357  1.2456  0.8723  1.3762
   62G      O3' 1487   5.505   6.280   5.230 -1.1721  0.4242  0.4699
   63U        P 1488   5.520   6.300   5.080  0.0675  0.1358  0.0472
   63U      O1P 1489   5.614   6.416   5.069  0.0054  0.0530 -0.1675
   63U      O2P 1490   5.390   6.301   5.014 -0.5644  0.3827 -0.5242
   63U      O5' 1491   5.597   6.172   5.026 -0.6594 -0.3488  0.6940
   63U      C5' 1492   5.738   6.155   5.050  0.6040 -0.1437  0.3275
   63U     H5'1 1493   5.762   6.176   5.155  2.7642 -0.1536 -0.1193
   63U     H5'2 1494   5.800   6.214   4.983  0.9159 -0.8262 -0.0029
   63U      C4' 1495   5.782   6.006   5.023 -0.9307  0.2824 -0.6538
   63U      H4' 1496   5.886   5.991   5.054 -0.8636 -1.8961 -1.7328
   63U      O4' 1497   5.706   5.903   5.084  0.3572  0.0929  0.2874
   63U      C1' 1498   5.741   5.778   5.021  0.5417 -1.0485 -0.2792
   63U      H1' 1499   5.816   5.736   5.089  1.6718  0.4005 -0.5876
   63U       N1 1500   5.628   5.683   4.985 -0.0461 -0.5327  0.5852
   63U       C6 1501   5.498   5.717   4.979  0.3706 -0.2951 -0.0907
   63U       H6 1502   5.471   5.820   4.993 -0.6038 -0.5026 -0.3762
   63U       C5 1503   5.399   5.628   4.944  0.8275  0.1634  0.8898
   63U       H5 1504   5.295   5.654   4.931  1.2963  1.0759 -1.6258
   63U       C4 1505   5.431   5.491   4.918 -0.6737  0.2749 -0.3340
   63U       O4 1506   5.348   5.402   4.891  0.1806  0.9252  0.9670
   63U       N3 1507   5.562   5.456   4.944  0.0071  0.7027 -0.2131
   63U       H3 1508   5.575   5.357   4.954 -0.7749  0.7078  1.1199
   63U       C2 1509   5.662   5.545   4.971 -0.1404  0.0585 -0.2376
   63U       O2 1510   5.778   5.503   4.988  0.3217  0.9583  0.2920
   63U      C3' 1511   5.782   5.970   4.870  0.9122  0.9778  0.1566
   63U      H3' 1512   5.680   5.985   4.834  1.2280  2.7256 -0.0938
   63U      C2' 1513   5.812   5.818   4.886  0.2841  0.1650  0.3359
   63U     H2'1 1514   5.773   5.769   4.796 -1.6397 -0.7321  1.5772
   63U      O2' 1515   5.948   5.795   4.902 -0.5004 -0.2062  0.1624
   63U     HO'2 1516   5.985   5.845   4.829  2.0010  0.4592  1.7828
   63U      O3' 1517   5.880   6.042   4.803  0.1078 -0.5843 -0.2081
   64A        P 1518   5.874   6.063   4.640  0.0400 -0.0739  0.4033
   64A      O1P 1519   5.958   6.183   4.608  0.1435  0.7319 -0.2444
   64A      O2P 1520   5.738   6.047   4.596 -0.0394 -0.0386 -0.4806
   64A      O5' 1521   5.953   5.929   4.600  0.2024 -0.9373  0.1816
   64A      C5' 1522   6.090   5.921   4.554  0.6573 -0.2655  0.2319
   64A     H5'1 1523   6.152   5.955   4.637 -0.2393 -0.4678  0.9996
   64A     H5'2 1524   6.108   5.970   4.459  0.5404 -2.5158 -1.0228
   64A      C4' 1525   6.124   5.776   4.519 -0.0505 -0.1806 -0.0292
   64A      H4' 1526   6.233   5.783   4.519 -0.0698  0.1247 -0.1141
   64A      O4' 1527   6.081   5.679   4.619 -0.0035  0.2885  0.0660
   64A      C1' 1528   6.048   5.560   4.545  0.8163  0.1562 -0.4002
   64A      H1' 1529   6.101   5.476   4.589 -0.0089 -0.6526 -0.9161
   64A       N9 1530   5.900   5.544   4.547 -0.2700 -0.1689 -0.3927
   64A       C8 1531   5.801   5.639   4.562 -0.0625 -0.6889  0.2878
   64A       H8 1532   5.817   5.745   4.575  1.4694 -0.8571 -0.1194
   64A       N7 1533   5.683   5.587   4.563  0.2413  0.3826  0.1618
   64A       C5 1534   5.708   5.445   4.556  0.1416 -0.4390  0.2512
   64A       C6 1535   5.630   5.331   4.565  0.1672 -0.3768  0.1945
   64A       N6 1536   5.498   5.335   4.581 -0.2303  0.3606  0.1556
   64A      H61 1537   5.453   5.425   4.574 -0.6601  0.0814 -0.9518
   64A      H62 1538   5.450   5.248   4.599 -2.4229  1.2835 -0.8355
   64A       N1 1539   5.678   5.209   4.534  0.3873 -0.1006 -0.0005
   64A       C2 1540   5.806   5.202   4.514 -0.3742  0.0953  0.9895
   64A       H2 1541   5.845   5.103   4.494 -0.1133  0.3032  0.4421
   64A       N3 1542   5.897   5.301   4.503  0.0125  0.0899 -0.2392
   64A       C4 1543   5.839   5.423   4.529  0.2820  0.5390  0.1633
   64A      C3' 1544   6.079   5.733   4.378  0.9258 -0.1426 -0.0102
   64A      H3' 1545   5.975   5.758   4.360  1.1110  0.5607 -0.1245
   64A      C2' 1546   6.094   5.583   4.396  0.0244  0.2187 -0.1538
   64A     H2'1 1547   6.032   5.524   4.329  1.6328  0.1828 -1.6926
   64A      O2' 1548   6.231   5.541   4.386 -0.1737  0.1937  0.2856
   64A     HO'2 1549   6.235   5.449   4.414  2.6148 -0.1578 -0.9293
   64A      O3' 1550   6.161   5.782   4.268  0.0220 -0.1700 -0.2999
   65C        P 1551   6.103   5.801   4.125  0.2983  0.3563  0.2435
   65C      O1P 1552   6.203   5.863   4.040  0.2651  0.3553 -0.4045
   65C      O2P 1553   5.971   5.870   4.138  0.0676  0.2335  0.0314
   65C      O5' 1554   6.063   5.653   4.070 -0.3582 -0.2444 -0.2518
   65C      C5' 1555   6.159   5.558   4.036 -0.4558  0.1416 -0.1482
   65C     H5'1 1556   6.236   5.562   4.112 -1.2470 -2.3934  0.8769
   65C     H5'2 1557   6.201   5.590   3.940  1.2433  2.7651  1.3405
   65C      C4' 1558   6.096   5.418   4.024  0.3763  0.1735  0.0571
   65C      H4' 1559   6.176   5.347   4.004 -0.0883 -0.2268 -0.4111
   65C      O4' 1560   6.020   5.368   4.132 -0.8439  0.2734  0.2095
   65C      C1' 1561   5.914   5.280   4.095  1.1166  0.3289  0.2602
   65C      H1' 1562   5.930   5.177   4.126 -0.9399 -0.6611 -1.6267
   65C       N1 1563   5.784   5.315   4.157  0.3331 -0.2118  0.1248
   65C       C6 1564   5.754   5.439   4.201 -0.4098  0.0438  0.2753
   65C       H6 1565   5.818   5.525   4.190 -2.7828  2.0990  1.5732
   65C       C5 1566   5.628   5.461   4.250  0.1198  0.2999  0.5639
   65C       H5 1567   5.600   5.557   4.293 -2.3301  0.1787 -0.5668
   65C       C4 1568   5.530   5.355   4.255 -0.5910  0.4767  0.3359
   65C       N4 1569   5.403   5.373   4.290 -0.3658 -0.3497 -0.4430
   65C      H41 1570   5.375   5.447   4.353 -0.2689  0.7821 -1.6886
   65C      H42 1571   5.357   5.285   4.311  0.5009 -0.3796  1.6034
   65C       N3 1572   5.560   5.233   4.206 -0.0764  0.5706 -0.2666
   65C       C2 1573   5.694   5.210   4.168  0.3424 -0.5011  0.0129
   65C       O2 1574   5.724   5.097   4.132  0.7199 -0.1041 -0.1375
   65C      C3' 1575   5.992   5.411   3.909  0.8675 -0.2991  0.6424
   65C      H3' 1576   5.934   5.502   3.910  1.1820 -0.0810 -0.3316
   65C      C2' 1577   5.912   5.283   3.942  0.1996 -0.8984  0.7652
   65C     H2'1 1578   5.812   5.283   3.899  0.6128 -1.3402 -0.2442
   65C      O2' 1579   5.973   5.162   3.890  0.3787 -0.3154  0.2990
   65C     HO'2 1580   5.948   5.172   3.797 -1.2724  0.6487  0.8058
   65C      O3' 1581   6.059   5.394   3.782  0.0313  0.3807 -0.2777
   66G        P 1582   5.996   5.391   3.648 -0.5598 -0.1359 -0.0906
   66G      O1P 1583   6.100   5.431   3.549  0.3649 -0.3593 -0.7433
   66G      O2P 1584   5.869   5.466   3.659  0.0514  0.2582  0.5468
   66G      O5' 1585   5.953   5.246   3.632  0.2937  0.1107  0.2320
   66G      C5' 1586   6.037   5.137   3.593  0.0286  0.5636  0.0561
   66G     H5'1 1587   6.109   5.112   3.671 -0.3563 -0.3564  0.1224
   66G     H5'2 1588   6.098   5.160   3.506  0.1613 -0.6673 -0.1920
   66G      C4' 1589   5.959   5.006   3.563 -0.5859  0.7450 -0.2133
   66G      H4' 1590   6.029   4.924   3.545  0.5569  1.7352 -0.4286
   66G      O4' 1591   5.883   4.965   3.675  0.4427  0.1373  0.2303
   66G      C1' 1592   5.759   4.906   3.634  0.5706  0.0831 -0.7213
   66G      H1' 1593   5.748   4.801   3.658 -1.3731  0.5648  0.7682
   66G       N9 1594   5.645   4.982   3.694 -0.3720 -0.0710  0.1586
   66G       C8 1595   5.637   5.105   3.750  0.2948 -0.5065 -0.5789
   66G       H8 1596   5.724   5.168   3.764 -0.4467 -0.0590  2.8250
   66G       N7 1597   5.517   5.143   3.779  0.5368 -0.4028  0.1772
   66G       C5 1598   5.438   5.031   3.745  0.1783 -0.3203  0.9696
   66G       C6 1599   5.295   5.003   3.753 -0.3215 -0.8946  0.1566
   66G       O6 1600   5.203   5.076   3.791 -0.0506 -0.3014 -0.8867
   66G       N1 1601   5.261   4.879   3.707  0.0263 -0.3446  0.2289
   66G       H1 1602   5.163   4.873   3.686  0.4209 -0.1284 -1.8736
   66G       C2 1603   5.350   4.790   3.656  0.4628  0.2401 -0.1620
   66G       N2 1604   5.297   4.691   3.588  0.2064 -0.0506  0.2923
   66G      H21 1605   5.197   4.689   3.578  0.0781  0.3648  1.3341
   66G      H22 1606   5.353   4.625   3.536  2.1758 -0.7285  2.9998
   66G       N3 1607   5.475   4.810   3.641 -0.3808  0.4555 -0.1370
   66G       C4 1608   5.517   4.931   3.689 -0.2381  0.1509 -0.3123
   66G      C3' 1609   5.853   5.016   3.451 -0.2214 -0.0798 -0.0420
   66G      H3' 1610   5.801   5.112   3.449 -0.7123 -0.3223  0.6397
   66G      C2' 1611   5.748   4.909   3.481  0.4516 -0.2854 -0.4168
   66G     H2'1 1612   5.649   4.951   3.460 -0.2533 -0.8281  1.5567
   66G      O2' 1613   5.780   4.789   3.408 -0.4532  0.3275 -0.4538
   66G     HO'2 1614   5.834   4.812   3.332 -0.6081  1.0085 -0.3641
   66G      O3' 1615   5.905   4.979   3.329  0.1398 -0.2964 -0.0036
   67G        P 1616   5.859   5.046   3.192 -0.1633  0.0871 -0.1809
   67G      O1P 1617   5.939   4.992   3.080 -0.0397  0.3537  0.0116
   67G      O2P 1618   5.859   5.194   3.211 -0.0880 -0.4120 -0.3585
   67G      O5' 1619   5.705   4.995   3.166  0.5670 -0.0779  0.3956
   67G      C5' 1620   5.680   4.869   3.100 -0.1062  0.5132 -0.4851
   67G     H5'1 1621   5.751   4.794   3.136 -0.5756 -0.5154 -1.6081
   67G     H5'2 1622   5.699   4.877   2.993 -1.1825  0.7395 -0.6642
   67G      C4' 1623   5.534   4.816   3.116  0.1649  0.4009 -0.7045
   67G      H4' 1624   5.525   4.713   3.084 -2.1287 -0.2585  1.6990
   67G      O4' 1625   5.491   4.816   3.247 -0.7692  0.1153  0.2517
   67G      C1' 1626   5.348   4.826   3.247  0.3261 -0.4248 -0.4254
   67G      H1' 1627   5.291   4.740   3.282  0.3701  0.5342  2.2766
   67G       N9 1628   5.307   4.937   3.335 -0.4210 -0.6750  0.5383
   67G       C8 1629   5.384   5.051   3.367  0.6822 -0.1598  0.5234
   67G       H8 1630   5.489   5.058   3.342  0.5870  0.8844  0.3975
   67G       N7 1631   5.312   5.137   3.438  0.0608 -0.3794  0.4739
   67G       C5 1632   5.183   5.083   3.444  0.5216 -0.2950 -0.3875
   67G       C6 1633   5.050   5.126   3.499  0.1980 -0.2804  0.2419
   67G       O6 1634   5.033   5.231   3.567 -0.4393 -0.6336 -0.7876
   67G       N1 1635   4.943   5.053   3.454  0.4750 -0.1835 -0.2954
   67G       H1 1636   4.850   5.084   3.481  0.6944 -0.3618  0.7182
   67G       C2 1637   4.950   4.944   3.376  0.7644  0.4589 -0.2400
   67G       N2 1638   4.836   4.887   3.345 -0.8136  0.0977 -0.1485
   67G      H21 1639   4.751   4.938   3.362 -0.9849 -0.6390  1.3733
   67G      H22 1640   4.841   4.815   3.275  0.3150  0.5265 -0.5401
   67G       N3 1641   5.064   4.890   3.334  0.2052 -0.1927  0.2085
   67G       C4 1642   5.175   4.963   3.380 -0.1728  0.4935  0.1451
   67G      C3' 1643   5.442   4.907   3.040  0.7442 -0.1052 -0.1878
   67G      H3' 1644   5.457   5.011   3.069 -3.1307  1.1345 -2.0466
   67G      C2' 1645   5.309   4.863   3.104 -0.1095  0.5464 -0.6606
   67G     H2'1 1646   5.237   4.944   3.107 -0.2978  0.3667  1.4898
   67G      O2' 1647   5.261   4.749   3.039  0.5319 -0.1618 -0.0989
   67G     HO'2 1648   5.170   4.730   3.064  0.7037 -1.1300 -0.1615
   67G      O3' 1649   5.444   4.894   2.897 -0.2375 -0.8312 -0.4248
   68A        P 1650   5.408   5.011   2.795 -0.3180  0.1004 -0.0934
   68A      O1P 1651   5.440   4.959   2.662  0.3792  0.0911 -0.2139
   68A      O2P 1652   5.478   5.133   2.834  0.4175  0.1117  0.3172
   68A      O5' 1653   5.247   5.024   2.806 -0.0751  0.0055 -0.4181
   68A      C5' 1654   5.155   4.926   2.756 -0.8362 -0.0453 -0.3255
   68A     H5'1 1655   5.189   4.828   2.790 -2.8087 -0.1201  1.6483
   68A     H5'2 1656   5.169   4.927   2.648 -2.3041  0.6910 -0.5239
   68A      C4' 1657   5.010   4.929   2.775  0.5941 -0.1297  0.0304
   68A      H4' 1658   4.986   4.838   2.721  2.2879 -1.3244  1.2115
   68A      O4' 1659   4.973   4.916   2.916 -0.1444 -0.3034  0.2509
   68A      C1' 1660   4.865   5.003   2.943 -0.7874  0.7486 -0.2245
   68A      H1' 1661   4.785   4.954   2.997  0.4764 -0.5697  0.5418
   68A       N9 1662   4.909   5.105   3.039 -0.3972 -0.2471 -0.0613
   68A       C8 1663   5.035   5.144   3.082  0.1890 -0.0453  0.2386
   68A       H8 1664   5.122   5.104   3.032  0.4451 -0.8148  1.2784
   68A       N7 1665   5.035   5.234   3.181  0.0472  0.2031  0.0706
   68A       C5 1666   4.893   5.258   3.198 -0.0452 -0.8206 -1.2607
   68A       C6 1667   4.817   5.341   3.285  0.3457  0.6895  0.9442
   68A       N6 1668   4.849   5.423   3.374  0.1435 -0.0633 -0.6641
   68A      H61 1669   4.945   5.435   3.402 -0.9222  3.6223  2.2234
   68A      H62 1670   4.774   5.460   3.430 -1.4218 -3.1563 -0.5351
   68A       N1 1671   4.682   5.326   3.279 -0.1062  0.7661  0.1914
   68A       C2 1672   4.630   5.246   3.188  0.4751  0.1480 -0.4611
   68A       H2 1673   4.523   5.234   3.199  0.2987  1.5464 -0.4870
   68A       N3 1674   4.684   5.168   3.097 -0.2889 -0.0546 -0.6229
   68A       C4 1675   4.821   5.181   3.113  0.7584 -0.3035  0.1839
   68A      C3' 1676   4.942   5.056   2.716  0.0906  0.1903  0.2800
   68A      H3' 1677   5.004   5.142   2.743 -0.2444  0.7609 -0.7223
   68A      C2' 1678   4.824   5.065   2.811  0.3983  0.5303 -0.1734
   68A     H2'1 1679   4.797   5.167   2.839  0.0489  0.3469  0.1723
   68A      O2' 1680   4.710   4.985   2.775 -0.9742 -0.7272  0.7284
   68A     HO'2 1681   4.729   4.946   2.689 -0.4408  0.8832  0.0727
   68A      O3' 1682   4.909   5.061   2.578 -0.8166 -0.6373  0.5880
   69A        P 1683   4.901   5.207   2.513 -0.2929 -0.5813 -0.1367
   69A      O1P 1684   4.875   5.184   2.371  0.2431  0.1733  0.4024
   69A      O2P 1685   5.021   5.289   2.542  0.0318  0.2047 -0.1340
   69A      O5' 1686   4.773   5.274   2.576  0.1417 -0.0934 -0.3578
   69A      C5' 1687   4.644   5.217   2.547 -0.6464 -0.1113  0.7048
   69A     H5'1 1688   4.649   5.110   2.568 -1.1580 -0.4288 -0.6410
   69A     H5'2 1689   4.621   5.234   2.442 -0.4166 -3.3617  0.0185
   69A      C4' 1690   4.529   5.261   2.639  0.2940 -0.4772  0.2028
   69A      H4' 1691   4.445   5.195   2.616  0.0969 -0.2377  0.2286
   69A      O4' 1692   4.565   5.239   2.772 -0.4746 -0.5068 -0.5344
   69A      C1' 1693   4.498   5.334   2.850  1.0119 -0.0233 -0.3878
   69A      H1' 1694   4.431   5.296   2.927 -0.2722  1.0622 -0.9347
   69A       N9 1695   4.605   5.420   2.906 -0.4146  0.9388  0.1608
   69A       C8 1696   4.742   5.421   2.879  0.0157  0.3115 -0.4877
   69A       H8 1697   4.799   5.361   2.809  0.6342 -1.5800  1.5117
   69A       N7 1698   4.810   5.492   2.961  0.5631 -0.1182 -0.5155
   69A       C5 1699   4.714   5.562   3.041  0.0139 -0.4926  0.5833
   69A       C6 1700   4.722   5.661   3.140  0.5198  1.0750 -0.3969
   69A       N6 1701   4.829   5.714   3.185  0.0339 -0.0950  0.1573
   69A      H61 1702   4.917   5.675   3.156 -0.2554 -1.5207  1.0711
   69A      H62 1703   4.821   5.801   3.236  3.9056  2.5618 -3.1852
   69A       N1 1704   4.612   5.707   3.201  0.3298  0.4433 -0.6480
   69A       C2 1705   4.500   5.649   3.161  0.3053  0.2857  0.2337
   69A       H2 1706   4.416   5.687   3.217 -0.1442 -1.4494  0.7692
   69A       N3 1707   4.474   5.558   3.070  0.8836 -0.0320 -0.1123
   69A       C4 1708   4.591   5.512   3.009  0.1482 -0.5803  0.7921
   69A      C3' 1709   4.490   5.406   2.626  0.1364  0.3616 -0.0784
   69A      H3' 1710   4.581   5.463   2.646 -0.2718  0.2169  2.6806
   69A      C2' 1711   4.409   5.423   2.756  0.0695  0.5287 -0.0246
   69A     H2'1 1712   4.408   5.528   2.784 -3.0169  0.3335  1.0273
   69A      O2' 1713   4.272   5.374   2.743 -0.1572  0.0168 -0.3178
   69A     HO'2 1714   4.272   5.295   2.689 -0.2388 -1.3446  1.6007
   69A      O3' 1715   4.413   5.443   2.511  0.2271 -0.5204 -0.4629
   70U        P 1716   4.408   5.592   2.462  0.2222  0.2544  0.3841
   70U      O1P 1717   4.297   5.596   2.352 -0.0118  0.3356 -0.0538
   70U      O2P 1718   4.542   5.633   2.426  0.5072 -0.1547  0.6237
   70U      O5' 1719   4.357   5.685   2.581  0.4405  0.4050  0.3655
   70U      C5' 1720   4.221   5.680   2.606  0.5981 -0.1134  0.1800
   70U     H5'1 1721   4.192   5.578   2.633 -0.0040  0.0008 -0.0004
   70U     H5'2 1722   4.165   5.718   2.521  2.3955  1.3779 -0.4056
   70U      C4' 1723   4.176   5.767   2.721  0.2643 -0.0328  0.1516
   70U      H4' 1724   4.067   5.762   2.721  0.3127 -1.6562  0.2298
   70U      O4' 1725   4.222   5.722   2.851  0.8101  0.3682  0.2420
   70U      C1' 1726   4.224   5.831   2.936  0.1551 -1.2889 -0.1911
   70U      H1' 1727   4.160   5.825   3.023 -0.0763  1.5145 -0.0682
   70U       N1 1728   4.364   5.867   2.969  0.3374  1.2891  0.0637
   70U       C6 1729   4.469   5.836   2.882 -0.1820 -0.8669  0.1713
   70U       H6 1730   4.463   5.761   2.803 -1.8659  0.2537 -0.8241
   70U       C5 1731   4.584   5.902   2.897 -0.1937  0.5918  0.4216
   70U       H5 1732   4.668   5.890   2.831 -1.4409  1.9757 -1.5095
   70U       C4 1733   4.608   6.009   2.998  0.4471 -0.2500 -0.1252
   70U       O4 1734   4.711   6.069   3.009 -0.8103 -0.8445 -0.0562
   70U       N3 1735   4.497   6.028   3.074  0.8849 -0.0971  0.1750
   70U       H3 1736   4.503   6.113   3.128 -0.9418  1.8124 -2.3915
   70U       C2 1737   4.381   5.960   3.070  0.1651 -0.0562 -0.1623
   70U       O2 1738   4.290   5.996   3.151 -0.8033  0.1098 -0.0752
   70U      C3' 1739   4.197   5.918   2.710 -0.1874 -0.9481 -0.1948
   70U      H3' 1740   4.302   5.939   2.690 -0.2257 -0.1702  0.3576
   70U      C2' 1741   4.174   5.957   2.856 -0.3747 -0.1494 -0.2163
   70U     H2'1 1742   4.217   6.054   2.882  2.2634 -1.8871  2.5734
   70U      O2' 1743   4.032   5.965   2.876 -0.0044 -0.3810  0.1330
   70U     HO'2 1744   4.012   6.056   2.900  0.6208  0.1471 -1.2525
   70U      O3' 1745   4.103   5.989   2.625  0.4805  0.6604 -0.0855
   71A        P 1746   4.129   6.137   2.573 -0.1928 -0.1121  0.2680
   71A      O1P 1747   4.023   6.169   2.472 -0.1715 -0.3893 -0.6731
   71A      O2P 1748   4.274   6.130   2.537  0.8739  0.3449 -0.3378
   71A      O5' 1749   4.109   6.245   2.691  0.0166 -0.5251 -0.2162
   71A      C5' 1750   3.975   6.279   2.724  0.1165  0.8793 -0.3480
   71A     H5'1 1751   3.918   6.192   2.758 -1.3764  1.7697 -0.4935
   71A     H5'2 1752   3.918   6.331   2.647 -0.5680  1.7779  0.7279
   71A      C4' 1753   3.983   6.369   2.847 -0.3095 -0.3601  0.0534
   71A      H4' 1754   3.882   6.383   2.887  0.1706 -2.3302  2.1974
   71A      O4' 1755   4.059   6.308   2.953 -0.1188 -0.2957 -0.0557
   71A      C1' 1756   4.144   6.397   3.025  0.5105 -0.1588  0.2771
   71A      H1' 1757   4.132   6.389   3.133 -0.8400 -1.6264  0.0535
   71A       N9 1758   4.290   6.378   2.995  0.0535 -0.2869  0.0824
   71A       C8 1759   4.342   6.291   2.906 -0.5005  0.4244 -0.2475
   71A       H8 1760   4.289   6.234   2.831 -0.4524 -1.0342  0.7764
   71A       N7 1761   4.473   6.274   2.912  0.3212  0.4656 -0.1748
   71A       C5 1762   4.512   6.370   3.004 -0.2166  1.2184 -0.2259
   71A       C6 1763   4.634   6.414   3.064  0.0768  0.2021  0.0949
   71A       N6 1764   4.750   6.367   3.037  0.0760 -0.2568  0.2213
   71A      H61 1765   4.759   6.292   2.969  1.5219  0.0275  0.0770
   71A      H62 1766   4.826   6.384   3.101  0.8371 -2.2993 -0.0837
   71A       N1 1767   4.638   6.492   3.172 -0.2900  0.1208  0.7740
   71A       C2 1768   4.525   6.559   3.201  0.0553  0.0967  0.3581
   71A       H2 1769   4.528   6.634   3.278  1.4491  1.0193 -0.5472
   71A       N3 1770   4.406   6.535   3.155 -0.9418 -0.2312  0.2970
   71A       C4 1771   4.403   6.436   3.057  0.3617 -0.4990 -0.2726
   71A      C3' 1772   4.052   6.500   2.829  0.4659 -0.2254 -0.4654
   71A      H3' 1773   4.131   6.479   2.757 -0.2619 -0.0827 -1.3147
   71A      C2' 1774   4.099   6.536   2.969  0.1661  0.6898 -0.4727
   71A     H2'1 1775   4.182   6.606   2.969  1.4762 -0.8040 -0.8869
   71A      O2' 1776   3.987   6.591   3.051 -0.3451  0.0680  0.1199
   71A     HO'2 1777   3.917   6.611   2.988  1.0317  0.4257 -1.3563
   71A      O3' 1778   3.971   6.602   2.769  0.6458  0.1486 -1.5360
   72G        P 1779   4.026   6.708   2.674  0.3814 -0.2031  0.4024
   72G      O1P 1780   3.903   6.757   2.609 -0.3017  0.0545  0.3478
   72G      O2P 1781   4.131   6.650   2.579  0.2137  0.2153  0.2049
   72G      O5' 1782   4.087   6.816   2.766  0.6496 -0.2650  0.2414
   72G      C5' 1783   4.005   6.904   2.849 -0.4730 -0.0595  0.2757
   72G     H5'1 1784   3.937   6.836   2.901 -0.7016 -0.0545 -0.0146
   72G     H5'2 1785   3.943   6.978   2.800 -1.9722 -1.5107 -0.1074
   72G      C4' 1786   4.091   6.969   2.957 -0.3496 -0.0560 -0.2074
   72G      H4' 1787   4.024   7.022   3.025 -1.2318  1.2762 -2.0336
   72G      O4' 1788   4.158   6.867   3.029  0.3250 -0.5034 -0.3432
   72G      C1' 1789   4.282   6.928   3.069 -0.1410  0.2466  0.0400
   72G      H1' 1790   4.295   6.911   3.176  0.4225 -1.0878 -0.2268
   72G       N9 1791   4.399   6.869   3.002  0.5451 -0.2022  0.5942
   72G       C8 1792   4.412   6.782   2.891  0.5071 -0.2911  0.0135
   72G       H8 1793   4.321   6.753   2.841 -0.6304  0.3209  1.6584
   72G       N7 1794   4.527   6.727   2.881 -0.6241  0.4280  0.0228
   72G       C5 1795   4.614   6.790   2.975 -0.1725  0.4893  0.0519
   72G       C6 1796   4.755   6.774   3.003 -1.0764  0.0722  0.0288
   72G       O6 1797   4.841   6.697   2.962 -0.0995  0.6075 -0.3669
   72G       N1 1798   4.801   6.865   3.106  0.0056 -0.3057  0.4464
   72G       H1 1799   4.900   6.875   3.117  0.2483 -0.4913 -1.3109
   72G       C2 1800   4.716   6.951   3.164  0.2149 -0.2963 -0.0130
   72G       N2 1801   4.768   7.031   3.257 -0.2995 -0.5432 -0.1298
   72G      H21 1802   4.865   7.029   3.286 -0.4774 -1.0979  0.4480
   72G      H22 1803   4.703   7.096   3.297  0.3933  0.4344 -0.5475
   72G       N3 1804   4.586   6.953   3.143  0.4115 -0.5033 -0.1900
   72G       C4 1805   4.536   6.873   3.046 -0.7628 -0.0399 -0.3454
   72G      C3' 1806   4.189   7.076   2.912  0.3047  0.0477  0.3764
   72G      H3' 1807   4.247   7.036   2.829 -0.1979  1.2258 -0.5649
   72G      C2' 1808   4.280   7.080   3.035 -0.0247 -0.4812 -0.1939
   72G     H2'1 1809   4.381   7.118   3.020  0.6514 -0.1138  3.9948
   72G      O2' 1810   4.217   7.146   3.153 -0.0750 -0.4100  0.6892
   72G     HO'2 1811   4.195   7.236   3.128 -1.8359 -1.2218 -1.0194
   72G      O3' 1812   4.117   7.202   2.885 -0.9776  0.7421  0.5186
   73A        P 1813   4.188   7.308   2.786 -0.0586  0.1662 -0.2244
   73A      O1P 1814   4.123   7.442   2.793  0.0349  0.1014 -0.5625
   73A      O2P 1815   4.203   7.242   2.656  0.4677  0.2290 -0.3316
   73A      O5' 1816   4.329   7.326   2.854 -0.2212 -0.4133 -0.0275
   73A      C5' 1817   4.359   7.408   2.970  0.1963  0.2245  0.1533
   73A     H5'1 1818   4.306   7.377   3.059 -1.6513  0.7993 -0.6978
   73A     H5'2 1819   4.314   7.504   2.948  0.1820  0.0746 -0.5058
   73A      C4' 1820   4.511   7.432   3.010  0.5127  0.3442 -0.0092
   73A      H4' 1821   4.520   7.491   3.101  3.5124 -0.9471  0.6570
   73A      O4' 1822   4.567   7.309   3.028 -0.1039 -0.4664  0.3645
   73A      C1' 1823   4.706   7.321   3.024 -0.1736 -0.6139 -0.0224
   73A      H1' 1824   4.752   7.310   3.122 -2.3364 -0.4964  1.0522
   73A       N9 1825   4.759   7.211   2.940 -0.5018 -0.2428  0.0148
   73A       C8 1826   4.692   7.119   2.862  0.5146 -0.3367  0.5406
   73A       H8 1827   4.585   7.124   2.849  0.8426  0.5919 -2.5347
   73A       N7 1828   4.767   7.032   2.799  0.3473  0.6161 -0.4264
   73A       C5 1829   4.897   7.071   2.845 -0.6817  0.5688  0.1525
   73A       C6 1830   5.030   7.029   2.808 -0.0461  0.0195 -1.6277
   73A       N6 1831   5.069   6.931   2.735  0.1399 -0.4269  0.3010
   73A      H61 1832   4.989   6.884   2.693 -0.0803  0.0929  0.1386
   73A      H62 1833   5.167   6.910   2.735 -0.0940 -1.8041  2.0793
   73A       N1 1834   5.137   7.096   2.867 -0.1194  0.5904  0.3691
   73A       C2 1835   5.120   7.198   2.950 -0.0819 -0.1082  0.0357
   73A       H2 1836   5.208   7.249   2.988 -0.2115  0.1705 -0.0373
   73A       N3 1837   5.001   7.248   2.983  0.0009  0.4433  0.8491
   73A       C4 1838   4.894   7.180   2.929 -0.6231  0.5726  0.2262
   73A      C3' 1839   4.602   7.497   2.907  0.1676  0.0823  0.1047
   73A      H3' 1840   4.585   7.448   2.811 -0.0295 -0.4696  0.4187
   73A      C2' 1841   4.740   7.458   2.967  0.1300  0.0099  0.0240
   73A     H2'1 1842   4.817   7.458   2.890  1.8511 -2.2692  1.6262
   73A      O2' 1843   4.775   7.541   3.070  0.2628 -0.9273 -0.1719
   73A     HO'2 1844   4.867   7.563   3.056 -0.2083  2.1330  0.7539
   73A      O3' 1845   4.584   7.638   2.878  0.2170  0.5055 -1.0258
   74U        P 1846   4.640   7.704   2.746  0.0941  0.1167  0.8423
   74U      O1P 1847   4.587   7.841   2.740 -0.6290 -0.2491  0.1960
   74U      O2P 1848   4.621   7.608   2.631 -0.2472 -0.4831  0.0919
   74U      O5' 1849   4.801   7.712   2.777 -0.4531  0.0025 -0.1964
   74U      C5' 1850   4.860   7.797   2.867 -0.1517  0.3138  0.5364
   74U     H5'1 1851   4.810   7.783   2.963  1.4957 -0.1471  1.3571
   74U     H5'2 1852   4.828   7.899   2.846 -0.2135  0.6785  2.2823
   74U      C4' 1853   5.012   7.787   2.892  0.4823  0.6674 -0.0346
   74U      H4' 1854   5.046   7.842   2.980  1.3993 -1.8515  1.2849
   74U      O4' 1855   5.042   7.651   2.921  0.3282 -0.2543 -0.0234
   74U      C1' 1856   5.170   7.614   2.853  0.7898 -0.6569  0.4485
   74U      H1' 1857   5.243   7.589   2.929  1.5518  3.4307  1.3024
   74U       N1 1858   5.148   7.506   2.753 -0.1424  0.0801 -0.1158
   74U       C6 1859   5.024   7.485   2.693 -0.1408  0.7417  0.0595
   74U       H6 1860   4.949   7.562   2.705 -1.5149 -0.8005  1.9509
   74U       C5 1861   5.007   7.378   2.609  0.2842  0.8078 -1.1195
   74U       H5 1862   4.910   7.364   2.563 -0.3453  1.9954 -0.2190
   74U       C4 1863   5.117   7.299   2.566  0.4338  0.5442 -0.1743
   74U       O4 1864   5.114   7.199   2.493 -0.4470  0.5387 -0.2071
   74U       N3 1865   5.238   7.335   2.620  0.8558 -0.7457  0.1084
   74U       H3 1866   5.308   7.264   2.609  2.3972  0.6574  0.3717
   74U       C2 1867   5.263   7.427   2.716  0.0015 -0.6192 -0.3714
   74U       O2 1868   5.375   7.442   2.768  0.0194  0.6667  0.2099
   74U      C3' 1869   5.096   7.830   2.770 -0.0571  0.1133  0.0785
   74U      H3' 1870   5.049   7.787   2.681 -0.5952  0.8615 -0.0147
   74U      C2' 1871   5.218   7.741   2.787 -0.5109 -0.0655  0.7117
   74U     H2'1 1872   5.258   7.719   2.688  0.5598 -2.4626  1.6120
   74U      O2' 1873   5.304   7.806   2.873  0.5669 -0.7186 -0.5071
   74U     HO'2 1874   5.314   7.896   2.842 -0.1910 -0.6227 -0.5092
   74U      O3' 1875   5.120   7.970   2.747 -0.1921 -0.0669 -0.5419
   75A        P 1876   5.157   8.035   2.612 -0.3182 -0.1372  0.0254
   75A      O1P 1877   5.173   8.181   2.622 -0.3294 -0.3945  0.2515
   75A      O2P 1878   5.075   7.971   2.506  0.3905 -0.4094  0.2849
   75A      O5' 1879   5.307   7.989   2.565 -0.0655  0.1250 -0.3255
   75A      C5' 1880   5.415   8.042   2.625 -0.1659  0.1404 -0.0445
   75A     H5'1 1881   5.409   8.041   2.734  1.3332 -1.5322  0.0633
   75A     H5'2 1882   5.426   8.143   2.586 -0.9810  0.5246  0.6759
   75A      C4' 1883   5.549   7.966   2.586  0.4856  0.2974 -0.3237
   75A      H4' 1884   5.640   8.009   2.629  1.6540 -0.2255 -2.1585
   75A      O4' 1885   5.541   7.822   2.618  0.2755 -0.0493  0.4557
   75A      C1' 1886   5.604   7.751   2.506 -0.1660 -0.4681 -0.4536
   75A      H1' 1887   5.677   7.683   2.550  0.2032  1.3236  1.8772
   75A       N9 1888   5.505   7.673   2.432  0.4962 -0.2961 -0.6872
   75A       C8 1889   5.364   7.676   2.453 -0.7414 -0.1215 -0.4441
   75A       H8 1890   5.329   7.769   2.496  5.0595  0.8472  3.3037
   75A       N7 1891   5.303   7.571   2.414 -0.3676 -0.0458  0.9060
   75A       C5 1892   5.403   7.499   2.349  0.0777 -0.6268 -0.1237
   75A       C6 1893   5.417   7.377   2.283  0.4283 -0.2772  0.5102
   75A       N6 1894   5.314   7.297   2.255 -0.2114  0.1876  0.4368
   75A      H61 1895   5.227   7.321   2.300 -1.0693  0.0226 -1.0517
   75A      H62 1896   5.337   7.212   2.206  0.5599  0.9106 -0.5006
   75A       N1 1897   5.534   7.321   2.246  0.6175 -0.2018  0.3135
   75A       C2 1898   5.646   7.383   2.281  0.3525  0.3284  0.1642
   75A       H2 1899   5.743   7.339   2.267  0.0137 -0.7659  1.1523
   75A       N3 1900   5.653   7.501   2.337  0.4986 -0.9616 -0.3380
   75A       C4 1901   5.528   7.552   2.367  0.2402 -0.6662  0.2660
   75A      C3' 1902   5.579   7.973   2.440 -0.0318  0.2300 -0.8934
   75A      H3' 1903   5.487   7.962   2.383  0.1287  0.5622 -1.2237
   75A      C2' 1904   5.668   7.850   2.416  0.1215 -0.4971 -0.2455
   75A     H2'1 1905   5.688   7.819   2.313  1.8767 -0.3068  0.0057
   75A      O2' 1906   5.797   7.879   2.469  0.7410  0.9602 -0.2796
   75A     HO'2 1907   5.820   7.972   2.461  3.7370  0.4293  0.8318
   75A      O3' 1908   5.650   8.100   2.415  0.2665  0.8905 -0.8122
   76A        P 1909   5.618   8.172   2.281 -0.2718  0.4505 -0.0021
   76A      O1P 1910   5.682   8.304   2.299  0.3433 -0.0800  0.4162
   76A      O2P 1911   5.477   8.153   2.249 -0.1121 -0.6815 -0.6127
   76A      O5' 1912   5.703   8.072   2.186  0.2408 -0.9149 -0.0026
   76A      C5' 1913   5.846   8.086   2.173  0.2838  0.3320 -0.3128
   76A     H5'1 1914   5.888   8.056   2.269 -0.3763 -4.7827 -1.3474
   76A     H5'2 1915   5.872   8.187   2.141 -2.2105  0.2295 -3.2754
   76A      C4' 1916   5.892   7.976   2.081  0.0385 -0.0042 -0.8514
   76A      H4' 1917   6.001   7.975   2.083  0.1536 -3.4579 -2.1530
   76A      O4' 1918   5.853   7.846   2.132 -0.0510 -0.2688  0.6145
   76A      C1' 1919   5.824   7.763   2.023 -0.7825 -0.2206 -0.0464
   76A      H1' 1920   5.890   7.676   2.028  1.8574  1.7302  4.3450
   76A       N9 1921   5.688   7.712   2.022  0.3349  0.3531 -0.1929
   76A       C8 1922   5.569   7.765   2.072 -0.3174 -0.0691  0.0519
   76A       H8 1923   5.570   7.864   2.116  0.7483 -0.4192  0.8648
   76A       N7 1924   5.460   7.691   2.051  0.4252 -0.3078 -0.0642
   76A       C5 1925   5.511   7.574   1.997  0.8893  0.4829 -0.5733
   76A       C6 1926   5.460   7.446   1.963 -0.4980 -0.0734 -0.3991
   76A       N6 1927   5.340   7.411   1.974  0.6236  0.2198  0.3891
   76A      H61 1928   5.273   7.485   1.992  0.5400 -0.0781  1.3385
   76A      H62 1929   5.315   7.314   1.972  0.1656  0.1739  3.4800
   76A       N1 1930   5.538   7.355   1.905  1.1914 -0.0333  0.3299
   76A       C2 1931   5.661   7.391   1.881 -0.4652  0.5584  0.1663
   76A       H2 1932   5.721   7.312   1.837  0.1591 -0.0670  2.0547
   76A       N3 1933   5.726   7.503   1.905 -0.6257  0.3863  0.2410
   76A       C4 1934   5.642   7.590   1.968 -0.7099  0.4381 -0.0929
   76A      C3' 1935   5.841   7.986   1.936 -0.7821 -0.2305  0.1064
   76A      H3' 1936   5.737   8.018   1.934 -0.9137 -0.6697 -0.0847
   76A      C2' 1937   5.847   7.839   1.889 -0.0489 -0.1087  0.8126
   76A     H2'1 1938   5.767   7.819   1.818 -0.1513 -2.9023  1.5939
   76A      O2' 1939   5.970   7.802   1.836 -0.0922 -0.3119  0.0738
   76A     HO'2 1940   5.973   7.830   1.744 -1.6298  1.3038  0.4599
   76A      O3' 1941   5.922   8.080   1.859 -0.1933 -0.5696 -0.4377
   77U        P 1942   5.885   8.113   1.705 -0.1301 -0.1141  0.0488
   77U      O1P 1943   5.990   8.214   1.663  0.4250 -0.2999 -0.3083
   77U      O2P 1944   5.744   8.157   1.698  0.8056 -0.5890  0.2360
   77U      O5' 1945   5.909   7.979   1.617  0.5304  0.4119  0.2226
   77U      C5' 1946   6.033   7.950   1.555  0.2879  0.4950  0.7596
   77U     H5'1 1947   6.104   7.960   1.636 -1.6182  1.1904  2.4131
   77U     H5'2 1948   6.052   8.022   1.476  0.0263 -0.8769 -0.6119
   77U      C4' 1949   6.027   7.810   1.491 -0.6880 -0.2563 -0.1329
   77U      H4' 1950   6.130   7.774   1.481 -1.5356 -2.9204  0.1252
   77U      O4' 1951   5.958   7.718   1.572 -0.0004 -0.0150  0.1196
   77U      C1' 1952   5.894   7.626   1.483 -0.5841 -0.0592  0.0984
   77U      H1' 1953   5.941   7.529   1.496  0.2679  0.3890  0.3698
   77U       N1 1954   5.750   7.617   1.518 -0.7123 -0.2920 -0.3440
   77U       C6 1955   5.677   7.727   1.567  0.0816  0.6037 -0.0228
   77U       H6 1956   5.716   7.827   1.569  0.6413  0.3764  0.5184
   77U       C5 1957   5.548   7.705   1.611 -0.1532  0.7516 -0.4026
   77U       H5 1958   5.490   7.789   1.647 -0.6809 -0.3527  1.4930
   77U       C4 1959   5.490   7.570   1.618  0.4147  0.2354 -0.0932
   77U       O4 1960   5.374   7.547   1.656 -0.2534 -0.2401  0.1828
   77U       N3 1961   5.572   7.467   1.574  0.2797 -0.3898  0.0525
   77U       H3 1962   5.535   7.374   1.567  2.7507 -1.3473 -4.1149
   77U       C2 1963   5.691   7.487   1.509  0.3623  0.0561 -0.8073
   77U       O2 1964   5.737   7.391   1.447  0.0864 -0.5110  0.0087
   77U      C3' 1965   5.950   7.811   1.359 -0.2006  0.7262  0.3807
   77U      H3' 1966   5.864   7.872   1.388 -0.7793  0.1329 -0.0630
   77U      C2' 1967   5.915   7.665   1.335  0.2781  0.2116  0.6713
   77U     H2'1 1968   5.824   7.658   1.275  0.2151 -0.2862  0.8214
   77U      O2' 1969   6.022   7.589   1.286  0.4540  0.5691  0.1652
   77U     HO'2 1970   6.079   7.650   1.238 -1.7483 -0.9236 -5.0967
   77U      O3' 1971   6.033   7.860   1.253  0.5854  0.2247 -0.8372
   78U        P 1972   5.954   7.928   1.134 -0.1816  0.2473  0.2791
   78U      O1P 1973   6.057   7.980   1.043  0.2392  0.0347  0.1801
   78U      O2P 1974   5.865   8.026   1.192 -0.2211  0.9626  0.0088
   78U      O5' 1975   5.868   7.809   1.060  0.0719  0.0214 -0.1649
   78U      C5' 1976   5.936   7.713   0.980 -0.3372 -0.3391 -0.1702
   78U     H5'1 1977   6.032   7.688   1.024 -0.1189  1.3960  0.4489
   78U     H5'2 1978   5.967   7.757   0.885 -0.4650  0.6422  0.2282
   78U      C4' 1979   5.852   7.588   0.958 -0.2888 -0.0944 -0.3891
   78U      H4' 1980   5.914   7.507   0.920 -1.2111 -0.1809 -1.8121
   78U      O4' 1981   5.785   7.538   1.077  0.8273  0.1153 -0.3709
   78U      C1' 1982   5.660   7.490   1.039 -0.5273  1.1276 -0.3177
   78U      H1' 1983   5.665   7.382   1.055  0.0103  0.9195 -1.6987
   78U       N1 1984   5.553   7.550   1.113  0.0641  0.7791 -0.1861
   78U       C6 1985   5.546   7.680   1.159 -0.8912 -0.1607 -0.4029
   78U       H6 1986   5.626   7.745   1.126 -0.1744 -1.1758 -0.7178
   78U       C5 1987   5.451   7.717   1.247 -0.3088 -0.3352 -0.8172
   78U       H5 1988   5.451   7.819   1.283 -2.0532 -0.3944 -0.5427
   78U       C4 1989   5.343   7.633   1.287  0.7902  0.8362 -0.0433
   78U       O4 1990   5.250   7.662   1.362 -0.1017 -0.4360 -0.0962
   78U       N3 1991   5.344   7.514   1.220 -0.3754 -0.2722 -0.5646
   78U       H3 1992   5.259   7.461   1.217 -0.4551 -0.2393  0.6309
   78U       C2 1993   5.447   7.467   1.141  0.2386 -0.3803 -0.7318
   78U       O2 1994   5.428   7.353   1.102  0.1641  0.2146 -0.1204
   78U      C3' 1995   5.746   7.628   0.860  0.4642  0.3767  0.2646
   78U      H3' 1996   5.698   7.722   0.889 -0.3188 -0.0970  0.5486
   78U      C2' 1997   5.647   7.509   0.886  0.0800  0.2750 -0.2551
   78U     H2'1 1998   5.547   7.537   0.852 -0.4833 -0.4550  0.7449
   78U      O2' 1999   5.692   7.390   0.823  0.1672 -0.1189 -0.1806
   78U     HO'2 2000   5.724   7.424   0.739  0.5800  0.2417  0.1211
   78U      O3' 2001   5.788   7.625   0.723 -0.4492  0.0169 -0.1407
   79A        P 2002   5.759   7.756   0.624  0.1409  0.3813 -0.2410
   79A      O1P 2003   5.854   7.751   0.512 -0.2514  0.0572  0.3614
   79A      O2P 2004   5.733   7.877   0.707  0.8054  0.0649  0.4328
   79A      O5' 2005   5.618   7.726   0.557  0.3727  0.1685 -0.0092
   79A      C5' 2006   5.610   7.629   0.460 -0.0754  0.5003  0.0339
   79A     H5'1 2007   5.671   7.547   0.499  0.6038  1.5313  1.2612
   79A     H5'2 2008   5.666   7.666   0.374  0.7260  1.9049  1.0964
   79A      C4' 2009   5.472   7.577   0.418  1.0226 -0.5811 -0.9377
   79A      H4' 2010   5.481   7.515   0.328 -0.0165 -2.5160  0.2230
   79A      O4' 2011   5.413   7.486   0.521 -0.6210 -0.0694  0.1930
   79A      C1' 2012   5.277   7.521   0.548  0.2647 -0.2960  0.1011
   79A      H1' 2013   5.206   7.438   0.542  0.2974 -0.2197 -2.8128
   79A       N9 2014   5.260   7.588   0.679  0.0119 -0.8145 -0.3206
   79A       C8 2015   5.350   7.670   0.743 -0.5608 -0.6555 -1.2028
   79A       H8 2016   5.442   7.705   0.699  0.9116 -1.4703  1.0260
   79A       N7 2017   5.308   7.717   0.862  0.5822  0.0812  0.1528
   79A       C5 2018   5.180   7.654   0.869 -0.1533 -0.4162  0.7297
   79A       C6 2019   5.074   7.654   0.965 -1.1138 -0.7260  0.2558
   79A       N6 2020   5.071   7.727   1.074 -0.2286 -0.1351 -0.7106
   79A      H61 2021   5.148   7.787   1.098  0.1375 -1.5353  2.0798
   79A      H62 2022   4.994   7.699   1.133 -1.9848  1.4289 -2.1278
   79A       N1 2023   4.961   7.589   0.939 -0.2656 -0.7489 -0.5552
   79A       C2 2024   4.949   7.526   0.825  0.7463  0.1883 -0.0620
   79A       H2 2025   4.857   7.472   0.808  1.4375 -0.7807 -0.8780
   79A       N3 2026   5.039   7.499   0.738 -0.3971 -0.0694  1.4752
   79A       C4 2027   5.153   7.574   0.765 -0.4359 -0.5981  0.9586
   79A      C3' 2028   5.368   7.683   0.389  0.5863 -0.5621  0.0205
   79A      H3' 2029   5.380   7.769   0.455 -0.8405  0.1036 -0.5348
   79A      C2' 2030   5.242   7.605   0.424 -0.1721 -0.1716 -0.6731
   79A     H2'1 2031   5.152   7.666   0.440  0.2721  0.3694 -0.1727
   79A      O2' 2032   5.219   7.514   0.321 -0.0066 -0.3714  0.5318
   79A     HO'2 2033   5.247   7.540   0.233 -3.2968 -0.2175 -0.6284
   79A      O3' 2034   5.370   7.718   0.253  0.1287  0.4392  0.1835
   80A        P 2035   5.318   7.852   0.198  0.3773  0.1435 -0.1952
   80A      O1P 2036   5.336   7.861   0.050 -0.4643  0.0963  0.2023
   80A      O2P 2037   5.379   7.955   0.279  0.0554  0.3473 -0.2640
   80A      O5' 2038   5.156   7.844   0.214 -0.2415 -0.3534  0.0224
   80A      C5' 2039   5.072   7.787   0.116  0.4298 -0.3234 -0.8576
   80A     H5'1 2040   5.128   7.699   0.084 -0.0415 -0.8823 -0.1792
   80A     H5'2 2041   5.044   7.848   0.030 -0.4088  1.2859  0.5042
   80A      C4' 2042   4.939   7.749   0.184 -0.8394  0.0431  0.2245
   80A      H4' 2043   4.884   7.682   0.118 -0.8879  0.7774 -0.4990
   80A      O4' 2044   4.959   7.681   0.305  0.2512  0.1164 -0.6129
   80A      C1' 2045   4.861   7.714   0.401  0.0124  0.6628 -0.1324
   80A      H1' 2046   4.810   7.624   0.435  1.4971 -1.0385 -2.1184
   80A       N9 2047   4.909   7.789   0.519  0.0875 -0.5585 -0.4257
   80A       C8 2048   5.024   7.869   0.535  0.3869 -0.2892  0.5486
   80A       H8 2049   5.096   7.884   0.456 -2.6390  0.5965 -2.2515
   80A       N7 2050   5.031   7.928   0.650  0.7656  0.3092 -0.0018
   80A       C5 2051   4.918   7.881   0.720 -0.2176  0.1200 -0.2287
   80A       C6 2052   4.856   7.906   0.851 -0.4505  0.2973 -0.2121
   80A       N6 2053   4.897   8.002   0.936  0.0363  0.1096  0.1268
   80A      H61 2054   4.989   8.045   0.929 -0.4540  1.1070 -0.3619
   80A      H62 2055   4.839   8.003   1.018 -2.0466 -1.3582 -1.2503
   80A       N1 2056   4.748   7.838   0.882  0.1220  0.3327  0.0479
   80A       C2 2057   4.691   7.751   0.794  0.3122 -1.2000  0.5339
   80A       H2 2058   4.593   7.710   0.817  0.0938 -0.4531  0.9613
   80A       N3 2059   4.734   7.724   0.674  0.4190  0.3916 -0.3848
   80A       C4 2060   4.845   7.791   0.641  0.0111 -1.1686 -0.3264
   80A      C3' 2061   4.846   7.868   0.223 -0.4400  0.1807 -0.0057
   80A      H3' 2062   4.916   7.935   0.273 -0.0399 -1.7426  2.2154
   80A      C2' 2063   4.760   7.800   0.330  0.3255 -0.3176  0.3268
   80A     H2'1 2064   4.718   7.873   0.399  3.2460  0.2579  1.6839
   80A      O2' 2065   4.654   7.710   0.289 -0.5743 -0.4757  0.2082
   80A     HO'2 2066   4.588   7.717   0.357 -0.7458  1.7906 -0.1251
   80A      O3' 2067   4.763   7.933   0.132  0.6830  0.5081 -0.2025
   81U        P 2068   4.724   8.090   0.138  0.2118  0.1622  0.2044
   81U      O1P 2069   4.657   8.123   0.013 -0.0098  0.2736  0.6523
   81U      O2P 2070   4.845   8.164   0.178 -0.1406 -0.4433  0.5542
   81U      O5' 2071   4.614   8.085   0.254  0.3281 -0.0177 -0.2219
   81U      C5' 2072   4.502   8.010   0.249  0.0416  0.2554  0.8277
   81U     H5'1 2073   4.516   7.902   0.237 -0.3846  0.3252 -0.5011
   81U     H5'2 2074   4.449   8.056   0.165  2.1684  2.8527  0.7790
   81U      C4' 2075   4.415   8.033   0.376  0.3853  0.1137  0.3650
   81U      H4' 2076   4.328   7.969   0.359  0.9672 -0.1910 -1.7901
   81U      O4' 2077   4.488   7.993   0.493  0.0053 -0.0755  0.1432
   81U      C1' 2078   4.445   8.068   0.607 -0.2194  0.2548  0.3774
   81U      H1' 2079   4.395   7.995   0.670  0.5990 -1.4604 -0.8680
   81U       N1 2080   4.566   8.124   0.684 -0.0404  0.2535  0.3339
   81U       C6 2081   4.685   8.143   0.619 -0.1038  0.6137 -0.0065
   81U       H6 2082   4.698   8.090   0.526  0.6654  0.8427 -0.0417
   81U       C5 2083   4.788   8.211   0.679 -0.0143 -0.0643  0.0035
   81U       H5 2084   4.883   8.228   0.631  0.0023 -1.3717 -0.4644
   81U       C4 2085   4.767   8.273   0.811  0.4128 -0.0809  0.2085
   81U       O4 2086   4.860   8.322   0.873  0.3822 -0.0290 -0.0115
   81U       N3 2087   4.641   8.253   0.864 -0.4782  0.0222 -0.6204
   81U       H3 2088   4.630   8.286   0.959 -0.0059  0.8401 -0.8391
   81U       C2 2089   4.539   8.179   0.810 -0.3082  0.3027  0.0364
   81U       O2 2090   4.432   8.173   0.874  0.3210  0.5661 -0.0659
   81U      C3' 2091   4.387   8.177   0.395  0.4795 -0.4607 -1.0416
   81U      H3' 2092   4.481   8.230   0.381  0.4337 -0.2060 -0.4206
   81U      C2' 2093   4.358   8.177   0.546 -0.9239  0.1780 -0.3409
   81U     H2'1 2094   4.395   8.274   0.580  0.6506 -0.8417  0.9600
   81U      O2' 2095   4.224   8.147   0.581  0.2222 -0.4201 -0.5554
   81U     HO'2 2096   4.170   8.221   0.550 -1.4219 -1.1431  0.4398
   81U      O3' 2097   4.273   8.214   0.309 -0.6518 -0.1321  0.3891
   82U        P 2098   4.253   8.374   0.284 -0.0258  0.2333 -0.3418
   82U      O1P 2099   4.162   8.384   0.173 -0.0126 -0.0442 -0.5371
   82U      O2P 2100   4.384   8.444   0.279  0.3388  0.2385  0.6702
   82U      O5' 2101   4.183   8.422   0.417 -0.3543  0.6459 -0.1237
   82U      C5' 2102   4.047   8.391   0.441  0.6157  0.3690 -0.0560
   82U     H5'1 2103   4.040   8.282   0.444  0.5996  0.3979  1.7835
   82U     H5'2 2104   3.992   8.429   0.354  1.8274  1.5913 -0.3183
   82U      C4' 2105   4.006   8.450   0.571  0.3759 -0.5633 -0.0079
   82U      H4' 2106   3.902   8.421   0.591 -0.1222  0.7137 -0.6574
   82U      O4' 2107   4.087   8.394   0.672 -0.3155 -0.0976 -0.1829
   82U      C1' 2108   4.112   8.497   0.769  0.4923 -0.7747  0.1773
   82U      H1' 2109   4.071   8.459   0.863 -0.8964 -0.4507 -0.2716
   82U       N1 2110   4.256   8.530   0.777  0.2450 -0.2185 -0.3451
   82U       C6 2111   4.340   8.555   0.670  0.2003  0.3094  0.1390
   82U       H6 2112   4.304   8.542   0.569  1.8139  0.1006 -0.4410
   82U       C5 2113   4.474   8.579   0.680 -0.2045  0.0089 -0.6163
   82U       H5 2114   4.532   8.595   0.591  0.1347  2.2801 -0.0532
   82U       C4 2115   4.532   8.578   0.813 -0.3803 -0.1223  0.1022
   82U       O4 2116   4.650   8.598   0.846  0.1546  0.0033  0.1732
   82U       N3 2117   4.439   8.570   0.916 -0.8250 -0.3597 -0.2318
   82U       H3 2118   4.480   8.578   1.007  0.3401  0.2197 -0.7932
   82U       C2 2119   4.309   8.540   0.908  0.1225  0.6728 -0.0882
   82U       O2 2120   4.241   8.544   1.013  0.3667 -0.2508 -0.4436
   82U      C3' 2121   4.000   8.604   0.585 -0.0551  0.0039  0.8653
   82U      H3' 2122   4.074   8.648   0.517 -0.3759 -0.5137  0.1684
   82U      C2' 2123   4.034   8.624   0.727 -0.9643 -0.2337  0.0117
   82U     H2'1 2124   4.094   8.714   0.739 -0.0270 -1.1813  3.8853
   82U      O2' 2125   3.922   8.619   0.813  0.3834 -0.0219 -0.2339
   82U     HO'2 2126   3.860   8.678   0.770  0.9988  0.5469 -0.3679
   82U      O3' 2127   3.877   8.669   0.537 -0.3567 -0.2836  0.3797
   82U      H3T 2128   3.895   8.762   0.521  2.5478 -0.7030  0.6689
   9.02536   9.02536   6.38190   0.00000   0.00000   0.00000   0.00000   4.51268   4.51268
