# Supplementary material for: Constant-pH Molecular Dynamics of Cationic Peptide Dendrimers Binding to siRNA
Source: J Chem Inf Model. 2026 Feb 5;66(8):4734–43. doi: 10.1021/acs.jcim.5c02636 (PMC13126635; doi:10.1021/acs.jcim.5c02636)
Supplement: Supplementary file 2 [file ci5c02636_si_002.zip › zip/MH18D3_07_in_3.gro]

Protein t=   0.00000
 2128
    1LY0      N    1   6.992   8.672   2.529  0.0267 -0.6433  0.4844
    1LY0     H1    2   6.991   8.605   2.454 -0.7393 -0.0485 -0.0443
    1LY0     H2    3   6.946   8.633   2.610  1.1666  0.5094  1.7408
    1LY0     H3    4   6.947   8.756   2.498  0.8204 -0.2155  0.4466
    1LY0     CA    5   7.131   8.701   2.563 -0.2391  0.1643  0.1455
    1LY0     HA    6   7.179   8.604   2.580 -1.7069 -0.3890  1.3241
    1LY0     CB    7   7.199   8.769   2.449  0.9127  0.9070  0.5420
    1LY0    HB1    8   7.163   8.872   2.438 -2.1942 -0.0973  0.2701
    1LY0    HB2    9   7.176   8.711   2.360  1.0344  0.5883  0.7154
    1LY0     CG   10   7.349   8.751   2.462 -0.2303 -0.5060 -0.4101
    1LY0    HG1   11   7.392   8.658   2.425  0.7759 -0.1933 -0.0608
    1LY0    HG2   12   7.379   8.756   2.566 -0.5038 -2.5370 -0.1943
    1LY0     CD   13   7.423   8.871   2.393  0.2130 -0.0104 -0.2640
    1LY0    HD1   14   7.532   8.865   2.405 -0.0756 -1.4270  2.5100
    1LY0    HD2   15   7.386   8.970   2.418  0.9433 -0.5610  3.5880
    1LY0     CE   16   7.405   8.845   2.241  0.2430  0.0500 -0.1252
    1LY0    HE1   17   7.301   8.867   2.217  0.6465  2.1953 -0.1465
    1LY0    HE2   18   7.423   8.738   2.232 -1.4543 -0.3407  0.5920
    1LY0     NZ   19   7.497   8.928   2.150  0.0456  0.7144  0.8153
    1LY0    HZ1   20   7.596   8.909   2.161 -0.5255 -1.9696  2.1237
    1LY0    HZ2   21   7.475   8.906   2.054 -0.3639  2.2719  0.5234
    1LY0    HZ3   22   7.472   9.026   2.158 -1.7421  0.1512  3.2297
    1LY0      C   23   7.149   8.782   2.693 -0.1080  0.7373  0.7036
    1LY0      O   24   7.118   8.895   2.701  0.0185 -0.1462 -0.3361
    2LER      N   25   7.207   8.712   2.792 -0.6053 -0.1478  0.9093
    2LER      H   26   7.211   8.611   2.784 -2.9490 -0.1515 -2.1143
    2LER     CA   27   7.256   8.775   2.918 -0.6149  0.5064 -0.3073
    2LER     HA   28   7.164   8.813   2.963 -0.7273  0.8156 -0.7935
    2LER     CB   29   7.303   8.663   3.013 -0.4278 -0.5488 -0.4044
    2LER    HB1   30   7.390   8.615   2.968  0.0094  0.5514 -0.7871
    2LER    HB2   31   7.222   8.592   3.023 -0.6965  0.0215  2.1248
    2LER     CG   32   7.333   8.702   3.162 -0.3573  0.0217 -0.0756
    2LER     HG   33   7.268   8.785   3.192  0.3586  0.6975 -0.3703
    2LER    CD1   34   7.298   8.587   3.259 -0.6358 -0.0347 -0.3737
    2LER   HD11   35   7.355   8.499   3.229  1.9060  1.4993 -0.2705
    2LER   HD12   36   7.336   8.616   3.357 -0.4138 -0.4821 -0.3262
    2LER   HD13   37   7.189   8.584   3.256 -0.6136 -0.6191 -3.0483
    2LER    CD2   38   7.483   8.728   3.174 -0.1178  0.1862 -0.5114
    2LER   HD21   39   7.515   8.819   3.123  2.4966 -1.3652 -1.8330
    2LER   HD22   40   7.500   8.765   3.275 -1.3309  1.9399 -0.8962
    2LER   HD23   41   7.544   8.643   3.145  1.8534  1.7145 -1.0941
    2LER      C   42   7.358   8.893   2.913  0.2761 -0.1183  0.6895
    2LER      O   43   7.331   8.991   2.983 -0.2024 -0.7127  1.0803
    3LYR      N   44   7.464   8.886   2.831  0.6584 -0.0186  0.1053
    3LYR      H   45   7.474   8.804   2.773  0.1349  0.0691 -0.1158
    3LYR     CA   46   7.555   9.004   2.806  0.3069  0.4668 -0.5025
    3LYR     HA   47   7.602   8.990   2.708 -1.1193 -1.1985 -1.0122
    3LYR     CB   48   7.665   9.011   2.912  0.4129 -0.1784 -0.6027
    3LYR    HB1   49   7.616   8.994   3.008 -1.5620  0.6344 -1.4055
    3LYR    HB2   50   7.710   9.110   2.915  1.5389 -0.7128  0.7838
    3LYR     CG   51   7.780   8.913   2.886  0.2670 -0.4272 -0.0263
    3LYR    HG1   52   7.748   8.811   2.865  1.1843 -0.6461 -0.4098
    3LYR    HG2   53   7.847   8.926   2.970 -2.0124  0.2308  1.8009
    3LYR     CD   54   7.858   8.950   2.758  0.0160  0.0192  0.1084
    3LYR    HD1   55   7.877   9.057   2.756  0.4913 -0.0503 -1.7702
    3LYR    HD2   56   7.798   8.921   2.671 -1.6343  1.8202  0.6048
    3LYR     CE   57   7.989   8.872   2.764 -0.9315  0.3556 -0.2856
    3LYR    HE1   58   7.964   8.767   2.774  1.4715 -0.3993 -1.4857
    3LYR    HE2   59   8.062   8.890   2.843  0.3497 -0.5666 -1.2184
    3LYR     NZ   60   8.058   8.884   2.637 -0.0977 -0.2658 -0.6341
    3LYR    HZ1   61   8.004   8.870   2.552  1.5606  1.4306 -2.0575
    3LYR      C   62   7.481   9.140   2.788  0.2556 -0.3482  0.2954
    3LYR      O   63   7.538   9.243   2.829 -0.3366  0.0038 -0.1845
    4LY0      N   64   7.373   9.142   2.713  0.3247 -0.2141 -0.1636
    4LY0      H   65   7.329   9.059   2.676 -0.7953  0.3880 -0.2541
    4LY0     CA   66   7.301   9.266   2.689 -0.3444 -0.0994  0.3176
    4LY0     HA   67   7.375   9.335   2.647  2.1385 -2.9032 -0.2805
    4LY0     CB   68   7.191   9.233   2.580  0.3263 -0.2402  0.3814
    4LY0    HB1   69   7.131   9.149   2.616 -3.3033  2.4850  1.2769
    4LY0    HB2   70   7.244   9.196   2.492 -0.1191 -0.5037  0.2212
    4LY0     CG   71   7.100   9.344   2.532  0.1322 -1.2459 -0.1153
    4LY0    HG1   72   7.047   9.383   2.619  0.8203  2.5614 -1.2037
    4LY0    HG2   73   7.024   9.302   2.466  1.5837 -1.9873 -1.3606
    4LY0     CD   74   7.166   9.463   2.461  0.5853  0.0038  0.7975
    4LY0    HD1   75   7.194   9.432   2.360 -0.5550  0.3876  0.3490
    4LY0    HD2   76   7.256   9.496   2.513  0.2879  0.6569  0.9034
    4LY0     CE   77   7.060   9.573   2.447 -0.1555  0.2637  0.1454
    4LY0    HE1   78   7.018   9.586   2.547 -0.7414  0.7964 -0.1658
    4LY0    HE2   79   6.972   9.550   2.387 -0.6235  0.5877  0.6936
    4LY0     NZ   80   7.128   9.695   2.403  0.0311  0.2926  0.5131
    4LY0    HZ1   81   7.183   9.679   2.320 -0.3906  0.3799  0.2162
    4LY0    HZ2   82   7.050   9.758   2.393  0.0327  0.5968  2.0905
    4LY0    HZ3   83   7.187   9.731   2.477 -0.9935 -0.8681  1.9722
    4LY0      C   84   7.242   9.331   2.816  0.1402 -0.0090 -0.3987
    4LY0      O   85   7.202   9.446   2.816  0.1636  0.4904  0.1639
    5LER      N   86   7.239   9.263   2.933  0.9614  0.4651 -0.2492
    5LER      H   87   7.264   9.165   2.931  0.9761  0.4828 -0.9859
    5LER     CA   88   7.184   9.322   3.067  0.1503  0.0593  0.3219
    5LER     HA   89   7.090   9.374   3.044  1.1393  0.6808 -2.8499
    5LER     CB   90   7.141   9.205   3.158  0.4722  0.2875 -0.3853
    5LER    HB1   91   7.102   9.250   3.249 -0.2207 -1.7907  0.3901
    5LER    HB2   92   7.229   9.143   3.177 -0.2394 -0.4365  0.6780
    5LER     CG   93   7.028   9.113   3.117  0.4485  0.7371 -0.3236
    5LER     HG   94   7.060   9.061   3.026  0.2795 -2.0740  1.1033
    5LER    CD1   95   6.984   9.019   3.231  1.0918  0.3502 -0.3789
    5LER   HD11   96   6.919   8.938   3.199  1.9718 -1.0365  1.1919
    5LER   HD12   97   7.072   8.966   3.266  0.4219 -1.0403 -0.7178
    5LER   HD13   98   6.937   9.070   3.315  0.0092 -3.0007  1.2280
    5LER    CD2   99   6.900   9.195   3.091  0.6947  0.4736  0.0491
    5LER   HD21  100   6.869   9.260   3.172  0.8217  0.6010 -0.0032
    5LER   HD22  101   6.922   9.253   3.001  2.8590 -0.9048 -0.3948
    5LER   HD23  102   6.819   9.125   3.073  0.3382  0.0562  2.7994
    5LER      C  103   7.292   9.403   3.140 -0.5426  0.4754  0.5735
    5LER      O  104   7.267   9.465   3.239  0.0823 -1.0132 -0.1941
    6LYR      N  105   7.417   9.395   3.082 -0.0579 -0.0262  0.0214
    6LYR      H  106   7.436   9.337   3.002 -1.9051 -0.2708 -0.2992
    6LYR     CA  107   7.533   9.474   3.137  0.0008  0.0397 -0.4017
    6LYR     HA  108   7.494   9.566   3.182 -2.3079 -0.8639 -0.4176
    6LYR     CB  109   7.619   9.517   3.017 -0.5592  0.3118 -0.1002
    6LYR    HB1  110   7.639   9.435   2.947  1.1418  1.7348 -1.3825
    6LYR    HB2  111   7.718   9.549   3.050  0.7426 -2.0255 -1.3905
    6LYR     CG  112   7.553   9.633   2.938  0.0002  0.1225 -0.3633
    6LYR    HG1  113   7.562   9.722   3.001  0.0628  1.4889 -2.2326
    6LYR    HG2  114   7.445   9.622   2.939  0.1199 -1.6257  1.6892
    6LYR     CD  115   7.600   9.663   2.798 -0.2542  0.0944  0.4786
    6LYR    HD1  116   7.709   9.658   2.801 -0.2945 -1.6142  0.3772
    6LYR    HD2  117   7.568   9.766   2.783  0.9566  0.8141  2.4978
    6LYR     CE  118   7.559   9.568   2.682 -0.0799 -0.4561 -0.9951
    6LYR    HE1  119   7.565   9.623   2.588 -3.2065  1.1830 -0.3709
    6LYR    HE2  120   7.454   9.541   2.698 -0.2194 -0.4005 -1.7922
    6LYR     NZ  121   7.643   9.452   2.677 -0.2770  0.3120 -0.4858
    6LYR    HZ1  122   7.635   9.383   2.750 -0.2410 -0.2225 -0.9831
    6LYR      C  123   7.615   9.401   3.246 -0.1472  0.0197  0.5624
    6LYR      O  124   7.695   9.466   3.313  0.3033  0.5364  0.1100
    7LER      N  125   7.591   9.269   3.265 -0.0524 -0.1261 -0.3896
    7LER      H  126   7.527   9.221   3.204 -0.5895  0.2117 -0.1004
    7LER     CA  127   7.662   9.185   3.361  0.4086  0.2089  0.1183
    7LER     HA  128   7.664   9.247   3.450 -0.2743  0.8939 -0.3285
    7LER     CB  129   7.583   9.055   3.380  0.3782 -0.1732 -0.0524
    7LER    HB1  130   7.637   8.977   3.433  1.8621 -0.6141 -2.1337
    7LER    HB2  131   7.546   9.013   3.287 -2.7362 -1.7158  1.7112
    7LER     CG  132   7.455   9.078   3.466 -0.1545 -0.0094  0.3901
    7LER     HG  133   7.404   9.161   3.418  0.6893  0.6541  0.6206
    7LER    CD1  134   7.372   8.947   3.477  0.0353 -0.2274 -0.0911
    7LER   HD11  135   7.339   8.923   3.376  0.5103 -1.5852  0.0622
    7LER   HD12  136   7.433   8.865   3.515 -0.3051 -0.0676  0.8228
    7LER   HD13  137   7.296   8.961   3.554  1.4573 -0.8075  1.4913
    7LER    CD2  138   7.480   9.136   3.610  0.1851 -0.0140  0.0028
    7LER   HD21  139   7.551   9.066   3.654  1.3198  1.3242  0.3710
    7LER   HD22  140   7.527   9.234   3.600  0.2968 -0.2253 -1.9967
    7LER   HD23  141   7.388   9.147   3.668  0.5481  1.7919  0.2994
    7LER      C  142   7.809   9.152   3.321 -0.2793 -0.2748  0.4352
    7LER      O  143   7.858   9.189   3.212 -0.6214  0.8625  0.3601
    8LER      N  144   7.872   9.076   3.413  0.1388  0.3718  0.0794
    8LER      H  145   7.824   9.048   3.497  0.0059  0.9969  0.2205
    8LER     CA  146   8.002   9.010   3.401 -0.1267 -0.6068  0.4140
    8LER     HA  147   8.028   8.969   3.498  0.4759 -1.8566 -0.2578
    8LER     CB  148   7.989   8.896   3.297  0.4331 -0.8364 -0.4856
    8LER    HB1  149   8.083   8.841   3.297 -0.9360 -3.6435  3.3923
    8LER    HB2  150   7.974   8.943   3.200 -0.3725  0.6792  0.3314
    8LER     CG  151   7.871   8.791   3.325  0.8924  0.1418  0.1888
    8LER     HG  152   7.777   8.844   3.343  0.2915  0.0578 -2.3169
    8LER    CD1  153   7.865   8.697   3.206  0.1677 -0.0318  0.1456
    8LER   HD11  154   7.962   8.658   3.174 -0.1910  0.6254 -1.8489
    8LER   HD12  155   7.808   8.607   3.231  0.2935  0.4521  2.3764
    8LER   HD13  156   7.818   8.746   3.122 -1.7705 -0.4046  0.9577
    8LER    CD2  157   7.896   8.724   3.457 -0.2291 -0.2012  0.6473
    8LER   HD21  158   7.902   8.789   3.545 -1.2876  0.3283  0.3309
    8LER   HD22  159   7.819   8.650   3.479  1.2071 -2.0113 -0.1532
    8LER   HD23  160   7.990   8.669   3.451  1.0744  2.0222 -0.4259
    8LER      C  161   8.125   9.097   3.360 -0.3151 -0.5824  0.0347
    8LER      O  162   8.237   9.061   3.391 -0.0686  0.1173 -0.0693
    9LYR      N  163   8.107   9.214   3.300  1.2751  0.1518 -0.4183
    9LYR      H  164   8.022   9.225   3.248  0.0425  0.2203  1.5218
    9LYR     CA  165   8.217   9.304   3.266 -0.4479 -0.2325  1.1793
    9LYR     HA  166   8.276   9.308   3.357 -1.4517 -2.5939  2.0011
    9LYR     CB  167   8.162   9.441   3.234  0.3407  0.5318  0.5847
    9LYR    HB1  168   8.102   9.420   3.146  0.0757 -1.1565  1.1212
    9LYR    HB2  169   8.247   9.504   3.206  1.2459 -0.7319  0.3826
    9LYR     CG  170   8.078   9.505   3.340  0.0029 -0.5505  0.0132
    9LYR    HG1  171   8.134   9.521   3.432 -0.0939  1.0150 -0.1664
    9LYR    HG2  172   8.003   9.429   3.362 -2.9755  1.8383 -1.2143
    9LYR     CD  173   8.021   9.637   3.280  0.9307 -0.0061 -0.3363
    9LYR    HD1  174   7.942   9.617   3.208  0.7281 -0.1752 -0.0713
    9LYR    HD2  175   8.104   9.694   3.238  2.0252 -0.3770  1.2561
    9LYR     CE  176   7.965   9.708   3.403 -0.5000 -0.3308  0.1499
    9LYR    HE1  177   7.938   9.808   3.367 -0.0679  0.0867  0.9648
    9LYR    HE2  178   8.043   9.723   3.477  0.6605 -2.3952 -0.5890
    9LYR     NZ  179   7.855   9.634   3.464 -0.6028 -0.2357  0.3448
    9LYR    HZ1  180   7.784   9.587   3.410 -0.2830  0.5875 -0.8261
    9LYR      C  181   8.304   9.251   3.149  0.3703 -0.5089  0.0270
    9LYR      O  182   8.257   9.172   3.076  0.2177  0.3604 -0.2794
   10LER      N  183   8.428   9.297   3.137  0.3228  0.2540 -0.5914
   10LER      H  184   8.454   9.361   3.211  0.1262 -0.5423  0.1759
   10LER     CA  185   8.523   9.252   3.032 -0.4322 -0.0847 -0.0002
   10LER     HA  186   8.478   9.257   2.932 -0.3680  1.3841  0.0297
   10LER     CB  187   8.638   9.352   3.029  0.4223  0.0532  0.3461
   10LER    HB1  188   8.694   9.351   3.123  0.8299  0.5371  0.1188
   10LER    HB2  189   8.608   9.457   3.029 -0.3672 -0.1372 -1.8520
   10LER     CG  190   8.737   9.325   2.910  0.2913 -0.0248 -0.9201
   10LER     HG  191   8.768   9.221   2.912  0.2683 -0.0577  1.5540
   10LER    CD1  192   8.659   9.359   2.785 -0.1221 -0.2065 -0.1876
   10LER   HD11  193   8.584   9.438   2.798 -1.0154 -0.9531 -0.6700
   10LER   HD12  194   8.726   9.387   2.703 -1.9402 -0.8870 -2.0068
   10LER   HD13  195   8.594   9.280   2.748 -0.3495  0.4895 -1.3665
   10LER    CD2  196   8.853   9.427   2.928 -0.0641 -0.3207  0.2882
   10LER   HD21  197   8.911   9.406   3.018 -0.1200  1.0725  0.6697
   10LER   HD22  198   8.923   9.411   2.846  0.2170  0.8960  0.2759
   10LER   HD23  199   8.831   9.533   2.926  1.8191  0.1063 -1.6528
   10LER      C  200   8.561   9.102   3.045 -0.7609 -0.4014 -0.4298
   10LER      O  201   8.599   9.060   3.159  0.0151  0.6393  0.1122
   11LER      N  202   8.558   9.025   2.936  0.0676  0.0290 -0.1727
   11LER      H  203   8.542   9.077   2.851 -1.4486 -1.1666 -0.6585
   11LER     CA  204   8.614   8.886   2.928 -0.3357  0.1593 -0.6756
   11LER     HA  205   8.546   8.831   2.993 -0.6092  0.9019 -0.3129
   11LER     CB  206   8.590   8.822   2.787 -0.1138 -0.6584 -0.9764
   11LER    HB1  207   8.666   8.859   2.719  1.3042 -0.8328  0.4614
   11LER    HB2  208   8.494   8.855   2.748  0.8418  3.2085 -0.3947
   11LER     CG  209   8.619   8.668   2.780  0.0017 -0.0364  0.3227
   11LER     HG  210   8.724   8.653   2.804 -0.4603 -0.5077  2.2777
   11LER    CD1  211   8.540   8.598   2.894  0.0810 -0.7229  0.1241
   11LER   HD11  212   8.558   8.490   2.896  0.6199 -0.6224  1.6671
   11LER   HD12  213   8.563   8.634   2.994  0.9501 -0.7027 -0.0784
   11LER   HD13  214   8.434   8.621   2.882  0.1758 -0.5823 -0.4872
   11LER    CD2  215   8.570   8.607   2.648  0.0372  0.3296 -0.0394
   11LER   HD21  216   8.591   8.501   2.636 -3.0134 -0.1326 -2.3293
   11LER   HD22  217   8.462   8.617   2.642 -0.0291  0.0396  0.5623
   11LER   HD23  218   8.623   8.653   2.565 -0.6792 -0.2278 -0.8140
   11LER      C  219   8.764   8.874   2.972 -0.1528 -0.0609  0.3557
   11LER      O  220   8.843   8.955   2.935 -0.1105  0.6202 -0.8047
   12LER      N  221   8.794   8.767   3.050 -0.0914 -0.7589  0.4215
   12LER      H  222   8.717   8.704   3.065  0.1977 -1.3941 -0.5894
   12LER     CA  223   8.926   8.718   3.097  0.1283  0.0446  0.0665
   12LER     HA  224   8.972   8.783   3.171  2.9938 -0.6525 -0.9895
   12LER     CB  225   8.903   8.578   3.149  0.0339 -0.2165 -0.1588
   12LER    HB1  226   8.997   8.556   3.201  0.4148 -0.1541 -0.8053
   12LER    HB2  227   8.897   8.509   3.064  0.6928 -0.6486  0.1359
   12LER     CG  228   8.792   8.557   3.256 -0.1665  0.3245  0.4874
   12LER     HG  229   8.701   8.607   3.223  0.3400  0.3921 -0.8453
   12LER    CD1  230   8.769   8.410   3.268  0.5427  0.3205 -0.1718
   12LER   HD11  231   8.740   8.371   3.170  0.4115  1.9316 -0.8083
   12LER   HD12  232   8.867   8.367   3.288  0.9672  1.9251  1.4604
   12LER   HD13  233   8.699   8.378   3.344  1.2678 -0.6962  0.0867
   12LER    CD2  234   8.829   8.621   3.390 -0.0835  0.5580 -1.2215
   12LER   HD21  235   8.750   8.633   3.466  1.3717  1.7967  0.1709
   12LER   HD22  236   8.906   8.558   3.435 -0.5364  1.1085  0.4261
   12LER   HD23  237   8.877   8.717   3.373 -0.1875  0.7788 -0.3589
   12LER      C  238   9.023   8.723   2.980  0.1687  0.1869  0.6079
   12LER      O  239   8.996   8.683   2.864  0.6955  0.5502  1.0653
   13LER      N  240   9.148   8.753   3.023 -0.0691  0.0874 -0.4340
   13LER      H  241   9.164   8.763   3.122 -0.8055 -0.7483 -0.2199
   13LER     CA  242   9.267   8.744   2.936  0.6496 -0.4590 -0.4603
   13LER     HA  243   9.253   8.795   2.841 -1.0303 -3.4615 -1.9732
   13LER     CB  244   9.379   8.807   3.019 -0.2114  0.3874  0.1420
   13LER    HB1  245   9.390   8.751   3.112  1.0516  2.6345  1.4050
   13LER    HB2  246   9.340   8.907   3.033  0.5486  0.5500  1.1616
   13LER     CG  247   9.511   8.832   2.947  0.1886  0.4421  0.1929
   13LER     HG  248   9.548   8.751   2.883 -2.2540  0.1403 -0.9617
   13LER    CD1  249   9.489   8.952   2.851  0.0620 -0.6700  0.3942
   13LER   HD11  250   9.403   8.940   2.785  0.5404 -0.5282 -0.2636
   13LER   HD12  251   9.482   9.044   2.908 -0.9889  0.5149 -1.5330
   13LER   HD13  252   9.569   8.958   2.777 -1.5414  2.4124 -1.2860
   13LER    CD2  253   9.615   8.874   3.046 -0.3996  0.4790 -0.4585
   13LER   HD21  254   9.636   8.780   3.099 -1.2753  1.2734  1.3750
   13LER   HD22  255   9.700   8.908   2.987 -0.1522 -2.7881 -2.2374
   13LER   HD23  256   9.581   8.951   3.116 -3.1596 -1.2158  0.2119
   13LER      C  257   9.297   8.608   2.896 -0.2865  0.1570 -0.2639
   13LER      O  258   9.302   8.521   2.987  0.3338 -0.1411 -0.2215
   14NH2      N  259   9.300   8.578   2.769 -0.1625 -0.4336  0.7107
   14NH2     H1  260   9.275   8.643   2.696 -1.0816 -1.9955 -0.4171
   14NH2     H2  261   9.344   8.492   2.738 -0.5603 -1.2554  2.3001
   15LY0      N  262   8.285   9.383   2.253  0.4560  0.5347 -0.2394
   15LY0     H1  263   8.200   9.435   2.268 -1.6411 -1.7566 -3.1852
   15LY0     H2  264   8.356   9.454   2.239  0.5088  0.4075 -0.6247
   15LY0     H3  265   8.279   9.325   2.171  2.7614 -0.5698  0.2886
   15LY0     CA  266   8.327   9.313   2.378 -0.0544 -1.2233 -0.4382
   15LY0     HA  267   8.429   9.274   2.369  0.3523 -0.4722  0.7397
   15LY0     CB  268   8.332   9.410   2.499  0.8958  0.1975  0.1943
   15LY0    HB1  269   8.349   9.350   2.588 -1.2398  0.1971  0.6611
   15LY0    HB2  270   8.230   9.448   2.508 -0.9206 -3.6417 -1.7925
   15LY0     CG  271   8.432   9.527   2.495  0.7209  0.2799  0.3861
   15LY0    HG1  272   8.414   9.591   2.581 -1.6045  2.3311 -1.4556
   15LY0    HG2  273   8.416   9.590   2.407  1.7925 -2.3596 -1.8449
   15LY0     CD  274   8.576   9.478   2.472  0.1547 -0.2279  0.2193
   15LY0    HD1  275   8.588   9.444   2.369  0.6038  0.7571 -0.0666
   15LY0    HD2  276   8.590   9.398   2.544  0.6441  1.8735  2.5784
   15LY0     CE  277   8.670   9.599   2.499 -0.5830  0.1141  0.4157
   15LY0    HE1  278   8.699   9.597   2.604 -0.7620  1.0344  0.4943
   15LY0    HE2  279   8.630   9.694   2.462  0.0857  0.1575 -0.2265
   15LY0     NZ  280   8.800   9.572   2.431  0.4804 -0.1048  0.1897
   15LY0    HZ1  281   8.855   9.505   2.483  0.1755  0.4475  1.2725
   15LY0    HZ2  282   8.773   9.531   2.343 -0.4597 -1.3389  1.0197
   15LY0    HZ3  283   8.844   9.660   2.410  0.4636 -0.5567 -1.9338
   15LY0      C  284   8.245   9.188   2.411  0.1080  0.0269  0.6323
   15LY0      O  285   8.121   9.190   2.409 -0.7546  0.4617  0.0734
   16LER      N  286   8.310   9.080   2.451 -0.0974 -0.0863  0.6283
   16LER      H  287   8.409   9.084   2.468  0.1148 -0.3216 -0.4545
   16LER     CA  288   8.239   8.949   2.475 -0.6258  0.3792  0.0247
   16LER     HA  289   8.157   8.945   2.403 -0.2726 -0.4748 -0.3435
   16LER     CB  290   8.333   8.827   2.444 -0.2938 -0.3315 -0.3211
   16LER    HB1  291   8.277   8.736   2.465  2.1695 -1.4688  1.8671
   16LER    HB2  292   8.417   8.827   2.514 -1.0579 -2.6278  0.7123
   16LER     CG  293   8.378   8.820   2.294  0.6771  0.2378  0.5597
   16LER     HG  294   8.429   8.912   2.264  0.9391 -0.1569 -0.2494
   16LER    CD1  295   8.459   8.698   2.261 -0.1006  0.3725  0.1436
   16LER   HD11  296   8.496   8.697   2.158 -0.2107 -0.3568  0.1098
   16LER   HD12  297   8.543   8.700   2.331  0.3808  2.3560 -0.4089
   16LER   HD13  298   8.408   8.605   2.282 -0.7693  0.5236 -0.7377
   16LER    CD2  299   8.251   8.806   2.201  0.8714  0.5797 -0.7796
   16LER   HD21  300   8.279   8.776   2.099 -1.1259 -2.3821 -0.5724
   16LER   HD22  301   8.198   8.719   2.240  2.6054 -0.5571 -0.8104
   16LER   HD23  302   8.195   8.898   2.212  1.2939  0.7450  0.0766
   16LER      C  303   8.176   8.951   2.616 -0.6545  0.1948 -0.3651
   16LER      O  304   8.245   8.994   2.709 -0.2658  0.2229  0.6605
   17LY0      N  305   7.829   8.107   2.287  1.0257  0.0842 -0.2927
   17LY0     H1  306   7.906   8.132   2.227  0.5723  0.3510 -0.7699
   17LY0     H2  307   7.814   8.008   2.279 -0.6806  0.2724  0.1246
   17LY0     H3  308   7.753   8.166   2.257  0.5588 -0.2965  0.1325
   17LY0     CA  309   7.847   8.139   2.432  0.0177 -0.2348  0.0588
   17LY0     HA  310   7.764   8.100   2.490  0.3284 -0.0672  0.6270
   17LY0     CB  311   7.975   8.071   2.491 -0.5258  0.3332 -0.1295
   17LY0    HB1  312   7.986   8.112   2.592 -2.4210  2.1598 -0.5908
   17LY0    HB2  313   8.059   8.102   2.429  0.0963 -0.6554  0.1927
   17LY0     CG  314   7.960   7.925   2.515 -0.7466  0.5857 -0.1954
   17LY0    HG1  315   7.926   7.882   2.421 -1.2231  0.3530  0.0775
   17LY0    HG2  316   7.876   7.904   2.581 -1.5042 -0.7999 -1.5263
   17LY0     CD  317   8.091   7.854   2.559  0.1396 -0.1877 -0.1924
   17LY0    HD1  318   8.132   7.905   2.647  1.8310 -0.8649 -0.5338
   17LY0    HD2  319   8.157   7.877   2.475  0.4388  0.5972  0.2403
   17LY0     CE  320   8.082   7.704   2.579 -0.3358 -0.4774  0.1438
   17LY0    HE1  321   8.023   7.673   2.666  0.1232 -1.8749 -0.0171
   17LY0    HE2  322   8.183   7.671   2.601 -0.7090 -1.3436  0.6299
   17LY0     NZ  323   8.036   7.637   2.459  0.0030 -0.7787  0.2356
   17LY0    HZ1  324   7.937   7.652   2.451  0.1630 -0.3826 -1.4384
   17LY0    HZ2  325   8.084   7.672   2.377 -1.1130  0.5142  0.1204
   17LY0    HZ3  326   8.068   7.542   2.476 -0.2957 -0.7771  0.8202
   17LY0      C  327   7.858   8.293   2.450 -0.2749 -0.3420 -0.3785
   17LY0      O  328   7.922   8.355   2.365  0.8612 -0.2554  0.0388
   18LER      N  329   7.819   8.343   2.564  0.3359 -0.4999 -0.5074
   18LER      H  330   7.773   8.274   2.621  0.5484 -0.0287  0.2454
   18LER     CA  331   7.824   8.474   2.618  0.7449 -0.3667 -0.0220
   18LER     HA  332   7.760   8.484   2.706 -1.6076 -0.0491 -1.6640
   18LER     CB  333   7.977   8.518   2.645 -0.2803 -0.2724 -0.4737
   18LER    HB1  334   7.968   8.616   2.694  3.1205 -0.1788  0.1632
   18LER    HB2  335   8.025   8.531   2.549 -0.2402 -0.1841 -0.4415
   18LER     CG  336   8.060   8.428   2.727 -0.0546  0.4188 -0.3798
   18LER     HG  337   8.072   8.327   2.688 -0.2911 -0.6219  2.0291
   18LER    CD1  338   8.197   8.483   2.754  0.3363 -0.0201 -0.4103
   18LER   HD11  339   8.192   8.586   2.790 -0.5258 -0.2879  0.2628
   18LER   HD12  340   8.238   8.409   2.823 -0.4125 -0.2077 -0.1580
   18LER   HD13  341   8.252   8.466   2.662 -0.1739 -0.9248 -0.5507
   18LER    CD2  342   7.998   8.394   2.864 -0.0608 -0.0295  0.0585
   18LER   HD21  343   7.904   8.338   2.860  0.2560 -0.6867  1.2424
   18LER   HD22  344   8.062   8.334   2.929 -0.6065 -1.5407 -0.7570
   18LER   HD23  345   7.978   8.489   2.914  1.4878  0.4923 -0.2685
   18LER      C  346   7.754   8.585   2.532  0.5881  0.0097 -0.1500
   18LER      O  347   7.669   8.655   2.585  0.2116  0.0583 -0.0792
   19LYR      N  348   7.785   8.597   2.403 -0.3471  0.0854  0.2343
   19LYR      H  349   7.866   8.543   2.374 -1.5205 -0.7358 -1.6603
   19LYR     CA  350   7.746   8.700   2.304 -0.0360  0.6057  0.4931
   19LYR     HA  351   7.638   8.712   2.306 -0.0918  0.7717 -1.2970
   19LYR     CB  352   7.781   8.644   2.156  0.4560 -0.2767  0.0097
   19LYR    HB1  353   7.739   8.710   2.080  2.0163 -0.5003 -1.0836
   19LYR    HB2  354   7.742   8.546   2.128  0.5046  0.1512 -1.6771
   19LYR     CG  355   7.930   8.639   2.127  0.8908 -0.0130 -1.3934
   19LYR    HG1  356   7.981   8.581   2.204 -0.0375  1.6285  0.5735
   19LYR    HG2  357   7.965   8.742   2.118  0.9929  0.4136  2.3211
   19LYR     CD  358   7.959   8.563   1.996 -0.6055  0.5124  0.3161
   19LYR    HD1  359   7.908   8.613   1.913 -1.0633  1.6216  1.2422
   19LYR    HD2  360   7.936   8.457   2.002 -0.3535  0.3861 -0.6566
   19LYR     CE  361   8.102   8.562   1.943  0.0122 -0.5180 -0.0418
   19LYR    HE1  362   8.166   8.525   2.023  0.2998 -1.5752 -0.7476
   19LYR    HE2  363   8.139   8.660   1.913 -0.5291 -0.9001 -2.0702
   19LYR     NZ  364   8.109   8.474   1.823  0.4814 -0.3157 -0.1471
   19LYR    HZ1  365   8.096   8.522   1.735 -0.6950  0.8274  0.6258
   19LYR      C  366   7.815   8.838   2.333 -0.3679  0.1818  0.4264
   19LYR      O  367   7.914   8.835   2.402 -0.5408  0.0313 -0.0274
   20LY0      N  368   7.762   8.941   2.275 -0.4128 -1.0763 -0.1349
   20LY0      H  369   7.670   8.933   2.233 -1.3864  2.5520  0.9055
   20LY0     CA  370   7.819   9.077   2.292  0.0919  0.6082 -0.0688
   20LY0     HA  371   7.928   9.073   2.288  0.0750  0.5183 -0.4336
   20LY0     CB  372   7.767   9.170   2.184  0.9591  0.6626  0.1223
   20LY0    HB1  373   7.806   9.270   2.207 -0.0650  0.5495  2.7862
   20LY0    HB2  374   7.658   9.172   2.182  0.8995 -1.3936 -1.4971
   20LY0     CG  375   7.818   9.142   2.044 -0.2677  1.3671 -1.0981
   20LY0    HG1  376   7.798   9.235   1.991 -0.3182  2.1159  0.1846
   20LY0    HG2  377   7.751   9.065   2.005  0.7434 -0.2895  0.3101
   20LY0     CD  378   7.962   9.095   2.025  0.0931 -0.1417 -0.5074
   20LY0    HD1  379   7.974   9.083   1.917 -2.2350  1.2991 -1.0014
   20LY0    HD2  380   7.986   9.009   2.087  1.5088 -0.4957 -1.4655
   20LY0     CE  381   8.049   9.212   2.072 -0.5714 -0.0440  0.2427
   20LY0    HE1  382   8.031   9.239   2.176 -1.1045 -0.4093  0.2468
   20LY0    HE2  383   8.037   9.300   2.007 -1.6961  0.2148  0.7865
   20LY0     NZ  384   8.192   9.178   2.070 -0.4726 -0.6058  0.0884
   20LY0    HZ1  385   8.251   9.249   2.112 -1.1425 -0.3317  0.5914
   20LY0    HZ2  386   8.201   9.089   2.116  0.9811  0.3359  1.7571
   20LY0    HZ3  387   8.222   9.168   1.974  3.2221  3.1543  0.5523
   20LY0      C  388   7.763   9.134   2.426 -0.4782 -1.2076  0.6563
   20LY0      O  389   7.658   9.107   2.481 -0.0622  0.5935 -0.8167
   21LER      N  390   7.842   9.224   2.482  0.1274  0.0321  0.3593
   21LER      H  391   7.914   9.246   2.414 -0.8893 -0.3525 -0.8890
   21LER     CA  392   7.822   9.298   2.607  0.0454 -0.1639 -0.5467
   21LER     HA  393   7.770   9.239   2.683 -0.8006  1.2397  0.0073
   21LER     CB  394   7.967   9.332   2.649 -0.1368 -0.1454  0.0499
   21LER    HB1  395   8.008   9.401   2.575  0.2150  0.0497  0.4242
   21LER    HB2  396   8.024   9.239   2.649 -0.0770 -0.1581 -1.9103
   21LER     CG  397   7.969   9.414   2.783 -0.4251  0.0504 -0.1552
   21LER     HG  398   7.912   9.507   2.774  0.6717  0.6413 -1.3401
   21LER    CD1  399   7.920   9.327   2.900 -1.4097 -0.1784  0.0102
   21LER   HD11  400   7.908   9.385   2.992  0.4336 -1.1531  0.9174
   21LER   HD12  401   7.825   9.279   2.878 -0.2815 -2.7134  0.3919
   21LER   HD13  402   7.989   9.244   2.914  0.5826  1.2864 -0.7255
   21LER    CD2  403   8.110   9.460   2.818  0.5585  0.2054  0.5059
   21LER   HD21  404   8.140   9.525   2.736  3.3833 -0.7190  0.6922
   21LER   HD22  405   8.103   9.522   2.908  1.4045  0.9480  0.0777
   21LER   HD23  406   8.183   9.380   2.826  0.9461  0.3316 -1.4332
   21LER      C  407   7.733   9.421   2.583 -0.1873 -0.6543  0.4918
   21LER      O  408   7.760   9.502   2.498  0.3766 -0.4635 -0.2701
   22LY0      N  409   8.542   7.963   1.668 -0.2628 -0.6565 -0.1042
   22LY0     H1  410   8.615   8.021   1.707 -1.4887  2.3029 -1.8736
   22LY0     H2  411   8.558   7.863   1.668 -3.0752 -1.2862  2.9791
   22LY0     H3  412   8.543   7.993   1.572 -2.1744 -0.0955 -0.0057
   22LY0     CA  413   8.409   7.985   1.732  0.9026  0.4173  0.1442
   22LY0     HA  414   8.326   7.921   1.703 -1.1894  2.7380  0.7343
   22LY0     CB  415   8.413   7.954   1.881 -0.3361  0.1133  0.1499
   22LY0    HB1  416   8.482   8.014   1.940 -1.1376  2.7406 -1.4088
   22LY0    HB2  417   8.440   7.848   1.886 -0.3246  0.1009 -0.1178
   22LY0     CG  418   8.279   7.944   1.949  0.0551  0.3670  1.2252
   22LY0    HG1  419   8.218   7.881   1.885  0.0210  0.6308  0.9962
   22LY0    HG2  420   8.232   8.042   1.961  0.1500  0.7618 -1.2109
   22LY0     CD  421   8.281   7.873   2.090  0.2669  0.0202 -0.1979
   22LY0    HD1  422   8.360   7.914   2.153  0.8768  0.5038 -1.2275
   22LY0    HD2  423   8.303   7.768   2.075  1.6777  0.0484  1.3480
   22LY0     CE  424   8.148   7.883   2.166  0.4294 -0.5327  0.0796
   22LY0    HE1  425   8.139   7.983   2.209 -0.0764 -0.1625 -0.8353
   22LY0    HE2  426   8.150   7.816   2.251 -0.5135 -0.9897 -0.2399
   22LY0     NZ  427   8.023   7.869   2.087 -0.2454  0.5076 -0.1279
   22LY0    HZ1  428   7.943   7.872   2.149  0.2443  2.2924  0.4891
   22LY0    HZ2  429   8.019   7.945   2.020 -0.1764  0.9859  0.3978
   22LY0    HZ3  430   8.034   7.781   2.039 -1.5473  1.6804 -2.8208
   22LY0      C  431   8.363   8.126   1.705  0.2387  0.3401  0.0025
   22LY0      O  432   8.435   8.220   1.699 -0.3067  0.4810 -0.3528
   23LER      N  433   8.230   8.144   1.689  0.2354  0.0260 -0.2494
   23LER      H  434   8.170   8.062   1.688 -0.4087  0.4867  0.2662
   23LER     CA  435   8.164   8.274   1.679  0.2375 -0.2056  0.8598
   23LER     HA  436   8.228   8.332   1.612 -0.8555  2.2049  1.7856
   23LER     CB  437   8.027   8.252   1.613 -0.0922 -0.2280  0.8788
   23LER    HB1  438   7.989   8.353   1.599  0.2234 -0.2009  0.1730
   23LER    HB2  439   7.966   8.201   1.687  0.7669  0.4199  2.0726
   23LER     CG  440   8.026   8.182   1.472 -0.4212  0.1397  0.3314
   23LER     HG  441   8.072   8.083   1.471  0.1277  0.3955  0.0732
   23LER    CD1  442   7.874   8.152   1.455 -0.0641 -0.2731  0.1092
   23LER   HD11  443   7.820   8.246   1.461  2.6654  1.3579  1.0297
   23LER   HD12  444   7.862   8.110   1.355 -1.4640  0.7523 -0.1831
   23LER   HD13  445   7.840   8.086   1.534  1.6800  0.1120  1.2523
   23LER    CD2  446   8.083   8.266   1.359 -0.0593 -0.2248  0.2946
   23LER   HD21  447   8.191   8.286   1.364  0.5772 -3.3573  1.1034
   23LER   HD22  448   8.070   8.223   1.260  2.2946  0.8874 -0.5917
   23LER   HD23  449   8.031   8.362   1.361  0.9114  0.3115  1.7650
   23LER      C  450   8.160   8.351   1.819 -0.6785  0.3784  0.0910
   23LER      O  451   8.205   8.296   1.923 -0.3971  0.3145  0.6848
   24LY0      N  452   8.748   9.438   3.739  0.2598 -0.0976  0.1240
   24LY0     H1  453   8.821   9.482   3.793  0.1800 -0.7960  0.8242
   24LY0     H2  454   8.659   9.453   3.785 -0.1907 -0.5173 -0.5824
   24LY0     H3  455   8.745   9.468   3.643 -1.0673 -2.5875 -0.7092
   24LY0     CA  456   8.784   9.298   3.735 -0.7471 -0.2989  0.1629
   24LY0     HA  457   8.892   9.299   3.723 -0.7968 -1.3653 -0.4459
   24LY0     CB  458   8.721   9.224   3.855 -0.1136  0.5361  0.1308
   24LY0    HB1  459   8.721   9.121   3.821  2.4012  0.5720 -0.1007
   24LY0    HB2  460   8.618   9.259   3.868  0.0736  0.7463  1.1003
   24LY0     CG  461   8.790   9.233   3.992  0.2534  0.0035 -0.1182
   24LY0    HG1  462   8.775   9.333   4.034  0.2729 -0.6036  1.3935
   24LY0    HG2  463   8.897   9.213   3.983  0.3885  0.4471  0.3814
   24LY0     CD  464   8.740   9.132   4.098 -0.0110 -0.1041  0.3603
   24LY0    HD1  465   8.767   9.032   4.064  1.8666  0.5362 -0.0889
   24LY0    HD2  466   8.631   9.143   4.094  0.0632  0.5037  0.0445
   24LY0     CE  467   8.804   9.166   4.229 -0.4420  0.2939  0.7374
   24LY0    HE1  468   8.781   9.271   4.244 -0.2722  0.2252  1.5078
   24LY0    HE2  469   8.910   9.140   4.217 -0.5008 -0.6779  2.1171
   24LY0     NZ  470   8.740   9.104   4.348  0.1905  0.6226  0.1411
   24LY0    HZ1  471   8.754   9.004   4.351 -0.0889  0.2976 -3.9171
   24LY0    HZ2  472   8.784   9.147   4.428  2.0755 -1.7131  0.4896
   24LY0    HZ3  473   8.642   9.126   4.343 -0.0578 -0.6038 -0.9056
   24LY0      C  474   8.739   9.250   3.601 -0.1963  0.2834  1.0742
   24LY0      O  475   8.650   9.307   3.536  0.0334 -0.0643 -0.2205
   25LER      N  476   8.786   9.131   3.566 -0.5357  0.1709  0.6444
   25LER      H  477   8.839   9.080   3.636  0.6161  1.2114  0.5739
   25LER     CA  478   8.753   9.051   3.446  0.1055 -0.3281  0.2249
   25LER     HA  479   8.692   9.105   3.373  1.1821  0.0125 -0.4348
   25LER     CB  480   8.883   9.017   3.370  0.3715  0.5762 -0.5608
   25LER    HB1  481   8.859   8.964   3.277 -0.2990 -0.3175  0.1039
   25LER    HB2  482   8.947   8.953   3.430 -1.1742 -1.6092 -1.1175
   25LER     CG  483   8.973   9.135   3.317  0.7045  0.3753 -0.0807
   25LER     HG  484   9.004   9.198   3.400  0.7561  0.8570 -0.4650
   25LER    CD1  485   9.095   9.059   3.261 -0.1220  0.4971  0.6824
   25LER   HD11  486   9.144   9.004   3.342  0.7812  0.4289  0.1005
   25LER   HD12  487   9.065   8.997   3.176  0.4243  2.2491 -0.8548
   25LER   HD13  488   9.174   9.122   3.220 -0.7211  0.2698 -0.8912
   25LER    CD2  489   8.912   9.227   3.216  0.7724 -0.4676 -0.4906
   25LER   HD21  490   8.987   9.288   3.167  3.0690 -2.5529  0.2053
   25LER   HD22  491   8.848   9.174   3.145 -1.1358  0.3088  0.5757
   25LER   HD23  492   8.845   9.291   3.274  0.3446 -0.3485 -1.0997
   25LER      C  493   8.670   8.926   3.492  0.7589  0.0363  0.6251
   25LER      O  494   8.694   8.871   3.596  0.4880 -0.0183 -0.0045
   26LYR      N  495   8.576   8.890   3.401  0.6655  1.0346  0.0285
   26LYR      H  496   8.559   8.942   3.316 -2.2123 -3.7709 -2.8032
   26LYR     CA  497   8.491   8.765   3.415  0.7599 -0.0219  0.3325
   26LYR     HA  498   8.563   8.684   3.417  0.1106 -0.6168  3.0148
   26LYR     CB  499   8.397   8.762   3.292 -0.7390  0.1928 -0.1344
   26LYR    HB1  500   8.470   8.751   3.212  2.3855  0.1493  2.5455
   26LYR    HB2  501   8.347   8.858   3.273 -1.6257 -0.7529 -3.1913
   26LYR     CG  502   8.290   8.646   3.291  0.1459 -0.7572 -0.1327
   26LYR    HG1  503   8.233   8.655   3.199 -1.4688 -1.0165  0.8146
   26LYR    HG2  504   8.227   8.662   3.378  1.2476 -0.8891  0.7144
   26LYR     CD  505   8.334   8.498   3.301 -0.5102  0.0732 -0.0281
   26LYR    HD1  506   8.364   8.482   3.405 -1.0344 -1.1585 -0.0515
   26LYR    HD2  507   8.411   8.467   3.230 -0.6152  0.9849 -0.5604
   26LYR     CE  508   8.208   8.415   3.263 -0.6975 -0.9852  0.3608
   26LYR    HE1  509   8.169   8.449   3.167 -2.0354 -0.1098  1.1788
   26LYR    HE2  510   8.133   8.429   3.341  0.2319  1.7315  0.9029
   26LYR     NZ  511   8.242   8.272   3.235 -1.1928  0.0976 -0.1566
   26LYR    HZ1  512   8.335   8.246   3.205 -0.4287  1.9912  0.3625
   26LYR      C  513   8.421   8.772   3.549 -0.1681 -0.1008  0.0859
   26LYR      O  514   8.420   8.672   3.623 -0.4318 -0.3106  0.3218
   27LY0      N  515   8.347   8.879   3.582  0.3269 -0.2266 -0.6846
   27LY0      H  516   8.341   8.953   3.513 -1.2050  0.1435 -0.1856
   27LY0     CA  517   8.305   8.914   3.713  0.6358  0.2487 -0.5377
   27LY0     HA  518   8.391   8.886   3.773 -0.0365 -0.9115 -0.0801
   27LY0     CB  519   8.263   9.057   3.727  0.3785 -0.4440 -0.2773
   27LY0    HB1  520   8.253   9.078   3.834  0.3925 -2.8446  0.2501
   27LY0    HB2  521   8.164   9.068   3.684  0.3131 -0.3221 -0.0958
   27LY0     CG  522   8.367   9.154   3.669 -0.2767 -1.0379 -0.2149
   27LY0    HG1  523   8.386   9.145   3.562 -0.5927  1.3582 -0.5312
   27LY0    HG2  524   8.459   9.126   3.720 -0.6859 -2.0813 -0.0422
   27LY0     CD  525   8.344   9.300   3.702 -0.0397 -0.9210 -0.0239
   27LY0    HD1  526   8.427   9.358   3.663  1.4121 -2.0470  1.2272
   27LY0    HD2  527   8.355   9.307   3.811  1.9092 -0.9557 -0.1782
   27LY0     CE  528   8.215   9.359   3.650  0.1900 -0.1601 -0.1587
   27LY0    HE1  529   8.134   9.297   3.689  1.1405 -1.4599 -0.1818
   27LY0    HE2  530   8.214   9.353   3.542  1.0115 -0.6274 -0.1514
   27LY0     NZ  531   8.200   9.503   3.693 -0.6371 -0.5874  0.7662
   27LY0    HZ1  532   8.282   9.550   3.656  1.1670 -2.8775  1.5843
   27LY0    HZ2  533   8.116   9.548   3.660  1.6549  1.4804 -2.9254
   27LY0    HZ3  534   8.211   9.501   3.793  0.2120 -0.7939  0.6801
   27LY0      C  535   8.195   8.827   3.773 -0.2810  0.0222 -0.1167
   27LY0      O  536   8.106   8.773   3.706  0.1433  0.6709  0.7561
   28LER      N  537   8.198   8.822   3.905 -0.4427 -0.0325  0.2970
   28LER      H  538   8.271   8.875   3.949 -0.4336 -0.3024  0.6105
   28LER     CA  539   8.105   8.744   3.987 -0.6598 -0.5338  0.0495
   28LER     HA  540   8.084   8.655   3.929 -1.8729 -1.1013  1.3135
   28LER     CB  541   8.176   8.693   4.121 -0.0069  0.2048 -0.8027
   28LER    HB1  542   8.112   8.612   4.155 -0.8501 -0.8281 -4.4156
   28LER    HB2  543   8.185   8.773   4.194 -1.6155  0.3611 -0.7522
   28LER     CG  544   8.308   8.636   4.097 -0.8901  0.9181 -0.3149
   28LER     HG  545   8.373   8.703   4.040 -2.5667  2.2259 -0.7749
   28LER    CD1  546   8.390   8.613   4.229  0.2771 -0.3855  0.4963
   28LER   HD11  547   8.391   8.709   4.282  0.2986  0.6236 -1.2667
   28LER   HD12  548   8.340   8.535   4.286  0.9818 -0.2174  1.3787
   28LER   HD13  549   8.487   8.570   4.204  0.0863  0.0718 -1.1255
   28LER    CD2  550   8.300   8.497   4.029 -0.3685  0.2731  0.7391
   28LER   HD21  551   8.259   8.496   3.928  0.9979  0.2953  0.1508
   28LER   HD22  552   8.397   8.448   4.017  0.2247  1.6202 -0.3490
   28LER   HD23  553   8.233   8.427   4.077 -0.1792 -0.3286  0.1546
   28LER      C  554   7.970   8.813   4.017  0.0845 -0.9222  0.2481
   28LER      O  555   7.955   8.873   4.118  0.1852 -0.2254  0.1260
   29LYR      N  556   7.877   8.799   3.926  0.2105 -0.3195 -0.1527
   29LYR      H  557   7.896   8.745   3.842 -0.8454  1.0820 -1.3403
   29LYR     CA  558   7.742   8.860   3.933 -0.3219 -0.4755  0.5493
   29LYR     HA  559   7.703   8.835   4.031  0.2578  0.1253  0.9461
   29LYR     CB  560   7.655   8.819   3.817 -0.7011  0.4443 -0.0405
   29LYR    HB1  561   7.709   8.852   3.728  0.5927 -0.6850  0.2957
   29LYR    HB2  562   7.559   8.869   3.829 -0.4654  1.0144 -0.4812
   29LYR     CG  563   7.649   8.669   3.810  0.9431  0.0040 -0.1289
   29LYR    HG1  564   7.625   8.634   3.911  2.5545 -0.8465 -0.0018
   29LYR    HG2  565   7.746   8.626   3.784 -0.2205 -1.8125 -1.8301
   29LYR     CD  566   7.541   8.621   3.714  0.1367  0.7901  0.2859
   29LYR    HD1  567   7.572   8.652   3.614  2.4960 -1.2363  0.2999
   29LYR    HD2  568   7.456   8.683   3.742 -0.2469  0.9052 -1.0444
   29LYR     CE  569   7.508   8.470   3.724 -0.5339  0.0677 -0.5192
   29LYR    HE1  570   7.450   8.458   3.633  0.4055 -1.4891 -0.9533
   29LYR    HE2  571   7.456   8.441   3.816 -0.7357 -1.3660 -1.0544
   29LYR     NZ  572   7.635   8.397   3.718  0.1676 -0.0332 -0.1346
   29LYR    HZ1  573   7.680   8.387   3.808  2.5228 -1.2334 -1.3713
   29LYR      C  574   7.742   9.017   3.939  1.2776 -0.7441 -0.9745
   29LYR      O  575   7.631   9.072   3.944 -0.0007 -0.2657  0.3843
   30LER      N  576   7.853   9.086   3.909 -0.3272  0.1805  0.6560
   30LER      H  577   7.937   9.031   3.906  0.2193  1.0558 -0.6325
   30LER     CA  578   7.870   9.229   3.902  0.3785  0.1429  0.0106
   30LER     HA  579   7.800   9.270   3.975 -1.1258 -0.1308 -1.2456
   30LER     CB  580   8.010   9.272   3.943  0.2409 -0.2139  0.0813
   30LER    HB1  581   8.010   9.380   3.939 -1.3970 -0.1897 -0.0361
   30LER    HB2  582   8.090   9.225   3.886 -0.0427 -1.6698  0.8235
   30LER     CG  583   8.048   9.230   4.089  1.0554 -0.3179  0.0420
   30LER     HG  584   8.042   9.121   4.097 -0.2777 -0.1753  1.4809
   30LER    CD1  585   8.190   9.276   4.138 -0.3219 -0.1277  0.2226
   30LER   HD11  586   8.216   9.229   4.232 -1.0215 -0.4046  0.2800
   30LER   HD12  587   8.257   9.239   4.060 -0.1585 -0.7241  0.6393
   30LER   HD13  588   8.201   9.385   4.141  0.7199 -0.1435 -1.5523
   30LER    CD2  589   7.939   9.279   4.189  0.3495  0.1853  0.6114
   30LER   HD21  590   7.990   9.301   4.283 -0.2716  0.7403  0.8279
   30LER   HD22  591   7.901   9.376   4.158 -0.1449  0.1489  1.0947
   30LER   HD23  592   7.853   9.213   4.194  0.0394  0.4494 -0.8223
   30LER      C  593   7.816   9.295   3.772  0.4457 -0.2220  1.1610
   30LER      O  594   7.809   9.232   3.663  0.2438  0.0316 -0.3584
   31LER      N  595   7.785   9.428   3.764 -0.0940  0.1434 -0.1948
   31LER      H  596   7.803   9.482   3.848 -1.2892  0.6089 -0.2112
   31LER     CA  597   7.740   9.501   3.644 -0.5315  0.1779 -0.3462
   31LER     HA  598   7.727   9.433   3.560  1.1420  0.2214 -0.6669
   31LER     CB  599   7.609   9.577   3.666  0.4760  0.1167 -0.2652
   31LER    HB1  600   7.596   9.649   3.585 -2.5268  0.6421  0.5580
   31LER    HB2  601   7.627   9.628   3.761 -0.1347 -2.6389  1.4446
   31LER     CG  602   7.473   9.501   3.670 -0.9495 -0.0592  0.2559
   31LER     HG  603   7.460   9.441   3.580  0.7689  0.5997 -0.4603
   31LER    CD1  604   7.451   9.416   3.794 -0.6690  0.1318 -0.3411
   31LER   HD11  605   7.450   9.476   3.885 -0.5351 -1.8376  1.0257
   31LER   HD12  606   7.356   9.363   3.786  0.2743 -1.6397 -0.2868
   31LER   HD13  607   7.518   9.333   3.814  0.0877  1.2610  2.2558
   31LER    CD2  608   7.356   9.598   3.666  0.3239 -0.4744 -0.1172
   31LER   HD21  609   7.359   9.659   3.756 -1.1778  1.1134 -1.0856
   31LER   HD22  610   7.364   9.665   3.581  2.2080  1.2371  1.3165
   31LER   HD23  611   7.263   9.541   3.657  0.2475 -0.8351  2.2992
   31LER      C  612   7.853   9.602   3.597  0.1357  0.6668  0.0017
   31LER      O  613   7.935   9.646   3.675  0.5818 -0.3143  0.5252
   32LY0      N  614   8.423   7.799   3.589 -0.1063  0.4424  0.4489
   32LY0     H1  615   8.482   7.879   3.607 -0.0745  0.9240 -1.5166
   32LY0     H2  616   8.427   7.737   3.668 -0.9642 -0.6724 -0.3438
   32LY0     H3  617   8.459   7.743   3.513 -0.7294 -0.2843  0.6756
   32LY0     CA  618   8.290   7.840   3.566  0.7066 -0.4830  0.0166
   32LY0     HA  619   8.234   7.757   3.524 -1.4678 -0.0358  1.8739
   32LY0     CB  620   8.215   7.876   3.696  0.2938  1.0104  0.3720
   32LY0    HB1  621   8.123   7.931   3.677 -0.6472 -1.2218 -2.0086
   32LY0    HB2  622   8.280   7.939   3.757 -0.4800  0.5272  1.7395
   32LY0     CG  623   8.180   7.760   3.784  0.7696  0.1639  0.3863
   32LY0    HG1  624   8.263   7.727   3.848 -0.0453  0.8262  1.8126
   32LY0    HG2  625   8.162   7.681   3.711 -0.8741  1.8689 -1.1571
   32LY0     CD  626   8.057   7.785   3.867 -0.6698 -0.8558 -0.6632
   32LY0    HD1  627   7.972   7.795   3.799  0.2970 -2.4695 -2.2041
   32LY0    HD2  628   8.070   7.875   3.926 -1.3233 -0.3738 -1.2375
   32LY0     CE  629   8.038   7.675   3.969 -0.0267  0.0368 -0.6549
   32LY0    HE1  630   8.105   7.705   4.050  3.0616 -0.4146 -2.8483
   32LY0    HE2  631   8.066   7.576   3.935  1.5439  1.1214 -2.7369
   32LY0     NZ  632   7.900   7.680   4.017  0.3893 -0.0137  0.4498
   32LY0    HZ1  633   7.888   7.596   4.071 -0.4855  0.1194  0.4800
   32LY0    HZ2  634   7.901   7.763   4.073  1.4757  0.4841 -0.2776
   32LY0    HZ3  635   7.831   7.677   3.943 -0.3211 -0.6409  1.1125
   32LY0      C  636   8.289   7.958   3.460  0.0124  0.6180  0.4607
   32LY0      O  637   8.347   8.065   3.473 -0.4996  0.5624  0.2694
   33LER      N  638   8.212   7.934   3.356  0.2396 -0.0133  0.1277
   33LER      H  639   8.154   7.852   3.369 -1.3222  1.4171  2.9881
   33LER     CA  640   8.209   8.021   3.239  0.9226  0.5242  0.0449
   33LER     HA  641   8.314   8.032   3.210  1.8631 -0.1850  2.8473
   33LER     CB  642   8.118   7.956   3.130 -0.1092  0.0567  0.6459
   33LER    HB1  643   8.023   7.925   3.172 -0.1572 -2.2027 -0.9440
   33LER    HB2  644   8.167   7.865   3.096  1.4311  0.5361  1.4815
   33LER     CG  645   8.088   8.042   3.006 -0.1589  0.2594 -0.2312
   33LER     HG  646   8.045   8.138   3.033  0.6949  0.4849  0.3753
   33LER    CD1  647   8.219   8.073   2.926 -0.4961  0.8173  0.4623
   33LER   HD11  648   8.242   7.989   2.861 -0.5862 -0.3815  1.9146
   33LER   HD12  649   8.199   8.156   2.858 -0.0015 -0.8786 -1.8525
   33LER   HD13  650   8.313   8.091   2.979 -0.1952  0.1176  0.1741
   33LER    CD2  651   7.977   7.982   2.916  0.4557 -0.4485 -0.7877
   33LER   HD21  652   7.882   7.997   2.967  0.2883 -0.5149 -1.0786
   33LER   HD22  653   7.981   8.036   2.822  2.0558 -1.4011 -1.3061
   33LER   HD23  654   8.013   7.880   2.904  3.5177  0.5480 -0.9376
   33LER      C  655   8.165   8.170   3.280  0.0367  0.3661  0.2539
   33LER      O  656   8.054   8.192   3.321  0.0962  0.3128 -0.2724
   34LY0      N  657   7.713   7.037   3.045 -0.0639 -0.3440  0.0868
   34LY0     H1  658   7.810   7.012   3.037 -0.1911 -0.4594 -1.4397
   34LY0     H2  659   7.651   6.958   3.060 -1.9747  1.1827  0.5737
   34LY0     H3  660   7.679   7.077   2.959  1.1067  2.1995  0.7217
   34LY0     CA  661   7.695   7.124   3.163  0.3666 -0.1762 -0.2800
   34LY0     HA  662   7.588   7.145   3.158 -0.4029 -2.8424  2.0099
   34LY0     CB  663   7.713   7.049   3.297 -0.4105  0.5818  0.1089
   34LY0    HB1  664   7.639   6.970   3.298 -0.1487  0.3154  2.0370
   34LY0    HB2  665   7.682   7.119   3.375 -0.5230  2.4654 -1.5309
   34LY0     CG  666   7.856   7.002   3.327  0.9693  0.0677 -0.3754
   34LY0    HG1  667   7.906   7.086   3.376  1.1048 -0.2872  0.1114
   34LY0    HG2  668   7.901   6.970   3.234 -2.8322  0.3787 -2.5226
   34LY0     CD  669   7.837   6.895   3.429 -0.1638  1.3934  0.2341
   34LY0    HD1  670   7.793   6.804   3.388  0.4775  0.3553  1.7523
   34LY0    HD2  671   7.784   6.925   3.519 -0.0710 -0.2826  0.8856
   34LY0     CE  672   7.978   6.858   3.477  0.0997 -0.0754  0.3396
   34LY0    HE1  673   8.037   6.945   3.506  0.8060 -0.5452  0.3482
   34LY0    HE2  674   8.025   6.811   3.390 -0.5009  2.9176 -1.7386
   34LY0     NZ  675   7.976   6.755   3.581 -0.0221 -1.2718  0.0696
   34LY0    HZ1  676   8.071   6.720   3.588  0.1363 -1.1151 -1.1003
   34LY0    HZ2  677   7.949   6.804   3.665 -1.6133 -3.1936  0.7592
   34LY0    HZ3  678   7.910   6.681   3.566  0.2236 -1.3602 -0.6190
   34LY0      C  679   7.773   7.250   3.140 -0.3835 -0.6269  0.1299
   34LY0      O  680   7.894   7.248   3.142  0.6176  0.0969  0.4307
   35LER      N  681   7.707   7.364   3.117  0.2003  0.9825  0.4333
   35LER      H  682   7.606   7.364   3.126  0.3141 -1.9015  3.9088
   35LER     CA  683   7.768   7.486   3.072  0.2165 -0.6714 -0.4341
   35LER     HA  684   7.847   7.463   3.001 -1.6817 -1.0083 -2.5536
   35LER     CB  685   7.646   7.575   3.014 -0.1830  0.0045  0.5077
   35LER    HB1  686   7.577   7.597   3.096  0.2979  1.2697  0.5874
   35LER    HB2  687   7.592   7.512   2.943  0.4108  0.5794 -0.4606
   35LER     CG  688   7.700   7.704   2.945 -0.4812 -0.2458  0.1453
   35LER     HG  689   7.759   7.746   3.027 -1.7664  0.3196  0.8091
   35LER    CD1  690   7.786   7.680   2.814 -0.1255 -0.5052 -0.0658
   35LER   HD11  691   7.820   7.772   2.767 -0.6319  1.1135  2.4913
   35LER   HD12  692   7.870   7.613   2.834 -0.3667 -0.6677  0.4319
   35LER   HD13  693   7.715   7.635   2.745 -1.5327  0.9726  0.3640
   35LER    CD2  694   7.580   7.795   2.917  0.5396 -0.3763  0.5388
   35LER   HD21  695   7.543   7.825   3.015 -0.9104  0.4484 -0.2293
   35LER   HD22  696   7.614   7.884   2.865  0.2194  0.6651  2.0486
   35LER   HD23  697   7.509   7.743   2.852  0.8742 -0.2111  0.0302
   35LER      C  698   7.834   7.569   3.181 -0.2949 -0.1068  0.4712
   35LER      O  699   7.940   7.634   3.162  0.0778  0.1703 -0.4296
   36LYR      N  700   7.788   7.550   3.308 -0.2367 -0.1266  0.4026
   36LYR      H  701   7.697   7.509   3.323  0.4830 -1.2021  2.0780
   36LYR     CA  702   7.862   7.599   3.426 -0.3141 -0.7818 -0.2695
   36LYR     HA  703   7.968   7.576   3.415  0.4717  1.1075  2.3762
   36LYR     CB  704   7.801   7.538   3.552 -0.0040  0.1758 -0.1693
   36LYR    HB1  705   7.696   7.567   3.554 -0.3430 -1.0687  0.3123
   36LYR    HB2  706   7.839   7.583   3.644  1.7575 -1.4456 -0.0341
   36LYR     CG  707   7.820   7.388   3.555  0.8889  0.6021 -0.3872
   36LYR    HG1  708   7.927   7.363   3.551  0.6231 -0.6157 -0.2569
   36LYR    HG2  709   7.771   7.338   3.471  0.1338 -0.0554  0.4250
   36LYR     CD  710   7.766   7.318   3.683  0.6257  0.1720  0.2328
   36LYR    HD1  711   7.658   7.322   3.696  0.8603  0.5619  2.5066
   36LYR    HD2  712   7.809   7.375   3.766  1.0674  1.2629 -0.7261
   36LYR     CE  713   7.801   7.171   3.692  0.5353  0.4797 -0.6073
   36LYR    HE1  714   7.908   7.152   3.696  0.0011 -3.2135  3.0184
   36LYR    HE2  715   7.759   7.129   3.601 -2.4365 -1.5899  1.5107
   36LYR     NZ  716   7.741   7.104   3.806  0.5143 -0.2036 -0.1808
   36LYR    HZ1  717   7.798   7.076   3.884  0.1474  1.3491  0.6849
   36LYR      C  718   7.864   7.757   3.432  0.1499 -0.0917  0.3295
   36LYR      O  719   7.966   7.809   3.484 -0.4830  0.5230 -0.5878
   37LY0      N  720   7.777   7.834   3.374  0.0023  0.1479  0.5215
   37LY0      H  721   7.699   7.787   3.330 -1.4646  3.0120 -0.1526
   37LY0     CA  722   7.776   7.979   3.353  0.2585 -0.0880 -0.5356
   37LY0     HA  723   7.875   8.001   3.314  0.3834  0.3131 -0.0036
   37LY0     CB  724   7.671   8.003   3.243 -0.1959 -0.0559 -0.2141
   37LY0    HB1  725   7.572   7.960   3.260  0.6949 -3.7784 -3.1098
   37LY0    HB2  726   7.708   7.940   3.162 -0.7526  1.2855 -1.5557
   37LY0     CG  727   7.668   8.146   3.201 -0.0206  0.4978 -0.0927
   37LY0    HG1  728   7.770   8.185   3.197 -0.0477  0.5684 -0.0949
   37LY0    HG2  729   7.619   8.202   3.281 -2.8521  0.1976 -1.4927
   37LY0     CD  730   7.602   8.160   3.064  0.0833  0.1992 -0.1384
   37LY0    HD1  731   7.495   8.139   3.071  0.1684 -1.2017 -2.2522
   37LY0    HD2  732   7.650   8.088   2.998  3.8482  1.3572  1.0498
   37LY0     CE  733   7.613   8.298   3.004 -0.1933 -0.7195  0.0868
   37LY0    HE1  734   7.710   8.323   2.961 -1.3651  0.5423 -2.0189
   37LY0    HE2  735   7.580   8.357   3.089 -1.9577 -2.7817  0.9277
   37LY0     NZ  736   7.526   8.314   2.886 -0.3520  0.3757  0.0875
   37LY0    HZ1  737   7.564   8.256   2.812  0.4456 -1.0161  1.5263
   37LY0    HZ2  738   7.434   8.281   2.912  0.3999 -0.3785  1.9924
   37LY0    HZ3  739   7.514   8.410   2.857 -0.2610  0.3065 -0.1806
   37LY0      C  740   7.750   8.053   3.481 -0.6059 -0.3989  0.0026
   37LY0      O  741   7.658   8.017   3.558  0.4602  0.0593  0.0276
   38LER      N  742   7.834   8.156   3.506 -0.2357 -0.2923 -0.1690
   38LER      H  743   7.912   8.183   3.448 -0.7183  2.2310  0.2201
   38LER     CA  744   7.811   8.246   3.625 -0.1905 -0.2376  0.0349
   38LER     HA  745   7.809   8.188   3.717  1.0999  1.7556  1.4049
   38LER     CB  746   7.928   8.347   3.634 -0.4828 -0.4805 -0.1546
   38LER    HB1  747   7.895   8.432   3.694  0.4585  2.1824 -3.0774
   38LER    HB2  748   7.927   8.393   3.535  0.3318  1.0449  0.5012
   38LER     CG  749   8.065   8.280   3.657 -0.2925 -0.5490 -0.1063
   38LER     HG  750   8.073   8.199   3.584 -0.9473 -0.7491  0.0405
   38LER    CD1  751   8.174   8.373   3.627 -0.8758  0.0798  0.1933
   38LER   HD11  752   8.165   8.453   3.700  0.3281  0.9150 -0.5419
   38LER   HD12  753   8.269   8.319   3.631  0.6163  2.4623 -1.0132
   38LER   HD13  754   8.179   8.406   3.524  1.8084 -0.2185  0.1553
   38LER    CD2  755   8.074   8.218   3.799  0.1091  0.4533  0.6072
   38LER   HD21  756   8.046   8.289   3.877  0.1471 -0.6100  1.6137
   38LER   HD22  757   7.999   8.140   3.814  0.3741  0.2579  0.9371
   38LER   HD23  758   8.169   8.169   3.816  0.7457  1.8470  1.1711
   38LER      C  759   7.680   8.335   3.613 -0.5325  0.4053  0.3459
   38LER      O  760   7.625   8.342   3.505  0.3512  0.2480  0.0592
   39LY0      N  761   7.183   6.922   4.108  0.1676  0.2720 -0.7265
   39LY0     H1  762   7.242   6.853   4.152  0.4199  1.0827  0.2434
   39LY0     H2  763   7.187   7.012   4.153 -1.0002  1.3310 -2.6111
   39LY0     H3  764   7.085   6.898   4.112  0.0310  0.8396 -0.5938
   39LY0     CA  765   7.218   6.928   3.968  0.2708  0.0690 -0.0762
   39LY0     HA  766   7.218   6.825   3.935  0.1152 -0.1084  0.4605
   39LY0     CB  767   7.121   7.007   3.876 -0.1644 -1.1294 -0.7455
   39LY0    HB1  768   7.136   7.111   3.906  0.0091 -0.9721 -1.3658
   39LY0    HB2  769   7.019   6.978   3.902  0.1806 -2.3021 -0.6690
   39LY0     CG  770   7.156   6.982   3.731  0.9366 -0.3924  0.5512
   39LY0    HG1  771   7.138   6.876   3.711 -1.9880 -0.5037  3.0106
   39LY0    HG2  772   7.253   7.014   3.694  0.2072 -0.1689 -1.3074
   39LY0     CD  773   7.053   7.063   3.649  0.4283  0.7030 -0.0020
   39LY0    HD1  774   7.055   7.167   3.678 -2.0938  0.5462  0.9575
   39LY0    HD2  775   6.956   7.027   3.684  0.2487  1.0868 -0.1057
   39LY0     CE  776   7.074   7.037   3.495  0.8234 -0.3312  0.3326
   39LY0    HE1  777   7.071   6.930   3.474 -0.0136 -0.3478  0.4757
   39LY0    HE2  778   7.172   7.069   3.460  0.0197  1.7006 -0.2216
   39LY0     NZ  779   6.972   7.106   3.416 -0.1266 -0.0111 -0.5953
   39LY0    HZ1  780   7.003   7.102   3.320 -0.5889  1.2673 -0.8120
   39LY0    HZ2  781   6.882   7.063   3.433  0.3994 -1.6040 -1.5567
   39LY0    HZ3  782   6.971   7.202   3.445 -0.9745 -0.1152 -0.2568
   39LY0      C  783   7.363   6.980   3.965 -0.3790  0.2278 -0.0767
   39LY0      O  784   7.396   7.086   4.008 -0.4304  0.4491  0.4108
   40LER      N  785   7.455   6.899   3.918 -0.4877 -0.6900  0.3171
   40LER      H  786   7.423   6.812   3.877  0.2727 -0.1256 -1.5314
   40LER     CA  787   7.592   6.933   3.890  0.7616  0.7246 -0.5306
   40LER     HA  788   7.636   6.972   3.982  0.3275  2.0451 -0.8672
   40LER     CB  789   7.670   6.809   3.852  0.2259 -0.5795 -0.2895
   40LER    HB1  790   7.769   6.836   3.815 -1.0112  1.1498 -2.6082
   40LER    HB2  791   7.627   6.757   3.766  2.1381 -2.6041 -0.1169
   40LER     CG  792   7.691   6.710   3.965 -0.2223  0.4842  0.2564
   40LER     HG  793   7.594   6.669   3.992 -0.7062  0.5198 -1.3179
   40LER    CD1  794   7.797   6.601   3.940 -0.0482 -0.2797  0.3192
   40LER   HD11  795   7.875   6.639   3.874 -0.0319 -1.5448 -0.4313
   40LER   HD12  796   7.819   6.532   4.021 -0.8150 -1.3798 -0.3647
   40LER   HD13  797   7.756   6.540   3.859  3.9899 -0.8838 -1.5240
   40LER    CD2  798   7.743   6.777   4.093  0.1721 -0.7709 -0.4492
   40LER   HD21  799   7.757   6.706   4.175 -1.3763  0.2564  0.7676
   40LER   HD22  800   7.836   6.833   4.080  0.0017  0.6449  3.1704
   40LER   HD23  801   7.667   6.843   4.135 -0.3968 -1.1362 -0.8887
   40LER      C  802   7.619   7.044   3.795 -0.1790 -0.3011 -0.3244
   40LER      O  803   7.552   7.051   3.690 -0.5301 -0.1012 -0.0982
   41U      O5'  804   3.650   7.718   1.634  0.1996  0.4144  0.2339
   41U      H5T  805   3.686   7.650   1.690 -0.0312 -1.3581 -1.6668
   41U      C5'  806   3.548   7.662   1.551  0.1290  0.2741  0.0292
   41U     H5'1  807   3.472   7.737   1.528 -0.9339 -0.9060 -0.3902
   41U     H5'2  808   3.496   7.580   1.602  1.5817 -0.4405  0.4040
   41U      C4'  809   3.603   7.601   1.420  1.1086  0.5683  0.3879
   41U      H4'  810   3.516   7.551   1.377  1.9085 -0.7448  0.2342
   41U      O4'  811   3.651   7.690   1.325  0.4630  0.1212 -0.3034
   41U      C1'  812   3.733   7.612   1.240  0.6479  0.0051 -0.1909
   41U      H1'  813   3.687   7.592   1.143  0.8026 -0.5506 -0.1516
   41U       N1  814   3.867   7.673   1.219  0.0585 -0.1040 -0.4519
   41U       C6  815   3.919   7.756   1.318  0.3578  0.4749  0.5839
   41U       H6  816   3.859   7.788   1.402 -1.3882  2.2232 -1.2145
   41U       C5  817   4.039   7.805   1.300  0.2444 -0.8150  0.0092
   41U       H5  818   4.066   7.888   1.365  0.4256  1.6928 -3.0137
   41U       C4  819   4.121   7.773   1.182  0.3299  0.2959 -0.1217
   41U       O4  820   4.230   7.817   1.154 -0.1144  0.0822  0.3200
   41U       N3  821   4.065   7.684   1.098 -0.0148  0.2021 -0.7055
   41U       H3  822   4.129   7.653   1.026  3.7233 -0.7116  2.6752
   41U       C2  823   3.933   7.644   1.103  0.3058 -0.1216  0.7571
   41U       O2  824   3.882   7.581   1.013  0.0695  0.7122 -0.7273
   41U      C3'  825   3.707   7.493   1.452  0.2098  0.4779  0.3246
   41U      H3'  826   3.788   7.539   1.508  0.3931 -1.0733  1.3944
   41U      C2'  827   3.755   7.471   1.302  0.4778 -0.9552  0.1711
   41U     H2'1  828   3.858   7.439   1.292  0.1994 -1.6056 -0.7358
   41U      O2'  829   3.657   7.391   1.239  0.3890 -0.5124  0.4102
   41U     HO'2  830   3.598   7.379   1.313 -1.4492  0.6591 -0.7589
   41U      O3'  831   3.651   7.380   1.516  0.0623  0.2007  0.3951
   42U        P  832   3.741   7.275   1.603 -0.4577  0.0579 -0.5130
   42U      O1P  833   3.651   7.185   1.673 -0.2717  0.9609  0.3834
   42U      O2P  834   3.844   7.344   1.685  0.2315 -0.5536  0.6734
   42U      O5'  835   3.816   7.197   1.484  0.1437 -0.0556 -0.0544
   42U      C5'  836   3.755   7.103   1.388 -0.5262  0.2788  0.0828
   42U     H5'1  837   3.678   7.158   1.334  0.3828  1.9330  0.4046
   42U     H5'2  838   3.712   7.024   1.449 -2.0231  0.6471 -0.4599
   42U      C4'  839   3.848   7.045   1.280  0.1064  0.5858  0.6042
   42U      H4'  840   3.785   6.984   1.215 -0.8982  0.7339  1.4117
   42U      O4'  841   3.902   7.148   1.201  0.2032  0.2657  0.2190
   42U      C1'  842   4.031   7.109   1.149  0.6845 -0.5163  0.4598
   42U      H1'  843   4.030   7.107   1.040  1.3780 -0.3262  0.4443
   42U       N1  844   4.143   7.201   1.186  0.1150 -0.0022  0.2014
   42U       C6  845   4.130   7.269   1.307 -0.6971  0.1587  0.3147
   42U       H6  846   4.033   7.280   1.352 -0.9526 -0.9998  0.0849
   42U       C5  847   4.236   7.353   1.344 -0.6718  0.8937  0.3672
   42U       H5  848   4.228   7.417   1.430  0.5173 -0.8178  1.8161
   42U       C4  849   4.364   7.348   1.272  0.0028 -0.6545 -0.3037
   42U       O4  850   4.468   7.412   1.291  0.4073 -0.3150 -0.0710
   42U       N3  851   4.360   7.278   1.156 -0.2404  1.0745  0.2642
   42U       H3  852   4.441   7.290   1.098  0.4433  0.2185  1.0209
   42U       C2  853   4.261   7.196   1.113  0.2468  0.1731  0.1444
   42U       O2  854   4.274   7.133   1.006 -0.4355  0.3954 -0.1822
   42U      C3'  855   3.958   6.965   1.333 -0.7919  0.0440 -0.9881
   42U      H3'  856   4.002   7.020   1.416  0.5032  0.5768 -1.9876
   42U      C2'  857   4.047   6.968   1.213  0.6113  0.0087 -0.6759
   42U     H2'1  858   4.147   6.957   1.255 -0.9206  0.4218  3.5997
   42U      O2'  859   4.015   6.866   1.126  0.1944  0.0080  0.1659
   42U     HO'2  860   3.961   6.805   1.178 -1.2078  1.4949  0.5272
   42U      O3'  861   3.915   6.835   1.360  0.0937  0.3973 -0.2127
   43A        P  862   3.974   6.750   1.491 -0.0783  0.6505 -0.0296
   43A      O1P  863   3.886   6.633   1.521  1.0061  0.1070  0.5818
   43A      O2P  864   4.012   6.838   1.604 -0.1154 -0.2244 -0.1329
   43A      O5'  865   4.111   6.698   1.440  0.3110  0.4499 -0.1828
   43A      C5'  866   4.126   6.598   1.341  0.5051  0.0697  0.2204
   43A     H5'1  867   4.053   6.593   1.260  0.1835 -0.7363  0.5449
   43A     H5'2  868   4.105   6.498   1.380 -2.3846  0.6241  0.2853
   43A      C4'  869   4.265   6.597   1.274 -1.1552  0.5781 -0.1438
   43A      H4'  870   4.266   6.520   1.196 -0.3712  1.3176 -0.8839
   43A      O4'  871   4.293   6.724   1.210 -0.2123  0.6763 -0.4537
   43A      C1'  872   4.438   6.724   1.190  0.8967  0.4193 -0.6368
   43A      H1'  873   4.474   6.713   1.088  0.0420 -1.0939 -0.8187
   43A       N9  874   4.481   6.855   1.242 -0.0047  0.1422 -0.3316
   43A       C8  875   4.407   6.930   1.332 -0.1918 -0.4242  0.4749
   43A       H8  876   4.308   6.902   1.365 -1.0146  0.8868 -0.7613
   43A       N7  877   4.466   7.044   1.361  0.4571  0.2909 -0.5603
   43A       C5  878   4.589   7.030   1.296 -0.1200  0.9035  0.1160
   43A       C6  879   4.710   7.105   1.294 -0.1215 -0.1960  0.6836
   43A       N6  880   4.728   7.218   1.360 -0.7340  0.2180 -0.4291
   43A      H61  881   4.648   7.270   1.393  0.4821  2.5602 -0.9666
   43A      H62  882   4.813   7.267   1.337 -0.3805  1.3732  2.8117
   43A       N1  883   4.808   7.083   1.204 -0.6981  0.4677  0.0940
   43A       C2  884   4.799   6.973   1.125 -0.2542 -0.4371  0.0133
   43A       H2  885   4.881   6.948   1.059 -2.7809 -1.4744 -2.9347
   43A       N3  886   4.695   6.888   1.122 -0.3750 -0.1460 -0.2452
   43A       C4  887   4.595   6.921   1.211 -0.0141 -0.4784  0.0873
   43A      C3'  888   4.383   6.574   1.369 -0.1250  0.1543  1.1416
   43A      H3'  889   4.377   6.645   1.452 -0.3256  0.5779  0.7713
   43A      C2'  890   4.498   6.612   1.276 -0.0027 -0.3264  0.2646
   43A     H2'1  891   4.579   6.648   1.340 -0.3532  0.1121  0.4719
   43A      O2'  892   4.533   6.509   1.184 -0.4495 -0.2918  0.2957
   43A     HO'2  893   4.523   6.427   1.232 -1.4202  0.2208  0.9932
   43A      O3'  894   4.403   6.443   1.408  0.0390 -0.0202 -0.6772
   44A        P  895   4.476   6.407   1.541  0.0002 -0.1626 -0.6317
   44A      O1P  896   4.448   6.263   1.560 -0.5464  0.8130 -0.1950
   44A      O2P  897   4.428   6.497   1.647  0.3202 -0.0587  0.8868
   44A      O5'  898   4.632   6.418   1.516  0.5449  0.2238  0.8510
   44A      C5'  899   4.699   6.337   1.417 -0.3531  0.2603 -0.2886
   44A     H5'1  900   4.641   6.315   1.328  0.1105 -1.0164 -0.2857
   44A     H5'2  901   4.727   6.245   1.468  0.8309  1.5488  1.5495
   44A      C4'  902   4.823   6.407   1.367 -0.0725  0.5265  0.0114
   44A      H4'  903   4.855   6.352   1.278 -0.2709  2.0834 -1.0567
   44A      O4'  904   4.809   6.546   1.338  0.9561  0.2975 -0.5082
   44A      C1'  905   4.931   6.613   1.360  0.0206  0.7455  0.2656
   44A      H1'  906   4.962   6.643   1.260 -1.1080  1.2153  0.0353
   44A       N9  907   4.906   6.733   1.436 -0.3222  0.0615 -0.3800
   44A       C8  908   4.794   6.775   1.502  0.3992  0.5722 -0.1004
   44A       H8  909   4.710   6.709   1.523  1.2155 -1.5654 -2.9612
   44A       N7  910   4.791   6.900   1.544  0.1497  0.0811  0.1087
   44A       C5  911   4.909   6.950   1.491 -0.3598 -0.0440  0.5284
   44A       C6  912   4.986   7.074   1.500  0.2795 -0.4646 -0.6431
   44A       N6  913   4.948   7.191   1.555 -0.1666  0.2009  0.2489
   44A      H61  914   4.854   7.211   1.587 -0.8282 -2.2968  0.0365
   44A      H62  915   5.011   7.269   1.540  0.4953 -0.6956 -1.9208
   44A       N1  916   5.101   7.090   1.443  0.2677  0.1804  0.7621
   44A       C2  917   5.151   6.985   1.375  0.0362 -0.2556 -1.1600
   44A       H2  918   5.246   6.995   1.325 -0.3798  0.3637 -1.8412
   44A       N3  919   5.102   6.862   1.369  0.3134 -0.5491  0.1119
   44A       C4  920   4.985   6.845   1.435 -0.1528 -0.7225 -0.7018
   44A      C3'  921   4.941   6.406   1.472  0.2040 -0.8762  0.7581
   44A      H3'  922   4.901   6.423   1.572  1.4702 -1.6017  1.4144
   44A      C2'  923   5.030   6.527   1.436  0.0981 -0.2320 -0.1924
   44A     H2'1  924   5.061   6.578   1.527 -3.8738 -1.0144  1.8663
   44A      O2'  925   5.140   6.493   1.346 -0.0067 -0.3951  0.0592
   44A     HO'2  926   5.223   6.502   1.393 -0.2725  2.1935  0.1692
   44A      O3'  927   5.012   6.286   1.463  0.2975  0.0821  0.1936
   45U        P  928   5.111   6.228   1.574 -0.9068 -0.0593  0.0440
   45U      O1P  929   5.165   6.101   1.518 -0.2875 -0.3977  0.3955
   45U      O2P  930   5.036   6.222   1.703  0.2615 -0.2592 -0.6020
   45U      O5'  931   5.234   6.334   1.587  0.4348  0.3013 -0.4118
   45U      C5'  932   5.350   6.308   1.515 -0.5790  0.1295 -0.1661
   45U     H5'1  933   5.327   6.299   1.409  0.7101  2.3923 -0.6978
   45U     H5'2  934   5.404   6.220   1.550  0.6607  0.5408 -0.9815
   45U      C4'  935   5.445   6.429   1.531 -0.4885  0.5759 -0.3123
   45U      H4'  936   5.534   6.407   1.472 -1.6120 -0.1805 -1.7832
   45U      O4'  937   5.392   6.554   1.498 -0.2642  0.0381  0.4152
   45U      C1'  938   5.456   6.655   1.580  0.9741 -0.2432 -0.4245
   45U      H1'  939   5.513   6.726   1.520  1.0411 -0.4062 -0.5547
   45U       N1  940   5.360   6.729   1.672 -0.1981  0.4626  0.9193
   45U       C6  941   5.233   6.691   1.706 -0.5555 -0.7888  0.0861
   45U       H6  942   5.207   6.590   1.679  0.2359 -0.8668 -0.4217
   45U       C5  943   5.150   6.768   1.781  0.3115 -0.4588  0.3481
   45U       H5  944   5.053   6.724   1.801 -0.3271  0.1873 -1.1629
   45U       C4  945   5.193   6.905   1.826  0.3814 -0.0563  0.6734
   45U       O4  946   5.119   6.988   1.884 -0.1430 -0.4860  0.4757
   45U       N3  947   5.317   6.940   1.782 -0.0035  0.3511 -0.3282
   45U       H3  948   5.352   7.032   1.806  0.5684  0.6526 -2.1755
   45U       C2  949   5.401   6.859   1.713 -0.7874 -0.6580  0.4910
   45U       O2  950   5.513   6.896   1.687 -0.2323  0.4101 -0.6418
   45U      C3'  951   5.495   6.435   1.678  0.0081  0.1793 -0.2794
   45U      H3'  952   5.401   6.432   1.733 -0.8929 -0.9416 -1.8151
   45U      C2'  953   5.547   6.573   1.679 -0.5773  0.1152 -0.8972
   45U     H2'1  954   5.547   6.618   1.778 -0.5945  0.0219 -0.8545
   45U      O2'  955   5.676   6.574   1.618 -0.4238  0.0818  0.5542
   45U     HO'2  956   5.745   6.612   1.673  0.1750  0.3959 -0.3942
   45U      O3'  957   5.582   6.328   1.707 -0.0835  0.6147 -0.0778
   46U        P  958   5.597   6.279   1.858 -0.3699 -0.1530 -0.4695
   46U      O1P  959   5.683   6.160   1.856  0.4654  0.7676 -0.0499
   46U      O2P  960   5.474   6.278   1.934 -0.1857 -0.2049  0.2304
   46U      O5'  961   5.686   6.405   1.914 -0.0510  0.0655  0.1284
   46U      C5'  962   5.828   6.423   1.878  0.3758 -0.2574 -0.5402
   46U     H5'1  963   5.841   6.410   1.770 -4.2958 -1.2706 -1.1964
   46U     H5'2  964   5.902   6.352   1.912  1.1046  0.2340 -1.0699
   46U      C4'  965   5.872   6.564   1.923 -0.5323  0.2532  0.3268
   46U      H4'  966   5.968   6.584   1.876 -0.7639 -0.6446 -0.5457
   46U      O4'  967   5.774   6.662   1.898  0.8772 -0.2628 -0.1665
   46U      C1'  968   5.799   6.774   1.978 -0.5237 -0.2400 -0.0368
   46U      H1'  969   5.849   6.852   1.920 -1.6983  0.5983  0.0416
   46U       N1  970   5.675   6.831   2.037 -0.1132 -0.1566 -0.7425
   46U       C6  971   5.556   6.751   2.046 -0.1260  0.1060 -0.4203
   46U       H6  972   5.554   6.647   2.015  0.3376  0.1227 -0.4999
   46U       C5  973   5.445   6.801   2.109  0.2019 -0.5357 -0.0166
   46U       H5  974   5.360   6.738   2.133  0.3320 -0.1230  1.7130
   46U       C4  975   5.433   6.940   2.147 -0.0523  0.5251 -0.2132
   46U       O4  976   5.336   7.009   2.188 -0.2134  0.5151  0.1200
   46U       N3  977   5.553   7.009   2.132  0.0653  0.1978 -0.5453
   46U       H3  978   5.551   7.105   2.164  0.1890 -0.2692  0.9051
   46U       C2  979   5.672   6.968   2.076  0.8203  0.3499 -0.0334
   46U       O2  980   5.764   7.049   2.070  0.2201 -0.6422 -0.0060
   46U      C3'  981   5.887   6.567   2.070 -0.0252  0.5880 -0.1106
   46U      H3'  982   5.792   6.528   2.104 -0.2891  1.3943  0.1020
   46U      C2'  983   5.895   6.719   2.083  0.6032  0.4509 -0.3969
   46U     H2'1  984   5.876   6.752   2.185  0.7994  0.2747 -0.3037
   46U      O2'  985   6.023   6.764   2.049  0.2074 -0.6283  0.2570
   46U     HO'2  986   6.091   6.703   2.077 -0.0815 -1.3495 -0.5432
   46U      O3'  987   5.998   6.506   2.129 -0.1146  0.2569 -0.2463
   47A        P  988   5.994   6.469   2.282  0.5728  0.1427 -0.0516
   47A      O1P  989   6.115   6.388   2.302 -0.4777 -0.0234 -0.2661
   47A      O2P  990   5.859   6.404   2.300  0.4952 -0.2693 -0.1474
   47A      O5'  991   5.995   6.595   2.374 -0.7200 -0.7785  1.0077
   47A      C5'  992   6.118   6.680   2.361 -0.2910  0.1129  0.1675
   47A     H5'1  993   6.150   6.699   2.259  2.5118 -1.3939  0.6640
   47A     H5'2  994   6.202   6.630   2.409  0.5446 -1.0152 -2.2904
   47A      C4'  995   6.101   6.822   2.427  0.1038  0.0742  0.1178
   47A      H4'  996   6.190   6.881   2.409  0.6115 -0.6971  0.0356
   47A      O4'  997   5.994   6.898   2.362 -0.0346 -0.2366 -0.0260
   47A      C1'  998   5.942   6.995   2.451  0.0763  0.4416  0.5775
   47A      H1'  999   5.968   7.089   2.403 -0.6800 -1.6362 -4.4914
   47A       N9 1000   5.793   6.986   2.459  0.3168  0.2488 -0.1640
   47A       C8 1001   5.709   6.879   2.435  0.3433  0.3149  0.8394
   47A       H8 1002   5.746   6.788   2.390 -1.2716 -1.3190  2.6161
   47A       N7 1003   5.582   6.894   2.459 -0.2108 -0.4036  0.3283
   47A       C5 1004   5.574   7.024   2.509 -0.1994  1.1303  0.5632
   47A       C6 1005   5.476   7.109   2.553  0.3764  0.3019  0.4410
   47A       N6 1006   5.352   7.077   2.566 -0.3163 -0.1223  0.0383
   47A      H61 1007   5.335   6.979   2.547  2.2657 -0.2944 -2.0671
   47A      H62 1008   5.284   7.137   2.609  0.4792 -0.6296  2.1141
   47A       N1 1009   5.510   7.230   2.592  0.0555  0.2223  0.1908
   47A       C2 1010   5.638   7.263   2.598  0.2970 -0.5672  0.4984
   47A       H2 1011   5.657   7.367   2.622  0.9876 -0.9050  1.4515
   47A       N3 1012   5.741   7.204   2.541  0.0141  0.2589  0.5082
   47A       C4 1013   5.704   7.075   2.507 -0.0671  0.2800 -0.2321
   47A      C3' 1014   6.069   6.831   2.575  0.1071  0.2940  0.4541
   47A      H3' 1015   5.988   6.763   2.604 -0.2533  1.0363  1.2494
   47A      C2' 1016   6.012   6.975   2.588  0.0962 -0.7570  0.5784
   47A     H2'1 1017   5.937   6.970   2.667  0.6600 -2.1418  1.0667
   47A      O2' 1018   6.110   7.073   2.611 -0.0169  0.4577  0.3647
   47A     HO'2 1019   6.081   7.134   2.678 -1.5800  1.9036 -1.5191
   47A      O3' 1020   6.180   6.812   2.656 -0.1864  0.0749 -0.0517
   48U        P 1021   6.182   6.770   2.809  0.0613 -0.0713  0.0721
   48U      O1P 1022   6.326   6.735   2.839  0.4084  0.0907 -0.0581
   48U      O2P 1023   6.069   6.676   2.834 -0.1597  0.0217  0.4740
   48U      O5' 1024   6.148   6.909   2.873  0.1811 -0.1923 -0.0675
   48U      C5' 1025   6.239   7.018   2.891 -0.1614  0.1043  0.7991
   48U     H5'1 1026   6.283   7.037   2.793 -0.8077 -2.6774 -0.1259
   48U     H5'2 1027   6.316   6.995   2.964  0.1883 -1.9722 -0.1569
   48U      C4' 1028   6.161   7.145   2.936  0.0400  0.9899  0.0992
   48U      H4' 1029   6.232   7.228   2.940  0.7027  0.5654 -1.8417
   48U      O4' 1030   6.046   7.169   2.856 -1.2677 -0.5723  0.0326
   48U      C1' 1031   5.930   7.211   2.940  0.0378 -1.0286  0.0940
   48U      H1' 1032   5.907   7.314   2.917 -0.5922 -1.4107 -1.0341
   48U       N1 1033   5.812   7.127   2.928  0.3752  0.1161  0.7930
   48U       C6 1034   5.805   6.995   2.883  0.4562 -0.2018 -0.1393
   48U       H6 1035   5.901   6.945   2.873  1.1290  0.8315  0.8762
   48U       C5 1036   5.686   6.931   2.864  0.9362  0.7425  0.4381
   48U       H5 1037   5.691   6.828   2.830 -0.5339  0.0648  2.1447
   48U       C4 1038   5.560   6.998   2.880  0.2907 -0.1162  0.3031
   48U       O4 1039   5.450   6.949   2.868  0.0426  0.2207  0.0592
   48U       N3 1040   5.568   7.131   2.913 -0.5544 -0.1310  0.0438
   48U       H3 1041   5.484   7.188   2.908 -0.9948 -0.5333  1.8613
   48U       C2 1042   5.689   7.192   2.948 -0.2722  0.4506  0.5088
   48U       O2 1043   5.686   7.309   2.992 -0.4304  0.5809  0.2433
   48U      C3' 1044   6.110   7.127   3.076  0.3798  0.1570  0.2084
   48U      H3' 1045   6.098   7.022   3.099  1.4952  0.0034  0.1875
   48U      C2' 1046   5.981   7.207   3.084 -0.6279 -0.3998  0.3555
   48U     H2'1 1047   5.912   7.150   3.146 -0.4918 -0.5963  0.3291
   48U      O2' 1048   5.989   7.339   3.126 -0.0077  0.1781 -0.1663
   48U     HO'2 1049   5.998   7.330   3.222  2.8003  2.0490 -0.1296
   48U      O3' 1050   6.205   7.167   3.179  0.8705 -0.1239  0.3749
   49C        P 1051   6.200   7.129   3.336 -0.5006  0.4855  0.1038
   49C      O1P 1052   6.323   7.183   3.395  0.2563  0.2452 -0.2744
   49C      O2P 1053   6.173   6.988   3.347  0.0077  0.2763  0.8570
   49C      O5' 1054   6.080   7.202   3.384 -0.1436  0.2418 -0.2836
   49C      C5' 1055   6.079   7.336   3.427 -0.1477  0.1446 -0.4694
   49C     H5'1 1056   6.113   7.392   3.340  1.0447 -0.0038 -0.1235
   49C     H5'2 1057   6.152   7.355   3.506  0.4597 -1.5811 -0.5893
   49C      C4' 1058   5.941   7.394   3.470  0.2787  0.6698 -0.1831
   49C      H4' 1059   5.952   7.502   3.475  3.1200  0.4701 -0.3532
   49C      O4' 1060   5.836   7.357   3.379  0.3021 -0.4133 -0.2800
   49C      C1' 1061   5.713   7.332   3.446 -0.4046  0.9527 -0.0179
   49C      H1' 1062   5.642   7.411   3.421 -0.4635  0.7168 -0.6312
   49C       N1 1063   5.649   7.208   3.399 -0.2462 -0.0196  1.0189
   49C       C6 1064   5.724   7.117   3.332 -1.0637  0.5312 -0.2039
   49C       H6 1065   5.831   7.124   3.334 -0.8371 -1.0387 -2.6873
   49C       C5 1066   5.667   7.017   3.257  0.1406 -1.0948 -0.1667
   49C       H5 1067   5.729   6.944   3.208 -0.3245 -0.3428 -1.9388
   49C       C4 1068   5.526   7.008   3.267 -0.2964 -1.0302 -0.0963
   49C       N4 1069   5.456   6.919   3.212  0.1288  0.4333  0.2403
   49C      H41 1070   5.492   6.848   3.149 -1.7370  0.1545 -0.5853
   49C      H42 1071   5.358   6.935   3.196 -0.0259 -0.3240  0.3779
   49C       N3 1072   5.450   7.093   3.339 -0.3399 -0.2024  0.0881
   49C       C2 1073   5.509   7.193   3.403  0.6791 -0.3706 -0.2107
   49C       O2 1074   5.438   7.271   3.465 -0.0121 -0.1220  0.6797
   49C      C3' 1075   5.902   7.320   3.604  0.2829  0.2325 -0.4293
   49C      H3' 1076   5.937   7.217   3.608  0.1850  0.2228  0.4039
   49C      C2' 1077   5.749   7.321   3.594  0.8456 -0.5602 -0.8993
   49C     H2'1 1078   5.708   7.236   3.649  1.8506 -0.3122  0.2736
   49C      O2' 1079   5.699   7.445   3.645  0.3719 -0.4257 -0.0520
   49C     HO'2 1080   5.774   7.484   3.691  0.9833 -2.0633  0.4186
   49C      O3' 1081   5.950   7.405   3.713 -0.3576  0.2224  0.2796
   50U        P 1082   5.991   7.336   3.850  0.1325  0.1101 -0.0315
   50U      O1P 1083   6.063   7.443   3.925 -0.4359  0.0840  0.2569
   50U      O2P 1084   6.059   7.206   3.820  0.4813  0.2845  0.2322
   50U      O5' 1085   5.864   7.312   3.938  0.1375 -0.1956 -0.3908
   50U      C5' 1086   5.790   7.419   4.000 -0.6248 -0.0947 -0.1159
   50U     H5'1 1087   5.787   7.501   3.929 -0.1895 -0.4988 -0.6148
   50U     H5'2 1088   5.836   7.452   4.094  1.1595 -0.3262 -0.8726
   50U      C4' 1089   5.649   7.364   4.020  0.1420  0.1042 -0.0908
   50U      H4' 1090   5.583   7.444   4.053  2.2336  2.3459 -1.0244
   50U      O4' 1091   5.596   7.322   3.897 -0.4260 -0.2106 -0.1404
   50U      C1' 1092   5.495   7.229   3.926  0.5579  0.4878 -0.7859
   50U      H1' 1093   5.399   7.280   3.919  0.3129  0.6748  2.3865
   50U       N1 1094   5.492   7.109   3.833 -0.4456 -0.7061  0.7430
   50U       C6 1095   5.613   7.063   3.787 -0.4268 -0.0493  0.2599
   50U       H6 1096   5.702   7.097   3.837 -2.2242  1.0992  2.8443
   50U       C5 1097   5.619   6.979   3.680  0.7823  0.2080  0.1906
   50U       H5 1098   5.715   6.940   3.650  0.5506 -0.9154  0.8545
   50U       C4 1099   5.495   6.918   3.632 -0.1621 -0.0521  1.0600
   50U       O4 1100   5.473   6.839   3.545 -0.2634  0.7192  0.1955
   50U       N3 1101   5.377   6.958   3.688  0.2207  0.0177 -0.3328
   50U       H3 1102   5.294   6.909   3.658  0.8433 -1.9748  1.0010
   50U       C2 1103   5.371   7.059   3.782  0.0001 -0.8375 -0.3804
   50U       O2 1104   5.263   7.103   3.830  0.0471  0.1111 -0.0709
   50U      C3' 1105   5.636   7.238   4.109 -0.5363 -0.5642  0.2129
   50U      H3' 1106   5.715   7.170   4.077  0.4293  0.1648  1.0147
   50U      C2' 1107   5.502   7.182   4.072 -0.1936  0.2774 -0.2605
   50U     H2'1 1108   5.488   7.076   4.093  0.8448  0.0799 -0.5383
   50U      O2' 1109   5.401   7.259   4.143  0.1376 -0.4705  0.1471
   50U     HO'2 1110   5.389   7.210   4.225 -0.1213  0.8757  0.9414
   50U      O3' 1111   5.636   7.251   4.250  0.1049 -0.0605 -0.6260
   51A        P 1112   5.661   7.135   4.355  0.3358 -0.3795  0.1393
   51A      O1P 1113   5.667   7.213   4.484  0.4365  0.8584 -0.7770
   51A      O2P 1114   5.776   7.059   4.313 -0.2212 -0.3145  0.4764
   51A      O5' 1115   5.527   7.042   4.358 -0.0222  0.3298  0.7168
   51A      C5' 1116   5.412   7.070   4.431 -0.7267 -0.4623 -0.9991
   51A     H5'1 1117   5.395   7.177   4.441 -0.9429 -0.4118 -1.8141
   51A     H5'2 1118   5.421   7.020   4.527  0.0427 -0.9332 -1.3090
   51A      C4' 1119   5.285   7.003   4.363 -0.1675  0.7194  0.2163
   51A      H4' 1120   5.194   7.048   4.401  1.5885  3.8166  1.0794
   51A      O4' 1121   5.290   7.005   4.215  0.5929  0.0173  0.3449
   51A      C1' 1122   5.225   6.889   4.163 -0.3299  0.5538 -0.1389
   51A      H1' 1123   5.140   6.925   4.104  0.6442  0.9681 -1.3257
   51A       N9 1124   5.319   6.811   4.068  0.0383  0.0369  0.7298
   51A       C8 1125   5.460   6.809   4.062 -0.8137  0.0974  0.2750
   51A       H8 1126   5.523   6.855   4.138  0.9109 -1.0115 -0.4251
   51A       N7 1127   5.509   6.729   3.967  0.2516  0.2201  0.1616
   51A       C5 1128   5.396   6.687   3.901 -0.2203 -0.4113  0.1811
   51A       C6 1129   5.373   6.601   3.786 -0.4702 -0.5784  0.5860
   51A       N6 1130   5.471   6.557   3.707  0.1593 -0.1117 -0.1788
   51A      H61 1131   5.570   6.568   3.723 -0.0187  0.1248  0.8444
   51A      H62 1132   5.423   6.523   3.625  1.4846 -1.3344 -0.4827
   51A       N1 1133   5.249   6.585   3.737  0.7861 -0.0562 -0.0118
   51A       C2 1134   5.151   6.630   3.807  0.1813  0.0921  1.0586
   51A       H2 1135   5.053   6.610   3.767  0.7356  0.6333 -0.6750
   51A       N3 1136   5.158   6.696   3.925  0.1809  0.2171 -0.1628
   51A       C4 1137   5.282   6.727   3.966  0.0681 -0.1675 -0.4916
   51A      C3' 1138   5.282   6.857   4.395 -0.0751  0.7149 -0.0985
   51A      H3' 1139   5.378   6.806   4.393  1.7087  3.7921  0.2800
   51A      C2' 1140   5.191   6.806   4.281 -0.1401 -0.1197 -0.0055
   51A     H2'1 1141   5.207   6.703   4.251 -0.6158  0.6448 -3.3127
   51A      O2' 1142   5.049   6.843   4.302  0.4820 -0.0847  0.0134
   51A     HO'2 1143   5.038   6.857   4.397  1.0966 -0.9391  0.2304
   51A      O3' 1144   5.215   6.828   4.517  0.0518 -0.2347  0.1950
   52U        P 1145   5.235   6.699   4.611  0.0459  0.6500 -0.0197
   52U      O1P 1146   5.161   6.706   4.738  0.1955 -0.4200  0.3347
   52U      O2P 1147   5.382   6.664   4.613  0.5931 -0.0778 -0.0785
   52U      O5' 1148   5.170   6.583   4.518  0.7061  0.7025  0.3091
   52U      C5' 1149   5.026   6.563   4.504  0.1032  0.3840 -0.2051
   52U     H5'1 1150   4.992   6.664   4.479  0.0916  0.3303 -0.4102
   52U     H5'2 1151   4.974   6.542   4.597 -0.5161  0.5942 -0.4905
   52U      C4' 1152   4.981   6.468   4.394  0.1329  0.2524 -0.1396
   52U      H4' 1153   4.873   6.463   4.400  0.0259  2.0475  0.0248
   52U      O4' 1154   5.011   6.519   4.261 -0.5325 -0.3876 -0.1598
   52U      C1' 1155   5.055   6.408   4.177  0.6343  0.5748 -0.0848
   52U      H1' 1156   4.998   6.409   4.085  0.9648 -2.5460 -0.4398
   52U       N1 1157   5.199   6.408   4.135 -0.6555  1.0487 -0.3695
   52U       C6 1158   5.300   6.458   4.213  0.5775  0.2828  0.3971
   52U       H6 1159   5.268   6.496   4.309 -0.5507 -2.8275  1.3669
   52U       C5 1160   5.428   6.451   4.175 -0.9405 -1.1511 -0.3107
   52U       H5 1161   5.503   6.482   4.247  0.2037 -1.4710 -1.3246
   52U       C4 1162   5.468   6.382   4.056  0.4365  0.7530 -0.8927
   52U       O4 1163   5.582   6.372   4.015 -0.4598  0.1686 -0.2087
   52U       N3 1164   5.369   6.331   3.982  0.0964 -0.3956 -0.9211
   52U       H3 1165   5.387   6.303   3.886 -0.3868  1.0694 -1.4677
   52U       C2 1166   5.235   6.337   4.015 -0.4824  0.0592 -0.3041
   52U       O2 1167   5.156   6.284   3.944 -0.3793  0.1188 -0.1229
   52U      C3' 1168   5.044   6.325   4.404 -0.0889 -0.2606  0.1478
   52U      H3' 1169   5.151   6.333   4.423 -0.3008  1.7523  0.7515
   52U      C2' 1170   5.017   6.280   4.260 -0.6340 -0.0205 -0.0819
   52U     H2'1 1171   5.087   6.198   4.244  1.9229  1.7527  1.4074
   52U      O2' 1172   4.889   6.244   4.233 -0.0173  0.7253  0.0781
   52U     HO'2 1173   4.864   6.180   4.300  0.2839 -0.7940 -1.2008
   52U      O3' 1174   4.983   6.244   4.503 -0.0494 -0.2484  0.1474
   53U        P 1175   5.068   6.125   4.570  0.4697 -0.0746  0.3047
   53U      O1P 1176   4.978   6.052   4.659 -0.3163  0.1356 -0.1646
   53U      O2P 1177   5.191   6.179   4.625  0.0597 -0.3547 -0.6380
   53U      O5' 1178   5.112   6.026   4.451 -0.1394 -0.1346  0.0949
   53U      C5' 1179   5.017   5.942   4.382 -0.6398 -0.2201  0.1010
   53U     H5'1 1180   4.927   5.997   4.356  0.2083  0.8244 -0.6801
   53U     H5'2 1181   4.999   5.852   4.441  1.7849 -0.5146  0.4934
   53U      C4' 1182   5.085   5.889   4.259  0.2031  0.1083 -0.2884
   53U      H4' 1183   5.014   5.848   4.188 -0.3171  3.2409 -1.7328
   53U      O4' 1184   5.157   5.987   4.181 -0.5400 -0.3485 -0.8408
   53U      C1' 1185   5.248   5.911   4.099 -0.6782 -0.1371 -0.2156
   53U      H1' 1186   5.198   5.899   4.003 -2.0833  1.2147  0.3124
   53U       N1 1187   5.385   5.983   4.096  0.0507 -0.0832  0.0960
   53U       C6 1188   5.428   6.055   4.208 -0.3778 -0.0014  0.3010
   53U       H6 1189   5.370   6.052   4.299  1.0211  1.8902  1.3297
   53U       C5 1190   5.556   6.100   4.216 -0.2008  0.2481  0.1966
   53U       H5 1191   5.604   6.133   4.306  2.0477 -2.3281  0.0884
   53U       C4 1192   5.648   6.084   4.105  1.2159 -0.6862 -0.5439
   53U       O4 1193   5.761   6.126   4.104  0.0562 -0.1321  0.0965
   53U       N3 1194   5.598   6.016   4.001  0.3543  0.2398  0.2048
   53U       H3 1195   5.673   6.002   3.934  0.4843  0.6364  0.2661
   53U       C2 1196   5.471   5.953   3.996  0.1496 -0.0602 -0.2660
   53U       O2 1197   5.438   5.888   3.896  0.2079 -0.3829 -0.6320
   53U      C3' 1198   5.185   5.775   4.288 -0.6708  0.0061 -0.0038
   53U      H3' 1199   5.244   5.803   4.376  0.0436 -0.5494 -0.3026
   53U      C2' 1200   5.268   5.770   4.157  0.6816 -0.2335  0.2339
   53U     H2'1 1201   5.374   5.756   4.180  0.2915 -1.0387  1.7444
   53U      O2' 1202   5.226   5.673   4.065 -0.0752  0.3812  0.1651
   53U     HO'2 1203   5.271   5.595   4.099 -0.8094  0.4285  1.3081
   53U      O3' 1204   5.125   5.652   4.317  0.0156 -0.1090 -0.6408
   54C        P 1205   5.205   5.523   4.367 -0.1462  0.0364 -0.6156
   54C      O1P 1206   5.104   5.427   4.407 -0.0070  0.2527 -0.0513
   54C      O2P 1207   5.298   5.577   4.471  0.3196 -0.2287 -0.3813
   54C      O5' 1208   5.290   5.467   4.251  0.1338 -0.2899 -0.7714
   54C      C5' 1209   5.247   5.379   4.153 -0.3197  0.8133  0.3164
   54C     H5'1 1210   5.159   5.415   4.101 -0.5232  1.8050  1.3008
   54C     H5'2 1211   5.205   5.287   4.193  0.8001  0.5404  0.9064
   54C      C4' 1212   5.362   5.354   4.059 -0.3094  0.7091  0.3279
   54C      H4' 1213   5.335   5.298   3.969  0.1002 -0.2771  0.8032
   54C      O4' 1214   5.418   5.481   4.014  0.5679  0.4510  0.0411
   54C      C1' 1215   5.554   5.452   3.979  0.0588  0.8892  0.3368
   54C      H1' 1216   5.557   5.443   3.871  2.2717 -0.2837  0.4311
   54C       N1 1217   5.640   5.572   4.011 -0.8336 -0.2213  0.3575
   54C       C6 1218   5.633   5.639   4.132 -1.2025  0.7231 -0.0696
   54C       H6 1219   5.568   5.604   4.210  1.0955 -0.4500  1.4253
   54C       C5 1220   5.731   5.735   4.156 -0.1083 -0.5581 -0.3193
   54C       H5 1221   5.728   5.786   4.251 -0.0003 -3.1215  1.1687
   54C       C4 1222   5.833   5.765   4.061  0.2011  0.6263  0.1650
   54C       N4 1223   5.930   5.853   4.091 -0.4453 -0.6219  1.1471
   54C      H41 1224   5.932   5.900   4.180  0.7927 -1.5999  1.6508
   54C      H42 1225   6.001   5.854   4.019 -0.4011  0.1458  1.1889
   54C       N3 1226   5.837   5.698   3.946  0.0741 -0.1187 -0.0254
   54C       C2 1227   5.739   5.610   3.919 -0.5000 -0.0267 -0.4901
   54C       O2 1228   5.743   5.554   3.807  0.1207  0.1197 -0.3115
   54C      C3' 1229   5.487   5.288   4.127  0.2059 -0.4820  0.8150
   54C      H3' 1230   5.519   5.330   4.223  0.7517 -0.5270  0.6582
   54C      C2' 1231   5.600   5.317   4.038 -0.3976 -0.7608  0.4267
   54C     H2'1 1232   5.697   5.324   4.087  0.9356 -2.7748 -1.6939
   54C      O2' 1233   5.614   5.235   3.932 -0.0956  0.2126 -0.5776
   54C     HO'2 1234   5.643   5.151   3.968 -0.4228  0.6909  0.9099
   54C      O3' 1235   5.462   5.148   4.148 -0.3124 -0.7118  0.6229
   55C        P 1236   5.554   5.058   4.236  0.2008 -0.0778  0.4556
   55C      O1P 1237   5.478   4.939   4.273  0.0985  0.3023 -0.4481
   55C      O2P 1238   5.618   5.144   4.341 -0.0732  0.1518 -0.3116
   55C      O5' 1239   5.672   5.020   4.131  0.0183 -0.3878 -0.0809
   55C      C5' 1240   5.653   4.915   4.032  0.0683 -0.6213 -0.0923
   55C     H5'1 1241   5.562   4.940   3.977  0.4386  1.3355  0.1160
   55C     H5'2 1242   5.636   4.821   4.084  0.0864 -1.7917 -2.0898
   55C      C4' 1243   5.777   4.910   3.936  0.4563 -0.5644  0.5225
   55C      H4' 1244   5.753   4.848   3.850 -0.4581  1.8030 -0.9887
   55C      O4' 1245   5.804   5.038   3.887 -0.4572 -0.3884 -0.3823
   55C      C1' 1246   5.949   5.054   3.879 -0.5730  0.6248 -1.1026
   55C      H1' 1247   5.987   5.081   3.781 -0.5392 -1.1074 -1.6010
   55C       N1 1248   6.014   5.157   3.969 -0.1731 -0.0056 -0.0589
   55C       C6 1249   5.940   5.203   4.077 -0.0017  0.4699  0.2367
   55C       H6 1250   5.861   5.139   4.114  0.6631 -0.0564  0.7913
   55C       C5 1251   5.979   5.313   4.135  0.4507  0.1962 -0.7164
   55C       H5 1252   5.931   5.355   4.223  0.1105 -0.1629 -0.7272
   55C       C4 1253   6.084   5.385   4.072  0.9521 -0.0594 -0.2343
   55C       N4 1254   6.136   5.489   4.131  0.1667  0.0622 -0.3196
   55C      H41 1255   6.104   5.535   4.215  1.3002  0.4155 -0.0698
   55C      H42 1256   6.213   5.529   4.081  0.2630  0.0599 -0.1745
   55C       N3 1257   6.155   5.343   3.973  0.0591 -0.0130 -0.5534
   55C       C2 1258   6.126   5.221   3.924 -0.1511 -0.5388 -0.9392
   55C       O2 1259   6.195   5.168   3.833  0.4661  0.5081 -0.3510
   55C      C3' 1260   5.900   4.853   4.008  0.2293 -0.4382 -0.6142
   55C      H3' 1261   5.895   4.882   4.113 -3.9883 -1.1248 -0.4419
   55C      C2' 1262   6.012   4.917   3.920  0.2290  0.1399  0.4697
   55C     H2'1 1263   6.103   4.913   3.980  0.9826  0.7196 -0.6084
   55C      O2' 1264   6.032   4.842   3.800 -0.1787 -0.2462 -0.3910
   55C     HO'2 1265   5.994   4.755   3.811 -2.6843  0.8390  0.1804
   55C      O3' 1266   5.915   4.710   3.991 -0.7753 -0.4852 -0.0168
   56G        P 1267   5.996   4.627   4.092 -0.3506  0.2732  0.3630
   56G      O1P 1268   5.987   4.482   4.054 -0.5239  0.3033 -0.7002
   56G      O2P 1269   5.960   4.662   4.229 -0.5304 -0.9917 -0.0143
   56G      O5' 1270   6.149   4.676   4.073  0.0125  0.6002  0.0697
   56G      C5' 1271   6.243   4.604   3.987 -0.3496 -0.5567  0.7708
   56G     H5'1 1272   6.201   4.603   3.886  3.0346  1.1276 -0.8211
   56G     H5'2 1273   6.259   4.501   4.016  1.5980 -0.2117  1.0701
   56G      C4' 1274   6.378   4.683   3.979 -0.3294  0.3650  0.2163
   56G      H4' 1275   6.451   4.637   3.912  0.8894  1.5644  0.6645
   56G      O4' 1276   6.356   4.817   3.944  0.4326  0.2757  0.1505
   56G      C1' 1277   6.457   4.896   4.005 -0.2633 -0.4115 -0.1430
   56G      H1' 1278   6.523   4.944   3.933  0.7041  1.0248  1.6060
   56G       N9 1279   6.399   5.012   4.081 -0.2463  0.5524 -0.0533
   56G       C8 1280   6.280   5.011   4.162 -0.0979  0.6106 -0.0783
   56G       H8 1281   6.211   4.929   4.175 -0.6557  1.2688  1.2856
   56G       N7 1282   6.266   5.117   4.235 -0.5133  0.1651  0.2006
   56G       C5 1283   6.376   5.193   4.196  0.0650 -0.1022 -0.0782
   56G       C6 1284   6.425   5.318   4.252 -0.2521 -0.1949  0.1236
   56G       O6 1285   6.372   5.401   4.333  0.7781  0.5007  0.7312
   56G       N1 1286   6.546   5.360   4.198 -0.0143  0.3345  0.1938
   56G       H1 1287   6.577   5.451   4.227 -0.3526  1.7797 -3.4396
   56G       C2 1288   6.626   5.291   4.113 -1.1263  0.0456 -0.2372
   56G       N2 1289   6.755   5.315   4.117 -0.1195 -0.0109 -0.6399
   56G      H21 1290   6.794   5.395   4.166  1.0535 -1.3294  0.6646
   56G      H22 1291   6.809   5.247   4.065 -0.6953 -0.0864 -1.1420
   56G       N3 1292   6.583   5.179   4.061  0.4906  0.6944  0.7455
   56G       C4 1293   6.461   5.133   4.103  0.2064 -0.1986  0.0204
   56G      C3' 1294   6.449   4.692   4.108 -0.1401  1.3787 -0.2649
   56G      H3' 1295   6.369   4.713   4.179 -1.7732 -3.6292 -0.2019
   56G      C2' 1296   6.543   4.812   4.088  0.3720 -0.0738 -0.4160
   56G     H2'1 1297   6.572   4.858   4.183 -1.5184 -0.6244  0.4792
   56G      O2' 1298   6.648   4.775   4.007  0.5780  0.0566 -0.4093
   56G     HO'2 1299   6.676   4.687   4.035  0.0920  0.1458  0.3950
   56G      O3' 1300   6.518   4.563   4.134 -0.6118 -0.2393 -0.1507
   57U        P 1301   6.545   4.514   4.278  0.1669 -0.5600 -0.0421
   57U      O1P 1302   6.636   4.390   4.273 -0.2145 -0.1982  0.1303
   57U      O2P 1303   6.415   4.507   4.347  0.6217 -0.1117 -0.0638
   57U      O5' 1304   6.629   4.624   4.351  0.4405 -0.2730  0.0246
   57U      C5' 1305   6.772   4.639   4.340  0.8440  0.4526 -0.4386
   57U     H5'1 1306   6.800   4.640   4.235 -0.4651  2.5475 -0.8280
   57U     H5'2 1307   6.814   4.551   4.388 -2.9089 -0.9573  0.5569
   57U      C4' 1308   6.821   4.769   4.399 -0.1565  0.0717  0.1455
   57U      H4' 1309   6.927   4.778   4.375 -0.1520 -3.9628 -2.2243
   57U      O4' 1310   6.748   4.884   4.353  0.0208  0.1284  0.4347
   57U      C1' 1311   6.789   4.988   4.443 -0.2619 -0.7545 -0.1309
   57U      H1' 1312   6.874   5.046   4.408  0.9869 -0.4437  3.0228
   57U       N1 1313   6.684   5.090   4.477 -0.0747  0.2705 -0.2645
   57U       C6 1314   6.560   5.055   4.530  0.4313 -0.4664  0.0341
   57U       H6 1315   6.534   4.951   4.543 -0.1773 -0.4405 -0.8773
   57U       C5 1316   6.472   5.150   4.576  0.2465 -0.0389  0.4203
   57U       H5 1317   6.376   5.108   4.602 -0.0178 -0.5605 -1.2585
   57U       C4 1318   6.511   5.285   4.584  0.9370  0.6806  0.5501
   57U       O4 1319   6.438   5.377   4.631  0.1707  0.2359  0.4559
   57U       N3 1320   6.642   5.310   4.544  0.3625 -0.5301  0.4247
   57U       H3 1321   6.669   5.404   4.570  0.4400  0.0502 -1.6193
   57U       C2 1322   6.729   5.221   4.494  0.5886 -0.9523  0.1442
   57U       O2 1323   6.840   5.259   4.479  0.0921  0.0432 -0.2792
   57U      C3' 1324   6.808   4.770   4.547 -0.8821  1.3489  0.7571
   57U      H3' 1325   6.710   4.735   4.579 -0.3112 -1.1532 -0.0188
   57U      C2' 1326   6.836   4.918   4.575 -1.0243  0.3584 -1.2113
   57U     H2'1 1327   6.771   4.962   4.651 -0.0150 -2.1000  1.2673
   57U      O2' 1328   6.972   4.947   4.600  0.2642 -0.8941  0.3164
   57U     HO'2 1329   6.993   4.946   4.693 -0.3786  1.0535  0.5347
   57U      O3' 1330   6.900   4.684   4.620 -0.1817 -0.2144 -0.6369
   58A        P 1331   6.881   4.656   4.775 -0.3229 -0.6346  0.0731
   58A      O1P 1332   6.954   4.530   4.789 -0.7275  0.1677 -0.1666
   58A      O2P 1333   6.739   4.658   4.811 -0.4433 -0.0557 -0.2498
   58A      O5' 1334   6.952   4.781   4.851  0.2783 -0.0407 -0.3869
   58A      C5' 1335   7.087   4.795   4.856 -0.4286 -0.0734 -0.2208
   58A     H5'1 1336   7.139   4.784   4.761 -1.8961 -2.9516 -0.8104
   58A     H5'2 1337   7.131   4.721   4.922 -0.8145 -0.5099 -0.4461
   58A      C4' 1338   7.133   4.920   4.918 -0.9732  0.0887  0.0550
   58A      H4' 1339   7.241   4.912   4.917 -1.0095 -0.5626 -1.0831
   58A      O4' 1340   7.099   5.032   4.835 -0.0054  0.1857 -0.0187
   58A      C1' 1341   7.081   5.148   4.906  0.2450  0.4848  0.3374
   58A      H1' 1342   7.145   5.227   4.864  1.0786 -1.1434 -1.6511
   58A       N9 1343   6.938   5.189   4.894 -0.3916  0.9082 -0.2902
   58A       C8 1344   6.825   5.107   4.880  0.2724  0.4714 -0.3591
   58A       H8 1345   6.830   5.004   4.849 -1.2411 -0.1742  1.3689
   58A       N7 1346   6.715   5.177   4.865  0.4795  0.7141  0.2687
   58A       C5 1347   6.755   5.310   4.898  0.3682 -0.2878 -0.2026
   58A       C6 1348   6.694   5.439   4.924  0.6132 -0.2534 -0.1626
   58A       N6 1349   6.566   5.452   4.912  0.1767 -0.4411  0.4957
   58A      H61 1350   6.509   5.373   4.887  1.1884 -0.4545 -2.0584
   58A      H62 1351   6.528   5.544   4.930 -0.8236 -0.9786  1.2370
   58A       N1 1352   6.764   5.550   4.952  0.5351  0.4499  0.1597
   58A       C2 1353   6.894   5.528   4.978 -0.0436 -0.3849  0.5357
   58A       H2 1354   6.958   5.611   5.004  0.8651 -0.6194 -0.8352
   58A       N3 1355   6.968   5.419   4.960  0.1828 -0.1171 -0.2948
   58A       C4 1356   6.891   5.313   4.917 -0.5332 -0.9014  0.3180
   58A      C3' 1357   7.077   4.958   5.054  0.2273  0.1860  0.2579
   58A      H3' 1358   6.970   4.945   5.067  0.1345  0.5956 -0.0637
   58A      C2' 1359   7.110   5.108   5.052  0.3631  0.6106  0.0113
   58A     H2'1 1360   7.047   5.154   5.128  0.2932 -0.7838  0.8388
   58A      O2' 1361   7.253   5.139   5.071  0.2948  0.7228 -0.4450
   58A     HO'2 1362   7.276   5.092   5.151  0.5040 -0.1448 -0.9977
   58A      O3' 1363   7.147   4.890   5.152 -0.4231 -0.2494  1.0829
   59C        P 1364   7.073   4.864   5.293 -0.2020  0.3177  0.4702
   59C      O1P 1365   7.165   4.801   5.388  0.0628 -0.4177 -0.2291
   59C      O2P 1366   6.942   4.796   5.271 -0.8342 -0.5104 -0.2448
   59C      O5' 1367   7.047   5.015   5.334  0.0224 -0.0164 -0.2732
   59C      C5' 1368   7.137   5.089   5.413 -0.6396  0.6326 -0.0015
   59C     H5'1 1369   7.230   5.090   5.358  0.2175 -0.0587  1.3680
   59C     H5'2 1370   7.173   5.047   5.507 -0.7739  4.9446  2.1925
   59C      C4' 1371   7.099   5.228   5.453  0.1810 -0.1137  0.0635
   59C      H4' 1372   7.192   5.270   5.490  0.8318 -0.5394 -1.0715
   59C      O4' 1373   7.050   5.303   5.335 -0.0972  0.6399  0.8879
   59C      C1' 1374   6.950   5.395   5.386  0.2600 -0.0716 -0.0119
   59C      H1' 1375   6.980   5.498   5.367  0.3322 -0.5391 -2.9470
   59C       N1 1376   6.819   5.370   5.325 -0.2860 -0.9760  0.6720
   59C       C6 1377   6.775   5.250   5.282 -0.6445  0.5764  0.5464
   59C       H6 1378   6.843   5.166   5.279 -0.5240  0.6861  0.0926
   59C       C5 1379   6.647   5.234   5.238  0.4920  0.0697  0.9579
   59C       H5 1380   6.620   5.138   5.198 -1.0179  0.2146  1.5625
   59C       C4 1381   6.551   5.341   5.256  0.4503 -0.2749  0.2798
   59C       N4 1382   6.428   5.336   5.217 -0.2066 -0.6085 -0.1719
   59C      H41 1383   6.398   5.252   5.170 -1.5160 -0.2357 -0.0349
   59C      H42 1384   6.370   5.419   5.218  1.0523  0.3671 -1.6023
   59C       N3 1385   6.597   5.462   5.277  0.1604  0.3911 -0.4046
   59C       C2 1386   6.729   5.479   5.312  0.1242  0.1348 -0.3031
   59C       O2 1387   6.758   5.591   5.352  0.3409 -0.1401  0.6683
   59C      C3' 1388   6.988   5.246   5.566  0.0435 -0.4295 -0.0113
   59C      H3' 1389   6.909   5.174   5.545 -1.4170  1.0312  0.2888
   59C      C2' 1390   6.938   5.388   5.539  0.2643 -0.1579  0.3810
   59C     H2'1 1391   6.835   5.396   5.572  0.6089 -1.3298  1.8443
   59C      O2' 1392   7.024   5.488   5.594 -0.4060 -0.3074  1.1387
   59C     HO'2 1393   7.066   5.441   5.667 -1.1089 -0.6786  1.3155
   59C      O3' 1394   7.050   5.237   5.692  0.0567 -0.0416 -0.0518
   60U        P 1395   6.953   5.203   5.822 -0.0361  0.3334 -0.0698
   60U      O1P 1396   7.029   5.229   5.947  0.1093  0.4058  0.0200
   60U      O2P 1397   6.895   5.073   5.798  0.0949 -0.1007  0.2043
   60U      O5' 1398   6.835   5.311   5.820  0.2325 -0.2403 -0.0878
   60U      C5' 1399   6.847   5.440   5.875  0.1296  0.1656 -0.3511
   60U     H5'1 1400   6.922   5.492   5.815  0.3138 -1.6477 -1.7834
   60U     H5'2 1401   6.874   5.438   5.980  0.1781  2.0984 -0.2832
   60U      C4' 1402   6.715   5.518   5.844 -0.2609  0.1637 -0.1442
   60U      H4' 1403   6.720   5.622   5.875 -1.0908  0.3142 -0.4918
   60U      O4' 1404   6.679   5.504   5.708  0.2958 -0.2578  0.3769
   60U      C1' 1405   6.540   5.510   5.688 -0.8047 -0.6631 -1.5177
   60U      H1' 1406   6.504   5.604   5.644  1.3405  0.9637 -0.0116
   60U       N1 1407   6.491   5.389   5.613 -0.2434 -0.2456  0.0013
   60U       C6 1408   6.570   5.276   5.600  0.1364  0.4033 -1.1816
   60U       H6 1409   6.673   5.271   5.633 -0.6963 -1.8117  1.4802
   60U       C5 1410   6.509   5.167   5.551 -0.4619 -0.2449  0.0148
   60U       H5 1411   6.562   5.074   5.539  2.5720  1.2265  1.1385
   60U       C4 1412   6.374   5.167   5.495 -0.0483 -0.3183 -0.8063
   60U       O4 1413   6.323   5.079   5.427  0.5085  0.0444 -0.1266
   60U       N3 1414   6.306   5.287   5.507 -0.0058 -0.0303  0.5718
   60U       H3 1415   6.208   5.277   5.485 -0.3519  0.4758  1.7776
   60U       C2 1416   6.361   5.400   5.551 -0.0556  0.1803 -0.2282
   60U       O2 1417   6.291   5.500   5.566 -0.0579 -0.3847 -0.1652
   60U      C3' 1418   6.597   5.449   5.916  0.4277 -0.1289  0.8473
   60U      H3' 1419   6.591   5.340   5.908 -2.2164  0.0136 -0.6335
   60U      C2' 1420   6.481   5.505   5.827 -0.5177 -0.1892 -0.2120
   60U     H2'1 1421   6.398   5.435   5.834 -1.2717  0.8299  1.5260
   60U      O2' 1422   6.429   5.637   5.867 -0.3985 -0.1869  0.1659
   60U     HO'2 1423   6.411   5.622   5.960  2.3239 -0.3343  0.7693
   60U      O3' 1424   6.587   5.497   6.050  0.3762 -0.3145  0.4349
   61U        P 1425   6.478   5.440   6.155 -0.0146 -0.1647 -0.1231
   61U      O1P 1426   6.530   5.482   6.290  0.4175  0.1554  0.3342
   61U      O2P 1427   6.441   5.303   6.131 -0.1905  0.3592  0.2671
   61U      O5' 1428   6.344   5.522   6.115 -0.2604  0.5634  0.3930
   61U      C5' 1429   6.305   5.644   6.177  0.0680  0.5208 -0.6325
   61U     H5'1 1430   6.376   5.722   6.148 -1.0251  1.1438 -1.6802
   61U     H5'2 1431   6.309   5.631   6.285 -0.5450  0.0939 -0.6579
   61U      C4' 1432   6.163   5.677   6.128  0.2011  0.8743  0.0204
   61U      H4' 1433   6.133   5.775   6.166 -1.0229  0.7050 -0.4867
   61U      O4' 1434   6.154   5.684   5.992  0.2766  0.1333  0.0725
   61U      C1' 1435   6.026   5.658   5.954  0.8827  0.7211 -0.1813
   61U      H1' 1436   5.971   5.750   5.935  0.4851  0.7029  0.8352
   61U       N1 1437   6.020   5.560   5.836 -0.4039  0.1228  0.4320
   61U       C6 1438   6.060   5.428   5.855  0.0862 -0.1756 -0.1320
   61U       H6 1439   6.101   5.411   5.953  0.7657 -2.2768 -0.7126
   61U       C5 1440   6.057   5.335   5.756  0.4630 -0.2215 -0.1310
   61U       H5 1441   6.096   5.238   5.781 -0.3643 -0.2912  0.9385
   61U       C4 1442   6.007   5.372   5.627  0.1649  0.4514  0.5800
   61U       O4 1443   6.028   5.301   5.527  0.6335  0.2048 -0.1378
   61U       N3 1444   5.973   5.505   5.611  0.4672 -0.3104 -0.0506
   61U       H3 1445   5.949   5.532   5.517  0.9139 -3.4681 -1.1598
   61U       C2 1446   5.960   5.601   5.716 -0.4644  0.5987  0.2171
   61U       O2 1447   5.919   5.717   5.692  0.6567  0.7573 -0.0920
   61U      C3' 1448   6.061   5.567   6.171  0.3281 -0.8018 -0.2528
   61U      H3' 1449   6.086   5.464   6.143  2.1154 -0.9672  1.6931
   61U      C2' 1450   5.950   5.601   6.077 -0.0630 -0.4484  0.1228
   61U     H2'1 1451   5.905   5.508   6.042  1.1316 -0.6933 -0.8205
   61U      O2' 1452   5.844   5.682   6.122  0.0138 -0.2632 -0.1351
   61U     HO'2 1453   5.768   5.625   6.137  0.0694  0.2933  2.8627
   61U      O3' 1454   6.023   5.573   6.304 -0.0482 -0.7119 -0.3945
   61U      H3T 1455   6.100   5.532   6.345  1.6693  2.2637 -0.4064
   62G      O5' 1456   5.953   6.174   5.107 -0.1653 -0.1585 -0.2110
   62G      H5T 1457   6.043   6.174   5.073 -0.8479  0.0129 -2.1281
   62G      C5' 1458   5.927   6.292   5.181  0.1077 -0.1884  0.1584
   62G     H5'1 1459   5.840   6.267   5.242 -1.4084  0.2158 -1.7491
   62G     H5'2 1460   5.914   6.376   5.112  0.9940  0.6346  0.9599
   62G      C4' 1461   6.033   6.324   5.280  0.4926  0.3386  0.5627
   62G      H4' 1462   6.007   6.415   5.333  2.1702  0.8517  0.5636
   62G      O4' 1463   6.044   6.212   5.370  0.4072 -0.5759  0.0937
   62G      C1' 1464   6.156   6.139   5.368 -0.4062 -0.9438  0.0911
   62G      H1' 1465   6.203   6.145   5.466 -2.2139 -0.6822  0.9899
   62G       N9 1466   6.132   5.994   5.339  0.0275 -0.0999 -0.2426
   62G       C8 1467   6.026   5.939   5.275 -0.4792 -0.3533 -0.4443
   62G       H8 1468   5.933   5.990   5.256 -2.6890 -3.6457  0.7230
   62G       N7 1469   6.047   5.817   5.225 -0.7022 -0.2270  0.7759
   62G       C5 1470   6.177   5.785   5.270  1.0020  1.0653  0.4189
   62G       C6 1471   6.262   5.664   5.258  0.0699 -0.8262 -0.6758
   62G       O6 1472   6.226   5.555   5.213 -0.7877 -0.2906  0.4494
   62G       N1 1473   6.388   5.688   5.309  0.1569  0.1872 -0.0975
   62G       H1 1474   6.440   5.603   5.318  2.6664  1.6461  0.1623
   62G       C2 1475   6.435   5.803   5.369 -0.4331  0.1229 -0.2679
   62G       N2 1476   6.562   5.793   5.399 -0.0460  0.2968 -0.0842
   62G      H21 1477   6.616   5.711   5.375 -2.0231 -1.7203  1.9632
   62G      H22 1478   6.610   5.878   5.426  0.3456  1.1840 -3.1853
   62G       N3 1479   6.358   5.908   5.387  0.7932 -0.3972  0.1934
   62G       C4 1480   6.229   5.893   5.341 -0.4337 -0.5976  0.3226
   62G      C3' 1481   6.179   6.337   5.226 -0.1340  0.0700  0.7478
   62G      H3' 1482   6.175   6.348   5.118  0.0747  2.0920  0.8987
   62G      C2' 1483   6.249   6.210   5.277  0.2474 -0.4004 -0.2166
   62G     H2'1 1484   6.275   6.150   5.190 -1.0218 -0.4586 -0.5814
   62G      O2' 1485   6.369   6.224   5.351 -0.2626  0.1239  0.0879
   62G     HO'2 1486   6.420   6.290   5.304 -3.0180  4.6097  2.7096
   62G      O3' 1487   6.248   6.448   5.282  0.0447 -0.2463 -0.2519
   63U        P 1488   6.363   6.529   5.205  0.2549 -0.4904 -0.2816
   63U      O1P 1489   6.404   6.641   5.292 -0.0773 -0.2396  0.5987
   63U      O2P 1490   6.313   6.564   5.068 -0.9595 -0.2261  0.1273
   63U      O5' 1491   6.479   6.422   5.197  0.0793 -0.4785  0.0270
   63U      C5' 1492   6.605   6.443   5.246 -0.2409  0.0990 -0.7581
   63U     H5'1 1493   6.604   6.451   5.354 -2.6487 -0.5526 -0.6912
   63U     H5'2 1494   6.642   6.533   5.195  1.9609 -2.0866 -3.3958
   63U      C4' 1495   6.701   6.327   5.220  0.4386 -0.2751 -0.0281
   63U      H4' 1496   6.787   6.352   5.282  0.2002  0.7780 -0.1023
   63U      O4' 1497   6.645   6.204   5.260  0.2212 -0.4185  0.5428
   63U      C1' 1498   6.713   6.098   5.190  0.2045 -0.3099  0.3484
   63U      H1' 1499   6.780   6.052   5.263  1.8306  0.3368 -0.6839
   63U       N1 1500   6.632   5.991   5.122  0.7141 -0.5626 -1.3357
   63U       C6 1501   6.504   6.018   5.080 -0.5237  0.2118  0.1044
   63U       H6 1502   6.468   6.119   5.087 -1.1771 -0.0351  0.4165
   63U       C5 1503   6.427   5.925   5.019  0.7377 -0.6198 -0.2227
   63U       H5 1504   6.324   5.948   4.998  1.7479  1.6751 -3.6195
   63U       C4 1505   6.477   5.793   5.010  0.4117  0.5476 -0.6097
   63U       O4 1506   6.417   5.699   4.959  0.0340  0.2694  0.5402
   63U       N3 1507   6.605   5.767   5.062 -0.6707  0.5261  1.1369
   63U       H3 1508   6.649   5.678   5.044 -1.4944 -0.1679  2.3248
   63U       C2 1509   6.694   5.866   5.104  0.1999  0.4184 -0.5524
   63U       O2 1510   6.817   5.845   5.112 -1.1842  0.1137 -0.3673
   63U      C3' 1511   6.741   6.308   5.074 -0.2963 -0.5368 -0.5340
   63U      H3' 1512   6.652   6.293   5.014  0.0059  0.2011 -1.1895
   63U      C2' 1513   6.807   6.170   5.078 -0.2818  0.0427 -0.7636
   63U     H2'1 1514   6.788   6.123   4.982  0.1066 -0.4641 -0.5992
   63U      O2' 1515   6.940   6.163   5.122  0.0592  0.2090 -0.3534
   63U     HO'2 1516   6.989   6.238   5.087 -0.3615 -0.5884 -2.9146
   63U      O3' 1517   6.814   6.419   5.029  0.0372 -0.6421 -0.1072
   64A        P 1518   6.814   6.448   4.870  0.0236 -0.1642 -0.0347
   64A      O1P 1519   6.885   6.581   4.852  0.0874 -0.4766 -0.1756
   64A      O2P 1520   6.677   6.431   4.816  0.2280  0.1487  0.3998
   64A      O5' 1521   6.899   6.333   4.804 -0.2437  0.4130  0.4614
   64A      C5' 1522   7.037   6.329   4.825  0.0563  0.5590  0.2969
   64A     H5'1 1523   7.059   6.342   4.931  0.8245 -0.8861  0.3407
   64A     H5'2 1524   7.076   6.410   4.764  1.7615 -0.0080  0.5811
   64A      C4' 1525   7.092   6.197   4.769  0.5319  0.5850  0.2602
   64A      H4' 1526   7.200   6.192   4.785  1.1448  4.5588 -1.3562
   64A      O4' 1527   7.032   6.087   4.843  0.0284 -0.4313 -0.5736
   64A      C1' 1528   7.023   5.979   4.753 -0.9736  0.1275  0.3157
   64A      H1' 1529   7.073   5.892   4.796 -2.6088 -1.3747 -0.6950
   64A       N9 1530   6.887   5.940   4.714  0.4533 -0.7311 -0.0945
   64A       C8 1531   6.773   6.009   4.735  0.0989  0.0715  0.1054
   64A       H8 1532   6.772   6.112   4.767  1.7863  0.9603 -2.4016
   64A       N7 1533   6.659   5.945   4.705  0.2396  0.7887  0.2084
   64A       C5 1534   6.708   5.815   4.679 -0.1643  0.6892  0.3039
   64A       C6 1535   6.659   5.686   4.653  0.1250 -0.6367 -0.0374
   64A       N6 1536   6.535   5.645   4.664 -0.1533 -0.3158  0.1752
   64A      H61 1537   6.472   5.706   4.713  1.8757 -1.0516  4.1023
   64A      H62 1538   6.516   5.546   4.654  1.1428 -0.5885  0.1283
   64A       N1 1539   6.739   5.584   4.631 -0.5434  0.5031 -0.1177
   64A       C2 1540   6.869   5.601   4.624 -0.3509  0.0844  0.2303
   64A       H2 1541   6.934   5.522   4.588  1.0802  1.2933  0.0550
   64A       N3 1542   6.934   5.714   4.646  0.2093  0.5215 -0.3777
   64A       C4 1543   6.843   5.814   4.677 -0.4551  0.5321  0.4720
   64A      C3' 1544   7.069   6.176   4.622  0.4488  0.7651  0.3603
   64A      H3' 1545   6.965   6.194   4.597  0.7120  1.6044 -0.1478
   64A      C2' 1546   7.099   6.023   4.622 -0.3323 -0.0201  0.0027
   64A     H2'1 1547   7.053   5.982   4.532 -2.7017 -1.3959  1.7166
   64A      O2' 1548   7.234   5.988   4.633 -0.1207  0.3443 -0.1034
   64A     HO'2 1549   7.247   5.894   4.638  0.8882  0.3904 -1.3463
   64A      O3' 1550   7.165   6.247   4.549  0.2729  0.2107  0.5614
   65C        P 1551   7.144   6.277   4.394  0.0571 -0.2112 -0.0669
   65C      O1P 1552   7.269   6.329   4.340 -0.2813 -0.0938 -0.1761
   65C      O2P 1553   7.026   6.360   4.385  0.1822 -0.1555  0.3710
   65C      O5' 1554   7.113   6.144   4.312 -0.2935  0.5041 -0.8046
   65C      C5' 1555   7.203   6.037   4.311 -0.4301 -0.5200 -0.7301
   65C     H5'1 1556   7.250   6.016   4.407  1.0279 -0.8737 -1.4915
   65C     H5'2 1557   7.278   6.072   4.240  0.1860 -0.7021 -0.1777
   65C      C4' 1558   7.139   5.920   4.247 -0.0954 -0.1837  0.2625
   65C      H4' 1559   7.208   5.837   4.233 -1.0103 -1.1036  1.0455
   65C      O4' 1560   7.033   5.877   4.327 -0.3293  0.4408  0.0786
   65C      C1' 1561   6.965   5.779   4.249  0.1752  0.9760  0.4388
   65C      H1' 1562   7.014   5.682   4.261 -2.6274 -0.6618 -0.3986
   65C       N1 1563   6.823   5.765   4.289  1.0802  0.2480  0.1476
   65C       C6 1564   6.744   5.877   4.295 -0.2563 -0.0443 -0.5569
   65C       H6 1565   6.779   5.977   4.276 -0.2421 -0.3132 -1.9974
   65C       C5 1566   6.610   5.866   4.309  0.3715 -0.1839 -0.7731
   65C       H5 1567   6.546   5.953   4.319 -0.5391 -0.6974 -1.9130
   65C       C4 1568   6.551   5.737   4.317 -0.5626 -0.0961 -0.3782
   65C       N4 1569   6.421   5.720   4.300 -0.1449  0.9289 -0.9906
   65C      H41 1570   6.363   5.803   4.301  0.1524  1.1386  0.1887
   65C      H42 1571   6.400   5.635   4.251 -0.3932  0.8554 -0.7614
   65C       N3 1572   6.619   5.629   4.296 -0.0824 -1.4445  0.5548
   65C       C2 1573   6.756   5.641   4.286 -0.2989  0.0845  0.2975
   65C       O2 1574   6.817   5.535   4.269  0.6450  0.1733 -0.4183
   65C      C3' 1575   7.075   5.947   4.113  0.0175 -0.1666  0.5051
   65C      H3' 1576   7.020   6.040   4.125 -1.0391 -0.6220 -0.5562
   65C      C2' 1577   6.984   5.822   4.102 -0.8202  0.5262  0.4210
   65C     H2'1 1578   6.888   5.837   4.054  0.3073 -1.4534 -2.7943
   65C      O2' 1579   7.058   5.717   4.034 -0.4422  0.1885 -0.0926
   65C     HO'2 1580   7.052   5.722   3.938 -0.8386 -1.5593 -0.1797
   65C      O3' 1581   7.168   5.962   4.007 -0.8247  0.7692  0.1888
   66G        P 1582   7.116   6.018   3.869  0.3182  0.6238  0.3322
   66G      O1P 1583   7.236   6.077   3.807  0.7055 -0.2956 -0.3857
   66G      O2P 1584   6.999   6.109   3.887 -0.2433 -0.1512 -0.4872
   66G      O5' 1585   7.065   5.901   3.769 -0.3431  0.9361 -0.5002
   66G      C5' 1586   7.148   5.804   3.701 -1.3561  0.5939  0.1682
   66G     H5'1 1587   7.228   5.780   3.770 -0.5464  0.1495 -0.8948
   66G     H5'2 1588   7.191   5.858   3.616  0.8998  1.5233  1.8005
   66G      C4' 1589   7.061   5.690   3.658  0.1145  0.3802 -0.8498
   66G      H4' 1590   7.123   5.613   3.613 -1.6875 -1.9333  0.4444
   66G      O4' 1591   7.007   5.628   3.773 -0.3916 -0.5724 -0.5145
   66G      C1' 1592   6.893   5.563   3.732  0.1638 -0.2360  0.3595
   66G      H1' 1593   6.899   5.454   3.734 -1.9006 -0.3961  0.3762
   66G       N9 1594   6.769   5.611   3.809 -0.5609  1.0066  0.2643
   66G       C8 1595   6.759   5.728   3.874  0.4643  0.1045  0.2849
   66G       H8 1596   6.842   5.797   3.870  1.9638 -1.6581 -0.7912
   66G       N7 1597   6.654   5.743   3.951 -0.0855 -0.8062  0.2643
   66G       C5 1598   6.577   5.627   3.916 -0.3389 -0.1660 -0.9265
   66G       C6 1599   6.451   5.578   3.962  0.0116 -0.5217 -0.0192
   66G       O6 1600   6.367   5.625   4.043  0.0174 -0.1109 -0.0335
   66G       N1 1601   6.413   5.460   3.907  0.3414  0.7204  0.9011
   66G       H1 1602   6.319   5.429   3.927  0.1649 -0.0793 -1.0080
   66G       C2 1603   6.480   5.394   3.813  0.0994  0.3740 -0.2425
   66G       N2 1604   6.428   5.291   3.760  0.4871 -0.3019  0.0900
   66G      H21 1605   6.336   5.258   3.781  0.5354 -1.9043 -1.8664
   66G      H22 1606   6.480   5.240   3.690 -1.7103 -0.9506 -1.1780
   66G       N3 1607   6.601   5.429   3.764  0.4885  0.2625 -0.3518
   66G       C4 1608   6.641   5.547   3.822 -0.3589 -0.3537  0.6774
   66G      C3' 1609   6.939   5.730   3.574 -0.5351 -0.1406 -0.4721
   66G      H3' 1610   6.882   5.811   3.618 -0.7342  0.6712 -2.1353
   66G      C2' 1611   6.860   5.603   3.585 -0.5593 -0.4708 -0.9301
   66G     H2'1 1612   6.755   5.623   3.561 -0.8068  0.1421  0.5615
   66G      O2' 1613   6.915   5.511   3.500  0.3270  0.0515  0.6641
   66G     HO'2 1614   6.937   5.569   3.426  1.7721 -1.6880 -0.3784
   66G      O3' 1615   6.977   5.754   3.438  0.3216  0.2664 -0.5158
   67G        P 1616   6.883   5.841   3.341 -0.1150  0.0954  0.3415
   67G      O1P 1617   6.949   5.843   3.212  0.1406  1.2009  0.0662
   67G      O2P 1618   6.860   5.968   3.413 -0.3426  0.2205  0.0946
   67G      O5' 1619   6.743   5.763   3.321 -0.7664 -0.5737 -0.1082
   67G      C5' 1620   6.728   5.645   3.239  0.2491 -0.0397  0.3595
   67G     H5'1 1621   6.793   5.559   3.259  0.6862  0.2790  0.3317
   67G     H5'2 1622   6.732   5.664   3.132 -1.1185 -1.4713  0.0267
   67G      C4' 1623   6.587   5.592   3.267  0.0901  0.2073 -0.5269
   67G      H4' 1624   6.575   5.502   3.208  1.1955  1.4043 -2.7115
   67G      O4' 1625   6.569   5.563   3.403 -0.1836  0.7498 -0.1075
   67G      C1' 1626   6.433   5.573   3.437  0.8045 -0.2401  0.2988
   67G      H1' 1627   6.398   5.471   3.449  0.0403  0.0859  0.9371
   67G       N9 1628   6.407   5.655   3.557 -0.7659  0.3909 -0.3695
   67G       C8 1629   6.465   5.773   3.588 -0.5006  0.0844 -0.4120
   67G       H8 1630   6.557   5.807   3.542  0.0817 -2.9305 -1.7047
   67G       N7 1631   6.415   5.830   3.699 -0.5498 -0.6413 -0.2710
   67G       C5 1632   6.306   5.747   3.731 -0.1789  0.5550  0.4224
   67G       C6 1633   6.191   5.750   3.820  0.1402 -0.6614 -0.2698
   67G       O6 1634   6.169   5.832   3.911  0.6988 -0.1113  0.0098
   67G       N1 1635   6.108   5.642   3.816  0.3468 -0.0500 -0.7710
   67G       H1 1636   6.029   5.634   3.879  0.7239 -1.9923 -0.4928
   67G       C2 1637   6.118   5.545   3.729 -1.1221  0.7208  0.2958
   67G       N2 1638   6.015   5.460   3.726  0.4820 -0.0439  0.2402
   67G      H21 1639   5.929   5.482   3.774  0.6039  0.2418  0.3308
   67G      H22 1640   6.009   5.391   3.652 -2.4911  0.1278  0.1904
   67G       N3 1641   6.207   5.535   3.633 -0.0335 -0.0193  0.1712
   67G       C4 1642   6.304   5.636   3.642  0.5927  0.1501 -1.0644
   67G      C3' 1643   6.471   5.687   3.229 -0.0785 -1.1747 -0.0769
   67G      H3' 1644   6.501   5.786   3.260  1.2548 -1.2948 -0.9182
   67G      C2' 1645   6.360   5.623   3.315  0.7160  0.8812 -0.4365
   67G     H2'1 1646   6.276   5.690   3.332 -1.3983 -1.6457 -0.2911
   67G      O2' 1647   6.316   5.494   3.262  0.7726  0.7421 -0.4313
   67G     HO'2 1648   6.247   5.455   3.318  2.0263  1.9998  2.1843
   67G      O3' 1649   6.446   5.687   3.089  0.0975 -0.2805  0.0254
   68A        P 1650   6.361   5.806   3.024  0.1626 -0.1424 -0.0077
   68A      O1P 1651   6.341   5.774   2.883 -0.1363  0.3288 -0.2453
   68A      O2P 1652   6.441   5.926   3.054 -0.3980  0.1318 -0.4847
   68A      O5' 1653   6.226   5.795   3.101  0.0331  0.0476 -0.3915
   68A      C5' 1654   6.126   5.706   3.063  0.1745 -0.1041  0.4981
   68A     H5'1 1655   6.168   5.605   3.071 -0.4613 -0.4278 -0.1790
   68A     H5'2 1656   6.104   5.713   2.957  1.4093  0.5119  0.2637
   68A      C4' 1657   5.997   5.705   3.145  0.1762 -0.4127  0.0589
   68A      H4' 1658   5.943   5.613   3.122  0.8856 -1.0374  0.8372
   68A      O4' 1659   6.031   5.690   3.278 -0.1228  0.1212 -0.0860
   68A      C1' 1660   5.928   5.734   3.354  0.2108  0.4935  0.3834
   68A      H1' 1661   5.876   5.656   3.410 -1.3788  0.9596 -0.3720
   68A       N9 1662   5.963   5.828   3.463 -0.0386 -0.1218  0.1357
   68A       C8 1663   6.081   5.901   3.485 -0.2250 -0.3010 -0.5405
   68A       H8 1664   6.169   5.885   3.424  0.6070  0.9752  0.2826
   68A       N7 1665   6.079   5.984   3.589  0.5299 -0.4242  0.1336
   68A       C5 1666   5.946   5.965   3.640  0.1700  0.2145 -0.1266
   68A       C6 1667   5.865   6.019   3.744 -0.6679 -0.3280  0.2392
   68A       N6 1668   5.918   6.093   3.840  0.5929  0.0038 -0.1672
   68A      H61 1669   6.018   6.108   3.836  1.0284 -2.6787 -1.6692
   68A      H62 1670   5.865   6.113   3.923 -0.4082  1.9703 -1.2126
   68A       N1 1671   5.735   5.993   3.759 -0.4728  0.1120  0.4415
   68A       C2 1672   5.682   5.899   3.680 -0.0049 -0.3388  0.0140
   68A       H2 1673   5.577   5.887   3.698 -0.0794  1.5838  1.1814
   68A       N3 1674   5.744   5.845   3.579 -0.1905  0.6554 -0.1212
   68A       C4 1675   5.878   5.876   3.561  0.2029  0.1616 -0.8379
   68A      C3' 1676   5.916   5.833   3.132 -0.0059 -0.2673 -0.3605
   68A      H3' 1677   5.983   5.918   3.148 -0.3241 -0.4565  2.4696
   68A      C2' 1678   5.834   5.804   3.252 -0.2397 -0.8200  0.2988
   68A     H2'1 1679   5.789   5.893   3.295  2.3864  0.3935  0.6992
   68A      O2' 1680   5.727   5.711   3.232 -0.2101 -0.1158  0.3752
   68A     HO'2 1681   5.645   5.757   3.213  0.3164  2.3712  3.1935
   68A      O3' 1682   5.838   5.829   3.015 -0.2339  0.0765  0.0139
   69A        P 1683   5.739   5.945   2.961 -0.4972 -0.2289  0.1314
   69A      O1P 1684   5.705   5.920   2.818 -0.2708  0.4333  0.6685
   69A      O2P 1685   5.787   6.076   3.010 -0.4487  0.1611 -0.0900
   69A      O5' 1686   5.601   5.917   3.037 -0.1512  0.6467 -0.2712
   69A      C5' 1687   5.523   5.798   3.015 -0.0679 -0.3638 -0.4705
   69A     H5'1 1688   5.583   5.708   3.025  1.9737  1.1979  2.6125
   69A     H5'2 1689   5.484   5.799   2.913  0.7382 -2.1290 -0.8414
   69A      C4' 1690   5.402   5.792   3.115  0.1695 -0.2738 -0.1905
   69A      H4' 1691   5.368   5.689   3.104  0.8553 -0.4894 -0.3522
   69A      O4' 1692   5.454   5.819   3.244  0.0467  0.8954  1.0025
   69A      C1' 1693   5.375   5.900   3.320 -0.4099  0.4905  0.4803
   69A      H1' 1694   5.343   5.837   3.403  0.3933 -0.0324  0.4077
   69A       N9 1695   5.440   6.012   3.369  0.0433 -0.5606 -0.3085
   69A       C8 1696   5.551   6.069   3.322 -0.2557 -0.5131  0.7376
   69A       H8 1697   5.590   6.042   3.225 -0.3533 -1.2737  0.9025
   69A       N7 1698   5.600   6.165   3.395  0.2183 -0.4015 -0.0997
   69A       C5 1699   5.518   6.162   3.512  0.6772 -0.8828  0.0202
   69A       C6 1700   5.524   6.221   3.645 -0.5600 -0.1220 -0.7779
   69A       N6 1701   5.620   6.289   3.708 -0.0848 -0.7396 -0.3916
   69A      H61 1702   5.715   6.298   3.674 -0.1977  0.7138 -0.4047
   69A      H62 1703   5.605   6.304   3.807 -0.3733  2.3536 -0.8173
   69A       N1 1704   5.435   6.186   3.741 -0.7343  0.4592  0.2881
   69A       C2 1705   5.346   6.100   3.702  0.0583  0.2764 -0.3168
   69A       H2 1706   5.281   6.073   3.784 -2.1942  2.1913 -1.3665
   69A       N3 1707   5.325   6.039   3.583 -0.3858  0.1744  0.1783
   69A       C4 1708   5.413   6.077   3.490 -0.4217  0.1810  0.3659
   69A      C3' 1709   5.298   5.893   3.079 -0.0531 -0.3599 -0.6259
   69A      H3' 1710   5.338   5.986   3.039  1.0552 -0.1737  0.8551
   69A      C2' 1711   5.260   5.937   3.226  0.4395  0.5153  0.6073
   69A     H2'1 1712   5.232   6.042   3.234 -2.9438 -0.2936  0.8225
   69A      O2' 1713   5.144   5.873   3.274  0.2061  0.2694  0.2700
   69A     HO'2 1714   5.083   5.945   3.293 -1.7769 -1.0254 -0.9008
   69A      O3' 1715   5.190   5.844   3.002  0.4030 -0.3151 -0.2535
   70U        P 1716   5.108   5.944   2.918  0.3061  0.0022 -0.0752
   70U      O1P 1717   5.021   5.863   2.828  0.1942  0.4926 -0.1461
   70U      O2P 1718   5.204   6.032   2.853 -0.7747  0.4598  0.2387
   70U      O5' 1719   5.022   6.021   3.021 -0.3003 -0.4185  0.4420
   70U      C5' 1720   4.906   5.966   3.079  0.0875  0.1939 -0.2463
   70U     H5'1 1721   4.922   5.862   3.107  1.7585  0.5876  0.4059
   70U     H5'2 1722   4.831   5.966   2.999 -1.2311 -1.2829  0.9298
   70U      C4' 1723   4.854   6.046   3.202  0.2678  0.4031 -0.1093
   70U      H4' 1724   4.769   5.995   3.247  0.9690 -0.2714  0.4887
   70U      O4' 1725   4.955   6.066   3.302 -0.0468  0.2158  0.2767
   70U      C1' 1726   4.934   6.187   3.368 -0.0146  0.2675  0.2531
   70U      H1' 1727   4.885   6.178   3.464  0.9718  0.9466  0.8346
   70U       N1 1728   5.070   6.255   3.383 -0.4911 -0.2389 -0.1481
   70U       C6 1729   5.149   6.288   3.278  0.5803 -0.5877 -0.0403
   70U       H6 1730   5.114   6.261   3.179 -2.1808 -1.3539  1.0275
   70U       C5 1731   5.263   6.359   3.296 -0.0719  0.0785  0.1427
   70U       H5 1732   5.330   6.394   3.219 -0.1595  1.1493  0.5372
   70U       C4 1733   5.298   6.413   3.426  0.6308  0.7314 -0.6430
   70U       O4 1734   5.402   6.476   3.448  0.3200  0.4427 -0.1379
   70U       N3 1735   5.205   6.384   3.530  0.8614 -0.3607  0.4031
   70U       H3 1736   5.209   6.425   3.622 -1.9021  0.5223  0.2006
   70U       C2 1737   5.102   6.293   3.511  0.2712 -0.6912  0.6700
   70U       O2 1738   5.041   6.255   3.601  0.2958 -0.7971  0.0783
   70U      C3' 1739   4.816   6.188   3.154  0.2138 -0.7440  0.0938
   70U      H3' 1740   4.883   6.222   3.075 -1.7576  3.2961 -0.0622
   70U      C2' 1741   4.840   6.272   3.285  0.7974  0.6800 -0.4851
   70U     H2'1 1742   4.889   6.367   3.265  0.0853  1.0733 -0.3877
   70U      O2' 1743   4.716   6.284   3.362  0.6812  0.2335  0.3137
   70U     HO'2 1744   4.654   6.321   3.298  1.5367  0.4359 -0.4238
   70U      O3' 1745   4.689   6.186   3.101 -0.3301  0.2800 -0.1506
   71A        P 1746   4.626   6.317   3.024  0.1310  0.3017  0.0197
   71A      O1P 1747   4.499   6.269   2.975  0.0311  0.3567 -0.0204
   71A      O2P 1748   4.724   6.367   2.928  0.1457 -0.2160 -0.2120
   71A      O5' 1749   4.609   6.422   3.146 -0.1074 -0.8479  0.6750
   71A      C5' 1750   4.486   6.452   3.204  0.5320 -0.4698 -0.0437
   71A     H5'1 1751   4.465   6.376   3.279 -0.7854 -0.6614 -0.5804
   71A     H5'2 1752   4.407   6.469   3.130 -0.6521 -2.4446  0.6697
   71A      C4' 1753   4.502   6.578   3.297  0.3288  0.1898  0.1711
   71A      H4' 1754   4.408   6.586   3.351  1.1325  2.3395  1.3583
   71A      O4' 1755   4.616   6.575   3.381 -0.9143 -0.1515  0.2674
   71A      C1' 1756   4.659   6.706   3.404 -0.2445 -0.7323 -0.0213
   71A      H1' 1757   4.647   6.733   3.509 -0.0089  0.2785 -0.2520
   71A       N9 1758   4.797   6.708   3.375  0.0472 -0.8405  0.3191
   71A       C8 1759   4.851   6.640   3.270 -0.0762 -0.5747  0.1199
   71A       H8 1760   4.787   6.587   3.201 -1.0447  4.3242 -3.2554
   71A       N7 1761   4.979   6.639   3.262  0.1017  0.1441  0.1702
   71A       C5 1762   5.012   6.719   3.377  0.9858 -0.3747  0.1476
   71A       C6 1763   5.131   6.760   3.433  0.3672  0.0504 -1.0526
   71A       N6 1764   5.253   6.738   3.388 -0.2194  0.1175 -1.1437
   71A      H61 1765   5.264   6.665   3.320 -2.5462 -2.0974  0.6801
   71A      H62 1766   5.331   6.785   3.432 -0.9891 -1.2704  1.9450
   71A       N1 1767   5.124   6.845   3.537 -0.3906 -0.8919  0.1854
   71A       C2 1768   5.007   6.878   3.595 -0.9005  0.2353 -0.5336
   71A       H2 1769   4.997   6.945   3.679 -3.4949  0.9843 -1.3391
   71A       N3 1770   4.891   6.847   3.552  0.3809  0.1359 -0.5764
   71A       C4 1771   4.898   6.768   3.439 -0.2700  0.0928 -0.0374
   71A      C3' 1772   4.515   6.706   3.215  0.9339 -0.3539 -0.5748
   71A      H3' 1773   4.587   6.688   3.136  0.8777  0.4709 -0.8219
   71A      C2' 1774   4.574   6.801   3.321 -0.3796  0.2565 -0.3493
   71A     H2'1 1775   4.644   6.864   3.266 -0.0867  0.0456 -0.2209
   71A      O2' 1776   4.483   6.861   3.410  0.1194 -0.9915  0.3829
   71A     HO'2 1777   4.414   6.888   3.349  0.6594  0.6979  0.4561
   71A      O3' 1778   4.393   6.759   3.161  0.3488 -0.2761 -0.0946
   72G        P 1779   4.401   6.857   3.036 -0.5246 -0.2497  0.1733
   72G      O1P 1780   4.265   6.847   2.974  0.5332 -0.7969 -0.3095
   72G      O2P 1781   4.516   6.817   2.946  0.4401  0.5723 -0.8101
   72G      O5' 1782   4.437   7.005   3.089  0.7110 -0.0382 -0.0069
   72G      C5' 1783   4.345   7.077   3.167 -0.7099 -0.1089  0.4108
   72G     H5'1 1784   4.286   7.012   3.232  0.5092  1.1365  2.9046
   72G     H5'2 1785   4.274   7.132   3.106 -0.8987 -2.0937 -1.3000
   72G      C4' 1786   4.428   7.181   3.244 -0.3193 -0.0285  0.1858
   72G      H4' 1787   4.364   7.244   3.305  0.4141  0.9603 -0.0363
   72G      O4' 1788   4.533   7.119   3.317 -0.5197 -0.0771  0.4311
   72G      C1' 1789   4.657   7.184   3.295  0.3528  0.3076  0.3025
   72G      H1' 1790   4.700   7.212   3.391 -0.9963 -0.6014  1.2273
   72G       N9 1791   4.764   7.113   3.228 -0.4674  0.6747  0.6270
   72G       C8 1792   4.760   7.031   3.116 -0.0129 -0.3351  1.2477
   72G       H8 1793   4.669   7.014   3.060  1.4849  2.0851 -2.2608
   72G       N7 1794   4.885   6.989   3.083 -0.2098 -0.8543 -0.1422
   72G       C5 1795   4.968   7.028   3.185  0.4154 -0.7828  0.0943
   72G       C6 1796   5.109   7.009   3.205  0.6477 -0.3224  0.2241
   72G       O6 1797   5.188   6.946   3.136  0.2893 -0.0859 -0.7860
   72G       N1 1798   5.159   7.075   3.311 -0.1437 -0.0042 -0.4720
   72G       H1 1799   5.258   7.075   3.327  0.3308 -0.6154 -2.8679
   72G       C2 1800   5.086   7.151   3.394 -0.2686 -0.0902  0.2566
   72G       N2 1801   5.155   7.216   3.486  0.9106  0.3884 -0.0992
   72G      H21 1802   5.255   7.204   3.497  0.6789 -1.0419  0.7577
   72G      H22 1803   5.102   7.289   3.532  0.4139  2.3356 -3.4312
   72G       N3 1804   4.956   7.185   3.375  0.1510  0.2631  0.1751
   72G       C4 1805   4.901   7.118   3.268  0.1953  0.1050  0.4375
   72G      C3' 1806   4.496   7.282   3.151 -0.4174 -0.2757  0.2390
   72G      H3' 1807   4.520   7.236   3.055 -1.6597  2.2840 -1.3871
   72G      C2' 1808   4.622   7.320   3.232 -0.3424 -0.4048  0.3129
   72G     H2'1 1809   4.704   7.354   3.168 -0.1850 -1.2827  0.0286
   72G      O2' 1810   4.588   7.416   3.327 -0.6832  0.3533 -0.2727
   72G     HO'2 1811   4.493   7.415   3.341 -0.4013 -1.3715  2.1282
   72G      O3' 1812   4.414   7.395   3.131  0.2250  0.2288  0.1716
   73A        P 1813   4.444   7.496   3.009 -0.0718  0.2444 -0.1588
   73A      O1P 1814   4.358   7.612   3.037 -0.1885 -0.9907 -0.5118
   73A      O2P 1815   4.446   7.426   2.884 -0.7345  0.5705 -0.2484
   73A      O5' 1816   4.590   7.554   3.028 -0.5311 -0.1043 -0.1687
   73A      C5' 1817   4.620   7.665   3.118 -0.4420  0.0770  0.6322
   73A     H5'1 1818   4.577   7.656   3.218 -4.0985  1.9146 -0.5825
   73A     H5'2 1819   4.580   7.757   3.075 -1.4273 -0.7570 -0.3064
   73A      C4' 1820   4.773   7.688   3.144  0.0735  0.2481  0.7989
   73A      H4' 1821   4.770   7.752   3.232 -0.0819 -0.5089  1.3596
   73A      O4' 1822   4.840   7.572   3.188 -0.0327  0.1239 -0.0118
   73A      C1' 1823   4.971   7.580   3.144  0.1047  0.4033  0.0562
   73A      H1' 1824   5.045   7.578   3.224  1.0572  1.8346 -0.7235
   73A       N9 1825   4.987   7.463   3.058 -0.8326 -0.2421 -0.4688
   73A       C8 1826   4.900   7.405   2.966 -0.6534  0.5694 -0.6513
   73A       H8 1827   4.799   7.442   2.952 -0.4861  0.8380 -1.1848
   73A       N7 1828   4.951   7.299   2.911  0.2210 -0.0986  0.6384
   73A       C5 1829   5.078   7.287   2.957 -0.5231  0.1093  0.3452
   73A       C6 1830   5.187   7.198   2.939 -0.5877  0.4919  0.4141
   73A       N6 1831   5.189   7.095   2.858  0.8309  0.2073  0.0624
   73A      H61 1832   5.107   7.079   2.801  1.4581 -0.0939 -0.7833
   73A      H62 1833   5.263   7.027   2.867  0.2110 -0.6123 -0.8206
   73A       N1 1834   5.309   7.222   2.993  0.7428  0.0914  0.0803
   73A       C2 1835   5.308   7.321   3.083 -0.2473 -0.0873 -0.8039
   73A       H2 1836   5.401   7.352   3.129 -1.6109 -0.2228  2.2526
   73A       N3 1837   5.210   7.395   3.127 -0.3861  0.3545  0.3468
   73A       C4 1838   5.102   7.384   3.051 -0.1712 -0.3054  0.3114
   73A      C3' 1839   4.851   7.755   3.027  0.9246  0.5043  0.1765
   73A      H3' 1840   4.819   7.701   2.938 -0.1569  0.4539  0.5843
   73A      C2' 1841   4.994   7.714   3.073  0.2264 -1.1502 -0.3011
   73A     H2'1 1842   5.063   7.716   2.989 -1.9779  3.3790 -2.3737
   73A      O2' 1843   5.044   7.805   3.176  0.0876  0.2477 -0.3157
   73A     HO'2 1844   4.985   7.880   3.181 -1.2249 -0.8110  2.3392
   73A      O3' 1845   4.834   7.895   3.032  0.7233  0.3479 -0.2339
   74U        P 1846   4.863   7.988   2.908 -0.1923 -0.2977  0.1710
   74U      O1P 1847   4.831   8.123   2.952 -0.1868  0.0280  1.2827
   74U      O2P 1848   4.786   7.934   2.799 -0.8742 -0.5945  0.6230
   74U      O5' 1849   5.014   7.974   2.868 -0.3218 -0.3106 -0.7699
   74U      C5' 1850   5.116   8.037   2.948 -0.1576  1.2293  0.9834
   74U     H5'1 1851   5.096   8.011   3.052 -0.6891 -2.2166  0.1104
   74U     H5'2 1852   5.118   8.145   2.932  0.5917  0.8773 -1.7685
   74U      C4' 1853   5.249   7.969   2.908 -0.5124 -0.3605  0.0306
   74U      H4' 1854   5.326   8.010   2.972  0.9738 -1.1424 -1.1865
   74U      O4' 1855   5.260   7.829   2.940 -0.1478  0.1279  0.5205
   74U      C1' 1856   5.350   7.764   2.855 -0.5092 -0.3701  0.0958
   74U      H1' 1857   5.432   7.727   2.917 -1.0062  0.1708  1.0927
   74U       N1 1858   5.292   7.642   2.780 -0.5646  0.1073 -0.2966
   74U       C6 1859   5.159   7.621   2.763  0.5742 -0.3455 -0.2742
   74U       H6 1860   5.086   7.697   2.785  0.2718 -0.5684 -0.4808
   74U       C5 1861   5.109   7.504   2.705  0.9660 -0.1493 -0.3076
   74U       H5 1862   5.003   7.492   2.689  0.6906  0.1648  1.1379
   74U       C4 1863   5.195   7.399   2.655 -0.3157 -0.5634 -0.0064
   74U       O4 1864   5.157   7.300   2.589 -0.8038  0.0730 -0.2355
   74U       N3 1865   5.329   7.425   2.676  0.7605 -0.5199  0.0626
   74U       H3 1866   5.391   7.352   2.642  0.5619 -1.2334  1.1935
   74U       C2 1867   5.379   7.541   2.729 -0.5030 -0.2550 -0.5431
   74U       O2 1868   5.502   7.548   2.744  0.2569  0.2169  0.6241
   74U      C3' 1869   5.288   7.977   2.762 -0.4616 -0.2025 -0.7065
   74U      H3' 1870   5.211   7.938   2.695  0.6570 -0.1233 -2.0818
   74U      C2' 1871   5.400   7.875   2.760 -0.0962  0.3919  0.3189
   74U     H2'1 1872   5.414   7.834   2.660 -2.3115 -0.2982  0.2222
   74U      O2' 1873   5.517   7.930   2.822 -0.7764 -0.4340  0.1612
   74U     HO'2 1874   5.511   8.020   2.790 -1.1954 -0.6377 -0.3457
   74U      O3' 1875   5.341   8.105   2.721  0.6967  0.8570 -0.1743
   75A        P 1876   5.359   8.137   2.568  0.4715 -0.0306 -0.4361
   75A      O1P 1877   5.414   8.274   2.560  0.0341 -0.7175 -0.3591
   75A      O2P 1878   5.231   8.098   2.502 -0.2367 -0.1043  0.1183
   75A      O5' 1879   5.467   8.041   2.507 -0.2268  0.4058 -0.2110
   75A      C5' 1880   5.606   8.069   2.520  0.3222  0.7710  0.1682
   75A     H5'1 1881   5.616   8.080   2.628 -3.8630  1.8064  0.6189
   75A     H5'2 1882   5.641   8.158   2.468  1.7420  0.8013  1.0905
   75A      C4' 1883   5.697   7.955   2.472  0.3902  0.1651 -0.3901
   75A      H4' 1884   5.802   7.977   2.491 -0.0953  0.4401  2.3352
   75A      O4' 1885   5.663   7.830   2.538  0.2069  0.0641 -0.3067
   75A      C1' 1886   5.680   7.725   2.437 -0.2267 -0.4798 -0.0870
   75A      H1' 1887   5.754   7.662   2.485  0.8701  2.5218  2.5771
   75A       N9 1888   5.555   7.652   2.402 -0.7509 -0.6134  0.2628
   75A       C8 1889   5.427   7.683   2.427  0.4490  0.4346  0.3605
   75A       H8 1890   5.402   7.782   2.463  0.6266 -0.1183  2.0739
   75A       N7 1891   5.341   7.589   2.396 -0.7520  0.4940  0.9346
   75A       C5 1892   5.429   7.489   2.353 -0.0642  0.5419 -0.4366
   75A       C6 1893   5.420   7.355   2.305  0.0730  0.3824  0.3911
   75A       N6 1894   5.306   7.286   2.291 -0.4660 -0.2036 -0.1494
   75A      H61 1895   5.216   7.332   2.284 -1.0552 -1.5099 -1.5952
   75A      H62 1896   5.318   7.195   2.249  1.2513  0.2595 -0.7140
   75A       N1 1897   5.519   7.285   2.259 -0.6866 -0.0417  0.3222
   75A       C2 1898   5.641   7.341   2.263 -0.3111  0.0953 -0.3212
   75A       H2 1899   5.714   7.278   2.214  0.2039  0.7077 -0.3452
   75A       N3 1900   5.677   7.457   2.323  0.5717 -0.2643 -0.0434
   75A       C4 1901   5.559   7.524   2.364 -0.8890  0.1365 -0.0049
   75A      C3' 1902   5.680   7.946   2.325  1.3741 -0.0841 -0.4404
   75A      H3' 1903   5.574   7.935   2.305  1.0291  0.6106  0.8795
   75A      C2' 1904   5.738   7.800   2.315 -0.8046  0.9898  0.7888
   75A     H2'1 1905   5.718   7.745   2.223  1.2115 -0.5889  1.2139
   75A      O2' 1906   5.875   7.787   2.319 -0.6222 -0.0245 -0.0905
   75A     HO'2 1907   5.896   7.694   2.305  1.1174  0.2071  0.6760
   75A      O3' 1908   5.758   8.039   2.244 -0.0536 -0.0094  0.1180
   76A        P 1909   5.714   8.081   2.097  0.4617  0.3011  0.1748
   76A      O1P 1910   5.806   8.179   2.050 -0.0551 -0.3787  0.1663
   76A      O2P 1911   5.568   8.112   2.099  0.0319  0.1193 -0.5237
   76A      O5' 1912   5.741   7.947   2.010 -0.1504  0.1758 -0.5746
   76A      C5' 1913   5.868   7.899   1.993  0.2505 -0.5947  0.0605
   76A     H5'1 1914   5.918   7.894   2.090  1.3305 -1.3580 -0.5112
   76A     H5'2 1915   5.913   7.965   1.919 -1.8027 -2.9295 -3.5688
   76A      C4' 1916   5.890   7.761   1.924 -0.2436 -0.0970 -0.5822
   76A      H4' 1917   5.997   7.758   1.908  0.1339  0.4112  1.5626
   76A      O4' 1918   5.833   7.660   2.010  0.3807  0.4703  0.3562
   76A      C1' 1919   5.792   7.547   1.931  0.0728 -0.7139  0.3850
   76A      H1' 1920   5.846   7.454   1.951  0.0642 -0.9417 -0.6152
   76A       N9 1921   5.654   7.513   1.972  0.0100 -0.8493 -0.3858
   76A       C8 1922   5.558   7.593   2.028  0.1902  0.1595 -0.2447
   76A       H8 1923   5.576   7.690   2.071  0.8095 -0.1639  0.2285
   76A       N7 1924   5.438   7.535   2.033 -0.3190 -0.2774 -0.8171
   76A       C5 1925   5.458   7.422   1.963  0.9098 -0.0027 -0.2835
   76A       C6 1926   5.377   7.319   1.923  0.2486  0.4817 -0.2766
   76A       N6 1927   5.247   7.326   1.924 -0.0989 -0.7456  0.6972
   76A      H61 1928   5.202   7.414   1.941  1.2416  0.4462 -1.3904
   76A      H62 1929   5.198   7.248   1.883 -1.9949  1.7863 -2.3337
   76A       N1 1930   5.426   7.208   1.873 -0.4671 -0.0265 -0.0656
   76A       C2 1931   5.561   7.198   1.859 -0.1078 -0.3315 -0.5741
   76A       H2 1932   5.583   7.099   1.821 -2.5585 -0.0091 -3.2545
   76A       N3 1933   5.651   7.292   1.878 -0.2096 -0.1266 -0.5616
   76A       C4 1934   5.590   7.402   1.934  0.2292  0.0981 -0.5119
   76A      C3' 1935   5.819   7.738   1.793  0.0224  0.1773  0.0098
   76A      H3' 1936   5.722   7.786   1.806 -0.4569 -0.4934 -0.9766
   76A      C2' 1937   5.796   7.584   1.786 -0.6364  1.1795 -0.4902
   76A     H2'1 1938   5.705   7.558   1.732  0.0782  1.3974 -1.8350
   76A      O2' 1939   5.912   7.517   1.734  0.1883  0.4741 -0.3718
   76A     HO'2 1940   5.942   7.563   1.655 -0.1792 -0.6628 -1.2041
   76A      O3' 1941   5.893   7.789   1.684  0.5665 -0.1208 -0.1146
   77U        P 1942   5.826   7.852   1.560  0.4631  0.0723  0.1061
   77U      O1P 1943   5.924   7.935   1.485  0.2424  0.3239 -0.2834
   77U      O2P 1944   5.701   7.919   1.600  0.6726  0.4258 -0.9949
   77U      O5' 1945   5.787   7.724   1.471 -0.0970 -0.2413  0.7329
   77U      C5' 1946   5.894   7.647   1.414 -0.8818 -0.5854 -0.3426
   77U     H5'1 1947   5.971   7.625   1.487 -0.4874  3.6381  0.8034
   77U     H5'2 1948   5.939   7.710   1.337 -0.4637  3.1185  2.6261
   77U      C4' 1949   5.835   7.523   1.358 -0.4611 -0.5979  0.1095
   77U      H4' 1950   5.918   7.461   1.324  0.6670  0.7117  0.3665
   77U      O4' 1951   5.776   7.449   1.461  0.0525  0.1744 -0.5843
   77U      C1' 1952   5.663   7.381   1.403 -0.2079 -0.5774  0.1570
   77U      H1' 1953   5.695   7.277   1.396 -1.2154 -0.9196  0.4175
   77U       N1 1954   5.534   7.390   1.474  0.1680 -0.8331 -0.2533
   77U       C6 1955   5.491   7.517   1.515  0.2928  0.4557  0.5604
   77U       H6 1956   5.562   7.598   1.509  1.8243 -0.8487  0.4627
   77U       C5 1957   5.362   7.528   1.550  0.9169  0.5947  0.1595
   77U       H5 1958   5.316   7.620   1.583  0.9796  0.3869  0.8478
   77U       C4 1959   5.271   7.411   1.566  0.2940  0.3186  0.0824
   77U       O4 1960   5.164   7.419   1.624 -0.1653 -0.1995  0.0342
   77U       N3 1961   5.322   7.293   1.521 -0.1929  0.1167 -0.5297
   77U       H3 1962   5.253   7.220   1.528 -2.2447  1.7372 -2.4370
   77U       C2 1963   5.450   7.277   1.478 -0.7556 -0.0521 -0.6103
   77U       O2 1964   5.481   7.167   1.437 -0.6114 -0.2605 -0.3790
   77U      C3' 1965   5.728   7.553   1.251 -0.4079 -0.7244 -0.3029
   77U      H3' 1966   5.667   7.640   1.278  1.4812  0.2779  0.9555
   77U      C2' 1967   5.649   7.421   1.252 -0.0716  0.0783  0.9909
   77U     H2'1 1968   5.547   7.445   1.220  0.4654  1.0794 -0.0267
   77U      O2' 1969   5.716   7.325   1.165 -0.1936 -0.0032  0.0505
   77U     HO'2 1970   5.750   7.378   1.093  1.7325 -0.5643  0.4875
   77U      O3' 1971   5.784   7.581   1.124 -0.6674  0.1462  0.3254
   78U        P 1972   5.705   7.643   1.008  0.0995  0.0139  0.3726
   78U      O1P 1973   5.805   7.669   0.896  0.5277  0.7831 -0.1201
   78U      O2P 1974   5.617   7.753   1.060 -0.2722  0.0873  0.6623
   78U      O5' 1975   5.609   7.524   0.962 -0.1977  0.1400  0.1214
   78U      C5' 1976   5.642   7.430   0.863  0.6698  0.6620  0.5983
   78U     H5'1 1977   5.744   7.394   0.870 -0.0434 -2.0653 -1.3121
   78U     H5'2 1978   5.650   7.489   0.771 -0.6362  1.0501  0.7156
   78U      C4' 1979   5.545   7.315   0.830 -1.2456 -0.0153 -0.3473
   78U      H4' 1980   5.587   7.244   0.758 -1.2405  0.7380 -1.1003
   78U      O4' 1981   5.498   7.261   0.951 -0.0796  0.3080  0.0174
   78U      C1' 1982   5.364   7.212   0.927 -0.0015  0.3542 -0.2183
   78U      H1' 1983   5.362   7.103   0.924  3.3521  0.1610  0.3954
   78U       N1 1984   5.250   7.251   1.015 -0.6437  0.1754 -0.1831
   78U       C6 1985   5.263   7.369   1.082 -0.5299  0.3052  0.1472
   78U       H6 1986   5.347   7.435   1.075  0.5951 -1.1792 -1.4410
   78U       C5 1987   5.172   7.412   1.171 -0.3371  0.1273  0.0075
   78U       H5 1988   5.182   7.496   1.237 -0.8624 -0.5585  1.0030
   78U       C4 1989   5.064   7.327   1.207  0.3099 -0.0555 -0.1921
   78U       O4 1990   4.970   7.352   1.280 -0.1085 -0.2221 -0.7561
   78U       N3 1991   5.060   7.204   1.132 -1.2573 -0.5310  0.0701
   78U       H3 1992   4.995   7.133   1.163 -1.4387  0.4869  2.2592
   78U       C2 1993   5.150   7.161   1.039  0.4212 -0.4028 -0.5876
   78U       O2 1994   5.136   7.058   0.982  0.1929  0.5139  0.9678
   78U      C3' 1995   5.425   7.376   0.760 -0.0259  0.1835  0.5155
   78U      H3' 1996   5.383   7.462   0.813  0.8103  0.6317  0.4729
   78U      C2' 1997   5.322   7.263   0.787  0.5316  0.1142  0.1047
   78U     H2'1 1998   5.220   7.301   0.793 -0.0724 -1.6217  2.2089
   78U      O2' 1999   5.326   7.149   0.700  0.6190  0.3256  0.7489
   78U     HO'2 2000   5.254   7.159   0.637  0.6810 -2.1137  0.1913
   78U      O3' 2001   5.433   7.408   0.624 -0.2312 -0.1559 -0.3726
   79A        P 2002   5.320   7.501   0.566 -0.8165  0.0844  0.9463
   79A      O1P 2003   5.378   7.545   0.439  0.0413  0.0658  0.4590
   79A      O2P 2004   5.286   7.605   0.666  0.0843  0.0919 -0.2936
   79A      O5' 2005   5.198   7.407   0.530 -0.5558 -0.2042 -0.0685
   79A      C5' 2006   5.207   7.301   0.436 -0.1206  0.6536 -0.2658
   79A     H5'1 2007   5.299   7.244   0.452 -0.9728 -1.2477 -1.6985
   79A     H5'2 2008   5.218   7.342   0.336  2.4648  3.9894  1.1853
   79A      C4' 2009   5.085   7.202   0.455 -1.0116 -0.3175 -0.7576
   79A      H4' 2010   5.093   7.114   0.391  1.4115 -0.2924 -0.5798
   79A      O4' 2011   5.069   7.183   0.595 -0.0856 -0.0197 -0.6296
   79A      C1' 2012   4.933   7.164   0.630 -0.6123  0.6195 -0.4973
   79A      H1' 2013   4.916   7.074   0.690 -1.2266  1.2952  0.3931
   79A       N9 2014   4.896   7.278   0.724 -0.0839  0.1785 -0.4587
   79A       C8 2015   4.963   7.384   0.770 -0.8442 -0.1006 -0.1544
   79A       H8 2016   5.061   7.412   0.736 -0.0986 -1.8320  0.4354
   79A       N7 2017   4.906   7.445   0.868 -0.4426  0.6463  0.0900
   79A       C5 2018   4.786   7.372   0.888 -0.4191  0.2318  0.0527
   79A       C6 2019   4.686   7.375   0.978  0.0673 -0.5096  0.2048
   79A       N6 2020   4.675   7.456   1.088  0.4482  0.0860 -0.4053
   79A      H61 2021   4.738   7.534   1.102 -0.9678  1.2794 -0.3933
   79A      H62 2022   4.602   7.436   1.155 -1.0310  4.6253 -0.2845
   79A       N1 2023   4.584   7.285   0.974 -0.9876  0.1729 -1.1439
   79A       C2 2024   4.594   7.192   0.888 -0.0463 -0.2956 -0.1134
   79A       H2 2025   4.505   7.131   0.886 -1.2985  1.1817  3.4519
   79A       N3 2026   4.690   7.171   0.794 -0.0340  0.7364  0.3389
   79A       C4 2027   4.784   7.267   0.799  0.1296 -1.0528  0.2536
   79A      C3' 2028   4.950   7.258   0.411 -0.2391  0.6263 -0.8113
   79A      H3' 2029   4.955   7.360   0.448  2.5235 -0.2989  1.7647
   79A      C2' 2030   4.855   7.166   0.503 -0.6379 -0.0616  0.0181
   79A     H2'1 2031   4.759   7.215   0.516 -1.7214 -1.9248 -0.5823
   79A      O2' 2032   4.828   7.040   0.453  0.3925 -0.5779 -0.0835
   79A     HO'2 2033   4.732   7.038   0.458  0.3991 -0.6833 -0.0005
   79A      O3' 2034   4.918   7.253   0.274 -0.3742 -0.1482  0.0509
   80A        P 2035   4.827   7.372   0.214 -0.2306 -0.0039  0.8968
   80A      O1P 2036   4.820   7.348   0.069 -0.2128  0.2615 -0.5020
   80A      O2P 2037   4.866   7.507   0.267  0.3674  0.7364 -0.2892
   80A      O5' 2038   4.688   7.337   0.273  0.0388  0.2920  0.5987
   80A      C5' 2039   4.616   7.212   0.232  0.1864 -0.3530 -0.6092
   80A     H5'1 2040   4.676   7.121   0.236 -0.4860 -0.7859  0.0966
   80A     H5'2 2041   4.578   7.223   0.131  2.7095  2.0879 -1.4206
   80A      C4' 2042   4.494   7.203   0.321  0.8605 -0.1672  0.1770
   80A      H4' 2043   4.431   7.123   0.282 -0.6610  1.1880 -0.3009
   80A      O4' 2044   4.516   7.186   0.459  0.5442  0.5152 -0.8278
   80A      C1' 2045   4.412   7.243   0.534  0.6413 -0.3867 -0.1069
   80A      H1' 2046   4.366   7.163   0.591  0.9273  0.1768  0.9527
   80A       N9 2047   4.453   7.351   0.624 -0.2134  0.3420  1.0266
   80A       C8 2048   4.564   7.429   0.628 -0.5998  0.1097 -0.0156
   80A       H8 2049   4.643   7.418   0.556 -1.2908  1.9738 -1.1411
   80A       N7 2050   4.567   7.528   0.712 -0.4912 -0.5019  0.6427
   80A       C5 2051   4.446   7.508   0.781  0.2413  0.8257  0.5112
   80A       C6 2052   4.379   7.571   0.891 -0.3185  0.6100 -0.1593
   80A       N6 2053   4.425   7.673   0.967 -0.5322 -0.2846 -0.4084
   80A      H61 2054   4.510   7.721   0.939 -1.6193  0.5106 -2.6106
   80A      H62 2055   4.372   7.726   1.035  2.5883  1.4384  0.8896
   80A       N1 2056   4.253   7.532   0.924 -0.2279  0.2879 -0.2259
   80A       C2 2057   4.201   7.429   0.870 -0.0420  0.7737  0.5044
   80A       H2 2058   4.110   7.397   0.920 -1.1883  2.5013 -0.3735
   80A       N3 2059   4.255   7.356   0.768  0.3467 -0.2111 -0.2003
   80A       C4 2060   4.373   7.403   0.723  0.0087 -1.4115 -0.2769
   80A      C3' 2061   4.415   7.331   0.314 -0.5828 -0.3799 -0.4366
   80A      H3' 2062   4.479   7.418   0.333 -0.1645 -0.2986 -2.0898
   80A      C2' 2063   4.317   7.306   0.432  0.1916  0.4932 -0.6745
   80A     H2'1 2064   4.270   7.400   0.459 -2.9957 -1.2674  0.3862
   80A      O2' 2065   4.215   7.217   0.402 -0.1270 -0.0158 -0.6650
   80A     HO'2 2066   4.176   7.247   0.319  0.1130  0.2419 -0.6830
   80A      O3' 2067   4.337   7.348   0.194 -0.0481  0.4325 -0.4083
   81U        P 2068   4.304   7.495   0.140 -0.2292 -0.2861 -0.2614
   81U      O1P 2069   4.200   7.471   0.042 -0.3182  0.3413 -0.1907
   81U      O2P 2070   4.425   7.566   0.094  0.1348  0.1342  0.3892
   81U      O5' 2071   4.235   7.571   0.259  0.4055 -0.3529  0.7235
   81U      C5' 2072   4.098   7.534   0.297  0.0934 -0.5555  0.2981
   81U     H5'1 2073   4.087   7.428   0.319  1.4818 -0.2928  2.7197
   81U     H5'2 2074   4.042   7.556   0.206  0.4267  0.6306  0.3582
   81U      C4' 2075   4.043   7.625   0.404  0.3600  0.4465 -0.1617
   81U      H4' 2076   3.943   7.593   0.432  0.9674  0.4721  2.2436
   81U      O4' 2077   4.122   7.616   0.520 -0.2776  0.3271 -0.2134
   81U      C1' 2078   4.113   7.722   0.609  0.8765  0.1819  0.3292
   81U      H1' 2079   4.041   7.694   0.686  0.5377  0.3833  0.0868
   81U       N1 2080   4.232   7.776   0.665  0.6567 -0.3225 -0.3225
   81U       C6 2081   4.352   7.769   0.601  0.2985  0.4696 -0.1866
   81U       H6 2082   4.363   7.701   0.518  0.0575  0.0410  0.1230
   81U       C5 2083   4.455   7.845   0.642  0.6423  0.0875  0.2080
   81U       H5 2084   4.543   7.840   0.579 -1.1734 -0.6248 -2.4212
   81U       C4 2085   4.445   7.937   0.751 -0.2018  0.0787  0.5372
   81U       O4 2086   4.535   8.009   0.799 -0.5062 -0.2335 -0.4179
   81U       N3 2087   4.324   7.936   0.814  0.3680 -1.0184  0.6720
   81U       H3 2088   4.308   7.992   0.897 -0.5356 -2.6931  1.6744
   81U       C2 2089   4.221   7.855   0.778  0.4055 -0.3426  0.0806
   81U       O2 2090   4.127   7.841   0.847 -0.1011 -0.0843  0.3073
   81U      C3' 2091   4.055   7.772   0.378 -0.2037 -0.2470  0.6544
   81U      H3' 2092   4.156   7.798   0.347 -0.2355 -0.6468  0.2138
   81U      C2' 2093   4.033   7.826   0.521  0.1505  0.1450 -0.0357
   81U     H2'1 2094   4.081   7.922   0.539  0.2704  0.0550  0.1297
   81U      O2' 2095   3.890   7.815   0.561 -0.3229 -0.5293  0.1625
   81U     HO'2 2096   3.825   7.849   0.501 -1.6930 -1.2485  1.1779
   81U      O3' 2097   3.951   7.824   0.292 -0.1555  0.5811  0.5516
   82U        P 2098   3.935   7.981   0.257  0.0274 -0.1807  0.4326
   82U      O1P 2099   3.864   7.996   0.130 -0.0980 -0.2028 -0.3221
   82U      O2P 2100   4.060   8.050   0.272 -0.4731 -0.4442  0.5110
   82U      O5' 2101   3.830   8.020   0.370  0.2249 -0.2935  0.5478
   82U      C5' 2102   3.700   7.979   0.356  0.0012 -0.4846 -0.4438
   82U     H5'1 2103   3.697   7.870   0.347  1.5123 -0.8066  1.9783
   82U     H5'2 2104   3.659   8.022   0.265  0.2536 -1.1210 -0.8599
   82U      C4' 2105   3.606   8.034   0.462 -1.0217 -0.0505 -0.1759
   82U      H4' 2106   3.521   7.967   0.452 -0.5979 -0.3890 -1.8205
   82U      O4' 2107   3.678   8.013   0.579  0.7028  0.3239 -0.1256
   82U      C1' 2108   3.687   8.135   0.653 -0.6186  0.8698  0.2676
   82U      H1' 2109   3.599   8.147   0.716 -0.7637 -1.5149  0.6217
   82U       N1 2110   3.810   8.135   0.732  1.0177  0.2452  0.0672
   82U       C6 2111   3.930   8.134   0.666  0.3519 -0.2695  0.2266
   82U       H6 2112   3.937   8.131   0.559  2.2108 -0.3697  0.3273
   82U       C5 2113   4.048   8.148   0.733 -0.1293 -0.8429  0.7692
   82U       H5 2114   4.140   8.164   0.679  0.0614  2.1420  1.8260
   82U       C4 2115   4.043   8.158   0.885 -0.4311 -0.0846  0.2849
   82U       O4 2116   4.137   8.163   0.959 -0.3706 -0.0040  0.8519
   82U       N3 2117   3.913   8.163   0.938  0.3326 -0.6926  0.1944
   82U       H3 2118   3.892   8.179   1.036  0.2405 -0.5830  0.1577
   82U       C2 2119   3.796   8.162   0.865 -0.3945  0.2379 -0.5269
   82U       O2 2120   3.689   8.173   0.916  0.1688 -0.3195 -0.0845
   82U      C3' 2121   3.579   8.190   0.451 -0.0199 -0.3620  0.4345
   82U      H3' 2122   3.596   8.228   0.351 -1.0302  0.1142  0.4300
   82U      C2' 2123   3.686   8.240   0.542  0.5349 -0.2875  0.3323
   82U     H2'1 2124   3.784   8.236   0.495  0.2714 -0.5005 -0.2089
   82U      O2' 2125   3.652   8.371   0.576  0.3080  0.1099 -0.0720
   82U     HO'2 2126   3.730   8.413   0.613  2.3197 -3.1654 -0.1448
   82U      O3' 2127   3.444   8.215   0.498 -0.2237 -0.5876 -0.3816
   82U      H3T 2128   3.430   8.309   0.508  1.7484 -0.2144 -0.7190
   9.03306   9.03306   6.38734   0.00000   0.00000   0.00000   0.00000   4.51652   4.51652
