# Supplementary material for: Constant-pH Molecular Dynamics of Cationic Peptide Dendrimers Binding to siRNA
Source: J Chem Inf Model. 2026 Feb 5;66(8):4734–43. doi: 10.1021/acs.jcim.5c02636 (PMC13126635; doi:10.1021/acs.jcim.5c02636)
Supplement: Supplementary file 2 [file ci5c02636_si_002.zip › zip/MH18D3_07_in_4.gro]

Protein t=   0.00000
 2128
    1LY0      N    1   6.200   6.308   2.406 -0.0253 -0.2596  0.6684
    1LY0     H1    2   6.139   6.369   2.352  1.3619  0.8787  0.3406
    1LY0     H2    3   6.171   6.323   2.501  0.2592 -0.9894  0.8759
    1LY0     H3    4   6.185   6.213   2.375  0.9612  0.4006 -2.1144
    1LY0     CA    5   6.341   6.355   2.385  0.0390  0.1269  0.4967
    1LY0     HA    6   6.336   6.464   2.376 -0.6146  0.1744  1.3022
    1LY0     CB    7   6.434   6.304   2.493 -0.6136 -0.0052 -0.0415
    1LY0    HB1    8   6.530   6.348   2.468 -0.1171 -1.3895 -0.6405
    1LY0    HB2    9   6.421   6.196   2.494  0.5968 -0.1574  0.1633
    1LY0     CG   10   6.403   6.350   2.631  0.3101  0.1514 -0.3746
    1LY0    HG1   11   6.300   6.319   2.650  0.3691 -0.4177 -0.9583
    1LY0    HG2   12   6.404   6.459   2.631 -0.8208  0.2897  2.6767
    1LY0     CD   13   6.491   6.281   2.726  1.1638 -0.3281 -0.4245
    1LY0    HD1   14   6.594   6.312   2.710  1.5959 -1.3532  0.2377
    1LY0    HD2   15   6.481   6.174   2.712  0.1250 -0.1679 -1.0158
    1LY0     CE   16   6.460   6.315   2.871  0.1465  0.0057  0.6443
    1LY0    HE1   17   6.433   6.420   2.874  0.0038  0.1514 -2.7021
    1LY0    HE2   18   6.550   6.308   2.932  1.3268  0.4487 -0.9895
    1LY0     NZ   19   6.352   6.249   2.941  0.5941  0.3796 -0.1923
    1LY0    HZ1   20   6.334   6.156   2.905  0.0868 -0.6234  2.3896
    1LY0    HZ2   21   6.363   6.243   3.042 -3.8994 -0.3230  0.4832
    1LY0    HZ3   22   6.270   6.307   2.934 -1.7346 -2.2057  2.5569
    1LY0      C   23   6.387   6.299   2.253 -0.2582  0.4035  0.5620
    1LY0      O   24   6.354   6.185   2.224 -0.3181 -0.6105  0.1110
    2LER      N   25   6.462   6.377   2.179  0.3927 -0.2903 -0.4864
    2LER      H   26   6.486   6.466   2.219  0.8449  0.7165 -2.8549
    2LER     CA   27   6.519   6.345   2.051  1.4517 -0.0350  0.3543
    2LER     HA   28   6.433   6.344   1.985  0.8702  0.1398  1.0923
    2LER     CB   29   6.619   6.456   2.012 -0.2915 -0.2730  0.0832
    2LER    HB1   30   6.720   6.414   2.016 -0.8943 -1.9559 -1.1485
    2LER    HB2   31   6.620   6.542   2.079  1.2933 -0.6571  0.5858
    2LER     CG   32   6.604   6.512   1.870 -0.4287  0.2929 -0.3393
    2LER     HG   33   6.606   6.422   1.809 -0.8255 -0.4643  0.7347
    2LER    CD1   34   6.472   6.593   1.865  0.4071  0.1300 -0.8502
    2LER   HD11   35   6.445   6.638   1.770 -2.6387 -2.4482 -1.3820
    2LER   HD12   36   6.390   6.529   1.899  1.4875  0.7292  3.4930
    2LER   HD13   37   6.469   6.667   1.945 -1.5110  0.5110 -1.2077
    2LER    CD2   38   6.710   6.611   1.827  0.0491  0.4609 -0.9977
    2LER   HD21   39   6.805   6.559   1.813  0.5507  0.7596  0.9713
    2LER   HD22   40   6.695   6.652   1.727  2.6911  2.2254 -0.7705
    2LER   HD23   41   6.716   6.689   1.903 -1.0835 -0.4807  0.0962
    2LER      C   42   6.575   6.205   2.033 -1.1030  0.6621  0.4490
    2LER      O   43   6.542   6.139   1.927  0.2430 -0.4410  0.8094
    3LYR      N   44   6.660   6.154   2.122 -0.6673  0.2334  0.2201
    3LYR      H   45   6.693   6.217   2.194  0.8858  0.9877 -1.1002
    3LYR     CA   46   6.721   6.024   2.113  0.1813  0.2226 -0.5925
    3LYR     HA   47   6.776   5.998   2.203  1.2973 -0.1930 -1.3777
    3LYR     CB   48   6.826   6.015   1.992 -0.0670 -0.0074 -0.5167
    3LYR    HB1   49   6.776   6.010   1.895 -1.4279 -2.0722  0.2130
    3LYR    HB2   50   6.876   5.921   2.009  1.0519  0.8327  1.0856
    3LYR     CG   51   6.933   6.127   1.991  0.2936  0.0416 -0.0380
    3LYR    HG1   52   6.886   6.226   1.992  1.4083  0.6266  2.7410
    3LYR    HG2   53   6.986   6.119   1.896 -0.3097 -0.0059 -0.3766
    3LYR     CD   54   7.034   6.135   2.106  0.2415 -0.7062 -0.7937
    3LYR    HD1   55   6.985   6.140   2.203  2.0614 -0.1180  0.1459
    3LYR    HD2   56   7.099   6.223   2.102  1.7066 -1.4343  2.7201
    3LYR     CE   57   7.121   6.010   2.097 -0.4839 -0.1048  0.1650
    3LYR    HE1   58   7.198   6.040   2.027 -0.8570 -0.2958 -0.3313
    3LYR    HE2   59   7.063   5.923   2.068 -0.6366 -0.5946  1.8207
    3LYR     NZ   60   7.194   5.989   2.222  0.2673 -0.4643  0.2972
    3LYR    HZ1   61   7.141   5.993   2.308  0.0679 -1.0948  0.2089
    3LYR      C   62   6.613   5.910   2.099  0.3107 -0.7163  0.0256
    3LYR      O   63   6.617   5.825   2.008 -1.1576  0.3285  0.1306
    4LY0      N   64   6.500   5.921   2.177  0.0651  0.6571  0.3317
    4LY0      H   65   6.491   5.993   2.247  2.4392  0.1113  1.2871
    4LY0     CA   66   6.394   5.819   2.167  0.0218  0.2591 -0.5569
    4LY0     HA   67   6.449   5.725   2.174  1.0709  0.8414 -0.7959
    4LY0     CB   68   6.302   5.823   2.294 -0.1367 -0.1979 -0.4710
    4LY0    HB1   69   6.239   5.912   2.289  1.0147  0.6011 -1.6827
    4LY0    HB2   70   6.356   5.840   2.387 -1.0938  0.8720 -0.0850
    4LY0     CG   71   6.212   5.699   2.314 -0.3765  0.6379  0.9153
    4LY0    HG1   72   6.279   5.613   2.307  1.2354  1.9686 -2.1379
    4LY0    HG2   73   6.146   5.696   2.228 -0.3341 -5.1257  0.6857
    4LY0     CD   74   6.123   5.712   2.446  0.1116  0.0237  1.0329
    4LY0    HD1   75   6.061   5.800   2.427  1.3240  0.4741 -1.2115
    4LY0    HD2   76   6.178   5.739   2.536  1.4325  0.0512  0.2501
    4LY0     CE   77   6.043   5.580   2.466 -0.3382 -0.0914  0.6791
    4LY0    HE1   78   6.119   5.502   2.460  0.5502  0.8382 -1.0250
    4LY0    HE2   79   5.973   5.576   2.382 -0.4591  0.7491  0.7316
    4LY0     NZ   80   5.977   5.577   2.595  0.3809 -0.1534  0.5978
    4LY0    HZ1   81   5.936   5.665   2.625  1.1086  1.1424 -1.9793
    4LY0    HZ2   82   5.907   5.505   2.586 -0.1650  0.6060 -2.3754
    4LY0    HZ3   83   6.051   5.555   2.660 -0.4327 -0.9663  1.2825
    4LY0      C   84   6.313   5.817   2.034  0.3736  0.1406 -0.2446
    4LY0      O   85   6.253   5.708   2.001  0.4443 -0.5336  0.0583
    5LER      N   86   6.317   5.926   1.957  0.5893 -0.6608  0.1338
    5LER      H   87   6.367   6.008   1.988 -1.0962  0.1884  0.7243
    5LER     CA   88   6.253   5.933   1.825  0.0033 -0.2871  0.4002
    5LER     HA   89   6.155   5.885   1.831 -1.2146  1.1158 -4.2936
    5LER     CB   90   6.218   6.082   1.782 -0.9067 -0.7143 -0.6750
    5LER    HB1   91   6.164   6.094   1.688 -2.4004  1.2613  0.3556
    5LER    HB2   92   6.306   6.145   1.767 -0.1939 -1.5593 -0.1076
    5LER     CG   93   6.140   6.166   1.889  0.4019 -0.1699  0.0598
    5LER     HG   94   6.191   6.159   1.985  0.5840  0.2714 -0.0054
    5LER    CD1   95   6.125   6.315   1.846 -0.1035 -1.1357  0.2453
    5LER   HD11   96   6.081   6.375   1.926  1.2019  4.3367 -2.6093
    5LER   HD12   97   6.220   6.360   1.817 -1.0736  0.5313 -0.4985
    5LER   HD13   98   6.063   6.317   1.756  2.0234 -0.7286 -1.2915
    5LER    CD2   99   5.997   6.112   1.915 -0.2611  0.4923  0.9614
    5LER   HD21  100   5.953   6.108   1.816  3.0659 -0.9747 -0.6282
    5LER   HD22  101   6.006   6.010   1.954 -2.2585 -0.2473 -0.3552
    5LER   HD23  102   5.943   6.172   1.988  2.9383  0.6374  3.4032
    5LER      C  103   6.320   5.862   1.712 -0.2218  0.2086 -0.0926
    5LER      O  104   6.264   5.846   1.603 -0.2989 -0.3059  0.2388
    6LYR      N  105   6.445   5.825   1.728 -0.1260  0.2095 -0.1390
    6LYR      H  106   6.483   5.840   1.821  1.7338 -0.6873 -0.7094
    6LYR     CA  107   6.523   5.751   1.628  0.4735  0.3226 -0.4306
    6LYR     HA  108   6.457   5.683   1.574  0.4921  0.7812 -1.0398
    6LYR     CB  109   6.633   5.671   1.704 -0.1222  0.3995  0.3248
    6LYR    HB1  110   6.667   5.728   1.790  0.1927  1.1805 -0.2996
    6LYR    HB2  111   6.720   5.653   1.642 -0.1303 -0.0490  0.4435
    6LYR     CG  112   6.581   5.540   1.756  0.0916  0.6728 -0.4272
    6LYR    HG1  113   6.537   5.482   1.674 -0.4555 -1.0090  0.9861
    6LYR    HG2  114   6.508   5.562   1.835 -0.2870  0.2119 -0.6394
    6LYR     CD  115   6.674   5.438   1.817 -0.7716  0.2436  0.4641
    6LYR    HD1  116   6.778   5.452   1.788 -0.1853  0.8790  2.6932
    6LYR    HD2  117   6.643   5.338   1.787 -0.7877  0.4832 -0.3395
    6LYR     CE  118   6.672   5.441   1.972 -0.2512 -0.1872 -0.4995
    6LYR    HE1  119   6.704   5.343   2.007 -0.1532  0.1603  0.4195
    6LYR    HE2  120   6.569   5.453   2.004 -1.1198 -1.1352 -2.7291
    6LYR     NZ  121   6.761   5.539   2.033  0.8061 -0.0772 -0.3512
    6LYR    HZ1  122   6.723   5.632   2.043 -0.4252 -0.6537  0.5667
    6LYR      C  123   6.589   5.852   1.529 -0.1590  1.0880 -0.2885
    6LYR      O  124   6.638   5.810   1.422 -0.3781 -0.3242 -0.0190
    7LER      N  125   6.584   5.985   1.554  0.1405  0.1789 -0.1028
    7LER      H  126   6.530   6.002   1.638  0.9344 -3.6337  1.3897
    7LER     CA  127   6.629   6.094   1.467  0.3672 -0.2886  0.2935
    7LER     HA  128   6.599   6.076   1.364 -0.5647 -1.5045  0.7505
    7LER     CB  129   6.552   6.221   1.507  0.0751  0.3302 -0.8774
    7LER    HB1  130   6.593   6.306   1.452  2.9140 -1.4384 -1.7133
    7LER    HB2  131   6.574   6.234   1.613 -0.3905  0.8299 -0.8356
    7LER     CG  132   6.401   6.218   1.488  0.4621  0.1524 -0.1647
    7LER     HG  133   6.357   6.139   1.549 -0.0504  1.1478  0.7901
    7LER    CD1  134   6.348   6.350   1.538 -0.7855  0.3066 -0.1880
    7LER   HD11  135   6.356   6.427   1.462 -1.6452 -0.3440 -0.9711
    7LER   HD12  136   6.244   6.351   1.572 -0.8658  2.5155 -0.3782
    7LER   HD13  137   6.409   6.375   1.625  0.0491  1.0410 -0.9710
    7LER    CD2  138   6.341   6.191   1.349 -0.3536 -0.1176  0.0967
    7LER   HD21  139   6.238   6.226   1.354 -0.2820  0.1869 -0.4358
    7LER   HD22  140   6.395   6.248   1.273 -0.8769  0.2319 -0.0256
    7LER   HD23  141   6.348   6.087   1.318  0.7894  0.0090 -0.1204
    7LER      C  142   6.782   6.115   1.474 -0.4240  0.1895  0.0733
    7LER      O  143   6.849   6.070   1.565 -0.1761  0.1134 -0.5457
    8LER      N  144   6.842   6.192   1.383 -0.0918  0.0737 -0.2089
    8LER      H  145   6.790   6.212   1.300  0.0708 -0.8103 -0.5357
    8LER     CA  146   6.977   6.269   1.392 -0.0563 -0.0336  0.3190
    8LER     HA  147   6.970   6.330   1.302  0.3265 -0.9255 -0.3284
    8LER     CB  148   6.974   6.367   1.506  0.0691  0.0428  0.1197
    8LER    HB1  149   6.965   6.302   1.593 -2.8004 -1.3474 -1.0676
    8LER    HB2  150   6.881   6.424   1.500 -2.3514 -3.6818 -0.9781
    8LER     CG  151   7.095   6.463   1.515  0.1414 -0.2386  0.5372
    8LER     HG  152   7.186   6.406   1.530  0.7657  0.0284 -1.7767
    8LER    CD1  153   7.111   6.558   1.398  0.2431 -0.3580 -0.5430
    8LER   HD11  154   7.190   6.629   1.425 -1.4909  1.1129  0.9205
    8LER   HD12  155   7.162   6.503   1.319 -0.1378 -2.2807  0.4721
    8LER   HD13  156   7.018   6.602   1.363 -0.5327  0.2686  2.0760
    8LER    CD2  157   7.083   6.537   1.644  0.5325 -0.4049  0.0723
    8LER   HD21  158   7.178   6.585   1.666  0.3925  0.4763 -1.1664
    8LER   HD22  159   7.006   6.613   1.632 -0.2341 -1.2798 -0.7915
    8LER   HD23  160   7.057   6.474   1.729 -0.3984 -0.7014 -0.4125
    8LER      C  161   7.097   6.178   1.382  0.1995  0.1284  0.2299
    8LER      O  162   7.193   6.208   1.315  0.1406  0.5050 -0.3470
    9LYR      N  163   7.089   6.054   1.431  0.6191 -0.6484 -0.3221
    9LYR      H  164   7.011   6.044   1.494  0.1544  2.3733 -0.2704
    9LYR     CA  165   7.187   5.949   1.435 -0.5765  1.1670  0.3055
    9LYR     HA  166   7.227   5.933   1.335 -1.1500  0.9587  0.1097
    9LYR     CB  167   7.113   5.816   1.490 -0.7536 -0.2372  0.4218
    9LYR    HB1  168   7.082   5.853   1.588  1.8445  0.3045  1.1127
    9LYR    HB2  169   7.187   5.736   1.489  0.0092  0.4529  0.0324
    9LYR     CG  170   6.996   5.770   1.400 -0.0396 -0.3815  0.7120
    9LYR    HG1  171   6.906   5.824   1.428 -0.6009 -0.8921 -0.0977
    9LYR    HG2  172   6.981   5.665   1.424  0.3210 -0.4933  0.4650
    9LYR     CD  173   7.028   5.772   1.244 -0.2522 -0.1951  0.1684
    9LYR    HD1  174   7.116   5.710   1.227 -0.0047  0.4831 -1.1568
    9LYR    HD2  175   7.032   5.872   1.202  0.3754  0.4705  1.7481
    9LYR     CE  176   6.918   5.698   1.170  0.3833  0.4601 -0.4033
    9LYR    HE1  177   6.896   5.600   1.213  0.1057  0.8708  0.3969
    9LYR    HE2  178   6.958   5.686   1.069  1.5958  1.3685 -0.0493
    9LYR     NZ  179   6.795   5.779   1.175 -0.1901 -0.4955 -0.5163
    9LYR    HZ1  180   6.745   5.772   1.263  0.0586 -1.6032 -0.4544
    9LYR      C  181   7.303   5.989   1.526  0.3595  0.3263  0.1526
    9LYR      O  182   7.283   6.038   1.636 -0.5619  0.1813  0.7191
   10LER      N  183   7.431   5.952   1.492  0.5716 -0.0165  0.4530
   10LER      H  184   7.447   5.909   1.402 -1.2603 -0.4156  0.2762
   10LER     CA  185   7.550   5.961   1.574 -0.3350  0.2447  0.3791
   10LER     HA  186   7.507   5.924   1.668 -1.8992  0.3158 -0.2812
   10LER     CB  187   7.660   5.864   1.520  0.0236 -0.2888 -0.5296
   10LER    HB1  188   7.689   5.885   1.418 -1.3678 -2.2231 -1.3959
   10LER    HB2  189   7.625   5.761   1.506  1.6554 -0.7522 -1.4737
   10LER     CG  190   7.781   5.856   1.620 -0.6160  0.1747  0.2707
   10LER     HG  191   7.821   5.950   1.659 -0.5045 -0.2533  1.2215
   10LER    CD1  192   7.744   5.751   1.731 -0.4098  0.9469 -1.4919
   10LER   HD11  193   7.759   5.648   1.698  2.0584  1.0269 -0.8162
   10LER   HD12  194   7.814   5.761   1.813  1.4672 -1.7368 -2.6168
   10LER   HD13  195   7.642   5.767   1.766  0.0475  1.1879 -0.2231
   10LER    CD2  196   7.902   5.798   1.551  0.4945 -0.1201  0.0429
   10LER   HD21  197   7.880   5.692   1.536  0.9917 -0.3632  0.9825
   10LER   HD22  198   7.917   5.847   1.455  0.2577  0.8863  0.5065
   10LER   HD23  199   7.991   5.816   1.611  1.0966  0.4899 -1.0113
   10LER      C  200   7.599   6.106   1.584 -0.2187  0.0727  0.0056
   10LER      O  201   7.626   6.168   1.480 -0.1852  0.7188 -0.9365
   11LER      N  202   7.599   6.157   1.704 -0.2138  0.7462  0.4916
   11LER      H  203   7.582   6.091   1.779  1.5855 -1.7184 -1.1223
   11LER     CA  204   7.611   6.299   1.742  0.4692  1.2752 -0.2603
   11LER     HA  205   7.536   6.352   1.683 -0.8675  1.0231  1.1376
   11LER     CB  206   7.579   6.319   1.889  0.0185  0.5437 -0.1579
   11LER    HB1  207   7.606   6.422   1.915  0.0704  0.3807  0.4419
   11LER    HB2  208   7.627   6.242   1.949  0.5357  3.1727  3.0695
   11LER     CG  209   7.422   6.302   1.926  0.1463  0.0610  0.1708
   11LER     HG  210   7.381   6.204   1.901  1.7128 -0.3480 -0.9199
   11LER    CD1  211   7.390   6.333   2.072  0.2248 -0.1163  0.5939
   11LER   HD11  212   7.389   6.441   2.086 -1.1866  0.1354 -1.0916
   11LER   HD12  213   7.298   6.283   2.105  0.6165 -1.6634 -0.5463
   11LER   HD13  214   7.475   6.297   2.130  0.5398 -0.6937 -0.2168
   11LER    CD2  215   7.326   6.401   1.850 -1.3087  0.1877  0.1568
   11LER   HD21  216   7.223   6.371   1.869 -0.5818 -2.4135  0.4348
   11LER   HD22  217   7.336   6.507   1.872  0.4447  0.0030  0.3340
   11LER   HD23  218   7.347   6.385   1.744 -1.2813 -1.0265  0.3275
   11LER      C  219   7.745   6.360   1.705 -0.1248  0.0671 -0.1076
   11LER      O  220   7.767   6.477   1.726 -0.5255 -0.2461  0.4898
   12LER      N  221   7.831   6.287   1.637 -0.6784 -0.1946 -0.1612
   12LER      H  222   7.803   6.196   1.604  2.9190 -1.3881 -0.3073
   12LER     CA  223   7.955   6.341   1.574  0.0434 -0.2856  0.8930
   12LER     HA  224   8.002   6.410   1.644 -0.7349  0.4406  0.7146
   12LER     CB  225   8.044   6.222   1.544 -0.5197  0.4942 -0.5040
   12LER    HB1  226   8.095   6.250   1.452 -1.3008  2.5069 -0.3744
   12LER    HB2  227   7.978   6.138   1.524 -4.4677  3.3739 -0.7497
   12LER     CG  228   8.147   6.190   1.654 -0.1485 -0.3011 -0.4506
   12LER     HG  229   8.183   6.282   1.700  1.8451 -1.4120  0.3350
   12LER    CD1  230   8.083   6.113   1.760 -0.0046  0.8426  0.5781
   12LER   HD11  231   8.146   6.089   1.845  1.6380 -1.7214 -1.2247
   12LER   HD12  232   7.991   6.158   1.797 -0.2675 -0.4983  1.6342
   12LER   HD13  233   8.054   6.019   1.713 -2.0322  1.2704  0.8446
   12LER    CD2  234   8.268   6.112   1.600  0.0993 -0.2182 -0.1039
   12LER   HD21  235   8.300   6.159   1.507  0.4817 -0.3327 -0.0330
   12LER   HD22  236   8.351   6.123   1.670  0.2365 -1.1681 -0.1116
   12LER   HD23  237   8.252   6.005   1.590  1.3630 -0.4142 -0.1731
   12LER      C  238   7.934   6.432   1.446 -0.0509  0.3395 -0.5996
   12LER      O  239   7.844   6.402   1.370 -0.0900 -0.2000 -0.3130
   13LER      N  240   8.013   6.535   1.427 -0.0192  0.4584 -0.0151
   13LER      H  241   8.097   6.555   1.479 -0.7493 -0.2114  1.4726
   13LER     CA  242   7.968   6.637   1.331  0.3034 -0.0675 -0.0388
   13LER     HA  243   7.861   6.634   1.311 -0.1336  0.5876  1.8839
   13LER     CB  244   7.997   6.771   1.397 -0.1853 -0.3368  0.5857
   13LER    HB1  245   7.963   6.853   1.333 -0.3660 -0.3081  0.7153
   13LER    HB2  246   8.104   6.789   1.407 -0.1756  0.2908 -0.5094
   13LER     CG  247   7.934   6.791   1.532  0.5611 -0.4860  0.5095
   13LER     HG  248   7.967   6.717   1.605 -0.8986 -0.8205  0.8822
   13LER    CD1  249   7.931   6.930   1.586 -0.2834 -0.4632  0.2519
   13LER   HD11  250   8.036   6.961   1.591 -0.2992  0.1079 -2.0195
   13LER   HD12  251   7.885   7.009   1.526  1.3659  0.0329 -0.4178
   13LER   HD13  252   7.894   6.943   1.688  0.0347  0.6545  0.2460
   13LER    CD2  253   7.779   6.774   1.525  0.2294 -0.2888 -0.1980
   13LER   HD21  254   7.720   6.810   1.609  1.5121  0.5953  0.3562
   13LER   HD22  255   7.735   6.824   1.439 -1.3873 -1.8965 -0.3539
   13LER   HD23  256   7.758   6.668   1.509 -0.6783  0.0353 -1.2995
   13LER      C  257   8.028   6.633   1.189  0.6637 -0.0981  0.2059
   13LER      O  258   7.976   6.695   1.094 -0.4385 -0.3322 -0.1899
   14NH2      N  259   8.147   6.566   1.168 -0.1471  0.2326 -0.1412
   14NH2     H1  260   8.195   6.524   1.246  0.0666  0.7769  0.0269
   14NH2     H2  261   8.175   6.549   1.073  0.6020  1.3048 -0.1369
   15LY0      N  262   7.540   5.503   2.453  0.5231 -0.5142 -0.3916
   15LY0     H1  263   7.623   5.447   2.464  0.5038 -0.3628  0.6864
   15LY0     H2  264   7.474   5.458   2.391 -2.4580  2.5632  0.1841
   15LY0     H3  265   7.496   5.517   2.543  1.3664 -0.4788  0.0172
   15LY0     CA  266   7.574   5.640   2.404  0.5003 -0.7056  0.4657
   15LY0     HA  267   7.640   5.691   2.473  2.1450 -0.6915 -1.0360
   15LY0     CB  268   7.641   5.629   2.261 -0.3699  0.1103  1.0743
   15LY0    HB1  269   7.721   5.556   2.254 -0.9483 -0.3972 -2.8065
   15LY0    HB2  270   7.683   5.726   2.232  2.6858 -1.1768  0.7824
   15LY0     CG  271   7.546   5.586   2.141  0.5571 -0.8884 -0.0404
   15LY0    HG1  272   7.468   5.659   2.120  1.8218  0.0537 -1.7285
   15LY0    HG2  273   7.494   5.500   2.182 -0.2660 -0.2238  0.3479
   15LY0     CD  274   7.617   5.537   2.014 -0.7401  0.0762  0.3876
   15LY0    HD1  275   7.691   5.460   2.034  2.5362  2.3819 -1.7179
   15LY0    HD2  276   7.680   5.612   1.966 -1.1663  0.1946  0.0061
   15LY0     CE  277   7.521   5.501   1.913  0.4214 -0.2109  0.0574
   15LY0    HE1  278   7.478   5.594   1.876  0.8667  0.2151  0.6033
   15LY0    HE2  279   7.441   5.441   1.958  1.4953 -1.3233  0.5597
   15LY0     NZ  280   7.571   5.425   1.800 -0.2805 -0.4131  0.7022
   15LY0    HZ1  281   7.604   5.335   1.833 -0.4897 -0.8500 -0.2480
   15LY0    HZ2  282   7.505   5.420   1.724 -3.0583  2.3456  2.6502
   15LY0    HZ3  283   7.652   5.473   1.765 -0.0687 -1.5746 -0.4704
   15LY0      C  284   7.450   5.734   2.400  0.1694 -0.5256  0.0633
   15LY0      O  285   7.340   5.692   2.365  0.1174  0.2194  0.0755
   16LER      N  286   7.472   5.869   2.416 -0.6358  0.0417 -0.3906
   16LER      H  287   7.562   5.903   2.446 -0.3916 -0.5594 -0.4227
   16LER     CA  288   7.376   5.971   2.385  0.6454  0.2010  0.3222
   16LER     HA  289   7.289   5.955   2.449  2.4936 -0.1860  2.9041
   16LER     CB  290   7.418   6.117   2.411 -0.2050  0.7314 -0.2289
   16LER    HB1  291   7.338   6.184   2.380 -1.1257 -0.5920 -0.8440
   16LER    HB2  292   7.504   6.128   2.345  0.4257 -0.8462  0.2653
   16LER     CG  293   7.466   6.135   2.560  0.0873 -0.1570 -0.2389
   16LER     HG  294   7.550   6.071   2.585 -1.0141 -1.3607  0.4997
   16LER    CD1  295   7.513   6.281   2.556 -0.3183 -0.5258 -0.0754
   16LER   HD11  296   7.429   6.350   2.558 -0.1152 -0.2908  1.1277
   16LER   HD12  297   7.571   6.303   2.646  2.9443 -0.6494 -1.9747
   16LER   HD13  298   7.580   6.296   2.471 -1.0367 -0.9122 -0.7272
   16LER    CD2  299   7.347   6.119   2.656 -0.3204  0.1694 -0.3194
   16LER   HD21  300   7.362   6.172   2.750 -0.7355  0.1839 -0.2561
   16LER   HD22  301   7.251   6.159   2.622 -0.3098  0.8826  0.4483
   16LER   HD23  302   7.333   6.014   2.681  2.3353  0.2726  2.0393
   16LER      C  303   7.326   5.968   2.237  0.1689  0.8750  0.1056
   16LER      O  304   7.403   5.954   2.143 -0.0359 -0.0256 -0.2637
   17LY0      N  305   7.195   6.574   2.758 -0.7343  0.0627  0.5049
   17LY0     H1  306   7.128   6.534   2.821 -3.0587  0.2012 -1.7279
   17LY0     H2  307   7.274   6.512   2.745 -0.0232  0.9225  0.6252
   17LY0     H3  308   7.241   6.651   2.805 -2.1889  1.3278 -0.0648
   17LY0     CA  309   7.139   6.624   2.626  0.2329  0.4384  0.4603
   17LY0     HA  310   7.054   6.686   2.656 -0.5458  0.3951 -1.4899
   17LY0     CB  311   7.242   6.700   2.545  0.3916 -0.2031  0.0297
   17LY0    HB1  312   7.281   6.779   2.609  1.1249 -0.2548 -0.3480
   17LY0    HB2  313   7.195   6.732   2.452  0.6937 -0.0763 -0.0772
   17LY0     CG  314   7.354   6.611   2.488 -0.6141  0.2750 -0.5986
   17LY0    HG1  315   7.311   6.525   2.438 -1.5868  0.0161  0.6179
   17LY0    HG2  316   7.408   6.579   2.577 -1.8075  0.4467  0.2209
   17LY0     CD  317   7.442   6.701   2.404 -0.2676  0.0172 -0.5374
   17LY0    HD1  318   7.492   6.777   2.464 -0.4499  1.0179 -1.6199
   17LY0    HD2  319   7.372   6.747   2.334 -1.4304 -2.7347 -1.3168
   17LY0     CE  320   7.542   6.624   2.319  0.4995  0.3337  0.3661
   17LY0    HE1  321   7.489   6.539   2.276  1.6935  0.0778 -0.6556
   17LY0    HE2  322   7.631   6.595   2.374 -1.3532 -0.9731  2.9084
   17LY0     NZ  323   7.587   6.699   2.202 -0.1860 -0.3209  0.8834
   17LY0    HZ1  324   7.677   6.660   2.175 -0.4970 -0.2364 -0.3470
   17LY0    HZ2  325   7.511   6.690   2.136 -0.3646 -0.4728  1.1101
   17LY0    HZ3  326   7.605   6.798   2.214  2.0921  0.0894 -3.5528
   17LY0      C  327   7.076   6.503   2.551  0.4448 -0.1829 -0.1382
   17LY0      O  328   7.136   6.396   2.544  0.5108  0.3329 -0.0246
   18LER      N  329   6.959   6.523   2.486  0.7006  0.4814  0.4747
   18LER      H  330   6.916   6.614   2.495 -1.0409 -0.0963 -1.2639
   18LER     CA  331   6.890   6.436   2.389 -0.3124 -0.1663 -0.4615
   18LER     HA  332   6.791   6.478   2.375 -0.3011 -0.3366 -1.0808
   18LER     CB  333   6.958   6.448   2.256  0.2299 -0.1746  0.9254
   18LER    HB1  334   6.882   6.408   2.189 -1.9328  1.4923  2.2548
   18LER    HB2  335   7.046   6.383   2.261  1.1378  0.9236 -0.0926
   18LER     CG  336   7.001   6.591   2.206 -0.4939  0.2303 -0.3827
   18LER     HG  337   7.076   6.635   2.272  1.1657 -1.3112 -1.1619
   18LER    CD1  338   7.065   6.571   2.067  0.4864  0.5019 -0.6833
   18LER   HD11  339   7.104   6.663   2.025  0.1609  0.1504 -1.8079
   18LER   HD12  340   7.147   6.499   2.073 -1.2416 -1.4869  3.4994
   18LER   HD13  341   6.989   6.526   2.003 -0.4991  2.4868 -0.9684
   18LER    CD2  342   6.880   6.688   2.199  0.3620  0.2005  0.2276
   18LER   HD21  343   6.917   6.776   2.146  1.6514 -0.7359 -0.4768
   18LER   HD22  344   6.801   6.639   2.143  1.2076 -0.5715 -0.3291
   18LER   HD23  345   6.849   6.719   2.299  1.4124  0.1146  0.5899
   18LER      C  346   6.855   6.292   2.433 -0.6619 -0.1540  0.3291
   18LER      O  347   6.782   6.220   2.365  0.5613  0.8782 -0.6344
   19LYR      N  348   6.903   6.250   2.549  0.4842  0.2904 -0.3202
   19LYR      H  349   6.960   6.307   2.609  1.5899  0.4870 -1.5324
   19LYR     CA  350   6.885   6.112   2.603  0.3250  0.9009  0.3384
   19LYR     HA  351   6.782   6.079   2.590  0.7797  0.3361 -2.4043
   19LYR     CB  352   6.917   6.108   2.750 -0.0424  0.3681 -0.1530
   19LYR    HB1  353   7.016   6.153   2.761  0.4740 -0.6586 -0.4681
   19LYR    HB2  354   6.940   6.003   2.769 -0.1746  0.3027 -0.3542
   19LYR     CG  355   6.817   6.165   2.848 -0.4828  0.0378  0.1275
   19LYR    HG1  356   6.725   6.112   2.824 -0.1972 -0.6089  0.4227
   19LYR    HG2  357   6.817   6.271   2.821 -0.6435  0.2717  1.0301
   19LYR     CD  358   6.862   6.130   2.993  0.2293 -0.5501  0.2972
   19LYR    HD1  359   6.969   6.140   3.010  0.3677 -1.6710  0.1151
   19LYR    HD2  360   6.848   6.023   3.006  1.6443 -0.9043 -0.8491
   19LYR     CE  361   6.778   6.213   3.093 -0.3174  0.3888 -0.2732
   19LYR    HE1  362   6.673   6.204   3.066 -0.1417 -1.8826 -0.4624
   19LYR    HE2  363   6.811   6.316   3.093  1.4698 -0.1269  1.5088
   19LYR     NZ  364   6.786   6.151   3.227 -0.3904 -0.5662  0.2459
   19LYR    HZ1  365   6.869   6.165   3.283 -1.1795  2.4272  0.8154
   19LYR      C  366   6.965   6.002   2.527 -0.2418  0.1420 -0.0342
   19LYR      O  367   7.060   6.032   2.458  0.1383  0.2187 -0.4441
   20LY0      N  368   6.932   5.870   2.546  0.1090 -0.2409 -0.4934
   20LY0      H  369   6.856   5.853   2.610 -0.4673  4.0446  0.2404
   20LY0     CA  370   6.997   5.752   2.484 -0.2746 -0.5173  0.1748
   20LY0     HA  371   7.103   5.774   2.467 -0.0645 -1.0787  0.7162
   20LY0     CB  372   6.978   5.628   2.572 -0.1450 -0.4891  0.7306
   20LY0    HB1  373   7.021   5.541   2.523 -1.4506 -1.0964  0.6090
   20LY0    HB2  374   6.872   5.603   2.580 -0.3298  0.5780  1.9142
   20LY0     CG  375   7.037   5.642   2.716 -0.2158 -0.3410  0.3670
   20LY0    HG1  376   7.021   5.554   2.777 -0.3821 -0.3323  0.3349
   20LY0    HG2  377   6.977   5.720   2.762 -0.4870 -0.8412  0.8719
   20LY0     CD  378   7.183   5.672   2.727  0.3295 -0.1543  0.0663
   20LY0    HD1  379   7.194   5.699   2.832 -0.7010  1.1581 -0.1213
   20LY0    HD2  380   7.209   5.764   2.673 -0.6714  0.7638  1.0841
   20LY0     CE  381   7.279   5.573   2.663 -0.7393  0.1259 -0.0247
   20LY0    HE1  382   7.251   5.586   2.558 -0.2845  0.3746 -0.1191
   20LY0    HE2  383   7.261   5.469   2.690 -0.6297 -0.1685 -1.0342
   20LY0     NZ  384   7.418   5.607   2.697 -0.3538 -0.4270  0.3071
   20LY0    HZ1  385   7.481   5.580   2.622 -0.1647  3.0504 -0.9616
   20LY0    HZ2  386   7.419   5.707   2.707 -0.1397 -0.4020  0.0450
   20LY0    HZ3  387   7.440   5.573   2.790  0.7863 -1.7378 -0.3903
   20LY0      C  388   6.936   5.727   2.349  0.3761 -0.1865  0.0034
   20LY0      O  389   6.826   5.770   2.318 -0.0610  0.1525  0.2224
   21LER      N  390   7.010   5.652   2.263 -0.0523  1.2817  0.7404
   21LER      H  391   7.098   5.613   2.294 -1.5152 -3.0140  0.1224
   21LER     CA  392   6.970   5.634   2.119  0.2527 -0.1592 -0.0180
   21LER     HA  393   6.908   5.721   2.096  0.0170 -0.4237 -0.3879
   21LER     CB  394   7.105   5.642   2.042 -1.0289 -0.0119  0.8587
   21LER    HB1  395   7.156   5.546   2.043 -2.0930 -0.5904  0.8877
   21LER    HB2  396   7.169   5.707   2.102 -0.3307  0.5864 -0.5015
   21LER     CG  397   7.099   5.704   1.900 -0.0665  0.2922  0.5888
   21LER     HG  398   7.079   5.810   1.904  5.3501  1.6203  2.9212
   21LER    CD1  399   7.236   5.694   1.827 -0.4775  0.3497  0.1301
   21LER   HD11  400   7.311   5.738   1.893  0.7741 -2.0245  0.4128
   21LER   HD12  401   7.244   5.589   1.798 -0.5028  0.2556  0.4487
   21LER   HD13  402   7.226   5.753   1.736 -2.3996  0.6227  0.4825
   21LER    CD2  403   6.996   5.631   1.815  0.0716 -0.4241 -0.5708
   21LER   HD21  404   6.898   5.658   1.854  1.5731  0.3888  3.0222
   21LER   HD22  405   7.002   5.658   1.710 -1.0906  1.9745 -0.0945
   21LER   HD23  406   7.013   5.524   1.827 -1.7651 -0.9345 -2.0487
   21LER      C  407   6.885   5.515   2.079 -0.1327  0.1675  1.3001
   21LER      O  408   6.925   5.402   2.104 -0.4591 -0.0335  0.6437
   22LY0      N  409   7.127   5.739   3.428  0.0681 -0.1658  0.7510
   22LY0     H1  410   7.093   5.654   3.386  0.2190 -1.2546  2.7168
   22LY0     H2  411   7.097   5.747   3.524  0.0762 -0.4707  0.7776
   22LY0     H3  412   7.228   5.752   3.428  0.1788 -0.9104 -0.7554
   22LY0     CA  413   7.080   5.852   3.349  0.4161 -0.3620  0.1272
   22LY0     HA  414   7.122   5.943   3.394 -1.2119  0.0201  0.9349
   22LY0     CB  415   7.139   5.866   3.213 -1.0766  0.2010  0.1151
   22LY0    HB1  416   7.089   5.940   3.150 -0.9592 -0.3583 -0.6460
   22LY0    HB2  417   7.134   5.774   3.155 -0.9478 -0.8199  1.6827
   22LY0     CG  418   7.288   5.911   3.227 -0.0588 -0.1142  0.5517
   22LY0    HG1  419   7.341   5.834   3.283 -0.2054 -0.4405  0.2497
   22LY0    HG2  420   7.287   6.000   3.291 -3.1436  0.2606  0.1399
   22LY0     CD  421   7.361   5.942   3.095  0.3716 -0.4579 -0.5495
   22LY0    HD1  422   7.320   6.035   3.057 -1.5904 -0.8865  0.3452
   22LY0    HD2  423   7.337   5.861   3.025  2.1734 -1.3496 -0.1892
   22LY0     CE  424   7.508   5.935   3.120 -0.2800 -0.4595 -0.5335
   22LY0    HE1  425   7.511   5.829   3.145 -0.7492 -0.3001  0.2245
   22LY0    HE2  426   7.537   5.990   3.210  1.9891  0.0446 -1.5220
   22LY0     NZ  427   7.594   5.956   3.006  0.0159  0.0450  0.7631
   22LY0    HZ1  428   7.590   6.051   2.971  1.4976 -0.0999  0.0971
   22LY0    HZ2  429   7.685   5.924   3.037  0.2880  0.0717  0.0131
   22LY0    HZ3  430   7.554   5.897   2.935 -0.5219 -1.8561  2.5335
   22LY0      C  431   6.924   5.859   3.349  0.1721  0.2994  0.3997
   22LY0      O  432   6.858   5.787   3.273  0.2005 -0.5762  0.5740
   23LER      N  433   6.867   5.943   3.426 -0.0157 -0.0944  0.0465
   23LER      H  434   6.922   6.010   3.479  0.2700 -0.1125 -0.2215
   23LER     CA  435   6.722   5.980   3.400 -1.1376  0.4711 -0.2213
   23LER     HA  436   6.663   5.889   3.392 -1.2595  0.2350  2.4641
   23LER     CB  437   6.664   6.030   3.529 -0.4413 -0.3227 -0.0091
   23LER    HB1  438   6.558   6.054   3.531 -0.3024  0.2904  0.3282
   23LER    HB2  439   6.716   6.122   3.556  0.4975 -1.2772  1.6125
   23LER     CG  440   6.690   5.941   3.650  0.4419  0.4247 -0.4597
   23LER     HG  441   6.796   5.953   3.672  0.9994 -0.7142 -2.3039
   23LER    CD1  442   6.589   5.994   3.758  0.5302 -0.2777  0.4083
   23LER   HD11  443   6.593   5.922   3.840  1.0803  0.1355  0.7581
   23LER   HD12  444   6.620   6.086   3.809  0.1408 -1.4190  2.8686
   23LER   HD13  445   6.485   5.994   3.725 -0.2016  1.3162  2.4801
   23LER    CD2  446   6.663   5.797   3.623 -0.2243  0.3358 -0.2238
   23LER   HD21  447   6.569   5.782   3.570  0.3964  0.3839 -1.3433
   23LER   HD22  448   6.740   5.753   3.560 -1.4559 -2.9811  0.3684
   23LER   HD23  449   6.656   5.730   3.709 -0.7265 -1.1232 -1.3547
   23LER      C  450   6.690   6.068   3.275  0.7979 -0.0032  0.2679
   23LER      O  451   6.583   6.052   3.218  0.1757 -0.4577 -0.4645
   24LY0      N  452   7.474   5.880   0.573 -0.0235  0.0064  0.0161
   24LY0     H1  453   7.519   5.806   0.521 -0.6509 -0.4559  0.1181
   24LY0     H2  454   7.465   5.859   0.671  2.2117 -0.8284  0.1078
   24LY0     H3  455   7.384   5.897   0.529  0.3121  0.7715 -0.3916
   24LY0     CA  456   7.546   6.004   0.559  0.6066  0.7204  0.0712
   24LY0     HA  457   7.654   5.986   0.569  0.5344  1.0652  1.7819
   24LY0     CB  458   7.508   6.070   0.429  0.6065 -0.5390  0.2362
   24LY0    HB1  459   7.407   6.109   0.435  1.4773  1.5471  3.2457
   24LY0    HB2  460   7.517   5.992   0.353 -0.5565 -1.9512  1.4893
   24LY0     CG  461   7.596   6.191   0.389  0.0965  0.3094 -0.1891
   24LY0    HG1  462   7.571   6.271   0.458 -0.1698 -0.5996  0.8026
   24LY0    HG2  463   7.569   6.232   0.291 -1.1880  1.6792  0.6943
   24LY0     CD  464   7.748   6.159   0.398  0.6657  0.2838 -0.0107
   24LY0    HD1  465   7.771   6.076   0.331  0.4775 -0.2313  0.5529
   24LY0    HD2  466   7.770   6.121   0.497  0.2588  0.5343  0.1745
   24LY0     CE  467   7.844   6.271   0.359  0.7953 -0.1462  0.6624
   24LY0    HE1  468   7.772   6.348   0.334 -1.3017 -2.0861  0.3951
   24LY0    HE2  469   7.914   6.235   0.284 -0.6530 -1.3954 -0.1568
   24LY0     NZ  470   7.930   6.325   0.473  0.7529  0.2278 -0.7038
   24LY0    HZ1  471   7.887   6.387   0.541  2.4858 -1.7407  2.3995
   24LY0    HZ2  472   7.979   6.250   0.520  0.3525  0.2638 -0.2184
   24LY0    HZ3  473   8.009   6.366   0.426  1.0610 -0.7250 -1.0402
   24LY0      C  474   7.491   6.095   0.675 -0.1524 -0.0934  0.5780
   24LY0      O  475   7.372   6.118   0.691  0.5304 -0.8084 -0.0639
   25LER      N  476   7.585   6.152   0.747 -0.8123 -0.2060  0.4255
   25LER      H  477   7.677   6.126   0.714 -1.5577  0.0025 -2.0126
   25LER     CA  478   7.577   6.242   0.862 -0.4540  0.1588  0.1632
   25LER     HA  479   7.496   6.197   0.920 -1.2403  1.1826 -0.1157
   25LER     CB  480   7.705   6.241   0.950 -0.7827  0.4506 -0.1421
   25LER    HB1  481   7.734   6.138   0.969  1.9709  1.1092 -0.3638
   25LER    HB2  482   7.686   6.279   1.050 -0.2696 -1.1367  0.5890
   25LER     CG  483   7.826   6.324   0.900  0.1394 -0.5248 -0.1748
   25LER     HG  484   7.794   6.419   0.858  0.7885  0.6094  1.8030
   25LER    CD1  485   7.914   6.366   1.022 -0.4524  0.1179  0.5268
   25LER   HD11  486   7.855   6.421   1.095  1.1702  2.2263  0.3341
   25LER   HD12  487   7.954   6.274   1.063 -0.9568  0.7470  2.5165
   25LER   HD13  488   7.995   6.427   0.982 -1.0717  0.0924 -0.8281
   25LER    CD2  489   7.897   6.250   0.784 -0.5767  0.7561  0.1810
   25LER   HD21  490   7.830   6.235   0.700 -0.3883  0.3762  0.0975
   25LER   HD22  491   7.980   6.312   0.750 -0.6444  0.3915 -0.6705
   25LER   HD23  492   7.930   6.155   0.827  1.5505  2.0023  1.4932
   25LER      C  493   7.526   6.379   0.821  0.5727  0.2843  0.1997
   25LER      O  494   7.523   6.424   0.709  0.5327 -0.1993 -0.3796
   26LYR      N  495   7.503   6.463   0.921 -0.1611 -0.5870 -0.8703
   26LYR      H  496   7.506   6.419   1.011 -0.8701  1.2848  0.1186
   26LYR     CA  497   7.461   6.603   0.910  0.0226 -0.2945 -0.3013
   26LYR     HA  498   7.502   6.653   0.822  1.0106  0.5899  0.6353
   26LYR     CB  499   7.495   6.676   1.039 -0.1775  0.1571  0.7577
   26LYR    HB1  500   7.466   6.613   1.124  2.6021 -1.8806  0.3258
   26LYR    HB2  501   7.438   6.769   1.044 -1.2029 -0.5159  2.1542
   26LYR     CG  502   7.645   6.708   1.059 -0.1762 -0.0559  0.1007
   26LYR    HG1  503   7.689   6.762   0.975 -0.9486  2.8392  1.4308
   26LYR    HG2  504   7.700   6.615   1.072 -0.0864  0.0978  0.9039
   26LYR     CD  505   7.669   6.801   1.175 -0.6336  0.0676  0.5565
   26LYR    HD1  506   7.777   6.796   1.194 -0.5786 -1.5448  0.0130
   26LYR    HD2  507   7.605   6.758   1.251 -2.8586 -1.1037 -1.8247
   26LYR     CE  508   7.639   6.948   1.137  0.5216  0.1830  0.2634
   26LYR    HE1  509   7.533   6.961   1.120  0.2953  3.6472  3.0528
   26LYR    HE2  510   7.694   6.964   1.044  2.2752  1.8548  1.4932
   26LYR     NZ  511   7.678   7.042   1.237  0.1079  0.6293 -0.7617
   26LYR    HZ1  512   7.608   7.084   1.297  1.7019 -0.6026  2.2263
   26LYR      C  513   7.302   6.606   0.898  0.3462 -1.0317  1.5251
   26LYR      O  514   7.258   6.696   0.825 -0.1341 -0.2140 -0.1298
   27LY0      N  515   7.224   6.512   0.938  0.0409  0.5642 -0.4030
   27LY0      H  516   7.269   6.464   1.015 -1.0039  2.4796  1.5014
   27LY0     CA  517   7.094   6.479   0.885 -0.1994 -0.8910  0.5017
   27LY0     HA  518   7.089   6.457   0.778 -3.3398  2.0628 -0.1541
   27LY0     CB  519   7.053   6.349   0.958 -0.8465  0.3627 -0.7475
   27LY0    HB1  520   6.954   6.321   0.922 -0.3517  0.7913 -2.5514
   27LY0    HB2  521   7.058   6.353   1.067  1.6097  0.5581 -0.8170
   27LY0     CG  522   7.132   6.227   0.921 -0.1884  0.8850 -0.5630
   27LY0    HG1  523   7.236   6.247   0.947 -0.1664  1.3952 -1.0128
   27LY0    HG2  524   7.120   6.224   0.813 -1.7519  0.0768 -0.3979
   27LY0     CD  525   7.072   6.098   0.978  0.2843  0.3124  0.4260
   27LY0    HD1  526   6.969   6.090   0.945 -0.1921  0.5526  1.8151
   27LY0    HD2  527   7.063   6.106   1.086 -1.0967 -0.9026  0.4199
   27LY0     CE  528   7.146   5.967   0.955  0.3243 -0.0891 -0.2938
   27LY0    HE1  529   7.101   5.883   1.008  0.1488 -0.4605 -1.0226
   27LY0    HE2  530   7.244   5.985   1.000 -0.5928  1.6452  1.1857
   27LY0     NZ  531   7.176   5.940   0.812  0.1267  0.6975 -0.4852
   27LY0    HZ1  532   7.239   5.861   0.810 -0.6398 -0.1383  2.6166
   27LY0    HZ2  533   7.091   5.909   0.767  1.3085 -1.9620 -1.0744
   27LY0    HZ3  534   7.218   6.021   0.770  1.7327 -0.9036 -2.1418
   27LY0      C  535   6.998   6.596   0.908 -0.3867 -0.3631 -0.2480
   27LY0      O  536   6.988   6.647   1.020 -0.8128  0.0868 -0.1776
   28LER      N  537   6.932   6.648   0.808 -0.0836 -0.2487 -0.0620
   28LER      H  538   6.954   6.613   0.716 -0.5322  1.1274 -0.7238
   28LER     CA  539   6.821   6.745   0.815 -0.5220  0.3188  0.2431
   28LER     HA  540   6.840   6.824   0.887 -1.2745  0.9038 -0.1766
   28LER     CB  541   6.806   6.810   0.680 -0.3694 -0.3747  0.0238
   28LER    HB1  542   6.718   6.872   0.690 -1.1962 -1.2924 -1.2891
   28LER    HB2  543   6.776   6.727   0.616 -2.7432 -0.3613  1.0314
   28LER     CG  544   6.924   6.893   0.616 -0.2977  0.0758  0.4476
   28LER     HG  545   7.018   6.847   0.643 -0.5811 -0.2683  0.8564
   28LER    CD1  546   6.906   6.893   0.464 -0.2182 -0.1831 -0.3487
   28LER   HD11  547   6.899   6.793   0.420  0.0624  0.3239 -1.5839
   28LER   HD12  548   6.815   6.949   0.445  1.8819  4.2982  1.4331
   28LER   HD13  549   6.989   6.949   0.421  2.1961 -2.6013  0.8613
   28LER    CD2  550   6.929   7.040   0.670  0.4306 -0.4713  0.2592
   28LER   HD21  551   6.828   7.078   0.683  0.6979 -0.3086  2.3041
   28LER   HD22  552   6.973   7.035   0.770 -0.2231 -0.5514  0.5482
   28LER   HD23  553   6.996   7.100   0.609  1.8460 -2.0912  0.1196
   28LER      C  554   6.694   6.668   0.871 -0.1866  0.9541 -0.4547
   28LER      O  555   6.600   6.634   0.795 -0.0727  0.3909  0.0655
   29LYR      N  556   6.694   6.632   1.001 -0.2243 -1.0328  0.3663
   29LYR      H  557   6.778   6.652   1.054 -0.3986 -2.9039  1.4575
   29LYR     CA  558   6.586   6.580   1.081  0.3758  0.2141  0.4439
   29LYR     HA  559   6.503   6.651   1.075  0.7900  0.7498  0.9351
   29LYR     CB  560   6.630   6.583   1.231  0.2345  0.1198  0.7849
   29LYR    HB1  561   6.718   6.519   1.235  0.4623  0.3898  0.2045
   29LYR    HB2  562   6.553   6.539   1.295 -1.3580  1.4989 -0.1174
   29LYR     CG  563   6.669   6.725   1.291  0.1218  0.1676 -0.1648
   29LYR    HG1  564   6.575   6.780   1.291 -1.5270 -2.3208  2.6358
   29LYR    HG2  565   6.754   6.765   1.235  0.4082  1.3881  1.0882
   29LYR     CD  566   6.701   6.724   1.442  0.4524  0.2132 -0.3649
   29LYR    HD1  567   6.779   6.654   1.471  3.0248  2.3991 -1.6580
   29LYR    HD2  568   6.611   6.689   1.494  0.5142  0.3841 -0.1456
   29LYR     CE  569   6.731   6.859   1.506  0.7658 -0.6141  0.5944
   29LYR    HE1  570   6.719   6.859   1.614 -1.4539  2.2145  0.4768
   29LYR    HE2  571   6.658   6.927   1.462  1.5844  0.3791  0.7314
   29LYR     NZ  572   6.855   6.915   1.470 -0.2140  0.1145  0.0873
   29LYR    HZ1  573   6.891   6.879   1.382 -1.6580 -0.3130 -0.3596
   29LYR      C  574   6.532   6.443   1.042 -0.2397  1.0284  0.2260
   29LYR      O  575   6.422   6.400   1.071  0.4618  0.0684 -0.3796
   30LER      N  576   6.623   6.361   0.980  0.2468 -0.3231 -0.7077
   30LER      H  577   6.714   6.400   0.958  0.9366 -1.3549  0.2389
   30LER     CA  578   6.590   6.230   0.937  0.2055 -0.1434 -0.0904
   30LER     HA  579   6.485   6.221   0.907 -0.3819  1.6145  1.2444
   30LER     CB  580   6.681   6.198   0.812  0.2433  0.2364  0.2826
   30LER    HB1  581   6.663   6.104   0.759  0.1092  0.0300  0.6894
   30LER    HB2  582   6.786   6.191   0.842  0.0225  1.0131  1.2870
   30LER     CG  583   6.688   6.300   0.694 -0.2288 -0.0003  0.5808
   30LER     HG  584   6.717   6.399   0.730  0.0576  0.4501 -0.8109
   30LER    CD1  585   6.793   6.269   0.584  0.8191 -0.1169 -0.8917
   30LER   HD11  586   6.805   6.357   0.522 -1.1848  1.3498  0.6510
   30LER   HD12  587   6.888   6.231   0.621  0.2720 -1.2480 -0.6123
   30LER   HD13  588   6.752   6.196   0.514 -0.1472  0.7033 -1.2024
   30LER    CD2  589   6.558   6.314   0.627  0.4950 -0.4481  0.1833
   30LER   HD21  590   6.476   6.364   0.677 -1.3625 -0.5591 -2.5139
   30LER   HD22  591   6.575   6.387   0.548 -0.0466 -1.1226 -0.5826
   30LER   HD23  592   6.524   6.223   0.577 -1.9098  1.7030 -2.5084
   30LER      C  593   6.616   6.127   1.045  0.0588  0.3636  0.5743
   30LER      O  594   6.675   6.156   1.150  0.2166 -0.2880 -0.1379
   31LER      N  595   6.558   6.007   1.030 -0.3850 -0.2412 -0.3502
   31LER      H  596   6.508   5.995   0.943  1.5832  0.3850 -1.6269
   31LER     CA  597   6.587   5.887   1.109 -0.2383 -0.0113  0.1407
   31LER     HA  598   6.583   5.904   1.216 -3.3259 -0.4984  0.1899
   31LER     CB  599   6.495   5.776   1.069  0.4586  0.3263 -0.2677
   31LER    HB1  600   6.517   5.682   1.120  2.4898 -0.7296 -2.8856
   31LER    HB2  601   6.497   5.762   0.961  1.0977 -1.5415 -0.0453
   31LER     CG  602   6.351   5.804   1.107  0.7849 -0.5984 -0.0336
   31LER     HG  603   6.303   5.898   1.079  0.4717 -0.0857  2.0499
   31LER    CD1  604   6.254   5.704   1.047  0.4677 -0.2876 -0.3648
   31LER   HD11  605   6.154   5.735   1.076 -0.2152 -0.9822 -1.8389
   31LER   HD12  606   6.262   5.690   0.939  0.7928 -2.4260 -0.0991
   31LER   HD13  607   6.262   5.606   1.095 -1.7223 -1.5860 -2.4295
   31LER    CD2  608   6.342   5.800   1.252 -0.3260 -0.2940 -0.2650
   31LER   HD21  609   6.396   5.715   1.293 -3.2971 -2.9284 -1.3359
   31LER   HD22  610   6.384   5.888   1.299  1.7698 -2.1302  1.5239
   31LER   HD23  611   6.243   5.785   1.294 -0.5205 -0.1545 -0.6633
   31LER      C  612   6.736   5.852   1.082 -0.2197 -0.5548 -0.0758
   31LER      O  613   6.794   5.869   0.974 -0.3567  0.2873  0.1343
   32LY0      N  614   8.220   7.372   1.531 -1.0828 -0.1047 -0.0578
   32LY0     H1  615   8.175   7.361   1.621 -0.6043 -0.2961  0.1641
   32LY0     H2  616   8.317   7.368   1.559 -1.4503  0.4786  1.4191
   32LY0     H3  617   8.201   7.463   1.494  0.3408 -0.5264 -1.9747
   32LY0     CA  618   8.180   7.274   1.432 -0.5289 -1.2796 -0.2488
   32LY0     HA  619   8.190   7.311   1.330  0.7009  1.5268  0.8098
   32LY0     CB  620   8.266   7.145   1.444 -0.3056 -0.5916 -0.2544
   32LY0    HB1  621   8.246   7.074   1.524  0.4052 -0.7446 -0.2070
   32LY0    HB2  622   8.371   7.170   1.458  0.1058  0.2036 -3.7189
   32LY0     CG  623   8.251   7.068   1.310  0.8702 -0.0441 -0.7504
   32LY0    HG1  624   8.280   7.139   1.233  2.4522 -0.4352 -0.5592
   32LY0    HG2  625   8.145   7.051   1.293 -0.0022  1.4914  2.2890
   32LY0     CD  626   8.338   6.946   1.295 -0.9044 -0.2423  0.4165
   32LY0    HD1  627   8.336   6.889   1.388  0.3336  2.0694  1.9606
   32LY0    HD2  628   8.433   6.986   1.261 -0.8357 -0.9433 -0.2417
   32LY0     CE  629   8.303   6.862   1.172  0.5965  0.2704  0.5664
   32LY0    HE1  630   8.195   6.850   1.168  0.3746  1.6405  1.6966
   32LY0    HE2  631   8.364   6.772   1.179  0.7081  0.1967 -0.9572
   32LY0     NZ  632   8.340   6.931   1.039 -0.6679  0.1506 -0.5737
   32LY0    HZ1  633   8.290   7.018   1.033  1.0630  1.1300 -1.7042
   32LY0    HZ2  634   8.439   6.953   1.043 -1.0336  1.8130  0.3801
   32LY0    HZ3  635   8.326   6.874   0.957 -2.3759 -0.8395  0.3421
   32LY0      C  636   8.033   7.259   1.448 -0.5507 -0.6759 -1.1178
   32LY0      O  637   7.982   7.257   1.565 -0.4688  0.4400  0.3403
   33LER      N  638   7.958   7.256   1.335  0.6843  0.0521  0.5777
   33LER      H  639   7.998   7.267   1.243 -2.4132 -1.9228 -1.1969
   33LER     CA  640   7.816   7.227   1.325 -0.2282  0.2237  0.7236
   33LER     HA  641   7.787   7.204   1.427 -1.1323  1.0376  0.6623
   33LER     CB  642   7.762   7.358   1.257  0.3526 -0.4073  0.8944
   33LER    HB1  643   7.655   7.343   1.239  0.3514  1.0466 -0.5630
   33LER    HB2  644   7.806   7.367   1.157 -1.0876 -0.4211  0.2322
   33LER     CG  645   7.780   7.488   1.339  0.2313  0.0715 -0.1239
   33LER     HG  646   7.886   7.508   1.358  0.2504 -0.5381  0.4311
   33LER    CD1  647   7.745   7.609   1.247 -0.3258 -0.0915 -0.6540
   33LER   HD11  648   7.812   7.585   1.165 -0.4591 -1.4714 -0.3923
   33LER   HD12  649   7.638   7.608   1.225 -0.2370 -1.1428 -1.0943
   33LER   HD13  650   7.775   7.708   1.281  0.4313 -1.1835  2.1003
   33LER    CD2  651   7.694   7.496   1.469 -1.0424  0.2856  0.0398
   33LER   HD21  652   7.750   7.447   1.548 -1.6210  0.3409  0.4926
   33LER   HD22  653   7.669   7.598   1.498 -0.7074  1.3081 -2.8752
   33LER   HD23  654   7.600   7.448   1.441 -0.7267  0.8892 -2.3261
   33LER      C  655   7.791   7.104   1.231  0.5047 -0.1874  0.0140
   33LER      O  656   7.867   7.086   1.140 -0.1519 -0.3784  0.3313
   34LY0      N  657   7.291   8.276   1.200 -0.4685  0.1553  0.6700
   34LY0     H1  658   7.277   8.292   1.299 -1.7154  1.6288  0.2881
   34LY0     H2  659   7.390   8.295   1.188 -0.5565  0.4713  0.4374
   34LY0     H3  660   7.236   8.337   1.142 -1.8581 -1.2114  0.4805
   34LY0     CA  661   7.245   8.133   1.170 -0.2203  0.1503  0.1645
   34LY0     HA  662   7.138   8.115   1.186 -0.0814  0.5489  1.6883
   34LY0     CB  663   7.274   8.098   1.021 -0.3262  0.3463 -0.3921
   34LY0    HB1  664   7.268   7.991   1.002 -1.1126  0.4885 -1.0195
   34LY0    HB2  665   7.377   8.116   0.992  0.2169 -0.0121  1.2157
   34LY0     CG  666   7.176   8.178   0.928 -0.1477 -0.0911  0.5534
   34LY0    HG1  667   7.216   8.279   0.915  3.6793 -1.6592 -1.3922
   34LY0    HG2  668   7.082   8.178   0.984  0.0284  2.7583  1.0154
   34LY0     CD  669   7.165   8.122   0.784  0.8268 -0.2962  0.0504
   34LY0    HD1  670   7.086   8.172   0.729 -0.4764 -0.4762  1.6811
   34LY0    HD2  671   7.133   8.018   0.781 -0.5481  0.1179 -0.6034
   34LY0     CE  672   7.293   8.122   0.698 -0.2125 -0.2526  0.1940
   34LY0    HE1  673   7.376   8.076   0.751  0.3717 -0.5404 -0.9346
   34LY0    HE2  674   7.320   8.228   0.695  1.2559 -0.6012  0.2998
   34LY0     NZ  675   7.269   8.055   0.567 -0.2141  0.5606  0.5515
   34LY0    HZ1  676   7.224   8.115   0.500  1.1467 -0.0525 -0.9741
   34LY0    HZ2  677   7.362   8.032   0.534 -0.5588  0.6189 -0.5044
   34LY0    HZ3  678   7.221   7.968   0.581  0.8657 -0.8788 -3.3669
   34LY0      C  679   7.306   8.035   1.267 -0.4735 -0.0444 -0.3119
   34LY0      O  680   7.426   8.007   1.259  0.1060  0.2105  0.5072
   35LER      N  681   7.239   7.992   1.377 -0.1550  0.1975  0.0502
   35LER      H  682   7.146   8.029   1.393 -0.6602 -1.2247  0.6280
   35LER     CA  683   7.299   7.913   1.490 -0.0159  0.3214 -0.6611
   35LER     HA  684   7.391   7.965   1.513  0.7432 -1.0638 -0.4505
   35LER     CB  685   7.194   7.923   1.596 -0.2777  0.0714 -1.0954
   35LER    HB1  686   7.110   7.869   1.552  0.0762  0.0929 -1.7939
   35LER    HB2  687   7.164   8.028   1.607 -2.1104 -0.3073 -2.0051
   35LER     CG  688   7.223   7.859   1.739  0.3929  0.1574 -0.2512
   35LER     HG  689   7.261   7.756   1.733  0.7882  0.0772  2.3805
   35LER    CD1  690   7.338   7.943   1.801  0.0667  0.8367 -0.3818
   35LER   HD11  691   7.430   7.932   1.744  1.3176 -0.4326  1.7619
   35LER   HD12  692   7.288   8.040   1.802  2.0033  1.8760  0.2176
   35LER   HD13  693   7.367   7.925   1.905  1.5615 -2.0746 -1.2182
   35LER    CD2  694   7.105   7.855   1.832  0.5401  0.2528 -0.2165
   35LER   HD21  695   7.038   7.792   1.774 -1.1316  1.0816  0.7193
   35LER   HD22  696   7.134   7.816   1.929 -0.6257 -0.8578 -0.2853
   35LER   HD23  697   7.067   7.956   1.847  1.6644  0.6481  0.0184
   35LER      C  698   7.335   7.772   1.450 -0.1015 -0.0146 -0.1299
   35LER      O  699   7.415   7.705   1.515  0.4829 -0.0642  0.2462
   36LYR      N  700   7.278   7.720   1.344  0.0872  0.2341 -0.1402
   36LYR      H  701   7.221   7.777   1.283 -0.3024 -0.1356 -0.1248
   36LYR     CA  702   7.313   7.589   1.294  0.6088  0.2280 -0.7898
   36LYR     HA  703   7.421   7.586   1.281  0.8430 -1.2052  1.0640
   36LYR     CB  704   7.262   7.571   1.156  0.2100 -0.2754  0.5698
   36LYR    HB1  705   7.153   7.567   1.159  0.1144  1.5993  0.6017
   36LYR    HB2  706   7.303   7.475   1.124 -1.1018 -0.2211 -1.4600
   36LYR     CG  707   7.306   7.673   1.050 -0.2405 -0.2751  0.3521
   36LYR    HG1  708   7.413   7.661   1.032 -0.1348  1.0144  0.0911
   36LYR    HG2  709   7.284   7.774   1.083  1.2489  0.4609 -0.8344
   36LYR     CD  710   7.239   7.638   0.917  0.5808 -0.1267 -0.3939
   36LYR    HD1  711   7.133   7.663   0.917  1.1038  2.3764  0.4212
   36LYR    HD2  712   7.253   7.532   0.894 -1.4401 -0.2874 -1.1045
   36LYR     CE  713   7.310   7.710   0.803  0.5534  0.3383  0.0339
   36LYR    HE1  714   7.416   7.689   0.817  0.4869  0.7019  1.2299
   36LYR    HE2  715   7.285   7.815   0.818 -0.0890  0.2381 -0.3077
   36LYR     NZ  716   7.268   7.675   0.664 -0.2914 -0.0216  0.0437
   36LYR    HZ1  717   7.323   7.601   0.620 -1.3668 -0.2085 -1.0486
   36LYR      C  718   7.271   7.475   1.388 -0.1042 -0.2771 -0.1847
   36LYR      O  719   7.330   7.372   1.375 -0.3812  0.4501 -0.5462
   37LY0      N  720   7.185   7.491   1.485  0.0662 -0.1683  0.0043
   37LY0      H  721   7.137   7.580   1.491 -0.9154 -0.7034  0.2678
   37LY0     CA  722   7.154   7.392   1.590 -0.4356 -1.0447 -0.4708
   37LY0     HA  723   7.250   7.363   1.632  0.0284 -0.6833 -1.2589
   37LY0     CB  724   7.074   7.466   1.693  0.1218  0.4175 -0.2218
   37LY0    HB1  725   6.981   7.509   1.658  0.9187  2.0289 -0.4188
   37LY0    HB2  726   7.134   7.550   1.726 -2.2757  1.2253  2.4966
   37LY0     CG  727   7.043   7.380   1.812  0.7541 -0.5095  0.8099
   37LY0    HG1  728   7.127   7.322   1.850 -0.6650 -1.0638  3.3117
   37LY0    HG2  729   6.977   7.297   1.787  0.0366  0.0441  0.8401
   37LY0     CD  730   6.980   7.464   1.917 -0.3472 -0.5353 -0.3298
   37LY0    HD1  731   6.895   7.523   1.882  1.9241  3.3971  0.2417
   37LY0    HD2  732   7.053   7.536   1.952 -0.7783  0.2513 -1.0103
   37LY0     CE  733   6.945   7.375   2.043 -0.5166 -0.0188  0.0558
   37LY0    HE1  734   7.033   7.317   2.068 -1.7082 -1.5669  0.8056
   37LY0    HE2  735   6.877   7.301   1.999  0.6748 -1.1240  0.0297
   37LY0     NZ  736   6.883   7.453   2.151  0.2944 -1.1676  0.1720
   37LY0    HZ1  737   6.822   7.389   2.200 -2.2514  0.7381 -0.2658
   37LY0    HZ2  738   6.959   7.493   2.203  2.0268 -0.4714 -2.7055
   37LY0    HZ3  739   6.816   7.524   2.123  1.1880  0.6318  2.2872
   37LY0      C  740   7.088   7.270   1.528 -0.5194  0.2501 -0.5144
   37LY0      O  741   6.991   7.289   1.461 -0.2356  0.1456  0.5354
   38LER      N  742   7.133   7.147   1.556  0.1652  0.0501 -0.8023
   38LER      H  743   7.213   7.138   1.616  0.6493  2.0779 -1.0695
   38LER     CA  744   7.073   7.020   1.506 -0.0329  0.8046  0.3432
   38LER     HA  745   7.075   7.033   1.398 -0.0683  1.7937  0.4503
   38LER     CB  746   7.167   6.899   1.540 -0.4116 -0.9606 -0.1836
   38LER    HB1  747   7.116   6.815   1.492 -0.3892 -0.8046 -0.4847
   38LER    HB2  748   7.172   6.897   1.649 -3.3821  0.5416  0.0766
   38LER     CG  749   7.304   6.927   1.482  0.0111 -0.2091 -0.0441
   38LER     HG  750   7.342   7.025   1.510 -0.2984 -1.0789  4.1305
   38LER    CD1  751   7.412   6.837   1.547  0.1548 -0.4308 -0.1195
   38LER   HD11  752   7.396   6.731   1.525  1.0922 -0.8117  0.9331
   38LER   HD12  753   7.514   6.864   1.520 -0.3964  0.9190 -0.9484
   38LER   HD13  754   7.409   6.860   1.653 -1.5932 -2.0702  0.2531
   38LER    CD2  755   7.313   6.913   1.336  0.3302  0.2582 -0.2482
   38LER   HD21  756   7.288   6.815   1.294  1.3881  1.1863 -3.3535
   38LER   HD22  757   7.246   6.985   1.288 -1.9020 -1.9175 -0.6341
   38LER   HD23  758   7.416   6.933   1.306  1.1538 -2.0646  0.7871
   38LER      C  759   6.929   6.994   1.542 -0.4020 -0.3598  0.0908
   38LER      O  760   6.886   7.029   1.655 -0.5592  0.6428 -0.4251
   39LY0      N  761   6.736   7.514   0.319  0.2908 -0.4611  0.1758
   39LY0     H1  762   6.743   7.457   0.403 -4.4708 -2.9556 -0.7704
   39LY0     H2  763   6.635   7.509   0.315  0.3451 -0.4600 -2.6338
   39LY0     H3  764   6.784   7.458   0.250 -0.1180 -2.5142  1.4604
   39LY0     CA  765   6.802   7.651   0.336  0.7882 -0.8198 -0.2166
   39LY0     HA  766   6.827   7.694   0.240 -1.2084  1.1696  0.0768
   39LY0     CB  767   6.702   7.755   0.394  0.4195  0.1135  0.2027
   39LY0    HB1  768   6.671   7.726   0.494  0.5450 -2.0682 -0.3407
   39LY0    HB2  769   6.614   7.755   0.329  1.9190 -2.3279 -2.0169
   39LY0     CG  770   6.768   7.897   0.396  0.4107  0.3834  0.3230
   39LY0    HG1  771   6.799   7.937   0.300  0.4533  0.6206  0.4333
   39LY0    HG2  772   6.858   7.896   0.458  1.1000  0.7636 -0.6493
   39LY0     CD  773   6.664   7.983   0.472  0.1695  0.7665  0.1175
   39LY0    HD1  774   6.635   7.930   0.562 -1.1314  1.0662 -0.1071
   39LY0    HD2  775   6.579   7.996   0.405  0.9318  1.9548 -0.6595
   39LY0     CE  776   6.720   8.118   0.526 -0.4153  0.3825 -0.4875
   39LY0    HE1  777   6.646   8.181   0.575  0.2305  1.6807 -1.1152
   39LY0    HE2  778   6.759   8.175   0.441 -0.8919  1.9189  0.2861
   39LY0     NZ  779   6.839   8.105   0.623  0.4479  0.1795  0.5555
   39LY0    HZ1  780   6.922   8.063   0.584 -0.4499 -1.0545 -0.1049
   39LY0    HZ2  781   6.852   8.196   0.665 -1.0048  0.1613  1.0976
   39LY0    HZ3  782   6.808   8.039   0.693  1.0287 -1.0049 -0.2699
   39LY0      C  783   6.926   7.636   0.423 -0.2401  0.4916  0.5227
   39LY0      O  784   6.918   7.574   0.527 -0.3349 -0.1447 -0.0628
   40LER      N  785   7.037   7.689   0.376 -0.1344 -0.4101  0.2321
   40LER      H  786   7.035   7.729   0.284 -1.5221 -2.2828 -0.6115
   40LER     CA  787   7.168   7.680   0.437 -0.3903  0.3082 -0.0406
   40LER     HA  788   7.193   7.574   0.447  0.0435  0.2435 -1.6063
   40LER     CB  789   7.276   7.754   0.357 -0.2991  0.1591  0.2612
   40LER    HB1  790   7.370   7.736   0.410 -0.1474  1.3538  0.4312
   40LER    HB2  791   7.258   7.862   0.359  2.1617  0.6185  0.7772
   40LER     CG  792   7.300   7.708   0.214 -0.5231 -1.5316  0.2876
   40LER     HG  793   7.210   7.723   0.154  1.3021  1.4004 -1.9967
   40LER    CD1  794   7.407   7.798   0.148  0.3913  0.1267 -0.0081
   40LER   HD11  795   7.490   7.807   0.218  0.1829  1.5918  0.0828
   40LER   HD12  796   7.436   7.753   0.053 -0.3161  1.2204 -0.7712
   40LER   HD13  797   7.373   7.900   0.128  1.1844  0.2338 -0.8810
   40LER    CD2  798   7.362   7.568   0.211  0.2261 -0.9039  0.2545
   40LER   HD21  799   7.363   7.532   0.108 -2.0263  1.9054 -0.8855
   40LER   HD22  800   7.463   7.570   0.252 -0.1452  0.6158  1.1966
   40LER   HD23  801   7.295   7.508   0.272 -1.2601  0.7346  0.3386
   40LER      C  802   7.173   7.726   0.584  0.5667 -0.6225  0.5541
   40LER      O  803   7.101   7.827   0.622  0.4255 -0.4910  0.2289
   41U      O5'  804   4.855   8.839   2.528 -0.0400 -0.4786  0.1254
   41U      H5T  805   4.927   8.889   2.489  0.5055 -1.6455 -0.3981
   41U      C5'  806   4.783   8.949   2.582  0.0813 -0.1104  0.0184
   41U     H5'1  807   4.760   9.033   2.515  0.7673  1.0008  1.1391
   41U     H5'2  808   4.850   8.992   2.656  0.6796 -1.5906  0.3565
   41U      C4'  809   4.651   8.907   2.640 -0.1384  0.4905  0.0904
   41U      H4'  810   4.608   8.997   2.685 -1.1434 -0.7842  1.8152
   41U      O4'  811   4.566   8.856   2.533 -0.1427  0.0110  0.1432
   41U      C1'  812   4.489   8.753   2.585  0.4199  0.6197  0.4746
   41U      H1'  813   4.389   8.794   2.574 -0.1856 -0.5835  1.3445
   41U       N1  814   4.511   8.626   2.526 -0.0221  0.3281 -0.6692
   41U       C6  815   4.625   8.595   2.464 -0.5329 -0.0502  0.2644
   41U       H6  816   4.704   8.669   2.461 -0.7378  0.2425  1.5677
   41U       C5  817   4.649   8.470   2.425 -0.4454 -0.4878  0.2241
   41U       H5  818   4.748   8.439   2.392 -0.9876 -1.4020 -0.6198
   41U       C4  819   4.546   8.371   2.417 -0.0242  0.2662 -0.0816
   41U       O4  820   4.558   8.257   2.370  0.8909 -0.0729  0.0675
   41U       N3  821   4.432   8.404   2.471  0.7332  0.2530  0.0960
   41U       H3  822   4.363   8.330   2.471  0.1145  0.8303  0.3297
   41U       C2  823   4.415   8.521   2.538  0.4634 -0.6394  0.4215
   41U       O2  824   4.312   8.537   2.605 -0.2578  0.1749 -0.3708
   41U      C3'  825   4.655   8.801   2.750 -0.2965 -0.4092  0.0996
   41U      H3'  826   4.731   8.726   2.729  1.4475  0.8892  1.4459
   41U      C2'  827   4.511   8.754   2.735 -0.1029  0.7124 -0.5936
   41U     H2'1  828   4.505   8.651   2.769  1.0461  0.6138 -0.6396
   41U      O2'  829   4.415   8.831   2.803 -0.4003  0.1251  0.0482
   41U     HO'2  830   4.348   8.773   2.840  1.6044 -1.3896  1.5137
   41U      O3'  831   4.680   8.858   2.879 -0.5258  0.4127 -0.4422
   42U        P  832   4.745   8.767   2.996 -0.1898 -0.3852  0.1717
   42U      O1P  833   4.753   8.856   3.110  0.1836 -0.2479 -0.1058
   42U      O2P  834   4.864   8.695   2.941  0.3318  0.3827 -0.2735
   42U      O5'  835   4.630   8.666   3.026  0.1291  0.2908  0.1788
   42U      C5'  836   4.505   8.699   3.082 -0.1038  0.5256  0.7361
   42U     H5'1  837   4.463   8.774   3.016  1.9324  1.1400  0.0368
   42U     H5'2  838   4.528   8.736   3.182  0.4210  1.3784  0.3095
   42U      C4'  839   4.404   8.581   3.083  0.0177 -0.5586  1.2815
   42U      H4'  840   4.311   8.629   3.116 -1.7011 -1.7896 -1.4609
   42U      O4'  841   4.398   8.525   2.953  0.1227  0.0727 -0.3163
   42U      C1'  842   4.343   8.391   2.957 -0.3331  0.8394  0.1638
   42U      H1'  843   4.242   8.392   2.917 -0.9683 -2.7566  1.3409
   42U       N1  844   4.415   8.293   2.876 -0.1908 -0.8015 -0.7717
   42U       C6  845   4.531   8.329   2.811  0.6160 -0.2978 -0.3955
   42U       H6  846   4.580   8.424   2.827 -0.7741  0.1536  1.4895
   42U       C5  847   4.598   8.233   2.747  0.1150 -0.1067  0.8889
   42U       H5  848   4.691   8.252   2.695  0.4508 -3.8710 -0.1482
   42U       C4  849   4.543   8.106   2.711 -0.0044  0.5768  0.3585
   42U       O4  850   4.596   8.021   2.641  0.3511 -0.3214 -0.0134
   42U       N3  851   4.413   8.081   2.756  0.1568 -0.7287  0.0776
   42U       H3  852   4.354   8.005   2.725 -0.7848  0.0076  0.0251
   42U       C2  853   4.348   8.170   2.842  0.1277  0.7053  0.2658
   42U       O2  854   4.234   8.149   2.885  0.8776  0.2701 -0.0398
   42U      C3'  855   4.435   8.462   3.166  0.4607  0.4694  0.3103
   42U      H3'  856   4.531   8.421   3.137 -0.4698 -0.5494 -1.5171
   42U      C2'  857   4.342   8.360   3.109 -0.6105  0.0557 -0.0705
   42U     H2'1  858   4.384   8.262   3.131  0.8039  0.6567  0.0135
   42U      O2'  859   4.211   8.371   3.164 -0.0885  0.4806  0.1935
   42U     HO'2  860   4.177   8.286   3.191  1.0717  0.0795  0.4384
   42U      O3'  861   4.421   8.482   3.302 -0.1273  0.4931  0.0904
   43A        P  862   4.494   8.383   3.406 -0.2290 -0.2558 -0.1774
   43A      O1P  863   4.471   8.444   3.540 -0.7288  0.0070  0.5664
   43A      O2P  864   4.632   8.373   3.352 -0.0912 -0.2669 -0.7821
   43A      O5'  865   4.420   8.243   3.389  0.3843 -0.0119 -0.6683
   43A      C5'  866   4.289   8.231   3.444  0.0468 -0.3096 -0.6709
   43A     H5'1  867   4.230   8.314   3.407 -2.5446 -1.8265 -0.1670
   43A     H5'2  868   4.291   8.237   3.553  0.0546 -2.4662 -0.5058
   43A      C4'  869   4.223   8.099   3.390  0.9747  0.4077 -0.0110
   43A      H4'  870   4.117   8.108   3.415  0.8376  2.1684 -1.0608
   43A      O4'  871   4.229   8.078   3.252  0.6965  0.2994 -0.0518
   43A      C1'  872   4.216   7.937   3.224 -0.7686 -0.0486  0.4731
   43A      H1'  873   4.122   7.932   3.169 -1.8927 -1.0545  2.3561
   43A       N9  874   4.331   7.897   3.143  0.2593 -0.0028  0.1209
   43A       C8  875   4.451   7.960   3.124  0.0126  0.3430  0.1201
   43A       H8  876   4.472   8.047   3.185 -0.0321 -1.5997  3.1124
   43A       N7  877   4.529   7.910   3.024  0.2711 -0.7325 -0.4081
   43A       C5  878   4.448   7.802   2.983 -0.0178 -0.1527 -0.0641
   43A       C6  879   4.459   7.701   2.877  0.7701 -0.5210  0.1214
   43A       N6  880   4.552   7.684   2.787 -0.4728  0.4183 -0.2678
   43A      H61  881   4.637   7.739   2.790 -0.7172  0.9045 -1.4935
   43A      H62  882   4.520   7.631   2.707  0.5713 -1.4649  0.4975
   43A       N1  883   4.364   7.611   2.863  0.3434 -0.5742  0.0482
   43A       C2  884   4.253   7.623   2.934 -0.0168 -0.2193 -0.0470
   43A       H2  885   4.188   7.541   2.905  3.2969 -3.8308  1.7099
   43A       N3  886   4.226   7.707   3.032  0.2580  0.3012  0.1946
   43A       C4  887   4.331   7.793   3.054 -0.4400 -0.0675  0.7043
   43A      C3'  888   4.288   7.978   3.448  0.7532  0.3289  0.1242
   43A      H3'  889   4.395   7.992   3.433  0.8004  0.0614  0.2075
   43A      C2'  890   4.215   7.867   3.361  0.1760 -0.1640  0.2647
   43A     H2'1  891   4.283   7.781   3.354  1.0058  0.5819 -1.4504
   43A      O2'  892   4.088   7.829   3.400  0.6171 -0.1724  0.0612
   43A     HO'2  893   4.061   7.764   3.334  0.5690  0.2838 -0.3755
   43A      O3'  894   4.266   7.955   3.585 -0.0773  0.0030 -0.1430
   44A        P  895   4.356   7.851   3.672 -0.1431 -0.0947 -0.2852
   44A      O1P  896   4.304   7.856   3.810  0.1869  0.0954  0.3379
   44A      O2P  897   4.504   7.864   3.653 -0.5625  0.1962  0.1107
   44A      O5'  898   4.325   7.706   3.608 -0.1016 -0.0672 -0.0698
   44A      C5'  899   4.194   7.648   3.622  0.2646 -0.5484 -0.7805
   44A     H5'1  900   4.117   7.718   3.591 -1.8543 -2.5964 -0.4027
   44A     H5'2  901   4.181   7.617   3.726 -1.7044  2.2875 -0.0773
   44A      C4'  902   4.178   7.518   3.545  1.1584 -0.2693  0.2693
   44A      H4'  903   4.074   7.485   3.548  1.1834 -0.9139 -2.6852
   44A      O4'  904   4.199   7.557   3.403 -0.0323 -0.3577 -0.2614
   44A      C1'  905   4.264   7.447   3.341 -0.1892  0.3846 -0.4058
   44A      H1'  906   4.198   7.403   3.267 -0.9357  0.0990  0.4065
   44A       N9  907   4.391   7.483   3.270 -0.1014 -0.2252 -0.0961
   44A       C8  908   4.492   7.570   3.302  0.7257 -0.5155  0.3411
   44A       H8  909   4.481   7.646   3.379 -0.7474  2.8382 -2.8462
   44A       N7  910   4.590   7.562   3.211 -0.2425 -0.3580 -0.4578
   44A       C5  911   4.543   7.472   3.115  0.5633  0.0016  0.4242
   44A       C6  912   4.591   7.418   2.990 -0.4762  0.6480  0.3387
   44A       N6  913   4.706   7.437   2.928  0.4387 -0.4303 -0.1503
   44A      H61  914   4.773   7.505   2.962 -1.1950  0.4905  1.4384
   44A      H62  915   4.717   7.396   2.837  2.1661 -1.0305  0.2898
   44A       N1  916   4.536   7.316   2.924 -0.3934  0.5344  0.4069
   44A       C2  917   4.421   7.272   2.973  0.0998  1.3211 -0.5461
   44A       H2  918   4.372   7.191   2.921  0.0927  0.8546  0.1725
   44A       N3  919   4.357   7.317   3.080 -0.7074 -0.2473 -0.5241
   44A       C4  920   4.422   7.414   3.150  0.0326  0.5983  0.0946
   44A      C3'  921   4.281   7.414   3.577 -0.4386 -0.3351  0.0191
   44A      H3'  922   4.370   7.469   3.609 -1.7671  1.4704  0.8125
   44A      C2'  923   4.295   7.334   3.442  0.0118 -0.3409 -0.4310
   44A     H2'1  924   4.398   7.298   3.434  0.7191  0.8233  2.3821
   44A      O2'  925   4.199   7.230   3.435 -0.6263  0.6975  0.3757
   44A     HO'2  926   4.213   7.170   3.509  0.1201  1.1666  0.6266
   44A      O3'  927   4.237   7.333   3.679  0.1606  0.9492 -0.4060
   45U        P  928   4.323   7.235   3.756 -0.0473 -0.4779  0.0326
   45U      O1P  929   4.239   7.203   3.876 -0.0462 -0.1313 -0.5068
   45U      O2P  930   4.456   7.292   3.783 -0.2251 -0.2663  0.3036
   45U      O5'  931   4.336   7.102   3.674  0.1538  0.1694 -0.2588
   45U      C5'  932   4.247   6.993   3.698 -0.1850 -0.5137  0.1605
   45U     H5'1  933   4.146   7.020   3.668  0.1571  1.0932  0.3477
   45U     H5'2  934   4.255   6.965   3.803  0.4415 -1.7693 -0.2046
   45U      C4'  935   4.293   6.877   3.607 -0.4330 -0.1003  0.6976
   45U      H4'  936   4.221   6.795   3.611 -1.7515  0.9993  0.2069
   45U      O4'  937   4.290   6.925   3.472 -0.0789  0.3368 -0.1189
   45U      C1'  938   4.392   6.852   3.398 -0.2208  0.3047  1.0962
   45U      H1'  939   4.355   6.795   3.313 -0.1842  0.7147  0.7986
   45U       N1  940   4.489   6.950   3.338  0.0028  0.2190 -0.1726
   45U       C6  941   4.535   7.064   3.403 -0.0834  0.3879  0.0763
   45U       H6  942   4.494   7.072   3.502  1.6390 -1.7386  1.0542
   45U       C5  943   4.617   7.156   3.344  0.2034 -0.2355  0.5240
   45U       H5  944   4.635   7.248   3.397  2.2825 -0.7855  0.8515
   45U       C4  945   4.680   7.136   3.212  0.5738 -0.1085  0.5193
   45U       O4  946   4.746   7.226   3.154 -0.1501  0.1542 -1.0309
   45U       N3  947   4.633   7.025   3.150 -0.3227 -0.1978  0.3085
   45U       H3  948   4.677   7.005   3.062 -1.3400  2.9850 -1.0483
   45U       C2  949   4.541   6.934   3.206 -0.2319  0.3128  0.3675
   45U       O2  950   4.509   6.836   3.141  0.2745 -0.2010  0.3845
   45U      C3'  951   4.431   6.822   3.637  1.0044  0.1090 -0.1724
   45U      H3'  952   4.494   6.910   3.652 -1.1055  1.6078  0.5871
   45U      C2'  953   4.464   6.763   3.495 -0.0881  0.1464 -0.6603
   45U     H2'1  954   4.573   6.770   3.489 -0.0909  0.3352 -0.5134
   45U      O2'  955   4.417   6.629   3.484 -0.1407  0.1671  0.1044
   45U     HO'2  956   4.430   6.579   3.565  0.7312 -2.3664 -1.5024
   45U      O3'  957   4.445   6.730   3.741 -0.3354  0.5305  0.2250
   46U        P  958   4.585   6.709   3.805 -0.2494 -0.6319  0.0065
   46U      O1P  959   4.577   6.634   3.929  0.1358  1.1536  0.0789
   46U      O2P  960   4.637   6.843   3.816 -0.2677 -0.1602 -0.3993
   46U      O5'  961   4.687   6.651   3.710  0.2176 -0.2730  0.1247
   46U      C5'  962   4.698   6.511   3.694  0.3420  0.1074 -1.0178
   46U     H5'1  963   4.596   6.472   3.684 -0.0386  1.1252 -1.2657
   46U     H5'2  964   4.751   6.465   3.777  1.8505  1.7016 -1.0537
   46U      C4'  965   4.781   6.470   3.574  0.5888 -0.1365  0.6846
   46U      H4'  966   4.752   6.371   3.539  1.6075  0.1736 -1.1414
   46U      O4'  967   4.746   6.556   3.462 -0.0961  0.0616 -0.4093
   46U      C1'  968   4.868   6.586   3.403  0.4855 -0.3960  0.3741
   46U      H1'  969   4.848   6.559   3.300  1.0833 -0.2082  0.2015
   46U       N1  970   4.900   6.732   3.401  0.4495 -0.2972 -0.5757
   46U       C6  971   4.862   6.821   3.500  0.5385  0.3555  0.0863
   46U       H6  972   4.817   6.779   3.589  1.4748 -3.1614 -0.9389
   46U       C5  973   4.894   6.954   3.491  0.5972 -0.0428 -0.3455
   46U       H5  974   4.867   7.018   3.574 -1.1439 -0.1813 -0.7716
   46U       C4  975   4.957   7.005   3.374  0.1268 -0.7866 -0.1990
   46U       O4  976   4.997   7.122   3.362  0.2930 -0.4233  0.1682
   46U       N3  977   4.983   6.913   3.279  1.4516  0.1304  0.0172
   46U       H3  978   5.038   6.942   3.199 -0.6168  0.1327 -1.4773
   46U       C2  979   4.973   6.780   3.290 -0.4158  0.2325  0.3046
   46U       O2  980   5.033   6.700   3.211  0.4414 -0.3272 -0.3086
   46U      C3'  981   4.938   6.481   3.602  0.4866 -1.1483 -0.1397
   46U      H3'  982   4.957   6.567   3.666  1.0010 -0.2847 -1.4100
   46U      C2'  983   4.990   6.509   3.463 -0.1873  0.0546 -0.4433
   46U     H2'1  984   5.082   6.567   3.470 -0.9246  1.0598  1.9373
   46U      O2'  985   4.997   6.393   3.386 -0.4577  0.2736 -0.2238
   46U     HO'2  986   5.067   6.346   3.432  0.1103 -2.2326 -3.3265
   46U      O3'  987   4.985   6.361   3.656  0.4995 -0.3763 -0.2923
   47A        P  988   5.127   6.350   3.734 -0.0383 -0.1566  0.2046
   47A      O1P  989   5.129   6.216   3.787 -0.5440 -0.1755  0.4830
   47A      O2P  990   5.124   6.471   3.823  0.4282  0.2502 -0.5352
   47A      O5'  991   5.238   6.371   3.615  0.0090 -0.0279  0.5804
   47A      C5'  992   5.283   6.271   3.522 -0.1973 -0.3680  0.9594
   47A     H5'1  993   5.196   6.220   3.479 -0.2936  2.4163 -2.6378
   47A     H5'2  994   5.354   6.204   3.571  0.5046 -1.3325 -1.2419
   47A      C4'  995   5.368   6.340   3.414 -0.3034  0.2834  0.6725
   47A      H4'  996   5.387   6.269   3.334  0.2994  2.3775 -1.1763
   47A      O4'  997   5.309   6.455   3.350  0.5587  0.4036  0.0825
   47A      C1'  998   5.399   6.564   3.337  1.3735 -0.1351  0.1748
   47A      H1'  999   5.404   6.589   3.231  2.7286 -1.4068 -0.0959
   47A       N9 1000   5.358   6.682   3.419 -0.8543 -0.4447 -0.4277
   47A       C8 1001   5.291   6.696   3.536 -1.1804 -0.5536 -0.7413
   47A       H8 1002   5.264   6.608   3.591 -1.2437  0.5002  0.9792
   47A       N7 1003   5.261   6.821   3.565 -0.2103  0.2474 -0.1711
   47A       C5 1004   5.329   6.897   3.467  0.5403  0.2671  0.3743
   47A       C6 1005   5.351   7.036   3.440  0.9274 -0.1263  0.6981
   47A       N6 1006   5.305   7.141   3.502 -0.1016  0.5124 -0.1663
   47A      H61 1007   5.269   7.129   3.596 -2.3599 -0.2177 -1.0618
   47A      H62 1008   5.339   7.233   3.477  1.0266  0.5798  1.4495
   47A       N1 1009   5.425   7.075   3.337  0.1107  0.4283 -0.1025
   47A       C2 1010   5.474   6.980   3.261  1.2476 -0.6464  0.5595
   47A       H2 1011   5.531   7.011   3.174  1.2522  0.0910  0.8189
   47A       N3 1012   5.452   6.848   3.269 -0.2192 -0.3069 -0.0001
   47A       C4 1013   5.381   6.810   3.379  1.1022  0.7987 -0.4644
   47A      C3' 1014   5.507   6.388   3.451 -0.5970  0.1821 -0.6518
   47A      H3' 1015   5.504   6.423   3.554  0.2675 -0.9774 -0.2091
   47A      C2' 1016   5.540   6.516   3.372 -0.6353 -0.3285 -0.8725
   47A     H2'1 1017   5.595   6.590   3.431 -0.3987 -1.8249  0.8644
   47A      O2' 1018   5.607   6.478   3.257 -0.4144 -0.0032  0.4053
   47A     HO'2 1019   5.703   6.477   3.269 -0.0348  1.9662 -1.6338
   47A      O3' 1020   5.600   6.279   3.440 -0.2166  0.0980  0.1208
   48U        P 1021   5.741   6.282   3.508 -0.0323  0.0097  0.1694
   48U      O1P 1022   5.811   6.156   3.479  0.2181  0.0914  0.7153
   48U      O2P 1023   5.732   6.320   3.647 -0.0162 -0.9817  0.4149
   48U      O5' 1024   5.818   6.395   3.433 -0.3635 -0.1975  0.0474
   48U      C5' 1025   5.915   6.371   3.337 -0.3602  0.4103  0.1166
   48U     H5'1 1026   5.863   6.328   3.251  2.2342  1.9842 -2.4311
   48U     H5'2 1027   5.991   6.302   3.374  0.5253  1.2482 -0.0789
   48U      C4' 1028   5.980   6.498   3.290  0.7417 -0.9730  0.6158
   48U      H4' 1029   6.030   6.466   3.198 -0.3861 -1.8241  0.2873
   48U      O4' 1030   5.880   6.599   3.248  0.3757 -0.0283 -0.0889
   48U      C1' 1031   5.934   6.723   3.283  0.0211 -1.0584 -0.3869
   48U      H1' 1032   5.912   6.784   3.195  0.7353 -1.1349 -0.6236
   48U       N1 1033   5.878   6.804   3.397 -0.4150  0.4710  0.8931
   48U       C6 1034   5.803   6.741   3.494 -0.0520  0.6731  0.0655
   48U       H6 1035   5.809   6.634   3.504  0.5149  0.7374  0.4794
   48U       C5 1036   5.715   6.803   3.578  0.1004  0.8884 -0.4538
   48U       H5 1037   5.660   6.747   3.651  1.2551  0.7919  0.3733
   48U       C4 1038   5.704   6.949   3.564  0.1938 -0.7122 -0.1415
   48U       O4 1039   5.630   7.017   3.634 -0.5213 -0.3460 -0.4949
   48U       N3 1040   5.779   7.006   3.467 -0.6319 -0.5446 -0.4229
   48U       H3 1041   5.787   7.106   3.474  1.4774 -0.6500 -0.8105
   48U       C2 1042   5.863   6.944   3.376  0.9677  0.7834  0.0436
   48U       O2 1043   5.927   7.009   3.289 -0.4067 -0.9492  0.0844
   48U      C3' 1044   6.095   6.572   3.366 -0.8427 -0.0089 -0.5371
   48U      H3' 1045   6.070   6.570   3.473  0.4568 -1.7661 -0.2300
   48U      C2' 1046   6.088   6.706   3.306  0.2218  0.3113 -0.6779
   48U     H2'1 1047   6.123   6.791   3.365 -1.6112  0.0765  0.8634
   48U      O2' 1048   6.151   6.707   3.181  0.0129 -0.6955  0.3998
   48U     HO'2 1049   6.194   6.625   3.156 -1.9277 -1.4776 -0.5178
   48U      O3' 1050   6.219   6.518   3.351  0.3222 -0.0830 -0.3854
   49C        P 1051   6.328   6.522   3.463 -0.0987  0.4087  0.4395
   49C      O1P 1052   6.454   6.459   3.411  0.1973 -0.2581  0.4781
   49C      O2P 1053   6.262   6.456   3.574  0.3852  0.3335 -0.5102
   49C      O5' 1054   6.356   6.680   3.496 -0.3817 -0.3060 -0.3351
   49C      C5' 1055   6.443   6.754   3.423 -0.3043  0.4764  0.4096
   49C     H5'1 1056   6.431   6.748   3.315 -0.8031  2.1367  0.3346
   49C     H5'2 1057   6.545   6.726   3.450  1.2990  3.0676 -2.3410
   49C      C4' 1058   6.422   6.904   3.458 -0.2639 -0.1451 -0.4004
   49C      H4' 1059   6.484   6.964   3.390 -0.2096  3.0018  2.1815
   49C      O4' 1060   6.290   6.950   3.442  0.2230  0.4102 -0.0744
   49C      C1' 1061   6.273   7.064   3.521 -0.1088  0.1995  0.1845
   49C      H1' 1062   6.293   7.148   3.455 -1.2675 -0.2394 -0.7631
   49C       N1 1063   6.143   7.065   3.589  0.0552  0.6166 -0.5981
   49C       C6 1064   6.086   6.950   3.637  0.1058  0.3962  0.4732
   49C       H6 1065   6.114   6.851   3.604 -0.9340  0.9293 -2.2757
   49C       C5 1066   5.983   6.951   3.721 -0.0033  0.2479 -0.5621
   49C       H5 1067   5.942   6.864   3.769 -0.4053  1.2402  0.9893
   49C       C4 1068   5.939   7.085   3.757  0.4380  0.8714 -0.1053
   49C       N4 1069   5.846   7.100   3.836 -0.2431 -0.0911 -0.0333
   49C      H41 1070   5.797   7.022   3.876  0.6489 -0.6118  0.0597
   49C      H42 1071   5.822   7.198   3.848  1.2208  0.4394 -1.0911
   49C       N3 1072   5.989   7.196   3.711  0.5796 -0.4553 -0.0165
   49C       C2 1073   6.102   7.184   3.642  0.4736 -0.9329 -0.9579
   49C       O2 1074   6.155   7.294   3.615  0.6471  0.1903  0.3051
   49C      C3' 1075   6.468   6.945   3.604 -0.1898  0.6026  0.4479
   49C      H3' 1076   6.436   6.869   3.676 -0.4868 -1.0281 -1.3389
   49C      C2' 1077   6.388   7.072   3.622  0.3830 -0.3200 -0.3300
   49C     H2'1 1078   6.345   7.083   3.721 -1.5648 -1.3623 -1.0149
   49C      O2' 1079   6.463   7.184   3.580 -0.0948  0.4145 -0.4134
   49C     HO'2 1080   6.540   7.192   3.636 -0.2086  3.8751 -0.5810
   49C      O3' 1081   6.610   6.965   3.603  0.7723 -0.5768  0.0232
   50U        P 1082   6.699   6.987   3.736  0.1998  0.5588 -0.0997
   50U      O1P 1083   6.840   6.991   3.699 -0.1709  0.0387 -0.1457
   50U      O2P 1084   6.654   6.900   3.839 -0.0483  0.1889 -0.0559
   50U      O5' 1085   6.648   7.131   3.774 -0.2367 -0.3262  0.9429
   50U      C5' 1086   6.744   7.234   3.786  0.1307 -0.7030 -0.2535
   50U     H5'1 1087   6.793   7.240   3.689 -1.0667  1.7330 -0.7912
   50U     H5'2 1088   6.814   7.211   3.867 -0.5622  0.8151  0.8183
   50U      C4' 1089   6.692   7.374   3.828 -0.1549  0.3646  0.2158
   50U      H4' 1090   6.762   7.456   3.809  0.3669 -0.4078 -1.3059
   50U      O4' 1091   6.561   7.397   3.775  0.2910  0.0646  0.0476
   50U      C1' 1092   6.473   7.458   3.869 -0.0281  0.1351  0.0484
   50U      H1' 1093   6.427   7.546   3.825 -2.1467 -0.4151  1.0520
   50U       N1 1094   6.359   7.374   3.919 -0.1423  0.1527  0.1581
   50U       C6 1095   6.372   7.237   3.933  0.2120 -0.4477 -0.0103
   50U       H6 1096   6.461   7.187   3.897 -0.2324 -2.6457  1.6938
   50U       C5 1097   6.276   7.155   3.994 -0.0044 -0.0921  0.2558
   50U       H5 1098   6.280   7.048   3.993  3.5564 -0.1447 -3.1103
   50U       C4 1099   6.155   7.218   4.041 -0.7600  0.1544  0.2464
   50U       O4 1100   6.051   7.158   4.067 -0.1817 -0.3941 -0.0318
   50U       N3 1101   6.153   7.349   4.026  0.4647 -0.6678  0.3692
   50U       H3 1102   6.075   7.400   4.065  1.3230  1.1090 -0.1469
   50U       C2 1103   6.255   7.436   3.989 -0.5126  0.2433  0.7020
   50U       O2 1104   6.266   7.555   4.020  0.4144 -0.0852 -0.5044
   50U      C3' 1105   6.667   7.388   3.977  0.6186  0.5686 -0.0202
   50U      H3' 1106   6.636   7.296   4.026  2.1004 -0.0140 -0.1233
   50U      C2' 1107   6.560   7.488   3.988  0.7927  0.2121  0.1029
   50U     H2'1 1108   6.503   7.486   4.080 -0.7972  0.0491 -0.8430
   50U      O2' 1109   6.610   7.617   3.971 -0.1706 -0.2322  0.6061
   50U     HO'2 1110   6.700   7.620   4.005 -0.3871 -1.2995  1.3276
   50U      O3' 1111   6.787   7.435   4.032  0.4360  0.6279  0.1712
   51A        P 1112   6.812   7.427   4.184 -0.1604 -0.0320 -0.0363
   51A      O1P 1113   6.948   7.483   4.206 -0.2217  0.5170 -0.1930
   51A      O2P 1114   6.782   7.291   4.245  0.4125 -0.0717 -0.2518
   51A      O5' 1115   6.712   7.523   4.257 -0.2495  0.3543 -0.4775
   51A      C5' 1116   6.738   7.661   4.259 -0.2040 -0.3024 -0.6701
   51A     H5'1 1117   6.754   7.701   4.159  0.8484  1.7893  0.2672
   51A     H5'2 1118   6.834   7.682   4.307  0.0093 -2.9453  0.2003
   51A      C4' 1119   6.623   7.739   4.323  0.5087  0.2152  0.0182
   51A      H4' 1120   6.649   7.845   4.323  2.2395 -0.1712 -0.4649
   51A      O4' 1121   6.501   7.712   4.261  0.0498 -0.4884 -0.0027
   51A      C1' 1122   6.396   7.698   4.356 -0.1953  0.0665 -0.2856
   51A      H1' 1123   6.316   7.768   4.333 -1.0485 -0.3841  1.1499
   51A       N9 1124   6.351   7.556   4.365 -0.0193 -0.1388 -0.1820
   51A       C8 1125   6.402   7.442   4.310 -0.1419  0.0213  0.5922
   51A       H8 1126   6.498   7.425   4.265 -0.9671  0.5975 -1.5276
   51A       N7 1127   6.322   7.340   4.324  0.4555 -0.1184  0.3507
   51A       C5 1128   6.215   7.389   4.393 -0.2097 -0.4188  0.3289
   51A       C6 1129   6.088   7.340   4.440 -0.2391 -0.2166 -0.4806
   51A       N6 1130   6.049   7.216   4.421 -0.5109 -0.2015 -0.2733
   51A      H61 1131   6.117   7.144   4.402 -1.4793 -0.5917 -2.4999
   51A      H62 1132   5.959   7.199   4.463  0.5203  0.5530  2.4342
   51A       N1 1133   6.005   7.411   4.518 -0.0207 -0.4191  0.1476
   51A       C2 1134   6.042   7.534   4.541 -0.0395 -0.0006 -0.4953
   51A       H2 1135   5.973   7.598   4.594  0.1247  0.1796 -0.4977
   51A       N3 1136   6.149   7.601   4.491  0.5272  0.8575  0.2218
   51A       C4 1137   6.228   7.522   4.418 -0.2627 -0.3964  0.1364
   51A      C3' 1138   6.602   7.695   4.464  0.0372 -0.4704  0.5768
   51A      H3' 1139   6.593   7.587   4.467  0.9789 -0.5359  1.9108
   51A      C2' 1140   6.458   7.738   4.496  0.6653  0.1832 -0.0134
   51A     H2'1 1141   6.426   7.672   4.577  3.0524  0.2409  1.0649
   51A      O2' 1142   6.438   7.873   4.540  0.7374 -0.2340  0.0685
   51A     HO'2 1143   6.343   7.882   4.550  0.9798  1.0819  1.7462
   51A      O3' 1144   6.709   7.734   4.547 -0.6499  0.0776 -0.4669
   52U        P 1145   6.756   7.655   4.668  0.2624  0.3031  0.0937
   52U      O1P 1146   6.871   7.719   4.736  0.1485 -0.3924 -0.0229
   52U      O2P 1147   6.780   7.517   4.616  0.4141  0.4540 -0.4190
   52U      O5' 1148   6.630   7.652   4.776  0.7706 -0.4780  0.3099
   52U      C5' 1149   6.585   7.770   4.834 -0.1961  0.3229  0.3498
   52U     H5'1 1150   6.558   7.844   4.758 -1.9531 -0.0516  0.5464
   52U     H5'2 1151   6.658   7.809   4.904 -1.8771  0.8805  1.8775
   52U      C4' 1152   6.461   7.754   4.922 -0.1071 -0.4426  0.2601
   52U      H4' 1153   6.435   7.857   4.948 -0.8608 -1.0216  1.8998
   52U      O4' 1154   6.349   7.709   4.837  0.1925 -0.0084 -0.6149
   52U      C1' 1155   6.268   7.623   4.915 -0.7600  0.1638 -0.1947
   52U      H1' 1156   6.168   7.663   4.901 -1.0624 -0.7418 -0.7194
   52U       N1 1157   6.263   7.489   4.853 -0.2938 -0.3113 -0.3622
   52U       C6 1158   6.356   7.442   4.764  0.2716  0.6721  0.2507
   52U       H6 1159   6.440   7.505   4.741  1.5034 -0.3910  1.5775
   52U       C5 1160   6.332   7.331   4.687 -0.8454  0.4381 -0.8228
   52U       H5 1161   6.403   7.293   4.616  0.7253 -0.1500  0.9855
   52U       C4 1162   6.222   7.243   4.726 -0.2764 -1.0702 -0.6673
   52U       O4 1163   6.196   7.133   4.674  0.1191 -0.4412 -0.0813
   52U       N3 1164   6.140   7.297   4.824  0.5363  0.4506 -0.1284
   52U       H3 1165   6.060   7.239   4.840  0.7256  0.2065 -0.0541
   52U       C2 1166   6.146   7.418   4.890  0.1670  0.4615 -0.2531
   52U       O2 1167   6.061   7.457   4.965 -0.0974 -0.5590  0.1895
   52U      C3' 1168   6.467   7.662   5.042  0.8928 -0.0971  1.1962
   52U      H3' 1169   6.513   7.570   5.008 -0.1363  0.4926 -2.1702
   52U      C2' 1170   6.316   7.627   5.060 -0.9538 -0.3100  0.0591
   52U     H2'1 1171   6.305   7.532   5.113 -0.5772 -1.3225 -1.6315
   52U      O2' 1172   6.240   7.736   5.119  0.1574 -0.0940  0.0058
   52U     HO'2 1173   6.156   7.698   5.148  1.3341  0.1411  4.4717
   52U      O3' 1174   6.531   7.728   5.160 -0.0678  0.9455  0.4483
   53U        P 1175   6.578   7.631   5.284 -0.2742 -0.0542 -0.0295
   53U      O1P 1176   6.623   7.734   5.378  0.0896 -0.0487  0.0409
   53U      O2P 1177   6.673   7.525   5.242 -0.4958  0.2758  0.2401
   53U      O5' 1178   6.447   7.567   5.342  0.1821  0.0408 -0.0118
   53U      C5' 1179   6.348   7.641   5.415  0.4781  0.0210 -0.3366
   53U     H5'1 1180   6.313   7.728   5.360 -0.6777 -0.8752 -1.0669
   53U     H5'2 1181   6.391   7.665   5.512 -0.8263  1.2932 -0.0279
   53U      C4' 1182   6.225   7.558   5.455  0.0717  0.4693 -1.1896
   53U      H4' 1183   6.153   7.617   5.512  0.5205  0.7060 -0.8678
   53U      O4' 1184   6.162   7.526   5.334 -0.7316 -0.1961 -0.4365
   53U      C1' 1185   6.107   7.399   5.357 -0.4442  0.2801  0.2499
   53U      H1' 1186   6.005   7.422   5.326  1.0254  2.1199 -3.9614
   53U       N1 1187   6.168   7.306   5.258 -0.7672  0.0122  0.1125
   53U       C6 1188   6.304   7.312   5.223 -0.1803 -0.0856  0.0332
   53U       H6 1189   6.368   7.388   5.264 -2.8011  2.3538 -0.1189
   53U       C5 1190   6.358   7.218   5.136  0.1290 -0.2225 -0.3075
   53U       H5 1191   6.462   7.226   5.106  0.8330 -1.2723  1.6241
   53U       C4 1192   6.280   7.111   5.072 -0.6209 -0.1275 -0.1791
   53U       O4 1193   6.319   7.036   4.985  0.3564 -0.3595 -0.0879
   53U       N3 1194   6.154   7.104   5.124  0.0111  0.0292  0.4248
   53U       H3 1195   6.103   7.020   5.100 -1.0378  0.2367  1.7825
   53U       C2 1196   6.093   7.199   5.213  0.5165 -0.0772 -0.6742
   53U       O2 1197   5.977   7.175   5.262 -0.4216  0.1386  0.2354
   53U      C3' 1198   6.252   7.424   5.531  0.4074 -0.3509 -0.5828
   53U      H3' 1199   6.334   7.368   5.486 -0.1721 -0.7358 -1.1903
   53U      C2' 1200   6.118   7.356   5.495 -0.7494 -0.4786  0.1323
   53U     H2'1 1201   6.135   7.250   5.510 -3.7284 -0.8769  1.4130
   53U      O2' 1202   6.002   7.401   5.564  0.1187  0.0012  0.2770
   53U     HO'2 1203   5.935   7.332   5.555  0.8527 -0.7712  0.6233
   53U      O3' 1204   6.266   7.458   5.667 -0.8649 -0.6203 -0.1122
   54C        P 1205   6.314   7.352   5.774 -0.3760  0.4609  0.0103
   54C      O1P 1206   6.302   7.416   5.906 -0.2878  0.1926 -0.2550
   54C      O2P 1207   6.442   7.307   5.727 -0.2284 -0.6010 -0.1341
   54C      O5' 1208   6.214   7.229   5.769 -0.4183 -0.1408 -0.1505
   54C      C5' 1209   6.102   7.220   5.864 -0.9735 -0.0283 -0.3961
   54C     H5'1 1210   6.054   7.318   5.868  1.0462  1.0296 -0.2396
   54C     H5'2 1211   6.137   7.197   5.965 -2.1333  0.9696  0.2525
   54C      C4' 1212   6.005   7.117   5.825 -0.3453  0.1669  0.3426
   54C      H4' 1213   5.908   7.131   5.873 -0.4255  0.7385  0.0171
   54C      O4' 1214   6.002   7.118   5.686  0.4380 -0.1372  0.0894
   54C      C1' 1215   5.978   6.989   5.640 -0.1183 -0.7075  0.2346
   54C      H1' 1216   5.876   6.975   5.605  0.7101  0.1187 -2.8409
   54C       N1 1217   6.069   6.950   5.527 -0.4837  0.0379  0.2823
   54C       C6 1218   6.191   7.006   5.507  0.8729 -0.4501  0.2296
   54C       H6 1219   6.214   7.090   5.570 -2.3039  0.6665  0.0871
   54C       C5 1220   6.274   6.965   5.401 -0.1908 -0.8260  0.1517
   54C       H5 1221   6.363   7.022   5.381 -0.2069 -0.4010  1.2317
   54C       C4 1222   6.223   6.859   5.325  0.7790  0.9576  0.0958
   54C       N4 1223   6.298   6.814   5.232  0.4774 -0.0815 -0.0453
   54C      H41 1224   6.377   6.867   5.198 -0.1368 -0.1721 -1.7011
   54C      H42 1225   6.265   6.732   5.183 -3.2223  1.3807 -0.3194
   54C       N3 1226   6.108   6.792   5.346 -0.0729 -0.0291  0.1464
   54C       C2 1227   6.025   6.841   5.446 -0.2480  0.2405 -0.3402
   54C       O2 1228   5.915   6.790   5.455  0.6522 -0.2575  0.2500
   54C      C3' 1229   6.069   6.983   5.864 -0.3086 -0.4581  0.1728
   54C      H3' 1230   6.175   6.992   5.841 -0.5417  1.4287 -0.3119
   54C      C2' 1231   5.995   6.893   5.761 -0.3052  0.1146  0.0279
   54C     H2'1 1232   6.049   6.801   5.743  0.6895  0.8219 -0.7459
   54C      O2' 1233   5.866   6.864   5.807 -0.5297  0.7392  0.7388
   54C     HO'2 1234   5.885   6.835   5.897 -1.8894 -1.2811  0.4403
   54C      O3' 1235   6.036   6.942   5.996  0.1361 -0.4696 -0.3563
   55C        P 1236   6.133   6.838   6.070 -0.1099  0.0916  0.0571
   55C      O1P 1237   6.102   6.842   6.213 -0.2548 -0.3160 -0.4210
   55C      O2P 1238   6.275   6.875   6.039  0.2537 -0.1350 -0.4122
   55C      O5' 1239   6.111   6.688   6.009 -0.1756 -0.2798 -0.1453
   55C      C5' 1240   5.995   6.618   6.032 -0.3136  0.1497  0.3511
   55C     H5'1 1241   5.911   6.687   6.026 -0.5497 -0.1930 -0.4853
   55C     H5'2 1242   6.006   6.583   6.134 -1.6081 -0.2510  0.3643
   55C      C4' 1243   5.978   6.512   5.925  0.2390  0.0167 -0.8457
   55C      H4' 1244   5.883   6.463   5.945  0.4820  0.1501  0.7243
   55C      O4' 1245   5.964   6.558   5.792 -0.5961  0.2366  0.0216
   55C      C1' 1246   6.004   6.452   5.707  0.3257 -0.0180 -0.1734
   55C      H1' 1247   5.924   6.411   5.644  0.8783  1.1841 -1.7107
   55C       N1 1248   6.118   6.491   5.615  0.3960 -0.0022  0.1244
   55C       C6 1249   6.201   6.597   5.642 -0.0547  0.1163 -0.6993
   55C       H6 1250   6.187   6.650   5.735  1.6655 -0.5114 -0.0480
   55C       C5 1251   6.311   6.626   5.567  0.8471 -0.1673  0.2732
   55C       H5 1252   6.375   6.708   5.596  0.3262  0.3829 -0.0993
   55C       C4 1253   6.336   6.544   5.458 -0.4058 -0.1741  0.0099
   55C       N4 1254   6.430   6.564   5.377 -0.1927  0.6341  0.3731
   55C      H41 1255   6.502   6.615   5.427  1.4911 -1.4078  0.2047
   55C      H42 1256   6.439   6.502   5.298  1.6059 -1.1128  1.8236
   55C       N3 1257   6.243   6.447   5.423 -0.3595 -0.5996  0.3820
   55C       C2 1258   6.140   6.422   5.500 -0.1327 -0.0408  0.5167
   55C       O2 1259   6.061   6.336   5.466 -0.1820 -0.0611 -0.3058
   55C      C3' 1260   6.088   6.406   5.927 -0.0536  0.2116  0.1457
   55C      H3' 1261   6.189   6.445   5.916 -0.2556  0.7009  0.0279
   55C      C2' 1262   6.058   6.339   5.790  0.8835 -0.3345  0.0325
   55C     H2'1 1263   6.147   6.287   5.755  0.4666 -1.3810  0.4811
   55C      O2' 1264   5.948   6.247   5.803 -0.5191  0.2005 -0.0172
   55C     HO'2 1265   5.977   6.191   5.876  2.1141  1.7488  0.2502
   55C      O3' 1266   6.067   6.311   6.033 -0.0710  0.1382 -0.3127
   56G        P 1267   6.182   6.208   6.089  0.0383 -0.2475 -0.2043
   56G      O1P 1268   6.129   6.128   6.198 -0.3420 -0.3581 -0.1418
   56G      O2P 1269   6.300   6.295   6.109 -0.4385  0.1706 -0.2053
   56G      O5' 1270   6.216   6.107   5.967  0.1488 -0.5956 -0.1044
   56G      C5' 1271   6.144   5.983   5.954 -0.2784 -0.6359  0.1686
   56G     H5'1 1272   6.037   6.002   5.949  0.2970  3.0854 -1.0178
   56G     H5'2 1273   6.154   5.924   6.045 -0.6944 -1.4718 -0.3094
   56G      C4' 1274   6.181   5.903   5.829 -0.5362 -0.3664  0.0596
   56G      H4' 1275   6.125   5.811   5.818  0.4368 -0.7775 -1.9094
   56G      O4' 1276   6.177   5.985   5.711  0.4882  0.0099  0.5095
   56G      C1' 1277   6.275   5.957   5.622 -0.5958  1.0308  0.4743
   56G      H1' 1278   6.235   5.928   5.525  0.0723  1.2720  0.1177
   56G       N9 1279   6.380   6.063   5.609 -0.2369 -0.4869 -0.3684
   56G       C8 1280   6.399   6.181   5.675  0.1900 -0.2322 -0.5247
   56G       H8 1281   6.354   6.209   5.769  0.3333  3.3379 -1.3808
   56G       N7 1282   6.486   6.257   5.626 -0.0459  0.2335  0.0045
   56G       C5 1283   6.531   6.188   5.515 -0.2589  0.1741 -0.1586
   56G       C6 1284   6.638   6.217   5.431  0.4987  0.3023 -0.3804
   56G       O6 1285   6.726   6.305   5.431 -0.2380  0.1984 -0.2556
   56G       N1 1286   6.657   6.114   5.337  0.0363 -0.2707 -0.0962
   56G       H1 1287   6.740   6.127   5.281  0.6878  0.9024  1.0783
   56G       C2 1288   6.576   6.004   5.321 -0.3576  0.9506 -1.1179
   56G       N2 1289   6.605   5.918   5.225  0.1862  0.9479 -0.4151
   56G      H21 1290   6.688   5.939   5.172  1.8187  1.0944  2.0304
   56G      H22 1291   6.552   5.833   5.210  0.0692  1.0590 -0.6457
   56G       N3 1292   6.480   5.970   5.404  0.4108  0.7692  0.0631
   56G       C4 1293   6.465   6.065   5.503 -0.4472 -0.0684 -0.0089
   56G      C3' 1294   6.320   5.854   5.834 -0.1009  0.1385 -0.1671
   56G      H3' 1295   6.377   5.938   5.872  1.6952 -0.2850 -1.7670
   56G      C2' 1296   6.353   5.839   5.689  0.0284  0.3720 -0.2140
   56G     H2'1 1297   6.461   5.840   5.680  0.2679 -2.6213  0.9642
   56G      O2' 1298   6.305   5.722   5.627 -0.3409  0.1073 -0.3298
   56G     HO'2 1299   6.378   5.659   5.632 -0.2755  0.2528  0.9201
   56G      O3' 1300   6.336   5.741   5.918  0.0868  0.3409 -0.0721
   57U        P 1301   6.475   5.722   6.000  0.0857 -0.3729  0.6064
   57U      O1P 1302   6.451   5.616   6.102 -0.7013 -0.1122 -0.2067
   57U      O2P 1303   6.506   5.858   6.045  0.5757  0.0430  0.0595
   57U      O5' 1304   6.595   5.683   5.901 -0.0294 -0.1210 -0.6009
   57U      C5' 1305   6.589   5.559   5.837  0.8777  1.0152  0.1417
   57U     H5'1 1306   6.492   5.547   5.790  1.3543  0.9927 -0.8582
   57U     H5'2 1307   6.613   5.482   5.910  2.1837  1.1090 -0.1591
   57U      C4' 1308   6.676   5.551   5.710  0.0629 -0.3770  0.8101
   57U      H4' 1309   6.659   5.453   5.665  0.1999 -0.0221 -0.0269
   57U      O4' 1310   6.634   5.651   5.622  0.4008 -0.5244  0.1904
   57U      C1' 1311   6.745   5.702   5.559  1.0106 -0.4250 -0.0151
   57U      H1' 1312   6.731   5.689   5.451  0.3550 -0.6442  0.0951
   57U       N1 1313   6.776   5.841   5.582  0.3738 -0.3632  1.4627
   57U       C6 1314   6.731   5.909   5.691  0.1783 -0.3470 -0.0526
   57U       H6 1315   6.661   5.873   5.765  2.0519 -1.0823  1.4292
   57U       C5 1316   6.773   6.035   5.713  0.4957 -0.4443 -0.5244
   57U       H5 1317   6.737   6.086   5.802 -2.0942  1.7361 -2.6358
   57U       C4 1318   6.876   6.097   5.629  0.8122  0.6893  0.2447
   57U       O4 1319   6.919   6.206   5.644 -0.0059  0.1124  0.1230
   57U       N3 1320   6.913   6.022   5.525 -0.1734  0.4810  0.3344
   57U       H3 1321   6.990   6.053   5.466  0.3364  0.3269  0.9055
   57U       C2 1322   6.864   5.899   5.489 -0.8094 -0.2768  0.4388
   57U       O2 1323   6.895   5.858   5.373  0.0389 -0.1229  0.2076
   57U      C3' 1324   6.827   5.576   5.732  0.3886  0.9986  0.4615
   57U      H3' 1325   6.841   5.660   5.800  1.6219  1.3901 -0.2243
   57U      C2' 1326   6.861   5.619   5.591 -0.2392  0.6038  0.0987
   57U     H2'1 1327   6.958   5.668   5.598 -0.1031  1.1956 -3.6955
   57U      O2' 1328   6.869   5.518   5.492  0.1657  0.2240  0.4196
   57U     HO'2 1329   6.895   5.553   5.406  3.5143 -3.0863 -0.1885
   57U      O3' 1330   6.882   5.450   5.765 -0.0050 -0.2263  0.2388
   58A        P 1331   7.031   5.444   5.820  0.0494  0.6969 -0.1603
   58A      O1P 1332   7.058   5.306   5.854  0.2175 -0.2401 -0.0610
   58A      O2P 1333   7.046   5.546   5.925  0.5538 -0.1023  0.2536
   58A      O5' 1334   7.135   5.493   5.705  0.3293 -0.2826  0.4825
   58A      C5' 1335   7.173   5.402   5.602 -0.0843  0.3163  0.2256
   58A     H5'1 1336   7.081   5.366   5.557  0.9705 -1.0893 -0.9176
   58A     H5'2 1337   7.222   5.310   5.636 -2.0215 -1.1573 -0.7916
   58A      C4' 1338   7.266   5.474   5.497  0.1776 -0.1549 -0.2331
   58A      H4' 1339   7.280   5.401   5.418  0.2640 -1.6339  1.1022
   58A      O4' 1340   7.203   5.588   5.442 -0.1721  0.0250  0.1474
   58A      C1' 1341   7.284   5.701   5.408 -0.0506  0.3002 -0.8860
   58A      H1' 1342   7.268   5.732   5.305  0.5242  0.8582 -0.8150
   58A       N9 1343   7.261   5.808   5.504  0.1115 -0.2749  0.1083
   58A       C8 1344   7.186   5.805   5.619 -1.0562 -0.3336  0.7182
   58A       H8 1345   7.142   5.714   5.659  0.4536 -0.7672  1.4724
   58A       N7 1346   7.181   5.922   5.679  0.3997  0.4417 -0.3933
   58A       C5 1347   7.248   6.007   5.591  0.0418  0.0339  0.1043
   58A       C6 1348   7.268   6.146   5.569 -0.4558 -0.2719  0.3311
   58A       N6 1349   7.219   6.241   5.648 -0.5278 -0.2166 -0.1550
   58A      H61 1350   7.147   6.219   5.715 -1.6714 -1.4263 -1.6789
   58A      H62 1351   7.214   6.335   5.611 -2.9488 -0.4613 -0.6174
   58A       N1 1352   7.345   6.195   5.468  0.5524 -0.7900 -0.2632
   58A       C2 1353   7.401   6.115   5.384 -0.2565  0.7537  0.5349
   58A       H2 1354   7.451   6.152   5.296 -1.5973 -1.1585 -1.1166
   58A       N3 1355   7.384   5.980   5.381  0.4537 -0.7302  0.1837
   58A       C4 1356   7.308   5.936   5.488 -0.6171 -0.8218 -0.2991
   58A      C3' 1357   7.399   5.534   5.549 -0.1406 -0.9201 -0.0116
   58A      H3' 1358   7.380   5.584   5.643  0.7782 -2.2780  0.9305
   58A      C2' 1359   7.426   5.643   5.444 -0.0836 -0.0233  0.3050
   58A     H2'1 1360   7.494   5.720   5.480 -0.2110  1.1401 -1.7712
   58A      O2' 1361   7.484   5.582   5.323  0.3198 -0.1547 -0.0414
   58A     HO'2 1362   7.527   5.649   5.269  1.0040 -0.3327  0.2696
   58A      O3' 1363   7.499   5.436   5.554 -0.1890  0.0587 -0.1998
   59C        P 1364   7.613   5.447   5.666 -0.0651 -0.0970  0.1116
   59C      O1P 1365   7.673   5.316   5.674  0.5216 -0.3451 -0.5478
   59C      O2P 1366   7.559   5.517   5.783 -0.2302 -0.4064  0.4462
   59C      O5' 1367   7.721   5.547   5.599  0.1692 -0.6048 -0.3754
   59C      C5' 1368   7.783   5.507   5.474  0.2884 -0.2609 -0.7551
   59C     H5'1 1369   7.704   5.470   5.409 -1.1142  1.9718 -0.4037
   59C     H5'2 1370   7.860   5.431   5.493  0.5250  0.0014 -0.6577
   59C      C4' 1371   7.849   5.632   5.413  0.6321  0.2391  0.0936
   59C      H4' 1372   7.895   5.602   5.319 -1.3465 -2.4773 -0.1291
   59C      O4' 1373   7.748   5.725   5.381  0.1222 -0.3523 -0.4607
   59C      C1' 1374   7.799   5.857   5.397 -0.0026 -0.3960  0.4348
   59C      H1' 1375   7.781   5.909   5.303  1.9016  0.4689  0.4998
   59C       N1 1376   7.736   5.934   5.504 -0.1042  0.1783  0.0992
   59C       C6 1377   7.665   5.875   5.607 -0.0823  0.2760  0.0175
   59C       H6 1378   7.655   5.768   5.614  0.6953  0.2898  1.6234
   59C       C5 1379   7.607   5.943   5.703  0.5658 -0.5306 -0.0660
   59C       H5 1380   7.561   5.890   5.785  2.6292 -1.2216  0.7225
   59C       C4 1381   7.619   6.089   5.694  0.4473  0.2589 -0.1673
   59C       N4 1382   7.554   6.159   5.778 -0.0542 -0.0830  0.1752
   59C      H41 1383   7.484   6.117   5.837 -1.2549 -1.8513 -2.3481
   59C      H42 1384   7.548   6.256   5.752  1.5431  0.1670  0.6093
   59C       N3 1385   7.684   6.158   5.598  0.2484  0.8070  0.0215
   59C       C2 1386   7.748   6.078   5.503  0.1149 -0.3041  0.0926
   59C       O2 1387   7.810   6.131   5.414  0.3238  0.5427 -0.0703
   59C      C3' 1388   7.960   5.716   5.479  0.2451 -0.2070  0.6055
   59C      H3' 1389   7.940   5.738   5.584  0.6077  2.7951  0.1245
   59C      C2' 1390   7.952   5.850   5.397  0.3731 -0.6037  0.8236
   59C     H2'1 1391   7.997   5.932   5.452  1.5873 -0.2981 -0.5604
   59C      O2' 1392   8.004   5.836   5.270  0.3076  0.8187 -0.2304
   59C     HO'2 1393   8.100   5.826   5.264  0.2146  0.5441 -2.0670
   59C      O3' 1394   8.096   5.669   5.461 -0.2568  0.0023  0.1317
   60U        P 1395   8.211   5.692   5.566  0.0847 -0.2722 -0.4775
   60U      O1P 1396   8.340   5.645   5.506  0.4769  0.2339  0.0449
   60U      O2P 1397   8.166   5.628   5.691  0.8833 -0.2886  1.1669
   60U      O5' 1398   8.216   5.855   5.578 -0.2361 -0.2922 -0.8540
   60U      C5' 1399   8.294   5.944   5.493  1.1604  0.2475 -0.4965
   60U     H5'1 1400   8.254   5.941   5.391  1.4740  2.3497 -0.7358
   60U     H5'2 1401   8.393   5.901   5.478  1.2476 -0.1744  1.1463
   60U      C4' 1402   8.285   6.088   5.545  0.1423 -0.2970 -0.1636
   60U      H4' 1403   8.338   6.147   5.471  1.1894 -1.3876 -0.3119
   60U      O4' 1404   8.152   6.135   5.533  0.1517  0.5558  0.1299
   60U      C1' 1405   8.130   6.222   5.641 -0.5748 -0.9234  0.1151
   60U      H1' 1406   8.101   6.322   5.609  2.1909 -0.5757 -1.6975
   60U       N1 1407   8.030   6.174   5.738 -0.5187  0.0288 -0.4920
   60U       C6 1408   7.994   6.039   5.748 -0.3891 -0.0582 -0.0328
   60U       H6 1409   8.037   5.973   5.675  1.3850 -0.0399  0.9254
   60U       C5 1410   7.911   5.990   5.846  0.0971 -0.3267  0.2659
   60U       H5 1411   7.884   5.885   5.848 -1.2830 -0.2976 -4.2548
   60U       C4 1412   7.841   6.082   5.932  0.0591  0.2430  0.0978
   60U       O4 1413   7.771   6.051   6.032 -0.4509  0.2722 -0.6238
   60U       N3 1414   7.877   6.211   5.911 -0.1473  0.0935  0.7517
   60U       H3 1415   7.832   6.276   5.975 -0.5259 -0.7839  1.4035
   60U       C2 1416   7.960   6.261   5.813 -0.2878  0.2691 -0.5551
   60U       O2 1417   7.969   6.380   5.798 -0.2634  0.4931 -0.7195
   60U      C3' 1418   8.339   6.122   5.685  0.0542  0.0506 -0.1097
   60U      H3' 1419   8.309   6.047   5.759  0.3218 -0.7765 -0.8214
   60U      C2' 1420   8.268   6.251   5.708  0.4547 -0.3027  0.6428
   60U     H2'1 1421   8.257   6.259   5.816  0.2484 -1.6579  0.7348
   60U      O2' 1422   8.326   6.368   5.649  0.1710  0.8227 -0.2449
   60U     HO'2 1423   8.419   6.384   5.665  0.9612 -2.2721 -1.1474
   60U      O3' 1424   8.486   6.128   5.679  0.2689  0.4028  0.2680
   61U        P 1425   8.573   6.148   5.816 -0.0192  0.0491  0.5454
   61U      O1P 1426   8.712   6.112   5.772 -0.1337  0.1357  0.3144
   61U      O2P 1427   8.514   6.078   5.932  1.0774 -0.3179  0.4204
   61U      O5' 1428   8.579   6.296   5.849 -0.1015  0.0605  0.4945
   61U      C5' 1429   8.645   6.385   5.759 -0.0157 -0.2176 -0.0901
   61U     H5'1 1430   8.580   6.398   5.673  1.8651 -1.8749 -1.8430
   61U     H5'2 1431   8.735   6.337   5.723  1.0057  1.9571 -0.5891
   61U      C4' 1432   8.683   6.515   5.830 -0.1540  0.2978  0.3000
   61U      H4' 1433   8.733   6.578   5.756  0.2211  1.1502  1.2650
   61U      O4' 1434   8.561   6.571   5.873 -0.8426 -0.1325  0.2849
   61U      C1' 1435   8.557   6.596   6.007  0.2943  0.3132 -0.8347
   61U      H1' 1436   8.583   6.700   6.025  0.8111  0.1480 -0.5961
   61U       N1 1437   8.427   6.563   6.064  0.9616  0.0394  0.1016
   61U       C6 1438   8.352   6.456   6.021 -0.3189 -0.5760  0.2928
   61U       H6 1439   8.374   6.408   5.927 -1.8155 -0.4625 -0.1480
   61U       C5 1440   8.240   6.410   6.089 -0.6431 -0.8064  0.1546
   61U       H5 1441   8.188   6.327   6.044 -0.2087 -0.7546 -0.4570
   61U       C4 1442   8.200   6.463   6.215  0.2257 -0.4355  0.7622
   61U       O4 1443   8.111   6.422   6.284 -0.4729 -0.1456  0.0755
   61U       N3 1444   8.265   6.578   6.242 -0.1635 -0.0985  0.2540
   61U       H3 1445   8.245   6.621   6.332  2.2915 -2.0168  1.8380
   61U       C2 1446   8.371   6.631   6.172 -0.3006 -0.2193 -0.0047
   61U       O2 1447   8.416   6.740   6.202  0.1620  0.1406 -0.0544
   61U      C3' 1448   8.764   6.489   5.955  0.0945 -0.3668  0.5880
   61U      H3' 1449   8.815   6.392   5.958 -0.0484 -0.4391  0.7111
   61U      C2' 1450   8.655   6.493   6.065 -0.3087 -0.1619  0.7425
   61U     H2'1 1451   8.596   6.401   6.072 -0.2645 -0.5996 -2.9044
   61U      O2' 1452   8.713   6.533   6.190  0.2446  0.5820  0.6038
   61U     HO'2 1453   8.804   6.503   6.199  0.0233 -0.2090  0.2996
   61U      O3' 1454   8.858   6.589   5.973  0.2931 -0.3398 -0.0051
   61U      H3T 1455   8.939   6.550   5.940  0.9033  0.2693  0.7501
   62G      O5' 1456   7.726   7.125   5.750 -0.4594  0.3225  0.3177
   62G      H5T 1457   7.694   7.161   5.833  0.3120  1.5838  0.0854
   62G      C5' 1458   7.844   7.197   5.709  0.5127  0.1758 -0.0388
   62G     H5'1 1459   7.905   7.191   5.799 -1.2778 -2.5149  1.1356
   62G     H5'2 1460   7.818   7.300   5.683 -1.2566  0.5423  2.6657
   62G      C4' 1461   7.926   7.124   5.605  0.1324  0.1133 -0.2137
   62G      H4' 1462   8.008   7.191   5.576  1.5150 -1.3130  0.2246
   62G      O4' 1463   8.000   7.008   5.649 -0.0137 -0.3266 -0.7130
   62G      C1' 1464   7.977   6.890   5.570 -1.1356 -0.6069 -1.1890
   62G      H1' 1465   8.063   6.823   5.558 -0.4822 -0.3099  1.3549
   62G       N9 1466   7.874   6.807   5.633  0.0050  0.3612 -0.0416
   62G       C8 1467   7.807   6.824   5.754  0.5937 -0.2391  0.1726
   62G       H8 1468   7.810   6.914   5.813 -1.3203 -0.8276  1.2657
   62G       N7 1469   7.725   6.729   5.783  1.4312  0.1171 -0.2590
   62G       C5 1470   7.758   6.632   5.688 -0.2471  0.2592  0.0888
   62G       C6 1471   7.711   6.500   5.670 -0.5411 -0.6573  0.1784
   62G       O6 1472   7.619   6.437   5.729  0.3681  0.4346  0.5107
   62G       N1 1473   7.774   6.430   5.569  0.2216 -0.1293  0.3220
   62G       H1 1474   7.746   6.334   5.556  0.3504 -0.6206  3.1385
   62G       C2 1475   7.869   6.483   5.493  0.9977  0.0986  0.3138
   62G       N2 1476   7.932   6.399   5.412  0.7927  0.0800  0.3427
   62G      H21 1477   7.903   6.304   5.400  0.6655  0.1434  0.1486
   62G      H22 1478   7.990   6.443   5.342  1.5008 -0.0287  0.8479
   62G       N3 1479   7.909   6.607   5.493 -0.4654 -0.4431  0.0695
   62G       C4 1480   7.846   6.680   5.594 -0.5382  0.8840  0.4536
   62G      C3' 1481   7.849   7.083   5.485 -0.3119  0.4876 -0.5654
   62G      H3' 1482   7.750   7.049   5.516 -0.1130 -0.2698 -0.7532
   62G      C2' 1483   7.920   6.952   5.443 -1.0652 -0.2978  0.0240
   62G     H2'1 1484   7.845   6.893   5.391 -3.4656  2.3373  0.2675
   62G      O2' 1485   8.033   6.974   5.353 -0.3335  0.3177 -0.0163
   62G     HO'2 1486   8.072   7.060   5.370 -0.8227  1.2657 -3.0790
   62G      O3' 1487   7.841   7.170   5.374  0.1453 -0.0581 -0.0049
   63U        P 1488   7.723   7.161   5.266 -0.4441 -0.0024 -0.2611
   63U      O1P 1489   7.770   7.242   5.154  0.6930 -0.2584  0.1131
   63U      O2P 1490   7.596   7.193   5.338 -0.1711  0.4007  0.5544
   63U      O5' 1491   7.719   7.001   5.213 -0.0465 -0.1898 -0.1720
   63U      C5' 1492   7.809   6.934   5.118 -0.2021  0.0405 -0.5088
   63U     H5'1 1493   7.911   6.928   5.157 -0.7380  0.7100  1.0900
   63U     H5'2 1494   7.825   6.990   5.026  2.6037 -1.4508 -1.0322
   63U      C4' 1495   7.764   6.791   5.077  0.2967 -0.3157 -0.3673
   63U      H4' 1496   7.823   6.746   4.997 -0.0285  1.6066 -1.7443
   63U      O4' 1497   7.780   6.708   5.191  0.1449 -0.3053  0.2802
   63U      C1' 1498   7.691   6.597   5.183 -0.0358  0.5033  0.0987
   63U      H1' 1499   7.741   6.501   5.170 -0.9115  0.2027 -1.2054
   63U       N1 1500   7.606   6.596   5.307  0.0891  0.1421  0.0572
   63U       C6 1501   7.579   6.705   5.382 -0.2233  1.1731 -0.1742
   63U       H6 1502   7.629   6.795   5.348  2.5339 -0.4116 -0.6120
   63U       C5 1503   7.493   6.689   5.487  0.2752 -0.2615  0.0300
   63U       H5 1504   7.469   6.776   5.546 -0.7487 -0.7857  0.4200
   63U       C4 1505   7.422   6.567   5.525 -0.5122 -0.0223 -0.9998
   63U       O4 1506   7.351   6.539   5.626  0.1122  0.2776  0.3298
   63U       N3 1507   7.461   6.463   5.444  0.0951 -0.5959  0.4998
   63U       H3 1508   7.426   6.374   5.477 -1.2781  0.3986  1.8853
   63U       C2 1509   7.547   6.467   5.334 -0.1161  0.4669 -0.1981
   63U       O2 1510   7.559   6.373   5.253  0.2615 -0.3334 -0.7981
   63U      C3' 1511   7.615   6.772   5.030 -0.2006 -0.2365 -0.1612
   63U      H3' 1512   7.540   6.824   5.091 -0.6903 -1.8247  0.6329
   63U      C2' 1513   7.605   6.622   5.055 -0.3855  0.6564 -0.5202
   63U     H2'1 1514   7.503   6.593   5.080  0.3243 -0.0352  1.8129
   63U      O2' 1515   7.654   6.550   4.951 -0.0225 -0.0054  0.0910
   63U     HO'2 1516   7.589   6.487   4.917 -0.2701  0.8016 -1.0129
   63U      O3' 1517   7.595   6.806   4.897  0.3358  0.0789 -0.0247
   64A        P 1518   7.450   6.805   4.830  0.1400  0.3745  0.2960
   64A      O1P 1519   7.468   6.849   4.685  0.4146 -0.1819 -1.3187
   64A      O2P 1520   7.361   6.882   4.917 -0.3432 -0.1492 -0.0246
   64A      O5' 1521   7.411   6.647   4.816  0.5323 -0.1591 -0.1173
   64A      C5' 1522   7.467   6.568   4.705  0.7870 -0.4234  0.0205
   64A     H5'1 1523   7.575   6.566   4.694  0.6734  0.6971 -1.6153
   64A     H5'2 1524   7.424   6.596   4.609  0.5472 -1.8170 -0.3095
   64A      C4' 1525   7.424   6.427   4.725 -0.5297 -0.0924 -0.3479
   64A      H4' 1526   7.483   6.355   4.668 -0.0548  0.0196 -0.0034
   64A      O4' 1527   7.444   6.393   4.865 -0.4554 -0.6145 -0.2631
   64A      C1' 1528   7.341   6.298   4.900 -1.0200 -0.1299 -0.2657
   64A      H1' 1529   7.380   6.200   4.930 -0.0327  0.3878  0.1870
   64A       N9 1530   7.273   6.354   5.018  0.3226  0.4069 -0.2133
   64A       C8 1531   7.248   6.483   5.057  0.0631 -0.4098  0.1306
   64A       H8 1532   7.285   6.563   4.996 -2.0030  0.3733 -0.1983
   64A       N7 1533   7.170   6.494   5.164 -0.2497  0.2367 -0.2640
   64A       C5 1534   7.145   6.361   5.195  1.0478  0.1280 -0.1371
   64A       C6 1535   7.077   6.295   5.305 -0.1763  0.4954  0.2011
   64A       N6 1536   7.042   6.351   5.421  0.4706 -0.5309  0.4989
   64A      H61 1537   7.050   6.452   5.424  0.7778 -0.4947 -0.9405
   64A      H62 1538   7.000   6.294   5.493  1.3142 -0.7886  0.8012
   64A       N1 1539   7.064   6.164   5.306  0.0878  0.1331 -0.1158
   64A       C2 1540   7.112   6.091   5.206 -0.9878 -0.5290 -0.1938
   64A       H2 1541   7.111   5.983   5.212  3.2967 -0.6843  1.2938
   64A       N3 1542   7.182   6.134   5.098  0.3583 -0.7980 -0.1648
   64A       C4 1543   7.195   6.274   5.102 -0.0570 -0.1261  0.3225
   64A      C3' 1544   7.274   6.407   4.698  0.1403  0.6494  0.2371
   64A      H3' 1545   7.223   6.496   4.736 -2.1035  0.0857 -1.2796
   64A      C2' 1546   7.247   6.280   4.780  0.1707 -0.7712  0.1034
   64A     H2'1 1547   7.141   6.279   4.807 -0.0643 -0.6448 -0.7910
   64A      O2' 1548   7.283   6.161   4.704 -0.0714  0.3209 -0.1509
   64A     HO'2 1549   7.265   6.181   4.612 -0.1087 -0.6078 -0.3518
   64A      O3' 1550   7.252   6.381   4.558 -0.8723  0.0523  0.7549
   65C        P 1551   7.110   6.400   4.495 -0.1811  0.4285 -0.3479
   65C      O1P 1552   7.137   6.395   4.351  0.2690 -0.5169 -0.7928
   65C      O2P 1553   7.045   6.523   4.539 -0.8757  0.0434 -0.2225
   65C      O5' 1554   7.013   6.280   4.540 -0.3443  0.2834 -0.0683
   65C      C5' 1555   7.014   6.156   4.472  0.4841 -1.3475 -0.9518
   65C     H5'1 1556   7.113   6.116   4.452  1.0254 -1.7437  2.0663
   65C     H5'2 1557   6.963   6.173   4.377 -1.0793  2.9231  0.4355
   65C      C4' 1558   6.937   6.049   4.552 -0.0394 -0.5228 -0.9510
   65C      H4' 1559   6.962   5.948   4.520 -0.5586 -0.8487 -0.3442
   65C      O4' 1560   6.982   6.067   4.690 -0.0384  0.3623 -0.2897
   65C      C1' 1561   6.881   6.025   4.780 -0.1773 -0.1751  0.7069
   65C      H1' 1562   6.914   5.927   4.813  0.8125  0.5151  1.8553
   65C       N1 1563   6.858   6.131   4.886  0.1871  0.8104 -0.0211
   65C       C6 1564   6.871   6.264   4.853 -0.6479 -0.5974  0.2694
   65C       H6 1565   6.907   6.297   4.757  3.9347 -0.2616  1.8584
   65C       C5 1566   6.845   6.358   4.945 -0.5486  0.1353 -0.2701
   65C       H5 1567   6.859   6.461   4.917 -0.1066  0.5264  1.2938
   65C       C4 1568   6.805   6.315   5.075 -0.0592  0.1089  0.9083
   65C       N4 1569   6.785   6.401   5.170 -0.2181  0.1199 -0.3443
   65C      H41 1570   6.796   6.501   5.157 -5.9292  1.2550  0.6323
   65C      H42 1571   6.776   6.353   5.258  0.8706 -1.5776 -1.1226
   65C       N3 1572   6.794   6.185   5.108 -0.2158 -0.7191  0.0864
   65C       C2 1573   6.825   6.092   5.019  0.5781  0.8286  0.3135
   65C       O2 1574   6.815   5.973   5.051 -0.0126  0.0940 -0.0126
   65C      C3' 1575   6.787   6.063   4.559 -0.3552  0.2104  0.9079
   65C      H3' 1576   6.754   6.167   4.570 -0.3351  0.6990 -2.4408
   65C      C2' 1577   6.757   6.000   4.694  0.1738 -0.3837  0.0921
   65C     H2'1 1578   6.670   6.051   4.737  0.4590 -0.2274  0.4940
   65C      O2' 1579   6.746   5.864   4.685 -0.1050  0.4002 -0.8045
   65C     HO'2 1580   6.727   5.848   4.593 -0.3411  0.7961 -0.8260
   65C      O3' 1581   6.717   5.982   4.463 -0.1281 -0.0229  1.1855
   66G        P 1582   6.566   6.003   4.423  0.1403  0.0465 -0.3912
   66G      O1P 1583   6.528   5.926   4.309 -0.2893  0.2678 -1.0816
   66G      O2P 1584   6.546   6.143   4.406  0.0742 -0.3074 -0.5980
   66G      O5' 1585   6.476   5.946   4.548  0.0726 -0.6372 -0.1972
   66G      C5' 1586   6.444   5.805   4.566 -0.3199  0.7882 -0.4434
   66G     H5'1 1587   6.532   5.740   4.571 -1.3990 -0.7262 -0.4707
   66G     H5'2 1588   6.380   5.770   4.485  0.5828 -4.6060  0.7605
   66G      C4' 1589   6.376   5.767   4.692  0.1500 -0.0513  0.0343
   66G      H4' 1590   6.358   5.660   4.704  1.1533 -0.5885 -2.6345
   66G      O4' 1591   6.454   5.816   4.801 -0.0758  0.1069  0.1972
   66G      C1' 1592   6.372   5.868   4.895  0.8250 -0.4617 -0.0259
   66G      H1' 1593   6.381   5.810   4.987 -1.4589 -0.3322  0.3350
   66G       N9 1594   6.392   6.015   4.919  0.0710 -0.4577  1.0117
   66G       C8 1595   6.454   6.109   4.836  0.2178  0.0628  0.5563
   66G       H8 1596   6.481   6.094   4.732  1.0300 -1.8695  0.9974
   66G       N7 1597   6.489   6.219   4.893  0.6298  0.3203  0.0959
   66G       C5 1598   6.420   6.201   5.021  0.0631  0.6693  0.3743
   66G       C6 1599   6.409   6.293   5.135  0.1803  0.4968  0.2686
   66G       O6 1600   6.478   6.394   5.151 -0.3022 -0.1018  0.2715
   66G       N1 1601   6.321   6.257   5.228 -0.3538  0.0683 -0.3460
   66G       H1 1602   6.299   6.327   5.297 -1.1770 -1.4870  1.0649
   66G       C2 1603   6.250   6.137   5.222  0.6002  0.2595  0.3485
   66G       N2 1604   6.161   6.119   5.317 -0.4159 -0.5750 -0.2596
   66G      H21 1605   6.152   6.199   5.378 -0.3597  0.5874 -1.6908
   66G      H22 1606   6.085   6.058   5.291 -0.5117  0.3317 -2.3815
   66G       N3 1607   6.275   6.036   5.131 -0.2544  0.4926 -0.1187
   66G       C4 1608   6.356   6.082   5.028  0.1083  1.2814 -1.4359
   66G      C3' 1609   6.242   5.845   4.697 -0.3367  0.0250  0.2858
   66G      H3' 1610   6.264   5.941   4.650  2.4955 -2.4966 -4.3752
   66G      C2' 1611   6.230   5.849   4.844 -0.4066  0.4813  0.4759
   66G     H2'1 1612   6.162   5.927   4.878 -0.0037 -0.0924  2.8099
   66G      O2' 1613   6.175   5.725   4.888 -0.2526 -0.5309 -0.7027
   66G     HO'2 1614   6.141   5.676   4.812 -1.8205 -0.2186 -0.2513
   66G      O3' 1615   6.129   5.786   4.629  0.2866  0.4544  0.2343
   67G        P 1616   6.006   5.868   4.564  0.3316 -0.0977 -0.1802
   67G      O1P 1617   5.915   5.773   4.498 -0.0986 -0.0531  0.5784
   67G      O2P 1618   6.071   5.980   4.489 -0.3227 -0.2950  0.7443
   67G      O5' 1619   5.932   5.936   4.692 -0.0855 -0.3592 -0.0364
   67G      C5' 1620   5.847   5.857   4.770  0.3598  0.1498 -0.5745
   67G     H5'1 1621   5.894   5.765   4.804  3.5731  0.4412 -3.6856
   67G     H5'2 1622   5.756   5.826   4.719 -1.0123  2.1678  0.5026
   67G      C4' 1623   5.784   5.934   4.882  0.1744 -0.6372 -0.0125
   67G      H4' 1624   5.721   5.871   4.945  0.9450  0.3983  1.8932
   67G      O4' 1625   5.882   5.988   4.963 -1.1523  0.1646 -0.2709
   67G      C1' 1626   5.829   6.106   5.030 -0.4766  0.0735 -0.2838
   67G      H1' 1627   5.814   6.090   5.136 -0.4328 -3.3119 -0.6689
   67G       N9 1628   5.928   6.211   5.002 -0.2831 -0.3792  0.2255
   67G       C8 1629   6.035   6.209   4.916  0.0098  0.5687 -0.1846
   67G       H8 1630   6.047   6.131   4.842 -0.8542 -1.0084  1.2537
   67G       N7 1631   6.124   6.304   4.939  0.0490 -0.2863  0.3709
   67G       C5 1632   6.066   6.383   5.040 -0.2137  0.4745  0.2062
   67G       C6 1633   6.105   6.505   5.102  0.1139  0.0886 -0.0523
   67G       O6 1634   6.204   6.577   5.070 -0.1699  0.5022 -0.3469
   67G       N1 1635   6.022   6.551   5.205 -0.1137  0.0090 -0.4345
   67G       H1 1636   6.051   6.630   5.261  1.0350  0.3366 -1.4577
   67G       C2 1637   5.911   6.487   5.239 -0.6687  0.1490  0.1042
   67G       N2 1638   5.846   6.545   5.338 -0.1119  0.5179  0.0983
   67G      H21 1639   5.874   6.631   5.383  0.2378 -1.5099  4.1361
   67G      H22 1640   5.781   6.485   5.385  2.1427 -1.7637  0.5050
   67G       N3 1641   5.866   6.373   5.186 -0.0955  0.5289  0.4567
   67G       C4 1642   5.949   6.323   5.084  0.0275 -0.8420  0.3045
   67G      C3' 1643   5.711   6.054   4.828 -0.2653 -0.0667 -0.2262
   67G      H3' 1644   5.770   6.114   4.759  0.4822 -0.6136 -0.0775
   67G      C2' 1645   5.698   6.132   4.960  0.2863  0.2329  0.8316
   67G     H2'1 1646   5.682   6.239   4.948  2.2542  0.6151  1.2391
   67G      O2' 1647   5.596   6.072   5.045  0.3237 -0.3608 -0.1684
   67G     HO'2 1648   5.530   6.032   4.988  0.8013  0.5941 -1.4478
   67G      O3' 1649   5.580   6.021   4.784  0.5438 -0.3120  0.0291
   68A        P 1650   5.490   6.124   4.696  0.3561 -0.1174  0.1587
   68A      O1P 1651   5.355   6.070   4.672 -0.0750 -0.3274 -0.7996
   68A      O2P 1652   5.564   6.158   4.574  0.7464 -0.9355  0.2075
   68A      O5' 1653   5.486   6.265   4.774  0.3260 -0.5075  0.0740
   68A      C5' 1654   5.395   6.299   4.875  0.1625  0.3817  1.0353
   68A     H5'1 1655   5.382   6.208   4.934 -0.0202  0.1313  0.6166
   68A     H5'2 1656   5.301   6.333   4.832 -0.9854 -1.9513  1.5337
   68A      C4' 1657   5.424   6.416   4.972 -0.3868 -0.2036  0.7952
   68A      H4' 1658   5.365   6.406   5.063  0.6943  0.4285  1.5890
   68A      O4' 1659   5.561   6.419   5.009  0.2153 -0.1688 -0.6749
   68A      C1' 1660   5.597   6.551   5.038 -0.6753  1.2323 -0.0031
   68A      H1' 1661   5.624   6.564   5.142 -0.1732  1.0763 -0.1109
   68A       N9 1662   5.715   6.578   4.963  0.1076  0.4005 -1.0048
   68A       C8 1663   5.770   6.514   4.860  0.6378 -0.2871  0.1524
   68A       H8 1664   5.723   6.426   4.817  1.3670 -1.0014  0.8049
   68A       N7 1665   5.877   6.573   4.812 -0.3750  0.4012  0.0914
   68A       C5 1666   5.897   6.683   4.901  0.9972  0.5605 -0.7659
   68A       C6 1667   5.989   6.792   4.918 -0.9605  0.5611  0.1506
   68A       N6 1668   6.102   6.807   4.851 -0.3538 -0.4901 -0.3743
   68A      H61 1669   6.139   6.736   4.788  2.9041  1.5910 -1.0523
   68A      H62 1670   6.160   6.889   4.858  0.5777 -0.9640 -1.9362
   68A       N1 1671   5.968   6.889   5.009 -0.2221  0.0392 -0.2975
   68A       C2 1672   5.867   6.871   5.090  0.2719  0.4294 -0.1192
   68A       H2 1673   5.849   6.943   5.169 -0.1447 -0.4679  0.6185
   68A       N3 1674   5.778   6.773   5.093  0.2080  0.1391 -0.5376
   68A       C4 1675   5.796   6.690   4.992  0.1064 -0.3603  0.0607
   68A      C3' 1676   5.394   6.552   4.912 -0.1433  0.9082 -0.0624
   68A      H3' 1677   5.432   6.551   4.810  3.5597  0.2309  1.1741
   68A      C2' 1678   5.482   6.641   5.000 -0.0965 -0.0085 -0.2518
   68A     H2'1 1679   5.521   6.733   4.956  3.6111 -2.2487 -2.1975
   68A      O2' 1680   5.423   6.668   5.130  1.0792  0.7367 -0.1003
   68A     HO'2 1681   5.361   6.739   5.110  0.3702  0.2906  0.4305
   68A      O3' 1682   5.250   6.572   4.918  0.1744  0.5450  0.6588
   69A        P 1683   5.177   6.684   4.837  0.1701  0.1201 -0.5799
   69A      O1P 1684   5.033   6.657   4.856  0.4441 -0.4391 -0.3698
   69A      O2P 1685   5.229   6.689   4.696  0.4230  0.1957 -0.1009
   69A      O5' 1686   5.223   6.813   4.913  0.3123 -0.3165 -0.1947
   69A      C5' 1687   5.154   6.852   5.031  0.0784  0.4177 -0.3506
   69A     H5'1 1688   5.148   6.767   5.099  2.4744 -0.5520 -1.2470
   69A     H5'2 1689   5.051   6.882   5.014 -0.7743 -2.6427 -1.0211
   69A      C4' 1690   5.231   6.973   5.088  0.3986 -0.0035  0.5940
   69A      H4' 1691   5.202   6.998   5.190  2.0037  1.4111  0.7630
   69A      O4' 1692   5.370   6.951   5.105  0.1705 -0.6685 -0.0461
   69A      C1' 1693   5.436   7.065   5.056  0.4787  0.0645 -0.1443
   69A      H1' 1694   5.497   7.096   5.140 -2.2958  0.5812  1.8016
   69A       N9 1695   5.521   7.040   4.940 -0.3600 -0.2523 -0.8125
   69A       C8 1696   5.491   6.970   4.828 -0.4401 -0.0291 -0.3102
   69A       H8 1697   5.394   6.929   4.808 -0.7697  0.1279  0.8760
   69A       N7 1698   5.602   6.942   4.756  0.4465 -0.2476 -0.6860
   69A       C5 1699   5.699   7.024   4.822 -0.4938 -0.1246  0.5883
   69A       C6 1700   5.832   7.062   4.792 -0.0212 -0.7593 -0.3660
   69A       N6 1701   5.900   7.013   4.693  0.0423  0.3740 -0.0816
   69A      H61 1702   5.857   6.953   4.624  2.3798 -1.3707 -0.1379
   69A      H62 1703   5.995   7.049   4.691  0.1809  0.0012 -0.5116
   69A       N1 1704   5.903   7.153   4.869  0.2213 -0.2325 -0.0428
   69A       C2 1705   5.835   7.203   4.970 -0.4103  0.0940 -0.5640
   69A       H2 1706   5.889   7.275   5.030  2.0177 -0.6848 -1.6933
   69A       N3 1707   5.705   7.188   5.003  0.9101 -0.5491 -0.0790
   69A       C4 1708   5.646   7.090   4.925  0.3316  0.0980  0.4051
   69A      C3' 1709   5.203   7.099   5.009 -0.4669 -0.2650 -0.2885
   69A      H3' 1710   5.184   7.073   4.905 -1.5518  0.1093 -0.2028
   69A      C2' 1711   5.332   7.172   5.030 -0.4310 -0.3855 -0.1114
   69A     H2'1 1712   5.356   7.231   4.941 -1.2389  1.8928  1.1018
   69A      O2' 1713   5.332   7.256   5.144 -0.2289 -0.3874 -0.3339
   69A     HO'2 1714   5.275   7.332   5.132 -0.2243 -0.3760 -0.2821
   69A      O3' 1715   5.088   7.159   5.062 -0.3097  0.4725 -0.5094
   70U        P 1716   5.025   7.299   5.001 -0.1423  0.4304 -0.1071
   70U      O1P 1717   4.911   7.343   5.084  0.2161 -0.2072 -0.0894
   70U      O2P 1718   4.989   7.272   4.858 -0.4176  0.1083  0.6353
   70U      O5' 1719   5.142   7.417   5.012  0.1514 -0.6966 -0.0243
   70U      C5' 1720   5.174   7.497   4.892  0.0641  0.0677  0.3683
   70U     H5'1 1721   5.100   7.573   4.867 -1.2713 -0.6725  1.9094
   70U     H5'2 1722   5.183   7.434   4.803 -2.5653 -0.0630  0.1220
   70U      C4' 1723   5.301   7.566   4.921 -0.2142  0.4554  0.0948
   70U      H4' 1724   5.292   7.605   5.023  0.7504  0.5480  0.1575
   70U      O4' 1725   5.404   7.476   4.938 -0.5284 -0.6777  0.2228
   70U      C1' 1726   5.522   7.527   4.868 -0.4119 -0.3490  0.1384
   70U      H1' 1727   5.604   7.538   4.938  1.9074  0.6805 -2.5545
   70U       N1 1728   5.557   7.436   4.754  0.5882  0.3772 -0.2926
   70U       C6 1729   5.469   7.339   4.696 -0.4700 -0.7629  0.3208
   70U       H6 1730   5.365   7.327   4.723  0.1173 -2.3701  2.0142
   70U       C5 1731   5.523   7.247   4.607  0.5685 -0.6946  0.5140
   70U       H5 1732   5.458   7.173   4.563 -1.7225  1.2508  0.4215
   70U       C4 1733   5.663   7.242   4.564  0.2304 -0.0352  0.5531
   70U       O4 1734   5.720   7.158   4.491  0.1218  0.0035  0.4047
   70U       N3 1735   5.737   7.340   4.624 -0.1055  0.2050 -0.1922
   70U       H3 1736   5.837   7.342   4.605  1.1910  0.6016  5.1687
   70U       C2 1737   5.693   7.438   4.712  0.3924  0.7756 -0.3565
   70U       O2 1738   5.776   7.517   4.751  0.2904  0.4288  0.1225
   70U      C3' 1739   5.339   7.661   4.816 -0.6502 -0.5241  0.0964
   70U      H3' 1740   5.319   7.608   4.722 -1.0985  1.5969 -1.0738
   70U      C2' 1741   5.496   7.675   4.827 -0.0976 -0.2478  0.4217
   70U     H2'1 1742   5.542   7.703   4.732 -0.8616  0.2722  0.1974
   70U      O2' 1743   5.531   7.774   4.920  0.2652  0.5742  0.7028
   70U     HO'2 1744   5.471   7.847   4.900 -0.0801  0.7224  2.1665
   70U      O3' 1745   5.276   7.789   4.828 -0.4710  0.1680  0.1424
   71A        P 1746   5.208   7.864   4.708 -0.1772  0.3485  0.1832
   71A      O1P 1747   5.161   7.987   4.768  0.4592 -0.4489 -0.0171
   71A      O2P 1748   5.103   7.779   4.640  0.1358  0.7500  0.6251
   71A      O5' 1749   5.335   7.897   4.609 -0.3192  0.1099  0.2679
   71A      C5' 1750   5.429   7.986   4.646  0.3775 -0.8759  0.7715
   71A     H5'1 1751   5.470   7.965   4.745  0.0913 -1.7125  0.7211
   71A     H5'2 1752   5.385   8.085   4.642  1.3610 -0.4163  1.1454
   71A      C4' 1753   5.551   7.992   4.546 -0.3573 -0.2994 -0.2453
   71A      H4' 1754   5.620   8.072   4.572  2.5846 -3.2460  1.8175
   71A      O4' 1755   5.634   7.883   4.563  0.0977 -0.0007  0.2674
   71A      C1' 1756   5.710   7.864   4.440 -0.6834  0.6444  0.1437
   71A      H1' 1757   5.808   7.905   4.464 -0.9768  1.9810 -0.8041
   71A       N9 1758   5.704   7.716   4.408 -0.4171 -0.0134  0.2187
   71A       C8 1759   5.609   7.615   4.424 -0.4799 -0.1396  0.1061
   71A       H8 1760   5.517   7.635   4.476 -0.4251 -0.0434  0.1660
   71A       N7 1761   5.639   7.495   4.371  0.5847 -0.4656 -0.0969
   71A       C5 1762   5.762   7.520   4.306  0.3519  0.0772  0.2233
   71A       C6 1763   5.852   7.435   4.237 -0.3155  0.1696  0.9926
   71A       N6 1764   5.828   7.312   4.203  0.1155  0.7189  0.4522
   71A      H61 1765   5.752   7.267   4.251  0.9027 -1.4587 -0.2245
   71A      H62 1766   5.893   7.277   4.134  1.4581  1.8378  1.0861
   71A       N1 1767   5.955   7.491   4.174  0.0250  0.1338  0.2070
   71A       C2 1768   5.979   7.624   4.196 -0.5717  0.3198  0.7819
   71A       H2 1769   6.063   7.662   4.141 -1.3074  0.8384 -0.0172
   71A       N3 1770   5.904   7.709   4.264 -0.5469 -0.2661 -0.1161
   71A       C4 1771   5.799   7.651   4.326 -0.1915  0.0062  0.2076
   71A      C3' 1772   5.519   7.999   4.398 -0.3992  0.5030 -0.3617
   71A      H3' 1773   5.448   7.919   4.379  0.0822 -0.1227  0.3937
   71A      C2' 1774   5.649   7.950   4.329  0.2205 -0.2289  0.0050
   71A     H2'1 1775   5.634   7.888   4.241 -0.3489  0.4492 -0.3833
   71A      O2' 1776   5.749   8.050   4.305 -0.2374  0.9048  0.5228
   71A     HO'2 1777   5.741   8.075   4.212  2.2463 -1.4837 -0.4779
   71A      O3' 1778   5.467   8.118   4.356  0.3080  0.3217 -0.0593
   72G        P 1779   5.389   8.116   4.218  0.1231 -0.0075 -0.5005
   72G      O1P 1780   5.330   8.252   4.195  0.7936  0.4409  0.3028
   72G      O2P 1781   5.294   8.004   4.219 -1.0576 -0.2079 -0.2614
   72G      O5' 1782   5.490   8.083   4.098 -0.3108 -0.0638 -0.1329
   72G      C5' 1783   5.571   8.187   4.053 -0.6592 -0.1232  0.0147
   72G     H5'1 1784   5.624   8.242   4.132 -1.8893 -0.5803  1.2015
   72G     H5'2 1785   5.510   8.262   4.003 -1.1711 -0.3660  0.2654
   72G      C4' 1786   5.679   8.138   3.953 -0.3660 -0.4983 -0.2520
   72G      H4' 1787   5.733   8.226   3.920 -1.9992  0.6023 -0.1012
   72G      O4' 1788   5.753   8.042   4.022 -0.1477 -0.5125 -0.4868
   72G      C1' 1789   5.789   7.936   3.929  0.1501  0.8084 -0.4112
   72G      H1' 1790   5.898   7.931   3.928  0.3048  1.8847  2.3737
   72G       N9 1791   5.745   7.797   3.947  0.9534  0.2949 -0.3077
   72G       C8 1792   5.627   7.748   4.002  0.1720  1.4024 -0.4514
   72G       H8 1793   5.549   7.813   4.039 -1.6227 -0.5839 -0.5277
   72G       N7 1794   5.621   7.617   3.984 -0.3650  0.4285 -0.5728
   72G       C5 1795   5.743   7.573   3.928 -0.0806 -0.4668  0.3263
   72G       C6 1796   5.784   7.448   3.876 -0.6756  0.2314  0.7173
   72G       O6 1797   5.726   7.338   3.888 -0.4546 -0.4523  0.6366
   72G       N1 1798   5.899   7.450   3.802 -0.0189  0.6871 -0.3969
   72G       H1 1799   5.936   7.362   3.769 -0.7868  0.5636 -0.9698
   72G       C2 1800   5.969   7.568   3.779 -0.1665 -0.5782 -0.1537
   72G       N2 1801   6.081   7.566   3.710  0.2462 -0.3452  0.4327
   72G      H21 1802   6.122   7.478   3.683 -0.3364 -0.5542  0.2186
   72G      H22 1803   6.124   7.654   3.686 -2.4337  0.2519 -2.8354
   72G       N3 1804   5.924   7.688   3.824 -0.0795 -0.8891 -0.6960
   72G       C4 1805   5.814   7.686   3.898  0.5316 -0.4422  0.0173
   72G      C3' 1806   5.625   8.070   3.828 -0.3930 -0.0626  0.0702
   72G      H3' 1807   5.533   8.019   3.856 -0.0334 -0.2253  0.9974
   72G      C2' 1808   5.735   7.968   3.791 -0.4831 -0.0956 -1.2515
   72G     H2'1 1809   5.696   7.884   3.734 -2.1551 -0.4467  0.3292
   72G      O2' 1810   5.844   8.027   3.726 -0.5447 -0.2766  0.1679
   72G     HO'2 1811   5.820   8.005   3.635 -0.8303 -1.2976  0.4778
   72G      O3' 1812   5.594   8.166   3.731 -0.4273 -0.8123  0.3634
   73A        P 1813   5.520   8.126   3.590 -0.1889 -0.1314  0.1325
   73A      O1P 1814   5.483   8.253   3.529 -1.0205  0.3114  0.7002
   73A      O2P 1815   5.419   8.028   3.630 -0.8780 -0.9233  0.3193
   73A      O5' 1816   5.624   8.042   3.495 -0.3937  0.1700 -0.1825
   73A      C5' 1817   5.736   8.106   3.428  0.0156 -0.0975  0.8192
   73A     H5'1 1818   5.786   8.170   3.501 -0.7203  0.5747  0.7380
   73A     H5'2 1819   5.708   8.170   3.345  1.3221 -0.1926  0.2824
   73A      C4' 1820   5.837   8.009   3.382  0.0664  0.0262  0.6157
   73A      H4' 1821   5.931   8.057   3.356  0.0055 -0.2679 -0.1554
   73A      O4' 1822   5.873   7.913   3.476 -0.2332 -0.5036 -0.4250
   73A      C1' 1823   5.900   7.786   3.420  0.4624  0.0343 -0.3907
   73A      H1' 1824   5.998   7.751   3.453 -0.1458  0.5766  2.2530
   73A       N9 1825   5.792   7.688   3.458 -0.6215  0.3367  0.2971
   73A       C8 1826   5.676   7.718   3.517  0.3820 -0.7858  0.4320
   73A       H8 1827   5.652   7.822   3.533 -0.4240 -0.7856 -0.6838
   73A       N7 1828   5.604   7.617   3.561  0.6662  0.0400  0.4930
   73A       C5 1829   5.692   7.508   3.533 -0.1044 -0.4905 -0.0484
   73A       C6 1830   5.691   7.369   3.543  0.6051  1.0521 -0.6853
   73A       N6 1831   5.589   7.291   3.595 -0.4967  0.2325  0.0038
   73A      H61 1832   5.506   7.328   3.639 -0.4384  1.4842 -0.8742
   73A      H62 1833   5.630   7.201   3.613  2.4064  1.0298 -1.9603
   73A       N1 1834   5.788   7.289   3.499 -0.1146 -0.2288  0.1214
   73A       C2 1835   5.891   7.343   3.436 -0.1642 -0.1156 -0.2017
   73A       H2 1836   5.958   7.270   3.392 -0.4656  0.6019 -1.9249
   73A       N3 1837   5.902   7.476   3.406  0.3187 -0.3596 -0.3475
   73A       C4 1838   5.804   7.550   3.464 -0.3338 -0.0059 -0.1533
   73A      C3' 1839   5.796   7.935   3.258  0.8841  0.0411 -0.3753
   73A      H3' 1840   5.689   7.915   3.266  1.2327 -3.2717 -2.1084
   73A      C2' 1841   5.882   7.805   3.274  0.2577 -0.3565 -0.3853
   73A     H2'1 1842   5.833   7.719   3.230  2.4425 -1.3061 -1.0752
   73A      O2' 1843   6.013   7.814   3.214  0.6743 -0.1994  0.2774
   73A     HO'2 1844   6.003   7.840   3.122  0.1382  1.2866  0.7351
   73A      O3' 1845   5.829   8.004   3.138 -0.1038 -0.4086 -0.0389
   74U        P 1846   5.761   7.963   2.998 -0.1182 -0.5313  0.4835
   74U      O1P 1847   5.831   8.042   2.897  0.2274  0.0869 -0.4584
   74U      O2P 1848   5.617   7.979   3.018  0.1097 -0.0797  0.0378
   74U      O5' 1849   5.795   7.806   2.974 -0.1219  0.5985  0.7024
   74U      C5' 1850   5.900   7.759   2.889 -0.7530  0.4147  0.4192
   74U     H5'1 1851   5.988   7.815   2.920 -2.3368  1.6417  3.0349
   74U     H5'2 1852   5.875   7.792   2.788  3.7764  1.1367 -0.6957
   74U      C4' 1853   5.915   7.607   2.898  0.4694  0.7559  0.0963
   74U      H4' 1854   6.012   7.571   2.863  0.9372  0.4762  1.6050
   74U      O4' 1855   5.896   7.570   3.035 -0.4099  0.4919 -0.4011
   74U      C1' 1856   5.818   7.444   3.046  0.1011 -0.3112 -0.2458
   74U      H1' 1857   5.875   7.369   3.101  0.9567  1.0885  0.8325
   74U       N1 1858   5.690   7.450   3.129  0.5283  0.0825  0.6662
   74U       C6 1859   5.611   7.565   3.132 -0.4871 -0.1483 -0.1090
   74U       H6 1860   5.651   7.657   3.091  0.6678 -0.9112 -0.7503
   74U       C5 1861   5.491   7.566   3.194  0.4350  0.2285 -0.2014
   74U       H5 1862   5.434   7.656   3.211  0.5326  0.1451  0.6038
   74U       C4 1863   5.441   7.437   3.247 -0.7660  0.2047 -0.1490
   74U       O4 1864   5.342   7.429   3.312  0.0747 -0.5326  0.2016
   74U       N3 1865   5.516   7.325   3.217  0.0314 -0.6353 -0.1976
   74U       H3 1866   5.485   7.245   3.270  0.0418  0.6047  1.7728
   74U       C2 1867   5.643   7.326   3.161 -0.2438 -0.3930  0.0490
   74U       O2 1868   5.709   7.218   3.152 -0.1213 -0.3968  0.1373
   74U      C3' 1869   5.811   7.529   2.816  0.1510 -0.5882 -0.2978
   74U      H3' 1870   5.723   7.593   2.824 -0.0405 -0.7499 -1.0209
   74U      C2' 1871   5.795   7.399   2.897  0.5259 -0.4349  0.6945
   74U     H2'1 1872   5.699   7.347   2.885 -0.5504  1.5063  0.5508
   74U      O2' 1873   5.906   7.311   2.868  0.0876  0.1437  0.1217
   74U     HO'2 1874   5.883   7.264   2.787 -0.8344  1.6710 -0.5597
   74U      O3' 1875   5.852   7.509   2.678  0.1759  0.1559 -0.5831
   75A        P 1876   5.744   7.487   2.559  0.3856 -0.0420  0.1379
   75A      O1P 1877   5.808   7.494   2.426  0.1256  0.3885 -0.4733
   75A      O2P 1878   5.621   7.570   2.578 -0.4626  0.0310  0.4167
   75A      O5' 1879   5.706   7.335   2.596 -0.5111 -0.2587  0.4651
   75A      C5' 1880   5.772   7.218   2.536 -0.3688 -0.7012  1.2569
   75A     H5'1 1881   5.873   7.223   2.577  0.6891  0.7967 -1.3135
   75A     H5'2 1882   5.771   7.219   2.427  2.0311 -0.4070  1.1934
   75A      C4' 1883   5.706   7.086   2.577 -0.3406  0.7741  0.0529
   75A      H4' 1884   5.768   7.006   2.538  0.4455  1.6794 -0.5746
   75A      O4' 1885   5.701   7.084   2.716  0.0764  0.2210 -0.0975
   75A      C1' 1886   5.594   7.002   2.768 -0.6577 -0.3650 -0.0540
   75A      H1' 1887   5.628   6.928   2.840  0.6946  0.8157  0.5525
   75A       N9 1888   5.491   7.088   2.843 -0.3478  0.6780  0.0662
   75A       C8 1889   5.482   7.221   2.835  0.0787  0.3508 -0.1714
   75A       H8 1890   5.552   7.282   2.779  1.1126 -0.7696 -0.1553
   75A       N7 1891   5.389   7.272   2.914  0.0139  0.2945 -0.0820
   75A       C5 1892   5.325   7.159   2.967  0.3913  0.3360  0.1215
   75A       C6 1893   5.215   7.131   3.061  0.0182 -0.1405 -0.2477
   75A       N6 1894   5.155   7.215   3.137 -0.6993  0.1465 -0.2012
   75A      H61 1895   5.175   7.314   3.130 -0.3023 -0.0520 -2.3578
   75A      H62 1896   5.089   7.184   3.207 -0.2209 -0.2768  0.0682
   75A       N1 1897   5.183   6.996   3.077 -0.1855 -0.2922  0.4973
   75A       C2 1898   5.248   6.899   3.012 -0.4438 -0.3474  0.1949
   75A       H2 1899   5.225   6.796   3.033  3.2910 -1.1738  0.8739
   75A       N3 1900   5.350   6.920   2.930 -0.5995  0.8665  0.4206
   75A       C4 1901   5.384   7.049   2.909 -0.0196  0.4557 -0.3468
   75A      C3' 1902   5.565   7.050   2.531 -0.2851 -0.1619  0.4813
   75A      H3' 1903   5.492   7.131   2.531  0.2814  0.3754 -0.5674
   75A      C2' 1904   5.539   6.941   2.634 -0.9313  0.7625 -0.5996
   75A     H2'1 1905   5.436   6.914   2.654 -0.7150  1.8730  2.4210
   75A      O2' 1906   5.611   6.816   2.604 -0.4019 -0.1045 -0.5268
   75A     HO'2 1907   5.570   6.739   2.644  1.8217 -0.4633  1.2637
   75A      O3' 1908   5.560   7.001   2.397 -0.4307 -0.3357  0.2541
   76A        P 1909   5.424   7.014   2.309 -0.0086 -0.1567  0.0300
   76A      O1P 1910   5.462   6.969   2.174 -0.0593 -0.6099 -0.5797
   76A      O2P 1911   5.356   7.146   2.318 -0.2252  0.0695 -0.3212
   76A      O5' 1912   5.329   6.905   2.378 -0.6891 -0.1232 -0.0333
   76A      C5' 1913   5.355   6.769   2.368  0.5036 -0.2022 -0.8337
   76A     H5'1 1914   5.447   6.740   2.419  0.4956  0.3548 -0.4862
   76A     H5'2 1915   5.359   6.728   2.268 -0.2794 -2.2070 -0.0916
   76A      C4' 1916   5.245   6.689   2.440  0.3433 -0.2087 -0.4065
   76A      H4' 1917   5.261   6.586   2.410  1.0500  0.6786 -3.4760
   76A      O4' 1918   5.252   6.706   2.578 -0.2094 -0.4396  0.1165
   76A      C1' 1919   5.120   6.699   2.635  0.0050  0.0427  0.3833
   76A      H1' 1920   5.115   6.632   2.721 -0.7130 -0.1322  0.2156
   76A       N9 1921   5.091   6.841   2.681 -0.4901  0.4616 -0.5804
   76A       C8 1922   5.152   6.958   2.651  0.2874 -0.4628  0.2033
   76A       H8 1923   5.227   6.976   2.575 -0.8584 -0.0712 -0.8750
   76A       N7 1924   5.115   7.063   2.724 -0.4053  0.6786 -0.3218
   76A       C5 1925   5.019   7.004   2.806 -0.1322 -0.1995 -1.1284
   76A       C6 1926   4.932   7.059   2.903 -0.1608  0.0847  0.3033
   76A       N6 1927   4.920   7.191   2.928 -0.9385  0.7616  0.1184
   76A      H61 1928   4.984   7.252   2.880 -1.7653  0.1851 -1.7967
   76A      H62 1929   4.842   7.227   2.982 -0.4250  2.7903 -0.4225
   76A       N1 1930   4.841   6.980   2.963  0.4816 -0.0539  0.5521
   76A       C2 1931   4.845   6.850   2.932  0.2116  0.1312  0.2123
   76A       H2 1932   4.762   6.795   2.976 -1.7563  2.3656 -0.4741
   76A       N3 1933   4.916   6.781   2.847 -0.0942 -0.3050  0.3414
   76A       C4 1934   5.003   6.867   2.784 -0.7612 -0.4583  0.3864
   76A      C3' 1935   5.100   6.714   2.398 -0.6991  0.2052  0.2219
   76A      H3' 1936   5.070   6.819   2.394 -0.8037  0.1429 -0.9505
   76A      C2' 1937   5.029   6.652   2.523 -0.0883  0.6745 -0.0244
   76A     H2'1 1938   4.935   6.702   2.544 -0.3047  0.3803 -0.2696
   76A      O2' 1939   5.005   6.510   2.506 -0.5582  0.4871 -0.4628
   76A     HO'2 1940   5.084   6.461   2.483 -0.9199 -0.1089 -0.4704
   76A      O3' 1941   5.066   6.637   2.285  0.6109 -0.0058 -0.1488
   77U        P 1942   4.986   6.708   2.167 -0.0580  0.3147  0.1833
   77U      O1P 1943   4.962   6.613   2.054 -0.3600 -0.1179  0.8330
   77U      O2P 1944   5.065   6.823   2.138 -0.9375 -0.8590 -0.2292
   77U      O5' 1945   4.850   6.749   2.239  0.0411 -0.1984 -0.3479
   77U      C5' 1946   4.750   6.653   2.272  0.6176  0.1265 -0.0346
   77U     H5'1 1947   4.801   6.562   2.303  1.9838  1.2930  1.3105
   77U     H5'2 1948   4.697   6.630   2.180  0.6772 -3.0410  0.6060
   77U      C4' 1949   4.648   6.700   2.378 -0.1189 -0.9799 -0.0969
   77U      H4' 1950   4.591   6.611   2.406 -0.6266 -0.3840  0.8315
   77U      O4' 1951   4.706   6.760   2.495  0.5121 -0.3355 -0.7142
   77U      C1' 1952   4.602   6.837   2.560 -0.1919 -0.5103 -0.6612
   77U      H1' 1953   4.578   6.792   2.656 -0.7381  1.7626  0.3174
   77U       N1 1954   4.661   6.970   2.588  0.2390  0.3623 -0.2606
   77U       C6 1955   4.764   7.024   2.507 -0.3801  0.5079  0.0870
   77U       H6 1956   4.808   6.956   2.435 -2.8052 -0.9946 -0.0678
   77U       C5 1957   4.811   7.149   2.534  0.4027  0.5605 -0.2976
   77U       H5 1958   4.883   7.192   2.466  0.3411 -0.7596 -1.2401
   77U       C4 1959   4.749   7.227   2.646  0.1088 -0.4453 -0.3911
   77U       O4 1960   4.791   7.335   2.682  0.1323 -0.8214 -0.6674
   77U       N3 1961   4.647   7.165   2.719  0.4979  0.2852  0.3235
   77U       H3 1962   4.611   7.217   2.798  0.2656 -0.4304  0.7009
   77U       C2 1963   4.605   7.037   2.698  0.4104 -0.2101 -0.1042
   77U       O2 1964   4.522   6.990   2.776 -0.3277  0.0047 -0.0975
   77U      C3' 1965   4.539   6.797   2.330 -0.7985  0.2015 -0.3185
   77U      H3' 1966   4.587   6.880   2.279  1.5058 -0.6415  0.3306
   77U      C2' 1967   4.485   6.855   2.460  0.0875  0.6274 -0.9159
   77U     H2'1 1968   4.450   6.956   2.443 -1.3707  0.6434  1.6841
   77U      O2' 1969   4.380   6.782   2.527  0.2209  0.2497 -0.0454
   77U     HO'2 1970   4.309   6.841   2.554  0.3864  1.1209 -1.4260
   77U      O3' 1971   4.448   6.742   2.237  0.2489 -0.0758  0.2212
   78U        P 1972   4.355   6.836   2.154 -0.5732 -0.1159 -0.0148
   78U      O1P 1973   4.278   6.748   2.075 -0.0682  0.2454  0.3237
   78U      O2P 1974   4.448   6.931   2.089  0.5584 -0.2039  0.3480
   78U      O5' 1975   4.255   6.912   2.252 -0.0335 -0.0032 -0.2600
   78U      C5' 1976   4.146   6.839   2.297  0.4554 -0.4200 -0.3072
   78U     H5'1 1977   4.193   6.753   2.345  0.0998 -0.8387 -0.7038
   78U     H5'2 1978   4.064   6.815   2.229 -0.2538  1.5129 -0.2025
   78U      C4' 1979   4.083   6.920   2.415  0.2760  0.4406 -0.5466
   78U      H4' 1980   4.004   6.864   2.466  2.7813 -0.8512  2.1545
   78U      O4' 1981   4.176   6.962   2.514 -0.0530 -0.2069  0.5531
   78U      C1' 1982   4.134   7.080   2.580 -0.4844  0.2228  0.3598
   78U      H1' 1983   4.103   7.054   2.681  2.2201  1.7205  1.7103
   78U       N1 1984   4.239   7.183   2.572  0.5359  0.1789 -0.2896
   78U       C6 1985   4.324   7.199   2.463  0.0583  0.7980  0.6570
   78U       H6 1986   4.326   7.119   2.391 -1.1326  0.4575  0.9878
   78U       C5 1987   4.421   7.291   2.467 -0.5706  0.0364 -0.1088
   78U       H5 1988   4.495   7.282   2.389 -1.0793 -0.7891 -0.5207
   78U       C4 1989   4.444   7.381   2.578  0.2064  0.4106  0.1947
   78U       O4 1990   4.529   7.465   2.587  0.2021 -0.1964  0.5674
   78U       N3 1991   4.346   7.369   2.672 -0.5052  0.4453 -0.4731
   78U       H3 1992   4.360   7.425   2.755 -3.9605  0.1433  0.4373
   78U       C2 1993   4.239   7.280   2.675  1.1887 -0.0482  0.3130
   78U       O2 1994   4.157   7.283   2.767  0.1033 -0.0623  0.1155
   78U      C3' 1995   4.019   7.052   2.370  0.2268  0.1813  0.2333
   78U      H3' 1996   4.090   7.107   2.310 -0.0224  3.2453  2.5224
   78U      C2' 1997   4.011   7.123   2.499  0.1568  0.0223 -0.6921
   78U     H2'1 1998   3.991   7.230   2.492  1.2934  0.3358  0.4914
   78U      O2' 1999   3.894   7.081   2.570 -0.8795 -0.2167 -0.0609
   78U     HO'2 2000   3.844   7.043   2.498 -0.9119  0.4587 -0.4038
   78U      O3' 2001   3.893   7.048   2.309  0.5447  0.2743 -0.0794
   79A        P 2002   3.849   7.160   2.211 -0.0788 -0.1251 -0.3585
   79A      O1P 2003   3.724   7.104   2.158 -0.0050 -0.4371  0.5547
   79A      O2P 2004   3.963   7.183   2.120  0.2237  0.4841 -0.1624
   79A      O5' 2005   3.818   7.283   2.299 -0.3934 -0.4939 -0.1435
   79A      C5' 2006   3.708   7.291   2.386  0.1807  0.2294 -0.5189
   79A     H5'1 2007   3.701   7.201   2.447  0.5279  0.0483 -0.7481
   79A     H5'2 2008   3.613   7.291   2.333  0.1201 -0.7226 -0.4297
   79A      C4' 2009   3.706   7.412   2.481  0.4967  0.2779  0.1659
   79A      H4' 2010   3.615   7.415   2.542 -0.5943  1.4108 -1.4399
   79A      O4' 2011   3.822   7.405   2.558 -0.1451  0.2520 -0.0308
   79A      C1' 2012   3.864   7.535   2.598  0.1162  0.3812 -0.3846
   79A      H1' 2013   3.844   7.553   2.703  0.4038  0.8751 -0.4120
   79A       N9 2014   4.000   7.564   2.556 -0.4651  0.0284 -0.3586
   79A       C8 2015   4.078   7.504   2.459  0.7726  0.4133 -0.3008
   79A       H8 2016   4.047   7.416   2.405 -0.2952 -0.0842  1.0781
   79A       N7 2017   4.193   7.568   2.442 -0.3489 -0.8038  0.0026
   79A       C5 2018   4.193   7.670   2.543  0.3494  0.2981  0.1359
   79A       C6 2019   4.276   7.777   2.575  0.1904 -0.0313  0.9223
   79A       N6 2020   4.390   7.804   2.517  0.5044  0.4488  0.2624
   79A      H61 2021   4.412   7.752   2.433 -1.1032 -1.2452  0.8225
   79A      H62 2022   4.445   7.876   2.560  0.4671 -1.8040  4.5630
   79A       N1 2023   4.238   7.862   2.666 -0.5524 -0.1581 -0.5835
   79A       C2 2024   4.126   7.854   2.728  1.0257 -0.5385 -0.3244
   79A       H2 2025   4.113   7.923   2.810  0.4528 -0.5517 -0.4010
   79A       N3 2026   4.042   7.753   2.709  0.3171 -0.6169 -0.3455
   79A       C4 2027   4.073   7.669   2.606 -0.0192  0.5894 -0.2737
   79A      C3' 2028   3.727   7.542   2.402 -0.6690  0.8598 -0.4649
   79A      H3' 2029   3.793   7.536   2.316  1.8990  0.6224  1.3959
   79A      C2' 2030   3.780   7.633   2.522  0.3040  0.7811 -0.1179
   79A     H2'1 2031   3.831   7.717   2.475 -0.3570  0.6903 -1.0223
   79A      O2' 2032   3.673   7.685   2.605 -0.3634 -0.2203  0.1040
   79A     HO'2 2033   3.648   7.767   2.561  0.1123 -0.4854 -0.6907
   79A      O3' 2034   3.598   7.587   2.352 -0.0828 -0.5186 -0.1387
   80A        P 2035   3.583   7.689   2.228 -0.1474  0.2331  0.2088
   80A      O1P 2036   3.444   7.675   2.179 -0.2323 -0.6076 -0.7368
   80A      O2P 2037   3.688   7.665   2.130  0.1391 -0.1044 -0.1437
   80A      O5' 2038   3.607   7.834   2.288 -0.2214 -0.3124  0.5494
   80A      C5' 2039   3.498   7.916   2.335 -1.1099 -0.5084  0.1773
   80A     H5'1 2040   3.427   7.842   2.370  1.3180 -3.4263 -0.6709
   80A     H5'2 2041   3.449   7.966   2.251  0.2230 -1.1945 -1.0589
   80A      C4' 2042   3.543   8.013   2.435  0.8378 -0.2487 -1.1540
   80A      H4' 2043   3.465   8.042   2.506 -0.2778  1.1887 -2.8637
   80A      O4' 2044   3.643   7.943   2.520 -0.2448 -0.3009 -0.2779
   80A      C1' 2045   3.740   8.035   2.555 -1.0765  0.2524 -0.5923
   80A      H1' 2046   3.763   8.036   2.662 -1.1894  1.6678 -0.5726
   80A       N9 2047   3.874   8.010   2.481  0.1417 -0.2009 -0.1096
   80A       C8 2048   3.900   7.937   2.366 -0.3969  0.0078 -0.7382
   80A       H8 2049   3.828   7.871   2.320  0.6123 -0.5226 -1.6053
   80A       N7 2050   4.021   7.956   2.318  0.1029  0.9151  0.2014
   80A       C5 2051   4.081   8.047   2.408 -0.3342 -0.0425 -0.1453
   80A       C6 2052   4.203   8.115   2.417 -0.3875  0.0081  0.9272
   80A       N6 2053   4.312   8.087   2.344  0.2181  0.0926 -0.2963
   80A      H61 2054   4.313   7.999   2.295  1.5933  0.5900 -1.2398
   80A      H62 2055   4.401   8.130   2.363  0.6158 -1.0895  0.6356
   80A       N1 2056   4.221   8.209   2.502  0.2840 -0.2439  0.3762
   80A       C2 2057   4.133   8.230   2.598 -0.0628  0.2533  0.6789
   80A       H2 2058   4.148   8.310   2.670 -0.0550 -0.1525  1.1335
   80A       N3 2059   4.012   8.173   2.604 -0.0717 -0.0009 -1.0243
   80A       C4 2060   3.992   8.082   2.508  0.2240 -0.5393 -0.1827
   80A      C3' 2061   3.612   8.131   2.376 -0.6730 -0.0632  0.3306
   80A      H3' 2062   3.673   8.089   2.296  1.2500  0.0165  1.6792
   80A      C2' 2063   3.697   8.172   2.497 -0.1970 -0.0368 -0.5778
   80A     H2'1 2064   3.777   8.236   2.460 -0.6092  0.4525 -0.6384
   80A      O2' 2065   3.622   8.250   2.587 -0.2330 -0.0041  0.5746
   80A     HO'2 2066   3.659   8.259   2.675  1.6247 -0.9067 -0.0748
   80A      O3' 2067   3.523   8.232   2.336  0.1577 -0.0587 -0.3535
   81U        P 2068   3.554   8.338   2.219  0.2607  0.2073 -0.1150
   81U      O1P 2069   3.437   8.431   2.208  0.1383 -0.5873  0.1641
   81U      O2P 2070   3.587   8.263   2.096 -0.2265 -0.7576  0.2257
   81U      O5' 2071   3.679   8.428   2.261  0.3333  0.0561 -0.0203
   81U      C5' 2072   3.672   8.519   2.366  0.2085  0.4324 -0.2254
   81U     H5'1 2073   3.633   8.467   2.453 -3.0385  0.4588 -1.5451
   81U     H5'2 2074   3.600   8.597   2.344 -0.7160 -1.2737 -4.1614
   81U      C4' 2075   3.808   8.574   2.409 -0.2657  0.5780  0.6941
   81U      H4' 2076   3.794   8.627   2.503  0.2902 -0.7307  1.5286
   81U      O4' 2077   3.902   8.472   2.421 -0.5328 -0.4718 -0.0633
   81U      C1' 2078   4.033   8.513   2.375  0.1180 -0.1904  0.1501
   81U      H1' 2079   4.096   8.506   2.464 -1.2224  0.7409  1.2213
   81U       N1 2080   4.082   8.422   2.269 -0.4140 -0.5739  0.7930
   81U       C6 2081   4.014   8.309   2.229  0.8497 -1.2336 -0.2667
   81U       H6 2082   3.924   8.283   2.284  0.3362  1.0012  0.0343
   81U       C5 2083   4.068   8.226   2.135 -0.4708  0.3249 -0.3908
   81U       H5 2084   4.006   8.143   2.103  0.0773  0.5342 -2.0660
   81U       C4 2085   4.188   8.254   2.068 -0.6032 -0.7190 -1.0345
   81U       O4 2086   4.231   8.187   1.975 -0.4503  0.2272  0.3427
   81U       N3 2087   4.255   8.365   2.113 -0.0881 -0.4684 -0.0428
   81U       H3 2088   4.349   8.384   2.082 -0.4067  2.1539  0.3584
   81U       C2 2089   4.208   8.454   2.211  0.2143 -0.7434 -0.1521
   81U       O2 2090   4.273   8.548   2.250 -0.2229 -0.0966 -0.2221
   81U      C3' 2091   3.872   8.664   2.299  0.2911 -0.2497 -0.3051
   81U      H3' 2092   3.865   8.608   2.206 -0.6642 -1.6879  0.5996
   81U      C2' 2093   4.014   8.660   2.340 -0.2401 -0.2038 -0.0670
   81U     H2'1 2094   4.079   8.689   2.257  1.4578  0.2396  1.3575
   81U      O2' 2095   4.040   8.749   2.451 -0.1110  0.5698 -0.1876
   81U     HO'2 2096   4.039   8.837   2.413  0.9348  0.5430 -0.2947
   81U      O3' 2097   3.807   8.791   2.283 -0.2673 -0.0417 -0.1326
   82U        P 2098   3.863   8.886   2.170 -0.5161 -0.3046 -0.0666
   82U      O1P 2099   3.769   8.989   2.133  0.2337 -0.0175  0.0027
   82U      O2P 2100   3.913   8.804   2.060 -0.2522 -0.4988 -0.0253
   82U      O5' 2101   3.979   8.959   2.245 -0.0718  0.2417 -0.2158
   82U      C5' 2102   3.963   9.050   2.349  0.2378 -0.0202 -0.2883
   82U     H5'1 2103   3.946   9.001   2.445 -1.8538  0.7587 -0.2270
   82U     H5'2 2104   3.881   9.119   2.333 -0.4804 -0.6808  0.4762
   82U      C4' 2105   4.088   9.144   2.353  0.1768 -0.0744 -0.3083
   82U      H4' 2106   4.073   9.208   2.440  1.9857  0.2181 -0.1800
   82U      O4' 2107   4.205   9.068   2.386  0.0422 -0.5152 -0.6184
   82U      C1' 2108   4.315   9.106   2.304 -0.5981  1.2711 -1.1847
   82U      H1' 2109   4.356   9.198   2.347 -1.8839  1.3889 -0.1580
   82U       N1 2110   4.422   9.006   2.288  0.0498  0.3443 -0.2799
   82U       C6 2111   4.391   8.879   2.245  0.0629  0.2850  0.3381
   82U       H6 2112   4.289   8.843   2.246  0.1674 -0.1302 -1.2201
   82U       C5 2113   4.494   8.796   2.204  0.1367 -0.0349  0.5304
   82U       H5 2114   4.476   8.691   2.191 -1.2251  0.1210  1.0075
   82U       C4 2115   4.625   8.850   2.181 -0.2794 -0.1137 -0.4980
   82U       O4 2116   4.721   8.795   2.129  0.0050  0.3204 -0.2716
   82U       N3 2117   4.643   8.973   2.223  0.4383 -0.0375 -0.2999
   82U       H3 2118   4.734   9.009   2.198  0.1717 -0.0533 -1.3782
   82U       C2 2119   4.552   9.054   2.283  0.7652  0.0135  0.0867
   82U       O2 2120   4.598   9.155   2.335 -0.0100  0.2446  0.4984
   82U      C3' 2121   4.127   9.233   2.232  1.1818  0.3771 -0.6841
   82U      H3' 2122   4.040   9.244   2.169  0.8451  0.2047 -0.2566
   82U      C2' 2123   4.250   9.149   2.171  0.6364 -0.1542 -0.2420
   82U     H2'1 2124   4.207   9.064   2.118  0.9009 -0.0733 -0.5969
   82U      O2' 2125   4.330   9.222   2.079  0.3125 -0.5220  0.1528
   82U     HO'2 2126   4.368   9.298   2.124  0.8188 -0.8889  0.3575
   82U      O3' 2127   4.182   9.352   2.292 -0.0370 -0.0972  0.0098
   82U      H3T 2128   4.196   9.413   2.218 -2.0277  1.5002  0.8685
   9.03007   9.03007   6.38522   0.00000   0.00000   0.00000   0.00000   4.51503   4.51503
