# Supplementary material for: Constant-pH Molecular Dynamics of Cationic Peptide Dendrimers Binding to siRNA
Source: J Chem Inf Model. 2026 Feb 5;66(8):4734–43. doi: 10.1021/acs.jcim.5c02636 (PMC13126635; doi:10.1021/acs.jcim.5c02636)
Supplement: Supplementary file 2 [file ci5c02636_si_002.zip › zip/MH18D3_07_in_5.gro]

Protein t=   0.00000
 2128
    1LY0      N    1   9.185   8.807   3.040 -0.5952  0.1894  0.4449
    1LY0     H1    2   9.216   8.846   3.128  0.0392 -0.8345  0.6964
    1LY0     H2    3   9.235   8.719   3.031  0.4424  0.6904  1.1572
    1LY0     H3    4   9.222   8.862   2.964  1.2543  0.8370  1.7549
    1LY0     CA    5   9.040   8.788   3.025  0.4914  0.5295 -0.0427
    1LY0     HA    6   9.016   8.708   3.093  1.1716 -2.2389 -2.8284
    1LY0     CB    7   8.960   8.919   3.040  0.8803 -0.5234 -0.1459
    1LY0    HB1    8   8.859   8.899   3.004  1.3082 -2.5073 -0.3245
    1LY0    HB2    9   9.016   9.001   2.994  1.2373  0.1512  1.4127
    1LY0     CG   10   8.945   8.962   3.199  0.6365 -0.1868  0.1840
    1LY0    HG1   11   9.045   8.988   3.234  2.3518 -1.5212 -3.1496
    1LY0    HG2   12   8.906   8.880   3.260  0.6068 -0.2828  0.0366
    1LY0     CD   13   8.854   9.078   3.231  0.2961 -0.3306 -0.2768
    1LY0    HD1   14   8.895   9.170   3.190  0.2708  0.4547  1.3770
    1LY0    HD2   15   8.858   9.111   3.335 -0.8692  1.3142 -0.7107
    1LY0     CE   16   8.710   9.057   3.189 -0.0842  0.3484  0.2925
    1LY0    HE1   17   8.674   8.966   3.237 -0.7959  1.2766  1.5890
    1LY0    HE2   18   8.710   9.054   3.080  0.4571  0.1759  0.2951
    1LY0     NZ   19   8.621   9.165   3.230  0.1390  0.4505 -0.1568
    1LY0    HZ1   20   8.525   9.137   3.213 -0.6522  1.3468  2.2448
    1LY0    HZ2   21   8.637   9.182   3.329  1.1817 -0.9632 -0.0535
    1LY0    HZ3   22   8.649   9.252   3.187 -1.4149  1.2208  0.2930
    1LY0      C   23   9.010   8.731   2.890 -0.7517  0.6120 -0.0250
    1LY0      O   24   9.088   8.749   2.798  0.0179 -0.1297  0.2214
    2LER      N   25   8.899   8.652   2.879  0.0347 -0.1333 -0.5031
    2LER      H   26   8.843   8.636   2.962 -0.3707 -0.4316 -0.8316
    2LER     CA   27   8.879   8.557   2.766  0.2491 -0.6546 -0.4193
    2LER     HA   28   8.965   8.491   2.755 -0.2843 -1.2813 -0.9203
    2LER     CB   29   8.752   8.483   2.797 -0.5126  0.2000 -0.1433
    2LER    HB1   30   8.723   8.429   2.707  0.9430 -0.2721 -0.3581
    2LER    HB2   31   8.674   8.555   2.821  0.2857  0.1075  3.1607
    2LER     CG   32   8.756   8.374   2.913  0.0970  0.0187 -0.6240
    2LER     HG   33   8.785   8.421   3.007 -2.6213  2.2931 -0.8061
    2LER    CD1   34   8.611   8.328   2.942 -0.2617 -0.1360  0.2743
    2LER   HD11   35   8.535   8.405   2.930  1.9758  1.9174 -1.9325
    2LER   HD12   36   8.581   8.252   2.871  0.2432 -1.0273  0.9866
    2LER   HD13   37   8.616   8.276   3.038 -2.5552  1.1646  1.1892
    2LER    CD2   38   8.834   8.251   2.877  0.7935  0.0678  0.7607
    2LER   HD21   39   8.936   8.283   2.855 -0.1564  2.3023 -0.6357
    2LER   HD22   40   8.842   8.179   2.959  0.2586 -1.9294 -0.8670
    2LER   HD23   41   8.791   8.198   2.792  1.0643 -1.1277  1.3369
    2LER      C   42   8.862   8.621   2.626 -0.0082 -0.0442 -0.2881
    2LER      O   43   8.883   8.566   2.518  0.0757 -0.3494  0.2179
    3LYR      N   44   8.819   8.744   2.622  0.1362 -0.5172 -0.2466
    3LYR      H   45   8.798   8.782   2.713  0.6393  0.3788 -0.4918
    3LYR     CA   46   8.795   8.832   2.504 -0.5696  0.4158 -0.0229
    3LYR     HA   47   8.775   8.933   2.541 -0.2813  1.9298 -3.6111
    3LYR     CB   48   8.669   8.784   2.426 -0.9659  0.1532  0.0829
    3LYR    HB1   49   8.581   8.762   2.486 -1.1902  0.3258 -0.1776
    3LYR    HB2   50   8.694   8.693   2.371 -0.6621  0.1043  0.3019
    3LYR     CG   51   8.618   8.894   2.332 -0.6155  0.4106  0.5278
    3LYR    HG1   52   8.530   8.857   2.279  0.6222 -1.2293 -0.5037
    3LYR    HG2   53   8.677   8.912   2.242 -1.7594  2.7873  0.1748
    3LYR     CD   54   8.581   9.027   2.391  0.2266  0.1503 -0.4118
    3LYR    HD1   55   8.663   9.080   2.439 -0.5720  1.0651 -0.0106
    3LYR    HD2   56   8.501   9.009   2.463 -1.0485 -0.7256 -1.9618
    3LYR     CE   57   8.519   9.116   2.289 -0.3204 -0.2965  0.4498
    3LYR    HE1   58   8.420   9.080   2.263 -0.0830 -1.2245  0.7974
    3LYR    HE2   59   8.586   9.109   2.203  0.4223 -0.3931  1.0265
    3LYR     NZ   60   8.513   9.257   2.346  0.4877  0.2801  0.1303
    3LYR    HZ1   61   8.550   9.282   2.436 -1.1298 -2.6036  1.7544
    3LYR      C   62   8.930   8.843   2.423  0.2321  0.1820 -0.3283
    3LYR      O   63   8.929   8.825   2.302 -0.1569 -0.5822 -0.5334
    4LY0      N   64   9.044   8.829   2.486  0.0851 -0.6281 -0.6743
    4LY0      H   65   9.042   8.815   2.586 -3.6197 -0.4172 -0.5848
    4LY0     CA   66   9.175   8.839   2.419 -0.6365  0.3451 -0.3235
    4LY0     HA   67   9.162   8.903   2.332 -4.4432 -2.8653 -2.4481
    4LY0     CB   68   9.271   8.898   2.526  0.1491  0.0940 -0.3271
    4LY0    HB1   69   9.294   8.824   2.603 -0.9963 -1.2186 -1.2095
    4LY0    HB2   70   9.222   8.981   2.578  1.9136  1.0774 -0.1370
    4LY0     CG   71   9.407   8.940   2.465  0.1636 -0.4641 -0.0610
    4LY0    HG1   72   9.474   8.858   2.439 -0.6794 -1.4182  0.6758
    4LY0    HG2   73   9.462   8.996   2.540 -0.5824  1.2028 -0.7113
    4LY0     CD   74   9.398   9.029   2.345  0.4015 -0.0248  0.4864
    4LY0    HD1   75   9.314   9.098   2.351 -1.3435 -1.8682 -1.2965
    4LY0    HD2   76   9.380   8.968   2.256  0.8459  0.6005 -0.0446
    4LY0     CE   77   9.523   9.105   2.315 -0.5101 -0.1427 -0.6750
    4LY0    HE1   78   9.609   9.040   2.301 -0.7032 -0.1865 -1.7514
    4LY0    HE2   79   9.548   9.162   2.404  1.3931 -0.3288 -1.0496
    4LY0     NZ   80   9.510   9.208   2.208 -0.1123  0.2232 -0.5087
    4LY0    HZ1   81   9.466   9.168   2.126  0.0139 -2.1092  0.4696
    4LY0    HZ2   82   9.460   9.286   2.249  1.0359  0.2666  0.8960
    4LY0    HZ3   83   9.601   9.244   2.185 -0.7505  2.5494  0.3099
    4LY0      C   84   9.221   8.702   2.362  0.2702 -0.1731 -0.0107
    4LY0      O   85   9.317   8.699   2.283  0.2800 -0.5635 -0.1972
    5LER      N   86   9.158   8.589   2.397 -0.0209 -0.1738 -0.6694
    5LER      H   87   9.082   8.596   2.463  2.1752  0.1251  2.0508
    5LER     CA   88   9.183   8.459   2.328  0.6651 -0.9287 -0.1326
    5LER     HA   89   9.289   8.444   2.313  0.7613  0.4558 -0.9285
    5LER     CB   90   9.151   8.336   2.422 -0.3187 -1.3294  1.1887
    5LER    HB1   91   9.191   8.246   2.374  0.2903  0.0824 -1.0919
    5LER    HB2   92   9.044   8.327   2.441  0.0133 -1.6485  3.1380
    5LER     CG   93   9.220   8.349   2.559  0.2034  0.4110 -0.2850
    5LER     HG   94   9.188   8.439   2.611  0.6811 -0.5087  1.6795
    5LER    CD1   95   9.185   8.225   2.642 -0.2670  0.3873 -0.0029
    5LER   HD11   96   9.192   8.243   2.749 -0.2809 -1.7552  0.3943
    5LER   HD12   97   9.080   8.201   2.625  0.0833 -0.8454 -0.5183
    5LER   HD13   98   9.239   8.134   2.613 -2.5206 -0.9524 -0.2161
    5LER    CD2   99   9.371   8.372   2.555 -0.1888  0.3567 -0.4380
    5LER   HD21  100   9.397   8.463   2.500 -2.1593 -0.4614 -2.9635
    5LER   HD22  101   9.404   8.386   2.658  0.2429 -0.1460 -0.5030
    5LER   HD23  102   9.418   8.280   2.520 -1.5901  0.3830 -2.5907
    5LER      C  103   9.103   8.442   2.193  0.4923 -0.5845 -0.0994
    5LER      O  104   9.097   8.337   2.124  0.3772  0.5269 -0.6881
    6LYR      N  105   9.060   8.556   2.139  0.0156  0.7368 -0.0978
    6LYR      H  106   9.062   8.636   2.201  0.9624  1.4870 -1.0475
    6LYR     CA  107   8.991   8.575   2.014 -0.0916 -0.8432  0.3947
    6LYR     HA  108   9.038   8.508   1.942  1.1191 -0.9076  1.2150
    6LYR     CB  109   9.018   8.725   1.971  0.1865 -0.0845 -1.1729
    6LYR    HB1  110   9.010   8.794   2.055  2.5065 -1.3728  0.2108
    6LYR    HB2  111   8.946   8.751   1.894 -1.8777  0.6756  0.8763
    6LYR     CG  112   9.156   8.749   1.910 -0.2116 -0.0386 -0.0978
    6LYR    HG1  113   9.173   8.697   1.816 -1.7418  1.1898 -1.0991
    6LYR    HG2  114   9.240   8.725   1.975 -0.0849  1.8098  0.4866
    6LYR     CD  115   9.172   8.902   1.892 -0.1586 -0.0881 -0.7256
    6LYR    HD1  116   9.085   8.946   1.843  1.4206  1.2484 -2.5053
    6LYR    HD2  117   9.259   8.920   1.829  0.4039 -1.0703 -0.2534
    6LYR     CE  118   9.198   8.981   2.027 -0.0938  0.3250 -0.1056
    6LYR    HE1  119   9.261   9.067   2.005  1.1331  0.3352  2.9419
    6LYR    HE2  120   9.251   8.909   2.090  1.0623  0.4361 -0.9192
    6LYR     NZ  121   9.071   9.021   2.091  0.2194  0.0133  0.2856
    6LYR    HZ1  122   9.008   8.952   2.129  0.1578 -0.1884 -0.1688
    6LYR      C  123   8.841   8.530   2.013  0.2754 -0.4455 -0.1478
    6LYR      O  124   8.790   8.498   1.907  0.2653 -1.2008 -0.2853
    7LER      N  125   8.782   8.508   2.130 -0.7191  0.1090  0.0166
    7LER      H  126   8.825   8.521   2.221  0.5779 -1.7222 -0.2695
    7LER     CA  127   8.657   8.435   2.137 -0.5825 -0.0569 -0.3109
    7LER     HA  128   8.669   8.351   2.069  1.5898 -1.6249  1.8256
    7LER     CB  129   8.643   8.369   2.278 -0.6814  0.3827 -0.4196
    7LER    HB1  130   8.568   8.291   2.276  1.4606 -1.8272  0.7508
    7LER    HB2  131   8.618   8.453   2.343 -0.1990  0.2874 -0.1036
    7LER     CG  132   8.776   8.299   2.322 -0.0073  0.0877  0.2745
    7LER     HG  133   8.861   8.366   2.340  0.2014 -0.0098 -0.3207
    7LER    CD1  134   8.751   8.235   2.456 -1.0121  0.6572  0.2111
    7LER   HD11  135   8.682   8.152   2.437  0.0684 -0.1532 -0.2865
    7LER   HD12  136   8.845   8.196   2.495 -3.4546 -2.4810  3.7710
    7LER   HD13  137   8.710   8.308   2.525 -1.8758 -1.9621  2.6438
    7LER    CD2  138   8.820   8.204   2.209  0.0536  0.3616  0.1542
    7LER   HD21  139   8.900   8.140   2.244  0.4661  0.6556 -0.2372
    7LER   HD22  140   8.728   8.153   2.181  0.6557 -0.5647 -0.1640
    7LER   HD23  141   8.864   8.256   2.124  0.4323  0.3539  0.3439
    7LER      C  142   8.531   8.522   2.115 -0.2952 -0.6001  0.9708
    7LER      O  143   8.537   8.645   2.126 -0.1852 -0.3662  0.2024
    8LER      N  144   8.420   8.458   2.086  0.4405 -0.6235  0.3836
    8LER      H  145   8.426   8.357   2.079 -0.6612 -0.7285  0.8417
    8LER     CA  146   8.286   8.518   2.089 -0.5181  0.6180 -0.4500
    8LER     HA  147   8.226   8.429   2.070 -0.6616  0.1858  1.7668
    8LER     CB  148   8.239   8.569   2.235  0.3975  0.2378  0.7572
    8LER    HB1  149   8.296   8.657   2.267  2.0085 -0.7095  0.6058
    8LER    HB2  150   8.263   8.494   2.310 -2.5972  0.0547  1.6525
    8LER     CG  151   8.085   8.600   2.246 -0.0691  0.1070  0.3078
    8LER     HG  152   8.055   8.667   2.165 -1.2548 -0.5458  0.1879
    8LER    CD1  153   7.997   8.471   2.232  0.2376  0.1808  0.1811
    8LER   HD11  154   8.023   8.400   2.311 -1.5343 -0.5962  0.1121
    8LER   HD12  155   7.893   8.497   2.249  1.1066  3.9619  0.6854
    8LER   HD13  156   7.994   8.427   2.132  1.4212 -0.8916  0.5787
    8LER    CD2  157   8.058   8.664   2.384  0.3363  0.0657  0.6682
    8LER   HD21  158   7.950   8.669   2.399 -0.3060  0.8883 -3.2270
    8LER   HD22  159   8.109   8.605   2.461  0.1393 -0.0392  0.7185
    8LER   HD23  160   8.079   8.770   2.394  3.5753 -0.1594 -1.9124
    8LER      C  161   8.251   8.611   1.973  0.7817  0.7307  0.2658
    8LER      O  162   8.155   8.588   1.898 -0.0239 -0.0935 -0.5253
    9LYR      N  163   8.335   8.712   1.947  0.1066  0.3541 -0.4013
    9LYR      H  164   8.415   8.725   2.007 -0.7321  1.1967  0.5761
    9LYR     CA  165   8.312   8.820   1.855 -0.6257 -0.3824 -0.1618
    9LYR     HA  166   8.211   8.816   1.814  0.0079  1.4636 -2.0829
    9LYR     CB  167   8.402   8.807   1.737  0.0947  0.1809  0.3094
    9LYR    HB1  168   8.498   8.853   1.760 -1.0581  2.8113  0.1836
    9LYR    HB2  169   8.351   8.867   1.662  1.4503  0.7003 -0.2279
    9LYR     CG  170   8.424   8.671   1.679 -0.3973 -0.1585 -0.2485
    9LYR    HG1  171   8.466   8.680   1.579 -0.7603  0.3298 -0.3598
    9LYR    HG2  172   8.324   8.628   1.677 -0.1454 -0.7432 -1.5110
    9LYR     CD  173   8.529   8.575   1.746  0.2957 -0.2181 -0.3710
    9LYR    HD1  174   8.499   8.541   1.845 -2.3700 -0.9139 -1.3379
    9LYR    HD2  175   8.621   8.632   1.756 -1.2203  2.2753  0.1841
    9LYR     CE  176   8.560   8.462   1.653  0.2413  0.6023 -0.1287
    9LYR    HE1  177   8.618   8.502   1.570 -0.1075  0.0435 -0.6505
    9LYR    HE2  178   8.466   8.423   1.615  1.0743 -1.2376 -0.3940
    9LYR     NZ  179   8.631   8.359   1.725  0.1493 -0.5357  0.2776
    9LYR    HZ1  180   8.723   8.386   1.757  0.6915  0.5743 -1.9888
    9LYR      C  181   8.323   8.957   1.916 -0.7709 -0.0005  0.1952
    9LYR      O  182   8.360   8.980   2.029 -0.3278 -0.2731 -0.2772
   10LER      N  183   8.277   9.061   1.837 -0.6345  1.4385 -0.1192
   10LER      H  184   8.236   9.027   1.751  0.7264 -0.0314 -0.2367
   10LER     CA  185   8.255   9.191   1.884  0.1172  0.3654 -1.4098
   10LER     HA  186   8.346   9.226   1.932 -1.5048  1.4311  1.1007
   10LER     CB  187   8.225   9.285   1.762 -0.4446  0.3137 -0.4172
   10LER    HB1  188   8.152   9.227   1.706 -0.8858  1.4167 -1.0031
   10LER    HB2  189   8.312   9.298   1.697 -1.2350  2.6366 -1.1302
   10LER     CG  190   8.180   9.430   1.789  0.1624  0.0069 -0.4504
   10LER     HG  191   8.090   9.428   1.851  0.3357 -2.4506 -0.1983
   10LER    CD1  192   8.282   9.509   1.868 -0.3891 -0.3646  0.8984
   10LER   HD11  193   8.380   9.507   1.819 -0.8216  1.4569 -0.1158
   10LER   HD12  194   8.243   9.610   1.868  0.3989 -0.0503  0.6630
   10LER   HD13  195   8.297   9.481   1.973 -1.5247 -2.3302  0.5822
   10LER    CD2  196   8.154   9.502   1.659 -0.0630 -0.5227 -0.2808
   10LER   HD21  197   8.233   9.488   1.585  1.0742 -1.1623  1.0167
   10LER   HD22  198   8.064   9.460   1.613 -0.7582 -1.6815  1.9719
   10LER   HD23  199   8.131   9.608   1.662  1.3747 -0.1412 -1.3504
   10LER      C  200   8.145   9.186   1.993  0.0068 -0.5351  0.8032
   10LER      O  201   8.050   9.104   1.990  0.0796  0.3398 -0.3279
   11LER      N  202   8.155   9.278   2.088  0.2234  0.0882  0.1239
   11LER      H  203   8.238   9.335   2.089 -0.8331  1.6950  0.0797
   11LER     CA  204   8.066   9.288   2.207  0.9105 -0.2715  0.2472
   11LER     HA  205   7.993   9.207   2.213  0.1333  0.4987  2.2500
   11LER     CB  206   8.153   9.280   2.335  0.8811  0.2008  0.1860
   11LER    HB1  207   8.214   9.371   2.335 -0.4240  1.1133 -0.8771
   11LER    HB2  208   8.215   9.191   2.333  0.0497 -0.3824 -1.3837
   11LER     CG  209   8.069   9.286   2.469 -0.2178 -0.2569 -0.1016
   11LER     HG  210   8.029   9.386   2.487  0.9184  0.1731  0.1541
   11LER    CD1  211   7.960   9.175   2.477  0.1560  0.1361 -0.5587
   11LER   HD11  212   8.016   9.082   2.467  0.1647 -0.1483  1.7280
   11LER   HD12  213   7.918   9.165   2.577 -0.2299 -0.9398 -0.8100
   11LER   HD13  214   7.881   9.177   2.401 -2.2393 -0.9556  1.7404
   11LER    CD2  215   8.169   9.271   2.582  1.0534 -0.2915  0.7069
   11LER   HD21  216   8.117   9.289   2.676  0.6514  1.9506  0.1090
   11LER   HD22  217   8.218   9.174   2.576 -2.0790 -1.9245 -0.5347
   11LER   HD23  218   8.239   9.354   2.591 -1.3432  1.9675 -0.2724
   11LER      C  219   7.981   9.417   2.193  0.4250  0.0495 -0.2149
   11LER      O  220   8.036   9.525   2.209  0.1365 -0.3122 -1.1301
   12LER      N  221   7.848   9.400   2.169 -0.1790 -0.1948  0.4121
   12LER      H  222   7.804   9.310   2.158  0.8361 -0.6654  0.1432
   12LER     CA  223   7.759   9.499   2.113  0.3102 -0.1155 -0.0732
   12LER     HA  224   7.824   9.562   2.052  2.1950 -0.5587  1.3858
   12LER     CB  225   7.660   9.423   2.028 -0.0864  0.7477  0.5499
   12LER    HB1  226   7.600   9.494   1.972  1.4891 -1.0787 -3.8852
   12LER    HB2  227   7.602   9.360   2.096  0.8405 -2.0395 -1.0557
   12LER     CG  228   7.716   9.327   1.917  0.4087 -0.2227  0.7704
   12LER     HG  229   7.791   9.260   1.959 -1.3730 -0.4239  3.9319
   12LER    CD1  230   7.610   9.233   1.848  0.3954 -0.0727 -0.3468
   12LER   HD11  231   7.528   9.286   1.799  0.6020 -0.5209 -1.2043
   12LER   HD12  232   7.664   9.168   1.780  0.2480 -0.7847  0.2040
   12LER   HD13  233   7.572   9.166   1.925  0.5792  0.6572  0.3941
   12LER    CD2  234   7.768   9.410   1.798  0.4906 -0.0845  0.1985
   12LER   HD21  235   7.830   9.352   1.729  1.7393  0.0580  1.1693
   12LER   HD22  236   7.686   9.465   1.752 -0.0553  1.5077  2.8915
   12LER   HD23  237   7.836   9.487   1.835  0.2661  0.0410  0.3455
   12LER      C  238   7.693   9.587   2.222 -0.6730 -0.1291  0.2427
   12LER      O  239   7.573   9.614   2.215  0.1783  0.2054  0.0980
   13LER      N  240   7.782   9.638   2.309  0.1499  0.2048 -0.3833
   13LER      H  241   7.877   9.602   2.305 -0.3033 -0.9168 -2.0172
   13LER     CA  242   7.747   9.720   2.417 -0.0536  0.3787 -0.6572
   13LER     HA  243   7.641   9.707   2.440 -0.4064  0.1127 -2.2809
   13LER     CB  244   7.830   9.674   2.538  0.4948 -0.1439 -0.0508
   13LER    HB1  245   7.827   9.741   2.624  1.7134  0.6380 -0.5849
   13LER    HB2  246   7.935   9.675   2.508  0.5743  0.0844  0.2365
   13LER     CG  247   7.774   9.537   2.590  0.3004 -0.1596 -0.5032
   13LER     HG  248   7.784   9.466   2.508  0.1809  1.5554 -2.0430
   13LER    CD1  249   7.855   9.498   2.711 -0.5313 -0.8503  0.4532
   13LER   HD11  250   7.849   9.571   2.791 -1.1026  0.2122 -0.5401
   13LER   HD12  251   7.822   9.402   2.752 -0.7045 -1.1668 -0.4071
   13LER   HD13  252   7.956   9.488   2.671 -0.5121 -1.6985  0.6734
   13LER    CD2  253   7.631   9.548   2.645  1.1644 -0.0921 -0.2119
   13LER   HD21  254   7.614   9.448   2.686 -1.2121  0.0431 -0.7553
   13LER   HD22  255   7.626   9.623   2.724  0.5613 -0.8324  0.4672
   13LER   HD23  256   7.562   9.563   2.563 -1.7424  0.1083  2.1271
   13LER      C  257   7.752   9.871   2.392 -0.3074 -0.0362  0.2126
   13LER      O  258   7.784   9.948   2.479 -0.1522 -0.4149  0.1558
   14NH2      N  259   7.736   9.916   2.265 -0.0816  0.3170 -0.4604
   14NH2     H1  260   7.738   9.858   2.183 -0.2004  1.8794 -1.6068
   14NH2     H2  261   7.731  10.017   2.260  0.5388  0.4409  0.8364
   15LY0      N  262   8.820   9.701   1.995 -0.3160 -0.4929 -0.1135
   15LY0     H1  263   8.842   9.761   2.074  0.5639  1.8688 -2.0060
   15LY0     H2  264   8.892   9.632   1.975 -1.6464 -1.7531 -0.6956
   15LY0     H3  265   8.814   9.761   1.914 -1.9283 -0.5286 -0.0399
   15LY0     CA  266   8.693   9.638   2.003 -0.5809  1.0266 -0.5797
   15LY0     HA  267   8.611   9.709   2.003 -0.8873  0.6905  0.4278
   15LY0     CB  268   8.672   9.537   1.889  0.8370 -0.1089  0.2176
   15LY0    HB1  269   8.604   9.463   1.931  1.5538 -1.3209 -0.7180
   15LY0    HB2  270   8.766   9.486   1.869  0.7191  0.0411 -0.7459
   15LY0     CG  271   8.621   9.595   1.758  0.1751 -0.7160  0.5053
   15LY0    HG1  272   8.693   9.666   1.717 -0.2143 -2.1108 -2.9434
   15LY0    HG2  273   8.526   9.644   1.776 -0.3681 -1.7024  0.3910
   15LY0     CD  274   8.613   9.493   1.647  0.2727 -0.5025 -0.1476
   15LY0    HD1  275   8.561   9.403   1.680 -0.0250 -0.1145  0.4393
   15LY0    HD2  276   8.712   9.458   1.617 -0.6292 -0.5840 -3.4425
   15LY0     CE  277   8.552   9.537   1.522  0.5124  0.1562  0.5464
   15LY0    HE1  278   8.609   9.612   1.469  2.9543  0.0598  2.7936
   15LY0    HE2  279   8.454   9.575   1.552  0.0281 -0.9469  0.4137
   15LY0     NZ  280   8.523   9.427   1.423 -0.1437 -0.4700  0.4835
   15LY0    HZ1  281   8.475   9.474   1.347 -0.0638  0.0040  0.7242
   15LY0    HZ2  282   8.612   9.387   1.396 -0.5809 -2.0129  1.2202
   15LY0    HZ3  283   8.466   9.351   1.457 -0.9316 -0.0873  0.0401
   15LY0      C  284   8.680   9.572   2.139 -0.1981  0.8303 -0.0701
   15LY0      O  285   8.773   9.518   2.182 -0.2345 -0.6831 -0.1690
   16LER      N  286   8.557   9.584   2.196 -0.1175  0.0327  0.5695
   16LER      H  287   8.485   9.631   2.143 -0.8302 -1.5700  0.0645
   16LER     CA  288   8.514   9.505   2.315  0.6467  0.3458  0.6404
   16LER     HA  289   8.603   9.497   2.377  0.7731  0.7000  0.5107
   16LER     CB  290   8.400   9.575   2.383  0.0596  0.1975 -1.0503
   16LER    HB1  291   8.356   9.524   2.468 -0.0191  1.9843  0.0356
   16LER    HB2  292   8.320   9.573   2.309 -1.9711  0.6168  1.0062
   16LER     CG  293   8.417   9.719   2.425  0.7127  0.3068 -0.6452
   16LER     HG  294   8.444   9.779   2.338  1.2339  1.9354  0.5910
   16LER    CD1  295   8.283   9.760   2.496 -0.0270 -0.4858 -0.1209
   16LER   HD11  296   8.196   9.753   2.430 -0.9775  2.0732  0.7190
   16LER   HD12  297   8.266   9.691   2.578  1.4506  1.4135  1.9297
   16LER   HD13  298   8.286   9.864   2.530  0.0127 -0.9134  1.2512
   16LER    CD2  299   8.525   9.745   2.532 -0.7986  0.8131 -0.4181
   16LER   HD21  300   8.538   9.852   2.545  0.2373  0.7566 -0.9067
   16LER   HD22  301   8.502   9.693   2.626  0.1342  1.5990  0.2725
   16LER   HD23  302   8.623   9.714   2.495 -1.2237  2.4964 -3.1794
   16LER      C  303   8.478   9.360   2.269 -0.0834  0.2703  0.1389
   16LER      O  304   8.424   9.341   2.157 -0.3000  0.9501 -0.0028
   17LY0      N  305   8.324   9.179   3.254 -0.1503 -0.0760  0.1345
   17LY0     H1  306   8.312   9.151   3.350  1.8584  0.2133  0.5282
   17LY0     H2  307   8.246   9.228   3.214 -0.6758 -2.2455 -1.6469
   17LY0     H3  308   8.411   9.229   3.240 -0.4465 -0.0683 -1.9968
   17LY0     CA  309   8.330   9.057   3.176  0.3788 -0.0661 -0.2809
   17LY0     HA  310   8.383   8.981   3.233  0.8310 -0.4123 -1.1503
   17LY0     CB  311   8.191   9.000   3.159 -0.1053 -0.4724  0.1299
   17LY0    HB1  312   8.204   8.895   3.132 -1.3671 -0.1032 -2.1585
   17LY0    HB2  313   8.142   9.063   3.085  2.3989 -0.6004 -1.7740
   17LY0     CG  314   8.110   9.003   3.293 -0.9866 -0.1316 -0.2897
   17LY0    HG1  315   8.092   9.108   3.319 -0.6289  0.1716 -1.2243
   17LY0    HG2  316   8.160   8.963   3.381 -0.2296  2.0379  0.3343
   17LY0     CD  317   7.977   8.925   3.271  0.2965 -0.1781 -0.1917
   17LY0    HD1  318   7.982   8.826   3.227 -0.8810  0.4063 -1.7248
   17LY0    HD2  319   7.922   8.991   3.204  1.0685 -0.5742 -1.2280
   17LY0     CE  320   7.884   8.908   3.393  0.1126  0.7731 -0.0028
   17LY0    HE1  321   7.927   8.830   3.457  2.7532  1.3185 -0.9787
   17LY0    HE2  322   7.784   8.876   3.364  0.1574 -0.0904  0.7261
   17LY0     NZ  323   7.862   9.028   3.473  0.2575 -0.3192  0.6892
   17LY0    HZ1  324   7.833   9.105   3.415  1.5806  0.3419  0.8669
   17LY0    HZ2  325   7.790   9.006   3.541  0.8255  0.2500  1.4820
   17LY0    HZ3  326   7.935   9.046   3.540 -0.2084 -0.8712  1.3677
   17LY0      C  327   8.407   9.074   3.044  0.7075  0.0524  0.5403
   17LY0      O  328   8.401   9.179   2.984  0.8059  0.3737  0.3464
   18LER      N  329   8.478   8.969   3.001  0.2378  0.0804 -0.4684
   18LER      H  330   8.476   8.884   3.055  6.1607 -1.2686 -1.6521
   18LER     CA  331   8.556   8.953   2.873 -0.9503 -0.6302  0.5662
   18LER     HA  332   8.627   8.872   2.892  0.1975  1.0972  4.7471
   18LER     CB  333   8.465   8.918   2.754 -0.2368  0.3863  0.3821
   18LER    HB1  334   8.525   8.876   2.673  0.8573  1.5793  0.5370
   18LER    HB2  335   8.419   9.012   2.722  1.1761  1.6361  1.8371
   18LER     CG  336   8.362   8.804   2.779  0.2483 -0.1220 -0.5224
   18LER     HG  337   8.300   8.831   2.865  1.5244 -1.4607  0.8712
   18LER    CD1  338   8.266   8.796   2.655  0.4589  0.2485  0.5319
   18LER   HD11  339   8.225   8.894   2.632 -0.1407 -0.1640 -0.2171
   18LER   HD12  340   8.333   8.777   2.571 -3.0856 -2.1020 -2.0713
   18LER   HD13  341   8.184   8.726   2.669 -0.7929  1.5866  0.1354
   18LER    CD2  342   8.412   8.662   2.802  0.0540 -0.2465 -0.5547
   18LER   HD21  343   8.465   8.614   2.720  0.3909 -1.8061  0.5359
   18LER   HD22  344   8.476   8.658   2.890  1.4115  0.5877 -1.4782
   18LER   HD23  345   8.323   8.600   2.821 -0.1804 -0.1293 -1.2579
   18LER      C  346   8.662   9.059   2.832  0.0059 -0.6046  0.0849
   18LER      O  347   8.775   9.026   2.791  0.3710 -0.6149 -0.1425
   19LYR      N  348   8.633   9.189   2.847 -0.7056  0.1163  0.7909
   19LYR      H  349   8.539   9.208   2.878 -1.8055  0.0914 -2.1740
   19LYR     CA  350   8.733   9.297   2.815  0.8629  0.2666 -0.7997
   19LYR     HA  351   8.830   9.280   2.861  0.8678  0.8778 -0.5767
   19LYR     CB  352   8.682   9.434   2.883  0.0958  0.5317  0.4585
   19LYR    HB1  353   8.678   9.422   2.991  0.8406 -1.1302  0.3404
   19LYR    HB2  354   8.582   9.458   2.848 -0.1241  3.4340  2.6500
   19LYR     CG  355   8.767   9.561   2.856  1.1923 -0.1595 -0.2402
   19LYR    HG1  356   8.777   9.579   2.749 -1.9413 -1.5340 -0.8675
   19LYR    HG2  357   8.864   9.542   2.902 -0.2331 -1.2491  2.5884
   19LYR     CD  358   8.706   9.684   2.937 -0.4194 -0.0992  0.6287
   19LYR    HD1  359   8.717   9.667   3.045  2.5821 -1.0830  0.2571
   19LYR    HD2  360   8.601   9.694   2.911 -0.2714  1.1307  0.4536
   19LYR     CE  361   8.781   9.814   2.894  0.6913  0.7168  0.2118
   19LYR    HE1  362   8.721   9.891   2.942  0.1379 -0.5831  1.7115
   19LYR    HE2  363   8.779   9.822   2.786  1.8098  1.2360  0.2257
   19LYR     NZ  364   8.910   9.818   2.949  0.4196  0.1524 -0.2451
   19LYR    HZ1  365   8.917   9.779   3.041  0.5898 -2.4078 -1.2514
   19LYR      C  366   8.753   9.331   2.666 -0.2318 -0.2984 -0.0898
   19LYR      O  367   8.657   9.333   2.588 -0.2922 -0.0560 -0.2615
   20LY0      N  368   8.875   9.362   2.627 -0.3808  1.0277 -0.0174
   20LY0      H  369   8.955   9.341   2.685 -1.3828 -1.3382  0.6161
   20LY0     CA  370   8.899   9.391   2.486 -0.4498  0.8700  0.6529
   20LY0     HA  371   8.822   9.457   2.447  1.1170  2.5097  0.1407
   20LY0     CB  372   9.031   9.465   2.484 -0.2762 -0.7518  0.8007
   20LY0    HB1  373   9.070   9.477   2.383 -1.1707 -1.4605  0.3600
   20LY0    HB2  374   9.098   9.403   2.543 -0.1960 -1.7396 -0.3066
   20LY0     CG  375   9.024   9.610   2.545  0.4516  0.3695  0.6027
   20LY0    HG1  376   9.123   9.656   2.553 -0.6488  2.6710  2.4418
   20LY0    HG2  377   8.973   9.603   2.641 -0.8695  0.6661 -0.0591
   20LY0     CD  378   8.948   9.711   2.461 -0.0065 -0.1832 -0.0647
   20LY0    HD1  379   8.953   9.804   2.516 -0.0248 -0.3288  0.1835
   20LY0    HD2  380   8.845   9.673   2.463 -0.1711  0.2655  0.0072
   20LY0     CE  381   8.995   9.739   2.317 -0.3689 -0.5799 -0.4274
   20LY0    HE1  382   9.021   9.652   2.256 -0.2107  0.2704 -1.6059
   20LY0    HE2  383   9.085   9.801   2.320 -0.9245  0.2256 -0.1452
   20LY0     NZ  384   8.890   9.816   2.246  0.3492 -0.1847  0.2636
   20LY0    HZ1  385   8.821   9.747   2.220 -0.3255  0.8101 -0.6759
   20LY0    HZ2  386   8.846   9.889   2.300 -1.0636 -0.3244 -0.6570
   20LY0    HZ3  387   8.942   9.871   2.179 -0.4337  1.3981  0.9111
   20LY0      C  388   8.913   9.267   2.392 -0.6600  0.0528 -0.0553
   20LY0      O  389   8.932   9.155   2.437 -0.2093  0.4922 -0.5700
   21LER      N  390   8.887   9.282   2.265 -0.0583  0.0662 -0.2188
   21LER      H  391   8.861   9.377   2.243  1.7112  0.4078 -0.9847
   21LER     CA  392   8.887   9.170   2.157  0.1658 -0.3353 -0.3660
   21LER     HA  393   8.850   9.075   2.198 -2.0929 -0.2347 -1.9514
   21LER     CB  394   8.800   9.210   2.036  0.6656  0.4691  0.0407
   21LER    HB1  395   8.832   9.307   1.998 -0.7461 -0.5167 -4.2739
   21LER    HB2  396   8.698   9.216   2.071 -0.1555 -2.2320 -1.5571
   21LER     CG  397   8.815   9.118   1.914 -0.3728 -1.0278  0.2167
   21LER     HG  398   8.919   9.119   1.880 -0.8305 -0.0577 -1.2591
   21LER    CD1  399   8.778   8.974   1.938 -1.1087 -0.4048 -0.2068
   21LER   HD11  400   8.798   8.906   1.854 -1.8712  0.2645 -0.9512
   21LER   HD12  401   8.826   8.930   2.025  2.1920  0.7301 -1.3157
   21LER   HD13  402   8.675   8.969   1.975 -0.8209  1.8165  1.0205
   21LER    CD2  403   8.735   9.183   1.793 -0.3688  0.2086  0.0958
   21LER   HD21  404   8.737   9.114   1.708 -1.3741  2.5668 -1.9596
   21LER   HD22  405   8.631   9.207   1.811 -1.7735 -3.7031 -1.5802
   21LER   HD23  406   8.795   9.268   1.761  2.2239 -0.9600  1.4445
   21LER      C  407   9.031   9.145   2.113  0.1069  0.7025 -0.0870
   21LER      O  408   9.097   9.242   2.086 -0.0657  0.4939  0.5677
   22LY0      N  409   9.534   9.831   2.645  0.8957 -0.5752  0.1446
   22LY0     H1  410   9.487   9.745   2.618 -0.6330  1.1006 -3.0119
   22LY0     H2  411   9.595   9.803   2.721  1.7298 -0.1520 -0.3627
   22LY0     H3  412   9.594   9.871   2.575  3.4693 -3.7874  0.2541
   22LY0     CA  413   9.442   9.922   2.713  0.7524 -0.5560 -0.9685
   22LY0     HA  414   9.489   9.976   2.796 -2.3176 -2.4176  2.2578
   22LY0     CB  415   9.378  10.026   2.616  0.4562  0.6670 -0.6955
   22LY0    HB1  416   9.462  10.073   2.566  0.8373 -0.6736 -1.3730
   22LY0    HB2  417   9.320  10.101   2.669 -0.0112  0.0204 -0.2672
   22LY0     CG  418   9.294   9.965   2.508  0.2338 -0.5356 -1.2742
   22LY0    HG1  419   9.223   9.888   2.541  1.4847 -2.1416 -2.1987
   22LY0    HG2  420   9.357   9.913   2.436  0.7006 -0.2707 -1.0576
   22LY0     CD  421   9.211  10.066   2.420 -0.2579  0.1308  0.0285
   22LY0    HD1  422   9.153  10.007   2.349 -0.0587  1.3772 -1.2182
   22LY0    HD2  423   9.280  10.133   2.368 -1.5799  0.8790 -0.8233
   22LY0     CE  424   9.105  10.152   2.489 -0.1821  0.1449  0.8630
   22LY0    HE1  425   9.095  10.233   2.417  1.9855 -0.8045 -0.6347
   22LY0    HE2  426   9.158  10.178   2.581  1.2803 -3.2168  1.1306
   22LY0     NZ  427   8.978  10.079   2.503  0.0362 -0.8123  0.3185
   22LY0    HZ1  428   8.949  10.040   2.414  0.6134  0.5783 -0.5068
   22LY0    HZ2  429   8.998  10.003   2.567  0.5972 -1.1939 -0.2858
   22LY0    HZ3  430   8.911  10.138   2.550  1.1351  0.6461  0.1278
   22LY0      C  431   9.327   9.845   2.786 -0.0296 -0.1573 -0.1453
   22LY0      O  432   9.311   9.724   2.761  0.2835 -0.0414  0.9722
   23LER      N  433   9.258   9.910   2.879 -0.2239 -0.8744 -0.1217
   23LER      H  434   9.291  10.004   2.898 -1.5896 -0.3291 -0.3762
   23LER     CA  435   9.149   9.861   2.955 -0.5847 -0.1787 -0.6000
   23LER     HA  436   9.171   9.755   2.968  2.8986 -0.0110 -3.6527
   23LER     CB  437   9.143   9.940   3.085  0.1025 -0.4402 -0.5881
   23LER    HB1  438   9.079   9.881   3.151  2.2058  0.7506  2.7638
   23LER    HB2  439   9.105  10.041   3.067  1.1917 -0.4349 -3.1489
   23LER     CG  440   9.277   9.944   3.166 -1.0707 -0.4519 -0.9429
   23LER     HG  441   9.352   9.987   3.099  0.1063  0.5267  0.8889
   23LER    CD1  442   9.271  10.034   3.289  0.0916 -0.4168  0.6895
   23LER   HD11  443   9.373  10.046   3.325  0.9605 -0.3552 -1.6377
   23LER   HD12  444   9.230  10.133   3.270  1.9020  0.2766  0.1924
   23LER   HD13  445   9.214   9.991   3.371  3.0485 -0.9658  2.6114
   23LER    CD2  446   9.315   9.796   3.197 -0.9376 -0.2830  0.2401
   23LER   HD21  447   9.339   9.742   3.106  0.2152  1.9131 -0.8258
   23LER   HD22  448   9.399   9.790   3.266 -1.2261  1.0348  0.7407
   23LER   HD23  449   9.235   9.750   3.256 -1.6905 -2.1494 -2.0801
   23LER      C  450   9.020   9.858   2.879 -0.8428  0.2923 -0.0137
   23LER      O  451   9.010   9.912   2.766 -0.2976 -0.0520 -0.1293
   24LY0      N  452   7.872   8.521   1.333  0.2057  0.8201 -0.3255
   24LY0     H1  453   7.953   8.500   1.390 -1.5800  0.3279  2.1913
   24LY0     H2  454   7.887   8.491   1.238 -1.9585 -0.7222 -0.2360
   24LY0     H3  455   7.866   8.621   1.322  0.6239  0.5860 -3.4325
   24LY0     CA  456   7.751   8.446   1.385  0.2523  0.4013  0.2859
   24LY0     HA  457   7.658   8.473   1.335  0.5544 -0.7182 -0.9215
   24LY0     CB  458   7.768   8.296   1.352 -0.1192  0.0166 -0.2220
   24LY0    HB1  459   7.854   8.262   1.411 -1.1981 -2.7711 -0.1231
   24LY0    HB2  460   7.786   8.286   1.245 -0.1940 -1.9171 -0.0840
   24LY0     CG  461   7.649   8.214   1.386 -0.3649  0.0763 -0.2107
   24LY0    HG1  462   7.567   8.243   1.319  0.3497  1.3792 -0.5637
   24LY0    HG2  463   7.622   8.227   1.491  0.4182 -1.8445  0.2536
   24LY0     CD  464   7.680   8.069   1.367  0.4810 -0.3950 -0.8220
   24LY0    HD1  465   7.778   8.056   1.412  0.3505 -1.0605 -0.7301
   24LY0    HD2  466   7.693   8.053   1.260  1.7226 -0.4613 -0.6688
   24LY0     CE  467   7.566   7.977   1.419  0.1268 -0.6037 -0.0763
   24LY0    HE1  468   7.479   7.984   1.353  1.8517  0.9807 -2.3573
   24LY0    HE2  469   7.545   8.010   1.520 -0.5698 -3.2353  0.7254
   24LY0     NZ  470   7.600   7.828   1.423  0.1844 -0.7493 -0.0400
   24LY0    HZ1  471   7.637   7.806   1.332  1.5235  0.6845  0.1110
   24LY0    HZ2  472   7.667   7.811   1.497 -1.1098 -2.0533  0.8911
   24LY0    HZ3  473   7.515   7.775   1.434 -0.0401 -0.3411  0.2132
   24LY0      C  474   7.736   8.476   1.536  0.0915 -0.4225 -0.3222
   24LY0      O  475   7.833   8.485   1.606  0.2656 -0.1366 -0.3301
   25LER      N  476   7.612   8.492   1.581 -0.3874 -0.1321 -0.1805
   25LER      H  477   7.534   8.477   1.517 -1.0082 -0.0079  0.5353
   25LER     CA  478   7.579   8.531   1.716 -0.1449 -0.1028 -0.6253
   25LER     HA  479   7.662   8.594   1.751  1.1503 -0.5931 -2.6594
   25LER     CB  480   7.440   8.611   1.708  0.2595 -0.1929  0.1722
   25LER    HB1  481   7.397   8.632   1.806 -0.3185 -0.0165 -0.1106
   25LER    HB2  482   7.365   8.545   1.663 -2.8815  0.4630  3.8547
   25LER     CG  483   7.442   8.744   1.628  0.0424 -0.0875  0.9478
   25LER     HG  484   7.493   8.723   1.534 -2.3222 -0.7431 -0.2449
   25LER    CD1  485   7.292   8.781   1.600  0.0769  0.0034 -0.1284
   25LER   HD11  486   7.246   8.693   1.556  0.8245  0.2254 -1.4114
   25LER   HD12  487   7.245   8.809   1.694  1.8303  2.8259  0.0311
   25LER   HD13  488   7.289   8.866   1.532  2.4099 -0.8796 -1.4759
   25LER    CD2  489   7.508   8.867   1.692  0.4370  0.6493  0.0543
   25LER   HD21  490   7.466   8.877   1.791 -0.7424 -2.9872  0.0611
   25LER   HD22  491   7.616   8.865   1.707  0.5792 -1.7783 -0.8541
   25LER   HD23  492   7.474   8.958   1.642 -2.4680 -0.1537  0.4025
   25LER      C  493   7.576   8.416   1.815  0.1957  1.0093 -0.3173
   25LER      O  494   7.563   8.300   1.774  0.5761 -0.1458  0.2493
   26LYR      N  495   7.576   8.446   1.947 -0.1627  0.4934 -0.1069
   26LYR      H  496   7.595   8.541   1.977  2.3472 -0.1241  0.4566
   26LYR     CA  497   7.536   8.345   2.049 -0.3470  0.0820  0.2873
   26LYR     HA  498   7.439   8.303   2.019 -1.2263  0.5931  2.2866
   26LYR     CB  499   7.492   8.414   2.178  0.6946 -0.2986 -0.3542
   26LYR    HB1  500   7.462   8.337   2.249 -0.5681 -0.6378 -1.2301
   26LYR    HB2  501   7.406   8.477   2.154  1.3701  0.1703 -1.6613
   26LYR     CG  502   7.590   8.507   2.248 -0.2190  0.2936 -0.6613
   26LYR    HG1  503   7.641   8.565   2.171  1.8358 -0.5148  0.0254
   26LYR    HG2  504   7.667   8.452   2.302 -0.0085  3.7052  2.9593
   26LYR     CD  505   7.519   8.598   2.350 -0.1090  0.1577  0.5695
   26LYR    HD1  506   7.444   8.541   2.404 -0.8412  0.6857  0.1209
   26LYR    HD2  507   7.470   8.677   2.294  0.8907 -0.8571 -1.8612
   26LYR     CE  508   7.622   8.655   2.448  0.6364  1.0688  0.2104
   26LYR    HE1  509   7.712   8.690   2.398  0.8278  3.3076  1.9276
   26LYR    HE2  510   7.650   8.572   2.512  0.6005  1.5222  0.8295
   26LYR     NZ  511   7.578   8.763   2.529 -0.0367 -0.3998 -0.0342
   26LYR    HZ1  512   7.531   8.737   2.614 -0.3399  0.1944 -0.0177
   26LYR      C  513   7.627   8.219   2.062  0.3302  0.1817 -0.3155
   26LYR      O  514   7.584   8.108   2.109 -0.0276 -0.5840  0.1855
   27LY0      N  515   7.757   8.229   2.024 -0.2584  0.8378 -0.0662
   27LY0      H  516   7.801   8.317   2.001  1.3090  0.1258  0.0709
   27LY0     CA  517   7.844   8.113   2.024 -0.3481  0.5448  0.2019
   27LY0     HA  518   7.790   8.039   1.965 -1.4296  0.7299  0.9326
   27LY0     CB  519   7.977   8.146   1.948  0.1844 -0.4606 -0.6808
   27LY0    HB1  520   8.053   8.076   1.983 -1.1580 -0.7906  1.7871
   27LY0    HB2  521   8.010   8.242   1.989 -1.9705  0.5126 -1.0694
   27LY0     CG  522   7.951   8.156   1.796 -0.5678 -0.0959  0.6362
   27LY0    HG1  523   7.875   8.233   1.782  0.2665  0.7512  0.6941
   27LY0    HG2  524   7.925   8.061   1.750  0.5653  0.4723 -1.2865
   27LY0     CD  525   8.072   8.202   1.717 -0.0640  0.2453 -0.2374
   27LY0    HD1  526   8.047   8.182   1.613  0.6265 -0.2475 -0.3175
   27LY0    HD2  527   8.161   8.145   1.744  0.1124  0.1928 -0.9240
   27LY0     CE  528   8.106   8.349   1.738 -0.5557  0.4161 -0.5948
   27LY0    HE1  529   8.099   8.360   1.846  0.8767  0.0507 -0.4384
   27LY0    HE2  530   8.032   8.414   1.694  1.0600  1.9539 -1.1680
   27LY0     NZ  531   8.243   8.373   1.692 -0.2139 -0.1956 -0.2417
   27LY0    HZ1  532   8.261   8.333   1.601 -1.8218 -0.2034 -0.5934
   27LY0    HZ2  533   8.263   8.469   1.714 -4.0452  1.0722 -1.4039
   27LY0    HZ3  534   8.305   8.313   1.745  1.0926  1.1047 -0.2312
   27LY0      C  535   7.869   8.072   2.168  0.1230  0.1370  0.5530
   27LY0      O  536   7.892   8.162   2.247 -0.1111  0.1625 -0.1094
   28LER      N  537   7.892   7.944   2.193  0.6051 -0.7070 -0.0049
   28LER      H  538   7.878   7.884   2.113  0.8114 -0.7790  0.0120
   28LER     CA  539   7.924   7.887   2.320  1.0031 -0.4396 -0.0996
   28LER     HA  540   7.863   7.932   2.399  0.5633 -0.0999 -0.6268
   28LER     CB  541   7.885   7.743   2.312  0.1556 -0.4044 -0.2731
   28LER    HB1  542   7.901   7.703   2.412  0.3860  1.5347  0.4896
   28LER    HB2  543   7.949   7.688   2.242 -0.1125 -1.4059  0.2396
   28LER     CG  544   7.737   7.721   2.275 -0.1723 -0.1714  0.4059
   28LER     HG  545   7.707   7.762   2.179  0.4302 -0.9267 -0.1199
   28LER    CD1  546   7.702   7.579   2.268 -0.5019  0.6238 -0.5386
   28LER   HD11  547   7.612   7.551   2.214  0.5675  0.0521 -2.0988
   28LER   HD12  548   7.783   7.531   2.214 -0.3877  1.2361 -0.9260
   28LER   HD13  549   7.696   7.538   2.369 -0.2075  0.8341 -0.4355
   28LER    CD2  550   7.633   7.788   2.375  0.3205  0.4253  1.0975
   28LER   HD21  551   7.664   7.757   2.475 -0.1893  0.9578  1.4240
   28LER   HD22  552   7.637   7.897   2.376 -2.5756  0.6234  2.8448
   28LER   HD23  553   7.534   7.752   2.349  0.7378 -0.0920  0.1847
   28LER      C  554   8.074   7.910   2.358 -0.1048 -0.3270 -0.2443
   28LER      O  555   8.150   7.816   2.364  0.3985 -0.7937 -0.3632
   29LYR      N  556   8.114   8.035   2.362 -0.5227 -0.0225  0.1995
   29LYR      H  557   8.054   8.116   2.359  1.0925  1.2063 -1.6375
   29LYR     CA  558   8.256   8.064   2.392  0.3821  0.4307 -0.4288
   29LYR     HA  559   8.302   8.001   2.469  1.4594  0.8230 -0.7245
   29LYR     CB  560   8.266   8.208   2.454 -0.1112  0.0589 -0.1835
   29LYR    HB1  561   8.235   8.285   2.384 -0.4286 -0.9462 -1.1777
   29LYR    HB2  562   8.368   8.228   2.488  0.2489 -3.9507  1.6910
   29LYR     CG  563   8.191   8.215   2.580  0.4007  0.2544 -0.6905
   29LYR    HG1  564   8.242   8.141   2.642 -1.4692 -1.1593 -0.7703
   29LYR    HG2  565   8.085   8.193   2.578  0.0855  0.9864  2.7451
   29LYR     CD  566   8.207   8.358   2.644 -0.5738  0.2016  0.0852
   29LYR    HD1  567   8.157   8.425   2.574 -3.8094 -1.0041  1.0206
   29LYR    HD2  568   8.313   8.383   2.643  0.1877 -2.6276 -0.3054
   29LYR     CE  569   8.169   8.370   2.792 -0.1736 -0.6393  0.1511
   29LYR    HE1  570   8.181   8.470   2.833  2.0833  0.3137 -2.4713
   29LYR    HE2  571   8.237   8.307   2.849  1.9663  4.4254  3.9742
   29LYR     NZ  572   8.027   8.342   2.812 -0.4534  0.0714 -0.3135
   29LYR    HZ1  573   8.012   8.242   2.813 -0.1415 -0.0384  2.6466
   29LYR      C  574   8.354   8.041   2.270 -0.2005 -0.3688 -0.2291
   29LYR      O  575   8.476   8.041   2.291  0.0006 -0.0052 -0.3965
   30LER      N  576   8.296   8.013   2.152 -0.3593  0.5054 -0.5701
   30LER      H  577   8.197   7.996   2.150 -0.3638  0.4687 -0.0554
   30LER     CA  578   8.384   7.970   2.038 -0.3335 -0.4592 -0.8529
   30LER     HA  579   8.461   7.897   2.062  1.5243  0.7406 -2.7362
   30LER     CB  580   8.300   7.914   1.918  0.1491  0.2840  0.2408
   30LER    HB1  581   8.370   7.869   1.847  0.0864  0.4724  0.0588
   30LER    HB2  582   8.234   7.983   1.867 -1.0978 -1.1520 -0.1538
   30LER     CG  583   8.200   7.809   1.969  0.1012  0.3729  0.4189
   30LER     HG  584   8.130   7.855   2.038 -1.4679 -2.8140  1.1547
   30LER    CD1  585   8.112   7.748   1.852 -0.2298  0.0107 -0.0276
   30LER   HD11  586   8.043   7.680   1.900 -0.7516  0.9137  0.5350
   30LER   HD12  587   8.049   7.825   1.806  0.1880 -0.1182 -0.8426
   30LER   HD13  588   8.170   7.700   1.773 -1.7037 -0.9316 -0.5751
   30LER    CD2  589   8.261   7.690   2.040  0.2787  0.3873 -0.1949
   30LER   HD21  590   8.184   7.625   2.080  1.3277 -0.7147  0.0892
   30LER   HD22  591   8.338   7.647   1.976  1.7998  2.2499  0.2630
   30LER   HD23  592   8.328   7.731   2.116  2.5004  0.3595 -2.0224
   30LER      C  593   8.457   8.090   1.978  0.0685  0.3512 -0.5497
   30LER      O  594   8.408   8.204   1.982  0.0083  0.1240  0.2947
   31LER      N  595   8.570   8.061   1.919  0.3700  0.2355  0.3812
   31LER      H  596   8.589   7.962   1.924 -2.5999 -0.4078  0.8910
   31LER     CA  597   8.660   8.145   1.848 -0.1492 -0.6332  0.6114
   31LER     HA  598   8.710   8.219   1.911 -0.4937  0.7691 -0.7148
   31LER     CB  599   8.762   8.063   1.774  0.0061  0.2398 -0.1169
   31LER    HB1  600   8.795   8.107   1.680 -0.1100 -0.0967 -0.3165
   31LER    HB2  601   8.730   7.962   1.747 -1.4624  0.3735  1.0500
   31LER     CG  602   8.897   8.044   1.858  0.2728  0.0657  0.0080
   31LER     HG  603   8.864   8.013   1.958 -0.7364 -1.5808 -0.7877
   31LER    CD1  604   8.983   7.925   1.816  0.5542  0.1872 -0.0900
   31LER   HD11  605   8.923   7.837   1.837  0.2940  0.7473  1.6905
   31LER   HD12  606   8.999   7.928   1.708 -3.0270 -0.4067 -0.7648
   31LER   HD13  607   9.074   7.934   1.876 -1.1665  0.7438  2.6257
   31LER    CD2  608   8.988   8.174   1.854  0.6227 -0.8268 -0.1587
   31LER   HD21  609   8.982   8.208   1.751  1.0000 -0.7230 -0.1474
   31LER   HD22  610   8.947   8.246   1.924  0.2723 -2.3560  1.2835
   31LER   HD23  611   9.090   8.156   1.889  1.9847  3.1848 -1.4921
   31LER      C  612   8.583   8.236   1.744 -0.1998  0.4082  0.4658
   31LER      O  613   8.496   8.187   1.675 -0.2942  0.5148 -0.2693
   32LY0      N  614   7.129   9.130   2.556 -0.3295 -0.2464  0.0787
   32LY0     H1  615   7.178   9.195   2.616 -0.6985  0.1557 -0.0487
   32LY0     H2  616   7.037   9.120   2.597 -1.5249  3.0563 -1.4924
   32LY0     H3  617   7.122   9.165   2.462 -0.6483 -1.0345 -0.1980
   32LY0     CA  618   7.195   9.004   2.551 -0.0187 -0.3627  0.1928
   32LY0     HA  619   7.182   8.968   2.653  0.1060  4.0484  2.0015
   32LY0     CB  620   7.137   8.902   2.450  0.7846  0.2362  0.2947
   32LY0    HB1  621   7.183   8.916   2.353  0.4196  1.7904  0.3313
   32LY0    HB2  622   7.030   8.909   2.431  0.7867 -2.6057 -1.2672
   32LY0     CG  623   7.176   8.762   2.504  0.5012  0.1530 -0.6458
   32LY0    HG1  624   7.139   8.762   2.607  0.6349 -0.5782 -0.5970
   32LY0    HG2  625   7.282   8.745   2.486 -0.1280 -0.6922 -4.4248
   32LY0     CD  626   7.095   8.657   2.429 -0.6231  0.3321 -0.0078
   32LY0    HD1  627   6.989   8.682   2.436 -1.0732 -1.7502  2.0477
   32LY0    HD2  628   7.103   8.561   2.480 -1.1322 -0.0616 -0.6510
   32LY0     CE  629   7.154   8.643   2.288 -0.0259  0.5756  0.2761
   32LY0    HE1  630   7.262   8.629   2.293  0.1314  0.4138 -2.2847
   32LY0    HE2  631   7.132   8.737   2.237  0.7409 -0.4765 -2.1299
   32LY0     NZ  632   7.101   8.526   2.216  0.0266 -0.2321 -0.1510
   32LY0    HZ1  633   7.140   8.518   2.123  0.8636  0.8291  0.0847
   32LY0    HZ2  634   7.103   8.446   2.277  0.3192 -0.2927 -0.2417
   32LY0    HZ3  635   7.000   8.536   2.210  0.0401 -0.6421 -1.2181
   32LY0      C  636   7.346   9.023   2.532 -0.6244  0.2234  0.2294
   32LY0      O  637   7.389   9.081   2.436  0.0124  0.4695  0.1162
   33LER      N  638   7.423   8.969   2.623  0.5841 -0.0240 -0.0048
   33LER      H  639   7.383   8.921   2.703  0.5620  1.8332  1.1546
   33LER     CA  640   7.568   8.984   2.627 -0.3444  0.4457  0.4407
   33LER     HA  641   7.591   9.087   2.601  0.2543  0.6363  1.6658
   33LER     CB  642   7.614   8.973   2.775  0.2536 -0.3583 -0.7116
   33LER    HB1  643   7.590   8.872   2.810 -1.0189 -0.7641 -2.5494
   33LER    HB2  644   7.556   9.033   2.844  0.3315 -2.4008  1.2449
   33LER     CG  645   7.764   9.008   2.797  0.7846 -0.0067  0.4814
   33LER     HG  646   7.787   9.100   2.744 -2.3969  0.4403 -0.3617
   33LER    CD1  647   7.783   9.037   2.942  0.5117 -0.0547 -0.2747
   33LER   HD11  648   7.867   9.105   2.952  0.2548  0.4013 -1.1705
   33LER   HD12  649   7.699   9.095   2.980 -0.9306 -0.0888 -3.1471
   33LER   HD13  650   7.795   8.947   3.003 -1.1505 -1.1694 -1.4935
   33LER    CD2  651   7.862   8.897   2.759  0.4532 -0.6927  0.2204
   33LER   HD21  652   7.963   8.916   2.796 -0.1797 -0.1679  1.7208
   33LER   HD22  653   7.845   8.806   2.817  1.2253 -0.2665  1.1397
   33LER   HD23  654   7.858   8.873   2.652 -0.2639  2.5302 -0.5880
   33LER      C  655   7.628   8.888   2.523  0.2390 -0.3876  0.6088
   33LER      O  656   7.696   8.924   2.423 -0.1533  0.2528 -0.2639
   34LY0      N  657   6.679   8.991   2.728 -0.1045 -0.4146 -0.3111
   34LY0     H1  658   6.691   9.068   2.793  1.2965  1.9585 -3.1149
   34LY0     H2  659   6.725   9.024   2.645  2.3503  0.6436  1.3343
   34LY0     H3  660   6.583   8.963   2.717 -0.5290 -0.0793  1.9781
   34LY0     CA  661   6.743   8.873   2.790  0.5255 -0.0816  0.0845
   34LY0     HA  662   6.698   8.854   2.887 -1.4457  1.2245 -0.5142
   34LY0     CB  663   6.729   8.749   2.699 -1.1043 -0.1491  0.3776
   34LY0    HB1  664   6.781   8.768   2.605 -1.3991  1.3007  0.4853
   34LY0    HB2  665   6.630   8.739   2.655  0.3465 -3.1234 -2.7275
   34LY0     CG  666   6.773   8.612   2.758 -0.5713 -0.5441 -0.7306
   34LY0    HG1  667   6.734   8.606   2.860  0.0693  1.0396 -0.3506
   34LY0    HG2  668   6.882   8.602   2.765 -0.4639  1.0320  0.5503
   34LY0     CD  669   6.708   8.494   2.678  0.3532  0.3634  0.0453
   34LY0    HD1  670   6.717   8.528   2.575  1.0133  2.0077  0.6127
   34LY0    HD2  671   6.606   8.472   2.707  0.8436 -0.0243  1.6027
   34LY0     CE  672   6.789   8.363   2.700  0.3178  0.2884 -0.2538
   34LY0    HE1  673   6.811   8.358   2.806 -0.7496 -0.2963 -0.0420
   34LY0    HE2  674   6.880   8.371   2.641  0.4851  0.0481 -0.0341
   34LY0     NZ  675   6.717   8.240   2.665  0.0994  0.3465 -0.6024
   34LY0    HZ1  676   6.660   8.197   2.736  1.1398 -1.4890 -0.8192
   34LY0    HZ2  677   6.658   8.247   2.583 -1.8131  2.2491  0.8409
   34LY0    HZ3  678   6.783   8.169   2.634 -1.2533 -1.3552  0.2504
   34LY0      C  679   6.889   8.902   2.805 -0.4614  0.3907 -0.4340
   34LY0      O  680   6.953   8.948   2.709 -0.3790  0.0832 -0.3743
   35LER      N  681   6.940   8.878   2.921  0.3802 -0.1032  0.1933
   35LER      H  682   6.884   8.858   3.002  1.4110 -1.4343  0.6179
   35LER     CA  683   7.081   8.910   2.952  0.8797  0.3101  0.5603
   35LER     HA  684   7.102   9.005   2.903 -3.1876  1.1408  0.0914
   35LER     CB  685   7.110   8.915   3.098 -0.2451 -0.1889 -0.6296
   35LER    HB1  686   7.217   8.931   3.111 -0.6109  1.5187  0.6030
   35LER    HB2  687   7.095   8.818   3.147 -0.1422  0.3952  0.5899
   35LER     CG  688   7.035   9.018   3.182  0.5787 -0.3606 -0.0435
   35LER     HG  689   6.930   8.992   3.196  0.9627 -2.5682 -0.8996
   35LER    CD1  690   7.092   9.039   3.317  0.0699 -0.1583 -0.1171
   35LER   HD11  691   7.087   8.943   3.368 -0.8149 -0.5733 -0.9435
   35LER   HD12  692   7.194   9.076   3.319 -0.5899  2.0203 -2.3688
   35LER   HD13  693   7.036   9.116   3.372  1.8880  0.8916  0.3539
   35LER    CD2  694   7.040   9.157   3.121  0.3919  0.1527  0.3909
   35LER   HD21  695   6.977   9.162   3.032  1.9267  1.3930 -0.6998
   35LER   HD22  696   6.992   9.239   3.174 -2.0852 -0.4002 -0.8846
   35LER   HD23  697   7.140   9.179   3.082  0.5221 -0.9167  0.1121
   35LER      C  698   7.183   8.812   2.886 -0.2605  0.7789 -0.4019
   35LER      O  699   7.282   8.856   2.828  0.2008 -0.5452 -0.6803
   36LYR      N  700   7.163   8.676   2.898 -1.0084  0.0154 -0.7980
   36LYR      H  701   7.090   8.644   2.960  0.2482  0.1190  0.7805
   36LYR     CA  702   7.247   8.568   2.839  0.1974  0.7398 -0.1483
   36LYR     HA  703   7.234   8.567   2.731 -0.9704 -2.4997 -0.0958
   36LYR     CB  704   7.191   8.431   2.879  0.6801 -0.2072  0.0683
   36LYR    HB1  705   7.082   8.436   2.880  0.6143 -0.0741 -2.2581
   36LYR    HB2  706   7.232   8.411   2.978  1.3490  0.6793 -0.0201
   36LYR     CG  707   7.238   8.323   2.776 -1.0027  0.0487  0.1137
   36LYR    HG1  708   7.346   8.311   2.764 -0.8199  2.2916 -0.9735
   36LYR    HG2  709   7.194   8.350   2.680 -0.8274 -1.5276 -0.4441
   36LYR     CD  710   7.172   8.190   2.812  0.5068 -0.3364  0.8012
   36LYR    HD1  711   7.069   8.203   2.778  0.7719 -0.3800 -0.0392
   36LYR    HD2  712   7.175   8.175   2.919  2.8513  1.3113  1.0348
   36LYR     CE  713   7.236   8.078   2.727  0.4080  0.0094  0.6113
   36LYR    HE1  714   7.254   8.104   2.622 -0.6967 -1.0201  0.1304
   36LYR    HE2  715   7.159   8.002   2.716 -0.8212  1.5831 -3.7608
   36LYR     NZ  716   7.357   8.019   2.789  0.7819  0.6096  0.7774
   36LYR    HZ1  717   7.448   8.053   2.762  0.6593 -0.1245 -0.6871
   36LYR      C  718   7.400   8.580   2.860  0.3266 -0.8602  0.2545
   36LYR      O  719   7.478   8.593   2.765 -0.2539  0.4163 -0.2431
   37LY0      N  720   7.438   8.575   2.991  0.4566 -0.7133  0.0414
   37LY0      H  721   7.361   8.578   3.056  1.3143 -1.6423  1.1479
   37LY0     CA  722   7.578   8.585   3.032  0.3280 -0.1377  0.6234
   37LY0     HA  723   7.618   8.676   2.988 -0.0883  0.5171  1.5550
   37LY0     CB  724   7.599   8.610   3.184  0.1460  0.1834  0.1056
   37LY0    HB1  725   7.705   8.604   3.207  0.5125 -2.4192 -1.7670
   37LY0    HB2  726   7.558   8.519   3.228 -2.0581  0.2860 -1.5572
   37LY0     CG  727   7.525   8.729   3.247  0.2101 -0.2565  0.7381
   37LY0    HG1  728   7.552   8.736   3.352  0.0756  1.1807  0.6959
   37LY0    HG2  729   7.418   8.713   3.240  0.2793 -0.0626 -3.7586
   37LY0     CD  730   7.564   8.858   3.183 -0.3247  0.0190  0.2965
   37LY0    HD1  731   7.545   8.868   3.076  0.4902 -1.0135  0.0415
   37LY0    HD2  732   7.669   8.878   3.202 -0.5023 -0.2664  1.7064
   37LY0     CE  733   7.483   8.976   3.255 -0.5442  0.2307  0.2375
   37LY0    HE1  734   7.535   9.003   3.347  0.7698  0.0378 -0.4324
   37LY0    HE2  735   7.379   8.947   3.274 -0.7741  0.2600 -0.9275
   37LY0     NZ  736   7.477   9.091   3.167  0.1686 -0.5119  0.0659
   37LY0    HZ1  737   7.449   9.071   3.072 -0.3644 -0.5344  0.2215
   37LY0    HZ2  738   7.408   9.154   3.206 -0.4245 -2.1577  1.8659
   37LY0    HZ3  739   7.561   9.142   3.189  0.2557 -1.5623  2.4986
   37LY0      C  740   7.671   8.473   2.981  0.3634 -0.2049 -0.0834
   37LY0      O  741   7.729   8.401   3.065 -0.5443  0.0376  0.2012
   38LER      N  742   7.689   8.450   2.853  0.3052  0.3055  0.5638
   38LER      H  743   7.630   8.505   2.792  0.0280  0.4647  0.9715
   38LER     CA  744   7.786   8.360   2.798 -1.0790  0.2965  0.2878
   38LER     HA  745   7.786   8.273   2.864  1.7206  0.0474  0.0631
   38LER     CB  746   7.746   8.324   2.652 -0.5054 -0.3070  0.2486
   38LER    HB1  747   7.837   8.288   2.605  0.0702 -0.4640  1.4369
   38LER    HB2  748   7.730   8.420   2.603 -0.1517 -0.3312  0.0882
   38LER     CG  749   7.638   8.218   2.630  0.2151 -0.1860  0.0370
   38LER     HG  750   7.561   8.238   2.705 -0.1464  1.2246 -0.6879
   38LER    CD1  751   7.557   8.225   2.502 -0.5900 -0.6105  0.0715
   38LER   HD11  752   7.479   8.148   2.505  1.8964 -3.2915  2.0038
   38LER   HD12  753   7.504   8.320   2.493 -0.4610 -0.7219 -3.3501
   38LER   HD13  754   7.615   8.218   2.410 -0.6569  2.0400 -0.2508
   38LER    CD2  755   7.698   8.078   2.632  0.2618  0.1489  0.0314
   38LER   HD21  756   7.626   7.998   2.611  1.9823 -1.2781 -0.7051
   38LER   HD22  757   7.774   8.070   2.554 -1.4167 -1.4291 -1.5635
   38LER   HD23  758   7.741   8.051   2.728 -0.7479  1.7620  0.9810
   38LER      C  759   7.926   8.426   2.813 -0.0574  0.3250  0.3622
   38LER      O  760   7.931   8.551   2.811 -0.8169  0.5373  0.1733
   39LY0      N  761   7.686   8.178   3.214 -0.2024 -0.0410  0.5215
   39LY0     H1  762   7.708   8.240   3.137  0.4098 -1.0531 -0.1471
   39LY0     H2  763   7.715   8.211   3.305  1.4056  1.2558 -0.4253
   39LY0     H3  764   7.749   8.100   3.203  0.8972  0.8736  0.2667
   39LY0     CA  765   7.545   8.134   3.202 -0.8870  1.0560  0.7313
   39LY0     HA  766   7.533   8.061   3.282  1.3027  0.0086  0.1831
   39LY0     CB  767   7.454   8.250   3.225 -0.7583 -0.4554  0.4092
   39LY0    HB1  768   7.472   8.318   3.141 -0.0365 -0.7173  0.3471
   39LY0    HB2  769   7.482   8.290   3.322 -0.4250  1.1526 -0.3138
   39LY0     CG  770   7.299   8.226   3.219  0.1632  0.1581  0.4599
   39LY0    HG1  771   7.278   8.143   3.287 -0.8339  0.4362  0.5105
   39LY0    HG2  772   7.270   8.201   3.117 -0.8541  0.3997  0.6743
   39LY0     CD  773   7.218   8.343   3.266 -0.1844  0.1934 -0.6806
   39LY0    HD1  774   7.215   8.427   3.197 -1.3747  2.0954  1.5609
   39LY0    HD2  775   7.271   8.392   3.348 -0.4613 -0.6237  0.0124
   39LY0     CE  776   7.077   8.308   3.305  0.7555  0.3273 -0.1922
   39LY0    HE1  777   7.081   8.236   3.387 -0.0802  0.1298 -0.3149
   39LY0    HE2  778   7.030   8.262   3.218  0.9183  2.7388 -1.6398
   39LY0     NZ  779   6.989   8.423   3.343  0.5202  0.2958  0.2005
   39LY0    HZ1  780   6.988   8.481   3.260 -1.0939  2.5791  1.6902
   39LY0    HZ2  781   6.899   8.380   3.361  1.0153 -0.3675  1.1452
   39LY0    HZ3  782   7.022   8.473   3.424  0.2751  0.7636  0.0161
   39LY0      C  783   7.531   8.072   3.061  0.1317 -0.6287 -0.2409
   39LY0      O  784   7.555   8.137   2.961  0.0459  0.5969  0.3896
   40LER      N  785   7.501   7.941   3.060 -0.1878  0.0451 -0.0077
   40LER      H  786   7.471   7.904   3.149 -0.2521 -0.5832 -0.2860
   40LER     CA  787   7.469   7.860   2.941  0.1590 -0.0823  0.4569
   40LER     HA  788   7.545   7.865   2.863  1.1343 -2.9008  1.0902
   40LER     CB  789   7.469   7.701   2.971 -0.4143  0.6804  0.1125
   40LER    HB1  790   7.391   7.669   3.040 -1.5426  1.6626 -0.6682
   40LER    HB2  791   7.572   7.680   2.998 -0.2761 -0.0904 -0.9817
   40LER     CG  792   7.436   7.615   2.850 -0.7036  0.3070  0.6120
   40LER     HG  793   7.336   7.649   2.824 -0.9289  2.1388  3.5031
   40LER    CD1  794   7.520   7.645   2.721 -0.6789  0.6446 -0.7111
   40LER   HD11  795   7.523   7.572   2.640  0.1009  1.3108 -1.2883
   40LER   HD12  796   7.487   7.734   2.668  0.0708  1.1338 -0.3673
   40LER   HD13  797   7.621   7.651   2.761  0.2910 -1.7206 -2.5608
   40LER    CD2  798   7.448   7.462   2.878 -0.1603  0.1993  0.2240
   40LER   HD21  799   7.555   7.446   2.888  0.1361  0.7725 -1.7132
   40LER   HD22  800   7.394   7.451   2.972  2.1772  3.2319  2.1181
   40LER   HD23  801   7.405   7.409   2.793  1.0537  0.9770 -0.9167
   40LER      C  802   7.341   7.908   2.874  0.6952  0.0511  0.4994
   40LER      O  803   7.226   7.861   2.903  0.0448 -0.0702  0.2966
   41U      O5'  804   4.756   9.103   2.760  0.0442  0.1989 -0.0452
   41U      H5T  805   4.849   9.127   2.764  0.3948 -0.5992 -2.0566
   41U      C5'  806   4.674   9.219   2.769 -0.4658 -0.2831 -0.1094
   41U     H5'1  807   4.733   9.311   2.765 -1.3694  0.3795  0.8650
   41U     H5'2  808   4.616   9.214   2.861 -4.2783  1.5700 -2.1294
   41U      C4'  809   4.564   9.213   2.656 -0.2132 -0.0806 -1.0694
   41U      H4'  810   4.502   9.300   2.677  2.1082  1.3461  0.4276
   41U      O4'  811   4.612   9.216   2.525 -0.1371  0.2326 -0.2061
   41U      C1'  812   4.511   9.161   2.441 -0.7142  0.2610 -0.1539
   41U      H1'  813   4.478   9.248   2.384  1.2249  1.0035 -0.2274
   41U       N1  814   4.565   9.053   2.354 -1.2461 -0.8491 -0.3410
   41U       C6  815   4.676   8.976   2.388  0.6839 -0.8921 -0.0243
   41U       H6  816   4.706   8.984   2.492  0.9046  3.2602 -0.2385
   41U       C5  817   4.743   8.903   2.297  0.3330  0.0005 -0.1401
   41U       H5  818   4.828   8.846   2.333 -0.7357  0.1608  2.9026
   41U       C4  819   4.704   8.892   2.159 -0.4208 -0.0142 -0.4658
   41U       O4  820   4.757   8.842   2.066 -0.0912  0.0475 -0.1425
   41U       N3  821   4.589   8.962   2.138 -0.3880  0.6359  0.4404
   41U       H3  822   4.545   8.939   2.050  3.4912  2.4666 -2.3106
   41U       C2  823   4.518   9.041   2.223 -0.0854 -0.3920 -0.8803
   41U       O2  824   4.410   9.093   2.191 -0.0702  0.6462  0.0150
   41U      C3'  825   4.475   9.091   2.665 -0.4317 -0.4106 -1.0053
   41U      H3'  826   4.538   9.002   2.653  0.0634  0.0057 -1.5280
   41U      C2'  827   4.402   9.101   2.530  0.2686  0.3637  0.2270
   41U     H2'1  828   4.361   9.007   2.491  1.4739 -0.5418  1.0701
   41U      O2'  829   4.299   9.196   2.511  0.3540  1.0952  0.9705
   41U     HO'2  830   4.237   9.156   2.450  0.5047 -0.8977  2.0402
   41U      O3'  831   4.393   9.082   2.783 -0.4374 -0.3414  0.2674
   42U        P  832   4.338   8.942   2.831  0.1731 -0.1586 -0.0904
   42U      O1P  833   4.266   8.969   2.961 -0.2690 -0.4431  0.0440
   42U      O2P  834   4.447   8.843   2.844 -0.2665 -0.2112  0.1513
   42U      O5'  835   4.238   8.899   2.709  0.0375 -0.0981 -0.3172
   42U      C5'  836   4.121   8.975   2.683 -0.8309  0.2192 -0.5773
   42U     H5'1  837   4.148   9.081   2.675  2.9773 -0.3189  2.4153
   42U     H5'2  838   4.056   8.973   2.770 -0.4221  0.5003 -0.2587
   42U      C4'  839   4.036   8.933   2.564 -0.1521  0.2142 -0.3554
   42U      H4'  840   3.947   8.996   2.560  0.8273  1.6316 -0.5849
   42U      O4'  841   4.111   8.950   2.444  0.3564  0.6433  0.1337
   42U      C1'  842   4.074   8.850   2.354 -0.2823  0.1794  0.0883
   42U      H1'  843   4.017   8.889   2.269 -0.4687  0.8057  0.4930
   42U       N1  844   4.198   8.785   2.297 -0.0749 -0.3435 -0.4936
   42U       C6  845   4.304   8.761   2.381 -0.4446  0.4371 -0.1211
   42U       H6  846   4.303   8.793   2.484 -0.6442  1.6795 -0.4953
   42U       C5  847   4.422   8.710   2.333  1.1352 -0.4596  0.2112
   42U       H5  848   4.501   8.685   2.402  1.0918 -0.9327  0.0926
   42U       C4  849   4.434   8.667   2.193 -0.0872 -0.0574 -0.1313
   42U       O4  850   4.527   8.623   2.133 -0.8181  0.0901  0.0725
   42U       N3  851   4.323   8.699   2.115  0.0672  0.4276 -0.4568
   42U       H3  852   4.330   8.682   2.016 -2.0461  2.0887 -0.9683
   42U       C2  853   4.213   8.764   2.158  0.2198 -0.4194 -0.8869
   42U       O2  854   4.129   8.804   2.081 -0.0489 -0.0406  0.1536
   42U      C3'  855   3.994   8.786   2.571  0.4611  0.2142 -0.1005
   42U      H3'  856   4.082   8.742   2.620  1.0757  0.3766 -1.0388
   42U      C2'  857   3.985   8.753   2.423 -0.0129 -0.0068  0.2164
   42U     H2'1  858   4.001   8.647   2.406 -1.5644 -0.2200 -0.0966
   42U      O2'  859   3.849   8.773   2.389  0.0151  0.3350 -0.1229
   42U     HO'2  860   3.805   8.770   2.475  0.4510  0.1020  0.0967
   42U      O3'  861   3.871   8.754   2.638 -0.2468  0.3648  0.4692
   43A        P  862   3.836   8.607   2.682 -0.1907 -0.2107  0.1399
   43A      O1P  863   3.700   8.621   2.744 -0.5713  0.6226  0.8226
   43A      O2P  864   3.949   8.559   2.762 -0.4528 -0.4581  0.0204
   43A      O5'  865   3.827   8.519   2.551  0.3811  0.3403 -0.2259
   43A      C5'  866   3.704   8.493   2.482 -0.0023 -0.1516  0.6312
   43A     H5'1  867   3.667   8.591   2.452  1.7088 -0.7358 -4.3688
   43A     H5'2  868   3.628   8.445   2.543  1.5594 -1.6870  1.4644
   43A      C4'  869   3.731   8.407   2.352 -0.4259 -0.6658 -0.6292
   43A      H4'  870   3.636   8.406   2.299 -0.4990  0.4701 -0.5309
   43A      O4'  871   3.826   8.470   2.263 -0.6161  0.1895  0.0007
   43A      C1'  872   3.892   8.365   2.187  0.7792  0.0136 -0.2195
   43A      H1'  873   3.878   8.384   2.081  0.9043 -0.6751 -0.3666
   43A       N9  874   4.033   8.358   2.214  0.1581  0.2685  0.0251
   43A       C8  875   4.100   8.409   2.320 -0.7386  0.3569 -0.2614
   43A       H8  876   4.046   8.449   2.405 -0.5368  0.7285 -0.3072
   43A       N7  877   4.229   8.410   2.310 -0.2788  0.2846  0.5604
   43A       C5  878   4.249   8.339   2.191  0.6170  0.0242 -0.2842
   43A       C6  879   4.361   8.291   2.122 -0.6900  0.3688 -0.1194
   43A       N6  880   4.489   8.308   2.162 -0.2353  1.1443  0.6914
   43A      H61  881   4.512   8.385   2.224 -3.1435 -0.0325  3.5636
   43A      H62  882   4.568   8.256   2.128 -0.1882  0.9278  1.1245
   43A       N1  883   4.345   8.225   2.009 -0.2747 -0.1035  0.2037
   43A       C2  884   4.224   8.199   1.963  0.3983 -0.2887 -0.0302
   43A       H2  885   4.218   8.155   1.864 -1.6051 -1.2727  0.4876
   43A       N3  886   4.109   8.234   2.021 -0.5000 -0.0589  0.3065
   43A       C4  887   4.129   8.306   2.130 -0.0381  0.9265  0.0855
   43A      C3'  888   3.788   8.270   2.372 -0.2480  0.0006 -0.2422
   43A      H3'  889   3.880   8.287   2.429  0.5612 -0.0136 -1.5163
   43A      C2'  890   3.829   8.229   2.226  0.8196 -0.3424 -0.0709
   43A     H2'1  891   3.899   8.146   2.227 -0.1094 -1.1589 -0.7466
   43A      O2'  892   3.725   8.198   2.134 -0.2011 -0.0814 -0.0395
   43A     HO'2  893   3.649   8.174   2.187 -0.1457  2.5373  1.4080
   43A      O3'  894   3.699   8.174   2.430 -0.6764 -0.2572  0.2375
   44A        P  895   3.743   8.081   2.549  0.4122 -0.1114 -0.1539
   44A      O1P  896   3.623   8.019   2.611  0.1223  0.2992  0.4942
   44A      O2P  897   3.839   8.156   2.636  0.7522  0.5232  0.0188
   44A      O5'  898   3.827   7.972   2.453  0.0212 -0.1196 -0.5338
   44A      C5'  899   3.759   7.885   2.362 -0.1013  0.4255 -0.0397
   44A     H5'1  900   3.685   7.947   2.312 -0.5125  0.0429  0.0804
   44A     H5'2  901   3.711   7.805   2.420 -0.3453  1.4133  1.1750
   44A      C4'  902   3.858   7.809   2.262 -0.2653 -0.2626  0.0289
   44A      H4'  903   3.800   7.747   2.194  1.9631 -1.6502 -0.6856
   44A      O4'  904   3.946   7.897   2.188 -0.1802 -0.3524 -0.0609
   44A      C1'  905   4.052   7.823   2.140  0.0344  0.3027  0.6347
   44A      H1'  906   4.046   7.805   2.033  1.9146  0.7085  0.4262
   44A       N9  907   4.176   7.888   2.185  0.0251 -0.5513 -0.1737
   44A       C8  908   4.185   7.967   2.300  0.5266  0.2821  0.5809
   44A       H8  909   4.110   7.984   2.377 -0.0024 -0.9659  0.3653
   44A       N7  910   4.307   7.999   2.314 -0.1014 -0.0567  0.5751
   44A       C5  911   4.377   7.950   2.208 -0.1965  0.7730 -0.1941
   44A       C6  912   4.510   7.956   2.156  0.3595  0.9429 -0.5130
   44A       N6  913   4.613   8.013   2.218 -0.9421 -0.2398 -0.4493
   44A      H61  914   4.598   8.060   2.306 -0.5494  1.7429 -1.3688
   44A      H62  915   4.697   8.028   2.164 -0.9368  1.5891 -0.0001
   44A       N1  916   4.547   7.894   2.043  0.0854  0.2553  0.2546
   44A       C2  917   4.454   7.824   1.977 -0.4868 -0.2011  0.4368
   44A       H2  918   4.498   7.768   1.895 -1.5373 -0.6061  0.1389
   44A       N3  919   4.331   7.807   2.010 -0.1242 -0.1972  0.1165
   44A       C4  920   4.302   7.871   2.127  0.1766  0.2616 -0.0483
   44A      C3'  921   3.956   7.708   2.325  0.2881  0.1807  0.5344
   44A      H3'  922   4.010   7.751   2.409  0.7100  0.0422  0.3343
   44A      C2'  923   4.053   7.687   2.206  0.5295  1.1370 -0.0614
   44A     H2'1  924   4.149   7.662   2.250 -0.1289  0.3499  0.9758
   44A      O2'  925   3.994   7.577   2.123  0.2149 -0.2308 -0.4292
   44A     HO'2  926   4.055   7.504   2.129  1.1818  0.5949  0.2933
   44A      O3'  927   3.876   7.599   2.366  0.2215 -0.1564 -0.4553
   45U        P  928   3.940   7.481   2.448  0.1500  0.1916  0.0140
   45U      O1P  929   3.830   7.393   2.490  0.7284 -0.1587 -0.3621
   45U      O2P  930   4.017   7.544   2.556  0.1301 -0.5073  0.5705
   45U      O5'  931   4.020   7.389   2.344  0.1035  0.3830 -0.0917
   45U      C5'  932   3.965   7.307   2.243 -0.4908  0.3812  0.5166
   45U     H5'1  933   3.909   7.373   2.177 -1.4458 -0.9979 -0.1030
   45U     H5'2  934   3.912   7.223   2.288  1.9840 -2.1687 -0.9370
   45U      C4'  935   4.083   7.247   2.151 -0.1855 -0.1643 -0.7000
   45U      H4'  936   4.046   7.184   2.071  2.7662 -0.5436 -1.8871
   45U      O4'  937   4.148   7.355   2.086 -0.0420 -0.4327  0.0314
   45U      C1'  938   4.286   7.318   2.066  0.7362 -0.1022  0.0800
   45U      H1'  939   4.306   7.319   1.959 -0.1361  0.1065 -0.0831
   45U       N1  940   4.384   7.415   2.142  0.2038  0.1155  0.3191
   45U       C6  941   4.350   7.461   2.262  0.3264 -0.8156 -0.9501
   45U       H6  942   4.268   7.422   2.320 -0.3976  2.0055  0.1080
   45U       C5  943   4.423   7.554   2.324  0.0004 -0.6517 -0.0962
   45U       H5  944   4.410   7.608   2.416  0.5027  0.2175 -0.5143
   45U       C4  945   4.550   7.594   2.265 -0.4875 -0.5557 -0.1237
   45U       O4  946   4.610   7.699   2.298 -0.1364  1.6605  0.0354
   45U       N3  947   4.595   7.514   2.168 -0.1128 -0.4889  0.1919
   45U       H3  948   4.686   7.540   2.133 -0.1920  0.0337  0.3494
   45U       C2  949   4.513   7.432   2.092  0.0984 -0.6004  0.7844
   45U       O2  950   4.551   7.379   1.991 -0.0037  0.0280  0.3712
   45U      C3'  951   4.188   7.165   2.230  0.3750  0.1331  0.0895
   45U      H3'  952   4.208   7.224   2.320  0.0529  1.0770 -0.4489
   45U      C2'  953   4.310   7.177   2.131  0.2855 -0.6084 -0.2395
   45U     H2'1  954   4.395   7.164   2.198 -0.0382  2.2420  0.8541
   45U      O2'  955   4.315   7.079   2.025  0.8390 -0.1582  0.2334
   45U     HO'2  956   4.285   6.996   2.062 -2.0366  0.9913  0.7979
   45U      O3'  957   4.154   7.035   2.275  0.3024  0.6349  0.8315
   46U        P  958   4.222   6.961   2.399 -0.4484 -0.0675 -0.1803
   46U      O1P  959   4.155   6.833   2.414  0.9800  0.0155  0.1497
   46U      O2P  960   4.214   7.056   2.509  0.1920  0.1802 -0.0641
   46U      O5'  961   4.377   6.938   2.375  0.5416  0.0689  0.6075
   46U      C5'  962   4.413   6.855   2.273  0.5318 -0.1980  0.0351
   46U     H5'1  963   4.361   6.882   2.181 -0.5300  0.5433  0.8243
   46U     H5'2  964   4.389   6.753   2.301  1.1464  0.0278  1.4431
   46U      C4'  965   4.564   6.860   2.240  0.3028  0.2337 -0.3234
   46U      H4'  966   4.589   6.791   2.160  0.7345  3.0617 -2.7843
   46U      O4'  967   4.589   6.992   2.195 -0.4196  0.3748  0.0291
   46U      C1'  968   4.721   7.023   2.233 -0.3170 -1.2474  0.2452
   46U      H1'  969   4.783   7.049   2.148 -0.7026 -2.5084 -0.4444
   46U       N1  970   4.730   7.149   2.325  0.5047 -0.2995  1.0131
   46U       C6  971   4.618   7.186   2.391 -0.5656 -0.1874  0.2509
   46U       H6  972   4.531   7.123   2.394  0.2839 -1.4012 -0.0697
   46U       C5  973   4.624   7.306   2.463 -0.2912 -0.4519 -0.1548
   46U       H5  974   4.536   7.351   2.506  0.6135  1.5399 -0.3013
   46U       C4  975   4.745   7.390   2.471  0.1836 -0.1337  0.1167
   46U       O4  976   4.746   7.499   2.519 -0.0537 -0.8065 -0.0651
   46U       N3  977   4.856   7.335   2.416  0.3540 -0.6168  0.7083
   46U       H3  978   4.937   7.395   2.420  0.9992 -1.3558 -0.6523
   46U       C2  979   4.855   7.215   2.342 -0.3427  1.0704  0.8025
   46U       O2  980   4.963   7.155   2.309  0.3487 -0.1735 -0.2246
   46U      C3'  981   4.660   6.822   2.350 -0.1429  0.6205 -0.4925
   46U      H3'  982   4.615   6.855   2.444 -0.8243 -1.0998 -0.1739
   46U      C2'  983   4.785   6.906   2.306 -0.0938 -0.3816 -0.0760
   46U     H2'1  984   4.835   6.946   2.395 -0.4278  1.6927 -0.7663
   46U      O2'  985   4.870   6.833   2.221  0.1256  0.2808  0.7826
   46U     HO'2  986   4.896   6.752   2.266  2.3273  0.1216 -0.6627
   46U      O3'  987   4.680   6.678   2.344  0.2358 -0.0174 -0.8468
   47A        P  988   4.755   6.599   2.455  0.3391  0.1296  0.3683
   47A      O1P  989   4.726   6.455   2.420  0.2155 -0.0251  0.2201
   47A      O2P  990   4.707   6.649   2.587 -0.0764  0.0174  0.0091
   47A      O5'  991   4.908   6.625   2.430  0.5101  0.1306  0.3603
   47A      C5'  992   4.997   6.538   2.362  0.2275  0.0596 -0.0716
   47A     H5'1  993   4.959   6.513   2.263  0.7375  2.0592 -0.8231
   47A     H5'2  994   5.008   6.439   2.406 -0.9596 -0.5968 -1.2125
   47A      C4'  995   5.137   6.601   2.347  0.9828  1.1800  0.2575
   47A      H4'  996   5.199   6.547   2.276 -0.0241 -0.3925  0.5271
   47A      O4'  997   5.123   6.737   2.299 -0.5518 -0.5647  0.3102
   47A      C1'  998   5.214   6.823   2.360 -0.4401 -0.2616 -0.6504
   47A      H1'  999   5.265   6.877   2.280  0.0714 -0.8851 -0.7510
   47A       N9 1000   5.148   6.920   2.446  0.7054 -0.2089 -0.0060
   47A       C8 1001   5.050   6.898   2.539  0.3276 -0.5515  0.2775
   47A       H8 1002   4.997   6.804   2.546  1.1019 -0.9011  4.8132
   47A       N7 1003   5.025   7.002   2.613 -0.1235  0.3089  0.0708
   47A       C5 1004   5.132   7.086   2.581 -0.1839  0.6507 -0.4761
   47A       C6 1005   5.170   7.207   2.646  0.5228 -0.1009  0.0744
   47A       N6 1006   5.104   7.274   2.738  0.3136 -1.1086 -0.4041
   47A      H61 1007   5.016   7.238   2.772 -0.2034 -0.1255 -0.6367
   47A      H62 1008   5.145   7.359   2.773 -0.7719 -0.8369  0.2758
   47A       N1 1009   5.290   7.261   2.609 -0.1779 -0.7184 -0.0441
   47A       C2 1010   5.359   7.206   2.511  0.0065  0.1534  0.2941
   47A       H2 1011   5.454   7.252   2.490 -0.2607  1.4455  1.7645
   47A       N3 1012   5.330   7.095   2.441 -0.0072 -0.4897  0.6055
   47A       C4 1013   5.210   7.041   2.479  0.1705  0.3717 -0.5469
   47A      C3' 1014   5.219   6.607   2.471 -0.0364 -0.0023 -0.0269
   47A      H3' 1015   5.149   6.635   2.549  1.5428  0.5422  1.2631
   47A      C2' 1016   5.307   6.735   2.445 -0.5887 -0.3303  0.1471
   47A     H2'1 1017   5.329   6.776   2.543  1.3607  1.0354 -0.8032
   47A      O2' 1018   5.423   6.713   2.375  0.0966  0.6272 -0.0402
   47A     HO'2 1019   5.437   6.618   2.385  1.3439  0.8578  0.5281
   47A      O3' 1020   5.296   6.497   2.501  0.5522 -0.0703 -0.6620
   48U        P 1021   5.353   6.467   2.644 -0.1979  0.3507 -0.1356
   48U      O1P 1022   5.456   6.359   2.628  0.3745 -0.2999 -0.3755
   48U      O2P 1023   5.239   6.430   2.724 -0.1369 -0.4452 -0.4548
   48U      O5' 1024   5.418   6.598   2.699  0.0878 -0.3077  0.9546
   48U      C5' 1025   5.550   6.616   2.667 -0.2654 -0.4831 -0.6019
   48U     H5'1 1026   5.566   6.628   2.560  0.2698 -0.5823 -0.5393
   48U     H5'2 1027   5.617   6.544   2.714 -0.9420 -0.9386 -0.3210
   48U      C4' 1028   5.597   6.750   2.725  0.1731  0.4881  0.5451
   48U      H4' 1029   5.696   6.768   2.681 -0.0518 -3.7131 -2.2790
   48U      O4' 1030   5.502   6.851   2.701  0.3621  0.3229  0.7595
   48U      C1' 1031   5.511   6.946   2.808 -0.5547  0.1431  0.0588
   48U      H1' 1032   5.564   7.036   2.777 -1.8616  0.5506 -1.1173
   48U       N1 1033   5.383   6.994   2.853 -0.2634 -0.2933  0.1833
   48U       C6 1034   5.276   6.911   2.873  0.4248 -0.7984  0.1356
   48U       H6 1035   5.288   6.806   2.852  2.7760 -0.6607  0.5981
   48U       C5 1036   5.158   6.950   2.933  0.2790 -0.5735  0.0381
   48U       H5 1037   5.074   6.883   2.943 -1.3777  1.2191 -1.3193
   48U       C4 1038   5.154   7.075   2.985  0.4617  0.3660 -0.2713
   48U       O4 1039   5.051   7.125   3.034 -0.2203  0.0051 -0.0618
   48U       N3 1040   5.259   7.156   2.970 -0.1059 -0.2982 -0.7604
   48U       H3 1041   5.253   7.249   3.010 -2.9126  0.1739 -2.0358
   48U       C2 1042   5.379   7.123   2.910  0.3128 -0.2536 -0.0682
   48U       O2 1043   5.470   7.204   2.912 -0.6427  0.4486  0.3348
   48U      C3' 1044   5.616   6.739   2.872 -0.1302 -0.5063  0.4613
   48U      H3' 1045   5.533   6.676   2.904 -2.1150  1.4510 -0.6289
   48U      C2' 1046   5.584   6.876   2.926 -0.0614  0.3748  0.1268
   48U     H2'1 1047   5.525   6.872   3.018  1.7296  0.0076  1.3041
   48U      O2' 1048   5.699   6.953   2.954 -0.4652 -0.5034 -0.3781
   48U     HO'2 1049   5.737   6.923   3.037 -0.3939  1.8082  0.4858
   48U      O3' 1050   5.742   6.679   2.901 -0.0952 -0.2234 -0.0915
   49C        P 1051   5.774   6.629   3.052 -0.0200  0.2150  0.1739
   49C      O1P 1052   5.902   6.549   3.050 -0.1079 -0.1795  0.0442
   49C      O2P 1053   5.651   6.559   3.098  0.4464  0.1611 -0.3175
   49C      O5' 1054   5.798   6.758   3.137 -0.3791 -0.1101 -0.0519
   49C      C5' 1055   5.929   6.804   3.166  0.2594 -0.0985 -0.4581
   49C     H5'1 1056   5.979   6.820   3.070 -1.4961  1.1579 -1.2217
   49C     H5'2 1057   5.996   6.728   3.206  2.6258  0.8569 -2.2916
   49C      C4' 1058   5.923   6.938   3.243 -0.6368 -0.3717 -0.3894
   49C      H4' 1059   6.018   6.987   3.227 -0.3606 -0.6918  0.2449
   49C      O4' 1060   5.824   7.027   3.190 -0.3924  0.4572  0.5242
   49C      C1' 1061   5.773   7.111   3.287 -0.0189 -0.0755  0.2312
   49C      H1' 1062   5.792   7.216   3.262 -0.9050  0.4454  1.6258
   49C       N1 1063   5.626   7.086   3.306 -0.6519 -0.3316 -0.3550
   49C       C6 1064   5.571   6.967   3.282 -0.3237 -0.0540 -1.1623
   49C       H6 1065   5.635   6.882   3.266 -1.8269 -1.8658  1.6166
   49C       C5 1066   5.437   6.949   3.289 -0.3082 -0.1637 -0.2472
   49C       H5 1067   5.393   6.852   3.270 -4.5657  1.9423 -2.9106
   49C       C4 1068   5.354   7.064   3.307  0.2596 -0.2180  0.1630
   49C       N4 1069   5.220   7.063   3.312  0.2015 -0.0693  0.0482
   49C      H41 1070   5.177   6.983   3.268 -1.5745  0.7159  0.2536
   49C      H42 1071   5.171   7.152   3.323  0.6933  0.3849 -1.2110
   49C       N3 1072   5.413   7.181   3.339  0.1047  0.4314 -0.0090
   49C       C2 1073   5.544   7.194   3.340 -0.0175 -0.4866 -0.5011
   49C       O2 1074   5.587   7.309   3.374 -0.0107  0.1520  0.7147
   49C      C3' 1075   5.895   6.935   3.395 -0.2566  0.2663  0.4718
   49C      H3' 1076   5.813   6.867   3.419  1.9866 -1.8050  2.9840
   49C      C2' 1077   5.853   7.081   3.413 -0.2256  0.4848  0.1398
   49C     H2'1 1078   5.790   7.094   3.501 -0.3221  1.2892 -0.0328
   49C      O2' 1079   5.957   7.179   3.424 -0.1782 -0.1419  0.1586
   49C     HO'2 1080   6.036   7.129   3.446  0.4170 -0.1016 -1.7786
   49C      O3' 1081   6.008   6.890   3.472  0.2327  0.0048 -0.3224
   50U        P 1082   5.989   6.853   3.625  0.2487  0.0204  0.1843
   50U      O1P 1083   6.124   6.832   3.680  1.0625 -0.0440  0.3826
   50U      O2P 1084   5.897   6.743   3.625  0.0238  0.3497  0.6194
   50U      O5' 1085   5.922   6.986   3.687 -0.8322  0.7200 -0.1367
   50U      C5' 1086   6.006   7.093   3.741  0.2028  0.2864  0.4116
   50U     H5'1 1087   6.066   7.127   3.657  0.8651 -0.3772  0.6003
   50U     H5'2 1088   6.072   7.055   3.819 -0.1250 -2.4361 -0.5111
   50U      C4' 1089   5.924   7.209   3.802 -0.1055  0.0544  0.5887
   50U      H4' 1090   5.995   7.291   3.811 -0.3388  0.2288  0.8589
   50U      O4' 1091   5.831   7.260   3.710  0.7187 -0.1156  0.3676
   50U      C1' 1092   5.714   7.295   3.783 -0.6606 -0.2264 -0.9054
   50U      H1' 1093   5.684   7.397   3.759 -1.4472 -0.8329 -2.6745
   50U       N1 1094   5.595   7.209   3.758  0.3325  0.6262  1.4270
   50U       C6 1095   5.611   7.084   3.703  0.0107 -0.1266  0.1294
   50U       H6 1096   5.712   7.055   3.678  0.4259 -0.5032  2.0823
   50U       C5 1097   5.508   7.006   3.673  0.0763  0.7751  0.6717
   50U       H5 1098   5.516   6.902   3.645  1.7944  0.7572  1.0849
   50U       C4 1099   5.374   7.056   3.682  0.7378  0.7100 -0.7823
   50U       O4 1100   5.273   6.995   3.636 -0.0191 -0.7135  0.1735
   50U       N3 1101   5.362   7.174   3.749  0.2567 -0.2003  0.3043
   50U       H3 1102   5.266   7.205   3.751  0.6285  0.9369  0.8897
   50U       C2 1103   5.465   7.256   3.787  0.0496 -0.7693 -0.6017
   50U       O2 1104   5.449   7.358   3.854 -0.0917  0.3834  0.1696
   50U      C3' 1105   5.860   7.184   3.937  0.1137  0.5390  0.3148
   50U      H3' 1106   5.814   7.085   3.939  0.3122  0.4462  0.3599
   50U      C2' 1107   5.753   7.292   3.930  0.4278 -0.1898  0.5184
   50U     H2'1 1108   5.670   7.262   3.994 -0.8614 -1.0633 -1.4865
   50U      O2' 1109   5.815   7.413   3.976 -0.4220  0.4261  0.0184
   50U     HO'2 1110   5.897   7.390   4.020 -0.3992  0.1665 -0.1584
   50U      O3' 1111   5.960   7.199   4.034 -0.5701  0.4569 -0.0599
   51A        P 1112   5.968   7.079   4.141  0.2045  0.2150  0.1386
   51A      O1P 1113   6.077   7.106   4.234  1.0305  0.7304  0.1946
   51A      O2P 1114   5.958   6.947   4.073  0.4068 -0.1248  0.2652
   51A      O5' 1115   5.830   7.090   4.229  0.9896 -0.4225 -0.3835
   51A      C5' 1116   5.808   7.216   4.301  0.5754  0.4597 -0.0355
   51A     H5'1 1117   5.825   7.313   4.255  0.2087  0.5710  0.0648
   51A     H5'2 1118   5.868   7.200   4.391 -1.9592  0.1904  1.6929
   51A      C4' 1119   5.661   7.226   4.344  0.2784 -0.3473  0.3843
   51A      H4' 1120   5.656   7.316   4.405 -0.8795 -0.4000  0.3983
   51A      O4' 1121   5.573   7.244   4.230 -0.1777  0.3263 -0.0574
   51A      C1' 1122   5.436   7.208   4.267 -0.0226 -0.5264 -0.4922
   51A      H1' 1123   5.369   7.294   4.263  0.4588 -0.1474 -0.5957
   51A       N9 1124   5.387   7.109   4.166  0.8348  0.0331 -0.5747
   51A       C8 1125   5.452   7.030   4.079 -0.0887  0.0632 -0.1211
   51A       H8 1126   5.560   7.036   4.069 -0.0531  0.7869  0.5982
   51A       N7 1127   5.376   6.965   3.996 -0.3058 -0.1465  0.0009
   51A       C5 1128   5.251   6.995   4.042 -0.2520  0.0865 -0.1842
   51A       C6 1129   5.122   6.963   4.000 -0.0658  0.1673  0.9091
   51A       N6 1130   5.096   6.900   3.888  0.1652  0.8314 -0.1306
   51A      H61 1131   5.162   6.858   3.824 -2.8054 -4.1250 -0.4491
   51A      H62 1132   5.000   6.902   3.856 -0.7778  0.7925  2.4970
   51A       N1 1133   5.012   7.010   4.057 -0.3023 -0.8590  0.0030
   51A       C2 1134   5.032   7.108   4.147 -0.6831  0.0835  0.5628
   51A       H2 1135   4.938   7.158   4.165 -2.4067 -2.4709 -0.7703
   51A       N3 1136   5.148   7.153   4.196 -0.4818 -0.0310 -0.6214
   51A       C4 1137   5.255   7.087   4.144  0.1315 -0.6464 -0.0841
   51A      C3' 1138   5.590   7.110   4.421  0.4186 -0.9737  0.1321
   51A      H3' 1139   5.605   7.017   4.366  0.4969 -2.6377  2.7874
   51A      C2' 1140   5.441   7.155   4.410 -0.1501  0.1442  0.0725
   51A     H2'1 1141   5.377   7.067   4.406  0.4946 -0.2721 -1.7691
   51A      O2' 1142   5.407   7.258   4.502  0.4269  0.3916  0.0237
   51A     HO'2 1143   5.485   7.314   4.509  0.3644  0.4986 -0.1459
   51A      O3' 1144   5.633   7.096   4.555  0.1558  0.5098 -0.6465
   52U        P 1145   5.634   6.943   4.613 -0.5203 -0.4126 -0.2810
   52U      O1P 1146   5.690   6.942   4.746 -0.4392  0.1346  0.1757
   52U      O2P 1147   5.707   6.859   4.517 -0.0593 -0.4107 -0.1143
   52U      O5' 1148   5.488   6.883   4.615  0.2236 -0.1659  0.1444
   52U      C5' 1149   5.399   6.925   4.714 -0.3603 -0.1784 -0.0102
   52U     H5'1 1150   5.405   7.034   4.719 -1.8021 -0.1514  2.8472
   52U     H5'2 1151   5.427   6.877   4.808  1.8905 -0.0993 -0.5649
   52U      C4' 1152   5.255   6.885   4.673  0.6477 -0.3320 -0.2543
   52U      H4' 1153   5.186   6.938   4.740  0.6507 -0.6026 -0.0365
   52U      O4' 1154   5.225   6.914   4.531  0.0121  0.0359 -0.6142
   52U      C1' 1155   5.114   6.837   4.497  0.6379  0.2941  0.0599
   52U      H1' 1156   5.029   6.905   4.497 -0.0251 -0.5144  0.3019
   52U       N1 1157   5.131   6.773   4.364 -0.2556 -0.2986 -0.5369
   52U       C6 1158   5.260   6.731   4.330  0.0533  0.3302 -0.3230
   52U       H6 1159   5.344   6.759   4.391 -0.0763 -0.6158  0.3129
   52U       C5 1160   5.281   6.670   4.213  0.5314 -0.0045 -0.8945
   52U       H5 1161   5.381   6.640   4.183 -0.0041 -0.4914 -2.2732
   52U       C4 1162   5.170   6.641   4.124 -0.3282  0.8964  0.5460
   52U       O4 1163   5.183   6.579   4.010 -0.1962  0.8838 -0.1084
   52U       N3 1164   5.048   6.683   4.163  0.4405 -0.2774 -0.3830
   52U       H3 1165   4.971   6.649   4.107  0.8804 -1.3602 -0.3614
   52U       C2 1166   5.019   6.747   4.282  0.1708  0.2108  0.6056
   52U       O2 1167   4.907   6.773   4.320  0.6738  0.0016  0.4247
   52U      C3' 1168   5.223   6.735   4.699  0.4449 -0.3431 -0.5206
   52U      H3' 1169   5.304   6.679   4.654  0.8724  0.6637 -1.0457
   52U      C2' 1170   5.092   6.723   4.608 -1.1785 -0.4268  0.1492
   52U     H2'1 1171   5.078   6.624   4.564  1.1831 -1.0885  0.7631
   52U      O2' 1172   4.982   6.760   4.690  0.8513 -0.2160 -0.2360
   52U     HO'2 1173   4.952   6.675   4.722  1.4411  0.2459  1.6504
   52U      O3' 1174   5.206   6.706   4.839 -0.2194 -0.1779  0.2900
   53U        P 1175   5.181   6.557   4.891  0.3889 -0.1454  0.1256
   53U      O1P 1176   5.162   6.569   5.030 -0.7046  0.2873 -0.1265
   53U      O2P 1177   5.290   6.479   4.824 -0.0156 -0.7209  0.6952
   53U      O5' 1178   5.036   6.525   4.826 -0.1061  0.1324 -0.4029
   53U      C5' 1179   4.917   6.546   4.895 -1.4108 -0.8570  0.4606
   53U     H5'1 1180   4.911   6.650   4.929 -2.4140 -1.2780  1.6660
   53U     H5'2 1181   4.932   6.489   4.987  1.8458  1.1731  1.3724
   53U      C4' 1182   4.796   6.489   4.810 -0.6400 -0.5410  0.6826
   53U      H4' 1183   4.713   6.513   4.877  0.2436  0.5773  1.4344
   53U      O4' 1184   4.794   6.537   4.680  0.2463 -0.4510  0.2582
   53U      C1' 1185   4.726   6.446   4.595 -0.1560  0.4307  0.6544
   53U      H1' 1186   4.639   6.498   4.554 -1.5142 -0.5078  2.2103
   53U       N1 1187   4.807   6.398   4.480 -0.1861  0.2227  0.4440
   53U       C6 1188   4.944   6.380   4.498  0.2917 -0.6878  0.3029
   53U       H6 1189   4.991   6.407   4.592  0.6341  0.6521 -0.2268
   53U       C5 1190   5.020   6.338   4.394  0.1201 -0.4412  0.9797
   53U       H5 1191   5.126   6.320   4.398  0.2513  0.2284  0.6935
   53U       C4 1192   4.957   6.296   4.269  0.7777 -0.2102  0.8422
   53U       O4 1193   5.010   6.253   4.165 -0.2958 -0.0322  0.3372
   53U       N3 1194   4.819   6.306   4.265  0.1884  0.4951  0.4620
   53U       H3 1195   4.778   6.275   4.178  2.5784 -2.3007  0.1966
   53U       C2 1196   4.744   6.352   4.364 -0.5737 -0.1322  0.2183
   53U       O2 1197   4.620   6.359   4.350 -0.2592  0.2386 -0.2043
   53U      C3' 1198   4.785   6.339   4.798  0.2783  0.6451  0.3079
   53U      H3' 1199   4.879   6.298   4.760 -1.5001 -0.2102 -3.6232
   53U      C2' 1200   4.681   6.327   4.681 -0.7299 -0.4103 -0.1192
   53U     H2'1 1201   4.685   6.232   4.627  0.0170  0.1489 -1.0867
   53U      O2' 1202   4.551   6.354   4.724  0.4068  0.6942 -0.3858
   53U     HO'2 1203   4.547   6.351   4.820  1.1903  1.4818 -0.3154
   53U      O3' 1204   4.733   6.287   4.926  0.2892 -0.6407 -0.2326
   54C        P 1205   4.756   6.132   4.955  0.2366  0.3009  0.3857
   54C      O1P 1206   4.695   6.103   5.084 -0.4066  0.1523  0.7255
   54C      O2P 1207   4.897   6.098   4.930  0.5584 -0.2473 -0.3901
   54C      O5' 1208   4.666   6.055   4.840  0.2875 -0.1259  0.3626
   54C      C5' 1209   4.519   6.053   4.845 -0.4547  0.0207  0.1070
   54C     H5'1 1210   4.481   6.154   4.862  1.7269  0.8291  0.5004
   54C     H5'2 1211   4.485   5.992   4.929 -1.5426 -0.0311 -0.3495
   54C      C4' 1212   4.456   5.999   4.710 -0.2204  0.3497  0.5950
   54C      H4' 1213   4.347   6.000   4.711 -0.2559 -0.9274  0.1720
   54C      O4' 1214   4.499   6.069   4.595  0.7155  0.3890  0.0886
   54C      C1' 1215   4.506   5.982   4.487 -0.7589 -0.3303 -0.2169
   54C      H1' 1216   4.440   6.023   4.410 -1.4183  1.8299  1.3900
   54C       N1 1217   4.647   5.974   4.428 -0.1313 -0.7845 -0.5910
   54C       C6 1218   4.761   5.980   4.504 -0.5194  0.4019 -0.2930
   54C       H6 1219   4.760   6.005   4.609 -0.7217  0.4161 -0.2986
   54C       C5 1220   4.882   5.981   4.441 -0.4640  0.2944  0.4050
   54C       H5 1221   4.969   6.002   4.501  1.6434 -0.8696 -2.0578
   54C       C4 1222   4.886   5.957   4.297  0.0755  0.0450  0.2230
   54C       N4 1223   4.995   5.958   4.225 -0.0352 -0.3951  0.1370
   54C      H41 1224   5.082   5.961   4.275  0.1948  1.6752 -0.2952
   54C      H42 1225   4.985   5.923   4.130 -2.6258 -0.3840  0.3189
   54C       N3 1226   4.776   5.946   4.227  0.6103  0.0144  0.1750
   54C       C2 1227   4.658   5.949   4.293 -0.8090 -0.8958  0.2691
   54C       O2 1228   4.562   5.934   4.220  0.5054  0.2403 -0.1799
   54C      C3' 1229   4.507   5.860   4.686 -0.1444 -0.1127 -0.2597
   54C      H3' 1230   4.615   5.850   4.695 -0.1540 -0.5290 -0.5443
   54C      C2' 1231   4.460   5.843   4.541 -0.5900 -0.1439 -0.5532
   54C     H2'1 1232   4.505   5.767   4.478  0.9869  2.5130 -2.8838
   54C      O2' 1233   4.319   5.829   4.528  0.4131 -0.0954  0.0003
   54C     HO'2 1234   4.300   5.801   4.438 -0.3862  0.0676  0.1084
   54C      O3' 1235   4.455   5.762   4.777 -0.2785  0.2306  0.2671
   55C        P 1236   4.504   5.609   4.780  0.2773 -0.2941  0.2233
   55C      O1P 1237   4.403   5.528   4.858  0.6254 -0.3929 -0.3058
   55C      O2P 1238   4.641   5.611   4.832  0.2059 -0.1030 -0.9931
   55C      O5' 1239   4.503   5.551   4.631 -0.3094 -0.4526  0.4950
   55C      C5' 1240   4.381   5.486   4.587 -0.2876  0.5045 -0.2338
   55C     H5'1 1241   4.289   5.542   4.601  0.6130  1.3917  2.6418
   55C     H5'2 1242   4.368   5.396   4.646 -2.6758  0.3509 -0.8949
   55C      C4' 1243   4.389   5.441   4.442 -0.5798 -0.1510  0.2459
   55C      H4' 1244   4.284   5.420   4.423 -0.5399  1.2040 -1.8173
   55C      O4' 1245   4.432   5.540   4.351  0.2917 -0.2886 -0.1456
   55C      C1' 1246   4.524   5.488   4.251 -0.0541 -0.4940 -0.0777
   55C      H1' 1247   4.485   5.516   4.153  1.4948  0.5089 -0.4501
   55C       N1 1248   4.665   5.534   4.254 -0.0886 -0.2097 -0.1088
   55C       C6 1249   4.727   5.600   4.360 -0.4010  0.2997  0.1314
   55C       H6 1250   4.674   5.613   4.454 -1.8301 -1.7085 -0.3446
   55C       C5 1251   4.855   5.638   4.356 -0.2673  0.4577 -0.1471
   55C       H5 1252   4.908   5.675   4.443  0.3167 -1.4497  0.3540
   55C       C4 1253   4.919   5.607   4.234  0.7039 -0.2781  0.1199
   55C       N4 1254   5.044   5.641   4.218  0.4391 -0.0776  0.8015
   55C      H41 1255   5.082   5.678   4.303  1.2493 -0.1943  0.4936
   55C      H42 1256   5.078   5.648   4.123  0.7592  1.6889  1.0229
   55C       N3 1257   4.865   5.551   4.125 -0.1162 -0.9183  0.5845
   55C       C2 1258   4.735   5.515   4.133 -0.1967 -0.0038  0.5500
   55C       O2 1259   4.691   5.464   4.030 -0.0450 -0.4162  0.1327
   55C      C3' 1260   4.480   5.314   4.422  0.1970  0.4055  0.1368
   55C      H3' 1261   4.574   5.323   4.476  1.3946  0.5086 -1.8458
   55C      C2' 1262   4.507   5.334   4.269 -0.5440 -0.3305 -0.3684
   55C     H2'1 1263   4.602   5.286   4.245  0.6513  1.7871 -0.1073
   55C      O2' 1264   4.404   5.292   4.181  0.6840  0.2842  0.2964
   55C     HO'2 1265   4.324   5.269   4.229 -1.8462  0.5869 -3.3446
   55C      O3' 1266   4.409   5.189   4.434 -0.2441 -0.2213 -0.7653
   56G        P 1267   4.489   5.054   4.461 -0.2798  0.4506 -0.6862
   56G      O1P 1268   4.392   4.942   4.489 -0.1341  0.2974 -0.1367
   56G      O2P 1269   4.597   5.081   4.558 -0.5059 -0.2392 -0.6156
   56G      O5' 1270   4.560   5.017   4.323 -0.1997 -0.2499  0.2367
   56G      C5' 1271   4.483   4.973   4.210  0.0401 -0.1224 -0.1733
   56G     H5'1 1272   4.398   5.041   4.198  0.4584  0.3794 -0.3241
   56G     H5'2 1273   4.443   4.872   4.219 -2.2463  0.3705 -3.0609
   56G      C4' 1274   4.565   4.972   4.081 -0.5838 -0.2478  0.0510
   56G      H4' 1275   4.496   4.963   3.998 -2.4352  5.1593  0.6292
   56G      O4' 1276   4.638   5.086   4.061  0.4403  0.5335  0.2360
   56G      C1' 1277   4.742   5.059   3.971 -0.1323  0.4325 -0.2014
   56G      H1' 1278   4.725   5.110   3.876  0.0375  2.2307  0.6790
   56G       N9 1279   4.862   5.126   4.026  0.0181  0.1978  0.3811
   56G       C8 1280   4.883   5.195   4.144  0.2071 -0.2695  0.3653
   56G       H8 1281   4.806   5.207   4.219 -0.4522  0.9727 -0.4833
   56G       N7 1282   5.002   5.246   4.150 -0.2518  0.3616 -0.2556
   56G       C5 1283   5.061   5.211   4.030  0.4581 -0.5351  0.7429
   56G       C6 1284   5.189   5.240   3.974 -0.4040  0.4829  0.5034
   56G       O6 1285   5.289   5.299   4.019  0.7182 -0.0568 -0.3693
   56G       N1 1286   5.207   5.194   3.849  0.1322  0.4112 -0.9128
   56G       H1 1287   5.299   5.219   3.817  0.1664  0.7708 -0.5416
   56G       C2 1288   5.121   5.117   3.780  0.1219  0.1046  0.4609
   56G       N2 1289   5.164   5.078   3.663 -0.4992  0.3360 -0.0262
   56G      H21 1290   5.250   5.118   3.628  0.4479 -1.2719  0.3578
   56G      H22 1291   5.108   5.034   3.592 -0.2665 -1.5797  0.9223
   56G       N3 1292   5.005   5.089   3.826  0.3040  0.4178  0.3501
   56G       C4 1293   4.976   5.140   3.951 -0.0367  0.2420 -0.6603
   56G      C3' 1294   4.673   4.866   4.082  0.9079  1.0128  0.4086
   56G      H3' 1295   4.729   4.877   4.175  0.8288 -0.3279  0.6348
   56G      C2' 1296   4.754   4.907   3.959  0.4673 -0.1162 -1.0762
   56G     H2'1 1297   4.859   4.879   3.969  0.2470 -0.3276  1.1275
   56G      O2' 1298   4.699   4.865   3.836 -0.6124 -0.1233 -0.3839
   56G     HO'2 1299   4.691   4.770   3.847  0.0608 -0.2499 -0.8982
   56G      O3' 1300   4.606   4.735   4.068 -0.8683  0.3417  0.4092
   57U        P 1301   4.681   4.601   4.108 -0.0808  0.1657  0.0519
   57U      O1P 1302   4.588   4.482   4.093 -0.7030  0.4709 -0.3785
   57U      O2P 1303   4.752   4.635   4.235  0.1188 -0.2118  0.2773
   57U      O5' 1304   4.787   4.595   3.993  0.4076  0.1729 -0.5200
   57U      C5' 1305   4.763   4.545   3.860  0.4577 -0.0314 -0.3868
   57U     H5'1 1306   4.696   4.613   3.807 -0.4040 -0.8682 -0.3985
   57U     H5'2 1307   4.726   4.445   3.884  0.2066 -0.2301 -1.5444
   57U      C4' 1308   4.898   4.528   3.790 -0.5522 -0.9753  0.4975
   57U      H4' 1309   4.895   4.483   3.691 -0.4669 -0.4860  0.2706
   57U      O4' 1310   4.961   4.661   3.772  0.6711  0.1372 -0.4692
   57U      C1' 1311   5.101   4.650   3.785 -0.6423  0.8280  0.5186
   57U      H1' 1312   5.157   4.674   3.695  1.0807  1.2727  1.6556
   57U       N1 1313   5.159   4.734   3.893 -0.0318  0.1969  0.1638
   57U       C6 1314   5.098   4.747   4.014  0.0019 -0.0939 -0.5752
   57U       H6 1315   5.003   4.698   4.030  0.1121 -0.1993 -0.2151
   57U       C5 1316   5.151   4.837   4.110  0.5450  0.2463  0.3138
   57U       H5 1317   5.096   4.853   4.202 -1.4054 -0.5663 -0.6560
   57U       C4 1318   5.268   4.914   4.080  0.1687 -0.4119 -0.1206
   57U       O4 1319   5.317   5.000   4.145 -0.3326  0.3497 -0.1318
   57U       N3 1320   5.324   4.880   3.961 -0.2649 -0.7412 -0.8066
   57U       H3 1321   5.409   4.929   3.940 -0.0928  0.1572  1.5948
   57U       C2 1322   5.281   4.786   3.866  0.0983 -0.3621 -0.4268
   57U       O2 1323   5.353   4.764   3.773  0.1462  0.6780  0.0368
   57U      C3' 1324   4.994   4.447   3.874 -0.0169  0.4744 -0.5285
   57U      H3' 1325   4.998   4.481   3.978  3.8905  0.5052 -0.5148
   57U      C2' 1326   5.129   4.500   3.819  0.4466  0.3308 -0.3124
   57U     H2'1 1327   5.209   4.484   3.892 -0.5459 -0.7640  0.5808
   57U      O2' 1328   5.169   4.433   3.700 -0.0524 -0.1192  0.1487
   57U     HO'2 1329   5.142   4.340   3.699  0.3067 -0.2229  0.0275
   57U      O3' 1330   4.977   4.305   3.861 -0.0783 -0.3660 -0.5347
   58A        P 1331   5.012   4.204   3.981 -0.1447  0.0877  0.3179
   58A      O1P 1332   4.957   4.069   3.946 -0.4398 -0.0375 -0.3500
   58A      O2P 1333   4.978   4.266   4.116 -0.1057  0.0658 -0.3267
   58A      O5' 1334   5.163   4.205   3.960 -0.7932 -1.1814 -0.4789
   58A      C5' 1335   5.229   4.135   3.852 -0.6484 -0.0163 -0.2746
   58A     H5'1 1336   5.176   4.160   3.759 -0.6982  0.6424 -0.0768
   58A     H5'2 1337   5.214   4.028   3.867 -0.3653  0.1486  1.3129
   58A      C4' 1338   5.384   4.168   3.848  0.3157 -0.2588  0.5682
   58A      H4' 1339   5.417   4.114   3.759 -0.8600  1.3424 -0.9250
   58A      O4' 1340   5.417   4.306   3.833 -0.1279 -0.1314 -0.2258
   58A      C1' 1341   5.526   4.330   3.921  0.1689 -0.1105 -0.3742
   58A      H1' 1342   5.597   4.370   3.848 -0.2463  0.2011 -0.6148
   58A       N9 1343   5.492   4.429   4.027  0.1427  0.3449  0.6187
   58A       C8 1344   5.371   4.436   4.093 -0.5038  0.3269 -0.3567
   58A       H8 1345   5.284   4.377   4.068  1.3654 -1.9640 -1.8185
   58A       N7 1346   5.368   4.539   4.174  0.0057  0.2895 -0.0173
   58A       C5 1347   5.494   4.601   4.162 -0.8337  0.0264  0.2393
   58A       C6 1348   5.562   4.716   4.213  0.4080 -0.0166  0.5833
   58A       N6 1349   5.507   4.811   4.292  0.2014 -0.3514  0.7198
   58A      H61 1350   5.414   4.791   4.327 -0.3297 -0.4517 -0.6758
   58A      H62 1351   5.548   4.903   4.301 -2.3608  1.1078 -1.1358
   58A       N1 1352   5.688   4.744   4.184  0.2089  0.1281  0.0629
   58A       C2 1353   5.749   4.650   4.111 -0.2562 -0.8718 -0.4161
   58A       H2 1354   5.856   4.659   4.102 -0.2824 -0.4942 -0.3751
   58A       N3 1355   5.706   4.542   4.046 -0.0718 -0.5962 -0.1666
   58A       C4 1356   5.574   4.525   4.076 -0.3608  0.0525  0.1231
   58A      C3' 1357   5.452   4.112   3.975  0.0947 -0.3237  0.3239
   58A      H3' 1358   5.392   4.144   4.060 -1.0881 -0.5768 -0.3812
   58A      C2' 1359   5.578   4.200   3.976 -0.4414 -0.1657 -0.5986
   58A     H2'1 1360   5.602   4.227   4.079  0.4600 -1.5805 -0.4018
   58A      O2' 1361   5.692   4.160   3.904  0.3377 -0.4373 -0.4033
   58A     HO'2 1362   5.738   4.111   3.973 -1.9636 -1.9930  0.1684
   58A      O3' 1363   5.478   3.973   3.973 -0.1073 -0.2223 -0.0678
   59C        P 1364   5.530   3.890   4.102 -0.0937  0.0226 -0.0913
   59C      O1P 1365   5.567   3.759   4.047 -0.0347 -0.5248 -0.4833
   59C      O2P 1366   5.425   3.900   4.201  0.5409 -0.3187  0.1500
   59C      O5' 1367   5.663   3.960   4.159  0.6263  0.2696 -0.3789
   59C      C5' 1368   5.796   3.915   4.128  0.9045  0.7228 -0.0960
   59C     H5'1 1369   5.807   3.908   4.020  1.4888 -1.4153  0.0704
   59C     H5'2 1370   5.815   3.814   4.164  0.5199  0.0077 -1.7998
   59C      C4' 1371   5.886   4.018   4.189  0.2977  0.6113 -0.7770
   59C      H4' 1372   5.981   3.986   4.146  0.3961 -0.1703 -0.0066
   59C      O4' 1373   5.861   4.150   4.150 -0.6079  0.0634 -0.3039
   59C      C1' 1374   5.898   4.223   4.271  0.3793  0.2697 -0.1545
   59C      H1' 1375   5.975   4.293   4.240 -0.0268  0.5588 -0.5271
   59C       N1 1376   5.783   4.291   4.338  0.5948 -0.0827 -0.2021
   59C       C6 1377   5.654   4.257   4.313 -0.2258 -0.1378  0.0404
   59C       H6 1378   5.632   4.168   4.257 -1.1150  1.0857 -1.6272
   59C       C5 1379   5.549   4.328   4.358  0.0139 -0.0188  0.2785
   59C       H5 1380   5.447   4.295   4.339  0.5507 -1.3058 -0.5006
   59C       C4 1381   5.585   4.448   4.429 -0.4345 -0.2218  0.2425
   59C       N4 1382   5.502   4.523   4.492  0.3037 -0.0016 -0.1291
   59C      H41 1383   5.406   4.508   4.465  0.5841  1.1779 -1.9022
   59C      H42 1384   5.546   4.600   4.541 -0.6157  2.1875 -2.5196
   59C       N3 1385   5.711   4.489   4.451 -0.8079 -0.3198 -0.8295
   59C       C2 1386   5.810   4.409   4.411 -0.3960 -0.0775  0.2741
   59C       O2 1387   5.927   4.449   4.422 -0.0428  0.0209  0.1975
   59C      C3' 1388   5.897   3.993   4.340  0.7871 -0.4202 -0.6018
   59C      H3' 1389   5.803   3.996   4.395  1.7493  2.5315  1.1248
   59C      C2' 1390   5.970   4.126   4.363 -0.5415  0.0102  0.1883
   59C     H2'1 1391   5.957   4.160   4.466  0.0584  1.1103 -0.0752
   59C      O2' 1392   6.106   4.118   4.327 -0.3335  0.1114 -0.3113
   59C     HO'2 1393   6.143   4.202   4.356 -2.1305  0.5874  0.7881
   59C      O3' 1394   5.968   3.878   4.371  0.2027  0.0862  0.0168
   60U        P 1395   5.958   3.813   4.514  0.2233 -0.1838  0.4793
   60U      O1P 1396   6.070   3.720   4.542 -0.4561  0.1955 -0.5826
   60U      O2P 1397   5.822   3.759   4.522 -0.5994 -0.2376  0.0599
   60U      O5' 1398   5.966   3.923   4.631  0.0734 -0.5119  0.2774
   60U      C5' 1399   6.089   3.994   4.663  0.5642  0.5460  0.2312
   60U     H5'1 1400   6.138   4.028   4.572 -2.4129 -1.1852 -2.1783
   60U     H5'2 1401   6.147   3.919   4.717 -1.4454 -0.3636  1.2144
   60U      C4' 1402   6.076   4.108   4.762  0.3263 -0.3203 -0.0809
   60U      H4' 1403   6.179   4.138   4.783  0.0967 -0.8036  1.9234
   60U      O4' 1404   6.018   4.219   4.694 -0.2629  0.1612  0.5298
   60U      C1' 1405   5.928   4.283   4.783 -0.1900  0.2813  0.3710
   60U      H1' 1406   5.962   4.386   4.792  0.7362  0.1266 -1.0738
   60U       N1 1407   5.786   4.276   4.733 -0.0601 -0.3461 -0.1512
   60U       C6 1408   5.733   4.169   4.662 -0.1023 -0.2793  0.3894
   60U       H6 1409   5.803   4.094   4.629  0.4881 -0.0780  1.1663
   60U       C5 1410   5.600   4.159   4.637  0.5763 -0.1760 -1.0325
   60U       H5 1411   5.566   4.069   4.588 -0.1345 -0.2668 -0.3854
   60U       C4 1412   5.513   4.252   4.693  0.4559  0.9402 -0.4933
   60U       O4 1413   5.389   4.252   4.687 -0.2165  0.4108 -0.0889
   60U       N3 1414   5.571   4.357   4.763 -0.9469  0.3663 -0.3643
   60U       H3 1415   5.510   4.437   4.776 -0.9389  0.7523 -2.4202
   60U       C2 1416   5.703   4.385   4.770 -0.0415  0.4423 -0.0472
   60U       O2 1417   5.738   4.480   4.842 -0.0689 -0.3024  0.2239
   60U      C3' 1418   5.994   4.067   4.879  0.0917 -0.8379 -1.1550
   60U      H3' 1419   5.914   3.999   4.850 -0.1548 -1.0195 -0.0933
   60U      C2' 1420   5.941   4.213   4.913 -0.0302 -0.4572 -0.4732
   60U     H2'1 1421   5.845   4.205   4.962  1.3539 -0.0873  2.4873
   60U      O2' 1422   6.031   4.284   5.002 -0.6458  0.0772 -0.1568
   60U     HO'2 1423   6.013   4.264   5.094  2.0828 -2.2750  0.0284
   60U      O3' 1424   6.074   4.019   4.987  0.1960  0.3346  0.6283
   61U        P 1425   6.011   3.953   5.120  0.2110 -0.0360 -0.1834
   61U      O1P 1426   6.119   3.909   5.209 -0.3043  0.1378 -0.0366
   61U      O2P 1427   5.898   3.865   5.084  0.1817  0.1752  0.4296
   61U      O5' 1428   5.952   4.088   5.182 -0.2646  0.3151 -0.4884
   61U      C5' 1429   5.894   4.096   5.309  0.4073 -0.1903  0.3364
   61U     H5'1 1430   5.971   4.060   5.377  0.7161 -1.0941 -0.4635
   61U     H5'2 1431   5.802   4.039   5.321 -0.3661  1.1506  1.0145
   61U      C4' 1432   5.855   4.241   5.350 -0.2184 -0.0772  1.0134
   61U      H4' 1433   5.841   4.238   5.458  1.2756  0.2706  1.2356
   61U      O4' 1434   5.952   4.340   5.318 -0.7685  0.0284 -0.4592
   61U      C1' 1435   5.888   4.469   5.346 -1.1704 -0.4301 -0.1644
   61U      H1' 1436   5.913   4.503   5.446 -2.7845  3.5015 -0.9367
   61U       N1 1437   5.943   4.562   5.246  0.1716 -0.5614  0.0260
   61U       C6 1438   5.908   4.552   5.109 -0.1671  0.8054  0.5605
   61U       H6 1439   5.838   4.476   5.077  0.4682  0.4925 -0.1134
   61U       C5 1440   5.956   4.638   5.018 -0.0365 -0.1601  0.9564
   61U       H5 1441   5.920   4.632   4.916 -2.2348 -2.2080  1.7755
   61U       C4 1442   6.044   4.745   5.067 -0.2221  0.2842  0.5838
   61U       O4 1443   6.085   4.837   4.999  0.3632 -0.2222 -0.1439
   61U       N3 1444   6.086   4.739   5.196  0.5072  0.0247 -0.5216
   61U       H3 1445   6.147   4.813   5.224  0.9430  0.3487 -2.2083
   61U       C2 1446   6.027   4.659   5.292  0.7524  0.7043  0.2006
   61U       O2 1447   6.060   4.666   5.410 -0.1406 -0.4527 -0.1350
   61U      C3' 1448   5.728   4.296   5.292  1.0662 -0.4485 -0.1408
   61U      H3' 1449   5.732   4.300   5.183  1.1183 -0.1360 -0.1290
   61U      C2' 1450   5.734   4.437   5.336 -0.1080 -0.0311  0.3912
   61U     H2'1 1451   5.686   4.508   5.268  0.4458  0.6636  0.7095
   61U      O2' 1452   5.668   4.450   5.461  0.6700  0.4792 -0.2062
   61U     HO'2 1453   5.573   4.437   5.456  0.6022  0.8334  0.0786
   61U      O3' 1454   5.610   4.226   5.330  0.6137 -0.1054  0.1005
   61U      H3T 1455   5.600   4.160   5.261  0.8394 -0.1127  0.0745
   62G      O5' 1456   5.919   5.488   4.928 -0.0408  0.0378  0.1145
   62G      H5T 1457   5.847   5.425   4.927  0.4595 -0.5559 -1.6730
   62G      C5' 1458   6.045   5.449   4.989 -0.0849  0.1096  0.1989
   62G     H5'1 1459   6.044   5.433   5.097  3.2635  1.2566  0.5048
   62G     H5'2 1460   6.121   5.525   4.969 -1.8487  1.6638 -0.9723
   62G      C4' 1461   6.097   5.323   4.918  0.3890 -0.2255 -0.3613
   62G      H4' 1462   6.190   5.293   4.967  0.8725  1.1534 -0.3982
   62G      O4' 1463   6.003   5.216   4.936  0.1955  0.1470 -0.0858
   62G      C1' 1464   6.033   5.123   4.835  0.7619  0.6095  0.8036
   62G      H1' 1465   6.106   5.053   4.877 -0.1607 -0.5025  0.6009
   62G       N9 1466   5.907   5.056   4.807  0.1638  0.2396 -0.0885
   62G       C8 1467   5.787   5.075   4.874  0.5773 -0.3980  0.5912
   62G       H8 1468   5.782   5.144   4.957  1.1751 -0.4460  0.6768
   62G       N7 1469   5.691   4.999   4.835 -0.0303 -0.2293  0.1257
   62G       C5 1470   5.751   4.918   4.734  0.2298 -0.0323  0.1815
   62G       C6 1471   5.693   4.800   4.667  0.3946  0.3323  0.1351
   62G       O6 1472   5.575   4.765   4.660  0.0050  0.0350  0.1187
   62G       N1 1473   5.798   4.724   4.606  1.1435  0.0263 -0.8390
   62G       H1 1474   5.764   4.639   4.564 -1.7959 -0.1448  1.5574
   62G       C2 1475   5.923   4.768   4.598  0.0896  0.7546 -0.6482
   62G       N2 1476   6.008   4.685   4.539 -0.0616 -0.0628  0.3143
   62G      H21 1477   5.983   4.591   4.512 -0.1084 -0.1854  0.7795
   62G      H22 1478   6.100   4.725   4.527  0.4799 -1.7552 -1.6310
   62G       N3 1479   5.978   4.880   4.655 -0.0948 -0.1144  0.0647
   62G       C4 1480   5.886   4.942   4.731  0.0500 -0.8385  0.0177
   62G      C3' 1481   6.106   5.340   4.769 -0.3376  1.5101 -0.0873
   62G      H3' 1482   6.010   5.382   4.741 -1.5084  0.4206  2.0777
   62G      C2' 1483   6.109   5.192   4.727 -0.3547 -0.5173  0.2328
   62G     H2'1 1484   6.053   5.185   4.633 -2.5042 -1.1714  1.4880
   62G      O2' 1485   6.243   5.143   4.740 -0.0710  0.3761  0.0880
   62G     HO'2 1486   6.301   5.215   4.716  0.1172 -0.8111 -3.6686
   62G      O3' 1487   6.223   5.410   4.725 -0.2106 -0.2795 -0.1220
   63U        P 1488   6.233   5.487   4.586 -0.3105  0.1197  0.0916
   63U      O1P 1489   6.345   5.585   4.586  0.6991 -0.4061 -0.3885
   63U      O2P 1490   6.093   5.531   4.553  0.0253 -0.1003  0.6279
   63U      O5' 1491   6.264   5.360   4.495  0.0760  0.5881  0.2171
   63U      C5' 1492   6.395   5.304   4.482  0.3125  0.1427 -0.0775
   63U     H5'1 1493   6.412   5.258   4.579 -0.3652  0.3827  0.1649
   63U     H5'2 1494   6.474   5.372   4.450  0.7716 -0.4157 -0.1481
   63U      C4' 1495   6.385   5.187   4.385 -0.0281 -0.3531  0.2759
   63U      H4' 1496   6.482   5.139   4.372 -0.6456 -1.3618 -0.7179
   63U      O4' 1497   6.299   5.092   4.439 -0.1413  0.1901 -0.5075
   63U      C1' 1498   6.237   5.026   4.333  0.3126  0.3586 -0.0434
   63U      H1' 1499   6.276   4.925   4.318  3.5185  1.6576 -1.3057
   63U       N1 1500   6.078   5.037   4.336  0.1278 -0.5952  0.5288
   63U       C6 1501   6.015   5.150   4.382  0.0787  0.1836  0.4070
   63U       H6 1502   6.078   5.236   4.395 -2.1718  2.0381 -0.2490
   63U       C5 1503   5.884   5.143   4.418 -0.3035  0.0619 -0.2719
   63U       H5 1504   5.838   5.226   4.469 -1.1431 -0.5662  0.0093
   63U       C4 1505   5.803   5.023   4.398 -0.3846  0.6812 -0.0333
   63U       O4 1506   5.683   5.007   4.431 -0.0424 -0.2515 -0.5810
   63U       N3 1507   5.865   4.930   4.322 -0.1499 -0.0552  0.0627
   63U       H3 1508   5.797   4.860   4.296  0.6928 -0.9333  0.1809
   63U       C2 1509   6.000   4.921   4.302 -0.0822  0.1543  0.0725
   63U       O2 1510   6.044   4.838   4.224 -0.4386  0.0632 -0.1199
   63U      C3' 1511   6.322   5.228   4.251 -0.3525 -0.5840  0.7928
   63U      H3' 1512   6.237   5.292   4.273 -0.1505  0.0260 -0.1338
   63U      C2' 1513   6.275   5.089   4.202  0.6285 -0.1855  0.4666
   63U     H2'1 1514   6.187   5.101   4.140  0.5677  1.4926  0.8317
   63U      O2' 1515   6.371   5.014   4.133 -0.0205 -0.0692 -0.3826
   63U     HO'2 1516   6.404   5.072   4.064  1.4444  0.5905  0.8000
   63U      O3' 1517   6.407   5.283   4.155 -0.6262 -0.0861  0.0335
   64A        P 1518   6.362   5.404   4.059 -0.5770  0.4677 -0.3348
   64A      O1P 1519   6.495   5.460   4.016  0.0541 -0.4339 -0.1098
   64A      O2P 1520   6.255   5.485   4.124  0.2941  0.5958 -0.6454
   64A      O5' 1521   6.298   5.329   3.935  0.2269  0.2751 -0.3776
   64A      C5' 1522   6.374   5.259   3.837  0.1362 -0.5408  0.6804
   64A     H5'1 1523   6.448   5.196   3.887  1.0287 -2.3137 -2.5747
   64A     H5'2 1524   6.418   5.325   3.763  1.6526 -0.5373  1.5550
   64A      C4' 1525   6.274   5.159   3.761  0.0364 -0.9801 -0.8123
   64A      H4' 1526   6.336   5.109   3.687  1.0742  0.5946 -1.0471
   64A      O4' 1527   6.209   5.064   3.852 -0.4195 -0.1431  0.3946
   64A      C1' 1528   6.084   5.027   3.793  0.2306 -0.5684 -0.7660
   64A      H1' 1529   6.072   4.919   3.783 -2.2123 -0.2575 -2.0204
   64A       N9 1530   5.969   5.085   3.877  0.1427 -0.1001  0.4024
   64A       C8 1531   5.978   5.182   3.966  0.9384 -0.6615 -0.6107
   64A       H8 1532   6.061   5.249   3.979 -0.1925  0.6737  0.0332
   64A       N7 1533   5.870   5.200   4.046 -0.7095  0.0304 -0.2442
   64A       C5 1534   5.790   5.091   4.000 -0.1588 -0.3720  0.1212
   64A       C6 1535   5.662   5.043   4.028  0.1098 -0.3771  0.2579
   64A       N6 1536   5.591   5.089   4.128  0.0734 -0.0727  1.1262
   64A      H61 1537   5.624   5.170   4.178  2.8271  0.4595 -1.2596
   64A      H62 1538   5.500   5.051   4.151 -0.2338  0.1619  0.3377
   64A       N1 1539   5.608   4.941   3.961  0.1810  0.3507  0.7692
   64A       C2 1540   5.679   4.882   3.864  0.1646  1.0520  0.4493
   64A       H2 1541   5.642   4.792   3.818  0.8183  0.2607  1.4343
   64A       N3 1542   5.800   4.915   3.824  0.7269  0.8019  0.2515
   64A       C4 1543   5.847   5.024   3.896 -0.2012  0.3829  0.6010
   64A      C3' 1544   6.168   5.229   3.681 -0.1641  0.0331 -0.2281
   64A      H3' 1545   6.124   5.307   3.744 -0.4492 -0.5450  0.2987
   64A      C2' 1546   6.073   5.107   3.666 -0.0921 -0.3951 -0.2536
   64A     H2'1 1547   5.972   5.141   3.642 -0.2695 -0.5058  0.3040
   64A      O2' 1548   6.117   5.020   3.565 -0.1208 -0.1106  0.0278
   64A     HO'2 1549   6.158   5.086   3.509 -0.8125 -0.1447 -0.5294
   64A      O3' 1550   6.201   5.268   3.547  0.1046 -0.2033 -0.1425
   65C        P 1551   6.133   5.394   3.483  0.2765  0.0259 -0.1644
   65C      O1P 1552   6.210   5.433   3.362  0.4005 -0.0773 -0.0552
   65C      O2P 1553   6.110   5.498   3.588  0.2126  0.2954 -1.1590
   65C      O5' 1554   5.990   5.346   3.437 -0.1555  0.1409  0.1021
   65C      C5' 1555   5.971   5.263   3.317  0.0520  0.0590 -0.0348
   65C     H5'1 1556   6.040   5.178   3.317  1.1463  0.9080  1.1188
   65C     H5'2 1557   6.003   5.322   3.231  0.0429 -1.5919 -1.2081
   65C      C4' 1558   5.824   5.217   3.306 -0.1408  0.5546 -0.3136
   65C      H4' 1559   5.813   5.157   3.216 -1.9445  0.6378 -0.1747
   65C      O4' 1560   5.784   5.140   3.422  0.1389 -0.1372 -0.3466
   65C      C1' 1561   5.651   5.170   3.457 -0.4804 -0.1213 -0.0879
   65C      H1' 1562   5.584   5.084   3.455 -1.0445  0.2745  0.8754
   65C       N1 1563   5.629   5.242   3.586 -0.3139  0.3225 -0.1496
   65C       C6 1564   5.728   5.303   3.659  0.4538  0.1796 -0.4177
   65C       H6 1565   5.823   5.307   3.608  0.2636  0.4143 -0.7556
   65C       C5 1566   5.704   5.363   3.778 -0.2846 -0.4276 -0.0924
   65C       H5 1567   5.777   5.415   3.838 -1.2320 -0.6035  1.2672
   65C       C4 1568   5.566   5.351   3.826 -0.0687 -0.2784 -0.6677
   65C       N4 1569   5.543   5.398   3.944 -0.3064  0.0933  0.3139
   65C      H41 1570   5.620   5.436   3.996  0.6608  1.1143 -1.7554
   65C      H42 1571   5.449   5.383   3.978 -0.3767 -0.4866 -0.1073
   65C       N3 1572   5.473   5.294   3.756 -0.6854  0.1795  0.0606
   65C       C2 1573   5.498   5.244   3.634  0.4182  0.3193 -0.9485
   65C       O2 1574   5.408   5.193   3.564  0.2265  0.7183  0.3189
   65C      C3' 1575   5.725   5.326   3.287  0.2969  0.0769  0.5094
   65C      H3' 1576   5.760   5.416   3.338  2.2886 -0.5525  0.3415
   65C      C2' 1577   5.595   5.263   3.349  0.4417 -0.1998 -0.1430
   65C     H2'1 1578   5.530   5.340   3.390  1.5221 -0.1267  1.5378
   65C      O2' 1579   5.524   5.183   3.259  0.3841 -0.3137  0.5613
   65C     HO'2 1580   5.480   5.242   3.198 -0.5149  0.4666  1.9228
   65C      O3' 1581   5.706   5.356   3.149  0.1948  0.6537  0.2729
   66G        P 1582   5.625   5.481   3.096  0.2892 -0.2984  0.2562
   66G      O1P 1583   5.674   5.498   2.957  0.5283  0.1679  0.0358
   66G      O2P 1584   5.637   5.588   3.195  0.5435 -0.3666 -0.2921
   66G      O5' 1585   5.477   5.413   3.101  0.2833 -0.4524  0.1272
   66G      C5' 1586   5.363   5.496   3.115  0.8293 -0.5208  0.3124
   66G     H5'1 1587   5.332   5.536   3.018 -0.5362  1.3539  1.4407
   66G     H5'2 1588   5.385   5.575   3.187 -1.2511 -1.1611  1.7435
   66G      C4' 1589   5.245   5.419   3.172  0.3457 -0.4551 -0.2466
   66G      H4' 1590   5.220   5.340   3.101  1.7637 -0.8214 -0.3668
   66G      O4' 1591   5.281   5.355   3.298 -0.3869 -0.1901  0.1671
   66G      C1' 1592   5.175   5.365   3.394 -0.2041 -0.5374 -0.5202
   66G      H1' 1593   5.156   5.263   3.426  0.1180 -0.9469 -1.5979
   66G       N9 1594   5.203   5.448   3.514  0.9771 -0.1418 -0.6929
   66G       C8 1595   5.316   5.519   3.538  0.2329  0.0274 -0.1229
   66G       H8 1596   5.396   5.518   3.467  2.5487 -0.1364  2.3314
   66G       N7 1597   5.324   5.577   3.652 -0.0381 -0.4807 -0.1559
   66G       C5 1598   5.203   5.537   3.712  0.1634 -0.2012 -0.4609
   66G       C6 1599   5.146   5.570   3.838  0.0403 -0.5989 -0.3599
   66G       O6 1600   5.183   5.638   3.930 -0.4966 -0.0739  0.5495
   66G       N1 1601   5.017   5.516   3.857  0.3814  0.2322  0.3457
   66G       H1 1602   4.966   5.534   3.943 -0.6146 -0.4233 -0.0930
   66G       C2 1603   4.959   5.440   3.767  0.3588  0.9325  0.4285
   66G       N2 1604   4.836   5.400   3.792 -0.7186  0.2368 -0.1170
   66G      H21 1605   4.787   5.428   3.876  0.2898  1.5630  0.0568
   66G      H22 1606   4.796   5.324   3.739 -0.3072 -1.5022  1.9130
   66G       N3 1607   5.006   5.408   3.647 -0.4661 -0.3348 -0.6392
   66G       C4 1608   5.133   5.453   3.631  0.1767  0.0234 -0.2533
   66G      C3' 1609   5.127   5.504   3.205 -0.2553  0.1514 -0.3711
   66G      H3' 1610   5.169   5.595   3.248 -0.6992 -0.3769  1.2569
   66G      C2' 1611   5.056   5.421   3.311 -0.7656  0.9269 -0.1663
   66G     H2'1 1612   4.988   5.484   3.369 -0.7602  1.5716 -0.8389
   66G      O2' 1613   4.984   5.317   3.253  1.0979  0.1486 -0.7919
   66G     HO'2 1614   4.950   5.339   3.166  0.7803  1.6569 -0.3136
   66G      O3' 1615   5.052   5.530   3.093  0.2205  0.5653 -0.0093
   67G        P 1616   4.958   5.662   3.088 -0.2480 -0.2245 -0.3672
   67G      O1P 1617   4.897   5.663   2.956 -0.7151  0.0647  0.1477
   67G      O2P 1618   5.039   5.782   3.128 -0.6895 -0.0406 -0.7183
   67G      O5' 1619   4.842   5.647   3.193 -0.2151 -0.1945  0.1452
   67G      C5' 1620   4.722   5.573   3.166 -0.4397 -0.3680 -0.2365
   67G     H5'1 1621   4.754   5.474   3.133 -1.3413  0.0182 -2.4371
   67G     H5'2 1622   4.662   5.613   3.084 -2.5427 -0.0412  1.3575
   67G      C4' 1623   4.642   5.564   3.293  0.8504 -0.3865  0.3900
   67G      H4' 1624   4.566   5.487   3.280  0.0111  0.6245 -0.8982
   67G      O4' 1625   4.713   5.517   3.408 -0.5535 -0.5696 -0.3347
   67G      C1' 1626   4.647   5.576   3.522  0.6829 -0.6096  0.4531
   67G      H1' 1627   4.605   5.501   3.590 -2.6060  0.0337 -0.6597
   67G       N9 1628   4.736   5.684   3.584  0.2264  0.4810  0.5244
   67G       C8 1629   4.867   5.706   3.545  0.5642  0.5913  0.5110
   67G       H8 1630   4.905   5.657   3.457  1.6372  1.0882  0.6729
   67G       N7 1631   4.936   5.787   3.626  0.0540  0.5338 -0.1920
   67G       C5 1632   4.844   5.800   3.732  0.3229  0.1183 -0.9826
   67G       C6 1633   4.856   5.855   3.863  0.4155 -0.0601 -0.2269
   67G       O6 1634   4.951   5.930   3.905  0.3884 -0.2891  1.0867
   67G       N1 1635   4.753   5.837   3.948 -0.6288 -0.2377  0.1904
   67G       H1 1636   4.754   5.884   4.037 -0.8316 -1.9551  1.1538
   67G       C2 1637   4.643   5.768   3.911  0.0177  0.5087 -0.4411
   67G       N2 1638   4.547   5.764   3.993 -0.1292  0.2517 -0.5014
   67G      H21 1639   4.542   5.821   4.077 -0.4208  0.3501 -0.5813
   67G      H22 1640   4.464   5.729   3.947 -0.2114 -0.3076  0.0620
   67G       N3 1641   4.623   5.714   3.790  0.7512 -0.1536 -0.3509
   67G       C4 1642   4.729   5.732   3.711 -0.3586  0.5394  0.4234
   67G      C3' 1643   4.568   5.691   3.320 -0.4067  0.3945  0.6196
   67G      H3' 1644   4.642   5.771   3.320  0.6026 -0.4799 -1.0435
   67G      C2' 1645   4.521   5.643   3.458  0.7974 -0.5730  0.3026
   67G     H2'1 1646   4.486   5.731   3.511  0.8863 -0.7186  0.6006
   67G      O2' 1647   4.408   5.561   3.446 -0.5704 -0.0997  0.6101
   67G     HO'2 1648   4.404   5.507   3.366 -3.4319  0.5440  0.1867
   67G      O3' 1649   4.462   5.724   3.226 -0.1065 -0.4168 -1.1926
   68A        P 1650   4.408   5.877   3.232  0.0620  0.3866  0.3407
   68A      O1P 1651   4.294   5.881   3.138  0.2129  0.5614  0.2301
   68A      O2P 1652   4.523   5.973   3.206  0.4884 -0.0800 -0.2481
   68A      O5' 1653   4.360   5.906   3.379 -0.5747 -0.0339  0.1149
   68A      C5' 1654   4.237   5.863   3.435  0.0718  0.6650  0.2453
   68A     H5'1 1655   4.224   5.754   3.434 -2.8863  0.9200  1.1659
   68A     H5'2 1656   4.154   5.910   3.382 -2.5895 -2.6269  1.0633
   68A      C4' 1657   4.219   5.900   3.583 -0.4095  0.1635  0.2661
   68A      H4' 1658   4.124   5.861   3.619 -0.2937 -0.1818  0.1960
   68A      O4' 1659   4.333   5.864   3.656  0.2735  0.1771 -0.8264
   68A      C1' 1660   4.354   5.959   3.755 -0.4961 -0.8040 -0.6314
   68A      H1' 1661   4.359   5.901   3.847  3.2023 -0.2260 -0.3099
   68A       N9 1662   4.485   6.029   3.743  0.1818 -0.3417 -0.0447
   68A       C8 1663   4.583   6.019   3.650 -0.0140 -0.4222 -0.0050
   68A       H8 1664   4.563   5.959   3.563  0.9119 -1.8742  0.7316
   68A       N7 1665   4.692   6.085   3.681 -0.2303  0.3984 -0.7091
   68A       C5 1666   4.664   6.136   3.805 -0.1087 -0.4842  0.4558
   68A       C6 1667   4.741   6.199   3.901 -0.3097  0.2851 -0.3661
   68A       N6 1668   4.869   6.220   3.895  0.0489  0.0245  0.0188
   68A      H61 1669   4.907   6.162   3.822 -0.9734 -0.7680  0.0922
   68A      H62 1670   4.922   6.253   3.974  1.6279 -2.2296 -0.0174
   68A       N1 1671   4.695   6.237   4.021  1.0211 -0.1775  0.2473
   68A       C2 1672   4.561   6.211   4.044 -0.6789 -0.0339  1.1572
   68A       H2 1673   4.526   6.257   4.135 -1.1822 -0.2191  1.0624
   68A       N3 1674   4.476   6.148   3.963 -0.0706 -0.2237  0.3504
   68A       C4 1675   4.539   6.107   3.848 -0.0078  0.2201 -0.4550
   68A      C3' 1676   4.209   6.052   3.601 -0.0196  0.0306  0.0420
   68A      H3' 1677   4.286   6.095   3.538  0.1296 -0.3870 -0.0661
   68A      C2' 1678   4.240   6.058   3.753  0.2832 -0.4601  0.0608
   68A     H2'1 1679   4.266   6.162   3.771 -1.7804  0.4898 -1.9959
   68A      O2' 1680   4.135   6.008   3.844 -0.4720 -0.0017  0.5145
   68A     HO'2 1681   4.166   6.036   3.931 -0.0555  5.0220 -0.9556
   68A      O3' 1682   4.076   6.089   3.565 -0.2671 -0.6217 -0.0318
   69A        P 1683   4.053   6.242   3.510  0.2109  0.1384 -0.3036
   69A      O1P 1684   3.909   6.263   3.508 -0.2120 -0.3811 -0.2118
   69A      O2P 1685   4.131   6.261   3.386 -0.0489 -0.3665  0.1734
   69A      O5' 1686   4.119   6.334   3.622  0.1691  0.1384  0.2088
   69A      C5' 1687   4.040   6.353   3.740 -0.4766 -0.5927 -0.0885
   69A     H5'1 1688   4.018   6.255   3.781  1.1958 -0.9478  0.0445
   69A     H5'2 1689   3.948   6.401   3.707 -1.1860 -1.1432  1.0149
   69A      C4' 1690   4.110   6.441   3.841  0.1018 -0.5718 -0.1143
   69A      H4' 1691   4.037   6.455   3.920  1.9343 -0.6891  1.6942
   69A      O4' 1692   4.232   6.388   3.883 -0.1073 -0.5925 -0.1158
   69A      C1' 1693   4.318   6.483   3.941  0.4467 -0.2467 -0.0106
   69A      H1' 1694   4.339   6.480   4.047  0.4482  1.5592  0.0684
   69A       N9 1695   4.449   6.495   3.872 -0.2385  0.2498  0.0600
   69A       C8 1696   4.487   6.449   3.752 -0.7422  0.4839  0.0808
   69A       H8 1697   4.421   6.398   3.684  2.0883 -0.8902 -1.8331
   69A       N7 1698   4.618   6.445   3.740 -0.3002 -0.0932  0.5354
   69A       C5 1699   4.667   6.506   3.858  0.0334  0.2819  0.2992
   69A       C6 1700   4.796   6.545   3.917  0.1580 -1.5266 -0.2747
   69A       N6 1701   4.913   6.517   3.857  0.4287 -0.3299 -0.8663
   69A      H61 1702   4.915   6.476   3.765 -1.8488 -1.1572 -0.6349
   69A      H62 1703   5.001   6.502   3.905  0.7038  1.0537 -0.8917
   69A       N1 1704   4.808   6.579   4.042  0.2120  0.5486 -0.2913
   69A       C2 1705   4.702   6.604   4.110 -0.1605 -0.3072  0.2216
   69A       H2 1706   4.727   6.642   4.209  3.5686 -1.5924 -0.0748
   69A       N3 1707   4.571   6.590   4.066 -0.2927  0.6314 -0.3814
   69A       C4 1708   4.559   6.540   3.942 -0.2298  0.6161  0.0040
   69A      C3' 1709   4.135   6.586   3.807 -0.4312 -0.4064 -0.2626
   69A      H3' 1710   4.186   6.579   3.711  0.3716  2.9406 -0.2054
   69A      C2' 1711   4.240   6.618   3.919 -1.1237 -0.6862 -0.0533
   69A     H2'1 1712   4.313   6.688   3.879 -2.2085  2.3391  2.8201
   69A      O2' 1713   4.190   6.657   4.042 -0.3641 -0.6539 -0.9564
   69A     HO'2 1714   4.199   6.752   4.040  0.1614 -0.6927 -0.7297
   69A      O3' 1715   4.023   6.672   3.794  0.1876 -0.2716  0.0121
   70U        P 1716   4.029   6.810   3.720 -0.0837 -0.1743 -0.1032
   70U      O1P 1717   3.890   6.852   3.712  0.0891 -0.4110  0.0012
   70U      O2P 1718   4.112   6.803   3.597  0.2553  0.2233 -0.3387
   70U      O5' 1719   4.109   6.906   3.824  0.1863 -0.3660  0.1352
   70U      C5' 1720   4.051   6.983   3.926  0.4601 -0.2569 -0.7055
   70U     H5'1 1721   3.997   6.921   3.998  1.2945 -0.4797 -0.2540
   70U     H5'2 1722   3.984   7.055   3.880  0.2671 -0.2661 -0.4431
   70U      C4' 1723   4.160   7.049   4.017 -0.3896 -0.2176 -0.3238
   70U      H4' 1724   4.110   7.090   4.104 -1.0593  1.7433 -1.5720
   70U      O4' 1725   4.260   6.955   4.058 -0.2336  0.2572  0.1513
   70U      C1' 1726   4.385   7.019   4.073 -0.4724 -0.9177  0.0367
   70U      H1' 1727   4.410   7.023   4.179 -0.2004 -0.5857 -0.0362
   70U       N1 1728   4.503   6.969   3.997 -0.0794  0.0774 -0.2840
   70U       C6 1729   4.487   6.915   3.870  1.0085 -0.4147 -0.3719
   70U       H6 1730   4.385   6.902   3.839  0.5140 -0.9460  1.3956
   70U       C5 1731   4.595   6.889   3.794 -0.2896  0.6083  0.3912
   70U       H5 1732   4.578   6.857   3.692 -0.9341  0.5392  0.5152
   70U       C4 1733   4.729   6.910   3.844  0.2212 -0.0678 -0.4013
   70U       O4 1734   4.827   6.889   3.777 -0.2711 -0.0580 -0.0797
   70U       N3 1735   4.735   6.948   3.972 -0.2413  0.0348 -0.2926
   70U       H3 1736   4.827   6.957   4.013 -1.1613  0.3558  1.8609
   70U       C2 1737   4.630   6.996   4.049  0.3042  0.5012  0.2420
   70U       O2 1738   4.654   7.062   4.150 -0.2488 -0.3353 -0.2517
   70U      C3' 1739   4.238   7.158   3.945 -0.1080  0.6632  0.1829
   70U      H3' 1740   4.263   7.121   3.845  0.2616 -0.8855  0.8248
   70U      C2' 1741   4.363   7.163   4.025 -0.3057 -0.2400 -0.3484
   70U     H2'1 1742   4.454   7.192   3.972  0.2211 -2.3855 -0.6870
   70U      O2' 1743   4.339   7.249   4.135 -0.3320 -0.2364 -0.1863
   70U     HO'2 1744   4.324   7.340   4.108 -0.6126 -0.5790 -1.2009
   70U      O3' 1745   4.175   7.280   3.937 -0.1513 -0.0241 -0.2473
   71A        P 1746   4.226   7.395   3.840 -0.2374 -0.1553 -0.3205
   71A      O1P 1747   4.122   7.499   3.851 -0.0347  0.0756 -0.2979
   71A      O2P 1748   4.266   7.334   3.709 -0.8670 -0.3772  0.3949
   71A      O5' 1749   4.352   7.446   3.906 -0.5779 -0.3592  0.8890
   71A      C5' 1750   4.351   7.547   4.008 -0.1048  0.0218 -0.7986
   71A     H5'1 1751   4.296   7.513   4.095  1.1045  0.7297  0.2854
   71A     H5'2 1752   4.295   7.636   3.978 -0.2052  0.3786  0.3996
   71A      C4' 1753   4.496   7.587   4.063 -0.1543 -0.2883 -0.3892
   71A      H4' 1754   4.479   7.658   4.144  1.9261 -0.0791 -0.0997
   71A      O4' 1755   4.565   7.474   4.106  0.4488  0.2372  0.1258
   71A      C1' 1756   4.703   7.486   4.063 -0.1925  0.2295  0.7494
   71A      H1' 1757   4.764   7.467   4.152 -1.4667  2.9809  2.3569
   71A       N9 1758   4.739   7.393   3.950  0.0046  0.3567  0.0736
   71A       C8 1759   4.663   7.325   3.864 -0.1966  0.3783  0.9662
   71A       H8 1760   4.555   7.336   3.860 -0.3540 -1.2349  0.2959
   71A       N7 1761   4.732   7.249   3.780 -0.6415 -0.3281 -0.2537
   71A       C5 1762   4.864   7.270   3.816 -0.3766  0.3318  0.4244
   71A       C6 1763   4.987   7.210   3.781  0.1332 -0.5543  1.0283
   71A       N6 1764   5.006   7.114   3.693 -0.7713  0.6490  0.2733
   71A      H61 1765   4.926   7.057   3.669  1.5378 -2.4614 -0.6912
   71A      H62 1766   5.099   7.075   3.686 -2.3641 -3.3284 -2.2928
   71A       N1 1767   5.101   7.252   3.841  0.1011 -0.1279 -0.6516
   71A       C2 1768   5.092   7.345   3.931  0.0481  0.3626  0.1681
   71A       H2 1769   5.188   7.373   3.973  1.0640  2.7520 -3.3300
   71A       N3 1770   4.987   7.410   3.985  0.3039  0.2359  0.8273
   71A       C4 1771   4.873   7.361   3.923 -0.4779 -0.7153  0.9298
   71A      C3' 1772   4.586   7.657   3.962 -0.5653 -0.4836 -0.9083
   71A      H3' 1773   4.590   7.619   3.860 -0.7852  1.2202 -1.5868
   71A      C2' 1774   4.724   7.631   4.029  0.1664 -0.1322 -0.3599
   71A     H2'1 1775   4.811   7.657   3.969  0.6581  0.7506  0.6933
   71A      O2' 1776   4.743   7.702   4.152 -0.3247 -0.3835  0.3069
   71A     HO'2 1777   4.717   7.644   4.224  1.8565 -1.3959  0.3716
   71A      O3' 1778   4.574   7.797   3.959  0.3459 -0.4814 -0.2693
   72G        P 1779   4.593   7.887   3.824  0.0051  0.3894 -0.0719
   72G      O1P 1780   4.547   8.024   3.841 -0.2066 -0.2586  0.0282
   72G      O2P 1781   4.539   7.801   3.710 -0.0934  0.6152  0.0503
   72G      O5' 1782   4.750   7.881   3.810 -0.0621  0.7289  0.3165
   72G      C5' 1783   4.840   7.966   3.882  0.7763 -0.1365 -0.8139
   72G     H5'1 1784   4.809   7.969   3.987 -1.2327 -1.5377 -1.2881
   72G     H5'2 1785   4.815   8.065   3.844 -0.5380 -0.2682 -0.3435
   72G      C4' 1786   4.988   7.931   3.870  0.0529  0.0047  0.7929
   72G      H4' 1787   5.041   8.005   3.930 -0.3733  1.3053 -0.3706
   72G      O4' 1788   5.011   7.799   3.906 -0.3474  0.3232 -0.7678
   72G      C1' 1789   5.108   7.739   3.821 -0.6396  0.9970  0.1977
   72G      H1' 1790   5.190   7.694   3.876 -1.8110 -0.5562  0.7351
   72G       N9 1791   5.051   7.643   3.725  0.1310  0.0378  0.1176
   72G       C8 1792   4.920   7.628   3.685 -0.2348  0.2461  0.3782
   72G       H8 1793   4.834   7.675   3.732 -1.8847 -2.3728  0.1687
   72G       N7 1794   4.909   7.534   3.594 -0.4856  0.1009  0.1520
   72G       C5 1795   5.045   7.489   3.573 -0.1124  0.9778  0.2440
   72G       C6 1796   5.103   7.380   3.497  0.4873 -0.3387  0.5921
   72G       O6 1797   5.040   7.285   3.445  0.3418  0.1578  0.8954
   72G       N1 1798   5.237   7.369   3.507 -0.4613 -0.0345  0.4976
   72G       H1 1799   5.277   7.296   3.450  0.1830 -1.9751  3.2672
   72G       C2 1800   5.312   7.457   3.581  0.5761 -0.3029  0.5779
   72G       N2 1801   5.441   7.444   3.569 -0.1770 -0.6357 -0.1106
   72G      H21 1802   5.483   7.384   3.500 -0.9345 -0.1525 -1.0252
   72G      H22 1803   5.495   7.510   3.623 -1.4609 -1.4197  2.2807
   72G       N3 1804   5.264   7.549   3.652  0.7528 -0.5768 -0.2504
   72G       C4 1805   5.129   7.564   3.644  0.2342  0.4284  0.3427
   72G      C3' 1806   5.049   7.955   3.729 -0.1389  0.6156 -0.4857
   72G      H3' 1807   4.978   7.919   3.655 -1.4567  0.6434  0.7213
   72G      C2' 1808   5.171   7.856   3.747  0.0493 -0.6937  0.1950
   72G     H2'1 1809   5.230   7.833   3.658  1.8067  0.2132  1.0708
   72G      O2' 1810   5.271   7.907   3.840 -0.0952 -0.1115 -0.0587
   72G     HO'2 1811   5.277   7.999   3.817  0.7529 -0.4299 -1.1633
   72G      O3' 1812   5.082   8.092   3.717 -0.3219 -0.4248  0.3954
   73A        P 1813   5.092   8.164   3.578 -0.4736 -0.0453  0.1560
   73A      O1P 1814   5.129   8.306   3.589  0.3205  0.1508 -0.0826
   73A      O2P 1815   4.972   8.134   3.496  0.3391  0.7771  0.0276
   73A      O5' 1816   5.217   8.091   3.510  0.2279  0.5191  0.3186
   73A      C5' 1817   5.349   8.112   3.556  0.6604  0.9112 -0.1233
   73A     H5'1 1818   5.357   8.093   3.663 -1.8086  0.1541  0.0033
   73A     H5'2 1819   5.379   8.212   3.525 -0.7139  0.4349 -3.4950
   73A      C4' 1820   5.444   8.005   3.489 -0.9570  0.0564 -0.0353
   73A      H4' 1821   5.547   8.034   3.513 -1.6090  2.3898  0.2556
   73A      O4' 1822   5.421   7.869   3.522  0.2215 -0.0848 -0.0794
   73A      C1' 1823   5.436   7.798   3.400 -1.6098 -0.4922 -0.8951
   73A      H1' 1824   5.503   7.713   3.409  0.4372  1.2198  2.1333
   73A       N9 1825   5.310   7.752   3.341  0.0594  0.6078  0.2363
   73A       C8 1826   5.182   7.796   3.352 -0.4300  1.1443 -0.0680
   73A       H8 1827   5.153   7.882   3.411 -2.3459 -0.1381  0.9704
   73A       N7 1828   5.088   7.717   3.305  0.0717 -0.3806  0.1380
   73A       C5 1829   5.164   7.611   3.257 -0.2706 -0.7935 -0.4141
   73A       C6 1830   5.133   7.492   3.184 -0.3426 -0.3936  0.4664
   73A       N6 1831   5.018   7.444   3.154 -0.1225 -0.6612 -0.1332
   73A      H61 1832   4.932   7.488   3.183  0.3953 -0.4595  1.1312
   73A      H62 1833   5.031   7.357   3.103  2.2902 -0.8543  0.6772
   73A       N1 1834   5.226   7.416   3.137  0.5024 -0.1518  0.3299
   73A       C2 1835   5.356   7.452   3.155  0.3592 -1.0492 -0.7032
   73A       H2 1836   5.433   7.381   3.126  1.3911  0.9445 -3.1713
   73A       N3 1837   5.402   7.556   3.220 -0.0124 -0.4006  0.1041
   73A       C4 1838   5.300   7.636   3.264 -0.3901 -0.4001  0.3817
   73A      C3' 1839   5.435   8.027   3.340 -0.3261  0.0465  0.2804
   73A      H3' 1840   5.335   8.046   3.303  0.2227  0.9563 -0.8064
   73A      C2' 1841   5.501   7.895   3.297  0.5164 -0.4775 -0.2431
   73A     H2'1 1842   5.481   7.872   3.192 -0.1774  0.8577 -0.4290
   73A      O2' 1843   5.640   7.885   3.318  1.2036  0.6439 -0.0033
   73A     HO'2 1844   5.660   7.800   3.277 -0.0349  0.1648  0.3184
   73A      O3' 1845   5.506   8.137   3.295 -0.3189 -0.1363 -0.2769
   74U        P 1846   5.505   8.184   3.142  0.1221 -0.1442  0.1078
   74U      O1P 1847   5.577   8.317   3.125  0.3088  0.0786  0.0712
   74U      O2P 1848   5.365   8.167   3.090 -0.7863  0.3667  0.8536
   74U      O5' 1849   5.586   8.072   3.056 -0.5993  0.2581  0.0839
   74U      C5' 1850   5.721   8.062   3.046  0.8146  1.2242 -0.0076
   74U     H5'1 1851   5.758   8.036   3.145 -0.1505 -2.0324 -0.3771
   74U     H5'2 1852   5.751   8.160   3.009  0.6729  2.1829  2.2424
   74U      C4' 1853   5.768   7.952   2.954  1.0404  0.1764 -0.1451
   74U      H4' 1854   5.877   7.952   2.956  1.1462 -3.3685  0.6792
   74U      O4' 1855   5.720   7.821   3.007 -0.4399 -0.4783  0.1881
   74U      C1' 1856   5.699   7.737   2.892  0.2560  0.5233  0.1708
   74U      H1' 1857   5.763   7.649   2.895  0.5337  0.4965 -2.7696
   74U       N1 1858   5.560   7.695   2.879 -0.2799  0.3750 -0.5038
   74U       C6 1859   5.453   7.779   2.903 -0.6449  0.2841  0.0833
   74U       H6 1860   5.472   7.874   2.951  0.8180  0.0370  0.0577
   74U       C5 1861   5.328   7.729   2.876 -0.6714 -0.5334 -0.3713
   74U       H5 1862   5.238   7.784   2.898 -2.4871 -2.8561 -1.5457
   74U       C4 1863   5.303   7.599   2.814  0.2479 -0.2275  0.3266
   74U       O4 1864   5.189   7.558   2.781 -0.2233 -0.1366 -0.0219
   74U       N3 1865   5.420   7.528   2.792 -0.3242 -0.2130 -0.1636
   74U       H3 1866   5.410   7.446   2.733  0.7036 -0.2889 -0.2438
   74U       C2 1867   5.543   7.561   2.827 -0.2754  0.4007  0.5111
   74U       O2 1868   5.629   7.485   2.796 -0.4430 -0.5894  1.5646
   74U      C3' 1869   5.730   7.956   2.805 -0.5771  0.9660 -1.2674
   74U      H3' 1870   5.622   7.969   2.798 -0.8611 -1.4743 -2.5518
   74U      C2' 1871   5.744   7.808   2.758  0.3617  0.5344 -0.7277
   74U     H2'1 1872   5.690   7.775   2.669  0.2518  1.2901 -0.9525
   74U      O2' 1873   5.885   7.790   2.745 -0.2236  0.1605 -0.0572
   74U     HO'2 1874   5.908   7.787   2.652 -0.4281 -2.2549 -0.0821
   74U      O3' 1875   5.799   8.051   2.730  0.2321 -0.1544  0.5800
   75A        P 1876   5.732   8.113   2.599  0.1846  0.0694 -0.2191
   75A      O1P 1877   5.837   8.200   2.545 -0.5347  0.3532  0.7596
   75A      O2P 1878   5.607   8.186   2.637 -0.2630  0.6196  0.2385
   75A      O5' 1879   5.702   8.003   2.486  0.1582 -0.1005  0.2568
   75A      C5' 1880   5.805   7.944   2.410  0.5300 -0.7290 -0.9685
   75A     H5'1 1881   5.898   7.931   2.467  0.7590  0.3300 -1.0717
   75A     H5'2 1882   5.837   8.021   2.339  0.2181 -0.6202 -0.9926
   75A      C4' 1883   5.769   7.818   2.335 -0.3128  0.1059 -0.2359
   75A      H4' 1884   5.857   7.759   2.313  1.2629  2.1651  0.2726
   75A      O4' 1885   5.695   7.727   2.425 -0.0329 -1.0253 -0.0474
   75A      C1' 1886   5.586   7.661   2.357 -0.0360  0.3357  0.3679
   75A      H1' 1887   5.603   7.554   2.366  0.9859  0.2541 -1.7128
   75A       N9 1888   5.453   7.696   2.409  0.6879 -0.1679  0.1244
   75A       C8 1889   5.404   7.822   2.462 -0.5751 -0.1025  0.3578
   75A       H8 1890   5.464   7.911   2.456 -1.5617  0.5951  0.6910
   75A       N7 1891   5.281   7.817   2.509 -0.2946 -0.0038  0.3167
   75A       C5 1892   5.240   7.688   2.470  0.6657  0.4573  0.4970
   75A       C6 1893   5.118   7.622   2.468 -0.0351  0.4436  0.7532
   75A       N6 1894   5.006   7.661   2.520  0.0018  0.7539  0.7994
   75A      H61 1895   4.991   7.756   2.554 -2.1867 -0.2128  2.8333
   75A      H62 1896   4.928   7.597   2.517  0.2985  0.4287 -0.0425
   75A       N1 1897   5.102   7.503   2.403 -0.3474 -0.0021 -0.1149
   75A       C2 1898   5.207   7.456   2.345 -1.1840  0.2702 -0.0177
   75A       H2 1899   5.204   7.363   2.291  1.9389 -0.2992  0.5930
   75A       N3 1900   5.333   7.503   2.344 -0.1890 -0.1334 -0.1956
   75A       C4 1901   5.341   7.623   2.411  0.0281 -0.2456 -0.0220
   75A      C3' 1902   5.683   7.837   2.217  0.3985 -0.2869  0.2958
   75A      H3' 1903   5.611   7.917   2.232  0.3480  0.0790 -1.6419
   75A      C2' 1904   5.613   7.700   2.207 -0.3494 -0.2852  0.2707
   75A     H2'1 1905   5.520   7.699   2.151 -0.3276  1.4113  0.1552
   75A      O2' 1906   5.700   7.597   2.163 -0.1030 -0.9778 -0.3902
   75A     HO'2 1907   5.789   7.633   2.151 -1.2006  2.4575  0.5736
   75A      O3' 1908   5.757   7.865   2.104  0.1152  0.8014  0.5888
   76A        P 1909   5.700   7.932   1.969 -0.5397 -0.4130  0.3656
   76A      O1P 1910   5.812   7.946   1.871  0.4253  0.1344  0.0498
   76A      O2P 1911   5.621   8.047   2.007 -0.1603 -0.0785  0.1934
   76A      O5' 1912   5.596   7.823   1.916 -0.7802  0.4547 -0.6329
   76A      C5' 1913   5.652   7.720   1.848  0.2441  0.6441 -0.2779
   76A     H5'1 1914   5.733   7.673   1.904 -0.0399  1.8695  1.2079
   76A     H5'2 1915   5.694   7.770   1.760 -1.4878  1.8877 -0.4540
   76A      C4' 1916   5.545   7.616   1.818 -0.2214  0.6613  0.3921
   76A      H4' 1917   5.604   7.532   1.782  0.7210  1.2926  0.4193
   76A      O4' 1918   5.481   7.575   1.933  0.5177  0.2257 -0.0390
   76A      C1' 1919   5.349   7.544   1.910 -0.0599 -0.3862 -0.5090
   76A      H1' 1920   5.327   7.444   1.945 -3.1013  0.8199  1.4604
   76A       N9 1921   5.257   7.631   1.989  0.4657  0.7024 -0.1086
   76A       C8 1922   5.274   7.753   2.049 -0.2808 -0.3193  0.2620
   76A       H8 1923   5.361   7.817   2.038 -2.2554  2.3012 -1.2801
   76A       N7 1924   5.163   7.801   2.104 -0.3471  0.8696  0.5563
   76A       C5 1925   5.077   7.695   2.096  0.0430  0.0917 -0.1607
   76A       C6 1926   4.947   7.671   2.147 -0.5169 -0.3684  0.2229
   76A       N6 1927   4.871   7.751   2.215 -0.2777 -0.0165  0.0970
   76A      H61 1928   4.909   7.843   2.234 -0.0565  0.6772 -3.1408
   76A      H62 1929   4.777   7.724   2.237  0.0340 -3.9035 -2.5023
   76A       N1 1930   4.880   7.557   2.123 -0.1656  0.1831 -0.1512
   76A       C2 1931   4.950   7.466   2.054 -0.1206  0.9553 -0.1965
   76A       H2 1932   4.905   7.371   2.029  1.1739 -0.1167  1.3151
   76A       N3 1933   5.070   7.472   2.001  0.0649 -0.8914 -0.3257
   76A       C4 1934   5.132   7.590   2.029  1.1460  0.5506 -0.2542
   76A      C3' 1935   5.436   7.663   1.720  0.1917  0.3292 -0.4398
   76A      H3' 1936   5.400   7.761   1.751 -2.3340 -0.7177  0.2039
   76A      C2' 1937   5.323   7.559   1.752 -0.2117  0.4762  0.0523
   76A     H2'1 1938   5.218   7.585   1.736 -0.4974  0.3060  1.5219
   76A      O2' 1939   5.347   7.430   1.692 -0.2431 -0.2161 -0.3100
   76A     HO'2 1940   5.418   7.440   1.629 -1.0106 -1.3783 -1.4085
   76A      O3' 1941   5.486   7.659   1.586 -0.3439 -0.2386  0.1784
   77U        P 1942   5.414   7.743   1.474  0.3271 -0.2366 -0.0184
   77U      O1P 1943   5.476   7.693   1.346 -0.5378 -0.1521  0.5374
   77U      O2P 1944   5.427   7.885   1.512  0.2162  0.3008  0.6834
   77U      O5' 1945   5.256   7.706   1.474  0.2843  0.0023  0.1483
   77U      C5' 1946   5.211   7.579   1.413 -0.1463 -0.4080  0.2296
   77U     H5'1 1947   5.266   7.498   1.459  0.2255  0.1356  0.7574
   77U     H5'2 1948   5.223   7.573   1.305  0.1304  2.4431  0.0084
   77U      C4' 1949   5.062   7.560   1.451 -0.5753 -0.0370 -0.0932
   77U      H4' 1950   5.036   7.464   1.405 -0.3109 -0.4329  0.5600
   77U      O4' 1951   5.039   7.558   1.592 -0.3878  0.1207  0.0205
   77U      C1' 1952   4.902   7.598   1.622 -1.0729  0.3922 -0.2055
   77U      H1' 1953   4.842   7.511   1.649 -0.8290  0.8847  2.1390
   77U       N1 1954   4.907   7.708   1.723 -0.4808  0.3728 -0.0369
   77U       C6 1955   5.010   7.800   1.726  0.6304 -0.6673 -0.2455
   77U       H6 1956   5.087   7.785   1.651 -0.0056 -4.9009 -0.2853
   77U       C5 1957   5.014   7.900   1.822  0.3952 -0.4360  0.4780
   77U       H5 1958   5.091   7.976   1.819  0.0536 -0.0101  1.8441
   77U       C4 1959   4.905   7.915   1.915  0.5505 -0.2035 -0.5273
   77U       O4 1960   4.895   7.999   2.000  0.1513  0.0964 -0.0083
   77U       N3 1961   4.799   7.831   1.897  0.0011 -0.1021  0.1333
   77U       H3 1962   4.715   7.846   1.951 -0.0851  0.6471 -0.1953
   77U       C2 1963   4.794   7.729   1.809 -0.0678 -0.1588 -0.3507
   77U       O2 1964   4.689   7.665   1.800 -0.0200 -0.1171 -0.1305
   77U      C3' 1965   4.971   7.670   1.401  0.1721 -0.5457  0.0427
   77U      H3' 1966   5.013   7.769   1.421 -1.5496  0.1861  0.2056
   77U      C2' 1967   4.845   7.651   1.488 -0.0316  0.4957  0.0747
   77U     H2'1 1968   4.782   7.740   1.492  0.1361  0.6545 -0.5670
   77U      O2' 1969   4.766   7.541   1.442 -0.2521  0.2224 -0.8717
   77U     HO'2 1970   4.784   7.531   1.348 -2.1148 -0.9235 -1.1740
   77U      O3' 1971   4.945   7.656   1.259  0.7526  0.0732  0.2782
   78U        P 1972   4.901   7.779   1.169 -0.7414 -0.3780  0.4916
   78U      O1P 1973   4.877   7.724   1.038 -0.0592 -0.2140  0.0058
   78U      O2P 1974   5.001   7.880   1.184  0.0159  0.4481  0.3746
   78U      O5' 1975   4.769   7.834   1.231  0.0410  0.0474  0.0933
   78U      C5' 1976   4.643   7.773   1.211 -0.0443  0.7459 -0.4616
   78U     H5'1 1977   4.646   7.671   1.248  2.3494  0.9959  0.2501
   78U     H5'2 1978   4.607   7.787   1.109 -0.0598  3.1339 -0.1956
   78U      C4' 1979   4.538   7.846   1.295  0.5620 -0.6623  0.0852
   78U      H4' 1980   4.444   7.795   1.271 -0.5524  1.0579  0.5551
   78U      O4' 1981   4.562   7.847   1.435  0.4375  0.4602  0.4582
   78U      C1' 1982   4.484   7.956   1.486 -0.4412  0.1939 -0.0435
   78U      H1' 1983   4.389   7.912   1.517 -1.4898  1.0746 -1.8505
   78U       N1 1984   4.557   8.019   1.604  0.0112 -1.1629  0.3999
   78U       C6 1985   4.685   8.071   1.592 -0.5435 -0.0525  0.0917
   78U       H6 1986   4.741   8.055   1.501 -1.1604 -1.0634 -0.1326
   78U       C5 1987   4.737   8.141   1.702  0.1130 -0.0443  0.5683
   78U       H5 1988   4.840   8.172   1.697  0.4597 -0.6966  2.7210
   78U       C4 1989   4.661   8.165   1.821 -0.0161 -0.3937  0.3428
   78U       O4 1990   4.704   8.220   1.921 -0.1768  0.3548  0.0995
   78U       N3 1991   4.537   8.115   1.820 -0.8025 -0.5174 -0.3518
   78U       H3 1992   4.480   8.138   1.901  1.7544 -0.6624  1.6046
   78U       C2 1993   4.483   8.049   1.717  1.3850  0.4639  0.4154
   78U       O2 1994   4.359   8.020   1.724  0.1621 -0.6578  0.0528
   78U      C3' 1995   4.518   7.992   1.256 -0.5737 -0.0448 -0.1146
   78U      H3' 1996   4.619   8.027   1.235 -0.4265  0.3041  1.1272
   78U      C2' 1997   4.455   8.057   1.384  0.6927  0.0310  0.0640
   78U     H2'1 1998   4.504   8.148   1.419  0.7197 -0.4196  1.2376
   78U      O2' 1999   4.316   8.070   1.388  0.9819 -0.1865 -0.0589
   78U     HO'2 2000   4.296   8.114   1.305 -1.4843 -1.9525 -0.5329
   78U      O3' 2001   4.444   8.013   1.139 -0.8653  0.1334  0.0833
   79A        P 2002   4.453   8.144   1.057 -0.0147  0.0179 -0.3146
   79A      O1P 2003   4.382   8.110   0.932 -0.5490 -0.7552 -0.2457
   79A      O2P 2004   4.594   8.202   1.050 -1.1199 -0.0561  0.3136
   79A      O5' 2005   4.346   8.234   1.143 -0.1954 -0.4703  0.0795
   79A      C5' 2006   4.204   8.232   1.118 -0.0493  0.0644 -0.1159
   79A     H5'1 2007   4.161   8.133   1.137  0.1915  0.1011  0.6600
   79A     H5'2 2008   4.183   8.258   1.015 -1.0187 -1.9587 -0.4860
   79A      C4' 2009   4.128   8.336   1.204 -0.5390  0.1381 -0.0157
   79A      H4' 2010   4.029   8.346   1.160 -0.8219 -1.7174  0.1199
   79A      O4' 2011   4.110   8.293   1.338  0.2382  0.1956  0.0496
   79A      C1' 2012   4.107   8.413   1.421  0.2822  0.5466  0.4799
   79A      H1' 2013   4.011   8.431   1.470  0.3771  1.3813  0.3813
   79A       N9 2014   4.219   8.395   1.515 -0.4311  0.0839  0.0701
   79A       C8 2015   4.350   8.357   1.486  0.0987  0.1376 -0.2165
   79A       H8 2016   4.379   8.319   1.389  1.4316 -1.6609  0.8250
   79A       N7 2017   4.437   8.365   1.584  0.2977  0.0937 -0.2572
   79A       C5 2018   4.363   8.436   1.678 -0.0028  0.0631  0.1024
   79A       C6 2019   4.385   8.492   1.803  0.3897  0.0162  0.3002
   79A       N6 2020   4.505   8.502   1.859 -0.5227  0.2930  0.0703
   79A      H61 2021   4.588   8.476   1.807 -0.5953  1.5425 -0.6956
   79A      H62 2022   4.507   8.536   1.954  1.2051 -0.8200  0.4905
   79A       N1 2023   4.285   8.542   1.876 -0.1979  0.1187 -0.8232
   79A       C2 2024   4.165   8.543   1.824  0.1406 -0.1857  0.2054
   79A       H2 2025   4.087   8.588   1.885 -1.0280  3.1120 -3.3247
   79A       N3 2026   4.128   8.499   1.705 -0.3946  0.4550 -0.2340
   79A       C4 2027   4.231   8.446   1.639  0.3968  0.3304 -0.7735
   79A      C3' 2028   4.193   8.474   1.204  0.2746  0.3944  0.4515
   79A      H3' 2029   4.296   8.454   1.231 -0.2465 -0.6719  1.7125
   79A      C2' 2030   4.130   8.539   1.330 -0.6984 -0.1947 -0.7067
   79A     H2'1 2031   4.204   8.603   1.378 -0.7525 -2.6892  3.2225
   79A      O2' 2032   3.997   8.601   1.334  0.3143 -0.0875  0.4616
   79A     HO'2 2033   3.999   8.685   1.382  1.8450  0.2539 -0.1511
   79A      O3' 2034   4.178   8.553   1.083  0.4040  0.3581 -0.0420
   80A        P 2035   4.265   8.680   1.054  0.0037  0.2870  0.0458
   80A      O1P 2036   4.221   8.738   0.921 -0.7932  0.3922  0.7529
   80A      O2P 2037   4.409   8.644   1.064  0.1301  0.2734 -0.5381
   80A      O5' 2038   4.233   8.781   1.163 -0.0949 -0.4682  0.1318
   80A      C5' 2039   4.117   8.864   1.147 -0.0988 -0.1373  0.5827
   80A     H5'1 2040   4.031   8.802   1.122  0.0377  0.0416 -0.3823
   80A     H5'2 2041   4.135   8.932   1.064 -0.9902 -0.3208  0.2200
   80A      C4' 2042   4.084   8.944   1.277 -0.3215  0.3989  0.4488
   80A      H4' 2043   3.981   8.978   1.266  0.3777  2.0442 -1.8238
   80A      O4' 2044   4.089   8.852   1.390  0.1842 -0.1702  0.2378
   80A      C1' 2045   4.131   8.925   1.502 -0.4481 -0.1488  0.6654
   80A      H1' 2046   4.058   8.916   1.582  0.0596 -0.8880  1.0577
   80A       N9 2047   4.257   8.866   1.541 -0.0766 -0.2979 -0.0973
   80A       C8 2048   4.355   8.797   1.467  0.1121  0.1103  0.2915
   80A       H8 2049   4.344   8.777   1.361 -3.8650  2.9380 -0.0524
   80A       N7 2050   4.460   8.772   1.537  0.0775  0.2945 -0.5857
   80A       C5 2051   4.435   8.834   1.662 -0.3602 -0.0491  0.1362
   80A       C6 2052   4.507   8.843   1.782  0.4970 -0.3973  0.1723
   80A       N6 2053   4.624   8.794   1.804 -0.3395  0.2834 -0.3192
   80A      H61 2054   4.658   8.727   1.737 -0.8465  0.8379 -1.1429
   80A      H62 2055   4.667   8.804   1.895  0.2037  0.7315 -0.6273
   80A       N1 2056   4.453   8.903   1.893  0.6953 -0.1605 -0.2213
   80A       C2 2057   4.327   8.952   1.891 -0.4824  0.1893  0.5801
   80A       H2 2058   4.293   9.006   1.978  0.4322  0.8167  0.5538
   80A       N3 2059   4.250   8.955   1.781 -0.4965 -0.1267  0.3923
   80A       C4 2060   4.306   8.883   1.671  0.6844 -0.3210  0.2591
   80A      C3' 2061   4.178   9.065   1.307 -0.0164  0.1925 -0.7036
   80A      H3' 2062   4.279   9.026   1.300 -0.2300 -1.0716  2.0733
   80A      C2' 2063   4.147   9.077   1.462 -0.3138  1.0427  0.5964
   80A     H2'1 2064   4.241   9.113   1.505  0.7186  1.0494 -1.5084
   80A      O2' 2065   4.037   9.153   1.497  0.7752 -0.4984  0.5805
   80A     HO'2 2066   4.008   9.200   1.418 -0.9291 -0.5671  1.1346
   80A      O3' 2067   4.152   9.179   1.227  0.3517 -0.6664 -0.0908
   81U        P 2068   4.253   9.294   1.238  0.2267 -0.5735 -0.0041
   81U      O1P 2069   4.183   9.404   1.172  0.2914  0.0381  0.9643
   81U      O2P 2070   4.370   9.258   1.166 -0.1051 -0.4353 -0.2089
   81U      O5' 2071   4.286   9.344   1.382  0.4038 -0.2915  0.3037
   81U      C5' 2072   4.209   9.438   1.456 -0.3272  0.3295 -0.9829
   81U     H5'1 2073   4.107   9.401   1.462  0.0224 -0.5340  0.1694
   81U     H5'2 2074   4.222   9.539   1.418  4.0090 -0.0315 -0.9382
   81U      C4' 2075   4.262   9.426   1.603  0.2617 -0.4152  1.2082
   81U      H4' 2076   4.187   9.472   1.667  0.2958 -0.8153  1.5438
   81U      O4' 2077   4.283   9.305   1.664  0.1663  0.0933  0.0006
   81U      C1' 2078   4.392   9.322   1.761  0.5108 -0.2123  0.8719
   81U      H1' 2079   4.356   9.288   1.858 -1.4764 -2.7588 -0.6183
   81U       N1 2080   4.509   9.236   1.729 -0.1278 -0.0353  0.5717
   81U       C6 2081   4.532   9.180   1.606 -0.4593  0.7802  0.4034
   81U       H6 2082   4.461   9.188   1.526 -3.2798 -1.0845  2.5368
   81U       C5 2083   4.632   9.091   1.585 -0.2019 -0.2623  0.6784
   81U       H5 2084   4.652   9.051   1.487  0.4802  0.0928  0.6663
   81U       C4 2085   4.729   9.067   1.686 -0.7181 -0.0598 -0.9748
   81U       O4 2086   4.821   8.989   1.665  0.0079  0.5385  0.2505
   81U       N3 2087   4.707   9.122   1.807 -0.6328 -0.3738 -0.0299
   81U       H3 2088   4.770   9.099   1.883  1.7808  0.4336 -1.6473
   81U       C2 2089   4.607   9.212   1.835  0.8628 -0.4129  0.2088
   81U       O2 2090   4.602   9.260   1.948 -0.0134 -0.3826  0.0539
   81U      C3' 2091   4.390   9.502   1.621  0.1420 -0.4390 -0.7634
   81U      H3' 2092   4.462   9.455   1.554 -0.2879 -1.2323 -0.6751
   81U      C2' 2093   4.427   9.478   1.763  0.5416 -0.3673 -0.5169
   81U     H2'1 2094   4.533   9.499   1.778  0.8886 -1.0781 -1.7744
   81U      O2' 2095   4.345   9.541   1.859  0.2408 -0.0844 -0.0821
   81U     HO'2 2096   4.330   9.627   1.819  2.0134  0.1905 -0.2407
   81U      O3' 2097   4.368   9.641   1.600  0.1601  0.6068  0.2180
   82U        P 2098   4.445   9.717   1.486 -0.3584 -0.3168  0.0899
   82U      O1P 2099   4.402   9.857   1.497 -0.1710  0.0125 -0.0661
   82U      O2P 2100   4.435   9.632   1.366 -0.1857 -0.2698 -0.2673
   82U      O5' 2101   4.599   9.706   1.537  0.3990 -0.2136 -0.0203
   82U      C5' 2102   4.661   9.746   1.659  0.3020 -0.0681 -0.0981
   82U     H5'1 2103   4.592   9.714   1.738 -0.4177  0.2191 -0.6014
   82U     H5'2 2104   4.670   9.853   1.677 -2.3020  0.1154  0.5659
   82U      C4' 2105   4.789   9.668   1.677 -0.9375 -0.3298 -0.1565
   82U      H4' 2106   4.836   9.714   1.764 -3.0723 -0.1853  0.9976
   82U      O4' 2107   4.774   9.523   1.684  0.0820 -0.3760  0.2409
   82U      C1' 2108   4.885   9.458   1.625  0.2756 -0.8494  0.1042
   82U      H1' 2109   4.937   9.396   1.698  2.9019  0.5925 -0.4194
   82U       N1 2110   4.832   9.373   1.519 -0.3798 -0.2023 -0.1514
   82U       C6 2111   4.735   9.420   1.436 -0.9529  0.0214  1.0162
   82U       H6 2112   4.677   9.508   1.463 -1.3793 -0.0344  0.3080
   82U       C5 2113   4.690   9.345   1.336  1.1072  0.0673  0.8865
   82U       H5 2114   4.599   9.371   1.284  0.0802 -0.3872  2.3819
   82U       C4 2115   4.759   9.220   1.303  0.0368 -0.5357  0.1489
   82U       O4 2116   4.733   9.151   1.206 -0.2618 -0.0991 -0.0316
   82U       N3 2117   4.872   9.189   1.373 -0.6738 -0.4792  0.8929
   82U       H3 2118   4.943   9.130   1.331  1.7592  2.5055  0.4791
   82U       C2 2119   4.905   9.259   1.482 -0.5041 -0.0076 -1.3130
   82U       O2 2120   5.009   9.229   1.539  0.3867  0.3899 -0.5754
   82U      C3' 2121   4.898   9.696   1.568  0.2012  0.5482 -0.1516
   82U      H3' 2122   4.852   9.687   1.469  0.6560 -0.0535 -0.3139
   82U      C2' 2123   4.982   9.572   1.583 -0.3650 -0.2568  0.1710
   82U     H2'1 2124   5.028   9.557   1.485  2.7269 -1.6702  1.6786
   82U      O2' 2125   5.088   9.592   1.679 -0.3500  0.4837 -0.3867
   82U     HO'2 2126   5.116   9.683   1.669 -3.0728  1.4437 -0.0212
   82U      O3' 2127   4.978   9.812   1.584 -0.3723 -0.0824  0.3132
   82U      H3T 2128   5.018   9.830   1.499  1.8324 -0.1165  1.2798
   9.02447   9.02447   6.38127   0.00000   0.00000   0.00000   0.00000   4.51224   4.51224
