# Supplementary material for: Constant-pH Molecular Dynamics of Cationic Peptide Dendrimers Binding to siRNA
Source: J Chem Inf Model. 2026 Feb 5;66(8):4734–43. doi: 10.1021/acs.jcim.5c02636 (PMC13126635; doi:10.1021/acs.jcim.5c02636)
Supplement: Supplementary file 2 [file ci5c02636_si_002.zip › zip/MH18D3_07_in_6.gro]

Protein t=   0.00000
 2128
    1LY0      N    1   7.327   4.949   4.230 -0.3311 -0.2202  0.1224
    1LY0     H1    2   7.353   4.919   4.323 -0.2279  1.5237  0.6948
    1LY0     H2    3   7.399   4.993   4.174 -1.0543  0.8772  0.0319
    1LY0     H3    4   7.305   4.861   4.186 -1.7948  0.7004 -1.0493
    1LY0     CA    5   7.212   5.040   4.227  0.6246 -0.3336 -0.2595
    1LY0     HA    6   7.230   5.135   4.278 -0.6469 -0.9648  1.4695
    1LY0     CB    7   7.176   5.087   4.081  0.2448  0.1839  0.3930
    1LY0    HB1    8   7.091   5.156   4.085 -1.0450 -1.1248 -2.0580
    1LY0    HB2    9   7.137   4.997   4.033  0.3783 -0.6367  1.7979
    1LY0     CG   10   7.299   5.144   4.007  0.2956  0.2451  0.8617
    1LY0    HG1   11   7.387   5.080   4.017  0.9452  0.8861 -0.4751
    1LY0    HG2   12   7.321   5.237   4.059 -1.2758  0.3159  1.4748
    1LY0     CD   13   7.273   5.164   3.854 -0.2378  0.2281  0.0057
    1LY0    HD1   14   7.174   5.205   3.835 -0.3554 -0.4917 -1.0114
    1LY0    HD2   15   7.271   5.067   3.804  0.0755 -0.2785  0.9466
    1LY0     CE   16   7.380   5.254   3.782 -0.5612  0.1926  0.2788
    1LY0    HE1   17   7.470   5.199   3.755 -0.7704  0.7503 -1.7515
    1LY0    HE2   18   7.399   5.346   3.836  0.1399  0.7950 -0.9440
    1LY0     NZ   19   7.345   5.287   3.641  0.4467  0.1197 -0.2933
    1LY0    HZ1   20   7.418   5.329   3.585  1.6401 -1.1996  0.2191
    1LY0    HZ2   21   7.294   5.210   3.600  0.6556 -0.3603  0.3294
    1LY0    HZ3   22   7.277   5.362   3.642  1.5208  1.1440 -1.3486
    1LY0      C   23   7.094   4.974   4.299  0.2276 -0.1775  0.4558
    1LY0      O   24   7.003   4.904   4.241  0.0911 -0.2922 -0.0760
    2LER      N   25   7.081   4.994   4.429 -1.1062 -0.4116 -0.0003
    2LER      H   26   7.139   5.068   4.466 -2.7912  0.9880 -0.0735
    2LER     CA   27   6.993   4.925   4.529  0.9708  0.5037  0.0169
    2LER     HA   28   6.999   4.819   4.506  0.0389  0.2615  0.8411
    2LER     CB   29   7.040   4.955   4.671  0.2105 -0.2619  0.0867
    2LER    HB1   30   6.972   4.929   4.752  3.0082  1.8921  3.4113
    2LER    HB2   31   7.050   5.064   4.671  0.8064 -0.3001 -1.2516
    2LER     CG   32   7.169   4.893   4.713 -0.3068 -0.3659 -0.1728
    2LER     HG   33   7.240   4.922   4.636 -1.9329 -1.4359 -2.1494
    2LER    CD1   34   7.213   4.933   4.856 -0.3864  0.4655  1.1546
    2LER   HD11   35   7.309   4.888   4.878  0.4324  0.7314 -1.4451
    2LER   HD12   36   7.230   5.041   4.856  0.4665  0.3413  1.1292
    2LER   HD13   37   7.137   4.903   4.928 -0.9216  2.2404  1.3918
    2LER    CD2   38   7.160   4.738   4.719 -0.7165  0.0918  0.0171
    2LER   HD21   39   7.254   4.690   4.744  0.1220  1.9483  0.6026
    2LER   HD22   40   7.090   4.719   4.800  2.1675  1.6724  3.1124
    2LER   HD23   41   7.122   4.697   4.625  1.6410  0.1831 -1.0508
    2LER      C   42   6.843   4.959   4.498  0.1558 -0.1278  0.5304
    2LER      O   43   6.754   4.879   4.515 -0.3236  0.2316 -0.1316
    3LYR      N   44   6.820   5.081   4.447  0.3069 -0.3021 -0.1200
    3LYR      H   45   6.895   5.138   4.411 -0.2082 -0.2902 -1.2038
    3LYR     CA   46   6.692   5.126   4.414  0.3575 -0.6543  0.3091
    3LYR     HA   47   6.702   5.227   4.373 -2.4663 -1.0418 -1.5520
    3LYR     CB   48   6.614   5.149   4.547 -0.4196 -0.3501  0.4423
    3LYR    HB1   49   6.615   5.068   4.620  0.6392 -0.0971  0.7288
    3LYR    HB2   50   6.507   5.160   4.528 -0.7938 -1.4996  1.6778
    3LYR     CG   51   6.659   5.283   4.622  0.3378  0.0252  0.3179
    3LYR    HG1   52   6.760   5.259   4.655 -0.4665 -2.8485  1.0087
    3LYR    HG2   53   6.598   5.296   4.711  0.3592 -0.6185  0.4374
    3LYR     CD   54   6.636   5.406   4.533 -0.2131  1.0479 -0.3602
    3LYR    HD1   55   6.536   5.389   4.491  0.4063  0.5152 -1.6688
    3LYR    HD2   56   6.712   5.422   4.457 -0.0262  0.9884 -0.1874
    3LYR     CE   57   6.629   5.535   4.627 -0.6462 -0.3911 -0.0658
    3LYR    HE1   58   6.730   5.548   4.666 -0.3283 -0.5797 -0.7989
    3LYR    HE2   59   6.561   5.510   4.708  0.1922 -1.9557  0.1972
    3LYR     NZ   60   6.584   5.651   4.549  0.4102  0.4637  0.0149
    3LYR    HZ1   61   6.638   5.670   4.466 -1.8729  0.3846 -1.5788
    3LYR      C   62   6.617   5.052   4.298 -0.2205 -0.3880  0.4330
    3LYR      O   63   6.499   5.024   4.309  0.5104 -0.2257  0.5955
    4LY0      N   64   6.689   5.017   4.187 -0.5029 -0.1364  0.2567
    4LY0      H   65   6.789   5.028   4.190 -0.4611 -0.7013  1.9345
    4LY0     CA   66   6.627   4.945   4.078 -0.1336  0.8582  0.0284
    4LY0     HA   67   6.538   4.985   4.031 -0.5798  1.0482  1.0178
    4LY0     CB   68   6.746   4.935   3.975 -0.2545  0.2384  0.5395
    4LY0    HB1   69   6.823   4.872   4.018 -0.5931  1.0312  2.3998
    4LY0    HB2   70   6.797   5.030   3.963 -0.0060  0.6100  3.6455
    4LY0     CG   71   6.713   4.875   3.844 -0.1911  0.2296 -0.9731
    4LY0    HG1   72   6.627   4.930   3.805  0.2715  0.4570 -1.6935
    4LY0    HG2   73   6.685   4.772   3.867 -0.5909  0.3782 -0.7856
    4LY0     CD   74   6.822   4.884   3.745  0.3657  0.5723 -0.4199
    4LY0    HD1   75   6.912   4.832   3.777 -0.6337 -0.6278  0.5822
    4LY0    HD2   76   6.843   4.986   3.716 -4.1131  1.8947  0.1482
    4LY0     CE   77   6.768   4.805   3.627 -0.1539  0.7420  0.6174
    4LY0    HE1   78   6.674   4.849   3.594 -0.0764  0.6665  0.2908
    4LY0    HE2   79   6.756   4.702   3.660  0.1346  0.6900  0.5642
    4LY0     NZ   80   6.851   4.827   3.505  0.0350  0.4488 -0.1501
    4LY0    HZ1   81   6.856   4.926   3.488  1.5139  0.9144  2.5388
    4LY0    HZ2   82   6.944   4.790   3.514 -0.9036 -1.6827  1.6852
    4LY0    HZ3   83   6.803   4.769   3.437 -0.1384 -0.2688  0.5761
    4LY0      C   84   6.590   4.803   4.127  0.0319  0.1941  0.4897
    4LY0      O   85   6.486   4.752   4.077  0.5203 -0.0064  0.2809
    5LER      N   86   6.666   4.745   4.219  0.2945  0.1188  0.2657
    5LER      H   87   6.746   4.793   4.259  0.5144 -0.9105  1.1093
    5LER     CA   88   6.628   4.621   4.281 -0.2003 -0.2597 -0.1568
    5LER     HA   89   6.592   4.565   4.194  1.0066 -1.2187 -0.0653
    5LER     CB   90   6.759   4.555   4.347  0.7887 -0.3783  0.1561
    5LER    HB1   91   6.737   4.449   4.358 -3.2884  0.3359  0.4602
    5LER    HB2   92   6.788   4.593   4.445  0.6875  0.2524 -0.0515
    5LER     CG   93   6.897   4.561   4.273 -0.6729  0.3380 -0.0671
    5LER     HG   94   6.933   4.663   4.278 -0.2252  0.2593 -1.3050
    5LER    CD1   95   6.998   4.471   4.333  0.0301  0.0748  0.6387
    5LER   HD11   96   7.001   4.477   4.442  1.5002 -1.1106  0.6876
    5LER   HD12   97   6.978   4.368   4.304  0.4973  0.3715 -0.8357
    5LER   HD13   98   7.096   4.500   4.294  0.5402 -0.3827  1.5436
    5LER    CD2   99   6.871   4.524   4.127  0.3272  0.7023 -0.5352
    5LER   HD21  100   6.823   4.610   4.080  0.9003  1.4912  0.2884
    5LER   HD22  101   6.961   4.511   4.067  0.3149  0.8520 -0.5880
    5LER   HD23  102   6.800   4.441   4.126 -0.3102  1.2300 -0.2775
    5LER      C  103   6.507   4.635   4.379 -0.4664  0.2132 -0.0034
    5LER      O  104   6.480   4.529   4.433  0.1447  0.7520  0.5563
    6LYR      N  105   6.430   4.746   4.404 -0.2196  0.0690 -0.1934
    6LYR      H  106   6.452   4.828   4.348 -0.1699 -0.2961 -0.7166
    6LYR     CA  107   6.322   4.755   4.504  0.4500  0.0587  0.2306
    6LYR     HA  108   6.263   4.663   4.508 -0.4483  0.6319  0.3462
    6LYR     CB  109   6.218   4.871   4.470 -0.2470  0.0228 -0.4760
    6LYR    HB1  110   6.280   4.959   4.480 -0.4607  0.1693 -0.4204
    6LYR    HB2  111   6.140   4.883   4.546 -1.4573 -0.9518 -1.5126
    6LYR     CG  112   6.141   4.838   4.338 -0.9192  0.0200  0.6088
    6LYR    HG1  113   6.067   4.767   4.375  0.6221 -1.0322  1.7869
    6LYR    HG2  114   6.212   4.800   4.265  1.0699  0.7124  2.0883
    6LYR     CD  115   6.067   4.948   4.267  0.1609 -0.5249  0.4561
    6LYR    HD1  116   6.004   5.009   4.332  1.1979 -1.6110  2.5953
    6LYR    HD2  117   6.000   4.892   4.201 -0.0212 -2.1073  1.9215
    6LYR     CE  118   6.151   5.031   4.172 -0.1253 -0.7834 -0.1814
    6LYR    HE1  119   6.094   5.062   4.084  3.1418  1.6444 -1.6638
    6LYR    HE2  120   6.224   4.969   4.119 -1.1781 -2.7853  0.5998
    6LYR     NZ  121   6.229   5.133   4.250  0.5538 -0.2719 -0.3245
    6LYR    HZ1  122   6.303   5.100   4.310  1.5579  3.0660  0.5056
    6LYR      C  123   6.367   4.754   4.646  0.1717  0.2610  0.0300
    6LYR      O  124   6.285   4.769   4.739  0.7784 -0.0935  0.4139
    7LER      N  125   6.497   4.746   4.673  0.0376  0.1929 -0.2327
    7LER      H  126   6.557   4.744   4.591 -1.7178  1.8989 -1.6741
    7LER     CA  127   6.558   4.736   4.809  0.0314  0.3430  0.6494
    7LER     HA  128   6.492   4.668   4.863 -1.9965  1.1456 -0.7100
    7LER     CB  129   6.700   4.671   4.800  0.1497  0.2987  0.2212
    7LER    HB1  130   6.734   4.676   4.903 -0.4315  2.0038  0.3586
    7LER    HB2  131   6.768   4.717   4.728 -0.4018 -1.4073 -1.4830
    7LER     CG  132   6.723   4.528   4.765  0.8659  0.5946 -0.1857
    7LER     HG  133   6.684   4.508   4.665 -0.6855  0.1631  0.4669
    7LER    CD1  134   6.871   4.499   4.765  0.1217 -0.1034 -0.4667
    7LER   HD11  135   6.881   4.394   4.737  0.1823 -0.1903 -0.1291
    7LER   HD12  136   6.924   4.559   4.691  0.1321  1.1304  0.5132
    7LER   HD13  137   6.910   4.522   4.864 -0.2805 -1.4077  0.0096
    7LER    CD2  138   6.649   4.438   4.862 -0.3656 -0.3189 -0.3560
    7LER   HD21  139   6.694   4.443   4.961  1.4456  0.8760 -1.1851
    7LER   HD22  140   6.544   4.467   4.865 -0.2273  0.1402  0.2123
    7LER   HD23  141   6.664   4.332   4.840  2.3901 -0.1980  0.5710
    7LER      C  142   6.549   4.865   4.894  0.6615 -0.3040 -0.2938
    7LER      O  143   6.540   4.973   4.838 -1.0450  0.0267  0.4688
    8LER      N  144   6.544   4.859   5.033  0.8461  0.3296  0.1714
    8LER      H  145   6.539   4.765   5.070  0.5334  0.3724  0.2438
    8LER     CA  146   6.559   4.960   5.140 -0.2311 -0.5601  0.4593
    8LER     HA  147   6.549   4.901   5.231 -0.3356 -1.4250 -0.1103
    8LER     CB  148   6.704   5.015   5.139  0.0219  0.3965  0.4410
    8LER    HB1  149   6.719   5.076   5.050 -0.4016  3.2106  2.1818
    8LER    HB2  150   6.773   4.931   5.146  2.1659  2.0829  1.0247
    8LER     CG  151   6.752   5.107   5.255  0.1956  0.4582  0.7861
    8LER     HG  152   6.697   5.201   5.263  0.4324  0.5836  0.9652
    8LER    CD1  153   6.743   5.025   5.388 -0.1629  0.3773 -0.3839
    8LER   HD11  154   6.645   4.980   5.403 -0.5605  1.1453 -0.6032
    8LER   HD12  155   6.812   4.940   5.388 -1.3334 -0.6282  1.3411
    8LER   HD13  156   6.765   5.081   5.479  0.3562 -1.0719  0.4196
    8LER    CD2  157   6.896   5.158   5.230 -0.0420 -0.1275 -0.9135
    8LER   HD21  158   6.925   5.241   5.295 -1.2077 -0.5274  0.1666
    8LER   HD22  159   6.964   5.076   5.253  0.7324  0.8522  0.4248
    8LER   HD23  160   6.909   5.175   5.123 -0.7048  2.7219 -0.6448
    8LER      C  161   6.454   5.075   5.142 -0.3800  0.4011  0.1398
    8LER      O  162   6.435   5.141   5.244 -0.1434  0.3397  0.4269
    9LYR      N  163   6.372   5.071   5.037  0.6501 -0.2812  0.1496
    9LYR      H  164   6.419   5.025   4.960  0.7937  1.3967 -0.8107
    9LYR     CA  165   6.260   5.154   5.006 -0.4701 -0.1314 -0.4236
    9LYR     HA  166   6.201   5.161   5.097 -2.2333  3.4381 -1.6638
    9LYR     CB  167   6.169   5.088   4.900  0.8684  1.2154 -0.4918
    9LYR    HB1  168   6.223   5.058   4.810 -0.2464 -0.6053 -0.5972
    9LYR    HB2  169   6.091   5.160   4.873  1.3232  1.8376 -0.1778
    9LYR     CG  170   6.105   4.963   4.958  0.1718 -0.1328  0.1396
    9LYR    HG1  171   6.067   4.982   5.058  2.7960  0.6273  1.0865
    9LYR    HG2  172   6.180   4.885   4.970  0.8265  0.3223 -0.8158
    9LYR     CD  173   5.996   4.910   4.863  0.9539 -1.5235  0.4491
    9LYR    HD1  174   6.033   4.896   4.761  0.8601 -0.3011  0.2316
    9LYR    HD2  175   5.915   4.982   4.849  2.8348  0.2351 -2.4420
    9LYR     CE  176   5.941   4.781   4.918 -0.2546  0.0959  0.1341
    9LYR    HE1  177   5.857   4.750   4.855 -0.4423  1.0815 -0.1178
    9LYR    HE2  178   5.933   4.786   5.026 -1.7164  1.5061 -0.0097
    9LYR     NZ  179   6.052   4.680   4.906  1.1652  0.0465  0.7984
    9LYR    HZ1  180   6.120   4.694   4.833  0.1856 -0.5014 -0.2586
    9LYR      C  181   6.290   5.297   4.960  0.0161  0.0712 -0.3850
    9LYR      O  182   6.405   5.331   4.931 -0.4374 -0.7197  0.3583
   10LER      N  183   6.194   5.385   4.971  0.5716 -0.2886  0.0491
   10LER      H  184   6.104   5.368   5.012  1.0241  1.2649  1.7929
   10LER     CA  185   6.206   5.534   4.934  0.7303  0.7643  0.2378
   10LER     HA  186   6.227   5.542   4.828  0.2502  0.1727  0.0852
   10LER     CB  187   6.074   5.607   4.973 -0.1896 -0.1667 -0.5676
   10LER    HB1  188   6.057   5.600   5.081  1.8098 -0.2971 -0.2339
   10LER    HB2  189   5.997   5.553   4.918 -0.2529  0.8288 -1.4828
   10LER     CG  190   6.048   5.753   4.938  0.0201  0.3780 -0.3995
   10LER     HG  191   6.117   5.809   5.001  0.2682 -0.6615  0.2766
   10LER    CD1  192   6.068   5.787   4.795 -0.0117  0.6920 -0.5975
   10LER   HD11  193   6.059   5.895   4.790  0.8348  0.7868 -0.1607
   10LER   HD12  194   6.162   5.745   4.760  0.8414  1.2203  0.9414
   10LER   HD13  195   5.989   5.756   4.726  0.1711 -1.5019  0.0849
   10LER    CD2  196   5.908   5.799   4.985 -0.0572  0.0845  0.1642
   10LER   HD21  197   5.896   5.763   5.087 -2.0686  0.1760  0.0099
   10LER   HD22  198   5.895   5.905   4.967 -0.9404 -0.4032 -2.7083
   10LER   HD23  199   5.832   5.755   4.920  1.9407 -2.7788 -0.4377
   10LER      C  200   6.318   5.609   5.012  0.5747 -0.1665  0.7293
   10LER      O  201   6.315   5.615   5.129 -0.4801 -0.3850 -0.2847
   11LER      N  202   6.411   5.675   4.935 -0.6208  0.3793 -0.4529
   11LER      H  203   6.390   5.675   4.836  0.6613 -1.4626 -0.7838
   11LER     CA  204   6.514   5.765   4.998 -0.1210 -0.0318  0.0948
   11LER     HA  205   6.558   5.700   5.074  2.1110  0.4472 -0.6871
   11LER     CB  206   6.627   5.800   4.898  0.1622  0.2328 -0.0740
   11LER    HB1  207   6.574   5.835   4.809 -0.3291 -2.3381 -0.8854
   11LER    HB2  208   6.666   5.705   4.861 -1.2551 -0.8813  1.1539
   11LER     CG  209   6.741   5.897   4.948 -1.4135  1.1097  0.3237
   11LER     HG  210   6.707   5.995   4.979 -0.3636  1.7925 -0.6167
   11LER    CD1  211   6.806   5.821   5.062 -0.6527  0.5972 -0.1338
   11LER   HD11  212   6.904   5.862   5.085 -0.1711 -1.3787  1.6005
   11LER   HD12  213   6.749   5.829   5.154  0.1391 -0.0239  0.4197
   11LER   HD13  214   6.825   5.716   5.043  1.7056  1.0678 -0.7253
   11LER    CD2  215   6.823   5.921   4.820  0.4655 -0.0759  0.2120
   11LER   HD21  216   6.895   5.999   4.843 -0.0576  0.3261  0.5102
   11LER   HD22  217   6.861   5.824   4.788  0.1391 -1.5367  3.7394
   11LER   HD23  218   6.756   5.964   4.746 -0.5144  0.0884  1.1561
   11LER      C  219   6.456   5.890   5.060  0.0608 -0.6124 -0.8932
   11LER      O  220   6.393   5.980   5.007  0.2405 -1.1959  0.5622
   12LER      N  221   6.476   5.906   5.196  0.4857  0.0308  0.3519
   12LER      H  222   6.540   5.844   5.245 -0.4264  1.3580  3.4605
   12LER     CA  223   6.423   6.016   5.285  0.0984  0.4340 -0.0556
   12LER     HA  224   6.386   6.098   5.223 -0.3704 -0.8208 -1.5009
   12LER     CB  225   6.305   5.960   5.373 -0.8023 -0.4278  0.0615
   12LER    HB1  226   6.278   6.031   5.451  1.1867  0.9038 -0.3902
   12LER    HB2  227   6.345   5.871   5.422 -2.9671 -0.5710  1.7468
   12LER     CG  228   6.181   5.927   5.298  0.9929 -0.0341  0.0326
   12LER     HG  229   6.201   5.857   5.217 -0.4337  2.4061 -2.6208
   12LER    CD1  230   6.088   5.865   5.404  0.4555 -0.5590  0.5256
   12LER   HD11  231   6.052   5.950   5.462 -1.2587 -0.5247 -0.5116
   12LER   HD12  232   6.005   5.817   5.352  1.1732 -0.4341 -0.7834
   12LER   HD13  233   6.142   5.793   5.466  1.8582  0.6107  0.7261
   12LER    CD2  234   6.102   6.048   5.241 -0.4060  0.3051 -0.5639
   12LER   HD21  235   6.118   6.132   5.307  3.0899 -0.6175 -0.0371
   12LER   HD22  236   6.129   6.066   5.137 -0.3803  2.1364 -0.2717
   12LER   HD23  237   5.997   6.020   5.244 -0.6518  1.1955 -0.6558
   12LER      C  238   6.535   6.070   5.375  0.9167  0.3466 -0.3097
   12LER      O  239   6.635   5.999   5.400 -0.5946  0.1695 -0.7016
   13LER      N  240   6.527   6.188   5.431  0.3824 -0.0898 -0.4292
   13LER      H  241   6.437   6.233   5.421 -0.7123 -2.3624 -1.5197
   13LER     CA  242   6.639   6.258   5.496 -0.2881  0.4933  0.3948
   13LER     HA  243   6.726   6.251   5.430 -0.3205 -0.8372  0.4567
   13LER     CB  244   6.606   6.408   5.508 -0.5400  0.2521  0.0143
   13LER    HB1  245   6.670   6.469   5.570 -0.9685  2.1266 -1.2816
   13LER    HB2  246   6.506   6.409   5.552 -1.5394  0.5473 -2.1243
   13LER     CG  247   6.586   6.478   5.376 -0.0449 -0.1431  0.3673
   13LER     HG  248   6.519   6.409   5.324 -1.1938  0.2582  1.2896
   13LER    CD1  249   6.525   6.617   5.396  0.3984  0.5950 -0.1153
   13LER   HD11  250   6.421   6.608   5.426  0.2747 -1.2215 -0.9410
   13LER   HD12  251   6.572   6.675   5.475 -2.3892 -0.8220  2.8083
   13LER   HD13  252   6.533   6.667   5.299  0.7523 -0.7490 -0.8152
   13LER    CD2  253   6.724   6.503   5.300 -0.1891  0.5214 -0.3145
   13LER   HD21  254   6.794   6.559   5.362  0.2632 -1.3179  0.9493
   13LER   HD22  255   6.784   6.416   5.271 -0.6096  0.0020  0.3535
   13LER   HD23  256   6.710   6.548   5.202 -0.3995 -1.3283 -1.1775
   13LER      C  257   6.673   6.193   5.629 -0.0312  0.6874  0.6781
   13LER      O  258   6.583   6.150   5.702 -0.2886  0.4688  0.1203
   14NH2      N  259   6.806   6.190   5.665  0.0837 -0.1417  0.4851
   14NH2     H1  260   6.865   6.241   5.600  0.2279  2.4685  2.5226
   14NH2     H2  261   6.850   6.167   5.753  0.3963  1.9022  0.9144
   15LY0      N  262   6.067   5.856   4.166 -0.1387  0.4989 -0.5136
   15LY0     H1  263   5.971   5.880   4.144 -0.6357 -0.3896  0.6172
   15LY0     H2  264   6.078   5.760   4.138  0.8593  0.3702  0.3009
   15LY0     H3  265   6.121   5.923   4.113  0.6378  0.9109  0.7755
   15LY0     CA  266   6.105   5.850   4.310  0.3956 -0.1970  0.4792
   15LY0     HA  267   6.106   5.949   4.355  1.6124  1.1484 -2.2918
   15LY0     CB  268   6.001   5.754   4.383  0.5808 -0.1412 -0.3798
   15LY0    HB1  269   6.043   5.716   4.476  0.3381 -0.4234 -0.3840
   15LY0    HB2  270   5.987   5.667   4.319 -1.6281  0.6836 -1.1225
   15LY0     CG  271   5.872   5.834   4.416 -0.4097  0.1364 -0.2924
   15LY0    HG1  272   5.831   5.882   4.328 -0.5451 -0.2563 -0.4457
   15LY0    HG2  273   5.896   5.904   4.496 -2.1757  0.7536 -0.2604
   15LY0     CD  274   5.763   5.744   4.465  0.4749 -0.1845  0.0282
   15LY0    HD1  275   5.789   5.719   4.567 -1.4246 -0.1292  0.5674
   15LY0    HD2  276   5.747   5.659   4.399 -1.7393 -0.5757  0.9627
   15LY0     CE  277   5.632   5.809   4.480  0.1328  0.0771  0.3174
   15LY0    HE1  278   5.616   5.875   4.395  0.4139 -1.1973 -0.7715
   15LY0    HE2  279   5.634   5.871   4.569 -0.3682  0.2804  0.1935
   15LY0     NZ  280   5.531   5.700   4.494 -0.4004 -0.0045 -0.1020
   15LY0    HZ1  281   5.538   5.650   4.581  0.9591  0.2650 -0.0396
   15LY0    HZ2  282   5.441   5.744   4.485 -0.0190  1.1974  1.5539
   15LY0    HZ3  283   5.549   5.645   4.411  3.8130  1.1301 -0.1609
   15LY0      C  284   6.249   5.805   4.321  0.3190  0.2344  0.0443
   15LY0      O  285   6.288   5.713   4.249  0.7551  0.2489 -0.8459
   16LER      N  286   6.324   5.865   4.413  0.1571  0.6713 -0.0847
   16LER      H  287   6.277   5.936   4.468 -1.3363  0.7373 -1.3737
   16LER     CA  288   6.457   5.823   4.451 -0.0748 -0.1515 -0.3509
   16LER     HA  289   6.517   5.787   4.368  0.9859 -2.1266  1.1672
   16LER     CB  290   6.536   5.952   4.498  0.1270  0.1434  0.6246
   16LER    HB1  291   6.638   5.916   4.514 -0.3419 -1.0875  0.9061
   16LER    HB2  292   6.485   6.006   4.578 -2.2702 -0.2914 -0.5153
   16LER     CG  293   6.554   6.052   4.383  0.0386 -0.5063  0.0953
   16LER     HG  294   6.456   6.087   4.350 -0.8487 -1.3555  1.7329
   16LER    CD1  295   6.632   6.172   4.433  0.4358 -0.4491  0.7266
   16LER   HD11  296   6.635   6.249   4.355 -1.6293  1.1426  2.1328
   16LER   HD12  297   6.581   6.218   4.517 -0.3712  0.6508 -0.3156
   16LER   HD13  298   6.730   6.135   4.462  1.9429  0.3161 -2.8159
   16LER    CD2  299   6.626   5.989   4.259  0.0568 -0.2952 -0.3949
   16LER   HD21  300   6.551   5.918   4.224 -1.6310  1.6597 -0.9471
   16LER   HD22  301   6.641   6.077   4.198 -0.4673 -0.4527 -0.7579
   16LER   HD23  302   6.723   5.958   4.297 -0.5327  0.2042  1.6758
   16LER      C  303   6.465   5.707   4.550 -0.3954 -0.8805  0.4138
   16LER      O  304   6.375   5.687   4.632  0.0976  0.1814 -0.2291
   17LY0      N  305   7.435   5.802   4.427 -0.6663  0.3418 -0.0352
   17LY0     H1  306   7.425   5.777   4.329 -0.6899 -1.2537  0.3489
   17LY0     H2  307   7.365   5.874   4.435 -2.5082 -1.2596 -0.8545
   17LY0     H3  308   7.528   5.832   4.452 -1.1534  0.0266  2.4461
   17LY0     CA  309   7.402   5.686   4.511  0.3405 -0.3665  0.0863
   17LY0     HA  310   7.476   5.614   4.476  1.5255  1.8906 -2.3990
   17LY0     CB  311   7.420   5.715   4.667 -0.0789  0.0925 -0.0767
   17LY0    HB1  312   7.520   5.757   4.679  0.1721 -0.2449 -0.9098
   17LY0    HB2  313   7.411   5.626   4.730 -1.2033 -1.1212 -1.8877
   17LY0     CG  314   7.322   5.823   4.706 -0.0284  0.4100  0.2941
   17LY0    HG1  315   7.219   5.794   4.682 -0.4583  1.1756  1.1326
   17LY0    HG2  316   7.361   5.910   4.654  1.3982 -1.3696 -1.7753
   17LY0     CD  317   7.329   5.854   4.851 -0.4209  0.8520 -0.2606
   17LY0    HD1  318   7.434   5.870   4.878 -0.4712  1.0097 -0.1509
   17LY0    HD2  319   7.302   5.768   4.912 -0.2323  1.3651  0.5773
   17LY0     CE  320   7.249   5.977   4.894 -0.8877  0.3395 -0.3628
   17LY0    HE1  321   7.145   5.974   4.863 -0.8181 -0.8250 -0.5389
   17LY0    HE2  322   7.291   6.061   4.840  0.0397 -0.2689 -0.6052
   17LY0     NZ  323   7.252   6.013   5.042  0.5840  0.0972 -0.0180
   17LY0    HZ1  324   7.188   6.091   5.047 -0.2550 -0.4522 -1.4753
   17LY0    HZ2  325   7.218   5.933   5.094 -1.3740 -0.0340 -1.3840
   17LY0    HZ3  326   7.347   6.030   5.073  0.9210  0.0758 -1.0032
   17LY0      C  327   7.264   5.628   4.478 -0.4862  0.4978 -0.2700
   17LY0      O  328   7.178   5.700   4.440  0.1051  0.2644 -0.5111
   18LER      N  329   7.258   5.498   4.510  0.6233 -0.1187  0.2373
   18LER      H  330   7.341   5.450   4.542  0.6677 -0.4376 -0.3483
   18LER     CA  331   7.131   5.421   4.503  0.2376 -0.0135  0.5195
   18LER     HA  332   7.156   5.320   4.535 -0.1269  0.5624  2.8367
   18LER     CB  333   7.024   5.465   4.603 -0.3170  0.4698  0.1042
   18LER    HB1  334   6.938   5.399   4.613  1.1811 -1.7123 -0.6181
   18LER    HB2  335   7.003   5.569   4.576 -1.6987  0.0083 -0.6460
   18LER     CG  336   7.078   5.478   4.750  0.1872  0.3648  0.2488
   18LER     HG  337   7.166   5.542   4.754 -0.8251  1.9472 -1.2449
   18LER    CD1  338   6.985   5.542   4.844 -0.4749 -0.0643 -0.1686
   18LER   HD11  339   7.022   5.517   4.943  0.3022 -1.1885 -0.7260
   18LER   HD12  340   6.976   5.651   4.837 -2.7552  0.2693  4.2423
   18LER   HD13  341   6.890   5.488   4.836 -0.5861  0.1702 -0.4585
   18LER    CD2  342   7.119   5.338   4.789 -0.5538  0.1256  0.2930
   18LER   HD21  343   7.215   5.305   4.751 -0.7016  0.4082 -0.3609
   18LER   HD22  344   7.131   5.337   4.897  1.5426 -4.4949  0.2110
   18LER   HD23  345   7.045   5.262   4.763  1.4771 -1.7931 -0.1305
   18LER      C  346   7.073   5.402   4.356  0.2031 -0.2152 -0.9860
   18LER      O  347   7.089   5.297   4.295 -0.2476 -0.3986  0.6908
   19LYR      N  348   7.006   5.508   4.316 -0.3695 -0.5778  0.0451
   19LYR      H  349   7.006   5.583   4.384 -1.7675 -0.0051 -0.5492
   19LYR     CA  350   6.930   5.514   4.193 -0.5437  0.4629 -0.4126
   19LYR     HA  351   6.917   5.413   4.157  1.6816 -1.0063  2.4592
   19LYR     CB  352   7.004   5.607   4.088  0.0165  0.7263 -0.1147
   19LYR    HB1  353   7.020   5.706   4.130  1.8260 -0.3495  1.9124
   19LYR    HB2  354   6.937   5.615   4.002  0.0488  2.8373  0.0015
   19LYR     CG  355   7.146   5.557   4.041 -0.6633 -0.0996 -0.0398
   19LYR    HG1  356   7.145   5.455   4.002 -0.5694 -0.2956  0.4730
   19LYR    HG2  357   7.201   5.565   4.134  1.3539  2.0355 -1.3049
   19LYR     CD  358   7.204   5.660   3.944  0.5474 -0.2039  0.2974
   19LYR    HD1  359   7.238   5.751   3.992  0.5929  1.0096 -1.9411
   19LYR    HD2  360   7.118   5.671   3.878  0.5668 -0.6409  0.1929
   19LYR     CE  361   7.323   5.605   3.865 -0.9449  0.8157  0.5967
   19LYR    HE1  362   7.294   5.514   3.813  0.6358  0.0600  0.9782
   19LYR    HE2  363   7.399   5.575   3.937 -0.0005  0.7738 -0.3932
   19LYR     NZ  364   7.372   5.708   3.779 -0.0966 -0.0892  0.1618
   19LYR    HZ1  365   7.448   5.764   3.815 -0.1202 -0.6520  1.1287
   19LYR      C  366   6.791   5.561   4.217 -0.6048  0.0661  0.4689
   19LYR      O  367   6.765   5.632   4.313 -0.5584 -0.1317  0.2962
   20LY0      N  368   6.699   5.520   4.129 -0.0981 -0.2703  0.0280
   20LY0      H  369   6.727   5.459   4.053 -0.2227 -0.0328 -0.2095
   20LY0     CA  370   6.556   5.554   4.149 -0.0193 -0.1258  0.6575
   20LY0     HA  371   6.541   5.635   4.220 -1.5747  0.0729  0.1375
   20LY0     CB  372   6.499   5.587   4.011  0.7303 -0.1263 -0.0123
   20LY0    HB1  373   6.391   5.573   4.016  0.7486 -1.6035 -2.2164
   20LY0    HB2  374   6.539   5.522   3.933  0.2810  2.0014 -2.1372
   20LY0     CG  375   6.508   5.732   3.959 -0.0200 -1.0108  0.6984
   20LY0    HG1  376   6.461   5.794   4.035  0.2185  0.6087 -0.4282
   20LY0    HG2  377   6.450   5.739   3.867 -1.2284  0.0200  1.4939
   20LY0     CD  378   6.646   5.795   3.949  0.8239 -0.3116  0.3059
   20LY0    HD1  379   6.695   5.800   4.046 -1.0317  0.5926  1.2450
   20LY0    HD2  380   6.629   5.897   3.916 -2.7394 -0.3114  1.7627
   20LY0     CE  381   6.738   5.725   3.847  0.5526  0.6151 -0.3857
   20LY0    HE1  382   6.680   5.700   3.759 -0.0133 -0.6828  0.3200
   20LY0    HE2  383   6.770   5.633   3.896  0.7795  0.2748 -1.1666
   20LY0     NZ  384   6.862   5.802   3.822 -0.6290 -0.0652 -0.3680
   20LY0    HZ1  385   6.929   5.740   3.778  2.1183  1.9937  0.6612
   20LY0    HZ2  386   6.841   5.885   3.769 -0.7217  0.9879  1.2289
   20LY0    HZ3  387   6.901   5.827   3.912 -1.3963  0.8149 -0.2617
   20LY0      C  388   6.490   5.427   4.203 -0.1353 -0.1858 -0.2257
   20LY0      O  389   6.544   5.319   4.206 -1.0315  0.6357  0.2997
   21LER      N  390   6.372   5.446   4.262 -0.4316 -0.9555 -0.1845
   21LER      H  391   6.326   5.535   4.248 -2.3072 -1.9958 -1.1395
   21LER     CA  392   6.288   5.345   4.335  0.5998  0.4455  0.3553
   21LER     HA  393   6.354   5.279   4.391 -0.3667 -1.0415 -0.2120
   21LER     CB  394   6.193   5.415   4.426  0.1223 -0.5395  0.3515
   21LER    HB1  395   6.145   5.493   4.367  1.0177 -0.8397 -0.8151
   21LER    HB2  396   6.256   5.465   4.500  1.8848 -0.6644 -0.9788
   21LER     CG  397   6.081   5.331   4.490  0.0067 -0.2461  0.0592
   21LER     HG  398   6.024   5.267   4.422 -0.1068 -2.7564  2.3175
   21LER    CD1  399   6.149   5.238   4.595 -0.2159  0.3157  0.0317
   21LER   HD11  400   6.065   5.183   4.637  0.4003 -0.1112  0.7177
   21LER   HD12  401   6.212   5.163   4.547 -0.5011 -0.3939  0.7437
   21LER   HD13  402   6.203   5.295   4.670  1.4771  0.8279 -1.4917
   21LER    CD2  403   5.988   5.409   4.576  0.2966 -0.7159 -0.3817
   21LER   HD21  404   6.042   5.464   4.654  0.6889 -3.5421  1.5073
   21LER   HD22  405   5.937   5.468   4.500  0.4037 -1.5021 -1.0715
   21LER   HD23  406   5.909   5.355   4.628 -1.3521  0.4482 -1.5598
   21LER      C  407   6.220   5.263   4.224 -0.4533  0.1223  0.0454
   21LER      O  408   6.173   5.308   4.118  0.3964  0.4863 -0.2982
   22LY0      N  409   7.617   5.824   3.180  0.2840  0.3036  0.6804
   22LY0     H1  410   7.629   5.833   3.080  0.9148 -0.9086  0.6291
   22LY0     H2  411   7.663   5.893   3.237  1.6823 -0.2617  0.2855
   22LY0     H3  412   7.663   5.738   3.206 -0.6183  0.2257  2.1524
   22LY0     CA  413   7.476   5.824   3.224 -0.2354 -0.4092 -0.1107
   22LY0     HA  414   7.433   5.924   3.223  2.2071  0.7488  0.8945
   22LY0     CB  415   7.393   5.725   3.146  0.5918  0.3433  0.9593
   22LY0    HB1  416   7.302   5.721   3.207  0.1039  1.5122  0.3285
   22LY0    HB2  417   7.432   5.623   3.146 -1.8730 -0.6779  0.4594
   22LY0     CG  418   7.366   5.765   3.003  0.1749  0.4432 -0.3446
   22LY0    HG1  419   7.463   5.766   2.953 -1.3221 -0.7656 -3.5264
   22LY0    HG2  420   7.340   5.871   3.002 -0.8224  0.3129  2.6448
   22LY0     CD  421   7.262   5.672   2.942 -0.5163  0.1065  0.5307
   22LY0    HD1  422   7.302   5.571   2.949  2.8654  1.1458 -1.3098
   22LY0    HD2  423   7.273   5.705   2.838 -2.2226 -1.6608 -0.2506
   22LY0     CE  424   7.119   5.667   2.992  0.1533  0.0265  0.4585
   22LY0    HE1  425   7.132   5.667   3.101 -1.2257 -2.6841  0.7108
   22LY0    HE2  426   7.068   5.576   2.960 -0.8600  1.2736 -1.7239
   22LY0     NZ  427   7.044   5.785   2.956 -0.1449  0.1450  0.0446
   22LY0    HZ1  428   7.091   5.872   2.973 -1.5631  0.8979  0.2632
   22LY0    HZ2  429   7.017   5.784   2.859 -0.6044  0.7021  0.1614
   22LY0    HZ3  430   6.958   5.781   3.009 -0.7528 -1.5767 -0.9996
   22LY0      C  431   7.475   5.800   3.377  0.0451  0.5201  0.0868
   22LY0      O  432   7.551   5.709   3.417  1.0288 -0.6631 -0.0834
   23LER      N  433   7.390   5.870   3.456 -0.3749  0.4769 -0.7995
   23LER      H  434   7.322   5.928   3.410 -0.9053 -1.1364 -2.1150
   23LER     CA  435   7.386   5.865   3.602  0.2654 -0.7174 -0.6932
   23LER     HA  436   7.485   5.888   3.640  0.3888  0.2489 -1.5632
   23LER     CB  437   7.289   5.976   3.652 -1.2431  0.3131  0.1486
   23LER    HB1  438   7.195   5.945   3.606 -1.9834  0.6723  1.3679
   23LER    HB2  439   7.326   6.067   3.604  1.1554 -1.9259 -2.6650
   23LER     CG  440   7.285   6.005   3.799  0.3689 -1.2545  0.4285
   23LER     HG  441   7.222   5.928   3.845 -1.1499 -1.0587 -1.2238
   23LER    CD1  442   7.410   6.032   3.878  0.0413 -0.1911  0.2498
   23LER   HD11  443   7.470   5.941   3.875  1.0052  0.4463 -0.5510
   23LER   HD12  444   7.465   6.119   3.844  1.3319 -1.6526 -1.6362
   23LER   HD13  445   7.387   6.047   3.984 -1.9556  1.0010 -0.2896
   23LER    CD2  446   7.204   6.133   3.822 -1.4317  0.0942  0.1159
   23LER   HD21  447   7.099   6.125   3.796 -2.0502 -1.7076  2.7610
   23LER   HD22  448   7.193   6.152   3.929 -0.7681  0.7063  0.0853
   23LER   HD23  449   7.252   6.220   3.778  1.0628  0.0653  2.4934
   23LER      C  450   7.336   5.730   3.653 -0.4375  0.0213 -0.1476
   23LER      O  451   7.244   5.668   3.608  0.3610 -0.7141 -0.2523
   24LY0      N  452   5.648   5.048   5.641 -0.2403 -0.4500  0.1371
   24LY0     H1  453   5.638   5.134   5.590  0.2081  0.6239  1.7691
   24LY0     H2  454   5.551   5.021   5.653 -0.3964 -1.4401 -2.6185
   24LY0     H3  455   5.690   4.977   5.583  0.9493  0.6127 -0.3253
   24LY0     CA  456   5.731   5.081   5.764 -0.0627  0.2811  0.5990
   24LY0     HA  457   5.692   5.173   5.807  2.4465  1.4613  0.5290
   24LY0     CB  458   5.725   4.965   5.869  0.5705  0.8237 -0.0871
   24LY0    HB1  459   5.774   4.879   5.824 -0.7711  0.7957 -1.6137
   24LY0    HB2  460   5.618   4.947   5.883  0.8382 -0.5785  0.3072
   24LY0     CG  461   5.788   4.999   6.002  0.4791 -0.9034  0.1956
   24LY0    HG1  462   5.731   5.085   6.038 -0.0092 -0.6905 -1.0565
   24LY0    HG2  463   5.891   5.035   5.995 -0.4586  1.5717 -3.3126
   24LY0     CD  464   5.776   4.887   6.105  0.1714  0.8006  1.0153
   24LY0    HD1  465   5.839   4.801   6.081 -2.2446 -0.2880 -2.2355
   24LY0    HD2  466   5.677   4.842   6.096 -0.2106  1.4371  1.9134
   24LY0     CE  467   5.801   4.937   6.250  0.2791 -0.0690 -0.2490
   24LY0    HE1  468   5.882   5.009   6.251  1.0195 -0.8630 -1.0858
   24LY0    HE2  469   5.818   4.847   6.309  1.5116 -0.0412 -0.5405
   24LY0     NZ  470   5.672   5.002   6.289 -0.8677 -0.1727 -0.3885
   24LY0    HZ1  471   5.661   5.095   6.252 -0.0803 -0.4001 -1.2539
   24LY0    HZ2  472   5.596   4.937   6.279 -0.2843 -0.9184 -0.1389
   24LY0    HZ3  473   5.664   5.011   6.389  0.3115  3.7713 -0.4776
   24LY0      C  474   5.880   5.098   5.718  1.1337 -1.0758 -0.0954
   24LY0      O  475   5.940   5.005   5.664  0.2929  0.7541  0.3241
   25LER      N  476   5.926   5.222   5.735 -0.3955  0.3273  0.2701
   25LER      H  477   5.871   5.293   5.783  0.0509 -1.3790  3.5739
   25LER     CA  478   6.062   5.272   5.708  0.8198 -0.0498  0.5575
   25LER     HA  479   6.084   5.253   5.603 -0.4981  0.2910  0.1983
   25LER     CB  480   6.074   5.422   5.747 -0.3780 -0.7331  0.0501
   25LER    HB1  481   6.176   5.458   5.734 -0.8623  1.4537  1.7867
   25LER    HB2  482   6.040   5.441   5.849 -0.8287 -3.5086  0.5035
   25LER     CG  483   5.989   5.504   5.644  0.0062  0.4491 -0.4760
   25LER     HG  484   5.887   5.465   5.648  0.1834 -0.0668 -0.8231
   25LER    CD1  485   5.995   5.653   5.689 -0.3793 -0.3808  0.6361
   25LER   HD11  486   5.951   5.654   5.789 -1.5768  3.5020  0.2172
   25LER   HD12  487   6.095   5.694   5.702 -0.7137  1.0283 -0.9436
   25LER   HD13  488   5.942   5.716   5.618 -0.3334 -1.0570 -0.0185
   25LER    CD2  489   6.052   5.495   5.510  0.3499  0.5459  0.0656
   25LER   HD21  490   6.028   5.394   5.476 -1.5614  0.3499  1.7782
   25LER   HD22  491   5.991   5.556   5.444 -0.7913 -0.8472 -0.2175
   25LER   HD23  492   6.157   5.521   5.515 -0.0766  2.1771  3.4144
   25LER      C  493   6.159   5.184   5.795 -0.2158 -0.4073  0.1078
   25LER      O  494   6.131   5.132   5.902  0.0363  0.3175 -0.0612
   26LYR      N  495   6.286   5.172   5.751  0.6011 -0.5030  0.5507
   26LYR      H  496   6.306   5.197   5.655  0.6963  1.8578  1.1251
   26LYR     CA  497   6.387   5.113   5.837 -0.1222  0.3474  0.6121
   26LYR     HA  498   6.341   5.098   5.935  2.1388  0.2956  1.7299
   26LYR     CB  499   6.496   5.221   5.859  0.1365  0.1348 -0.3788
   26LYR    HB1  500   6.553   5.175   5.940 -0.5029 -0.2479 -0.1448
   26LYR    HB2  501   6.466   5.320   5.892  0.4385  0.5687 -1.3477
   26LYR     CG  502   6.596   5.226   5.740 -0.5389  0.1575 -0.7091
   26LYR    HG1  503   6.547   5.266   5.651  0.6899  2.3297 -0.4909
   26LYR    HG2  504   6.645   5.130   5.720  0.2087 -0.2306  2.4592
   26LYR     CD  505   6.702   5.339   5.765 -0.4785 -0.0945 -0.0281
   26LYR    HD1  506   6.759   5.323   5.857 -0.7581 -1.6749 -0.1124
   26LYR    HD2  507   6.644   5.430   5.781  0.8182  0.5883  1.0055
   26LYR     CE  508   6.809   5.336   5.654 -0.3933  0.3080 -0.2929
   26LYR    HE1  509   6.752   5.349   5.561 -0.2705  0.5770 -0.3329
   26LYR    HE2  510   6.859   5.239   5.654 -1.4623 -0.3065 -2.1330
   26LYR     NZ  511   6.899   5.451   5.661  0.4939 -0.7738 -0.6775
   26LYR    HZ1  512   6.850   5.539   5.652 -0.3614 -1.2014 -0.2798
   26LYR      C  513   6.433   4.976   5.796 -0.0869  0.3737  0.2108
   26LYR      O  514   6.492   4.900   5.879  0.1929  0.4988 -0.1965
   27LY0      N  515   6.395   4.939   5.674 -0.2796  0.3147  0.3594
   27LY0      H  516   6.337   5.008   5.628 -0.9329  0.8961  1.9661
   27LY0     CA  517   6.405   4.798   5.626 -0.4069 -0.5851 -0.1560
   27LY0     HA  518   6.344   4.737   5.693  0.2940  0.7844  1.8275
   27LY0     CB  519   6.356   4.779   5.477  0.2470  0.1196 -0.0805
   27LY0    HB1  520   6.372   4.685   5.425 -2.4212  1.5061 -3.8923
   27LY0    HB2  521   6.408   4.855   5.417  0.0185 -0.4000 -0.9647
   27LY0     CG  522   6.202   4.795   5.470  0.4926  0.8504  0.4752
   27LY0    HG1  523   6.174   4.880   5.532 -1.1215  0.8059 -0.1580
   27LY0    HG2  524   6.151   4.704   5.500  0.7629  0.9044  1.1241
   27LY0     CD  525   6.167   4.840   5.330 -0.4467 -0.1424  0.1594
   27LY0    HD1  526   6.208   4.770   5.258  0.6375 -1.1599  1.6829
   27LY0    HD2  527   6.202   4.939   5.301 -2.1054 -0.3142 -2.7684
   27LY0     CE  528   6.019   4.836   5.310 -1.1130 -0.1981 -0.0365
   27LY0    HE1  529   5.990   4.740   5.352 -0.6520  0.0766  0.9509
   27LY0    HE2  530   5.994   4.842   5.204 -1.5428 -0.8050  0.0256
   27LY0     NZ  531   5.949   4.953   5.379  0.2903  0.5088 -0.0883
   27LY0    HZ1  532   5.851   4.937   5.360  0.5301 -0.6200 -0.4575
   27LY0    HZ2  533   5.975   4.964   5.476  2.0268  2.4121 -0.6998
   27LY0    HZ3  534   5.982   5.039   5.338 -0.0853  0.6793 -0.0342
   27LY0      C  535   6.548   4.750   5.637  0.2019 -0.6059  0.2862
   27LY0      O  536   6.644   4.811   5.587  0.1656  0.0972 -0.2967
   28LER      N  537   6.565   4.637   5.698  0.3188  0.4082  0.3811
   28LER      H  538   6.486   4.601   5.750 -0.2056  1.1126  0.0893
   28LER     CA  539   6.696   4.568   5.710  0.9915  0.2777 -0.0870
   28LER     HA  540   6.772   4.645   5.698  2.6069 -1.3406 -0.6416
   28LER     CB  541   6.712   4.487   5.841  0.1141 -0.5932 -0.5118
   28LER    HB1  542   6.638   4.407   5.838  0.0961 -0.5744 -0.5747
   28LER    HB2  543   6.673   4.549   5.921 -1.0135 -2.0731  0.1355
   28LER     CG  544   6.846   4.424   5.867  0.1475  0.7604  0.5649
   28LER     HG  545   6.876   4.362   5.781 -1.0790 -0.0844  0.7138
   28LER    CD1  546   6.944   4.534   5.904 -0.2338  0.0258 -0.4273
   28LER   HD11  547   7.047   4.499   5.911  0.5732  2.4164  0.4699
   28LER   HD12  548   6.933   4.616   5.833  0.1901 -0.4155 -1.0204
   28LER   HD13  549   6.917   4.564   6.005 -0.0293 -0.3415 -0.2616
   28LER    CD2  550   6.838   4.332   5.989 -0.6960 -0.2183  0.5418
   28LER   HD21  551   6.786   4.246   5.946  0.1737 -0.6397  0.3154
   28LER   HD22  552   6.933   4.305   6.035 -0.1388  0.9887  0.1185
   28LER   HD23  553   6.772   4.373   6.066 -0.7376 -0.4078  0.6088
   28LER      C  554   6.718   4.479   5.579  0.5011  0.0335  0.0134
   28LER      O  555   6.711   4.357   5.588 -0.2534  0.4542  0.1130
   29LYR      N  556   6.737   4.544   5.464  0.0303 -0.0335 -0.3220
   29LYR      H  557   6.746   4.644   5.462 -0.7520  0.0392 -1.4619
   29LYR     CA  558   6.751   4.478   5.341 -0.3188  0.6602  0.1528
   29LYR     HA  559   6.822   4.395   5.346 -1.9201 -0.7767 -0.1195
   29LYR     CB  560   6.813   4.582   5.242  0.0552 -0.9413  0.1246
   29LYR    HB1  561   6.750   4.671   5.236 -1.0154 -1.7582 -1.1806
   29LYR    HB2  562   6.827   4.543   5.142  0.8445 -2.4554  0.7991
   29LYR     CG  563   6.955   4.627   5.298  0.9589 -0.6526 -0.1247
   29LYR    HG1  564   7.021   4.546   5.267  2.8893  1.2646 -1.2621
   29LYR    HG2  565   6.964   4.644   5.406  4.1538 -1.6292 -0.1280
   29LYR     CD  566   7.018   4.743   5.224  0.0160  0.4405  0.2144
   29LYR    HD1  567   6.969   4.839   5.237  0.7243  0.6352  1.6246
   29LYR    HD2  568   7.014   4.728   5.116 -1.0284  0.0608  0.3002
   29LYR     CE  569   7.164   4.744   5.277  0.2362  0.4238 -0.2174
   29LYR    HE1  570   7.226   4.815   5.222  0.9277  0.9350  1.1461
   29LYR    HE2  571   7.210   4.646   5.268  0.0168  0.3933 -1.0149
   29LYR     NZ  572   7.168   4.790   5.412 -0.6779 -0.2209  0.2553
   29LYR    HZ1  573   7.179   4.715   5.478  0.5089  0.9806  1.4672
   29LYR      C  574   6.625   4.424   5.281 -0.0910  0.0492 -0.4052
   29LYR      O  575   6.634   4.316   5.213 -0.1964  0.3420 -0.1505
   30LER      N  576   6.507   4.469   5.316 -0.0962 -0.0677 -0.1323
   30LER      H  577   6.508   4.537   5.391  2.0628 -2.9986  2.8196
   30LER     CA  578   6.378   4.427   5.260 -0.3632  0.8596  0.0526
   30LER     HA  579   6.392   4.326   5.220 -1.9249  0.7292 -0.2373
   30LER     CB  580   6.270   4.410   5.363  0.0875  0.4831  0.1031
   30LER    HB1  581   6.184   4.356   5.324  0.2227  1.1026 -1.0954
   30LER    HB2  582   6.226   4.510   5.368 -0.0591  0.3718  3.2426
   30LER     CG  583   6.297   4.364   5.508 -0.3528  0.3271 -0.6341
   30LER     HG  584   6.377   4.428   5.546 -0.1031 -0.6599  0.5606
   30LER    CD1  585   6.170   4.365   5.595 -0.4165 -0.9545  0.0017
   30LER   HD11  586   6.132   4.269   5.559  1.5530 -1.6201 -0.4433
   30LER   HD12  587   6.188   4.342   5.700 -1.8610  0.4520  0.6044
   30LER   HD13  588   6.113   4.458   5.592  0.3006 -0.5191 -0.4414
   30LER    CD2  589   6.350   4.218   5.494 -0.7172 -0.3424 -1.1148
   30LER   HD21  590   6.426   4.203   5.418 -1.1852  1.5276 -1.9804
   30LER   HD22  591   6.393   4.187   5.590  0.3423  0.0328 -1.4563
   30LER   HD23  592   6.276   4.144   5.462  0.1549 -1.0671 -1.4989
   30LER      C  593   6.327   4.508   5.140 -0.6491 -0.2831  0.4751
   30LER      O  594   6.366   4.623   5.117 -0.8784  0.4091  0.3073
   31LER      N  595   6.250   4.439   5.053 -0.6689 -0.5335  0.6995
   31LER      H  596   6.224   4.343   5.070  0.3373 -1.3453 -1.9086
   31LER     CA  597   6.188   4.491   4.936  0.0548 -0.4241  0.2756
   31LER     HA  598   6.252   4.557   4.878 -0.8254 -0.6059 -0.9390
   31LER     CB  599   6.149   4.378   4.835  0.3286 -0.3809  0.1854
   31LER    HB1  600   6.088   4.422   4.757 -0.7278  1.2031  1.8191
   31LER    HB2  601   6.082   4.310   4.888 -0.8541 -0.5075 -1.3929
   31LER     CG  602   6.252   4.293   4.772  0.0362  0.3393 -0.1035
   31LER     HG  603   6.319   4.247   4.845  0.0268 -0.1291 -0.3851
   31LER    CD1  604   6.180   4.174   4.707 -0.4445  0.2333 -0.0120
   31LER   HD11  605   6.120   4.122   4.782 -2.5097  1.9419 -0.3674
   31LER   HD12  606   6.114   4.212   4.629  1.1625  0.3948 -1.3522
   31LER   HD13  607   6.260   4.117   4.659 -1.8583 -0.3877 -1.8013
   31LER    CD2  608   6.331   4.367   4.662 -0.2764  0.1133 -0.0891
   31LER   HD21  609   6.391   4.453   4.690  0.3750 -0.8500  1.6840
   31LER   HD22  610   6.404   4.296   4.624  0.2259  1.2152 -1.1971
   31LER   HD23  611   6.261   4.392   4.583  0.3086  1.8079 -0.0941
   31LER      C  612   6.069   4.579   4.983 -0.4010  0.7730 -0.2309
   31LER      O  613   5.984   4.540   5.063  0.0289  0.5058  0.3820
   32LY0      N  614   7.310   5.638   6.112 -0.1650  0.1798  0.1602
   32LY0     H1  615   7.301   5.716   6.048 -0.6963 -1.7748 -2.3238
   32LY0     H2  616   7.391   5.642   6.172  1.1966  0.0545 -1.5866
   32LY0     H3  617   7.231   5.616   6.171  0.9134 -1.5654  0.9930
   32LY0     CA  618   7.312   5.529   6.014  0.6900 -0.7358  0.9806
   32LY0     HA  619   7.405   5.529   5.956  1.1688 -0.9842  1.7360
   32LY0     CB  620   7.294   5.389   6.082 -0.3238 -0.6369 -0.7349
   32LY0    HB1  621   7.191   5.352   6.075  0.2004 -2.6246  0.9406
   32LY0    HB2  622   7.307   5.396   6.190 -1.3280 -0.7299 -0.5958
   32LY0     CG  623   7.384   5.281   6.021 -0.6835  0.0269 -0.4559
   32LY0    HG1  624   7.489   5.310   6.025 -0.4656 -0.8718  1.4641
   32LY0    HG2  625   7.360   5.285   5.914  1.2384  0.3755 -0.9016
   32LY0     CD  626   7.366   5.143   6.095  0.2542 -0.4710 -0.4572
   32LY0    HD1  627   7.266   5.104   6.078 -0.7716  0.6204  2.3955
   32LY0    HD2  628   7.383   5.165   6.200 -1.6252  1.3063 -0.4647
   32LY0     CE  629   7.465   5.039   6.050  0.3586  0.3658 -0.1013
   32LY0    HE1  630   7.559   5.092   6.070 -0.2422  1.2899  0.3221
   32LY0    HE2  631   7.439   5.009   5.949  1.0886  1.6441 -0.6970
   32LY0     NZ  632   7.466   4.924   6.143  0.0158 -0.0636 -0.5219
   32LY0    HZ1  633   7.513   4.947   6.229  0.1437 -1.2913 -0.2503
   32LY0    HZ2  634   7.368   4.905   6.159 -0.7465  3.1439 -0.6053
   32LY0    HZ3  635   7.509   4.843   6.103 -0.8732 -0.4931 -0.6398
   32LY0      C  636   7.200   5.565   5.919  0.0055 -0.3061 -0.2393
   32LY0      O  637   7.090   5.593   5.961 -0.5141 -0.4142  0.0205
   33LER      N  638   7.225   5.547   5.788 -0.3000 -0.0416 -0.4668
   33LER      H  639   7.319   5.540   5.753 -0.3878  1.8534 -1.2041
   33LER     CA  640   7.119   5.565   5.685  0.1041 -0.8249  0.2896
   33LER     HA  641   7.049   5.642   5.718 -0.3145 -1.6449  1.4028
   33LER     CB  642   7.182   5.604   5.548  0.4244  0.0412 -0.3695
   33LER    HB1  643   7.111   5.591   5.467 -0.9199 -0.8401  0.8948
   33LER    HB2  644   7.264   5.537   5.524 -0.4710 -1.2956  0.1899
   33LER     CG  645   7.236   5.750   5.545 -1.0130  0.6261 -0.2376
   33LER     HG  646   7.323   5.738   5.610 -0.4183 -2.3687 -1.3920
   33LER    CD1  647   7.279   5.783   5.403  0.1379  0.4143 -0.2988
   33LER   HD11  648   7.356   5.720   5.360  1.6174  2.4068 -0.7074
   33LER   HD12  649   7.191   5.786   5.338 -0.9618  2.9341  1.1209
   33LER   HD13  650   7.323   5.883   5.404  1.6069 -0.1740 -2.0288
   33LER    CD2  651   7.149   5.863   5.595  0.2159 -0.0923  0.0430
   33LER   HD21  652   7.185   5.962   5.568 -0.6678 -0.0292 -0.9596
   33LER   HD22  653   7.046   5.860   5.560  0.6654 -0.6258 -1.2620
   33LER   HD23  654   7.153   5.858   5.704 -0.0693  1.5716  0.1593
   33LER      C  655   7.032   5.443   5.669 -0.3250  0.0946  0.0335
   33LER      O  656   7.095   5.335   5.665 -0.5933  0.3042 -0.5176
   34LY0      N  657   8.227   5.542   5.238  0.5112  0.1404  0.0891
   34LY0     H1  658   8.195   5.624   5.187  2.3649  0.8015 -0.0924
   34LY0     H2  659   8.267   5.572   5.325 -0.6040  1.5029  0.1736
   34LY0     H3  660   8.304   5.492   5.195 -0.4588 -1.1124 -0.2303
   34LY0     CA  661   8.114   5.458   5.260  0.2537 -0.0058  0.0219
   34LY0     HA  662   8.082   5.432   5.159 -1.3473 -0.1216  0.5285
   34LY0     CB  663   8.150   5.322   5.328 -0.2404 -0.4067  0.1908
   34LY0    HB1  664   8.236   5.295   5.267  0.4898  2.8151 -0.4340
   34LY0    HB2  665   8.065   5.257   5.308  0.3296 -1.8623  2.1909
   34LY0     CG  666   8.182   5.319   5.483  0.9036  0.9201 -0.7850
   34LY0    HG1  667   8.098   5.377   5.522 -0.1737 -0.6409 -0.6760
   34LY0    HG2  668   8.271   5.375   5.508  0.7760  0.1262  1.7246
   34LY0     CD  669   8.181   5.181   5.543 -0.0188  0.1346  0.2602
   34LY0    HD1  670   8.274   5.139   5.506  1.3255  1.5997  1.8289
   34LY0    HD2  671   8.090   5.126   5.518 -0.0954 -1.0616  2.8113
   34LY0     CE  672   8.174   5.193   5.691  0.4338  0.1510  1.0175
   34LY0    HE1  673   8.079   5.240   5.716 -0.0777  0.2564 -0.9590
   34LY0    HE2  674   8.266   5.250   5.710  1.5658 -1.3635  0.2616
   34LY0     NZ  675   8.182   5.063   5.753  0.3971  0.7069  0.1058
   34LY0    HZ1  676   8.272   5.026   5.726 -0.4463 -0.3817 -1.3906
   34LY0    HZ2  677   8.180   5.061   5.854  0.8385  0.4213  0.1129
   34LY0    HZ3  678   8.108   4.998   5.730  0.4554 -0.4644  2.8089
   34LY0      C  679   8.009   5.536   5.339  0.7735  0.2193 -0.2668
   34LY0      O  680   8.042   5.626   5.416 -0.1860  0.6109  0.4223
   35LER      N  681   7.884   5.517   5.302  0.0769 -0.7439  0.4852
   35LER      H  682   7.859   5.440   5.241 -1.8549 -0.7599  1.2307
   35LER     CA  683   7.777   5.611   5.329 -0.6851 -0.4834 -0.1031
   35LER     HA  684   7.811   5.714   5.323  0.1624 -0.8250 -2.9288
   35LER     CB  685   7.664   5.590   5.223 -0.1738 -0.5391  0.3912
   35LER    HB1  686   7.585   5.655   5.261  1.8651  1.7279  1.0115
   35LER    HB2  687   7.633   5.485   5.222  0.4510 -0.7726 -2.3290
   35LER     CG  688   7.700   5.623   5.077 -0.3959  0.1905 -0.5359
   35LER     HG  689   7.782   5.563   5.038  0.4994  2.0050 -1.5561
   35LER    CD1  690   7.583   5.587   4.987  0.4681 -0.7699 -0.2368
   35LER   HD11  691   7.607   5.598   4.881 -0.5873  1.1805 -0.3190
   35LER   HD12  692   7.553   5.484   5.005  1.9123 -1.1119  0.3223
   35LER   HD13  693   7.497   5.640   5.028 -0.2566 -2.9049  1.1340
   35LER    CD2  694   7.738   5.765   5.046  0.2583  1.2326  0.6214
   35LER   HD21  695   7.661   5.831   5.085 -2.1381 -1.8896  1.6311
   35LER   HD22  696   7.834   5.792   5.090  0.0834  2.4782  0.2654
   35LER   HD23  697   7.739   5.772   4.938 -2.8329 -0.0759  0.4125
   35LER      C  698   7.722   5.587   5.470 -0.3212  0.6477  0.4651
   35LER      O  699   7.661   5.676   5.522 -0.3559  0.0963  0.0775
   36LYR      N  700   7.747   5.467   5.528 -0.2678 -0.6261  0.3150
   36LYR      H  701   7.789   5.389   5.479  0.5829 -1.5781  2.4409
   36LYR     CA  702   7.708   5.444   5.668 -0.4833  0.0906 -0.3727
   36LYR     HA  703   7.699   5.538   5.723 -2.0441 -0.5489  0.5426
   36LYR     CB  704   7.818   5.365   5.745  0.4797  0.4340  0.1007
   36LYR    HB1  705   7.909   5.425   5.743  0.6465  0.1674 -0.5247
   36LYR    HB2  706   7.830   5.279   5.678 -1.0819  1.4157 -1.5415
   36LYR     CG  707   7.783   5.327   5.889  0.2386 -0.2368  0.4502
   36LYR    HG1  708   7.688   5.274   5.897 -0.0140 -0.0785 -1.1572
   36LYR    HG2  709   7.782   5.421   5.945 -2.4766 -0.2056  0.4972
   36LYR     CD  710   7.889   5.235   5.944  0.8267  0.3887 -0.2166
   36LYR    HD1  711   7.992   5.267   5.927  0.8614  0.1057 -0.5427
   36LYR    HD2  712   7.877   5.138   5.897 -0.4442  0.4950 -0.1423
   36LYR     CE  713   7.864   5.204   6.090 -0.5777  0.0983 -0.0293
   36LYR    HE1  714   7.767   5.159   6.110  0.1787 -0.4950  2.6480
   36LYR    HE2  715   7.858   5.297   6.146  0.1205  0.5866 -0.7450
   36LYR     NZ  716   7.976   5.121   6.137 -0.5023  0.1905  0.2733
   36LYR    HZ1  717   7.965   5.020   6.132  1.1879 -0.1326  1.8790
   36LYR      C  718   7.565   5.383   5.667 -0.6629 -0.0013  0.5416
   36LYR      O  719   7.493   5.415   5.763  0.2548 -0.0497  0.0642
   37LY0      N  720   7.536   5.299   5.572 -1.1102  0.2168 -0.3357
   37LY0      H  721   7.609   5.277   5.504 -0.1418  1.5469  0.2372
   37LY0     CA  722   7.399   5.252   5.536 -0.3487  0.3643  0.4727
   37LY0     HA  723   7.329   5.310   5.595 -0.2002 -0.9759  2.0341
   37LY0     CB  724   7.372   5.271   5.389  0.0990  0.1239  0.0936
   37LY0    HB1  725   7.387   5.375   5.363  2.0569 -0.4543 -1.3045
   37LY0    HB2  726   7.265   5.250   5.381  0.0845 -0.2112  0.9870
   37LY0     CG  727   7.454   5.183   5.292 -1.1751 -0.3701  0.0123
   37LY0    HG1  728   7.431   5.078   5.310  0.1361 -0.6669  0.0863
   37LY0    HG2  729   7.560   5.204   5.310 -1.1012 -0.0961 -0.6951
   37LY0     CD  730   7.416   5.215   5.149  0.3336  0.7019  0.2312
   37LY0    HD1  731   7.456   5.313   5.121  0.5906  0.9280  1.3427
   37LY0    HD2  732   7.308   5.211   5.135  0.4243 -2.6497 -0.3031
   37LY0     CE  733   7.472   5.112   5.053  0.4061 -0.3745  0.0663
   37LY0    HE1  734   7.423   5.121   4.956  0.3352 -0.4022  0.0993
   37LY0    HE2  735   7.442   5.013   5.087  2.6156 -0.2080  2.8739
   37LY0     NZ  736   7.622   5.114   5.052  0.0757 -0.3299  0.3121
   37LY0    HZ1  737   7.659   5.194   5.003 -1.4298  1.3016  1.6898
   37LY0    HZ2  738   7.654   5.101   5.147  0.9952  0.4522  0.1236
   37LY0    HZ3  739   7.655   5.039   4.992 -2.6309 -0.4406 -1.1899
   37LY0      C  740   7.371   5.116   5.588  0.3311  0.0183  0.3346
   37LY0      O  741   7.463   5.030   5.606  0.2262  0.7279 -0.2028
   38LER      N  742   7.243   5.086   5.611  0.0258  0.0042 -0.8912
   38LER      H  743   7.170   5.156   5.615  0.0315 -0.0317  1.5401
   38LER     CA  744   7.188   4.945   5.594  0.0305 -0.3707 -0.2925
   38LER     HA  745   7.254   4.878   5.647  1.2161  1.8799  1.2329
   38LER     CB  746   7.052   4.940   5.665  0.1030 -0.4134  0.7952
   38LER    HB1  747   7.019   4.837   5.657  2.5046 -1.1599 -0.6897
   38LER    HB2  748   6.979   5.004   5.616 -0.5776 -0.3364  1.8755
   38LER     CG  749   7.047   4.957   5.825  0.8344 -0.4240  0.1662
   38LER     HG  750   7.063   5.063   5.847  0.6457  0.2291 -2.4379
   38LER    CD1  751   6.901   4.944   5.868 -0.1272  0.9531  0.4810
   38LER   HD11  752   6.888   5.005   5.957  0.9419 -0.3788  1.6010
   38LER   HD12  753   6.838   4.982   5.787  2.7061 -0.2002 -2.4913
   38LER   HD13  754   6.882   4.838   5.888  2.6439  0.3745  0.4677
   38LER    CD2  755   7.142   4.863   5.899 -1.2984  0.1584  0.1528
   38LER   HD21  756   7.141   4.881   6.007  0.2068  3.0390 -0.2195
   38LER   HD22  757   7.131   4.756   5.881  1.3166 -0.0834 -0.3717
   38LER   HD23  758   7.245   4.884   5.871 -0.8105  0.1424  1.7882
   38LER      C  759   7.184   4.920   5.444 -0.1834  0.4658 -0.0457
   38LER      O  760   7.178   5.011   5.359  0.2523  0.1281 -0.2933
   39LY0      N  761   8.557   4.950   5.966  0.1418 -0.1905  0.3808
   39LY0     H1  762   8.508   4.931   5.880  0.0587  1.3270  0.0714
   39LY0     H2  763   8.538   4.875   6.031 -1.5396 -0.5140 -0.4447
   39LY0     H3  764   8.657   4.958   5.957  0.1664  0.3359  1.0424
   39LY0     CA  765   8.501   5.068   6.021  1.0179 -0.3218 -0.0612
   39LY0     HA  766   8.558   5.104   6.107 -4.7174  1.2643  3.6196
   39LY0     CB  767   8.502   5.180   5.913  0.8529 -0.0599 -0.0619
   39LY0    HB1  768   8.433   5.152   5.832 -1.4580 -0.6241  1.9850
   39LY0    HB2  769   8.602   5.194   5.872  0.3054  3.3256 -0.4947
   39LY0     CG  770   8.440   5.317   5.964 -0.0993 -0.2579 -0.3085
   39LY0    HG1  771   8.485   5.343   6.060 -1.9873 -0.6842  0.7428
   39LY0    HG2  772   8.335   5.296   5.985  0.7156 -0.2599  5.0985
   39LY0     CD  773   8.466   5.430   5.859  0.1639  0.6009  0.3524
   39LY0    HD1  774   8.388   5.421   5.784  1.3593  1.1787 -1.0100
   39LY0    HD2  775   8.560   5.431   5.804 -0.3112  1.8948 -0.4870
   39LY0     CE  776   8.450   5.567   5.915  0.5629  0.2219 -0.4246
   39LY0    HE1  777   8.544   5.586   5.966  0.5416 -0.5879 -0.0697
   39LY0    HE2  778   8.369   5.564   5.988  0.8682 -1.5862 -0.1118
   39LY0     NZ  779   8.439   5.673   5.808 -0.0137 -0.4780  0.3939
   39LY0    HZ1  780   8.370   5.653   5.738 -2.3914  0.2086  2.4028
   39LY0    HZ2  781   8.415   5.760   5.854 -1.9835  0.1640 -1.6975
   39LY0    HZ3  782   8.532   5.680   5.769  0.7147 -1.3915  1.8598
   39LY0      C  783   8.356   5.043   6.076  0.2129 -0.1146  0.6631
   39LY0      O  784   8.273   4.998   6.002  0.4165  0.6016 -0.3484
   40LER      N  785   8.320   5.087   6.195  0.4056 -0.0337 -0.1442
   40LER      H  786   8.387   5.133   6.256  0.0334 -0.0546  0.2866
   40LER     CA  787   8.191   5.067   6.247  0.1456 -0.6015  0.0963
   40LER     HA  788   8.165   4.963   6.227  1.1681 -0.8361 -0.0329
   40LER     CB  789   8.197   5.082   6.396 -0.1269  0.1477 -0.6881
   40LER    HB1  790   8.098   5.101   6.436 -0.0870 -0.0953 -0.4731
   40LER    HB2  791   8.243   5.180   6.412 -1.8381  1.0907 -1.2924
   40LER     CG  792   8.271   4.979   6.488  0.4322 -1.0359  0.7102
   40LER     HG  793   8.379   4.973   6.479  0.3410 -2.6275  0.4232
   40LER    CD1  794   8.246   5.019   6.632 -0.3177 -0.6704  0.1082
   40LER   HD11  795   8.139   5.010   6.652 -0.8866  1.2642 -1.7448
   40LER   HD12  796   8.293   4.947   6.699  0.1371  0.6703  1.2639
   40LER   HD13  797   8.285   5.115   6.665 -2.6309 -0.1487  1.4853
   40LER    CD2  798   8.206   4.837   6.466 -0.0625 -0.1806  0.4080
   40LER   HD21  799   8.249   4.757   6.526 -2.7908 -1.6033  0.6505
   40LER   HD22  800   8.098   4.839   6.483  0.2420 -1.9956  3.1721
   40LER   HD23  801   8.227   4.804   6.364 -0.7258  0.5786  0.0130
   40LER      C  802   8.094   5.169   6.173 -0.3846  0.0545 -0.8991
   40LER      O  803   8.125   5.287   6.166  0.5160 -0.5403  0.4074
   41U      O5'  804   8.086   8.766   1.334  0.4267  0.0739 -0.8571
   41U      H5T  805   8.115   8.793   1.246  1.3352 -1.8341 -1.1946
   41U      C5'  806   8.047   8.878   1.402 -0.3842 -0.0443 -0.9039
   41U     H5'1  807   8.088   8.971   1.362 -1.3097  1.3468  1.1992
   41U     H5'2  808   8.068   8.870   1.509  1.2747 -0.2668 -1.2195
   41U      C4'  809   7.892   8.889   1.383  0.0606  0.2148  0.2454
   41U      H4'  810   7.870   8.994   1.404  0.4017  0.1797  0.7929
   41U      O4'  811   7.843   8.853   1.250 -0.2028 -0.1596  0.5973
   41U      C1'  812   7.714   8.809   1.273 -0.2581  0.0794  0.6246
   41U      H1'  813   7.649   8.885   1.231 -0.5339 -0.4785  0.0064
   41U       N1  814   7.691   8.680   1.197 -0.1483 -0.5756 -0.1763
   41U       C6  815   7.791   8.601   1.154 -0.2997  0.6982  0.5843
   41U       H6  816   7.896   8.624   1.165  0.3066 -1.0900 -0.8828
   41U       C5  817   7.769   8.476   1.112 -0.1410  0.2088  0.2667
   41U       H5  818   7.848   8.406   1.087 -0.9737 -0.1946 -1.4137
   41U       C4  819   7.641   8.420   1.080 -0.2498 -0.1927  0.1910
   41U       O4  820   7.619   8.306   1.042  0.0558 -0.0745  0.7331
   41U       N3  821   7.539   8.518   1.101  0.1259  0.2188  0.3877
   41U       H3  822   7.447   8.490   1.071 -0.0745  0.1711  1.0296
   41U       C2  823   7.560   8.652   1.158  0.2037  0.3508  0.0604
   41U       O2  824   7.467   8.724   1.175 -0.9068 -0.5827  0.1144
   41U      C3'  825   7.827   8.793   1.481  0.2832  1.1661 -0.2656
   41U      H3'  826   7.870   8.693   1.479  1.0025  1.4735 -0.9836
   41U      C2'  827   7.690   8.791   1.422 -0.0857 -0.3239 -0.1023
   41U     H2'1  828   7.635   8.697   1.432  0.8844 -0.8064  0.8331
   41U      O2'  829   7.604   8.891   1.468  0.1462  0.4431 -0.4114
   41U     HO'2  830   7.662   8.954   1.511  1.0225  1.1045 -2.4243
   41U      O3'  831   7.812   8.839   1.609 -0.2102  0.1719 -0.6636
   42U        P  832   7.819   8.747   1.739 -0.2035 -0.0196  0.1073
   42U      O1P  833   7.797   8.834   1.853 -0.2180  0.1102  0.4039
   42U      O2P  834   7.945   8.666   1.734 -0.4544  0.1922  0.1877
   42U      O5'  835   7.696   8.646   1.717  0.3925 -0.3616 -0.2610
   42U      C5'  836   7.569   8.685   1.751  0.6693  0.4487 -0.0515
   42U     H5'1  837   7.550   8.771   1.687  0.0100 -0.8543 -1.6580
   42U     H5'2  838   7.565   8.716   1.856 -2.8057  1.1084 -0.2312
   42U      C4'  839   7.456   8.592   1.718 -0.3138 -0.0346 -0.0916
   42U      H4'  840   7.367   8.634   1.765 -0.6954 -1.7219  0.7660
   42U      O4'  841   7.446   8.563   1.582  0.2946 -1.0142  0.8672
   42U      C1'  842   7.382   8.441   1.561 -0.0280 -0.1328 -0.1388
   42U      H1'  843   7.279   8.456   1.529 -0.4858  2.1049  2.0577
   42U       N1  844   7.437   8.349   1.461 -0.2551 -0.3037  0.5482
   42U       C6  845   7.580   8.324   1.455 -0.1037 -0.2631 -0.2150
   42U       H6  846   7.644   8.382   1.520  0.7890 -1.4452 -0.0024
   42U       C5  847   7.630   8.215   1.381 -0.0404 -0.1303 -0.5295
   42U       H5  848   7.738   8.205   1.383  0.4366  3.5100  1.4825
   42U       C4  849   7.543   8.132   1.306  0.2484  1.1797 -0.2657
   42U       O4  850   7.586   8.043   1.233 -0.2839 -0.7447 -0.4213
   42U       N3  851   7.414   8.164   1.312  0.3155  0.3101 -0.4953
   42U       H3  852   7.343   8.113   1.261 -0.6710  0.4445  0.6863
   42U       C2  853   7.354   8.271   1.383 -0.0519  0.1207 -0.7259
   42U       O2  854   7.233   8.276   1.387  0.3693  0.3245 -0.6247
   42U      C3'  855   7.477   8.462   1.790  0.1469  0.2335  0.3058
   42U      H3'  856   7.580   8.427   1.788 -0.4190 -1.7230  2.1267
   42U      C2'  857   7.374   8.381   1.699  0.3927 -0.2872  0.3479
   42U     H2'1  858   7.413   8.279   1.707 -1.7965 -1.6775 -3.8893
   42U      O2'  859   7.244   8.387   1.749  0.1157  0.1385  0.6429
   42U     HO'2  860   7.242   8.345   1.835  3.4951  0.6279  1.0787
   42U      O3'  861   7.439   8.481   1.925  0.2580 -0.6210  0.0647
   43A        P  862   7.438   8.362   2.023  0.3697 -0.2586 -0.1372
   43A      O1P  863   7.425   8.427   2.158  0.6289  0.2599  0.1552
   43A      O2P  864   7.549   8.269   2.002  0.0997  0.7395 -0.5406
   43A      O5'  865   7.308   8.279   2.003 -0.1072 -0.1104 -0.2602
   43A      C5'  866   7.182   8.318   2.070 -0.1815 -0.4757 -0.4072
   43A     H5'1  867   7.146   8.413   2.032 -1.3699 -0.9580 -0.5175
   43A     H5'2  868   7.199   8.328   2.177  0.6146 -1.9257 -0.3720
   43A      C4'  869   7.079   8.215   2.033 -0.0002  0.3447  0.9235
   43A      H4'  870   6.987   8.242   2.086 -0.6656 -1.6863  0.8964
   43A      O4'  871   7.063   8.214   1.891  0.3788  0.0801 -0.0032
   43A      C1'  872   7.055   8.080   1.839  0.3520  0.2435  0.3823
   43A      H1'  873   6.965   8.076   1.779  0.0432 -0.7805  0.8883
   43A       N9  874   7.170   8.042   1.754 -0.0717 -0.4487 -0.1240
   43A       C8  875   7.302   8.042   1.787 -0.0339 -0.2171 -0.2575
   43A       H8  876   7.338   8.080   1.881  1.4159 -3.0736  0.4752
   43A       N7  877   7.381   7.994   1.696 -0.1307  0.0295  0.2316
   43A       C5  878   7.295   7.944   1.594 -0.1766 -0.2989  0.6430
   43A       C6  879   7.311   7.878   1.467  0.0469 -0.1234  0.6264
   43A       N6  880   7.422   7.853   1.403  0.0794  0.0141 -0.0908
   43A      H61  881   7.511   7.875   1.447  0.2048 -1.7466  0.6273
   43A      H62  882   7.427   7.796   1.320 -0.1772 -1.5054  0.9060
   43A       N1  883   7.199   7.840   1.401  0.8248 -0.2212  0.2829
   43A       C2  884   7.075   7.858   1.458 -0.0269  0.6298 -0.0204
   43A       H2  885   6.994   7.826   1.394 -0.1310  0.9701 -0.0610
   43A       N3  886   7.048   7.922   1.573  0.1908  0.0355  0.2392
   43A       C4  887   7.159   7.966   1.638 -0.1977 -0.3024  0.3197
   43A      C3'  888   7.088   8.066   2.075  0.3677  0.4482 -0.8160
   43A      H3'  889   7.194   8.046   2.085  0.7765  1.6909 -2.2756
   43A      C2'  890   7.034   7.984   1.961 -0.0412 -0.2900  0.4312
   43A     H2'1  891   7.088   7.890   1.972  2.3385  1.1879  2.5609
   43A      O2'  892   6.896   7.961   1.964  0.1220 -0.2086  0.4349
   43A     HO'2  893   6.892   7.866   1.979  0.2458  0.0124  2.0127
   43A      O3'  894   7.015   8.042   2.200  0.3927 -0.3398  0.6083
   44A        P  895   7.038   7.918   2.297 -0.1791 -0.0669 -0.3497
   44A      O1P  896   6.953   7.942   2.422 -0.2718 -0.9101  0.1909
   44A      O2P  897   7.182   7.923   2.325 -0.0953  0.9604  0.3786
   44A      O5'  898   6.998   7.776   2.227 -0.2785  0.0422 -0.5727
   44A      C5'  899   6.863   7.740   2.217 -0.1139  0.3856  0.6424
   44A     H5'1  900   6.805   7.822   2.175  0.7016  1.0255  0.7463
   44A     H5'2  901   6.821   7.715   2.315  1.4518  0.8605  1.4645
   44A      C4'  902   6.838   7.627   2.110 -0.1696 -0.3931  0.1984
   44A      H4'  903   6.731   7.607   2.113 -0.4852  1.2209  0.9259
   44A      O4'  904   6.884   7.677   1.988  0.0358  0.6108  0.1461
   44A      C1'  905   6.936   7.566   1.906 -0.3655 -0.1725 -0.1357
   44A      H1'  906   6.887   7.560   1.808  2.2362  0.5013 -1.5765
   44A       N9  907   7.080   7.584   1.882  0.0116 -0.4892 -0.4490
   44A       C8  908   7.163   7.655   1.964 -0.1253 -0.6281  1.1036
   44A       H8  909   7.138   7.686   2.065 -0.2797  1.7804  0.3812
   44A       N7  910   7.281   7.673   1.909  0.4452  0.4241  0.4503
   44A       C5  911   7.274   7.614   1.780  0.1396  0.8018 -0.2147
   44A       C6  912   7.361   7.592   1.673  0.1166 -0.9190  1.3512
   44A       N6  913   7.492   7.620   1.658  0.5439 -0.0016  0.5147
   44A      H61  914   7.544   7.675   1.725 -2.7759 -0.3471  3.6990
   44A      H62  915   7.535   7.584   1.574 -0.5004 -1.4310  0.5387
   44A       N1  916   7.312   7.529   1.560  0.0901  0.3668 -0.4461
   44A       C2  917   7.186   7.495   1.550  0.2593  0.8368 -0.3622
   44A       H2  918   7.146   7.443   1.464 -0.8910  0.4389  0.3901
   44A       N3  919   7.099   7.509   1.652 -0.0579 -0.0077  0.2283
   44A       C4  920   7.150   7.566   1.765  0.1864 -0.1223 -0.0107
   44A      C3'  921   6.915   7.502   2.127 -0.7207  0.2019  0.1233
   44A      H3'  922   7.006   7.542   2.172 -2.0870  5.1225 -0.9341
   44A      C2'  923   6.913   7.439   1.986 -1.0231  0.7424  0.7347
   44A     H2'1  924   7.000   7.377   1.966 -0.0802  2.4243 -0.6056
   44A      O2'  925   6.786   7.387   1.943 -0.3030 -0.3068  0.1056
   44A     HO'2  926   6.718   7.409   2.007 -0.2624 -0.5427  0.2308
   44A      O3'  927   6.847   7.409   2.206  0.9293 -0.7328 -0.3150
   45U        P  928   6.934   7.308   2.292 -0.1588 -0.4909  0.2593
   45U      O1P  929   6.840   7.218   2.361  0.2722  0.1528 -0.4406
   45U      O2P  930   7.035   7.381   2.374  1.0863 -0.1182  0.2297
   45U      O5'  931   7.010   7.220   2.183  0.3029  0.5386 -0.8178
   45U      C5'  932   6.937   7.116   2.124  0.2286  0.1453  0.0872
   45U     H5'1  933   6.842   7.161   2.094 -0.3275  0.2698  1.9147
   45U     H5'2  934   6.911   7.037   2.194 -0.5970  2.0751  2.0901
   45U      C4'  935   7.016   7.054   2.009  0.2886 -0.3670  0.4378
   45U      H4'  936   6.959   6.986   1.946  0.8634 -0.7372  0.3129
   45U      O4'  937   7.061   7.156   1.915 -0.2624 -0.0370 -0.4690
   45U      C1'  938   7.197   7.132   1.880  0.3426  0.2788 -0.2166
   45U      H1'  939   7.209   7.115   1.773 -0.5782 -0.0227 -0.2757
   45U       N1  940   7.297   7.243   1.911  0.2798 -0.4497 -0.7913
   45U       C6  941   7.294   7.319   2.029  0.0076 -0.2570  0.3363
   45U       H6  942   7.213   7.321   2.100  0.0162 -0.4436  0.3523
   45U       C5  943   7.397   7.408   2.043  0.3729 -0.1837 -0.5279
   45U       H5  944   7.393   7.469   2.132 -0.3156 -1.9730  0.7237
   45U       C4  945   7.510   7.424   1.951 -0.0706  0.2504 -1.0651
   45U       O4  946   7.602   7.505   1.961 -0.0017 -0.1486  0.1882
   45U       N3  947   7.503   7.334   1.851 -0.8423  0.0757  0.0184
   45U       H3  948   7.588   7.324   1.798 -1.2382  1.1302 -0.8486
   45U       C2  949   7.401   7.245   1.826  0.0013 -0.0455 -0.8491
   45U       O2  950   7.409   7.180   1.722 -0.2000  0.2541 -0.1030
   45U      C3'  951   7.143   6.988   2.063 -1.0733  1.2021 -0.1104
   45U      H3'  952   7.192   7.031   2.151  0.8485 -0.9504 -0.0382
   45U      C2'  953   7.244   6.994   1.940  0.3590 -0.0931 -0.4799
   45U     H2'1  954   7.348   6.999   1.974 -0.3801  0.0092  2.0007
   45U      O2'  955   7.218   6.892   1.839  0.7160 -0.1469 -0.0584
   45U     HO'2  956   7.259   6.813   1.875  1.5344 -0.1471 -0.9534
   45U      O3'  957   7.112   6.849   2.093  0.4495 -0.1694  0.3207
   46U        P  958   7.208   6.761   2.178  0.0646 -0.1160  0.0280
   46U      O1P  959   7.127   6.641   2.216 -0.1469  0.7293 -0.7247
   46U      O2P  960   7.274   6.848   2.281 -0.0887  0.2959  0.3152
   46U      O5'  961   7.328   6.703   2.082  0.5998  0.6731 -0.4497
   46U      C5'  962   7.303   6.599   1.990  0.3374  0.4395 -0.8534
   46U     H5'1  963   7.217   6.634   1.933 -0.9307  0.6134  1.0759
   46U     H5'2  964   7.266   6.512   2.044 -1.8329  1.3025 -0.8652
   46U      C4'  965   7.420   6.567   1.906 -0.6643  0.4971  0.4125
   46U      H4'  966   7.395   6.481   1.844  1.7822 -1.6453  2.1754
   46U      O4'  967   7.466   6.691   1.845  0.1458 -0.5549 -0.4292
   46U      C1'  968   7.604   6.700   1.833 -0.2793 -0.1501  0.1704
   46U      H1'  969   7.636   6.710   1.729  3.0663  2.8532  1.2644
   46U       N1  970   7.657   6.822   1.897  0.5700 -0.2822  0.2361
   46U       C6  971   7.596   6.883   2.004 -0.2383  0.0570  0.3729
   46U       H6  972   7.508   6.844   2.052 -0.1892  1.5591  1.8018
   46U       C5  973   7.649   6.997   2.056  0.2633 -0.1596  0.3197
   46U       H5  974   7.603   7.047   2.140 -0.8871  0.6288 -0.7435
   46U       C4  975   7.770   7.059   2.000 -0.1732  0.1635 -0.3769
   46U       O4  976   7.811   7.171   2.037  0.7158 -0.1582 -0.4324
   46U       N3  977   7.822   6.986   1.893  0.7354 -0.0014  0.2096
   46U       H3  978   7.902   7.026   1.847  0.7992  1.0324  1.1813
   46U       C2  979   7.781   6.862   1.848  0.6776 -0.5900  0.4696
   46U       O2  980   7.850   6.803   1.765  0.3289 -0.1258  0.7105
   46U      C3'  981   7.548   6.527   1.984  0.0225  0.3520  0.6205
   46U      H3'  982   7.543   6.579   2.079 -0.4319  2.0215 -0.2685
   46U      C2'  983   7.668   6.576   1.900  0.2437 -0.0383  0.5474
   46U     H2'1  984   7.751   6.601   1.965  0.4345  3.0024 -0.6900
   46U      O2'  985   7.706   6.502   1.789  0.6856 -0.0333 -0.7584
   46U     HO'2  986   7.777   6.442   1.811  1.1037  0.9765  0.8565
   46U      O3'  987   7.548   6.381   1.999 -0.0942 -0.3479 -0.0715
   47A        P  988   7.627   6.307   2.120  0.1200 -0.0652  0.1581
   47A      O1P  989   7.594   6.160   2.113  0.2543 -0.2855  0.2678
   47A      O2P  990   7.598   6.384   2.244  0.2354 -0.2333  0.5095
   47A      O5'  991   7.778   6.335   2.075  0.2631  0.0505 -0.2054
   47A      C5'  992   7.834   6.252   1.970  0.1160 -0.6161 -0.4364
   47A     H5'1  993   7.766   6.257   1.885 -0.3020  0.9702 -0.0422
   47A     H5'2  994   7.843   6.150   2.007 -1.0410  0.1489  2.2120
   47A      C4'  995   7.973   6.307   1.935 -0.0976  0.1272 -0.0549
   47A      H4'  996   8.012   6.242   1.856 -0.3437 -0.3097  0.1854
   47A      O4'  997   7.971   6.444   1.888  0.0416  0.5403  0.4773
   47A      C1'  998   8.098   6.502   1.913  0.2584 -0.0322  0.7170
   47A      H1'  999   8.141   6.532   1.818  0.3224 -1.5824  0.2390
   47A       N9 1000   8.085   6.625   2.003  0.4607  0.0772  0.8400
   47A       C8 1001   7.978   6.660   2.083 -0.8137 -0.0523 -0.3436
   47A       H8 1002   7.893   6.596   2.105 -0.3238 -1.4013 -2.1629
   47A       N7 1003   8.000   6.781   2.135  0.4846  0.1291 -0.3948
   47A       C5 1004   8.117   6.825   2.075 -0.3057  0.1666 -0.2719
   47A       C6 1005   8.199   6.939   2.083  1.0342  0.9063 -0.3300
   47A       N6 1006   8.176   7.037   2.164  0.0572  0.7097 -0.1999
   47A      H61 1007   8.102   7.027   2.232 -0.0194  1.3697 -0.1766
   47A      H62 1008   8.238   7.115   2.182 -2.2061  2.2118  1.6445
   47A       N1 1009   8.309   6.959   2.017 -0.7691  0.0580 -0.0965
   47A       C2 1010   8.350   6.856   1.943 -0.4193 -0.0270  0.2277
   47A       H2 1011   8.443   6.870   1.891  0.0095  0.7552  1.1860
   47A       N3 1012   8.289   6.734   1.927 -0.1736 -0.5067  0.8404
   47A       C4 1013   8.173   6.729   1.997  0.2764  0.1665  0.3057
   47A      C3' 1014   8.084   6.305   2.041  0.1575 -0.7124  0.4024
   47A      H3' 1015   8.050   6.352   2.133  0.8108  3.0104 -1.0943
   47A      C2' 1016   8.185   6.399   1.977  0.1930  0.2737  0.0716
   47A     H2'1 1017   8.248   6.442   2.054 -0.2679 -1.2501  1.3468
   47A      O2' 1018   8.256   6.346   1.864  0.5470 -0.0498 -0.8602
   47A     HO'2 1019   8.275   6.255   1.887 -0.1833  0.4861  2.3946
   47A      O3' 1020   8.134   6.173   2.057  0.4113  0.2723 -1.0125
   48U        P 1021   8.218   6.118   2.180 -0.2541 -0.2215 -0.2268
   48U      O1P 1022   8.264   5.982   2.141 -0.2050  0.3508  0.0730
   48U      O2P 1023   8.133   6.121   2.300  0.0574 -0.9333  0.2472
   48U      O5' 1024   8.341   6.217   2.200  0.4670 -0.1886 -0.4837
   48U      C5' 1025   8.467   6.208   2.137  0.1636 -0.3148  0.5890
   48U     H5'1 1026   8.457   6.189   2.030 -0.3657  2.0207  0.1748
   48U     H5'2 1027   8.510   6.117   2.179  1.2734 -0.6337 -1.1234
   48U      C4' 1028   8.560   6.332   2.164  0.2895  0.5102 -0.6378
   48U      H4' 1029   8.640   6.334   2.090  0.8935 -1.3825 -0.0842
   48U      O4' 1030   8.492   6.454   2.146  0.4908  0.2748  0.3488
   48U      C1' 1031   8.546   6.556   2.222  0.5701 -0.7109  0.4203
   48U      H1' 1032   8.597   6.625   2.155 -2.1543  1.4947  0.4654
   48U       N1 1033   8.441   6.641   2.292 -0.0245  0.0364  0.0827
   48U       C6 1034   8.316   6.588   2.319  0.2016  0.0231  0.3230
   48U       H6 1035   8.298   6.491   2.276  1.0856  0.4601 -1.1249
   48U       C5 1036   8.226   6.657   2.389  0.1238  0.8343 -0.5929
   48U       H5 1037   8.135   6.608   2.422  1.2493  0.1827  1.7434
   48U       C4 1038   8.249   6.796   2.428  0.2326  0.6162 -0.7569
   48U       O4 1039   8.171   6.869   2.480  0.1122 -0.3075 -0.5319
   48U       N3 1040   8.374   6.841   2.393  0.8638  0.2279  0.0057
   48U       H3 1041   8.393   6.936   2.421  0.4489  0.1223  0.6762
   48U       C2 1042   8.476   6.771   2.330  0.0163  0.2315 -0.3142
   48U       O2 1043   8.587   6.831   2.313 -0.1632  0.4816 -0.0979
   48U      C3' 1044   8.612   6.337   2.307  0.9948 -0.5291 -0.2091
   48U      H3' 1045   8.531   6.316   2.377  2.1209  1.6683  1.9174
   48U      C2' 1046   8.643   6.486   2.324  0.2788  0.2704 -0.4880
   48U     H2'1 1047   8.622   6.515   2.427 -2.5149 -2.3708 -0.1578
   48U      O2' 1048   8.774   6.513   2.280  0.3716 -0.5671 -0.2044
   48U     HO'2 1049   8.842   6.512   2.347  0.5637 -0.5427 -0.3984
   48U      O3' 1050   8.720   6.246   2.326  0.4769  0.0240 -0.2782
   49C        P 1051   8.790   6.218   2.457  0.3444  0.1424 -0.4471
   49C      O1P 1052   8.873   6.097   2.433 -0.5677 -0.7573  0.7146
   49C      O2P 1053   8.677   6.203   2.553 -0.4122  0.1740 -0.4017
   49C      O5' 1054   8.871   6.348   2.511  0.2738 -0.4694 -0.0521
   49C      C5' 1055   8.999   6.371   2.464  0.2750  0.2871 -0.3112
   49C     H5'1 1056   9.003   6.358   2.356 -0.5284 -0.9278 -0.2163
   49C     H5'2 1057   9.067   6.297   2.508 -0.3542 -0.5938 -0.8009
   49C      C4' 1058   9.063   6.506   2.497  0.5831 -0.3044 -1.1230
   49C      H4' 1059   9.162   6.510   2.450  2.1215 -2.5770  1.5832
   49C      O4' 1060   8.973   6.608   2.452  0.5475 -0.0565  0.1996
   49C      C1' 1061   8.983   6.725   2.539 -0.4655 -0.0881 -0.2189
   49C      H1' 1062   9.015   6.816   2.488 -2.2302 -0.1843 -1.5731
   49C       N1 1063   8.861   6.757   2.623  0.4093 -0.3141  0.2701
   49C       C6 1064   8.754   6.669   2.638  0.0293  0.1407 -0.9264
   49C       H6 1065   8.757   6.565   2.610 -0.3392  0.3218 -1.6802
   49C       C5 1066   8.637   6.721   2.664  0.6634  0.5082 -0.3295
   49C       H5 1067   8.552   6.655   2.666  1.1077 -0.0705  1.2398
   49C       C4 1068   8.620   6.858   2.693 -0.5105  0.5020 -0.4796
   49C       N4 1069   8.504   6.911   2.722 -0.4825  0.1309 -0.2435
   49C      H41 1070   8.427   6.847   2.738 -0.0141 -0.1283  1.1279
   49C      H42 1071   8.510   7.011   2.729 -0.1871  0.3877 -2.9483
   49C       N3 1072   8.721   6.940   2.694 -0.3930 -0.1060  0.3461
   49C       C2 1073   8.841   6.892   2.657  0.0353  0.0984 -0.6353
   49C       O2 1074   8.934   6.972   2.654  0.0135 -0.3781  0.2210
   49C      C3' 1075   9.095   6.541   2.649  1.0890  0.6093  0.0600
   49C      H3' 1076   9.009   6.513   2.711 -0.3589  1.6002 -1.4016
   49C      C2' 1077   9.100   6.694   2.635 -0.3104 -1.5030 -0.3952
   49C     H2'1 1078   9.083   6.750   2.727  0.1034 -3.1858  0.7568
   49C      O2' 1079   9.215   6.747   2.573  0.1403  0.2382 -0.5674
   49C     HO'2 1080   9.251   6.810   2.636 -0.8895  0.8373 -0.5680
   49C      O3' 1081   9.212   6.476   2.695 -0.0665  0.2046 -0.1031
   50U        P 1082   9.248   6.466   2.847  0.2174  0.2169 -0.3315
   50U      O1P 1083   9.389   6.417   2.857 -0.1564 -0.4838  0.1825
   50U      O2P 1084   9.141   6.385   2.921 -0.2932  0.1004 -0.3323
   50U      O5' 1085   9.239   6.611   2.901 -0.3581 -0.4201 -0.3808
   50U      C5' 1086   9.348   6.697   2.891 -0.1819  0.0301  0.5914
   50U     H5'1 1087   9.370   6.702   2.784  0.5328 -2.0813  0.5879
   50U     H5'2 1088   9.432   6.657   2.948  0.4022  2.3492  1.4605
   50U      C4' 1089   9.323   6.841   2.939 -0.1450 -0.3181  0.3566
   50U      H4' 1090   9.411   6.904   2.927  0.3802 -1.3245 -1.5830
   50U      O4' 1091   9.218   6.908   2.886  0.5622  0.3022 -0.5758
   50U      C1' 1092   9.149   6.988   2.991  0.0735  0.8046 -0.3540
   50U      H1' 1093   9.140   7.092   2.959 -1.4852  0.3340 -1.5243
   50U       N1 1094   9.009   6.938   3.019  0.3421 -0.3632 -0.2867
   50U       C6 1095   8.960   6.813   2.990 -0.0970 -0.0330  0.2190
   50U       H6 1096   9.026   6.735   2.953  0.6226  0.0870  1.2075
   50U       C5 1097   8.828   6.790   2.993 -0.4522  0.3841  0.3956
   50U       H5 1098   8.792   6.697   2.951  0.4155  0.5125 -0.6717
   50U       C4 1099   8.736   6.882   3.047  0.0623 -0.0967  0.1986
   50U       O4 1100   8.615   6.870   3.051 -0.6551  0.4032  1.1888
   50U       N3 1101   8.791   7.002   3.083 -0.0122  0.3087 -0.5530
   50U       H3 1102   8.723   7.065   3.122 -2.0177 -1.3911 -1.1074
   50U       C2 1103   8.925   7.031   3.088  0.4267 -0.4952  1.1950
   50U       O2 1104   8.962   7.129   3.148 -0.1428  0.3771 -0.3085
   50U      C3' 1105   9.296   6.840   3.090 -0.2424 -0.3152  0.7391
   50U      H3' 1106   9.222   6.768   3.125  0.2383 -0.9143  0.5302
   50U      C2' 1107   9.236   6.980   3.117  0.0472 -0.5899  0.4225
   50U     H2'1 1108   9.171   6.975   3.205 -1.0455 -1.1013 -0.3998
   50U      O2' 1109   9.317   7.095   3.116  0.0944  0.6002  0.1549
   50U     HO'2 1110   9.386   7.080   3.181  1.2164  1.8364 -0.7013
   50U      O3' 1111   9.417   6.824   3.169 -0.0268  0.5503  1.1376
   51A        P 1112   9.418   6.752   3.313 -0.4195 -0.2243  0.0817
   51A      O1P 1113   9.563   6.737   3.357  0.4862 -0.0830 -0.2659
   51A      O2P 1114   9.332   6.632   3.316  0.1275 -0.2652 -0.2350
   51A      O5' 1115   9.342   6.855   3.413 -0.1036 -0.2415  0.4396
   51A      C5' 1116   9.413   6.973   3.445 -0.9241 -0.2681 -0.8076
   51A     H5'1 1117   9.463   7.021   3.361 -0.2352 -1.7970 -1.3072
   51A     H5'2 1118   9.492   6.955   3.518 -0.7932  1.8974 -0.3468
   51A      C4' 1119   9.319   7.083   3.503  0.2915  0.4559  0.2384
   51A      H4' 1120   9.381   7.168   3.531  2.2477  0.2066 -2.8385
   51A      O4' 1121   9.215   7.123   3.421  0.2256 -0.5709 -0.4874
   51A      C1' 1122   9.096   7.146   3.494  0.1254 -0.0991 -1.0421
   51A      H1' 1123   9.059   7.247   3.475 -0.2094 -0.0932 -0.3994
   51A       N9 1124   8.991   7.054   3.453  0.0687  0.4281  0.1288
   51A       C8 1125   9.010   6.931   3.398 -0.1414 -0.3889  0.7211
   51A       H8 1126   9.106   6.895   3.362  0.7160  1.9280  0.5195
   51A       N7 1127   8.899   6.860   3.388 -0.5399 -0.2293 -0.3751
   51A       C5 1128   8.798   6.946   3.437  0.1033  0.3750  0.4373
   51A       C6 1129   8.660   6.941   3.443 -0.2478 -0.0910  0.0929
   51A       N6 1130   8.596   6.831   3.409  0.0237  0.2140 -0.0110
   51A      H61 1131   8.640   6.744   3.385 -1.6989 -0.0313 -2.6205
   51A      H62 1132   8.496   6.835   3.419  0.0317 -1.2843  0.9972
   51A       N1 1133   8.594   7.038   3.508  0.6698  0.2249 -0.5618
   51A       C2 1134   8.667   7.141   3.557  0.3407  0.0161  0.2058
   51A       H2 1135   8.614   7.219   3.610  0.5349  1.0385 -1.0790
   51A       N3 1136   8.800   7.164   3.545 -0.1458  0.5166  0.0636
   51A       C4 1137   8.862   7.061   3.480  0.0271 -0.3118 -0.8965
   51A      C3' 1138   9.254   7.034   3.634  0.4525  0.5721 -0.3058
   51A      H3' 1139   9.217   6.934   3.610 -0.6787  1.2274 -1.3965
   51A      C2' 1140   9.133   7.126   3.641  0.2150 -0.5331 -0.0667
   51A     H2'1 1141   9.055   7.082   3.703 -0.2451  0.6816  0.2461
   51A      O2' 1142   9.177   7.251   3.689 -0.4360  0.0515 -0.0808
   51A     HO'2 1143   9.179   7.237   3.784  1.7513  1.0096  0.0751
   51A      O3' 1144   9.352   7.028   3.742  0.2063 -0.1176 -0.2688
   52U        P 1145   9.327   6.951   3.881  0.5128 -0.2135 -0.0783
   52U      O1P 1146   9.438   6.966   3.974 -0.0093  0.0225 -0.3705
   52U      O2P 1147   9.282   6.814   3.853  0.1443  0.2151 -0.4650
   52U      O5' 1148   9.203   7.040   3.942  0.4260  0.0357 -0.0625
   52U      C5' 1149   9.223   7.174   3.999 -0.1347 -0.2264  0.5126
   52U     H5'1 1150   9.270   7.241   3.927 -0.8318  1.1997  1.3122
   52U     H5'2 1151   9.278   7.158   4.092 -2.7044  1.7675  2.5525
   52U      C4' 1152   9.085   7.232   4.027  0.0640 -0.1463 -0.1794
   52U      H4' 1153   9.094   7.337   4.058  1.2961 -0.6113  1.1519
   52U      O4' 1154   9.006   7.208   3.915  0.1111  0.4652  0.3914
   52U      C1' 1155   8.871   7.203   3.954  0.0765  0.0417 -0.0970
   52U      H1' 1156   8.820   7.283   3.900  0.2057  0.3414  0.2151
   52U       N1 1157   8.805   7.073   3.898  0.2427  0.3912  0.3480
   52U       C6 1158   8.882   6.962   3.868 -0.2873 -0.1288  0.3666
   52U       H6 1159   8.986   6.966   3.897 -0.8229 -0.8367  2.5390
   52U       C5 1160   8.828   6.856   3.796 -0.9661 -0.0512  0.1299
   52U       H5 1161   8.892   6.772   3.773 -1.5633 -0.5532  0.2797
   52U       C4 1162   8.687   6.850   3.757 -0.3482 -0.5738 -0.0863
   52U       O4 1163   8.634   6.757   3.705 -0.0567 -0.1687  0.1462
   52U       N3 1164   8.612   6.958   3.809 -0.6852  0.4046 -0.0783
   52U       H3 1165   8.513   6.959   3.791 -0.3650 -1.8205 -2.5820
   52U       C2 1166   8.667   7.068   3.872 -0.1282 -0.3847  0.3211
   52U       O2 1167   8.596   7.166   3.898  0.3146  0.0994 -0.0131
   52U      C3' 1168   9.011   7.160   4.140 -0.3838  0.1096 -0.8534
   52U      H3' 1169   9.029   7.052   4.143 -1.2011 -0.0057  1.1419
   52U      C2' 1170   8.865   7.207   4.108 -0.3566  0.4473 -0.7815
   52U     H2'1 1171   8.807   7.127   4.153  0.0364  1.1790  1.0921
   52U      O2' 1172   8.826   7.342   4.145 -0.7542  0.9765 -0.1774
   52U     HO'2 1173   8.734   7.328   4.169 -0.5336 -3.2330 -0.9934
   52U      O3' 1174   9.035   7.212   4.272 -0.5980 -0.5051  0.2843
   53U        P 1175   9.014   7.121   4.394  0.2965 -0.3499 -0.5256
   53U      O1P 1176   9.041   7.206   4.513  0.2238 -0.0633 -0.2975
   53U      O2P 1177   9.100   7.004   4.384 -0.3013  0.1832 -0.5242
   53U      O5' 1178   8.862   7.066   4.401  0.2617  0.0838  0.3717
   53U      C5' 1179   8.753   7.147   4.458  0.5308  0.2366 -0.2980
   53U     H5'1 1180   8.754   7.248   4.417 -1.7597  0.4013 -0.0587
   53U     H5'2 1181   8.774   7.151   4.565 -1.2303 -0.1873  0.0957
   53U      C4' 1182   8.610   7.087   4.432 -0.2386  0.8076  0.3127
   53U      H4' 1183   8.542   7.165   4.465  2.3627  2.6618  1.6508
   53U      O4' 1184   8.580   7.080   4.292 -0.4415  0.4726 -0.4415
   53U      C1' 1185   8.483   6.976   4.280 -0.9734  0.4027  0.0663
   53U      H1' 1186   8.389   7.020   4.245 -0.9070  2.8004  2.6048
   53U       N1 1187   8.534   6.873   4.184  0.4094  0.1195  0.1546
   53U       C6 1188   8.666   6.839   4.179  0.3538 -0.8776 -0.1466
   53U       H6 1189   8.736   6.889   4.244 -1.1251 -1.8040  2.2935
   53U       C5 1190   8.702   6.738   4.101 -0.5538  0.0567  0.2690
   53U       H5 1191   8.804   6.702   4.104 -0.9786 -1.1684  0.8739
   53U       C4 1192   8.609   6.664   4.020 -0.3592 -0.7479  0.0244
   53U       O4 1193   8.639   6.573   3.946  0.0524  0.3641  0.0515
   53U       N3 1194   8.479   6.709   4.021  0.1817 -0.2023  0.0854
   53U       H3 1195   8.403   6.669   3.967  1.7142 -2.6963 -0.3969
   53U       C2 1196   8.439   6.808   4.110  0.4122 -0.0520  0.4146
   53U       O2 1197   8.318   6.829   4.125  0.5073 -0.6043 -0.6368
   53U      C3' 1198   8.591   6.955   4.498 -0.3735 -0.1841 -0.0909
   53U      H3' 1199   8.673   6.888   4.471  0.1772  1.1015 -1.8641
   53U      C2' 1200   8.462   6.913   4.420 -0.7619 -0.3289 -0.0207
   53U     H2'1 1201   8.454   6.805   4.419  2.1078 -0.6029 -1.2565
   53U      O2' 1202   8.343   6.968   4.473 -0.3298 -0.0128 -0.3268
   53U     HO'2 1203   8.344   6.954   4.568  2.0014  1.1496 -0.1126
   53U      O3' 1204   8.577   6.956   4.640  0.8267  0.1898 -0.3532
   54C        P 1205   8.606   6.822   4.730 -0.4096  0.4128 -0.2084
   54C      O1P 1206   8.597   6.850   4.877  0.4511  0.2397  0.1979
   54C      O2P 1207   8.728   6.760   4.682  0.0195 -0.1371 -0.7375
   54C      O5' 1208   8.474   6.739   4.681  0.4763 -0.3541  0.7025
   54C      C5' 1209   8.341   6.782   4.734 -0.3063  0.0478  0.1322
   54C     H5'1 1210   8.325   6.888   4.716  3.1098  0.9058  1.3047
   54C     H5'2 1211   8.339   6.767   4.842 -0.4565  0.1551  0.1444
   54C      C4' 1212   8.234   6.694   4.683  0.5501 -0.3169 -0.7351
   54C      H4' 1213   8.141   6.737   4.723  1.0388  0.4032 -0.3448
   54C      O4' 1214   8.223   6.693   4.546  0.6972  0.0123  0.5371
   54C      C1' 1215   8.182   6.567   4.502  0.1185  0.0931 -0.1447
   54C      H1' 1216   8.090   6.577   4.445  0.5989 -0.5252 -1.0439
   54C       N1 1217   8.277   6.500   4.411  0.7508 -0.6203  0.0789
   54C       C6 1218   8.411   6.520   4.418 -0.1771 -0.3663 -0.0245
   54C       H6 1219   8.448   6.570   4.506 -0.2614  0.9864 -0.7362
   54C       C5 1220   8.499   6.481   4.315 -0.2471  0.1911  0.4240
   54C       H5 1221   8.606   6.488   4.312 -0.1466 -1.1702 -0.2455
   54C       C4 1222   8.431   6.413   4.200  0.3518  0.2563  0.2882
   54C       N4 1223   8.492   6.373   4.092  0.4741  0.4880 -0.9232
   54C      H41 1224   8.592   6.388   4.098  0.6535 -0.9944  0.3089
   54C      H42 1225   8.449   6.315   4.022 -1.5014 -1.2168  1.5474
   54C       N3 1226   8.304   6.386   4.201  0.4240 -0.3871 -0.5564
   54C       C2 1227   8.225   6.425   4.304 -0.1315  0.3970 -0.1666
   54C       O2 1228   8.107   6.392   4.300 -0.4277  0.0066 -0.2933
   54C      C3' 1229   8.249   6.554   4.729  0.1055  0.2201 -0.3991
   54C      H3' 1230   8.349   6.528   4.695 -0.9126 -1.4422 -2.3380
   54C      C2' 1231   8.157   6.482   4.626  0.1217 -0.4023  0.1052
   54C     H2'1 1232   8.193   6.382   4.599 -0.2649 -0.3447 -0.6592
   54C      O2' 1233   8.021   6.487   4.659  0.1056  0.3576  0.0821
   54C     HO'2 1234   8.012   6.501   4.753 -1.1252  3.0112 -0.3449
   54C      O3' 1235   8.213   6.530   4.864  0.1193 -0.0908 -0.5163
   55C        P 1236   8.258   6.405   4.938 -0.3167 -0.3183  0.3031
   55C      O1P 1237   8.192   6.402   5.074 -0.3858 -0.2397  0.8044
   55C      O2P 1238   8.405   6.383   4.928 -0.5549  0.5342 -0.1815
   55C      O5' 1239   8.196   6.286   4.853  0.7084 -0.3199  0.1035
   55C      C5' 1240   8.064   6.238   4.875  0.1029  0.0192 -0.3495
   55C     H5'1 1241   8.000   6.325   4.859  0.4402  0.0906 -1.4183
   55C     H5'2 1242   8.057   6.209   4.979  2.0473  2.2896  0.5256
   55C      C4' 1243   8.027   6.125   4.781 -0.1516 -0.0875  0.0564
   55C      H4' 1244   7.921   6.103   4.795  0.1467  0.1597  3.8704
   55C      O4' 1245   8.047   6.166   4.644  0.2115  0.6277 -0.5171
   55C      C1' 1246   8.072   6.054   4.562 -0.2430 -0.0387 -0.1410
   55C      H1' 1247   7.994   6.053   4.486 -0.5535  1.5426  0.1204
   55C       N1 1248   8.200   6.060   4.485  1.0577 -0.0290  0.2215
   55C       C6 1249   8.307   6.136   4.527  0.1455 -0.4847 -0.0817
   55C       H6 1250   8.303   6.186   4.623 -1.0534  0.5175 -0.6207
   55C       C5 1251   8.416   6.139   4.449 -0.0868  0.3141 -0.3241
   55C       H5 1252   8.501   6.198   4.480  1.9255 -3.6056  2.4382
   55C       C4 1253   8.410   6.066   4.326 -0.2734 -0.5317 -0.2303
   55C       N4 1254   8.507   6.064   4.233  0.0171 -0.2526 -0.4591
   55C      H41 1255   8.584   6.126   4.253 -1.9492  2.1005  0.2834
   55C      H42 1256   8.512   5.992   4.162  1.7952 -2.4436  1.6979
   55C       N3 1257   8.316   5.977   4.293  0.1319  0.3639  0.2154
   55C       C2 1258   8.212   5.973   4.376  0.3798 -0.1600 -0.4919
   55C       O2 1259   8.122   5.900   4.339  0.1029 -0.4343 -0.3688
   55C      C3' 1260   8.100   5.990   4.791 -0.3096  0.1522 -0.8940
   55C      H3' 1261   8.207   6.013   4.800 -0.2270  0.1623 -1.8312
   55C      C2' 1262   8.070   5.929   4.657  0.0624 -0.0841  0.5607
   55C     H2'1 1263   8.158   5.871   4.628 -0.2629  0.1251 -0.9700
   55C      O2' 1264   7.949   5.858   4.653  0.8693  0.0679 -0.3817
   55C     HO'2 1265   7.974   5.767   4.634  0.2606 -0.0580 -0.6092
   55C      O3' 1266   8.050   5.902   4.896  0.2231 -0.2784  0.3020
   56G        P 1267   8.144   5.783   4.947  0.4699 -0.5945 -0.2665
   56G      O1P 1268   8.103   5.746   5.086 -0.1882 -0.1361  0.4096
   56G      O2P 1269   8.280   5.835   4.931  0.2555 -0.0285  0.2580
   56G      O5' 1270   8.121   5.663   4.852 -0.0451 -0.1413 -0.1844
   56G      C5' 1271   7.997   5.598   4.836  0.5117 -0.6800 -0.7689
   56G     H5'1 1272   7.924   5.675   4.812  1.8727  0.3744 -1.6946
   56G     H5'2 1273   7.971   5.559   4.935 -3.1824  0.7161 -1.0224
   56G      C4' 1274   8.005   5.493   4.723 -0.4656  0.1888 -0.1472
   56G      H4' 1275   7.912   5.438   4.711  0.7154 -1.8149 -0.5764
   56G      O4' 1276   8.037   5.551   4.598  0.1825 -0.1737  0.0308
   56G      C1' 1277   8.129   5.459   4.518 -0.4987 -0.4375  0.0224
   56G      H1' 1278   8.087   5.416   4.427  0.9338  0.9644 -1.3612
   56G       N9 1279   8.251   5.529   4.489 -0.3824 -0.0075 -0.4034
   56G       C8 1280   8.300   5.643   4.545 -0.5869  0.1702 -0.5339
   56G       H8 1281   8.267   5.690   4.636 -0.9425 -1.9795  0.5307
   56G       N7 1282   8.406   5.694   4.481 -0.3778 -0.5083 -0.9260
   56G       C5 1283   8.431   5.605   4.377  0.4661  0.7282 -0.3793
   56G       C6 1284   8.533   5.595   4.277 -0.0448 -0.3211  0.3543
   56G       O6 1285   8.624   5.668   4.245  0.6853 -0.0961  0.4253
   56G       N1 1286   8.526   5.475   4.204  0.4105  0.0984  0.2332
   56G       H1 1287   8.599   5.459   4.137 -0.2352 -0.3731 -0.3743
   56G       C2 1288   8.426   5.384   4.209  0.0153 -0.1661 -0.2962
   56G       N2 1289   8.430   5.275   4.136 -0.2764  0.2291 -0.0294
   56G      H21 1290   8.518   5.260   4.088  0.3990  2.8676  0.2281
   56G      H22 1291   8.365   5.199   4.145 -0.0600 -0.1543 -1.3667
   56G       N3 1292   8.327   5.397   4.302  0.3185  0.0532  0.4260
   56G       C4 1293   8.340   5.500   4.390 -0.1319  0.2906  0.3438
   56G      C3' 1294   8.120   5.395   4.751  0.1322  0.7691  0.3716
   56G      H3' 1295   8.210   5.450   4.778  0.8116 -0.8907  1.6840
   56G      C2' 1296   8.150   5.342   4.609 -0.0205  0.7249 -0.3975
   56G     H2'1 1297   8.247   5.294   4.623 -0.4553 -0.0023  0.2257
   56G      O2' 1298   8.062   5.236   4.583  0.2690  0.3591 -0.4501
   56G     HO'2 1299   8.026   5.201   4.665  1.7540 -0.4753 -0.1157
   56G      O3' 1300   8.091   5.296   4.854  0.4750  0.5606 -0.1558
   57U        P 1301   8.201   5.244   4.948  0.1479 -0.2504  0.2405
   57U      O1P 1302   8.135   5.151   5.041 -0.4068 -0.1505 -0.2801
   57U      O2P 1303   8.267   5.358   5.011 -0.0875 -0.2227 -0.4224
   57U      O5' 1304   8.305   5.161   4.857 -0.6899 -0.3462 -0.5168
   57U      C5' 1305   8.254   5.042   4.787 -1.2048  0.6044 -0.2842
   57U     H5'1 1306   8.159   5.059   4.736 -0.2514  2.2900 -1.6000
   57U     H5'2 1307   8.233   4.969   4.865  1.3237  1.1009  0.9640
   57U      C4' 1308   8.361   4.988   4.691  0.5498 -0.2110 -0.1910
   57U      H4' 1309   8.323   4.892   4.656 -0.0886  0.1046 -0.3859
   57U      O4' 1310   8.374   5.067   4.569 -0.2442 -0.2974  0.3636
   57U      C1' 1311   8.505   5.065   4.529 -0.6661 -0.5979  0.5631
   57U      H1' 1312   8.510   5.018   4.431 -0.2508 -1.8314  1.1485
   57U       N1 1313   8.576   5.195   4.528  0.3376  0.5859  0.1409
   57U       C6 1314   8.536   5.301   4.607  0.0722 -0.0483 -0.1798
   57U       H6 1315   8.450   5.295   4.672  0.1184  0.4885 -0.0624
   57U       C5 1316   8.620   5.407   4.629 -0.2901 -0.3425  0.7170
   57U       H5 1317   8.585   5.490   4.688 -0.2980  0.8710 -0.9132
   57U       C4 1318   8.733   5.424   4.540  0.2963 -0.0061 -0.2076
   57U       O4 1319   8.804   5.523   4.541 -0.1376 -0.4275 -0.9301
   57U       N3 1320   8.761   5.326   4.446 -0.9784  0.5181  0.4691
   57U       H3 1321   8.825   5.349   4.372 -1.0853 -2.2754 -0.6009
   57U       C2 1322   8.689   5.208   4.446  0.3248 -0.1441 -0.0180
   57U       O2 1323   8.721   5.114   4.376 -0.5974 -0.2047  0.2470
   57U      C3' 1324   8.503   4.964   4.751  0.7318  0.3169 -0.2070
   57U      H3' 1325   8.544   5.051   4.802  2.5541 -1.0755  0.8065
   57U      C2' 1326   8.573   4.959   4.616  0.1251 -0.2187  0.2628
   57U     H2'1 1327   8.676   4.997   4.624 -0.5790  1.3561  4.4284
   57U      O2' 1328   8.575   4.828   4.549  0.0460 -0.4099 -0.2390
   57U     HO'2 1329   8.659   4.785   4.565 -0.2637 -0.5998  0.9805
   57U      O3' 1330   8.523   4.844   4.831  0.2838 -0.0405  0.2942
   58A        P 1331   8.663   4.816   4.901  0.0573 -0.0095 -0.0207
   58A      O1P 1332   8.643   4.692   4.981  0.4805 -0.1214 -0.4319
   58A      O2P 1333   8.696   4.934   4.978 -0.7394  0.2684  0.1837
   58A      O5' 1334   8.776   4.801   4.794  0.3189 -0.4524 -0.3156
   58A      C5' 1335   8.791   4.676   4.717  0.2225 -0.2131 -0.2392
   58A     H5'1 1336   8.694   4.652   4.675  1.3162 -0.9177 -2.5395
   58A     H5'2 1337   8.812   4.586   4.775  0.6028 -0.9995 -1.5451
   58A      C4' 1338   8.887   4.684   4.608  0.4614 -0.7023  0.0017
   58A      H4' 1339   8.892   4.595   4.546  2.3195  0.0326 -0.9789
   58A      O4' 1340   8.848   4.800   4.534 -0.3895  0.0572  0.1259
   58A      C1' 1341   8.968   4.854   4.482  0.0592 -0.2723  0.5026
   58A      H1' 1342   8.967   4.856   4.373  1.4388  0.6903  0.4957
   58A       N9 1343   9.000   4.989   4.533  0.1254 -0.3748 -0.3206
   58A       C8 1344   8.942   5.057   4.639  0.6957 -1.0431  0.6309
   58A       H8 1345   8.871   5.008   4.703 -0.6766  0.9861  0.7631
   58A       N7 1346   8.992   5.176   4.658 -0.3135 -0.1372 -0.1406
   58A       C5 1347   9.081   5.187   4.552 -1.5799  0.2796  0.4550
   58A       C6 1348   9.171   5.286   4.507  0.1138 -0.2281  0.1474
   58A       N6 1349   9.172   5.412   4.554 -0.1296  0.5668  0.1414
   58A      H61 1350   9.103   5.433   4.625 -0.8218 -0.6960 -0.1184
   58A      H62 1351   9.241   5.476   4.518  1.4350 -1.4344 -0.6182
   58A       N1 1352   9.247   5.275   4.405  0.4172  0.0697  0.0591
   58A       C2 1353   9.233   5.162   4.338 -0.5828  0.6219  0.7623
   58A       H2 1354   9.303   5.147   4.257 -1.8161 -2.1088  0.0722
   58A       N3 1355   9.156   5.057   4.362  0.1312  0.2229 -0.0609
   58A       C4 1356   9.086   5.074   4.478  0.1303 -0.3429 -0.0201
   58A      C3' 1357   9.026   4.723   4.660 -0.0211  0.4281  0.1539
   58A      H3' 1358   9.019   4.801   4.736  0.0209 -0.5424  1.1948
   58A      C2' 1359   9.086   4.766   4.525  0.5141  0.0240  0.6226
   58A     H2'1 1360   9.169   4.832   4.548 -0.0670  0.7183  0.7694
   58A      O2' 1361   9.121   4.662   4.428 -0.0306 -0.1808 -0.0298
   58A     HO'2 1362   9.140   4.580   4.474 -0.6664 -0.1419  0.3101
   58A      O3' 1363   9.098   4.615   4.722  0.3853  0.6580  0.3369
   59C        P 1364   9.221   4.645   4.822 -0.0153  0.4246  0.5766
   59C      O1P 1365   9.288   4.521   4.866 -0.3530  0.2532  0.4515
   59C      O2P 1366   9.175   4.740   4.924 -0.4741 -0.0161 -0.5959
   59C      O5' 1367   9.323   4.727   4.735  0.1122 -0.8919  0.1101
   59C      C5' 1368   9.405   4.670   4.634 -0.1509 -0.3351 -0.3177
   59C     H5'1 1369   9.339   4.621   4.563 -1.1588  1.3916 -0.6324
   59C     H5'2 1370   9.479   4.596   4.664 -0.2114 -0.0569  0.5529
   59C      C4' 1371   9.488   4.782   4.566 -0.4060  0.3248  0.5414
   59C      H4' 1372   9.525   4.760   4.466  0.7345 -1.8906  1.3658
   59C      O4' 1373   9.408   4.903   4.561  0.0472  0.4757 -0.1648
   59C      C1' 1374   9.493   5.017   4.556  0.1417 -0.3266 -0.3610
   59C      H1' 1375   9.490   5.064   4.458  1.8157  1.7005  0.4862
   59C       N1 1376   9.461   5.133   4.652  0.1770  0.3117  0.0638
   59C       C6 1377   9.347   5.124   4.739 -0.5487 -0.4424 -0.2078
   59C       H6 1378   9.292   5.033   4.755  0.6533 -1.0844  0.4487
   59C       C5 1379   9.305   5.241   4.789  0.2120 -0.4177 -0.1294
   59C       H5 1380   9.215   5.239   4.849  1.6063 -0.0813  2.0993
   59C       C4 1381   9.393   5.351   4.775  0.8526  0.2821  0.4861
   59C       N4 1382   9.352   5.465   4.823  0.2053  0.1331  0.4619
   59C      H41 1383   9.253   5.450   4.839  0.5613 -2.1797  0.7867
   59C      H42 1384   9.404   5.550   4.805 -0.1462  0.8778  2.5741
   59C       N3 1385   9.497   5.361   4.703  0.1030  0.2643  0.0387
   59C       C2 1386   9.535   5.250   4.635  0.0614  0.3938 -0.0056
   59C       O2 1387   9.628   5.257   4.558 -0.3369 -0.1275 -0.0614
   59C      C3' 1388   9.606   4.831   4.645  0.6766 -0.3746 -0.2488
   59C      H3' 1389   9.569   4.854   4.745  0.3859  0.6042 -0.5650
   59C      C2' 1390   9.636   4.965   4.577  0.6235 -0.4338 -0.0691
   59C     H2'1 1391   9.685   5.032   4.647 -0.7626 -0.4862  1.0170
   59C      O2' 1392   9.703   4.950   4.452  0.0036  0.2405  0.9360
   59C     HO'2 1393   9.741   5.037   4.437 -0.0117  0.0613 -0.1785
   59C      O3' 1394   9.722   4.750   4.650 -0.2767 -0.2604  0.0629
   60U        P 1395   9.830   4.735   4.770 -0.1733  0.2316  0.0171
   60U      O1P 1396   9.939   4.656   4.714 -0.1697 -0.5648  0.2706
   60U      O2P 1397   9.758   4.681   4.888 -0.2895  0.0551  0.3184
   60U      O5' 1398   9.890   4.881   4.796  0.0616  0.4460 -0.2692
   60U      C5' 1399   9.971   4.954   4.707 -0.8844  1.3570 -0.1300
   60U     H5'1 1400   9.934   4.938   4.606  1.3820 -0.1855 -0.7973
   60U     H5'2 1401  10.070   4.909   4.715 -1.5227 -0.2093 -0.7665
   60U      C4' 1402   9.982   5.098   4.739  0.5029 -1.0720 -0.3651
   60U      H4' 1403  10.042   5.149   4.665 -1.1397  1.4354 -0.0936
   60U      O4' 1404   9.850   5.158   4.743  0.4571 -0.0551 -1.1703
   60U      C1' 1405   9.856   5.267   4.841  0.7614 -0.1684  0.2646
   60U      H1' 1406   9.835   5.359   4.787  0.0088  0.2223  1.1797
   60U       N1 1407   9.745   5.263   4.943 -0.7363  0.8756 -0.2477
   60U       C6 1408   9.682   5.146   4.977  0.8001 -0.4446  0.1004
   60U       H6 1409   9.713   5.057   4.923  1.0265  0.4457 -1.2851
   60U       C5 1410   9.581   5.149   5.077  0.6316 -0.2080  0.4410
   60U       H5 1411   9.529   5.057   5.099  0.8559 -0.1048  1.4731
   60U       C4 1412   9.539   5.274   5.138 -0.6218  0.5062 -0.1894
   60U       O4 1413   9.458   5.299   5.223  0.0138  0.1352  0.7276
   60U       N3 1414   9.609   5.386   5.095  0.4084  0.1690 -0.1178
   60U       H3 1415   9.602   5.459   5.163  2.7191  1.8987 -1.6083
   60U       C2 1416   9.704   5.383   4.994  0.2869  0.5973 -0.3164
   60U       O2 1417   9.760   5.491   4.972  0.4715  0.3204  0.3298
   60U      C3' 1418  10.030   5.116   4.884  0.1830 -0.6841  0.4105
   60U      H3' 1419   9.976   5.054   4.954 -0.4387  2.1581  2.6510
   60U      C2' 1420   9.990   5.260   4.913 -0.1336 -0.5419  0.0141
   60U     H2'1 1421   9.982   5.283   5.019 -1.1388 -0.1863 -0.1246
   60U      O2' 1422  10.072   5.359   4.856 -0.7180  0.3390 -0.1377
   60U     HO'2 1423  10.095   5.432   4.914  0.9802  0.0456 -0.3827
   60U      O3' 1424  10.174   5.089   4.889  0.2169 -0.8344 -0.5090
   61U        P 1425  10.253   5.081   5.029  0.0422  0.3363 -0.5537
   61U      O1P 1426  10.382   5.020   4.999  0.3946  0.0874 -0.2266
   61U      O2P 1427  10.175   5.016   5.138  0.5163 -0.2684 -0.0187
   61U      O5' 1428  10.282   5.233   5.066 -0.3749 -0.4494  0.3356
   61U      C5' 1429  10.373   5.321   4.996  0.2029  0.2064  0.0030
   61U     H5'1 1430  10.332   5.334   4.896 -1.8210  0.3150  0.7884
   61U     H5'2 1431  10.467   5.269   4.980 -1.2102 -2.1746 -1.0937
   61U      C4' 1432  10.389   5.459   5.068 -0.0274 -0.0694 -0.8492
   61U      H4' 1433  10.452   5.529   5.014  0.0823  1.3354  1.0220
   61U      O4' 1434  10.258   5.513   5.073 -0.4555  0.0783 -0.2574
   61U      C1' 1435  10.230   5.571   5.207 -0.5751  0.1050 -0.4247
   61U      H1' 1436  10.273   5.672   5.209 -1.7625  0.6402 -0.9881
   61U       N1 1437  10.088   5.575   5.226  1.0601 -0.5366 -0.3070
   61U       C6 1438  10.013   5.452   5.241 -0.0155 -0.5963 -0.5400
   61U       H6 1439  10.062   5.357   5.222  0.7446 -0.0591 -1.3175
   61U       C5 1440   9.878   5.455   5.276 -0.5198  0.1229  0.6909
   61U       H5 1441   9.826   5.362   5.263 -1.0729  0.5503 -0.2739
   61U       C4 1442   9.805   5.572   5.273  0.0591  0.3910 -0.1699
   61U       O4 1443   9.683   5.574   5.284  0.3038 -0.2037  0.0462
   61U       N3 1444   9.880   5.686   5.263  0.5838  0.1868  0.5617
   61U       H3 1445   9.823   5.769   5.265 -0.8662 -0.7437 -0.3548
   61U       C2 1446  10.015   5.699   5.236  0.2494 -0.2654 -0.6155
   61U       O2 1447  10.057   5.813   5.229  0.8223 -0.0815 -0.6558
   61U      C3' 1448  10.446   5.447   5.212 -0.2607 -0.9799  0.5689
   61U      H3' 1449  10.489   5.351   5.240 -0.5268 -1.2970 -0.0906
   61U      C2' 1450  10.311   5.479   5.295 -0.9412  0.2250  0.0585
   61U     H2'1 1451  10.263   5.382   5.303  0.7535 -0.8363 -1.6755
   61U      O2' 1452  10.344   5.535   5.426  0.2841 -0.0088 -0.3239
   61U     HO'2 1453  10.275   5.505   5.487 -1.8366  2.1679 -1.4998
   61U      O3' 1454  10.539   5.550   5.230 -0.3242  0.2266  0.2084
   61U      H3T 1455  10.534   5.575   5.323 -0.0411 -2.1903  0.9320
   62G      O5' 1456   9.902   6.307   4.324  0.5667 -0.4338 -0.1746
   62G      H5T 1457   9.896   6.269   4.237 -1.4074  1.9293 -1.2114
   62G      C5' 1458  10.027   6.284   4.383 -1.1189 -0.1913  0.4542
   62G     H5'1 1459  10.053   6.350   4.466  0.3073 -1.0500  0.7078
   62G     H5'2 1460  10.095   6.294   4.299 -0.6464 -0.9461  0.7433
   62G      C4' 1461  10.065   6.145   4.435 -0.6492 -0.4759  0.3766
   62G      H4' 1462  10.173   6.151   4.424 -0.6044  1.8152  1.3502
   62G      O4' 1463  10.029   6.119   4.562  0.1451  0.2844 -0.0230
   62G      C1' 1464  10.006   5.976   4.574 -0.5870  0.4136  0.3294
   62G      H1' 1465  10.075   5.937   4.648 -1.5554  0.6794  1.4102
   62G       N9 1466   9.875   5.944   4.620  0.9794 -0.4403  0.8227
   62G       C8 1467   9.790   6.030   4.684 -0.6427  0.2861 -0.1080
   62G       H8 1468   9.818   6.133   4.696 -0.8335  0.6402 -2.2256
   62G       N7 1469   9.670   5.988   4.703 -0.2747  0.2653  0.4470
   62G       C5 1470   9.686   5.844   4.683 -0.3948  0.2921 -0.5419
   62G       C6 1471   9.601   5.728   4.698 -0.3390 -0.5215  0.1477
   62G       O6 1472   9.490   5.718   4.745  0.4439 -0.3007 -0.2140
   62G       N1 1473   9.658   5.612   4.653  0.1815  0.0934 -0.2070
   62G       H1 1474   9.615   5.527   4.688  2.8119 -0.9625  0.7422
   62G       C2 1475   9.784   5.602   4.601  0.1596 -0.0828  0.2909
   62G       N2 1476   9.820   5.481   4.567  0.0746  0.0429  0.2997
   62G      H21 1477   9.754   5.405   4.571 -1.1234  1.0276 -0.1309
   62G      H22 1478   9.911   5.465   4.525 -0.8014 -1.4153 -1.1819
   62G       N3 1479   9.871   5.700   4.584  0.1159 -0.2368 -0.5763
   62G       C4 1480   9.815   5.818   4.632  0.0673  0.4720  0.1283
   62G      C3' 1481  10.009   6.038   4.347 -0.3678  0.4937  0.5151
   62G      H3' 1482   9.901   6.042   4.340 -0.3585  0.5663  0.4098
   62G      C2' 1483  10.034   5.914   4.437  0.2003  0.6795 -0.8223
   62G     H2'1 1484   9.970   5.830   4.413  0.4921 -0.5628  2.2173
   62G      O2' 1485  10.163   5.861   4.439 -0.0170  0.0987  0.1536
   62G     HO'2 1486  10.156   5.776   4.483  0.7780 -0.2941 -0.4420
   62G      O3' 1487  10.070   6.042   4.223 -0.5058  0.2018 -0.3096
   63U        P 1488   9.990   6.023   4.089 -0.2271  0.5567  0.3825
   63U      O1P 1489  10.092   6.021   3.987 -0.1856  0.5884 -0.3718
   63U      O2P 1490   9.886   6.123   4.088  0.0618  0.0448  0.1713
   63U      O5' 1491   9.912   5.885   4.082 -0.0877  0.2851  0.2037
   63U      C5' 1492   9.981   5.765   4.034 -0.4302  0.0456  0.8277
   63U     H5'1 1493  10.068   5.760   4.100 -1.2154 -0.1994  1.8697
   63U     H5'2 1494  10.033   5.781   3.940  2.4427  0.8906  2.4307
   63U      C4' 1495   9.903   5.632   4.038  0.5871 -0.0496  0.2926
   63U      H4' 1496   9.971   5.563   3.988  0.9737 -1.7750  2.9925
   63U      O4' 1497   9.869   5.598   4.175 -0.4546  0.8076 -0.2959
   63U      C1' 1498   9.754   5.513   4.167 -0.3945  0.1080  0.7136
   63U      H1' 1499   9.777   5.414   4.205 -2.8442 -1.3708 -1.3652
   63U       N1 1500   9.640   5.553   4.244  0.5025  0.1921 -0.3307
   63U       C6 1501   9.626   5.684   4.295 -0.1452 -0.8495 -0.7550
   63U       H6 1502   9.705   5.755   4.278  2.7037 -3.3845  0.7769
   63U       C5 1503   9.518   5.721   4.369  0.5500 -0.0389 -0.5552
   63U       H5 1504   9.511   5.826   4.396  1.6194  0.0297 -0.5133
   63U       C4 1505   9.418   5.617   4.406 -0.9807 -0.0818 -0.1773
   63U       O4 1506   9.327   5.648   4.482  0.2428 -0.2092 -0.5596
   63U       N3 1507   9.439   5.490   4.356  0.3877  0.1655  0.5803
   63U       H3 1508   9.377   5.413   4.377 -0.7835  0.3780 -1.7362
   63U       C2 1509   9.541   5.454   4.276  0.0504 -0.0814  0.4296
   63U       O2 1510   9.559   5.340   4.229  0.4413 -0.7691 -0.2526
   63U      C3' 1511   9.764   5.629   3.958 -0.3665  0.0192 -0.7797
   63U      H3' 1512   9.714   5.722   3.983 -2.2975 -0.4002 -2.8042
   63U      C2' 1513   9.704   5.499   4.019  0.2740 -0.0319 -0.1492
   63U     H2'1 1514   9.595   5.506   4.015  0.1361 -2.0723 -1.8055
   63U      O2' 1515   9.730   5.380   3.946  0.7501 -0.0626 -0.6804
   63U     HO'2 1516   9.692   5.400   3.861  1.0687  1.2225 -0.5439
   63U      O3' 1517   9.784   5.625   3.822 -0.2476 -0.3435  0.6154
   64A        P 1518   9.665   5.650   3.723 -0.2122  0.2055  0.0103
   64A      O1P 1519   9.707   5.637   3.584  0.5735 -0.1346  0.1547
   64A      O2P 1520   9.598   5.776   3.771 -0.3011 -0.7474  0.7294
   64A      O5' 1521   9.562   5.536   3.753 -0.5169 -0.5340 -0.4154
   64A      C5' 1522   9.566   5.420   3.675  0.4187  0.9193  0.3047
   64A     H5'1 1523   9.654   5.357   3.692 -1.1989 -1.5582  0.0392
   64A     H5'2 1524   9.548   5.439   3.569 -1.6786 -1.7297  0.0926
   64A      C4' 1525   9.453   5.319   3.704 -0.0030 -0.2129 -0.3011
   64A      H4' 1526   9.488   5.229   3.653  1.0672 -0.4464  0.7788
   64A      O4' 1527   9.431   5.298   3.843 -0.1621 -0.1384 -0.1326
   64A      C1' 1528   9.295   5.273   3.871 -0.8259  0.4932 -0.2364
   64A      H1' 1529   9.280   5.169   3.900  0.6899 -1.0025 -4.0571
   64A       N9 1530   9.247   5.381   3.963 -0.2203 -0.4928  0.2572
   64A       C8 1531   9.296   5.506   3.983 -0.1078 -0.3479 -0.1500
   64A       H8 1532   9.390   5.537   3.940  0.9037  0.1346  2.2242
   64A       N7 1533   9.244   5.575   4.081 -0.0042 -0.0847  0.1847
   64A       C5 1534   9.152   5.485   4.132 -0.0492  0.1589  0.2926
   64A       C6 1535   9.047   5.493   4.233  0.9996  0.1504  0.3396
   64A       N6 1536   9.010   5.597   4.311 -0.0822 -0.2820  0.2374
   64A      H61 1537   9.075   5.674   4.311 -2.5863  2.0284 -1.2302
   64A      H62 1538   8.945   5.574   4.385 -0.4743 -2.3776 -0.6681
   64A       N1 1539   8.957   5.393   4.246  0.3545 -0.1675  0.3790
   64A       C2 1540   8.966   5.294   4.163 -0.3884  0.1687 -0.3203
   64A       H2 1541   8.896   5.214   4.184 -1.7445  1.4391  0.1882
   64A       N3 1542   9.051   5.274   4.065  0.2430 -0.3433 -0.1291
   64A       C4 1543   9.141   5.374   4.050  0.2813 -0.5917 -0.0597
   64A      C3' 1544   9.322   5.367   3.647  0.4217 -0.0857  0.5819
   64A      H3' 1545   9.314   5.475   3.657  2.9670  0.3186 -0.8392
   64A      C2' 1546   9.224   5.291   3.735  0.1797  0.4035  0.4167
   64A     H2'1 1547   9.126   5.337   3.740  0.3156  1.1308 -2.1684
   64A      O2' 1548   9.209   5.164   3.685  0.3909 -0.5491 -0.2092
   64A     HO'2 1549   9.253   5.166   3.599  3.1161  0.3465  1.0646
   64A      O3' 1550   9.301   5.332   3.509 -0.5968  0.4423 -0.3389
   65C        P 1551   9.209   5.414   3.397  0.3129  0.1471 -0.1922
   65C      O1P 1552   9.240   5.342   3.266  0.0576  0.2074 -0.2391
   65C      O2P 1553   9.227   5.561   3.410  0.5958  0.3279 -0.1324
   65C      O5' 1554   9.062   5.369   3.458 -0.4136 -0.6583  0.4370
   65C      C5' 1555   9.012   5.239   3.435  0.1289 -0.6243  0.1946
   65C     H5'1 1556   9.086   5.168   3.471  1.8462  2.0107  2.1707
   65C     H5'2 1557   8.979   5.221   3.333 -2.7040 -3.0241  1.3695
   65C      C4' 1558   8.882   5.203   3.519 -0.1712 -0.1176 -0.0469
   65C      H4' 1559   8.844   5.104   3.496 -3.5755  0.5819  1.8985
   65C      O4' 1560   8.904   5.210   3.659 -0.3824  0.2542  0.0466
   65C      C1' 1561   8.787   5.244   3.734  0.0038  0.5455  1.0981
   65C      H1' 1562   8.739   5.162   3.788 -2.2476 -0.9142 -2.6817
   65C       N1 1563   8.803   5.368   3.807  0.2202  0.4296 -0.0792
   65C       C6 1564   8.879   5.472   3.760 -0.0891 -0.4950 -0.2559
   65C       H6 1565   8.939   5.468   3.670 -0.5451  0.1485 -0.5961
   65C       C5 1566   8.889   5.586   3.836 -0.0288  0.0465  0.2488
   65C       H5 1567   8.952   5.660   3.788 -0.3557 -1.1205 -2.1464
   65C       C4 1568   8.811   5.600   3.952 -0.0570  0.0404  0.0286
   65C       N4 1569   8.781   5.708   4.018  0.2852  0.1974  0.4520
   65C      H41 1570   8.807   5.801   3.987  1.0935 -0.2510 -0.2430
   65C      H42 1571   8.704   5.701   4.083 -1.0901 -0.0452 -1.1381
   65C       N3 1572   8.734   5.498   3.988  0.3392  0.0953 -0.6160
   65C       C2 1573   8.725   5.383   3.925  0.5092  0.5468 -0.2968
   65C       O2 1574   8.651   5.292   3.973  0.0415  0.1177  0.4839
   65C      C3' 1575   8.771   5.308   3.494  0.6758  0.2582 -0.4681
   65C      H3' 1576   8.819   5.405   3.508  2.3117 -0.5181 -0.3929
   65C      C2' 1577   8.687   5.269   3.619  0.5317 -0.5184  0.1074
   65C     H2'1 1578   8.611   5.344   3.641  1.6626  1.7150 -2.8870
   65C      O2' 1579   8.614   5.145   3.602 -0.5909 -0.2142 -0.3376
   65C     HO'2 1580   8.537   5.140   3.660 -0.4114 -1.4825 -0.1789
   65C      O3' 1581   8.710   5.281   3.368 -0.2959 -0.0542  0.6708
   66G        P 1582   8.616   5.388   3.299  0.2142  0.0722 -0.6477
   66G      O1P 1583   8.563   5.342   3.175 -0.0983 -0.0801 -0.4897
   66G      O2P 1584   8.688   5.520   3.307 -0.5036  0.3329  0.1727
   66G      O5' 1585   8.489   5.404   3.389  0.2647 -0.3929  0.2143
   66G      C5' 1586   8.382   5.310   3.377 -0.7023  0.2151 -0.2414
   66G     H5'1 1587   8.430   5.214   3.395  1.5924  1.2983 -0.3170
   66G     H5'2 1588   8.338   5.308   3.277 -0.1644 -3.8708 -0.5924
   66G      C4' 1589   8.285   5.342   3.493  0.3599  0.0804  0.6404
   66G      H4' 1590   8.201   5.273   3.486 -0.4708  0.9298  1.8397
   66G      O4' 1591   8.334   5.347   3.627 -0.1348  0.4658 -0.8411
   66G      C1' 1592   8.268   5.446   3.702 -0.4782 -0.6374 -0.8787
   66G      H1' 1593   8.228   5.398   3.791 -0.3389  1.0708  0.1524
   66G       N9 1594   8.367   5.551   3.745  0.2510  0.1351  0.4788
   66G       C8 1595   8.468   5.613   3.677  0.5251 -0.1086  1.3405
   66G       H8 1596   8.491   5.583   3.575  0.9873  0.1832  1.3555
   66G       N7 1597   8.525   5.707   3.744  0.4763 -0.5864  0.4772
   66G       C5 1598   8.446   5.709   3.864 -0.9752 -0.5334 -0.0233
   66G       C6 1599   8.459   5.801   3.974  0.1946  0.0511  0.2969
   66G       O6 1600   8.549   5.879   3.998  0.0102 -0.6491 -0.0720
   66G       N1 1601   8.362   5.782   4.070 -0.4521  0.1875  0.4393
   66G       H1 1602   8.371   5.844   4.149  1.4822  2.3251 -1.2936
   66G       C2 1603   8.267   5.693   4.057  0.6283 -0.0243  0.0366
   66G       N2 1604   8.163   5.692   4.142 -0.2167  0.3624 -0.4975
   66G      H21 1605   8.163   5.768   4.209 -2.6009 -0.4396  0.5134
   66G      H22 1606   8.086   5.627   4.140 -0.9524  1.1435  0.6462
   66G       N3 1607   8.255   5.606   3.956 -0.3893 -0.3769 -0.5506
   66G       C4 1608   8.350   5.619   3.861 -0.2512  0.9408 -0.0006
   66G      C3' 1609   8.216   5.475   3.464 -0.1610 -0.7004  0.3516
   66G      H3' 1610   8.284   5.552   3.427 -2.4096  0.5671 -1.4421
   66G      C2' 1611   8.162   5.498   3.602  0.4816 -0.4097 -0.1182
   66G     H2'1 1612   8.134   5.602   3.619  0.4062 -0.2171 -1.3024
   66G      O2' 1613   8.044   5.423   3.631  0.1202  0.2201 -0.0173
   66G     HO'2 1614   8.025   5.371   3.552 -2.7236  1.0355  0.0145
   66G      O3' 1615   8.111   5.450   3.368  0.1347  0.5740  0.6665
   67G        P 1616   8.040   5.571   3.293  0.0316 -0.0725 -0.3077
   67G      O1P 1617   7.927   5.511   3.221 -0.4574  0.1681  0.2431
   67G      O2P 1618   8.135   5.645   3.215 -0.2222 -0.0633 -0.3854
   67G      O5' 1619   7.993   5.668   3.410 -0.1316 -0.1090  0.4567
   67G      C5' 1620   7.865   5.650   3.462 -0.2379  0.3048  0.1506
   67G     H5'1 1621   7.866   5.545   3.491 -1.7561 -0.2646 -1.6700
   67G     H5'2 1622   7.785   5.638   3.389  1.5756 -0.8376 -1.7363
   67G      C4' 1623   7.838   5.736   3.587 -1.1541 -0.0250 -0.3364
   67G      H4' 1624   7.741   5.712   3.631 -1.5086  0.4198 -0.8665
   67G      O4' 1625   7.936   5.726   3.688 -0.2925 -1.0767  0.6126
   67G      C1' 1626   7.934   5.846   3.766  0.5685 -0.0028 -0.4032
   67G      H1' 1627   7.890   5.825   3.863 -2.3213 -1.8820 -1.9608
   67G       N9 1628   8.071   5.899   3.777  0.2251  0.1817  0.7008
   67G       C8 1629   8.189   5.885   3.700  0.0637  0.2788  0.7163
   67G       H8 1630   8.201   5.810   3.623 -1.7467 -1.0514  1.6443
   67G       N7 1631   8.285   5.963   3.742  0.2508  0.0625  0.0969
   67G       C5 1632   8.230   6.035   3.849 -0.5624 -0.1886 -0.5742
   67G       C6 1633   8.288   6.132   3.933  0.3159  0.3441  0.0491
   67G       O6 1634   8.408   6.170   3.928  0.7082  0.5090 -0.2979
   67G       N1 1635   8.199   6.192   4.019 -0.1245 -0.0803 -0.4345
   67G       H1 1636   8.233   6.271   4.072 -0.9096  0.4797 -0.7446
   67G       C2 1637   8.074   6.152   4.028  0.0627  1.0868  0.3323
   67G       N2 1638   7.987   6.230   4.088 -0.0817 -0.0989  0.6526
   67G      H21 1639   8.017   6.307   4.146 -1.4841  0.5198  0.5945
   67G      H22 1640   7.887   6.218   4.075 -0.4997 -0.1894  3.3584
   67G       N3 1641   8.016   6.057   3.955  0.1319  0.2567  0.2031
   67G       C4 1642   8.098   6.004   3.861 -0.7337  0.3942  0.3835
   67G      C3' 1643   7.833   5.884   3.559  0.7113  0.0065 -0.0839
   67G      H3' 1644   7.925   5.898   3.503 -0.6661 -0.1146 -2.5215
   67G      C2' 1645   7.840   5.950   3.692 -1.1259  0.1853 -0.2796
   67G     H2'1 1646   7.879   6.050   3.675  1.0998 -0.7199 -0.9587
   67G      O2' 1647   7.717   5.956   3.755  0.1770  0.5411 -0.1137
   67G     HO'2 1648   7.667   6.012   3.695 -1.6109 -0.3912  0.4429
   67G      O3' 1649   7.726   5.927   3.476 -0.1481  0.1871  0.4517
   68A        P 1650   7.740   6.060   3.391 -0.0540 -0.0297  0.1047
   68A      O1P 1651   7.623   6.078   3.305 -0.1186 -0.3658  0.2437
   68A      O2P 1652   7.870   6.070   3.332  0.5178 -0.3758 -0.3108
   68A      O5' 1653   7.730   6.172   3.496  0.3251  0.2120 -0.4740
   68A      C5' 1654   7.607   6.227   3.535  0.8291 -0.7751  0.1062
   68A     H5'1 1655   7.543   6.145   3.568 -0.6042 -0.1697 -1.0721
   68A     H5'2 1656   7.549   6.266   3.452  1.6390 -1.3405 -0.7387
   68A      C4' 1657   7.618   6.328   3.650  0.2545 -0.1844 -0.6895
   68A      H4' 1658   7.526   6.346   3.706  0.9768  0.3845  0.3289
   68A      O4' 1659   7.707   6.284   3.750  0.0633 -0.3257  0.1816
   68A      C1' 1660   7.777   6.394   3.799  0.3507 -0.1980 -0.3229
   68A      H1' 1661   7.765   6.405   3.907 -3.2209 -0.9553 -0.5273
   68A       N9 1662   7.924   6.390   3.766 -0.1550  0.4417 -0.5261
   68A       C8 1663   7.986   6.326   3.669  0.2015  0.1253 -0.1351
   68A       H8 1664   7.941   6.255   3.601  0.1681 -0.5144  0.5362
   68A       N7 1665   8.116   6.348   3.660  0.2093 -0.1177 -0.0799
   68A       C5 1666   8.136   6.437   3.769 -0.0967 -0.1974  0.4204
   68A       C6 1667   8.255   6.496   3.826  0.4547  0.8301  0.4620
   68A       N6 1668   8.375   6.490   3.774  0.0491  0.0351  0.9168
   68A      H61 1669   8.395   6.444   3.687 -0.4610 -0.3063  0.9732
   68A      H62 1670   8.454   6.529   3.823  0.1002  2.1314 -0.7048
   68A       N1 1671   8.241   6.573   3.934 -0.6316  0.6302 -0.5628
   68A       C2 1672   8.120   6.599   3.980  0.1040 -0.5415 -0.0420
   68A       H2 1673   8.114   6.672   4.060 -1.3075  0.0573 -0.6573
   68A       N3 1674   8.004   6.545   3.938  0.0471 -0.4668  0.0688
   68A       C4 1675   8.019   6.460   3.837 -0.0404 -0.0197  0.4762
   68A      C3' 1676   7.658   6.466   3.599 -0.2664 -0.4163  0.4005
   68A      H3' 1677   7.728   6.462   3.515  0.7326  0.8404  1.1376
   68A      C2' 1678   7.711   6.523   3.734  0.4314  0.3161 -0.1940
   68A     H2'1 1679   7.796   6.588   3.715  1.0850  0.1740  2.0530
   68A      O2' 1680   7.620   6.579   3.825  0.5737 -0.4431  0.1153
   68A     HO'2 1681   7.580   6.654   3.781  0.6670 -1.1856 -1.2759
   68A      O3' 1682   7.539   6.545   3.573 -0.2365  0.2383  0.0476
   69A        P 1683   7.540   6.672   3.474  0.3687  0.1637 -0.0511
   69A      O1P 1684   7.402   6.702   3.433 -0.3245  0.1736 -0.1624
   69A      O2P 1685   7.642   6.655   3.370  0.1898  0.2012 -0.5088
   69A      O5' 1686   7.601   6.792   3.558  0.2046 -0.1144 -0.1057
   69A      C5' 1687   7.530   6.866   3.651 -0.1797  0.3202  0.1509
   69A     H5'1 1688   7.484   6.790   3.714 -0.4245 -0.6842 -1.2112
   69A     H5'2 1689   7.450   6.927   3.609  1.0630  1.6495 -0.3985
   69A      C4' 1690   7.614   6.947   3.756  0.6279  0.3847  0.3500
   69A      H4' 1691   7.542   6.996   3.821  1.4518  1.5234  0.4358
   69A      O4' 1692   7.707   6.876   3.829 -0.6174  1.0627  0.7700
   69A      C1' 1693   7.826   6.953   3.853  0.5102 -0.0878 -0.0536
   69A      H1' 1694   7.853   6.959   3.958 -0.2578 -2.9023  0.3806
   69A       N9 1695   7.933   6.896   3.771 -0.3694 -0.3088  0.1596
   69A       C8 1696   7.922   6.814   3.660  0.4999 -0.0462 -0.5436
   69A       H8 1697   7.836   6.767   3.615  1.1825 -1.4681 -0.3975
   69A       N7 1698   8.042   6.772   3.624  0.2564  0.3199 -0.5863
   69A       C5 1699   8.133   6.843   3.699  0.2428  0.1959 -0.3405
   69A       C6 1700   8.271   6.852   3.705  0.4640 -0.9587 -0.7294
   69A       N6 1701   8.362   6.792   3.625 -0.3271  0.5472 -0.1673
   69A      H61 1702   8.330   6.731   3.552 -0.9792 -1.0722  1.4053
   69A      H62 1703   8.458   6.795   3.657  0.2404  1.1391 -1.8390
   69A       N1 1704   8.330   6.931   3.801 -0.1290  0.1730  0.4407
   69A       C2 1705   8.254   6.997   3.880  0.4630  0.3177  0.2300
   69A       H2 1706   8.297   7.044   3.968 -0.0658 -0.3893  0.8813
   69A       N3 1707   8.121   6.994   3.890  0.1646 -0.4899 -0.4837
   69A       C4 1708   8.066   6.917   3.792 -0.7137  0.3057  0.3579
   69A      C3' 1709   7.677   7.065   3.680 -0.4296  0.6122 -0.0675
   69A      H3' 1710   7.715   7.037   3.583 -2.0729 -1.2021 -0.2463
   69A      C2' 1711   7.793   7.089   3.783  0.0610 -0.2261  0.8173
   69A     H2'1 1712   7.878   7.117   3.720 -2.4923 -0.0636 -2.9137
   69A      O2' 1713   7.758   7.185   3.885  0.2667 -0.2962 -0.6184
   69A     HO'2 1714   7.695   7.245   3.845  1.3000 -0.0620 -1.9950
   69A      O3' 1715   7.587   7.173   3.670  0.0058  0.3501 -0.1766
   70U        P 1716   7.611   7.296   3.565  0.0932  0.2758 -0.3512
   70U      O1P 1717   7.504   7.394   3.587 -0.1480 -0.0209 -0.1655
   70U      O2P 1718   7.631   7.238   3.429  0.1597  0.1115 -0.3812
   70U      O5' 1719   7.752   7.348   3.608  0.0646  0.1055 -0.0319
   70U      C5' 1720   7.770   7.460   3.688 -0.1067 -0.5827 -0.1276
   70U     H5'1 1721   7.734   7.449   3.791 -0.4188  3.5660  0.3963
   70U     H5'2 1722   7.724   7.548   3.643  0.7132 -0.8203 -1.4662
   70U      C4' 1723   7.914   7.482   3.709  0.4234 -0.1207 -0.2404
   70U      H4' 1724   7.930   7.564   3.779 -0.5758  0.2628 -0.4546
   70U      O4' 1725   7.980   7.366   3.747 -0.6811  0.4320 -0.0663
   70U      C1' 1726   8.116   7.362   3.687  0.2402  0.7787 -0.5115
   70U      H1' 1727   8.193   7.345   3.762  1.4151  1.3824 -1.5432
   70U       N1 1728   8.140   7.241   3.603  0.6899 -0.4865 -0.2811
   70U       C6 1729   8.046   7.172   3.529 -0.0108  0.0473 -0.9124
   70U       H6 1730   7.942   7.200   3.543 -0.4348 -0.6763 -2.4053
   70U       C5 1731   8.073   7.066   3.443  0.1681 -0.5171 -0.1547
   70U       H5 1732   8.000   7.031   3.372 -0.5473  1.8861 -0.6883
   70U       C4 1733   8.209   7.028   3.424 -0.3514 -0.4815 -0.2049
   70U       O4 1734   8.245   6.934   3.354  1.2183 -0.0981 -0.0706
   70U       N3 1735   8.304   7.101   3.499 -0.1017  0.2390 -0.0812
   70U       H3 1736   8.399   7.075   3.479  0.1060  1.5977 -1.0487
   70U       C2 1737   8.282   7.217   3.572 -0.1870 -0.3950  0.5628
   70U       O2 1738   8.375   7.288   3.613  0.3477 -0.0286 -0.1954
   70U      C3' 1739   7.995   7.535   3.592 -0.1002  0.4050  0.7266
   70U      H3' 1740   7.963   7.485   3.500 -1.2117  0.2768  1.1700
   70U      C2' 1741   8.135   7.494   3.617 -0.8506  0.1940 -0.5390
   70U     H2'1 1742   8.192   7.474   3.527 -0.0014 -0.9147  0.2070
   70U      O2' 1743   8.210   7.586   3.694  0.4856  0.0502  0.3541
   70U     HO'2 1744   8.240   7.656   3.635 -1.2721 -0.7827 -1.6234
   70U      O3' 1745   7.978   7.674   3.585  0.3416 -0.5273 -0.3588
   71A        P 1746   8.006   7.764   3.456 -0.3989  0.1122  0.2066
   71A      O1P 1747   7.956   7.897   3.484 -0.2041  0.5292  0.4915
   71A      O2P 1748   7.950   7.695   3.340  0.2663  0.6041 -0.0801
   71A      O5' 1749   8.166   7.765   3.449  0.4178  0.3011 -0.0324
   71A      C5' 1750   8.239   7.858   3.524 -0.0949  0.4911 -0.2951
   71A     H5'1 1751   8.216   7.857   3.631  0.4844 -1.7525 -0.1364
   71A     H5'2 1752   8.201   7.953   3.487 -1.0145 -0.0754 -0.8554
   71A      C4' 1753   8.388   7.838   3.503 -0.2248  0.0310 -0.7004
   71A      H4' 1754   8.445   7.912   3.560  0.0635  0.1891 -1.1893
   71A      O4' 1755   8.432   7.705   3.546  0.2179  0.2517 -0.2841
   71A      C1' 1756   8.518   7.661   3.444  0.1671  0.3723  0.0299
   71A      H1' 1757   8.613   7.631   3.489 -0.2789 -0.3515  0.5193
   71A       N9 1758   8.463   7.541   3.363  0.4677 -0.2807 -0.0903
   71A       C8 1759   8.332   7.507   3.329 -0.0200 -0.1706  0.8499
   71A       H8 1760   8.249   7.572   3.352  0.6600  0.5042  1.4542
   71A       N7 1761   8.322   7.382   3.278 -0.0825  0.1391  0.2154
   71A       C5 1762   8.456   7.346   3.259  0.0069  0.1794  0.3127
   71A       C6 1763   8.516   7.242   3.187 -0.6789 -0.2117  0.3567
   71A       N6 1764   8.450   7.156   3.117 -0.4385 -0.2314 -0.0596
   71A      H61 1765   8.354   7.166   3.087 -1.5560 -1.4982  2.6870
   71A      H62 1766   8.507   7.086   3.072 -2.0910 -0.7486 -1.4564
   71A       N1 1767   8.650   7.224   3.189 -0.0344 -0.4739 -0.1402
   71A       C2 1768   8.723   7.318   3.247 -0.3718  0.3993 -0.3593
   71A       H2 1769   8.831   7.310   3.253 -0.2204  2.1611 -0.0102
   71A       N3 1770   8.673   7.430   3.306 -0.2381  1.0847 -0.0274
   71A       C4 1771   8.539   7.436   3.316 -0.0822  0.5072  0.1997
   71A      C3' 1772   8.430   7.853   3.355  0.2060 -0.0420 -0.1226
   71A      H3' 1773   8.354   7.809   3.291 -2.6158  1.8165  1.7347
   71A      C2' 1774   8.556   7.774   3.353  0.0288  0.0073  0.4911
   71A     H2'1 1775   8.584   7.748   3.250  0.0635 -0.6385  0.6602
   71A      O2' 1776   8.673   7.834   3.413  0.2624 -0.2345  0.1104
   71A     HO'2 1777   8.675   7.925   3.384  0.2869 -0.4576 -0.6335
   71A      O3' 1778   8.459   7.987   3.320  0.5399  0.1054 -0.0970
   72G        P 1779   8.468   8.037   3.162  0.0850  0.0912  0.0222
   72G      O1P 1780   8.501   8.180   3.145 -0.3257 -0.2647 -0.3167
   72G      O2P 1781   8.347   7.986   3.094 -0.0071  0.2109 -0.1369
   72G      O5' 1782   8.589   7.954   3.105  0.3333  0.1706 -0.0866
   72G      C5' 1783   8.718   7.994   3.116 -0.4023 -0.5002 -0.2220
   72G     H5'1 1784   8.751   8.013   3.218 -2.2807  0.4723  0.2520
   72G     H5'2 1785   8.739   8.085   3.059  0.0239 -0.9261 -0.7674
   72G      C4' 1786   8.808   7.885   3.065 -0.3119  0.2689 -0.2428
   72G      H4' 1787   8.909   7.916   3.090  0.7042 -2.1227 -1.1122
   72G      O4' 1788   8.799   7.763   3.131 -0.1597  0.0573 -0.2063
   72G      C1' 1789   8.860   7.664   3.042 -0.6474 -0.7012 -0.9117
   72G      H1' 1790   8.941   7.605   3.083 -1.4130 -1.5761 -0.6382
   72G       N9 1791   8.749   7.572   3.010 -0.0719  0.3399 -0.1723
   72G       C8 1792   8.613   7.588   3.026 -0.5345  0.3393 -0.0087
   72G       H8 1793   8.561   7.668   3.079 -0.6532 -0.0052  0.4006
   72G       N7 1794   8.541   7.488   2.985  0.4767 -0.2404 -0.3226
   72G       C5 1795   8.636   7.407   2.923 -0.2248  0.9777  0.0911
   72G       C6 1796   8.619   7.284   2.844  0.5506 -0.1621  0.0666
   72G       O6 1797   8.513   7.221   2.819  0.8781  0.1258 -0.6763
   72G       N1 1798   8.737   7.235   2.798  0.3369  0.3395 -0.3655
   72G       H1 1799   8.737   7.148   2.747 -1.6660 -0.2695  0.5582
   72G       C2 1800   8.860   7.281   2.827 -0.2294 -0.3493  0.1216
   72G       N2 1801   8.962   7.236   2.762  0.4080  0.0613 -0.3916
   72G      H21 1802   8.961   7.147   2.715  0.2136  0.3893 -1.0194
   72G      H22 1803   9.052   7.279   2.771  0.6756 -0.5015 -0.3415
   72G       N3 1804   8.881   7.396   2.894  0.1847  0.3375 -0.2697
   72G       C4 1805   8.763   7.452   2.939  0.3594  0.3699 -0.4117
   72G      C3' 1806   8.809   7.862   2.917  0.1857  0.1857 -0.0375
   72G      H3' 1807   8.707   7.833   2.892  0.3146 -0.7197  0.4216
   72G      C2' 1808   8.898   7.736   2.919 -0.2411  0.1433  0.6241
   72G     H2'1 1809   8.901   7.671   2.832  2.9180 -0.6576  1.2086
   72G      O2' 1810   9.033   7.776   2.947  0.4404  0.4647  0.0394
   72G     HO'2 1811   9.055   7.864   2.917  1.7800  0.2290  0.2446
   72G      O3' 1812   8.859   7.973   2.850 -0.1718 -0.3234 -0.7422
   73A        P 1813   8.811   8.018   2.706 -0.4540 -0.4552 -0.0121
   73A      O1P 1814   8.898   8.125   2.661 -0.3106 -0.6624 -0.0639
   73A      O2P 1815   8.663   8.038   2.709 -1.0328  0.1644  0.3769
   73A      O5' 1816   8.844   7.886   2.609  0.6702 -0.1723  0.2702
   73A      C5' 1817   8.974   7.833   2.576 -0.2677 -0.0048  0.1121
   73A     H5'1 1818   9.026   7.815   2.670  0.4965  0.0387 -0.2936
   73A     H5'2 1819   9.036   7.906   2.522 -2.1549  0.8022 -1.0565
   73A      C4' 1820   8.954   7.694   2.494  0.9728 -0.0691 -0.8247
   73A      H4' 1821   9.050   7.653   2.461  0.4209 -2.0816 -0.0569
   73A      O4' 1822   8.891   7.587   2.564  0.5405 -0.0162  0.3481
   73A      C1' 1823   8.823   7.504   2.469 -0.0460  0.2338  0.3739
   73A      H1' 1824   8.878   7.410   2.462 -1.1128 -0.2862 -3.0513
   73A       N9 1825   8.684   7.471   2.517 -0.3647  0.5425  0.5189
   73A       C8 1826   8.596   7.545   2.587  0.6902 -0.1757 -0.0033
   73A       H8 1827   8.626   7.639   2.632  2.9606 -0.4488 -0.8018
   73A       N7 1828   8.476   7.491   2.586 -0.1592 -0.3102 -0.2406
   73A       C5 1829   8.490   7.368   2.521  0.1903 -0.1219 -0.0314
   73A       C6 1830   8.406   7.251   2.505  0.5526  0.5630  0.2390
   73A       N6 1831   8.275   7.238   2.538  0.3519  0.1639 -0.2645
   73A      H61 1832   8.215   7.319   2.539  0.2332  0.0727  0.0312
   73A      H62 1833   8.231   7.147   2.532  0.4735  0.1748 -1.6380
   73A       N1 1834   8.465   7.135   2.473  0.8292  0.3909 -0.4129
   73A       C2 1835   8.595   7.133   2.442  0.2774  0.6051  0.1128
   73A       H2 1836   8.636   7.041   2.403  1.0842  1.5200 -1.3010
   73A       N3 1837   8.677   7.238   2.439  0.6034 -0.4448 -0.4243
   73A       C4 1838   8.622   7.351   2.490  0.5991  0.1673 -0.3133
   73A      C3' 1839   8.866   7.709   2.364  0.3367  0.0372 -0.1904
   73A      H3' 1840   8.779   7.765   2.400  1.3097  1.1810  0.4803
   73A      C2' 1841   8.827   7.570   2.329 -0.8319  0.1571  0.5465
   73A     H2'1 1842   8.729   7.574   2.280 -0.1043  0.9738 -0.9014
   73A      O2' 1843   8.936   7.512   2.249 -0.3006  0.3551 -0.2875
   73A     HO'2 1844   8.918   7.514   2.154 -1.4660  1.8347 -0.0702
   73A      O3' 1845   8.923   7.788   2.260 -0.1163  0.3325  0.0114
   74U        P 1846   8.839   7.839   2.131 -0.2949  0.3101 -0.2821
   74U      O1P 1847   8.912   7.951   2.070  0.0569 -0.2218 -0.5577
   74U      O2P 1848   8.701   7.860   2.179  0.7339  0.1122 -0.4481
   74U      O5' 1849   8.830   7.713   2.033 -0.2586 -0.0232  0.1633
   74U      C5' 1850   8.951   7.667   1.973 -0.6951  0.0927  0.0128
   74U     H5'1 1851   9.039   7.673   2.037  0.1268  1.7200 -1.2055
   74U     H5'2 1852   8.962   7.745   1.898 -0.9940  0.6278  0.5214
   74U      C4' 1853   8.936   7.524   1.911 -0.3895 -0.5668 -0.5063
   74U      H4' 1854   9.030   7.484   1.873 -0.7418 -0.6497 -1.3124
   74U      O4' 1855   8.883   7.428   2.007  0.1733  0.3476  0.2713
   74U      C1' 1856   8.810   7.330   1.940  0.2753  0.3811 -0.9704
   74U      H1' 1857   8.855   7.232   1.955 -2.3139 -0.7376  0.0222
   74U       N1 1858   8.671   7.331   1.997  0.1854  0.0837  0.1603
   74U       C6 1859   8.620   7.436   2.067  0.1891 -0.0773 -0.4155
   74U       H6 1860   8.671   7.529   2.087 -0.5734  0.0124  1.2858
   74U       C5 1861   8.500   7.435   2.125 -0.2282  0.8141 -0.2315
   74U       H5 1862   8.463   7.524   2.174  2.1039  1.1938  1.0133
   74U       C4 1863   8.424   7.304   2.129 -0.6584 -0.1066 -0.4933
   74U       O4 1864   8.324   7.279   2.188  0.3614  0.5218 -0.3004
   74U       N3 1865   8.478   7.203   2.059 -0.3297  0.0923 -0.0054
   74U       H3 1866   8.441   7.109   2.061 -1.0485  0.3307 -1.3181
   74U       C2 1867   8.600   7.209   1.991  0.3737 -0.2438  0.0863
   74U       O2 1868   8.628   7.120   1.912  0.1215 -0.4171  0.0309
   74U      C3' 1869   8.843   7.518   1.793 -0.3004 -0.0650 -0.4479
   74U      H3' 1870   8.755   7.577   1.817 -0.4104 -0.6685  0.7136
   74U      C2' 1871   8.817   7.366   1.792 -0.0772 -0.7935  0.6034
   74U     H2'1 1872   8.723   7.351   1.739 -0.0009  1.2874 -0.2273
   74U      O2' 1873   8.920   7.292   1.740 -0.1713 -0.3078  0.0947
   74U     HO'2 1874   8.964   7.335   1.665 -2.1495 -0.2510 -1.1046
   74U      O3' 1875   8.904   7.551   1.670  0.5753  0.5312  0.4019
   75A        P 1876   8.811   7.594   1.543 -0.2311  0.0673 -0.3190
   75A      O1P 1877   8.911   7.594   1.431  0.3357  0.9080  0.1012
   75A      O2P 1878   8.737   7.718   1.580 -0.2459  0.1972  0.1585
   75A      O5' 1879   8.718   7.472   1.521 -0.1922  0.1613 -0.2852
   75A      C5' 1880   8.766   7.361   1.446  0.0696 -0.0435 -0.1307
   75A     H5'1 1881   8.866   7.334   1.481  0.1123  1.7202  1.2136
   75A     H5'2 1882   8.781   7.393   1.344 -1.5707  1.7783  0.1640
   75A      C4' 1883   8.676   7.232   1.450  0.2396 -0.1565  0.1019
   75A      H4' 1884   8.730   7.150   1.401 -0.6039 -1.1660  0.8330
   75A      O4' 1885   8.643   7.191   1.585  0.5085 -0.1470  0.2382
   75A      C1' 1886   8.520   7.121   1.589 -0.0246 -0.6825 -0.5012
   75A      H1' 1887   8.536   7.026   1.640  0.7727  0.3890  1.3771
   75A       N9 1888   8.414   7.203   1.656 -0.8725  0.7054 -0.8930
   75A       C8 1889   8.424   7.329   1.704 -0.1087 -0.4253 -0.6342
   75A       H8 1890   8.502   7.401   1.683 -0.0205 -0.1883  0.4670
   75A       N7 1891   8.321   7.360   1.776  0.3015  0.0993  0.0533
   75A       C5 1892   8.235   7.249   1.773 -0.2663 -0.2346 -0.5687
   75A       C6 1893   8.112   7.211   1.827 -0.4213 -0.1894 -0.7129
   75A       N6 1894   8.038   7.281   1.910  0.1174 -0.6675  0.4327
   75A      H61 1895   8.060   7.377   1.936 -1.5217  0.1597 -1.0103
   75A      H62 1896   7.954   7.239   1.947  0.0491 -1.7086 -0.8520
   75A       N1 1897   8.058   7.096   1.803  0.5046 -0.0145 -0.1525
   75A       C2 1898   8.129   7.009   1.725  0.3372 -0.3023 -0.4163
   75A       H2 1899   8.083   6.913   1.703 -0.4887  0.4110 -2.0172
   75A       N3 1900   8.248   7.028   1.669  0.2281  1.1303 -0.1550
   75A       C4 1901   8.296   7.149   1.704  0.0834 -0.2592  0.1160
   75A      C3' 1902   8.548   7.235   1.374 -0.4788  0.8119  0.0466
   75A      H3' 1903   8.492   7.326   1.395  0.4597  1.1173  1.3940
   75A      C2' 1904   8.482   7.108   1.438 -0.1814 -0.8557  0.3633
   75A     H2'1 1905   8.374   7.120   1.431 -0.5480 -1.8489  3.1056
   75A      O2' 1906   8.543   6.993   1.393 -0.4637 -0.2151 -0.5997
   75A     HO'2 1907   8.567   7.004   1.301 -0.2552 -3.9316 -1.1088
   75A      O3' 1908   8.560   7.218   1.228  0.0162 -0.9977  0.4842
   76A        P 1909   8.449   7.274   1.126 -0.5726  0.5229  0.0942
   76A      O1P 1910   8.490   7.237   0.989 -0.2977 -0.4691  0.1262
   76A      O2P 1911   8.426   7.418   1.162 -0.0822  0.1852 -0.2902
   76A      O5' 1912   8.316   7.189   1.153 -0.1897  0.5215 -0.6437
   76A      C5' 1913   8.321   7.052   1.135  0.5766  0.4654  0.5753
   76A     H5'1 1914   8.403   7.015   1.197  0.6937 -2.0947 -0.9913
   76A     H5'2 1915   8.316   7.016   1.033 -3.7855  0.4125  0.6235
   76A      C4' 1916   8.190   6.998   1.192  0.6291  0.6571 -0.8178
   76A      H4' 1917   8.201   6.890   1.184 -2.3652  0.2126 -0.1250
   76A      O4' 1918   8.176   7.021   1.336  0.1368 -0.3675 -0.3252
   76A      C1' 1919   8.035   7.040   1.359 -0.3395 -0.4842 -0.0844
   76A      H1' 1920   7.992   6.972   1.433 -1.8181  0.4882 -0.0185
   76A       N9 1921   8.011   7.174   1.412 -1.3171  0.1992 -0.2438
   76A       C8 1922   8.099   7.281   1.426  0.8254 -0.3213 -0.8377
   76A       H8 1923   8.190   7.289   1.369  1.5538 -3.4108 -0.2530
   76A       N7 1924   8.049   7.381   1.495 -0.6259 -0.2420 -0.8465
   76A       C5 1925   7.933   7.325   1.551 -0.5385 -1.0095  0.1550
   76A       C6 1926   7.844   7.366   1.654 -0.1518 -0.3370 -0.0013
   76A       N6 1927   7.834   7.491   1.696 -0.0925 -0.1673 -0.1769
   76A      H61 1928   7.890   7.565   1.655 -0.3445  0.5789  0.7709
   76A      H62 1929   7.781   7.521   1.776  1.3553 -0.9892  1.1410
   76A       N1 1930   7.740   7.287   1.675  0.2965  0.0186 -0.5818
   76A       C2 1931   7.736   7.166   1.628  0.3949  0.3023 -0.0233
   76A       H2 1932   7.658   7.099   1.660  0.6746 -1.5551 -2.8514
   76A       N3 1933   7.813   7.111   1.538 -0.2705 -0.4125 -0.4017
   76A       C4 1934   7.910   7.200   1.499 -0.8881  0.2833  0.0988
   76A      C3' 1935   8.061   7.038   1.119 -0.4606 -0.2878  0.9051
   76A      H3' 1936   8.061   7.144   1.097  2.4948  0.2788  3.0129
   76A      C2' 1937   7.961   7.014   1.233 -0.1393 -0.3820 -1.1922
   76A     H2'1 1938   7.869   7.072   1.229 -0.6884 -1.0712  0.5375
   76A      O2' 1939   7.931   6.876   1.228 -0.5082  0.5891 -0.1241
   76A     HO'2 1940   7.910   6.859   1.136  0.0921  2.5806 -0.6974
   76A      O3' 1941   8.028   6.959   1.003 -0.5072  0.6932 -0.2811
   77U        P 1942   7.921   6.998   0.894 -0.1977  0.0679 -0.1544
   77U      O1P 1943   7.929   6.898   0.784  0.2051 -0.4662  0.0194
   77U      O2P 1944   7.932   7.137   0.862  0.1898  0.6059 -0.4257
   77U      O5' 1945   7.780   6.997   0.965  0.0584 -0.2048  0.1708
   77U      C5' 1946   7.710   6.881   0.985  0.4119  0.3115  0.2508
   77U     H5'1 1947   7.766   6.813   1.048  1.5242 -0.6723 -1.7230
   77U     H5'2 1948   7.692   6.832   0.890 -0.3866  0.6763  0.2080
   77U      C4' 1949   7.567   6.913   1.049 -0.3111 -0.7209 -0.0911
   77U      H4' 1950   7.515   6.818   1.056 -1.7526  0.0760  0.5026
   77U      O4' 1951   7.592   6.961   1.184 -0.2066 -0.5577  0.0903
   77U      C1' 1952   7.488   7.043   1.221  0.3687  0.1096  0.0586
   77U      H1' 1953   7.425   6.997   1.296 -2.2307  0.1077 -1.9997
   77U       N1 1954   7.538   7.170   1.273  0.7311  0.7452  0.4121
   77U       C6 1955   7.641   7.235   1.209  0.3039  0.0186  0.0494
   77U       H6 1956   7.690   7.191   1.124  2.1113  0.7656  0.6398
   77U       C5 1957   7.674   7.357   1.254  0.1099 -0.0320 -0.2217
   77U       H5 1958   7.748   7.418   1.204  1.0913 -0.2640  0.8964
   77U       C4 1959   7.603   7.427   1.357 -0.1087  1.0616  0.5110
   77U       O4 1960   7.615   7.548   1.388 -0.0849 -0.0390 -0.1992
   77U       N3 1961   7.508   7.349   1.418 -0.8544  0.0261 -0.0379
   77U       H3 1962   7.462   7.391   1.497  1.0279  1.5627  0.3153
   77U       C2 1963   7.463   7.228   1.374 -0.0996  0.1738  0.8333
   77U       O2 1964   7.355   7.191   1.414 -0.3732 -0.7819 -0.3385
   77U      C3' 1965   7.489   7.026   0.983  0.0554  0.1989 -0.1198
   77U      H3' 1966   7.550   7.114   0.964 -0.8563  0.2170 -3.5808
   77U      C2' 1967   7.397   7.053   1.100 -0.0468  0.6701  0.3197
   77U     H2'1 1968   7.349   7.150   1.090 -1.9827 -0.1187  1.4124
   77U      O2' 1969   7.289   6.954   1.107 -0.2439  0.3498 -0.1707
   77U     HO'2 1970   7.210   7.007   1.116  0.2529  1.0563  0.1071
   77U      O3' 1971   7.412   6.979   0.875 -0.2956 -0.3424  0.0977
   78U        P 1972   7.359   7.072   0.751 -0.3088 -0.1201 -0.5353
   78U      O1P 1973   7.311   6.981   0.649  0.6615  0.4129  0.2136
   78U      O2P 1974   7.469   7.169   0.720  0.0938 -0.6925 -0.2228
   78U      O5' 1975   7.234   7.152   0.803 -0.1491  0.6660 -0.6051
   78U      C5' 1976   7.114   7.085   0.836  0.0598  0.9391 -0.1428
   78U     H5'1 1977   7.120   6.989   0.888  0.4336 -1.7687 -4.6564
   78U     H5'2 1978   7.070   7.050   0.743 -2.8302  1.3509  0.9629
   78U      C4' 1979   7.019   7.172   0.913 -0.0476 -0.2880 -0.2361
   78U      H4' 1980   6.926   7.115   0.920 -0.9531  0.6256 -3.2489
   78U      O4' 1981   7.073   7.190   1.043  0.8803 -0.3813 -0.4439
   78U      C1' 1982   7.025   7.319   1.095 -0.2212 -0.0107  0.0217
   78U      H1' 1983   6.961   7.306   1.182  1.0689  0.1071  1.0275
   78U       N1 1984   7.133   7.423   1.121  0.2113 -0.5039 -0.3922
   78U       C6 1985   7.254   7.400   1.069 -0.2815 -0.2884  0.0320
   78U       H6 1986   7.259   7.308   1.012 -0.0341  0.0420 -0.4860
   78U       C5 1987   7.360   7.484   1.085 -0.0410 -0.8365 -0.0096
   78U       H5 1988   7.460   7.455   1.056  0.0438 -1.7352  1.0912
   78U       C4 1989   7.351   7.602   1.169  0.6572  0.1727  0.2277
   78U       O4 1990   7.444   7.683   1.185 -0.2148 -0.6556  0.2756
   78U       N3 1991   7.225   7.621   1.218 -0.0436  0.0406  0.3750
   78U       H3 1992   7.210   7.712   1.260 -0.5482 -0.5609  1.5191
   78U       C2 1993   7.118   7.535   1.205  0.0561 -0.0912  0.4305
   78U       O2 1994   7.014   7.566   1.272 -0.5076  0.1692  0.3230
   78U      C3' 1995   6.993   7.313   0.863  0.2314  1.2157  0.4316
   78U      H3' 1996   7.083   7.363   0.827  0.7413  0.1474  0.1775
   78U      C2' 1997   6.934   7.378   0.986 -0.3204  0.6867  0.7691
   78U     H2'1 1998   6.943   7.486   0.972 -1.5950  0.6447 -0.6478
   78U      O2' 1999   6.806   7.344   1.015  0.4730  0.0718  0.2723
   78U     HO'2 2000   6.763   7.428   1.033 -0.3709 -0.5080  1.1121
   78U      O3' 2001   6.900   7.300   0.762  0.8544 -0.1691 -0.0067
   79A        P 2002   6.884   7.402   0.643 -0.0108 -0.2331 -0.6340
   79A      O1P 2003   6.787   7.352   0.544  0.2891 -0.4393  0.4036
   79A      O2P 2004   7.019   7.439   0.598 -0.2643  0.2113 -0.2246
   79A      O5' 2005   6.828   7.544   0.697 -1.2882 -0.7978  0.3441
   79A      C5' 2006   6.693   7.563   0.735 -0.1183 -0.4372 -0.1946
   79A     H5'1 2007   6.664   7.479   0.799 -2.0272  0.1573 -0.2129
   79A     H5'2 2008   6.629   7.567   0.647  0.3463  2.2411 -0.4793
   79A      C4' 2009   6.664   7.690   0.816 -1.2989 -0.5891  0.1954
   79A      H4' 2010   6.556   7.696   0.826 -1.4576 -0.7117 -1.2835
   79A      O4' 2011   6.728   7.679   0.944 -0.0467  0.0052 -0.5468
   79A      C1' 2012   6.797   7.800   0.973  0.4646  1.1417 -0.5280
   79A      H1' 2013   6.760   7.830   1.070  1.0344 -0.1536  0.1144
   79A       N9 2014   6.941   7.793   0.970  0.4893  0.2500 -0.6139
   79A       C8 2015   7.025   7.720   0.891 -0.1101  0.1863 -0.2800
   79A       H8 2016   6.990   7.654   0.813 -0.1602  1.2354 -1.1687
   79A       N7 2017   7.154   7.746   0.919  0.1565  0.1160  0.2814
   79A       C5 2018   7.155   7.855   1.004 -0.0624  0.3038  0.0473
   79A       C6 2019   7.245   7.943   1.073  0.2083 -0.4713  0.8105
   79A       N6 2020   7.372   7.925   1.067  0.4437  0.0309  0.1703
   79A      H61 2021   7.393   7.827   1.051 -0.2876 -0.1078  0.0661
   79A      H62 2022   7.425   7.988   1.125 -0.7560  0.9259  0.3246
   79A       N1 2023   7.211   8.043   1.145  0.3041  0.2977 -0.1162
   79A       C2 2024   7.078   8.055   1.164 -0.2126  0.4631  0.1061
   79A       H2 2025   7.043   8.129   1.235 -1.0707 -0.5563  0.7716
   79A       N3 2026   6.975   7.983   1.117 -0.0594 -0.2140 -0.0687
   79A       C4 2027   7.021   7.885   1.037 -0.2012 -0.9830  0.2880
   79A      C3' 2028   6.714   7.822   0.752 -0.7019  0.1362 -0.5732
   79A      H3' 2029   6.812   7.798   0.710  1.3168 -1.5177  4.2597
   79A      C2' 2030   6.738   7.909   0.878 -0.7361  0.4814 -0.1930
   79A     H2'1 2031   6.809   7.987   0.851 -1.2685  2.4116  3.2845
   79A      O2' 2032   6.614   7.957   0.935  0.1798  0.1641 -0.1600
   79A     HO'2 2033   6.605   8.051   0.917 -0.7705  0.0235 -0.4698
   79A      O3' 2034   6.626   7.879   0.658  0.1474  0.4236 -0.4362
   80A        P 2035   6.670   7.981   0.548  0.5601  0.0175  0.2907
   80A      O1P 2036   6.555   7.985   0.453 -0.1525  0.0779 -0.4683
   80A      O2P 2037   6.799   7.946   0.493  0.1833 -0.6866 -0.2444
   80A      O5' 2038   6.685   8.132   0.603  0.2220 -0.1740  0.0902
   80A      C5' 2039   6.573   8.191   0.675  0.5523 -0.1116  0.2016
   80A     H5'1 2040   6.523   8.117   0.738  1.4048 -1.5716 -0.7635
   80A     H5'2 2041   6.496   8.234   0.612 -1.0578 -1.2787  1.2754
   80A      C4' 2042   6.629   8.299   0.767  0.1522  0.5349  0.2117
   80A      H4' 2043   6.558   8.341   0.838  1.5996  0.3522  1.8485
   80A      O4' 2044   6.716   8.229   0.853 -0.4606 -0.0898 -0.7269
   80A      C1' 2045   6.818   8.316   0.896 -0.6383 -0.9784  0.1172
   80A      H1' 2046   6.803   8.345   1.000 -0.2494  1.1322 -0.3730
   80A       N9 2047   6.955   8.273   0.861  0.0723  0.0280 -0.1619
   80A       C8 2048   6.999   8.193   0.755 -0.3484  0.1678 -0.2606
   80A       H8 2049   6.929   8.146   0.688 -1.0537 -1.0076  1.2301
   80A       N7 2050   7.127   8.157   0.757  0.2096 -0.3547 -0.2054
   80A       C5 2051   7.171   8.239   0.870 -0.2058  0.3806  1.1666
   80A       C6 2052   7.296   8.251   0.940  0.0835 -0.5692 -1.0530
   80A       N6 2053   7.407   8.191   0.901 -0.0912  0.4291 -0.4117
   80A      H61 2054   7.407   8.137   0.816  2.5547  2.1520 -1.6525
   80A      H62 2055   7.489   8.224   0.951 -0.1141 -0.7084  0.4335
   80A       N1 2056   7.315   8.344   1.037  0.5685 -0.1561 -0.2576
   80A       C2 2057   7.203   8.410   1.075  0.5913  0.2599 -0.1897
   80A       H2 2058   7.211   8.475   1.161 -1.0429 -0.6726  0.7056
   80A       N3 2059   7.077   8.399   1.033 -0.0202 -0.3029 -0.1535
   80A       C4 2060   7.070   8.311   0.926 -0.5349  0.1446  0.3625
   80A      C3' 2061   6.710   8.400   0.690 -0.4207 -0.1423 -0.1465
   80A      H3' 2062   6.772   8.345   0.619 -2.5569 -2.6070 -0.2504
   80A      C2' 2063   6.799   8.445   0.812  0.4828 -0.9145 -0.8001
   80A     H2'1 2064   6.894   8.491   0.784 -0.0820  0.8971  0.1309
   80A      O2' 2065   6.731   8.536   0.892  0.1072  0.4614 -0.0569
   80A     HO'2 2066   6.731   8.622   0.849 -1.1116 -0.5623 -2.2928
   80A      O3' 2067   6.637   8.506   0.630 -0.3125  0.4325 -0.0377
   81U        P 2068   6.688   8.587   0.512  0.1869  0.0404  0.4225
   81U      O1P 2069   6.595   8.692   0.473 -0.3816  0.5723  0.0383
   81U      O2P 2070   6.717   8.488   0.410 -0.4415 -0.3315  0.0562
   81U      O5' 2071   6.822   8.664   0.549 -0.1325  0.0191 -0.2528
   81U      C5' 2072   6.813   8.786   0.616 -0.1353 -0.0052  0.0379
   81U     H5'1 2073   6.756   8.772   0.708 -0.1723 -2.1331 -0.2752
   81U     H5'2 2074   6.756   8.856   0.555  2.6186  0.7104 -1.9272
   81U      C4' 2075   6.948   8.848   0.660 -0.7952  0.0482  0.1798
   81U      H4' 2076   6.940   8.942   0.715  1.4994  1.7588 -2.1274
   81U      O4' 2077   7.012   8.747   0.738 -0.1702  0.3670  0.2154
   81U      C1' 2078   7.148   8.753   0.725 -0.0153 -0.9556 -0.0087
   81U      H1' 2079   7.193   8.789   0.817 -1.7167 -0.8915  0.8333
   81U       N1 2080   7.209   8.623   0.689  0.2012  0.1371 -0.0296
   81U       C6 2081   7.147   8.536   0.604  0.0300 -0.7075  0.6849
   81U       H6 2082   7.056   8.549   0.548  0.8299 -2.9760 -1.3133
   81U       C5 2083   7.216   8.428   0.565 -0.9676  0.1226 -0.1623
   81U       H5 2084   7.184   8.363   0.485  0.4139 -0.1399 -0.5263
   81U       C4 2085   7.346   8.388   0.619 -0.8097 -0.3997 -0.6127
   81U       O4 2086   7.414   8.293   0.588 -0.0832 -0.1891  0.2397
   81U       N3 2087   7.396   8.475   0.711 -0.1230 -0.2781 -0.3442
   81U       H3 2088   7.485   8.449   0.751  0.3280 -0.2016 -1.2892
   81U       C2 2089   7.330   8.595   0.752 -0.5642  0.3506  0.0336
   81U       O2 2090   7.371   8.659   0.848 -0.1851  0.7234 -0.0757
   81U      C3' 2091   7.043   8.881   0.547 -0.8646 -0.4905 -0.1151
   81U      H3' 2092   7.037   8.796   0.478  2.6530 -1.3571  0.4803
   81U      C2' 2093   7.175   8.866   0.625  0.2280 -0.2093 -0.5909
   81U     H2'1 2094   7.256   8.845   0.556  2.1738  1.3477  1.0841
   81U      O2' 2095   7.191   8.984   0.702 -0.7092 -0.0417 -0.0364
   81U     HO'2 2096   7.204   9.053   0.637 -0.0284  0.0376  0.1711
   81U      O3' 2097   7.028   9.005   0.486  0.2098  0.2911 -0.8239
   82U        P 2098   7.092   9.039   0.343 -0.0843 -0.3697 -0.3224
   82U      O1P 2099   7.231   8.990   0.335 -0.6601  0.0068 -0.5570
   82U      O2P 2100   7.066   9.183   0.337 -0.2458  0.0890 -0.8680
   82U      O5' 2101   6.999   8.969   0.241 -0.3569  0.0117 -0.2972
   82U      C5' 2102   6.870   9.019   0.200  0.3389 -0.9186  0.2240
   82U     H5'1 2103   6.889   9.105   0.137  0.9592  0.2000  1.8707
   82U     H5'2 2104   6.815   9.052   0.288  1.8057 -1.7837  1.5116
   82U      C4' 2105   6.788   8.914   0.128  0.3310 -0.2427 -0.6771
   82U      H4' 2106   6.693   8.953   0.091  1.2526  0.0357 -2.8935
   82U      O4' 2107   6.868   8.856   0.034 -0.3896  0.0440 -0.0389
   82U      C1' 2108   6.827   8.726   0.017 -0.3197 -0.4358  0.1083
   82U      H1' 2109   6.735   8.721  -0.040  0.9788 -2.6813 -1.9642
   82U       N1 2110   6.918   8.647  -0.062  0.2176  0.2802 -0.2131
   82U       C6 2111   7.057   8.658  -0.051 -0.2443 -0.3624 -0.4582
   82U       H6 2112   7.099   8.724   0.023 -1.8584  0.1310  0.0567
   82U       C5 2113   7.135   8.582  -0.130 -0.0654 -0.6740 -0.6311
   82U       H5 2114   7.242   8.588  -0.120 -0.1512  3.9665 -0.2414
   82U       C4 2115   7.089   8.482  -0.221  0.0992  0.7850 -0.0500
   82U       O4 2116   7.164   8.412  -0.289  0.2184  0.9308  0.3643
   82U       N3 2117   6.954   8.472  -0.221  0.0903 -0.2633  0.5903
   82U       H3 2118   6.917   8.427  -0.303 -1.3814 -0.2770  1.2211
   82U       C2 2119   6.865   8.560  -0.159 -0.3484 -0.4609 -0.7425
   82U       O2 2120   6.751   8.563  -0.192  0.6173 -0.2409  0.4553
   82U      C3' 2121   6.752   8.802   0.229 -0.1071 -0.8276  0.0045
   82U      H3' 2122   6.801   8.824   0.324 -2.1001 -0.6496  1.0441
   82U      C2' 2123   6.813   8.679   0.162  0.0119 -0.8617  0.3859
   82U     H2'1 2124   6.911   8.668   0.210  0.7415  2.4319 -0.1455
   82U      O2' 2125   6.725   8.576   0.169  0.4036  0.1109  0.3881
   82U     HO'2 2126   6.707   8.543   0.257  2.2851  0.8987  1.1221
   82U      O3' 2127   6.608   8.813   0.255  0.2851  0.7650 -0.2388
   82U      H3T 2128   6.588   8.760   0.332  0.6737 -0.3252 -0.8704
   9.04517   9.04517   6.39590   0.00000   0.00000   0.00000   0.00000   4.52259   4.52259
