# Supplementary material for: Constant-pH Molecular Dynamics of Cationic Peptide Dendrimers Binding to siRNA
Source: J Chem Inf Model. 2026 Feb 5;66(8):4734–43. doi: 10.1021/acs.jcim.5c02636 (PMC13126635; doi:10.1021/acs.jcim.5c02636)
Supplement: Supplementary file 2 [file ci5c02636_si_002.zip › zip/MH18D3_07_in_7.gro]

Protein t=   0.00000
 2128
    1LY0      N    1   7.011   6.285   1.321 -0.1504 -0.2469  0.1014
    1LY0     H1    2   7.011   6.246   1.228  1.1293  0.9628 -0.4260
    1LY0     H2    3   6.961   6.372   1.307 -0.5678 -0.7626 -1.9536
    1LY0     H3    4   7.103   6.310   1.352 -0.0140 -0.1756 -0.3567
    1LY0     CA    5   6.945   6.191   1.415  1.5181 -0.2893  0.0294
    1LY0     HA    6   7.013   6.109   1.437  0.6567 -1.5040 -1.7158
    1LY0     CB    7   6.909   6.260   1.548 -0.3489  0.5791 -0.4161
    1LY0    HB1    8   6.867   6.181   1.611 -0.0576 -0.4199 -1.4338
    1LY0    HB2    9   6.829   6.332   1.534 -0.2097  0.8294  0.0553
    1LY0     CG   10   7.024   6.326   1.631  0.1449  0.6373 -0.6649
    1LY0    HG1   11   7.089   6.381   1.563  0.4878  0.1058 -0.7748
    1LY0    HG2   12   7.080   6.247   1.683 -1.8182 -0.5187 -0.2043
    1LY0     CD   13   6.980   6.433   1.738 -0.6689  0.0871  0.5943
    1LY0    HD1   14   6.942   6.518   1.681  1.8330  0.0569 -1.3127
    1LY0    HD2   15   7.065   6.483   1.785 -0.4553 -0.5685  0.9157
    1LY0     CE   16   6.884   6.378   1.841  0.2607 -0.5662  0.1031
    1LY0    HE1   17   6.800   6.322   1.800  0.5835 -1.1847  0.2711
    1LY0    HE2   18   6.846   6.470   1.885  2.0853  0.0378  0.4836
    1LY0     NZ   19   6.963   6.301   1.942  0.2722 -0.0930  0.4597
    1LY0    HZ1   20   6.903   6.282   2.021 -1.8719  0.1363 -1.0131
    1LY0    HZ2   21   6.997   6.213   1.907  2.7892  0.2097  1.9358
    1LY0    HZ3   22   7.043   6.361   1.957  2.4011 -0.6284 -5.6964
    1LY0      C   23   6.811   6.141   1.355 -0.3466 -0.0088 -0.0754
    1LY0      O   24   6.750   6.207   1.280 -0.1366  0.0969 -0.5505
    2LER      N   25   6.758   6.029   1.400  0.3193  0.2373 -0.1916
    2LER      H   26   6.809   5.984   1.474 -0.0361 -0.5552 -0.4274
    2LER     CA   27   6.679   5.938   1.313 -0.2404 -0.4286 -0.6602
    2LER     HA   28   6.727   5.950   1.216 -0.7605  0.5048 -0.8161
    2LER     CB   29   6.680   5.797   1.385  0.1717 -0.7703  0.7080
    2LER    HB1   30   6.593   5.743   1.348  1.1262 -1.8467 -0.0332
    2LER    HB2   31   6.661   5.810   1.491  0.2205 -0.9197  0.7356
    2LER     CG   32   6.801   5.702   1.362  0.0012 -0.1224  0.4592
    2LER     HG   33   6.899   5.737   1.394  0.1094  0.5358 -0.5543
    2LER    CD1   34   6.777   5.571   1.442  1.1265  0.7539 -0.1092
    2LER   HD11   35   6.753   5.593   1.546 -0.0299 -1.2104  0.0820
    2LER   HD12   36   6.700   5.503   1.406  1.4672  0.3990 -0.1875
    2LER   HD13   37   6.872   5.517   1.440  0.4696 -0.4526  0.1915
    2LER    CD2   38   6.815   5.663   1.211 -1.0117  0.3891  1.2457
    2LER   HD21   39   6.892   5.587   1.202 -0.5203  0.9816  0.2833
    2LER   HD22   40   6.716   5.631   1.178 -0.5293  0.0497  0.0827
    2LER   HD23   41   6.837   5.749   1.147  0.2203  0.5942  1.9141
    2LER      C   42   6.538   5.984   1.289 -0.5232  0.2002 -0.1684
    2LER      O   43   6.481   5.974   1.181  0.0481  0.1265  0.0735
    3LYR      N   44   6.481   6.032   1.400  0.2538 -0.5588  0.7122
    3LYR      H   45   6.540   6.031   1.482  0.8287  1.7632  0.4058
    3LYR     CA   46   6.363   6.119   1.397  0.1209 -0.0708 -0.2945
    3LYR     HA   47   6.353   6.155   1.499 -0.2028 -0.7227 -0.0855
    3LYR     CB   48   6.236   6.036   1.368  0.3693 -0.6076 -0.7360
    3LYR    HB1   49   6.259   5.972   1.283  0.6758 -1.4765 -0.0154
    3LYR    HB2   50   6.148   6.090   1.332  1.5936  0.7192 -1.8703
    3LYR     CG   51   6.177   5.955   1.485  0.2791  0.3942  0.3317
    3LYR    HG1   52   6.237   5.867   1.508 -1.5008 -2.2090 -3.7557
    3LYR    HG2   53   6.089   5.902   1.448  0.5350  1.5813 -2.2310
    3LYR     CD   54   6.145   6.028   1.620 -0.0050  0.3721 -0.1776
    3LYR    HD1   55   6.240   6.064   1.659  1.1886 -1.0999 -1.5608
    3LYR    HD2   56   6.110   5.953   1.691  3.4490  0.1723  1.5390
    3LYR     CE   57   6.051   6.151   1.609 -0.3688  0.5748 -0.7240
    3LYR    HE1   58   5.957   6.105   1.579  0.1829 -1.1942  0.0877
    3LYR    HE2   59   6.091   6.204   1.523  1.9815 -0.1506 -0.1483
    3LYR     NZ   60   6.065   6.219   1.738  0.1729 -0.6084 -0.3057
    3LYR    HZ1   61   6.138   6.288   1.748  0.7206 -0.5368 -3.5194
    3LYR      C   62   6.377   6.234   1.303 -0.1227  0.0220  0.0167
    3LYR      O   63   6.287   6.256   1.221  0.1616  1.1491 -0.0209
    4LY0      N   64   6.481   6.327   1.316  0.1065  0.9079 -0.6124
    4LY0      H   65   6.565   6.305   1.368  0.1739 -2.3742 -1.8895
    4LY0     CA   66   6.507   6.434   1.217  0.4621  0.1543  0.2584
    4LY0     HA   67   6.419   6.498   1.218  0.7418  0.5269  1.1184
    4LY0     CB   68   6.623   6.516   1.275 -0.2136  0.3865  1.0016
    4LY0    HB1   69   6.649   6.600   1.209  0.3837  1.2120  2.2526
    4LY0    HB2   70   6.713   6.455   1.278 -0.5461 -0.5940 -2.8554
    4LY0     CG   71   6.587   6.576   1.408 -0.0027 -0.0554 -0.6323
    4LY0    HG1   72   6.582   6.496   1.481 -1.3151 -0.2986 -0.9752
    4LY0    HG2   73   6.492   6.629   1.399 -1.3299 -2.1679  0.3728
    4LY0     CD   74   6.696   6.679   1.444  0.2352 -0.3872 -0.2999
    4LY0    HD1   75   6.688   6.768   1.381  1.1091  0.8736  1.3121
    4LY0    HD2   76   6.794   6.633   1.429 -0.2337 -1.0682 -1.4439
    4LY0     CE   77   6.679   6.728   1.589 -0.2159  0.4926 -0.6814
    4LY0    HE1   78   6.753   6.806   1.609  1.0511 -1.0926  1.0742
    4LY0    HE2   79   6.703   6.649   1.659  3.1453  1.0019 -1.0695
    4LY0     NZ   80   6.549   6.782   1.626 -0.0321  0.1349 -0.2483
    4LY0    HZ1   81   6.481   6.709   1.640 -1.1834  0.8586 -1.7924
    4LY0    HZ2   82   6.569   6.836   1.709  2.8217  0.1713 -0.8412
    4LY0    HZ3   83   6.528   6.853   1.557 -0.5349 -0.1842 -0.4294
    4LY0      C   84   6.539   6.377   1.074  0.8363 -0.0415 -0.2009
    4LY0      O   85   6.506   6.451   0.983 -0.3467  0.3374 -0.1898
    5LER      N   86   6.587   6.256   1.060  0.3411 -0.6320 -0.7099
    5LER      H   87   6.618   6.216   1.148  1.6895  0.1873 -0.7873
    5LER     CA   88   6.620   6.191   0.938  0.3900  0.5023  0.2452
    5LER     HA   89   6.669   6.258   0.867 -0.0732 -0.5041 -1.0737
    5LER     CB   90   6.721   6.074   0.962 -0.5277 -0.2864  0.1157
    5LER    HB1   91   6.668   5.997   1.018  0.9430 -0.1122  1.8708
    5LER    HB2   92   6.803   6.102   1.030  0.7228  0.1192 -1.4989
    5LER     CG   93   6.778   6.020   0.830  0.7891  0.4075 -0.3405
    5LER     HG   94   6.698   5.986   0.764 -2.0818  3.0604  1.4350
    5LER    CD1   95   6.881   6.100   0.756 -0.1791  0.1071 -0.0697
    5LER   HD11   96   6.923   6.054   0.666  1.8581  1.5159  0.0999
    5LER   HD12   97   6.832   6.195   0.734 -1.1887 -0.4404 -0.2258
    5LER   HD13   98   6.973   6.114   0.813  0.8876  1.1443 -1.9482
    5LER    CD2   99   6.860   5.899   0.869  0.3106  0.0630  0.6350
    5LER   HD21  100   6.814   5.826   0.936 -0.8267 -1.3075 -1.5415
    5LER   HD22  101   6.892   5.854   0.775 -4.2353 -1.3176 -0.4876
    5LER   HD23  102   6.949   5.934   0.922 -0.6642  1.2192  1.5504
    5LER      C  103   6.492   6.134   0.869 -0.5945  0.2076  0.4692
    5LER      O  104   6.494   6.092   0.757 -1.2914  0.0936 -0.2570
    6LYR      N  105   6.382   6.121   0.943 -0.3117  0.0591 -0.1187
    6LYR      H  106   6.394   6.140   1.042  0.2258  0.1983 -0.2062
    6LYR     CA  107   6.250   6.078   0.892  0.4722 -0.1600 -0.0122
    6LYR     HA  108   6.260   6.074   0.783  0.1242 -2.1241  0.0022
    6LYR     CB  109   6.146   6.185   0.927  0.5258 -0.5421  0.1565
    6LYR    HB1  110   6.139   6.207   1.033  1.2115  1.4277 -0.1794
    6LYR    HB2  111   6.045   6.150   0.904  1.1489 -2.0016 -0.5436
    6LYR     CG  112   6.190   6.316   0.852 -0.3744  0.5582  0.4108
    6LYR    HG1  113   6.206   6.291   0.748 -0.9601 -0.8587  0.6358
    6LYR    HG2  114   6.291   6.348   0.878 -0.7229  1.4904  0.6676
    6LYR     CD  115   6.102   6.444   0.874  0.2266  0.4170  0.5141
    6LYR    HD1  116   5.997   6.415   0.873  0.4778 -0.4997 -0.6704
    6LYR    HD2  117   6.115   6.513   0.791  1.2835 -0.6796 -0.2671
    6LYR     CE  118   6.142   6.518   1.006 -0.8484  0.5535  0.8279
    6LYR    HE1  119   6.091   6.615   1.007 -0.4818  0.7611  0.1648
    6LYR    HE2  120   6.249   6.536   1.016 -0.3885 -2.1304  1.4822
    6LYR     NZ  121   6.105   6.431   1.119  0.1000  0.1246  0.1605
    6LYR    HZ1  122   6.136   6.336   1.132  2.0843  0.6789 -0.1693
    6LYR      C  123   6.220   5.933   0.935  0.1539 -0.3320  0.1968
    6LYR      O  124   6.114   5.879   0.904  0.0528 -0.5041 -0.2972
    7LER      N  125   6.315   5.860   0.991  0.7930  0.1743 -0.1035
    7LER      H  126   6.379   5.908   1.052  0.4124  2.1762 -1.1779
    7LER     CA  127   6.312   5.707   1.004 -0.7090  0.0903  0.1529
    7LER     HA  128   6.253   5.666   0.922 -1.2016  0.8562  0.1093
    7LER     CB  129   6.456   5.653   0.987 -0.5580  0.8908  0.3068
    7LER    HB1  130   6.447   5.545   0.988  0.2858  0.8134  1.8287
    7LER    HB2  131   6.518   5.679   1.073  1.2579 -0.4393 -0.5365
    7LER     CG  132   6.528   5.701   0.865 -0.0729 -0.5747  0.0838
    7LER     HG  133   6.554   5.806   0.879 -1.9150  0.3519 -2.6422
    7LER    CD1  134   6.649   5.612   0.841  0.4042 -0.5000 -0.5194
    7LER   HD11  135   6.606   5.520   0.802 -2.3498  1.2254 -1.8472
    7LER   HD12  136   6.719   5.654   0.768 -1.2616  1.0774 -1.2892
    7LER   HD13  137   6.707   5.607   0.934  0.1350  0.0711 -0.3168
    7LER    CD2  138   6.447   5.692   0.734  1.0127 -0.4442 -0.8364
    7LER   HD21  139   6.513   5.692   0.646  0.9935 -3.4040 -0.9689
    7LER   HD22  140   6.401   5.593   0.733  0.3512 -0.1677  0.5320
    7LER   HD23  141   6.372   5.771   0.727 -0.5898 -1.7827  0.4684
    7LER      C  142   6.244   5.648   1.131 -0.1140  0.1874  0.2649
    7LER      O  143   6.227   5.722   1.228  0.2573 -0.0838 -0.1164
    8LER      N  144   6.209   5.518   1.129  0.2571 -0.1408 -0.5159
    8LER      H  145   6.205   5.473   1.038 -0.9676 -2.2975  0.5070
    8LER     CA  146   6.137   5.447   1.245 -0.2102 -0.1144 -0.0614
    8LER     HA  147   6.101   5.351   1.208 -1.2705  1.0679 -2.3094
    8LER     CB  148   6.237   5.427   1.360  0.6339  0.4373 -0.6457
    8LER    HB1  149   6.191   5.368   1.440  0.2153 -0.2494 -1.3785
    8LER    HB2  150   6.267   5.522   1.403  0.0877  0.9114 -1.2892
    8LER     CG  151   6.363   5.345   1.333 -0.1879  0.9166  0.1119
    8LER     HG  152   6.416   5.390   1.250  0.9197  1.9101  1.3061
    8LER    CD1  153   6.458   5.358   1.452  0.1701  0.5207  0.1987
    8LER   HD11  154   6.472   5.466   1.452 -1.8976  0.9556 -3.2036
    8LER   HD12  155   6.408   5.321   1.541  0.3524 -0.2209 -0.0014
    8LER   HD13  156   6.544   5.294   1.435  1.1844  2.1056 -0.9452
    8LER    CD2  157   6.353   5.195   1.306  0.0508  0.0468 -0.5894
    8LER   HD21  158   6.323   5.139   1.396  2.1525  1.1911  0.9021
    8LER   HD22  159   6.264   5.184   1.245 -0.5540  1.0889  0.0659
    8LER   HD23  160   6.442   5.147   1.266  1.1746  1.5311  0.0143
    8LER      C  161   6.002   5.504   1.300 -0.4599  0.4722  0.4481
    8LER      O  162   5.929   5.431   1.365  0.0341  0.5739  0.1685
    9LYR      N  163   5.966   5.626   1.267  0.4251 -0.5358  0.4448
    9LYR      H  164   6.041   5.684   1.234  1.1287 -2.1713 -0.9483
    9LYR     CA  165   5.837   5.685   1.300  0.2881  0.0704  0.1934
    9LYR     HA  166   5.760   5.609   1.310  1.5063 -0.9660  2.2010
    9LYR     CB  167   5.802   5.791   1.188  0.2309 -0.0628  0.0696
    9LYR    HB1  168   5.879   5.868   1.182 -1.9228  2.1971 -0.3035
    9LYR    HB2  169   5.703   5.829   1.213 -0.0310 -0.9460  0.4032
    9LYR     CG  170   5.795   5.727   1.047 -0.0185  0.4968 -0.4913
    9LYR    HG1  171   5.734   5.636   1.041  2.0283 -1.0703  0.8317
    9LYR    HG2  172   5.896   5.691   1.026 -0.4082 -1.0037  0.0704
    9LYR     CD  173   5.764   5.821   0.935 -0.2646  0.0488 -0.8258
    9LYR    HD1  174   5.828   5.909   0.945  0.5989 -0.4632 -1.6629
    9LYR    HD2  175   5.663   5.857   0.949  0.6879  2.1202  1.3508
    9LYR     CE  176   5.761   5.762   0.795  0.4041  0.1480 -0.3343
    9LYR    HE1  177   5.697   5.826   0.733 -1.8821 -0.3857  1.3235
    9LYR    HE2  178   5.706   5.668   0.799 -1.5144  1.1717 -1.2405
    9LYR     NZ  179   5.899   5.757   0.744  0.2065  0.1976 -0.3370
    9LYR    HZ1  180   5.974   5.794   0.801  0.1415  2.4737 -1.5902
    9LYR      C  181   5.832   5.751   1.441  0.4400  0.0123 -0.2399
    9LYR      O  182   5.936   5.736   1.509 -0.0417 -0.6079 -0.9084
   10LER      N  183   5.727   5.820   1.489 -0.0055 -0.1383 -0.3539
   10LER      H  184   5.644   5.829   1.431  0.0530  0.6801 -0.3216
   10LER     CA  185   5.717   5.872   1.625 -0.2670 -0.3636 -0.0428
   10LER     HA  186   5.788   5.953   1.642  0.5708 -1.2582  0.8974
   10LER     CB  187   5.567   5.918   1.646 -0.2559  0.1345  1.0092
   10LER    HB1  188   5.550   5.932   1.753  2.3023 -1.8811  1.7754
   10LER    HB2  189   5.506   5.836   1.609  1.6090 -0.1354 -1.7751
   10LER     CG  190   5.535   6.053   1.569 -0.3398 -0.7194  0.4522
   10LER     HG  191   5.559   6.054   1.463  1.7143 -0.0291  0.8744
   10LER    CD1  192   5.384   6.078   1.576 -0.8066  0.5215 -0.4586
   10LER   HD11  193   5.343   6.114   1.670  2.0210  3.8026 -0.3027
   10LER   HD12  194   5.370   6.165   1.512  0.4498  1.0956  0.0134
   10LER   HD13  195   5.328   5.997   1.529  0.8060 -0.1166 -1.3701
   10LER    CD2  196   5.599   6.169   1.644  0.6762 -0.7150 -0.6234
   10LER   HD21  197   5.707   6.170   1.656  0.5877 -1.2882  0.2590
   10LER   HD22  198   5.563   6.262   1.600 -1.2539 -0.3619  1.5200
   10LER   HD23  199   5.557   6.173   1.744 -2.6604 -0.5409 -1.8895
   10LER      C  200   5.744   5.757   1.727 -0.1692  0.1705 -0.0430
   10LER      O  201   5.700   5.645   1.712 -0.8183 -0.0866  0.2731
   11LER      N  202   5.796   5.793   1.842 -0.3632 -0.0756 -0.1336
   11LER      H  203   5.816   5.891   1.857 -2.0001 -0.1011  2.8637
   11LER     CA  204   5.856   5.707   1.947  0.0693 -0.2229 -0.1040
   11LER     HA  205   5.929   5.645   1.894  1.0662 -0.5661  1.6228
   11LER     CB  206   5.916   5.797   2.056 -0.3211 -0.1282  0.2561
   11LER    HB1  207   5.843   5.868   2.096 -0.0507  0.2751  0.0499
   11LER    HB2  208   5.997   5.854   2.010 -1.1441  1.0814  0.2446
   11LER     CG  209   5.984   5.724   2.173 -0.2573  0.6939 -0.3494
   11LER     HG  210   5.916   5.663   2.234  0.1048  1.4401  0.8357
   11LER    CD1  211   6.092   5.622   2.119  0.2932 -0.4149  0.3944
   11LER   HD11  212   6.046   5.530   2.085 -0.8743  0.5485 -0.7309
   11LER   HD12  213   6.137   5.669   2.032 -2.7215  1.4105 -0.3424
   11LER   HD13  214   6.159   5.604   2.203 -1.4063 -0.8522  1.7199
   11LER    CD2  215   6.048   5.824   2.264  0.1401 -0.3252  0.8393
   11LER   HD21  216   6.120   5.775   2.329  0.8566 -1.3882 -0.6953
   11LER   HD22  217   6.096   5.897   2.199  1.4589 -0.4818  1.6092
   11LER   HD23  218   5.968   5.867   2.325 -1.2435 -1.9878  0.2623
   11LER      C  219   5.747   5.606   1.994 -0.4723  0.7570 -0.6641
   11LER      O  220   5.649   5.644   2.056  0.2567  0.3473  0.0911
   12LER      N  221   5.774   5.476   1.977 -0.2373 -0.2449 -0.6914
   12LER      H  222   5.863   5.457   1.933 -0.0645  0.6050 -0.7366
   12LER     CA  223   5.687   5.361   2.000 -0.1409 -0.1579 -0.2286
   12LER     HA  224   5.606   5.370   1.928  0.0659 -0.5971 -0.5174
   12LER     CB  225   5.768   5.236   1.961 -0.4211 -0.2021 -0.4040
   12LER    HB1  226   5.850   5.236   2.033 -0.7140  0.1273 -0.0710
   12LER    HB2  227   5.801   5.246   1.858 -1.3944 -0.0649 -0.7091
   12LER     CG  228   5.682   5.109   1.971 -0.1256 -0.2070 -0.4225
   12LER     HG  229   5.636   5.096   2.069 -0.5037 -2.1774 -0.8109
   12LER    CD1  230   5.581   5.088   1.867  0.0649 -0.0933  0.4948
   12LER   HD11  231   5.629   5.065   1.772 -0.8511  4.0413 -1.1452
   12LER   HD12  232   5.526   4.995   1.883 -1.4491  0.3927 -1.4883
   12LER   HD13  233   5.509   5.169   1.864 -1.3588 -1.3414 -0.5659
   12LER    CD2  234   5.782   4.985   1.975  0.3713 -0.2394  0.1630
   12LER   HD21  235   5.731   4.904   2.026 -0.1370 -0.0847 -0.0902
   12LER   HD22  236   5.800   4.958   1.871 -1.8806  1.3822 -0.7290
   12LER   HD23  237   5.879   4.999   2.024  1.8080 -3.7130 -1.3810
   12LER      C  238   5.631   5.355   2.138 -0.3672  0.0810  0.0787
   12LER      O  239   5.705   5.389   2.231  0.1037  0.2905  0.5239
   13LER      N  240   5.508   5.309   2.156  0.3286 -0.5874 -0.3326
   13LER      H  241   5.452   5.289   2.074  1.7195 -0.8870 -1.2627
   13LER     CA  242   5.446   5.299   2.286  0.8658  0.8077 -0.2235
   13LER     HA  243   5.476   5.376   2.357  0.4207  0.0811  0.7789
   13LER     CB  244   5.288   5.307   2.284  0.1540  0.4105  0.0613
   13LER    HB1  245   5.254   5.266   2.379  0.6637  1.3230  0.6599
   13LER    HB2  246   5.252   5.247   2.201  2.3977 -1.4331  0.3357
   13LER     CG  247   5.234   5.449   2.264  0.3928 -0.3992 -0.1979
   13LER     HG  248   5.127   5.445   2.244  0.3589  0.9816 -0.3350
   13LER    CD1  249   5.269   5.534   2.389 -0.5166 -0.4192  0.8934
   13LER   HD11  250   5.367   5.581   2.385  0.6421 -2.7430 -0.8212
   13LER   HD12  251   5.195   5.612   2.398  0.7896  1.1317 -0.9864
   13LER   HD13  252   5.272   5.471   2.479  2.6698  2.3804  3.0184
   13LER    CD2  253   5.278   5.526   2.140 -0.0548 -0.1141 -0.2324
   13LER   HD21  254   5.213   5.613   2.132  1.8891  1.5764  1.0906
   13LER   HD22  255   5.376   5.568   2.164  0.0942 -0.0429 -0.9522
   13LER   HD23  256   5.284   5.462   2.052 -0.1287 -2.5692  1.4317
   13LER      C  257   5.482   5.164   2.350 -0.5826  0.0591 -0.1143
   13LER      O  258   5.492   5.063   2.285 -0.8726 -0.6044  0.0424
   14NH2      N  259   5.503   5.164   2.481 -0.2784 -0.6336 -0.5930
   14NH2     H1  260   5.495   5.247   2.538  0.6567 -2.3197  2.1610
   14NH2     H2  261   5.511   5.075   2.528 -2.7286 -0.3315  0.5254
   15LY0      N  262   5.569   6.426   2.107  0.3713 -0.5237  0.5278
   15LY0     H1  263   5.555   6.448   2.009 -0.0414 -2.7015  0.0393
   15LY0     H2  264   5.597   6.506   2.162 -0.2253  0.1490 -0.1199
   15LY0     H3  265   5.483   6.396   2.151 -0.2857  2.8533  1.7790
   15LY0     CA  266   5.667   6.318   2.114  0.1715  0.6834  0.0081
   15LY0     HA  267   5.687   6.296   2.219  0.7054 -2.1554 -0.6013
   15LY0     CB  268   5.605   6.193   2.043 -0.9528 -0.5685 -0.3266
   15LY0    HB1  269   5.682   6.139   1.989 -0.8492 -0.5825 -0.1658
   15LY0    HB2  270   5.530   6.225   1.970 -0.7242 -0.8392 -0.6811
   15LY0     CG  271   5.531   6.103   2.139 -0.5965  0.3475  0.8848
   15LY0    HG1  272   5.427   6.135   2.143 -0.2422  1.4481  2.9818
   15LY0    HG2  273   5.581   6.110   2.236  0.0188  0.5928  0.5555
   15LY0     CD  274   5.526   5.960   2.096 -0.1084 -0.0271  0.2234
   15LY0    HD1  275   5.629   5.925   2.091 -0.1259  0.0387 -3.1485
   15LY0    HD2  276   5.491   5.947   1.993  0.9199 -1.5790  0.0469
   15LY0     CE  277   5.432   5.876   2.182  0.2257  1.1814  0.8400
   15LY0    HE1  278   5.416   5.788   2.120 -1.7373  2.9130 -1.2993
   15LY0    HE2  279   5.342   5.936   2.200  0.9725  2.3099  0.9273
   15LY0     NZ  280   5.483   5.851   2.316  0.0096  0.2145 -0.4872
   15LY0    HZ1  281   5.514   5.938   2.357 -1.2952  0.6594 -0.4028
   15LY0    HZ2  282   5.406   5.807   2.364  1.0803 -3.2045 -1.6401
   15LY0    HZ3  283   5.554   5.780   2.304 -1.4404 -1.1487 -1.2308
   15LY0      C  284   5.796   6.361   2.050 -0.6379  0.0114  0.1705
   15LY0      O  285   5.797   6.447   1.960 -0.5207 -0.2666  0.1536
   16LER      N  286   5.906   6.280   2.072 -0.5863  0.4606  0.0439
   16LER      H  287   5.890   6.207   2.139  0.7032 -3.1134 -3.1716
   16LER     CA  288   6.018   6.265   1.978 -0.4255  0.7275 -0.1910
   16LER     HA  289   6.063   6.360   1.950 -0.4934  0.3393 -1.7314
   16LER     CB  290   6.126   6.185   2.048 -0.9822 -0.1584  0.3261
   16LER    HB1  291   6.210   6.169   1.980  0.6897  0.0057  2.2414
   16LER    HB2  292   6.090   6.085   2.072  0.7916 -0.9007  0.0769
   16LER     CG  293   6.179   6.255   2.174  0.4285 -0.3302  0.3510
   16LER     HG  294   6.102   6.265   2.251  0.0927  0.9273 -0.1274
   16LER    CD1  295   6.285   6.162   2.229 -0.1146 -0.0700 -0.1324
   16LER   HD11  296   6.361   6.137   2.156  3.0212 -0.1248  2.8681
   16LER   HD12  297   6.332   6.216   2.312  2.3212  0.1067 -1.5445
   16LER   HD13  298   6.239   6.073   2.272  0.6233  0.0866  1.0383
   16LER    CD2  299   6.247   6.392   2.145 -0.0098  0.0781 -0.6468
   16LER   HD21  300   6.315   6.380   2.060  1.1120 -0.2184  0.2816
   16LER   HD22  301   6.169   6.468   2.134 -0.5063 -0.3125  0.1250
   16LER   HD23  302   6.310   6.422   2.228 -1.6490  0.7146  0.4030
   16LER      C  303   5.984   6.194   1.847 -0.4475  0.1075 -0.1589
   16LER      O  304   5.894   6.106   1.848  0.1236 -0.2425 -0.7616
   17LY0      N  305   6.818   6.312   2.194  0.0268 -0.2601 -0.5073
   17LY0     H1  306   6.877   6.304   2.276  0.6907  0.9603 -0.8291
   17LY0     H2  307   6.870   6.352   2.117 -0.7880 -0.5075 -1.1964
   17LY0     H3  308   6.746   6.378   2.219 -1.8372 -1.3072 -2.7812
   17LY0     CA  309   6.772   6.175   2.171 -0.1060  0.1168 -0.0876
   17LY0     HA  310   6.846   6.106   2.131 -0.7089 -0.9049  0.4883
   17LY0     CB  311   6.721   6.100   2.293  0.1904  0.4660 -0.4556
   17LY0    HB1  312   6.645   6.161   2.341 -1.2111 -1.6149  0.1547
   17LY0    HB2  313   6.810   6.074   2.350 -1.3628 -0.9332  1.5229
   17LY0     CG  314   6.648   5.968   2.269  0.3591  1.0109  0.0438
   17LY0    HG1  315   6.719   5.888   2.247 -2.4315 -1.5682 -0.1729
   17LY0    HG2  316   6.577   5.973   2.187 -0.6257  0.3820  0.8440
   17LY0     CD  317   6.574   5.939   2.393  0.2681  0.0553 -1.3103
   17LY0    HD1  318   6.500   6.018   2.409  1.3469  0.6636  0.9703
   17LY0    HD2  319   6.643   5.961   2.474  1.8645  1.1031 -2.8788
   17LY0     CE  320   6.510   5.802   2.410 -0.6121  0.5015  0.1136
   17LY0    HE1  321   6.584   5.724   2.423 -2.2024 -1.3084 -1.1662
   17LY0    HE2  322   6.452   5.792   2.318 -0.2347  0.5640 -0.1328
   17LY0     NZ  323   6.421   5.793   2.523  0.3181 -0.0409 -0.3039
   17LY0    HZ1  324   6.352   5.722   2.504  0.7011 -0.7696  0.9432
   17LY0    HZ2  325   6.485   5.776   2.599 -0.3762  0.0640  0.3179
   17LY0    HZ3  326   6.383   5.886   2.537 -2.3006 -0.6486 -2.4435
   17LY0      C  327   6.658   6.184   2.068 -0.6886  0.5198  0.3261
   17LY0      O  328   6.562   6.255   2.091 -0.0112  0.2898  0.3922
   18LER      N  329   6.688   6.123   1.950  0.2193  0.2207  0.2884
   18LER      H  330   6.777   6.075   1.951  0.0427 -0.2249 -1.5690
   18LER     CA  331   6.609   6.108   1.824  0.7261 -0.0659 -0.2906
   18LER     HA  332   6.659   6.051   1.746 -1.8431 -0.9009 -1.4296
   18LER     CB  333   6.481   6.032   1.848 -0.3467 -0.6629  0.2032
   18LER    HB1  334   6.414   6.047   1.763  0.9825  0.1809 -0.7495
   18LER    HB2  335   6.437   6.090   1.929  1.1462  1.5638 -0.4760
   18LER     CG  336   6.479   5.889   1.884  0.1162  0.6207  0.0423
   18LER     HG  337   6.556   5.877   1.960  2.0032  1.3546 -1.6761
   18LER    CD1  338   6.357   5.840   1.946 -0.4787 -0.7757  0.0569
   18LER   HD11  339   6.281   5.848   1.868 -0.5987  0.7845  0.2936
   18LER   HD12  340   6.381   5.736   1.967  1.4333 -0.1892  0.9999
   18LER   HD13  341   6.347   5.908   2.030  0.2289  0.6954 -1.0054
   18LER    CD2  342   6.513   5.812   1.756  0.0601 -0.8182 -0.2606
   18LER   HD21  343   6.620   5.824   1.740 -0.0296 -0.6393 -0.7295
   18LER   HD22  344   6.488   5.707   1.770 -0.1577 -0.6243  0.9884
   18LER   HD23  345   6.449   5.840   1.672 -1.0281  0.5611  0.9691
   18LER      C  346   6.562   6.243   1.760  0.1523 -0.4043 -0.8195
   18LER      O  347   6.539   6.251   1.640 -0.0980  0.1534  0.4423
   19LYR      N  348   6.535   6.351   1.837 -0.1460 -0.0819  0.1369
   19LYR      H  349   6.524   6.340   1.937  1.0593  0.0786  0.2923
   19LYR     CA  350   6.493   6.483   1.784 -0.0701 -0.1099 -0.4843
   19LYR     HA  351   6.561   6.518   1.706  1.2691  1.0291  1.1350
   19LYR     CB  352   6.503   6.581   1.901  0.1316 -0.1936  0.0365
   19LYR    HB1  353   6.434   6.556   1.982  0.9548 -1.8635  0.2723
   19LYR    HB2  354   6.473   6.676   1.857 -2.0895 -1.3967 -1.2448
   19LYR     CG  355   6.645   6.597   1.958  0.3707 -0.0302  0.0672
   19LYR    HG1  356   6.712   6.619   1.875 -1.9506  0.0843 -1.8880
   19LYR    HG2  357   6.670   6.504   2.010 -0.5071  0.1759  0.8895
   19LYR     CD  358   6.640   6.703   2.069  0.1890 -0.2685 -0.7588
   19LYR    HD1  359   6.594   6.663   2.159  0.5974  0.0452 -0.4050
   19LYR    HD2  360   6.582   6.786   2.029 -0.0892 -0.5324 -0.9015
   19LYR     CE  361   6.774   6.757   2.112  0.1680 -0.0563  0.0457
   19LYR    HE1  362   6.833   6.675   2.155 -0.8545  0.0691  1.7683
   19LYR    HE2  363   6.755   6.830   2.191  0.4624 -0.8629  0.8888
   19LYR     NZ  364   6.833   6.833   2.004 -0.8969 -0.6759 -0.0483
   19LYR    HZ1  365   6.788   6.923   1.994  0.1346  0.0932  1.8090
   19LYR      C  366   6.348   6.487   1.734 -0.0250 -0.1658  0.1337
   19LYR      O  367   6.272   6.402   1.789  0.0064 -0.2595  0.5087
   20LY0      N  368   6.295   6.592   1.662 -0.1930 -0.1164  0.0946
   20LY0      H  369   6.364   6.662   1.637  1.7989 -2.0509 -0.2044
   20LY0     CA  370   6.153   6.604   1.627  0.2668  0.0649 -0.1814
   20LY0     HA  371   6.096   6.545   1.698  3.1518  0.4143  2.6720
   20LY0     CB  372   6.114   6.755   1.641 -0.6155 -0.3478 -0.2629
   20LY0    HB1  373   6.013   6.777   1.605 -1.0885 -2.4048 -0.3194
   20LY0    HB2  374   6.177   6.817   1.578  0.3420 -1.6935 -0.6593
   20LY0     CG  375   6.127   6.789   1.788 -0.5328 -0.9527  0.6646
   20LY0    HG1  376   6.143   6.896   1.801 -1.3720 -0.7202 -0.1358
   20LY0    HG2  377   6.204   6.735   1.843  0.5577  1.6200  1.8371
   20LY0     CD  378   5.996   6.747   1.850  0.2050 -0.0127 -0.7495
   20LY0    HD1  379   5.979   6.641   1.873 -2.3206  0.2048 -1.3034
   20LY0    HD2  380   5.914   6.788   1.791 -0.3689 -2.1319 -1.5278
   20LY0     CE  381   5.977   6.816   1.985  0.0499 -0.1268  0.1754
   20LY0    HE1  382   6.072   6.837   2.033 -0.2224  1.9566 -0.0894
   20LY0    HE2  383   5.906   6.765   2.051  0.7105 -1.6416 -0.2440
   20LY0     NZ  384   5.917   6.949   1.972 -0.1889 -0.1712 -0.1498
   20LY0    HZ1  385   5.870   6.976   2.058 -2.3606 -2.7847 -0.3809
   20LY0    HZ2  386   5.984   7.018   1.941  1.3763 -1.8681 -0.6846
   20LY0    HZ3  387   5.849   6.958   1.898  1.1362  0.9051 -1.2813
   20LY0      C  388   6.137   6.525   1.490  0.0401 -0.1296 -0.5066
   20LY0      O  389   6.228   6.513   1.414  0.1868  0.6747  0.0306
   21LER      N  390   6.016   6.473   1.456 -0.2213 -0.7958 -0.1232
   21LER      H  391   5.941   6.492   1.521  0.3402 -0.4077  0.4219
   21LER     CA  392   5.978   6.400   1.334 -0.1147  0.3501  0.6102
   21LER     HA  393   6.047   6.316   1.331 -1.6057 -0.9114 -2.2773
   21LER     CB  394   5.827   6.351   1.342  0.4636  0.7664 -0.2883
   21LER    HB1  395   5.774   6.444   1.362  1.6421  1.5194 -0.5716
   21LER    HB2  396   5.803   6.283   1.425 -0.3963 -1.4324 -2.2368
   21LER     CG  397   5.786   6.287   1.212  0.5491 -0.1956  0.2065
   21LER     HG  398   5.804   6.350   1.125  1.3299 -2.2359 -1.1878
   21LER    CD1  399   5.846   6.147   1.184 -0.8154  0.2806  0.2432
   21LER   HD11  400   5.806   6.076   1.257  0.0455 -1.1011 -0.5931
   21LER   HD12  401   5.823   6.125   1.080 -1.9137  0.2024  0.4898
   21LER   HD13  402   5.953   6.156   1.203 -0.7198  2.7509 -1.0403
   21LER    CD2  403   5.632   6.260   1.220 -0.6108  0.2250  0.0238
   21LER   HD21  404   5.597   6.190   1.296 -0.7424 -0.7320 -0.8907
   21LER   HD22  405   5.575   6.353   1.227  0.4200  0.8360  0.6288
   21LER   HD23  406   5.597   6.209   1.131  1.1011 -1.0311  0.0196
   21LER      C  407   6.012   6.481   1.204 -0.3306  0.1320 -0.5252
   21LER      O  408   5.980   6.596   1.197  0.6224 -0.4856 -0.0302
   22LY0      N  409   7.481   6.927   1.956 -0.1757 -0.2044  0.5746
   22LY0     H1  410   7.571   6.902   1.919 -0.3959  1.5256 -1.2952
   22LY0     H2  411   7.453   7.022   1.935 -0.2217 -0.4020 -0.3307
   22LY0     H3  412   7.487   6.914   2.056  0.3042 -0.4888  0.5086
   22LY0     CA  413   7.386   6.837   1.886 -0.2832  0.4533 -0.4584
   22LY0     HA  414   7.397   6.860   1.780 -0.6094  0.1413 -0.5593
   22LY0     CB  415   7.419   6.686   1.907  0.5466  0.2222 -0.4470
   22LY0    HB1  416   7.389   6.643   2.003 -0.6018 -1.5168 -1.5284
   22LY0    HB2  417   7.526   6.669   1.896  0.4740 -1.0963  0.6251
   22LY0     CG  418   7.359   6.600   1.793 -0.2115  0.1170  0.0271
   22LY0    HG1  419   7.387   6.653   1.703 -4.3035  1.4549 -0.6803
   22LY0    HG2  420   7.250   6.604   1.804 -0.2915 -1.6957  0.1941
   22LY0     CD  421   7.406   6.456   1.793 -0.0760  0.0774  0.4228
   22LY0    HD1  422   7.348   6.400   1.867 -0.5896 -2.0633 -1.4793
   22LY0    HD2  423   7.512   6.446   1.817  0.3458  0.5285 -1.1937
   22LY0     CE  424   7.377   6.389   1.654  0.3893  0.1139 -0.0060
   22LY0    HE1  425   7.420   6.447   1.573  0.0822 -1.7434 -1.5667
   22LY0    HE2  426   7.269   6.397   1.643  0.2593 -1.5734 -0.2207
   22LY0     NZ  427   7.428   6.252   1.651 -0.6768  0.3292 -0.1593
   22LY0    HZ1  428   7.409   6.207   1.563  0.5111 -0.0766 -0.2290
   22LY0    HZ2  429   7.526   6.267   1.671 -0.5786 -1.1630  0.6200
   22LY0    HZ3  430   7.389   6.211   1.734  1.1823  1.0615  1.1556
   22LY0      C  431   7.248   6.873   1.924  0.0981  0.0163 -0.0363
   22LY0      O  432   7.221   6.900   2.043 -0.2740 -0.7841 -0.2059
   23LER      N  433   7.153   6.878   1.833  0.4321 -0.3223 -0.0037
   23LER      H  434   7.176   6.859   1.737 -0.1787  2.2354 -0.7448
   23LER     CA  435   7.020   6.909   1.859 -0.0238  0.3621 -0.5100
   23LER     HA  436   7.025   6.999   1.920 -0.9220  0.4991 -0.6258
   23LER     CB  437   6.936   6.947   1.735  0.7963  0.4256  0.7009
   23LER    HB1  438   6.841   6.992   1.764 -1.6554 -1.8317 -3.1144
   23LER    HB2  439   6.914   6.852   1.688 -0.7695  1.5730 -1.0269
   23LER     CG  440   6.996   7.040   1.632 -0.5038  0.5910  0.6677
   23LER     HG  441   7.099   7.010   1.615 -1.7923 -3.2431 -1.6421
   23LER    CD1  442   6.925   7.022   1.499 -0.1801  0.6019  0.7297
   23LER   HD11  443   6.822   7.057   1.510 -0.9506 -1.9666  2.6717
   23LER   HD12  444   6.969   7.081   1.418  2.2876 -2.7046 -0.5334
   23LER   HD13  445   6.924   6.917   1.473  1.7187  0.4341  1.1628
   23LER    CD2  446   6.972   7.185   1.680  0.6476 -0.3391 -0.1535
   23LER   HD21  447   7.031   7.222   1.763  1.5999 -0.1552 -0.8968
   23LER   HD22  448   6.993   7.252   1.596  0.7864 -1.3073 -0.9149
   23LER   HD23  449   6.869   7.197   1.714  1.1604 -0.8255  1.6938
   23LER      C  450   6.949   6.801   1.944 -0.6272  0.3143 -0.0301
   23LER      O  451   6.986   6.688   1.936  0.1598 -0.2282  0.0591
   24LY0      N  452   5.273   5.392   1.025 -0.1837  0.0971 -0.4482
   24LY0     H1  453   5.339   5.444   0.969 -0.0646 -1.3126 -1.6892
   24LY0     H2  454   5.194   5.384   0.962 -0.2577  2.1487 -0.6784
   24LY0     H3  455   5.238   5.439   1.107 -0.6313 -0.1887 -0.4732
   24LY0     CA  456   5.325   5.261   1.067 -0.1743 -0.7661  0.2420
   24LY0     HA  457   5.244   5.197   1.102 -1.4909 -0.6837 -2.4277
   24LY0     CB  458   5.386   5.185   0.951  0.4132 -0.1861 -0.1209
   24LY0    HB1  459   5.476   5.231   0.912  0.9953 -0.1875  1.1847
   24LY0    HB2  460   5.321   5.181   0.864  1.5870 -0.4324 -1.0067
   24LY0     CG  461   5.425   5.042   0.998  0.1842 -0.1979  0.7252
   24LY0    HG1  462   5.344   4.999   1.056  0.4355 -0.6381  0.7563
   24LY0    HG2  463   5.499   5.058   1.076  0.2139  1.1811  0.4460
   24LY0     CD  464   5.478   4.950   0.886  0.1793  0.6585  0.2492
   24LY0    HD1  465   5.569   4.987   0.839 -0.5847  0.5611 -1.3944
   24LY0    HD2  466   5.397   4.942   0.813  0.6455 -1.5535 -0.1026
   24LY0     CE  467   5.512   4.810   0.953  0.4619 -0.0046 -0.0910
   24LY0    HE1  468   5.424   4.754   0.984  2.1618 -1.1047  3.3279
   24LY0    HE2  469   5.566   4.837   1.044  1.6089 -2.3791  0.0017
   24LY0     NZ  470   5.595   4.723   0.868  0.3005 -0.7094  0.7145
   24LY0    HZ1  471   5.686   4.762   0.845  1.0397 -1.9780  1.3416
   24LY0    HZ2  472   5.609   4.632   0.909  1.0431 -0.5056  0.9390
   24LY0    HZ3  473   5.543   4.711   0.782  2.5631 -2.4238 -0.5214
   24LY0      C  474   5.429   5.292   1.176 -0.6036 -0.7596  0.0852
   24LY0      O  475   5.542   5.341   1.152  0.3961  0.9140  0.2880
   25LER      N  476   5.401   5.256   1.299  0.1560 -0.1294  0.1679
   25LER      H  477   5.303   5.240   1.318  0.2531 -1.2403 -0.2490
   25LER     CA  478   5.495   5.253   1.406  0.1950  0.0505  0.3017
   25LER     HA  479   5.551   5.346   1.393 -0.2502  0.7760  2.9666
   25LER     CB  480   5.430   5.266   1.549  0.2805 -0.1733  0.0601
   25LER    HB1  481   5.507   5.265   1.627 -0.6378 -3.0414  1.0559
   25LER    HB2  482   5.367   5.178   1.560  1.1826 -0.6247  1.9154
   25LER     CG  483   5.334   5.390   1.571  0.1271  0.4703  0.0389
   25LER     HG  484   5.246   5.374   1.509 -1.4462  1.8871  1.7742
   25LER    CD1  485   5.293   5.408   1.717 -0.0157 -1.2098  0.4296
   25LER   HD11  486   5.214   5.483   1.730 -0.0372 -0.6157 -2.4777
   25LER   HD12  487   5.242   5.319   1.755 -1.2183 -1.6017 -1.9321
   25LER   HD13  488   5.380   5.438   1.776  0.2433  0.3347 -0.6734
   25LER    CD2  489   5.394   5.526   1.530  0.5672  0.2713 -0.3292
   25LER   HD21  490   5.475   5.564   1.593  1.9659  0.9724 -2.4668
   25LER   HD22  491   5.414   5.527   1.423  0.4015 -1.9246 -0.4351
   25LER   HD23  492   5.319   5.604   1.541 -1.4342 -1.3438 -1.6360
   25LER      C  493   5.593   5.145   1.395 -0.1876  0.5648 -0.5343
   25LER      O  494   5.558   5.039   1.354 -0.0604  0.2969 -0.1416
   26LYR      N  495   5.712   5.163   1.453  0.1058  0.0316  0.0964
   26LYR      H  496   5.749   5.253   1.482  0.2718 -0.5633  1.8177
   26LYR     CA  497   5.819   5.058   1.459  0.2855 -0.3968 -0.3775
   26LYR     HA  498   5.770   4.966   1.491 -0.1695  0.2462  0.8262
   26LYR     CB  499   5.920   5.107   1.559 -0.5425  0.4877 -0.8708
   26LYR    HB1  500   5.864   5.156   1.638  0.8655  1.5200 -0.4776
   26LYR    HB2  501   5.980   5.187   1.517  2.3034 -0.5222  0.9564
   26LYR     CG  502   6.017   5.001   1.618  0.2989 -1.0279 -0.3319
   26LYR    HG1  503   6.094   4.984   1.543 -0.5479  0.2326 -1.5420
   26LYR    HG2  504   5.958   4.915   1.649 -0.1528 -0.5964  0.0229
   26LYR     CD  505   6.084   5.060   1.752 -0.8167 -1.0795  0.5083
   26LYR    HD1  506   5.999   5.067   1.820 -1.0638 -0.7082  0.1650
   26LYR    HD2  507   6.118   5.160   1.726 -2.2403 -1.3634 -3.0550
   26LYR     CE  508   6.196   4.985   1.819  0.8295 -0.1801  0.7288
   26LYR    HE1  509   6.280   4.970   1.751 -1.0629 -5.0746 -0.9913
   26LYR    HE2  510   6.159   4.886   1.843  0.2935  0.1001  1.0742
   26LYR     NZ  511   6.228   5.061   1.940  0.1059 -0.7651  0.2929
   26LYR    HZ1  512   6.310   5.121   1.939 -0.8783  0.6273  0.3720
   26LYR      C  513   5.881   5.025   1.328 -0.3239 -0.7637  0.0607
   26LYR      O  514   5.945   4.920   1.313 -0.0629  0.5491 -0.0313
   27LY0      N  515   5.865   5.108   1.220 -0.7169  0.4131 -0.0160
   27LY0      H  516   5.823   5.197   1.241 -1.4447 -0.4799  2.7519
   27LY0     CA  517   5.904   5.071   1.087 -0.1645  0.3177 -0.0703
   27LY0     HA  518   5.856   4.975   1.069  3.0390 -1.0384 -2.1727
   27LY0     CB  519   5.834   5.168   0.987  0.5456  0.0412  0.9050
   27LY0    HB1  520   5.733   5.175   1.028  0.1427 -1.7339  0.3248
   27LY0    HB2  521   5.827   5.125   0.887 -0.3498 -0.2407  1.0788
   27LY0     CG  522   5.891   5.309   0.974 -0.8227 -0.3264  0.2322
   27LY0    HG1  523   5.992   5.298   0.933  0.0079 -0.1848  2.0899
   27LY0    HG2  524   5.910   5.352   1.073  0.4537 -1.6538  0.6128
   27LY0     CD  525   5.804   5.403   0.892 -0.1759 -0.3799 -0.7568
   27LY0    HD1  526   5.854   5.494   0.861  1.0235 -0.6325  0.3211
   27LY0    HD2  527   5.721   5.435   0.955 -1.0247  0.4146 -2.2297
   27LY0     CE  528   5.760   5.347   0.758  0.2793 -0.5310 -0.2510
   27LY0    HE1  529   5.702   5.258   0.783 -0.0103  0.0840  1.3756
   27LY0    HE2  530   5.853   5.320   0.706  1.3402 -0.9519  1.7758
   27LY0     NZ  531   5.679   5.437   0.674  0.6758  0.3720 -0.1229
   27LY0    HZ1  532   5.600   5.481   0.720  0.7761 -0.3739  0.7900
   27LY0    HZ2  533   5.742   5.511   0.647 -0.4220  0.5208 -2.5018
   27LY0    HZ3  534   5.659   5.380   0.593  0.6695 -0.5514  0.5184
   27LY0      C  535   6.053   5.063   1.064  0.3703  0.3683 -0.0587
   27LY0      O  536   6.134   5.153   1.067 -0.4318 -0.1951  0.2341
   28LER      N  537   6.100   4.938   1.037  0.1921  0.3056  0.6590
   28LER      H  538   6.027   4.868   1.029 -0.4694  1.1504 -1.4377
   28LER     CA  539   6.238   4.881   1.032 -0.2855 -0.4555  0.8098
   28LER     HA  540   6.285   4.881   1.131  0.3376  1.0184  0.5436
   28LER     CB  541   6.221   4.733   1.002  0.0848 -0.0104 -0.7881
   28LER    HB1  542   6.167   4.726   0.907  0.9669  1.2653 -1.4123
   28LER    HB2  543   6.163   4.689   1.084 -2.0963  4.3697  0.3163
   28LER     CG  544   6.351   4.656   0.978  0.4144 -0.1423  0.6097
   28LER     HG  545   6.420   4.709   0.913 -0.3107  0.9661  0.7102
   28LER    CD1  546   6.430   4.639   1.103  0.0413  0.2007  0.0733
   28LER   HD11  547   6.510   4.569   1.076  0.0908  0.6650 -0.9973
   28LER   HD12  548   6.474   4.736   1.127  0.4981  0.2248 -0.8363
   28LER   HD13  549   6.361   4.602   1.179  0.0908  1.1744  0.6073
   28LER    CD2  550   6.332   4.520   0.915  0.0171  0.4907 -0.8659
   28LER   HD21  551   6.427   4.467   0.919 -0.7466 -0.9244 -0.6777
   28LER   HD22  552   6.254   4.463   0.965  0.3697 -0.7213 -1.6727
   28LER   HD23  553   6.311   4.534   0.809 -1.8897  1.5899 -0.3930
   28LER      C  554   6.325   4.963   0.922  0.3287  0.2439 -0.5113
   28LER      O  555   6.307   4.933   0.803  0.5283  0.0382  0.8118
   29LYR      N  556   6.392   5.076   0.954  0.0661 -0.3131 -0.1018
   29LYR      H  557   6.383   5.113   1.047  1.2260 -2.6378  1.0155
   29LYR     CA  558   6.483   5.153   0.864 -0.5273 -0.6027 -0.4369
   29LYR     HA  559   6.553   5.089   0.810 -1.7123  0.9144 -4.1498
   29LYR     CB  560   6.566   5.253   0.950 -0.2863  0.1623  0.6536
   29LYR    HB1  561   6.492   5.314   1.002 -1.9194 -0.5605 -0.7482
   29LYR    HB2  562   6.626   5.314   0.882  3.0684 -0.7110  2.5850
   29LYR     CG  563   6.668   5.170   1.034  0.5440  0.6374 -0.0073
   29LYR    HG1  564   6.712   5.093   0.971  0.2029 -0.9246  1.6019
   29LYR    HG2  565   6.611   5.113   1.108  1.5937 -0.2775  0.1214
   29LYR     CD  566   6.765   5.266   1.111  0.3754  0.8405 -0.1055
   29LYR    HD1  567   6.713   5.326   1.185 -0.2989  0.8098 -0.5455
   29LYR    HD2  568   6.811   5.332   1.038  1.0229 -0.1938 -0.6619
   29LYR     CE  569   6.882   5.194   1.172  0.6224  0.3402 -0.2461
   29LYR    HE1  570   6.946   5.268   1.220 -1.4237  1.0717  1.5157
   29LYR    HE2  571   6.936   5.144   1.092  1.8187  0.3263  0.5489
   29LYR     NZ  572   6.852   5.093   1.273 -0.0951  0.7105 -0.1879
   29LYR    HZ1  573   6.876   4.997   1.250  1.0291  1.2790 -1.5419
   29LYR      C  574   6.418   5.228   0.741  0.0406 -0.5873  0.1236
   29LYR      O  575   6.478   5.290   0.654  0.0076  0.2791  0.0354
   30LER      N  576   6.283   5.225   0.744 -0.3431 -0.5711  0.1479
   30LER      H  577   6.230   5.185   0.820 -0.7680  0.7732  0.5983
   30LER     CA  578   6.206   5.298   0.643 -0.1296 -0.2595  0.1605
   30LER     HA  579   6.263   5.312   0.551 -0.3192  0.2356  0.1132
   30LER     CB  580   6.076   5.218   0.611 -0.0125 -0.0254  0.7270
   30LER    HB1  581   6.016   5.292   0.558  0.4753  0.5681  0.9989
   30LER    HB2  582   6.021   5.202   0.704  0.6319 -0.2531  1.0740
   30LER     CG  583   6.088   5.079   0.547 -0.0063  0.6055  0.1281
   30LER     HG  584   6.106   5.013   0.632  1.8991  0.2158 -0.5427
   30LER    CD1  585   5.957   5.038   0.485  0.3446 -0.2709  0.4405
   30LER   HD11  586   5.968   4.936   0.448  0.6879  0.2126 -0.8131
   30LER   HD12  587   5.875   5.064   0.552  0.7705  0.9351  0.5104
   30LER   HD13  588   5.938   5.095   0.394 -0.9806  1.1924  1.5775
   30LER    CD2  589   6.194   5.069   0.437 -0.0040 -0.4748 -0.5671
   30LER   HD21  590   6.180   4.969   0.394  1.9667 -0.4368 -1.3770
   30LER   HD22  591   6.192   5.157   0.373  1.9530  0.9237  1.1613
   30LER   HD23  592   6.288   5.065   0.492  0.4915 -0.1336 -1.3714
   30LER      C  593   6.165   5.437   0.698 -0.3458 -0.6632 -0.6842
   30LER      O  594   6.183   5.468   0.816  0.3743 -0.0379 -0.3292
   31LER      N  595   6.125   5.520   0.602  0.6474 -0.0233 -0.3697
   31LER      H  596   6.115   5.484   0.509  3.2731 -0.1546 -0.6493
   31LER     CA  597   6.097   5.660   0.630  0.1244  0.0457  0.8119
   31LER     HA  598   6.138   5.701   0.722 -1.3048  0.4161  1.3164
   31LER     CB  599   6.162   5.738   0.511 -0.4140  0.4989 -0.1477
   31LER    HB1  600   6.119   5.712   0.414  0.4953 -2.9640  0.2306
   31LER    HB2  601   6.267   5.708   0.516 -1.1967 -2.2608  2.4154
   31LER     CG  602   6.153   5.893   0.529 -0.4997 -0.2128  0.2494
   31LER     HG  603   6.153   5.912   0.637 -1.4431 -1.6746  0.5338
   31LER    CD1  604   6.275   5.969   0.472 -0.2241  0.2512  0.5366
   31LER   HD11  605   6.257   6.068   0.513 -0.2010  0.3397  0.3323
   31LER   HD12  606   6.363   5.935   0.527  0.0042 -0.2890 -0.1317
   31LER   HD13  607   6.281   5.967   0.363  3.0074  0.3723  0.6163
   31LER    CD2  608   6.015   5.952   0.469 -0.5167  0.7722 -0.3970
   31LER   HD21  609   5.985   5.903   0.376 -0.4205 -0.7277  0.3470
   31LER   HD22  610   5.936   5.943   0.543 -1.1933 -2.7718 -1.3724
   31LER   HD23  611   6.036   6.059   0.464 -0.7596  1.0494  2.7488
   31LER      C  612   5.942   5.680   0.645  0.5149  0.1501  0.1251
   31LER      O  613   5.865   5.630   0.557  0.6837 -0.4893  0.3060
   32LY0      N  614   5.929   5.315   2.422  0.0004 -0.1594  0.3541
   32LY0     H1  615   6.002   5.380   2.445  1.7388 -1.9107  0.0982
   32LY0     H2  616   5.868   5.320   2.502 -0.0989  0.7137  0.2334
   32LY0     H3  617   5.871   5.332   2.341 -0.0583 -1.6818  0.0307
   32LY0     CA  618   5.983   5.179   2.406 -0.4632  0.0887  0.6125
   32LY0     HA  619   6.034   5.153   2.498  1.0710  1.2074  0.1220
   32LY0     CB  620   5.858   5.084   2.384 -0.3769  0.4699 -0.3087
   32LY0    HB1  621   5.814   5.097   2.285  0.0598 -1.0910 -0.7413
   32LY0    HB2  622   5.788   5.105   2.464  1.6471  2.8742  0.9893
   32LY0     CG  623   5.888   4.934   2.369 -0.2677 -0.5247 -0.6579
   32LY0    HG1  624   5.961   4.902   2.443  1.3204  1.2550 -1.4031
   32LY0    HG2  625   5.946   4.926   2.277 -0.7433  2.9824 -1.3919
   32LY0     CD  626   5.763   4.841   2.353  0.0218  0.2096  0.2515
   32LY0    HD1  627   5.689   4.876   2.281 -0.8742 -1.1208  0.4849
   32LY0    HD2  628   5.719   4.839   2.453  1.3500  0.4454  0.8723
   32LY0     CE  629   5.810   4.703   2.330 -0.4138  0.6275  0.2672
   32LY0    HE1  630   5.865   4.691   2.237  0.7818  1.0904  0.8901
   32LY0    HE2  631   5.729   4.630   2.327  0.7557 -0.6743 -1.6562
   32LY0     NZ  632   5.902   4.656   2.423 -0.0596  0.0495 -0.5548
   32LY0    HZ1  633   5.987   4.711   2.417 -0.1108  0.0973 -0.8771
   32LY0    HZ2  634   5.861   4.669   2.514  2.9750  2.1972  0.6801
   32LY0    HZ3  635   5.914   4.557   2.406 -0.7383 -0.6797  2.6283
   32LY0      C  636   6.092   5.189   2.302  0.0295  0.2191  0.7978
   32LY0      O  637   6.093   5.288   2.226  0.2289  0.1068  0.2128
   33LER      N  638   6.185   5.090   2.297  0.1144 -0.3807  0.7892
   33LER      H  639   6.181   5.013   2.362 -0.5130 -0.6264  0.4644
   33LER     CA  640   6.268   5.076   2.175  0.7823 -0.5601  0.8165
   33LER     HA  641   6.323   5.163   2.143 -1.1620  0.9405  1.3569
   33LER     CB  642   6.371   4.967   2.205 -0.2532 -0.0292  0.1040
   33LER    HB1  643   6.419   4.921   2.118 -0.8051 -1.6855  0.6282
   33LER    HB2  644   6.323   4.881   2.252  0.7673 -1.9616 -2.1601
   33LER     CG  645   6.490   5.022   2.292  0.0105  0.1609  0.3533
   33LER     HG  646   6.452   5.081   2.375 -0.4434  0.5106 -0.0977
   33LER    CD1  647   6.569   4.906   2.352 -0.3015  0.1071 -0.8631
   33LER   HD11  648   6.612   4.841   2.276  0.0410 -1.7576  0.8210
   33LER   HD12  649   6.642   4.931   2.429 -2.7400  0.8794  1.3255
   33LER   HD13  650   6.503   4.835   2.402 -2.9850  1.7548 -1.8537
   33LER    CD2  651   6.582   5.108   2.207 -0.0944 -0.5278 -0.4113
   33LER   HD21  652   6.672   5.131   2.265 -0.7038  2.2599 -0.4066
   33LER   HD22  653   6.619   5.065   2.115  2.5106  1.7792 -0.5919
   33LER   HD23  654   6.538   5.207   2.190 -1.0576 -1.0529 -1.0122
   33LER      C  655   6.189   5.029   2.061 -0.0193  0.2891 -1.0930
   33LER      O  656   6.102   4.942   2.078  0.4228 -0.4433  0.0886
   34LY0      N  657   6.468   4.033   2.077 -0.2338  0.1109  0.3711
   34LY0     H1  658   6.473   3.960   2.008  3.3376  0.8834 -0.4280
   34LY0     H2  659   6.445   3.992   2.166  0.2337 -3.3652 -0.9563
   34LY0     H3  660   6.390   4.094   2.058  0.0339  0.3676  0.0711
   34LY0     CA  661   6.596   4.106   2.077 -0.3963  0.3624  0.1846
   34LY0     HA  662   6.654   4.055   2.153 -1.6273  1.1047  1.6867
   34LY0     CB  663   6.659   4.110   1.937 -0.0511 -0.1872 -0.3481
   34LY0    HB1  664   6.658   4.005   1.909 -0.5930 -1.1827  2.9373
   34LY0    HB2  665   6.761   4.149   1.944  0.2565 -1.0360  0.0165
   34LY0     CG  666   6.575   4.201   1.846  0.2679 -0.0739  0.2701
   34LY0    HG1  667   6.576   4.303   1.884  3.3122 -0.1590  0.6881
   34LY0    HG2  668   6.474   4.161   1.835  0.5959 -0.3907 -2.3764
   34LY0     CD  669   6.624   4.196   1.703  0.4805  0.6600  0.3078
   34LY0    HD1  670   6.619   4.097   1.659 -2.9940  1.3764 -1.2523
   34LY0    HD2  671   6.731   4.218   1.709  1.4118 -3.0900 -0.1709
   34LY0     CE  672   6.565   4.301   1.603  0.1432  0.0633  0.0150
   34LY0    HE1  673   6.618   4.297   1.508 -2.0981 -0.2657 -1.3125
   34LY0    HE2  674   6.564   4.399   1.652 -0.2347  0.1459 -0.1461
   34LY0     NZ  675   6.420   4.269   1.571  0.2737 -0.0619  0.4780
   34LY0    HZ1  676   6.374   4.324   1.499 -1.6042 -1.2223  0.7150
   34LY0    HZ2  677   6.421   4.177   1.529 -0.3153 -0.5933  1.5794
   34LY0    HZ3  678   6.355   4.267   1.649 -1.5997 -0.3465 -1.0111
   34LY0      C  679   6.585   4.246   2.136 -0.3401 -0.3999 -0.7080
   34LY0      O  680   6.477   4.294   2.171  0.3242 -0.0967 -0.0966
   35LER      N  681   6.701   4.307   2.145 -0.1082 -0.3681  0.0838
   35LER      H  682   6.783   4.256   2.116 -1.8642 -3.9141  0.8289
   35LER     CA  683   6.712   4.425   2.234 -0.5581  0.2475  0.0797
   35LER     HA  684   6.671   4.397   2.331 -0.2766  3.0997  1.1282
   35LER     CB  685   6.866   4.457   2.253 -0.3740  0.0542 -0.1980
   35LER    HB1  686   6.904   4.478   2.153  1.2948 -3.5657 -0.4848
   35LER    HB2  687   6.910   4.361   2.282  2.4329  0.9628 -1.1900
   35LER     CG  688   6.908   4.555   2.360  0.0546  0.6291 -0.9673
   35LER     HG  689   6.834   4.546   2.440 -0.1880 -1.9991 -1.3837
   35LER    CD1  690   7.045   4.512   2.411 -0.8111 -0.1977 -0.1786
   35LER   HD11  691   7.046   4.410   2.450  3.2720 -0.7750 -1.2724
   35LER   HD12  692   7.125   4.517   2.336 -3.0140  2.1651 -2.5825
   35LER   HD13  693   7.071   4.569   2.501 -0.7299 -1.5510  0.6882
   35LER    CD2  694   6.914   4.694   2.297 -0.7328  0.0779 -0.3036
   35LER   HD21  695   7.005   4.688   2.237  0.1919  2.5542  0.6999
   35LER   HD22  696   6.818   4.723   2.255 -0.9186 -0.3065 -0.1491
   35LER   HD23  697   6.933   4.763   2.380  1.0388  0.0127 -0.6148
   35LER      C  698   6.627   4.548   2.188  0.6881  0.7331  0.1642
   35LER      O  699   6.527   4.588   2.252 -1.4150 -0.3039 -0.2320
   36LYR      N  700   6.648   4.591   2.065  0.5843  0.2431  0.7521
   36LYR      H  701   6.727   4.553   2.016  1.1278  0.3359  1.5294
   36LYR     CA  702   6.556   4.681   1.988  0.0154  0.2889  0.6269
   36LYR     HA  703   6.494   4.729   2.064  2.0676 -0.3105  2.7884
   36LYR     CB  704   6.477   4.600   1.885 -0.4077 -0.2106  0.5582
   36LYR    HB1  705   6.455   4.505   1.934  1.0892 -0.3435  1.0183
   36LYR    HB2  706   6.548   4.573   1.807  0.4792 -0.0797  1.2973
   36LYR     CG  707   6.348   4.668   1.840  0.6421  0.1325  0.6471
   36LYR    HG1  708   6.374   4.763   1.792 -1.2600 -0.3003 -1.4359
   36LYR    HG2  709   6.292   4.704   1.927  2.0614  2.8697  0.5278
   36LYR     CD  710   6.280   4.580   1.733 -0.2052  0.2455 -0.4898
   36LYR    HD1  711   6.258   4.481   1.771  3.7998 -0.2702  1.0486
   36LYR    HD2  712   6.354   4.559   1.655  0.2962 -0.6267  0.2054
   36LYR     CE  713   6.164   4.649   1.667  0.3432  0.0642 -0.2654
   36LYR    HE1  714   6.144   4.607   1.568 -2.4463 -0.5148  0.4711
   36LYR    HE2  715   6.180   4.757   1.658  0.5224 -0.0012 -0.7843
   36LYR     NZ  716   6.043   4.627   1.747  0.5361 -0.7375 -0.0618
   36LYR    HZ1  717   6.039   4.665   1.841  1.3493  0.8853 -0.6505
   36LYR      C  718   6.623   4.812   1.928  0.1890  0.1880 -0.2069
   36LYR      O  719   6.547   4.900   1.887 -0.1319  0.2437 -0.1693
   37LY0      N  720   6.750   4.811   1.909 -0.0957  0.5438  0.5712
   37LY0      H  721   6.801   4.736   1.953 -2.0560 -0.4254  1.2973
   37LY0     CA  722   6.831   4.916   1.844  0.4303  0.5576 -0.8811
   37LY0     HA  723   6.789   5.015   1.861 -1.1299  0.0559 -1.6074
   37LY0     CB  724   6.976   4.900   1.901  0.2815  0.8721  0.2339
   37LY0    HB1  725   7.037   4.960   1.834  1.0159 -1.5417 -1.3678
   37LY0    HB2  726   7.007   4.796   1.906 -0.1484  0.7817  1.3297
   37LY0     CG  727   6.982   4.948   2.046 -0.0512 -0.2077  0.6919
   37LY0    HG1  728   6.919   4.896   2.117  0.0948  0.3720  1.2571
   37LY0    HG2  729   6.946   5.051   2.043 -0.9704 -0.4837  1.6481
   37LY0     CD  730   7.129   4.950   2.095 -0.4215 -0.0801 -0.4291
   37LY0    HD1  731   7.196   4.992   2.020  0.9597 -0.6885  0.4197
   37LY0    HD2  732   7.163   4.849   2.118 -0.4626  0.3011  1.4486
   37LY0     CE  733   7.147   5.034   2.224  0.0832  0.1350  0.2166
   37LY0    HE1  734   7.092   4.985   2.303  0.3411  1.1868  1.0759
   37LY0    HE2  735   7.106   5.133   2.204 -0.6045 -0.4417 -1.4094
   37LY0     NZ  736   7.292   5.034   2.255  0.6790  0.7766 -0.1110
   37LY0    HZ1  737   7.317   5.065   2.348  0.6734 -1.0727  0.5345
   37LY0    HZ2  738   7.335   4.947   2.228  2.0322  1.3534  0.0790
   37LY0    HZ3  739   7.328   5.100   2.187 -1.2037  0.2369 -1.7368
   37LY0      C  740   6.838   4.904   1.691 -0.1607 -0.7829 -0.2474
   37LY0      O  741   6.864   4.792   1.639  0.2709 -0.5073 -0.3968
   38LER      N  742   6.804   5.009   1.617 -0.7119  0.3261  0.3716
   38LER      H  743   6.789   5.098   1.661  0.4262  0.2831  0.8749
   38LER     CA  744   6.782   4.993   1.474 -0.2037 -1.0865  0.1334
   38LER     HA  745   6.844   4.910   1.440  0.7169 -0.6077  0.6262
   38LER     CB  746   6.633   4.963   1.444 -0.1553 -0.2010  0.8285
   38LER    HB1  747   6.627   4.960   1.335  0.1328  1.0099  0.7669
   38LER    HB2  748   6.582   5.053   1.480  1.3695  0.4648  1.4212
   38LER     CG  749   6.561   4.839   1.502 -0.3396 -0.2764  0.4903
   38LER     HG  750   6.551   4.845   1.610 -1.2546  0.9414  0.3647
   38LER    CD1  751   6.412   4.845   1.461  0.0157 -0.0477  0.5606
   38LER   HD11  752   6.368   4.912   1.535  0.9750 -0.4098  1.4786
   38LER   HD12  753   6.392   4.883   1.361  0.6144 -2.1446 -0.4083
   38LER   HD13  754   6.378   4.742   1.464  2.0084 -0.7695 -0.5488
   38LER    CD2  755   6.613   4.705   1.453  0.3432  0.1368 -0.0545
   38LER   HD21  756   6.566   4.620   1.503  1.5828 -0.4598  0.1262
   38LER   HD22  757   6.587   4.692   1.348  0.8052 -2.3177  0.0706
   38LER   HD23  758   6.721   4.701   1.463  0.6556  2.7145 -1.5626
   38LER      C  759   6.832   5.116   1.401 -0.4577  0.1627 -0.5138
   38LER      O  760   6.807   5.228   1.442  0.6225  0.3437  0.7691
   39LY0      N  761   5.480   4.829   1.495  1.1165 -0.0292 -0.7371
   39LY0     H1  762   5.554   4.887   1.457 -0.6983  2.9596  0.0257
   39LY0     H2  763   5.401   4.828   1.432 -1.0397  3.9895  1.5686
   39LY0     H3  764   5.451   4.871   1.581  0.7638 -3.2165  0.8620
   39LY0     CA  765   5.538   4.694   1.515 -0.2305  0.3191 -0.1231
   39LY0     HA  766   5.463   4.618   1.537  0.3209  0.5340  2.9550
   39LY0     CB  767   5.610   4.652   1.391 -0.2423 -0.5755  0.0256
   39LY0    HB1  768   5.673   4.568   1.419 -1.7635 -1.7280  0.0783
   39LY0    HB2  769   5.680   4.734   1.372 -0.3503 -1.0392 -2.7665
   39LY0     CG  770   5.532   4.635   1.257 -0.3339 -0.2028  0.1449
   39LY0    HG1  771   5.606   4.618   1.179 -0.0078 -0.9367  0.6030
   39LY0    HG2  772   5.475   4.726   1.237 -0.4208  0.0117  1.2941
   39LY0     CD  773   5.436   4.519   1.275 -0.3173  0.3879 -0.5062
   39LY0    HD1  774   5.383   4.524   1.370  1.7983  1.3997  0.7105
   39LY0    HD2  775   5.494   4.427   1.274  0.7306  0.9244  2.1983
   39LY0     CE  776   5.351   4.533   1.144  0.0099  0.1816 -0.1150
   39LY0    HE1  777   5.425   4.521   1.065  1.2263 -0.3946  1.0996
   39LY0    HE2  778   5.311   4.635   1.148  0.3153  0.2838  3.6727
   39LY0     NZ  779   5.242   4.430   1.140  0.4006  0.4192  0.2808
   39LY0    HZ1  780   5.277   4.335   1.135 -2.7367 -0.8378 -0.3254
   39LY0    HZ2  781   5.181   4.438   1.220  1.8499 -1.4008  1.6744
   39LY0    HZ3  782   5.176   4.443   1.065  1.1030  1.3134 -0.2082
   39LY0      C  783   5.639   4.698   1.631  0.0474  0.3167 -0.3342
   39LY0      O  784   5.666   4.805   1.679  0.2687  0.1127 -0.1367
   40LER      N  785   5.697   4.590   1.680 -0.1745 -0.1093  0.0103
   40LER      H  786   5.657   4.503   1.648 -2.8148  0.5910  1.1686
   40LER     CA  787   5.808   4.592   1.774 -0.2729 -0.0789  0.2474
   40LER     HA  788   5.824   4.691   1.816 -1.6033  0.3998 -0.3241
   40LER     CB  789   5.780   4.491   1.885 -0.1508  0.2620 -0.3560
   40LER    HB1  790   5.852   4.503   1.967 -0.3886 -0.4650 -0.0328
   40LER    HB2  791   5.795   4.387   1.855 -0.5923  0.2402 -0.5023
   40LER     CG  792   5.636   4.478   1.936 -0.3620 -0.5695  0.2760
   40LER     HG  793   5.564   4.459   1.856 -1.5199 -0.4712  1.2618
   40LER    CD1  794   5.617   4.374   2.041 -0.5751  0.2963  0.4034
   40LER   HD11  795   5.675   4.415   2.123  0.9995  0.3795 -0.7171
   40LER   HD12  796   5.514   4.351   2.068 -0.6193 -2.4405 -1.6961
   40LER   HD13  797   5.659   4.278   2.012  0.1833  0.5063  0.8006
   40LER    CD2  798   5.596   4.615   2.001 -0.1525  1.0391  0.2090
   40LER   HD21  799   5.657   4.635   2.089  2.0428 -1.0819 -0.7146
   40LER   HD22  800   5.609   4.697   1.931  0.5253  1.4861  0.8412
   40LER   HD23  801   5.491   4.609   2.030 -1.0282 -0.4298 -2.8353
   40LER      C  802   5.941   4.553   1.704 -0.3398  0.6455 -0.1353
   40LER      O  803   5.947   4.498   1.594 -0.0485  0.0284  0.1444
   41U      O5'  804   8.547   8.574   2.678  0.4170 -0.1525 -0.0195
   41U      H5T  805   8.548   8.511   2.750  0.7719 -0.1714 -0.0371
   41U      C5'  806   8.547   8.706   2.733 -0.7077  0.2891 -0.0652
   41U     H5'1  807   8.644   8.753   2.718 -1.0568  1.8345  2.0358
   41U     H5'2  808   8.551   8.711   2.842 -0.3214 -1.2015  0.0130
   41U      C4'  809   8.435   8.797   2.682  0.4145 -0.2590 -0.1171
   41U      H4'  810   8.455   8.895   2.726  0.2429 -1.1241  2.0469
   41U      O4'  811   8.440   8.807   2.540  0.1720  0.6509 -0.6237
   41U      C1'  812   8.306   8.854   2.507  0.3426  0.6296 -0.1427
   41U      H1'  813   8.294   8.961   2.492 -3.1793  0.2357 -0.9258
   41U       N1  814   8.253   8.783   2.387 -1.1175 -0.2487  0.1526
   41U       C6  815   8.271   8.651   2.375 -0.1897  0.2574  0.7344
   41U       H6  816   8.306   8.605   2.466  1.2680  0.6966  0.4311
   41U       C5  817   8.237   8.585   2.262 -0.0362  0.1240  0.8120
   41U       H5  818   8.256   8.479   2.254 -0.4314  0.0612  0.6953
   41U       C4  819   8.181   8.657   2.152  0.1768  0.3017  0.3634
   41U       O4  820   8.139   8.608   2.040  0.0036  0.4070  0.1053
   41U       N3  821   8.170   8.796   2.170 -0.2642  0.1160 -0.1965
   41U       H3  822   8.141   8.860   2.097  0.1093  2.1078  1.3173
   41U       C2  823   8.206   8.862   2.280  0.3944 -0.1759 -0.3032
   41U       O2  824   8.199   8.985   2.283 -0.1715 -0.3032  1.2077
   41U      C3'  825   8.298   8.740   2.721  0.4164  0.4465  0.2756
   41U      H3'  826   8.302   8.633   2.703  0.4553  0.2585  1.3722
   41U      C2'  827   8.214   8.817   2.620 -0.0071 -0.0470  0.1199
   41U     H2'1  828   8.127   8.765   2.580  0.1157  0.2546 -0.5603
   41U      O2'  829   8.166   8.942   2.663 -0.1368 -0.1113  0.4409
   41U     HO'2  830   8.118   8.912   2.740 -0.1335  1.8678  1.2850
   41U      O3'  831   8.260   8.769   2.854  0.1475  0.1190  0.0224
   42U        P  832   8.132   8.707   2.929 -0.2598  0.2792 -0.0531
   42U      O1P  833   8.153   8.728   3.073 -0.4550 -0.1838  0.6699
   42U      O2P  834   8.104   8.572   2.874  0.0392 -0.4753 -0.1460
   42U      O5'  835   8.016   8.804   2.886  0.3903  0.2389  0.0758
   42U      C5'  836   8.000   8.932   2.953 -0.0522 -0.1907  0.4890
   42U     H5'1  837   8.091   8.992   2.956  0.9336 -1.5555 -0.6238
   42U     H5'2  838   7.970   8.910   3.056  2.9848  2.5166  2.1303
   42U      C4'  839   7.891   9.009   2.882  0.0553 -0.7112 -0.4340
   42U      H4'  840   7.903   9.115   2.907  0.5390 -0.6668 -0.8232
   42U      O4'  841   7.890   8.989   2.741 -0.2168  0.2751  0.7488
   42U      C1'  842   7.753   8.994   2.697 -0.6862 -0.0882  0.0794
   42U      H1'  843   7.749   9.072   2.622 -0.1702 -0.6780 -0.5780
   42U       N1  844   7.719   8.873   2.624  0.0566 -0.0801 -0.1942
   42U       C6  845   7.783   8.752   2.633 -0.5092  0.6135  0.2045
   42U       H6  846   7.871   8.739   2.694 -1.7812 -2.1606  1.6532
   42U       C5  847   7.737   8.632   2.576 -0.0442 -0.0026 -0.7418
   42U       H5  848   7.790   8.539   2.586 -2.0086 -1.3872 -2.4917
   42U       C4  849   7.621   8.633   2.492 -0.0906  0.1825  0.6620
   42U       O4  850   7.581   8.535   2.429 -0.0487  0.2229  0.2999
   42U       N3  851   7.572   8.760   2.473  0.3478 -0.1690 -0.3609
   42U       H3  852   7.493   8.758   2.410 -0.5321 -1.2528  0.7220
   42U       C2  853   7.608   8.874   2.538  0.3838 -0.0550  0.1604
   42U       O2  854   7.546   8.979   2.512  0.2350 -0.1886  0.2209
   42U      C3'  855   7.756   8.969   2.940 -0.3844 -0.6228 -0.3893
   42U      H3'  856   7.753   8.861   2.956 -0.9490 -0.7265 -1.1392
   42U      C2'  857   7.663   9.007   2.823 -0.1262  0.9467 -0.0283
   42U     H2'1  858   7.582   8.934   2.815  0.4806  0.2880 -0.3566
   42U      O2'  859   7.628   9.142   2.827 -0.4320  0.1706 -0.1372
   42U     HO'2  860   7.553   9.172   2.774 -0.4313  0.7351  0.1679
   42U      O3'  861   7.710   9.034   3.062 -0.3239  0.2188 -0.6127
   43A        P  862   7.589   8.965   3.149 -0.3553  0.0506 -0.0690
   43A      O1P  863   7.557   9.051   3.268 -0.0685  0.3993  0.0553
   43A      O2P  864   7.620   8.824   3.177 -0.0407  0.3175 -0.0032
   43A      O5'  865   7.459   8.965   3.059  0.2545 -0.0896 -0.2370
   43A      C5'  866   7.389   9.089   3.045  0.5748 -0.4013  0.2782
   43A     H5'1  867   7.456   9.171   3.021  0.7730 -0.4394  0.7039
   43A     H5'2  868   7.338   9.116   3.137 -0.1148 -1.1856  0.1358
   43A      C4'  869   7.280   9.067   2.933 -0.3012  0.0341  0.1560
   43A      H4'  870   7.239   9.165   2.912  1.1282  0.3401 -1.4702
   43A      O4'  871   7.343   9.007   2.814 -0.0547 -0.0748  0.1042
   43A      C1'  872   7.224   8.953   2.743 -0.5409 -0.6393 -0.0054
   43A      H1'  873   7.212   8.997   2.644  2.3252 -0.6456 -0.4409
   43A       N9  874   7.251   8.807   2.715 -0.1649  0.3458 -0.5262
   43A       C8  875   7.345   8.726   2.777  1.1558  0.1643  0.3868
   43A       H8  876   7.407   8.761   2.858 -0.5705  1.8175  1.0857
   43A       N7  877   7.361   8.612   2.715 -0.5940  0.1754  0.4572
   43A       C5  878   7.268   8.616   2.614 -0.0796 -0.5726 -0.7036
   43A       C6  879   7.217   8.531   2.514  1.0322 -0.3130  0.3092
   43A       N6  880   7.269   8.414   2.472  0.3392  0.2696 -0.0104
   43A      H61  881   7.359   8.380   2.502 -0.1513 -3.8119 -2.3930
   43A      H62  882   7.234   8.365   2.391 -0.6343 -1.0990  1.1688
   43A       N1  883   7.124   8.570   2.425  0.0123  0.2707  0.0034
   43A       C2  884   7.056   8.684   2.449 -0.5917  0.6366  0.0369
   43A       H2  885   6.978   8.715   2.381 -0.4777 -0.0159 -0.4060
   43A       N3  886   7.085   8.775   2.543  0.0253 -0.0959  0.2422
   43A       C4  887   7.187   8.734   2.626  0.4165 -0.5719  0.2733
   43A      C3'  888   7.170   8.968   2.974 -0.0982 -0.1170  0.3109
   43A      H3'  889   7.202   8.868   3.005 -2.4149 -1.2839 -0.8119
   43A      C2'  890   7.100   8.964   2.834  0.1703  0.3316 -0.2518
   43A     H2'1  891   7.045   8.870   2.824 -0.2343  0.6481 -1.1220
   43A      O2'  892   7.025   9.081   2.796 -0.5061  0.0599  0.4066
   43A     HO'2  893   6.997   9.128   2.875 -2.0195  0.1258 -0.1411
   43A      O3'  894   7.077   9.016   3.059 -0.4469 -1.1638 -0.1927
   44A        P  895   7.000   8.926   3.167  0.2794  0.1589 -0.1457
   44A      O1P  896   6.935   9.019   3.260  0.5728 -0.3382  0.0407
   44A      O2P  897   7.100   8.828   3.217 -0.0867  0.1200 -0.2127
   44A      O5'  898   6.892   8.855   3.077  0.5247  0.0327  0.6594
   44A      C5'  899   6.773   8.926   3.030 -0.6930  0.6390 -0.4441
   44A     H5'1  900   6.807   9.023   2.992 -0.1470 -0.0708 -1.8218
   44A     H5'2  901   6.706   8.948   3.113 -2.7739 -0.2748 -1.8128
   44A      C4'  902   6.692   8.866   2.916 -0.1396  0.2777  0.3652
   44A      H4'  903   6.616   8.936   2.881 -1.1807 -0.2646  1.4673
   44A      O4'  904   6.768   8.832   2.800  0.1858 -0.6814 -0.2382
   44A      C1'  905   6.721   8.710   2.749  0.6883  0.7350  0.3220
   44A      H1'  906   6.688   8.730   2.647 -4.0948 -1.9155  1.0393
   44A       N9  907   6.825   8.604   2.758  0.3332 -0.3324  0.6199
   44A       C8  908   6.946   8.603   2.820 -0.4367  0.0651  0.9124
   44A       H8  909   6.979   8.671   2.898 -1.7570  0.1173  1.4440
   44A       N7  910   7.016   8.497   2.791 -0.3371 -0.5732 -0.2641
   44A       C5  911   6.938   8.430   2.690  0.0721 -0.0309  0.9283
   44A       C6  912   6.955   8.317   2.602 -0.2650  0.0260 -0.6775
   44A       N6  913   7.056   8.234   2.608  0.8785 -0.2452 -0.3755
   44A      H61  914   7.129   8.251   2.676  0.1206  0.0988  0.3726
   44A      H62  915   7.055   8.152   2.548  4.1093 -1.3481  0.8641
   44A       N1  916   6.853   8.282   2.520 -0.2235  0.1567  0.2647
   44A       C2  917   6.749   8.359   2.513  0.4635 -0.0629 -0.1210
   44A       H2  918   6.664   8.323   2.457 -0.1773 -0.3280  0.9801
   44A       N3  919   6.718   8.463   2.593  0.3242  0.4875 -0.0874
   44A       C4  920   6.821   8.493   2.677 -0.1994 -0.0804 -0.3666
   44A      C3'  921   6.607   8.745   2.956 -0.1076  0.0002  0.0033
   44A      H3'  922   6.680   8.687   3.012 -1.5436  0.7294  2.8299
   44A      C2'  923   6.590   8.675   2.818  0.5446  0.3443 -0.5209
   44A     H2'1  924   6.580   8.567   2.833  1.2305  0.3535  0.0322
   44A      O2'  925   6.477   8.733   2.755 -0.1804 -0.8432  0.4167
   44A     HO'2  926   6.424   8.773   2.825  0.4111 -0.9260  0.9257
   44A      O3'  927   6.486   8.772   3.026  0.8794 -0.1184 -0.2489
   45U        P  928   6.396   8.661   3.100 -0.3621  0.0873  0.0566
   45U      O1P  929   6.261   8.709   3.128  0.2008 -0.5263  0.2269
   45U      O2P  930   6.475   8.616   3.216 -0.1711 -0.3832 -0.3307
   45U      O5'  931   6.380   8.528   3.016 -0.0146 -0.6130  0.1874
   45U      C5'  932   6.268   8.501   2.933  0.5423  0.1517  0.5866
   45U     H5'1  933   6.245   8.580   2.862 -0.5501 -0.3865  0.3254
   45U     H5'2  934   6.176   8.480   2.987  0.4084  1.2878  0.8156
   45U      C4'  935   6.300   8.380   2.833 -0.0055 -0.1133 -0.9383
   45U      H4'  936   6.226   8.392   2.755 -0.9813  2.6819  0.2689
   45U      O4'  937   6.429   8.381   2.782 -0.0041 -0.2753 -0.0655
   45U      C1'  938   6.459   8.257   2.738 -0.9901 -0.3967 -0.5429
   45U      H1'  939   6.446   8.259   2.630 -1.9678  0.8198 -0.4192
   45U       N1  940   6.603   8.218   2.773  0.5273 -0.2344 -0.0199
   45U       C6  941   6.662   8.276   2.887 -0.0339 -0.2387 -0.3695
   45U       H6  942   6.612   8.358   2.937 -1.7417  0.0399 -2.3959
   45U       C5  943   6.786   8.231   2.923 -0.2176 -0.3491 -0.2767
   45U       H5  944   6.829   8.273   3.013  0.7362  1.8835 -1.6937
   45U       C4  945   6.857   8.123   2.860 -0.2764 -0.2884 -0.1598
   45U       O4  946   6.974   8.083   2.896 -0.1079 -0.2405 -0.2764
   45U       N3  947   6.789   8.067   2.758  0.0707  0.1676 -0.2972
   45U       H3  948   6.826   7.984   2.715 -0.9911 -0.5131  0.0477
   45U       C2  949   6.668   8.112   2.700 -0.1501  0.7708 -0.2501
   45U       O2  950   6.625   8.068   2.599 -0.4414  0.4365  0.5594
   45U      C3'  951   6.278   8.245   2.897  0.0657  1.0358  0.0444
   45U      H3'  952   6.309   8.237   3.002  0.5092 -0.6543 -0.1949
   45U      C2'  953   6.360   8.158   2.808 -0.2125  0.4901 -0.0284
   45U     H2'1  954   6.421   8.100   2.878  0.2761  2.0736  0.9086
   45U      O2'  955   6.277   8.074   2.727  0.5612 -0.6466 -0.6188
   45U     HO'2  956   6.236   8.009   2.785  0.8020  0.8495  1.3343
   45U      O3'  957   6.135   8.214   2.897 -0.2942 -0.3595  0.7385
   46U        P  958   6.076   8.108   2.994  0.3073 -0.1090 -0.1654
   46U      O1P  959   5.929   8.121   2.995 -0.5266  0.0807 -0.3518
   46U      O2P  960   6.156   8.110   3.121  0.0777  0.1456 -0.1355
   46U      O5'  961   6.112   7.974   2.921  0.5496  0.0574  0.3536
   46U      C5'  962   6.132   7.853   2.981 -0.7420 -0.5372 -0.3329
   46U     H5'1  963   6.034   7.813   3.005 -0.0352 -1.4764  1.0608
   46U     H5'2  964   6.188   7.874   3.072  1.7285  2.2101 -2.2369
   46U      C4'  965   6.204   7.754   2.888  0.2642 -0.2095  0.2468
   46U      H4'  966   6.140   7.744   2.801 -0.7078  0.2836  0.8892
   46U      O4'  967   6.323   7.814   2.842 -0.3539  0.7753 -0.2551
   46U      C1'  968   6.418   7.722   2.808 -0.0124  0.6211 -0.7078
   46U      H1'  969   6.417   7.715   2.699 -3.0687  2.6480 -0.9163
   46U       N1  970   6.553   7.754   2.859 -0.0426 -0.0435 -0.1287
   46U       C6  971   6.585   7.837   2.969  0.3897 -0.4445  0.2265
   46U       H6  972   6.511   7.902   3.012 -0.4752 -1.3225  0.1204
   46U       C5  973   6.708   7.841   3.017 -0.1163  0.8604  0.1966
   46U       H5  974   6.733   7.903   3.101 -2.6118  2.5194 -0.1805
   46U       C4  975   6.819   7.771   2.956 -0.5078  0.2907  0.5746
   46U       O4  976   6.936   7.773   2.980  0.1386  0.6266  0.0909
   46U       N3  977   6.782   7.683   2.859 -0.3219  0.3184 -0.2211
   46U       H3  978   6.856   7.633   2.813 -0.8226  1.1467 -2.0384
   46U       C2  979   6.656   7.672   2.807  0.1431  0.3716  0.0233
   46U       O2  980   6.643   7.595   2.713  0.2935  0.2756  0.5486
   46U      C3'  981   6.244   7.621   2.949 -0.0766 -0.1811  0.2781
   46U      H3'  982   6.269   7.627   3.055 -1.3494  0.0591  0.5840
   46U      C2'  983   6.370   7.589   2.868 -0.6868  1.0694 -0.0462
   46U     H2'1  984   6.448   7.552   2.934 -1.3554  0.6761  0.5408
   46U      O2'  985   6.344   7.494   2.770  0.1237 -0.2977  0.6321
   46U     HO'2  986   6.296   7.421   2.810  1.1532 -1.7387 -0.6274
   46U      O3'  987   6.134   7.529   2.933 -0.0790  0.4758  0.1208
   47A        P  988   6.112   7.412   3.036 -0.4434 -0.2687  0.5233
   47A      O1P  989   5.975   7.364   3.014  0.2708  0.1508  0.2525
   47A      O2P  990   6.160   7.460   3.172  0.4938  0.2940  0.1992
   47A      O5'  991   6.211   7.297   2.983 -0.9263  0.4097 -0.5255
   47A      C5'  992   6.168   7.211   2.872 -0.1639  0.2287 -0.2473
   47A     H5'1  993   6.137   7.273   2.788 -0.1122  1.6878  0.7621
   47A     H5'2  994   6.079   7.157   2.902 -0.4023 -0.9557 -2.8686
   47A      C4'  995   6.285   7.113   2.830 -0.0881  0.1743  0.1623
   47A      H4'  996   6.243   7.045   2.756 -1.1496 -0.1458  1.0279
   47A      O4'  997   6.392   7.200   2.779  0.8349  0.1587 -0.0337
   47A      C1'  998   6.513   7.135   2.810  0.2599  0.3344 -0.0006
   47A      H1'  999   6.560   7.115   2.714  0.8570  1.4209  0.0431
   47A       N9 1000   6.601   7.222   2.897  0.0256  0.6290  0.9907
   47A       C8 1001   6.555   7.312   2.992  0.1955  0.2405  0.3514
   47A       H8 1002   6.451   7.320   3.021  0.1199  1.5696 -0.2156
   47A       N7 1003   6.648   7.384   3.053  0.3500  0.2328  0.3639
   47A       C5 1004   6.761   7.318   3.004 -0.7429  0.3733  0.1153
   47A       C6 1005   6.896   7.332   3.035 -0.5243  0.0492 -1.3896
   47A       N6 1006   6.950   7.420   3.120 -0.6743 -0.0313 -0.4227
   47A      H61 1007   6.908   7.485   3.185  0.6950  1.6681 -1.1637
   47A      H62 1008   7.051   7.432   3.119 -0.3771 -2.0496 -1.7100
   47A       N1 1009   6.988   7.248   2.986  0.0042 -0.2350  0.9213
   47A       C2 1010   6.948   7.160   2.899 -0.3141  0.2933  0.3801
   47A       H2 1011   7.021   7.097   2.849 -2.4781 -0.8397 -1.5398
   47A       N3 1012   6.824   7.133   2.857  1.0575 -0.0971 -0.9599
   47A       C4 1013   6.736   7.223   2.909 -0.6431 -0.3444 -0.2831
   47A      C3' 1014   6.340   7.025   2.941 -0.0005 -0.6870  0.1091
   47A      H3' 1015   6.340   7.079   3.036  0.1060  0.6090 -0.6072
   47A      C2' 1016   6.484   7.003   2.886 -0.2129 -0.2228  0.3260
   47A     H2'1 1017   6.553   6.982   2.967  0.5593 -0.4703 -0.3882
   47A      O2' 1018   6.484   6.902   2.785 -0.4019 -0.2717  0.0330
   47A     HO'2 1019   6.420   6.842   2.823 -0.6180  0.5750  1.0450
   47A      O3' 1020   6.272   6.898   2.957 -0.5241 -0.4596  0.6545
   48U        P 1021   6.292   6.814   3.093  0.0652  0.0566 -0.2029
   48U      O1P 1022   6.239   6.679   3.065  0.1818  0.3825  0.0856
   48U      O2P 1023   6.239   6.891   3.202 -0.0969 -0.3570 -0.0217
   48U      O5' 1024   6.448   6.797   3.113  0.0964 -0.1795  0.3295
   48U      C5' 1025   6.516   6.676   3.074 -0.6044  0.4334 -1.0805
   48U     H5'1 1026   6.506   6.656   2.967  3.2985  1.3729 -1.8048
   48U     H5'2 1027   6.484   6.595   3.139  1.6954  1.0070  0.9239
   48U      C4' 1028   6.663   6.673   3.094  0.4702  0.3316 -0.0875
   48U      H4' 1029   6.718   6.596   3.039  0.6134 -0.6210  1.3190
   48U      O4' 1030   6.721   6.799   3.071 -0.4491 -0.0442 -0.1644
   48U      C1' 1031   6.844   6.802   3.150 -0.0206  0.1232 -0.9091
   48U      H1' 1032   6.931   6.785   3.086  0.6036  0.9442 -0.3080
   48U       N1 1033   6.849   6.928   3.227 -0.2312  0.5755  0.3162
   48U       C6 1034   6.734   6.979   3.282  0.0459 -0.3917  0.4007
   48U       H6 1035   6.638   6.929   3.272 -1.7918  2.3229  2.7012
   48U       C5 1036   6.734   7.099   3.348 -0.0165  0.3025  0.9426
   48U       H5 1037   6.645   7.134   3.398  0.8156  1.7672  1.4462
   48U       C4 1038   6.857   7.179   3.352  0.0891  0.0929  0.0853
   48U       O4 1039   6.882   7.285   3.408 -0.2375 -0.0344 -0.1543
   48U       N3 1040   6.961   7.121   3.291 -0.3142 -0.1778 -0.0035
   48U       H3 1041   7.047   7.174   3.290 -1.0706  1.1105  0.1846
   48U       C2 1042   6.963   6.998   3.228 -0.7544 -0.1491 -0.0995
   48U       O2 1043   7.070   6.953   3.174  0.5800 -0.2257  0.2797
   48U      C3' 1044   6.691   6.630   3.238 -0.3861 -0.4890 -0.1522
   48U      H3' 1045   6.617   6.680   3.300  0.8055  0.8811  0.2199
   48U      C2' 1046   6.834   6.687   3.248  0.2333  0.2781 -0.5201
   48U     H2'1 1047   6.859   6.703   3.353  0.8698 -2.9117 -0.0837
   48U      O2' 1048   6.926   6.591   3.195  0.1728  0.4423 -0.8941
   48U     HO'2 1049   6.957   6.542   3.271 -0.5649 -0.5553 -1.2166
   48U      O3' 1050   6.686   6.491   3.262  0.3850 -0.5086  0.0928
   49C        P 1051   6.684   6.435   3.408 -0.4794 -0.2183  0.0047
   49C      O1P 1052   6.660   6.291   3.393  0.5006 -0.0133 -0.0120
   49C      O2P 1053   6.590   6.506   3.495  0.2443 -0.3027 -0.1533
   49C      O5' 1054   6.834   6.459   3.462  0.2703 -0.0016 -0.7500
   49C      C5' 1055   6.943   6.373   3.430 -0.0144 -0.4899  0.3907
   49C     H5'1 1056   6.963   6.360   3.324 -1.9196  3.4168 -0.6466
   49C     H5'2 1057   6.929   6.281   3.486 -2.9956 -1.0124 -1.0229
   49C      C4' 1058   7.073   6.442   3.482  0.2545 -0.0080  0.9765
   49C      H4' 1059   7.169   6.396   3.457 -0.0135 -0.5151  0.8624
   49C      O4' 1060   7.068   6.580   3.446  0.2175  0.7585 -0.1497
   49C      C1' 1061   7.151   6.652   3.530 -0.2743  0.6065 -0.0352
   49C      H1' 1062   7.243   6.673   3.474  0.3275  0.5047  0.9007
   49C       N1 1063   7.087   6.778   3.572  0.3446  0.5826 -0.2867
   49C       C6 1064   6.947   6.799   3.575 -0.0883 -0.3500 -0.2372
   49C       H6 1065   6.871   6.726   3.555  2.1078 -2.9493  0.2410
   49C       C5 1066   6.906   6.924   3.613 -0.0738  0.0268  0.4164
   49C       H5 1067   6.799   6.935   3.616 -0.0005  1.7710 -1.4282
   49C       C4 1068   6.992   7.025   3.653  0.5027  0.7605 -0.3498
   49C       N4 1069   6.955   7.141   3.704 -0.0163 -0.3384  0.3874
   49C      H41 1070   6.856   7.155   3.719 -0.4321 -2.7134  0.3483
   49C      H42 1071   7.032   7.189   3.749 -0.6974 -0.7497  2.0694
   49C       N3 1072   7.120   7.005   3.646  0.0347  0.2671  0.3151
   49C       C2 1073   7.174   6.890   3.611 -0.0132  0.5751  0.3428
   49C       O2 1074   7.297   6.877   3.608  0.4230 -0.6471 -0.1012
   49C      C3' 1075   7.079   6.443   3.630  0.1899  0.2156 -0.1078
   49C      H3' 1076   6.985   6.471   3.677  0.5600  1.0959  0.1226
   49C      C2' 1077   7.181   6.558   3.647  0.1064 -0.0767 -0.7054
   49C     H2'1 1078   7.170   6.614   3.740  0.0561  1.1081 -1.3992
   49C      O2' 1079   7.314   6.522   3.630  0.2109 -0.2219  0.1821
   49C     HO'2 1080   7.359   6.535   3.714 -0.6854  3.2196  0.2828
   49C      O3' 1081   7.128   6.322   3.684  0.7933 -0.0575 -0.1588
   50U        P 1082   7.138   6.305   3.839 -0.1086 -0.6957 -0.1385
   50U      O1P 1083   7.159   6.161   3.868 -0.2154 -0.2893  0.1238
   50U      O2P 1084   7.014   6.365   3.896 -0.1823 -0.9212 -0.1563
   50U      O5' 1085   7.261   6.385   3.904  0.2518  0.1183  0.1518
   50U      C5' 1086   7.402   6.346   3.889  0.5290  0.1706 -0.2841
   50U     H5'1 1087   7.424   6.316   3.787  4.1232 -0.9406  0.6480
   50U     H5'2 1088   7.423   6.265   3.958  0.4696 -0.8587 -1.4425
   50U      C4' 1089   7.499   6.462   3.925  0.4186  0.6976  0.1316
   50U      H4' 1090   7.599   6.430   3.895 -0.0892 -1.3214  0.4126
   50U      O4' 1091   7.448   6.579   3.869 -0.5261  0.1140 -0.1700
   50U      C1' 1092   7.477   6.687   3.963 -0.7985 -0.3973  0.2940
   50U      H1' 1093   7.558   6.748   3.923 -1.1295 -0.8781 -1.1731
   50U       N1 1094   7.355   6.774   3.989 -0.2271  0.6166  0.1350
   50U       C6 1095   7.229   6.719   3.983  0.0411  0.0096 -0.4507
   50U       H6 1096   7.210   6.615   3.963 -0.8570  0.1598 -0.4184
   50U       C5 1097   7.124   6.805   3.991  0.2040  0.4373  0.0976
   50U       H5 1098   7.023   6.771   3.973  0.3192  0.8350 -1.4880
   50U       C4 1099   7.141   6.941   4.013  0.2277 -0.2759 -0.1595
   50U       O4 1100   7.050   7.022   4.003 -0.4367 -0.2195 -0.5665
   50U       N3 1101   7.268   6.987   4.037 -0.4165 -0.0107 -0.5804
   50U       H3 1102   7.287   7.082   4.064 -0.2834 -0.2203  0.0907
   50U       C2 1103   7.373   6.902   4.034 -0.9309 -0.6426 -0.4899
   50U       O2 1104   7.479   6.952   4.073  0.2078 -0.6626 -0.8159
   50U      C3' 1105   7.497   6.478   4.080 -0.9843 -0.3301  0.2731
   50U      H3' 1106   7.395   6.466   4.118 -1.0884 -2.1847 -0.5341
   50U      C2' 1107   7.545   6.624   4.083 -0.0968  0.2093 -0.0586
   50U     H2'1 1108   7.519   6.673   4.176  0.4266 -2.8326  1.8240
   50U      O2' 1109   7.687   6.623   4.049  0.1429 -0.9164 -0.4240
   50U     HO'2 1110   7.728   6.549   4.094 -0.2558 -0.8615  0.0374
   50U      O3' 1111   7.584   6.393   4.145  0.0041 -0.2751 -0.1265
   51A        P 1112   7.575   6.363   4.300 -0.1034 -0.0117  0.1587
   51A      O1P 1113   7.695   6.285   4.338 -0.3225 -0.3307 -0.3423
   51A      O2P 1114   7.440   6.304   4.322 -0.0479 -0.4271  0.3160
   51A      O5' 1115   7.584   6.509   4.376 -0.4056 -0.3796  0.7926
   51A      C5' 1116   7.716   6.558   4.409 -0.3273 -0.0760 -0.4866
   51A     H5'1 1117   7.780   6.574   4.322  0.5658  1.0490  0.3422
   51A     H5'2 1118   7.765   6.503   4.489  0.8042  1.0045 -0.4088
   51A      C4' 1119   7.706   6.695   4.464 -0.5595  0.3686 -0.1805
   51A      H4' 1120   7.807   6.726   4.488 -0.5313 -0.0007  0.1916
   51A      O4' 1121   7.652   6.792   4.369 -0.3692 -0.6687 -0.2369
   51A      C1' 1122   7.580   6.886   4.456  0.3529 -0.1585  0.5175
   51A      H1' 1123   7.618   6.983   4.424 -0.0646  0.3609  1.5267
   51A       N9 1124   7.432   6.910   4.427 -0.9300 -0.6131 -0.0673
   51A       C8 1125   7.344   6.827   4.360 -0.3781  1.2237 -0.0849
   51A       H8 1126   7.361   6.727   4.323 -0.2219  1.4397 -0.6062
   51A       N7 1127   7.225   6.881   4.339 -0.1455  0.0135  0.6896
   51A       C5 1128   7.237   7.006   4.404  0.0730  0.6351  0.5088
   51A       C6 1129   7.153   7.119   4.414 -0.6480  0.2399  0.2771
   51A       N6 1130   7.039   7.131   4.356 -0.2615  0.4669 -0.4908
   51A      H61 1131   7.004   7.052   4.304  1.9962 -0.6118 -0.4636
   51A      H62 1132   6.978   7.207   4.385 -1.3268 -0.4168 -0.3657
   51A       N1 1133   7.194   7.216   4.494  0.4043 -0.1055  0.3972
   51A       C2 1134   7.318   7.215   4.547  0.7979  0.0679 -0.5304
   51A       H2 1135   7.341   7.299   4.610  1.8442 -0.8041  0.2700
   51A       N3 1136   7.411   7.119   4.535 -0.2971 -0.3712 -0.3463
   51A       C4 1137   7.362   7.017   4.460  0.2839 -1.0219  0.0214
   51A      C3' 1138   7.625   6.700   4.593  0.4130  0.4559  0.1786
   51A      H3' 1139   7.530   6.647   4.582 -0.0088  0.9434  1.2577
   51A      C2' 1140   7.605   6.857   4.606  0.1222 -0.1180 -0.0467
   51A     H2'1 1141   7.525   6.883   4.676 -1.3403 -0.1411 -1.6468
   51A      O2' 1142   7.714   6.933   4.655 -0.1655  0.0049  0.1344
   51A     HO'2 1143   7.746   6.894   4.737  0.4218  1.1065  0.4489
   51A      O3' 1144   7.692   6.644   4.707  0.0074 -0.3573  0.0454
   52U        P 1145   7.623   6.611   4.848 -0.6173  0.0060 -0.4738
   52U      O1P 1146   7.739   6.593   4.938 -0.8703  0.5648  0.7718
   52U      O2P 1147   7.529   6.499   4.836  0.2240  0.3264  0.2110
   52U      O5' 1148   7.551   6.737   4.896 -0.1270 -0.0725 -0.0930
   52U      C5' 1149   7.627   6.838   4.971  0.0884 -0.2501 -0.1326
   52U     H5'1 1150   7.708   6.867   4.903 -0.7102  1.4381 -0.4083
   52U     H5'2 1151   7.682   6.801   5.058  0.4762  1.7619  0.5250
   52U      C4' 1152   7.532   6.960   5.006  0.0697  0.3822 -0.9736
   52U      H4' 1153   7.586   7.038   5.058 -2.4642  1.6502 -0.0515
   52U      O4' 1154   7.474   7.026   4.894  0.3028 -0.6677  0.1237
   52U      C1' 1155   7.348   7.077   4.925  0.3325  0.5307 -0.1910
   52U      H1' 1156   7.350   7.186   4.933 -0.0487  0.3846  2.7761
   52U       N1 1157   7.236   7.026   4.839 -0.2247  0.3471 -0.1775
   52U       C6 1158   7.243   6.907   4.774  0.1868  0.6714 -0.3301
   52U       H6 1159   7.326   6.839   4.783  0.0624  0.4696 -0.6905
   52U       C5 1160   7.146   6.877   4.679 -0.1911  0.5031 -0.5007
   52U       H5 1161   7.159   6.792   4.613  1.0478  0.3652 -0.1051
   52U       C4 1162   7.027   6.963   4.662 -0.0408 -0.1802  0.7346
   52U       O4 1163   6.944   6.945   4.574 -0.0304 -0.2776 -0.2949
   52U       N3 1164   7.027   7.076   4.740  0.1836 -0.3356  0.3223
   52U       H3 1165   6.948   7.136   4.725  0.9282  0.4207 -0.7341
   52U       C2 1166   7.125   7.106   4.828  0.1680  0.3060  0.5035
   52U       O2 1167   7.123   7.211   4.886  0.1935  0.4037 -0.1694
   52U      C3' 1168   7.418   6.905   5.091 -0.0995 -0.1364 -0.2400
   52U      H3' 1169   7.372   6.812   5.056 -0.0122 -0.3238  0.1264
   52U      C2' 1170   7.320   7.022   5.072 -0.0416 -0.5062  0.4643
   52U     H2'1 1171   7.217   6.988   5.080 -1.5424  3.3455 -0.4341
   52U      O2' 1172   7.350   7.132   5.160 -0.0353 -0.6355 -0.6692
   52U     HO'2 1173   7.302   7.134   5.243 -0.5294  2.0818 -0.9086
   52U      O3' 1174   7.461   6.883   5.225 -0.1966  0.4290  0.2527
   53U        P 1175   7.361   6.823   5.337 -0.3508  0.1848  0.4372
   53U      O1P 1176   7.438   6.799   5.460  0.0179 -0.0407 -0.6222
   53U      O2P 1177   7.289   6.710   5.278 -0.2991  0.0746  0.3801
   53U      O5' 1178   7.254   6.943   5.360 -0.0067 -0.5750  0.4221
   53U      C5' 1179   7.276   7.043   5.450  0.4438 -0.5719  0.1264
   53U     H5'1 1180   7.350   7.113   5.411  0.4663 -0.7620 -0.1780
   53U     H5'2 1181   7.298   7.007   5.550 -0.5713 -2.7777 -0.3841
   53U      C4' 1182   7.146   7.127   5.466 -0.5309  0.8924 -0.1405
   53U      H4' 1183   7.174   7.216   5.522 -1.1162  1.1991 -0.3226
   53U      O4' 1184   7.103   7.175   5.335 -0.1448  0.3800  0.5390
   53U      C1' 1185   6.960   7.188   5.336  0.4272 -0.0889 -1.0922
   53U      H1' 1186   6.925   7.291   5.327 -1.4979 -0.5167  0.7032
   53U       N1 1187   6.895   7.114   5.225  0.3694  0.3291  0.2044
   53U       C6 1188   6.951   6.999   5.180  0.8916 -0.1396 -0.3391
   53U       H6 1189   7.030   6.955   5.239  1.6278  0.8485 -0.5710
   53U       C5 1190   6.916   6.947   5.060 -0.2287 -0.1726  0.7138
   53U       H5 1191   6.971   6.860   5.029  0.7275  1.1561 -1.6140
   53U       C4 1192   6.815   7.008   4.980 -0.0585 -0.2061  0.1389
   53U       O4 1193   6.787   6.967   4.868 -0.2139 -0.5204  0.0324
   53U       N3 1194   6.746   7.107   5.038  0.0259 -0.1340 -0.7115
   53U       H3 1195   6.674   7.156   4.987  0.4287  0.6577 -0.5329
   53U       C2 1196   6.789   7.179   5.147  0.1435 -0.5121  0.1881
   53U       O2 1197   6.734   7.290   5.174 -0.5392  0.7589 -0.0322
   53U      C3' 1198   7.033   7.052   5.531 -0.1424  0.7186  0.0281
   53U      H3' 1199   7.019   6.953   5.488 -0.2177 -0.1453  1.9642
   53U      C2' 1200   6.918   7.135   5.473  0.2250  0.1730  0.1453
   53U     H2'1 1201   6.832   7.068   5.467  2.1493 -2.5294  0.7101
   53U      O2' 1202   6.886   7.246   5.551 -0.7685  0.0509 -0.2202
   53U     HO'2 1203   6.908   7.219   5.641  1.9879 -0.9357 -1.0924
   53U      O3' 1204   7.036   7.045   5.668  0.2842 -0.3872 -0.2569
   54C        P 1205   6.962   6.935   5.747  0.0295 -0.1926 -0.1165
   54C      O1P 1206   6.988   6.960   5.890 -0.2524  0.0303  0.2585
   54C      O2P 1207   7.002   6.808   5.687 -0.0833  0.1686  0.0362
   54C      O5' 1208   6.809   6.953   5.716 -0.3749 -0.0275 -0.1744
   54C      C5' 1209   6.736   7.056   5.780  0.2547 -0.8976 -1.0192
   54C     H5'1 1210   6.797   7.147   5.779 -0.2312 -0.5363  0.1764
   54C     H5'2 1211   6.727   7.038   5.887 -0.5846 -0.2266 -0.9655
   54C      C4' 1212   6.598   7.081   5.730 -0.3977  0.2261  0.0491
   54C      H4' 1213   6.547   7.166   5.775 -2.2660 -1.6226  1.6248
   54C      O4' 1214   6.610   7.111   5.594 -0.2216 -0.0638 -0.2547
   54C      C1' 1215   6.497   7.087   5.525  0.1184  0.6272  0.0210
   54C      H1' 1216   6.456   7.186   5.501  0.0105  1.0147  1.6746
   54C       N1 1217   6.515   7.018   5.395 -0.8399  0.4501  0.9153
   54C       C6 1218   6.618   6.926   5.383 -0.2274  0.7861  1.1678
   54C       H6 1219   6.693   6.908   5.459  2.9113 -0.1590 -1.9190
   54C       C5 1220   6.630   6.854   5.268 -0.2446 -0.0743  0.2342
   54C       H5 1221   6.706   6.778   5.259 -1.1581 -0.7620 -2.5753
   54C       C4 1222   6.533   6.869   5.165 -0.4541 -0.1832 -1.0853
   54C       N4 1223   6.527   6.797   5.063  0.5470 -1.4247 -0.0054
   54C      H41 1224   6.592   6.720   5.057 -0.2357 -2.2184  1.3359
   54C      H42 1225   6.455   6.807   4.993  0.2736 -2.0954  0.1777
   54C       N3 1226   6.427   6.947   5.188  0.5891 -0.4053  0.4290
   54C       C2 1227   6.420   7.020   5.297 -0.1403  0.0516  0.5751
   54C       O2 1228   6.319   7.095   5.298 -0.2308  0.1847 -0.2345
   54C      C3' 1229   6.508   6.964   5.734  0.6612  0.2344  0.4960
   54C      H3' 1230   6.551   6.870   5.701 -1.6982 -1.0321  0.7526
   54C      C2' 1231   6.405   7.016   5.628 -0.2423 -0.0476 -0.0699
   54C     H2'1 1232   6.341   6.936   5.588  0.7749 -0.4845 -0.8699
   54C      O2' 1233   6.330   7.126   5.672  0.2369 -0.8511  1.0092
   54C     HO'2 1234   6.351   7.136   5.766  3.7394  0.3523  0.2394
   54C      O3' 1235   6.432   6.949   5.856  0.4741 -0.7464  0.0360
   55C        P 1236   6.346   6.817   5.885  0.2622 -0.1017 -0.4488
   55C      O1P 1237   6.288   6.826   6.020  0.1965  0.2039 -0.1870
   55C      O2P 1238   6.436   6.706   5.855  0.0009  0.2146  0.4765
   55C      O5' 1239   6.219   6.812   5.789  0.3675  0.2217  0.3525
   55C      C5' 1240   6.116   6.909   5.804 -0.2164  0.2351  0.9028
   55C     H5'1 1241   6.165   7.006   5.805  0.6882 -0.2126  0.8466
   55C     H5'2 1242   6.064   6.896   5.899 -0.6045  2.0887  0.9796
   55C      C4' 1243   6.010   6.902   5.689  0.5662  0.7334 -0.7659
   55C      H4' 1244   5.935   6.979   5.703  0.5232  0.3712  1.2088
   55C      O4' 1245   6.063   6.919   5.557  0.0722  0.4843  0.8541
   55C      C1' 1246   5.986   6.849   5.456  0.5399 -0.9033 -0.1214
   55C      H1' 1247   5.944   6.921   5.386  0.5722 -1.2142 -0.4619
   55C       N1 1248   6.074   6.765   5.381  0.0702  0.2556  0.4622
   55C       C6 1249   6.193   6.728   5.435  0.0065  0.2846 -0.4865
   55C       H6 1250   6.224   6.754   5.536  0.0204 -0.7893 -0.1988
   55C       C5 1251   6.288   6.669   5.360 -0.2631 -0.0634  0.1284
   55C       H5 1252   6.380   6.650   5.411 -0.5699 -0.3905  0.5631
   55C       C4 1253   6.253   6.649   5.227 -0.9485  0.3948  0.9019
   55C       N4 1254   6.339   6.590   5.155 -0.7607 -0.2390  0.2758
   55C      H41 1255   6.429   6.577   5.199 -0.4855  0.6100 -0.0345
   55C      H42 1256   6.321   6.594   5.056  2.2546  2.8541 -0.3020
   55C       N3 1257   6.145   6.681   5.167  0.6874 -0.2169 -0.1633
   55C       C2 1258   6.048   6.740   5.246 -1.4511 -0.8169  1.8855
   55C       O2 1259   5.953   6.792   5.181 -0.2725 -0.1991 -0.0030
   55C      C3' 1260   5.948   6.763   5.666 -0.7329  0.5523  0.0665
   55C      H3' 1261   6.030   6.691   5.653 -0.6981  0.9658 -2.4697
   55C      C2' 1262   5.876   6.777   5.533  0.2781  0.1118  0.1822
   55C     H2'1 1263   5.844   6.683   5.487 -2.6993  2.2932 -2.7448
   55C      O2' 1264   5.762   6.860   5.535 -0.1368 -0.4681 -0.0405
   55C     HO'2 1265   5.697   6.825   5.596 -0.4366 -1.7377 -1.0601
   55C      O3' 1266   5.869   6.715   5.767  0.0351 -0.1651  0.6217
   56G        P 1267   5.872   6.562   5.811  0.0810 -0.2639  0.2928
   56G      O1P 1268   5.784   6.546   5.927  0.0618 -0.0401 -1.1905
   56G      O2P 1269   6.014   6.528   5.822  0.4048 -0.1018 -0.0554
   56G      O5' 1270   5.799   6.484   5.701  0.7572  0.3614  0.2610
   56G      C5' 1271   5.666   6.518   5.655  0.0215 -0.3921  0.3088
   56G     H5'1 1272   5.666   6.624   5.630  0.8338 -0.4976 -0.1732
   56G     H5'2 1273   5.598   6.498   5.737  0.8925 -2.9858  0.4979
   56G      C4' 1274   5.627   6.432   5.528  0.4500  0.0984  0.8802
   56G      H4' 1275   5.524   6.453   5.500  0.8625  1.0495 -0.0187
   56G      O4' 1276   5.708   6.480   5.420 -0.6945 -0.4387  0.2769
   56G      C1' 1277   5.705   6.383   5.313 -0.7023 -0.0958 -0.3568
   56G      H1' 1278   5.636   6.416   5.236  0.2832  1.7394 -0.5269
   56G       N9 1279   5.844   6.363   5.247  0.3831  0.0725  0.3747
   56G       C8 1280   5.967   6.388   5.306  0.3842  0.3852  0.8482
   56G       H8 1281   5.987   6.442   5.396  0.4894  1.1143  0.3927
   56G       N7 1282   6.066   6.353   5.229 -0.4904  0.5871 -0.6270
   56G       C5 1283   6.009   6.289   5.115  0.3224 -0.0435 -0.4385
   56G       C6 1284   6.069   6.239   4.996  1.0107  0.2684  0.0744
   56G       O6 1285   6.190   6.229   4.971 -0.1944 -0.2841  0.1867
   56G       N1 1286   5.972   6.188   4.904  0.2226 -0.0045 -0.3892
   56G       H1 1287   6.001   6.155   4.813 -0.8688 -1.1956 -0.3212
   56G       C2 1288   5.840   6.191   4.932 -0.0305 -0.0115 -0.2928
   56G       N2 1289   5.758   6.147   4.841 -0.0164  0.5687  0.1699
   56G      H21 1290   5.791   6.105   4.755  1.7697  2.6535 -0.2498
   56G      H22 1291   5.662   6.163   4.868 -0.2432  0.1223 -0.3537
   56G       N3 1292   5.784   6.234   5.041  0.3868 -0.3112 -0.0045
   56G       C4 1293   5.873   6.286   5.131 -0.1004 -0.1941 -0.8240
   56G      C3' 1294   5.654   6.281   5.523  0.5888  0.2486  0.2953
   56G      H3' 1295   5.753   6.261   5.565  1.6773 -0.9133 -2.6029
   56G      C2' 1296   5.646   6.255   5.369  0.4270  0.5662 -0.8857
   56G     H2'1 1297   5.697   6.164   5.337 -0.0346  0.1074 -0.3408
   56G      O2' 1298   5.515   6.246   5.323  0.0723 -0.5018 -0.3043
   56G     HO'2 1299   5.456   6.209   5.389 -1.0456  1.5835 -0.0690
   56G      O3' 1300   5.554   6.211   5.582  0.1140  0.3362 -0.3557
   57U        P 1301   5.569   6.071   5.639 -0.2271 -0.0354 -0.1092
   57U      O1P 1302   5.441   6.029   5.715 -0.6240 -0.4922  0.1798
   57U      O2P 1303   5.692   6.077   5.719 -0.0124 -0.2634 -0.4825
   57U      O5' 1304   5.595   5.982   5.519 -0.0054 -0.0835  0.1556
   57U      C5' 1305   5.498   5.933   5.436  0.3279 -0.3941  0.2447
   57U     H5'1 1306   5.432   6.015   5.410 -0.6526 -1.4802 -0.8090
   57U     H5'2 1307   5.434   5.861   5.487 -1.3054 -0.3087 -1.6054
   57U      C4' 1308   5.570   5.864   5.312 -0.5838  0.5666  0.1527
   57U      H4' 1309   5.489   5.841   5.242 -1.1621  0.1977  0.9233
   57U      O4' 1310   5.672   5.937   5.251 -0.7251 -0.0751  0.1381
   57U      C1' 1311   5.758   5.851   5.176  0.6500  0.2761  0.5558
   57U      H1' 1312   5.726   5.851   5.072 -0.8383 -1.9329  0.9526
   57U       N1 1313   5.900   5.892   5.181  0.5403 -0.4621  0.0385
   57U       C6 1314   5.955   5.955   5.294  0.4641 -0.3175  0.5559
   57U       H6 1315   5.889   5.968   5.379  0.5979 -0.4622  0.6806
   57U       C5 1316   6.080   6.001   5.294  0.5730 -0.2038 -0.8153
   57U       H5 1317   6.119   6.051   5.381 -0.3396  1.2056 -1.1729
   57U       C4 1318   6.162   5.982   5.175 -0.1178 -0.3449 -0.1363
   57U       O4 1319   6.275   6.023   5.164 -0.2709  0.0121  0.0430
   57U       N3 1320   6.103   5.919   5.070  0.2688 -0.2043  0.6778
   57U       H3 1321   6.162   5.895   4.992  0.0461  2.3591 -0.3673
   57U       C2 1322   5.981   5.866   5.068 -0.4336  0.0879 -0.2252
   57U       O2 1323   5.942   5.795   4.974  0.1009 -0.6054 -0.0238
   57U      C3' 1324   5.642   5.737   5.351 -0.0073  0.8719  0.6563
   57U      H3' 1325   5.700   5.748   5.443  0.1780 -2.1015  1.0008
   57U      C2' 1326   5.737   5.710   5.230 -0.3584 -0.4638  0.3145
   57U     H2'1 1327   5.834   5.671   5.259  1.7168  3.1256 -1.1571
   57U      O2' 1328   5.674   5.637   5.126  0.5478  0.1982 -0.1167
   57U     HO'2 1329   5.669   5.543   5.147  1.0222  0.1004 -0.4161
   57U      O3' 1330   5.551   5.626   5.361 -0.0948  0.1816 -0.2474
   58A        P 1331   5.595   5.483   5.421 -0.1031 -0.2084 -0.3029
   58A      O1P 1332   5.476   5.414   5.468 -0.0365 -0.2811  0.7649
   58A      O2P 1333   5.701   5.520   5.512 -0.4938 -0.1174 -0.3166
   58A      O5' 1334   5.656   5.395   5.295 -0.4131  0.2517 -0.9398
   58A      C5' 1335   5.572   5.335   5.205 -0.4661  0.7633  0.4670
   58A     H5'1 1336   5.500   5.406   5.162 -2.1322 -2.1332 -1.9420
   58A     H5'2 1337   5.525   5.247   5.249  0.0098  0.7241  0.8903
   58A      C4' 1338   5.657   5.275   5.089  1.1583  0.0996 -0.1796
   58A      H4' 1339   5.587   5.224   5.023  0.6081  0.8540 -0.1816
   58A      O4' 1340   5.732   5.363   5.009 -0.0817 -0.2880  0.1003
   58A      C1' 1341   5.857   5.305   4.978  0.3556 -0.4075  0.3293
   58A      H1' 1342   5.884   5.323   4.874  1.6691  0.9560  0.8781
   58A       N9 1343   5.962   5.384   5.053  0.1384  0.0351 -0.7973
   58A       C8 1344   5.959   5.416   5.190  0.2357 -0.0830  0.1907
   58A       H8 1345   5.884   5.378   5.257 -1.5875 -0.4103 -1.9139
   58A       N7 1346   6.051   5.497   5.219 -0.3135 -0.0414  0.1806
   58A       C5 1347   6.118   5.520   5.098  0.0067 -0.1798  0.0238
   58A       C6 1348   6.236   5.588   5.058  0.6358 -0.2498 -0.5370
   58A       N6 1349   6.307   5.670   5.127 -0.4451 -0.1341  0.0348
   58A      H61 1350   6.284   5.698   5.221  1.4118 -1.1669  0.8694
   58A      H62 1351   6.387   5.714   5.084 -1.0016  1.0236  0.1524
   58A       N1 1352   6.282   5.583   4.928  0.3970 -0.3913 -0.5058
   58A       C2 1353   6.212   5.511   4.845  0.4311 -0.2231  0.0134
   58A       H2 1354   6.249   5.511   4.743 -2.8730  1.7871 -1.3163
   58A       N3 1355   6.110   5.432   4.868 -0.3131 -0.3773 -0.4008
   58A       C4 1356   6.065   5.443   5.001 -0.3851 -0.3721 -0.3863
   58A      C3' 1357   5.743   5.168   5.139 -0.0857  1.0812  0.1227
   58A      H3' 1358   5.795   5.192   5.232  1.9272  0.4260 -0.7670
   58A      C2' 1359   5.849   5.157   5.019  0.4157  0.3772 -0.7047
   58A     H2'1 1360   5.948   5.119   5.047  0.1382 -0.7026 -1.1563
   58A      O2' 1361   5.792   5.079   4.919 -0.2634 -0.3245 -0.0899
   58A     HO'2 1362   5.727   5.032   4.971  0.0697  0.5278  1.1364
   58A      O3' 1363   5.681   5.043   5.150  0.2226  0.1651 -0.1508
   59C        P 1364   5.737   4.930   5.264  0.2489 -0.3503  0.5002
   59C      O1P 1365   5.648   4.810   5.273  0.0968  0.2684  0.0698
   59C      O2P 1366   5.752   5.002   5.397 -0.5656 -0.3816  0.4034
   59C      O5' 1367   5.883   4.893   5.222 -0.1828 -0.0757  0.3788
   59C      C5' 1368   5.908   4.782   5.131 -0.4740  0.5609 -0.3052
   59C     H5'1 1369   5.844   4.780   5.043 -1.3907 -1.5486  0.3458
   59C     H5'2 1370   5.894   4.689   5.187  1.2607  1.0288  1.0004
   59C      C4' 1371   6.058   4.793   5.087 -0.2694 -0.3565 -0.5426
   59C      H4' 1372   6.087   4.706   5.028 -0.9004 -1.7518  1.1385
   59C      O4' 1373   6.079   4.923   5.036 -0.3997  0.1308 -0.5557
   59C      C1' 1374   6.215   4.955   5.051 -1.0117 -0.6437 -0.4033
   59C      H1' 1375   6.253   4.958   4.949 -1.9257 -1.4902 -0.7819
   59C       N1 1376   6.235   5.082   5.134 -0.0138  0.2113  0.5410
   59C       C6 1377   6.153   5.121   5.241 -0.1942  0.2120  0.4764
   59C       H6 1378   6.056   5.075   5.247 -1.1356  1.9185 -0.9912
   59C       C5 1379   6.191   5.229   5.316 -0.1662 -0.0573  1.0682
   59C       H5 1380   6.128   5.257   5.400 -0.9096  0.7900  0.2398
   59C       C4 1381   6.300   5.305   5.271 -0.6485 -0.8689 -0.2764
   59C       N4 1382   6.341   5.414   5.329 -0.2089 -0.4350 -0.1836
   59C      H41 1383   6.280   5.463   5.393  0.6217 -0.3736  0.5838
   59C      H42 1384   6.419   5.464   5.288 -1.3867 -0.0570 -2.1058
   59C       N3 1385   6.376   5.267   5.167 -0.4304 -0.5905  0.3565
   59C       C2 1386   6.349   5.158   5.099 -0.2545 -0.3057  0.3595
   59C       O2 1387   6.423   5.127   5.008 -0.1253 -0.3693 -0.0001
   59C      C3' 1388   6.158   4.784   5.199  0.6098  0.1925 -0.1253
   59C      H3' 1389   6.135   4.853   5.281 -0.6304  2.2070 -2.0353
   59C      C2' 1390   6.275   4.843   5.125 -0.0082  0.0504 -0.7546
   59C     H2'1 1391   6.353   4.880   5.192  2.1333 -0.9592 -2.5607
   59C      O2' 1392   6.332   4.763   5.024  0.2112  0.4091 -0.0599
   59C     HO'2 1393   6.363   4.687   5.074  0.2923  0.2184 -0.3950
   59C      O3' 1394   6.187   4.649   5.240 -0.5614 -0.0614  0.1530
   60U        P 1395   6.266   4.600   5.378  0.2788  0.2506  0.7744
   60U      O1P 1396   6.292   4.454   5.369 -0.1117 -0.2923  0.5014
   60U      O2P 1397   6.179   4.654   5.485  0.4367 -0.4872  0.1976
   60U      O5' 1398   6.408   4.681   5.372  0.1166  0.8794 -0.0808
   60U      C5' 1399   6.508   4.632   5.290  0.2276 -0.8060  0.2643
   60U     H5'1 1400   6.463   4.630   5.190 -0.7911  0.6008  0.6625
   60U     H5'2 1401   6.551   4.537   5.322 -0.4645 -0.9721  0.7276
   60U      C4' 1402   6.624   4.726   5.271 -0.0629 -0.2713  0.0612
   60U      H4' 1403   6.694   4.691   5.195  1.8600  1.6483  0.8320
   60U      O4' 1404   6.581   4.848   5.227  0.1535 -0.0432 -0.1663
   60U      C1' 1405   6.663   4.950   5.292 -0.7802 -0.1426 -0.6038
   60U      H1' 1406   6.713   5.003   5.211 -2.6361 -1.2677 -2.5555
   60U       N1 1407   6.591   5.045   5.384  0.3692  0.0653 -0.2735
   60U       C6 1408   6.470   5.016   5.448  0.3544 -0.5149 -0.6954
   60U       H6 1409   6.425   4.920   5.429 -0.3953 -0.6890  1.7248
   60U       C5 1410   6.408   5.115   5.520 -0.1935  1.0349  0.1941
   60U       H5 1411   6.310   5.102   5.563 -0.1672  1.9813  0.5586
   60U       C4 1412   6.479   5.239   5.550  0.0707  0.5684  0.3410
   60U       O4 1413   6.429   5.323   5.613  0.0990 -0.2467 -0.1303
   60U       N3 1414   6.593   5.264   5.474 -0.5701 -0.1196  0.1295
   60U       H3 1415   6.638   5.349   5.505 -1.9051  0.6924 -0.0639
   60U       C2 1416   6.650   5.172   5.390 -0.8643  0.5604  0.5225
   60U       O2 1417   6.752   5.206   5.335  0.1444  0.1322  0.4765
   60U      C3' 1418   6.704   4.751   5.404  0.4353 -0.4616 -0.5652
   60U      H3' 1419   6.625   4.769   5.477  0.3219 -0.8870 -0.5805
   60U      C2' 1420   6.773   4.878   5.378  0.7034 -0.2510  0.0991
   60U     H2'1 1421   6.793   4.950   5.458 -1.6256  0.6911 -0.0880
   60U      O2' 1422   6.884   4.854   5.289  0.1117  0.5539 -0.1845
   60U     HO'2 1423   6.963   4.854   5.344  0.5849  1.6988 -0.8160
   60U      O3' 1424   6.789   4.642   5.446  0.4962 -0.2593  1.0076
   61U        P 1425   6.878   4.646   5.575 -0.1776  0.2775  0.3948
   61U      O1P 1426   6.931   4.507   5.586  0.6831  0.4503  0.0917
   61U      O2P 1427   6.795   4.687   5.690  0.2285  0.8589  0.2777
   61U      O5' 1428   6.998   4.752   5.561 -0.0635 -0.6786 -0.3045
   61U      C5' 1429   7.111   4.723   5.481 -0.0414 -0.0984 -0.2726
   61U     H5'1 1430   7.076   4.705   5.379 -1.9106 -0.5243  0.4034
   61U     H5'2 1431   7.162   4.636   5.524 -0.4501  0.9419  2.5066
   61U      C4' 1432   7.212   4.833   5.458 -0.5876 -0.7180  0.3617
   61U      H4' 1433   7.300   4.795   5.407  0.2573 -2.8147  3.1159
   61U      O4' 1434   7.143   4.941   5.390 -0.0329  0.0221  0.2832
   61U      C1' 1435   7.194   5.066   5.445  0.5896 -0.3354  0.0119
   61U      H1' 1436   7.242   5.115   5.360  1.6829 -2.3312 -0.5886
   61U       N1 1437   7.088   5.159   5.501 -1.0858  0.8014  0.2725
   61U       C6 1438   6.992   5.113   5.584  0.0056 -0.9145 -0.5895
   61U       H6 1439   7.002   5.011   5.618 -0.9256 -0.8957 -0.2156
   61U       C5 1440   6.883   5.190   5.623  0.2257 -0.7202  0.5243
   61U       H5 1441   6.807   5.153   5.690 -2.0131  0.0246 -1.4507
   61U       C4 1442   6.882   5.333   5.576  0.1251  0.7301 -0.0100
   61U       O4 1443   6.788   5.403   5.602  0.4310  0.6190  0.1974
   61U       N3 1444   6.989   5.370   5.501  0.0819  0.6135  0.4030
   61U       H3 1445   6.987   5.467   5.473 -2.5767  1.1258  2.0131
   61U       C2 1446   7.093   5.290   5.464 -0.5410  0.4163 -0.2392
   61U       O2 1447   7.182   5.338   5.391  0.4367  0.4302 -0.3024
   61U      C3' 1448   7.261   4.887   5.593  0.9207 -0.1985 -0.2888
   61U      H3' 1449   7.169   4.896   5.652  0.5080 -0.2271 -0.9195
   61U      C2' 1450   7.300   5.027   5.545 -0.1114 -0.1453  0.4534
   61U     H2'1 1451   7.308   5.091   5.632  0.6687  1.2180 -0.5815
   61U      O2' 1452   7.428   5.028   5.491  0.3740  0.3296  0.2323
   61U     HO'2 1453   7.485   4.985   5.555 -0.0862  0.2603  0.5999
   61U      O3' 1454   7.361   4.813   5.653  0.1394  0.3509 -0.4527
   61U      H3T 1455   7.362   4.821   5.748 -2.5583 -0.0763 -0.3145
   62G      O5' 1456   7.181   5.819   5.147  0.6306 -0.3405  0.0827
   62G      H5T 1457   7.154   5.864   5.067  1.8113  0.5031  0.1415
   62G      C5' 1458   7.308   5.771   5.123 -0.0934 -0.3726 -0.3089
   62G     H5'1 1459   7.379   5.786   5.204  0.8543 -0.3905 -1.1198
   62G     H5'2 1460   7.344   5.843   5.049 -0.3285 -1.8528 -1.9270
   62G      C4' 1461   7.311   5.634   5.063  0.8031  0.5477  0.7891
   62G      H4' 1462   7.411   5.610   5.027 -0.3244 -0.8969 -1.7346
   62G      O4' 1463   7.275   5.534   5.155 -0.2051  0.2197 -0.2305
   62G      C1' 1464   7.166   5.452   5.103 -0.0371  0.1592 -0.0679
   62G      H1' 1465   7.183   5.347   5.129 -1.6048  0.3244  1.7961
   62G       N9 1466   7.034   5.488   5.157  0.0189 -0.2841 -0.6943
   62G       C8 1467   7.014   5.583   5.252  0.0814  0.3607 -0.5215
   62G       H8 1468   7.101   5.625   5.301  1.7182 -2.9942 -0.2175
   62G       N7 1469   6.890   5.603   5.285  0.0121  0.3787 -0.0880
   62G       C5 1470   6.817   5.513   5.208 -0.2301  0.3167 -0.4358
   62G       C6 1471   6.676   5.477   5.215 -0.2269 -0.5170  0.1812
   62G       O6 1472   6.592   5.522   5.293 -0.5086 -0.0095 -0.5037
   62G       N1 1473   6.636   5.388   5.122 -0.2231 -0.6433 -0.7504
   62G       H1 1474   6.539   5.361   5.120 -0.0465 -1.2841 -1.0532
   62G       C2 1475   6.726   5.331   5.036  0.1990  0.4192 -0.2973
   62G       N2 1476   6.674   5.243   4.954 -0.1389 -0.5372 -0.5400
   62G      H21 1477   6.579   5.209   4.965  0.7758 -2.8877  1.0134
   62G      H22 1478   6.740   5.196   4.894 -1.9267  0.1199 -3.1563
   62G       N3 1479   6.859   5.353   5.029  0.3922 -0.1847 -0.6320
   62G       C4 1480   6.904   5.449   5.123  0.4578 -0.1524  0.4362
   62G      C3' 1481   7.234   5.620   4.929  0.5011  0.4542  0.2360
   62G      H3' 1482   7.153   5.693   4.916  1.5163  1.6026  0.1828
   62G      C2' 1483   7.184   5.473   4.946  0.2492  0.3154  0.7026
   62G     H2'1 1484   7.093   5.449   4.891  1.9779  1.2073 -2.8022
   62G      O2' 1485   7.270   5.367   4.901 -0.3935  0.6787 -0.2441
   62G     HO'2 1486   7.227   5.281   4.901  0.1075  0.4220 -0.2583
   62G      O3' 1487   7.325   5.626   4.824  0.6976  0.2177  0.0665
   63U        P 1488   7.288   5.695   4.686 -0.0532 -0.3046 -0.6753
   63U      O1P 1489   7.400   5.667   4.596  0.4889  0.5042 -0.5500
   63U      O2P 1490   7.245   5.834   4.709  0.3935  0.4862 -0.0179
   63U      O5' 1491   7.159   5.613   4.626 -0.2340 -0.9973  0.3340
   63U      C5' 1492   7.164   5.478   4.583 -0.3047  0.1738  0.7836
   63U     H5'1 1493   7.211   5.416   4.659 -0.1250  0.6375  1.0551
   63U     H5'2 1494   7.225   5.492   4.494  0.3461  2.4426  1.5141
   63U      C4' 1495   7.018   5.435   4.558 -0.3451  0.3861 -0.5508
   63U      H4' 1496   7.024   5.340   4.505 -2.2214  0.6039 -1.2184
   63U      O4' 1497   6.953   5.415   4.684  0.1091  0.3308  0.2575
   63U      C1' 1498   6.809   5.426   4.659 -0.9345 -0.4903  0.7348
   63U      H1' 1499   6.758   5.330   4.669  1.0910 -1.6148  0.9344
   63U       N1 1500   6.748   5.522   4.759 -0.0605  0.3144  0.4599
   63U       C6 1501   6.829   5.614   4.822  0.4376 -0.1970  0.3006
   63U       H6 1502   6.932   5.628   4.794  0.4159  0.5217  0.5478
   63U       C5 1503   6.784   5.688   4.920  0.4320 -0.1858 -0.4048
   63U       H5 1504   6.863   5.745   4.968  0.7498 -0.1509 -0.9632
   63U       C4 1505   6.645   5.683   4.962  0.5175 -0.2394  0.0536
   63U       O4 1506   6.595   5.753   5.046  0.5639  0.2863 -0.1126
   63U       N3 1507   6.562   5.603   4.889 -0.3105  0.1271  0.6379
   63U       H3 1508   6.465   5.596   4.916 -0.0857 -0.8601  1.2616
   63U       C2 1509   6.609   5.520   4.786 -0.1404 -0.2549  0.4582
   63U       O2 1510   6.538   5.448   4.722  0.3363 -0.3184 -0.2279
   63U      C3' 1511   6.929   5.542   4.481  0.7450 -0.1434 -0.6185
   63U      H3' 1512   6.932   5.640   4.529  2.0452 -0.6998  0.5085
   63U      C2' 1513   6.794   5.478   4.513  0.1135  0.4550 -0.4296
   63U     H2'1 1514   6.711   5.547   4.503  1.1971  1.7649 -0.6952
   63U      O2' 1515   6.765   5.368   4.428  0.2918 -0.2019  0.3803
   63U     HO'2 1516   6.822   5.385   4.352  1.4080 -2.3499  0.6617
   63U      O3' 1517   6.950   5.549   4.343  0.2587  0.8914  0.2040
   64A        P 1518   6.891   5.674   4.260 -0.0303  0.8513  0.2942
   64A      O1P 1519   6.925   5.637   4.124 -0.3934 -0.1561  0.3448
   64A      O2P 1520   6.945   5.795   4.314 -0.4494 -0.1937  0.7418
   64A      O5' 1521   6.734   5.671   4.278 -0.2281 -0.2305  0.6027
   64A      C5' 1522   6.661   5.595   4.180 -0.5988 -0.9981  0.3159
   64A     H5'1 1523   6.694   5.492   4.193  0.5938 -0.5010  1.5112
   64A     H5'2 1524   6.672   5.632   4.078 -0.7923 -3.8622 -0.8382
   64A      C4' 1525   6.509   5.604   4.218 -0.1917 -0.0892  1.0053
   64A      H4' 1526   6.450   5.532   4.161 -1.7931  2.3149 -0.5772
   64A      O4' 1527   6.497   5.569   4.355 -0.0579  0.2635 -0.0843
   64A      C1' 1528   6.401   5.645   4.420 -0.0021 -0.2446 -0.8792
   64A      H1' 1529   6.321   5.583   4.461  1.9899 -1.1785  1.8498
   64A       N9 1530   6.456   5.729   4.531  0.2457 -0.3786  0.4242
   64A       C8 1531   6.579   5.796   4.541 -0.0747 -0.2471  0.4372
   64A       H8 1532   6.656   5.777   4.469 -1.3508 -3.6753 -0.2453
   64A       N7 1533   6.587   5.873   4.648 -0.2567 -0.4728  0.1525
   64A       C5 1534   6.458   5.861   4.703 -0.2354 -0.1404 -0.6339
   64A       C6 1535   6.386   5.918   4.819  0.2998 -0.2087  0.5763
   64A       N6 1536   6.444   5.998   4.910  0.4246 -0.2796  0.4362
   64A      H61 1537   6.544   6.011   4.913  0.6476 -1.6682 -0.2674
   64A      H62 1538   6.385   6.061   4.962 -0.2197 -1.6839  1.4629
   64A       N1 1539   6.254   5.902   4.831 -0.5178  0.4542  0.2822
   64A       C2 1540   6.189   5.821   4.753  0.0449  0.1399  0.3343
   64A       H2 1541   6.089   5.797   4.785 -0.4610  2.6262  0.7899
   64A       N3 1542   6.241   5.755   4.651 -0.3171  0.6920  0.2532
   64A       C4 1543   6.374   5.781   4.631  0.1002  0.7864  0.1916
   64A      C3' 1544   6.449   5.742   4.209 -0.1633 -0.3859 -0.2591
   64A      H3' 1545   6.522   5.817   4.239 -2.0798  0.9137  1.4183
   64A      C2' 1546   6.340   5.743   4.319 -0.0064 -0.2857  0.4214
   64A     H2'1 1547   6.326   5.845   4.354  2.0675 -0.3090  1.5122
   64A      O2' 1548   6.219   5.698   4.263 -0.2098 -0.1105 -0.2658
   64A     HO'2 1549   6.156   5.771   4.262  1.0369  1.0301  1.0463
   64A      O3' 1550   6.397   5.759   4.081  0.2386 -0.0143  0.3228
   65C        P 1551   6.392   5.901   4.022  0.2444  0.3593  0.1621
   65C      O1P 1552   6.379   5.879   3.877 -1.0660  0.4980  0.0807
   65C      O2P 1553   6.499   5.989   4.075  0.6062  0.1672 -0.1109
   65C      O5' 1554   6.260   5.974   4.075 -0.1637  0.2005  0.1939
   65C      C5' 1555   6.136   5.939   4.028 -0.7902  0.0244  0.9355
   65C     H5'1 1556   6.125   5.831   4.022 -0.4488  0.0699 -2.6314
   65C     H5'2 1557   6.131   5.983   3.928  2.2693 -0.6486  0.3885
   65C      C4' 1558   6.017   5.985   4.106 -0.3727 -0.5164 -0.5422
   65C      H4' 1559   5.933   5.937   4.055 -0.5942 -0.9797  0.2448
   65C      O4' 1560   6.031   5.933   4.238  0.1662  0.3821  0.4368
   65C      C1' 1561   5.969   6.015   4.328 -0.2962 -0.9124  0.1410
   65C      H1' 1562   5.894   5.950   4.372 -3.3979  2.3532  0.1225
   65C       N1 1563   6.064   6.058   4.432 -0.4432 -0.3964 -0.0030
   65C       C6 1564   6.196   6.090   4.401 -0.2202 -0.2099 -1.5230
   65C       H6 1565   6.231   6.079   4.300  1.6508 -1.9461 -0.7383
   65C       C5 1566   6.283   6.134   4.499  0.5688 -0.4017 -0.0661
   65C       H5 1567   6.379   6.172   4.470  0.4188  0.9880  1.1103
   65C       C4 1568   6.222   6.168   4.626 -0.4633  0.5278  0.5721
   65C       N4 1569   6.300   6.210   4.720 -0.0669  0.1237 -0.9627
   65C      H41 1570   6.399   6.220   4.706  0.1001 -0.5568 -0.3470
   65C      H42 1571   6.258   6.217   4.812  0.9970  0.9522 -0.5122
   65C       N3 1572   6.089   6.148   4.655 -0.0555  0.1319 -0.1979
   65C       C2 1573   6.011   6.088   4.558 -0.1228  0.5621 -1.0308
   65C       O2 1574   5.894   6.065   4.591 -0.0062  0.0575 -0.4252
   65C      C3' 1575   6.005   6.137   4.127  0.0230  0.7323 -0.4263
   65C      H3' 1576   6.102   6.183   4.149 -0.2269  1.1354 -0.1516
   65C      C2' 1577   5.922   6.146   4.250 -0.0093 -0.2734  0.3425
   65C     H2'1 1578   5.933   6.238   4.309 -0.2409  1.2247 -1.8265
   65C      O2' 1579   5.791   6.130   4.221 -0.5045 -0.2651  0.1161
   65C     HO'2 1580   5.788   6.156   4.129  0.6525  2.6289  0.8011
   65C      O3' 1581   5.936   6.197   4.016 -0.0264 -0.4336 -0.2807
   66G        P 1582   5.982   6.340   3.963 -0.1215  0.1024  0.0576
   66G      O1P 1583   5.894   6.372   3.850  0.3999  0.4369 -0.2357
   66G      O2P 1584   6.125   6.340   3.950  1.3699 -0.0246  0.3712
   66G      O5' 1585   5.937   6.427   4.090  0.0005 -0.3394 -0.1459
   66G      C5' 1586   5.801   6.456   4.120 -0.3333 -0.7881 -0.5976
   66G     H5'1 1587   5.747   6.361   4.112 -2.6548  0.3795  0.3382
   66G     H5'2 1588   5.748   6.513   4.044 -3.1745 -1.9982  0.3357
   66G      C4' 1589   5.773   6.518   4.253  0.2695  0.9138  1.1722
   66G      H4' 1590   5.667   6.538   4.265  0.1201  1.3405 -0.6160
   66G      O4' 1591   5.820   6.426   4.350  0.2453 -0.0686 -0.0973
   66G      C1' 1592   5.838   6.502   4.466  0.1409 -1.0641 -0.0233
   66G      H1' 1593   5.750   6.467   4.519  0.4239 -1.4370  0.1980
   66G       N9 1594   5.966   6.473   4.532  0.4808  0.0573 -0.2447
   66G       C8 1595   6.092   6.457   4.481 -0.1212  0.9822  0.1935
   66G       H8 1596   6.098   6.442   4.374  0.6330  2.4088  0.0084
   66G       N7 1597   6.186   6.473   4.564  0.0676  0.1902 -0.5331
   66G       C5 1598   6.126   6.499   4.691 -0.0348 -0.2453  0.2572
   66G       C6 1599   6.177   6.527   4.821  0.2703  0.1860  0.1486
   66G       O6 1600   6.296   6.537   4.857  0.3885  0.0762 -0.7357
   66G       N1 1601   6.079   6.546   4.915  0.2897  0.5316 -0.2804
   66G       H1 1602   6.112   6.580   5.005  1.5073 -1.1573 -0.0382
   66G       C2 1603   5.948   6.546   4.888 -0.1142  0.2325  0.5685
   66G       N2 1604   5.870   6.594   4.982 -0.8683 -0.1170 -0.7170
   66G      H21 1605   5.906   6.656   5.053 -0.7106  0.3520 -1.1983
   66G      H22 1606   5.771   6.607   4.965 -1.0415 -0.8775 -0.3654
   66G       N3 1607   5.892   6.525   4.767  0.4296 -0.6150  1.0149
   66G       C4 1608   5.985   6.493   4.670 -0.2328  0.9110 -1.1071
   66G      C3' 1609   5.831   6.650   4.281 -0.1449 -0.1127 -0.7482
   66G      H3' 1610   5.931   6.640   4.241  0.6616  0.7142  0.9715
   66G      C2' 1611   5.832   6.655   4.434 -0.0840 -0.7280  0.3318
   66G     H2'1 1612   5.917   6.714   4.470 -0.2140  1.5268 -2.7259
   66G      O2' 1613   5.716   6.701   4.485  0.3124  0.1668  0.3151
   66G     HO'2 1614   5.713   6.797   4.481 -2.4766  0.1506 -0.4365
   66G      O3' 1615   5.759   6.754   4.222  0.0125 -0.3971  0.3971
   67G        P 1616   5.824   6.902   4.218  0.2964  0.2207  0.2695
   67G      O1P 1617   5.746   6.978   4.118  0.2748 -0.0648  0.1544
   67G      O2P 1618   5.969   6.898   4.206 -0.3094 -0.3729 -0.3819
   67G      O5' 1619   5.797   6.967   4.356  0.4836 -0.4440 -0.2667
   67G      C5' 1620   5.671   7.016   4.403  0.0489 -0.2964 -0.2202
   67G     H5'1 1621   5.608   6.929   4.381 -1.6814  1.4086 -2.6267
   67G     H5'2 1622   5.636   7.106   4.353  3.1890  0.7062 -0.8337
   67G      C4' 1623   5.656   7.059   4.547 -0.8979  0.7649  0.1461
   67G      H4' 1624   5.553   7.089   4.569 -1.6629 -0.6826 -1.1997
   67G      O4' 1625   5.696   6.955   4.631  0.5330 -0.1479  0.5385
   67G      C1' 1626   5.779   7.006   4.732  0.3540 -0.3103 -0.3732
   67G      H1' 1627   5.742   6.990   4.833 -1.8410 -0.6803 -1.1934
   67G       N9 1628   5.920   6.958   4.722  0.2927  0.3336 -0.5056
   67G       C8 1629   5.991   6.915   4.614 -0.4572  1.1722 -0.8473
   67G       H8 1630   5.959   6.905   4.511 -0.3106 -0.3879 -0.7723
   67G       N7 1631   6.108   6.869   4.642  0.6520  0.3487 -0.1060
   67G       C5 1632   6.118   6.897   4.779  0.4510  0.5851  0.3853
   67G       C6 1633   6.230   6.895   4.871 -0.1603  0.5849  0.4568
   67G       O6 1634   6.336   6.833   4.854  0.3798  0.3353 -0.0462
   67G       N1 1635   6.209   6.958   4.995  0.2581  0.0152  0.4184
   67G       H1 1636   6.279   6.944   5.066  1.6241  0.2142 -0.8392
   67G       C2 1637   6.092   7.011   5.026 -0.0791 -0.4742 -0.7268
   67G       N2 1638   6.081   7.076   5.140  0.1036 -0.5448 -0.4759
   67G      H21 1639   6.166   7.075   5.195  0.3935 -1.8558 -0.9019
   67G      H22 1640   5.987   7.093   5.171  0.0857 -0.3395 -0.6362
   67G       N3 1641   5.985   7.017   4.947  1.2016  0.4772  0.4546
   67G       C4 1642   6.009   6.964   4.823  0.8360 -0.5195 -0.2065
   67G      C3' 1643   5.752   7.181   4.571  0.3817 -0.2891  0.3141
   67G      H3' 1644   5.842   7.168   4.511  0.5297  3.5113 -0.5522
   67G      C2' 1645   5.777   7.159   4.719  0.1146  0.0459 -0.8093
   67G     H2'1 1646   5.876   7.198   4.742  0.1410 -1.1298  1.2796
   67G      O2' 1647   5.673   7.227   4.794 -0.8185  0.4151  0.1382
   67G     HO'2 1648   5.645   7.300   4.738 -0.5899  0.9114  0.6619
   67G      O3' 1649   5.692   7.304   4.531 -0.8258 -0.2013  0.3263
   68A        P 1650   5.791   7.420   4.477  0.5511  0.1633  0.2625
   68A      O1P 1651   5.708   7.531   4.428 -0.8826  0.2115  0.0237
   68A      O2P 1652   5.892   7.363   4.386 -0.1581 -0.2069 -0.3650
   68A      O5' 1653   5.862   7.472   4.617 -0.7152 -0.3756 -0.1380
   68A      C5' 1654   5.789   7.546   4.710  0.8650 -0.3700  0.3322
   68A     H5'1 1655   5.700   7.488   4.734 -0.2773  1.5220  0.8032
   68A     H5'2 1656   5.755   7.638   4.663  4.7116  1.2230  0.2359
   68A      C4' 1657   5.876   7.579   4.831  0.5951 -0.2755 -0.4278
   68A      H4' 1658   5.823   7.636   4.907  2.6926  1.3391 -0.0875
   68A      O4' 1659   5.928   7.463   4.892 -0.1606 -0.3093 -0.3104
   68A      C1' 1660   6.062   7.476   4.928  0.4424  0.2546 -0.2464
   68A      H1' 1661   6.070   7.458   5.035  0.0012  1.3183 -0.0188
   68A       N9 1662   6.143   7.379   4.852  0.0208 -0.5312  0.6263
   68A       C8 1663   6.124   7.314   4.729  0.5232  0.1400  0.2094
   68A       H8 1664   6.035   7.324   4.669 -0.3146 -2.7375  0.8402
   68A       N7 1665   6.211   7.227   4.699 -0.8246 -0.0448  0.2068
   68A       C5 1666   6.305   7.238   4.807  0.7019  0.1215  0.1988
   68A       C6 1667   6.427   7.177   4.843 -0.1947 -0.3500 -0.1667
   68A       N6 1668   6.487   7.082   4.774  0.2048  0.4619 -0.3405
   68A      H61 1669   6.449   7.035   4.692 -0.2023  1.8083 -0.9477
   68A      H62 1670   6.573   7.048   4.813  1.5193  1.9174 -1.8221
   68A       N1 1671   6.491   7.216   4.950 -0.5773  0.1536 -0.2546
   68A       C2 1672   6.443   7.311   5.025 -0.0782 -0.5956 -0.6084
   68A       H2 1673   6.504   7.330   5.112  3.5815 -2.2871 -2.5713
   68A       N3 1674   6.333   7.380   5.007  0.6963 -0.4746  0.0538
   68A       C4 1675   6.266   7.335   4.893  1.0011  0.4268 -0.2776
   68A      C3' 1676   5.998   7.659   4.789  1.1109 -0.0342  0.3805
   68A      H3' 1677   6.036   7.630   4.691  0.3847  2.7881 -0.8526
   68A      C2' 1678   6.102   7.620   4.884 -0.1293  0.1391  0.0228
   68A     H2'1 1679   6.197   7.618   4.830 -0.2081 -0.5058 -0.0937
   68A      O2' 1680   6.106   7.717   4.993 -0.8564  0.0865 -0.2950
   68A     HO'2 1681   6.053   7.791   4.962 -0.7338 -0.0127 -0.7494
   68A      O3' 1682   5.965   7.798   4.781 -0.1990  0.0534  0.4333
   69A        P 1683   6.034   7.891   4.670  0.3578  0.4987  0.0511
   69A      O1P 1684   5.987   8.024   4.706 -0.6145  0.0578  0.4948
   69A      O2P 1685   6.004   7.831   4.540 -0.3127  0.7420 -0.2149
   69A      O5' 1686   6.194   7.871   4.698  0.4363 -0.4552 -0.3950
   69A      C5' 1687   6.250   7.946   4.800  0.0679 -0.2241 -0.6818
   69A     H5'1 1688   6.189   7.938   4.890 -1.2527  2.0443 -1.3007
   69A     H5'2 1689   6.263   8.052   4.778  0.8861 -0.0062  0.6678
   69A      C4' 1690   6.391   7.883   4.829 -1.0648  0.1060  0.5842
   69A      H4' 1691   6.431   7.921   4.923 -0.5502  2.3285 -0.4649
   69A      O4' 1692   6.401   7.739   4.823 -0.1110 -0.5016 -0.2291
   69A      C1' 1693   6.535   7.701   4.822 -0.1210  1.1439  0.0285
   69A      H1' 1694   6.574   7.689   4.923  3.1362  0.2351 -1.1910
   69A       N9 1695   6.556   7.575   4.740  0.0061  0.0170 -0.3588
   69A       C8 1696   6.479   7.516   4.644  0.6556 -0.2502  0.2239
   69A       H8 1697   6.387   7.553   4.601 -0.6338 -2.5043  0.8555
   69A       N7 1698   6.526   7.405   4.603  0.5382  0.6942 -0.9231
   69A       C5 1699   6.641   7.384   4.669 -0.2160  0.1980 -0.8645
   69A       C6 1700   6.745   7.291   4.670 -0.1404 -0.1950  0.0067
   69A       N6 1701   6.746   7.182   4.595 -0.4972  0.5090  0.2819
   69A      H61 1702   6.658   7.156   4.552  0.3832  0.8351 -1.8020
   69A      H62 1703   6.824   7.119   4.589 -1.4699 -0.8242  0.9505
   69A       N1 1704   6.845   7.301   4.757 -0.0947 -0.6647 -0.0993
   69A       C2 1705   6.851   7.401   4.843 -0.5150  0.1102 -0.1229
   69A       H2 1706   6.930   7.409   4.916  0.1360 -0.3419 -0.7631
   69A       N3 1707   6.772   7.509   4.837  0.2152 -0.6960 -0.4807
   69A       C4 1708   6.664   7.493   4.756 -0.0435 -0.2201  1.1165
   69A      C3' 1709   6.506   7.921   4.733 -0.2548 -0.7321  0.1987
   69A      H3' 1710   6.473   7.909   4.630 -0.3106 -0.4462  0.1801
   69A      C2' 1711   6.615   7.815   4.765 -0.3708  0.8675  0.2487
   69A     H2'1 1712   6.665   7.790   4.672 -1.0239 -0.5117  0.2499
   69A      O2' 1713   6.705   7.852   4.870  0.1204  0.0432  0.1858
   69A     HO'2 1714   6.785   7.896   4.840  0.0022 -0.3079 -0.7074
   69A      O3' 1715   6.545   8.055   4.751 -0.0507 -0.4108  0.1569
   70U        P 1716   6.631   8.126   4.640 -0.0598  0.2457  0.0933
   70U      O1P 1717   6.627   8.268   4.674 -0.1713  0.6493 -0.3211
   70U      O2P 1718   6.578   8.089   4.509  0.1228  0.1181  0.5243
   70U      O5' 1719   6.781   8.061   4.656 -0.2974  0.2443  0.0804
   70U      C5' 1720   6.871   8.111   4.751  0.2486 -0.2223  1.0191
   70U     H5'1 1721   6.817   8.121   4.845  0.1231  0.8671  0.8384
   70U     H5'2 1722   6.907   8.210   4.722  1.7863 -1.4495 -1.6382
   70U      C4' 1723   6.996   8.012   4.748  0.4533 -0.1346 -0.3080
   70U      H4' 1724   7.064   8.028   4.831  0.3069  0.8321 -0.3547
   70U      O4' 1725   6.951   7.879   4.758 -0.3950  0.3616 -0.2362
   70U      C1' 1726   7.052   7.791   4.695  0.1592 -0.3028  0.0870
   70U      H1' 1727   7.123   7.750   4.768  0.2340 -1.6158 -0.6980
   70U       N1 1728   6.991   7.681   4.612  1.1578  0.4255  0.2409
   70U       C6 1729   6.898   7.716   4.518  0.5331 -0.3087  0.8791
   70U       H6 1730   6.850   7.813   4.522  0.3316 -0.3440 -0.2658
   70U       C5 1731   6.870   7.630   4.415  0.0709  0.0694 -0.3949
   70U       H5 1732   6.792   7.654   4.344 -1.3691 -1.9283  0.4433
   70U       C4 1733   6.932   7.502   4.408 -0.1881  0.7957 -0.3964
   70U       O4 1734   6.898   7.404   4.337 -0.2795  0.0251 -0.7007
   70U       N3 1735   7.030   7.474   4.503 -0.4862  0.8620 -0.1110
   70U       H3 1736   7.065   7.379   4.498  1.3572  1.5440 -0.7315
   70U       C2 1737   7.061   7.558   4.605  0.5140 -0.0044 -0.0747
   70U       O2 1738   7.170   7.536   4.660 -0.2451 -0.4005  0.1252
   70U      C3' 1739   7.067   8.022   4.612 -0.5442 -0.3068  0.3722
   70U      H3' 1740   7.001   8.025   4.526  0.1627 -2.2374 -0.2921
   70U      C2' 1741   7.138   7.884   4.612 -0.8676 -0.3627  0.0567
   70U     H2'1 1742   7.148   7.847   4.511 -2.0096  0.5589 -0.4192
   70U      O2' 1743   7.264   7.890   4.683  0.3818  0.0307  0.2278
   70U     HO'2 1744   7.310   7.958   4.635  0.7629  2.3427  3.5271
   70U      O3' 1745   7.159   8.123   4.595 -0.4126 -0.0015 -0.6192
   71A        P 1746   7.219   8.143   4.446  0.2070  0.3353  0.0623
   71A      O1P 1747   7.303   8.262   4.440 -0.1868  0.1209 -0.3805
   71A      O2P 1748   7.117   8.133   4.342 -0.6300  0.0423 -0.3432
   71A      O5' 1749   7.316   8.024   4.425  0.3705  0.1188 -0.1551
   71A      C5' 1750   7.448   8.014   4.478 -0.7637 -0.1153 -0.2294
   71A     H5'1 1751   7.452   8.041   4.584  0.2686  2.5603 -0.8481
   71A     H5'2 1752   7.509   8.093   4.433 -2.0143  1.4219  0.6695
   71A      C4' 1753   7.514   7.880   4.451  0.4580  0.1312 -0.5066
   71A      H4' 1754   7.607   7.870   4.506  0.3900 -1.0222 -0.5739
   71A      O4' 1755   7.432   7.771   4.483 -0.0244 -0.6018  0.7949
   71A      C1' 1756   7.469   7.659   4.405 -0.5877 -0.3159  0.4538
   71A      H1' 1757   7.506   7.582   4.473  0.0817 -1.5529 -1.2579
   71A       N9 1758   7.356   7.604   4.331 -0.7233 -0.2686 -0.4007
   71A       C8 1759   7.240   7.666   4.296 -0.0829  0.0494 -0.0320
   71A       H8 1760   7.216   7.769   4.315 -0.7170 -0.0098 -0.4756
   71A       N7 1761   7.165   7.599   4.214 -0.3549 -0.0060  0.3650
   71A       C5 1762   7.232   7.475   4.212  0.0694 -0.0752  0.3755
   71A       C6 1763   7.210   7.352   4.147  0.0599  0.6627  0.3095
   71A       N6 1764   7.112   7.324   4.068  0.4727 -0.1617 -0.0639
   71A      H61 1765   7.044   7.399   4.061  1.2332  0.4256 -1.9955
   71A      H62 1766   7.103   7.234   4.024  0.0238  0.2964 -0.9414
   71A       N1 1767   7.294   7.252   4.154 -0.5533 -0.5101  0.3752
   71A       C2 1768   7.408   7.271   4.220 -0.3784 -0.2830 -0.3034
   71A       H2 1769   7.485   7.196   4.220  0.0840  0.1249  1.6456
   71A       N3 1770   7.447   7.384   4.283 -0.1222  0.4881 -0.0636
   71A       C4 1771   7.351   7.478   4.277  0.5226  0.5716  0.3069
   71A      C3' 1772   7.545   7.856   4.300 -0.2897 -0.5786 -0.5665
   71A      H3' 1773   7.449   7.868   4.248 -2.2113  0.7058  2.9371
   71A      C2' 1774   7.580   7.707   4.303  0.4726  0.0687  0.2893
   71A     H2'1 1775   7.581   7.662   4.204  1.2024  0.4429  0.1198
   71A      O2' 1776   7.704   7.694   4.369 -0.0790 -0.7769  0.0938
   71A     HO'2 1777   7.759   7.762   4.330 -3.8794  2.0770 -0.9621
   71A      O3' 1778   7.645   7.945   4.241 -0.5215 -0.4732  0.1844
   72G        P 1779   7.672   7.955   4.083  0.0030 -0.1620  0.5820
   72G      O1P 1780   7.780   8.055   4.066  0.9260  0.2048 -0.5459
   72G      O2P 1781   7.534   7.982   4.038  0.3864  0.3530 -0.2142
   72G      O5' 1782   7.713   7.811   4.023 -0.4726 -0.1290  0.6155
   72G      C5' 1783   7.846   7.771   4.024  0.7365 -0.4300 -0.7211
   72G     H5'1 1784   7.887   7.788   4.123 -1.1684 -0.7332  0.1728
   72G     H5'2 1785   7.907   7.824   3.951 -0.1733  0.4305 -0.8792
   72G      C4' 1786   7.850   7.621   4.001 -0.7216  0.6698  0.3207
   72G      H4' 1787   7.943   7.580   4.041 -1.3561 -0.2595  0.8838
   72G      O4' 1788   7.738   7.548   4.063 -0.3787  0.4649 -0.4082
   72G      C1' 1789   7.706   7.438   3.976 -0.1784 -0.2325  0.0848
   72G      H1' 1790   7.705   7.343   4.029 -1.3079 -0.2049  0.1322
   72G       N9 1791   7.565   7.454   3.935  0.1434  0.2726  0.0097
   72G       C8 1792   7.483   7.564   3.939 -0.6465 -0.1544  0.3514
   72G       H8 1793   7.518   7.661   3.971  0.8476  0.1070 -1.8138
   72G       N7 1794   7.361   7.546   3.902  0.9665  0.5034 -1.1246
   72G       C5 1795   7.364   7.414   3.859  0.0721 -0.5462  1.0442
   72G       C6 1796   7.273   7.328   3.787  0.6255  0.0558 -0.2154
   72G       O6 1797   7.155   7.341   3.762 -0.0788 -0.2004  0.0185
   72G       N1 1798   7.326   7.208   3.741  0.6999  0.0640  0.1681
   72G       H1 1799   7.260   7.141   3.703  3.0912 -0.8354 -2.7765
   72G       C2 1800   7.449   7.169   3.761  0.1924 -0.2661  0.0327
   72G       N2 1801   7.481   7.044   3.726  0.1400 -0.0398  0.4567
   72G      H21 1802   7.417   6.971   3.695  1.2595 -1.8097  2.0930
   72G      H22 1803   7.577   7.012   3.725 -0.4918 -2.2384 -1.4956
   72G       N3 1804   7.540   7.242   3.824 -0.2561  0.2857 -0.2280
   72G       C4 1805   7.489   7.361   3.866  0.2859 -0.2126 -0.9520
   72G      C3' 1806   7.844   7.588   3.851  0.3709  0.5145 -0.2365
   72G      H3' 1807   7.764   7.648   3.810 -1.4766 -1.8340 -0.2804
   72G      C2' 1808   7.799   7.439   3.851  0.1120  0.4428 -0.4140
   72G     H2'1 1809   7.741   7.409   3.763 -2.5438 -2.7584  2.1564
   72G      O2' 1810   7.903   7.350   3.875 -0.0698 -0.4508  0.5908
   72G     HO'2 1811   7.911   7.290   3.800 -0.8393 -1.0924  1.0101
   72G      O3' 1812   7.966   7.599   3.788 -0.2140 -0.5660  0.2230
   73A        P 1813   7.969   7.617   3.629  0.0478  0.0513 -0.4288
   73A      O1P 1814   8.109   7.634   3.592 -0.0891  0.0446 -0.4595
   73A      O2P 1815   7.871   7.715   3.588 -0.0338  0.0886  0.5747
   73A      O5' 1816   7.924   7.474   3.567 -0.0254  0.4607 -0.4777
   73A      C5' 1817   8.027   7.373   3.543  0.2820 -0.1088 -0.5903
   73A     H5'1 1818   8.083   7.357   3.636  0.5715  0.7649 -0.6070
   73A     H5'2 1819   8.100   7.401   3.467  1.5902 -2.7665 -0.4166
   73A      C4' 1820   7.957   7.244   3.493  0.0081 -0.0230  0.1293
   73A      H4' 1821   8.031   7.164   3.503  0.2932  0.1680 -0.3718
   73A      O4' 1822   7.838   7.202   3.565 -0.5307 -0.0763  0.2317
   73A      C1' 1823   7.742   7.158   3.469 -0.4361  0.2480  0.3989
   73A      H1' 1824   7.715   7.057   3.499  1.7190  0.1446  2.2271
   73A       N9 1825   7.619   7.237   3.482  0.1373  0.3097 -0.0336
   73A       C8 1826   7.610   7.372   3.521  1.1483  0.2823  0.9244
   73A       H8 1827   7.696   7.427   3.557  1.2037 -1.2467  3.3756
   73A       N7 1828   7.490   7.420   3.510  0.0897  0.1711 -0.3302
   73A       C5 1829   7.418   7.313   3.463 -0.2567  0.3581 -0.2274
   73A       C6 1830   7.283   7.291   3.429 -0.9783 -0.0636 -0.2581
   73A       N6 1831   7.184   7.378   3.441  0.0607 -0.2327 -0.5304
   73A      H61 1832   7.206   7.473   3.467  2.9610 -1.0521  0.3773
   73A      H62 1833   7.091   7.345   3.421 -1.0003  2.0219  0.3585
   73A       N1 1834   7.240   7.176   3.381  0.1293 -0.0387  0.0040
   73A       C2 1835   7.325   7.081   3.347  0.1204 -0.6060 -0.5543
   73A       H2 1836   7.276   6.993   3.307 -1.3711 -1.0113  1.9620
   73A       N3 1837   7.453   7.089   3.370 -1.0886  0.3242  0.4907
   73A       C4 1838   7.496   7.203   3.436  0.3172 -0.1737 -0.9191
   73A      C3' 1839   7.917   7.257   3.348  0.3965  0.5199 -0.0945
   73A      H3' 1840   7.859   7.348   3.331 -3.3064 -1.7206 -0.5734
   73A      C2' 1841   7.806   7.149   3.331 -0.3206 -0.3425  0.1314
   73A     H2'1 1842   7.742   7.177   3.248  0.0547  0.4518  0.1046
   73A      O2' 1843   7.855   7.019   3.320 -0.1941 -0.5058  0.1720
   73A     HO'2 1844   7.922   7.016   3.253 -2.0774 -1.3254 -1.7883
   73A      O3' 1845   8.026   7.246   3.259 -0.4088  0.0172  0.1380
   74U        P 1846   8.019   7.299   3.116 -0.1080 -0.5590 -0.0613
   74U      O1P 1847   8.137   7.252   3.048 -0.2657 -0.1454 -0.6984
   74U      O2P 1848   7.992   7.441   3.115 -0.7045 -0.2606  0.0385
   74U      O5' 1849   7.904   7.234   3.036 -0.2073 -0.5431 -0.3288
   74U      C5' 1850   7.917   7.100   2.999 -0.5017 -0.1725 -0.1809
   74U     H5'1 1851   7.950   7.044   3.086  1.3525 -0.0063 -0.7189
   74U     H5'2 1852   8.000   7.083   2.929 -1.5541 -0.4396 -1.3997
   74U      C4' 1853   7.789   7.032   2.943  0.1624 -0.5973 -0.9766
   74U      H4' 1854   7.817   6.930   2.914 -0.5515 -1.1779  0.2794
   74U      O4' 1855   7.689   7.039   3.041  0.6180  0.2338 -0.0404
   74U      C1' 1856   7.563   7.033   2.980 -0.1265 -0.1845 -0.7723
   74U      H1' 1857   7.509   6.941   3.003 -2.3813  1.5596  1.3613
   74U       N1 1858   7.487   7.147   3.015 -0.0640  0.9140  0.1191
   74U       C6 1859   7.543   7.267   3.052  0.2912 -0.0576 -0.9956
   74U       H6 1860   7.650   7.283   3.054  0.1806  0.6022 -0.1021
   74U       C5 1861   7.467   7.364   3.105  0.8542 -0.0580 -0.5039
   74U       H5 1862   7.518   7.450   3.147  2.3048 -0.3824 -1.5076
   74U       C4 1863   7.321   7.362   3.105  0.1915  0.5612 -0.0197
   74U       O4 1864   7.240   7.452   3.141  0.5528 -0.2394  0.3764
   74U       N3 1865   7.274   7.243   3.057  0.3969  0.2648  0.7851
   74U       H3 1866   7.174   7.229   3.062  0.1893  1.8063  1.2275
   74U       C2 1867   7.345   7.133   3.026 -0.1630 -0.4886 -0.4760
   74U       O2 1868   7.285   7.030   2.998  0.1376  0.1227 -0.1465
   74U      C3' 1869   7.737   7.101   2.817 -0.4991 -0.5280 -0.1967
   74U      H3' 1870   7.717   7.207   2.834 -1.2369 -0.8522  1.0879
   74U      C2' 1871   7.600   7.035   2.830  0.7319  0.0917  0.0568
   74U     H2'1 1872   7.529   7.090   2.768 -0.4673 -1.7633 -0.2936
   74U      O2' 1873   7.603   6.898   2.784  0.0909 -0.8956 -0.5853
   74U     HO'2 1874   7.512   6.873   2.767 -0.3325  0.1851 -0.0213
   74U      O3' 1875   7.806   7.067   2.702 -0.1591  1.0702 -0.1209
   75A        P 1876   7.797   7.150   2.561  0.0663 -0.0839 -0.1118
   75A      O1P 1877   7.888   7.084   2.462  0.0821 -0.7767 -0.0974
   75A      O2P 1878   7.825   7.291   2.598  0.6101 -0.4272  0.2005
   75A      O5' 1879   7.642   7.135   2.505 -0.1484  0.1852 -0.0979
   75A      C5' 1880   7.597   7.014   2.439 -0.7002 -0.4102  0.2864
   75A     H5'1 1881   7.635   6.927   2.492  0.1452 -0.3603 -0.2064
   75A     H5'2 1882   7.641   7.016   2.339 -0.1627  1.2506  0.5116
   75A      C4' 1883   7.445   7.023   2.432  1.0290  0.6210  0.6972
   75A      H4' 1884   7.413   6.925   2.397 -0.9850  1.7083 -0.7241
   75A      O4' 1885   7.377   7.042   2.557  0.3395 -0.0134 -0.8439
   75A      C1' 1886   7.256   7.112   2.519 -0.2081  0.4776 -0.8738
   75A      H1' 1887   7.165   7.053   2.528 -0.4401  0.6063 -2.2534
   75A       N9 1888   7.254   7.240   2.600  0.0728  0.3692 -0.2791
   75A       C8 1889   7.361   7.304   2.657  0.5171 -0.0581 -0.8643
   75A       H8 1890   7.465   7.275   2.648  0.4917 -0.8002  0.7823
   75A       N7 1891   7.334   7.418   2.717 -0.7287  0.3198 -0.1281
   75A       C5 1892   7.191   7.424   2.711 -0.1965  0.5111  0.4109
   75A       C6 1893   7.096   7.516   2.743 -0.1650 -0.4491  0.1276
   75A       N6 1894   7.120   7.619   2.822  0.5043  0.4434 -0.4683
   75A      H61 1895   7.210   7.645   2.860 -0.1526  2.4954 -0.2258
   75A      H62 1896   7.041   7.666   2.861  0.1468 -0.5827  0.0988
   75A       N1 1897   6.969   7.508   2.715 -0.0369  0.4288  0.3232
   75A       C2 1898   6.932   7.401   2.647 -0.1669  0.6296  0.0135
   75A       H2 1899   6.830   7.399   2.613 -0.8230 -0.0274  1.9086
   75A       N3 1900   7.013   7.300   2.600  0.5039  0.0114  0.1024
   75A       C4 1901   7.142   7.314   2.637 -0.4917 -0.5918  0.2751
   75A      C3' 1902   7.392   7.133   2.337 -0.4660  0.8550 -1.5977
   75A      H3' 1903   7.437   7.223   2.378  0.5024  0.5625 -1.9873
   75A      C2' 1904   7.246   7.132   2.368 -0.0099  0.3983 -0.3540
   75A     H2'1 1905   7.214   7.236   2.356 -1.2420  0.4701  2.7284
   75A      O2' 1906   7.171   7.024   2.311  0.1993  0.1674 -0.1029
   75A     HO'2 1907   7.190   7.006   2.219  1.3366  2.2952 -0.3638
   75A      O3' 1908   7.427   7.122   2.200  0.0073 -0.0455 -0.4159
   76A        P 1909   7.433   7.255   2.109  0.5954 -0.0307 -0.0328
   76A      O1P 1910   7.441   7.218   1.968  0.5563  0.0464 -0.0069
   76A      O2P 1911   7.524   7.348   2.174  0.4539  0.8464 -0.8876
   76A      O5' 1912   7.293   7.318   2.117  0.0667 -0.1740 -0.3402
   76A      C5' 1913   7.182   7.258   2.048  0.1174  0.5186 -0.1993
   76A     H5'1 1914   7.187   7.152   2.071  0.1440  0.5949  0.1558
   76A     H5'2 1915   7.197   7.244   1.941  0.6336 -0.4423 -0.0156
   76A      C4' 1916   7.039   7.326   2.081  0.4476 -0.0156  0.1291
   76A      H4' 1917   6.955   7.264   2.050 -0.2071  0.8290  0.1726
   76A      O4' 1918   7.036   7.363   2.219  0.1714  0.0139  0.1880
   76A      C1' 1919   6.967   7.481   2.247 -0.2999 -0.8166  0.5387
   76A      H1' 1920   6.868   7.461   2.287 -0.7921  1.7235  0.7541
   76A       N9 1921   7.041   7.576   2.338 -0.6354  0.3603 -0.3460
   76A       C8 1922   7.176   7.584   2.355 -0.6633 -0.1227 -0.1379
   76A       H8 1923   7.249   7.536   2.292 -0.3442 -0.1344  0.2371
   76A       N7 1924   7.208   7.682   2.443 -0.2253 -0.0894  1.1668
   76A       C5 1925   7.081   7.735   2.478 -0.1346 -0.0488 -0.2429
   76A       C6 1926   7.030   7.829   2.570  0.1513 -0.9962 -0.3308
   76A       N6 1927   7.107   7.903   2.645 -0.8518 -0.2398  0.4182
   76A      H61 1928   7.206   7.896   2.627 -0.2567 -0.6646  3.3517
   76A      H62 1929   7.079   7.967   2.718  0.4356  0.4493  0.3252
   76A       N1 1930   6.901   7.853   2.592 -0.2097  0.1863  0.0055
   76A       C2 1931   6.819   7.781   2.516 -0.1149  0.8294  0.5750
   76A       H2 1932   6.714   7.799   2.536 -0.4989 -0.5178 -0.1508
   76A       N3 1933   6.840   7.681   2.434 -0.3194  0.2492  0.2957
   76A       C4 1934   6.976   7.669   2.412 -1.0679 -0.4015 -0.4054
   76A      C3' 1935   7.037   7.463   2.013 -0.8162  0.5186  0.3516
   76A      H3' 1936   7.140   7.496   2.005 -0.7863  0.0625 -2.0919
   76A      C2' 1937   6.953   7.547   2.106  0.6033 -0.1440  0.2839
   76A     H2'1 1938   6.987   7.650   2.100 -1.7918  0.8090  1.7416
   76A      O2' 1939   6.814   7.547   2.075  0.6095  0.1254 -0.2036
   76A     HO'2 1940   6.802   7.624   2.018 -0.8633 -0.4777 -0.7596
   76A      O3' 1941   6.991   7.459   1.876 -0.0765  0.1704 -0.4512
   77U        P 1942   7.012   7.583   1.787 -0.2073  0.5403  0.2847
   77U      O1P 1943   6.975   7.542   1.645 -0.2065  0.4836 -0.2229
   77U      O2P 1944   7.150   7.627   1.811  0.2771  0.3626 -0.0816
   77U      O5' 1945   6.904   7.700   1.836  0.6769  0.5998  0.0254
   77U      C5' 1946   6.768   7.704   1.789 -0.3474  0.2363  0.6818
   77U     H5'1 1947   6.720   7.608   1.809  0.6422 -0.8402 -1.7595
   77U     H5'2 1948   6.762   7.715   1.681 -2.7836  0.7740  0.7997
   77U      C4' 1949   6.686   7.808   1.857  0.6603 -0.4493  0.0277
   77U      H4' 1950   6.586   7.771   1.831  1.7752 -1.8526 -2.6476
   77U      O4' 1951   6.693   7.807   1.996  0.1390  0.7695 -0.1964
   77U      C1' 1952   6.678   7.941   2.040  0.4703  0.6379  0.7053
   77U      H1' 1953   6.588   7.953   2.100  0.0709 -0.7111  0.4068
   77U       N1 1954   6.796   7.978   2.126 -0.4690 -0.0813 -0.1085
   77U       C6 1955   6.923   7.927   2.111 -0.0010  0.1795 -0.3143
   77U       H6 1956   6.940   7.859   2.029  0.0851  0.0829 -0.2172
   77U       C5 1957   7.018   7.956   2.202  0.1918 -0.4286 -0.2903
   77U       H5 1958   7.119   7.921   2.184  0.3875  0.4691 -1.0607
   77U       C4 1959   7.001   8.046   2.311  0.8180 -0.3478 -0.6334
   77U       O4 1960   7.095   8.078   2.388  0.3307  0.8810  0.3988
   77U       N3 1961   6.869   8.084   2.330 -0.2619  0.1087 -0.1812
   77U       H3 1962   6.846   8.139   2.411 -2.6427  1.6460 -1.7863
   77U       C2 1963   6.767   8.065   2.235 -0.1612  0.0006  0.2504
   77U       O2 1964   6.654   8.111   2.259 -0.2041 -0.0742 -0.1988
   77U      C3' 1965   6.723   7.948   1.809 -0.1484  0.1387 -0.1692
   77U      H3' 1966   6.831   7.962   1.808 -0.1667  0.2795 -0.7361
   77U      C2' 1967   6.657   8.033   1.926 -0.0387  0.3271 -0.2471
   77U     H2'1 1968   6.713   8.126   1.939 -0.4229  0.5223  0.0645
   77U      O2' 1969   6.515   8.047   1.913 -0.0280  0.3970  0.5942
   77U     HO'2 1970   6.491   8.029   1.822  1.3107  2.7347 -0.3058
   77U      O3' 1971   6.682   7.978   1.675  0.7723 -0.0713 -0.5082
   78U        P 1972   6.754   8.084   1.584 -0.2859 -0.5554  0.1385
   78U      O1P 1973   6.704   8.084   1.445  0.3476 -0.1774  0.4482
   78U      O2P 1974   6.897   8.067   1.594 -0.0199  0.1981 -0.4637
   78U      O5' 1975   6.721   8.220   1.661 -0.5319  0.4001 -0.2788
   78U      C5' 1976   6.594   8.275   1.672  0.0997  0.1366 -0.2257
   78U     H5'1 1977   6.522   8.197   1.699  1.5887 -1.1894  0.0915
   78U     H5'2 1978   6.562   8.312   1.575  0.6131 -2.2930 -1.4115
   78U      C4' 1979   6.602   8.393   1.776  0.2346 -0.8242  0.0108
   78U      H4' 1980   6.506   8.444   1.777 -0.2794 -1.6838 -1.8777
   78U      O4' 1981   6.633   8.355   1.907  0.2724  0.0238 -0.6485
   78U      C1' 1982   6.696   8.459   1.978  0.3921  0.3618  1.3632
   78U      H1' 1983   6.628   8.504   2.050 -1.5673 -1.1959  0.6119
   78U       N1 1984   6.823   8.403   2.043 -0.4547 -0.0671 -0.6304
   78U       C6 1985   6.909   8.321   1.974 -0.1334  0.0322 -0.0404
   78U       H6 1986   6.884   8.281   1.877 -0.2238 -0.8741  0.3499
   78U       C5 1987   7.033   8.306   2.023  0.1443  0.5685  0.1772
   78U       H5 1988   7.096   8.250   1.955 -1.9028  0.3233 -1.6186
   78U       C4 1989   7.077   8.353   2.148  0.2908 -0.3419 -0.0678
   78U       O4 1990   7.192   8.331   2.192  0.0189 -0.0699  0.4795
   78U       N3 1991   6.989   8.433   2.215 -0.1279  0.4614 -0.4437
   78U       H3 1992   7.022   8.463   2.306  3.3784  0.1333 -1.4757
   78U       C2 1993   6.866   8.472   2.159  0.2824 -0.2228  0.3929
   78U       O2 1994   6.816   8.575   2.204 -0.0095 -0.3229 -0.3860
   78U      C3' 1995   6.706   8.501   1.746 -0.3380  0.1390  0.1112
   78U      H3' 1996   6.802   8.456   1.720  0.0686  1.0537 -0.0030
   78U      C2' 1997   6.728   8.572   1.880 -0.3938 -0.2250 -0.3224
   78U     H2'1 1998   6.824   8.624   1.887 -1.6061  1.9176  3.0366
   78U      O2' 1999   6.627   8.669   1.897  0.0398 -0.1296  0.4537
   78U     HO'2 2000   6.595   8.692   1.810  0.7053 -0.2137  0.1774
   78U      O3' 2001   6.679   8.609   1.654  0.2409  0.2091  0.3730
   79A        P 2002   6.786   8.679   1.567  0.2326  0.1354  0.4123
   79A      O1P 2003   6.711   8.757   1.469  0.2615  0.5201 -0.4928
   79A      O2P 2004   6.880   8.577   1.528  0.1198  0.1845  0.0942
   79A      O5' 2005   6.850   8.784   1.663 -0.3251  0.1717 -0.7482
   79A      C5' 2006   6.776   8.899   1.713  0.0264 -0.1133 -0.0155
   79A     H5'1 2007   6.684   8.865   1.759 -2.4737  0.7207 -3.9145
   79A     H5'2 2008   6.740   8.964   1.634  2.1250 -1.2856 -2.0986
   79A      C4' 2009   6.842   8.975   1.829  0.2298  0.1564 -0.5688
   79A      H4' 2010   6.780   9.063   1.838  0.5343  0.4190 -1.0038
   79A      O4' 2011   6.840   8.896   1.949 -0.0572  0.4981 -0.8303
   79A      C1' 2012   6.960   8.942   2.023  0.6107  0.2522 -0.3098
   79A      H1' 2013   6.935   8.969   2.125 -1.1039 -0.9086 -0.3753
   79A       N9 2014   7.060   8.832   2.038 -0.4524  0.4266  0.1693
   79A       C8 2015   7.063   8.719   1.964 -0.9136 -0.3564 -0.4080
   79A       H8 2016   6.993   8.708   1.882 -1.3878 -0.8014  0.0462
   79A       N7 2017   7.149   8.632   2.007 -0.4180 -0.3523 -0.1839
   79A       C5 2018   7.221   8.700   2.105  0.1116 -0.1361 -0.0301
   79A       C6 2019   7.329   8.671   2.189  0.1144  0.8734  0.0319
   79A       N6 2020   7.406   8.563   2.182 -0.1183 -0.0242 -1.1941
   79A      H61 2021   7.382   8.480   2.129  1.0802 -0.4954 -1.0246
   79A      H62 2022   7.463   8.548   2.264 -1.3464 -1.0612 -0.5048
   79A       N1 2023   7.368   8.761   2.277  0.1411 -0.2107 -0.1752
   79A       C2 2024   7.295   8.868   2.297 -0.7476 -0.0888  0.0030
   79A       H2 2025   7.333   8.938   2.370  1.2507 -0.3429 -0.7401
   79A       N3 2026   7.182   8.902   2.236  0.1515 -0.2438 -0.4536
   79A       C4 2027   7.155   8.817   2.136  0.5821  1.1104  0.0964
   79A      C3' 2028   6.982   9.030   1.797 -0.3481  0.0377  1.0425
   79A      H3' 2029   7.043   8.958   1.743 -1.1153  0.4396 -0.4333
   79A      C2' 2030   7.023   9.061   1.943 -0.1025 -0.3357 -0.1299
   79A     H2'1 2031   7.131   9.058   1.955 -0.0155  0.4302 -0.6200
   79A      O2' 2032   6.966   9.181   1.999  0.1772 -0.1362 -0.1277
   79A     HO'2 2033   6.918   9.225   1.928 -2.0586  0.7756  1.8050
   79A      O3' 2034   6.972   9.145   1.716  0.0853 -0.5940 -0.1570
   80A        P 2035   7.094   9.191   1.626  0.4349  0.1275  0.1945
   80A      O1P 2036   7.053   9.308   1.546 -0.3969 -0.3616  0.1775
   80A      O2P 2037   7.153   9.075   1.553  0.5579  0.8689  0.6546
   80A      O5' 2038   7.202   9.242   1.736 -0.4853  0.8825  0.2076
   80A      C5' 2039   7.195   9.358   1.808  0.4985  0.5645 -0.2035
   80A     H5'1 2040   7.093   9.379   1.842  0.6872 -0.1296  0.8358
   80A     H5'2 2041   7.218   9.440   1.741  0.5153  0.8401  0.1417
   80A      C4' 2042   7.298   9.373   1.924  0.3375  0.4851  0.4357
   80A      H4' 2043   7.283   9.465   1.981  1.7302  0.9629  0.0570
   80A      O4' 2044   7.285   9.266   2.022  0.1354  0.0591  0.0480
   80A      C1' 2045   7.409   9.207   2.053 -0.3280 -0.1811  0.2625
   80A      H1' 2046   7.428   9.195   2.159 -0.4101  0.6410  0.3764
   80A       N9 2047   7.434   9.071   1.994  0.0677 -1.0605  0.6233
   80A       C8 2048   7.408   9.025   1.867 -0.1152  0.0149  0.5698
   80A       H8 2049   7.337   9.064   1.795 -0.2691 -3.6941 -1.5592
   80A       N7 2050   7.459   8.905   1.841 -0.2804 -0.2585  0.0804
   80A       C5 2051   7.539   8.885   1.954 -0.2457  0.6323 -0.3390
   80A       C6 2052   7.630   8.787   1.993 -0.1226  0.1253 -1.0911
   80A       N6 2053   7.669   8.685   1.919 -0.6957 -0.7959 -0.2270
   80A      H61 2054   7.614   8.666   1.836 -2.0912  3.2732 -0.4835
   80A      H62 2055   7.734   8.618   1.956 -0.0934  0.3383  0.8146
   80A       N1 2056   7.699   8.802   2.110 -0.9245  0.7081  0.2955
   80A       C2 2057   7.678   8.902   2.191 -0.4423  0.8484  0.0232
   80A       H2 2058   7.746   8.914   2.274  0.2065 -0.2979 -0.3140
   80A       N3 2059   7.598   9.002   2.159  0.5057 -0.6995  0.5398
   80A       C4 2060   7.520   8.984   2.043  0.3051  0.1111 -1.0029
   80A      C3' 2061   7.440   9.368   1.877  0.1081  0.5956  0.6082
   80A      H3' 2062   7.438   9.288   1.804 -2.2857 -0.4029  1.6756
   80A      C2' 2063   7.507   9.318   2.002  0.3226 -0.2076  0.3937
   80A     H2'1 2064   7.602   9.271   1.979  0.7613  1.2917 -1.0492
   80A      O2' 2065   7.528   9.426   2.093  0.9539 -0.3597 -0.4940
   80A     HO'2 2066   7.529   9.506   2.039 -2.6163 -0.0273 -0.3609
   80A      O3' 2067   7.480   9.496   1.828  0.1005 -0.4679 -0.8762
   81U        P 2068   7.589   9.501   1.712  0.5374  0.1806 -0.1991
   81U      O1P 2069   7.617   9.641   1.682  0.5689  0.2183 -0.6789
   81U      O2P 2070   7.544   9.417   1.600  0.3991  0.1979 -0.2788
   81U      O5' 2071   7.718   9.431   1.777 -0.1081  0.2517 -0.5089
   81U      C5' 2072   7.798   9.490   1.872  0.1153  0.0563 -1.2225
   81U     H5'1 2073   7.747   9.505   1.967 -0.5418  1.8462 -1.8273
   81U     H5'2 2074   7.836   9.584   1.833  0.6875 -0.0105 -0.8369
   81U      C4' 2075   7.914   9.408   1.914 -1.1083  0.0931 -0.0114
   81U      H4' 2076   7.965   9.462   1.993 -2.0185 -0.1464  0.7558
   81U      O4' 2077   7.868   9.284   1.959 -0.2182 -0.2920 -0.1265
   81U      C1' 2078   7.963   9.186   1.936  0.0800  0.3831 -0.0352
   81U      H1' 2079   7.988   9.146   2.034 -0.6966  0.1371  0.0750
   81U       N1 2080   7.907   9.066   1.866  0.3555 -0.3490 -0.0932
   81U       C6 2081   7.801   9.082   1.781 -0.0360  0.1968 -0.5134
   81U       H6 2082   7.761   9.182   1.773  0.3697  0.3815 -0.2681
   81U       C5 2083   7.759   8.987   1.698  0.0337  0.0678  0.2151
   81U       H5 2084   7.674   9.002   1.633 -0.5314 -1.1220  0.6482
   81U       C4 2085   7.830   8.863   1.702  0.0527  0.1933  0.4159
   81U       O4 2086   7.794   8.777   1.625 -0.2551 -0.0604 -0.0760
   81U       N3 2087   7.930   8.846   1.791 -0.1384 -0.1557  0.1825
   81U       H3 2088   7.959   8.751   1.805  0.3869  0.2917  2.4773
   81U       C2 2089   7.965   8.941   1.882  0.2152  0.0382  0.0230
   81U       O2 2090   8.057   8.911   1.963 -0.4855  0.1328  0.9298
   81U      C3' 2091   8.001   9.374   1.799  0.7226 -0.0602  0.6270
   81U      H3' 2092   7.943   9.354   1.709  0.0920 -1.6567  1.3481
   81U      C2' 2093   8.081   9.256   1.847 -0.6303 -0.2401 -0.2076
   81U     H2'1 2094   8.123   9.199   1.764  0.0523 -0.7288  0.4549
   81U      O2' 2095   8.192   9.291   1.934 -0.0665  0.2761  0.4194
   81U     HO'2 2096   8.250   9.347   1.882 -0.2648  1.3586  1.3368
   81U      O3' 2097   8.090   9.479   1.778 -0.2493 -0.5109 -0.0818
   82U        P 2098   8.200   9.466   1.668 -0.0086 -0.5565 -0.0326
   82U      O1P 2099   8.218   9.606   1.609 -0.0249  0.2162  0.2647
   82U      O2P 2100   8.175   9.361   1.577  0.1170 -0.0664 -0.3511
   82U      O5' 2101   8.333   9.428   1.745  0.0406  0.7636  0.3426
   82U      C5' 2102   8.421   9.518   1.806 -0.5482 -0.5566 -0.0821
   82U     H5'1 2103   8.367   9.557   1.892 -0.2949 -1.8850  0.7086
   82U     H5'2 2104   8.434   9.604   1.741 -0.4747  1.6002  2.6156
   82U      C4' 2105   8.559   9.451   1.838  0.4177  0.2847 -0.3488
   82U      H4' 2106   8.636   9.519   1.875  3.3934 -2.4826 -0.9866
   82U      O4' 2107   8.550   9.356   1.944 -0.2405  0.1588 -0.3690
   82U      C1' 2108   8.620   9.239   1.915 -0.1866 -0.1579 -0.4167
   82U      H1' 2109   8.725   9.253   1.942 -0.0113 -1.9063 -0.1016
   82U       N1 2110   8.563   9.123   1.981 -0.1641  0.1021 -0.1712
   82U       C6 2111   8.447   9.066   1.939  0.4036  0.3245 -0.0160
   82U       H6 2112   8.386   9.120   1.867  0.4746  0.1975 -0.1725
   82U       C5 2113   8.408   8.949   1.988  0.0983 -0.5226 -0.7398
   82U       H5 2114   8.309   8.910   1.973 -0.9436  1.5125  0.4901
   82U       C4 2115   8.489   8.871   2.082  0.1462  0.0913 -0.0020
   82U       O4 2116   8.467   8.758   2.126 -0.3206 -0.1001  0.4115
   82U       N3 2117   8.604   8.936   2.125 -0.2660 -0.4482  0.2307
   82U       H3 2118   8.668   8.865   2.155 -1.2344 -3.4291 -3.8184
   82U       C2 2119   8.648   9.059   2.075  0.0010  0.3928 -0.3836
   82U       O2 2120   8.752   9.097   2.123 -0.5690  0.4318 -0.2377
   82U      C3' 2121   8.626   9.386   1.721 -0.3070  0.7827  0.6747
   82U      H3' 2122   8.567   9.397   1.631 -1.4292 -3.5172  0.6695
   82U      C2' 2123   8.605   9.246   1.760 -0.1202  0.0063 -0.1365
   82U     H2'1 2124   8.506   9.211   1.728 -0.1099  0.4425 -0.6459
   82U      O2' 2125   8.703   9.172   1.694 -0.1763 -0.1126 -0.0197
   82U     HO'2 2126   8.691   9.078   1.708 -0.0501 -0.0114  0.8457
   82U      O3' 2127   8.759   9.434   1.702 -0.3795  0.3367 -0.0387
   82U      H3T 2128   8.804   9.357   1.667 -0.1333  0.9968 -1.2160
   9.02572   9.02572   6.38215   0.00000   0.00000   0.00000   0.00000   4.51286   4.51286
