# Supplementary material for: Constant-pH Molecular Dynamics of Cationic Peptide Dendrimers Binding to siRNA
Source: J Chem Inf Model. 2026 Feb 5;66(8):4734–43. doi: 10.1021/acs.jcim.5c02636 (PMC13126635; doi:10.1021/acs.jcim.5c02636)
Supplement: Supplementary file 2 [file ci5c02636_si_002.zip › zip/MH18D3_07_in_8.gro]

Protein t=   0.00000
 2128
    1LY0      N    1   6.364   6.594   0.512 -0.1531 -0.0131 -0.1114
    1LY0     H1    2   6.326   6.682   0.542 -0.7361  0.0522 -1.0161
    1LY0     H2    3   6.311   6.562   0.433  1.0454 -1.2139 -0.4757
    1LY0     H3    4   6.459   6.605   0.480  0.0467 -1.1578  0.0356
    1LY0     CA    5   6.349   6.490   0.620  0.1015  0.3063 -0.2333
    1LY0     HA    6   6.426   6.507   0.695  0.9044 -0.8968 -0.7527
    1LY0     CB    7   6.203   6.476   0.668 -0.0710  0.2434  0.3705
    1LY0    HB1    8   6.198   6.387   0.731  2.4638  2.0962  3.5050
    1LY0    HB2    9   6.141   6.459   0.580 -0.9301  1.1842  0.7714
    1LY0     CG   10   6.141   6.598   0.741  0.6202 -0.4487  0.0014
    1LY0    HG1   11   6.044   6.564   0.778 -0.0564  0.9450 -0.4365
    1LY0    HG2   12   6.143   6.680   0.669  0.2398 -0.6552 -0.2452
    1LY0     CD   13   6.229   6.633   0.870  0.4365  0.0583 -0.1280
    1LY0    HD1   14   6.329   6.657   0.835  0.5024 -0.2734 -0.1616
    1LY0    HD2   15   6.221   6.559   0.949  0.9715  0.5961  0.4322
    1LY0     CE   16   6.166   6.756   0.927  0.6385  0.3336 -0.6163
    1LY0    HE1   17   6.060   6.740   0.951  0.8138  0.4786  0.3244
    1LY0    HE2   18   6.177   6.841   0.861  0.4203 -0.2123 -1.3659
    1LY0     NZ   19   6.227   6.791   1.054 -0.4193 -0.5300  0.1959
    1LY0    HZ1   20   6.232   6.715   1.120  1.9513 -0.0582  0.6592
    1LY0    HZ2   21   6.318   6.833   1.040  0.2179 -1.8258  0.2728
    1LY0    HZ3   22   6.164   6.864   1.083 -0.1818  0.0799 -0.7783
    1LY0      C   23   6.394   6.350   0.562  0.4633  0.2877 -0.2756
    1LY0      O   24   6.327   6.296   0.472 -0.1721  0.1890 -0.1895
    2LER      N   25   6.487   6.283   0.627  0.7438  0.0279 -0.0900
    2LER      H   26   6.536   6.340   0.694  0.4141 -1.4918  1.4936
    2LER     CA   27   6.534   6.152   0.571  0.3224  0.0899 -0.4803
    2LER     HA   28   6.578   6.176   0.474 -1.4648  3.9364 -0.5267
    2LER     CB   29   6.651   6.108   0.657  0.3677  0.2060  0.4475
    2LER    HB1   30   6.670   6.001   0.647 -1.8111 -0.6090  3.5501
    2LER    HB2   31   6.617   6.109   0.761 -3.3508  0.9312 -0.6338
    2LER     CG   32   6.785   6.190   0.635  0.2418 -0.0118 -0.2851
    2LER     HG   33   6.760   6.296   0.626  0.1880 -0.1355 -1.8854
    2LER    CD1   34   6.895   6.174   0.745 -0.7786  0.5045  0.0706
    2LER   HD11   35   6.972   6.248   0.726 -1.4625  1.0885 -0.4936
    2LER   HD12   36   6.862   6.204   0.845  2.6121  3.3501  0.5381
    2LER   HD13   37   6.946   6.079   0.734 -1.0035  0.5341 -1.4071
    2LER    CD2   38   6.848   6.157   0.502 -0.1883 -0.4110  0.2230
    2LER   HD21   39   6.875   6.051   0.495 -0.4133 -0.6379  2.2780
    2LER   HD22   40   6.798   6.206   0.419  3.4654  0.7124 -1.5354
    2LER   HD23   41   6.949   6.195   0.492 -0.0598 -0.5835  0.8338
    2LER      C   42   6.428   6.041   0.570 -0.2496 -0.0256  0.3938
    2LER      O   43   6.419   5.963   0.482 -0.0696  0.1120 -0.2310
    3LYR      N   44   6.335   6.037   0.669 -0.0972  0.3344 -0.4778
    3LYR      H   45   6.337   6.109   0.740 -1.7041  0.1532 -0.1897
    3LYR     CA   46   6.221   5.944   0.689  0.2099  1.1126  0.2434
    3LYR     HA   47   6.161   5.981   0.772 -0.4923 -0.4478  0.4605
    3LYR     CB   48   6.278   5.802   0.730  0.3461 -0.6778 -0.4762
    3LYR    HB1   49   6.368   5.786   0.671  0.5529 -0.6774 -0.1584
    3LYR    HB2   50   6.209   5.721   0.706 -0.5977 -0.7060  2.0545
    3LYR     CG   51   6.324   5.772   0.875 -0.0877  0.6869  0.3457
    3LYR    HG1   52   6.422   5.817   0.893 -0.0822  1.3009 -1.0957
    3LYR    HG2   53   6.342   5.665   0.883  1.3710  0.8879  0.0102
    3LYR     CD   54   6.219   5.805   0.981  0.1412  0.5407  0.2006
    3LYR    HD1   55   6.204   5.913   0.986  2.2603  0.8743  0.0935
    3LYR    HD2   56   6.262   5.775   1.077  1.7023  0.3513 -0.5256
    3LYR     CE   57   6.082   5.741   0.956  0.2902 -0.0064 -0.4106
    3LYR    HE1   58   6.089   5.633   0.954  0.4054  0.0063 -2.5046
    3LYR    HE2   59   6.040   5.779   0.863  1.6541  0.1904 -0.9616
    3LYR     NZ   60   5.994   5.779   1.068 -0.3466  0.2383  0.1407
    3LYR    HZ1   61   5.986   5.876   1.093 -0.9885  0.2073  0.0768
    3LYR      C   62   6.124   5.935   0.572 -1.1875 -0.2720  0.2329
    3LYR      O   63   6.067   5.830   0.541  0.1742 -0.5420  0.0416
    4LY0      N   64   6.117   6.050   0.505  0.1923  0.0158 -0.0035
    4LY0      H   65   6.162   6.129   0.549  1.2421 -0.0171 -0.9683
    4LY0     CA   66   6.030   6.075   0.393 -0.2824 -0.3403  0.3564
    4LY0     HA   67   5.940   6.016   0.414  0.0526 -0.9196  0.1877
    4LY0     CB   68   5.978   6.221   0.385  0.6449 -0.0995 -0.3812
    4LY0    HB1   69   5.896   6.231   0.313  0.1100  0.4273  0.2959
    4LY0    HB2   70   6.059   6.289   0.358 -0.2962  2.3851  2.4753
    4LY0     CG   71   5.914   6.276   0.512 -0.7795 -0.6200 -0.8325
    4LY0    HG1   72   5.988   6.285   0.591  0.3026 -0.9064 -1.7920
    4LY0    HG2   73   5.839   6.205   0.546 -1.7445  0.2222 -1.1400
    4LY0     CD   74   5.855   6.422   0.506 -0.7508  0.1243  0.1086
    4LY0    HD1   75   5.927   6.501   0.487 -2.0853  1.1644 -0.7931
    4LY0    HD2   76   5.801   6.446   0.597  0.5324  1.4844  0.5524
    4LY0     CE   77   5.753   6.430   0.388  0.6420 -0.8888  0.3405
    4LY0    HE1   78   5.678   6.352   0.396 -3.1055  2.5225  2.4809
    4LY0    HE2   79   5.805   6.420   0.293 -1.2673 -0.3813 -0.8351
    4LY0     NZ   80   5.681   6.560   0.380 -0.5415 -0.3944  0.3928
    4LY0    HZ1   81   5.619   6.550   0.300  0.9624 -0.7819 -0.7701
    4LY0    HZ2   82   5.633   6.563   0.468 -1.2398  0.8617 -0.0009
    4LY0    HZ3   83   5.756   6.627   0.387  0.1393 -1.2266  1.2700
    4LY0      C   84   6.071   6.016   0.257 -0.5190  0.1435 -0.3256
    4LY0      O   85   5.988   6.016   0.164 -0.3156  0.5878 -0.0611
    5LER      N   86   6.195   5.976   0.247  0.6835  0.6025  0.1687
    5LER      H   87   6.246   5.968   0.334  0.0307  0.2843  0.5348
    5LER     CA   88   6.260   5.929   0.120  0.2191  0.2671  0.5127
    5LER     HA   89   6.233   5.990   0.034  0.7744 -1.6501 -1.0941
    5LER     CB   90   6.411   5.943   0.135 -0.2274  0.5258 -0.2417
    5LER    HB1   91   6.460   5.905   0.045 -0.7231 -2.0389  0.4872
    5LER    HB2   92   6.437   5.864   0.205  0.4971 -0.1916 -1.2862
    5LER     CG   93   6.461   6.077   0.192 -0.2609 -0.4185  0.0515
    5LER     HG   94   6.410   6.104   0.284 -2.2254  0.5955 -1.2596
    5LER    CD1   95   6.606   6.059   0.218 -0.3086 -0.1417  0.0115
    5LER   HD11   96   6.666   6.050   0.127 -2.4096  0.1831 -1.4781
    5LER   HD12   97   6.639   6.153   0.263 -0.9027 -0.1067  0.3868
    5LER   HD13   98   6.632   5.991   0.298  3.0844  0.8708 -0.0537
    5LER    CD2   99   6.431   6.203   0.109  0.4823  0.7184 -0.5120
    5LER   HD21  100   6.325   6.227   0.111 -0.0158 -1.3143  1.6310
    5LER   HD22  101   6.493   6.289   0.135  0.2018  0.7948 -0.0773
    5LER   HD23  102   6.450   6.179   0.004 -1.4678 -2.6306 -0.2406
    5LER      C  103   6.211   5.787   0.077  0.2928  0.2063  0.4034
    5LER      O  104   6.255   5.744  -0.032  0.8539  0.0173 -0.4812
    6LYR      N  105   6.140   5.718   0.165 -0.0289  0.0284 -0.0702
    6LYR      H  106   6.151   5.757   0.257 -0.0389  1.7890 -0.7836
    6LYR     CA  107   6.097   5.579   0.152 -0.5054  0.9310  1.0035
    6LYR     HA  108   6.070   5.560   0.048 -0.9469 -0.8242  1.4020
    6LYR     CB  109   5.967   5.559   0.237 -0.1905 -0.0467 -0.8696
    6LYR    HB1  110   5.983   5.604   0.334  0.4821  1.9539 -1.8489
    6LYR    HB2  111   5.942   5.454   0.250 -0.6984  0.2416  0.6261
    6LYR     CG  112   5.842   5.625   0.182 -0.0385 -0.3358  0.5669
    6LYR    HG1  113   5.810   5.567   0.096  0.6574 -0.5797  0.4673
    6LYR    HG2  114   5.874   5.712   0.124 -2.8680 -0.2488 -1.0808
    6LYR     CD  115   5.721   5.663   0.277 -0.3303  0.1450  0.6448
    6LYR    HD1  116   5.719   5.576   0.342  2.3284  0.1348  0.8400
    6LYR    HD2  117   5.633   5.686   0.217 -0.9169  0.3730  1.5749
    6LYR     CE  118   5.741   5.796   0.360 -0.0274  1.0096  0.1589
    6LYR    HE1  119   5.644   5.846   0.364  0.2418  1.4894  0.8236
    6LYR    HE2  120   5.813   5.859   0.308  0.6974  0.0801  0.0158
    6LYR     NZ  121   5.795   5.768   0.492 -0.1185  0.0004 -0.3979
    6LYR    HZ1  122   5.891   5.741   0.504 -0.7489 -1.4549  1.9594
    6LYR      C  123   6.203   5.468   0.196 -0.8677  0.5116  0.3621
    6LYR      O  124   6.196   5.346   0.161 -0.4374 -0.1085 -0.3347
    7LER      N  125   6.304   5.506   0.275 -0.1309 -0.3740  0.5084
    7LER      H  126   6.318   5.604   0.295 -1.0620 -0.3331  1.0006
    7LER     CA  127   6.410   5.428   0.337 -0.3743  0.2965  0.0422
    7LER     HA  128   6.436   5.351   0.264  0.2603 -1.2072  1.7588
    7LER     CB  129   6.530   5.518   0.375 -0.5954  0.3174 -0.1445
    7LER    HB1  130   6.615   5.460   0.411  2.0265  2.6463 -2.1340
    7LER    HB2  131   6.501   5.592   0.450 -0.2141 -0.4843  0.8064
    7LER     CG  132   6.581   5.611   0.264 -0.1791 -0.2079  0.4634
    7LER     HG  133   6.498   5.659   0.213  0.3285  0.5936  0.3736
    7LER    CD1  134   6.679   5.714   0.306 -0.5189 -0.3718 -0.4438
    7LER   HD11  135   6.765   5.661   0.347  0.8308 -0.7227 -3.5040
    7LER   HD12  136   6.706   5.781   0.224  0.5132  0.5718  0.6305
    7LER   HD13  137   6.641   5.773   0.390 -0.5834 -0.4423 -0.4221
    7LER    CD2  138   6.656   5.527   0.165 -0.1275  0.7292  0.0294
    7LER   HD21  139   6.673   5.592   0.079 -2.6780  0.3417 -0.8845
    7LER   HD22  140   6.749   5.489   0.206 -0.0913  0.8007  0.0151
    7LER   HD23  141   6.592   5.449   0.124 -0.3253 -0.0462  1.7208
    7LER      C  142   6.353   5.355   0.460  0.0862 -0.3515  0.2704
    7LER      O  143   6.240   5.384   0.500  0.6964  0.1561  0.0653
    8LER      N  144   6.436   5.273   0.521  0.4000 -0.2580  0.0167
    8LER      H  145   6.521   5.261   0.469  0.6558  0.4205  0.2742
    8LER     CA  146   6.420   5.199   0.650 -0.6609 -0.0541  0.0365
    8LER     HA  147   6.511   5.139   0.657 -0.3365  0.2581 -1.2180
    8LER     CB  148   6.422   5.316   0.752  0.2002 -0.2486  0.2371
    8LER    HB1  149   6.330   5.374   0.749 -0.9966 -2.0614  0.6061
    8LER    HB2  150   6.508   5.379   0.730 -0.6375  0.6259 -0.6460
    8LER     CG  151   6.431   5.265   0.899  0.0184 -0.5478  0.1729
    8LER     HG  152   6.360   5.186   0.922 -1.3425  0.5655 -0.1176
    8LER    CD1  153   6.568   5.209   0.931  0.4931 -0.3202  0.5176
    8LER   HD11  154   6.641   5.274   0.883  0.2838 -1.8460 -2.0836
    8LER   HD12  155   6.586   5.198   1.038 -0.0936  0.3287  0.6913
    8LER   HD13  156   6.576   5.108   0.891 -1.9715  0.4603 -2.3997
    8LER    CD2  157   6.393   5.377   0.999 -0.4454  0.7117 -0.0183
    8LER   HD21  158   6.403   5.333   1.099 -0.0932 -0.0344 -0.3741
    8LER   HD22  159   6.452   5.467   0.982  0.4021  0.2228  0.2521
    8LER   HD23  160   6.291   5.408   0.977 -1.0883 -0.9711  0.4192
    8LER      C  161   6.313   5.099   0.670 -0.3336 -0.0767 -0.3469
    8LER      O  162   6.333   5.004   0.747 -0.1230  0.1998 -0.3302
    9LYR      N  163   6.199   5.114   0.604 -0.3301  0.1062  0.8065
    9LYR      H  164   6.180   5.199   0.551 -2.5595  0.2990  1.8095
    9LYR     CA  165   6.088   5.020   0.628 -0.2821 -0.2219  0.2425
    9LYR     HA  166   6.121   4.916   0.629 -0.0441 -0.1438  1.2103
    9LYR     CB  167   5.987   5.038   0.505 -0.3032 -0.1433 -0.9293
    9LYR    HB1  168   5.931   5.128   0.525 -0.4297 -0.4255  0.0146
    9LYR    HB2  169   5.920   4.953   0.513  0.7388 -1.1224 -2.0441
    9LYR     CG  170   6.040   5.048   0.360 -0.1543  0.1122  0.4453
    9LYR    HG1  171   6.113   5.128   0.350 -1.4634  1.1413 -1.4286
    9LYR    HG2  172   5.957   5.051   0.289  0.2646 -0.0433 -0.0553
    9LYR     CD  173   6.116   4.922   0.301 -0.3083  0.7309  0.7354
    9LYR    HD1  174   6.053   4.835   0.320  0.5951 -0.4449 -1.2769
    9LYR    HD2  175   6.216   4.905   0.342  0.1379 -0.0095 -0.6000
    9LYR     CE  176   6.127   4.937   0.144  0.2583 -1.1310 -1.2099
    9LYR    HE1  177   6.027   4.971   0.117  0.4944 -1.5774 -2.7086
    9LYR    HE2  178   6.153   4.845   0.092  4.0572 -1.2631  0.6063
    9LYR     NZ  179   6.231   5.033   0.119  0.0214  0.0180 -0.1974
    9LYR    HZ1  180   6.199   5.129   0.125 -4.4286 -1.3157  0.7002
    9LYR      C  181   6.019   5.033   0.766 -0.0272  0.5225 -0.3495
    9LYR      O  182   6.048   5.111   0.851 -0.1704 -0.5944  0.0084
   10LER      N  183   5.921   4.939   0.778 -1.0774  0.1156  0.0906
   10LER      H  184   5.920   4.871   0.703 -1.3687  0.3506 -0.1223
   10LER     CA  185   5.850   4.900   0.903  0.3900  0.3627 -0.1373
   10LER     HA  186   5.854   4.987   0.968  0.8360  0.1830  0.0825
   10LER     CB  187   5.694   4.882   0.870  0.0086  0.3599  0.6140
   10LER    HB1  188   5.652   4.847   0.964 -2.2963  1.8429  0.2095
   10LER    HB2  189   5.696   4.815   0.784  0.0263  1.5758 -0.3722
   10LER     CG  190   5.615   5.007   0.824 -0.8064 -0.3352  0.1294
   10LER     HG  191   5.664   5.059   0.742  0.8471 -0.0022  1.2767
   10LER    CD1  192   5.484   4.960   0.752 -0.3385 -0.0332  0.3582
   10LER   HD11  193   5.495   4.855   0.724  5.2598  0.6794 -1.2558
   10LER   HD12  194   5.400   4.964   0.822 -0.2735  1.6530  0.3693
   10LER   HD13  195   5.463   5.018   0.662  0.0391 -0.6322 -0.1304
   10LER    CD2  196   5.569   5.114   0.921 -0.4712 -0.4293  0.8975
   10LER   HD21  197   5.529   5.067   1.011 -0.7077  0.7868  1.4547
   10LER   HD22  198   5.660   5.164   0.954  0.5883  0.1319 -2.4980
   10LER   HD23  199   5.511   5.194   0.874  3.1807  1.7589 -0.3020
   10LER      C  200   5.901   4.777   0.976 -0.3897  0.7217 -0.3148
   10LER      O  201   5.942   4.675   0.912  0.4644  0.3135  0.2514
   11LER      N  202   5.902   4.787   1.111 -0.4363 -0.3161  1.0173
   11LER      H  203   5.871   4.876   1.149  1.8697  0.7005  0.7343
   11LER     CA  204   5.936   4.676   1.199 -0.5378  0.1471  0.8567
   11LER     HA  205   6.000   4.598   1.156 -0.0228  1.2681 -0.5132
   11LER     CB  206   6.018   4.729   1.315  0.3059 -0.1090 -0.4843
   11LER    HB1  207   5.967   4.820   1.346  0.3737 -0.3297  0.3048
   11LER    HB2  208   6.105   4.765   1.260 -0.7414  2.1387 -0.7682
   11LER     CG  209   6.057   4.632   1.427  0.5576 -0.3152 -0.1913
   11LER     HG  210   5.968   4.593   1.478 -2.1578  2.1311 -2.6840
   11LER    CD1  211   6.136   4.516   1.366  0.1490  0.2690 -0.0343
   11LER   HD11  212   6.176   4.454   1.446  2.7906 -0.0175 -1.4863
   11LER   HD12  213   6.064   4.455   1.311  0.4855 -0.2014  0.0425
   11LER   HD13  214   6.224   4.539   1.306  0.1607 -1.4166 -0.7210
   11LER    CD2  215   6.142   4.693   1.528 -0.9324 -0.3073  0.1715
   11LER   HD21  216   6.155   4.632   1.617 -1.5851  1.7893  1.7818
   11LER   HD22  217   6.244   4.707   1.492 -0.0165 -1.9441  1.9710
   11LER   HD23  218   6.102   4.787   1.565  0.6421  0.1791  0.7314
   11LER      C  219   5.806   4.615   1.250  0.3782 -0.2137  0.0836
   11LER      O  220   5.735   4.676   1.333 -0.1880 -0.0132 -0.4167
   12LER      N  221   5.760   4.502   1.194 -0.4986  0.3490 -0.1165
   12LER      H  222   5.814   4.455   1.123  0.1964 -0.8211  1.1532
   12LER     CA  223   5.637   4.440   1.241 -0.2454  0.3250 -0.1095
   12LER     HA  224   5.565   4.517   1.269  0.8596  0.6281  2.1514
   12LER     CB  225   5.587   4.348   1.121  0.2627  0.3381 -0.3765
   12LER    HB1  226   5.485   4.315   1.143 -0.0462  0.2773 -1.8140
   12LER    HB2  227   5.649   4.260   1.104 -0.7832 -0.0634 -2.4296
   12LER     CG  228   5.573   4.411   0.982 -0.7508 -1.1817  0.2170
   12LER     HG  229   5.668   4.426   0.931 -1.0493  0.1216  0.0221
   12LER    CD1  230   5.491   4.321   0.893 -0.6018 -0.3916  0.0281
   12LER   HD11  231   5.541   4.224   0.895 -0.0571 -0.1279 -0.4672
   12LER   HD12  232   5.391   4.303   0.932  0.5608  1.4422  4.4812
   12LER   HD13  233   5.493   4.370   0.796 -2.0321  0.6097  0.4681
   12LER    CD2  234   5.505   4.550   0.995  0.4460 -0.3840  0.0296
   12LER   HD21  235   5.549   4.615   1.071  0.6828 -0.0390 -0.3978
   12LER   HD22  236   5.513   4.601   0.899 -0.5407 -2.3972 -1.1985
   12LER   HD23  237   5.399   4.535   1.016  0.4395  0.5069  0.6984
   12LER      C  238   5.647   4.356   1.370 -0.3319 -0.0642 -0.2854
   12LER      O  239   5.555   4.281   1.404 -0.3992  0.3234 -0.3170
   13LER      N  240   5.762   4.368   1.441  0.1356  0.2877 -0.3004
   13LER      H  241   5.833   4.439   1.426  0.6453 -0.0238  0.5385
   13LER     CA  242   5.769   4.317   1.575  0.3240 -0.3526  0.1004
   13LER     HA  243   5.742   4.212   1.578 -3.2738  0.3988 -0.8507
   13LER     CB  244   5.918   4.330   1.617 -0.0505 -0.2044 -0.3305
   13LER    HB1  245   5.924   4.434   1.649 -2.1521  0.3044 -1.3929
   13LER    HB2  246   5.983   4.308   1.532 -0.7775  1.5435 -1.4041
   13LER     CG  247   5.952   4.239   1.736 -0.3712  0.1484 -0.3104
   13LER     HG  248   5.877   4.254   1.813 -2.3659 -2.1411 -1.6557
   13LER    CD1  249   5.936   4.092   1.714  0.4051 -0.7592  0.0367
   13LER   HD11  250   5.834   4.064   1.686  0.7082 -1.5373 -0.3073
   13LER   HD12  251   6.005   4.067   1.633  0.4707  0.2314 -0.2243
   13LER   HD13  252   5.959   4.053   1.813 -2.0568 -2.0684  0.1825
   13LER    CD2  253   6.087   4.282   1.778  0.1655 -0.5073 -0.1934
   13LER   HD21  254   6.163   4.278   1.699 -0.1655 -1.5980 -0.4809
   13LER   HD22  255   6.082   4.380   1.824  0.8465  0.4646 -2.0642
   13LER   HD23  256   6.122   4.211   1.852 -1.3081 -2.1386 -0.9914
   13LER      C  257   5.685   4.387   1.682 -0.4804  0.2651  0.2858
   13LER      O  258   5.661   4.509   1.682 -0.2425 -0.2157  0.4038
   14NH2      N  259   5.625   4.314   1.775  1.0128 -0.2247  0.1187
   14NH2     H1  260   5.625   4.213   1.777 -0.5169 -0.2602  2.1250
   14NH2     H2  261   5.570   4.369   1.840 -1.0819  1.5230 -2.8799
   15LY0      N  262   5.397   5.661   1.159  0.2215 -0.0626  0.3283
   15LY0     H1  263   5.370   5.751   1.197 -1.4694  0.6587 -2.2973
   15LY0     H2  264   5.410   5.680   1.060 -0.0668  3.4626  0.8433
   15LY0     H3  265   5.323   5.596   1.180 -3.0818  2.5056 -2.3011
   15LY0     CA  266   5.518   5.601   1.214  0.8952 -0.8157 -0.8605
   15LY0     HA  267   5.499   5.596   1.321  2.3727 -0.1890 -0.5381
   15LY0     CB  268   5.557   5.458   1.164 -1.1046 -0.4975 -0.5786
   15LY0    HB1  269   5.657   5.445   1.206 -1.1196  2.6896  0.6992
   15LY0    HB2  270   5.572   5.454   1.056 -1.5018  0.9533 -0.7097
   15LY0     CG  271   5.456   5.351   1.206  0.2017  0.3874 -0.3715
   15LY0    HG1  272   5.488   5.256   1.162  3.7614  1.2453  0.0560
   15LY0    HG2  273   5.361   5.378   1.161  0.6283 -0.9009 -2.1483
   15LY0     CD  274   5.441   5.333   1.363 -0.1060  0.1654  0.1409
   15LY0    HD1  275   5.414   5.428   1.409 -4.5899 -1.0179  0.4335
   15LY0    HD2  276   5.537   5.299   1.401  1.3990  0.5432 -2.9951
   15LY0     CE  277   5.317   5.230   1.377 -0.0576  0.4568  0.2741
   15LY0    HE1  278   5.338   5.147   1.310 -0.9873  0.8814 -0.5623
   15LY0    HE2  279   5.217   5.271   1.361  0.8595  2.3230 -1.1399
   15LY0     NZ  280   5.318   5.171   1.512  0.1352  0.2113 -0.5850
   15LY0    HZ1  281   5.302   5.240   1.584  1.7374 -0.1725  0.1878
   15LY0    HZ2  282   5.251   5.095   1.511 -0.4101  0.4258  3.2536
   15LY0    HZ3  283   5.410   5.129   1.523  0.4555  1.3815  1.7565
   15LY0      C  284   5.639   5.698   1.198 -0.0543 -0.0545 -0.0231
   15LY0      O  285   5.646   5.764   1.094  0.2821 -0.1963  0.1566
   16LER      N  286   5.728   5.702   1.295  0.0137  0.5652  0.0897
   16LER      H  287   5.714   5.641   1.374 -0.6388 -1.8847 -1.8003
   16LER     CA  288   5.856   5.766   1.266  0.2117  0.3889 -0.9042
   16LER     HA  289   5.842   5.870   1.236 -0.3809  0.5222 -0.2094
   16LER     CB  290   5.924   5.765   1.403  0.0500  0.5388  0.0085
   16LER    HB1  291   5.942   5.664   1.439 -1.3486  0.6378  1.0787
   16LER    HB2  292   5.869   5.826   1.476 -1.4574 -0.3796 -0.3195
   16LER     CG  293   6.069   5.820   1.415 -1.2273  0.6844 -0.8473
   16LER     HG  294   6.131   5.771   1.340  3.2593  0.4317  2.6102
   16LER    CD1  295   6.072   5.973   1.390  0.1046 -0.7257  0.3088
   16LER   HD11  296   6.044   5.999   1.288  1.2875  1.1795  0.4059
   16LER   HD12  297   6.020   6.030   1.467  4.2468 -2.2349  4.7432
   16LER   HD13  298   6.180   5.986   1.401  0.2699 -2.7923  1.7162
   16LER    CD2  299   6.133   5.765   1.551  0.6189 -0.4571 -0.0323
   16LER   HD21  300   6.125   5.657   1.555  0.9319 -0.6314 -2.3551
   16LER   HD22  301   6.239   5.792   1.542  0.0903  1.6090 -0.6550
   16LER   HD23  302   6.088   5.812   1.639  3.6128  1.5575  0.5914
   16LER      C  303   5.940   5.690   1.153 -1.2328 -0.6194 -0.1020
   16LER      O  304   5.939   5.567   1.137  0.2953 -0.7338 -0.1536
   17LY0      N  305   6.451   6.470   1.482  0.0062  0.0466  0.0022
   17LY0     H1  306   6.370   6.518   1.447 -0.1048 -0.3525 -0.3031
   17LY0     H2  307   6.409   6.389   1.525 -1.3418  0.7154 -0.0020
   17LY0     H3  308   6.497   6.535   1.544  1.4261  0.6718 -1.6342
   17LY0     CA  309   6.539   6.419   1.374  0.6179 -0.6063  0.3713
   17LY0     HA  310   6.572   6.505   1.315 -0.8218 -0.4905 -0.3156
   17LY0     CB  311   6.670   6.358   1.425  0.0443  1.0284 -0.5016
   17LY0    HB1  312   6.743   6.432   1.457 -0.6764  1.9552 -0.9300
   17LY0    HB2  313   6.722   6.312   1.341 -2.1278 -1.9293 -0.3697
   17LY0     CG  314   6.637   6.238   1.526 -0.4724  0.0153  0.1785
   17LY0    HG1  315   6.562   6.168   1.488  0.0571 -0.1774 -0.5385
   17LY0    HG2  316   6.609   6.286   1.620  3.6135  2.8203  0.2330
   17LY0     CD  317   6.765   6.160   1.564  0.4889 -0.3600  0.1842
   17LY0    HD1  318   6.816   6.139   1.470  0.7883  0.7728  0.0751
   17LY0    HD2  319   6.740   6.071   1.620  0.4753 -1.3310 -1.3192
   17LY0     CE  320   6.857   6.246   1.652  0.1932 -0.2628 -0.0984
   17LY0    HE1  321   6.793   6.297   1.725 -0.2634  0.1671 -0.7943
   17LY0    HE2  322   6.900   6.325   1.591  0.9239 -1.9192 -1.8517
   17LY0     NZ  323   6.962   6.157   1.716  0.0560  0.2417 -0.4675
   17LY0    HZ1  324   7.024   6.105   1.655 -0.1328 -0.6377  0.0691
   17LY0    HZ2  325   7.014   6.221   1.775 -2.7762  2.6081 -0.3081
   17LY0    HZ3  326   6.930   6.094   1.787  2.4800 -0.0949  0.4326
   17LY0      C  327   6.450   6.336   1.282 -0.1739  0.4938 -0.2463
   17LY0      O  328   6.341   6.298   1.326  0.4036  0.5751  0.1050
   18LER      N  329   6.506   6.289   1.168 -0.1320  0.1756 -0.1420
   18LER      H  330   6.587   6.337   1.132  0.2892  0.4228  1.0585
   18LER     CA  331   6.432   6.197   1.078  0.1714  0.0122  0.6427
   18LER     HA  332   6.500   6.182   0.994 -0.7677  1.1454 -0.3662
   18LER     CB  333   6.428   6.056   1.145 -0.4666 -0.1561 -0.5669
   18LER    HB1  334   6.402   5.984   1.068  2.4897  0.3856 -2.2277
   18LER    HB2  335   6.342   6.050   1.212  0.6167 -1.8947  0.7693
   18LER     CG  336   6.554   5.992   1.210 -0.1187 -0.1405 -0.4389
   18LER     HG  337   6.595   6.055   1.290  0.8505  2.0815 -2.5277
   18LER    CD1  338   6.520   5.846   1.246  0.4558  0.2269 -0.0465
   18LER   HD11  339   6.452   5.844   1.331 -1.0470  1.6178 -1.1328
   18LER   HD12  340   6.480   5.803   1.154  3.0295 -2.1216 -0.1716
   18LER   HD13  341   6.612   5.795   1.274  1.2242  0.7675 -1.4972
   18LER    CD2  342   6.660   5.980   1.107 -0.5614  0.2640 -0.0572
   18LER   HD21  343   6.624   5.917   1.025  1.5092  0.2192 -1.0113
   18LER   HD22  344   6.685   6.078   1.067  0.0850 -0.2403 -0.9227
   18LER   HD23  345   6.747   5.926   1.145 -0.7050 -0.5550 -0.8322
   18LER      C  346   6.293   6.232   1.014  0.4736  0.2497 -0.3805
   18LER      O  347   6.274   6.226   0.894  0.1980 -0.0264 -0.1325
   19LYR      N  348   6.192   6.259   1.093  0.7707 -0.3850  0.2044
   19LYR      H  349   6.209   6.255   1.193  4.2860  0.9602 -0.2068
   19LYR     CA  350   6.050   6.289   1.052 -0.6088  0.5201  0.0025
   19LYR     HA  351   6.059   6.351   0.963 -0.9251 -0.4358 -0.7090
   19LYR     CB  352   5.981   6.373   1.168 -0.3386 -0.1003  0.6733
   19LYR    HB1  353   5.992   6.316   1.261  0.8068 -1.0113 -0.0057
   19LYR    HB2  354   5.875   6.376   1.144 -0.9569 -3.6419  2.2997
   19LYR     CG  355   6.042   6.511   1.175 -0.2214 -0.6871  0.1624
   19LYR    HG1  356   6.004   6.575   1.096  3.0660 -0.3151 -1.2812
   19LYR    HG2  357   6.150   6.504   1.164 -0.1739 -1.2324  0.9046
   19LYR     CD  358   6.001   6.573   1.313  0.0972  0.5468 -0.2131
   19LYR    HD1  359   6.000   6.499   1.393  1.9918  1.4981  0.7664
   19LYR    HD2  360   5.900   6.611   1.303  0.5025  1.6130 -0.4757
   19LYR     CE  361   6.087   6.688   1.357 -0.2677  0.6349  0.5522
   19LYR    HE1  362   6.063   6.774   1.295  0.0770  1.9207  2.1232
   19LYR    HE2  363   6.190   6.653   1.346 -0.9741 -1.1722 -0.8501
   19LYR     NZ  364   6.069   6.723   1.501 -0.0887 -0.3668  0.4089
   19LYR    HZ1  365   5.978   6.759   1.526  0.8849  1.0665  2.1040
   19LYR      C  366   5.958   6.170   1.026  0.7032  0.7829 -0.0046
   19LYR      O  367   5.983   6.063   1.075  0.2429  0.2969  0.2242
   20LY0      N  368   5.841   6.184   0.964  0.5092 -0.2433  0.1514
   20LY0      H  369   5.829   6.279   0.932 -1.0441  0.3525  2.2633
   20LY0     CA  370   5.744   6.077   0.941  0.3786  0.0678  0.0096
   20LY0     HA  371   5.734   6.011   1.027 -0.3695  0.3909  0.1726
   20LY0     CB  372   5.601   6.139   0.912 -0.7388 -0.3249 -0.0422
   20LY0    HB1  373   5.543   6.057   0.869  0.2436 -0.9967 -0.1201
   20LY0    HB2  374   5.614   6.211   0.832  1.9447  0.9101  1.3753
   20LY0     CG  375   5.533   6.198   1.035  0.1955  0.7185 -0.1225
   20LY0    HG1  376   5.442   6.244   0.997 -0.0170  1.0247  0.7528
   20LY0    HG2  377   5.604   6.266   1.082  1.0218 -1.4255  1.9443
   20LY0     CD  378   5.495   6.096   1.143 -0.7989  0.2868 -0.2888
   20LY0    HD1  379   5.586   6.052   1.184  0.4749  0.4225 -2.8189
   20LY0    HD2  380   5.442   6.008   1.107  0.2931  0.0690 -1.4351
   20LY0     CE  381   5.415   6.162   1.252 -0.6376  0.2925 -0.4159
   20LY0    HE1  382   5.316   6.196   1.222 -1.6897  0.2780  2.7113
   20LY0    HE2  383   5.472   6.239   1.303  0.5570 -2.3273  2.5115
   20LY0     NZ  384   5.384   6.072   1.362 -0.1569 -0.0093  0.0237
   20LY0    HZ1  385   5.464   6.010   1.372  2.6430  3.1905 -0.6863
   20LY0    HZ2  386   5.377   6.126   1.447  0.2833 -1.1698  0.8281
   20LY0    HZ3  387   5.299   6.020   1.346 -0.0626 -0.4618  0.9515
   20LY0      C  388   5.788   5.984   0.828 -0.0034  0.4763  0.1876
   20LY0      O  389   5.872   6.016   0.737 -0.0780 -0.4907 -0.1272
   21LER      N  390   5.751   5.854   0.840 -0.1702 -0.1710  1.2317
   21LER      H  391   5.673   5.834   0.902 -0.4144  0.2644  1.0646
   21LER     CA  392   5.791   5.758   0.737  0.9702  0.6270 -0.3634
   21LER     HA  393   5.899   5.764   0.717  1.4486 -1.7410  1.1389
   21LER     CB  394   5.753   5.622   0.799  0.1398  0.7451  0.3484
   21LER    HB1  395   5.644   5.614   0.801  0.2279 -0.5944  2.1466
   21LER    HB2  396   5.789   5.601   0.899 -1.2538  0.9680  0.9085
   21LER     CG  397   5.796   5.496   0.719 -0.3913  0.1409 -0.4862
   21LER     HG  398   5.743   5.498   0.624 -0.2797  1.0793 -0.5354
   21LER    CD1  399   5.942   5.501   0.688 -0.1818 -0.2230 -0.0773
   21LER   HD11  400   5.965   5.598   0.645 -0.6936 -0.3407 -0.6260
   21LER   HD12  401   5.987   5.499   0.788  0.0100 -1.0257 -0.1804
   21LER   HD13  402   5.965   5.414   0.627 -1.4863 -0.9079  0.3740
   21LER    CD2  403   5.775   5.364   0.783  0.4071  0.5051  0.3365
   21LER   HD21  404   5.827   5.369   0.879  0.4283 -0.8181  0.4031
   21LER   HD22  405   5.668   5.358   0.804  0.3055  1.9436  0.3368
   21LER   HD23  406   5.811   5.283   0.720  3.0464  0.4081  1.8216
   21LER      C  407   5.719   5.786   0.603 -0.6461  1.2230  0.1322
   21LER      O  408   5.605   5.822   0.601 -0.2440  0.3249  0.6091
   22LY0      N  409   6.236   6.288   1.942 -0.1346  0.7218  0.0232
   22LY0     H1  410   6.146   6.280   1.987  0.1798  1.0177  0.7235
   22LY0     H2  411   6.309   6.246   1.997  0.0498  0.7706 -0.1809
   22LY0     H3  412   6.227   6.239   1.854 -0.9758 -1.0635  1.0469
   22LY0     CA  413   6.264   6.435   1.928  0.0818 -0.1690  0.3192
   22LY0     HA  414   6.247   6.476   2.028 -1.1240 -0.7931  0.3999
   22LY0     CB  415   6.412   6.465   1.893  0.2084 -0.6622  0.4498
   22LY0    HB1  416   6.420   6.573   1.879  4.5812 -0.7421  1.1450
   22LY0    HB2  417   6.432   6.410   1.801 -0.7322  0.7768 -0.6779
   22LY0     CG  418   6.511   6.406   1.993  0.3907  0.1978 -0.1876
   22LY0    HG1  419   6.482   6.303   2.014 -3.0485  1.5347  2.7537
   22LY0    HG2  420   6.507   6.464   2.086 -2.4190 -0.2730  0.0748
   22LY0     CD  421   6.647   6.430   1.939  0.0035 -0.2053  0.1384
   22LY0    HD1  422   6.661   6.538   1.937 -0.1648 -0.1517  1.1170
   22LY0    HD2  423   6.654   6.387   1.839 -0.0666  2.8140 -1.2798
   22LY0     CE  424   6.755   6.353   2.021  0.4529  0.2593 -0.6322
   22LY0    HE1  425   6.847   6.336   1.966  0.2810 -2.2058 -0.2927
   22LY0    HE2  426   6.727   6.250   2.046  0.7415  0.1164 -0.8987
   22LY0     NZ  427   6.780   6.424   2.147 -0.2728  0.2229 -0.6923
   22LY0    HZ1  428   6.846   6.367   2.196 -1.4522 -2.0233 -1.5700
   22LY0    HZ2  429   6.810   6.517   2.121  0.0680  0.0035 -1.1091
   22LY0    HZ3  430   6.702   6.450   2.205  0.4618 -0.2163  0.5177
   22LY0      C  431   6.163   6.491   1.830  0.4103  0.4138  0.0309
   22LY0      O  432   6.101   6.415   1.750 -1.2519 -0.0776  0.1119
   23LER      N  433   6.162   6.626   1.841  0.4680  0.3598  0.1213
   23LER      H  434   6.200   6.674   1.922  0.8300 -0.7069  0.6068
   23LER     CA  435   6.089   6.705   1.745  0.0739  0.6088  0.3352
   23LER     HA  436   5.987   6.667   1.739 -0.1897  1.0936  1.4478
   23LER     CB  437   6.084   6.844   1.803 -0.4154  0.1322  0.0877
   23LER    HB1  438   6.043   6.905   1.723  0.2120 -0.5504 -0.7765
   23LER    HB2  439   6.186   6.879   1.823  0.3919 -1.4915 -0.9658
   23LER     CG  440   6.007   6.865   1.929  0.1820 -0.2180 -0.6871
   23LER     HG  441   6.039   6.803   2.013 -1.7699 -0.7008 -0.2557
   23LER    CD1  442   6.013   7.011   1.958  0.3281 -0.1048 -0.5527
   23LER   HD11  443   5.965   7.072   1.881  1.5294 -0.2489 -1.4513
   23LER   HD12  444   5.956   7.033   2.048  2.7400  3.8762  0.2351
   23LER   HD13  445   6.114   7.046   1.979 -0.0840 -0.4056  2.2896
   23LER    CD2  446   5.851   6.844   1.922  0.8577  0.3831 -0.5591
   23LER   HD21  447   5.816   6.855   2.024  0.4177  0.2657 -0.6968
   23LER   HD22  448   5.807   6.916   1.852  0.7541  0.3875 -0.4893
   23LER   HD23  449   5.850   6.736   1.908  0.6364  0.3383 -0.2135
   23LER      C  450   6.154   6.703   1.605  0.2518  0.0869 -0.2265
   23LER      O  451   6.270   6.656   1.586  0.0167 -0.0667  0.2335
   24LY0      N  452   6.970   4.068   0.516  0.7721 -0.1477  0.6633
   24LY0     H1  453   6.937   4.156   0.479  1.6426 -0.5594 -1.1942
   24LY0     H2  454   6.977   4.003   0.439  0.2816 -0.2313  0.6843
   24LY0     H3  455   6.904   4.026   0.580 -2.0169 -0.2880 -2.0578
   24LY0     CA  456   7.100   4.091   0.577 -0.7598 -0.0352  0.1262
   24LY0     HA  457   7.134   3.996   0.618  0.5162 -0.3223 -1.4550
   24LY0     CB  458   7.203   4.132   0.470  0.0138  0.2389  0.2503
   24LY0    HB1  459   7.170   4.217   0.411  0.3614 -0.2294 -0.6271
   24LY0    HB2  460   7.197   4.056   0.393  0.4946  2.0581 -1.6626
   24LY0     CG  461   7.352   4.148   0.509  0.3087  0.1507  0.0282
   24LY0    HG1  462   7.392   4.056   0.552  1.3368  0.7669  0.4412
   24LY0    HG2  463   7.364   4.230   0.580 -1.8242  0.3338  0.2372
   24LY0     CD  464   7.450   4.172   0.397 -0.0663 -0.2153  0.1809
   24LY0    HD1  465   7.411   4.248   0.330 -1.2239 -1.1923 -0.2984
   24LY0    HD2  466   7.466   4.075   0.349  3.5777  0.6824 -0.6921
   24LY0     CE  467   7.587   4.219   0.453  0.8380  0.4503 -0.1443
   24LY0    HE1  468   7.621   4.136   0.516 -0.9338  1.2900  2.0541
   24LY0    HE2  469   7.579   4.310   0.512  0.5125  0.2278  0.1629
   24LY0     NZ  470   7.688   4.240   0.343  0.0862  0.3451 -0.1443
   24LY0    HZ1  471   7.680   4.331   0.299 -2.7209  0.6423  0.8109
   24LY0    HZ2  472   7.781   4.231   0.381  0.1144  1.2621  0.0194
   24LY0    HZ3  473   7.681   4.160   0.281  0.7106  0.4073 -0.3006
   24LY0      C  474   7.085   4.187   0.691 -0.5930  0.1902  1.1297
   24LY0      O  475   7.017   4.291   0.680 -0.3401 -0.8290  0.3225
   25LER      N  476   7.136   4.140   0.804  0.1534  0.7759 -0.1205
   25LER      H  477   7.179   4.048   0.800 -1.2215 -0.0064  1.6432
   25LER     CA  478   7.132   4.202   0.933 -0.0531 -0.3074  0.2394
   25LER     HA  479   7.039   4.258   0.944 -0.0340 -0.4953  1.4898
   25LER     CB  480   7.152   4.103   1.047  0.7182  0.2638 -0.7013
   25LER    HB1  481   7.132   4.163   1.135 -0.1758  2.9981 -2.6202
   25LER    HB2  482   7.254   4.064   1.051  0.4023 -0.5435 -0.2025
   25LER     CG  483   7.062   3.983   1.055  0.1975 -0.4033  0.3620
   25LER     HG  484   7.054   3.938   0.956 -0.2541  0.0245  0.1982
   25LER    CD1  485   7.118   3.884   1.159 -0.6710  0.7351  0.2341
   25LER   HD11  486   7.048   3.801   1.171  1.3274 -0.9854  0.7420
   25LER   HD12  487   7.216   3.844   1.131 -1.0261 -0.6531  0.8805
   25LER   HD13  488   7.131   3.933   1.255  0.6487 -1.1545  1.0956
   25LER    CD2  489   6.924   4.026   1.098 -0.2308  0.7292 -0.1039
   25LER   HD21  490   6.866   3.935   1.119  0.5434  0.2215 -0.1441
   25LER   HD22  491   6.942   4.090   1.184  0.0404  2.1673 -1.1948
   25LER   HD23  492   6.874   4.086   1.022 -0.0855  1.5955  0.4713
   25LER      C  493   7.236   4.313   0.947  0.2579  0.0308 -0.2176
   25LER      O  494   7.344   4.300   0.889 -1.1407 -0.0876  0.3461
   26LYR      N  495   7.201   4.419   1.020  0.1791  0.3710 -0.6699
   26LYR      H  496   7.103   4.414   1.044 -0.0827  3.2405 -0.8102
   26LYR     CA  497   7.271   4.547   1.045  0.5590  0.1378 -0.6406
   26LYR     HA  498   7.373   4.532   1.082  0.3283 -1.6119 -0.6394
   26LYR     CB  499   7.200   4.627   1.154 -0.4483  0.5252  0.0576
   26LYR    HB1  500   7.224   4.590   1.254 -0.7774  0.2999  0.0545
   26LYR    HB2  501   7.092   4.622   1.139 -0.1883  0.7802 -2.1713
   26LYR     CG  502   7.227   4.776   1.167  0.6840 -0.4457 -0.4948
   26LYR    HG1  503   7.199   4.830   1.076  0.0334  0.4232  0.2029
   26LYR    HG2  504   7.331   4.799   1.192  0.8015 -0.4335 -0.9821
   26LYR     CD  505   7.150   4.831   1.292  0.2416  0.4201  0.5614
   26LYR    HD1  506   7.195   4.783   1.378  1.7753 -1.7454 -1.3238
   26LYR    HD2  507   7.043   4.808   1.286  0.3521  0.1849 -4.0462
   26LYR     CE  508   7.172   4.980   1.292  0.9248 -0.4705 -0.3272
   26LYR    HE1  509   7.127   5.038   1.212 -0.6077  0.4908  1.1861
   26LYR    HE2  510   7.280   4.994   1.289  0.8644 -0.1488 -2.1667
   26LYR     NZ  511   7.110   5.030   1.410 -0.3391  0.2561  0.3818
   26LYR    HZ1  512   7.023   4.992   1.444 -0.6293  1.4665  1.0747
   26LYR      C  513   7.295   4.634   0.923 -0.2105 -0.9291  0.0156
   26LYR      O  514   7.396   4.703   0.907 -0.4406 -0.6362  0.0345
   27LY0      N  515   7.200   4.632   0.826 -0.0009 -0.5449 -0.0792
   27LY0      H  516   7.134   4.556   0.837  0.4809 -0.9578  0.0026
   27LY0     CA  517   7.189   4.712   0.704  0.2481 -0.7597 -0.2123
   27LY0     HA  518   7.293   4.735   0.681  0.0326  1.2309  0.5577
   27LY0     CB  519   7.125   4.627   0.591  0.4696 -0.2537 -0.6657
   27LY0    HB1  520   7.092   4.691   0.509  3.1481 -0.0226 -1.6679
   27LY0    HB2  521   7.044   4.564   0.629  1.9526 -1.9391 -0.1458
   27LY0     CG  522   7.217   4.521   0.527  0.1178 -0.3053 -0.7682
   27LY0    HG1  523   7.172   4.455   0.453  0.9798 -0.9985 -0.6932
   27LY0    HG2  524   7.251   4.457   0.608  1.0476  2.5218  1.2543
   27LY0     CD  525   7.342   4.571   0.460  1.0283  0.7071  0.0397
   27LY0    HD1  526   7.402   4.482   0.441 -2.3830 -1.9209  0.4406
   27LY0    HD2  527   7.407   4.643   0.509  2.7568 -0.3133 -0.6440
   27LY0     CE  528   7.294   4.629   0.316 -0.2580 -0.1571 -0.1507
   27LY0    HE1  529   7.224   4.712   0.327  2.7349  2.9165 -2.2632
   27LY0    HE2  530   7.253   4.548   0.256 -0.2503 -2.6914  2.9630
   27LY0     NZ  531   7.400   4.682   0.236 -0.3225  0.0233  0.1893
   27LY0    HZ1  532   7.433   4.769   0.275 -1.3472  1.1374 -1.3417
   27LY0    HZ2  533   7.473   4.613   0.231  0.3145  0.6543  0.6408
   27LY0    HZ3  534   7.377   4.688   0.138  0.8001  2.3869  0.0152
   27LY0      C  535   7.115   4.843   0.723  0.2027  0.1559  0.0541
   27LY0      O  536   7.014   4.848   0.798 -0.2664  0.0370 -0.3284
   28LER      N  537   7.159   4.950   0.648 -0.1353 -0.3406 -0.2625
   28LER      H  538   7.237   4.939   0.585  1.4887  2.3361  1.0497
   28LER     CA  539   7.099   5.084   0.636 -0.1896  0.4480  0.0189
   28LER     HA  540   6.994   5.088   0.665 -0.7851 -2.7485 -1.2956
   28LER     CB  541   7.170   5.177   0.732  0.3408 -0.8480 -0.0477
   28LER    HB1  542   7.136   5.277   0.707 -0.0937 -1.3743 -1.6182
   28LER    HB2  543   7.276   5.179   0.706 -0.0681 -0.5814 -1.8123
   28LER     CG  544   7.157   5.161   0.886  0.2221 -0.3195 -0.5662
   28LER     HG  545   7.186   5.060   0.913 -0.4188 -0.2484  0.4679
   28LER    CD1  546   7.238   5.262   0.968  0.2824  0.3928 -0.5932
   28LER   HD11  547   7.200   5.364   0.965  0.9491  0.6444 -0.5719
   28LER   HD12  548   7.249   5.217   1.067 -2.2116  0.3448 -0.2651
   28LER   HD13  549   7.337   5.273   0.924  0.7071  1.5646  0.5792
   28LER    CD2  550   7.009   5.186   0.926 -0.3679  0.5694  0.2475
   28LER   HD21  551   6.990   5.175   1.033 -0.2933 -2.1361  0.0548
   28LER   HD22  552   6.990   5.287   0.889 -0.8276 -0.5844 -3.0133
   28LER   HD23  553   6.941   5.119   0.872  0.0460  1.3737 -1.3347
   28LER      C  554   7.117   5.143   0.493 -0.0463 -0.1184 -0.3622
   28LER      O  555   7.193   5.093   0.406  0.6526  0.6439  0.0722
   29LYR      N  556   7.034   5.240   0.465  0.3340 -0.7398  0.5353
   29LYR      H  557   6.964   5.270   0.531  1.5900  3.1932  0.3024
   29LYR     CA  558   7.035   5.312   0.339 -0.3574 -0.3148 -0.3064
   29LYR     HA  559   7.139   5.322   0.309 -0.1706  0.0510  0.4396
   29LYR     CB  560   6.993   5.462   0.363  0.6831 -0.5953 -0.2453
   29LYR    HB1  561   6.896   5.456   0.412  1.3391  2.3400  1.6235
   29LYR    HB2  562   6.978   5.517   0.270  1.4608  1.8275  0.9789
   29LYR     CG  563   7.090   5.543   0.446  0.0598 -0.2850  0.0657
   29LYR    HG1  564   7.176   5.551   0.380 -0.6211 -1.4969 -1.0213
   29LYR    HG2  565   7.130   5.494   0.535  1.3091 -1.7790 -1.2518
   29LYR     CD  566   7.031   5.684   0.469 -0.3527  0.0225 -0.4239
   29LYR    HD1  567   6.992   5.733   0.380 -1.1105  0.3481  0.0782
   29LYR    HD2  568   7.119   5.742   0.499 -1.0310  1.5920 -1.3895
   29LYR     CE  569   6.931   5.698   0.577 -0.1369  0.0362 -0.5150
   29LYR    HE1  570   6.839   5.654   0.540  0.1752  0.2737 -1.6019
   29LYR    HE2  571   6.915   5.805   0.586  0.2598  0.0331  0.2993
   29LYR     NZ  572   6.961   5.640   0.712 -0.7349 -0.9117 -0.3597
   29LYR    HZ1  573   6.913   5.555   0.738 -1.2666  0.0689  2.1563
   29LYR      C  574   6.950   5.241   0.228  0.3430 -0.2012  0.5459
   29LYR      O  575   6.937   5.294   0.119  0.6073  0.3107  0.6832
   30LER      N  576   6.888   5.123   0.246 -0.0698 -0.5036  0.5803
   30LER      H  577   6.903   5.076   0.334  2.3218 -2.0689 -0.5286
   30LER     CA  578   6.807   5.038   0.155 -0.1553 -0.6018  0.1268
   30LER     HA  579   6.834   5.044   0.050  0.2686  1.0732  0.3160
   30LER     CB  580   6.819   4.889   0.202 -0.5509 -0.3560  0.2978
   30LER    HB1  581   6.771   4.832   0.123 -0.1961  1.9808 -1.7378
   30LER    HB2  582   6.772   4.870   0.298  0.3465  1.3102  1.1071
   30LER     CG  583   6.961   4.839   0.216  0.4886  0.1273 -0.3057
   30LER     HG  584   7.003   4.889   0.304 -1.7077 -0.4067  1.1286
   30LER    CD1  585   6.956   4.691   0.245  0.5025  0.2517  0.2267
   30LER   HD11  586   7.055   4.653   0.269  0.5771  0.7624  0.7600
   30LER   HD12  587   6.892   4.674   0.331  2.8032 -2.0553  1.6314
   30LER   HD13  588   6.927   4.637   0.155 -2.4516 -1.9813  2.3073
   30LER    CD2  589   7.049   4.878   0.100  0.6433 -0.6304  1.0172
   30LER   HD21  590   7.050   4.986   0.087  0.6906 -0.6717  0.6576
   30LER   HD22  591   7.156   4.872   0.123  1.3511  3.8873  0.0105
   30LER   HD23  592   7.022   4.830   0.006 -2.4925  0.4491  1.2716
   30LER      C  593   6.659   5.092   0.165  0.2104 -0.2567 -0.0065
   30LER      O  594   6.616   5.135   0.271  0.0080 -0.2365  0.9013
   31LER      N  595   6.581   5.085   0.056  0.1149 -0.0398  0.3863
   31LER      H  596   6.614   5.046  -0.031 -1.4196 -0.7176  0.0775
   31LER     CA  597   6.444   5.126   0.052  0.2317 -0.1986  0.1341
   31LER     HA  598   6.426   5.198   0.131  1.0186 -0.6371  0.7196
   31LER     CB  599   6.410   5.188  -0.079  0.3898  0.2942 -0.0015
   31LER    HB1  600   6.301   5.182  -0.084  0.0748  1.0778  3.2313
   31LER    HB2  601   6.443   5.130  -0.165 -0.7770  0.5239 -0.6263
   31LER     CG  602   6.455   5.329  -0.102 -0.1468 -0.5672  1.0799
   31LER     HG  603   6.461   5.382  -0.008  1.6681  0.7986  0.2590
   31LER    CD1  604   6.597   5.335  -0.152 -0.2978  0.5630  0.8720
   31LER   HD11  605   6.629   5.437  -0.173  2.3830 -0.0688  1.5317
   31LER   HD12  606   6.668   5.291  -0.081 -1.5359 -3.1095  0.0436
   31LER   HD13  607   6.607   5.280  -0.245  1.5415  1.5621  0.4398
   31LER    CD2  608   6.368   5.409  -0.201 -0.4633  0.4033 -0.3067
   31LER   HD21  609   6.266   5.416  -0.163 -1.6554 -1.1486 -2.9579
   31LER   HD22  610   6.416   5.507  -0.212  1.1875 -0.3240  0.0257
   31LER   HD23  611   6.365   5.351  -0.293  0.5838 -0.3882  0.1418
   31LER      C  612   6.359   5.002   0.088 -0.4167  0.7832 -0.2686
   31LER      O  613   6.399   4.881   0.062  0.3108 -0.6234 -0.5412
   32LY0      N  614   7.303   5.289   2.007  0.0003 -0.2747  0.4546
   32LY0     H1  615   7.209   5.261   2.031 -0.1403 -0.2825 -0.0917
   32LY0     H2  616   7.368   5.213   2.019  0.3735  0.1995  1.5179
   32LY0     H3  617   7.332   5.364   2.068  2.1478 -1.9326  1.6139
   32LY0     CA  618   7.306   5.338   1.869  1.1158 -0.0061  0.3867
   32LY0     HA  619   7.249   5.430   1.859  0.1233 -0.5939  0.4877
   32LY0     CB  620   7.453   5.370   1.827 -0.3726  0.0003  0.3789
   32LY0    HB1  621   7.515   5.281   1.832  1.1812  0.9760 -0.7495
   32LY0    HB2  622   7.496   5.450   1.888  0.3651  0.2208 -0.4054
   32LY0     CG  623   7.467   5.426   1.682 -0.6942 -0.0699 -0.6636
   32LY0    HG1  624   7.402   5.512   1.672 -0.7888 -0.0563  0.0031
   32LY0    HG2  625   7.418   5.354   1.616 -0.0018 -2.0145  0.8320
   32LY0     CD  626   7.608   5.467   1.640 -0.5249 -0.0859  0.3391
   32LY0    HD1  627   7.674   5.381   1.648  0.2451  0.4280 -0.2682
   32LY0    HD2  628   7.641   5.534   1.719 -0.5390  0.3015  0.0216
   32LY0     CE  629   7.598   5.530   1.505 -0.4277 -0.0434 -0.0509
   32LY0    HE1  630   7.542   5.624   1.513  0.2264  0.5136 -1.5167
   32LY0    HE2  631   7.553   5.462   1.433 -0.9326 -1.5715  1.6525
   32LY0     NZ  632   7.730   5.563   1.455  0.1301  0.4233  0.2883
   32LY0    HZ1  633   7.723   5.620   1.372  0.4363  0.9706  0.6299
   32LY0    HZ2  634   7.765   5.623   1.528 -1.0945 -0.7063  1.8681
   32LY0    HZ3  635   7.784   5.478   1.453 -1.6861 -0.8278  1.2556
   32LY0      C  636   7.245   5.225   1.779  0.6354  0.3011  0.1432
   32LY0      O  637   7.302   5.113   1.777  1.1760  0.2712 -0.1712
   33LER      N  638   7.143   5.260   1.703 -0.2958  0.1273 -0.4367
   33LER      H  639   7.118   5.357   1.707  0.2557  0.4647 -3.2197
   33LER     CA  640   7.076   5.175   1.601  0.4018  0.4999 -0.2208
   33LER     HA  641   7.046   5.082   1.650  0.6397  0.0373 -0.9455
   33LER     CB  642   6.951   5.254   1.550  0.1963  0.4877  0.3418
   33LER    HB1  643   6.893   5.189   1.484 -1.1949 -0.2870  2.2386
   33LER    HB2  644   6.991   5.329   1.482 -0.1739  0.2128 -0.1887
   33LER     CG  645   6.865   5.324   1.659  0.2137  0.8494  0.3101
   33LER     HG  646   6.928   5.389   1.719 -0.5849  1.4642  0.4919
   33LER    CD1  647   6.756   5.404   1.586 -0.4074 -0.7624  0.1412
   33LER   HD11  648   6.796   5.473   1.511 -0.6193 -1.6652 -0.8130
   33LER   HD12  649   6.680   5.350   1.531 -2.0375  2.5166 -1.1203
   33LER   HD13  650   6.713   5.467   1.664 -1.0399 -0.9086 -0.0880
   33LER    CD2  651   6.805   5.218   1.753 -0.2574 -0.1972 -0.0381
   33LER   HD21  652   6.767   5.130   1.700  2.3682 -2.3062  1.3294
   33LER   HD22  653   6.877   5.194   1.832  1.1664 -1.1724 -1.5582
   33LER   HD23  654   6.718   5.261   1.801  0.5697  0.4706  0.9116
   33LER      C  655   7.154   5.141   1.471  0.8906 -0.0294  0.1232
   33LER      O  656   7.250   5.213   1.431  0.1102 -0.3617  0.0108
   34LY0      N  657   8.156   5.395   0.495  0.3683  0.1024 -0.5144
   34LY0     H1  658   8.241   5.436   0.531 -1.2133  1.4799  1.9118
   34LY0     H2  659   8.174   5.309   0.445  1.6447 -0.3378  0.6228
   34LY0     H3  660   8.114   5.464   0.433 -1.3353  1.8169  2.3238
   34LY0     CA  661   8.062   5.377   0.609  0.2900  0.6238  0.0528
   34LY0     HA  662   7.955   5.366   0.589 -0.4718  2.2140  2.6202
   34LY0     CB  663   8.117   5.251   0.697  0.9291  0.2745  0.4220
   34LY0    HB1  664   8.221   5.265   0.724  1.3697 -3.4004  1.1018
   34LY0    HB2  665   8.111   5.163   0.633 -0.7682 -0.1740  1.1393
   34LY0     CG  666   8.044   5.219   0.831  0.2837 -0.9011  0.7160
   34LY0    HG1  667   7.944   5.177   0.815 -0.4652  1.1606 -0.2934
   34LY0    HG2  668   8.024   5.316   0.877  1.4179 -1.3588  2.2539
   34LY0     CD  669   8.118   5.129   0.924 -0.2181 -0.0922  0.0296
   34LY0    HD1  670   8.224   5.156   0.933  0.0201 -1.2272  0.8814
   34LY0    HD2  671   8.110   5.027   0.886  1.2611 -0.3122  0.2390
   34LY0     CE  672   8.065   5.120   1.064  0.5128 -0.3081 -0.2141
   34LY0    HE1  673   7.962   5.085   1.056  0.4177 -0.3266  0.9931
   34LY0    HE2  674   8.064   5.219   1.108  1.3658 -0.6842  0.6837
   34LY0     NZ  675   8.154   5.035   1.146  0.4393 -0.0821 -0.2105
   34LY0    HZ1  676   8.232   5.091   1.177  0.5750 -0.0945 -0.5286
   34LY0    HZ2  677   8.115   4.995   1.230  2.6009 -1.3473  0.2656
   34LY0    HZ3  678   8.191   4.965   1.084  1.4063 -0.8886  1.2078
   34LY0      C  679   8.059   5.511   0.688  0.9438  0.4692 -1.1661
   34LY0      O  680   8.148   5.600   0.668  0.0364  0.4207 -0.6462
   35LER      N  681   7.956   5.530   0.774  0.1238  0.0484 -0.9386
   35LER      H  682   7.888   5.458   0.794  1.1347 -0.0517  2.9027
   35LER     CA  683   7.947   5.632   0.869 -0.3883 -0.3065 -0.3526
   35LER     HA  684   8.043   5.662   0.910 -1.3859  0.4393  1.5656
   35LER     CB  685   7.890   5.756   0.803 -0.6309 -0.5899  0.1741
   35LER    HB1  686   7.796   5.739   0.751 -0.4949 -0.4879 -0.1050
   35LER    HB2  687   7.964   5.792   0.731  1.3860  1.2155  2.9090
   35LER     CG  688   7.870   5.878   0.901  0.5866  0.4337  0.0166
   35LER     HG  689   7.793   5.851   0.973  1.4348 -1.7360  0.1862
   35LER    CD1  690   8.007   5.925   0.960 -0.5253  0.0531 -0.4960
   35LER   HD11  691   8.002   6.020   1.014 -2.6308 -0.2461 -0.0851
   35LER   HD12  692   8.042   5.849   1.030  1.5722 -0.7888 -2.3500
   35LER   HD13  693   8.079   5.933   0.878 -2.4395 -0.2046 -2.2905
   35LER    CD2  694   7.810   6.002   0.825 -0.4196  0.2601 -0.4325
   35LER   HD21  695   7.782   6.084   0.890  1.0953  0.2640  0.2517
   35LER   HD22  696   7.873   6.050   0.751 -0.9639 -0.2423 -1.2398
   35LER   HD23  697   7.717   5.977   0.774 -1.4573  3.2101 -0.1576
   35LER      C  698   7.863   5.593   0.992  0.2119 -0.0438  0.1170
   35LER      O  699   7.904   5.611   1.104 -0.3885 -0.3599 -0.1558
   36LYR      N  700   7.745   5.537   0.967 -0.2138  0.7177  0.0377
   36LYR      H  701   7.720   5.513   0.872  0.8540  2.4516 -0.7211
   36LYR     CA  702   7.673   5.462   1.070  0.2811 -0.2769  0.3269
   36LYR     HA  703   7.742   5.457   1.154  1.3746 -1.5147 -0.5952
   36LYR     CB  704   7.657   5.316   1.021  0.0563  0.0499 -0.2996
   36LYR    HB1  705   7.739   5.274   0.963  1.0921  1.3961  0.1477
   36LYR    HB2  706   7.571   5.324   0.954 -0.9820 -0.1627  0.9571
   36LYR     CG  707   7.617   5.214   1.131  0.2902  0.0462 -0.5259
   36LYR    HG1  708   7.519   5.236   1.173  0.5648  0.2743 -0.0059
   36LYR    HG2  709   7.690   5.229   1.210  0.0127 -0.0834 -0.2412
   36LYR     CD  710   7.629   5.068   1.081 -0.3446 -0.5214 -0.2001
   36LYR    HD1  711   7.605   4.992   1.156  0.1418  0.3122  0.8228
   36LYR    HD2  712   7.734   5.054   1.056  0.2884  1.3386  1.2171
   36LYR     CE  713   7.524   5.038   0.972 -0.6415 -0.0727  0.0156
   36LYR    HE1  714   7.503   5.127   0.913 -1.3258 -0.9253 -1.0703
   36LYR    HE2  715   7.429   5.007   1.014 -0.2770 -1.7906 -0.3653
   36LYR     NZ  716   7.568   4.936   0.882 -0.2703 -0.0165 -0.0780
   36LYR    HZ1  717   7.537   4.840   0.891 -0.6817  0.0669 -0.5625
   36LYR      C  718   7.536   5.535   1.109  0.3999  0.4923 -0.2674
   36LYR      O  719   7.471   5.492   1.206 -0.0028 -0.1017 -0.3063
   37LY0      N  720   7.507   5.660   1.058  0.8439  0.1716 -0.4387
   37LY0      H  721   7.571   5.699   0.989  1.1106 -0.2900 -0.4582
   37LY0     CA  722   7.372   5.729   1.062 -1.3378  0.9333 -0.0230
   37LY0     HA  723   7.343   5.727   1.167  1.8647  0.4689  0.9460
   37LY0     CB  724   7.393   5.869   1.005  0.1409 -0.5854  0.7697
   37LY0    HB1  725   7.291   5.905   0.994 -0.7198 -3.2414 -1.0578
   37LY0    HB2  726   7.431   5.860   0.903  0.2273 -4.2691  0.9769
   37LY0     CG  727   7.478   5.960   1.094  0.2741  0.0102 -0.0417
   37LY0    HG1  728   7.577   5.917   1.107  0.0759 -0.3703  0.2285
   37LY0    HG2  729   7.428   5.971   1.190  0.1369 -0.3691 -0.0682
   37LY0     CD  730   7.491   6.108   1.038  0.1062 -0.3744  0.0577
   37LY0    HD1  731   7.528   6.113   0.935  0.6864  0.1162  0.2829
   37LY0    HD2  732   7.562   6.161   1.102 -1.5193 -0.4100  1.9710
   37LY0     CE  733   7.357   6.182   1.039  0.1576  1.2750 -0.8762
   37LY0    HE1  734   7.311   6.186   1.138  1.5607  0.3513 -0.1678
   37LY0    HE2  735   7.284   6.132   0.975  1.2546 -0.9496 -0.4530
   37LY0     NZ  736   7.380   6.318   1.000 -0.5835 -0.0635  1.0058
   37LY0    HZ1  737   7.401   6.310   0.901  0.0652 -0.5417  1.1772
   37LY0    HZ2  738   7.293   6.368   1.008 -0.1880  0.7489  0.4246
   37LY0    HZ3  739   7.456   6.358   1.053  0.7606 -2.7867  1.3054
   37LY0      C  740   7.265   5.655   0.980 -0.2570 -0.0062  0.4843
   37LY0      O  741   7.298   5.587   0.880  0.0432 -0.5960  0.9527
   38LER      N  742   7.145   5.672   1.021  0.8862  0.2694  0.0009
   38LER      H  743   7.127   5.727   1.104  0.6523 -1.9119  1.4696
   38LER     CA  744   7.032   5.627   0.943 -0.2598  0.1507  0.0694
   38LER     HA  745   7.049   5.523   0.915  0.2380  0.0065  0.8519
   38LER     CB  746   6.904   5.630   1.033 -0.1994 -0.6317  0.1537
   38LER    HB1  747   6.817   5.651   0.971 -0.3770  0.1260  0.6519
   38LER    HB2  748   6.902   5.719   1.095 -0.4272  0.4325 -1.3256
   38LER     CG  749   6.867   5.505   1.120  0.2192  0.8518 -0.3544
   38LER     HG  750   6.831   5.429   1.052  1.0670 -0.6994  0.8648
   38LER    CD1  751   6.973   5.441   1.205  0.0126  0.2301 -0.2877
   38LER   HD11  752   6.937   5.346   1.245  1.9739 -0.4765 -0.0635
   38LER   HD12  753   7.065   5.410   1.154  0.8688 -1.5144  2.1401
   38LER   HD13  754   7.001   5.510   1.283  2.2505 -2.5312  1.5682
   38LER    CD2  755   6.751   5.549   1.208  0.5980  0.8185 -0.3615
   38LER   HD21  756   6.665   5.592   1.156 -0.7740 -3.5509 -2.1876
   38LER   HD22  757   6.699   5.462   1.247 -2.3341  1.3884 -2.5801
   38LER   HD23  758   6.777   5.606   1.297 -1.6876  2.2345 -0.5148
   38LER      C  759   7.025   5.707   0.813  0.8903 -0.3387 -0.7011
   38LER      O  760   7.065   5.818   0.797  0.7035 -0.1043  0.5928
   39LY0      N  761   7.413   4.959   0.242 -0.2929  0.0035 -0.0280
   39LY0     H1  762   7.344   5.017   0.287  0.6437  1.2524 -0.1649
   39LY0     H2  763   7.415   4.983   0.144 -1.1679 -0.8248 -0.2655
   39LY0     H3  764   7.380   4.864   0.251 -0.1542  0.1388  2.7590
   39LY0     CA  765   7.538   4.977   0.315  0.5345 -0.3181 -0.1139
   39LY0     HA  766   7.618   4.915   0.274  2.6913  1.4907  1.1248
   39LY0     CB  767   7.587   5.117   0.301 -0.6129 -0.6986  0.0517
   39LY0    HB1  768   7.597   5.136   0.194 -1.5532  2.3105  0.3808
   39LY0    HB2  769   7.687   5.126   0.343  0.1817  0.7756 -1.9712
   39LY0     CG  770   7.506   5.232   0.362  0.1245 -0.2623  0.5138
   39LY0    HG1  771   7.514   5.217   0.469  0.7190  0.6207  0.6063
   39LY0    HG2  772   7.401   5.236   0.333  0.1391  1.4460  0.5875
   39LY0     CD  773   7.566   5.367   0.317 -0.2095 -0.3210 -0.1477
   39LY0    HD1  774   7.548   5.381   0.210  0.2410  0.4114 -0.1316
   39LY0    HD2  775   7.674   5.373   0.329 -0.2232  1.8516 -0.7244
   39LY0     CE  776   7.501   5.474   0.400  0.0462 -0.7645  0.0207
   39LY0    HE1  777   7.524   5.466   0.506  1.6555  0.4707 -0.1988
   39LY0    HE2  778   7.397   5.474   0.367  0.6315 -0.6648 -1.9495
   39LY0     NZ  779   7.553   5.605   0.354 -0.3239 -0.7573 -0.2630
   39LY0    HZ1  780   7.654   5.597   0.354 -0.2932 -1.6480  2.4708
   39LY0    HZ2  781   7.506   5.644   0.274 -0.1154  3.4040  1.3893
   39LY0    HZ3  782   7.533   5.673   0.426  0.9199 -0.4835 -0.1513
   39LY0      C  783   7.522   4.923   0.458 -0.4839  0.3326 -0.3278
   39LY0      O  784   7.411   4.920   0.509 -0.5933  0.1381  0.3411
   40LER      N  785   7.627   4.877   0.523  0.4561 -0.4087 -0.4336
   40LER      H  786   7.719   4.887   0.480  1.4254 -1.6591  1.2423
   40LER     CA  787   7.627   4.842   0.667  0.5600 -0.2493 -0.8326
   40LER     HA  788   7.542   4.776   0.687 -0.3881  1.0957 -0.3387
   40LER     CB  789   7.756   4.761   0.705  0.4119 -0.1639 -0.5628
   40LER    HB1  790   7.754   4.750   0.813 -1.4772 -2.1146 -0.7104
   40LER    HB2  791   7.846   4.809   0.666  2.3814 -1.1018  2.4722
   40LER     CG  792   7.772   4.617   0.655 -0.4482 -0.1507  0.5619
   40LER     HG  793   7.762   4.614   0.546 -5.0856 -2.4810  0.8104
   40LER    CD1  794   7.904   4.559   0.705 -0.3742  0.5878  0.3684
   40LER   HD11  795   7.990   4.624   0.693  1.1208 -1.3262  0.3011
   40LER   HD12  796   7.894   4.542   0.812 -0.6370  0.4253  0.3194
   40LER   HD13  797   7.923   4.475   0.639  1.1414  1.0840  0.1413
   40LER    CD2  798   7.659   4.530   0.705 -0.5914  0.4520 -0.3324
   40LER   HD21  799   7.562   4.545   0.658 -2.2754 -2.9428  1.6951
   40LER   HD22  800   7.689   4.428   0.683 -1.4071 -0.0680  0.8634
   40LER   HD23  801   7.641   4.536   0.813  6.1524  1.0632  1.1687
   40LER      C  802   7.611   4.963   0.761 -0.0937  0.3977  0.4370
   40LER      O  803   7.646   5.079   0.724  0.2364  0.3663 -0.3936
   41U      O5'  804   8.084   8.080   1.086  0.7330  0.1029 -0.6486
   41U      H5T  805   8.157   8.019   1.073  0.6668  0.3354 -2.2482
   41U      C5'  806   8.139   8.209   1.094 -0.3465 -0.1151  0.1456
   41U     H5'1  807   8.183   8.241   0.999  2.9763 -0.3280  1.4849
   41U     H5'2  808   8.224   8.211   1.162 -2.4587 -0.8649  2.9921
   41U      C4'  809   8.039   8.318   1.140 -0.3324  0.6443  0.0043
   41U      H4'  810   8.098   8.406   1.164  0.6433 -0.3289  1.3603
   41U      O4'  811   7.946   8.356   1.043  0.7977 -0.4881  0.5235
   41U      C1'  812   7.820   8.382   1.100  0.1917 -0.2437  0.3935
   41U      H1'  813   7.790   8.484   1.079  1.2324  0.1863  0.9500
   41U       N1  814   7.720   8.284   1.040  0.2139  0.1116 -0.9907
   41U       C6  815   7.751   8.193   0.941 -0.3998 -0.0469  0.2429
   41U       H6  816   7.855   8.182   0.916 -0.5342 -2.0952  0.3537
   41U       C5  817   7.649   8.114   0.886 -0.0767  0.4353 -0.2263
   41U       H5  818   7.674   8.040   0.812  0.6683  2.9893 -2.7316
   41U       C4  819   7.506   8.138   0.915  0.0835 -0.5550  0.0820
   41U       O4  820   7.407   8.073   0.878 -0.0526  0.1589 -0.3951
   41U       N3  821   7.487   8.238   1.007 -0.1929 -0.1351 -0.2247
   41U       H3  822   7.395   8.275   1.024 -0.1510 -0.9019  2.0307
   41U       C2  823   7.588   8.313   1.073 -0.0018 -0.4135 -0.6484
   41U       O2  824   7.551   8.408   1.148 -0.4579  0.3878 -0.5182
   41U      C3'  825   7.963   8.272   1.269 -0.1868  0.5658  0.1407
   41U      H3'  826   7.935   8.167   1.261  2.2079 -0.2151  1.0675
   41U      C2'  827   7.844   8.370   1.252 -0.5366  0.1449 -0.0715
   41U     H2'1  828   7.755   8.333   1.304 -2.4147  1.5760 -2.1001
   41U      O2'  829   7.892   8.496   1.302 -0.8767  0.4154  0.2192
   41U     HO'2  830   7.964   8.478   1.363 -1.9793 -0.7146  1.2412
   41U      O3'  831   8.030   8.284   1.395  0.6428  0.4218  0.3030
   42U        P  832   7.969   8.219   1.528  0.2307  0.2381 -0.2468
   42U      O1P  833   8.073   8.242   1.634  0.5920 -0.6475 -0.2850
   42U      O2P  834   7.936   8.081   1.498  0.1678 -0.3136 -0.3941
   42U      O5'  835   7.837   8.297   1.570 -0.1841 -0.2118  0.2402
   42U      C5'  836   7.834   8.432   1.623  0.0696 -0.2563 -0.2285
   42U     H5'1  837   7.903   8.493   1.564  0.1535  0.0684  0.2047
   42U     H5'2  838   7.870   8.432   1.726 -0.6122 -1.8839  0.0467
   42U      C4'  839   7.694   8.482   1.634  0.0540 -0.0375  0.6635
   42U      H4'  840   7.708   8.576   1.686  1.7728 -1.3166  2.6661
   42U      O4'  841   7.632   8.486   1.507 -0.6943  0.1948  0.6569
   42U      C1'  842   7.491   8.483   1.529  0.3459 -0.2828  0.3219
   42U      H1'  843   7.457   8.579   1.490  1.6001  0.6003  1.3420
   42U       N1  844   7.427   8.371   1.458  0.1865 -0.5207 -0.4036
   42U       C6  845   7.483   8.245   1.440  0.0383 -0.8847  0.2651
   42U       H6  846   7.583   8.224   1.476  0.0391 -0.8653  0.2754
   42U       C5  847   7.412   8.149   1.387  0.4655 -0.6785 -0.4428
   42U       H5  848   7.453   8.051   1.370 -0.6341 -0.8951 -2.0225
   42U       C4  849   7.275   8.170   1.349 -0.0334 -0.2823 -0.3697
   42U       O4  850   7.205   8.090   1.293  0.0118  0.1876  0.1647
   42U       N3  851   7.217   8.292   1.382 -0.1175  0.4083 -0.5257
   42U       H3  852   7.124   8.310   1.348 -0.8942 -1.8202  0.2747
   42U       C2  853   7.288   8.399   1.434 -0.2609  0.0562  0.1688
   42U       O2  854   7.221   8.497   1.458  0.0586  0.1061  0.5798
   42U      C3'  855   7.601   8.397   1.722  0.2558 -0.5790 -0.2259
   42U      H3'  856   7.598   8.293   1.689 -1.5269 -0.5237 -0.3318
   42U      C2'  857   7.467   8.458   1.683  0.3555 -0.3196  0.6875
   42U     H2'1  858   7.378   8.395   1.689 -0.2346  0.3754 -0.3908
   42U      O2'  859   7.440   8.585   1.745 -0.6837 -0.5024  0.1547
   42U     HO'2  860   7.361   8.567   1.797 -0.6244 -1.2480  0.0077
   42U      O3'  861   7.630   8.423   1.865  0.5414  0.2576  0.1758
   43A        P  862   7.568   8.327   1.977  0.0201 -0.3666  0.2041
   43A      O1P  863   7.610   8.390   2.104  0.0113  0.6827 -0.0812
   43A      O2P  864   7.588   8.184   1.944 -0.0192  0.1512 -0.0269
   43A      O5'  865   7.410   8.355   1.966  0.4815 -0.4692 -0.3095
   43A      C5'  866   7.367   8.473   2.030 -0.2851  0.0322  0.0473
   43A     H5'1  867   7.422   8.559   1.993  0.6641  0.3812  2.1755
   43A     H5'2  868   7.383   8.474   2.137  1.3086 -0.1865 -0.1677
   43A      C4'  869   7.223   8.507   2.004  0.0880 -1.0011  0.2251
   43A      H4'  870   7.205   8.612   2.028  0.9033 -0.9031  0.4369
   43A      O4'  871   7.207   8.498   1.868 -0.0351 -0.0002  0.0344
   43A      C1'  872   7.074   8.451   1.841  0.0440 -0.5502 -0.6900
   43A      H1'  873   7.021   8.534   1.794  0.8224  2.2200  2.8562
   43A       N9  874   7.068   8.327   1.761  0.0342 -0.1935  0.5217
   43A       C8  875   7.163   8.233   1.728 -0.6559  0.1865  0.4283
   43A       H8  876   7.264   8.237   1.765 -0.0842 -2.4695 -0.6824
   43A       N7  877   7.121   8.132   1.655  0.5500 -0.4177 -0.2302
   43A       C5  878   6.994   8.174   1.625  0.1777 -0.0865  0.2692
   43A       C6  879   6.888   8.120   1.548 -0.1746  0.5305 -0.9411
   43A       N6  880   6.906   8.008   1.486 -0.4346  0.4069  0.8600
   43A      H61  881   6.995   7.960   1.489 -1.3276 -1.6181 -1.2844
   43A      H62  882   6.826   7.977   1.433 -1.4139  1.5535  1.6138
   43A       N1  883   6.766   8.177   1.543  0.0098  0.4682  0.0985
   43A       C2  884   6.745   8.288   1.610  0.0364 -0.0158  0.5645
   43A       H2  885   6.646   8.330   1.618 -0.6331 -1.7452  1.8185
   43A       N3  886   6.837   8.354   1.682 -0.0453  0.4258 -0.3869
   43A       C4  887   6.960   8.291   1.687  0.7137 -0.6161 -0.9310
   43A      C3'  888   7.130   8.407   2.076 -0.2932  0.0251  0.1570
   43A      H3'  889   7.167   8.305   2.077 -0.4941 -0.0453  0.2868
   43A      C2'  890   7.011   8.421   1.980  0.4133 -0.7933  0.4889
   43A     H2'1  891   6.947   8.334   1.993 -1.8837  0.9693  1.9647
   43A      O2'  892   6.936   8.538   2.006  0.1156 -0.2117  0.4476
   43A     HO'2  893   6.842   8.517   2.007  0.3670 -1.4209  0.7018
   43A      O3'  894   7.101   8.451   2.211  0.2214  0.6115  0.6866
   44A        P  895   7.043   8.348   2.322 -0.0668  0.1829  0.0036
   44A      O1P  896   7.055   8.404   2.460  0.4382  0.3287 -0.3931
   44A      O2P  897   7.092   8.209   2.290  0.3752  0.0749 -0.1077
   44A      O5'  898   6.890   8.335   2.285  0.1958  0.0295  0.5391
   44A      C5'  899   6.807   8.442   2.292 -0.4289 -1.1032  0.0080
   44A     H5'1  900   6.851   8.520   2.229 -0.3812 -0.6351  0.6092
   44A     H5'2  901   6.792   8.472   2.396  0.9652 -0.4022  0.0311
   44A      C4'  902   6.670   8.421   2.227  0.4260  0.1826 -0.6293
   44A      H4'  903   6.611   8.512   2.231 -1.8409 -1.2727  1.1647
   44A      O4'  904   6.693   8.396   2.093  0.5231  0.0655 -0.1877
   44A      C1'  905   6.602   8.303   2.047 -0.7295 -0.3402 -0.0940
   44A      H1'  906   6.553   8.336   1.956  0.9670  0.2688 -0.8279
   44A       N9  907   6.665   8.173   2.007 -0.7439  0.2643  0.4179
   44A       C8  908   6.785   8.113   2.046  1.0744 -0.8551 -0.6651
   44A       H8  909   6.846   8.157   2.123  1.3945 -1.0567 -0.8036
   44A       N7  910   6.813   8.010   1.973  0.1822 -0.0292  0.3190
   44A       C5  911   6.707   8.003   1.883  0.2110  0.0136  0.1170
   44A       C6  912   6.660   7.917   1.776 -0.1199  0.3257  0.1474
   44A       N6  913   6.741   7.813   1.742 -0.4262 -0.2334 -0.0828
   44A      H61  914   6.823   7.800   1.800 -0.4043 -0.8674 -0.2470
   44A      H62  915   6.732   7.761   1.656 -0.3416 -2.0135  0.9199
   44A       N1  916   6.542   7.936   1.713  0.7825 -0.5975 -0.3600
   44A       C2  917   6.462   8.038   1.744 -0.1527  0.2023 -0.5861
   44A       H2  918   6.370   8.059   1.692 -1.2046 -1.6560  0.4161
   44A       N3  919   6.501   8.125   1.832  0.4478 -0.0645 -0.1763
   44A       C4  920   6.622   8.104   1.898  0.5240 -0.4399  0.2826
   44A      C3'  921   6.580   8.315   2.291  0.4120  0.1079 -0.5253
   44A      H3'  922   6.637   8.230   2.329 -2.1504 -2.3231 -1.7581
   44A      C2'  923   6.502   8.270   2.163  0.5101  1.0104 -0.0885
   44A     H2'1  924   6.466   8.167   2.164  2.1903  0.3860 -0.9156
   44A      O2'  925   6.397   8.363   2.153 -0.5455 -0.1650  0.1479
   44A     HO'2  926   6.405   8.410   2.236  2.8960  0.0323 -0.1511
   44A      O3'  927   6.496   8.370   2.388 -0.2038  0.0208  0.1694
   45U        P  928   6.433   8.273   2.496 -0.3948 -0.5764  0.1112
   45U      O1P  929   6.351   8.350   2.584 -0.3410 -0.2431 -0.3337
   45U      O2P  930   6.547   8.201   2.553  0.4934 -0.0178  0.4123
   45U      O5'  931   6.342   8.170   2.421 -0.2781 -0.2152 -0.0734
   45U      C5'  932   6.215   8.209   2.363  0.4870  0.9249 -0.0322
   45U     H5'1  933   6.228   8.301   2.305  0.5372  0.9377 -0.0010
   45U     H5'2  934   6.139   8.221   2.440  0.8917  1.7795  0.2501
   45U      C4'  935   6.162   8.095   2.278  0.4432 -0.1204  0.2292
   45U      H4'  936   6.062   8.125   2.245  0.5422  1.9403  1.5645
   45U      O4'  937   6.239   8.065   2.161  0.4744  0.1242  0.3040
   45U      C1'  938   6.236   7.925   2.126 -0.0732  0.1455  0.3966
   45U      H1'  939   6.195   7.915   2.026  2.4347  0.9847 -0.8010
   45U       N1  940   6.367   7.869   2.116 -0.2818  0.6487  0.5456
   45U       C6  941   6.471   7.896   2.202  0.3623 -0.3555  0.1381
   45U       H6  942   6.441   7.950   2.290  0.0998 -1.3427  0.6701
   45U       C5  943   6.587   7.834   2.197 -0.6510  0.3781 -0.3789
   45U       H5  944   6.664   7.859   2.268 -2.4205  1.5271  1.2368
   45U       C4  945   6.626   7.748   2.089  0.3986  0.6747 -0.3976
   45U       O4  946   6.736   7.704   2.061 -0.2115 -0.9074 -0.3762
   45U       N3  947   6.519   7.717   2.008 -0.2028 -0.8745 -0.0904
   45U       H3  948   6.533   7.646   1.938 -0.0325 -1.0396  0.1099
   45U       C2  949   6.390   7.778   2.017 -0.1844  0.6986 -0.0355
   45U       O2  950   6.305   7.732   1.945  0.4375  0.0535  0.8581
   45U      C3'  951   6.145   7.960   2.348  0.0618 -0.0414 -0.2608
   45U      H3'  952   6.231   7.945   2.414  0.8957 -1.2876 -1.5481
   45U      C2'  953   6.152   7.859   2.234 -0.0451  0.4087 -0.2177
   45U     H2'1  954   6.208   7.773   2.272 -2.0503  0.2712  2.7613
   45U      O2'  955   6.032   7.830   2.175 -0.5669  0.6318 -0.3796
   45U     HO'2  956   5.989   7.761   2.226 -1.7708  0.7838 -1.1608
   45U      O3'  957   6.024   7.946   2.423  0.5233  0.3044 -0.2592
   46U        P  958   5.996   7.836   2.532  0.0600  0.6469  0.1914
   46U      O1P  959   5.864   7.862   2.596  0.3146 -0.0734 -0.4946
   46U      O2P  960   6.113   7.827   2.622 -0.2914 -0.1054  0.0519
   46U      O5'  961   5.989   7.693   2.460  0.7536  0.1686 -0.5133
   46U      C5'  962   5.858   7.646   2.421 -0.8752 -0.1354  0.3061
   46U     H5'1  963   5.796   7.722   2.373 -0.6475 -0.3496 -0.3415
   46U     H5'2  964   5.806   7.618   2.513 -0.7575 -0.2829  0.3285
   46U      C4'  965   5.866   7.525   2.323  0.0896 -0.2686 -0.0975
   46U      H4'  966   5.765   7.516   2.283 -1.0447  0.8006  2.3101
   46U      O4'  967   5.962   7.563   2.223  0.0817  1.1131 -0.6754
   46U      C1'  968   6.030   7.446   2.191  0.4866  0.6262 -0.0854
   46U      H1'  969   6.017   7.426   2.085  0.2911 -3.4090  0.5505
   46U       N1  970   6.178   7.442   2.222 -0.0853  0.1918 -0.2366
   46U       C6  971   6.236   7.511   2.326 -0.2804  0.0201 -0.4857
   46U       H6  972   6.172   7.560   2.397 -0.1987 -1.1051  0.3787
   46U       C5  973   6.374   7.525   2.329 -0.3190 -0.1847  0.0913
   46U       H5  974   6.408   7.589   2.410  0.4802  1.1863 -1.2841
   46U       C4  975   6.466   7.461   2.237  0.9946 -0.2596 -0.7694
   46U       O4  976   6.583   7.447   2.255 -0.0607 -0.2449 -0.8320
   46U       N3  977   6.403   7.409   2.126 -0.1551  0.2133 -0.1712
   46U       H3  978   6.463   7.344   2.079  1.5301  0.1805  1.8879
   46U       C2  979   6.263   7.391   2.121  0.1369  0.9274  0.0565
   46U       O2  980   6.227   7.335   2.016  0.4745 -0.8552 -0.7712
   46U      C3'  981   5.920   7.397   2.391  0.5440 -0.0827  0.0517
   46U      H3'  982   6.005   7.414   2.457  0.3083  1.6156 -0.0499
   46U      C2'  983   5.968   7.326   2.267 -0.4344  0.2781 -0.2143
   46U     H2'1  984   6.031   7.239   2.282 -1.1812 -0.1739  0.3171
   46U      O2'  985   5.857   7.280   2.189  0.1148 -0.5795  0.0334
   46U     HO'2  986   5.786   7.287   2.253  0.1459  1.3522 -0.0663
   46U      O3'  987   5.814   7.330   2.451  0.0718  0.0261  0.0539
   47A        P  988   5.842   7.221   2.564  0.3736  0.3272  0.3197
   47A      O1P  989   5.711   7.180   2.609  0.0262  0.1334 -0.6758
   47A      O2P  990   5.933   7.271   2.670  0.6811  0.7557 -0.5297
   47A      O5'  991   5.912   7.097   2.484 -0.3433  0.0342 -0.4941
   47A      C5'  992   5.844   7.010   2.398 -0.5205  0.5206 -0.1515
   47A     H5'1  993   5.788   7.066   2.323 -2.5124 -1.0770  0.0548
   47A     H5'2  994   5.784   6.943   2.459  1.0101 -0.3511  0.4556
   47A      C4'  995   5.949   6.920   2.340  0.5291 -0.1650  0.0269
   47A      H4'  996   5.912   6.861   2.255  0.2803  1.1782 -0.8213
   47A      O4'  997   6.046   6.999   2.275 -0.5656  0.2267 -0.1669
   47A      C1'  998   6.169   6.927   2.278  0.2344  0.1420 -0.2560
   47A      H1'  999   6.192   6.890   2.178 -1.1423  0.9977 -0.9237
   47A       N9 1000   6.284   7.003   2.329  0.5582 -0.7706 -0.3821
   47A       C8 1001   6.289   7.108   2.416  0.2564 -0.0265  0.2615
   47A       H8 1002   6.201   7.152   2.460  0.4247 -0.0014  0.5774
   47A       N7 1003   6.408   7.150   2.442 -0.2543 -0.5679  0.2881
   47A       C5 1004   6.488   7.063   2.362 -0.2474 -0.0003  0.2126
   47A       C6 1005   6.626   7.057   2.329  0.0728 -0.4751 -0.4561
   47A       N6 1006   6.721   7.133   2.381  0.0847 -0.5484  0.8113
   47A      H61 1007   6.694   7.198   2.453  0.0425 -0.7928  1.0212
   47A      H62 1008   6.807   7.150   2.332 -1.2108  2.0789 -0.7824
   47A       N1 1009   6.675   6.979   2.231 -0.0098  0.4107  0.2117
   47A       C2 1010   6.585   6.893   2.176  0.4113  0.6646 -0.3712
   47A       H2 1011   6.624   6.832   2.095  0.2736  0.4112 -0.2464
   47A       N3 1012   6.456   6.881   2.204 -0.1523 -0.3324 -0.2730
   47A       C4 1013   6.411   6.977   2.293  0.6223  0.3345  0.0290
   47A      C3' 1014   6.014   6.828   2.437 -0.9591  0.2046 -0.2595
   47A      H3' 1015   6.027   6.875   2.535 -2.8231 -1.0979  0.6717
   47A      C2' 1016   6.156   6.810   2.374 -0.1761  0.9563 -0.0650
   47A     H2'1 1017   6.237   6.818   2.446 -0.3685  1.5832  0.0813
   47A      O2' 1018   6.175   6.695   2.302  0.6471  0.4562 -0.0469
   47A     HO'2 1019   6.141   6.622   2.353  0.5531 -0.3918 -1.2980
   47A      O3' 1020   5.924   6.718   2.458  0.1312 -0.2415  0.1109
   48U        P 1021   5.920   6.637   2.592  0.0274 -0.1004  0.4831
   48U      O1P 1022   5.802   6.550   2.598 -0.1165  0.1573  0.8804
   48U      O2P 1023   5.958   6.728   2.700  0.1008 -0.1283 -0.8138
   48U      O5' 1024   6.038   6.531   2.561 -0.0797  0.9455 -0.1031
   48U      C5' 1025   6.015   6.409   2.486  0.7726  0.3169 -0.0662
   48U     H5'1 1026   5.964   6.439   2.395 -0.0171 -3.3402 -0.9882
   48U     H5'2 1027   5.946   6.345   2.540  2.8917 -0.1493  2.2363
   48U      C4' 1028   6.150   6.336   2.454  0.5696  0.3288  0.1603
   48U      H4' 1029   6.136   6.247   2.393  0.5947  0.4285  0.0084
   48U      O4' 1030   6.229   6.431   2.383 -0.0977 -0.6020  0.1742
   48U      C1' 1031   6.361   6.411   2.427 -0.7609 -0.3159  0.5057
   48U      H1' 1032   6.407   6.363   2.341  0.6039 -1.8712  2.0387
   48U       N1 1033   6.417   6.544   2.466  0.8693 -0.1457  0.0818
   48U       C6 1034   6.348   6.621   2.557 -0.3210 -0.4153  0.1322
   48U       H6 1035   6.250   6.583   2.581 -0.5296  0.2355  0.3179
   48U       C5 1036   6.397   6.739   2.604  0.1448 -0.0803 -0.0898
   48U       H5 1037   6.333   6.800   2.665 -1.4890 -2.2225  0.4433
   48U       C4 1038   6.536   6.779   2.572  0.1326 -0.1317  0.2106
   48U       O4 1039   6.583   6.895   2.592 -0.2175 -0.1211  0.2553
   48U       N3 1040   6.600   6.689   2.486  0.1421  0.2062 -0.9544
   48U       H3 1041   6.699   6.705   2.476  0.5148 -1.1067  0.2678
   48U       C2 1042   6.549   6.573   2.431  0.3671  0.5886 -0.7317
   48U       O2 1043   6.611   6.507   2.352  0.7074 -0.0610  0.5016
   48U      C3' 1044   6.225   6.293   2.584  0.3676 -0.9707  0.2411
   48U      H3' 1045   6.215   6.358   2.671 -0.2553 -0.7025 -0.0218
   48U      C2' 1046   6.364   6.306   2.529 -0.3476  0.0888 -0.4560
   48U     H2'1 1047   6.428   6.335   2.612 -1.2520  0.6104  0.0736
   48U      O2' 1048   6.410   6.187   2.471  0.7065 -0.6076 -0.5023
   48U     HO'2 1049   6.355   6.124   2.519  1.6966  0.2650  1.9094
   48U      O3' 1050   6.195   6.157   2.612 -0.3638  0.5033  0.0002
   49C        P 1051   6.232   6.086   2.748  0.1960  0.1813 -0.1035
   49C      O1P 1052   6.221   5.943   2.711  0.0648 -0.3176  0.1954
   49C      O2P 1053   6.148   6.146   2.853 -0.2260  0.6428 -0.3429
   49C      O5' 1054   6.389   6.120   2.762 -0.7218  0.5201 -0.1203
   49C      C5' 1055   6.483   6.022   2.716 -0.4801 -0.1308  0.4325
   49C     H5'1 1056   6.463   5.997   2.612  2.8807  0.6206 -0.5363
   49C     H5'2 1057   6.475   5.931   2.776  0.2273 -0.7127 -0.3298
   49C      C4' 1058   6.622   6.068   2.719  0.2360  0.3269 -0.2050
   49C      H4' 1059   6.686   6.007   2.654  1.5033  0.3804  0.9327
   49C      O4' 1060   6.641   6.202   2.669  0.2901  0.2337 -0.5906
   49C      C1' 1061   6.759   6.256   2.730 -0.0625 -0.0110 -0.3463
   49C      H1' 1062   6.835   6.247   2.652 -0.7619 -0.7166 -0.9666
   49C       N1 1063   6.747   6.394   2.769 -0.3222 -0.1390  0.0111
   49C       C6 1064   6.625   6.442   2.799  0.6422 -0.1830 -0.3278
   49C       H6 1065   6.540   6.375   2.795 -0.9299  1.7677 -3.7155
   49C       C5 1066   6.615   6.575   2.830  0.2220  0.3556  0.7254
   49C       H5 1067   6.518   6.618   2.851  1.5830  2.9425  2.3232
   49C       C4 1068   6.732   6.655   2.827  0.3294 -0.5804 -0.0744
   49C       N4 1069   6.728   6.786   2.840  0.0870  0.3720 -0.7647
   49C      H41 1070   6.641   6.835   2.855 -1.1431 -2.3981  2.1408
   49C      H42 1071   6.817   6.834   2.836  1.4891 -2.1484 -1.9072
   49C       N3 1072   6.852   6.612   2.807  0.1158 -0.4244  0.1734
   49C       C2 1073   6.862   6.477   2.784 -0.2311 -0.2824 -0.4791
   49C       O2 1074   6.973   6.429   2.764  0.4026  1.0187 -0.0121
   49C      C3' 1075   6.674   6.079   2.858 -0.5061  0.9667 -0.1722
   49C      H3' 1076   6.599   6.125   2.923  0.5981  0.5309  1.4890
   49C      C2' 1077   6.795   6.164   2.848  0.1203 -0.4709 -0.1777
   49C     H2'1 1078   6.811   6.223   2.938 -1.2260 -0.9540  0.4094
   49C      O2' 1079   6.906   6.094   2.804  0.4494  0.0111 -0.4146
   49C     HO'2 1080   6.940   6.062   2.888 -0.3057  1.2115  0.3762
   49C      O3' 1081   6.712   5.949   2.910 -0.2018  0.6045 -0.5576
   50U        P 1082   6.738   5.933   3.069 -0.1927  0.0291 -0.0417
   50U      O1P 1083   6.727   5.784   3.086  0.3321  0.1128  0.4331
   50U      O2P 1084   6.652   6.014   3.151  0.5935  0.6593  0.2394
   50U      O5' 1085   6.891   5.990   3.081 -0.8987 -0.4020  0.1317
   50U      C5' 1086   7.004   5.901   3.074  0.6673  0.1535 -0.6568
   50U     H5'1 1087   7.015   5.852   2.977 -0.5635 -0.5302 -0.4799
   50U     H5'2 1088   6.996   5.825   3.152  1.1625  2.1693  1.4502
   50U      C4' 1089   7.133   5.979   3.100 -0.1455  0.2675  0.3412
   50U      H4' 1090   7.216   5.911   3.080 -1.8879 -2.4460  1.7253
   50U      O4' 1091   7.128   6.097   3.029  0.1609  0.0245 -0.1384
   50U      C1' 1092   7.189   6.202   3.105  0.3211  0.2761  0.8297
   50U      H1' 1093   7.271   6.247   3.049 -1.4124  2.3097 -0.2052
   50U       N1 1094   7.103   6.321   3.139 -0.4445  0.7289 -0.4169
   50U       C6 1095   6.971   6.301   3.160 -0.2182 -0.2411 -0.9462
   50U       H6 1096   6.921   6.206   3.158 -2.1003  0.6986 -2.8887
   50U       C5 1097   6.891   6.409   3.164  0.1967 -0.5902  0.6637
   50U       H5 1098   6.785   6.391   3.173 -0.1092  0.9951  0.6026
   50U       C4 1099   6.938   6.547   3.158  0.4811 -0.2478 -0.0557
   50U       O4 1100   6.870   6.649   3.150 -0.3199  0.2545 -0.3048
   50U       N3 1101   7.078   6.560   3.172  0.5961 -0.4673 -0.4665
   50U       H3 1102   7.113   6.654   3.165 -0.1364  0.0137  1.4988
   50U       C2 1103   7.162   6.445   3.153  0.3823 -0.3118  0.5707
   50U       O2 1104   7.281   6.465   3.136  0.0557  0.2137  0.6163
   50U      C3' 1105   7.157   6.024   3.243 -0.2626  0.2960  0.5677
   50U      H3' 1106   7.066   6.074   3.277 -0.2471  2.1779 -1.9058
   50U      C2' 1107   7.263   6.130   3.220  0.0719  0.1915  0.2870
   50U     H2'1 1108   7.273   6.201   3.302 -0.3543  1.4722 -0.7428
   50U      O2' 1109   7.392   6.080   3.174  0.5946 -0.2970  0.6570
   50U     HO'2 1110   7.408   5.986   3.186  1.1140 -0.2614  0.2684
   50U      O3' 1111   7.195   5.919   3.334  0.4541 -0.0341  0.8592
   51A        P 1112   7.182   5.933   3.494 -0.4595  0.0809  0.2929
   51A      O1P 1113   7.262   5.816   3.542  0.1312  0.1779  0.1966
   51A      O2P 1114   7.042   5.946   3.528  0.1684 -0.5375 -0.3192
   51A      O5' 1115   7.257   6.067   3.542 -0.0997 -0.2329  0.2091
   51A      C5' 1116   7.399   6.067   3.553 -1.6600 -0.6811  0.4893
   51A     H5'1 1117   7.440   6.040   3.455  1.9401 -2.5700  2.3166
   51A     H5'2 1118   7.422   5.996   3.632 -2.1523 -1.2419  0.1335
   51A      C4' 1119   7.459   6.209   3.580  0.0735 -0.1844 -0.1797
   51A      H4' 1120   7.566   6.197   3.566  0.3838 -0.0464  1.8442
   51A      O4' 1121   7.407   6.293   3.484 -0.2211 -0.0116  0.0307
   51A      C1' 1122   7.393   6.421   3.533 -0.0661  0.1909  0.5310
   51A      H1' 1123   7.450   6.497   3.480  0.7502 -1.7416 -1.5005
   51A       N9 1124   7.257   6.458   3.540 -0.2697 -0.4956  0.1804
   51A       C8 1125   7.146   6.381   3.549  0.2154  0.0366 -0.2762
   51A       H8 1126   7.157   6.276   3.571 -1.1657 -0.0870 -0.0994
   51A       N7 1127   7.035   6.442   3.528  0.0787 -0.0255  0.4156
   51A       C5 1128   7.077   6.580   3.516 -0.3646 -0.3572  0.5235
   51A       C6 1129   7.011   6.707   3.493  0.1076  0.3809  0.2333
   51A       N6 1130   6.885   6.730   3.484  0.6814 -0.2527  0.6022
   51A      H61 1131   6.819   6.654   3.475  0.4940 -0.2957  2.0468
   51A      H62 1132   6.840   6.820   3.491 -0.4867 -0.7582 -0.0725
   51A       N1 1133   7.080   6.818   3.493 -0.3037  0.0861  0.4081
   51A       C2 1134   7.216   6.808   3.502  0.6414 -0.3213  0.1404
   51A       H2 1135   7.267   6.901   3.480 -0.0574 -0.0443 -0.3523
   51A       N3 1136   7.290   6.700   3.528  0.3257  0.5970 -0.0994
   51A       C4 1137   7.211   6.588   3.537 -0.6066 -0.5348  0.2511
   51A      C3' 1138   7.425   6.269   3.714 -0.0337 -0.0467 -0.1023
   51A      H3' 1139   7.327   6.235   3.747 -0.0413  0.3827  0.3254
   51A      C2' 1140   7.432   6.416   3.683 -0.1170  0.4862  0.1609
   51A     H2'1 1141   7.378   6.473   3.758 -1.4907 -1.1696  0.4928
   51A      O2' 1142   7.569   6.453   3.686 -0.1787  0.6886  0.5104
   51A     HO'2 1143   7.590   6.421   3.774 -1.4051 -1.9124 -0.0406
   51A      O3' 1144   7.530   6.237   3.805 -0.2789  0.1912 -0.1955
   52U        P 1145   7.505   6.252   3.956 -0.3245 -0.1080  0.2290
   52U      O1P 1146   7.595   6.172   4.035  0.1969 -0.4568 -0.0736
   52U      O2P 1147   7.363   6.226   3.976  0.3152  0.4805 -0.3902
   52U      O5' 1148   7.531   6.401   3.982 -0.3554 -0.4107  0.1499
   52U      C5' 1149   7.654   6.461   4.007  0.6131 -0.0473  0.1268
   52U     H5'1 1150   7.732   6.423   3.942 -0.5790 -2.5823  0.0737
   52U     H5'2 1151   7.687   6.427   4.105  1.1824 -0.2461 -0.1291
   52U      C4' 1152   7.650   6.616   4.008  0.2030 -0.6027  0.9741
   52U      H4' 1153   7.746   6.667   4.008 -0.1752  0.3723 -2.4092
   52U      O4' 1154   7.576   6.671   3.898 -0.1773  0.0703  0.1589
   52U      C1' 1155   7.492   6.780   3.931 -0.4114  1.0241 -0.8165
   52U      H1' 1156   7.538   6.862   3.875  2.3476 -0.3856 -0.7842
   52U       N1 1157   7.351   6.748   3.896  0.3301 -0.1125 -0.5381
   52U       C6 1158   7.295   6.629   3.921 -0.0408  0.7757 -0.3953
   52U       H6 1159   7.358   6.553   3.965 -1.8165 -0.8447 -0.5139
   52U       C5 1160   7.167   6.603   3.892  0.0247 -0.5359 -0.6694
   52U       H5 1161   7.124   6.504   3.891 -2.7343  0.5522 -3.0585
   52U       C4 1162   7.079   6.708   3.838  0.4739  0.0869  0.0503
   52U       O4 1163   6.960   6.702   3.814  0.3402  0.6253 -0.0421
   52U       N3 1164   7.142   6.829   3.825 -0.0381 -0.4598  0.1122
   52U       H3 1165   7.076   6.901   3.799 -0.6764 -0.9929  0.2245
   52U       C2 1166   7.272   6.855   3.849 -0.0462  0.0631 -1.0931
   52U       O2 1167   7.316   6.965   3.839  0.4439 -0.3741 -0.1044
   52U      C3' 1168   7.571   6.670   4.130  0.3281  0.1187 -0.0914
   52U      H3' 1169   7.484   6.607   4.151  0.9005 -1.8592 -2.9899
   52U      C2' 1170   7.516   6.805   4.078  0.6230  0.3271 -0.3192
   52U     H2'1 1171   7.424   6.823   4.135  0.1028 -1.4558 -0.5523
   52U      O2' 1172   7.606   6.906   4.083 -0.1353 -0.5899  0.8722
   52U     HO'2 1173   7.696   6.878   4.068  0.1247  0.4048  0.4512
   52U      O3' 1174   7.658   6.697   4.240  0.3810  0.8580  0.1849
   53U        P 1175   7.604   6.664   4.387 -0.1840  0.1337 -0.3146
   53U      O1P 1176   7.718   6.666   4.476 -0.1018 -0.4310  0.3667
   53U      O2P 1177   7.521   6.547   4.385  0.2198 -0.2461 -0.4292
   53U      O5' 1178   7.507   6.788   4.421 -0.7120  0.7130  0.1289
   53U      C5' 1179   7.552   6.919   4.448 -0.3388 -0.3092 -0.2304
   53U     H5'1 1180   7.639   6.937   4.385  1.6601  0.6232  2.5529
   53U     H5'2 1181   7.589   6.920   4.551 -0.6188 -2.2020 -0.0750
   53U      C4' 1182   7.454   7.029   4.428  0.5999 -0.3755  0.1995
   53U      H4' 1183   7.501   7.127   4.434  1.0969 -0.5992 -0.0399
   53U      O4' 1184   7.397   7.022   4.292  0.0134 -0.1067  0.4766
   53U      C1' 1185   7.258   7.063   4.294  0.5675  0.5883  0.2033
   53U      H1' 1186   7.252   7.151   4.231  1.8296 -0.1669 -1.0209
   53U       N1 1187   7.163   6.961   4.241  0.2495 -0.4872 -0.5086
   53U       C6 1188   7.194   6.831   4.249  0.5683  0.2580  0.1941
   53U       H6 1189   7.285   6.800   4.299 -0.2728 -1.0816  0.9631
   53U       C5 1190   7.108   6.735   4.204 -0.3638  0.2945  0.2807
   53U       H5 1191   7.146   6.634   4.199  0.5468  0.3693  3.4346
   53U       C4 1192   6.982   6.763   4.150  0.2724  0.4198  0.7691
   53U       O4 1193   6.892   6.683   4.124 -0.0602  0.3148  0.1316
   53U       N3 1194   6.958   6.900   4.152  0.4005 -0.3816  0.1305
   53U       H3 1195   6.865   6.930   4.129  1.0300  0.9487 -0.7994
   53U       C2 1196   7.041   7.001   4.189 -1.1040 -0.4008 -0.0426
   53U       O2 1197   6.999   7.115   4.178 -1.0339  0.0032 -0.2490
   53U      C3' 1198   7.333   7.022   4.530  0.0579 -0.6332 -0.1637
   53U      H3' 1199   7.308   6.917   4.544 -1.3797 -0.3219 -0.3224
   53U      C2' 1200   7.226   7.094   4.442  0.1173 -0.5151  0.5622
   53U     H2'1 1201   7.126   7.071   4.482  1.0390 -2.7665  1.7861
   53U      O2' 1202   7.247   7.231   4.433 -0.3987 -0.0930 -0.3639
   53U     HO'2 1203   7.158   7.266   4.423 -0.2017  0.7595  0.6413
   53U      O3' 1204   7.359   7.090   4.652 -0.4060  0.1855  0.5202
   54C        P 1205   7.272   7.043   4.777  0.4251  0.0520  0.0314
   54C      O1P 1206   7.304   7.136   4.885 -0.4541  0.5385 -0.2781
   54C      O2P 1207   7.283   6.898   4.798 -0.4250  0.1769 -0.3108
   54C      O5' 1208   7.119   7.073   4.736  0.0630 -0.1214  0.2980
   54C      C5' 1209   7.077   7.211   4.730  0.0593  0.0483  0.4130
   54C     H5'1 1210   7.137   7.258   4.652 -1.6459  0.7629 -0.5074
   54C     H5'2 1211   7.094   7.262   4.825 -1.0676  0.7048  0.2783
   54C      C4' 1212   6.930   7.220   4.692 -0.3133  0.5262  0.4009
   54C      H4' 1213   6.890   7.322   4.692 -4.2091 -0.8105  1.5022
   54C      O4' 1214   6.905   7.150   4.571  0.2409 -0.9308  0.5527
   54C      C1' 1215   6.767   7.110   4.570  0.9533  0.3827 -0.0717
   54C      H1' 1216   6.709   7.165   4.496  1.3212 -1.3215 -1.7075
   54C       N1 1217   6.759   6.963   4.532  0.6740 -0.1428  0.6458
   54C       C6 1218   6.872   6.884   4.516  0.8085  0.6656  0.8122
   54C       H6 1219   6.974   6.913   4.539  0.9418 -0.9857  2.4776
   54C       C5 1220   6.854   6.755   4.483  0.6619  0.1533 -0.0186
   54C       H5 1221   6.945   6.696   4.480  2.3060  2.3530  2.3595
   54C       C4 1222   6.723   6.703   4.448  0.0358  0.1343 -0.4700
   54C       N4 1223   6.708   6.582   4.413  0.5452 -0.2036  0.1533
   54C      H41 1224   6.794   6.530   4.403 -0.8761 -2.7737  0.4801
   54C      H42 1225   6.615   6.546   4.397  0.1799  0.4701  0.6775
   54C       N3 1226   6.618   6.778   4.455 -0.0961  0.5635 -0.1544
   54C       C2 1227   6.634   6.912   4.497  0.8997 -0.1823 -0.3070
   54C       O2 1228   6.538   6.986   4.486 -0.5170  0.2432 -0.1271
   54C      C3' 1229   6.845   7.154   4.798 -0.6011  0.0280 -0.4879
   54C      H3' 1230   6.877   7.057   4.835 -1.5734  0.6878  2.3163
   54C      C2' 1231   6.713   7.135   4.714  0.3130  0.5158  0.2306
   54C     H2'1 1232   6.655   7.046   4.739  0.5696 -0.1993 -1.5471
   54C      O2' 1233   6.628   7.248   4.701 -0.0956 -0.6240  0.0549
   54C     HO'2 1234   6.602   7.250   4.794  1.2048 -1.0946  0.4535
   54C      O3' 1235   6.827   7.244   4.907  0.2894  0.7225  0.9809
   55C        P 1236   6.745   7.199   5.036 -0.3677  0.4657  0.2455
   55C      O1P 1237   6.732   7.308   5.133 -0.2609  0.4761  0.1001
   55C      O2P 1238   6.800   7.066   5.076 -0.2853 -0.7726 -0.3571
   55C      O5' 1239   6.589   7.170   4.984 -0.2487  0.2297  0.2802
   55C      C5' 1240   6.485   7.267   5.000 -0.1066  0.2873  0.4666
   55C     H5'1 1241   6.508   7.360   4.948 -0.5392  0.6150  0.8516
   55C     H5'2 1242   6.475   7.289   5.107 -2.6218 -1.7922  0.7449
   55C      C4' 1243   6.349   7.208   4.971  0.2604 -0.1005 -0.0295
   55C      H4' 1244   6.278   7.289   4.956 -0.0648  0.3274  3.1318
   55C      O4' 1245   6.358   7.145   4.845 -0.1253  0.2891 -0.3088
   55C      C1' 1246   6.255   7.052   4.832 -0.3569  0.5327  0.1545
   55C      H1' 1247   6.178   7.090   4.764 -1.5805  0.6971  1.5654
   55C       N1 1248   6.303   6.919   4.789 -0.6683 -0.1888  0.0355
   55C       C6 1249   6.430   6.880   4.809  0.0867 -0.7096 -0.1553
   55C       H6 1250   6.497   6.947   4.860 -1.9550  1.4714 -0.1846
   55C       C5 1251   6.473   6.766   4.756 -0.0061  0.1330 -0.0805
   55C       H5 1252   6.573   6.738   4.787  0.0812  0.3782 -0.1345
   55C       C4 1253   6.379   6.684   4.685 -0.5705  0.1042  0.0515
   55C       N4 1254   6.414   6.575   4.625 -0.0578 -0.2373  0.2678
   55C      H41 1255   6.506   6.535   4.635  0.4865  0.8219 -0.2967
   55C      H42 1256   6.346   6.527   4.567 -0.7203  2.3090 -1.2104
   55C       N3 1257   6.254   6.717   4.666 -0.0202 -0.1823 -0.6282
   55C       C2 1258   6.219   6.843   4.711  0.0270 -0.1919  0.1796
   55C       O2 1259   6.110   6.883   4.680 -0.3083 -0.6028 -0.1995
   55C      C3' 1260   6.288   7.106   5.068 -0.8476  0.0724  0.2073
   55C      H3' 1261   6.368   7.039   5.097  1.4240  2.5087 -0.0271
   55C      C2' 1262   6.186   7.045   4.970  1.0734  0.1739 -0.5741
   55C     H2'1 1263   6.179   6.942   5.003 -1.4748  1.1382  2.4638
   55C      O2' 1264   6.066   7.118   4.967  0.3166 -0.1157 -0.3215
   55C     HO'2 1265   6.041   7.121   5.060 -2.5280 -0.6758 -0.9531
   55C      O3' 1266   6.235   7.167   5.179  0.2634 -0.3365 -0.0539
   56G        P 1267   6.220   7.081   5.314  0.0054 -0.2738  0.3208
   56G      O1P 1268   6.179   7.171   5.419  0.5870  0.5165 -0.1160
   56G      O2P 1269   6.348   7.006   5.335  0.2212  0.0333  0.1493
   56G      O5' 1270   6.101   6.976   5.289  0.5664 -0.1615 -0.2683
   56G      C5' 1271   5.968   7.019   5.296  0.1789  0.2003  0.2618
   56G     H5'1 1272   5.954   7.115   5.246 -0.5859 -0.9814 -1.9342
   56G     H5'2 1273   5.940   7.030   5.401 -2.8476 -2.9775 -0.0173
   56G      C4' 1274   5.870   6.920   5.239  0.8271  0.2251  0.1000
   56G      H4' 1275   5.776   6.974   5.229  1.6927  1.9464  0.8011
   56G      O4' 1276   5.907   6.870   5.109  0.0641  0.9018  0.2823
   56G      C1' 1277   5.880   6.730   5.110  0.2640  0.5746  0.0620
   56G      H1' 1278   5.815   6.697   5.030 -0.6625 -0.8739  1.3743
   56G       N9 1279   6.008   6.654   5.087 -0.2825 -0.0653 -0.1766
   56G       C8 1280   6.124   6.665   5.160 -0.3804 -0.7162  0.3043
   56G       H8 1281   6.121   6.733   5.244 -2.9351 -0.3592  0.0289
   56G       N7 1282   6.224   6.589   5.118  0.5215 -0.0047  0.5339
   56G       C5 1283   6.166   6.522   5.005 -0.5352  0.0139 -0.3410
   56G       C6 1284   6.210   6.420   4.918 -0.5231 -0.0939 -0.6158
   56G       O6 1285   6.317   6.369   4.921  0.0804 -0.1577 -0.0694
   56G       N1 1286   6.116   6.375   4.824  0.1427  0.1505  0.9887
   56G       H1 1287   6.140   6.292   4.772  1.6570  2.2839 -2.0686
   56G       C2 1288   5.993   6.420   4.819 -0.8409  0.1549 -0.3839
   56G       N2 1289   5.914   6.354   4.746  0.1281  0.0788  0.2227
   56G      H21 1290   5.930   6.260   4.711  3.6813  0.9768 -1.0224
   56G      H22 1291   5.815   6.371   4.754  0.1296  0.3683 -0.3500
   56G       N3 1292   5.941   6.512   4.904 -0.2530  0.0863 -0.2436
   56G       C4 1293   6.033   6.561   4.991  0.4222 -1.0024 -0.0086
   56G      C3' 1294   5.853   6.805   5.342  0.1068  0.5963 -0.0117
   56G      H3' 1295   5.948   6.785   5.392 -0.4288 -0.0848  0.7722
   56G      C2' 1296   5.818   6.691   5.246  0.4387 -0.5569  0.1544
   56G     H2'1 1297   5.848   6.595   5.288 -0.1160 -0.0226  1.9035
   56G      O2' 1298   5.675   6.693   5.214  0.4667 -0.2641  0.5530
   56G     HO'2 1299   5.624   6.657   5.287  1.0398 -1.6127  0.3104
   56G      O3' 1300   5.754   6.810   5.440 -0.2160 -0.0071  0.3597
   57U        P 1301   5.748   6.707   5.564  0.1350 -0.0698  0.1019
   57U      O1P 1302   5.656   6.763   5.671 -0.1554  0.7172  0.4174
   57U      O2P 1303   5.885   6.664   5.597 -0.0062 -0.3927  0.2027
   57U      O5' 1304   5.675   6.587   5.485  0.0719  0.0992  0.4433
   57U      C5' 1305   5.533   6.583   5.465  0.0417 -0.2700  0.8916
   57U     H5'1 1306   5.502   6.671   5.409  0.1753  0.4787  1.9713
   57U     H5'2 1307   5.490   6.587   5.565 -2.4696 -3.4518  0.1352
   57U      C4' 1308   5.502   6.442   5.398 -0.4446 -0.4103 -0.8230
   57U      H4' 1309   5.395   6.445   5.375 -0.5870  0.1887 -0.1224
   57U      O4' 1310   5.574   6.424   5.276  0.2286 -0.8745  0.1180
   57U      C1' 1311   5.616   6.286   5.259 -0.6164  0.3597  0.6160
   57U      H1' 1312   5.563   6.239   5.176 -0.7097 -1.9295  1.9000
   57U       N1 1313   5.760   6.273   5.243 -0.2849  1.1177  0.0591
   57U       C6 1314   5.854   6.339   5.318  0.7657 -0.1441 -0.1341
   57U       H6 1315   5.806   6.407   5.387  0.3404 -0.0647 -0.4987
   57U       C5 1316   5.986   6.328   5.298 -0.3984  0.4888  1.0612
   57U       H5 1317   6.053   6.386   5.361  0.6506 -0.9090  1.3069
   57U       C4 1318   6.043   6.250   5.194 -0.6202  0.1294  0.3242
   57U       O4 1319   6.164   6.233   5.167  1.0971  0.6697 -0.6319
   57U       N3 1320   5.944   6.196   5.115 -0.4557 -0.2375 -0.1967
   57U       H3 1321   5.966   6.141   5.033  1.6002  0.1498  0.0434
   57U       C2 1322   5.810   6.192   5.138 -0.4611 -0.0469  0.5126
   57U       O2 1323   5.756   6.094   5.089  0.5539  0.1003 -0.6974
   57U      C3' 1324   5.538   6.314   5.486 -0.1534 -0.0573 -0.3581
   57U      H3' 1325   5.637   6.325   5.531 -0.9768  0.8070  1.3320
   57U      C2' 1326   5.550   6.208   5.383 -0.0447  0.0479 -0.5316
   57U     H2'1 1327   5.609   6.127   5.426 -0.1835  1.5412  2.7515
   57U      O2' 1328   5.419   6.166   5.338 -0.5096 -0.1922 -0.3409
   57U     HO'2 1329   5.356   6.151   5.410  0.9101  0.7643  1.1639
   57U      O3' 1330   5.447   6.277   5.587  0.3572 -0.0968 -0.9899
   58A        P 1331   5.498   6.212   5.724 -0.1766  0.0562  0.3638
   58A      O1P 1332   5.384   6.208   5.821  0.3116 -0.5406 -0.0450
   58A      O2P 1333   5.626   6.272   5.761  0.2837  0.0541 -0.2793
   58A      O5' 1334   5.534   6.064   5.682  0.5309  0.5402  0.8964
   58A      C5' 1335   5.423   5.976   5.656  0.3274  0.4484 -0.5716
   58A     H5'1 1336   5.360   6.017   5.576 -0.9050 -0.9082 -0.3522
   58A     H5'2 1337   5.362   5.951   5.743 -0.0083 -1.6179 -1.3307
   58A      C4' 1338   5.482   5.844   5.607 -1.3421 -0.1628 -0.0021
   58A      H4' 1339   5.399   5.778   5.581 -0.1808 -0.3461 -3.8089
   58A      O4' 1340   5.564   5.872   5.485 -0.1388 -0.2372 -0.5969
   58A      C1' 1341   5.675   5.785   5.488 -0.8014  0.1238 -0.0201
   58A      H1' 1342   5.682   5.728   5.395 -3.6981 -0.7329  0.2032
   58A       N9 1343   5.802   5.870   5.500 -0.1553 -0.4522 -0.0719
   58A       C8 1344   5.820   5.998   5.545 -0.0252  0.9230  0.3985
   58A       H8 1345   5.745   6.064   5.585  0.5277  1.9405 -0.2006
   58A       N7 1346   5.937   6.044   5.514  0.0494  0.1389  0.3711
   58A       C5 1347   6.004   5.932   5.462 -0.3263 -0.1326  0.4040
   58A       C6 1348   6.130   5.895   5.411 -0.7155 -0.8438 -0.8909
   58A       N6 1349   6.237   5.976   5.399 -0.6542 -0.6657  0.3426
   58A      H61 1350   6.229   6.075   5.418  1.0244 -0.3433 -0.4855
   58A      H62 1351   6.311   5.938   5.341 -0.7585 -1.3938  0.6786
   58A       N1 1352   6.159   5.772   5.361  0.2849  0.1073 -0.6623
   58A       C2 1353   6.066   5.683   5.367 -0.0477  0.0746  0.4005
   58A       H2 1354   6.088   5.590   5.317 -0.3825  2.1705 -4.1571
   58A       N3 1355   5.941   5.698   5.405  0.2504 -0.3714  0.2990
   58A       C4 1356   5.920   5.824   5.451 -0.7472 -0.3018  0.3813
   58A      C3' 1357   5.566   5.762   5.709 -1.0878 -0.6780  0.5155
   58A      H3' 1358   5.624   5.840   5.759  2.1754 -3.2756  1.1105
   58A      C2' 1359   5.651   5.689   5.607  0.3036 -1.9579  0.0170
   58A     H2'1 1360   5.751   5.665   5.643 -0.0236 -1.5794  1.2238
   58A      O2' 1361   5.603   5.559   5.572  0.0332 -0.3897  0.1342
   58A     HO'2 1362   5.582   5.505   5.648  1.8815 -1.0302  0.2318
   58A      O3' 1363   5.476   5.685   5.787 -0.2916  0.3474 -0.1906
   59C        P 1364   5.508   5.659   5.943 -0.1327 -0.2877 -0.2307
   59C      O1P 1365   5.403   5.562   5.989  0.3690  0.3521  0.0622
   59C      O2P 1366   5.541   5.780   6.011  0.8486  0.0547 -0.4309
   59C      O5' 1367   5.652   5.583   5.912 -0.1533  0.0770 -0.0814
   59C      C5' 1368   5.655   5.441   5.902 -0.1719  0.5847 -0.1662
   59C     H5'1 1369   5.598   5.403   5.817  0.5564  0.3431 -0.5550
   59C     H5'2 1370   5.617   5.403   5.997 -0.1723 -1.2824 -0.8565
   59C      C4' 1371   5.804   5.402   5.876 -0.3822  0.0336 -0.3998
   59C      H4' 1372   5.821   5.297   5.853  3.0843  0.5118 -0.5411
   59C      O4' 1373   5.859   5.496   5.782 -0.4530 -0.8436 -0.2489
   59C      C1' 1374   6.004   5.498   5.785  0.4858 -0.8616  0.0839
   59C      H1' 1375   6.045   5.455   5.694  2.1008 -1.0487  0.8755
   59C       N1 1376   6.065   5.633   5.793  0.1729  0.8254  0.1278
   59C       C6 1377   5.989   5.749   5.820  0.1174  0.0208  0.8361
   59C       H6 1378   5.884   5.741   5.845 -0.1855  0.1750 -0.3391
   59C       C5 1379   6.046   5.875   5.797 -0.3447 -0.1839 -1.0119
   59C       H5 1380   5.989   5.966   5.796  0.1272  0.1609  0.3954
   59C       C4 1381   6.181   5.879   5.753 -0.5546 -0.9990 -0.0141
   59C       N4 1382   6.235   5.986   5.711 -0.4711 -0.1209 -0.3091
   59C      H41 1383   6.178   6.069   5.713 -0.5788 -0.1551 -1.5295
   59C      H42 1384   6.336   5.978   5.704 -0.3722 -0.3696  1.0387
   59C       N3 1385   6.254   5.770   5.738  0.3575  0.2623  0.5294
   59C       C2 1386   6.201   5.646   5.766 -0.0762 -0.2362  0.3494
   59C       O2 1387   6.272   5.551   5.745  0.5665  0.3286 -0.0567
   59C      C3' 1388   5.902   5.425   5.988 -0.6816  0.0912  0.3674
   59C      H3' 1389   5.890   5.526   6.028  1.3476 -0.7792  3.5527
   59C      C2' 1390   6.033   5.423   5.903 -0.1984 -0.0516  0.0688
   59C     H2'1 1391   6.116   5.466   5.959 -1.7331  1.1397  1.5492
   59C      O2' 1392   6.075   5.295   5.854 -0.2545 -0.3864 -0.2668
   59C     HO'2 1393   6.055   5.236   5.927 -1.0560  2.7274  2.2441
   59C      O3' 1394   5.880   5.322   6.083  0.5457 -0.1806  0.6842
   60U        P 1395   5.949   5.335   6.224  0.1232  0.2197  0.3849
   60U      O1P 1396   5.896   5.231   6.315  0.3904 -0.1472  0.1905
   60U      O2P 1397   5.937   5.476   6.262 -0.4486 -0.1661 -0.5325
   60U      O5' 1398   6.100   5.308   6.189 -0.0676 -0.6685  0.2261
   60U      C5' 1399   6.158   5.177   6.188 -0.0436  0.0403 -0.5630
   60U     H5'1 1400   6.104   5.116   6.115  1.3016  1.0867 -2.5130
   60U     H5'2 1401   6.138   5.129   6.284  1.1652  3.0467  1.3231
   60U      C4' 1402   6.311   5.183   6.157  0.6580 -0.4187 -0.7253
   60U      H4' 1403   6.344   5.080   6.142  0.1609 -0.5552 -0.9098
   60U      O4' 1404   6.322   5.268   6.041 -0.0690 -0.2995  0.4411
   60U      C1' 1405   6.451   5.323   6.050  0.1919  0.5395 -0.6188
   60U      H1' 1406   6.510   5.279   5.971  2.1157  2.3741 -0.3038
   60U       N1 1407   6.446   5.471   6.033  0.8728  0.8086 -0.0749
   60U       C6 1408   6.354   5.558   6.090  0.4922 -0.4062 -0.6400
   60U       H6 1409   6.269   5.519   6.144  1.7123 -2.5972 -0.2192
   60U       C5 1410   6.365   5.692   6.077  0.5194  0.8776  0.0311
   60U       H5 1411   6.292   5.756   6.124  0.9085  3.0965 -2.1754
   60U       C4 1412   6.466   5.753   5.992 -0.2241  0.3084 -0.1833
   60U       O4 1413   6.481   5.873   5.965  0.4037  0.3947  0.0245
   60U       N3 1414   6.550   5.665   5.930  0.7200 -0.6563  0.0833
   60U       H3 1415   6.632   5.703   5.883  1.0577 -0.3132  0.9374
   60U       C2 1416   6.555   5.536   5.970 -0.3136 -0.3051  0.4332
   60U       O2 1417   6.650   5.466   5.934 -0.9577  0.9142 -0.2438
   60U      C3' 1418   6.401   5.238   6.269  0.5914  0.1257  1.1053
   60U      H3' 1419   6.356   5.327   6.313  1.2202  0.0160  2.0132
   60U      C2' 1420   6.517   5.281   6.180 -0.1976 -0.0693 -0.3125
   60U     H2'1 1421   6.567   5.367   6.225  1.1828 -0.7711 -0.4460
   60U      O2' 1422   6.610   5.179   6.142  0.4053  0.2215 -0.4572
   60U     HO'2 1423   6.660   5.148   6.218  0.6304  1.0120 -0.2709
   60U      O3' 1424   6.432   5.131   6.361  0.3290  0.6026  0.2377
   61U        P 1425   6.511   5.170   6.495  0.1372  0.1170  0.0812
   61U      O1P 1426   6.510   5.052   6.589 -1.2043 -0.9429 -0.1373
   61U      O2P 1427   6.457   5.301   6.543 -0.6171 -0.4833  0.2293
   61U      O5' 1428   6.659   5.191   6.450 -0.5575  0.3951 -0.1809
   61U      C5' 1429   6.755   5.088   6.457  0.0203 -0.1212 -0.1566
   61U     H5'1 1430   6.733   5.008   6.385  0.5370 -1.3525  1.0159
   61U     H5'2 1431   6.758   5.036   6.552 -0.3300 -3.3075 -1.7324
   61U      C4' 1432   6.893   5.138   6.423 -0.6180  0.4042  0.4162
   61U      H4' 1433   6.959   5.052   6.435 -1.0556 -0.0718 -0.4733
   61U      O4' 1434   6.921   5.169   6.285  0.8735 -0.6943 -0.0096
   61U      C1' 1435   6.995   5.293   6.269  0.5094 -0.2260  0.2216
   61U      H1' 1436   7.077   5.277   6.199  0.4835  0.2232  0.0854
   61U       N1 1437   6.916   5.415   6.217 -0.1601  0.9563  0.1290
   61U       C6 1438   6.810   5.474   6.287 -0.1362  0.0018 -0.5269
   61U       H6 1439   6.767   5.423   6.371  0.5788  0.6504  0.2573
   61U       C5 1440   6.758   5.594   6.250 -0.2148 -0.7008  0.4040
   61U       H5 1441   6.678   5.633   6.311  0.0296 -0.3929  0.5325
   61U       C4 1442   6.821   5.668   6.138  0.2912  0.1606 -1.0067
   61U       O4 1443   6.787   5.781   6.098 -0.2059  0.1445 -0.1698
   61U       N3 1444   6.919   5.597   6.071 -0.3967 -0.3497 -0.0243
   61U       H3 1445   6.959   5.644   5.991  0.0463  1.0050  0.9547
   61U       C2 1446   6.976   5.476   6.105 -0.8930  0.0359  0.4126
   61U       O2 1447   7.068   5.433   6.032  0.4962 -0.1529  0.3704
   61U      C3' 1448   6.958   5.246   6.505 -0.2869 -0.1386  0.2399
   61U      H3' 1449   6.879   5.313   6.540 -0.2971  0.0670 -0.1779
   61U      C2' 1450   7.052   5.327   6.409 -0.3995 -0.1363 -0.1215
   61U     H2'1 1451   7.048   5.433   6.434  1.6933  0.0543 -0.3959
   61U      O2' 1452   7.187   5.289   6.421 -0.3258  0.2934 -0.4184
   61U     HO'2 1453   7.195   5.240   6.503  0.7666  2.1685  0.6698
   61U      O3' 1454   7.024   5.203   6.624 -0.6809  0.2643 -0.4123
   61U      H3T 1455   7.041   5.279   6.679 -0.6897 -0.4351  0.5892
   62G      O5' 1456   7.128   5.947   5.108 -0.0790  0.0352  0.2167
   62G      H5T 1457   7.203   6.005   5.091  0.8532 -1.2406 -0.2617
   62G      C5' 1458   7.206   5.834   5.148 -0.9729  0.4118 -0.3794
   62G     H5'1 1459   7.283   5.856   5.222 -1.4811 -2.2518  1.0754
   62G     H5'2 1460   7.260   5.791   5.063  3.1856 -2.2237  3.1459
   62G      C4' 1461   7.131   5.707   5.205  0.5008 -0.0553  0.6047
   62G      H4' 1462   7.203   5.626   5.210  0.5834 -0.1119 -1.2010
   62G      O4' 1463   7.087   5.733   5.336  0.1198 -0.7219  0.0708
   62G      C1' 1464   6.950   5.696   5.356  0.0609 -0.8130 -0.6124
   62G      H1' 1465   6.943   5.628   5.441  0.9305 -1.1172 -0.7721
   62G       N9 1466   6.858   5.810   5.375 -0.3033  0.0024  0.0950
   62G       C8 1467   6.876   5.950   5.354  0.1050  0.4823  0.5652
   62G       H8 1468   6.971   5.980   5.311  0.3140 -2.8997 -1.6735
   62G       N7 1469   6.784   6.025   5.406  0.3761  0.7434  0.5769
   62G       C5 1470   6.686   5.928   5.442  0.5013  0.3743 -0.4540
   62G       C6 1471   6.558   5.943   5.508  0.8310  0.8585 -0.0679
   62G       O6 1472   6.499   6.054   5.542 -0.2101  0.5714 -0.2358
   62G       N1 1473   6.492   5.821   5.541 -0.7868  0.4208 -0.0276
   62G       H1 1474   6.395   5.814   5.569 -0.5260 -0.3032  0.7459
   62G       C2 1475   6.565   5.703   5.542  0.2025  0.0060  0.3058
   62G       N2 1476   6.503   5.601   5.600 -0.4545 -0.3570 -0.3793
   62G      H21 1477   6.427   5.614   5.665 -0.0576 -0.7111  0.1658
   62G      H22 1478   6.536   5.507   5.587  0.0039 -0.3615  0.7230
   62G       N3 1479   6.669   5.680   5.462  0.1761 -0.5762 -0.1551
   62G       C4 1480   6.727   5.798   5.421  0.3792 -0.1053 -0.0471
   62G      C3' 1481   7.023   5.663   5.118  0.5300 -0.4747 -0.1132
   62G      H3' 1482   6.992   5.752   5.063  1.3899 -0.4100 -0.5005
   62G      C2' 1483   6.918   5.629   5.226  0.3313  0.5899 -0.0776
   62G     H2'1 1484   6.814   5.643   5.196 -0.3789  0.6257  2.2099
   62G      O2' 1485   6.923   5.492   5.252  0.0566 -0.3127 -0.4651
   62G     HO'2 1486   6.890   5.446   5.174  0.2451 -0.4461 -0.4688
   62G      O3' 1487   7.061   5.555   5.042  0.1276  0.5421  0.7754
   63U        P 1488   7.027   5.537   4.891 -0.4876 -0.3502  0.1461
   63U      O1P 1489   7.132   5.453   4.841  0.5695 -0.2379  0.1398
   63U      O2P 1490   7.005   5.671   4.825  0.4985  0.2214  0.4162
   63U      O5' 1491   6.885   5.460   4.912  0.7105  0.2387 -0.1300
   63U      C5' 1492   6.875   5.324   4.972 -0.1218  0.0367  0.6552
   63U     H5'1 1493   6.934   5.317   5.063  0.0992  1.0916  0.6071
   63U     H5'2 1494   6.905   5.252   4.896 -1.8501 -0.2163  0.1696
   63U      C4' 1495   6.729   5.288   4.996  0.2448  0.0668 -0.1628
   63U      H4' 1496   6.721   5.180   5.010  0.3948  0.0014 -0.5638
   63U      O4' 1497   6.692   5.350   5.120 -0.3547  0.0295  0.3145
   63U      C1' 1498   6.556   5.374   5.120  0.5901  0.1641 -0.6010
   63U      H1' 1499   6.509   5.320   5.202  0.7425 -2.6798 -2.2173
   63U       N1 1500   6.528   5.512   5.131 -0.3963 -0.8282 -0.0030
   63U       C6 1501   6.604   5.608   5.069  0.1341 -0.8590  0.2000
   63U       H6 1502   6.676   5.577   4.995  1.8191  2.0283  0.4850
   63U       C5 1503   6.586   5.745   5.090 -0.1247  0.3956  0.0992
   63U       H5 1504   6.632   5.826   5.035  2.0636  0.0685  1.3670
   63U       C4 1505   6.484   5.780   5.180 -0.0012 -0.0129  0.1206
   63U       O4 1506   6.456   5.895   5.216 -0.4708  0.3537 -0.8100
   63U       N3 1507   6.403   5.684   5.229 -0.5420  0.3912 -0.6210
   63U       H3 1508   6.321   5.721   5.275  0.8409  1.7631  0.8070
   63U       C2 1509   6.428   5.551   5.226 -0.4905 -0.0214 -0.1338
   63U       O2 1510   6.365   5.477   5.295  0.0430  0.8128  0.1186
   63U      C3' 1511   6.627   5.320   4.898  0.3584  0.1773  0.2752
   63U      H3' 1512   6.640   5.426   4.878  0.6563  0.0148 -0.4099
   63U      C2' 1513   6.500   5.302   4.986  0.0230  0.0293  0.0613
   63U     H2'1 1514   6.420   5.358   4.940 -0.2489 -1.0019 -0.7603
   63U      O2' 1515   6.478   5.164   5.006  0.2816  0.0007  0.3851
   63U     HO'2 1516   6.386   5.147   5.028  0.8746 -0.5268  2.8236
   63U      O3' 1517   6.613   5.237   4.783  0.1180 -0.1537 -0.5048
   64A        P 1518   6.567   5.296   4.648 -0.3031  0.0828  0.0279
   64A      O1P 1519   6.581   5.186   4.548 -0.4873 -0.0950  0.4341
   64A      O2P 1520   6.640   5.427   4.620  0.7483  0.1629  0.3028
   64A      O5' 1521   6.410   5.336   4.659  0.8171 -0.0653  0.1446
   64A      C5' 1522   6.308   5.240   4.665 -0.5064  0.1060 -0.5407
   64A     H5'1 1523   6.330   5.167   4.743  0.0879 -1.3337 -1.9978
   64A     H5'2 1524   6.304   5.182   4.572  2.2388  2.1075 -2.0377
   64A      C4' 1525   6.171   5.294   4.708  0.2199  0.0074  0.0956
   64A      H4' 1526   6.109   5.204   4.714  0.4403 -0.1848 -0.3910
   64A      O4' 1527   6.169   5.367   4.829  0.5022 -0.3804 -0.2571
   64A      C1' 1528   6.078   5.473   4.805  0.2764  0.2574 -0.0956
   64A      H1' 1529   6.004   5.479   4.884  1.6489  0.1627  1.2376
   64A       N9 1530   6.153   5.600   4.828  0.3486 -0.6605  0.1492
   64A       C8 1531   6.288   5.608   4.839 -0.1239 -0.4227 -0.3057
   64A       H8 1532   6.365   5.536   4.818  2.0260  0.7837  2.6187
   64A       N7 1533   6.326   5.727   4.882 -0.2111 -0.8082  0.6203
   64A       C5 1534   6.207   5.802   4.899  0.6408 -0.0419  0.4078
   64A       C6 1535   6.172   5.932   4.946  0.2361  0.6532  0.2387
   64A       N6 1536   6.255   6.028   4.983  0.7357 -0.2929  1.0243
   64A      H61 1537   6.355   6.012   4.978  0.7061 -0.2132 -0.2557
   64A      H62 1538   6.211   6.112   5.019  0.5836  1.0641 -2.0332
   64A       N1 1539   6.046   5.973   4.941  0.4027 -0.2906 -0.4001
   64A       C2 1540   5.953   5.881   4.916  0.1248 -0.0715 -0.5237
   64A       H2 1541   5.851   5.915   4.922  0.5265  1.4727 -1.9159
   64A       N3 1542   5.968   5.755   4.879  0.1760 -0.2545 -0.1850
   64A       C4 1543   6.101   5.716   4.873 -0.1205 -0.6178  0.5331
   64A      C3' 1544   6.121   5.395   4.601 -0.1090  0.1240 -0.4200
   64A      H3' 1545   6.205   5.462   4.579  0.8704 -0.9979 -0.2117
   64A      C2' 1546   6.012   5.468   4.670  0.5779  0.3832  0.5937
   64A     H2'1 1547   5.998   5.567   4.627  1.6749 -0.4373 -1.8275
   64A      O2' 1548   5.887   5.397   4.686  0.3624 -0.3725  0.9112
   64A     HO'2 1549   5.860   5.365   4.599 -0.8388  0.7413  0.8340
   64A      O3' 1550   6.062   5.327   4.489 -0.3408 -0.1897  0.5534
   65C        P 1551   6.104   5.386   4.344  0.0047 -0.1562 -0.5640
   65C      O1P 1552   6.054   5.293   4.236 -0.2231 -0.3450 -0.0548
   65C      O2P 1553   6.245   5.416   4.353  0.0693  0.0530  0.7621
   65C      O5' 1554   6.027   5.528   4.352  0.1619 -0.4218 -0.0155
   65C      C5' 1555   5.887   5.539   4.333  0.0231  0.1645  0.4099
   65C     H5'1 1556   5.836   5.460   4.388  2.1150  0.1592  2.4803
   65C     H5'2 1557   5.858   5.542   4.227  0.0860 -0.7095  0.3605
   65C      C4' 1558   5.818   5.664   4.392  0.1168  0.6845  0.6552
   65C      H4' 1559   5.709   5.656   4.400  0.0716 -2.2643 -1.1535
   65C      O4' 1560   5.877   5.702   4.512 -0.0687 -0.4195  0.1420
   65C      C1' 1561   5.867   5.848   4.519  0.8249 -0.0603  0.0593
   65C      H1' 1562   5.783   5.868   4.586  0.0203 -0.0080 -0.9291
   65C       N1 1563   5.992   5.915   4.565 -0.5050 -0.1989 -0.1815
   65C       C6 1564   6.113   5.851   4.556  0.0010 -0.0415 -0.2276
   65C       H6 1565   6.124   5.749   4.521  0.7437 -0.6070  1.5149
   65C       C5 1566   6.226   5.920   4.588  0.3055  0.2902  0.2719
   65C       H5 1567   6.320   5.867   4.578  0.5042  0.3574  1.6936
   65C       C4 1568   6.215   6.059   4.617  0.6134  0.7117  0.2416
   65C       N4 1569   6.317   6.136   4.638  0.7516 -0.0557 -0.0214
   65C      H41 1570   6.403   6.098   4.601  1.4767  0.6071  0.9414
   65C      H42 1571   6.304   6.234   4.618  0.4122 -0.3040 -1.1195
   65C       N3 1572   6.095   6.115   4.649 -0.8546 -0.3526 -0.5902
   65C       C2 1573   5.986   6.040   4.631 -0.8358 -0.2751 -0.0091
   65C       O2 1574   5.880   6.082   4.672  0.0947 -0.7883  0.1160
   65C      C3' 1575   5.853   5.783   4.305  0.3167  0.2758  0.7144
   65C      H3' 1576   5.959   5.775   4.279  0.2169  2.0674 -0.4341
   65C      C2' 1577   5.829   5.904   4.388  0.3481 -0.1151 -1.5861
   65C     H2'1 1578   5.885   5.989   4.349  0.0983  0.5527 -0.5249
   65C      O2' 1579   5.691   5.925   4.390 -0.1083 -0.3262 -0.4208
   65C     HO'2 1580   5.665   5.928   4.297  2.4100  1.0764 -1.1717
   65C      O3' 1581   5.771   5.790   4.192  0.2593 -0.1996 -0.0304
   66G        P 1582   5.792   5.882   4.069 -0.3603 -0.0191 -0.0454
   66G      O1P 1583   5.706   5.825   3.962 -0.1843 -0.0490  0.3176
   66G      O2P 1584   5.936   5.911   4.055  0.1935 -0.2689 -0.2421
   66G      O5' 1585   5.728   6.017   4.119  0.2137  0.3417 -0.8334
   66G      C5' 1586   5.593   6.037   4.115 -0.1528 -0.0622 -0.0360
   66G     H5'1 1587   5.538   5.974   4.184  0.9327  1.2749  2.1704
   66G     H5'2 1588   5.557   6.027   4.012  0.8514  0.4278 -0.4496
   66G      C4' 1589   5.556   6.178   4.157  0.2285  0.0144 -0.6456
   66G      H4' 1590   5.447   6.191   4.160 -0.1135 -2.3289  2.4349
   66G      O4' 1591   5.606   6.214   4.287 -0.2805  0.3685 -0.4090
   66G      C1' 1592   5.661   6.339   4.279  0.1046 -0.6979  0.1631
   66G      H1' 1593   5.627   6.404   4.361  0.3903  1.2793 -1.2098
   66G       N9 1594   5.813   6.339   4.302  0.2072 -0.0592 -0.1735
   66G       C8 1595   5.900   6.245   4.262 -0.4022  0.1984 -0.3116
   66G       H8 1596   5.890   6.169   4.186 -0.8282 -1.2347  1.0953
   66G       N7 1597   6.020   6.245   4.317 -0.2165 -0.5922 -0.2910
   66G       C5 1598   6.008   6.365   4.393 -0.6282 -0.6377 -0.2327
   66G       C6 1599   6.110   6.433   4.474  0.2433 -0.4495  0.3408
   66G       O6 1600   6.232   6.401   4.492  0.0778  0.0806  0.1392
   66G       N1 1601   6.064   6.545   4.538 -0.4741  0.0869  0.3504
   66G       H1 1602   6.116   6.577   4.619  0.1197  2.8777 -0.9992
   66G       C2 1603   5.929   6.581   4.533  0.5248  0.0997  0.0926
   66G       N2 1604   5.902   6.688   4.596 -0.8315  0.1088 -0.6082
   66G      H21 1605   5.978   6.740   4.638 -0.0027 -1.6275  0.1382
   66G      H22 1606   5.802   6.697   4.607 -0.5437  1.1702  1.9433
   66G       N3 1607   5.836   6.518   4.465 -0.0659  0.1330  0.1540
   66G       C4 1608   5.884   6.411   4.393 -0.0554  0.5719  0.3912
   66G      C3' 1609   5.620   6.278   4.066  0.5055  0.2723 -0.2903
   66G      H3' 1610   5.720   6.248   4.036  0.8284  2.8839 -2.2594
   66G      C2' 1611   5.618   6.406   4.149 -0.7442  0.4409 -0.3400
   66G     H2'1 1612   5.702   6.463   4.108 -0.9941  0.8551 -0.2881
   66G      O2' 1613   5.500   6.476   4.166 -0.5419  0.0281 -0.3978
   66G     HO'2 1614   5.450   6.446   4.090  1.1551  0.1387 -1.6158
   66G      O3' 1615   5.550   6.308   3.952  0.6488  0.0207  0.2605
   67G        P 1616   5.621   6.378   3.823  0.0796 -0.3156 -0.0785
   67G      O1P 1617   5.519   6.419   3.731 -0.0806 -0.2376  0.5194
   67G      O2P 1618   5.722   6.281   3.777 -0.6847  0.3040 -0.1458
   67G      O5' 1619   5.697   6.506   3.864  0.3060  0.3365 -0.0877
   67G      C5' 1620   5.625   6.623   3.899 -0.8604  0.5853  0.0859
   67G     H5'1 1621   5.543   6.585   3.960  0.4604 -2.6459  0.0871
   67G     H5'2 1622   5.582   6.674   3.813 -2.4469  2.7671  2.0396
   67G      C4' 1623   5.715   6.722   3.976 -0.0506  0.3677 -0.1344
   67G      H4' 1624   5.660   6.799   4.029  1.0958 -2.5192  6.1632
   67G      O4' 1625   5.793   6.658   4.082  0.0321  0.6384  0.8064
   67G      C1' 1626   5.897   6.746   4.103 -0.8492  0.3289  0.2939
   67G      H1' 1627   5.899   6.807   4.194  1.0986  0.7822 -0.0054
   67G       N9 1628   6.022   6.662   4.118 -0.5794 -0.5424  0.0044
   67G       C8 1629   6.055   6.539   4.068 -1.2093  0.4652 -0.2620
   67G       H8 1630   5.988   6.477   4.011 -0.2605 -1.6131  0.7690
   67G       N7 1631   6.176   6.501   4.111  0.1566  0.4658  0.0168
   67G       C5 1632   6.237   6.610   4.173  0.2850  0.5276  0.8532
   67G       C6 1633   6.363   6.638   4.237 -0.5823  0.4870  0.3907
   67G       O6 1634   6.466   6.567   4.253  0.4221 -0.6665  0.4036
   67G       N1 1635   6.382   6.764   4.285 -0.4992  0.3124 -0.6032
   67G       H1 1636   6.470   6.776   4.333  0.9241 -2.6324 -2.2038
   67G       C2 1637   6.273   6.846   4.301 -0.5341 -0.0530 -0.0787
   67G       N2 1638   6.281   6.950   4.379 -0.3794 -0.3234 -0.1436
   67G      H21 1639   6.370   6.967   4.423 -0.5902  0.7335 -0.1153
   67G      H22 1640   6.200   7.002   4.409  1.2264  3.5620 -1.8064
   67G       N3 1641   6.154   6.825   4.241 -0.4970  0.0971  0.5139
   67G       C4 1642   6.143   6.707   4.176 -0.6668  0.0017  0.0553
   67G      C3' 1643   5.820   6.780   3.882  0.2142 -0.0905 -0.1049
   67G      H3' 1644   5.871   6.695   3.837 -0.8993 -0.7209 -0.2265
   67G      C2' 1645   5.908   6.845   3.991 -0.2766  0.6111 -0.2522
   67G     H2'1 1646   6.011   6.848   3.956 -0.3777 -0.2797 -0.6469
   67G      O2' 1647   5.862   6.972   4.038 -0.0596 -0.0687 -0.6178
   67G     HO'2 1648   5.873   7.032   3.965  1.5374  2.9205  1.8224
   67G      O3' 1649   5.764   6.863   3.778  0.6892  0.0482  0.0561
   68A        P 1650   5.856   6.951   3.681  0.2403 -0.0401 -0.2447
   68A      O1P 1651   5.779   6.997   3.566  0.1173 -0.3179  0.1823
   68A      O2P 1652   5.974   6.864   3.651 -0.0579 -0.2355 -0.1166
   68A      O5' 1653   5.895   7.082   3.772 -0.0877 -0.1867  0.3290
   68A      C5' 1654   6.011   7.154   3.744 -0.2052  0.5079  0.2185
   68A     H5'1 1655   5.985   7.224   3.664 -3.4565 -0.1920  0.5444
   68A     H5'2 1656   6.093   7.088   3.717 -1.1163 -0.0332 -1.3894
   68A      C4' 1657   6.052   7.231   3.873 -0.1887  0.3114  0.2662
   68A      H4' 1658   5.967   7.295   3.898 -1.0078 -1.1292  1.3476
   68A      O4' 1659   6.081   7.141   3.979  0.0026 -0.3028 -0.7850
   68A      C1' 1660   6.212   7.158   4.031 -0.1276 -0.4267  0.2578
   68A      H1' 1661   6.220   7.131   4.136  1.6437  0.5803  0.4208
   68A       N9 1662   6.304   7.066   3.967  0.4273  0.2457 -0.0546
   68A       C8 1663   6.266   6.948   3.900 -0.1672 -0.4873  0.2260
   68A       H8 1664   6.168   6.936   3.856 -0.0819 -1.5534  0.3051
   68A       N7 1665   6.367   6.861   3.879 -0.4523 -0.2335 -0.5799
   68A       C5 1666   6.461   6.912   3.966  0.0466 -0.0832  0.5054
   68A       C6 1667   6.585   6.863   4.019 -0.1452 -0.2433 -0.0708
   68A       N6 1668   6.641   6.746   3.991  0.1497 -0.5681  0.0826
   68A      H61 1669   6.585   6.677   3.944 -1.2034  1.0202 -0.7357
   68A      H62 1670   6.715   6.712   4.051 -1.5241 -0.9988  1.9937
   68A       N1 1671   6.655   6.933   4.108 -0.3520  0.2771  0.0530
   68A       C2 1672   6.610   7.049   4.146  0.1936  0.2074  0.0843
   68A       H2 1673   6.679   7.109   4.203  0.7682  0.2927 -0.6835
   68A       N3 1674   6.497   7.109   4.109  0.3228 -0.2944  0.1598
   68A       C4 1675   6.427   7.033   4.017 -0.5226 -0.0298 -0.6557
   68A      C3' 1676   6.171   7.325   3.862 -0.5083 -0.1945  0.4718
   68A      H3' 1677   6.230   7.293   3.776  1.7143  1.2178  1.3566
   68A      C2' 1678   6.253   7.299   3.989  0.4975 -0.2010  0.5551
   68A     H2'1 1679   6.362   7.300   3.977  0.7038  1.1776  2.1033
   68A      O2' 1680   6.215   7.393   4.085 -0.4697  0.3850 -0.5120
   68A     HO'2 1681   6.150   7.457   4.055 -1.6995 -1.3995 -1.8124
   68A      O3' 1682   6.124   7.458   3.841 -0.1136 -0.6970  0.1745
   69A        P 1683   6.201   7.548   3.733  0.1577  0.3725 -0.2931
   69A      O1P 1684   6.138   7.682   3.734 -0.4815  0.2484 -0.1113
   69A      O2P 1685   6.199   7.466   3.608 -0.4650  0.0383  0.4725
   69A      O5' 1686   6.347   7.553   3.787 -0.0633  0.7091 -0.3843
   69A      C5' 1687   6.381   7.639   3.883  0.9307  0.7575 -0.3415
   69A     H5'1 1688   6.317   7.638   3.972  1.7556 -0.5595  0.2810
   69A     H5'2 1689   6.379   7.738   3.839 -0.4096  0.3665 -1.2289
   69A      C4' 1690   6.525   7.620   3.929 -0.3754 -0.5464 -0.6245
   69A      H4' 1691   6.539   7.688   4.013  1.9196 -1.3677 -0.2799
   69A      O4' 1692   6.541   7.488   3.985 -0.4857  0.2936 -0.7963
   69A      C1' 1693   6.670   7.432   3.955  0.0157 -0.5815 -0.0650
   69A      H1' 1694   6.711   7.381   4.043 -1.4467 -0.6616  0.6054
   69A       N9 1695   6.674   7.325   3.863  0.1130  0.8850  0.4428
   69A       C8 1696   6.574   7.278   3.783  0.0884 -0.5161 -0.5846
   69A       H8 1697   6.485   7.338   3.768  1.1586  0.7378 -2.2471
   69A       N7 1698   6.592   7.148   3.744  0.3870  0.0458 -0.9434
   69A       C5 1699   6.722   7.124   3.784  0.1792 -0.0380  0.8789
   69A       C6 1700   6.801   7.009   3.783  0.8282 -0.4939 -0.0635
   69A       N6 1701   6.763   6.889   3.741  0.0014 -0.0645 -0.6165
   69A      H61 1702   6.668   6.874   3.712  0.9229 -0.0557 -4.2232
   69A      H62 1703   6.830   6.813   3.741 -1.1980 -1.1512  0.3526
   69A       N1 1704   6.925   7.017   3.824  0.0374 -0.3012  0.3054
   69A       C2 1705   6.964   7.130   3.885  0.6225 -0.5370  0.3031
   69A       H2 1706   7.065   7.133   3.923  0.9129 -0.9459 -0.4072
   69A       N3 1707   6.890   7.241   3.910  0.1074 -0.0004  0.2102
   69A       C4 1708   6.770   7.230   3.852  0.6131  0.3667  0.2680
   69A      C3' 1709   6.646   7.633   3.837 -0.5919  0.5127  0.2670
   69A      H3' 1710   6.616   7.576   3.750  0.0020  3.1404 -1.7649
   69A      C2' 1711   6.758   7.548   3.915  0.6315  0.2026 -0.3157
   69A     H2'1 1712   6.843   7.522   3.852  0.6770  1.4630 -0.7987
   69A      O2' 1713   6.796   7.625   4.031 -0.0766 -0.5664  0.0293
   69A     HO'2 1714   6.828   7.710   4.000 -0.8534  0.2371  1.3373
   69A      O3' 1715   6.684   7.768   3.804 -0.7978  0.4326 -0.2997
   70U        P 1716   6.744   7.806   3.667 -0.1208  0.0385 -0.4083
   70U      O1P 1717   6.776   7.950   3.676  0.6036  0.0045  0.2282
   70U      O2P 1718   6.655   7.755   3.558 -0.2055  0.8717  0.2359
   70U      O5' 1719   6.881   7.723   3.656  0.7311  0.3483  0.2860
   70U      C5' 1720   6.993   7.745   3.741 -0.8971  0.2968  0.2835
   70U     H5'1 1721   6.959   7.751   3.844  0.9012  1.1822  0.8662
   70U     H5'2 1722   7.040   7.835   3.703  1.4060 -1.0863 -0.3670
   70U      C4' 1723   7.099   7.632   3.715  0.3783 -0.4861 -0.7891
   70U      H4' 1724   7.180   7.650   3.785 -1.1217 -0.3407  1.0017
   70U      O4' 1725   7.052   7.498   3.739 -0.2709  0.9169 -0.5034
   70U      C1' 1726   7.119   7.404   3.655 -0.4343 -0.5466 -0.5982
   70U      H1' 1727   7.197   7.352   3.711  0.9838 -0.3134 -2.2532
   70U       N1 1728   7.027   7.305   3.608  0.6780 -0.2251  0.3163
   70U       C6 1729   6.901   7.345   3.570 -0.2637  0.5481 -0.3480
   70U       H6 1730   6.871   7.448   3.576  2.4197  1.4199 -0.7954
   70U       C5 1731   6.822   7.253   3.507 -0.4166 -0.2896 -0.1057
   70U       H5 1732   6.726   7.290   3.473 -0.1526 -0.5480 -1.1666
   70U       C4 1733   6.863   7.119   3.476  0.2676  0.2378  0.7126
   70U       O4 1734   6.795   7.032   3.415 -0.4966  0.2992 -0.3055
   70U       N3 1735   6.999   7.096   3.499  0.5527 -0.8509 -0.0467
   70U       H3 1736   7.037   7.004   3.485  1.1106 -0.6928  0.3898
   70U       C2 1737   7.079   7.181   3.569  0.5089 -0.8545  0.4453
   70U       O2 1738   7.194   7.144   3.596 -0.2858  0.3753 -0.0554
   70U      C3' 1739   7.144   7.629   3.568 -0.4425  0.2125  0.0365
   70U      H3' 1740   7.052   7.643   3.512  0.3864  0.5078 -1.3023
   70U      C2' 1741   7.198   7.483   3.547  0.2756  0.5243  0.6211
   70U     H2'1 1742   7.160   7.459   3.448  1.8536  2.9579 -0.6714
   70U      O2' 1743   7.331   7.448   3.562  0.3093  0.4612  0.0256
   70U     HO'2 1744   7.380   7.464   3.481 -1.1980 -0.2767 -1.0853
   70U      O3' 1745   7.234   7.731   3.538 -0.6312 -0.1336  0.5888
   71A        P 1746   7.285   7.752   3.394 -0.2654 -0.0253  0.3150
   71A      O1P 1747   7.346   7.888   3.390 -0.2423 -0.3822  0.4469
   71A      O2P 1748   7.169   7.718   3.308 -0.4670  0.2768  0.1885
   71A      O5' 1749   7.399   7.644   3.368  0.0536 -0.5453  0.4960
   71A      C5' 1750   7.429   7.611   3.236 -0.1598 -0.2306  0.2339
   71A     H5'1 1751   7.488   7.686   3.183  1.2649 -1.6115 -0.2332
   71A     H5'2 1752   7.338   7.588   3.181 -0.7130 -1.1056  1.4627
   71A      C4' 1753   7.511   7.481   3.245 -0.0895 -0.1743 -0.0757
   71A      H4' 1754   7.603   7.503   3.298  0.9606 -3.5496 -0.2617
   71A      O4' 1755   7.452   7.381   3.322 -0.3530 -0.0022 -0.0493
   71A      C1' 1756   7.463   7.252   3.269  0.2015 -0.0699 -0.4094
   71A      H1' 1757   7.494   7.186   3.350 -6.4403 -2.7103  0.6496
   71A       N9 1758   7.328   7.206   3.227 -0.0172  0.0495 -0.4653
   71A       C8 1759   7.212   7.276   3.242  0.4625  0.8007  0.5638
   71A       H8 1760   7.210   7.380   3.268  0.1256  1.8788 -3.1998
   71A       N7 1761   7.101   7.207   3.224 -0.9083  0.0152  0.1887
   71A       C5 1762   7.151   7.079   3.200 -0.1188 -0.2655  0.1020
   71A       C6 1763   7.095   6.947   3.172 -1.4722 -0.3552  0.2304
   71A       N6 1764   6.967   6.925   3.155 -0.0989 -0.2320  0.1271
   71A      H61 1765   6.903   7.003   3.150  0.1300  0.0590  1.2818
   71A      H62 1766   6.945   6.834   3.117  0.2422  0.5269 -2.0185
   71A       N1 1767   7.174   6.846   3.156  0.4097 -0.3676 -0.1614
   71A       C2 1768   7.304   6.862   3.169 -0.7901  0.4869  0.0537
   71A       H2 1769   7.361   6.770   3.170 -1.6930 -0.0918 -0.6198
   71A       N3 1770   7.370   6.967   3.207  0.3426 -0.1804 -0.2128
   71A       C4 1771   7.289   7.074   3.208 -0.0762 -0.7503 -0.8753
   71A      C3' 1772   7.533   7.406   3.114 -0.1418  0.1699 -0.1560
   71A      H3' 1773   7.435   7.389   3.069 -0.0764  0.8474 -0.5684
   71A      C2' 1774   7.568   7.265   3.164 -0.4341  0.7597  0.4917
   71A     H2'1 1775   7.542   7.197   3.083 -1.3415  2.5173 -0.7402
   71A      O2' 1776   7.700   7.262   3.213 -0.4045 -0.5602 -0.1373
   71A     HO'2 1777   7.698   7.272   3.309 -1.1871  1.7631 -0.3328
   71A      O3' 1778   7.624   7.467   3.027 -0.1958 -0.0294  0.3172
   72G        P 1779   7.607   7.444   2.867 -0.6601 -0.6760  0.4154
   72G      O1P 1780   7.716   7.512   2.804 -0.2919  0.2124  0.1852
   72G      O2P 1781   7.468   7.475   2.827 -0.2296  0.6352  0.1215
   72G      O5' 1782   7.628   7.283   2.846  0.3890  0.2465  0.7171
   72G      C5' 1783   7.754   7.215   2.868  0.4718  0.0753 -0.2334
   72G     H5'1 1784   7.791   7.246   2.966 -0.9875  1.6263 -0.1187
   72G     H5'2 1785   7.814   7.248   2.783 -0.7248 -0.2170 -1.2180
   72G      C4' 1786   7.742   7.063   2.858  1.3497  0.0205 -0.6251
   72G      H4' 1787   7.842   7.027   2.882  1.4326  0.2622 -0.5988
   72G      O4' 1788   7.634   7.020   2.953  0.1369  0.6746 -0.2386
   72G      C1' 1789   7.566   6.909   2.899 -0.3446 -0.6162 -0.3425
   72G      H1' 1790   7.560   6.821   2.964  3.7353 -0.3956  0.5925
   72G       N9 1791   7.430   6.965   2.865 -0.5242  0.6198  0.4894
   72G       C8 1792   7.378   7.094   2.869 -0.3447 -0.0314 -0.5002
   72G       H8 1793   7.435   7.182   2.895  1.5606 -1.3723  0.0838
   72G       N7 1794   7.251   7.100   2.867  0.3853  0.4326  0.0887
   72G       C5 1795   7.212   6.965   2.850  0.0919 -0.2105 -0.1107
   72G       C6 1796   7.081   6.902   2.836 -0.0529  0.0996  0.8199
   72G       O6 1797   6.969   6.955   2.829 -0.0004 -0.5089 -0.1103
   72G       N1 1798   7.089   6.765   2.831 -0.4554  0.0772  0.1292
   72G       H1 1799   7.005   6.709   2.828  0.5053 -1.6036  2.2553
   72G       C2 1800   7.204   6.696   2.841 -0.0418 -0.3266  0.3812
   72G       N2 1801   7.203   6.574   2.805  0.4137 -0.2154 -0.6713
   72G      H21 1802   7.124   6.525   2.765 -0.8827  0.9128  0.4072
   72G      H22 1803   7.294   6.531   2.812  0.1400 -0.4887  2.0246
   72G       N3 1804   7.321   6.752   2.846 -0.0637 -0.0924 -0.4496
   72G       C4 1805   7.320   6.887   2.851 -0.7141  0.4467  0.3764
   72G      C3' 1806   7.697   7.003   2.723  0.1224  0.5335  0.4926
   72G      H3' 1807   7.619   7.058   2.672 -0.9385 -3.6729 -2.9699
   72G      C2' 1808   7.634   6.875   2.771  0.3471 -0.2776 -0.0086
   72G     H2'1 1809   7.558   6.829   2.709 -0.7078  0.0165  1.0296
   72G      O2' 1810   7.728   6.771   2.813 -0.3433 -0.5331  0.7182
   72G     HO'2 1811   7.805   6.779   2.757  1.4767 -3.0797  2.5783
   72G      O3' 1812   7.798   6.982   2.631  0.5979 -0.5996 -0.3115
   73A        P 1813   7.770   6.953   2.474  0.2060 -0.1685 -0.2385
   73A      O1P 1814   7.898   6.912   2.419  0.1684  0.5264  0.2523
   73A      O2P 1815   7.701   7.072   2.421 -0.1826 -0.1638  0.3854
   73A      O5' 1816   7.670   6.836   2.468  0.3617 -0.2926 -0.5044
   73A      C5' 1817   7.712   6.705   2.476 -0.7894 -0.0543 -0.7747
   73A     H5'1 1818   7.760   6.688   2.573  2.4430  1.3853 -1.9910
   73A     H5'2 1819   7.782   6.669   2.400 -0.3383 -2.8208  0.8275
   73A      C4' 1820   7.606   6.596   2.467 -0.2815 -0.6479  0.4014
   73A      H4' 1821   7.659   6.501   2.476 -1.7076 -1.2765  3.5094
   73A      O4' 1822   7.503   6.607   2.565 -0.0555  0.0141  0.1686
   73A      C1' 1823   7.384   6.576   2.499  0.5396 -0.2227  0.0532
   73A      H1' 1824   7.326   6.499   2.549 -0.6137  0.4684 -0.1733
   73A       N9 1825   7.299   6.699   2.498  0.2865 -1.0331 -0.5471
   73A       C8 1826   7.322   6.829   2.501 -0.4004  0.2771  0.6303
   73A       H8 1827   7.424   6.862   2.488  0.4151 -2.5488 -1.0351
   73A       N7 1828   7.222   6.905   2.515  0.3430 -0.2464 -0.3569
   73A       C5 1829   7.111   6.813   2.517  0.6866  0.4045 -0.2368
   73A       C6 1830   6.969   6.819   2.541 -0.2999 -1.0231  0.5263
   73A       N6 1831   6.893   6.927   2.556 -0.2019  0.3205 -0.3139
   73A      H61 1832   6.942   7.013   2.579  0.9281 -0.8236  1.8379
   73A      H62 1833   6.795   6.911   2.577 -0.4123 -0.6392 -1.8593
   73A       N1 1834   6.897   6.708   2.525  0.3466 -0.1734  0.1604
   73A       C2 1835   6.956   6.590   2.498  0.3518 -0.0101  0.5275
   73A       H2 1836   6.887   6.507   2.493 -0.1187  0.1741  2.7535
   73A       N3 1837   7.083   6.567   2.475  0.1020 -0.1888  0.1370
   73A       C4 1838   7.156   6.681   2.487 -1.1931 -0.1283 -0.1455
   73A      C3' 1839   7.540   6.599   2.323 -0.4247  0.6583 -0.2827
   73A      H3' 1840   7.515   6.700   2.294 -2.5576  0.8728  1.9346
   73A      C2' 1841   7.408   6.534   2.356  0.3788  1.0662 -0.1326
   73A     H2'1 1842   7.326   6.571   2.295 -1.0707 -0.2868  0.9179
   73A      O2' 1843   7.411   6.388   2.345  0.1359 -0.1428 -0.1678
   73A     HO'2 1844   7.401   6.372   2.251 -0.7709 -0.7099  0.0123
   73A      O3' 1845   7.620   6.526   2.232 -0.1122 -0.4442 -0.1136
   74U        P 1846   7.640   6.578   2.083  0.1830 -0.2250  0.3656
   74U      O1P 1847   7.727   6.488   2.006  0.3575  0.2459 -0.2521
   74U      O2P 1848   7.673   6.719   2.092 -0.7697 -0.4074 -0.1072
   74U      O5' 1849   7.487   6.567   2.039 -0.7894  0.7550  0.3162
   74U      C5' 1850   7.438   6.441   1.992 -0.2658 -0.6593  0.2891
   74U     H5'1 1851   7.477   6.371   2.066  2.3385  1.1285  0.7458
   74U     H5'2 1852   7.482   6.424   1.894 -1.4600 -0.4137 -0.3060
   74U      C4' 1853   7.281   6.441   1.990  0.0095 -0.1785  0.6317
   74U      H4' 1854   7.251   6.337   1.982 -1.1010 -0.0359  2.3845
   74U      O4' 1855   7.220   6.498   2.102  0.8928  0.1777 -0.4130
   74U      C1' 1856   7.101   6.569   2.065  0.7184 -0.0933  0.1116
   74U      H1' 1857   7.013   6.517   2.106 -1.5513  2.5892 -1.0266
   74U       N1 1858   7.095   6.714   2.095  0.1631  0.7045  0.1489
   74U       C6 1859   7.208   6.795   2.112 -0.7427 -0.1478 -0.8376
   74U       H6 1860   7.309   6.777   2.078 -0.2856  1.7707 -0.6232
   74U       C5 1861   7.190   6.920   2.171  0.3708 -0.3031  0.1551
   74U       H5 1862   7.272   6.989   2.182 -0.2910  0.7836 -1.4937
   74U       C4 1863   7.060   6.976   2.205 -0.0990  0.3358 -0.2802
   74U       O4 1864   7.044   7.084   2.260 -0.2668  0.5410  0.2237
   74U       N3 1865   6.962   6.888   2.192  0.0129 -0.0630  0.7450
   74U       H3 1866   6.875   6.926   2.227  0.9148  3.3758 -0.3685
   74U       C2 1867   6.968   6.764   2.130  0.2954 -0.0817 -0.6334
   74U       O2 1868   6.867   6.702   2.109  0.1868  0.4691 -0.0098
   74U      C3' 1869   7.231   6.515   1.863  0.0135 -0.1561 -0.6318
   74U      H3' 1870   7.294   6.604   1.857  1.3322 -0.8768  1.5317
   74U      C2' 1871   7.089   6.554   1.917  0.0344 -0.7430 -0.0077
   74U     H2'1 1872   7.057   6.648   1.871  1.7554  0.2404  0.6687
   74U      O2' 1873   6.998   6.453   1.891  0.1943  0.0091 -0.7254
   74U     HO'2 1874   6.983   6.449   1.796 -0.1734 -1.4072 -0.6216
   74U      O3' 1875   7.249   6.440   1.743 -0.0353 -0.4034 -0.1943
   75A        P 1876   7.192   6.502   1.610 -0.0565 -0.2388 -0.3489
   75A      O1P 1877   7.222   6.413   1.498 -0.8580  0.3302  0.2359
   75A      O2P 1878   7.247   6.637   1.607  0.1282 -0.2782  0.0215
   75A      O5' 1879   7.034   6.504   1.626 -1.1739  0.7269 -0.0126
   75A      C5' 1880   6.957   6.585   1.542  0.1092  0.5322  0.2764
   75A     H5'1 1881   6.926   6.529   1.454  0.1223 -0.8116  1.0994
   75A     H5'2 1882   7.012   6.675   1.512  0.3130  0.6444  0.9788
   75A      C4' 1883   6.830   6.631   1.612  0.2509  0.0660  0.2174
   75A      H4' 1884   6.766   6.546   1.634  0.2382  0.6623  2.8303
   75A      O4' 1885   6.863   6.697   1.731  0.3277  0.9060 -0.2374
   75A      C1' 1886   6.743   6.774   1.764 -0.0239  0.0493 -0.1483
   75A      H1' 1887   6.676   6.736   1.841 -0.3839  1.6042  0.3358
   75A       N9 1888   6.784   6.910   1.816  0.1595  0.1963  0.0560
   75A       C8 1889   6.911   6.960   1.852 -0.4792  0.7284  0.6032
   75A       H8 1890   7.000   6.911   1.817 -0.7725  2.0399 -2.2321
   75A       N7 1891   6.905   7.078   1.905 -1.3050  0.4885 -0.1852
   75A       C5 1892   6.769   7.110   1.918  0.1895  0.0848  0.6981
   75A       C6 1893   6.685   7.204   1.985 -0.1112  1.1752 -0.4590
   75A       N6 1894   6.734   7.302   2.059 -0.0880 -0.7321  0.0716
   75A      H61 1895   6.833   7.321   2.064 -0.1269 -0.8230  2.5392
   75A      H62 1896   6.686   7.370   2.117  2.8001 -0.4032  2.2996
   75A       N1 1897   6.559   7.195   1.983  0.1444  0.1381  0.7907
   75A       C2 1898   6.503   7.088   1.933  0.5637  0.3595  0.3549
   75A       H2 1899   6.396   7.088   1.923  0.5320 -2.6125 -0.0487
   75A       N3 1900   6.557   6.995   1.853 -0.2804 -0.8079 -0.0198
   75A       C4 1901   6.696   7.012   1.854  0.0095  1.0553  0.3081
   75A      C3' 1902   6.752   6.739   1.534 -0.0544  0.0219 -0.5503
   75A      H3' 1903   6.819   6.821   1.509  3.4382 -1.7299  2.1400
   75A      C2' 1904   6.651   6.781   1.643  0.8933 -0.2643 -0.3807
   75A     H2'1 1905   6.612   6.879   1.617 -0.4259 -0.9090 -0.9100
   75A      O2' 1906   6.539   6.696   1.657 -0.3462 -0.5468  0.1835
   75A     HO'2 1907   6.460   6.750   1.660  0.1665  0.1667  1.8923
   75A      O3' 1908   6.690   6.687   1.416  0.7092 -0.3432 -0.6743
   76A        P 1909   6.681   6.788   1.280 -0.3024  0.2440  0.1495
   76A      O1P 1910   6.623   6.715   1.165  0.3593 -0.1398 -0.2347
   76A      O2P 1911   6.796   6.872   1.261  0.0174 -0.1189 -0.3948
   76A      O5' 1912   6.570   6.894   1.316 -0.4901 -0.0572  0.2035
   76A      C5' 1913   6.436   6.854   1.325 -0.5508  0.1034  0.0998
   76A     H5'1 1914   6.436   6.755   1.371 -2.3638  0.2386  0.4435
   76A     H5'2 1915   6.393   6.842   1.226 -2.3519 -1.4391  0.9979
   76A      C4' 1916   6.353   6.950   1.413  0.1161 -0.6390 -0.5249
   76A      H4' 1917   6.262   6.895   1.438 -0.9866  0.8374 -1.1365
   76A      O4' 1918   6.423   6.972   1.532  0.1024 -0.3401  0.1567
   76A      C1' 1919   6.377   7.099   1.578  0.4978  0.6911 -0.2607
   76A      H1' 1920   6.331   7.089   1.677 -4.1895  2.9731 -1.9177
   76A       N9 1921   6.488   7.193   1.581  0.3443  0.1831  0.5406
   76A       C8 1922   6.622   7.176   1.551 -0.5264 -0.1188 -0.6996
   76A       H8 1923   6.662   7.091   1.498  0.0580 -0.0120 -0.4368
   76A       N7 1924   6.705   7.263   1.599  0.2300 -0.5294 -0.5336
   76A       C5 1925   6.617   7.349   1.667 -0.4142 -0.6112 -0.2477
   76A       C6 1926   6.637   7.460   1.745  0.4392 -0.2205 -0.1573
   76A       N6 1927   6.753   7.502   1.798  0.7697 -0.4495  0.0393
   76A      H61 1928   6.833   7.441   1.794  1.7478  0.7774  0.3507
   76A      H62 1929   6.733   7.565   1.875 -0.1985  1.4945 -1.6974
   76A       N1 1930   6.530   7.520   1.801 -0.1502  0.1917 -0.7460
   76A       C2 1931   6.409   7.471   1.776 -0.4862 -0.1917 -0.3822
   76A       H2 1932   6.322   7.521   1.818 -0.5077  0.5586 -1.2667
   76A       N3 1933   6.376   7.364   1.709  0.1600  0.2978 -0.0210
   76A       C4 1934   6.489   7.311   1.654  0.2517  0.4238  0.4230
   76A      C3' 1935   6.307   7.079   1.350 -0.5210  0.6717  0.0489
   76A      H3' 1936   6.386   7.144   1.313 -0.1632  0.3357  0.2131
   76A      C2' 1937   6.264   7.147   1.481 -0.1138  0.2041  0.6868
   76A     H2'1 1938   6.257   7.256   1.472 -2.0839  0.0323 -0.4795
   76A      O2' 1939   6.143   7.094   1.540  0.2151 -0.0433  0.6090
   76A     HO'2 1940   6.126   7.156   1.612 -0.4961 -1.3502  1.6181
   76A      O3' 1941   6.200   7.056   1.255 -0.1975 -0.2913  0.3356
   77U        P 1942   6.209   7.143   1.119 -0.5282 -0.5346  0.1783
   77U      O1P 1943   6.108   7.083   1.028  0.0846 -0.1532 -0.3199
   77U      O2P 1944   6.350   7.161   1.069  0.2487  0.0397  0.0777
   77U      O5' 1945   6.145   7.291   1.136 -0.1660 -0.6142 -0.5845
   77U      C5' 1946   6.013   7.316   1.182  0.2921  0.0910  0.4119
   77U     H5'1 1947   5.983   7.238   1.251  2.5059  0.3321  1.7563
   77U     H5'2 1948   5.944   7.323   1.098  0.8011  0.2417 -0.0048
   77U      C4' 1949   6.008   7.443   1.266 -0.4363 -0.4136  0.1594
   77U      H4' 1950   5.901   7.462   1.283 -0.8565 -2.0620 -0.4414
   77U      O4' 1951   6.072   7.434   1.395 -0.2773  0.3867  0.8101
   77U      C1' 1952   6.123   7.562   1.430 -0.1637 -0.3530 -0.5211
   77U      H1' 1953   6.075   7.597   1.522  2.4334 -0.5489  1.0123
   77U       N1 1954   6.270   7.572   1.448  0.3925  0.1525 -0.2241
   77U       C6 1955   6.367   7.512   1.368  0.6926 -0.2808 -0.9189
   77U       H6 1956   6.335   7.436   1.298 -1.8257 -2.9338  2.6908
   77U       C5 1957   6.497   7.544   1.384 -0.6461 -0.1335  0.1883
   77U       H5 1958   6.569   7.496   1.319 -0.8654  1.3774 -1.2306
   77U       C4 1959   6.541   7.647   1.480 -0.2425 -0.1472  0.6931
   77U       O4 1960   6.661   7.667   1.503 -0.3376 -0.1553  0.8422
   77U       N3 1961   6.438   7.711   1.542  0.3007 -0.2458 -1.0825
   77U       H3 1962   6.467   7.785   1.604 -1.6311  1.4439 -2.1033
   77U       C2 1963   6.305   7.675   1.538 -0.0637 -0.0540 -0.4089
   77U       O2 1964   6.225   7.729   1.616 -0.1013 -0.5470  0.3444
   77U      C3' 1965   6.070   7.564   1.196  0.3790 -0.2265 -0.0593
   77U      H3' 1966   6.164   7.532   1.151 -0.4523 -3.2328  0.1307
   77U      C2' 1967   6.086   7.655   1.317  0.5155 -0.0166 -0.1786
   77U     H2'1 1968   6.159   7.733   1.295  3.1308 -2.9412 -2.7233
   77U      O2' 1969   5.960   7.719   1.351  0.2169  0.1237  0.3906
   77U     HO'2 1970   5.905   7.726   1.273 -2.7945  2.3339  2.4904
   77U      O3' 1971   5.970   7.609   1.104 -0.7289 -0.2904  0.8189
   78U        P 1972   5.999   7.695   0.974 -0.1728 -0.0668  0.1187
   78U      O1P 1973   5.869   7.708   0.906 -0.1768 -0.2861  0.0853
   78U      O2P 1974   6.106   7.630   0.891 -0.3012 -0.2487  0.0183
   78U      O5' 1975   6.049   7.839   1.018  0.1182  0.3958 -0.1380
   78U      C5' 1976   5.964   7.927   1.090 -0.3328  0.0925 -0.0112
   78U     H5'1 1977   5.888   7.874   1.148  0.6498 -0.3133  0.9335
   78U     H5'2 1978   5.894   7.966   1.015 -2.7551  1.0821  2.5933
   78U      C4' 1979   6.017   8.049   1.157 -0.8737 -0.3205  0.4360
   78U      H4' 1980   5.938   8.113   1.196 -0.5138 -0.7348  1.9003
   78U      O4' 1981   6.090   7.997   1.262  0.5384  0.3385  0.2231
   78U      C1' 1982   6.184   8.096   1.301 -0.6816 -1.1056 -0.5854
   78U      H1' 1983   6.153   8.139   1.396 -1.2498 -1.0384 -0.7913
   78U       N1 1984   6.322   8.042   1.306  0.3110 -0.0654  0.0362
   78U       C6 1985   6.356   7.916   1.254  0.8267  0.5841 -0.6140
   78U       H6 1986   6.276   7.862   1.207 -0.9160  1.6662  0.9862
   78U       C5 1987   6.484   7.878   1.242 -0.7189 -0.3557  0.2063
   78U       H5 1988   6.501   7.791   1.181  1.1284  1.3906 -2.0034
   78U       C4 1989   6.595   7.945   1.307  0.0068  0.1519  0.2223
   78U       O4 1990   6.711   7.896   1.318  0.9124 -0.4044  0.6920
   78U       N3 1991   6.548   8.051   1.381  0.1624 -0.3205  0.2262
   78U       H3 1992   6.607   8.099   1.448 -2.0129  3.7873 -0.4865
   78U       C2 1993   6.421   8.106   1.382  0.5296  0.2177 -0.0130
   78U       O2 1994   6.408   8.220   1.429 -0.7530 -0.2820  0.2557
   78U      C3' 1995   6.113   8.131   1.068 -0.4619 -0.1949 -0.0881
   78U      H3' 1996   6.189   8.065   1.025  0.3127 -0.6680  1.9218
   78U      C2' 1997   6.187   8.203   1.185  0.1913 -0.6039 -0.0050
   78U     H2'1 1998   6.284   8.230   1.144 -0.3330  1.8187  0.2006
   78U      O2' 1999   6.120   8.326   1.226  0.2438 -0.0464  0.5192
   78U     HO'2 2000   6.170   8.400   1.193  1.0655 -0.4995  0.7098
   78U      O3' 2001   6.055   8.220   0.976 -0.4916 -0.8559 -0.0058
   79A        P 2002   6.140   8.290   0.855 -0.2433  0.1640  0.2087
   79A      O1P 2003   6.045   8.370   0.768  0.0747 -0.6212 -0.4670
   79A      O2P 2004   6.227   8.186   0.794  0.2598 -0.0226 -0.5478
   79A      O5' 2005   6.240   8.391   0.929  0.1491 -0.0164  0.2865
   79A      C5' 2006   6.189   8.527   0.958  0.1846  0.0514 -0.6782
   79A     H5'1 2007   6.112   8.497   1.028 -0.0050 -2.4343 -1.8510
   79A     H5'2 2008   6.151   8.568   0.864 -1.1728 -0.0345 -0.1907
   79A      C4' 2009   6.300   8.609   1.031  0.3445  0.1277  0.0941
   79A      H4' 2010   6.271   8.711   1.054  1.4714  0.3457  0.5725
   79A      O4' 2011   6.347   8.548   1.151  0.5963  0.5249 -0.2206
   79A      C1' 2012   6.490   8.554   1.163  0.7548 -0.2710  0.5189
   79A      H1' 2013   6.520   8.605   1.255  1.3098  2.5046 -1.0698
   79A       N9 2014   6.559   8.428   1.152 -0.0015 -0.8651 -0.0048
   79A       C8 2015   6.541   8.324   1.071 -0.0929 -0.2944 -0.8124
   79A       H8 2016   6.462   8.308   0.999  1.4734 -0.0555 -2.6516
   79A       N7 2017   6.647   8.244   1.074  0.2678  0.3711  0.2979
   79A       C5 2018   6.736   8.296   1.166  0.2952 -0.0385 -0.6113
   79A       C6 2019   6.865   8.264   1.215 -0.4230  0.4958  0.1413
   79A       N6 2020   6.940   8.158   1.191 -0.2481  0.4594  0.0778
   79A      H61 2021   6.908   8.078   1.138 -1.5347  1.2457 -0.3640
   79A      H62 2022   7.028   8.151   1.242 -0.3091  1.7941  0.4113
   79A       N1 2023   6.928   8.332   1.303 -0.3239  0.0883  0.3068
   79A       C2 2024   6.873   8.451   1.333  0.1200 -0.0339  0.4506
   79A       H2 2025   6.930   8.513   1.399  0.6848 -1.6045  1.4932
   79A       N3 2026   6.752   8.505   1.291 -0.0145  0.3340 -0.3335
   79A       C4 2027   6.687   8.416   1.210  0.6483 -0.6676 -0.5450
   79A      C3' 2028   6.420   8.628   0.951  0.1365  0.3294  0.6657
   79A      H3' 2029   6.436   8.530   0.906  0.2020 -0.3094  2.0418
   79A      C2' 2030   6.530   8.649   1.050  0.4468  0.0617  0.5622
   79A     H2'1 2031   6.629   8.639   1.006  1.3562 -1.0033  2.6649
   79A      O2' 2032   6.521   8.771   1.109 -0.0857  0.0448  0.3224
   79A     HO'2 2033   6.607   8.811   1.092 -0.7833  1.0870 -0.9760
   79A      O3' 2034   6.408   8.731   0.849  0.5129 -0.3222 -0.2575
   80A        P 2035   6.493   8.718   0.707 -0.4753 -0.3135  0.2709
   80A      O1P 2036   6.439   8.823   0.619 -0.2718 -0.5460 -0.0225
   80A      O2P 2037   6.499   8.582   0.661 -0.6077  1.1239  0.6952
   80A      O5' 2038   6.644   8.756   0.751  0.4203 -0.1026  0.5459
   80A      C5' 2039   6.681   8.890   0.786  0.4162 -0.6848 -0.3021
   80A     H5'1 2040   6.599   8.938   0.838  0.7178  0.1791 -0.6103
   80A     H5'2 2041   6.711   8.948   0.699  1.6147 -1.3808 -0.3740
   80A      C4' 2042   6.795   8.886   0.881 -0.3987  0.5370  0.1590
   80A      H4' 2043   6.814   8.990   0.905 -0.3658  0.7708 -0.8448
   80A      O4' 2044   6.782   8.801   1.001  0.1472 -0.4910 -0.9936
   80A      C1' 2045   6.911   8.747   1.030  0.2477  0.1263 -0.6301
   80A      H1' 2046   6.929   8.761   1.136 -0.5409 -1.5261 -0.2361
   80A       N9 2047   6.913   8.600   0.990  0.3109 -0.6945  0.8192
   80A       C8 2048   6.834   8.521   0.910 -0.4314 -0.3445 -0.1760
   80A       H8 2049   6.736   8.539   0.870  0.6720  1.3627 -2.3307
   80A       N7 2050   6.891   8.402   0.886 -0.0471 -0.3232  0.5764
   80A       C5 2051   7.011   8.407   0.956 -0.5408  0.8041 -0.3490
   80A       C6 2052   7.123   8.322   0.973 -0.2221  0.8384  0.3138
   80A       N6 2053   7.131   8.200   0.927 -0.8227  0.9361  0.0314
   80A      H61 2054   7.059   8.152   0.876 -0.4424  0.3213  0.0623
   80A      H62 2055   7.215   8.150   0.952  0.1099 -0.1261 -4.3873
   80A       N1 2056   7.230   8.360   1.044 -0.2903  0.3265 -0.3581
   80A       C2 2057   7.227   8.482   1.104 -0.5198 -0.3259 -0.4686
   80A       H2 2058   7.311   8.514   1.163 -0.4766  0.6656 -1.0373
   80A       N3 2059   7.124   8.569   1.097  0.4254 -0.0389  0.6457
   80A       C4 2060   7.022   8.528   1.024  0.1418  0.7176 -0.5994
   80A      C3' 2061   6.932   8.849   0.814 -0.3889 -0.4774  0.3197
   80A      H3' 2062   6.917   8.768   0.743  1.3826  0.0420 -0.7442
   80A      C2' 2063   7.014   8.818   0.943  0.9305  0.8358 -0.1152
   80A     H2'1 2064   7.109   8.767   0.927  0.4555 -1.1497  2.6436
   80A      O2' 2065   7.048   8.928   1.022  0.4835 -0.0476 -0.0248
   80A     HO'2 2066   7.021   9.009   0.978  0.2462 -0.9084 -1.4903
   80A      O3' 2067   6.996   8.960   0.758  0.0014 -0.0207  0.0904
   81U        P 2068   7.108   8.941   0.645  0.1163  0.1711 -0.0112
   81U      O1P 2069   7.158   9.081   0.623  0.5605  0.1952  0.0964
   81U      O2P 2070   7.048   8.862   0.534 -0.8993 -0.1994  0.3418
   81U      O5' 2071   7.229   8.858   0.712 -0.2908  0.3023 -0.7028
   81U      C5' 2072   7.318   8.922   0.799  0.2417 -0.4066  0.3146
   81U     H5'1 2073   7.275   8.963   0.890  0.3646  1.0321 -0.2498
   81U     H5'2 2074   7.362   9.010   0.752 -0.0664 -0.6588 -0.4685
   81U      C4' 2075   7.426   8.818   0.830  0.5664  0.3914 -0.0925
   81U      H4' 2076   7.491   8.861   0.906  0.3073 -0.3564  0.5643
   81U      O4' 2077   7.363   8.698   0.875 -0.2707 -0.0014 -0.0805
   81U      C1' 2078   7.433   8.584   0.816  0.0268  0.2955 -0.2128
   81U      H1' 2079   7.453   8.511   0.895  0.5715 -0.5543 -1.1091
   81U       N1 2080   7.348   8.512   0.720 -0.4533 -0.0036  0.2059
   81U       C6 2081   7.217   8.540   0.703  0.1603  0.2394 -0.4372
   81U       H6 2082   7.182   8.623   0.763  0.1973  0.1741 -0.3243
   81U       C5 2083   7.145   8.478   0.608 -0.0892 -0.0258 -1.0560
   81U       H5 2084   7.046   8.508   0.580 -0.0962 -0.8054 -1.9152
   81U       C4 2085   7.204   8.383   0.516  0.2096 -0.5385 -0.3960
   81U       O4 2086   7.147   8.328   0.420  1.0029  0.4793  0.2174
   81U       N3 2087   7.326   8.342   0.563  0.7665  0.2206  0.1335
   81U       H3 2088   7.357   8.251   0.534  3.5699  1.2395 -0.3524
   81U       C2 2089   7.403   8.402   0.662 -0.4614 -0.4888  0.9344
   81U       O2 2090   7.512   8.348   0.691  0.0496 -0.5048 -0.1028
   81U      C3' 2091   7.513   8.784   0.717 -0.2726  0.2375  0.1681
   81U      H3' 2092   7.454   8.770   0.626 -1.2442  1.9839  0.4903
   81U      C2' 2093   7.562   8.648   0.763  0.2880 -0.3153  0.5368
   81U     H2'1 2094   7.600   8.588   0.681 -1.0763  1.6844 -1.6641
   81U      O2' 2095   7.654   8.647   0.868 -0.7742  0.1669 -0.0691
   81U     HO'2 2096   7.612   8.655   0.954  0.8507  1.2953  0.6735
   81U      O3' 2097   7.621   8.876   0.698  0.5123 -0.0399  0.0273
   82U        P 2098   7.699   8.871   0.555 -0.2528  0.3076  0.3459
   82U      O1P 2099   7.786   8.988   0.550  0.0183 -0.0772  0.6147
   82U      O2P 2100   7.601   8.854   0.450 -0.4783  0.5971  0.1758
   82U      O5' 2101   7.786   8.740   0.572  0.3889 -0.2669 -0.0372
   82U      C5' 2102   7.823   8.663   0.464  0.2560  0.5420  0.7429
   82U     H5'1 2103   7.882   8.726   0.398  1.2652 -1.2303 -0.1247
   82U     H5'2 2104   7.734   8.620   0.418  0.6583  0.2027  0.2543
   82U      C4' 2105   7.910   8.547   0.510 -0.0367  0.5189  0.4936
   82U      H4' 2106   7.944   8.494   0.420  0.6996  1.9897 -0.1201
   82U      O4' 2107   8.021   8.588   0.588 -0.0269  0.5548 -0.1736
   82U      C1' 2108   8.067   8.477   0.666  0.4885 -0.1372 -0.1499
   82U      H1' 2109   8.151   8.433   0.612 -0.0429  0.9031 -1.9216
   82U       N1 2110   8.093   8.530   0.805 -0.2689 -0.4144 -0.2786
   82U       C6 2111   8.013   8.629   0.863 -0.8816 -0.7006  0.3339
   82U       H6 2112   7.931   8.672   0.807 -0.0959  1.1635  0.5242
   82U       C5 2113   8.054   8.682   0.984 -0.0067 -1.0520 -0.0722
   82U       H5 2114   8.003   8.769   1.023 -0.1845 -0.2622 -1.9774
   82U       C4 2115   8.180   8.651   1.051  0.4405  0.0734 -0.1421
   82U       O4 2116   8.228   8.695   1.151  0.4000 -0.0739 -0.1546
   82U       N3 2117   8.245   8.548   0.984  0.1980  0.3196 -0.4119
   82U       H3 2118   8.331   8.520   1.028 -0.4471 -0.7913  0.2019
   82U       C2 2119   8.213   8.489   0.863  1.0021 -0.2078  0.9746
   82U       O2 2120   8.282   8.402   0.817 -0.1020 -0.0720  0.0054
   82U      C3' 2121   7.841   8.450   0.603  0.3600  0.5756 -0.7011
   82U      H3' 2122   7.794   8.513   0.679  0.6879 -1.2561  1.0964
   82U      C2' 2123   7.956   8.368   0.663  0.7274  0.2248 -0.1372
   82U     H2'1 2124   7.931   8.337   0.765 -0.3672 -1.2723 -0.8287
   82U      O2' 2125   8.007   8.270   0.575  0.2999 -0.1969  0.3070
   82U     HO'2 2126   7.975   8.181   0.592 -1.1664 -0.1139 -1.6256
   82U      O3' 2127   7.753   8.362   0.537 -0.1684 -0.1436 -0.0563
   82U      H3T 2128   7.708   8.310   0.604  0.8867 -1.3156 -0.2151
   9.03252   9.03252   6.38696   0.00000   0.00000   0.00000   0.00000   4.51625   4.51625
