# Supplementary material for: Constant-pH Molecular Dynamics of Cationic Peptide Dendrimers Binding to siRNA
Source: J Chem Inf Model. 2026 Feb 5;66(8):4734–43. doi: 10.1021/acs.jcim.5c02636 (PMC13126635; doi:10.1021/acs.jcim.5c02636)
Supplement: Supplementary file 2 [file ci5c02636_si_002.zip › zip/MH18D3_07_in_9.gro]

Protein t=   0.00000
 2128
    1LY0      N    1   4.207   7.882   4.479 -0.2002 -0.8262 -0.3836
    1LY0     H1    2   4.111   7.912   4.485  0.8038  2.6516  1.0142
    1LY0     H2    3   4.213   7.790   4.438 -1.0504 -0.2052 -1.9738
    1LY0     H3    4   4.244   7.883   4.573 -0.0926  0.8497 -0.4217
    1LY0     CA    5   4.288   7.972   4.402  0.5874 -0.2492  0.1247
    1LY0     HA    6   4.260   7.954   4.298  0.9596  0.8645 -0.1795
    1LY0     CB    7   4.252   8.119   4.435  0.0926 -0.4263  0.0278
    1LY0    HB1    8   4.147   8.131   4.407 -0.0069  0.9685  0.9222
    1LY0    HB2    9   4.317   8.179   4.372  0.2100  0.3183  0.8529
    1LY0     CG   10   4.275   8.171   4.584 -0.0617  0.2831 -0.1858
    1LY0    HG1   11   4.382   8.162   4.597 -0.1646 -1.0355 -0.1724
    1LY0    HG2   12   4.219   8.115   4.659 -1.4363  0.6175 -0.9329
    1LY0     CD   13   4.222   8.310   4.580  0.5391  0.0730  0.5498
    1LY0    HD1   14   4.256   8.372   4.497 -0.7683  1.5563  1.0638
    1LY0    HD2   15   4.266   8.362   4.665 -1.9426  0.2582  1.8191
    1LY0     CE   16   4.067   8.314   4.605 -0.3544 -0.7158  0.0430
    1LY0    HE1   17   4.046   8.266   4.701  0.0782  0.1318  0.5771
    1LY0    HE2   18   4.013   8.268   4.522 -1.3232  1.3643 -0.5529
    1LY0     NZ   19   4.004   8.448   4.616  0.0050 -0.6690 -0.0763
    1LY0    HZ1   20   4.019   8.496   4.528  0.1433 -1.0719 -0.2770
    1LY0    HZ2   21   3.907   8.430   4.638 -0.1445  3.5407  4.0984
    1LY0    HZ3   22   4.048   8.497   4.692 -0.3150 -0.5230  0.0151
    1LY0      C   23   4.436   7.934   4.417 -0.3144  0.1531 -0.6753
    1LY0      O   24   4.478   7.899   4.527 -0.2084 -0.7055  0.0203
    2LER      N   25   4.518   7.930   4.314 -0.1460  0.2900  0.2218
    2LER      H   26   4.479   7.957   4.225  2.3217 -2.4339 -1.8970
    2LER     CA   27   4.656   7.863   4.310  0.3607  0.0424  0.0853
    2LER     HA   28   4.638   7.756   4.298  0.4796 -0.2928  2.5590
    2LER     CB   29   4.728   7.918   4.187 -0.1932 -0.5239 -0.3822
    2LER    HB1   30   4.771   8.017   4.205  1.3342 -0.2303 -4.4831
    2LER    HB2   31   4.664   7.936   4.100  0.2239 -1.7188 -0.9562
    2LER     CG   32   4.849   7.830   4.139  0.2217  0.5983  0.0404
    2LER     HG   33   4.921   7.804   4.217  0.6729  1.8687  0.0586
    2LER    CD1   34   4.816   7.706   4.053  0.9219 -0.2016 -0.3180
    2LER   HD11   35   4.744   7.649   4.112  2.5175 -0.9981  0.9292
    2LER   HD12   36   4.772   7.744   3.961  0.7461  0.7979  0.1636
    2LER   HD13   37   4.906   7.648   4.033  1.4501  0.9073 -1.3117
    2LER    CD2   38   4.926   7.918   4.041 -0.3996 -0.7877  0.3518
    2LER   HD21   39   5.015   7.866   4.006  0.6472 -0.2458  2.1014
    2LER   HD22   40   4.856   7.952   3.965 -0.9958 -0.7345  0.9175
    2LER   HD23   41   4.961   8.006   4.094  0.3403  0.4924 -2.0909
    2LER      C   42   4.739   7.876   4.431 -0.3746  0.4023 -0.7820
    2LER      O   43   4.785   7.776   4.483 -0.0060 -0.0587  0.8375
    3LYR      N   44   4.762   8.003   4.475  1.0912  0.0061  0.7158
    3LYR      H   45   4.718   8.078   4.424  2.8835  1.1421  0.7429
    3LYR     CA   46   4.858   8.039   4.579 -0.5846 -0.3449 -0.3916
    3LYR     HA   47   4.845   8.143   4.611 -3.4497 -0.4064 -1.0607
    3LYR     CB   48   5.005   8.027   4.534  0.2706  0.8266 -0.4454
    3LYR    HB1   49   5.022   7.920   4.520  0.1411  0.6969  0.3584
    3LYR    HB2   50   5.066   8.036   4.623 -1.0680  0.3035  0.5524
    3LYR     CG   51   5.065   8.102   4.413 -0.5201 -0.0266 -0.4346
    3LYR    HG1   52   5.010   8.061   4.329  0.0936 -0.0507 -0.8335
    3LYR    HG2   53   5.172   8.080   4.412 -0.5448 -0.7749  2.6255
    3LYR     CD   54   5.056   8.260   4.422 -0.5782 -0.1739 -0.2944
    3LYR    HD1   55   4.952   8.291   4.417 -0.2450  1.0829  0.3422
    3LYR    HD2   56   5.106   8.304   4.336 -0.7445 -1.7271 -1.2449
    3LYR     CE   57   5.125   8.316   4.552  0.0842  1.1486  0.2215
    3LYR    HE1   58   5.233   8.309   4.538 -0.0866 -2.2064 -0.4212
    3LYR    HE2   59   5.083   8.272   4.643  0.7935  1.2222  0.5924
    3LYR     NZ   60   5.095   8.463   4.562  0.0635  0.4248  0.0231
    3LYR    HZ1   61   4.997   8.488   4.562 -0.4282 -1.2433 -1.6790
    3LYR      C   62   4.824   7.958   4.703  0.1162  0.8760  0.1881
    3LYR      O   63   4.910   7.888   4.755  0.0445 -0.0540 -0.0176
    4LY0      N   64   4.700   7.953   4.746  0.3123 -0.4709 -0.6874
    4LY0      H   65   4.633   8.005   4.690  0.6656 -2.0084 -2.6546
    4LY0     CA   66   4.651   7.884   4.868  0.6345  0.1143  0.0389
    4LY0     HA   67   4.718   7.912   4.949  0.7346  1.2624 -0.4247
    4LY0     CB   68   4.508   7.936   4.905 -0.5665  0.4437 -0.6519
    4LY0    HB1   69   4.458   7.865   4.970  0.7998 -0.0411 -0.0819
    4LY0    HB2   70   4.440   7.939   4.820 -4.0227  0.1887  1.9038
    4LY0     CG   71   4.488   8.075   4.962  0.1425 -0.2528 -0.0588
    4LY0    HG1   72   4.382   8.100   4.959  0.3636  0.6853 -0.1774
    4LY0    HG2   73   4.532   8.149   4.896 -2.8217  0.7120 -1.1179
    4LY0     CD   74   4.532   8.087   5.107  0.2669 -0.4261  0.7826
    4LY0    HD1   75   4.636   8.054   5.108  0.5824  0.5259  1.6147
    4LY0    HD2   76   4.467   8.030   5.174 -0.0050 -1.0953 -0.0404
    4LY0     CE   77   4.546   8.235   5.150  0.3515  0.4456 -0.1076
    4LY0    HE1   78   4.611   8.295   5.085 -1.6872  3.8530  0.7538
    4LY0    HE2   79   4.581   8.246   5.253 -0.5090 -0.3079  0.2757
    4LY0     NZ   80   4.429   8.313   5.140 -0.2793  0.1586 -0.1578
    4LY0    HZ1   81   4.399   8.306   5.044  1.5830  1.1381 -0.8499
    4LY0    HZ2   82   4.363   8.289   5.213  0.0341  1.6924  0.6671
    4LY0    HZ3   83   4.459   8.403   5.175  0.7060 -0.2504  0.0566
    4LY0      C   84   4.649   7.730   4.853 -0.0296 -0.0051  0.4688
    4LY0      O   85   4.655   7.668   4.951 -0.0122  0.6523  0.1712
    5LER      N   86   4.671   7.669   4.738  0.5138 -0.0059  0.1456
    5LER      H   87   4.651   7.730   4.660 -0.3133  0.9658  1.0699
    5LER     CA   88   4.701   7.525   4.727  0.2582  0.0374  0.1370
    5LER     HA   89   4.631   7.472   4.792 -0.3124  0.9341  0.2809
    5LER     CB   90   4.673   7.484   4.584  0.0229  0.3762 -0.3678
    5LER    HB1   91   4.719   7.387   4.566 -0.7849  0.0086 -0.5174
    5LER    HB2   92   4.735   7.552   4.526 -1.3482  1.4830 -0.5938
    5LER     CG   93   4.531   7.496   4.525 -0.5067  0.4058  0.1321
    5LER     HG   94   4.509   7.603   4.518  1.5003  0.8500  0.1787
    5LER    CD1   95   4.539   7.417   4.390  0.1805 -0.6735  0.7357
    5LER   HD11   96   4.443   7.408   4.340  1.2915  0.4726 -1.7502
    5LER   HD12   97   4.591   7.473   4.313  1.2494 -0.8167  1.3307
    5LER   HD13   98   4.568   7.312   4.400 -4.5267 -2.2571  0.0533
    5LER    CD2   99   4.426   7.420   4.606 -0.3640  0.7410  0.3116
    5LER   HD21  100   4.409   7.465   4.704  0.6183  0.1605  0.7639
    5LER   HD22  101   4.327   7.431   4.562  0.0446  0.9009 -0.5889
    5LER   HD23  102   4.447   7.313   4.616 -0.9300  0.7269  1.6684
    5LER      C  103   4.844   7.478   4.768  0.7912 -0.3688 -0.2125
    5LER      O  104   4.867   7.359   4.759 -0.1395  0.6208  0.3896
    6LYR      N  105   4.932   7.569   4.803 -0.2549  0.2682 -0.7395
    6LYR      H  106   4.912   7.668   4.797  3.2741  1.1744  0.0978
    6LYR     CA  107   5.065   7.540   4.853 -0.3902 -0.0090 -0.1151
    6LYR     HA  108   5.052   7.450   4.912 -3.6158  0.9465  0.8504
    6LYR     CB  109   5.096   7.645   4.957  0.3542  0.3673 -0.2985
    6LYR    HB1  110   5.068   7.746   4.926  0.3791 -0.1999 -2.3116
    6LYR    HB2  111   5.200   7.633   4.986  0.3516 -0.3418 -0.5624
    6LYR     CG  112   5.012   7.623   5.088  0.5620  0.3556 -0.7994
    6LYR    HG1  113   5.037   7.526   5.131  0.5137  0.4377 -0.5809
    6LYR    HG2  114   4.905   7.626   5.067  0.9756 -1.6857 -3.8222
    6LYR     CD  115   5.038   7.744   5.180 -0.0459 -0.7607 -0.3975
    6LYR    HD1  116   5.142   7.777   5.180 -0.4074  0.6616  2.3236
    6LYR    HD2  117   5.022   7.711   5.283  0.7029  0.2741  0.0692
    6LYR     CE  118   4.937   7.857   5.156  0.8709  0.6491 -0.9477
    6LYR    HE1  119   4.918   7.917   5.245  0.6673  0.2369 -0.7119
    6LYR    HE2  120   4.839   7.818   5.128 -0.1129  2.2953  0.0300
    6LYR     NZ  121   4.974   7.944   5.049 -0.1338  0.4747  0.0830
    6LYR    HZ1  122   4.998   7.899   4.962  0.3117  0.0735  0.4075
    6LYR      C  123   5.174   7.527   4.747  0.2699  0.4666  0.3579
    6LYR      O  124   5.285   7.483   4.776 -0.1622  0.1166 -0.7374
    7LER      N  125   5.137   7.559   4.622  0.1584  0.3984 -0.6490
    7LER      H  126   5.050   7.611   4.614 -0.5617 -0.4104  1.3037
    7LER     CA  127   5.217   7.525   4.505 -0.1298  0.5919 -0.7003
    7LER     HA  128   5.277   7.435   4.516 -1.1768 -0.3246 -2.1766
    7LER     CB  129   5.121   7.487   4.391 -0.3369  0.0774 -0.2087
    7LER    HB1  130   5.200   7.458   4.322  1.2366 -0.3503  1.6801
    7LER    HB2  131   5.062   7.575   4.365  1.0210  1.2372  0.4848
    7LER     CG  132   5.021   7.362   4.420 -0.0541 -0.3758  0.0815
    7LER     HG  133   4.974   7.356   4.518  0.5270  0.5620  0.4270
    7LER    CD1  134   4.912   7.356   4.311 -1.1600 -0.3520  0.1818
    7LER   HD11  135   4.850   7.266   4.314 -0.9445 -0.4747  1.6189
    7LER   HD12  136   4.848   7.443   4.328 -0.4325  0.1632  0.3312
    7LER   HD13  137   4.950   7.369   4.210  0.7930  0.0912  0.9235
    7LER    CD2  138   5.099   7.233   4.399 -0.0996 -0.2660 -0.1926
    7LER   HD21  139   5.199   7.245   4.440 -0.5493 -0.2505  0.9295
    7LER   HD22  140   5.040   7.152   4.442 -1.6446  0.8841 -0.0493
    7LER   HD23  141   5.102   7.208   4.293 -0.1870 -0.0120 -0.2552
    7LER      C  142   5.319   7.634   4.467 -0.4655 -0.4302 -0.3970
    7LER      O  143   5.306   7.745   4.509  0.0079 -0.1488  0.7908
    8LER      N  144   5.416   7.602   4.375  0.1921  0.0985  0.2729
    8LER      H  145   5.413   7.504   4.351 -2.7049  0.1356  0.1395
    8LER     CA  146   5.504   7.698   4.291  0.4800  1.1663  0.5102
    8LER     HA  147   5.560   7.633   4.223 -1.4965 -1.6212  1.3802
    8LER     CB  148   5.410   7.782   4.191  0.2862  0.5011 -0.6577
    8LER    HB1  149   5.340   7.844   4.248 -0.4711 -0.4040 -0.5672
    8LER    HB2  150   5.341   7.715   4.140  0.5611 -0.3084  0.0076
    8LER     CG  151   5.494   7.884   4.111  0.8351  0.5700 -0.0289
    8LER     HG  152   5.533   7.965   4.173  0.9962  0.6672 -0.2562
    8LER    CD1  153   5.595   7.812   4.018  0.0307  0.7591 -0.5695
    8LER   HD11  154   5.662   7.751   4.079 -4.2340 -0.4276  3.5505
    8LER   HD12  155   5.545   7.742   3.950  0.6511  1.2163 -1.5135
    8LER   HD13  156   5.659   7.881   3.964  0.8137 -0.5969 -1.4339
    8LER    CD2  157   5.402   7.963   4.015 -0.2988 -0.1097  0.0312
    8LER   HD21  158   5.341   7.907   3.945  0.6795  1.1674 -1.9670
    8LER   HD22  159   5.323   8.006   4.076 -0.4155 -0.7572  0.3328
    8LER   HD23  160   5.439   8.043   3.951  2.2412 -1.0224  0.2441
    8LER      C  161   5.606   7.782   4.371 -0.2500  0.0794 -0.1376
    8LER      O  162   5.731   7.774   4.358 -0.5644  0.4910 -0.1088
    9LYR      N  163   5.551   7.880   4.443 -0.0873  0.2701 -0.4323
    9LYR      H  164   5.452   7.874   4.463  0.4009  0.6843  2.7278
    9LYR     CA  165   5.636   7.970   4.525  0.1030  0.5736  0.8652
    9LYR     HA  166   5.738   7.953   4.490 -0.3084 -2.1657  0.7258
    9LYR     CB  167   5.629   7.928   4.674  0.3388  0.1873  0.4760
    9LYR    HB1  168   5.528   7.917   4.712  0.5544 -0.2397  0.9572
    9LYR    HB2  169   5.686   8.005   4.725 -2.1331  0.3353  3.2395
    9LYR     CG  170   5.716   7.800   4.707  0.2173  0.4480  0.2927
    9LYR    HG1  171   5.763   7.807   4.805  3.1115  1.9680 -1.0478
    9LYR    HG2  172   5.787   7.777   4.627 -2.2188  0.4514 -2.0162
    9LYR     CD  173   5.615   7.682   4.716 -0.1586 -0.2773  0.2608
    9LYR    HD1  174   5.579   7.648   4.618  1.6341 -0.7545 -0.2743
    9LYR    HD2  175   5.523   7.711   4.768 -0.8461 -0.3852 -0.8529
    9LYR     CE  176   5.676   7.552   4.766  1.0208 -0.8732  0.4023
    9LYR    HE1  177   5.694   7.568   4.872  0.0096 -0.5551  0.5394
    9LYR    HE2  178   5.775   7.525   4.730  0.0558 -1.4978 -1.9800
    9LYR     NZ  179   5.584   7.439   4.738 -0.0469 -0.7774 -0.4177
    9LYR    HZ1  180   5.485   7.458   4.730 -0.1232 -1.4395 -1.0459
    9LYR      C  181   5.589   8.114   4.500  0.1429 -0.7739 -0.3645
    9LYR      O  182   5.506   8.148   4.425  0.7142 -0.2663 -0.4469
   10LER      N  183   5.662   8.213   4.559 -0.6801 -0.1050 -0.8541
   10LER      H  184   5.743   8.190   4.615 -1.6537 -0.4906  0.4377
   10LER     CA  185   5.624   8.359   4.540  0.0210  0.2372  0.1276
   10LER     HA  186   5.517   8.360   4.561 -0.1772  0.6170 -0.8524
   10LER     CB  187   5.695   8.433   4.656  0.5323  0.0373 -0.5607
   10LER    HB1  188   5.698   8.541   4.643 -0.3490  0.2989  1.1012
   10LER    HB2  189   5.801   8.409   4.654 -0.0807 -3.1974  0.0496
   10LER     CG  190   5.633   8.409   4.802  0.2073 -0.1556  0.1198
   10LER     HG  191   5.608   8.303   4.808 -0.3547  0.0057  0.8029
   10LER    CD1  192   5.726   8.456   4.915  0.1219 -0.0301 -0.4086
   10LER   HD11  193   5.754   8.558   4.891 -1.1634  0.5428  0.4550
   10LER   HD12  194   5.672   8.445   5.009 -0.2049 -2.4429 -0.7926
   10LER   HD13  195   5.818   8.399   4.930  0.6426  0.6395 -1.0126
   10LER    CD2  196   5.506   8.486   4.819 -0.1384  0.4263 -0.0343
   10LER   HD21  197   5.501   8.593   4.800 -2.7221  0.3548 -0.1384
   10LER   HD22  198   5.431   8.440   4.754  0.4137  0.6544 -0.8399
   10LER   HD23  199   5.466   8.460   4.917 -1.2311 -0.5646 -0.7012
   10LER      C  200   5.653   8.417   4.403  0.3307 -0.2038  0.9822
   10LER      O  201   5.758   8.391   4.347 -0.4123  0.0296  0.2926
   11LER      N  202   5.558   8.497   4.346  0.7419  0.5091 -0.4855
   11LER      H  203   5.480   8.517   4.407 -0.2577 -1.3766 -1.0788
   11LER     CA  204   5.571   8.588   4.232  0.3284 -0.0581  0.2240
   11LER     HA  205   5.668   8.569   4.187  0.4945  1.6775 -0.2139
   11LER     CB  206   5.460   8.563   4.126  0.4035 -0.2256  0.6625
   11LER    HB1  207   5.487   8.624   4.040 -3.3199  1.3824  0.4450
   11LER    HB2  208   5.371   8.601   4.177  0.5530  1.1655 -0.0745
   11LER     CG  209   5.444   8.413   4.085  0.2853 -0.1008  0.5453
   11LER     HG  210   5.542   8.366   4.071 -0.9640 -2.3381 -1.4676
   11LER    CD1  211   5.348   8.340   4.177 -0.8226 -0.4525  0.2567
   11LER   HD11  212   5.322   8.243   4.133  1.2902 -1.1340  0.4248
   11LER   HD12  213   5.379   8.334   4.282 -0.1540 -1.8373 -0.0032
   11LER   HD13  214   5.265   8.410   4.194 -0.2331  0.0126  1.3309
   11LER    CD2  215   5.367   8.404   3.953  0.6316  0.7967  0.0139
   11LER   HD21  216   5.366   8.298   3.930 -0.3737  0.5398  1.1849
   11LER   HD22  217   5.269   8.447   3.973 -0.0193 -1.5914  2.4664
   11LER   HD23  218   5.418   8.459   3.873 -1.1062  0.9692 -1.0353
   11LER      C  219   5.581   8.737   4.272  0.0750 -0.2133 -0.2517
   11LER      O  220   5.522   8.775   4.372  0.7266 -0.0471 -0.0337
   12LER      N  221   5.666   8.811   4.198 -0.1257 -0.3670  0.5056
   12LER      H  222   5.706   8.774   4.113  0.6757  0.1884  0.6379
   12LER     CA  223   5.695   8.950   4.235  0.5212  0.3240  0.8104
   12LER     HA  224   5.688   8.959   4.344 -1.0238  2.3579  0.5952
   12LER     CB  225   5.837   8.982   4.185  0.1092 -0.0105  0.3997
   12LER    HB1  226   5.861   9.081   4.226 -1.4782  1.3067 -1.6201
   12LER    HB2  227   5.832   8.980   4.076 -3.4423 -0.2128  0.4493
   12LER     CG  228   5.952   8.889   4.226  0.5752 -0.3720 -0.6637
   12LER     HG  229   5.929   8.788   4.193 -1.7087 -0.5728  1.2978
   12LER    CD1  230   6.081   8.930   4.155 -0.3292  0.6327  0.2627
   12LER   HD11  231   6.162   8.859   4.170 -0.2450  0.8361  0.8057
   12LER   HD12  232   6.062   8.951   4.050  0.2782  0.2362  0.0703
   12LER   HD13  233   6.121   9.023   4.196 -0.5784  0.4349  0.9649
   12LER    CD2  234   5.988   8.882   4.376  0.1862  0.9191  0.2521
   12LER   HD21  235   5.903   8.842   4.432  1.8424  0.4072  2.5459
   12LER   HD22  236   6.077   8.821   4.388  0.4054  1.1242 -0.3174
   12LER   HD23  237   6.009   8.984   4.408  0.5433  1.4656 -1.5987
   12LER      C  238   5.592   9.054   4.188  0.2286  0.2636 -0.2759
   12LER      O  239   5.614   9.176   4.193  0.7072 -0.0537 -0.2908
   13LER      N  240   5.473   9.007   4.146  0.7234  0.1083  0.4803
   13LER      H  241   5.454   8.910   4.166 -0.4528 -0.0852 -1.3652
   13LER     CA  242   5.347   9.078   4.119 -0.2818  0.1370  0.5538
   13LER     HA  243   5.385   9.168   4.073 -1.0689  0.7650  1.1062
   13LER     CB  244   5.254   8.998   4.028  0.1895 -0.1183 -0.3880
   13LER    HB1  245   5.159   9.051   4.018  0.6100  0.5120 -1.1075
   13LER    HB2  246   5.242   8.894   4.058 -1.2293  0.0711 -0.2115
   13LER     CG  247   5.315   8.971   3.889  0.3123  0.3987 -0.5227
   13LER     HG  248   5.385   8.888   3.901 -0.3126  0.1681  2.2459
   13LER    CD1  249   5.205   8.913   3.808 -0.0328 -0.5473  0.1772
   13LER   HD11  250   5.154   8.838   3.868 -0.1990 -0.6301 -0.0631
   13LER   HD12  251   5.129   8.986   3.781 -1.6555 -2.1882  0.0561
   13LER   HD13  252   5.252   8.860   3.725  1.2399  1.4377 -0.4470
   13LER    CD2  253   5.374   9.094   3.818  1.4739 -0.2238  0.2241
   13LER   HD21  254   5.396   9.068   3.715 -0.9415 -1.0749 -0.1583
   13LER   HD22  255   5.303   9.177   3.814  1.7604  0.0262  0.3090
   13LER   HD23  256   5.462   9.132   3.869  1.6301 -0.1424 -0.1071
   13LER      C  257   5.289   9.132   4.251 -0.2211  0.0905  0.0076
   13LER      O  258   5.318   9.090   4.359  0.3816  0.7075 -0.4891
   14NH2      N  259   5.202   9.229   4.233 -0.1916  0.0958 -0.5128
   14NH2     H1  260   5.212   9.275   4.143  1.2553 -0.2080 -0.5208
   14NH2     H2  261   5.144   9.270   4.305  0.3275 -0.7800  0.4223
   15LY0      N  262   5.376   9.085   4.650 -0.6294 -0.2459  0.8675
   15LY0     H1  263   5.371   9.086   4.751  1.7995 -0.0054  1.0606
   15LY0     H2  264   5.439   9.160   4.623  1.6381 -2.6032 -0.8321
   15LY0     H3  265   5.283   9.114   4.626  0.0379  0.1131 -1.5542
   15LY0     CA  266   5.412   8.948   4.609  0.0641 -0.0691  0.1797
   15LY0     HA  267   5.437   8.949   4.503  0.6758 -2.7933  0.2420
   15LY0     CB  268   5.540   8.889   4.676  0.2634 -0.0246  0.2077
   15LY0    HB1  269   5.554   8.784   4.650 -0.6238  0.1590 -1.1332
   15LY0    HB2  270   5.507   8.882   4.779 -0.2033  0.2927  0.0822
   15LY0     CG  271   5.668   8.970   4.657  0.0578  0.4872 -0.0282
   15LY0    HG1  272   5.649   9.074   4.683  1.6813  0.9871 -0.7096
   15LY0    HG2  273   5.695   8.968   4.551 -0.3847  2.0344 -0.1843
   15LY0     CD  274   5.773   8.915   4.756 -0.2906  0.6541 -0.1354
   15LY0    HD1  275   5.740   8.909   4.859 -0.2435 -0.2430 -0.1641
   15LY0    HD2  276   5.857   8.983   4.740  0.3362 -0.4219 -1.6384
   15LY0     CE  277   5.817   8.780   4.710 -0.1692  0.4715 -0.7432
   15LY0    HE1  278   5.840   8.783   4.604 -0.6830 -3.6089 -1.1091
   15LY0    HE2  279   5.744   8.703   4.735  1.3621 -0.4655  1.0712
   15LY0     NZ  280   5.941   8.746   4.795 -0.0756  0.9746  0.0067
   15LY0    HZ1  281   5.981   8.657   4.765  0.7724  2.0190 -2.2266
   15LY0    HZ2  282   6.010   8.818   4.783  0.1895  0.7556  0.1926
   15LY0    HZ3  283   5.911   8.750   4.891  1.5382 -0.0049  0.6011
   15LY0      C  284   5.290   8.858   4.624  0.1332 -0.4319 -0.6647
   15LY0      O  285   5.246   8.831   4.736 -0.0795  0.4662  0.2839
   16LER      N  286   5.253   8.792   4.515  0.0600  0.4073 -0.1316
   16LER      H  287   5.310   8.799   4.433 -2.4627  1.5840 -1.9097
   16LER     CA  288   5.139   8.697   4.510  0.5470  0.3513  0.3164
   16LER     HA  289   5.062   8.719   4.584 -2.5534 -0.5978 -2.3972
   16LER     CB  290   5.060   8.717   4.379  0.9646  0.2216 -0.4393
   16LER    HB1  291   4.975   8.649   4.382  0.7603  0.4484 -0.9003
   16LER    HB2  292   5.125   8.699   4.293 -0.3246  1.7816 -1.8291
   16LER     CG  293   4.994   8.862   4.377  0.9622  0.2598 -0.3980
   16LER     HG  294   5.068   8.942   4.379  0.1456  1.1200 -2.5397
   16LER    CD1  295   4.914   8.878   4.247 -0.0102  0.6610  0.4354
   16LER   HD11  296   4.990   8.882   4.169 -1.3205 -1.3146 -1.0457
   16LER   HD12  297   4.842   8.797   4.236  0.4757  0.1423  0.9514
   16LER   HD13  298   4.854   8.968   4.237 -1.4836 -0.3079  0.2222
   16LER    CD2  299   4.894   8.884   4.489 -0.3415  0.5283 -0.9159
   16LER   HD21  300   4.845   8.788   4.506  1.1911 -0.3232 -1.2086
   16LER   HD22  301   4.959   8.905   4.573  1.0617  0.2467 -1.9070
   16LER   HD23  302   4.816   8.957   4.467 -0.6069  0.5687  0.0888
   16LER      C  303   5.190   8.550   4.520  0.8641 -0.5841 -0.1281
   16LER      O  304   5.312   8.529   4.503  0.5320 -0.1062  0.4054
   17LY0      N  305   4.181   8.554   4.091  0.1275  0.1760 -0.6266
   17LY0     H1  306   4.203   8.647   4.124  0.8701  0.5834 -2.1992
   17LY0     H2  307   4.107   8.558   4.022  0.6673  3.1321 -1.1681
   17LY0     H3  308   4.146   8.507   4.173 -1.1223 -1.1976 -1.8923
   17LY0     CA  309   4.301   8.490   4.040  0.2277  0.3483  0.3967
   17LY0     HA  310   4.279   8.383   4.047  1.0667  0.2706  3.5084
   17LY0     CB  311   4.331   8.522   3.892  0.4333 -0.2122 -0.1967
   17LY0    HB1  312   4.235   8.521   3.840 -0.6257  0.6217  1.6620
   17LY0    HB2  313   4.402   8.451   3.850  1.4213 -0.0188  1.0969
   17LY0     CG  314   4.391   8.660   3.874 -0.1453 -0.0086 -0.7601
   17LY0    HG1  315   4.480   8.680   3.934  0.0437 -2.0277 -0.2928
   17LY0    HG2  316   4.314   8.732   3.898  1.6972  1.4097  1.3585
   17LY0     CD  317   4.431   8.685   3.730  0.0716  0.3324 -0.4949
   17LY0    HD1  318   4.470   8.787   3.721 -0.3860  0.3689 -2.8715
   17LY0    HD2  319   4.337   8.683   3.675 -0.4898  0.3448  0.4485
   17LY0     CE  320   4.538   8.593   3.667 -0.6921 -0.4536  0.1496
   17LY0    HE1  321   4.529   8.488   3.695 -1.0459 -0.5828 -0.4325
   17LY0    HE2  322   4.633   8.626   3.710 -2.0780  0.6585  2.6082
   17LY0     NZ  323   4.539   8.599   3.521  0.0310 -0.0287 -0.1801
   17LY0    HZ1  324   4.600   8.535   3.474 -2.4104 -0.5651 -2.9534
   17LY0    HZ2  325   4.441   8.584   3.500 -0.6640 -0.8763  3.1541
   17LY0    HZ3  326   4.542   8.696   3.492 -0.6052 -0.4524 -1.8139
   17LY0      C  327   4.419   8.502   4.133 -0.3551  0.2355  0.0958
   17LY0      O  328   4.431   8.591   4.217 -0.4029  0.8777  0.0441
   18LER      N  329   4.499   8.398   4.122  0.7013  0.1085  0.0614
   18LER      H  330   4.487   8.334   4.045  1.9519  0.0096 -0.0746
   18LER     CA  331   4.615   8.357   4.209 -0.3220 -0.3439 -0.2285
   18LER     HA  332   4.636   8.253   4.187 -1.5684 -0.5125 -0.7267
   18LER     CB  333   4.741   8.449   4.186 -0.0114  0.4295 -0.8212
   18LER    HB1  334   4.817   8.434   4.262 -1.5457  0.1953  0.7339
   18LER    HB2  335   4.705   8.551   4.190 -1.8640 -0.1793 -0.8425
   18LER     CG  336   4.809   8.429   4.047  0.0733 -0.1844 -0.7167
   18LER     HG  337   4.730   8.452   3.976 -0.3876  2.0530  0.4251
   18LER    CD1  338   4.921   8.529   4.012 -0.4830 -0.1950 -0.0842
   18LER   HD11  339   4.968   8.510   3.916  1.5084 -0.1721  0.8351
   18LER   HD12  340   4.886   8.633   4.014 -0.7523 -0.2693 -0.7696
   18LER   HD13  341   5.001   8.515   4.085 -0.2967  0.2507 -0.1976
   18LER    CD2  342   4.874   8.296   4.016  0.0172 -0.3146  0.3016
   18LER   HD21  343   4.902   8.285   3.911  0.7298  0.7525  0.3620
   18LER   HD22  344   4.972   8.285   4.063 -0.0795  0.2624  0.6424
   18LER   HD23  345   4.804   8.214   4.030 -0.0714 -0.2557  0.2110
   18LER      C  346   4.590   8.353   4.363 -0.0975  0.5170 -0.3373
   18LER      O  347   4.607   8.249   4.430 -0.3079 -0.2156  0.0800
   19LYR      N  348   4.548   8.462   4.421 -0.8680  1.0939  0.1983
   19LYR      H  349   4.521   8.541   4.365  0.0617  1.8072  0.7384
   19LYR     CA  350   4.555   8.482   4.563  0.3265  0.0524  0.0066
   19LYR     HA  351   4.497   8.401   4.607  0.9303 -0.1643  0.4220
   19LYR     CB  352   4.480   8.614   4.593  0.1677 -0.2887  0.4807
   19LYR    HB1  353   4.450   8.612   4.698  0.0878 -0.6200  0.4541
   19LYR    HB2  354   4.385   8.615   4.541  0.3062  0.3875  0.2367
   19LYR     CG  355   4.542   8.750   4.565 -0.3254 -0.2987  0.6747
   19LYR    HG1  356   4.566   8.749   4.459 -0.1147 -0.8609  0.7222
   19LYR    HG2  357   4.639   8.745   4.615 -0.3755 -1.0957  0.7055
   19LYR     CD  358   4.447   8.866   4.605  0.4324  0.4523  0.1595
   19LYR    HD1  359   4.410   8.844   4.705 -0.0072 -2.4907 -0.5714
   19LYR    HD2  360   4.375   8.881   4.525  1.6116 -0.2621 -1.0910
   19LYR     CE  361   4.539   8.989   4.605  0.4923 -0.4519 -1.0946
   19LYR    HE1  362   4.604   8.984   4.518 -0.4248 -0.5656 -1.7911
   19LYR    HE2  363   4.593   8.979   4.699 -3.2290  1.5589  1.5149
   19LYR     NZ  364   4.471   9.120   4.619  0.1435 -0.9741  0.2778
   19LYR    HZ1  365   4.459   9.165   4.529 -0.4712  1.3485  1.4490
   19LYR      C  366   4.696   8.487   4.621  0.3765  0.7346  0.2442
   19LYR      O  367   4.797   8.514   4.554 -0.4967 -0.0800  0.0579
   20LY0      N  368   4.704   8.459   4.753  0.5951  0.1485 -0.7502
   20LY0      H  369   4.619   8.414   4.785  1.0742  0.2296  0.6783
   20LY0     CA  370   4.824   8.452   4.834 -0.3576 -0.1653 -0.2641
   20LY0     HA  371   4.908   8.490   4.776 -0.7226  1.1477  0.0410
   20LY0     CB  372   4.800   8.526   4.969 -0.1779  0.7713  1.3638
   20LY0    HB1  373   4.886   8.499   5.031 -0.7303 -0.1175  1.7568
   20LY0    HB2  374   4.706   8.493   5.014 -0.1331  1.1127  1.7129
   20LY0     CG  375   4.788   8.674   4.947 -0.3047  0.2594 -0.8133
   20LY0    HG1  376   4.781   8.708   5.050  0.5072 -0.8012 -0.3937
   20LY0    HG2  377   4.694   8.698   4.897 -0.2262  1.5234 -0.4020
   20LY0     CD  378   4.902   8.747   4.875  0.3107  0.4094 -0.0421
   20LY0    HD1  379   4.902   8.733   4.767  1.9603 -2.3317  0.2348
   20LY0    HD2  380   4.995   8.709   4.917  0.1967 -0.6017 -0.6796
   20LY0     CE  381   4.894   8.895   4.907 -0.0581 -0.1335 -0.1657
   20LY0    HE1  382   4.902   8.912   5.014 -0.8519 -1.6366  0.1697
   20LY0    HE2  383   4.791   8.921   4.880 -0.8316 -3.0600 -0.4067
   20LY0     NZ  384   4.996   8.976   4.839 -0.1409 -0.3716 -0.1195
   20LY0    HZ1  385   4.967   9.017   4.752  3.1364  1.7085 -0.3854
   20LY0    HZ2  386   5.010   9.057   4.897 -0.6024  0.3605 -1.0142
   20LY0    HZ3  387   5.085   8.928   4.831  0.2199 -0.1303  1.8302
   20LY0      C  388   4.862   8.305   4.865  0.4225 -0.0440  1.0881
   20LY0      O  389   4.788   8.208   4.849  0.6798  0.5448 -0.1471
   21LER      N  390   4.988   8.279   4.893 -0.1999 -0.2776  0.0491
   21LER      H  391   5.057   8.353   4.899 -2.3690  1.7779  1.0329
   21LER     CA  392   5.047   8.147   4.926 -0.1281 -0.2603  0.0324
   21LER     HA  393   5.023   8.086   4.839 -2.0654 -2.3763  1.9193
   21LER     CB  394   5.203   8.158   4.939 -0.6182 -0.1897 -0.2603
   21LER    HB1  395   5.228   8.229   5.017 -0.3061 -2.3086  1.6779
   21LER    HB2  396   5.230   8.198   4.841 -2.5940  1.3866 -0.2247
   21LER     CG  397   5.282   8.026   4.952 -0.0187  0.2712  0.3027
   21LER     HG  398   5.246   7.968   5.036  0.0859  2.2066  1.7354
   21LER    CD1  399   5.263   7.940   4.825  0.4156  0.3758 -0.0279
   21LER   HD11  400   5.300   7.839   4.838 -1.9578 -0.5203  0.1872
   21LER   HD12  401   5.157   7.934   4.799  0.4622  1.3608 -0.4928
   21LER   HD13  402   5.320   7.993   4.748  1.3040 -0.9252 -0.3002
   21LER    CD2  403   5.432   8.060   4.982 -0.2643 -0.4047  0.2567
   21LER   HD21  404   5.445   8.127   5.067 -0.2267 -0.3209  0.1857
   21LER   HD22  405   5.485   7.966   4.993  1.2567  0.5993  1.9161
   21LER   HD23  406   5.466   8.119   4.896 -3.1557  2.5298  0.8954
   21LER      C  407   4.988   8.076   5.053  0.2993 -0.6215 -0.2828
   21LER      O  408   4.984   8.132   5.164 -0.0298  0.6400 -0.4273
   22LY0      N  409   3.920   9.002   4.718  1.0023 -0.4778 -0.2604
   22LY0     H1  410   3.835   8.984   4.771  0.3970 -1.7215 -1.6020
   22LY0     H2  411   3.940   8.919   4.665 -2.2782 -0.0530 -2.4991
   22LY0     H3  412   3.885   9.078   4.661 -1.5455 -1.4907 -0.1775
   22LY0     CA  413   4.023   9.059   4.807 -0.6669  0.3212  0.2111
   22LY0     HA  414   3.979   9.138   4.868 -0.5204  0.9935 -0.5224
   22LY0     CB  415   4.076   8.948   4.902 -0.3202  0.8050  0.0296
   22LY0    HB1  416   4.127   8.865   4.854 -2.5517  0.1401 -1.3531
   22LY0    HB2  417   3.995   8.904   4.960 -0.3223  0.7591 -0.0078
   22LY0     CG  418   4.170   9.002   5.009 -0.8226 -0.0487 -0.1942
   22LY0    HG1  419   4.261   9.049   4.972 -0.6445 -1.0789 -1.1168
   22LY0    HG2  420   4.219   8.922   5.066  0.5541  1.8132  1.3702
   22LY0     CD  421   4.102   9.089   5.109  0.1231  0.1756 -0.0350
   22LY0    HD1  422   4.140   9.059   5.207 -1.2261 -0.8702  0.1942
   22LY0    HD2  423   3.997   9.073   5.134  0.3300 -0.1668  0.6626
   22LY0     CE  424   4.134   9.245   5.092  0.3599 -0.1171  0.1498
   22LY0    HE1  425   4.239   9.250   5.061 -0.3815  0.0081 -2.6011
   22LY0    HE2  426   4.137   9.290   5.191 -2.1293  0.6186 -0.0411
   22LY0     NZ  427   4.037   9.311   5.002  0.2462  0.3073  0.5280
   22LY0    HZ1  428   4.051   9.275   4.909 -1.3539 -1.4504  0.9006
   22LY0    HZ2  429   3.944   9.292   5.037 -0.3986 -0.4686 -1.4628
   22LY0    HZ3  430   4.041   9.411   5.008 -0.2395  0.2783  1.5321
   22LY0      C  431   4.125   9.129   4.716 -0.0678 -0.3533 -0.0335
   22LY0      O  432   4.144   9.091   4.598 -0.3422 -0.1516  0.3411
   23LER      N  433   4.195   9.229   4.773 -0.0061  0.1151 -0.3736
   23LER      H  434   4.176   9.254   4.869 -1.3999 -0.3930 -0.4881
   23LER     CA  435   4.317   9.283   4.718 -0.1005  0.6272 -0.9315
   23LER     HA  436   4.300   9.300   4.612  2.8201  0.3978 -1.5297
   23LER     CB  437   4.350   9.410   4.784  0.7918 -0.3960  0.2103
   23LER    HB1  438   4.436   9.464   4.743 -0.0940  0.2339 -0.8832
   23LER    HB2  439   4.360   9.390   4.890 -3.0424  0.7758  0.9428
   23LER     CG  440   4.235   9.516   4.781 -0.0949  0.3837  0.6005
   23LER     HG  441   4.134   9.488   4.811 -0.9252  0.5670 -1.8341
   23LER    CD1  442   4.273   9.628   4.882  0.2369 -0.1100 -0.5630
   23LER   HD11  443   4.254   9.584   4.979 -0.3307  0.0023 -0.6178
   23LER   HD12  444   4.377   9.659   4.880  0.4810 -0.9217 -1.4753
   23LER   HD13  445   4.211   9.716   4.866  0.5962  0.4751  1.1263
   23LER    CD2  446   4.221   9.582   4.639  0.0098  0.2045  0.0379
   23LER   HD21  447   4.310   9.641   4.620  0.4848  0.8441  3.4668
   23LER   HD22  448   4.212   9.505   4.562 -0.1710  1.2588 -1.0081
   23LER   HD23  449   4.137   9.652   4.643 -1.5108 -1.5482  2.9223
   23LER      C  450   4.430   9.184   4.731 -0.4930  0.2866 -0.5121
   23LER      O  451   4.458   9.135   4.842 -0.0031  0.2050 -0.0519
   24LY0      N  452   6.447   7.772   4.737 -0.3055 -0.1191 -0.4838
   24LY0     H1  453   6.521   7.725   4.787 -0.4055  0.9043  0.6750
   24LY0     H2  454   6.363   7.736   4.780  0.7632 -0.0804  1.8096
   24LY0     H3  455   6.450   7.871   4.758  0.3909 -0.7176  2.7774
   24LY0     CA  456   6.444   7.744   4.594 -0.4879  0.0395  0.0016
   24LY0     HA  457   6.518   7.809   4.546 -0.5976 -1.2566 -2.0715
   24LY0     CB  458   6.505   7.600   4.567  0.0228 -0.3031 -0.7628
   24LY0    HB1  459   6.425   7.527   4.571 -0.2204 -0.2328 -3.3002
   24LY0    HB2  460   6.584   7.570   4.637 -1.7346 -1.3832  0.8530
   24LY0     CG  461   6.565   7.608   4.425 -0.4610 -0.5527 -0.0061
   24LY0    HG1  462   6.652   7.675   4.421 -0.8693  0.0207  0.5539
   24LY0    HG2  463   6.490   7.651   4.359 -0.2154  1.0189  0.6811
   24LY0     CD  464   6.611   7.469   4.377 -0.3700  0.0636 -0.2142
   24LY0    HD1  465   6.659   7.421   4.462 -1.9030 -0.0284  0.6317
   24LY0    HD2  466   6.680   7.475   4.293 -1.8138 -2.1372 -1.6627
   24LY0     CE  467   6.503   7.374   4.328  0.2801 -0.4981 -0.0542
   24LY0    HE1  468   6.470   7.406   4.229  0.3730 -0.5760 -0.1114
   24LY0    HE2  469   6.421   7.379   4.399  0.6003  2.4014  0.2262
   24LY0     NZ  470   6.560   7.239   4.324  0.1713  0.4136 -0.4991
   24LY0    HZ1  471   6.494   7.169   4.294  1.7647 -1.5490  0.3365
   24LY0    HZ2  472   6.635   7.242   4.257  1.0668  0.4920  0.4768
   24LY0    HZ3  473   6.600   7.220   4.415  0.6731  0.8486 -0.6285
   24LY0      C  474   6.313   7.772   4.534 -0.0688  0.1090  0.3932
   24LY0      O  475   6.217   7.731   4.593  0.1518  0.2915 -0.1951
   25LER      N  476   6.313   7.841   4.420 -0.0895  0.1619 -0.0753
   25LER      H  477   6.405   7.864   4.386  0.2253 -0.9022  0.0194
   25LER     CA  478   6.191   7.889   4.347  0.1530 -0.0830 -0.4629
   25LER     HA  479   6.101   7.838   4.381 -0.5209  0.2601 -1.6529
   25LER     CB  480   6.186   8.041   4.364  0.1084 -0.6935 -0.0791
   25LER    HB1  481   6.106   8.084   4.304 -2.1318 -1.4988  2.1197
   25LER    HB2  482   6.285   8.081   4.341  0.9353 -1.9231  1.1371
   25LER     CG  483   6.150   8.097   4.510  0.5827 -0.0169  0.1789
   25LER     HG  484   6.231   8.073   4.580  0.9590  0.2089 -0.1698
   25LER    CD1  485   6.134   8.247   4.498  0.1049  0.4263 -0.0427
   25LER   HD11  486   6.224   8.301   4.467 -0.3986  1.5797  0.4568
   25LER   HD12  487   6.056   8.275   4.428  1.0435  0.5906 -1.0448
   25LER   HD13  488   6.104   8.303   4.587  0.2342  0.5143 -0.0536
   25LER    CD2  489   6.020   8.034   4.566 -0.5716 -0.0748  0.2626
   25LER   HD21  490   5.988   8.085   4.657  0.4374  0.1982  0.4751
   25LER   HD22  491   5.938   8.024   4.495 -2.6990  1.0871  2.4008
   25LER   HD23  492   6.050   7.934   4.597  1.0247  0.1544 -0.4462
   25LER      C  493   6.206   7.847   4.196  0.1971 -0.0330 -0.3974
   25LER      O  494   6.304   7.785   4.155  0.2130 -0.4632  0.0130
   26LYR      N  495   6.105   7.881   4.111 -0.5957  0.0258 -0.0281
   26LYR      H  496   6.027   7.930   4.152 -0.8852 -1.3331  1.1339
   26LYR     CA  497   6.107   7.857   3.960 -0.0503 -0.1495 -1.1426
   26LYR     HA  498   6.213   7.857   3.933  1.0226  0.2504  2.4457
   26LYR     CB  499   6.026   7.968   3.885 -0.8236  0.6521  0.4997
   26LYR    HB1  500   6.054   8.071   3.905  2.6867 -0.2953  1.0848
   26LYR    HB2  501   5.921   7.954   3.912 -1.0576 -2.1027 -1.4411
   26LYR     CG  502   6.025   7.951   3.729  0.1012  0.7120 -0.6333
   26LYR    HG1  503   5.977   7.857   3.703  2.1691 -0.0623 -1.9375
   26LYR    HG2  504   6.131   7.939   3.703  0.5382 -1.1955  1.6615
   26LYR     CD  505   5.950   8.065   3.658  0.4538  0.0025 -0.4104
   26LYR    HD1  506   5.990   8.161   3.693  0.5583 -0.3299  0.4178
   26LYR    HD2  507   5.851   8.058   3.703  1.9051 -1.1099  3.0084
   26LYR     CE  508   5.941   8.055   3.505  0.0437 -0.6693 -0.2996
   26LYR    HE1  509   5.870   7.975   3.485 -0.9047  0.3762 -1.3064
   26LYR    HE2  510   6.042   8.037   3.470  0.2240  0.8324 -0.6354
   26LYR     NZ  511   5.885   8.179   3.442  0.0802 -0.1734  0.1185
   26LYR    HZ1  512   5.947   8.254   3.418  0.1027  0.4175  1.8936
   26LYR      C  513   6.050   7.720   3.924  0.4094 -0.0397 -0.5283
   26LYR      O  514   6.061   7.668   3.812  0.2266  0.0165  0.1731
   27LY0      N  515   5.997   7.651   4.028 -0.6913  0.3656  0.1345
   27LY0      H  516   5.971   7.706   4.109 -0.9874 -1.4116  1.3095
   27LY0     CA  517   5.967   7.509   4.031  0.5543 -0.2350  0.8601
   27LY0     HA  518   6.054   7.450   4.002 -0.0594 -1.9506  2.2657
   27LY0     CB  519   5.940   7.460   4.176 -0.6123  0.1200 -0.5131
   27LY0    HB1  520   5.890   7.364   4.163  0.8592 -0.4181 -2.6276
   27LY0    HB2  521   5.877   7.538   4.219  1.1046  0.6364  1.2205
   27LY0     CG  522   6.074   7.458   4.254 -0.5804  0.0579  0.3652
   27LY0    HG1  523   6.137   7.546   4.244 -0.2356  0.0454  2.1352
   27LY0    HG2  524   6.138   7.379   4.213  1.3798  1.6456  0.2311
   27LY0     CD  525   6.050   7.434   4.398 -0.5817 -0.9962 -0.3791
   27LY0    HD1  526   5.987   7.347   4.416 -0.3623 -1.0381  0.2215
   27LY0    HD2  527   5.994   7.522   4.430 -0.5906 -1.0633 -0.2093
   27LY0     CE  528   6.180   7.415   4.483  0.1614  0.2180  0.4521
   27LY0    HE1  529   6.246   7.499   4.462 -0.2675  0.3762 -0.3075
   27LY0    HE2  530   6.230   7.327   4.444  0.7650  1.4736 -1.7465
   27LY0     NZ  531   6.142   7.416   4.629  0.3410  0.3015  0.1111
   27LY0    HZ1  532   6.089   7.334   4.655  0.7424 -0.0666 -0.2206
   27LY0    HZ2  533   6.227   7.416   4.683 -0.1475  3.3669  1.0575
   27LY0    HZ3  534   6.093   7.503   4.646  1.7257  1.3319 -0.9621
   27LY0      C  535   5.847   7.479   3.938  0.8429 -0.2136 -0.7891
   27LY0      O  536   5.739   7.541   3.943  0.3076  0.6612 -0.0617
   28LER      N  537   5.862   7.371   3.863 -0.1477  0.1400 -0.0139
   28LER      H  538   5.955   7.333   3.869 -0.5480 -0.8043  0.6272
   28LER     CA  539   5.754   7.314   3.784 -0.3892  0.0430  0.2598
   28LER     HA  540   5.701   7.402   3.748 -0.0634 -0.2811 -1.0507
   28LER     CB  541   5.815   7.235   3.672  0.5208 -0.2723 -0.1563
   28LER    HB1  542   5.746   7.159   3.634  0.5514 -0.6280  0.4705
   28LER    HB2  543   5.892   7.172   3.717  0.7979  0.8402  0.9940
   28LER     CG  544   5.871   7.309   3.547  0.3891  0.5245  0.0138
   28LER     HG  545   5.800   7.389   3.525 -0.0886  0.2350  0.4788
   28LER    CD1  546   6.011   7.362   3.573 -0.2996 -0.2289  0.1437
   28LER   HD11  547   6.009   7.445   3.643  0.6229  1.2097 -1.4767
   28LER   HD12  548   6.058   7.277   3.624 -1.4185 -0.6357  0.5206
   28LER   HD13  549   6.049   7.392   3.475 -0.4748  0.5423  0.3099
   28LER    CD2  550   5.870   7.216   3.428  0.3383 -0.4908  0.0043
   28LER   HD21  551   5.929   7.125   3.439  2.3424  0.7475  0.1138
   28LER   HD22  552   5.768   7.187   3.403 -0.6463  2.9779 -0.5290
   28LER   HD23  553   5.900   7.267   3.337  2.2113 -0.6799  0.4732
   28LER      C  554   5.657   7.235   3.868  0.0399  0.7363  0.4490
   28LER      O  555   5.662   7.111   3.883  0.6792  0.1604 -0.4459
   29LYR      N  556   5.558   7.310   3.912 -0.2239  0.3447  0.4482
   29LYR      H  557   5.587   7.407   3.906  0.1309  0.2459  0.5332
   29LYR     CA  558   5.437   7.273   3.986 -0.1546 -0.5099  0.2641
   29LYR     HA  559   5.387   7.210   3.912  1.2948 -0.2757 -0.9464
   29LYR     CB  560   5.349   7.399   4.023 -0.4145 -0.5178 -0.1232
   29LYR    HB1  561   5.415   7.484   4.043 -2.1618  0.8787 -0.0599
   29LYR    HB2  562   5.277   7.387   4.104 -1.0411  2.5937 -0.1014
   29LYR     CG  563   5.274   7.447   3.897  0.7185  0.3832 -0.1805
   29LYR    HG1  564   5.223   7.357   3.862  1.9379 -0.2323 -0.4316
   29LYR    HG2  565   5.339   7.473   3.814  0.7219  1.8214  0.2503
   29LYR     CD  566   5.182   7.571   3.918 -0.6866  0.3145 -0.0375
   29LYR    HD1  567   5.251   7.651   3.945  1.0955 -0.9905 -0.5663
   29LYR    HD2  568   5.113   7.560   4.002 -0.4834  0.0207  0.0938
   29LYR     CE  569   5.109   7.613   3.796 -0.5836 -0.4375 -1.1077
   29LYR    HE1  570   5.051   7.699   3.829  1.0908  0.4975 -0.4679
   29LYR    HE2  571   5.045   7.534   3.758 -2.0155 -0.2900  0.8753
   29LYR     NZ  572   5.199   7.647   3.689  0.0679  0.2109  0.3415
   29LYR    HZ1  573   5.243   7.574   3.636 -1.0227  0.4764 -0.9788
   29LYR      C  574   5.454   7.178   4.107  0.4773 -0.2121 -0.0953
   29LYR      O  575   5.371   7.092   4.140  0.1971  0.2866 -0.1621
   30LER      N  576   5.562   7.206   4.179 -0.5249  0.1305 -0.1061
   30LER      H  577   5.621   7.284   4.156  1.6730 -1.6140 -0.7092
   30LER     CA  578   5.596   7.132   4.305 -0.6312 -0.8528  0.2755
   30LER     HA  579   5.554   7.032   4.298  0.4630 -1.2226 -1.3189
   30LER     CB  580   5.753   7.121   4.321  0.0316  0.3046 -0.6265
   30LER    HB1  581   5.780   7.065   4.410 -4.6070 -3.5974 -1.2182
   30LER    HB2  582   5.797   7.220   4.311 -0.1274  0.5583  0.9071
   30LER     CG  583   5.811   7.040   4.197 -0.6422 -0.5535 -0.2279
   30LER     HG  584   5.784   7.091   4.104 -1.3736  0.9299  0.7529
   30LER    CD1  585   5.963   7.036   4.194  0.1514 -0.6667 -0.3571
   30LER   HD11  586   6.001   7.003   4.098  0.6450  0.9117 -0.7336
   30LER   HD12  587   5.999   7.138   4.209 -0.7554 -0.3292 -0.4031
   30LER   HD13  588   5.996   6.970   4.274 -2.4820 -1.3605  0.2577
   30LER    CD2  589   5.759   6.899   4.195 -0.5424  0.1421 -0.5969
   30LER   HD21  590   5.653   6.902   4.169 -0.9875  0.7789  1.1999
   30LER   HD22  591   5.806   6.835   4.119  0.7853 -1.3163  1.3598
   30LER   HD23  592   5.771   6.863   4.297  1.6608  1.6376 -0.2470
   30LER      C  593   5.541   7.210   4.421 -0.1269 -0.3097 -0.3113
   30LER      O  594   5.506   7.327   4.410 -0.1846  0.0387  0.4215
   31LER      N  595   5.528   7.148   4.537  0.6310  0.2479 -0.9714
   31LER      H  596   5.541   7.049   4.552 -1.3816  0.4601  3.6820
   31LER     CA  597   5.515   7.227   4.661 -0.7409 -0.0187  0.7874
   31LER     HA  598   5.416   7.273   4.664 -0.8122  0.0249 -0.9391
   31LER     CB  599   5.501   7.121   4.778 -0.2263 -0.3782 -0.5128
   31LER    HB1  600   5.514   7.172   4.874  0.9878 -0.6948 -0.4935
   31LER    HB2  601   5.587   7.056   4.767 -0.9477 -1.8218  1.5936
   31LER     CG  602   5.365   7.044   4.776  0.1881  0.3122  0.2452
   31LER     HG  603   5.362   6.998   4.677  1.4886  0.6913  0.0141
   31LER    CD1  604   5.365   6.941   4.889 -0.3792  0.1103 -0.2478
   31LER   HD11  605   5.295   6.857   4.886  1.5078 -1.6868  1.7515
   31LER   HD12  606   5.467   6.902   4.895  0.3543  2.0752  0.8341
   31LER   HD13  607   5.365   7.001   4.980  0.0472 -0.2109 -0.0318
   31LER    CD2  608   5.242   7.131   4.789 -0.1097  0.2375 -0.4444
   31LER   HD21  609   5.156   7.069   4.812  0.8474 -0.9543  0.0154
   31LER   HD22  610   5.246   7.205   4.870  1.1179  0.0987 -0.3565
   31LER   HD23  611   5.227   7.184   4.695 -1.6913 -0.8698 -0.8426
   31LER      C  612   5.628   7.328   4.678  0.5214  0.2399 -0.2677
   31LER      O  613   5.748   7.289   4.678  0.0959  0.7853  0.8915
   32LY0      N  614   5.636   8.266   2.781  0.0666 -0.1671  0.1545
   32LY0     H1  615   5.566   8.223   2.723  1.4013  1.5883 -3.0190
   32LY0     H2  616   5.607   8.363   2.783  1.4521  0.3689 -2.0979
   32LY0     H3  617   5.722   8.250   2.730 -0.3593  1.3530 -1.1113
   32LY0     CA  618   5.643   8.199   2.918  0.2900 -0.5990  0.8466
   32LY0     HA  619   5.545   8.170   2.956  0.5725 -0.8978  1.3633
   32LY0     CB  620   5.732   8.072   2.899 -0.4163 -0.9641 -0.2694
   32LY0    HB1  621   5.735   8.021   2.995  2.6727  1.0686  0.8704
   32LY0    HB2  622   5.835   8.108   2.889 -0.5292 -0.2912  0.7756
   32LY0     CG  623   5.684   7.976   2.787  0.1915  0.3118  0.0618
   32LY0    HG1  624   5.702   8.023   2.691  0.5670 -0.5209 -0.2868
   32LY0    HG2  625   5.576   7.967   2.793  0.2401  0.5590  2.7399
   32LY0     CD  626   5.754   7.843   2.796  1.2791  0.1611  0.0974
   32LY0    HD1  627   5.714   7.798   2.887  1.7792  1.7121  1.1265
   32LY0    HD2  628   5.862   7.859   2.796  1.3986 -0.5193  1.4168
   32LY0     CE  629   5.720   7.760   2.673  0.3802  0.5375  0.3576
   32LY0    HE1  630   5.759   7.813   2.586 -0.8440 -1.9469 -1.8554
   32LY0    HE2  631   5.611   7.750   2.670  0.4864 -0.8133  0.1675
   32LY0     NZ  632   5.785   7.624   2.677  0.9527 -0.6281 -0.1043
   32LY0    HZ1  633   5.878   7.631   2.713  0.1409  0.9430  1.8279
   32LY0    HZ2  634   5.722   7.574   2.738  0.1750  1.7409  1.1368
   32LY0    HZ3  635   5.785   7.581   2.585 -1.1023  0.8578 -0.8758
   32LY0      C  636   5.699   8.280   3.032 -0.3595  0.1434 -0.6010
   32LY0      O  637   5.774   8.376   3.012  0.8003  0.2477 -0.4511
   33LER      N  638   5.674   8.237   3.157  0.2598 -0.2998  0.6173
   33LER      H  639   5.609   8.160   3.165 -1.5465  1.2552  1.6772
   33LER     CA  640   5.736   8.293   3.280  0.6005 -0.5598 -0.8968
   33LER     HA  641   5.828   8.347   3.260  0.9518 -1.0974 -0.7319
   33LER     CB  642   5.632   8.385   3.343 -0.3077 -0.1286  0.1590
   33LER    HB1  643   5.539   8.328   3.344 -1.6952  1.9350 -1.7943
   33LER    HB2  644   5.601   8.457   3.267 -1.1605 -1.0708 -0.4027
   33LER     CG  645   5.672   8.450   3.473 -0.8690 -0.5209  0.5158
   33LER     HG  646   5.670   8.371   3.549 -1.6129 -0.0041  1.0449
   33LER    CD1  647   5.815   8.514   3.476  0.6469 -0.2957 -0.0071
   33LER   HD11  648   5.825   8.575   3.566  0.4966 -3.1942  2.1132
   33LER   HD12  649   5.886   8.432   3.466 -0.1181 -0.8223 -1.3380
   33LER   HD13  650   5.815   8.582   3.391  0.9626  1.2384  1.1800
   33LER    CD2  651   5.567   8.561   3.513  0.0038  0.3492  0.8739
   33LER   HD21  652   5.469   8.515   3.527 -0.4050  1.1617  0.7747
   33LER   HD22  653   5.604   8.617   3.599  0.0528  0.4460  0.7901
   33LER   HD23  654   5.551   8.635   3.434 -1.2630 -0.1367  0.6473
   33LER      C  655   5.765   8.182   3.384 -0.3209 -0.2515  0.0701
   33LER      O  656   5.681   8.095   3.402 -0.2403 -0.0980 -0.1091
   34LY0      N  657   5.071   8.465   2.477  0.1971  0.3190 -0.1642
   34LY0     H1  658   5.123   8.552   2.470 -1.1656  1.2009  0.1515
   34LY0     H2  659   5.126   8.386   2.448  0.0974  0.2918 -0.2802
   34LY0     H3  660   4.987   8.473   2.422  0.1266  0.2485 -0.0686
   34LY0     CA  661   5.027   8.444   2.618 -0.0221 -1.0094 -0.2186
   34LY0     HA  662   4.954   8.521   2.647  1.0810 -0.1025  0.2311
   34LY0     CB  663   4.957   8.311   2.632 -0.0463  0.8718  0.1915
   34LY0    HB1  664   4.949   8.303   2.741 -0.4124 -0.1067  0.1037
   34LY0    HB2  665   5.021   8.227   2.605 -2.4098 -1.4656  1.4502
   34LY0     CG  666   4.820   8.290   2.559 -1.2018 -0.4836 -0.3654
   34LY0    HG1  667   4.846   8.293   2.453  1.9704 -0.4053  0.3155
   34LY0    HG2  668   4.750   8.368   2.587 -0.0966  0.8629 -1.2152
   34LY0     CD  669   4.751   8.165   2.596  0.4494  0.3828 -0.8848
   34LY0    HD1  670   4.816   8.079   2.578  0.5297 -0.3577  2.2600
   34LY0    HD2  671   4.664   8.143   2.535 -1.9526 -0.0400  2.3821
   34LY0     CE  672   4.708   8.163   2.745 -0.5697  0.1736  0.0504
   34LY0    HE1  673   4.642   8.248   2.762  0.3660  0.5295  2.3071
   34LY0    HE2  674   4.800   8.175   2.803 -0.2917  0.6517 -0.4792
   34LY0     NZ  675   4.636   8.044   2.791 -0.9879 -1.0428 -0.4434
   34LY0    HZ1  676   4.556   8.021   2.734 -2.9373  0.3623  1.5716
   34LY0    HZ2  677   4.702   7.968   2.799  0.9185  0.5777 -0.1310
   34LY0    HZ3  678   4.614   8.066   2.887  2.4159 -0.8259  0.4327
   34LY0      C  679   5.143   8.461   2.719 -0.0511  0.0756  0.8874
   34LY0      O  680   5.260   8.437   2.685 -0.2761  0.4622  0.0861
   35LER      N  681   5.120   8.486   2.843  0.1248  0.6126  0.0518
   35LER      H  682   5.026   8.483   2.880  0.6368 -1.4212  1.3397
   35LER     CA  683   5.223   8.505   2.949 -0.2543  0.0299  0.2053
   35LER     HA  684   5.291   8.584   2.916 -1.9592  1.4253 -0.1353
   35LER     CB  685   5.149   8.568   3.072  0.6271  0.5363  0.4276
   35LER    HB1  686   5.074   8.497   3.109  1.1398  0.9816  2.4646
   35LER    HB2  687   5.089   8.656   3.050 -0.5147  0.2979  2.3931
   35LER     CG  688   5.251   8.598   3.182  0.3190 -0.0809  0.2026
   35LER     HG  689   5.313   8.510   3.197  0.7787 -0.4107 -2.9502
   35LER    CD1  690   5.342   8.723   3.152  0.1120  0.5105  0.5764
   35LER   HD11  691   5.416   8.703   3.073  0.7293  1.0232  1.0124
   35LER   HD12  692   5.278   8.810   3.138 -1.3938 -0.2872  2.2700
   35LER   HD13  693   5.412   8.737   3.234 -0.1742 -1.1858  1.1533
   35LER    CD2  694   5.173   8.631   3.311  0.1013  0.1504 -0.1975
   35LER   HD21  695   5.116   8.543   3.341 -0.7608  1.1433  1.2596
   35LER   HD22  696   5.239   8.661   3.392  1.7051  0.1939 -1.4860
   35LER   HD23  697   5.104   8.710   3.280 -2.9615 -2.3745 -0.3649
   35LER      C  698   5.289   8.369   2.982  0.0850 -0.8256 -0.4004
   35LER      O  699   5.411   8.360   2.984 -0.2967  1.5299  0.0120
   36LYR      N  700   5.207   8.266   2.982 -1.2074 -0.3600  0.1147
   36LYR      H  701   5.108   8.271   2.964 -1.5759 -2.1691  1.3411
   36LYR     CA  702   5.262   8.133   2.989 -0.1859 -0.2926  0.1166
   36LYR     HA  703   5.340   8.127   2.913 -0.0838  1.4918  0.0424
   36LYR     CB  704   5.151   8.039   2.946  1.1261 -0.1769  0.3746
   36LYR    HB1  705   5.102   8.070   2.854 -1.2388 -3.2506  0.4278
   36LYR    HB2  706   5.069   8.051   3.017  1.2034 -0.2629  0.4805
   36LYR     CG  707   5.174   7.884   2.940 -0.4212 -0.8432  0.0031
   36LYR    HG1  708   5.226   7.847   3.028 -1.3350  2.2730  2.0346
   36LYR    HG2  709   5.242   7.865   2.857 -0.1260  2.2434 -0.5882
   36LYR     CD  710   5.054   7.795   2.903  0.1466  0.1405 -0.8907
   36LYR    HD1  711   5.092   7.694   2.914  1.0407  0.6727  1.8168
   36LYR    HD2  712   5.023   7.823   2.802 -0.0661  1.0001 -0.5985
   36LYR     CE  713   4.945   7.807   3.003  1.2809 -0.4135 -0.2073
   36LYR    HE1  714   4.890   7.900   2.997  2.1969  0.4223  2.6442
   36LYR    HE2  715   4.992   7.811   3.102  1.0620 -1.2707 -0.0608
   36LYR     NZ  716   4.868   7.684   2.999  0.4033 -0.3937 -0.5551
   36LYR    HZ1  717   4.898   7.613   3.064  0.4700  1.2861  1.3407
   36LYR      C  718   5.327   8.100   3.130 -0.1209  0.0955 -0.3439
   36LYR      O  719   5.440   8.043   3.138 -0.1973  0.7722  0.1686
   37LY0      N  720   5.265   8.146   3.242 -0.1063 -0.9135 -0.4954
   37LY0      H  721   5.179   8.197   3.232 -0.0240 -0.1095  2.1044
   37LY0     CA  722   5.320   8.123   3.379  0.5626  0.7508 -0.4759
   37LY0     HA  723   5.427   8.141   3.375  0.5309  0.7777 -2.0396
   37LY0     CB  724   5.262   8.223   3.485 -0.5728  0.0178 -0.3766
   37LY0    HB1  725   5.298   8.323   3.460 -2.6728  0.7094 -0.7878
   37LY0    HB2  726   5.282   8.192   3.588 -1.5218 -0.9415 -0.4606
   37LY0     CG  727   5.103   8.224   3.471  0.3115 -0.5501  0.2064
   37LY0    HG1  728   5.054   8.127   3.480  0.1668 -0.3505  2.1629
   37LY0    HG2  729   5.079   8.272   3.376  2.0019  1.0817  0.5539
   37LY0     CD  730   5.044   8.313   3.585  0.1977 -0.5502  0.2456
   37LY0    HD1  731   5.086   8.413   3.599 -1.4290  0.0297  1.3595
   37LY0    HD2  732   5.069   8.253   3.672  2.9672  0.4637  0.2644
   37LY0     CE  733   4.893   8.312   3.563 -0.3865  0.0680 -0.7277
   37LY0    HE1  734   4.847   8.214   3.571 -0.0662 -0.0454 -0.2072
   37LY0    HE2  735   4.872   8.380   3.480  1.6427  5.8548  2.8984
   37LY0     NZ  736   4.824   8.381   3.673  0.0128  0.2001 -0.0316
   37LY0    HZ1  737   4.848   8.478   3.677 -0.9695  0.4116  1.7769
   37LY0    HZ2  738   4.726   8.368   3.651 -0.2195  0.3238  0.8887
   37LY0    HZ3  739   4.830   8.338   3.764 -2.2337  1.4873  0.8174
   37LY0      C  740   5.295   7.974   3.418 -0.6076  0.2637 -0.3551
   37LY0      O  741   5.207   7.905   3.363  0.1836  0.1405 -0.1966
   38LER      N  742   5.373   7.924   3.515 -0.0844 -0.0928 -0.3623
   38LER      H  743   5.450   7.982   3.546 -0.1945 -1.0540  1.9757
   38LER     CA  744   5.353   7.787   3.568 -0.4353 -0.6616 -0.0015
   38LER     HA  745   5.333   7.720   3.484  1.2648  2.0073 -2.7189
   38LER     CB  746   5.495   7.748   3.638  0.9002  0.3086  1.1074
   38LER    HB1  747   5.485   7.644   3.670 -0.2854  0.3060  0.7927
   38LER    HB2  748   5.512   7.812   3.724  0.5764 -0.7680  1.9908
   38LER     CG  749   5.622   7.746   3.545 -0.1346  0.1470 -0.6117
   38LER     HG  750   5.648   7.848   3.516 -0.6259  0.8038  1.0842
   38LER    CD1  751   5.740   7.695   3.634  0.0419  0.7469  0.5381
   38LER   HD11  752   5.826   7.692   3.566 -0.4584 -1.1842 -0.0642
   38LER   HD12  753   5.763   7.761   3.718  1.4603 -1.6843  2.1843
   38LER   HD13  754   5.723   7.592   3.665 -1.0690  0.0852 -2.0159
   38LER    CD2  755   5.601   7.660   3.424  0.1239  0.2603 -0.1187
   38LER   HD21  756   5.580   7.558   3.457  0.9407  0.4031  0.8843
   38LER   HD22  757   5.517   7.689   3.361  0.3856  1.5479  0.0980
   38LER   HD23  758   5.693   7.645   3.367 -0.7312 -0.9443 -1.2389
   38LER      C  759   5.227   7.777   3.659 -0.4724 -0.1036 -0.0467
   38LER      O  760   5.178   7.875   3.704 -0.0031 -0.6678 -0.4990
   39LY0      N  761   4.229   7.393   2.975  0.4810  0.2011 -0.3892
   39LY0     H1  762   4.268   7.299   2.977  0.4026  0.1666 -0.4695
   39LY0     H2  763   4.210   7.433   3.065 -2.1199 -0.3360 -0.6373
   39LY0     H3  764   4.138   7.392   2.933  0.2186 -0.4190  0.1659
   39LY0     CA  765   4.320   7.477   2.890 -0.0560 -0.1550 -0.0648
   39LY0     HA  766   4.331   7.416   2.800 -2.4961 -1.8423  0.6547
   39LY0     CB  767   4.260   7.617   2.864  0.2020 -1.0353 -0.6687
   39LY0    HB1  768   4.334   7.693   2.840 -1.3384  0.9584  0.5703
   39LY0    HB2  769   4.212   7.643   2.958 -1.5124 -3.4408 -0.7745
   39LY0     CG  770   4.160   7.627   2.749 -0.7441  0.3067  0.5537
   39LY0    HG1  771   4.122   7.727   2.728  1.0250  0.3378 -3.3051
   39LY0    HG2  772   4.076   7.565   2.782  0.8715 -1.4556  1.5642
   39LY0     CD  773   4.208   7.574   2.610 -0.4195 -0.2489  0.6755
   39LY0    HD1  774   4.130   7.591   2.535  1.5176  0.4059 -1.3238
   39LY0    HD2  775   4.213   7.465   2.609 -0.0667 -0.2611 -1.3227
   39LY0     CE  776   4.338   7.648   2.554  0.7819 -0.2687  1.2902
   39LY0    HE1  777   4.328   7.751   2.587 -0.0296  0.3167 -0.6522
   39LY0    HE2  778   4.338   7.632   2.447  0.7213 -0.8186  1.3702
   39LY0     NZ  779   4.458   7.595   2.608  0.1908 -0.0300 -0.2795
   39LY0    HZ1  780   4.458   7.611   2.708  1.3382  3.9424 -0.7642
   39LY0    HZ2  781   4.461   7.500   2.574  0.0878  0.2417 -1.0609
   39LY0    HZ3  782   4.536   7.645   2.568  0.4084 -0.9978 -1.0993
   39LY0      C  783   4.461   7.484   2.951 -0.5798 -0.1722 -0.3036
   39LY0      O  784   4.468   7.460   3.071  0.7490  0.0151 -0.1500
   40LER      N  785   4.559   7.533   2.872  0.0230  0.3888  0.7060
   40LER      H  786   4.541   7.582   2.785  1.9742  1.4286  0.8247
   40LER     CA  787   4.695   7.522   2.919  0.0074  0.4146 -0.2976
   40LER     HA  788   4.692   7.473   3.016 -1.1494 -0.1326 -0.5941
   40LER     CB  789   4.782   7.431   2.827 -0.3323  0.4686 -0.5194
   40LER    HB1  790   4.879   7.424   2.875 -1.5996  0.0992  2.2085
   40LER    HB2  791   4.808   7.479   2.733  3.2502  1.0550  0.6273
   40LER     CG  792   4.736   7.284   2.798  0.0873 -0.3679  0.2390
   40LER     HG  793   4.638   7.278   2.751 -0.2655 -0.4945  0.9737
   40LER    CD1  794   4.836   7.217   2.706  0.4627  0.1522 -0.5025
   40LER   HD11  795   4.798   7.116   2.694 -0.1280  0.0185  1.9446
   40LER   HD12  796   4.841   7.261   2.607  1.8191 -1.2991 -1.1105
   40LER   HD13  797   4.935   7.225   2.751  0.5872  2.1197 -1.0352
   40LER    CD2  798   4.730   7.216   2.937  0.0833 -0.3525 -0.3916
   40LER   HD21  799   4.704   7.110   2.931  0.8607 -0.4675 -2.3204
   40LER   HD22  800   4.826   7.234   2.984  0.4969 -2.1868 -0.4713
   40LER   HD23  801   4.656   7.262   3.003 -0.7718  0.2187 -1.7061
   40LER      C  802   4.756   7.660   2.926  0.3810  0.4734 -0.7511
   40LER      O  803   4.707   7.753   2.863  0.1170  0.3127 -0.0167
   41U      O5'  804   7.693   6.522   0.614 -0.1350 -0.6816  0.2630
   41U      H5T  805   7.630   6.490   0.548 -1.0542  0.7666  0.4000
   41U      C5'  806   7.826   6.487   0.579  0.6376  0.0329  0.5955
   41U     H5'1  807   7.820   6.441   0.480 -0.2162  1.5907 -0.1000
   41U     H5'2  808   7.863   6.402   0.637  1.8469 -0.8377 -1.3300
   41U      C4'  809   7.931   6.602   0.579  0.1446  0.6325  0.6353
   41U      H4'  810   8.026   6.571   0.537  0.6328  0.6959  1.6710
   41U      O4'  811   7.888   6.722   0.510 -0.2957  0.9569  0.0802
   41U      C1'  812   7.953   6.834   0.563  0.2865  0.0558  0.5282
   41U      H1'  813   8.034   6.862   0.496 -2.2444  0.0793 -2.7878
   41U       N1  814   7.868   6.945   0.583 -0.1476  0.9812  0.3579
   41U       C6  815   7.731   6.930   0.592  0.0851  0.1607  0.0834
   41U       H6  816   7.690   6.831   0.603  2.2786 -0.6102  2.4043
   41U       C5  817   7.650   7.036   0.598  0.0362  0.1937 -0.0806
   41U       H5  818   7.543   7.028   0.613  0.2632  0.7219  2.1225
   41U       C4  819   7.703   7.172   0.588  0.4943 -0.5937 -0.4656
   41U       O4  820   7.636   7.277   0.586 -0.3410 -0.0893  0.3903
   41U       N3  821   7.842   7.178   0.589  0.0517  0.0267  0.4237
   41U       H3  822   7.887   7.268   0.597  0.8227 -0.3325  0.2216
   41U       C2  823   7.924   7.069   0.574 -0.2591  1.3769  0.0343
   41U       O2  824   8.043   7.091   0.545  0.0285 -0.0420  0.1219
   41U      C3'  825   7.948   6.649   0.717 -0.3927 -0.2787  0.4727
   41U      H3'  826   7.851   6.662   0.767 -0.8516 -1.3982 -0.0915
   41U      C2'  827   8.017   6.789   0.691  0.2134 -0.3778 -0.8168
   41U     H2'1  828   7.986   6.855   0.772 -1.4810 -1.5446 -0.4473
   41U      O2'  829   8.161   6.789   0.677  0.2874  0.0026 -0.0726
   41U     HO'2  830   8.196   6.712   0.723  0.1739 -0.1664 -0.2666
   41U      O3'  831   8.035   6.574   0.794  0.5232 -0.0163 -0.5551
   42U        P  832   8.037   6.600   0.950 -0.0927 -0.2880  0.1426
   42U      O1P  833   8.116   6.498   1.014  0.9130  0.5270  0.8230
   42U      O2P  834   7.890   6.611   0.989 -0.2879 -0.2579  0.5255
   42U      O5'  835   8.092   6.747   0.973  0.1598  0.8085  0.8300
   42U      C5'  836   8.233   6.770   0.984  0.0936  0.3710  0.6209
   42U     H5'1  837   8.289   6.720   0.904 -2.3931  1.3362 -1.8996
   42U     H5'2  838   8.274   6.725   1.074 -0.2757  0.9055  1.0635
   42U      C4'  839   8.262   6.920   0.976  0.5239 -0.2261 -0.4321
   42U      H4'  840   8.364   6.936   0.942  0.3242  1.5780 -0.2437
   42U      O4'  841   8.180   6.994   0.888 -0.4618 -0.6708 -0.3000
   42U      C1'  842   8.173   7.127   0.925  0.6671 -0.1971  0.1878
   42U      H1'  843   8.237   7.187   0.861  0.7443 -2.0462 -1.5595
   42U       N1  844   8.030   7.173   0.913 -0.2024 -0.0030  0.4314
   42U       C6  845   7.928   7.095   0.943  0.1924  0.3369 -0.5807
   42U       H6  846   7.952   6.990   0.955  1.0731  0.3904 -1.7525
   42U       C5  847   7.798   7.136   0.937 -0.0138  0.1337  0.7106
   42U       H5  848   7.714   7.069   0.949  0.1404 -0.4702 -1.2979
   42U       C4  849   7.773   7.277   0.901  1.1372 -0.0239 -0.0600
   42U       O4  850   7.662   7.328   0.890 -0.0001 -0.5947  0.0457
   42U       N3  851   7.881   7.353   0.858  0.8046 -0.3257  0.3189
   42U       H3  852   7.858   7.449   0.839  0.4334  0.0648  2.4038
   42U       C2  853   8.013   7.307   0.862 -0.1802  0.7971 -0.7703
   42U       O2  854   8.103   7.385   0.827 -0.5009 -0.2976  0.0424
   42U      C3'  855   8.222   6.990   1.109  0.3321 -0.5690  1.0323
   42U      H3'  856   8.124   6.947   1.127 -0.0581 -1.0331 -1.8339
   42U      C2'  857   8.215   7.137   1.067 -0.7782  0.3038  0.1454
   42U     H2'1  858   8.152   7.204   1.126 -0.4925  2.0940 -1.5075
   42U      O2'  859   8.349   7.184   1.068 -0.0345 -0.0086 -0.2240
   42U     HO'2  860   8.393   7.138   1.140 -1.1887 -1.0767 -0.1660
   42U      O3'  861   8.320   6.967   1.218 -0.4721 -0.2396  0.6337
   43A        P  862   8.293   6.998   1.370  0.3419  0.0535  0.3488
   43A      O1P  863   8.378   6.926   1.464  0.4753 -0.3529 -0.2132
   43A      O2P  864   8.145   6.987   1.381  0.1321  0.6023  0.1942
   43A      O5'  865   8.313   7.160   1.379 -0.7205  0.0115 -0.0441
   43A      C5'  866   8.439   7.224   1.397 -0.5434 -0.1725  0.1556
   43A     H5'1  867   8.503   7.199   1.312 -0.7070 -0.3500  0.0833
   43A     H5'2  868   8.490   7.193   1.488 -0.0775  0.7457  0.2183
   43A      C4'  869   8.417   7.371   1.405 -0.0549  0.3638  0.2747
   43A      H4'  870   8.511   7.425   1.401  0.7132 -0.6538  2.8815
   43A      O4'  871   8.345   7.411   1.286  0.4789 -0.5423 -0.0292
   43A      C1'  872   8.252   7.515   1.331  0.3030 -0.7164  0.5544
   43A      H1'  873   8.272   7.600   1.267  0.5933 -1.9915 -1.1195
   43A       N9  874   8.107   7.486   1.302  0.6908 -0.2373  0.3846
   43A       C8  875   8.049   7.367   1.304  0.4271  1.1085  0.1534
   43A       H8  876   8.088   7.267   1.316 -1.1003  0.2284 -1.7259
   43A       N7  877   7.926   7.373   1.265  0.1790  0.3263 -0.2642
   43A       C5  878   7.894   7.509   1.258 -0.7798  0.1380  0.3724
   43A       C6  879   7.781   7.586   1.220 -0.4031  0.4295  0.1761
   43A       N6  880   7.664   7.542   1.177  0.7119 -0.9039  0.3553
   43A      H61  881   7.641   7.445   1.188 -1.1058 -0.3660  1.9145
   43A      H62  882   7.595   7.606   1.140  1.5403 -0.3217 -0.2184
   43A       N1  883   7.789   7.722   1.208 -0.2639  0.2157  0.1666
   43A       C2  884   7.904   7.779   1.234 -0.5130 -0.5676 -0.0134
   43A       H2  885   7.909   7.885   1.217  1.0770 -0.1753  2.3400
   43A       N3  886   8.026   7.718   1.258 -0.4600 -0.2913 -0.5879
   43A       C4  887   8.009   7.583   1.283 -0.3807 -0.1461 -0.5029
   43A      C3'  888   8.332   7.413   1.529 -0.0550  0.5300 -0.3734
   43A      H3'  889   8.249   7.342   1.538  0.7484 -0.2844  1.0762
   43A      C2'  890   8.290   7.547   1.474 -0.6206 -0.9312 -0.4931
   43A     H2'1  891   8.204   7.578   1.533 -0.2640 -0.6915 -0.1013
   43A      O2'  892   8.394   7.644   1.475 -0.1868  0.2703 -0.6392
   43A     HO'2  893   8.346   7.727   1.476 -0.4252  0.1704  1.5155
   43A      O3'  894   8.419   7.412   1.634  0.2243  0.1488 -0.1725
   44A        P  895   8.373   7.399   1.785 -0.3906 -0.3862  0.3740
   44A      O1P  896   8.499   7.381   1.854  0.5763 -0.0871 -0.2021
   44A      O2P  897   8.282   7.284   1.786 -0.6453 -0.3808 -0.0461
   44A      O5'  898   8.299   7.533   1.827  0.2355  0.2073 -0.2296
   44A      C5'  899   8.366   7.657   1.828  0.6789 -0.5792  0.3498
   44A     H5'1  900   8.429   7.658   1.739 -0.6328 -0.1833 -0.5950
   44A     H5'2  901   8.441   7.659   1.907  0.2497 -2.4647  0.8663
   44A      C4'  902   8.281   7.787   1.824  0.2011 -0.2600  0.7170
   44A      H4'  903   8.339   7.878   1.836  1.7069 -0.8381 -1.5165
   44A      O4'  904   8.213   7.795   1.699 -0.3108  0.0447 -0.2776
   44A      C1'  905   8.075   7.838   1.721 -0.3521  1.0180  0.4114
   44A      H1'  906   8.057   7.932   1.668  1.5362  0.3131 -1.6570
   44A       N9  907   7.972   7.734   1.676 -0.3889 -0.0793  0.2397
   44A       C8  908   7.969   7.600   1.700 -0.7746  0.7790 -0.1293
   44A       H8  909   8.050   7.543   1.744  1.1503  2.6969 -0.9825
   44A       N7  910   7.864   7.540   1.650  0.6739 -0.1634  0.3963
   44A       C5  911   7.786   7.641   1.602  0.7163 -0.8179  0.9653
   44A       C6  912   7.663   7.650   1.537 -0.2361  0.0990 -0.2122
   44A       N6  913   7.598   7.544   1.500 -0.1132 -0.4188 -0.5672
   44A      H61  914   7.614   7.456   1.545 -0.8394  0.6624  1.9873
   44A      H62  915   7.519   7.562   1.439 -1.8093 -1.1914  1.3066
   44A       N1  916   7.615   7.765   1.495  0.2186  0.5530  0.4465
   44A       C2  917   7.687   7.876   1.516  0.9467  0.1641 -0.1675
   44A       H2  918   7.636   7.965   1.484 -1.2386 -0.2485  1.8386
   44A       N3  919   7.803   7.884   1.578  0.3538  0.1247 -0.1943
   44A       C4  920   7.851   7.760   1.613 -0.7073 -0.5737  0.8904
   44A      C3'  921   8.173   7.776   1.933  0.8613  0.2214 -0.2323
   44A      H3'  922   8.136   7.674   1.939  0.8686  0.1259 -1.4879
   44A      C2'  923   8.062   7.865   1.869  0.1734 -0.6365 -0.2362
   44A     H2'1  924   7.966   7.828   1.906 -0.2248 -0.1210 -0.7515
   44A      O2'  925   8.082   8.007   1.893 -0.3260  0.1403  0.6328
   44A     HO'2  926   8.010   8.041   1.948  0.6183  0.2681  1.8452
   44A      O3'  927   8.233   7.819   2.056  0.1321  0.5108 -0.0534
   45U        P  928   8.160   7.789   2.195 -0.0300 -0.4283  0.2448
   45U      O1P  929   8.252   7.825   2.301 -0.7643 -0.0191  0.5549
   45U      O2P  930   8.108   7.650   2.183 -0.7910 -0.3375 -0.4610
   45U      O5'  931   8.031   7.888   2.203 -0.0242  0.3439  0.2708
   45U      C5'  932   8.052   8.031   2.225  0.9273 -0.1832  0.4997
   45U     H5'1  933   8.123   8.070   2.153  0.2267  0.4857  0.1611
   45U     H5'2  934   8.093   8.035   2.326  1.3143 -0.6306  0.3650
   45U      C4'  935   7.920   8.100   2.202  0.3993  0.1861  0.0751
   45U      H4'  936   7.937   8.207   2.212  0.3597  0.1009  1.0759
   45U      O4'  937   7.871   8.084   2.066 -1.1471  0.1721  0.1346
   45U      C1'  938   7.730   8.073   2.069 -0.8899  0.6933  0.7419
   45U      H1'  939   7.679   8.149   2.009  0.3034  0.8242 -0.1378
   45U       N1  940   7.691   7.947   2.000  0.6234  0.4531 -0.2055
   45U       C6  941   7.756   7.824   2.008  0.2553  0.5220 -0.9656
   45U       H6  942   7.846   7.813   2.067  0.0540 -0.9345 -0.9087
   45U       C5  943   7.715   7.709   1.945  1.1638 -0.5753 -0.0725
   45U       H5  944   7.760   7.612   1.959 -2.6890 -2.1654  3.0328
   45U       C4  945   7.592   7.720   1.865 -0.2168  0.4886  0.8168
   45U       O4  946   7.537   7.630   1.803  0.5227 -0.1587 -0.0531
   45U       N3  947   7.527   7.839   1.874  0.5235 -0.2290  0.3878
   45U       H3  948   7.440   7.849   1.823  0.2751  1.3737  1.0730
   45U       C2  949   7.563   7.953   1.940 -0.8199  0.2692 -0.1750
   45U       O2  950   7.487   8.048   1.934  0.2146 -0.0310 -0.0845
   45U      C3'  951   7.800   8.055   2.289  0.1290 -0.4299  0.7678
   45U      H3'  952   7.805   7.947   2.299 -2.5780 -0.7731 -0.6309
   45U      C2'  953   7.675   8.073   2.208  0.1257 -0.0690  0.0912
   45U     H2'1  954   7.606   7.992   2.230  0.7248 -0.3486  0.9820
   45U      O2'  955   7.620   8.204   2.225  0.1900 -0.1409 -0.4504
   45U     HO'2  956   7.650   8.232   2.312  0.4314 -1.2813 -0.1480
   45U      O3'  957   7.793   8.125   2.412  0.0160  0.4880  0.7200
   46U        P  958   7.727   8.049   2.538 -0.1137 -0.2820  0.1336
   46U      O1P  959   7.744   8.127   2.660  0.2360 -0.8831 -0.2233
   46U      O2P  960   7.777   7.910   2.537 -0.2087 -0.0045 -0.3822
   46U      O5'  961   7.574   8.036   2.504  0.5569  0.4446  0.3728
   46U      C5'  962   7.485   8.154   2.503 -0.0380  0.7021 -0.3666
   46U     H5'1  963   7.518   8.236   2.439  0.0468  0.4508 -0.6492
   46U     H5'2  964   7.475   8.187   2.606 -2.4271  0.1380 -0.3437
   46U      C4'  965   7.351   8.116   2.447 -0.3757  0.4252 -0.3657
   46U      H4'  966   7.286   8.203   2.447 -0.2470  0.5802  1.7821
   46U      O4'  967   7.357   8.065   2.316 -0.2036 -0.2347  0.0723
   46U      C1'  968   7.252   7.972   2.302  0.3855  0.3243 -0.0841
   46U      H1'  969   7.191   8.010   2.220  1.2095  0.9600 -0.4209
   46U       N1  970   7.295   7.837   2.255  0.3151 -0.4617 -0.1807
   46U       C6  971   7.423   7.794   2.281  0.8483 -0.9566  0.7740
   46U       H6  972   7.478   7.861   2.346  2.8926 -0.4177 -1.3617
   46U       C5  973   7.475   7.682   2.235 -0.3940 -0.0053 -0.1539
   46U       H5  974   7.573   7.653   2.269 -0.4501  0.4181  0.3943
   46U       C4  975   7.387   7.595   2.162  0.2995  0.4320  0.7540
   46U       O4  976   7.418   7.484   2.117 -0.3988  0.4203  0.0269
   46U       N3  977   7.262   7.637   2.136  0.6103  0.0477 -0.2799
   46U       H3  978   7.198   7.566   2.102  0.6693 -0.0608 -0.1674
   46U       C2  979   7.208   7.753   2.183  0.5596  0.9180 -1.1272
   46U       O2  980   7.091   7.790   2.178  0.9314  0.1073  0.1777
   46U      C3'  981   7.284   8.013   2.533 -0.1009  0.0389  0.3243
   46U      H3'  982   7.349   7.927   2.549  2.5310  1.2047 -2.8857
   46U      C2'  983   7.173   7.979   2.431 -0.2109 -0.0141  0.6842
   46U     H2'1  984   7.146   7.880   2.467  2.1166 -0.4340  1.4893
   46U      O2'  985   7.071   8.076   2.418  0.5100  0.3275  0.0325
   46U     HO'2  986   6.990   8.035   2.387  0.5902  1.1211 -1.2999
   46U      O3'  987   7.233   8.057   2.651  0.1373 -0.4668 -0.4103
   47A        P  988   7.183   7.955   2.760 -0.1116 -0.4397  0.2047
   47A      O1P  989   7.126   8.029   2.871 -0.2242 -0.0411  0.6703
   47A      O2P  990   7.290   7.862   2.795 -0.3835  0.5220 -0.1045
   47A      O5'  991   7.069   7.865   2.700 -0.1777  0.2427  0.3545
   47A      C5'  992   6.935   7.899   2.697 -0.5458  0.4291  0.9826
   47A     H5'1  993   6.918   7.992   2.643 -1.1401  0.6595  1.5572
   47A     H5'2  994   6.893   7.908   2.797  1.2412  1.9202  1.6730
   47A      C4'  995   6.855   7.784   2.628  0.3062 -0.2538 -0.3576
   47A      H4'  996   6.758   7.822   2.596 -0.4637 -1.5656  0.3044
   47A      O4'  997   6.929   7.742   2.512  0.4345  0.4119  0.5439
   47A      C1'  998   6.873   7.619   2.477  0.6755  0.0617  0.2295
   47A      H1'  999   6.803   7.636   2.396  1.3674 -0.3350 -0.4630
   47A       N9 1000   6.980   7.526   2.443 -0.6448  0.1747  0.1010
   47A       C8 1001   7.114   7.545   2.458  0.0572 -0.4430  0.2235
   47A       H8 1002   7.157   7.627   2.514  1.0587 -0.3165 -0.6822
   47A       N7 1003   7.194   7.452   2.406 -0.1443 -0.3165 -0.6451
   47A       C5 1004   7.099   7.364   2.354 -0.3076 -0.2723  0.1084
   47A       C6 1005   7.108   7.247   2.274 -0.4417 -0.5588 -0.3118
   47A       N6 1006   7.226   7.198   2.231  0.2754 -0.3632 -0.0999
   47A      H61 1007   7.311   7.252   2.234 -0.0930  0.5850 -3.0430
   47A      H62 1008   7.224   7.118   2.170 -1.1686 -0.2794 -0.2042
   47A       N1 1009   7.002   7.184   2.229  0.3626 -0.4720 -0.3424
   47A       C2 1010   6.884   7.243   2.253  0.1721 -0.1676  0.0039
   47A       H2 1011   6.801   7.202   2.198 -0.5267  2.3585 -0.9790
   47A       N3 1012   6.857   7.346   2.329  0.0956  0.4943 -0.3639
   47A       C4 1013   6.970   7.407   2.374 -0.0413 -0.2692 -0.0815
   47A      C3' 1014   6.830   7.660   2.714 -0.2232  0.5820  0.3490
   47A      H3' 1015   6.924   7.627   2.758  1.0214  1.7365 -1.3554
   47A      C2' 1016   6.792   7.572   2.597  0.3000 -0.3816  0.0963
   47A     H2'1 1017   6.814   7.466   2.612 -2.3641 -1.0340 -0.1432
   47A      O2' 1018   6.652   7.582   2.559  0.3761  0.7594  0.0406
   47A     HO'2 1019   6.597   7.562   2.635  0.4593 -0.9138 -0.3007
   47A      O3' 1020   6.719   7.670   2.801 -0.1184 -0.4330 -0.6267
   48U        P 1021   6.714   7.570   2.925  0.4251  0.0916 -0.5350
   48U      O1P 1022   6.581   7.593   2.994 -0.4220 -0.0091  0.1925
   48U      O2P 1023   6.832   7.582   3.012  0.0929  0.2551 -0.3358
   48U      O5' 1024   6.708   7.422   2.871  0.7846  0.0715  0.4696
   48U      C5' 1025   6.586   7.376   2.815  0.1594  0.0375 -0.4307
   48U     H5'1 1026   6.543   7.440   2.738  1.0347  0.2201 -0.7894
   48U     H5'2 1027   6.514   7.359   2.894 -0.0006  1.1977 -0.3122
   48U      C4' 1028   6.614   7.247   2.739 -0.1446 -0.1808  0.1596
   48U      H4' 1029   6.528   7.210   2.683 -0.5026  0.7991  0.0423
   48U      O4' 1030   6.731   7.257   2.651 -0.0006  0.1305  0.6962
   48U      C1' 1031   6.773   7.126   2.605 -0.1550  0.2362  0.2168
   48U      H1' 1032   6.721   7.086   2.518  0.2556 -2.4015  1.0748
   48U       N1 1033   6.915   7.105   2.579 -0.6578 -0.6219 -0.2622
   48U       C6 1034   7.016   7.183   2.629  0.2882  0.2961 -0.1401
   48U       H6 1035   6.993   7.279   2.673 -0.0162  0.6218 -0.9956
   48U       C5 1036   7.150   7.148   2.611  0.7379 -0.5067  0.4088
   48U       H5 1037   7.227   7.217   2.641 -0.7812  0.8774  1.3242
   48U       C4 1038   7.187   7.040   2.530 -0.6346 -0.0692 -0.2699
   48U       O4 1039   7.303   6.999   2.510 -0.2718 -0.2570 -0.1870
   48U       N3 1040   7.082   6.968   2.481  0.3380  0.3887 -0.4662
   48U       H3 1041   7.106   6.900   2.411  4.4199 -0.6924  1.6395
   48U       C2 1042   6.951   6.981   2.515 -0.2362 -0.1786  1.1750
   48U       O2 1043   6.863   6.898   2.488 -0.2432  0.0711  0.0108
   48U      C3' 1044   6.676   7.136   2.832 -0.0424 -0.1050  0.2808
   48U      H3' 1045   6.759   7.171   2.894 -0.6355 -1.6540  2.0226
   48U      C2' 1046   6.720   7.034   2.720 -0.2614 -0.2565  0.2970
   48U     H2'1 1047   6.792   6.963   2.759 -1.7152 -1.2452  1.2520
   48U      O2' 1048   6.620   6.947   2.676 -0.0607 -0.8320  0.0629
   48U     HO'2 1049   6.625   6.867   2.728 -2.2348 -0.1187  1.5064
   48U      O3' 1050   6.568   7.085   2.912 -0.7226 -0.3286 -0.4367
   49C        P 1051   6.586   6.988   3.026  0.0506 -0.1465  0.0037
   49C      O1P 1052   6.452   6.956   3.080  0.4148  0.5186  0.4975
   49C      O2P 1053   6.682   7.043   3.124  0.4855  0.1621  0.1809
   49C      O5' 1054   6.635   6.863   2.961 -0.1224  0.1667 -0.2469
   49C      C5' 1055   6.547   6.749   2.936 -0.7982 -0.7482 -0.1797
   49C     H5'1 1056   6.457   6.795   2.897  0.2600  1.5576 -0.0499
   49C     H5'2 1057   6.522   6.716   3.037 -2.0987  3.5807  1.1030
   49C      C4' 1058   6.594   6.632   2.854  0.4306 -0.1859 -0.7083
   49C      H4' 1059   6.499   6.588   2.824 -1.3057  1.3197  2.1046
   49C      O4' 1060   6.674   6.679   2.744  0.2826  0.1137 -0.0352
   49C      C1' 1061   6.771   6.580   2.713  0.1609  0.3806 -0.5876
   49C      H1' 1062   6.748   6.545   2.612 -0.6876 -2.4737  0.5111
   49C       N1 1063   6.907   6.632   2.714 -0.2866  0.2637 -0.1354
   49C       C6 1064   6.948   6.712   2.819 -1.2846 -0.0533 -0.3447
   49C       H6 1065   6.879   6.757   2.889 -0.6825  0.5556 -0.1310
   49C       C5 1066   7.085   6.742   2.822 -0.5498 -0.2563  0.4301
   49C       H5 1067   7.125   6.806   2.900 -0.7488  1.0468 -0.5047
   49C       C4 1068   7.167   6.691   2.719 -0.0370  0.6373  0.0719
   49C       N4 1069   7.272   6.755   2.700 -0.2720 -0.1677  0.0104
   49C      H41 1070   7.297   6.829   2.764 -0.3307 -0.7422  0.7206
   49C      H42 1071   7.320   6.749   2.611  2.5673 -0.8189  1.4750
   49C       N3 1072   7.129   6.610   2.619 -0.8531  0.1416  0.2027
   49C       C2 1073   6.994   6.581   2.621  0.2249  0.3016 -0.1867
   49C       O2 1074   6.958   6.506   2.531  0.2322  0.1790  0.1842
   49C      C3' 1075   6.675   6.537   2.936 -0.3427 -0.2578 -0.1457
   49C      H3' 1076   6.739   6.591   3.006 -1.4257  0.2751  0.4497
   49C      C2' 1077   6.748   6.462   2.816 -0.2979 -0.2876  0.2483
   49C     H2'1 1078   6.846   6.428   2.850  1.0048  1.0823 -1.8412
   49C      O2' 1079   6.666   6.374   2.745 -0.3559 -0.5041  0.5934
   49C     HO'2 1080   6.728   6.313   2.704  1.0973  1.1014  0.3073
   49C      O3' 1081   6.600   6.444   3.012  0.2130 -0.3003  0.5954
   50U        P 1082   6.656   6.366   3.137 -0.0633 -0.1299  0.2511
   50U      O1P 1083   6.542   6.318   3.216 -0.4370  0.0582 -0.1209
   50U      O2P 1084   6.762   6.449   3.200 -0.6871  0.5270  0.3518
   50U      O5' 1085   6.731   6.243   3.072  0.0040  0.0534 -0.3263
   50U      C5' 1086   6.661   6.137   3.015 -0.1805  0.8530 -0.1069
   50U     H5'1 1087   6.598   6.184   2.939 -1.9459  1.0988  1.4637
   50U     H5'2 1088   6.600   6.080   3.084 -0.3178  0.9815 -0.1231
   50U      C4' 1089   6.763   6.038   2.951 -0.7287  0.3100  0.9733
   50U      H4' 1090   6.708   5.949   2.918  1.0444 -0.3865 -0.2212
   50U      O4' 1091   6.827   6.099   2.843  0.1737 -0.1057 -0.7635
   50U      C1' 1092   6.960   6.062   2.827 -0.7176 -0.3458  0.1147
   50U      H1' 1093   6.979   6.009   2.734  1.8092  0.3104  0.1840
   50U       N1 1094   7.058   6.176   2.834 -0.2094 -0.2118  0.5360
   50U       C6 1095   7.033   6.293   2.909 -0.0567  1.0566  1.1297
   50U       H6 1096   6.946   6.306   2.972 -1.9679  1.5830 -1.4341
   50U       C5 1097   7.127   6.396   2.902 -0.1966 -0.4644  0.3417
   50U       H5 1098   7.114   6.490   2.954  0.1782 -1.6924  2.7775
   50U       C4 1099   7.253   6.384   2.829  0.2314 -0.3463  0.3790
   50U       O4 1100   7.340   6.467   2.831 -0.0749  1.0779  0.1049
   50U       N3 1101   7.270   6.268   2.753  0.3193 -0.3528 -0.6802
   50U       H3 1102   7.358   6.250   2.707 -0.5726 -0.3890 -2.4451
   50U       C2 1103   7.174   6.167   2.757  0.0588 -0.1368 -0.0013
   50U       O2 1104   7.207   6.065   2.703 -0.0240  0.2067  0.4679
   50U      C3' 1105   6.882   5.994   3.032  0.2209  0.1126 -0.7374
   50U      H3' 1106   6.912   6.074   3.100  0.6957 -1.7718  1.3700
   50U      C2' 1107   6.988   5.961   2.933 -0.0177  0.1808 -0.6905
   50U     H2'1 1108   7.075   5.989   2.991  0.8575 -1.9742 -0.8604
   50U      O2' 1109   6.998   5.837   2.874  0.1586  0.6389  0.1509
   50U     HO'2 1110   7.082   5.837   2.827 -0.0800  0.0903 -0.2715
   50U      O3' 1111   6.860   5.880   3.114  0.9152 -0.0455 -0.0491
   51A        P 1112   6.951   5.845   3.243  0.0421 -0.5207 -0.2092
   51A      O1P 1113   6.895   5.730   3.312 -0.0000  0.0612  0.0459
   51A      O2P 1114   6.969   5.965   3.324  0.0875 -0.2966 -0.5460
   51A      O5' 1115   7.098   5.791   3.199  0.1684 -0.1110  0.2331
   51A      C5' 1116   7.128   5.671   3.132 -0.2302  0.6726  0.1834
   51A     H5'1 1117   7.058   5.658   3.050 -1.4744  0.0767  1.3124
   51A     H5'2 1118   7.113   5.589   3.202 -0.6190 -0.1066 -0.7839
   51A      C4' 1119   7.266   5.672   3.065 -0.8010 -0.1454 -0.3162
   51A      H4' 1120   7.269   5.576   3.013  2.2010 -0.5649  0.4271
   51A      O4' 1121   7.281   5.782   2.978 -0.0819  0.4705  0.1225
   51A      C1' 1122   7.421   5.821   2.966 -0.3905  0.5536  0.1735
   51A      H1' 1123   7.450   5.812   2.861 -0.9666 -3.1039  0.2030
   51A       N9 1124   7.446   5.963   3.007 -0.3079  0.5639  0.2134
   51A       C8 1125   7.355   6.038   3.078 -0.1221  0.7386  0.9558
   51A       H8 1126   7.269   5.996   3.127 -1.0826  2.2151  0.6102
   51A       N7 1127   7.387   6.169   3.081 -0.2708 -0.3912  0.4027
   51A       C5 1128   7.511   6.169   3.008  0.1825  0.3529  0.1200
   51A       C6 1129   7.613   6.268   2.985  0.4879 -0.0652 -0.4511
   51A       N6 1130   7.606   6.391   3.032 -0.4760 -0.0570 -0.1046
   51A      H61 1131   7.514   6.429   3.047 -0.6365  0.1197 -1.4354
   51A      H62 1132   7.671   6.459   2.996 -0.9095  0.8254  0.7278
   51A       N1 1133   7.727   6.244   2.917 -0.2231  0.4538 -0.1222
   51A       C2 1134   7.737   6.117   2.875 -0.4520 -0.7792  0.1003
   51A       H2 1135   7.821   6.092   2.812 -2.4478 -0.6840 -2.7946
   51A       N3 1136   7.661   6.012   2.891  1.4563  0.0260  0.3639
   51A       C4 1137   7.546   6.047   2.961 -0.0007 -0.0127 -0.4939
   51A      C3' 1138   7.400   5.687   3.148 -0.2125 -0.3502  0.1565
   51A      H3' 1139   7.369   5.758   3.225  1.0738  1.4079 -0.8630
   51A      C2' 1140   7.509   5.737   3.059  0.4116  0.8239 -0.5179
   51A     H2'1 1141   7.587   5.796   3.107  1.1892 -1.3765  1.0808
   51A      O2' 1142   7.577   5.644   2.976  0.2196 -0.1651 -0.0802
   51A     HO'2 1143   7.667   5.656   3.006 -0.3449 -0.8429  2.0576
   51A      O3' 1144   7.428   5.559   3.204  0.1366 -0.1586  0.1617
   52U        P 1145   7.509   5.552   3.339 -0.2434 -0.1031  0.1862
   52U      O1P 1146   7.509   5.410   3.381  0.4075 -0.0745  0.1808
   52U      O2P 1147   7.465   5.661   3.431 -0.0831 -0.1240  0.0197
   52U      O5' 1148   7.657   5.599   3.307  0.9350 -0.3852  0.1668
   52U      C5' 1149   7.742   5.518   3.225  0.7037 -0.3690  0.4671
   52U     H5'1 1150   7.689   5.474   3.141  0.0581 -1.2496  1.3151
   52U     H5'2 1151   7.778   5.442   3.294  2.1413 -0.4670 -0.3688
   52U      C4' 1152   7.864   5.593   3.177 -0.1539  0.3028  1.0389
   52U      H4' 1153   7.913   5.519   3.112 -1.6789  0.3777 -0.2607
   52U      O4' 1154   7.820   5.706   3.107 -0.5950  0.1140  0.2279
   52U      C1' 1155   7.916   5.813   3.129  0.3123  0.4107  0.7387
   52U      H1' 1156   7.957   5.845   3.034 -1.6492  0.6945 -0.0674
   52U       N1 1157   7.850   5.936   3.195 -0.4699  0.0769 -0.4424
   52U       C6 1158   7.745   5.927   3.279  0.3205  0.0550  0.3927
   52U       H6 1159   7.705   5.830   3.304  1.0058 -0.4208 -0.3112
   52U       C5 1160   7.680   6.037   3.325 -0.1750  0.2051 -0.1294
   52U       H5 1161   7.591   6.023   3.383 -1.0150 -0.1781 -1.4646
   52U       C4 1162   7.721   6.167   3.291 -0.2303  0.2694  0.7653
   52U       O4 1163   7.658   6.269   3.326 -0.2051  0.8040 -0.8104
   52U       N3 1164   7.831   6.169   3.213 -1.5053  0.3254  0.1477
   52U       H3 1165   7.882   6.255   3.198  0.6602 -1.0685 -0.9319
   52U       C2 1166   7.908   6.062   3.175  0.1157  0.0507 -0.0587
   52U       O2 1167   8.021   6.079   3.125 -0.7334 -0.6357 -0.8556
   52U      C3' 1168   7.954   5.633   3.290 -0.3326 -0.3670  0.1761
   52U      H3' 1169   7.903   5.678   3.375 -0.8810 -1.3133  0.3567
   52U      C2' 1170   8.024   5.750   3.221  0.2775 -0.1145 -0.3042
   52U     H2'1 1171   8.059   5.823   3.295  0.7768  0.5324 -1.1622
   52U      O2' 1172   8.130   5.719   3.137 -0.5919  0.9444 -0.0533
   52U     HO'2 1173   8.214   5.753   3.171  1.1490 -0.4188 -2.6535
   52U      O3' 1174   8.047   5.533   3.326  0.9946 -0.6396  0.5722
   53U        P 1175   8.122   5.528   3.467  0.6188  0.1400  0.0122
   53U      O1P 1176   8.210   5.412   3.443 -0.4433  0.8067 -0.0868
   53U      O2P 1177   8.019   5.526   3.576 -0.1141  0.0761  0.0724
   53U      O5' 1178   8.214   5.668   3.474 -0.2906  0.7185 -0.5034
   53U      C5' 1179   8.340   5.675   3.418 -0.0688  0.0138 -0.1610
   53U     H5'1 1180   8.335   5.621   3.323 -0.6654 -0.3115  0.0470
   53U     H5'2 1181   8.399   5.609   3.481  0.5053  0.4495 -0.2353
   53U      C4' 1182   8.394   5.814   3.392  0.2476  0.1264 -0.1883
   53U      H4' 1183   8.483   5.807   3.329  0.1022 -0.0472 -0.3771
   53U      O4' 1184   8.297   5.906   3.325 -0.5643  0.1638  0.1985
   53U      C1' 1185   8.322   6.030   3.378 -0.6977 -0.9336  0.1156
   53U      H1' 1186   8.359   6.096   3.299 -0.1569 -0.8142  0.4609
   53U       N1 1187   8.201   6.089   3.435  0.8462 -1.0067  0.2373
   53U       C6 1188   8.101   6.019   3.490  0.2827  0.7861  0.2126
   53U       H6 1189   8.110   5.912   3.504 -1.1962  0.4654 -1.0094
   53U       C5 1190   7.995   6.073   3.555 -0.1303 -0.0522 -0.1156
   53U       H5 1191   7.913   6.019   3.600 -0.2641  0.1913 -0.0674
   53U       C4 1192   7.979   6.214   3.548  0.6605 -1.0734  0.1629
   53U       O4 1193   7.882   6.284   3.587 -0.0660 -0.4067 -0.6743
   53U       N3 1194   8.086   6.281   3.498  0.4576  0.5439  0.0769
   53U       H3 1195   8.089   6.380   3.514  0.6092  0.5785 -0.1576
   53U       C2 1196   8.196   6.226   3.443 -0.0310  0.0943  0.0717
   53U       O2 1197   8.290   6.295   3.414  0.1169 -0.5675  0.0060
   53U      C3' 1198   8.431   5.881   3.525 -0.5399  0.0824  0.1753
   53U      H3' 1199   8.356   5.864   3.602  1.2147 -1.2605  1.6945
   53U      C2' 1200   8.439   6.025   3.471 -0.2705 -0.0159  0.1444
   53U     H2'1 1201   8.431   6.097   3.552 -1.0827 -1.5617  1.5009
   53U      O2' 1202   8.552   6.057   3.390 -0.0239  0.5410  0.7482
   53U     HO'2 1203   8.630   6.039   3.444 -0.9291 -1.5809  1.4460
   53U      O3' 1204   8.548   5.828   3.570  0.2779  0.2702 -0.2482
   54C        P 1205   8.585   5.824   3.722 -0.1652  0.2266 -0.1132
   54C      O1P 1206   8.715   5.749   3.734  0.2250 -0.3147  0.1513
   54C      O2P 1207   8.466   5.781   3.790 -0.0459 -0.1499 -0.7192
   54C      O5' 1208   8.594   5.975   3.760 -0.2426  0.8186 -0.2389
   54C      C5' 1209   8.703   6.053   3.713  0.0021  0.6365  0.1125
   54C     H5'1 1210   8.710   6.043   3.605 -0.3672  0.9476  0.0570
   54C     H5'2 1211   8.790   6.010   3.763 -1.6021 -0.3653  2.2599
   54C      C4' 1212   8.688   6.200   3.741 -0.6294 -0.1815  0.6022
   54C      H4' 1213   8.779   6.250   3.707 -0.1067 -0.5676  1.4156
   54C      O4' 1214   8.573   6.250   3.671  0.3200  0.4933  0.3944
   54C      C1' 1215   8.536   6.374   3.724  0.3775 -0.1444 -0.6236
   54C      H1' 1216   8.556   6.458   3.658  1.2196 -0.0618 -0.2657
   54C       N1 1217   8.389   6.375   3.760 -0.0479 -0.4975  0.2269
   54C       C6 1218   8.322   6.258   3.782  0.0920 -0.1097 -0.4500
   54C       H6 1219   8.364   6.164   3.751  0.3097 -0.3250  0.4580
   54C       C5 1220   8.193   6.257   3.830 -0.3838 -0.5757 -1.3455
   54C       H5 1221   8.149   6.160   3.847  0.1718 -0.4519  1.0853
   54C       C4 1222   8.130   6.383   3.858 -0.3720 -0.0922  0.3615
   54C       N4 1223   8.017   6.388   3.919 -0.5221 -0.2292  0.0583
   54C      H41 1224   7.966   6.304   3.941 -3.1498  0.6104 -2.3432
   54C      H42 1225   7.981   6.480   3.941  0.4100  0.0250  0.6059
   54C       N3 1226   8.191   6.496   3.826 -0.3595 -0.4926  0.3105
   54C       C2 1227   8.320   6.495   3.784  0.6954  0.0917 -0.1419
   54C       O2 1228   8.372   6.604   3.769  0.3648  0.1790 -0.1069
   54C      C3' 1229   8.673   6.248   3.889 -0.1496  0.2814  0.1619
   54C      H3' 1230   8.604   6.189   3.949  2.9461 -1.8137  1.9434
   54C      C2' 1231   8.612   6.387   3.855 -0.5748  0.4859  0.0390
   54C     H2'1 1232   8.545   6.422   3.933  0.4047  0.0603  1.0921
   54C      O2' 1233   8.718   6.480   3.835  0.3855  0.1149  0.5834
   54C     HO'2 1234   8.744   6.517   3.920 -1.3442  2.7535  0.0740
   54C      O3' 1235   8.789   6.251   3.966 -0.4083 -0.1757  0.5791
   55C        P 1236   8.795   6.273   4.117 -0.0948  0.3533  0.0881
   55C      O1P 1237   8.937   6.248   4.161  0.4599 -0.6247  0.2717
   55C      O2P 1238   8.686   6.187   4.173 -0.2370 -0.4650 -0.6599
   55C      O5' 1239   8.762   6.416   4.157  0.2794  0.6187  0.0056
   55C      C5' 1240   8.854   6.519   4.138 -0.3172  0.2870 -0.1533
   55C     H5'1 1241   8.893   6.512   4.037  2.0004 -0.4647  0.7364
   55C     H5'2 1242   8.939   6.511   4.205  1.0342  0.9567 -1.7342
   55C      C4' 1243   8.787   6.663   4.148  0.2294 -0.7771  0.1952
   55C      H4' 1244   8.870   6.726   4.117  0.6177 -0.3127  2.0919
   55C      O4' 1245   8.682   6.688   4.059  0.0048 -0.2405  0.0839
   55C      C1' 1246   8.579   6.771   4.127 -0.6950 -0.5857 -0.1153
   55C      H1' 1247   8.563   6.864   4.073  0.3918  0.6273  1.5481
   55C       N1 1248   8.449   6.694   4.154 -0.0798 -0.1330 -0.7396
   55C       C6 1249   8.438   6.557   4.133  0.1124 -0.0695 -0.1576
   55C       H6 1250   8.526   6.500   4.109  1.4280  0.4523  2.9791
   55C       C5 1251   8.319   6.498   4.150 -1.0336 -0.1560 -0.1883
   55C       H5 1252   8.306   6.391   4.137 -1.2647 -0.1102 -0.3604
   55C       C4 1253   8.212   6.585   4.196 -0.4626 -0.1384 -0.4709
   55C       N4 1254   8.102   6.523   4.209  0.9197 -0.8545 -0.0695
   55C      H41 1255   8.096   6.425   4.186  2.3524 -1.1654  0.7911
   55C      H42 1256   8.033   6.576   4.260  1.5623  0.3272 -0.3969
   55C       N3 1257   8.215   6.713   4.201 -0.2669 -0.3463 -0.3322
   55C       C2 1258   8.337   6.769   4.191  0.5576 -0.3011 -0.4408
   55C       O2 1259   8.342   6.894   4.195  0.0110  0.2215 -0.1215
   55C      C3' 1260   8.741   6.693   4.292  0.4626 -0.1431  0.2287
   55C      H3' 1261   8.690   6.607   4.335  0.0633  0.8461  1.8222
   55C      C2' 1262   8.647   6.814   4.257 -0.4388 -0.0991  0.7467
   55C     H2'1 1263   8.586   6.853   4.339 -0.8323 -0.5054  0.6556
   55C      O2' 1264   8.721   6.927   4.211 -0.1755 -0.0665  0.2308
   55C     HO'2 1265   8.661   6.997   4.186  0.1624  0.6416  1.3014
   55C      O3' 1266   8.847   6.736   4.374  0.0883  0.0098  0.1585
   56G        P 1267   8.819   6.727   4.532  0.3287 -0.0997 -0.2826
   56G      O1P 1268   8.933   6.784   4.602  0.6702  0.1448  0.2369
   56G      O2P 1269   8.785   6.589   4.575 -0.5038  1.1029  0.3300
   56G      O5' 1270   8.688   6.811   4.578 -0.3774 -0.5865 -0.2344
   56G      C5' 1271   8.701   6.954   4.592  0.1513  0.0163  0.8595
   56G     H5'1 1272   8.762   6.992   4.511 -1.5754  0.0349 -0.4948
   56G     H5'2 1273   8.734   6.973   4.694  0.2036  2.1911  0.4875
   56G      C4' 1274   8.559   7.021   4.591 -0.4359  0.2862  0.3145
   56G      H4' 1275   8.580   7.123   4.560 -1.8279 -0.0957 -2.0811
   56G      O4' 1276   8.466   6.962   4.509  0.5456  0.4428  0.5201
   56G      C1' 1277   8.327   6.979   4.562 -0.7580 -0.1154  0.3727
   56G      H1' 1278   8.267   7.038   4.493 -0.0006  0.9778  0.6281
   56G       N9 1279   8.267   6.848   4.601  0.2469  0.4295  0.0648
   56G       C8 1280   8.325   6.727   4.591 -0.5338  0.2164 -0.2029
   56G       H8 1281   8.429   6.715   4.566  0.1202 -0.7893  2.6030
   56G       N7 1282   8.242   6.629   4.629  0.3106 -0.1472  0.5781
   56G       C5 1283   8.123   6.698   4.663 -0.8786 -0.1551  0.0116
   56G       C6 1284   7.994   6.652   4.703  0.6336 -0.1623 -0.4978
   56G       O6 1285   7.954   6.538   4.724  0.1939  0.5287  0.3422
   56G       N1 1286   7.904   6.755   4.721 -0.2112  0.1562 -0.3047
   56G       H1 1287   7.812   6.736   4.760 -0.6419 -1.0138 -1.7798
   56G       C2 1288   7.930   6.883   4.704  0.8429  0.3030  0.5417
   56G       N2 1289   7.842   6.971   4.755 -0.3210  0.1793  0.0002
   56G      H21 1290   7.753   6.938   4.792  0.3973  0.3352  2.0190
   56G      H22 1291   7.859   7.070   4.748 -1.5747  0.3980 -0.2312
   56G       N3 1292   8.047   6.932   4.665  0.8579 -0.1575  0.2789
   56G       C4 1293   8.141   6.836   4.648  0.2996  0.1260 -0.0362
   56G      C3' 1294   8.489   7.028   4.723 -0.4167 -0.1194 -0.5725
   56G      H3' 1295   8.503   6.936   4.781  1.1839 -0.0124 -0.7486
   56G      C2' 1296   8.343   7.061   4.689 -0.2465 -0.5267  0.1411
   56G     H2'1 1297   8.291   7.029   4.779  1.3525  0.9316  1.6623
   56G      O2' 1298   8.332   7.195   4.652 -1.0743 -0.4259  0.1222
   56G     HO'2 1299   8.397   7.256   4.688 -3.0491  1.6620  0.3893
   56G      O3' 1300   8.541   7.136   4.805  0.0423  0.6976  0.1723
   57U        P 1301   8.544   7.125   4.970  0.0345 -0.0458  0.3898
   57U      O1P 1302   8.617   7.242   5.026 -0.9058 -0.0439  0.0203
   57U      O2P 1303   8.587   6.988   5.013  0.4215 -0.3120  0.6717
   57U      O5' 1304   8.390   7.143   5.015 -0.1665  0.9201 -0.2674
   57U      C5' 1305   8.328   7.269   4.996 -0.3806  0.2664 -0.0804
   57U     H5'1 1306   8.351   7.319   4.903  3.9319  1.6553  1.5091
   57U     H5'2 1307   8.386   7.336   5.060  0.2041  0.4876 -0.8325
   57U      C4' 1308   8.188   7.271   5.024  1.1735  0.1764 -0.0925
   57U      H4' 1309   8.151   7.373   5.012 -1.0834 -0.7648 -2.0355
   57U      O4' 1310   8.110   7.182   4.944  0.5131 -0.1352  1.0100
   57U      C1' 1311   8.000   7.142   5.022  0.1582 -0.1543  0.4209
   57U      H1' 1312   7.917   7.194   4.973 -0.3230 -2.2636 -1.1604
   57U       N1 1313   7.984   6.996   5.033 -0.2463 -0.3077  0.1725
   57U       C6 1314   8.092   6.911   5.005 -0.1215  0.7352  0.4258
   57U       H6 1315   8.180   6.953   4.959  0.0953  0.5293  0.6534
   57U       C5 1316   8.082   6.774   5.019 -0.2702  0.2891  0.8773
   57U       H5 1317   8.162   6.710   4.982  1.1413  1.4131  1.8599
   57U       C4 1318   7.963   6.713   5.062  0.8538  0.1994 -0.3892
   57U       O4 1319   7.947   6.594   5.079 -0.1356 -0.0151  0.2854
   57U       N3 1320   7.858   6.800   5.090 -0.3119  0.2143 -0.1682
   57U       H3 1321   7.774   6.750   5.115  0.4857 -1.1765 -0.1416
   57U       C2 1322   7.859   6.941   5.073  0.2097 -0.6489  0.4209
   57U       O2 1323   7.758   7.015   5.088 -0.1648 -0.1035 -0.2890
   57U      C3' 1324   8.165   7.221   5.171  1.1454 -0.7862  0.0198
   57U      H3' 1325   8.214   7.126   5.190  1.3318 -0.6693  0.1235
   57U      C2' 1326   8.011   7.203   5.158  0.3837  0.2294  0.5958
   57U     H2'1 1327   7.973   7.134   5.233  0.7109  0.4772  0.9943
   57U      O2' 1328   7.950   7.334   5.162  0.3698 -0.2739  0.0031
   57U     HO'2 1329   7.856   7.321   5.178  0.5111 -0.1590  1.0318
   57U      O3' 1330   8.189   7.316   5.271  0.0168  0.0020 -0.5350
   58A        P 1331   8.203   7.279   5.430  0.1177 -0.1720  0.1150
   58A      O1P 1332   8.240   7.400   5.499 -0.7240 -0.6814  0.5386
   58A      O2P 1333   8.295   7.165   5.435  0.0877 -0.0101  0.1619
   58A      O5' 1334   8.058   7.233   5.489  0.0630  0.1913  0.5347
   58A      C5' 1335   7.943   7.317   5.510  0.5060  0.0180 -0.1301
   58A     H5'1 1336   7.927   7.375   5.420 -0.7172 -0.2874 -0.1217
   58A     H5'2 1337   7.970   7.377   5.597  0.9266 -1.8598  1.0841
   58A      C4' 1338   7.813   7.238   5.530  0.4923 -0.2173 -0.2115
   58A      H4' 1339   7.729   7.305   5.545 -0.0419 -0.8454 -0.3312
   58A      O4' 1340   7.795   7.136   5.427  0.0359 -0.3726  0.2567
   58A      C1' 1341   7.732   7.021   5.492  0.4525  0.1197 -0.5513
   58A      H1' 1342   7.652   6.996   5.424  1.0603 -0.4124 -1.0847
   58A       N9 1343   7.824   6.901   5.480  0.8233 -0.3331  0.2495
   58A       C8 1344   7.950   6.903   5.430  0.1043  0.5350 -0.2622
   58A       H8 1345   8.007   6.994   5.423 -0.2135  0.7572 -0.0334
   58A       N7 1346   7.988   6.781   5.393  0.7543 -0.6311  0.8538
   58A       C5 1347   7.878   6.699   5.426  0.1216 -0.3661 -0.3315
   58A       C6 1348   7.844   6.564   5.415 -0.0183 -0.3011 -0.2413
   58A       N6 1349   7.919   6.470   5.359 -0.7651 -0.0690 -0.8461
   58A      H61 1350   8.010   6.494   5.324  0.0505 -2.5777 -0.6640
   58A      H62 1351   7.881   6.376   5.354 -0.9991 -0.0881  0.6609
   58A       N1 1352   7.726   6.512   5.466 -0.5767 -0.2310 -0.2275
   58A       C2 1353   7.645   6.598   5.523  0.0005  0.4505 -0.8223
   58A       H2 1354   7.564   6.557   5.581  0.9053 -1.1055 -0.6115
   58A       N3 1355   7.662   6.728   5.534  0.4268 -0.1041 -0.6566
   58A       C4 1356   7.779   6.771   5.484 -0.3981 -0.8751  0.8341
   58A      C3' 1357   7.807   7.154   5.659 -0.3635  0.2798  0.0566
   58A      H3' 1358   7.898   7.095   5.671 -1.0461 -0.3331  2.9192
   58A      C2' 1359   7.696   7.058   5.629  0.1558  0.0904 -0.5338
   58A     H2'1 1360   7.702   6.970   5.693  0.8090  0.5370  0.0417
   58A      O2' 1361   7.568   7.120   5.634  0.6663 -0.0655 -0.7468
   58A     HO'2 1362   7.499   7.062   5.668  0.6828 -0.1425 -0.8460
   58A      O3' 1363   7.788   7.235   5.770 -0.3929  0.2247 -0.2704
   59C        P 1364   7.839   7.202   5.919 -0.2298 -0.0223 -0.0573
   59C      O1P 1365   7.782   7.313   5.997  0.6295 -0.1493 -0.3735
   59C      O2P 1366   7.985   7.167   5.925  0.3763  0.3427  0.0039
   59C      O5' 1367   7.760   7.060   5.952 -0.4433 -0.2754 -0.1434
   59C      C5' 1368   7.622   7.049   5.998 -0.6409 -0.7502 -0.6841
   59C     H5'1 1369   7.560   7.094   5.920 -1.1309  2.0601  1.1855
   59C     H5'2 1370   7.606   7.113   6.084  0.1332  0.5082 -1.4495
   59C      C4' 1371   7.575   6.910   6.039 -0.2564  0.5980 -0.2236
   59C      H4' 1372   7.472   6.931   6.068 -0.3429  1.7638 -1.2569
   59C      O4' 1373   7.571   6.837   5.913 -0.1015  0.0356 -0.7025
   59C      C1' 1374   7.598   6.699   5.940 -0.1601 -0.3247  0.3347
   59C      H1' 1375   7.511   6.641   5.911 -0.2722 -0.5293  1.0381
   59C       N1 1376   7.716   6.655   5.864 -0.2214 -0.3911 -0.4109
   59C       C6 1377   7.808   6.742   5.819  0.1907 -0.6806 -0.3408
   59C       H6 1378   7.797   6.846   5.844 -1.2096 -1.0175  0.5720
   59C       C5 1379   7.919   6.695   5.758 -0.2749  0.5349  0.1897
   59C       H5 1380   7.994   6.768   5.732  1.2759 -1.7886 -2.4964
   59C       C4 1381   7.935   6.556   5.746  0.2652  0.2532 -0.2842
   59C       N4 1382   8.036   6.496   5.702  0.0152  0.1156 -0.0160
   59C      H41 1383   8.118   6.548   5.672  1.2994 -0.6004  2.0601
   59C      H42 1384   8.008   6.408   5.662  0.7064 -0.1277  0.0176
   59C       N3 1385   7.837   6.469   5.771  0.0952 -0.0765  0.1906
   59C       C2 1386   7.729   6.520   5.834  0.1449 -0.4741 -0.1165
   59C       O2 1387   7.639   6.434   5.867 -0.5270 -0.6795 -0.1563
   59C      C3' 1388   7.658   6.830   6.142  0.4907  0.8102  0.3289
   59C      H3' 1389   7.761   6.845   6.109 -0.5476  3.0184 -2.2130
   59C      C2' 1390   7.623   6.690   6.090 -0.4965 -0.1839 -0.4196
   59C     H2'1 1391   7.702   6.621   6.116  1.9695  2.7236  0.4013
   59C      O2' 1392   7.505   6.650   6.145 -0.0913  0.2946 -0.3667
   59C     HO'2 1393   7.509   6.656   6.240  0.8143  0.8405 -0.4337
   59C      O3' 1394   7.641   6.870   6.278 -1.0151  0.4549  0.2854
   60U        P 1395   7.698   6.782   6.401 -0.2305  0.2095 -0.2113
   60U      O1P 1396   7.691   6.855   6.528  0.1271  0.0850  0.1381
   60U      O2P 1397   7.835   6.727   6.366 -0.4470 -0.0264 -0.1282
   60U      O5' 1398   7.595   6.653   6.411  0.0864  0.0227 -0.4802
   60U      C5' 1399   7.463   6.672   6.473 -0.5704  0.2718 -0.5546
   60U     H5'1 1400   7.396   6.739   6.419 -1.8147  2.9680  3.7495
   60U     H5'2 1401   7.478   6.714   6.573 -3.4875 -1.5639  0.8048
   60U      C4' 1402   7.396   6.534   6.489 -0.1675  0.2724  0.5838
   60U      H4' 1403   7.297   6.546   6.531 -0.4271  1.9014 -0.4150
   60U      O4' 1404   7.408   6.461   6.362 -0.1712  0.3658 -0.7041
   60U      C1' 1405   7.434   6.322   6.386  0.4620  0.4521 -0.2294
   60U      H1' 1406   7.345   6.275   6.347  0.2483  0.5990  0.0778
   60U       N1 1407   7.547   6.264   6.307  0.5649 -0.1733  0.1125
   60U       C6 1408   7.658   6.352   6.283 -0.1432  0.4655  0.0117
   60U       H6 1409   7.664   6.446   6.336  1.4024  0.8459 -0.7605
   60U       C5 1410   7.755   6.312   6.196 -0.3375 -0.6086  0.8617
   60U       H5 1411   7.837   6.379   6.173 -1.0556 -0.4129 -1.3764
   60U       C4 1412   7.748   6.184   6.123 -0.3311 -0.1943  0.1899
   60U       O4 1413   7.824   6.137   6.042 -0.0227  0.1860  0.2221
   60U       N3 1414   7.631   6.112   6.150  0.1705  0.5677 -0.6986
   60U       H3 1415   7.612   6.026   6.101 -3.6368 -0.4233  2.0560
   60U       C2 1416   7.536   6.145   6.240  0.0042 -0.3895  0.6096
   60U       O2 1417   7.450   6.064   6.268 -0.5443  0.0212 -0.0625
   60U      C3' 1418   7.482   6.448   6.575 -0.4230  0.8874 -0.5067
   60U      H3' 1419   7.587   6.472   6.560 -0.3393  0.9795  0.2296
   60U      C2' 1420   7.444   6.305   6.532  0.2597 -0.2231  0.0990
   60U     H2'1 1421   7.529   6.238   6.545  2.3997  2.0784 -1.1129
   60U      O2' 1422   7.321   6.257   6.577 -0.0429  0.5248 -0.2004
   60U     HO'2 1423   7.340   6.211   6.660 -1.1648  2.5907  1.2909
   60U      O3' 1424   7.455   6.470   6.708  0.3731  0.1432  0.0817
   61U        P 1425   7.526   6.398   6.825  0.0327  0.0107  0.2389
   61U      O1P 1426   7.496   6.467   6.952  0.2236  0.4903  0.4468
   61U      O2P 1427   7.673   6.390   6.795  0.4928 -0.2141 -0.3689
   61U      O5' 1428   7.459   6.254   6.828  0.1388  1.0065  1.2726
   61U      C5' 1429   7.336   6.221   6.882 -0.2092 -0.1717 -0.3003
   61U     H5'1 1430   7.263   6.279   6.826  1.6058  0.1571 -2.4511
   61U     H5'2 1431   7.331   6.256   6.985  2.5303  0.3317 -0.2830
   61U      C4' 1432   7.313   6.070   6.878  0.0037 -0.7346 -0.3963
   61U      H4' 1433   7.209   6.051   6.903  0.1368 -0.2193  0.5954
   61U      O4' 1434   7.339   6.020   6.746 -0.0904  0.5790 -0.2906
   61U      C1' 1435   7.433   5.918   6.746 -0.3324  0.3670 -0.4244
   61U      H1' 1436   7.379   5.824   6.756 -0.4555  0.5779  1.0614
   61U       N1 1437   7.511   5.918   6.624 -0.4637 -0.1946  0.2470
   61U       C6 1438   7.621   6.004   6.608  0.7146  0.3894 -0.0942
   61U       H6 1439   7.653   6.083   6.673  0.1004  0.6259 -0.0769
   61U       C5 1440   7.699   5.982   6.501  0.3646 -0.7203 -0.5749
   61U       H5 1441   7.775   6.057   6.483 -0.5268  0.2285 -0.5159
   61U       C4 1442   7.680   5.877   6.412 -0.1167 -0.3336 -0.2369
   61U       O4 1443   7.759   5.851   6.321 -0.1783  0.9176  0.6012
   61U       N3 1444   7.564   5.798   6.431 -0.1853 -0.0522  0.4869
   61U       H3 1445   7.531   5.725   6.369  1.2346  0.1308 -0.5307
   61U       C2 1446   7.474   5.818   6.530 -0.6252 -0.5626 -0.1744
   61U       O2 1447   7.374   5.747   6.537 -0.1216 -0.1236  0.0368
   61U      C3' 1448   7.400   5.995   6.977  0.2927  1.3402 -0.1584
   61U      H3' 1449   7.446   6.052   7.057 -1.1886  3.1384 -0.5170
   61U      C2' 1450   7.502   5.940   6.875  0.7628 -0.7311 -0.0789
   61U     H2'1 1451   7.576   6.018   6.861 -1.0760  1.4097  1.3044
   61U      O2' 1452   7.555   5.822   6.905 -0.1631 -0.2281  0.0827
   61U     HO'2 1453   7.648   5.837   6.923 -0.7423  2.2288  1.5643
   61U      O3' 1454   7.319   5.896   7.036  0.0051  0.6908  0.4036
   61U      H3T 1455   7.376   5.831   7.077 -0.7358  0.9758  1.9719
   62G      O5' 1456   7.763   5.455   5.340 -0.1451  0.1662 -0.2850
   62G      H5T 1457   7.849   5.460   5.382  0.1599 -0.6239 -0.7974
   62G      C5' 1458   7.668   5.404   5.437 -0.2513 -0.9319  0.1272
   62G     H5'1 1459   7.713   5.323   5.495  0.3589 -1.0445 -0.4938
   62G     H5'2 1460   7.587   5.369   5.373  0.2711  0.2273 -1.2007
   62G      C4' 1461   7.623   5.506   5.533  0.5289 -0.2136  0.6937
   62G      H4' 1462   7.570   5.453   5.612 -1.0351  0.1183 -0.0743
   62G      O4' 1463   7.730   5.578   5.594  0.2931 -0.6455 -0.4713
   62G      C1' 1464   7.675   5.698   5.650  0.1234  0.1287 -0.8753
   62G      H1' 1465   7.669   5.690   5.758 -1.3395 -0.3356 -0.9697
   62G       N9 1466   7.759   5.810   5.612 -0.0664  0.6963  0.3571
   62G       C8 1467   7.883   5.812   5.563  0.2418  0.0322  0.4029
   62G       H8 1468   7.935   5.720   5.542 -1.0851 -0.8765  0.9909
   62G       N7 1469   7.934   5.933   5.541 -0.2648 -0.4253 -0.4202
   62G       C5 1470   7.844   6.016   5.601  0.2102 -0.9693 -0.3868
   62G       C6 1471   7.846   6.152   5.618 -0.3142  0.5350  0.3525
   62G       O6 1472   7.934   6.232   5.588 -0.3062 -0.6197  0.4278
   62G       N1 1473   7.739   6.200   5.687 -0.1117 -0.0964 -0.4535
   62G       H1 1474   7.746   6.297   5.714 -2.6938  0.0915 -0.1944
   62G       C2 1475   7.628   6.127   5.720  0.0731  0.0330 -0.2970
   62G       N2 1476   7.536   6.183   5.793 -0.0011  0.0137  0.5624
   62G      H21 1477   7.545   6.279   5.822  0.3816  0.1601 -0.0181
   62G      H22 1478   7.453   6.131   5.817  0.2195 -1.3367 -1.3507
   62G       N3 1479   7.621   5.993   5.707  0.6401  0.4296  0.0051
   62G       C4 1480   7.731   5.943   5.644 -0.2507  0.1383  0.2228
   62G      C3' 1481   7.531   5.618   5.478 -0.6588 -0.3806  0.2561
   62G      H3' 1482   7.584   5.671   5.399 -0.1490  0.7835  1.3456
   62G      C2' 1483   7.527   5.713   5.595  0.4609 -0.3177 -0.2472
   62G     H2'1 1484   7.499   5.810   5.555 -0.6199 -1.3968 -2.2727
   62G      O2' 1485   7.446   5.664   5.708  0.0619  0.4070 -0.0359
   62G     HO'2 1486   7.363   5.632   5.673 -0.1727  0.0886  0.8013
   62G      O3' 1487   7.400   5.561   5.461 -0.8382 -0.2347  0.5699
   63U        P 1488   7.315   5.582   5.335  0.1070  0.1588  0.1641
   63U      O1P 1489   7.196   5.490   5.352 -0.1539 -0.5435 -0.0090
   63U      O2P 1490   7.395   5.558   5.211  0.6067  0.5708 -0.2857
   63U      O5' 1491   7.270   5.736   5.357 -0.2377  0.2239  0.6930
   63U      C5' 1492   7.149   5.779   5.429  0.9270 -0.2357 -0.4340
   63U     H5'1 1493   7.147   5.740   5.530  1.3458 -0.2979 -0.4493
   63U     H5'2 1494   7.060   5.738   5.381  0.8521 -0.0226 -0.4823
   63U      C4' 1495   7.132   5.930   5.439  0.1689  0.2357  0.5107
   63U      H4' 1496   7.041   5.954   5.493 -0.1622 -0.0617  0.0902
   63U      O4' 1497   7.239   5.978   5.508 -0.8606  0.9417 -0.3736
   63U      C1' 1498   7.273   6.111   5.467 -0.8187 -0.0578 -0.2162
   63U      H1' 1499   7.266   6.184   5.548  2.0478  1.1246 -0.9156
   63U       N1 1500   7.409   6.133   5.412 -0.1606 -0.7972  0.1001
   63U       C6 1501   7.478   6.027   5.361  0.5130  0.0106  0.1090
   63U       H6 1502   7.430   5.934   5.334  0.2157  0.2766 -0.2824
   63U       C5 1503   7.611   6.045   5.323  0.1932  0.4318  0.1744
   63U       H5 1504   7.671   5.964   5.286 -0.2415 -1.2794  2.8853
   63U       C4 1505   7.670   6.173   5.333  0.1565 -0.4225 -0.7907
   63U       O4 1506   7.783   6.205   5.299  0.4328 -0.0279  1.1040
   63U       N3 1507   7.592   6.274   5.383 -0.0130  0.2523 -0.5997
   63U       H3 1508   7.623   6.370   5.386 -3.9128  1.7418 -1.7304
   63U       C2 1509   7.460   6.264   5.422 -0.1877  0.6758 -0.2243
   63U       O2 1510   7.403   6.360   5.478 -0.1589  0.3328 -0.0388
   63U      C3' 1511   7.121   6.009   5.307 -0.1855 -0.1298  0.1664
   63U      H3' 1512   7.191   5.966   5.236 -0.5756  0.1321 -0.3841
   63U      C2' 1513   7.169   6.149   5.357 -0.1382 -0.0997 -0.7342
   63U     H2'1 1514   7.212   6.208   5.276  0.2955  2.4019  1.2114
   63U      O2' 1515   7.060   6.216   5.429  0.0981  0.4550  0.2679
   63U     HO'2 1516   6.988   6.222   5.365 -0.8290  1.3437  1.3502
   63U      O3' 1517   6.989   6.018   5.261  0.2385 -0.2181 -0.7576
   64A        P 1518   6.955   6.066   5.121  0.1931 -0.2823  0.3909
   64A      O1P 1519   6.813   6.039   5.094 -0.3979 -0.0454  0.2109
   64A      O2P 1520   7.056   6.016   5.027 -0.4406  0.0482  0.2140
   64A      O5' 1521   6.973   6.223   5.125  0.1314  0.1981 -0.1890
   64A      C5' 1522   6.880   6.304   5.191 -0.3299  0.1902 -0.5249
   64A     H5'1 1523   6.853   6.259   5.286  3.4948  0.2507  0.7429
   64A     H5'2 1524   6.785   6.293   5.137 -0.4349 -0.0883 -0.2850
   64A      C4' 1525   6.919   6.454   5.206  0.6071  0.6408  0.1153
   64A      H4' 1526   6.840   6.511   5.256 -0.1602 -0.2597 -0.0238
   64A      O4' 1527   7.033   6.448   5.285  0.8451  0.2101 -0.6462
   64A      C1' 1528   7.116   6.549   5.243  0.1490 -0.1594  0.3425
   64A      H1' 1529   7.131   6.625   5.319  1.0885  2.4145 -2.2567
   64A       N9 1530   7.248   6.498   5.196  0.6249  0.4683 -0.1186
   64A       C8 1531   7.264   6.384   5.120  0.8164  0.0076 -0.0638
   64A       H8 1532   7.185   6.316   5.090  0.1579  0.5021  0.5200
   64A       N7 1533   7.390   6.358   5.099 -0.9377  0.4533 -0.3334
   64A       C5 1534   7.454   6.475   5.136 -0.0755 -0.0302 -0.2486
   64A       C6 1535   7.586   6.517   5.152 -0.3727  0.0893 -0.0242
   64A       N6 1536   7.697   6.440   5.143 -0.2120 -0.1041  0.0904
   64A      H61 1537   7.706   6.341   5.130  1.4302 -0.1049  0.9751
   64A      H62 1538   7.773   6.498   5.177 -2.5434  2.9885  0.5060
   64A       N1 1539   7.615   6.640   5.198  0.1724  0.9948 -0.8484
   64A       C2 1540   7.522   6.723   5.223  1.3658 -0.2074 -0.6902
   64A       H2 1541   7.551   6.820   5.260  1.6980 -0.4773 -0.2232
   64A       N3 1542   7.391   6.700   5.223 -0.5637  0.7047  0.1053
   64A       C4 1543   7.364   6.573   5.178 -0.4003  0.6857  0.6430
   64A      C3' 1544   6.953   6.522   5.070 -0.7609 -0.3080  0.1602
   64A      H3' 1545   7.008   6.449   5.010 -0.6880 -0.4420  0.3893
   64A      C2' 1546   7.050   6.626   5.125 -0.1712  0.6274  0.3028
   64A     H2'1 1547   7.122   6.647   5.046 -1.8999 -0.9235 -1.8164
   64A      O2' 1548   6.989   6.735   5.183 -0.7717 -0.0745  0.2364
   64A     HO'2 1549   6.897   6.739   5.157 -0.1985  0.2179 -1.9297
   64A      O3' 1550   6.841   6.560   4.991  0.3884 -0.5504  0.0945
   65C        P 1551   6.869   6.588   4.835  0.0266  0.1835 -0.5232
   65C      O1P 1552   6.751   6.650   4.782  0.3536 -0.5721 -0.5354
   65C      O2P 1553   6.905   6.461   4.773 -0.6195 -0.2194 -0.2039
   65C      O5' 1554   6.992   6.680   4.817  0.4811  0.2267  0.5724
   65C      C5' 1555   6.975   6.821   4.825  0.3206  0.1016  0.7218
   65C     H5'1 1556   6.916   6.847   4.912 -0.2346  0.1694  0.3327
   65C     H5'2 1557   6.912   6.850   4.741  0.7288 -1.3580 -0.1165
   65C      C4' 1558   7.109   6.897   4.832 -0.0233  0.1419 -0.7370
   65C      H4' 1559   7.092   6.998   4.869  4.1625  0.5582  0.5400
   65C      O4' 1560   7.194   6.833   4.924 -0.3518  0.0507 -0.2153
   65C      C1' 1561   7.330   6.864   4.888 -0.6878 -0.2453  0.5920
   65C      H1' 1562   7.383   6.915   4.968 -1.3877 -2.2452  2.4527
   65C       N1 1563   7.414   6.742   4.852  0.2877 -0.4732 -0.6572
   65C       C6 1564   7.361   6.627   4.806  0.5677  0.4841  0.0436
   65C       H6 1565   7.255   6.617   4.787  0.9360 -0.5971 -1.7098
   65C       C5 1566   7.434   6.515   4.786 -0.2132  0.0042 -0.9680
   65C       H5 1567   7.391   6.422   4.753  1.7173 -1.6874  0.9842
   65C       C4 1568   7.576   6.534   4.799  0.3687 -0.2808  0.1484
   65C       N4 1569   7.662   6.455   4.737  0.0903 -0.1176 -0.0949
   65C      H41 1570   7.632   6.363   4.707 -1.2698  0.1799  0.2729
   65C      H42 1571   7.757   6.488   4.742 -0.8669  2.8990 -0.0617
   65C       N3 1572   7.629   6.648   4.839 -0.4710  0.0982  0.4786
   65C       C2 1573   7.550   6.756   4.859 -0.1617 -0.4565  0.0781
   65C       O2 1574   7.603   6.865   4.878 -0.3982  0.2367 -0.2896
   65C      C3' 1575   7.188   6.913   4.700 -0.2793  0.2481  0.1568
   65C      H3' 1576   7.190   6.812   4.659  1.8932  1.0502 -1.9567
   65C      C2' 1577   7.325   6.951   4.758  0.2878 -0.0919 -0.5979
   65C     H2'1 1578   7.404   6.931   4.685 -0.0876  0.4038 -1.1506
   65C      O2' 1579   7.331   7.088   4.801  0.0667 -0.1425 -0.3937
   65C     HO'2 1580   7.421   7.121   4.802 -0.4021  1.5799  3.3489
   65C      O3' 1581   7.126   7.008   4.609 -0.0786 -0.2530  0.1129
   66G        P 1582   7.144   7.024   4.452 -0.0090  0.1388  0.3339
   66G      O1P 1583   7.049   7.115   4.394  0.3961 -0.5943  0.2146
   66G      O2P 1584   7.147   6.890   4.396  0.6335 -0.1782  0.9150
   66G      O5' 1585   7.284   7.091   4.440 -0.3189  0.3779  0.0853
   66G      C5' 1586   7.303   7.231   4.474 -0.9272  0.6800  0.0918
   66G     H5'1 1587   7.267   7.236   4.576  0.3598  0.5242  0.5715
   66G     H5'2 1588   7.237   7.298   4.419 -3.9147 -3.2309 -1.5935
   66G      C4' 1589   7.445   7.290   4.466  0.2633 -0.2603  0.5344
   66G      H4' 1590   7.443   7.396   4.494  1.1908 -0.2428  0.5600
   66G      O4' 1591   7.543   7.232   4.550 -0.0709  0.4044  0.0621
   66G      C1' 1592   7.662   7.216   4.477  0.2259  0.1513 -0.2245
   66G      H1' 1593   7.745   7.245   4.542  0.2249  0.7296 -0.4706
   66G       N9 1594   7.687   7.079   4.434 -0.1511 -0.1105  0.3986
   66G       C8 1595   7.601   6.970   4.445 -0.2487  0.4519  0.4561
   66G       H8 1596   7.500   6.979   4.483 -0.4822 -0.7859  0.1560
   66G       N7 1597   7.660   6.857   4.429  0.2547 -0.4316  1.0876
   66G       C5 1598   7.792   6.891   4.396  1.0595 -0.5429 -0.7471
   66G       C6 1599   7.897   6.808   4.358 -0.1816  0.2514  0.4686
   66G       O6 1600   7.915   6.691   4.353  0.3939  0.0302  0.2914
   66G       N1 1601   8.006   6.880   4.319  0.5744  0.1309  0.8637
   66G       H1 1602   8.068   6.835   4.253 -0.0277 -0.3282  0.5901
   66G       C2 1603   8.016   7.014   4.326  0.4682  0.5344  0.3681
   66G       N2 1604   8.129   7.075   4.288  0.0702  0.0421 -0.1022
   66G      H21 1605   8.205   7.014   4.259  0.5856  0.6490 -0.0495
   66G      H22 1606   8.135   7.174   4.308 -1.0918  0.1249 -0.0758
   66G       N3 1607   7.919   7.101   4.356 -0.0145  0.2300  0.2985
   66G       C4 1608   7.811   7.028   4.398  0.0552  0.7257 -0.4099
   66G      C3' 1609   7.499   7.281   4.330 -0.6232  0.9123  0.1215
   66G      H3' 1610   7.475   7.181   4.294 -0.0726  0.6031  0.5811
   66G      C2' 1611   7.645   7.297   4.348 -0.0595 -0.3563 -0.2046
   66G     H2'1 1612   7.710   7.244   4.278 -0.9245 -2.7315  0.7124
   66G      O2' 1613   7.687   7.426   4.388 -0.3090 -0.3029 -0.4554
   66G     HO'2 1614   7.646   7.481   4.321  1.7384  3.0480  0.7895
   66G      O3' 1615   7.439   7.366   4.231  0.1600  0.4132 -0.4078
   67G        P 1616   7.464   7.341   4.074 -0.0557  0.0853  0.1638
   67G      O1P 1617   7.411   7.459   3.989 -0.0915 -0.3993  0.4739
   67G      O2P 1618   7.427   7.198   4.044 -0.3577 -0.1925 -0.8011
   67G      O5' 1619   7.623   7.342   4.044 -0.3407  0.2826  0.7368
   67G      C5' 1620   7.686   7.468   4.035 -0.0692  0.1555 -0.2988
   67G     H5'1 1621   7.663   7.516   4.130  1.0546 -2.5925  1.4963
   67G     H5'2 1622   7.641   7.538   3.965 -0.6830 -1.0043 -1.1083
   67G      C4' 1623   7.838   7.455   4.019  0.3137  0.4644  0.3104
   67G      H4' 1624   7.878   7.557   4.027  0.0386  0.4946  1.4272
   67G      O4' 1625   7.893   7.343   4.107  0.3648  0.1896 -0.2498
   67G      C1' 1626   7.974   7.257   4.033  0.3564 -0.6575  0.0633
   67G      H1' 1627   8.070   7.256   4.084 -0.9232 -0.6037  2.6226
   67G       N9 1628   7.930   7.114   4.012  0.0041  0.8100 -0.1202
   67G       C8 1629   7.810   7.066   4.047  0.1343  0.3037  0.5013
   67G       H8 1630   7.735   7.132   4.088  1.4192  2.9939 -1.1024
   67G       N7 1631   7.795   6.935   4.053 -0.1654 -0.2522  0.2079
   67G       C5 1632   7.918   6.901   3.997 -0.4570  1.0178 -0.0459
   67G       C6 1633   7.967   6.767   3.961 -0.1658 -0.8304 -1.1456
   67G       O6 1634   7.908   6.657   3.965  0.5001 -0.2139 -0.0591
   67G       N1 1635   8.094   6.777   3.915 -0.0449 -0.0455 -0.4427
   67G       H1 1636   8.131   6.689   3.884 -2.1211  0.0549 -3.5940
   67G       C2 1637   8.173   6.884   3.904 -0.6943 -0.3392  0.2089
   67G       N2 1638   8.301   6.866   3.863  0.1083  0.0233 -0.4850
   67G      H21 1639   8.334   6.773   3.842 -1.5270 -0.2860 -2.0005
   67G      H22 1640   8.350   6.953   3.848 -2.1130  1.5463  0.5412
   67G       N3 1641   8.130   7.009   3.928 -0.4050 -0.1033  0.3581
   67G       C4 1642   8.002   7.008   3.969  0.4824  0.1009 -0.6787
   67G      C3' 1643   7.866   7.407   3.876 -0.3833 -0.2610  0.1521
   67G      H3' 1644   7.788   7.341   3.840 -0.1336 -0.2681 -0.3742
   67G      C2' 1645   7.999   7.329   3.896  1.0348  0.0656 -0.1481
   67G     H2'1 1646   8.007   7.266   3.807  0.8043  0.1644 -0.2381
   67G      O2' 1647   8.110   7.415   3.899 -0.8987  0.2920  0.5201
   67G     HO'2 1648   8.080   7.490   3.847 -0.4488 -0.5503 -1.0352
   67G      O3' 1649   7.884   7.507   3.779  0.0054  0.6293 -0.1279
   68A        P 1650   7.871   7.474   3.620 -0.0875  0.1197  0.2051
   68A      O1P 1651   7.903   7.599   3.554  0.2838  0.1775 -0.3640
   68A      O2P 1652   7.739   7.412   3.588 -0.1531 -0.3128 -0.1416
   68A      O5' 1653   7.982   7.375   3.574  0.4768  0.1570  0.2629
   68A      C5' 1654   8.115   7.420   3.558 -0.3262  0.0857 -0.6197
   68A     H5'1 1655   8.149   7.465   3.651  0.2044 -2.7872  0.6821
   68A     H5'2 1656   8.122   7.484   3.470  0.0862 -0.7585 -1.2200
   68A      C4' 1657   8.202   7.295   3.533  0.7427 -0.2026 -0.2414
   68A      H4' 1658   8.308   7.323   3.537  1.3116 -2.2800  1.3632
   68A      O4' 1659   8.195   7.187   3.625 -0.3968 -0.6754  0.1598
   68A      C1' 1660   8.225   7.063   3.560  0.7434 -1.0140  0.4800
   68A      H1' 1661   8.323   7.025   3.590  0.9913  0.6477  1.9039
   68A       N9 1662   8.121   6.962   3.580 -0.1170 -0.5863 -0.2789
   68A       C8 1663   7.995   6.983   3.630 -0.7830 -0.3543 -0.0240
   68A       H8 1664   7.962   7.081   3.661 -0.2760 -0.5950  1.3425
   68A       N7 1665   7.922   6.881   3.643  0.4771 -0.0371 -0.1607
   68A       C5 1666   8.007   6.784   3.583 -0.7090 -0.2896 -0.5380
   68A       C6 1667   7.991   6.643   3.566 -0.9116 -0.3499  0.3307
   68A       N6 1668   7.892   6.569   3.615 -0.9687 -0.2354  0.6784
   68A      H61 1669   7.815   6.619   3.658  0.5320  2.7182  0.2347
   68A      H62 1670   7.908   6.470   3.603 -1.1459 -0.1821 -0.0264
   68A       N1 1671   8.090   6.574   3.512  0.4606  0.4519 -0.8159
   68A       C2 1672   8.209   6.631   3.498  0.0139 -0.2864 -0.1045
   68A       H2 1673   8.281   6.565   3.452 -0.1121 -1.6054  1.4899
   68A       N3 1674   8.242   6.761   3.500  0.1534  0.1946  0.7960
   68A       C4 1675   8.131   6.831   3.548  0.2786 -0.4954 -0.1567
   68A      C3' 1676   8.175   7.235   3.397  0.4400  0.2061  0.2534
   68A      H3' 1677   8.067   7.224   3.391  0.5424 -1.1998  0.5525
   68A      C2' 1678   8.237   7.099   3.412  0.2888  0.0879  0.2354
   68A     H2'1 1679   8.183   7.031   3.346 -0.3847  2.2200 -1.5418
   68A      O2' 1680   8.380   7.106   3.380 -0.2733 -0.2637 -0.2493
   68A     HO'2 1681   8.377   7.109   3.284  0.3349  1.1497 -0.2545
   68A      O3' 1682   8.220   7.304   3.289  0.0420 -0.7083 -0.4462
   69A        P 1683   8.188   7.257   3.146  0.1477 -0.0335  0.1286
   69A      O1P 1684   8.251   7.361   3.055  0.1632  0.6022  0.2223
   69A      O2P 1685   8.040   7.223   3.137  0.0244 -0.4099  0.3687
   69A      O5' 1686   8.264   7.122   3.114  0.0116  0.0875 -0.0164
   69A      C5' 1687   8.394   7.116   3.061 -1.0165  0.7107  0.8894
   69A     H5'1 1688   8.465   7.182   3.111  0.5373 -0.5090  0.3673
   69A     H5'2 1689   8.391   7.145   2.956  2.0506 -2.4900 -0.2846
   69A      C4' 1690   8.442   6.972   3.055  0.3570  0.6016  0.5823
   69A      H4' 1691   8.550   6.972   3.070  0.0154 -0.5192  4.0076
   69A      O4' 1692   8.396   6.890   3.165 -0.9048  0.1430  0.3907
   69A      C1' 1693   8.350   6.764   3.115  0.3747 -1.5126 -0.4799
   69A      H1' 1694   8.404   6.692   3.176  2.3581  1.7104  1.9405
   69A       N9 1695   8.209   6.745   3.138  0.3598 -0.3079  0.1402
   69A       C8 1696   8.109   6.840   3.159  0.0140  0.0755  0.4272
   69A       H8 1697   8.141   6.943   3.159  0.1006  0.1542  3.4876
   69A       N7 1698   7.998   6.788   3.200  0.0288 -0.2939  0.4225
   69A       C5 1699   8.015   6.650   3.191 -0.0593  0.6455 -0.7084
   69A       C6 1700   7.943   6.534   3.227  0.2626 -0.5464  0.3905
   69A       N6 1701   7.821   6.530   3.278  0.1117  0.0220  0.6774
   69A      H61 1702   7.775   6.620   3.283  2.0580  1.0039  2.4865
   69A      H62 1703   7.771   6.442   3.286  1.9413 -1.4023 -1.9015
   69A       N1 1704   7.996   6.409   3.218  0.2885  0.1533 -0.8080
   69A       C2 1705   8.125   6.400   3.189 -0.7976 -0.8465  0.4144
   69A       H2 1706   8.164   6.300   3.183  0.3086 -0.4052 -0.0041
   69A       N3 1707   8.208   6.501   3.155  0.1761 -0.0025 -0.0315
   69A       C4 1708   8.147   6.622   3.156  0.3012  0.3009  0.3574
   69A      C3' 1709   8.389   6.903   2.924  0.1431  0.0401  0.0082
   69A      H3' 1710   8.286   6.929   2.898  0.5033  0.9944 -0.5060
   69A      C2' 1711   8.399   6.753   2.973 -0.3617  0.3562 -0.0267
   69A     H2'1 1712   8.332   6.696   2.909 -1.5685  0.7015  0.9024
   69A      O2' 1713   8.533   6.705   2.972 -0.3289  0.1328  0.1509
   69A     HO'2 1714   8.577   6.716   2.887  2.1410 -0.4841  1.2668
   69A      O3' 1715   8.481   6.923   2.814 -0.1774  0.0813  0.4256
   70U        P 1716   8.442   6.885   2.662 -0.1187  0.3192  0.2423
   70U      O1P 1717   8.555   6.907   2.566 -0.7381 -0.4699 -0.3750
   70U      O2P 1718   8.311   6.951   2.630 -1.3546 -0.3633  0.3402
   70U      O5' 1719   8.426   6.723   2.673  0.4363 -0.1318  0.0328
   70U      C5' 1720   8.539   6.633   2.650 -0.2569  0.5829  0.1162
   70U     H5'1 1721   8.623   6.648   2.718  0.9302 -3.3838 -0.2038
   70U     H5'2 1722   8.572   6.659   2.550 -3.9373  2.1835 -0.8476
   70U      C4' 1723   8.484   6.488   2.665 -0.3907  0.1056  0.6856
   70U      H4' 1724   8.567   6.419   2.655 -1.0000 -0.3371 -2.1873
   70U      O4' 1725   8.405   6.479   2.782  0.3514  0.6392  0.1012
   70U      C1' 1726   8.302   6.379   2.760  0.1482 -0.7032 -0.5318
   70U      H1' 1727   8.326   6.295   2.826 -0.5395 -1.7463 -1.5729
   70U       N1 1728   8.163   6.437   2.795 -0.3781 -0.1855  0.4186
   70U       C6 1729   8.134   6.573   2.777  0.1879 -0.5670  0.3830
   70U       H6 1730   8.202   6.639   2.724 -2.1109 -0.3270 -2.5710
   70U       C5 1731   8.018   6.623   2.821 -1.0636  0.2466  0.0727
   70U       H5 1732   7.993   6.727   2.807 -0.6655  0.2509 -0.6553
   70U       C4 1733   7.916   6.539   2.879 -0.4938 -0.5365 -0.1527
   70U       O4 1734   7.802   6.577   2.909  0.1651 -0.2967 -0.0261
   70U       N3 1735   7.952   6.405   2.884  0.0750 -0.3146 -0.3723
   70U       H3 1736   7.878   6.340   2.907  2.2814 -2.6296  0.6537
   70U       C2 1737   8.069   6.349   2.855 -0.4013 -0.0575 -0.0810
   70U       O2 1738   8.087   6.233   2.864  0.0151  0.0293 -0.3538
   70U      C3' 1739   8.397   6.442   2.546 -0.0879 -1.2060 -0.2874
   70U      H3' 1740   8.326   6.520   2.518 -0.1733 -1.0047  0.4644
   70U      C2' 1741   8.320   6.331   2.618 -0.5315 -0.3031 -0.1177
   70U     H2'1 1742   8.224   6.319   2.568 -0.9138  2.9028 -0.3735
   70U      O2' 1743   8.390   6.211   2.622 -0.5715  0.3298  0.9625
   70U     HO'2 1744   8.425   6.190   2.535 -3.6232  0.3018 -0.3979
   70U      O3' 1745   8.470   6.393   2.430  0.1359  0.1953  0.0014
   71A        P 1746   8.408   6.419   2.289  0.2614 -0.1834 -0.2429
   71A      O1P 1747   8.505   6.378   2.187  0.7582  0.2335 -0.3252
   71A      O2P 1748   8.358   6.555   2.285  0.4907 -0.2528 -0.0843
   71A      O5' 1749   8.284   6.310   2.274  0.6765  0.0137 -0.7849
   71A      C5' 1750   8.300   6.171   2.271 -0.7057  0.5514  0.0946
   71A     H5'1 1751   8.369   6.134   2.347 -0.6398 -2.3460 -1.2546
   71A     H5'2 1752   8.341   6.128   2.180 -2.3306  0.1755 -0.4888
   71A      C4' 1753   8.164   6.106   2.301 -0.2714 -0.0561  0.3345
   71A      H4' 1754   8.173   5.997   2.304  3.4870  0.1314  1.4824
   71A      O4' 1755   8.106   6.149   2.425  0.2791  0.1506  0.1105
   71A      C1' 1756   7.963   6.140   2.415 -0.3188 -0.7293 -0.0186
   71A      H1' 1757   7.933   6.054   2.474  1.3531 -1.0156  0.4723
   71A       N9 1758   7.899   6.255   2.481 -0.4347  0.1165  0.3113
   71A       C8 1759   7.952   6.375   2.513 -0.4013  0.0377 -0.0822
   71A       H8 1760   8.053   6.402   2.487 -0.8868  1.3273 -0.7088
   71A       N7 1761   7.875   6.459   2.574  0.3045  0.2486 -0.5389
   71A       C5 1762   7.751   6.385   2.579 -0.3305  0.6034 -0.2098
   71A       C6 1763   7.626   6.398   2.639  0.4569  0.0274  0.0385
   71A       N6 1764   7.583   6.508   2.708 -0.0506  0.1705  0.4659
   71A      H61 1765   7.643   6.589   2.716  1.4632 -0.6352 -1.8321
   71A      H62 1766   7.484   6.516   2.725  0.3263  2.9330  2.0215
   71A       N1 1767   7.533   6.304   2.618  0.3693 -0.2508 -0.5240
   71A       C2 1768   7.567   6.194   2.551  0.1511  0.8166  0.2232
   71A       H2 1769   7.496   6.114   2.538  2.7621 -1.7721  0.8653
   71A       N3 1770   7.685   6.158   2.498  0.0393 -0.0413 -0.5429
   71A       C4 1771   7.772   6.262   2.517  0.1630 -0.0997  0.4160
   71A      C3' 1772   8.056   6.159   2.196  0.5000 -0.5292 -0.2988
   71A      H3' 1773   8.053   6.266   2.177  0.0304 -0.5047 -0.0755
   71A      C2' 1774   7.927   6.113   2.272 -0.7573  0.0745 -0.4404
   71A     H2'1 1775   7.854   6.188   2.242  0.5679  0.8202 -1.9858
   71A      O2' 1776   7.890   5.979   2.253  0.2617  0.6196 -0.1651
   71A     HO'2 1777   7.833   5.979   2.176 -2.2692  0.3958  1.5897
   71A      O3' 1778   8.084   6.086   2.072  0.1632  0.0503 -0.0398
   72G        P 1779   8.030   6.137   1.941  0.3789  0.4618 -0.1432
   72G      O1P 1780   8.069   6.039   1.841 -0.0185  0.2182  0.6063
   72G      O2P 1781   8.070   6.280   1.926  0.3060 -0.1787 -0.0833
   72G      O5' 1782   7.873   6.126   1.956 -0.6525  0.3086  0.3820
   72G      C5' 1783   7.803   6.006   1.936 -0.0839  0.6794  0.2136
   72G     H5'1 1784   7.838   5.923   1.998 -0.6880  1.5421  1.7682
   72G     H5'2 1785   7.824   5.976   1.834  2.4003 -3.5451  1.7067
   72G      C4' 1786   7.653   6.031   1.977  0.1828 -0.2032 -0.4110
   72G      H4' 1787   7.600   5.936   1.971  0.3536 -0.2122 -3.1167
   72G      O4' 1788   7.656   6.085   2.112  0.6178 -0.4249  0.0408
   72G      C1' 1789   7.543   6.164   2.137 -0.5806 -0.1832 -0.9590
   72G      H1' 1790   7.473   6.104   2.195  0.4236 -1.7821 -1.3487
   72G       N9 1791   7.563   6.303   2.196 -0.2558  0.1429  0.3826
   72G       C8 1792   7.665   6.396   2.174  0.0401  0.8811 -0.4312
   72G       H8 1793   7.753   6.369   2.116  0.2901 -0.7449  0.6275
   72G       N7 1794   7.649   6.513   2.230  0.0414  0.3258 -0.1040
   72G       C5 1795   7.541   6.493   2.309  0.2774 -0.2097 -0.4238
   72G       C6 1796   7.466   6.584   2.398  0.1315 -0.3304 -0.3239
   72G       O6 1797   7.494   6.701   2.440  0.0322  0.1761  0.1899
   72G       N1 1798   7.341   6.531   2.433  0.1246  0.3720 -0.6787
   72G       H1 1799   7.287   6.590   2.495  2.6272  3.5541 -1.2552
   72G       C2 1800   7.303   6.406   2.394  0.9650 -0.1516 -1.0632
   72G       N2 1801   7.191   6.366   2.451 -0.4007 -0.2513 -0.6260
   72G      H21 1802   7.135   6.437   2.497  0.0052  0.3971 -1.1141
   72G      H22 1803   7.145   6.287   2.407 -1.5427 -0.7706  1.3674
   72G       N3 1804   7.360   6.326   2.312 -0.6390 -0.6968  0.1493
   72G       C4 1805   7.482   6.374   2.274 -0.0459  0.6967 -0.3488
   72G      C3' 1806   7.574   6.123   1.892  0.1689 -0.6443  0.3479
   72G      H3' 1807   7.634   6.205   1.852  0.0508 -0.5846  0.2897
   72G      C2' 1808   7.477   6.182   1.999 -0.2558 -0.7274 -0.2545
   72G     H2'1 1809   7.468   6.289   1.979  0.4901 -0.2564  1.7281
   72G      O2' 1810   7.360   6.106   2.004 -0.3324 -0.6451 -0.8544
   72G     HO'2 1811   7.283   6.162   1.991 -1.7156 -2.1627  0.2295
   72G      O3' 1812   7.511   6.060   1.781  0.3149 -0.2118 -0.1702
   73A        P 1813   7.449   6.146   1.657  0.2789  0.4824  0.5622
   73A      O1P 1814   7.423   6.057   1.542  0.0556  0.2104  0.2120
   73A      O2P 1815   7.543   6.253   1.638 -1.1627 -0.2204  0.1202
   73A      O5' 1816   7.312   6.205   1.704 -0.0486  0.0102 -0.1010
   73A      C5' 1817   7.193   6.124   1.715 -0.1951 -0.5812 -0.0065
   73A     H5'1 1818   7.209   6.035   1.775 -2.8259 -0.8416  0.4337
   73A     H5'2 1819   7.156   6.088   1.619  2.6677 -3.1836 -0.3026
   73A      C4' 1820   7.085   6.200   1.797  0.6775 -0.1610  0.4606
   73A      H4' 1821   7.005   6.128   1.815 -0.3518  1.3252  2.2245
   73A      O4' 1822   7.138   6.247   1.918  0.0238  0.0649  0.2728
   73A      C1' 1823   7.067   6.360   1.965  0.4269  0.0503 -0.4263
   73A      H1' 1824   7.006   6.340   2.053  0.8874 -0.0005 -0.1169
   73A       N9 1825   7.147   6.474   2.004  0.2791 -0.4811  0.0333
   73A       C8 1826   7.275   6.506   1.961  0.4108  0.2189 -0.5051
   73A       H8 1827   7.330   6.447   1.890 -1.1218 -1.6232 -0.2605
   73A       N7 1828   7.331   6.599   2.029  0.8142  0.5343 -1.2827
   73A       C5 1829   7.229   6.646   2.115  0.1413 -0.3438  0.3900
   73A       C6 1830   7.220   6.755   2.204 -0.6126 -0.5836 -0.8733
   73A       N6 1831   7.317   6.838   2.233  0.0351  0.4357  0.1811
   73A      H61 1832   7.404   6.817   2.185 -0.6101  3.1128 -2.4979
   73A      H62 1833   7.304   6.897   2.313  3.0827 -0.0481  1.1597
   73A       N1 1834   7.110   6.773   2.270 -0.2186  0.1337  0.4493
   73A       C2 1835   7.008   6.686   2.254 -0.2942  0.5230 -0.2585
   73A       H2 1836   6.919   6.715   2.307 -0.5713  1.0505 -0.9908
   73A       N3 1837   7.003   6.578   2.173 -0.1329  0.3800  0.1599
   73A       C4 1838   7.115   6.569   2.098 -0.2594  0.6364  0.0286
   73A      C3' 1839   7.028   6.328   1.727 -0.5841  0.0642 -0.0698
   73A      H3' 1840   7.113   6.382   1.685 -0.3016  0.5450  1.0732
   73A      C2' 1841   6.975   6.406   1.850  0.0391  0.7533 -0.3318
   73A     H2'1 1842   6.993   6.511   1.827  1.8533  0.1350 -2.0182
   73A      O2' 1843   6.843   6.376   1.871 -0.4549  0.2987  0.2404
   73A     HO'2 1844   6.802   6.458   1.845 -0.2127  0.1387 -0.6642
   73A      O3' 1845   6.935   6.297   1.628 -0.0835  0.1313 -0.0480
   74U        P 1846   6.874   6.413   1.532 -0.3154  0.0833 -0.0462
   74U      O1P 1847   6.786   6.346   1.442  0.0833  0.1685 -0.7118
   74U      O2P 1848   6.996   6.469   1.478 -0.2004 -0.2554  0.1574
   74U      O5' 1849   6.791   6.526   1.614  0.6551 -0.3121  0.6559
   74U      C5' 1850   6.660   6.498   1.660  0.0247 -0.0056  0.7555
   74U     H5'1 1851   6.658   6.396   1.697  3.3364  0.0949  1.5520
   74U     H5'2 1852   6.593   6.509   1.575 -1.8986  2.0439  2.4042
   74U      C4' 1853   6.624   6.609   1.768 -0.1069 -0.2513 -0.3162
   74U      H4' 1854   6.538   6.583   1.829  1.3935  0.5857  2.3081
   74U      O4' 1855   6.732   6.638   1.860  0.1252 -0.0293 -0.4502
   74U      C1' 1856   6.718   6.770   1.905  0.0136 -0.6190  0.2841
   74U      H1' 1857   6.670   6.776   2.003 -1.1822 -0.4737 -0.2876
   74U       N1 1858   6.857   6.834   1.911  0.0791 -0.3930  0.3160
   74U       C6 1859   6.959   6.793   1.830 -0.0912 -0.3576 -0.1650
   74U       H6 1860   6.934   6.735   1.742 -0.8192  0.6341 -0.6370
   74U       C5 1861   7.082   6.851   1.847  0.2732 -1.0313  0.3120
   74U       H5 1862   7.159   6.827   1.775 -0.0827 -2.2083  0.2982
   74U       C4 1863   7.102   6.957   1.947  0.8800  0.0541 -0.7421
   74U       O4 1864   7.209   7.011   1.970 -0.0691 -0.5474 -0.4214
   74U       N3 1865   6.996   6.978   2.029  0.0245  1.0896 -0.6373
   74U       H3 1866   7.011   7.031   2.114 -1.3368  0.4138  0.0557
   74U       C2 1867   6.872   6.917   2.021 -0.2577 -1.0973  0.1400
   74U       O2 1868   6.784   6.939   2.102  0.4667 -0.1566 -0.0629
   74U      C3' 1869   6.601   6.745   1.704  0.5517  0.2091 -0.6493
   74U      H3' 1870   6.686   6.758   1.636  3.1473 -0.3500  2.2760
   74U      C2' 1871   6.616   6.842   1.821  0.5935  0.3313  0.4724
   74U     H2'1 1872   6.645   6.932   1.767 -0.9704  0.7945  0.3425
   74U      O2' 1873   6.486   6.845   1.881  0.8492 -0.1584 -0.5837
   74U     HO'2 1874   6.430   6.804   1.814  0.4086 -0.7596  0.1327
   74U      O3' 1875   6.483   6.765   1.638  0.5916  0.0558 -0.2942
   75A        P 1876   6.476   6.869   1.511 -0.2231  0.2941  0.2605
   75A      O1P 1877   6.342   6.861   1.457 -0.1634 -0.2438  0.1034
   75A      O2P 1878   6.593   6.853   1.427 -0.3528  0.0252 -0.1779
   75A      O5' 1879   6.489   7.016   1.583  0.5027 -0.0511  0.5151
   75A      C5' 1880   6.383   7.083   1.650 -0.2541 -0.3148  0.1996
   75A     H5'1 1881   6.320   7.025   1.717 -0.2647  0.2856  0.7253
   75A     H5'2 1882   6.329   7.123   1.564 -0.2931 -0.1217  0.3118
   75A      C4' 1883   6.441   7.205   1.724 -0.8997 -0.2224  0.4149
   75A      H4' 1884   6.368   7.243   1.795  1.2961  0.0148  2.6820
   75A      O4' 1885   6.556   7.163   1.797  0.0896  0.1663 -0.4540
   75A      C1' 1886   6.626   7.282   1.825 -0.2022  0.4172 -0.4948
   75A      H1' 1887   6.593   7.313   1.924 -1.2647 -0.1371 -0.6565
   75A       N9 1888   6.775   7.268   1.829  0.4280  0.0694 -0.6074
   75A       C8 1889   6.849   7.178   1.765  0.0406 -0.5485  0.7760
   75A       H8 1890   6.800   7.110   1.697 -1.1967  1.9622 -1.0090
   75A       N7 1891   6.978   7.201   1.767  0.1272 -0.5232  0.2921
   75A       C5 1892   6.985   7.302   1.860 -0.9793 -0.1647  0.3531
   75A       C6 1893   7.093   7.364   1.927  0.2364 -0.5999 -0.6734
   75A       N6 1894   7.223   7.347   1.908  0.1113  0.4669  0.1000
   75A      H61 1895   7.251   7.269   1.850  0.9810 -0.3798  1.5967
   75A      H62 1896   7.293   7.411   1.943  2.3343 -1.1971 -1.0691
   75A       N1 1897   7.076   7.463   2.017 -0.1705 -0.0717  0.0128
   75A       C2 1898   6.952   7.502   2.040  0.9367  0.3172  0.0752
   75A       H2 1899   6.936   7.582   2.110 -0.9453 -0.7123  0.9199
   75A       N3 1900   6.840   7.449   1.986 -0.2690 -0.0221 -0.0895
   75A       C4 1901   6.864   7.348   1.896 -0.2703 -0.3837  0.4417
   75A      C3' 1902   6.490   7.323   1.636  0.4108  0.2086 -0.2207
   75A      H3' 1903   6.534   7.275   1.548 -2.3365 -2.1807 -0.4168
   75A      C2' 1904   6.589   7.395   1.730 -0.4080 -0.0213  0.2294
   75A     H2'1 1905   6.673   7.434   1.673 -0.6005  2.1422  1.2954
   75A      O2' 1906   6.541   7.502   1.813  0.2709  0.2408  0.5656
   75A     HO'2 1907   6.507   7.575   1.761 -1.0715  1.8773  3.5174
   75A      O3' 1908   6.384   7.414   1.601  0.0770  0.0134 -0.5609
   76A        P 1909   6.413   7.537   1.499  0.0668  0.3058 -0.2206
   76A      O1P 1910   6.287   7.600   1.455  0.4811  0.5814  0.8959
   76A      O2P 1911   6.508   7.486   1.400 -0.1455 -0.9804  0.1470
   76A      O5' 1912   6.491   7.645   1.584 -0.2099 -0.0653 -0.4928
   76A      C5' 1913   6.414   7.748   1.647  0.0791  0.5928 -0.5873
   76A     H5'1 1914   6.369   7.703   1.736  0.2692  0.5175 -0.5294
   76A     H5'2 1915   6.342   7.785   1.574 -0.3828 -0.3779 -0.6397
   76A      C4' 1916   6.506   7.853   1.706 -0.5310  0.1576 -0.7834
   76A      H4' 1917   6.442   7.919   1.764 -0.4034 -2.3409  2.5313
   76A      O4' 1918   6.596   7.790   1.791 -0.4298 -0.2801 -0.3356
   76A      C1' 1919   6.721   7.865   1.802 -0.0487  0.3402 -0.2740
   76A      H1' 1920   6.722   7.899   1.906  0.4055  0.4463 -0.3141
   76A       N9 1921   6.840   7.778   1.777  0.0414  0.2348 -0.0977
   76A       C8 1922   6.835   7.666   1.698  0.0248  0.0392 -0.3667
   76A       H8 1923   6.741   7.625   1.664 -0.2995 -0.6144  1.2042
   76A       N7 1924   6.954   7.609   1.675  0.0701  0.2309 -0.4742
   76A       C5 1925   7.041   7.693   1.744  0.2622  0.2813 -0.3378
   76A       C6 1926   7.181   7.704   1.758  0.0541  0.2451  0.8042
   76A       N6 1927   7.266   7.624   1.710 -0.1553 -0.4918  0.3054
   76A      H61 1928   7.243   7.544   1.653 -0.4510  1.2596 -2.1908
   76A      H62 1929   7.363   7.629   1.736  0.2199 -1.3816 -0.8324
   76A       N1 1930   7.237   7.801   1.827  0.1920  0.0014 -0.4741
   76A       C2 1931   7.153   7.889   1.883 -0.5695 -0.9849 -0.0011
   76A       H2 1932   7.200   7.964   1.945 -2.5709  1.4220 -1.2389
   76A       N3 1933   7.024   7.900   1.871 -0.0791  0.0797 -0.4385
   76A       C4 1934   6.977   7.796   1.803  0.7541  0.7272  0.2043
   76A      C3' 1935   6.595   7.938   1.616 -0.2766 -0.3662 -0.1508
   76A      H3' 1936   6.633   7.882   1.532 -0.5298 -0.0515 -0.4807
   76A      C2' 1937   6.712   7.985   1.711 -0.3790 -0.0417  0.3226
   76A     H2'1 1938   6.806   7.989   1.656 -0.6498  2.5187 -0.0887
   76A      O2' 1939   6.686   8.098   1.795 -0.5382 -0.0776 -0.8360
   76A     HO'2 1940   6.649   8.170   1.743 -0.3090  1.3592  0.8952
   76A      O3' 1941   6.520   8.046   1.558 -0.0597  0.5863  0.3341
   77U        P 1942   6.556   8.091   1.413  0.5445  0.2920  0.1867
   77U      O1P 1943   6.481   8.210   1.388  0.0504 -0.8658  0.1350
   77U      O2P 1944   6.536   7.972   1.330  0.1948 -0.4723 -0.3313
   77U      O5' 1945   6.715   8.114   1.416  0.5506  0.2106  0.3439
   77U      C5' 1946   6.775   8.232   1.468  0.1565  0.1398 -0.8810
   77U     H5'1 1947   6.736   8.246   1.569 -1.2266 -1.2663 -1.1801
   77U     H5'2 1948   6.745   8.326   1.421 -3.4014  0.0662  0.9099
   77U      C4' 1949   6.932   8.228   1.475  0.3505 -0.3787  0.1395
   77U      H4' 1950   6.955   8.324   1.520 -0.7065  0.9895 -2.0279
   77U      O4' 1951   6.988   8.120   1.547  0.9964 -0.4932 -0.1129
   77U      C1' 1952   7.121   8.111   1.508  0.5708 -0.2227  0.2851
   77U      H1' 1953   7.173   8.154   1.594 -0.2397 -1.0319  1.2084
   77U       N1 1954   7.165   7.975   1.474  0.4891  0.2328 -0.1887
   77U       C6 1955   7.073   7.881   1.431  0.2354  0.7529 -0.0270
   77U       H6 1956   6.969   7.905   1.420  0.1374  0.2977 -0.1099
   77U       C5 1957   7.112   7.754   1.396 -0.6950  0.7132 -0.2708
   77U       H5 1958   7.037   7.685   1.360 -0.3659 -0.9134  1.9459
   77U       C4 1959   7.251   7.710   1.408 -0.3310 -0.5952 -0.0241
   77U       O4 1960   7.290   7.597   1.381 -0.0082 -0.7975  0.0015
   77U       N3 1961   7.337   7.815   1.442  0.8332 -0.0034 -0.3610
   77U       H3 1962   7.434   7.788   1.449  0.2281 -1.8967  1.8749
   77U       C2 1963   7.300   7.948   1.475 -0.1404 -0.0783  0.8947
   77U       O2 1964   7.388   8.036   1.497  1.0800  0.0869  0.3592
   77U      C3' 1965   6.997   8.223   1.334  0.7235  0.1858 -0.5946
   77U      H3' 1966   6.952   8.146   1.272 -4.1032  2.4664 -0.4111
   77U      C2' 1967   7.140   8.194   1.378 -0.2065 -0.5970 -0.4904
   77U     H2'1 1968   7.201   8.131   1.313  1.7802 -0.1045  0.8109
   77U      O2' 1969   7.213   8.307   1.416 -0.6951  0.1337  0.9623
   77U     HO'2 1970   7.258   8.337   1.336  2.0774 -0.9739  1.9765
   77U      O3' 1971   6.979   8.346   1.268  0.1657 -0.2285  0.3118
   78U        P 1972   7.016   8.358   1.112  0.0887  0.1739  0.3163
   78U      O1P 1973   6.952   8.480   1.054 -0.1803  0.1875  0.1779
   78U      O2P 1974   6.975   8.231   1.047 -0.2212  0.2622 -0.2942
   78U      O5' 1975   7.175   8.366   1.099  0.1077 -0.4498  0.5391
   78U      C5' 1976   7.237   8.496   1.110 -1.0896  0.5177  0.5874
   78U     H5'1 1977   7.208   8.540   1.206  0.0095  0.9125  0.7581
   78U     H5'2 1978   7.237   8.555   1.019  2.5465 -0.9090 -0.5129
   78U      C4' 1979   7.392   8.468   1.122  0.2330  0.9640  0.5333
   78U      H4' 1980   7.451   8.556   1.148  1.0510  0.5625  0.0686
   78U      O4' 1981   7.412   8.358   1.219 -0.5127  0.2439  0.1931
   78U      C1' 1982   7.528   8.288   1.186 -0.1794 -0.5103 -0.7345
   78U      H1' 1983   7.594   8.293   1.273  0.2007  0.5441 -1.0587
   78U       N1 1984   7.499   8.138   1.164  0.4088 -0.6197  0.5312
   78U       C6 1985   7.381   8.093   1.117  0.0019 -0.2321 -0.2783
   78U       H6 1986   7.309   8.167   1.086  0.6213  0.5588  0.0966
   78U       C5 1987   7.354   7.962   1.122 -0.0337 -0.3123 -0.4352
   78U       H5 1988   7.262   7.922   1.080  0.2529 -0.6559 -0.7431
   78U       C4 1989   7.450   7.864   1.161 -0.4353 -0.6046 -0.6912
   78U       O4 1990   7.440   7.745   1.154  0.2159  0.7660  0.1840
   78U       N3 1991   7.577   7.916   1.206 -0.0329 -0.3063  0.5459
   78U       H3 1992   7.655   7.853   1.216 -0.2769 -0.6908  0.0856
   78U       C2 1993   7.601   8.054   1.204 -0.3120 -0.0237 -0.5524
   78U       O2 1994   7.715   8.099   1.231  0.6643  0.4525 -0.2879
   78U      C3' 1995   7.463   8.418   0.995 -0.7527  0.3589  0.8199
   78U      H3' 1996   7.391   8.359   0.939 -1.1569  1.0881  0.5522
   78U      C2' 1997   7.587   8.344   1.051  0.0263 -0.1009 -0.8390
   78U     H2'1 1998   7.613   8.259   0.988 -1.1387 -0.4060 -0.9343
   78U      O2' 1999   7.692   8.430   1.083  0.3600  0.6820 -0.0709
   78U     HO'2 2000   7.688   8.492   1.010 -1.8276 -0.0363 -0.6405
   78U      O3' 2001   7.493   8.525   0.915  0.2158  0.1307  0.5108
   79A        P 2002   7.519   8.506   0.761  0.4427  0.4650  0.3489
   79A      O1P 2003   7.546   8.643   0.716 -0.0623 -0.1958 -0.1234
   79A      O2P 2004   7.401   8.437   0.698  0.4865 -0.4088 -0.2039
   79A      O5' 2005   7.650   8.415   0.748  0.7655 -0.4522 -0.6492
   79A      C5' 2006   7.781   8.468   0.757 -0.0944 -0.0698 -0.2881
   79A     H5'1 2007   7.792   8.521   0.852  1.3154 -0.2428 -0.3408
   79A     H5'2 2008   7.807   8.533   0.674  1.1499 -0.3761 -0.1574
   79A      C4' 2009   7.892   8.369   0.768 -0.3861  0.6891  0.9955
   79A      H4' 2010   7.992   8.409   0.785 -0.3409  1.4848 -0.9143
   79A      O4' 2011   7.867   8.267   0.858 -0.0608  0.0159 -0.1288
   79A      C1' 2012   7.928   8.147   0.810 -0.4766  0.4566 -0.1510
   79A      H1' 2013   8.011   8.118   0.875 -0.5517  1.4594  0.4260
   79A       N9 2014   7.828   8.039   0.825  0.2252 -0.5222 -0.0671
   79A       C8 2015   7.693   8.049   0.811 -0.1403  0.3055 -0.0240
   79A       H8 2016   7.643   8.144   0.803 -1.4311 -0.1920  1.5633
   79A       N7 2017   7.627   7.933   0.817 -0.2408  0.2879 -0.4162
   79A       C5 2018   7.731   7.842   0.836 -0.1547  0.9211 -0.4210
   79A       C6 2019   7.741   7.696   0.849  0.1420  0.0783 -0.1125
   79A       N6 2020   7.633   7.620   0.859 -0.2339  0.4040 -0.5716
   79A      H61 2021   7.540   7.658   0.867 -0.9882 -1.5959  1.1074
   79A      H62 2022   7.657   7.526   0.889  0.9567  0.7124 -0.5011
   79A       N1 2023   7.860   7.636   0.859 -0.4683 -0.3141  0.2703
   79A       C2 2024   7.975   7.708   0.860 -0.2882  0.6845  0.7074
   79A       H2 2025   8.067   7.651   0.865 -0.3661  0.5090  0.2424
   79A       N3 2026   7.981   7.842   0.857  0.1946  0.3038 -0.2547
   79A       C4 2027   7.856   7.903   0.844  0.2186  0.3582 -0.1450
   79A      C3' 2028   7.895   8.305   0.625 -0.2551 -0.0011 -0.2209
   79A      H3' 2029   7.792   8.285   0.594 -0.7813  1.1351  0.7254
   79A      C2' 2030   7.974   8.177   0.667 -0.6226 -0.8097 -0.3911
   79A     H2'1 2031   7.942   8.089   0.612 -3.0045 -0.7734  0.7998
   79A      O2' 2032   8.121   8.187   0.674  0.4658 -0.2458 -0.2185
   79A     HO'2 2033   8.158   8.178   0.586  1.1759  1.6574 -0.1555
   79A      O3' 2034   7.973   8.373   0.530  0.2021  0.4312  0.1267
   80A        P 2035   7.991   8.312   0.378  0.1711  0.3260  0.0683
   80A      O1P 2036   8.056   8.416   0.297 -0.0441  0.3712 -0.0233
   80A      O2P 2037   7.861   8.256   0.330  0.4368 -0.2150  0.3284
   80A      O5' 2038   8.088   8.185   0.384  0.5601  0.4732  0.2030
   80A      C5' 2039   8.228   8.189   0.377  0.7732 -0.5249  0.5904
   80A     H5'1 2040   8.267   8.249   0.460  0.8711 -0.9436  0.8536
   80A     H5'2 2041   8.259   8.233   0.282  2.3828  0.7450  1.6375
   80A      C4' 2042   8.287   8.055   0.389 -0.0592 -0.2887  0.6811
   80A      H4' 2043   8.394   8.077   0.394  0.0723 -0.8183  0.3038
   80A      O4' 2044   8.247   7.983   0.505  0.3798  0.4139 -0.3211
   80A      C1' 2045   8.235   7.847   0.463 -0.3514  0.1038 -0.5149
   80A      H1' 2046   8.308   7.798   0.529  0.9479  1.8592 -0.5751
   80A       N9 2047   8.095   7.806   0.483 -0.1385  0.2894 -0.1638
   80A       C8 2048   7.981   7.878   0.459  0.1687  0.4891 -0.1842
   80A       H8 2049   7.980   7.983   0.435 -0.7163  1.0759  2.2055
   80A       N7 2050   7.868   7.816   0.486  0.0084  0.0213  0.0535
   80A       C5 2051   7.915   7.683   0.510 -0.8903  0.0261  0.2527
   80A       C6 2052   7.857   7.559   0.538 -0.5865 -0.3620  0.1187
   80A       N6 2053   7.729   7.539   0.538  0.7968  0.4491 -0.1533
   80A      H61 2054   7.672   7.620   0.519  1.5538  0.8765 -0.6953
   80A      H62 2055   7.696   7.444   0.549 -1.0164  0.9141 -1.2543
   80A       N1 2056   7.932   7.454   0.556 -0.3246 -0.0040 -0.1700
   80A       C2 2057   8.063   7.468   0.547  0.3251 -0.1342 -0.0721
   80A       H2 2058   8.115   7.376   0.571 -1.9623 -1.6534 -0.6367
   80A       N3 2059   8.135   7.572   0.529 -0.5747  0.3200 -0.4688
   80A       C4 2060   8.054   7.679   0.511  0.2363  0.5470  0.1507
   80A      C3' 2061   8.247   7.965   0.262 -0.3389 -0.5885 -0.1912
   80A      H3' 2062   8.140   7.967   0.245 -0.3974  1.1412  0.2128
   80A      C2' 2063   8.286   7.834   0.320  0.4791  0.7445 -0.1457
   80A     H2'1 2064   8.235   7.747   0.279  1.5735  0.0444 -0.0810
   80A      O2' 2065   8.429   7.820   0.338 -0.5172  0.2625 -0.0836
   80A     HO'2 2066   8.472   7.854   0.259  2.4325 -1.1743  0.7654
   80A      O3' 2067   8.321   8.005   0.147  0.3057  0.3905 -0.1567
   81U        P 2068   8.257   8.006   0.008  0.3700 -0.2876  0.2299
   81U      O1P 2069   8.358   8.036  -0.097  0.3673 -0.0076 -0.1638
   81U      O2P 2070   8.131   8.083   0.007 -0.1099 -0.7949 -0.2288
   81U      O5' 2071   8.217   7.850  -0.016 -0.3316 -0.7665  0.2347
   81U      C5' 2072   8.312   7.750  -0.035 -0.7369 -0.0958 -1.1237
   81U     H5'1 2073   8.388   7.760   0.042 -0.1082 -2.1121 -1.4136
   81U     H5'2 2074   8.375   7.773  -0.121 -0.1343  0.2812 -0.5863
   81U      C4' 2075   8.252   7.608  -0.034 -0.4026 -0.4679 -0.0831
   81U      H4' 2076   8.339   7.544  -0.049  1.3511  1.7879  0.0206
   81U      O4' 2077   8.200   7.577   0.091  0.7059 -0.2356 -0.0315
   81U      C1' 2078   8.089   7.487   0.079 -0.6182  0.2343  0.4811
   81U      H1' 2079   8.111   7.396   0.135  2.0714  0.3395 -0.2521
   81U       N1 2080   7.954   7.545   0.119 -0.3054 -0.4504 -0.2652
   81U       C6 2081   7.935   7.682   0.127 -0.1917  0.2734 -0.5089
   81U       H6 2082   8.009   7.753   0.093 -0.7435  0.5536 -1.1554
   81U       C5 2083   7.815   7.729   0.170 -0.2355  0.0328 -0.6212
   81U       H5 2084   7.794   7.834   0.187  0.7703 -0.1695  2.3703
   81U       C4 2085   7.717   7.636   0.219 -0.2289 -0.1362 -0.2556
   81U       O4 2086   7.614   7.679   0.274 -0.1463 -0.3382 -0.1588
   81U       N3 2087   7.741   7.499   0.203  0.2731 -0.5658  0.2986
   81U       H3 2088   7.661   7.439   0.220  0.4025 -0.9547 -0.4105
   81U       C2 2089   7.861   7.452   0.166  0.3589  0.0324 -0.8430
   81U       O2 2090   7.885   7.338   0.190  0.7605  0.0032  0.1400
   81U      C3' 2091   8.143   7.586  -0.138  0.8260  0.2795  0.0516
   81U      H3' 2092   8.072   7.669  -0.132 -0.8419 -1.1231  0.7336
   81U      C2' 2093   8.084   7.454  -0.078  0.1544  0.0254  0.0438
   81U     H2'1 2094   7.979   7.438  -0.101 -0.1889 -1.3944  2.3026
   81U      O2' 2095   8.163   7.344  -0.110  0.3620 -0.0426 -0.6907
   81U     HO'2 2096   8.164   7.336  -0.206 -1.8412 -0.7053 -0.7074
   81U      O3' 2097   8.193   7.575  -0.263  0.2021 -0.3482  0.4824
   82U        P 2098   8.096   7.565  -0.389 -0.0592 -0.0873 -0.0699
   82U      O1P 2099   8.152   7.629  -0.510 -0.0019 -0.3402  0.1718
   82U      O2P 2100   7.955   7.590  -0.352 -0.1818  0.2803  0.2989
   82U      O5' 2101   8.102   7.404  -0.411 -0.0700 -0.2222 -0.0295
   82U      C5' 2102   8.218   7.344  -0.473  0.2904 -0.6472 -0.6328
   82U     H5'1 2103   8.299   7.360  -0.402  1.3609  0.5595 -2.0321
   82U     H5'2 2104   8.238   7.389  -0.571  1.5109 -0.2155 -0.2016
   82U      C4' 2105   8.201   7.191  -0.491 -0.8710 -0.4444  0.6490
   82U      H4' 2106   8.293   7.146  -0.528 -1.9435 -1.2615 -1.1888
   82U      O4' 2107   8.168   7.130  -0.373  0.8856  0.5946 -0.5161
   82U      C1' 2108   8.062   7.039  -0.405  0.1646  0.1835  0.0199
   82U      H1' 2109   8.108   6.947  -0.442 -1.5372 -0.7508  0.1265
   82U       N1 2110   7.991   7.008  -0.278 -0.1330 -0.9294 -0.1449
   82U       C6 2111   7.939   7.107  -0.200  0.0482 -0.2868 -0.4459
   82U       H6 2112   7.949   7.212  -0.227 -1.2077 -0.1014 -0.2497
   82U       C5 2113   7.882   7.076  -0.073 -0.3994  0.1950  1.0771
   82U       H5 2114   7.850   7.157  -0.009 -1.1029  2.2410 -1.6497
   82U       C4 2115   7.877   6.940  -0.034 -0.1631 -0.2752  0.5314
   82U       O4 2116   7.832   6.904   0.074  0.1079 -0.1400  0.3177
   82U       N3 2117   7.919   6.848  -0.121 -0.8116  0.4284  0.2087
   82U       H3 2118   7.936   6.759  -0.076  0.4257  1.3593  1.6922
   82U       C2 2119   7.980   6.875  -0.239 -0.5271 -0.4055 -0.2092
   82U       O2 2120   8.016   6.784  -0.313 -0.7610 -0.4256  0.5689
   82U      C3' 2121   8.094   7.164  -0.598  0.0297  0.1870  0.7470
   82U      H3' 2122   8.067   7.252  -0.656 -0.6020 -1.1948 -1.1248
   82U      C2' 2123   7.976   7.122  -0.516 -0.3980  0.1547 -0.7506
   82U     H2'1 2124   7.928   7.208  -0.469  0.2515  0.0723  0.0810
   82U      O2' 2125   7.889   7.035  -0.592  0.0618  0.0599 -0.0117
   82U     HO'2 2126   7.799   7.064  -0.573  0.1081  0.9472 -1.0210
   82U      O3' 2127   8.139   7.062  -0.688  0.5081  0.1894  0.0597
   82U      H3T 2128   8.068   6.998  -0.676 -0.5690  1.4916  0.8227
   9.03432   9.03432   6.38823   0.00000   0.00000   0.00000   0.00000   4.51715   4.51715
