# Supplementary material for: Constant-pH Molecular Dynamics of Cationic Peptide Dendrimers Binding to siRNA
Source: J Chem Inf Model. 2026 Feb 5;66(8):4734–43. doi: 10.1021/acs.jcim.5c02636 (PMC13126635; doi:10.1021/acs.jcim.5c02636)
Supplement: Supplementary file 2 [file ci5c02636_si_002.zip › zip/MH18D3_07_out_1.gro]

Protein t= 150000.00000 step= 10000
 2128
    1LY0      N    1   6.353   6.229   1.214
    1LY0     H1    2   6.419   6.162   1.176
    1LY0     H2    3   6.294   6.191   1.286
    1LY0     H3    4   6.293   6.271   1.145
    1LY0     CA    5   6.440   6.340   1.268
    1LY0     HA    6   6.506   6.378   1.190
    1LY0     CB    7   6.358   6.462   1.302
    1LY0    HB1    8   6.286   6.483   1.223
    1LY0    HB2    9   6.425   6.548   1.309
    1LY0     CG   10   6.268   6.441   1.425
    1LY0    HG1   11   6.322   6.407   1.514
    1LY0    HG2   12   6.198   6.362   1.400
    1LY0     CD   13   6.180   6.562   1.455
    1LY0    HD1   14   6.137   6.593   1.360
    1LY0    HD2   15   6.244   6.637   1.503
    1LY0     CE   16   6.076   6.521   1.564
    1LY0    HE1   17   6.124   6.529   1.661
    1LY0    HE2   18   6.056   6.415   1.554
    1LY0     NZ   19   5.950   6.592   1.574
    1LY0    HZ1   20   5.887   6.542   1.635
    1LY0    HZ2   21   5.983   6.681   1.608
    1LY0    HZ3   22   5.908   6.606   1.482
    1LY0      C   23   6.530   6.291   1.376
    1LY0      O   24   6.644   6.338   1.383
    2LER      N   25   6.489   6.208   1.474
    2LER      H   26   6.392   6.177   1.468
    2LER     CA   27   6.558   6.180   1.605
    2LER     HA   28   6.580   6.279   1.645
    2LER     CB   29   6.460   6.109   1.697
    2LER    HB1   30   6.439   6.010   1.656
    2LER    HB2   31   6.366   6.165   1.705
    2LER     CG   32   6.528   6.075   1.839
    2LER     HG   33   6.629   6.039   1.823
    2LER    CD1   34   6.528   6.185   1.939
    2LER   HD11   35   6.579   6.273   1.902
    2LER   HD12   36   6.425   6.211   1.963
    2LER   HD13   37   6.583   6.162   2.031
    2LER    CD2   38   6.442   5.966   1.906
    2LER   HD21   39   6.341   6.007   1.917
    2LER   HD22   40   6.434   5.879   1.841
    2LER   HD23   41   6.483   5.937   2.002
    2LER      C   42   6.685   6.098   1.580
    2LER      O   43   6.787   6.135   1.624
    3LYR      N   44   6.682   6.003   1.490
    3LYR      H   45   6.590   5.985   1.453
    3LYR     CA   46   6.791   5.931   1.422
    3LYR     HA   47   6.741   5.881   1.339
    3LYR     CB   48   6.834   5.811   1.513
    3LYR    HB1   49   6.880   5.850   1.604
    3LYR    HB2   50   6.918   5.766   1.459
    3LYR     CG   51   6.739   5.699   1.552
    3LYR    HG1   52   6.670   5.748   1.621
    3LYR    HG2   53   6.795   5.623   1.605
    3LYR     CD   54   6.649   5.637   1.441
    3LYR    HD1   55   6.585   5.716   1.401
    3LYR    HD2   56   6.591   5.553   1.480
    3LYR     CE   57   6.752   5.584   1.337
    3LYR    HE1   58   6.824   5.512   1.375
    3LYR    HE2   59   6.805   5.671   1.297
    3LYR     NZ   60   6.677   5.527   1.229
    3LYR    HZ1   61   6.630   5.581   1.157
    3LYR      C   62   6.899   6.026   1.377
    3LYR      O   63   7.012   5.991   1.397
    4LY0      N   64   6.866   6.143   1.316
    4LY0      H   65   6.770   6.174   1.310
    4LY0     CA   66   6.971   6.233   1.275
    4LY0     HA   67   7.053   6.171   1.236
    4LY0     CB   68   6.920   6.319   1.160
    4LY0    HB1   69   6.976   6.412   1.147
    4LY0    HB2   70   6.820   6.359   1.177
    4LY0     CG   71   6.910   6.249   1.021
    4LY0    HG1   72   6.861   6.152   1.033
    4LY0    HG2   73   7.014   6.244   0.989
    4LY0     CD   74   6.839   6.339   0.922
    4LY0    HD1   75   6.892   6.433   0.909
    4LY0    HD2   76   6.737   6.355   0.957
    4LY0     CE   77   6.838   6.278   0.777
    4LY0    HE1   78   6.767   6.331   0.714
    4LY0    HE2   79   6.798   6.176   0.782
    4LY0     NZ   80   6.970   6.272   0.708
    4LY0    HZ1   81   6.962   6.230   0.617
    4LY0    HZ2   82   6.995   6.369   0.694
    4LY0    HZ3   83   7.035   6.223   0.768
    4LY0      C   84   7.048   6.318   1.380
    4LY0      O   85   7.149   6.383   1.353
    5LER      N   86   6.997   6.303   1.507
    5LER      H   87   6.923   6.236   1.522
    5LER     CA   88   7.078   6.329   1.628
    5LER     HA   89   7.127   6.423   1.604
    5LER     CB   90   6.986   6.354   1.747
    5LER    HB1   91   7.047   6.379   1.834
    5LER    HB2   92   6.940   6.260   1.778
    5LER     CG   93   6.867   6.458   1.737
    5LER     HG   94   6.795   6.438   1.658
    5LER    CD1   95   6.796   6.455   1.865
    5LER   HD11   96   6.860   6.502   1.939
    5LER   HD12   97   6.701   6.507   1.851
    5LER   HD13   98   6.785   6.352   1.898
    5LER    CD2   99   6.930   6.592   1.702
    5LER   HD21  100   6.850   6.666   1.698
    5LER   HD22  101   6.998   6.622   1.782
    5LER   HD23  102   6.985   6.601   1.608
    5LER      C  103   7.190   6.233   1.655
    5LER      O  104   7.270   6.246   1.751
    6LYR      N  105   7.213   6.131   1.570
    6LYR      H  106   7.153   6.115   1.490
    6LYR     CA  107   7.327   6.043   1.588
    6LYR     HA  108   7.414   6.100   1.622
    6LYR     CB  109   7.362   5.976   1.457
    6LYR    HB1  110   7.284   5.904   1.429
    6LYR    HB2  111   7.447   5.910   1.476
    6LYR     CG  112   7.389   6.076   1.343
    6LYR    HG1  113   7.488   6.119   1.356
    6LYR    HG2  114   7.315   6.156   1.334
    6LYR     CD  115   7.394   6.001   1.206
    6LYR    HD1  116   7.421   5.897   1.223
    6LYR    HD2  117   7.470   6.043   1.140
    6LYR     CE  118   7.261   6.011   1.128
    6LYR    HE1  119   7.289   5.990   1.025
    6LYR    HE2  120   7.225   6.113   1.122
    6LYR     NZ  121   7.148   5.924   1.170
    6LYR    HZ1  122   7.098   5.937   1.256
    6LYR      C  123   7.313   5.946   1.703
    6LYR      O  124   7.411   5.904   1.758
    7LER      N  125   7.189   5.925   1.750
    7LER      H  126   7.117   5.973   1.697
    7LER     CA  127   7.152   5.849   1.875
    7LER     HA  128   7.206   5.901   1.954
    7LER     CB  129   7.002   5.867   1.896
    7LER    HB1  130   6.942   5.841   1.808
    7LER    HB2  131   6.982   5.973   1.908
    7LER     CG  132   6.947   5.794   2.015
    7LER     HG  133   6.956   5.686   1.999
    7LER    CD1  134   7.008   5.819   2.148
    7LER   HD11  135   7.027   5.926   2.154
    7LER   HD12  136   6.935   5.802   2.226
    7LER   HD13  137   7.096   5.760   2.173
    7LER    CD2  138   6.799   5.825   2.020
    7LER   HD21  139   6.746   5.761   2.090
    7LER   HD22  140   6.770   5.930   2.018
    7LER   HD23  141   6.757   5.782   1.929
    7LER      C  142   7.215   5.706   1.862
    7LER      O  143   7.192   5.629   1.767
    8LER      N  144   7.292   5.670   1.969
    8LER      H  145   7.296   5.729   2.050
    8LER     CA  146   7.366   5.538   1.971
    8LER     HA  147   7.425   5.535   2.063
    8LER     CB  148   7.273   5.413   1.968
    8LER    HB1  149   7.337   5.337   2.014
    8LER    HB2  150   7.256   5.391   1.863
    8LER     CG  151   7.137   5.418   2.041
    8LER     HG  152   7.082   5.502   1.996
    8LER    CD1  153   7.066   5.289   2.007
    8LER   HD11  154   7.142   5.216   2.035
    8LER   HD12  155   6.974   5.285   2.065
    8LER   HD13  156   7.034   5.284   1.903
    8LER    CD2  157   7.158   5.438   2.192
    8LER   HD21  158   7.064   5.440   2.247
    8LER   HD22  159   7.219   5.360   2.236
    8LER   HD23  160   7.207   5.535   2.205
    8LER      C  161   7.477   5.519   1.863
    8LER      O  162   7.512   5.406   1.830
    9LYR      N  163   7.534   5.624   1.812
    9LYR      H  164   7.509   5.717   1.843
    9LYR     CA  165   7.659   5.620   1.733
    9LYR     HA  166   7.717   5.541   1.781
    9LYR     CB  167   7.729   5.758   1.732
    9LYR    HB1  168   7.660   5.835   1.697
    9LYR    HB2  169   7.821   5.759   1.674
    9LYR     CG  170   7.765   5.799   1.879
    9LYR    HG1  171   7.830   5.724   1.925
    9LYR    HG2  172   7.682   5.783   1.947
    9LYR     CD  173   7.831   5.936   1.892
    9LYR    HD1  174   7.919   5.923   1.829
    9LYR    HD2  175   7.858   5.965   1.994
    9LYR     CE  176   7.747   6.045   1.833
    9LYR    HE1  177   7.739   6.035   1.725
    9LYR    HE2  178   7.794   6.143   1.845
    9LYR     NZ  179   7.617   6.062   1.899
    9LYR    HZ1  180   7.538   6.019   1.853
    9LYR      C  181   7.622   5.559   1.596
    9LYR      O  182   7.592   5.625   1.500
   10LER      N  183   7.633   5.422   1.589
   10LER      H  184   7.661   5.382   1.677
   10LER     CA  185   7.621   5.340   1.467
   10LER     HA  186   7.583   5.408   1.391
   10LER     CB  187   7.764   5.290   1.421
   10LER    HB1  188   7.788   5.198   1.473
   10LER    HB2  189   7.836   5.364   1.456
   10LER     CG  190   7.770   5.257   1.274
   10LER     HG  191   7.683   5.200   1.241
   10LER    CD1  192   7.777   5.383   1.189
   10LER   HD11  193   7.799   5.354   1.086
   10LER   HD12  194   7.686   5.442   1.196
   10LER   HD13  195   7.849   5.452   1.232
   10LER    CD2  196   7.898   5.178   1.246
   10LER   HD21  197   7.885   5.145   1.143
   10LER   HD22  198   7.991   5.233   1.261
   10LER   HD23  199   7.884   5.085   1.300
   10LER      C  200   7.513   5.221   1.483
   10LER      O  201   7.492   5.152   1.386
   11LER      N  202   7.445   5.213   1.595
   11LER      H  203   7.463   5.286   1.662
   11LER     CA  204   7.328   5.126   1.614
   11LER     HA  205   7.337   5.033   1.558
   11LER     CB  206   7.308   5.090   1.765
   11LER    HB1  207   7.213   5.038   1.771
   11LER    HB2  208   7.293   5.183   1.820
   11LER     CG  209   7.414   4.998   1.837
   11LER     HG  210   7.513   5.033   1.809
   11LER    CD1  211   7.394   5.007   1.990
   11LER   HD11  212   7.289   4.992   2.014
   11LER   HD12  213   7.444   4.925   2.041
   11LER   HD13  214   7.412   5.111   2.016
   11LER    CD2  215   7.393   4.853   1.794
   11LER   HD21  216   7.474   4.793   1.836
   11LER   HD22  217   7.301   4.818   1.842
   11LER   HD23  218   7.391   4.845   1.686
   11LER      C  219   7.194   5.189   1.566
   11LER      O  220   7.160   5.303   1.600
   12LER      N  221   7.110   5.113   1.493
   12LER      H  222   7.137   5.023   1.456
   12LER     CA  223   6.975   5.147   1.461
   12LER     HA  224   6.973   5.252   1.433
   12LER     CB  225   6.936   5.053   1.344
   12LER    HB1  226   6.831   5.067   1.319
   12LER    HB2  227   6.949   4.948   1.372
   12LER     CG  228   7.013   5.076   1.219
   12LER     HG  229   7.121   5.089   1.229
   12LER    CD1  230   7.007   4.948   1.128
   12LER   HD11  231   7.056   4.956   1.031
   12LER   HD12  232   7.065   4.872   1.181
   12LER   HD13  233   6.906   4.914   1.108
   12LER    CD2  234   6.945   5.192   1.140
   12LER   HD21  235   6.846   5.162   1.106
   12LER   HD22  236   6.945   5.283   1.200
   12LER   HD23  237   7.001   5.205   1.048
   12LER      C  238   6.892   5.115   1.581
   12LER      O  239   6.907   5.018   1.650
   13LER      N  240   6.801   5.213   1.601
   13LER      H  241   6.773   5.279   1.530
   13LER     CA  242   6.725   5.212   1.723
   13LER     HA  243   6.798   5.220   1.804
   13LER     CB  244   6.630   5.335   1.729
   13LER    HB1  245   6.539   5.324   1.670
   13LER    HB2  246   6.683   5.426   1.698
   13LER     CG  247   6.576   5.370   1.868
   13LER     HG  248   6.550   5.277   1.919
   13LER    CD1  249   6.692   5.427   1.953
   13LER   HD11  250   6.718   5.522   1.904
   13LER   HD12  251   6.648   5.457   2.048
   13LER   HD13  252   6.770   5.354   1.971
   13LER    CD2  253   6.463   5.469   1.864
   13LER   HD21  254   6.499   5.556   1.809
   13LER   HD22  255   6.375   5.427   1.816
   13LER   HD23  256   6.427   5.488   1.965
   13LER      C  257   6.647   5.083   1.752
   13LER      O  258   6.633   5.046   1.869
   14NH2      N  259   6.576   5.031   1.656
   14NH2     H1  260   6.580   5.073   1.564
   14NH2     H2  261   6.516   4.953   1.677
   15LY0      N  262   6.530   4.952   0.991
   15LY0     H1  263   6.518   4.883   0.918
   15LY0     H2  264   6.552   4.905   1.077
   15LY0     H3  265   6.442   5.001   0.999
   15LY0     CA  266   6.649   5.030   0.955
   15LY0     HA  267   6.730   5.010   1.025
   15LY0     CB  268   6.697   4.989   0.811
   15LY0    HB1  269   6.622   5.026   0.741
   15LY0    HB2  270   6.685   4.882   0.799
   15LY0     CG  271   6.835   5.036   0.768
   15LY0    HG1  272   6.911   4.988   0.830
   15LY0    HG2  273   6.841   5.144   0.762
   15LY0     CD  274   6.872   4.985   0.629
   15LY0    HD1  275   6.780   4.996   0.571
   15LY0    HD2  276   6.903   4.881   0.642
   15LY0     CE  277   6.991   5.064   0.573
   15LY0    HE1  278   7.062   5.076   0.655
   15LY0    HE2  279   6.961   5.167   0.557
   15LY0     NZ  280   7.047   4.999   0.452
   15LY0    HZ1  281   7.045   4.898   0.457
   15LY0    HZ2  282   6.989   5.016   0.371
   15LY0    HZ3  283   7.139   5.038   0.438
   15LY0      C  284   6.620   5.181   0.964
   15LY0      O  285   6.662   5.266   0.884
   16LER      N  286   6.558   5.225   1.072
   16LER      H  287   6.528   5.149   1.130
   16LER     CA  288   6.537   5.360   1.124
   16LER     HA  289   6.545   5.437   1.047
   16LER     CB  290   6.386   5.363   1.168
   16LER    HB1  291   6.372   5.463   1.209
   16LER    HB2  292   6.369   5.301   1.256
   16LER     CG  293   6.282   5.338   1.062
   16LER     HG  294   6.313   5.249   1.007
   16LER    CD1  295   6.150   5.300   1.123
   16LER   HD11  296   6.157   5.204   1.174
   16LER   HD12  297   6.111   5.366   1.201
   16LER   HD13  298   6.072   5.294   1.048
   16LER    CD2  299   6.270   5.455   0.967
   16LER   HD21  300   6.211   5.532   1.016
   16LER   HD22  301   6.363   5.494   0.925
   16LER   HD23  302   6.211   5.430   0.879
   16LER      C  303   6.639   5.398   1.231
   16LER      O  304   6.653   5.321   1.323
   17LY0      N  305   5.912   6.172   1.443
   17LY0     H1  306   5.815   6.177   1.418
   17LY0     H2  307   5.934   6.154   1.540
   17LY0     H3  308   5.963   6.250   1.406
   17LY0     CA  309   5.947   6.050   1.370
   17LY0     HA  310   5.876   5.975   1.405
   17LY0     CB  311   5.920   6.068   1.217
   17LY0    HB1  312   5.962   5.979   1.169
   17LY0    HB2  313   5.974   6.150   1.171
   17LY0     CG  314   5.777   6.081   1.177
   17LY0    HG1  315   5.736   6.165   1.233
   17LY0    HG2  316   5.722   5.988   1.195
   17LY0     CD  317   5.770   6.108   1.028
   17LY0    HD1  318   5.809   6.022   0.973
   17LY0    HD2  319   5.829   6.196   1.006
   17LY0     CE  320   5.629   6.135   0.989
   17LY0    HE1  321   5.592   6.215   1.054
   17LY0    HE2  322   5.564   6.049   1.005
   17LY0     NZ  323   5.611   6.194   0.853
   17LY0    HZ1  324   5.654   6.285   0.848
   17LY0    HZ2  325   5.665   6.147   0.782
   17LY0    HZ3  326   5.513   6.203   0.829
   17LY0      C  327   6.090   6.008   1.400
   17LY0      O  328   6.182   6.092   1.427
   18LER      N  329   6.121   5.876   1.397
   18LER      H  330   6.048   5.807   1.384
   18LER     CA  331   6.260   5.823   1.403
   18LER     HA  332   6.297   5.862   1.498
   18LER     CB  333   6.272   5.672   1.408
   18LER    HB1  334   6.375   5.649   1.431
   18LER    HB2  335   6.238   5.621   1.318
   18LER     CG  336   6.199   5.614   1.531
   18LER     HG  337   6.093   5.608   1.506
   18LER    CD1  338   6.264   5.472   1.561
   18LER   HD11  339   6.207   5.409   1.630
   18LER   HD12  340   6.289   5.426   1.465
   18LER   HD13  341   6.359   5.485   1.612
   18LER    CD2  342   6.213   5.680   1.666
   18LER   HD21  343   6.157   5.624   1.741
   18LER   HD22  344   6.319   5.689   1.692
   18LER   HD23  345   6.179   5.784   1.661
   18LER      C  346   6.343   5.877   1.287
   18LER      O  347   6.453   5.924   1.313
   19LYR      N  348   6.296   5.874   1.159
   19LYR      H  349   6.210   5.824   1.142
   19LYR     CA  350   6.375   5.909   1.039
   19LYR     HA  351   6.408   6.012   1.053
   19LYR     CB  352   6.293   5.901   0.913
   19LYR    HB1  353   6.247   5.802   0.913
   19LYR    HB2  354   6.361   5.919   0.829
   19LYR     CG  355   6.186   6.007   0.909
   19LYR    HG1  356   6.244   6.097   0.895
   19LYR    HG2  357   6.128   6.009   1.002
   19LYR     CD  358   6.110   6.008   0.780
   19LYR    HD1  359   6.051   5.919   0.759
   19LYR    HD2  360   6.175   6.020   0.693
   19LYR     CE  361   6.012   6.123   0.765
   19LYR    HE1  362   6.067   6.210   0.801
   19LYR    HE2  363   5.920   6.115   0.824
   19LYR     NZ  364   5.983   6.143   0.626
   19LYR    HZ1  365   6.063   6.174   0.572
   19LYR      C  366   6.496   5.815   1.030
   19LYR      O  367   6.509   5.719   1.108
   20LY0      N  368   6.591   5.855   0.951
   20LY0      H  369   6.590   5.952   0.923
   20LY0     CA  370   6.715   5.781   0.930
   20LY0     HA  371   6.694   5.676   0.909
   20LY0     CB  372   6.784   5.828   0.799
   20LY0    HB1  373   6.872   5.764   0.792
   20LY0    HB2  374   6.804   5.935   0.813
   20LY0     CG  375   6.701   5.825   0.669
   20LY0    HG1  376   6.620   5.898   0.672
   20LY0    HG2  377   6.655   5.727   0.663
   20LY0     CD  378   6.785   5.830   0.545
   20LY0    HD1  379   6.857   5.748   0.550
   20LY0    HD2  380   6.831   5.929   0.552
   20LY0     CE  381   6.711   5.824   0.411
   20LY0    HE1  382   6.645   5.910   0.397
   20LY0    HE2  383   6.648   5.736   0.424
   20LY0     NZ  384   6.800   5.816   0.289
   20LY0    HZ1  385   6.746   5.807   0.205
   20LY0    HZ2  386   6.862   5.894   0.274
   20LY0    HZ3  387   6.868   5.741   0.288
   20LY0      C  388   6.812   5.802   1.043
   20LY0      O  389   6.812   5.896   1.121
   21LER      N  390   6.899   5.706   1.055
   21LER      H  391   6.886   5.631   0.989
   21LER     CA  392   7.015   5.716   1.153
   21LER     HA  393   6.973   5.755   1.245
   21LER     CB  394   7.076   5.578   1.193
   21LER    HB1  395   7.096   5.522   1.102
   21LER    HB2  396   6.993   5.525   1.240
   21LER     CG  397   7.198   5.583   1.287
   21LER     HG  398   7.264   5.661   1.251
   21LER    CD1  399   7.163   5.630   1.432
   21LER   HD11  400   7.077   5.575   1.472
   21LER   HD12  401   7.245   5.609   1.500
   21LER   HD13  402   7.142   5.737   1.423
   21LER    CD2  403   7.270   5.441   1.298
   21LER   HD21  404   7.316   5.420   1.394
   21LER   HD22  405   7.199   5.359   1.293
   21LER   HD23  406   7.341   5.421   1.217
   21LER      C  407   7.120   5.817   1.099
   21LER      O  408   7.162   5.809   0.985
   22LY0      N  409   5.557   5.803   0.339
   22LY0     H1  410   5.526   5.892   0.375
   22LY0     H2  411   5.478   5.753   0.301
   22LY0     H3  412   5.582   5.743   0.416
   22LY0     CA  413   5.674   5.815   0.247
   22LY0     HA  414   5.725   5.721   0.230
   22LY0     CB  415   5.641   5.886   0.115
   22LY0    HB1  416   5.590   5.981   0.131
   22LY0    HB2  417   5.571   5.820   0.063
   22LY0     CG  418   5.758   5.917   0.019
   22LY0    HG1  419   5.811   5.827  -0.012
   22LY0    HG2  420   5.823   5.982   0.077
   22LY0     CD  421   5.728   5.981  -0.114
   22LY0    HD1  422   5.658   6.064  -0.102
   22LY0    HD2  423   5.684   5.904  -0.177
   22LY0     CE  424   5.860   6.030  -0.181
   22LY0    HE1  425   5.953   5.980  -0.153
   22LY0    HE2  426   5.875   6.134  -0.151
   22LY0     NZ  427   5.843   6.041  -0.323
   22LY0    HZ1  428   5.926   6.069  -0.372
   22LY0    HZ2  429   5.817   5.953  -0.366
   22LY0    HZ3  430   5.762   6.095  -0.349
   22LY0      C  431   5.785   5.894   0.325
   22LY0      O  432   5.890   5.845   0.354
   23LER      N  433   5.769   6.025   0.353
   23LER      H  434   5.676   6.062   0.340
   23LER     CA  435   5.858   6.122   0.409
   23LER     HA  436   5.956   6.101   0.365
   23LER     CB  437   5.808   6.260   0.374
   23LER    HB1  438   5.885   6.320   0.423
   23LER    HB2  439   5.707   6.270   0.414
   23LER     CG  440   5.801   6.293   0.219
   23LER     HG  441   5.753   6.214   0.161
   23LER    CD1  442   5.705   6.406   0.195
   23LER   HD11  443   5.716   6.482   0.271
   23LER   HD12  444   5.735   6.445   0.097
   23LER   HD13  445   5.602   6.369   0.191
   23LER    CD2  446   5.941   6.322   0.178
   23LER   HD21  447   5.968   6.413   0.231
   23LER   HD22  448   6.009   6.237   0.189
   23LER   HD23  449   5.943   6.349   0.072
   23LER      C  450   5.870   6.094   0.564
   23LER      O  451   5.764   6.064   0.630
   24LY0      N  452   7.523   5.114   3.410
   24LY0     H1  453   7.601   5.064   3.452
   24LY0     H2  454   7.544   5.186   3.343
   24LY0     H3  455   7.461   5.038   3.387
   24LY0     CA  456   7.447   5.194   3.510
   24LY0     HA  457   7.429   5.127   3.594
   24LY0     CB  458   7.527   5.311   3.569
   24LY0    HB1  459   7.550   5.387   3.494
   24LY0    HB2  460   7.618   5.272   3.614
   24LY0     CG  461   7.461   5.385   3.681
   24LY0    HG1  462   7.421   5.317   3.756
   24LY0    HG2  463   7.384   5.443   3.631
   24LY0     CD  464   7.555   5.487   3.755
   24LY0    HD1  465   7.595   5.561   3.686
   24LY0    HD2  466   7.630   5.423   3.803
   24LY0     CE  467   7.474   5.567   3.852
   24LY0    HE1  468   7.446   5.502   3.935
   24LY0    HE2  469   7.385   5.584   3.791
   24LY0     NZ  470   7.531   5.697   3.901
   24LY0    HZ1  471   7.578   5.748   3.827
   24LY0    HZ2  472   7.481   5.754   3.968
   24LY0    HZ3  473   7.615   5.672   3.950
   24LY0      C  474   7.310   5.234   3.463
   24LY0      O  475   7.288   5.274   3.343
   25LER      N  476   7.208   5.216   3.551
   25LER      H  477   7.232   5.167   3.636
   25LER     CA  478   7.072   5.260   3.529
   25LER     HA  479   7.020   5.191   3.464
   25LER     CB  480   7.009   5.245   3.671
   25LER    HB1  481   7.063   5.299   3.749
   25LER    HB2  482   7.014   5.141   3.705
   25LER     CG  483   6.856   5.289   3.672
   25LER     HG  484   6.843   5.396   3.654
   25LER    CD1  485   6.759   5.203   3.582
   25LER   HD11  486   6.737   5.104   3.623
   25LER   HD12  487   6.665   5.255   3.564
   25LER   HD13  488   6.804   5.179   3.486
   25LER    CD2  489   6.811   5.272   3.818
   25LER   HD21  490   6.852   5.176   3.848
   25LER   HD22  491   6.847   5.351   3.885
   25LER   HD23  492   6.703   5.264   3.829
   25LER      C  493   7.059   5.404   3.484
   25LER      O  494   7.079   5.496   3.565
   26LYR      N  495   7.006   5.413   3.359
   26LYR      H  496   7.000   5.331   3.301
   26LYR     CA  497   6.966   5.543   3.308
   26LYR     HA  498   6.963   5.611   3.393
   26LYR     CB  499   6.818   5.539   3.248
   26LYR    HB1  500   6.810   5.471   3.164
   26LYR    HB2  501   6.799   5.640   3.212
   26LYR     CG  502   6.720   5.499   3.361
   26LYR    HG1  503   6.746   5.397   3.390
   26LYR    HG2  504   6.621   5.493   3.316
   26LYR     CD  505   6.703   5.579   3.488
   26LYR    HD1  506   6.797   5.577   3.545
   26LYR    HD2  507   6.621   5.532   3.542
   26LYR     CE  508   6.682   5.730   3.469
   26LYR    HE1  509   6.610   5.757   3.392
   26LYR    HE2  510   6.781   5.765   3.439
   26LYR     NZ  511   6.651   5.789   3.598
   26LYR    HZ1  512   6.554   5.794   3.626
   26LYR      C  513   7.059   5.614   3.210
   26LYR      O  514   7.060   5.733   3.203
   27LY0      N  515   7.143   5.542   3.129
   27LY0      H  516   7.129   5.443   3.146
   27LY0     CA  517   7.255   5.586   3.046
   27LY0     HA  518   7.314   5.653   3.108
   27LY0     CB  519   7.351   5.467   3.005
   27LY0    HB1  520   7.376   5.398   3.086
   27LY0    HB2  521   7.451   5.503   2.981
   27LY0     CG  522   7.285   5.386   2.892
   27LY0    HG1  523   7.226   5.439   2.817
   27LY0    HG2  524   7.208   5.318   2.927
   27LY0     CD  525   7.397   5.309   2.820
   27LY0    HD1  526   7.446   5.252   2.899
   27LY0    HD2  527   7.471   5.376   2.778
   27LY0     CE  528   7.338   5.220   2.715
   27LY0    HE1  529   7.326   5.268   2.618
   27LY0    HE2  530   7.237   5.189   2.744
   27LY0     NZ  531   7.417   5.091   2.703
   27LY0    HZ1  532   7.498   5.104   2.644
   27LY0    HZ2  533   7.445   5.052   2.791
   27LY0    HZ3  534   7.362   5.023   2.652
   27LY0      C  535   7.213   5.679   2.931
   27LY0      O  536   7.301   5.726   2.863
   28LER      N  537   7.084   5.698   2.914
   28LER      H  538   7.031   5.663   2.992
   28LER     CA  539   7.022   5.785   2.817
   28LER     HA  540   7.023   5.727   2.725
   28LER     CB  541   6.875   5.810   2.858
   28LER    HB1  542   6.828   5.879   2.788
   28LER    HB2  543   6.877   5.858   2.956
   28LER     CG  544   6.779   5.687   2.877
   28LER     HG  545   6.832   5.611   2.933
   28LER    CD1  546   6.645   5.723   2.948
   28LER   HD11  547   6.672   5.768   3.044
   28LER   HD12  548   6.591   5.797   2.889
   28LER   HD13  549   6.581   5.637   2.967
   28LER    CD2  550   6.738   5.641   2.733
   28LER   HD21  551   6.719   5.727   2.668
   28LER   HD22  552   6.820   5.583   2.692
   28LER   HD23  553   6.645   5.584   2.736
   28LER      C  554   7.086   5.921   2.802
   28LER      O  555   7.106   6.000   2.891
   29LYR      N  556   7.117   5.955   2.676
   29LYR      H  557   7.104   5.886   2.603
   29LYR     CA  558   7.180   6.078   2.620
   29LYR     HA  559   7.231   6.133   2.698
   29LYR     CB  560   7.069   6.168   2.559
   29LYR    HB1  561   7.104   6.258   2.508
   29LYR    HB2  562   7.008   6.211   2.638
   29LYR     CG  563   6.980   6.095   2.460
   29LYR    HG1  564   6.949   6.001   2.507
   29LYR    HG2  565   7.041   6.065   2.375
   29LYR     CD  566   6.860   6.182   2.409
   29LYR    HD1  567   6.886   6.276   2.361
   29LYR    HD2  568   6.798   6.212   2.493
   29LYR     CE  569   6.770   6.108   2.308
   29LYR    HE1  570   6.832   6.068   2.229
   29LYR    HE2  571   6.711   6.181   2.253
   29LYR     NZ  572   6.686   6.006   2.364
   29LYR    HZ1  573   6.735   5.933   2.413
   29LYR      C  574   7.292   6.053   2.517
   29LYR      O  575   7.357   6.153   2.479
   30LER      N  576   7.308   5.932   2.476
   30LER      H  577   7.254   5.859   2.521
   30LER     CA  578   7.415   5.889   2.378
   30LER     HA  579   7.515   5.913   2.416
   30LER     CB  580   7.406   5.738   2.352
   30LER    HB1  581   7.468   5.717   2.265
   30LER    HB2  582   7.304   5.707   2.333
   30LER     CG  583   7.452   5.645   2.465
   30LER     HG  584   7.391   5.670   2.552
   30LER    CD1  585   7.422   5.499   2.442
   30LER   HD11  586   7.488   5.430   2.495
   30LER   HD12  587   7.317   5.487   2.468
   30LER   HD13  588   7.424   5.487   2.333
   30LER    CD2  589   7.598   5.670   2.511
   30LER   HD21  590   7.615   5.770   2.552
   30LER   HD22  591   7.635   5.601   2.587
   30LER   HD23  592   7.663   5.667   2.424
   30LER      C  593   7.397   5.959   2.237
   30LER      O  594   7.334   5.897   2.152
   31LER      N  595   7.448   6.073   2.207
   31LER      H  596   7.488   6.140   2.271
   31LER     CA  597   7.451   6.127   2.069
   31LER     HA  598   7.382   6.070   2.007
   31LER     CB  599   7.391   6.273   2.073
   31LER    HB1  600   7.385   6.310   1.970
   31LER    HB2  601   7.463   6.336   2.124
   31LER     CG  602   7.254   6.301   2.149
   31LER     HG  603   7.256   6.262   2.251
   31LER    CD1  604   7.207   6.442   2.155
   31LER   HD11  605   7.179   6.472   2.054
   31LER   HD12  606   7.121   6.437   2.222
   31LER   HD13  607   7.281   6.512   2.192
   31LER    CD2  608   7.147   6.211   2.080
   31LER   HD21  609   7.165   6.106   2.099
   31LER   HD22  610   7.046   6.242   2.107
   31LER   HD23  611   7.171   6.241   1.978
   31LER      C  612   7.591   6.128   2.009
   31LER      O  613   7.684   6.166   2.085
   32LY0      N  614   6.465   6.327   3.663
   32LY0     H1  615   6.473   6.353   3.760
   32LY0     H2  616   6.537   6.353   3.598
   32LY0     H3  617   6.379   6.373   3.634
   32LY0     CA  618   6.439   6.184   3.647
   32LY0     HA  619   6.363   6.157   3.720
   32LY0     CB  620   6.375   6.154   3.509
   32LY0    HB1  621   6.452   6.166   3.434
   32LY0    HB2  622   6.299   6.228   3.486
   32LY0     CG  623   6.316   6.018   3.505
   32LY0    HG1  624   6.259   5.998   3.596
   32LY0    HG2  625   6.395   5.942   3.505
   32LY0     CD  626   6.227   5.990   3.386
   32LY0    HD1  627   6.206   5.884   3.375
   32LY0    HD2  628   6.285   6.027   3.301
   32LY0     CE  629   6.101   6.073   3.393
   32LY0    HE1  630   6.128   6.179   3.389
   32LY0    HE2  631   6.050   6.049   3.486
   32LY0     NZ  632   6.010   6.047   3.280
   32LY0    HZ1  633   5.928   6.104   3.296
   32LY0    HZ2  634   6.059   6.073   3.196
   32LY0    HZ3  635   5.966   5.957   3.269
   32LY0      C  636   6.567   6.111   3.671
   32LY0      O  637   6.661   6.133   3.588
   33LER      N  638   6.574   6.013   3.770
   33LER      H  639   6.492   5.982   3.819
   33LER     CA  640   6.704   5.944   3.796
   33LER     HA  641   6.778   6.020   3.817
   33LER     CB  642   6.676   5.875   3.932
   33LER    HB1  643   6.582   5.820   3.921
   33LER    HB2  644   6.662   5.951   4.009
   33LER     CG  645   6.781   5.774   3.975
   33LER     HG  646   6.803   5.703   3.895
   33LER    CD1  647   6.920   5.841   4.007
   33LER   HD11  648   6.990   5.759   4.024
   33LER   HD12  649   6.952   5.904   3.924
   33LER   HD13  650   6.913   5.903   4.096
   33LER    CD2  651   6.735   5.705   4.103
   33LER   HD21  652   6.710   5.768   4.188
   33LER   HD22  653   6.645   5.651   4.073
   33LER   HD23  654   6.806   5.628   4.133
   33LER      C  655   6.745   5.844   3.678
   33LER      O  656   6.862   5.831   3.650
   34LY0      N  657   6.688   6.693   3.509
   34LY0     H1  658   6.605   6.736   3.545
   34LY0     H2  659   6.712   6.614   3.567
   34LY0     H3  660   6.766   6.757   3.513
   34LY0     CA  661   6.657   6.666   3.366
   34LY0     HA  662   6.614   6.757   3.324
   34LY0     CB  663   6.783   6.623   3.285
   34LY0    HB1  664   6.849   6.710   3.280
   34LY0    HB2  665   6.744   6.612   3.184
   34LY0     CG  666   6.859   6.502   3.329
   34LY0    HG1  667   6.803   6.409   3.320
   34LY0    HG2  668   6.893   6.523   3.430
   34LY0     CD  669   6.986   6.477   3.241
   34LY0    HD1  670   7.033   6.573   3.220
   34LY0    HD2  671   6.959   6.439   3.142
   34LY0     CE  672   7.084   6.365   3.298
   34LY0    HE1  673   7.019   6.278   3.300
   34LY0    HE2  674   7.124   6.395   3.395
   34LY0     NZ  675   7.197   6.338   3.198
   34LY0    HZ1  676   7.162   6.272   3.130
   34LY0    HZ2  677   7.219   6.428   3.159
   34LY0    HZ3  678   7.279   6.301   3.246
   34LY0      C  679   6.559   6.554   3.353
   34LY0      O  680   6.560   6.472   3.440
   35LER      N  681   6.472   6.553   3.248
   35LER      H  682   6.492   6.609   3.166
   35LER     CA  683   6.350   6.470   3.234
   35LER     HA  684   6.300   6.475   3.331
   35LER     CB  685   6.260   6.536   3.126
   35LER    HB1  686   6.181   6.466   3.099
   35LER    HB2  687   6.326   6.548   3.040
   35LER     CG  688   6.186   6.667   3.165
   35LER     HG  689   6.264   6.727   3.212
   35LER    CD1  690   6.121   6.742   3.053
   35LER   HD11  691   6.182   6.779   2.971
   35LER   HD12  692   6.043   6.677   3.013
   35LER   HD13  693   6.076   6.838   3.080
   35LER    CD2  694   6.077   6.619   3.260
   35LER   HD21  695   6.121   6.633   3.359
   35LER   HD22  696   5.987   6.678   3.247
   35LER   HD23  697   6.058   6.512   3.250
   35LER      C  698   6.376   6.327   3.206
   35LER      O  699   6.279   6.252   3.202
   36LYR      N  700   6.495   6.282   3.170
   36LYR      H  701   6.573   6.346   3.166
   36LYR     CA  702   6.517   6.139   3.144
   36LYR     HA  703   6.480   6.079   3.228
   36LYR     CB  704   6.664   6.113   3.145
   36LYR    HB1  705   6.710   6.200   3.098
   36LYR    HB2  706   6.689   6.019   3.095
   36LYR     CG  707   6.723   6.082   3.282
   36LYR    HG1  708   6.670   5.995   3.320
   36LYR    HG2  709   6.727   6.168   3.348
   36LYR     CD  710   6.877   6.048   3.269
   36LYR    HD1  711   6.936   6.117   3.208
   36LYR    HD2  712   6.889   5.955   3.214
   36LYR     CE  713   6.934   6.029   3.405
   36LYR    HE1  714   6.890   5.945   3.459
   36LYR    HE2  715   6.913   6.115   3.469
   36LYR     NZ  716   7.082   6.021   3.403
   36LYR    HZ1  717   7.125   5.971   3.326
   36LYR      C  718   6.459   6.088   3.008
   36LYR      O  719   6.396   5.982   3.015
   37LY0      N  720   6.469   6.169   2.901
   37LY0      H  721   6.527   6.251   2.911
   37LY0     CA  722   6.411   6.143   2.773
   37LY0     HA  723   6.312   6.098   2.784
   37LY0     CB  724   6.407   6.273   2.691
   37LY0    HB1  725   6.376   6.243   2.590
   37LY0    HB2  726   6.506   6.319   2.694
   37LY0     CG  727   6.308   6.369   2.748
   37LY0    HG1  728   6.315   6.362   2.857
   37LY0    HG2  729   6.209   6.332   2.724
   37LY0     CD  730   6.323   6.519   2.712
   37LY0    HD1  731   6.329   6.541   2.605
   37LY0    HD2  732   6.412   6.543   2.771
   37LY0     CE  733   6.198   6.598   2.767
   37LY0    HE1  734   6.234   6.694   2.803
   37LY0    HE2  735   6.173   6.537   2.854
   37LY0     NZ  736   6.091   6.604   2.665
   37LY0    HZ1  737   6.039   6.690   2.674
   37LY0    HZ2  738   6.125   6.605   2.570
   37LY0    HZ3  739   6.026   6.528   2.677
   37LY0      C  740   6.481   6.038   2.684
   37LY0      O  741   6.596   6.004   2.711
   38LER      N  742   6.418   5.988   2.589
   38LER      H  743   6.328   6.028   2.566
   38LER     CA  744   6.489   5.910   2.480
   38LER     HA  745   6.575   5.857   2.522
   38LER     CB  746   6.392   5.804   2.414
   38LER    HB1  747   6.302   5.855   2.381
   38LER    HB2  748   6.367   5.727   2.488
   38LER     CG  749   6.451   5.725   2.291
   38LER     HG  750   6.494   5.796   2.220
   38LER    CD1  751   6.561   5.628   2.325
   38LER   HD11  752   6.560   5.556   2.243
   38LER   HD12  753   6.657   5.680   2.321
   38LER   HD13  754   6.540   5.574   2.417
   38LER    CD2  755   6.331   5.648   2.222
   38LER   HD21  756   6.368   5.624   2.123
   38LER   HD22  757   6.304   5.561   2.281
   38LER   HD23  758   6.250   5.721   2.221
   38LER      C  759   6.553   6.008   2.383
   38LER      O  760   6.485   6.096   2.337
   39LY0      N  761   7.615   6.407   3.544
   39LY0     H1  762   7.692   6.344   3.528
   39LY0     H2  763   7.596   6.431   3.448
   39LY0     H3  764   7.638   6.492   3.593
   39LY0     CA  765   7.489   6.351   3.603
   39LY0     HA  766   7.524   6.296   3.690
   39LY0     CB  767   7.387   6.452   3.658
   39LY0    HB1  768   7.365   6.527   3.582
   39LY0    HB2  769   7.449   6.502   3.732
   39LY0     CG  770   7.259   6.393   3.714
   39LY0    HG1  771   7.280   6.309   3.780
   39LY0    HG2  772   7.205   6.357   3.627
   39LY0     CD  773   7.165   6.491   3.780
   39LY0    HD1  774   7.080   6.434   3.817
   39LY0    HD2  775   7.126   6.569   3.714
   39LY0     CE  776   7.227   6.538   3.914
   39LY0    HE1  777   7.325   6.577   3.887
   39LY0    HE2  778   7.250   6.445   3.966
   39LY0     NZ  779   7.136   6.636   3.985
   39LY0    HZ1  780   7.112   6.714   3.925
   39LY0    HZ2  781   7.048   6.588   4.003
   39LY0    HZ3  782   7.177   6.662   4.074
   39LY0      C  783   7.415   6.251   3.511
   39LY0      O  784   7.379   6.290   3.401
   40LER      N  785   7.384   6.133   3.566
   40LER      H  786   7.428   6.109   3.653
   40LER     CA  787   7.309   6.029   3.498
   40LER     HA  788   7.338   6.048   3.394
   40LER     CB  789   7.347   5.893   3.540
   40LER    HB1  790   7.280   5.858   3.618
   40LER    HB2  791   7.448   5.890   3.583
   40LER     CG  792   7.340   5.792   3.431
   40LER     HG  793   7.245   5.793   3.377
   40LER    CD1  794   7.466   5.811   3.342
   40LER   HD11  795   7.553   5.781   3.401
   40LER   HD12  796   7.439   5.740   3.264
   40LER   HD13  797   7.475   5.912   3.301
   40LER    CD2  798   7.352   5.644   3.480
   40LER   HD21  799   7.309   5.625   3.579
   40LER   HD22  800   7.311   5.578   3.403
   40LER   HD23  801   7.459   5.631   3.493
   40LER      C  802   7.162   6.063   3.502
   40LER      O  803   7.112   6.113   3.602
   41U      O5'  804   6.864   7.881   6.014
   41U      H5T  805   6.824   7.911   5.932
   41U      C5'  806   6.961   7.976   6.061
   41U     H5'1  807   6.968   7.958   6.168
   41U     H5'2  808   6.932   8.079   6.040
   41U      C4'  809   7.109   7.950   6.013
   41U      H4'  810   7.165   8.040   6.039
   41U      O4'  811   7.159   7.835   6.083
   41U      C1'  812   7.269   7.784   6.006
   41U      H1'  813   7.358   7.820   6.059
   41U       N1  814   7.273   7.638   5.993
   41U       C6  815   7.163   7.576   5.948
   41U       H6  816   7.080   7.635   5.912
   41U       C5  817   7.164   7.440   5.932
   41U       H5  818   7.081   7.393   5.882
   41U       C4  819   7.275   7.365   5.979
   41U       O4  820   7.297   7.246   5.957
   41U       N3  821   7.378   7.436   6.040
   41U       H3  822   7.465   7.387   6.056
   41U       C2  823   7.383   7.571   6.044
   41U       O2  824   7.490   7.622   6.070
   41U      C3'  825   7.131   7.928   5.862
   41U      H3'  826   7.055   7.862   5.821
   41U      C2'  827   7.260   7.853   5.873
   41U     H2'1  828   7.266   7.779   5.793
   41U      O2'  829   7.365   7.944   5.877
   41U     HO'2  830   7.352   8.012   5.810
   41U      O3'  831   7.134   8.054   5.793
   42U        P  832   7.116   8.081   5.635
   42U      O1P  833   7.096   8.223   5.603
   42U      O2P  834   7.018   7.985   5.582
   42U      O5'  835   7.250   8.039   5.594
   42U      C5'  836   7.356   8.132   5.568
   42U     H5'1  837   7.370   8.200   5.652
   42U     H5'2  838   7.325   8.197   5.486
   42U      C4'  839   7.489   8.068   5.528
   42U      H4'  840   7.564   8.147   5.532
   42U      O4'  841   7.516   7.963   5.621
   42U      C1'  842   7.598   7.868   5.561
   42U      H1'  843   7.701   7.869   5.598
   42U       N1  844   7.545   7.734   5.587
   42U       C6  845   7.412   7.704   5.581
   42U       H6  846   7.345   7.789   5.583
   42U       C5  847   7.367   7.575   5.590
   42U       H5  848   7.261   7.556   5.599
   42U       C4  849   7.452   7.464   5.609
   42U       O4  850   7.421   7.349   5.626
   42U       N3  851   7.585   7.504   5.629
   42U       H3  852   7.659   7.435   5.630
   42U       C2  853   7.633   7.629   5.624
   42U       O2  854   7.752   7.637   5.644
   42U      C3'  855   7.481   7.998   5.393
   42U      H3'  856   7.388   7.941   5.383
   42U      C2'  857   7.596   7.900   5.421
   42U     H2'1  858   7.583   7.816   5.353
   42U      O2'  859   7.722   7.957   5.391
   42U     HO'2  860   7.707   8.035   5.336
   42U      O3'  861   7.512   8.078   5.278
   43A        P  862   7.497   8.025   5.123
   43A      O1P  863   7.541   8.130   5.032
   43A      O2P  864   7.354   7.983   5.108
   43A      O5'  865   7.590   7.896   5.094
   43A      C5'  866   7.730   7.912   5.070
   43A     H5'1  867   7.780   7.964   5.151
   43A     H5'2  868   7.736   7.972   4.979
   43A      C4'  869   7.808   7.783   5.046
   43A      H4'  870   7.908   7.806   5.007
   43A      O4'  871   7.818   7.707   5.169
   43A      C1'  872   7.822   7.564   5.139
   43A      H1'  873   7.911   7.510   5.174
   43A       N9  874   7.712   7.482   5.202
   43A       C8  875   7.595   7.540   5.256
   43A       H8  876   7.577   7.645   5.244
   43A       N7  877   7.521   7.449   5.318
   43A       C5  878   7.586   7.329   5.289
   43A       C6  879   7.574   7.196   5.343
   43A       N6  880   7.476   7.152   5.421
   43A      H61  881   7.419   7.224   5.463
   43A      H62  882   7.480   7.060   5.462
   43A       N1  883   7.664   7.100   5.312
   43A       C2  884   7.769   7.136   5.241
   43A       H2  885   7.837   7.058   5.211
   43A       N3  886   7.797   7.257   5.197
   43A       C4  887   7.700   7.351   5.225
   43A      C3'  888   7.743   7.681   4.953
   43A      H3'  889   7.641   7.669   4.988
   43A      C2'  890   7.820   7.554   4.991
   43A     H2'1  891   7.779   7.461   4.953
   43A      O2'  892   7.953   7.560   4.946
   43A     HO'2  893   7.953   7.599   4.858
   43A      O3'  894   7.746   7.717   4.819
   44A        P  895   7.651   7.636   4.713
   44A      O1P  896   7.662   7.711   4.584
   44A      O2P  897   7.518   7.608   4.770
   44A      O5'  898   7.716   7.495   4.696
   44A      C5'  899   7.834   7.482   4.621
   44A     H5'1  900   7.907   7.550   4.664
   44A     H5'2  901   7.819   7.509   4.517
   44A      C4'  902   7.876   7.336   4.639
   44A      H4'  903   7.974   7.331   4.592
   44A      O4'  904   7.892   7.297   4.776
   44A      C1'  905   7.849   7.157   4.796
   44A      H1'  906   7.918   7.097   4.854
   44A       N9  907   7.731   7.156   4.879
   44A       C8  908   7.634   7.246   4.892
   44A       H8  909   7.649   7.341   4.842
   44A       N7  910   7.534   7.217   4.972
   44A       C5  911   7.556   7.081   4.997
   44A       C6  912   7.487   6.976   5.063
   44A       N6  913   7.383   6.999   5.136
   44A      H61  914   7.361   7.096   5.151
   44A      H62  915   7.363   6.935   5.211
   44A       N1  916   7.536   6.855   5.073
   44A       C2  917   7.654   6.835   5.017
   44A       H2  918   7.709   6.745   5.040
   44A       N3  919   7.734   6.921   4.948
   44A       C4  920   7.677   7.046   4.939
   44A      C3'  921   7.794   7.228   4.573
   44A      H3'  922   7.688   7.251   4.582
   44A      C2'  923   7.834   7.099   4.658
   44A     H2'1  924   7.756   7.022   4.653
   44A      O2'  925   7.955   7.045   4.621
   44A     HO'2  926   8.027   7.107   4.637
   44A      O3'  927   7.818   7.213   4.438
   45U        P  928   7.715   7.157   4.336
   45U      O1P  929   7.782   7.120   4.205
   45U      O2P  930   7.593   7.241   4.352
   45U      O5'  931   7.679   7.015   4.406
   45U      C5'  932   7.754   6.894   4.372
   45U     H5'1  933   7.856   6.905   4.411
   45U     H5'2  934   7.762   6.875   4.265
   45U      C4'  935   7.700   6.772   4.436
   45U      H4'  936   7.771   6.696   4.404
   45U      O4'  937   7.690   6.776   4.578
   45U      C1'  938   7.585   6.685   4.617
   45U      H1'  939   7.616   6.603   4.682
   45U       N1  940   7.475   6.770   4.677
   45U       C6  941   7.455   6.904   4.664
   45U       H6  942   7.515   6.965   4.598
   45U       C5  943   7.355   6.971   4.730
   45U       H5  944   7.346   7.078   4.726
   45U       C4  945   7.270   6.896   4.811
   45U       O4  946   7.175   6.942   4.882
   45U       N3  947   7.300   6.761   4.832
   45U       H3  948   7.248   6.712   4.904
   45U       C2  949   7.402   6.696   4.770
   45U       O2  950   7.414   6.573   4.797
   45U      C3'  951   7.559   6.730   4.387
   45U      H3'  952   7.489   6.814   4.393
   45U      C2'  953   7.522   6.624   4.493
   45U     H2'1  954   7.416   6.609   4.511
   45U      O2'  955   7.590   6.500   4.475
   45U     HO'2  956   7.525   6.432   4.459
   45U      O3'  957   7.567   6.671   4.254
   46U        P  958   7.445   6.671   4.154
   46U      O1P  959   7.498   6.609   4.034
   46U      O2P  960   7.410   6.816   4.137
   46U      O5'  961   7.317   6.577   4.205
   46U      C5'  962   7.337   6.442   4.238
   46U     H5'1  963   7.437   6.437   4.281
   46U     H5'2  964   7.329   6.381   4.148
   46U      C4'  965   7.237   6.393   4.338
   46U      H4'  966   7.241   6.291   4.378
   46U      O4'  967   7.229   6.487   4.439
   46U      C1'  968   7.103   6.466   4.511
   46U      H1'  969   7.117   6.392   4.590
   46U       N1  970   7.045   6.586   4.566
   46U       C6  971   7.104   6.710   4.538
   46U       H6  972   7.194   6.716   4.479
   46U       C5  973   7.046   6.823   4.595
   46U       H5  974   7.081   6.925   4.585
   46U       C4  975   6.933   6.812   4.675
   46U       O4  976   6.865   6.903   4.721
   46U       N3  977   6.893   6.683   4.708
   46U       H3  978   6.825   6.667   4.781
   46U       C2  979   6.941   6.568   4.656
   46U       O2  980   6.896   6.462   4.691
   46U      C3'  981   7.093   6.401   4.284
   46U      H3'  982   7.069   6.500   4.243
   46U      C2'  983   7.012   6.399   4.408
   46U     H2'1  984   6.922   6.458   4.391
   46U      O2'  985   6.974   6.269   4.457
   46U     HO'2  986   6.924   6.272   4.539
   46U      O3'  987   7.057   6.305   4.181
   47A        P  988   6.933   6.336   4.081
   47A      O1P  989   6.944   6.241   3.963
   47A      O2P  990   6.927   6.478   4.051
   47A      O5'  991   6.808   6.291   4.159
   47A      C5'  992   6.773   6.154   4.181
   47A     H5'1  993   6.856   6.095   4.219
   47A     H5'2  994   6.751   6.114   4.082
   47A      C4'  995   6.657   6.127   4.274
   47A      H4'  996   6.647   6.019   4.274
   47A      O4'  997   6.672   6.174   4.409
   47A      C1'  998   6.558   6.228   4.461
   47A      H1'  999   6.521   6.184   4.554
   47A       N9 1000   6.566   6.379   4.462
   47A       C8 1001   6.651   6.470   4.401
   47A       H8 1002   6.716   6.434   4.322
   47A       N7 1003   6.656   6.590   4.449
   47A       C5 1004   6.561   6.581   4.553
   47A       C6 1005   6.496   6.677   4.635
   47A       N6 1006   6.537   6.801   4.644
   47A      H61 1007   6.611   6.842   4.589
   47A      H62 1008   6.492   6.868   4.704
   47A       N1 1009   6.397   6.643   4.722
   47A       C2 1010   6.355   6.520   4.717
   47A       H2 1011   6.266   6.492   4.771
   47A       N3 1012   6.397   6.421   4.639
   47A       C4 1013   6.498   6.456   4.554
   47A      C3' 1014   6.531   6.191   4.221
   47A      H3' 1015   6.550   6.289   4.179
   47A      C2' 1016   6.455   6.199   4.356
   47A     H2'1 1017   6.381   6.277   4.341
   47A      O2' 1018   6.391   6.081   4.409
   47A     HO'2 1019   6.297   6.091   4.389
   47A      O3' 1020   6.465   6.104   4.116
   48U        P 1021   6.382   6.168   4.004
   48U      O1P 1022   6.344   6.055   3.914
   48U      O2P 1023   6.465   6.276   3.942
   48U      O5' 1024   6.254   6.231   4.077
   48U      C5' 1025   6.153   6.151   4.136
   48U     H5'1 1026   6.206   6.070   4.186
   48U     H5'2 1027   6.086   6.105   4.063
   48U      C4' 1028   6.069   6.229   4.236
   48U      H4' 1029   5.996   6.155   4.269
   48U      O4' 1030   6.139   6.284   4.342
   48U      C1' 1031   6.055   6.393   4.394
   48U      H1' 1032   6.046   6.365   4.499
   48U       N1 1033   6.132   6.517   4.389
   48U       C6 1034   6.227   6.552   4.296
   48U       H6 1035   6.252   6.473   4.227
   48U       C5 1036   6.293   6.673   4.296
   48U       H5 1037   6.370   6.697   4.225
   48U       C4 1038   6.261   6.771   4.390
   48U       O4 1039   6.309   6.882   4.396
   48U       N3 1040   6.157   6.736   4.473
   48U       H3 1041   6.148   6.800   4.550
   48U       C2 1042   6.083   6.614   4.476
   48U       O2 1043   5.974   6.609   4.530
   48U      C3' 1044   5.990   6.347   4.169
   48U      H3' 1045   6.051   6.427   4.127
   48U      C2' 1046   5.927   6.397   4.303
   48U     H2'1 1047   5.904   6.501   4.281
   48U      O2' 1048   5.811   6.315   4.343
   48U     HO'2 1049   5.772   6.358   4.420
   48U      O3' 1050   5.902   6.300   4.071
   49C        P 1051   5.825   6.402   3.973
   49C      O1P 1052   5.724   6.321   3.897
   49C      O2P 1053   5.934   6.479   3.901
   49C      O5' 1054   5.741   6.502   4.062
   49C      C5' 1055   5.616   6.476   4.122
   49C     H5'1 1056   5.619   6.386   4.184
   49C     H5'2 1057   5.537   6.456   4.050
   49C      C4' 1058   5.575   6.595   4.209
   49C      H4' 1059   5.490   6.571   4.272
   49C      O4' 1060   5.683   6.639   4.291
   49C      C1' 1061   5.676   6.784   4.298
   49C      H1' 1062   5.667   6.812   4.403
   49C       N1 1063   5.802   6.859   4.251
   49C       C6 1064   5.901   6.809   4.176
   49C       H6 1065   5.907   6.707   4.142
   49C       C5 1066   6.011   6.883   4.152
   49C       H5 1067   6.099   6.838   4.107
   49C       C4 1068   6.027   7.007   4.217
   49C       N4 1069   6.142   7.068   4.230
   49C      H41 1070   6.220   7.039   4.173
   49C      H42 1071   6.162   7.153   4.281
   49C       N3 1072   5.935   7.053   4.302
   49C       C2 1073   5.822   6.986   4.306
   49C       O2 1074   5.732   7.047   4.362
   49C      C3' 1075   5.549   6.719   4.124
   49C      H3' 1076   5.632   6.737   4.055
   49C      C2' 1077   5.550   6.829   4.228
   49C     H2'1 1078   5.567   6.931   4.194
   49C      O2' 1079   5.453   6.827   4.326
   49C     HO'2 1080   5.373   6.845   4.277
   49C      O3' 1081   5.427   6.711   4.050
   50U        P 1082   5.405   6.811   3.928
   50U      O1P 1083   5.276   6.768   3.872
   50U      O2P 1084   5.527   6.801   3.846
   50U      O5' 1085   5.406   6.965   3.964
   50U      C5' 1086   5.295   7.027   4.019
   50U     H5'1 1087   5.273   6.980   4.115
   50U     H5'2 1088   5.209   7.009   3.955
   50U      C4' 1089   5.318   7.177   4.033
   50U      H4' 1090   5.240   7.228   4.090
   50U      O4' 1091   5.431   7.192   4.121
   50U      C1' 1092   5.502   7.312   4.086
   50U      H1' 1093   5.503   7.380   4.171
   50U       N1 1094   5.644   7.292   4.043
   50U       C6 1095   5.687   7.166   3.999
   50U       H6 1096   5.615   7.086   3.991
   50U       C5 1097   5.818   7.148   3.969
   50U       H5 1098   5.851   7.052   3.934
   50U       C4 1099   5.921   7.250   3.984
   50U       O4 1100   6.038   7.238   3.953
   50U       N3 1101   5.867   7.365   4.035
   50U       H3 1102   5.925   7.445   4.060
   50U       C2 1103   5.737   7.395   4.059
   50U       O2 1104   5.711   7.513   4.077
   50U      C3' 1105   5.347   7.256   3.904
   50U      H3' 1106   5.419   7.198   3.846
   50U      C2' 1107   5.425   7.376   3.962
   50U     H2'1 1108   5.501   7.404   3.890
   50U      O2' 1109   5.335   7.480   4.002
   50U     HO'2 1110   5.308   7.522   3.920
   50U      O3' 1111   5.236   7.297   3.828
   51A        P 1112   5.258   7.327   3.674
   51A      O1P 1113   5.131   7.356   3.606
   51A      O2P 1114   5.344   7.223   3.619
   51A      O5' 1115   5.343   7.463   3.680
   51A      C5' 1116   5.390   7.526   3.563
   51A     H5'1 1117   5.307   7.584   3.522
   51A     H5'2 1118   5.422   7.462   3.480
   51A      C4' 1119   5.502   7.618   3.605
   51A      H4' 1120   5.458   7.708   3.647
   51A      O4' 1121   5.592   7.568   3.698
   51A      C1' 1122   5.714   7.644   3.696
   51A      H1' 1123   5.712   7.707   3.784
   51A       N9 1124   5.831   7.560   3.704
   51A       C8 1125   5.833   7.425   3.693
   51A       H8 1126   5.739   7.373   3.680
   51A       N7 1127   5.961   7.381   3.701
   51A       C5 1128   6.040   7.495   3.726
   51A       C6 1129   6.178   7.518   3.745
   51A       N6 1130   6.279   7.438   3.729
   51A      H61 1131   6.276   7.344   3.692
   51A      H62 1132   6.367   7.482   3.752
   51A       N1 1133   6.221   7.639   3.764
   51A       C2 1134   6.132   7.738   3.765
   51A       H2 1135   6.164   7.837   3.792
   51A       N3 1136   5.998   7.727   3.745
   51A       C4 1137   5.959   7.600   3.724
   51A      C3' 1138   5.585   7.663   3.492
   51A      H3' 1139   5.609   7.579   3.428
   51A      C2' 1140   5.708   7.726   3.564
   51A     H2'1 1141   5.793   7.711   3.498
   51A      O2' 1142   5.682   7.859   3.600
   51A     HO'2 1143   5.740   7.924   3.558
   51A      O3' 1144   5.506   7.751   3.404
   52U        P 1145   5.549   7.791   3.264
   52U      O1P 1146   5.452   7.886   3.201
   52U      O2P 1147   5.565   7.663   3.191
   52U      O5' 1148   5.688   7.868   3.282
   52U      C5' 1149   5.701   8.009   3.313
   52U     H5'1 1150   5.631   8.032   3.393
   52U     H5'2 1151   5.666   8.060   3.224
   52U      C4' 1152   5.841   8.056   3.348
   52U      H4' 1153   5.832   8.156   3.390
   52U      O4' 1154   5.895   7.965   3.444
   52U      C1' 1155   6.040   7.978   3.450
   52U      H1' 1156   6.078   8.028   3.539
   52U       N1 1157   6.110   7.843   3.433
   52U       C6 1158   6.056   7.735   3.374
   52U       H6 1159   5.954   7.738   3.339
   52U       C5 1160   6.130   7.617   3.364
   52U       H5 1161   6.090   7.532   3.310
   52U       C4 1162   6.268   7.607   3.412
   52U       O4 1163   6.334   7.503   3.417
   52U       N3 1164   6.310   7.721   3.469
   52U       H3 1165   6.401   7.714   3.513
   52U       C2 1166   6.247   7.845   3.475
   52U       O2 1167   6.298   7.945   3.522
   52U      C3' 1168   5.952   8.058   3.242
   52U      H3' 1169   5.944   7.961   3.194
   52U      C2' 1170   6.074   8.066   3.333
   52U     H2'1 1171   6.163   8.027   3.283
   52U      O2' 1172   6.092   8.197   3.374
   52U     HO'2 1173   6.014   8.249   3.356
   52U      O3' 1174   5.940   8.163   3.150
   53U        P 1175   6.029   8.161   3.015
   53U      O1P 1176   5.993   8.277   2.937
   53U      O2P 1177   6.019   8.024   2.959
   53U      O5' 1178   6.178   8.195   3.060
   53U      C5' 1179   6.220   8.321   3.101
   53U     H5'1 1180   6.159   8.360   3.182
   53U     H5'2 1181   6.208   8.395   3.021
   53U      C4' 1182   6.367   8.332   3.141
   53U      H4' 1183   6.383   8.432   3.183
   53U      O4' 1184   6.412   8.229   3.224
   53U      C1' 1185   6.549   8.192   3.192
   53U      H1' 1186   6.616   8.197   3.279
   53U       N1 1187   6.540   8.049   3.153
   53U       C6 1188   6.423   7.983   3.115
   53U       H6 1189   6.339   8.037   3.075
   53U       C5 1190   6.411   7.852   3.119
   53U       H5 1191   6.320   7.797   3.096
   53U       C4 1192   6.526   7.767   3.145
   53U       O4 1193   6.520   7.645   3.137
   53U       N3 1194   6.645   7.835   3.168
   53U       H3 1195   6.732   7.783   3.161
   53U       C2 1196   6.653   7.971   3.186
   53U       O2 1197   6.771   8.012   3.202
   53U      C3' 1198   6.461   8.320   3.014
   53U      H3' 1199   6.410   8.240   2.962
   53U      C2' 1200   6.591   8.282   3.081
   53U     H2'1 1201   6.648   8.225   3.008
   53U      O2' 1202   6.656   8.401   3.123
   53U     HO'2 1203   6.625   8.462   3.056
   53U      O3' 1204   6.473   8.434   2.930
   54C        P 1205   6.489   8.418   2.773
   54C      O1P 1206   6.496   8.551   2.710
   54C      O2P 1207   6.387   8.314   2.728
   54C      O5' 1208   6.625   8.347   2.762
   54C      C5' 1209   6.736   8.426   2.790
   54C     H5'1 1210   6.726   8.476   2.886
   54C     H5'2 1211   6.741   8.492   2.703
   54C      C4' 1212   6.867   8.354   2.808
   54C      H4' 1213   6.927   8.431   2.857
   54C      O4' 1214   6.858   8.251   2.909
   54C      C1' 1215   6.940   8.140   2.877
   54C      H1' 1216   7.030   8.141   2.938
   54C       N1 1217   6.871   8.010   2.888
   54C       C6 1218   6.739   8.002   2.847
   54C       H6 1219   6.684   8.091   2.821
   54C       C5 1220   6.686   7.879   2.832
   54C       H5 1221   6.584   7.866   2.798
   54C       C4 1222   6.767   7.768   2.857
   54C       N4 1223   6.704   7.653   2.865
   54C      H41 1224   6.604   7.656   2.850
   54C      H42 1225   6.761   7.571   2.881
   54C       N3 1226   6.895   7.777   2.896
   54C       C2 1227   6.948   7.899   2.912
   54C       O2 1228   7.070   7.904   2.936
   54C      C3' 1229   6.929   8.290   2.679
   54C      H3' 1230   6.845   8.266   2.615
   54C      C2' 1231   6.997   8.160   2.735
   54C     H2'1 1232   6.976   8.074   2.671
   54C      O2' 1233   7.138   8.181   2.755
   54C     HO'2 1234   7.182   8.187   2.670
   54C      O3' 1235   7.024   8.364   2.604
   55C        P 1236   7.078   8.343   2.457
   55C      O1P 1237   7.162   8.457   2.417
   55C      O2P 1238   6.962   8.323   2.368
   55C      O5' 1239   7.171   8.208   2.468
   55C      C5' 1240   7.316   8.218   2.473
   55C     H5'1 1241   7.341   8.273   2.564
   55C     H5'2 1242   7.362   8.263   2.385
   55C      C4' 1243   7.371   8.075   2.486
   55C      H4' 1244   7.480   8.088   2.484
   55C      O4' 1245   7.326   7.991   2.596
   55C      C1' 1246   7.333   7.853   2.564
   55C      H1' 1247   7.396   7.799   2.635
   55C       N1 1248   7.195   7.785   2.566
   55C       C6 1249   7.079   7.853   2.542
   55C       H6 1250   7.094   7.956   2.513
   55C       C5 1251   6.961   7.790   2.541
   55C       H5 1252   6.867   7.834   2.512
   55C       C4 1253   6.969   7.654   2.568
   55C       N4 1254   6.857   7.584   2.580
   55C      H41 1255   6.769   7.633   2.576
   55C      H42 1256   6.841   7.484   2.590
   55C       N3 1257   7.083   7.585   2.584
   55C       C2 1258   7.197   7.653   2.587
   55C       O2 1259   7.300   7.588   2.577
   55C      C3' 1260   7.352   7.980   2.367
   55C      H3' 1261   7.248   7.963   2.339
   55C      C2' 1262   7.396   7.841   2.427
   55C     H2'1 1263   7.356   7.760   2.364
   55C      O2' 1264   7.535   7.824   2.444
   55C     HO'2 1265   7.581   7.886   2.387
   55C      O3' 1266   7.436   8.008   2.250
   56G        P 1267   7.380   7.984   2.104
   56G      O1P 1268   7.475   8.049   2.012
   56G      O2P 1269   7.235   8.020   2.103
   56G      O5' 1270   7.386   7.828   2.083
   56G      C5' 1271   7.513   7.762   2.072
   56G     H5'1 1272   7.575   7.799   2.154
   56G     H5'2 1273   7.563   7.785   1.978
   56G      C4' 1274   7.491   7.610   2.088
   56G      H4' 1275   7.590   7.565   2.087
   56G      O4' 1276   7.439   7.578   2.210
   56G      C1' 1277   7.362   7.444   2.202
   56G      H1' 1278   7.404   7.371   2.271
   56G       N9 1279   7.217   7.449   2.233
   56G       C8 1280   7.145   7.557   2.282
   56G       H8 1281   7.189   7.653   2.304
   56G       N7 1282   7.017   7.532   2.278
   56G       C5 1283   6.999   7.403   2.237
   56G       C6 1284   6.885   7.318   2.206
   56G       O6 1285   6.760   7.340   2.207
   56G       N1 1286   6.923   7.194   2.165
   56G       H1 1287   6.849   7.129   2.144
   56G       C2 1288   7.053   7.148   2.160
   56G       N2 1289   7.065   7.022   2.137
   56G      H21 1290   6.984   6.963   2.142
   56G      H22 1291   7.160   6.991   2.153
   56G       N3 1292   7.158   7.224   2.182
   56G       C4 1293   7.122   7.349   2.217
   56G      C3' 1294   7.410   7.533   1.985
   56G      H3' 1295   7.320   7.589   1.958
   56G      C2' 1296   7.381   7.400   2.054
   56G     H2'1 1297   7.287   7.360   2.016
   56G      O2' 1298   7.485   7.300   2.045
   56G     HO'2 1299   7.489   7.279   1.951
   56G      O3' 1300   7.492   7.520   1.869
   57U        P 1301   7.420   7.537   1.732
   57U      O1P 1302   7.522   7.542   1.626
   57U      O2P 1303   7.337   7.656   1.747
   57U      O5' 1304   7.320   7.409   1.719
   57U      C5' 1305   7.376   7.282   1.697
   57U     H5'1 1306   7.448   7.275   1.780
   57U     H5'2 1307   7.417   7.282   1.596
   57U      C4' 1308   7.290   7.157   1.715
   57U      H4' 1309   7.357   7.073   1.732
   57U      O4' 1310   7.200   7.169   1.821
   57U      C1' 1311   7.081   7.096   1.795
   57U      H1' 1312   7.073   7.002   1.850
   57U       N1 1313   6.959   7.172   1.823
   57U       C6 1314   6.961   7.306   1.832
   57U       H6 1315   7.058   7.351   1.821
   57U       C5 1316   6.849   7.381   1.845
   57U       H5 1317   6.855   7.489   1.851
   57U       C4 1318   6.720   7.314   1.862
   57U       O4 1319   6.606   7.368   1.882
   57U       N3 1320   6.730   7.181   1.862
   57U       H3 1321   6.651   7.119   1.871
   57U       C2 1322   6.840   7.107   1.845
   57U       O2 1323   6.821   6.983   1.839
   57U      C3' 1324   7.197   7.149   1.594
   57U      H3' 1325   7.156   7.247   1.568
   57U      C2' 1326   7.085   7.061   1.650
   57U     H2'1 1327   6.988   7.076   1.603
   57U      O2' 1328   7.118   6.925   1.648
   57U     HO'2 1329   7.062   6.881   1.583
   57U      O3' 1330   7.258   7.111   1.474
   58A        P 1331   7.176   7.125   1.335
   58A      O1P 1332   7.265   7.081   1.221
   58A      O2P 1333   7.115   7.260   1.329
   58A      O5' 1334   7.055   7.024   1.346
   58A      C5' 1335   7.087   6.884   1.316
   58A     H5'1 1336   7.168   6.849   1.380
   58A     H5'2 1337   7.126   6.883   1.214
   58A      C4' 1338   6.961   6.801   1.346
   58A      H4' 1339   6.996   6.698   1.342
   58A      O4' 1340   6.912   6.821   1.477
   58A      C1' 1341   6.762   6.805   1.467
   58A      H1' 1342   6.719   6.739   1.542
   58A       N9 1343   6.701   6.937   1.485
   58A       C8 1344   6.755   7.063   1.474
   58A       H8 1345   6.850   7.086   1.428
   58A       N7 1346   6.676   7.162   1.515
   58A       C5 1347   6.559   7.093   1.549
   58A       C6 1348   6.432   7.134   1.597
   58A       N6 1349   6.398   7.260   1.636
   58A      H61 1350   6.465   7.334   1.623
   58A      H62 1351   6.302   7.277   1.664
   58A       N1 1352   6.334   7.047   1.616
   58A       C2 1353   6.362   6.919   1.587
   58A       H2 1354   6.289   6.843   1.612
   58A       N3 1355   6.476   6.864   1.545
   58A       C4 1356   6.572   6.959   1.526
   58A      C3' 1357   6.851   6.834   1.243
   58A      H3' 1358   6.838   6.942   1.241
   58A      C2' 1359   6.737   6.778   1.323
   58A     H2'1 1360   6.642   6.816   1.286
   58A      O2' 1361   6.727   6.636   1.315
   58A     HO'2 1362   6.772   6.596   1.240
   58A      O3' 1363   6.874   6.773   1.119
   59C        P 1364   6.828   6.847   0.990
   59C      O1P 1365   6.875   6.767   0.881
   59C      O2P 1366   6.890   6.986   0.996
   59C      O5' 1367   6.675   6.852   0.994
   59C      C5' 1368   6.589   6.733   0.995
   59C     H5'1 1369   6.638   6.661   1.061
   59C     H5'2 1370   6.597   6.680   0.901
   59C      C4' 1371   6.442   6.746   1.033
   59C      H4' 1372   6.398   6.648   1.046
   59C      O4' 1373   6.429   6.803   1.165
   59C      C1' 1374   6.297   6.857   1.170
   59C      H1' 1375   6.247   6.801   1.248
   59C       N1 1376   6.294   7.003   1.209
   59C       C6 1377   6.409   7.079   1.202
   59C       H6 1378   6.498   7.044   1.150
   59C       C5 1379   6.403   7.206   1.243
   59C       H5 1380   6.489   7.270   1.236
   59C       C4 1381   6.284   7.251   1.296
   59C       N4 1382   6.276   7.372   1.332
   59C      H41 1383   6.355   7.434   1.321
   59C      H42 1384   6.187   7.406   1.363
   59C       N3 1385   6.174   7.180   1.306
   59C       C2 1386   6.174   7.055   1.262
   59C       O2 1387   6.076   6.988   1.280
   59C      C3' 1388   6.348   6.827   0.947
   59C      H3' 1389   6.387   6.928   0.934
   59C      C2' 1390   6.224   6.838   1.040
   59C     H2'1 1391   6.165   6.927   1.016
   59C      O2' 1392   6.148   6.725   1.038
   59C     HO'2 1393   6.165   6.686   0.952
   59C      O3' 1394   6.317   6.751   0.826
   60U        P 1395   6.231   6.802   0.696
   60U      O1P 1396   6.284   6.748   0.572
   60U      O2P 1397   6.229   6.948   0.709
   60U      O5' 1398   6.080   6.753   0.728
   60U      C5' 1399   5.972   6.748   0.630
   60U     H5'1 1400   6.003   6.714   0.532
   60U     H5'2 1401   5.922   6.845   0.626
   60U      C4' 1402   5.864   6.646   0.675
   60U      H4' 1403   5.780   6.657   0.606
   60U      O4' 1404   5.905   6.508   0.668
   60U      C1' 1405   5.914   6.455   0.796
   60U      H1' 1406   5.886   6.350   0.786
   60U       N1 1407   6.059   6.459   0.836
   60U       C6 1408   6.153   6.467   0.740
   60U       H6 1409   6.125   6.509   0.645
   60U       C5 1410   6.285   6.445   0.768
   60U       H5 1411   6.355   6.469   0.689
   60U       C4 1412   6.334   6.399   0.897
   60U       O4 1413   6.450   6.380   0.932
   60U       N3 1414   6.231   6.377   0.983
   60U       H3 1415   6.255   6.346   1.076
   60U       C2 1416   6.092   6.400   0.960
   60U       O2 1417   6.009   6.369   1.047
   60U      C3' 1418   5.821   6.681   0.821
   60U      H3' 1419   5.889   6.750   0.873
   60U      C2' 1420   5.823   6.537   0.888
   60U     H2'1 1421   5.849   6.547   0.993
   60U      O2' 1422   5.696   6.472   0.871
   60U     HO'2 1423   5.626   6.534   0.848
   60U      O3' 1424   5.688   6.741   0.829
   61U        P 1425   5.624   6.787   0.973
   61U      O1P 1426   5.696   6.716   1.078
   61U      O2P 1427   5.481   6.790   0.973
   61U      O5' 1428   5.669   6.948   0.981
   61U      C5' 1429   5.775   6.992   1.064
   61U     H5'1 1430   5.863   6.936   1.032
   61U     H5'2 1431   5.740   6.976   1.166
   61U      C4' 1432   5.820   7.137   1.047
   61U      H4' 1433   5.902   7.147   1.118
   61U      O4' 1434   5.886   7.162   0.920
   61U      C1' 1435   5.804   7.261   0.850
   61U      H1' 1436   5.851   7.358   0.867
   61U       N1 1437   5.788   7.233   0.704
   61U       C6 1438   5.714   7.119   0.667
   61U       H6 1439   5.685   7.053   0.747
   61U       C5 1440   5.685   7.092   0.536
   61U       H5 1441   5.636   6.998   0.516
   61U       C4 1442   5.731   7.182   0.428
   61U       O4 1443   5.724   7.157   0.302
   61U       N3 1444   5.803   7.291   0.478
   61U       H3 1445   5.844   7.358   0.415
   61U       C2 1446   5.819   7.324   0.611
   61U       O2 1447   5.858   7.439   0.634
   61U      C3' 1448   5.706   7.240   1.068
   61U      H3' 1449   5.631   7.182   1.122
   61U      C2' 1450   5.669   7.258   0.924
   61U     H2'1 1451   5.602   7.176   0.901
   61U      O2' 1452   5.590   7.384   0.927
   61U     HO'2 1453   5.586   7.407   1.020
   61U      O3' 1454   5.758   7.356   1.139
   61U      H3T 1455   5.691   7.417   1.169
   62G      O5' 1456   5.285   7.581   1.869
   62G      H5T 1457   5.278   7.547   1.958
   62G      C5' 1458   5.206   7.519   1.776
   62G     H5'1 1459   5.160   7.587   1.705
   62G     H5'2 1460   5.126   7.466   1.828
   62G      C4' 1461   5.275   7.408   1.705
   62G      H4' 1462   5.202   7.346   1.651
   62G      O4' 1463   5.367   7.457   1.612
   62G      C1' 1464   5.459   7.359   1.582
   62G      H1' 1465   5.443   7.309   1.486
   62G       N9 1466   5.592   7.422   1.584
   62G       C8 1467   5.632   7.553   1.595
   62G       H8 1468   5.569   7.632   1.632
   62G       N7 1469   5.758   7.576   1.567
   62G       C5 1470   5.803   7.450   1.527
   62G       C6 1471   5.933   7.401   1.489
   62G       O6 1472   6.041   7.458   1.492
   62G       N1 1473   5.938   7.268   1.454
   62G       H1 1474   6.027   7.225   1.434
   62G       C2 1475   5.834   7.186   1.464
   62G       N2 1476   5.848   7.066   1.415
   62G      H21 1477   5.933   7.033   1.370
   62G      H22 1478   5.766   7.009   1.407
   62G       N3 1479   5.718   7.221   1.507
   62G       C4 1480   5.704   7.353   1.540
   62G      C3' 1481   5.366   7.323   1.799
   62G      H3' 1482   5.436   7.380   1.860
   62G      C2' 1483   5.448   7.261   1.691
   62G     H2'1 1484   5.550   7.235   1.719
   62G      O2' 1485   5.385   7.145   1.630
   62G     HO'2 1486   5.372   7.084   1.704
   62G      O3' 1487   5.284   7.240   1.874
   63U        P 1488   5.349   7.143   1.984
   63U      O1P 1489   5.242   7.063   2.050
   63U      O2P 1490   5.439   7.227   2.059
   63U      O5' 1491   5.450   7.055   1.905
   63U      C5' 1492   5.422   6.925   1.864
   63U     H5'1 1493   5.344   6.943   1.790
   63U     H5'2 1494   5.367   6.868   1.939
   63U      C4' 1495   5.545   6.846   1.813
   63U      H4' 1496   5.516   6.751   1.767
   63U      O4' 1497   5.615   6.923   1.717
   63U      C1' 1498   5.749   6.878   1.720
   63U      H1' 1499   5.776   6.831   1.625
   63U       N1 1500   5.840   6.989   1.740
   63U       C6 1501   5.802   7.109   1.788
   63U       H6 1502   5.698   7.124   1.815
   63U       C5 1503   5.892   7.218   1.797
   63U       H5 1504   5.859   7.315   1.830
   63U       C4 1505   6.029   7.203   1.757
   63U       O4 1506   6.122   7.286   1.764
   63U       N3 1507   6.053   7.079   1.712
   63U       H3 1508   6.149   7.069   1.684
   63U       C2 1509   5.968   6.971   1.695
   63U       O2 1510   6.013   6.857   1.666
   63U      C3' 1511   5.647   6.813   1.917
   63U      H3' 1512   5.669   6.910   1.962
   63U      C2' 1513   5.760   6.773   1.821
   63U     H2'1 1514   5.856   6.786   1.871
   63U      O2' 1515   5.742   6.639   1.772
   63U     HO'2 1516   5.824   6.620   1.726
   63U      O3' 1517   5.613   6.714   2.014
   64A        P 1518   5.702   6.695   2.148
   64A      O1P 1519   5.638   6.588   2.230
   64A      O2P 1520   5.723   6.829   2.213
   64A      O5' 1521   5.847   6.654   2.114
   64A      C5' 1522   5.860   6.527   2.056
   64A     H5'1 1523   5.784   6.505   1.982
   64A     H5'2 1524   5.840   6.452   2.132
   64A      C4' 1525   6.004   6.491   2.009
   64A      H4' 1526   6.003   6.384   1.987
   64A      O4' 1527   6.030   6.563   1.893
   64A      C1' 1528   6.171   6.601   1.904
   64A      H1' 1529   6.222   6.597   1.808
   64A       N9 1530   6.186   6.750   1.933
   64A       C8 1531   6.095   6.838   1.976
   64A       H8 1532   5.998   6.801   2.005
   64A       N7 1533   6.129   6.963   1.984
   64A       C5 1534   6.268   6.950   1.941
   64A       C6 1535   6.375   7.039   1.924
   64A       N6 1536   6.376   7.172   1.949
   64A      H61 1537   6.290   7.214   1.981
   64A      H62 1538   6.457   7.231   1.936
   64A       N1 1539   6.489   7.002   1.893
   64A       C2 1540   6.511   6.875   1.866
   64A       H2 1541   6.614   6.849   1.846
   64A       N3 1542   6.423   6.776   1.872
   64A       C4 1543   6.301   6.822   1.916
   64A      C3' 1544   6.113   6.511   2.111
   64A      H3' 1545   6.097   6.609   2.154
   64A      C2' 1546   6.236   6.513   2.012
   64A     H2'1 1547   6.334   6.545   2.047
   64A      O2' 1548   6.255   6.403   1.928
   64A     HO'2 1549   6.338   6.421   1.882
   64A      O3' 1550   6.135   6.403   2.196
   65C        P 1551   6.147   6.426   2.350
   65C      O1P 1552   6.136   6.292   2.413
   65C      O2P 1553   6.062   6.538   2.400
   65C      O5' 1554   6.301   6.474   2.366
   65C      C5' 1555   6.406   6.386   2.322
   65C     H5'1 1556   6.375   6.334   2.232
   65C     H5'2 1557   6.424   6.309   2.398
   65C      C4' 1558   6.535   6.469   2.292
   65C      H4' 1559   6.604   6.402   2.241
   65C      O4' 1560   6.519   6.577   2.204
   65C      C1' 1561   6.629   6.659   2.202
   65C      H1' 1562   6.692   6.638   2.116
   65C       N1 1563   6.596   6.807   2.213
   65C       C6 1564   6.467   6.845   2.237
   65C       H6 1565   6.388   6.771   2.242
   65C       C5 1566   6.439   6.971   2.259
   65C       H5 1567   6.338   7.005   2.278
   65C       C4 1568   6.543   7.067   2.247
   65C       N4 1569   6.525   7.186   2.274
   65C      H41 1570   6.442   7.224   2.318
   65C      H42 1571   6.612   7.236   2.270
   65C       N3 1572   6.667   7.035   2.212
   65C       C2 1573   6.693   6.905   2.189
   65C       O2 1574   6.804   6.871   2.155
   65C      C3' 1575   6.605   6.543   2.412
   65C      H3' 1576   6.537   6.612   2.461
   65C      C2' 1577   6.713   6.618   2.323
   65C     H2'1 1578   6.745   6.704   2.383
   65C      O2' 1579   6.833   6.535   2.293
   65C     HO'2 1580   6.876   6.527   2.379
   65C      O3' 1581   6.673   6.462   2.507
   66G        P 1582   6.742   6.526   2.638
   66G      O1P 1583   6.765   6.423   2.740
   66G      O2P 1584   6.650   6.630   2.680
   66G      O5' 1585   6.879   6.591   2.618
   66G      C5' 1586   6.991   6.524   2.617
   66G     H5'1 1587   6.985   6.438   2.550
   66G     H5'2 1588   7.004   6.494   2.721
   66G      C4' 1589   7.118   6.600   2.576
   66G      H4' 1590   7.193   6.529   2.542
   66G      O4' 1591   7.100   6.683   2.464
   66G      C1' 1592   7.160   6.816   2.490
   66G      H1' 1593   7.225   6.848   2.409
   66G       N9 1594   7.053   6.914   2.512
   66G       C8 1595   6.918   6.897   2.525
   66G       H8 1596   6.870   6.800   2.533
   66G       N7 1597   6.853   7.007   2.531
   66G       C5 1598   6.952   7.110   2.519
   66G       C6 1599   6.942   7.252   2.531
   66G       O6 1600   6.842   7.322   2.539
   66G       N1 1601   7.065   7.309   2.531
   66G       H1 1602   7.064   7.408   2.549
   66G       C2 1603   7.187   7.243   2.531
   66G       N2 1604   7.299   7.313   2.554
   66G      H21 1605   7.297   7.413   2.565
   66G      H22 1606   7.380   7.258   2.577
   66G       N3 1607   7.203   7.112   2.528
   66G       C4 1608   7.078   7.050   2.523
   66G      C3' 1609   7.170   6.689   2.696
   66G      H3' 1610   7.079   6.738   2.732
   66G      C2' 1611   7.246   6.797   2.617
   66G     H2'1 1612   7.254   6.882   2.685
   66G      O2' 1613   7.377   6.751   2.570
   66G     HO'2 1614   7.428   6.832   2.576
   66G      O3' 1615   7.238   6.632   2.803
   67G        P 1616   7.209   6.660   2.952
   67G      O1P 1617   7.289   6.558   3.030
   67G      O2P 1618   7.069   6.703   2.976
   67G      O5' 1619   7.285   6.800   2.968
   67G      C5' 1620   7.425   6.805   2.985
   67G     H5'1 1621   7.469   6.740   2.909
   67G     H5'2 1622   7.457   6.751   3.074
   67G      C4' 1623   7.487   6.949   2.986
   67G      H4' 1624   7.595   6.932   2.994
   67G      O4' 1625   7.468   7.023   2.862
   67G      C1' 1626   7.419   7.154   2.900
   67G      H1' 1627   7.467   7.233   2.841
   67G       N9 1628   7.264   7.174   2.880
   67G       C8 1629   7.158   7.083   2.860
   67G       H8 1630   7.165   6.975   2.854
   67G       N7 1631   7.035   7.144   2.856
   67G       C5 1632   7.070   7.280   2.882
   67G       C6 1633   6.979   7.389   2.894
   67G       O6 1634   6.864   7.395   2.865
   67G       N1 1635   7.039   7.511   2.920
   67G       H1 1636   6.980   7.593   2.919
   67G       C2 1637   7.175   7.530   2.924
   67G       N2 1638   7.223   7.650   2.949
   67G      H21 1639   7.172   7.736   2.934
   67G      H22 1640   7.321   7.665   2.931
   67G       N3 1641   7.265   7.427   2.908
   67G       C4 1642   7.204   7.302   2.889
   67G      C3' 1643   7.420   7.029   3.095
   67G      H3' 1644   7.314   7.006   3.092
   67G      C2' 1645   7.443   7.176   3.052
   67G     H2'1 1646   7.365   7.235   3.099
   67G      O2' 1647   7.577   7.226   3.060
   67G     HO'2 1648   7.574   7.321   3.076
   67G      O3' 1649   7.469   7.002   3.221
   68A        P 1650   7.385   7.013   3.359
   68A      O1P 1651   7.455   6.930   3.460
   68A      O2P 1652   7.246   6.997   3.326
   68A      O5' 1653   7.395   7.161   3.395
   68A      C5' 1654   7.513   7.226   3.405
   68A     H5'1 1655   7.579   7.197   3.323
   68A     H5'2 1656   7.551   7.203   3.504
   68A      C4' 1657   7.491   7.374   3.394
   68A      H4' 1658   7.593   7.411   3.403
   68A      O4' 1659   7.436   7.414   3.270
   68A      C1' 1660   7.339   7.509   3.277
   68A      H1' 1661   7.342   7.589   3.203
   68A       N9 1662   7.199   7.454   3.269
   68A       C8 1663   7.159   7.323   3.251
   68A       H8 1664   7.221   7.234   3.255
   68A       N7 1665   7.031   7.319   3.223
   68A       C5 1666   6.981   7.453   3.227
   68A       C6 1667   6.851   7.513   3.210
   68A       N6 1668   6.738   7.452   3.186
   68A      H61 1669   6.741   7.351   3.173
   68A      H62 1670   6.659   7.513   3.201
   68A       N1 1671   6.845   7.647   3.224
   68A       C2 1672   6.958   7.721   3.246
   68A       H2 1673   6.939   7.826   3.261
   68A       N3 1674   7.081   7.675   3.259
   68A       C4 1675   7.090   7.534   3.253
   68A      C3' 1676   7.401   7.428   3.501
   68A      H3' 1677   7.314   7.362   3.508
   68A      C2' 1678   7.363   7.554   3.422
   68A     H2'1 1679   7.276   7.601   3.467
   68A      O2' 1680   7.473   7.643   3.413
   68A     HO'2 1681   7.539   7.598   3.360
   68A      O3' 1682   7.462   7.447   3.629
   69A        P 1683   7.378   7.481   3.766
   69A      O1P 1684   7.482   7.489   3.879
   69A      O2P 1685   7.265   7.383   3.782
   69A      O5' 1686   7.301   7.616   3.733
   69A      C5' 1687   7.375   7.743   3.716
   69A     H5'1 1688   7.461   7.733   3.651
   69A     H5'2 1689   7.412   7.756   3.818
   69A      C4' 1690   7.293   7.867   3.682
   69A      H4' 1691   7.359   7.954   3.671
   69A      O4' 1692   7.217   7.848   3.569
   69A      C1' 1693   7.083   7.899   3.571
   69A      H1' 1694   7.055   7.970   3.493
   69A       N9 1695   6.990   7.790   3.584
   69A       C8 1696   7.019   7.653   3.586
   69A       H8 1697   7.115   7.612   3.614
   69A       N7 1698   6.914   7.572   3.574
   69A       C5 1699   6.813   7.669   3.555
   69A       C6 1700   6.675   7.659   3.534
   69A       N6 1701   6.617   7.538   3.525
   69A      H61 1702   6.673   7.455   3.541
   69A      H62 1703   6.519   7.541   3.500
   69A       N1 1704   6.591   7.765   3.511
   69A       C2 1705   6.655   7.879   3.524
   69A       H2 1706   6.590   7.965   3.512
   69A       N3 1707   6.779   7.910   3.550
   69A       C4 1708   6.858   7.798   3.559
   69A      C3' 1709   7.190   7.899   3.786
   69A      H3' 1710   7.144   7.810   3.830
   69A      C2' 1711   7.083   7.976   3.702
   69A     H2'1 1712   6.983   7.970   3.745
   69A      O2' 1713   7.120   8.110   3.688
   69A     HO'2 1714   7.176   8.128   3.764
   69A      O3' 1715   7.248   7.971   3.892
   70U        P 1716   7.169   7.974   4.026
   70U      O1P 1717   7.242   8.062   4.115
   70U      O2P 1718   7.151   7.834   4.065
   70U      O5' 1719   7.028   8.037   3.990
   70U      C5' 1720   6.994   8.169   3.983
   70U     H5'1 1721   7.039   8.219   3.897
   70U     H5'2 1722   7.029   8.222   4.071
   70U      C4' 1723   6.845   8.195   3.972
   70U      H4' 1724   6.827   8.301   3.958
   70U      O4' 1725   6.789   8.122   3.857
   70U      C1' 1726   6.652   8.091   3.877
   70U      H1' 1727   6.579   8.131   3.808
   70U       N1 1728   6.621   7.944   3.882
   70U       C6 1729   6.719   7.848   3.910
   70U       H6 1730   6.821   7.879   3.927
   70U       C5 1731   6.691   7.717   3.907
   70U       H5 1732   6.765   7.649   3.945
   70U       C4 1733   6.569   7.666   3.858
   70U       O4 1734   6.539   7.546   3.855
   70U       N3 1735   6.478   7.763   3.827
   70U       H3 1736   6.386   7.729   3.801
   70U       C2 1737   6.493   7.896   3.853
   70U       O2 1738   6.398   7.973   3.839
   70U      C3' 1739   6.766   8.148   4.089
   70U      H3' 1740   6.785   8.042   4.111
   70U      C2' 1741   6.625   8.154   4.022
   70U     H2'1 1742   6.557   8.094   4.083
   70U      O2' 1743   6.566   8.281   3.987
   70U     HO'2 1744   6.474   8.267   3.964
   70U      O3' 1745   6.789   8.223   4.208
   71A        P 1746   6.742   8.170   4.352
   71A      O1P 1747   6.775   8.280   4.451
   71A      O2P 1748   6.788   8.037   4.374
   71A      O5' 1749   6.582   8.151   4.343
   71A      C5' 1750   6.491   8.266   4.331
   71A     H5'1 1751   6.515   8.326   4.243
   71A     H5'2 1752   6.485   8.336   4.414
   71A      C4' 1753   6.351   8.226   4.311
   71A      H4' 1754   6.287   8.314   4.310
   71A      O4' 1755   6.336   8.141   4.200
   71A      C1' 1756   6.223   8.056   4.220
   71A      H1' 1757   6.141   8.085   4.154
   71A       N9 1758   6.269   7.917   4.196
   71A       C8 1759   6.397   7.867   4.197
   71A       H8 1760   6.483   7.920   4.235
   71A       N7 1761   6.406   7.738   4.164
   71A       C5 1762   6.275   7.699   4.153
   71A       C6 1763   6.208   7.580   4.115
   71A       N6 1764   6.260   7.463   4.080
   71A      H61 1765   6.359   7.446   4.084
   71A      H62 1766   6.192   7.401   4.038
   71A       N1 1767   6.078   7.580   4.106
   71A       C2 1768   6.011   7.692   4.132
   71A       H2 1769   5.906   7.668   4.127
   71A       N3 1770   6.060   7.810   4.161
   71A       C4 1771   6.192   7.807   4.177
   71A      C3' 1772   6.299   8.141   4.428
   71A      H3' 1773   6.372   8.060   4.439
   71A      C2' 1774   6.172   8.075   4.365
   71A     H2'1 1775   6.141   7.987   4.422
   71A      O2' 1776   6.068   8.172   4.355
   71A     HO'2 1777   6.073   8.224   4.435
   71A      O3' 1778   6.271   8.216   4.549
   72G        P 1779   6.282   8.151   4.691
   72G      O1P 1780   6.267   8.260   4.788
   72G      O2P 1781   6.402   8.064   4.700
   72G      O5' 1782   6.160   8.049   4.703
   72G      C5' 1783   6.030   8.087   4.740
   72G     H5'1 1784   6.009   8.170   4.672
   72G     H5'2 1785   6.017   8.126   4.841
   72G      C4' 1786   5.930   7.974   4.726
   72G      H4' 1787   5.840   8.011   4.775
   72G      O4' 1788   5.908   7.941   4.590
   72G      C1' 1789   5.869   7.796   4.590
   72G      H1' 1790   5.778   7.779   4.534
   72G       N9 1791   5.976   7.702   4.534
   72G       C8 1792   6.110   7.723   4.534
   72G       H8 1793   6.159   7.811   4.573
   72G       N7 1794   6.173   7.620   4.496
   72G       C5 1795   6.079   7.521   4.451
   72G       C6 1796   6.081   7.394   4.387
   72G       O6 1797   6.184   7.331   4.358
   72G       N1 1798   5.955   7.342   4.371
   72G       H1 1799   5.948   7.243   4.352
   72G       C2 1800   5.841   7.406   4.389
   72G       N2 1801   5.736   7.328   4.375
   72G      H21 1802   5.761   7.230   4.379
   72G      H22 1803   5.647   7.356   4.411
   72G       N3 1804   5.831   7.527   4.447
   72G       C4 1805   5.955   7.575   4.478
   72G      C3' 1806   5.966   7.841   4.797
   72G      H3' 1807   6.065   7.807   4.768
   72G      C2' 1808   5.855   7.756   4.736
   72G     H2'1 1809   5.887   7.654   4.756
   72G      O2' 1810   5.718   7.779   4.775
   72G     HO'2 1811   5.677   7.694   4.760
   72G      O3' 1812   5.961   7.855   4.939
   73A        P 1813   6.019   7.733   5.041
   73A      O1P 1814   6.002   7.766   5.182
   73A      O2P 1815   6.155   7.696   5.002
   73A      O5' 1816   5.934   7.609   5.018
   73A      C5' 1817   5.800   7.591   5.067
   73A     H5'1 1818   5.741   7.676   5.035
   73A     H5'2 1819   5.794   7.603   5.175
   73A      C4' 1820   5.728   7.464   5.023
   73A      H4' 1821   5.623   7.469   5.049
   73A      O4' 1822   5.728   7.440   4.881
   73A      C1' 1823   5.748   7.296   4.864
   73A      H1' 1824   5.661   7.255   4.812
   73A       N9 1825   5.870   7.277   4.787
   73A       C8 1826   5.973   7.365   4.771
   73A       H8 1827   5.990   7.462   4.814
   73A       N7 1828   6.079   7.313   4.712
   73A       C5 1829   6.035   7.189   4.673
   73A       C6 1830   6.098   7.089   4.600
   73A       N6 1831   6.214   7.099   4.548
   73A      H61 1832   6.243   7.194   4.531
   73A      H62 1833   6.246   7.019   4.495
   73A       N1 1834   6.045   6.969   4.595
   73A       C2 1835   5.924   6.950   4.638
   73A       H2 1836   5.890   6.849   4.620
   73A       N3 1837   5.851   7.035   4.709
   73A       C4 1838   5.914   7.157   4.722
   73A      C3' 1839   5.796   7.345   5.091
   73A      H3' 1840   5.902   7.362   5.069
   73A      C2' 1841   5.749   7.231   5.003
   73A     H2'1 1842   5.833   7.161   5.011
   73A      O2' 1843   5.620   7.172   5.029
   73A     HO'2 1844   5.620   7.080   5.004
   73A      O3' 1845   5.754   7.333   5.223
   74U        P 1846   5.858   7.273   5.326
   74U      O1P 1847   5.820   7.280   5.472
   74U      O2P 1848   6.000   7.315   5.287
   74U      O5' 1849   5.870   7.125   5.288
   74U      C5' 1850   5.770   7.028   5.309
   74U     H5'1 1851   5.677   7.061   5.262
   74U     H5'2 1852   5.753   7.018   5.416
   74U      C4' 1853   5.812   6.894   5.258
   74U      H4' 1854   5.732   6.820   5.269
   74U      O4' 1855   5.849   6.902   5.125
   74U      C1' 1856   5.947   6.806   5.087
   74U      H1' 1857   5.896   6.745   5.012
   74U       N1 1858   6.070   6.869   5.021
   74U       C6 1859   6.120   6.996   5.045
   74U       H6 1860   6.071   7.051   5.124
   74U       C5 1861   6.236   7.043   4.986
   74U       H5 1862   6.266   7.144   5.007
   74U       C4 1863   6.301   6.966   4.884
   74U       O4 1864   6.406   6.994   4.826
   74U       N3 1865   6.240   6.848   4.861
   74U       H3 1866   6.274   6.785   4.790
   74U       C2 1867   6.138   6.785   4.933
   74U       O2 1868   6.107   6.665   4.923
   74U      C3' 1869   5.942   6.833   5.323
   74U      H3' 1870   6.019   6.910   5.322
   74U      C2' 1871   5.978   6.729   5.216
   74U     H2'1 1872   6.086   6.716   5.221
   74U      O2' 1873   5.897   6.615   5.229
   74U     HO'2 1874   5.940   6.546   5.279
   74U      O3' 1875   5.921   6.778   5.448
   75A        P 1876   6.054   6.752   5.542
   75A      O1P 1877   6.014   6.702   5.677
   75A      O2P 1878   6.139   6.869   5.544
   75A      O5' 1879   6.140   6.634   5.482
   75A      C5' 1880   6.097   6.496   5.481
   75A     H5'1 1881   5.993   6.485   5.451
   75A     H5'2 1882   6.113   6.457   5.582
   75A      C4' 1883   6.178   6.421   5.380
   75A      H4' 1884   6.125   6.326   5.384
   75A      O4' 1885   6.174   6.481   5.254
   75A      C1' 1886   6.291   6.439   5.186
   75A      H1' 1887   6.260   6.376   5.103
   75A       N9 1888   6.369   6.553   5.148
   75A       C8 1889   6.354   6.681   5.193
   75A       H8 1890   6.279   6.702   5.268
   75A       N7 1891   6.431   6.770   5.132
   75A       C5 1892   6.510   6.690   5.050
   75A       C6 1893   6.618   6.719   4.966
   75A       N6 1894   6.658   6.839   4.936
   75A      H61 1895   6.604   6.916   4.972
   75A      H62 1896   6.732   6.853   4.868
   75A       N1 1897   6.685   6.621   4.909
   75A       C2 1898   6.639   6.496   4.924
   75A       H2 1899   6.679   6.417   4.861
   75A       N3 1900   6.545   6.456   5.005
   75A       C4 1901   6.482   6.557   5.062
   75A      C3' 1902   6.320   6.403   5.413
   75A      H3' 1903   6.359   6.503   5.432
   75A      C2' 1904   6.377   6.355   5.278
   75A     H2'1 1905   6.481   6.386   5.269
   75A      O2' 1906   6.353   6.220   5.243
   75A     HO'2 1907   6.430   6.190   5.196
   75A      O3' 1908   6.346   6.319   5.528
   76A        P 1909   6.484   6.334   5.614
   76A      O1P 1910   6.472   6.239   5.726
   76A      O2P 1911   6.529   6.477   5.636
   76A      O5' 1912   6.597   6.276   5.509
   76A      C5' 1913   6.611   6.139   5.488
   76A     H5'1 1914   6.517   6.087   5.466
   76A     H5'2 1915   6.655   6.112   5.584
   76A      C4' 1916   6.719   6.123   5.372
   76A      H4' 1917   6.713   6.021   5.336
   76A      O4' 1918   6.696   6.214   5.265
   76A      C1' 1919   6.818   6.239   5.195
   76A      H1' 1920   6.810   6.181   5.103
   76A       N9 1921   6.850   6.389   5.188
   76A       C8 1922   6.784   6.486   5.263
   76A       H8 1923   6.709   6.461   5.336
   76A       N7 1924   6.841   6.600   5.261
   76A       C5 1925   6.944   6.580   5.164
   76A       C6 1926   7.033   6.668   5.100
   76A       N6 1927   7.058   6.798   5.128
   76A      H61 1928   7.010   6.848   5.201
   76A      H62 1929   7.122   6.846   5.067
   76A       N1 1930   7.113   6.626   4.999
   76A       C2 1931   7.104   6.502   4.961
   76A       H2 1932   7.166   6.472   4.877
   76A       N3 1933   7.028   6.407   5.015
   76A       C4 1934   6.945   6.453   5.116
   76A      C3' 1935   6.855   6.158   5.415
   76A      H3' 1936   6.849   6.256   5.462
   76A      C2' 1937   6.926   6.162   5.276
   76A     H2'1 1938   7.016   6.223   5.280
   76A      O2' 1939   6.963   6.040   5.225
   76A     HO'2 1940   6.899   5.971   5.241
   76A      O3' 1941   6.903   6.062   5.501
   77U        P 1942   7.006   6.103   5.608
   77U      O1P 1943   7.031   5.982   5.689
   77U      O2P 1944   6.951   6.226   5.674
   77U      O5' 1945   7.129   6.136   5.518
   77U      C5' 1946   7.211   6.035   5.460
   77U     H5'1 1947   7.150   5.975   5.392
   77U     H5'2 1948   7.267   5.968   5.526
   77U      C4' 1949   7.317   6.095   5.373
   77U      H4' 1950   7.361   6.012   5.317
   77U      O4' 1951   7.266   6.192   5.283
   77U      C1' 1952   7.370   6.277   5.246
   77U      H1' 1953   7.393   6.265   5.140
   77U       N1 1954   7.342   6.423   5.264
   77U       C6 1955   7.258   6.464   5.368
   77U       H6 1956   7.226   6.382   5.432
   77U       C5 1957   7.240   6.594   5.394
   77U       H5 1958   7.163   6.617   5.467
   77U       C4 1959   7.305   6.694   5.317
   77U       O4 1960   7.300   6.814   5.332
   77U       N3 1961   7.398   6.647   5.227
   77U       H3 1962   7.443   6.717   5.171
   77U       C2 1963   7.418   6.516   5.190
   77U       O2 1964   7.497   6.480   5.104
   77U      C3' 1965   7.430   6.169   5.440
   77U      H3' 1966   7.396   6.244   5.512
   77U      C2' 1967   7.494   6.242   5.321
   77U     H2'1 1968   7.542   6.332   5.360
   77U      O2' 1969   7.572   6.164   5.236
   77U     HO'2 1970   7.660   6.199   5.249
   77U      O3' 1971   7.521   6.081   5.505
   78U        P 1972   7.607   6.133   5.616
   78U      O1P 1973   7.702   6.025   5.646
   78U      O2P 1974   7.515   6.180   5.724
   78U      O5' 1975   7.702   6.242   5.546
   78U      C5' 1976   7.808   6.205   5.462
   78U     H5'1 1977   7.766   6.139   5.385
   78U     H5'2 1978   7.884   6.146   5.511
   78U      C4' 1979   7.871   6.321   5.389
   78U      H4' 1980   7.956   6.283   5.333
   78U      O4' 1981   7.783   6.393   5.309
   78U      C1' 1982   7.825   6.534   5.316
   78U      H1' 1983   7.851   6.564   5.214
   78U       N1 1984   7.724   6.624   5.384
   78U       C6 1985   7.637   6.578   5.485
   78U       H6 1986   7.627   6.474   5.514
   78U       C5 1987   7.550   6.672   5.536
   78U       H5 1988   7.470   6.640   5.601
   78U       C4 1989   7.554   6.811   5.501
   78U       O4 1990   7.491   6.904   5.553
   78U       N3 1991   7.639   6.839   5.399
   78U       H3 1992   7.649   6.936   5.374
   78U       C2 1993   7.738   6.759   5.352
   78U       O2 1994   7.831   6.805   5.283
   78U      C3' 1995   7.933   6.422   5.483
   78U      H3' 1996   7.865   6.464   5.557
   78U      C2' 1997   7.965   6.537   5.388
   78U     H2'1 1998   7.970   6.627   5.450
   78U      O2' 1999   8.068   6.534   5.299
   78U     HO'2 2000   8.136   6.470   5.319
   78U      O3' 2001   8.041   6.364   5.556
   79A        P 2002   8.107   6.419   5.686
   79A      O1P 2003   8.240   6.353   5.705
   79A      O2P 2004   8.013   6.430   5.798
   79A      O5' 2005   8.145   6.573   5.651
   79A      C5' 2006   8.264   6.607   5.570
   79A     H5'1 2007   8.266   6.551   5.476
   79A     H5'2 2008   8.348   6.594   5.639
   79A      C4' 2009   8.278   6.755   5.536
   79A      H4' 2010   8.373   6.775   5.486
   79A      O4' 2011   8.170   6.800   5.450
   79A      C1' 2012   8.142   6.939   5.483
   79A      H1' 2013   8.174   7.001   5.400
   79A       N9 2014   8.003   6.962   5.546
   79A       C8 2015   7.920   6.869   5.601
   79A       H8 2016   7.940   6.763   5.615
   79A       N7 2017   7.807   6.917   5.655
   79A       C5 2018   7.819   7.049   5.626
   79A       C6 2019   7.731   7.161   5.646
   79A       N6 2020   7.607   7.151   5.688
   79A      H61 2021   7.564   7.065   5.719
   79A      H62 2022   7.557   7.239   5.683
   79A       N1 2023   7.773   7.283   5.610
   79A       C2 2024   7.894   7.295   5.563
   79A       H2 2025   7.927   7.396   5.543
   79A       N3 2026   7.977   7.196   5.522
   79A       C4 2027   7.936   7.079   5.568
   79A      C3' 2028   8.271   6.845   5.663
   79A      H3' 2029   8.180   6.816   5.715
   79A      C2' 2030   8.243   6.981   5.601
   79A     H2'1 2031   8.196   7.049   5.673
   79A      O2' 2032   8.358   7.039   5.541
   79A     HO'2 2033   8.344   7.133   5.527
   79A      O3' 2034   8.384   6.839   5.739
   80A        P 2035   8.383   6.881   5.898
   80A      O1P 2036   8.523   6.873   5.953
   80A      O2P 2037   8.281   6.796   5.966
   80A      O5' 2038   8.335   7.036   5.909
   80A      C5' 2039   8.416   7.140   5.866
   80A     H5'1 2040   8.431   7.130   5.759
   80A     H5'2 2041   8.516   7.131   5.909
   80A      C4' 2042   8.347   7.275   5.891
   80A      H4' 2043   8.402   7.351   5.836
   80A      O4' 2044   8.215   7.276   5.844
   80A      C1' 2045   8.138   7.287   5.966
   80A      H1' 2046   8.104   7.390   5.975
   80A       N9 2047   8.009   7.203   5.977
   80A       C8 2048   7.993   7.068   6.002
   80A       H8 2049   8.079   7.003   6.016
   80A       N7 2050   7.874   7.024   6.006
   80A       C5 2051   7.799   7.141   5.998
   80A       C6 2052   7.665   7.180   6.020
   80A       N6 2053   7.576   7.090   6.053
   80A      H61 2054   7.613   6.998   6.072
   80A      H62 2055   7.477   7.107   6.065
   80A       N1 2056   7.619   7.305   6.009
   80A       C2 2057   7.711   7.400   5.979
   80A       H2 2058   7.681   7.502   5.960
   80A       N3 2059   7.844   7.381   5.966
   80A       C4 2060   7.877   7.251   5.986
   80A      C3' 2061   8.357   7.316   6.040
   80A      H3' 2062   8.452   7.284   6.083
   80A      C2' 2063   8.230   7.254   6.086
   80A     H2'1 2064   8.244   7.149   6.109
   80A      O2' 2065   8.188   7.319   6.206
   80A     HO'2 2066   8.257   7.381   6.231
   80A      O3' 2067   8.343   7.456   6.061
   81U        P 2068   8.430   7.534   6.174
   81U      O1P 2069   8.390   7.467   6.294
   81U      O2P 2070   8.401   7.680   6.159
   81U      O5' 2071   8.588   7.511   6.141
   81U      C5' 2072   8.638   7.555   6.011
   81U     H5'1 2073   8.559   7.612   5.963
   81U     H5'2 2074   8.646   7.466   5.949
   81U      C4' 2075   8.779   7.617   6.015
   81U      H4' 2076   8.813   7.614   5.912
   81U      O4' 2077   8.787   7.747   6.069
   81U      C1' 2078   8.916   7.763   6.121
   81U      H1' 2079   8.960   7.845   6.063
   81U       N1 2080   8.914   7.801   6.264
   81U       C6 2081   8.815   7.750   6.351
   81U       H6 2082   8.747   7.670   6.324
   81U       C5 2083   8.814   7.795   6.480
   81U       H5 2084   8.740   7.756   6.549
   81U       C4 2085   8.909   7.890   6.537
   81U       O4 2086   8.895   7.937   6.648
   81U       N3 2087   9.007   7.927   6.446
   81U       H3 2088   9.069   7.998   6.481
   81U       C2 2089   9.011   7.894   6.314
   81U       O2 2090   9.094   7.942   6.236
   81U      C3' 2091   8.886   7.525   6.084
   81U      H3' 2092   8.844   7.496   6.180
   81U      C2' 2093   8.995   7.632   6.092
   81U     H2'1 2094   9.079   7.599   6.153
   81U      O2' 2095   9.062   7.660   5.967
   81U     HO'2 2096   9.156   7.646   5.980
   81U      O3' 2097   8.926   7.409   6.008
   82U        P 2098   8.995   7.285   6.082
   82U      O1P 2099   9.088   7.342   6.178
   82U      O2P 2100   9.029   7.196   5.974
   82U      O5' 2101   8.866   7.241   6.167
   82U      C5' 2102   8.750   7.175   6.107
   82U     H5'1 2103   8.779   7.088   6.048
   82U     H5'2 2104   8.692   7.242   6.044
   82U      C4' 2105   8.656   7.120   6.224
   82U      H4' 2106   8.563   7.084   6.179
   82U      O4' 2107   8.723   7.012   6.288
   82U      C1' 2108   8.731   7.042   6.426
   82U      H1' 2109   8.651   6.989   6.477
   82U       N1 2110   8.874   6.999   6.471
   82U       C6 2111   8.987   7.018   6.396
   82U       H6 2112   8.987   7.051   6.293
   82U       C5 2113   9.113   6.996   6.450
   82U       H5 2114   9.198   7.014   6.386
   82U       C4 2115   9.124   6.947   6.587
   82U       O4 2116   9.227   6.906   6.644
   82U       N3 2117   9.009   6.944   6.655
   82U       H3 2118   9.008   6.919   6.753
   82U       C2 2119   8.884   6.962   6.608
   82U       O2 2120   8.787   6.937   6.685
   82U      C3' 2121   8.622   7.228   6.321
   82U      H3' 2122   8.644   7.330   6.290
   82U      C2' 2123   8.719   7.196   6.435
   82U     H2'1 2124   8.813   7.247   6.412
   82U      O2' 2125   8.687   7.252   6.561
   82U     HO'2 2126   8.756   7.242   6.628
   82U      O3' 2127   8.491   7.222   6.373
   82U      H3T 2128   8.470   7.312   6.401
   9.02399   9.02399   6.38062   0.00000   0.00000   0.00000   0.00000   4.51166   4.51166
