# Supplementary material for: Constant-pH Molecular Dynamics of Cationic Peptide Dendrimers Binding to siRNA
Source: J Chem Inf Model. 2026 Feb 5;66(8):4734–43. doi: 10.1021/acs.jcim.5c02636 (PMC13126635; doi:10.1021/acs.jcim.5c02636)
Supplement: Supplementary file 2 [file ci5c02636_si_002.zip › zip/MH18D3_07_out_10.gro]

Protein t= 150000.00000 step= 10000
 2128
    1LY0      N    1   7.722   5.812   2.382
    1LY0     H1    2   7.651   5.772   2.323
    1LY0     H2    3   7.756   5.742   2.447
    1LY0     H3    4   7.677   5.890   2.426
    1LY0     CA    5   7.837   5.867   2.300
    1LY0     HA    6   7.884   5.780   2.255
    1LY0     CB    7   7.807   5.969   2.182
    1LY0    HB1    8   7.809   6.072   2.219
    1LY0    HB2    9   7.711   5.947   2.134
    1LY0     CG   10   7.917   5.975   2.076
    1LY0    HG1   11   7.941   5.870   2.060
    1LY0    HG2   12   8.004   6.029   2.113
    1LY0     CD   13   7.880   6.041   1.945
    1LY0    HD1   14   7.860   6.146   1.967
    1LY0    HD2   15   7.786   6.004   1.906
    1LY0     CE   16   7.988   6.049   1.837
    1LY0    HE1   17   8.085   6.075   1.880
    1LY0    HE2   18   7.961   6.134   1.774
    1LY0     NZ   19   8.006   5.922   1.753
    1LY0    HZ1   20   8.087   5.917   1.692
    1LY0    HZ2   21   8.023   5.844   1.814
    1LY0    HZ3   22   7.925   5.885   1.705
    1LY0      C   23   7.945   5.919   2.393
    1LY0      O   24   8.055   5.860   2.399
    2LER      N   25   7.906   6.017   2.483
    2LER      H   26   7.821   6.070   2.473
    2LER     CA   27   8.009   6.097   2.560
    2LER     HA   28   8.094   6.115   2.494
    2LER     CB   29   7.943   6.222   2.610
    2LER    HB1   30   7.849   6.191   2.655
    2LER    HB2   31   7.908   6.268   2.518
    2LER     CG   32   8.017   6.315   2.704
    2LER     HG   33   8.080   6.254   2.769
    2LER    CD1   34   8.102   6.410   2.622
    2LER   HD11   35   8.175   6.464   2.682
    2LER   HD12   36   8.163   6.350   2.555
    2LER   HD13   37   8.047   6.480   2.559
    2LER    CD2   38   7.904   6.387   2.773
    2LER   HD21   39   7.828   6.421   2.702
    2LER   HD22   40   7.854   6.316   2.839
    2LER   HD23   41   7.955   6.465   2.829
    2LER      C   42   8.065   6.010   2.675
    2LER      O   43   8.187   6.023   2.702
    3LYR      N   44   7.983   5.927   2.735
    3LYR      H   45   7.886   5.936   2.711
    3LYR     CA   46   8.028   5.824   2.833
    3LYR     HA   47   7.942   5.758   2.840
    3LYR     CB   48   8.047   5.890   2.970
    3LYR    HB1   49   8.139   5.949   2.969
    3LYR    HB2   50   8.080   5.821   3.048
    3LYR     CG   51   7.935   5.978   3.031
    3LYR    HG1   52   7.912   6.062   2.965
    3LYR    HG2   53   7.968   6.012   3.129
    3LYR     CD   54   7.803   5.911   3.048
    3LYR    HD1   55   7.782   5.878   2.947
    3LYR    HD2   56   7.726   5.974   3.094
    3LYR     CE   57   7.817   5.792   3.148
    3LYR    HE1   58   7.848   5.808   3.252
    3LYR    HE2   59   7.889   5.727   3.101
    3LYR     NZ   60   7.689   5.724   3.163
    3LYR    HZ1   61   7.632   5.719   3.079
    3LYR      C   62   8.146   5.731   2.795
    3LYR      O   63   8.228   5.701   2.877
    4LY0      N   64   8.159   5.706   2.671
    4LY0      H   65   8.086   5.738   2.610
    4LY0     CA   66   8.258   5.617   2.607
    4LY0     HA   67   8.270   5.532   2.674
    4LY0     CB   68   8.207   5.568   2.472
    4LY0    HB1   69   8.166   5.652   2.415
    4LY0    HB2   70   8.123   5.498   2.474
    4LY0     CG   71   8.314   5.497   2.390
    4LY0    HG1   72   8.348   5.412   2.449
    4LY0    HG2   73   8.405   5.555   2.371
    4LY0     CD   74   8.259   5.442   2.259
    4LY0    HD1   75   8.230   5.524   2.194
    4LY0    HD2   76   8.173   5.382   2.290
    4LY0     CE   77   8.350   5.346   2.182
    4LY0    HE1   78   8.427   5.404   2.131
    4LY0    HE2   79   8.285   5.309   2.103
    4LY0     NZ   80   8.402   5.226   2.263
    4LY0    HZ1   81   8.488   5.256   2.305
    4LY0    HZ2   82   8.345   5.203   2.343
    4LY0    HZ3   83   8.427   5.144   2.209
    4LY0      C   84   8.396   5.677   2.592
    4LY0      O   85   8.495   5.604   2.605
    5LER      N   86   8.402   5.809   2.604
    5LER      H   87   8.320   5.864   2.585
    5LER     CA   88   8.525   5.883   2.618
    5LER     HA   89   8.601   5.832   2.558
    5LER     CB   90   8.505   6.027   2.570
    5LER    HB1   91   8.596   6.085   2.563
    5LER    HB2   92   8.441   6.075   2.644
    5LER     CG   93   8.424   6.052   2.436
    5LER     HG   94   8.327   6.002   2.445
    5LER    CD1   95   8.402   6.202   2.420
    5LER   HD11   96   8.356   6.242   2.511
    5LER   HD12   97   8.501   6.248   2.411
    5LER   HD13   98   8.342   6.228   2.333
    5LER    CD2   99   8.496   5.996   2.314
    5LER   HD21  100   8.508   5.889   2.330
    5LER   HD22  101   8.431   6.012   2.228
    5LER   HD23  102   8.596   6.037   2.302
    5LER      C  103   8.577   5.882   2.767
    5LER      O  104   8.680   5.941   2.791
    6LYR      N  105   8.505   5.818   2.867
    6LYR      H  106   8.419   5.771   2.844
    6LYR     CA  107   8.544   5.816   3.009
    6LYR     HA  108   8.653   5.809   3.002
    6LYR     CB  109   8.494   5.697   3.087
    6LYR    HB1  110   8.391   5.675   3.058
    6LYR    HB2  111   8.491   5.697   3.196
    6LYR     CG  112   8.575   5.574   3.043
    6LYR    HG1  113   8.669   5.576   3.098
    6LYR    HG2  114   8.592   5.577   2.936
    6LYR     CD  115   8.505   5.437   3.075
    6LYR    HD1  116   8.471   5.445   3.178
    6LYR    HD2  117   8.576   5.354   3.071
    6LYR     CE  118   8.405   5.395   2.967
    6LYR    HE1  119   8.387   5.288   2.957
    6LYR    HE2  120   8.446   5.423   2.870
    6LYR     NZ  121   8.274   5.451   2.998
    6LYR    HZ1  122   8.270   5.552   2.993
    6LYR      C  123   8.534   5.952   3.085
    6LYR      O  124   8.585   5.962   3.198
    7LER      N  125   8.477   6.053   3.022
    7LER      H  126   8.437   6.037   2.930
    7LER     CA  127   8.450   6.188   3.071
    7LER     HA  128   8.542   6.227   3.113
    7LER     CB  129   8.395   6.276   2.953
    7LER    HB1  130   8.319   6.343   2.992
    7LER    HB2  131   8.333   6.225   2.878
    7LER     CG  132   8.504   6.355   2.873
    7LER     HG  133   8.592   6.292   2.862
    7LER    CD1  134   8.454   6.404   2.736
    7LER   HD11  135   8.533   6.430   2.666
    7LER   HD12  136   8.398   6.325   2.686
    7LER   HD13  137   8.397   6.497   2.738
    7LER    CD2  138   8.564   6.476   2.948
    7LER   HD21  139   8.625   6.541   2.885
    7LER   HD22  140   8.491   6.539   2.998
    7LER   HD23  141   8.623   6.437   3.031
    7LER      C  142   8.341   6.179   3.183
    7LER      O  143   8.257   6.086   3.195
    8LER      N  144   8.346   6.287   3.266
    8LER      H  145   8.424   6.350   3.257
    8LER     CA  146   8.253   6.315   3.377
    8LER     HA  147   8.292   6.404   3.426
    8LER     CB  148   8.110   6.361   3.329
    8LER    HB1  149   8.054   6.401   3.414
    8LER    HB2  150   8.052   6.269   3.316
    8LER     CG  151   8.100   6.459   3.213
    8LER     HG  152   8.156   6.420   3.129
    8LER    CD1  153   7.952   6.467   3.169
    8LER   HD11  154   7.944   6.523   3.075
    8LER   HD12  155   7.910   6.367   3.159
    8LER   HD13  156   7.889   6.527   3.234
    8LER    CD2  157   8.158   6.598   3.255
    8LER   HD21  158   8.142   6.680   3.185
    8LER   HD22  159   8.103   6.630   3.343
    8LER   HD23  160   8.264   6.582   3.276
    8LER      C  161   8.250   6.215   3.497
    8LER      O  162   8.182   6.247   3.594
    9LYR      N  163   8.320   6.097   3.495
    9LYR      H  164   8.387   6.087   3.420
    9LYR     CA  165   8.339   6.012   3.613
    9LYR     HA  166   8.373   6.080   3.691
    9LYR     CB  167   8.453   5.913   3.596
    9LYR    HB1  168   8.432   5.857   3.506
    9LYR    HB2  169   8.453   5.840   3.677
    9LYR     CG  170   8.593   5.971   3.578
    9LYR    HG1  171   8.627   6.014   3.672
    9LYR    HG2  172   8.581   6.050   3.503
    9LYR     CD  173   8.689   5.862   3.523
    9LYR    HD1  174   8.643   5.812   3.437
    9LYR    HD2  175   8.701   5.797   3.609
    9LYR     CE  176   8.832   5.924   3.500
    9LYR    HE1  177   8.902   5.849   3.465
    9LYR    HE2  178   8.881   5.974   3.583
    9LYR     NZ  179   8.818   6.025   3.397
    9LYR    HZ1  180   8.754   5.996   3.324
    9LYR      C  181   8.208   5.950   3.667
    9LYR      O  182   8.119   5.921   3.589
   10LER      N  183   8.209   5.917   3.794
   10LER      H  184   8.298   5.913   3.842
   10LER     CA  185   8.086   5.848   3.853
   10LER     HA  186   8.059   5.768   3.784
   10LER     CB  187   8.119   5.786   3.997
   10LER    HB1  188   8.158   5.861   4.065
   10LER    HB2  189   8.194   5.707   3.990
   10LER     CG  190   7.993   5.731   4.061
   10LER     HG  191   7.919   5.810   4.069
   10LER    CD1  192   7.944   5.617   3.979
   10LER   HD11  193   8.018   5.538   3.969
   10LER   HD12  194   7.855   5.582   4.032
   10LER   HD13  195   7.908   5.652   3.882
   10LER    CD2  196   8.044   5.689   4.200
   10LER   HD21  197   7.974   5.621   4.248
   10LER   HD22  198   8.139   5.636   4.196
   10LER   HD23  199   8.061   5.777   4.262
   10LER      C  200   7.967   5.948   3.865
   10LER      O  201   7.975   6.049   3.933
   11LER      N  202   7.853   5.911   3.803
   11LER      H  203   7.856   5.821   3.758
   11LER     CA  204   7.726   5.984   3.807
   11LER     HA  205   7.722   6.074   3.869
   11LER     CB  206   7.684   6.020   3.663
   11LER    HB1  207   7.594   6.081   3.668
   11LER    HB2  208   7.660   5.925   3.616
   11LER     CG  209   7.792   6.107   3.592
   11LER     HG  210   7.885   6.050   3.590
   11LER    CD1  211   7.750   6.131   3.449
   11LER   HD11  212   7.662   6.194   3.437
   11LER   HD12  213   7.837   6.165   3.392
   11LER   HD13  214   7.711   6.041   3.403
   11LER    CD2  215   7.808   6.246   3.662
   11LER   HD21  216   7.718   6.306   3.650
   11LER   HD22  217   7.834   6.242   3.768
   11LER   HD23  218   7.883   6.304   3.608
   11LER      C  219   7.612   5.898   3.866
   11LER      O  220   7.588   5.787   3.823
   12LER      N  221   7.534   5.959   3.953
   12LER      H  222   7.558   6.052   3.983
   12LER     CA  223   7.438   5.881   4.038
   12LER     HA  224   7.468   5.776   4.038
   12LER     CB  225   7.441   5.933   4.181
   12LER    HB1  226   7.346   5.908   4.229
   12LER    HB2  227   7.440   6.042   4.180
   12LER     CG  228   7.556   5.872   4.269
   12LER     HG  229   7.533   5.766   4.274
   12LER    CD1  230   7.693   5.900   4.207
   12LER   HD11  231   7.713   5.837   4.120
   12LER   HD12  232   7.698   6.006   4.179
   12LER   HD13  233   7.778   5.889   4.275
   12LER    CD2  234   7.552   5.943   4.403
   12LER   HD21  235   7.632   5.904   4.466
   12LER   HD22  236   7.546   6.052   4.401
   12LER   HD23  237   7.458   5.916   4.450
   12LER      C  238   7.299   5.876   3.970
   12LER      O  239   7.199   5.846   4.034
   13LER      N  240   7.298   5.906   3.837
   13LER      H  241   7.380   5.931   3.783
   13LER     CA  242   7.183   5.888   3.758
   13LER     HA  243   7.095   5.925   3.811
   13LER     CB  244   7.199   5.969   3.628
   13LER    HB1  245   7.109   5.968   3.566
   13LER    HB2  246   7.273   5.923   3.562
   13LER     CG  247   7.240   6.116   3.660
   13LER     HG  248   7.325   6.119   3.729
   13LER    CD1  249   7.275   6.182   3.531
   13LER   HD11  250   7.363   6.136   3.485
   13LER   HD12  251   7.189   6.187   3.465
   13LER   HD13  252   7.303   6.284   3.555
   13LER    CD2  253   7.122   6.195   3.717
   13LER   HD21  254   7.102   6.151   3.814
   13LER   HD22  255   7.150   6.300   3.720
   13LER   HD23  256   7.030   6.208   3.660
   13LER      C  257   7.157   5.738   3.734
   13LER      O  258   7.148   5.699   3.615
   14NH2      N  259   7.150   5.646   3.825
   14NH2     H1  260   7.148   5.672   3.923
   14NH2     H2  261   7.136   5.551   3.794
   15LY0      N  262   7.188   5.368   3.557
   15LY0     H1  263   7.169   5.269   3.563
   15LY0     H2  264   7.142   5.420   3.630
   15LY0     H3  265   7.151   5.403   3.470
   15LY0     CA  266   7.333   5.406   3.551
   15LY0     HA  267   7.349   5.494   3.613
   15LY0     CB  268   7.426   5.290   3.612
   15LY0    HB1  269   7.520   5.316   3.564
   15LY0    HB2  270   7.398   5.191   3.577
   15LY0     CG  271   7.428   5.306   3.766
   15LY0    HG1  272   7.329   5.263   3.783
   15LY0    HG2  273   7.434   5.408   3.804
   15LY0     CD  274   7.531   5.210   3.830
   15LY0    HD1  275   7.539   5.114   3.780
   15LY0    HD2  276   7.501   5.189   3.933
   15LY0     CE  277   7.673   5.283   3.818
   15LY0    HE1  278   7.681   5.380   3.867
   15LY0    HE2  279   7.692   5.290   3.711
   15LY0     NZ  280   7.780   5.199   3.865
   15LY0    HZ1  281   7.761   5.105   3.832
   15LY0    HZ2  282   7.871   5.218   3.826
   15LY0    HZ3  283   7.786   5.188   3.965
   15LY0      C  284   7.378   5.460   3.414
   15LY0      O  285   7.331   5.407   3.318
   16LER      N  286   7.458   5.567   3.405
   16LER      H  287   7.490   5.614   3.488
   16LER     CA  288   7.498   5.635   3.284
   16LER     HA  289   7.488   5.568   3.199
   16LER     CB  290   7.397   5.753   3.266
   16LER    HB1  291   7.432   5.822   3.189
   16LER    HB2  292   7.381   5.812   3.356
   16LER     CG  293   7.261   5.709   3.205
   16LER     HG  294   7.217   5.629   3.264
   16LER    CD1  295   7.158   5.817   3.210
   16LER   HD11  296   7.186   5.899   3.144
   16LER   HD12  297   7.058   5.781   3.189
   16LER   HD13  298   7.157   5.848   3.315
   16LER    CD2  299   7.278   5.648   3.064
   16LER   HD21  300   7.178   5.633   3.024
   16LER   HD22  301   7.328   5.718   2.997
   16LER   HD23  302   7.326   5.550   3.071
   16LER      C  303   7.641   5.685   3.284
   16LER      O  304   7.708   5.686   3.385
   17LY0      N  305   6.975   5.939   2.647
   17LY0     H1  306   6.932   5.929   2.738
   17LY0     H2  307   6.909   5.985   2.585
   17LY0     H3  308   6.999   5.848   2.612
   17LY0     CA  309   7.090   6.031   2.661
   17LY0     HA  310   7.122   6.063   2.562
   17LY0     CB  311   7.048   6.155   2.740
   17LY0    HB1  312   7.138   6.217   2.745
   17LY0    HB2  313   7.024   6.123   2.841
   17LY0     CG  314   6.924   6.227   2.679
   17LY0    HG1  315   6.828   6.192   2.717
   17LY0    HG2  316   6.916   6.209   2.572
   17LY0     CD  317   6.921   6.377   2.722
   17LY0    HD1  318   6.904   6.387   2.829
   17LY0    HD2  319   6.837   6.414   2.663
   17LY0     CE  320   7.044   6.452   2.663
   17LY0    HE1  321   7.035   6.444   2.555
   17LY0    HE2  322   7.137   6.406   2.697
   17LY0     NZ  323   7.043   6.589   2.707
   17LY0    HZ1  324   7.069   6.597   2.805
   17LY0    HZ2  325   7.112   6.642   2.656
   17LY0    HZ3  326   6.956   6.641   2.702
   17LY0      C  327   7.208   5.962   2.724
   17LY0      O  328   7.198   5.855   2.788
   18LER      N  329   7.327   6.025   2.704
   18LER      H  330   7.330   6.108   2.646
   18LER     CA  331   7.464   6.006   2.760
   18LER     HA  332   7.525   6.087   2.722
   18LER     CB  333   7.470   6.007   2.915
   18LER    HB1  334   7.563   5.955   2.935
   18LER    HB2  335   7.390   5.946   2.956
   18LER     CG  336   7.469   6.151   2.981
   18LER     HG  337   7.391   6.217   2.946
   18LER    CD1  338   7.468   6.129   3.131
   18LER   HD11  339   7.370   6.090   3.160
   18LER   HD12  340   7.544   6.059   3.165
   18LER   HD13  341   7.474   6.226   3.180
   18LER    CD2  342   7.608   6.216   2.956
   18LER   HD21  343   7.631   6.206   2.850
   18LER   HD22  344   7.611   6.323   2.979
   18LER   HD23  345   7.684   6.174   3.021
   18LER      C  346   7.524   5.877   2.691
   18LER      O  347   7.641   5.879   2.652
   19LYR      N  348   7.454   5.766   2.687
   19LYR      H  349   7.360   5.771   2.722
   19LYR     CA  350   7.502   5.626   2.676
   19LYR     HA  351   7.569   5.631   2.591
   19LYR     CB  352   7.389   5.530   2.650
   19LYR    HB1  353   7.431   5.433   2.625
   19LYR    HB2  354   7.332   5.569   2.565
   19LYR     CG  355   7.294   5.518   2.767
   19LYR    HG1  356   7.261   5.615   2.804
   19LYR    HG2  357   7.345   5.471   2.851
   19LYR     CD  358   7.167   5.442   2.732
   19LYR    HD1  359   7.102   5.496   2.663
   19LYR    HD2  360   7.107   5.437   2.822
   19LYR     CE  361   7.195   5.301   2.673
   19LYR    HE1  362   7.250   5.239   2.743
   19LYR    HE2  363   7.246   5.309   2.577
   19LYR     NZ  364   7.071   5.235   2.653
   19LYR    HZ1  365   7.023   5.252   2.566
   19LYR      C  366   7.600   5.575   2.789
   19LYR      O  367   7.621   5.640   2.888
   20LY0      N  368   7.661   5.455   2.768
   20LY0      H  369   7.638   5.399   2.687
   20LY0     CA  370   7.735   5.382   2.871
   20LY0     HA  371   7.675   5.384   2.961
   20LY0     CB  372   7.757   5.236   2.826
   20LY0    HB1  373   7.862   5.209   2.841
   20LY0    HB2  374   7.751   5.218   2.719
   20LY0     CG  375   7.669   5.139   2.903
   20LY0    HG1  376   7.695   5.166   3.005
   20LY0    HG2  377   7.702   5.036   2.885
   20LY0     CD  378   7.515   5.152   2.883
   20LY0    HD1  379   7.493   5.135   2.778
   20LY0    HD2  380   7.479   5.249   2.917
   20LY0     CE  381   7.445   5.035   2.959
   20LY0    HE1  382   7.495   5.024   3.055
   20LY0    HE2  383   7.469   4.941   2.911
   20LY0     NZ  384   7.304   5.044   2.981
   20LY0    HZ1  385   7.274   4.951   3.007
   20LY0    HZ2  386   7.268   5.110   3.049
   20LY0    HZ3  387   7.259   5.061   2.892
   20LY0      C  388   7.875   5.447   2.900
   20LY0      O  389   7.939   5.492   2.807
   21LER      N  390   7.920   5.427   3.025
   21LER      H  391   7.851   5.384   3.085
   21LER     CA  392   8.048   5.472   3.086
   21LER     HA  393   8.073   5.574   3.060
   21LER     CB  394   8.041   5.460   3.238
   21LER    HB1  395   8.009   5.357   3.254
   21LER    HB2  396   7.964   5.528   3.274
   21LER     CG  397   8.168   5.498   3.312
   21LER     HG  398   8.252   5.456   3.257
   21LER    CD1  399   8.200   5.642   3.339
   21LER   HD11  400   8.127   5.706   3.390
   21LER   HD12  401   8.281   5.654   3.411
   21LER   HD13  402   8.234   5.680   3.243
   21LER    CD2  403   8.163   5.426   3.449
   21LER   HD21  404   8.261   5.444   3.494
   21LER   HD22  405   8.093   5.483   3.511
   21LER   HD23  406   8.142   5.320   3.435
   21LER      C  407   8.160   5.389   3.019
   21LER      O  408   8.146   5.273   2.989
   22LY0      N  409   6.482   5.306   2.652
   22LY0     H1  410   6.465   5.349   2.742
   22LY0     H2  411   6.419   5.350   2.587
   22LY0     H3  412   6.452   5.209   2.656
   22LY0     CA  413   6.623   5.323   2.617
   22LY0     HA  414   6.626   5.306   2.510
   22LY0     CB  415   6.668   5.469   2.649
   22LY0    HB1  416   6.768   5.486   2.610
   22LY0    HB2  417   6.677   5.474   2.758
   22LY0     CG  418   6.583   5.591   2.614
   22LY0    HG1  419   6.481   5.553   2.620
   22LY0    HG2  420   6.612   5.614   2.512
   22LY0     CD  421   6.609   5.715   2.702
   22LY0    HD1  422   6.716   5.732   2.711
   22LY0    HD2  423   6.575   5.698   2.804
   22LY0     CE  424   6.540   5.834   2.630
   22LY0    HE1  425   6.565   5.840   2.525
   22LY0    HE2  426   6.578   5.919   2.687
   22LY0     NZ  427   6.391   5.842   2.649
   22LY0    HZ1  428   6.350   5.766   2.597
   22LY0    HZ2  429   6.371   5.846   2.748
   22LY0    HZ3  430   6.355   5.928   2.610
   22LY0      C  431   6.700   5.218   2.689
   22LY0      O  432   6.671   5.188   2.806
   23LER      N  433   6.808   5.167   2.620
   23LER      H  434   6.814   5.193   2.523
   23LER     CA  435   6.897   5.064   2.667
   23LER     HA  436   6.849   5.017   2.753
   23LER     CB  437   6.902   4.946   2.563
   23LER    HB1  438   6.976   4.880   2.608
   23LER    HB2  439   6.947   4.993   2.475
   23LER     CG  440   6.772   4.871   2.529
   23LER     HG  441   6.702   4.937   2.479
   23LER    CD1  442   6.815   4.768   2.426
   23LER   HD11  443   6.877   4.691   2.472
   23LER   HD12  444   6.725   4.712   2.400
   23LER   HD13  445   6.871   4.804   2.340
   23LER    CD2  446   6.715   4.789   2.644
   23LER   HD21  447   6.686   4.856   2.725
   23LER   HD22  448   6.622   4.740   2.614
   23LER   HD23  449   6.798   4.725   2.673
   23LER      C  450   7.033   5.120   2.709
   23LER      O  451   7.087   5.072   2.809
   24LY0      N  452   8.779   7.334   4.516
   24LY0     H1  453   8.770   7.287   4.605
   24LY0     H2  454   8.689   7.352   4.474
   24LY0     H3  455   8.829   7.420   4.536
   24LY0     CA  456   8.861   7.238   4.438
   24LY0     HA  457   8.908   7.285   4.351
   24LY0     CB  458   8.982   7.189   4.520
   24LY0    HB1  459   8.939   7.120   4.593
   24LY0    HB2  460   9.036   7.268   4.572
   24LY0     CG  461   9.085   7.119   4.435
   24LY0    HG1  462   9.123   7.189   4.361
   24LY0    HG2  463   9.048   7.021   4.403
   24LY0     CD  464   9.209   7.089   4.513
   24LY0    HD1  465   9.180   7.009   4.581
   24LY0    HD2  466   9.247   7.174   4.569
   24LY0     CE  467   9.333   7.056   4.424
   24LY0    HE1  468   9.339   7.141   4.356
   24LY0    HE2  469   9.306   6.969   4.364
   24LY0     NZ  470   9.453   7.032   4.502
   24LY0    HZ1  471   9.440   6.957   4.568
   24LY0    HZ2  472   9.527   6.993   4.446
   24LY0    HZ3  473   9.484   7.118   4.546
   24LY0      C  474   8.784   7.120   4.385
   24LY0      O  475   8.789   7.093   4.268
   25LER      N  476   8.698   7.056   4.469
   25LER      H  477   8.692   7.085   4.566
   25LER     CA  478   8.611   6.935   4.425
   25LER     HA  479   8.676   6.859   4.381
   25LER     CB  480   8.550   6.865   4.552
   25LER    HB1  481   8.508   6.771   4.518
   25LER    HB2  482   8.466   6.929   4.581
   25LER     CG  483   8.650   6.838   4.668
   25LER     HG  484   8.687   6.925   4.722
   25LER    CD1  485   8.586   6.759   4.779
   25LER   HD11  486   8.653   6.737   4.863
   25LER   HD12  487   8.504   6.824   4.809
   25LER   HD13  488   8.542   6.665   4.748
   25LER    CD2  489   8.765   6.761   4.613
   25LER   HD21  490   8.729   6.672   4.561
   25LER   HD22  491   8.828   6.824   4.551
   25LER   HD23  492   8.828   6.736   4.698
   25LER      C  493   8.509   6.966   4.319
   25LER      O  494   8.455   7.077   4.306
   26LYR      N  495   8.466   6.867   4.238
   26LYR      H  496   8.505   6.774   4.252
   26LYR     CA  497   8.377   6.888   4.118
   26LYR     HA  498   8.299   6.961   4.144
   26LYR     CB  499   8.322   6.744   4.092
   26LYR    HB1  500   8.252   6.710   4.169
   26LYR    HB2  501   8.413   6.683   4.097
   26LYR     CG  502   8.253   6.718   3.956
   26LYR    HG1  503   8.333   6.722   3.883
   26LYR    HG2  504   8.175   6.794   3.948
   26LYR     CD  505   8.184   6.580   3.935
   26LYR    HD1  506   8.106   6.566   4.009
   26LYR    HD2  507   8.264   6.506   3.941
   26LYR     CE  508   8.111   6.552   3.802
   26LYR    HE1  509   8.071   6.451   3.808
   26LYR    HE2  510   8.178   6.537   3.718
   26LYR     NZ  511   7.997   6.636   3.784
   26LYR    HZ1  512   7.914   6.609   3.835
   26LYR      C  513   8.446   6.953   3.998
   26LYR      O  514   8.377   7.019   3.917
   27LY0      N  515   8.580   6.935   3.970
   27LY0      H  516   8.636   6.884   4.038
   27LY0     CA  517   8.647   6.971   3.845
   27LY0     HA  518   8.681   7.073   3.863
   27LY0     CB  519   8.773   6.877   3.827
   27LY0    HB1  520   8.754   6.776   3.791
   27LY0    HB2  521   8.825   6.866   3.922
   27LY0     CG  522   8.871   6.943   3.733
   27LY0    HG1  523   8.872   7.052   3.737
   27LY0    HG2  524   8.843   6.922   3.630
   27LY0     CD  525   9.017   6.894   3.754
   27LY0    HD1  526   9.022   6.788   3.730
   27LY0    HD2  527   9.047   6.889   3.859
   27LY0     CE  528   9.126   6.976   3.682
   27LY0    HE1  529   9.124   7.082   3.709
   27LY0    HE2  530   9.117   6.964   3.574
   27LY0     NZ  531   9.267   6.943   3.716
   27LY0    HZ1  532   9.329   7.003   3.663
   27LY0    HZ2  533   9.277   6.946   3.817
   27LY0    HZ3  534   9.273   6.844   3.695
   27LY0      C  535   8.559   6.973   3.716
   27LY0      O  536   8.487   6.881   3.684
   28LER      N  537   8.565   7.089   3.646
   28LER      H  538   8.618   7.168   3.681
   28LER     CA  539   8.514   7.118   3.513
   28LER     HA  540   8.409   7.090   3.507
   28LER     CB  541   8.513   7.270   3.483
   28LER    HB1  542   8.614   7.307   3.467
   28LER    HB2  543   8.468   7.321   3.568
   28LER     CG  544   8.427   7.319   3.354
   28LER     HG  545   8.330   7.269   3.367
   28LER    CD1  546   8.403   7.468   3.370
   28LER   HD11  547   8.371   7.515   3.277
   28LER   HD12  548   8.339   7.492   3.455
   28LER   HD13  549   8.500   7.513   3.389
   28LER    CD2  550   8.472   7.274   3.217
   28LER   HD21  551   8.393   7.282   3.143
   28LER   HD22  552   8.557   7.339   3.197
   28LER   HD23  553   8.504   7.170   3.219
   28LER      C  554   8.595   7.036   3.420
   28LER      O  555   8.716   7.051   3.405
   29LYR      N  556   8.530   6.948   3.340
   29LYR      H  557   8.430   6.937   3.349
   29LYR     CA  558   8.608   6.858   3.254
   29LYR     HA  559   8.691   6.915   3.212
   29LYR     CB  560   8.522   6.822   3.130
   29LYR    HB1  561   8.430   6.778   3.169
   29LYR    HB2  562   8.569   6.738   3.079
   29LYR     CG  563   8.495   6.928   3.025
   29LYR    HG1  564   8.550   6.901   2.935
   29LYR    HG2  565   8.530   7.027   3.057
   29LYR     CD  566   8.348   6.945   2.989
   29LYR    HD1  567   8.348   7.020   2.910
   29LYR    HD2  568   8.288   6.983   3.072
   29LYR     CE  569   8.284   6.814   2.927
   29LYR    HE1  570   8.306   6.722   2.982
   29LYR    HE2  571   8.322   6.795   2.827
   29LYR     NZ  572   8.142   6.822   2.922
   29LYR    HZ1  573   8.093   6.854   3.004
   29LYR      C  574   8.667   6.731   3.319
   29LYR      O  575   8.758   6.672   3.272
   30LER      N  576   8.614   6.682   3.434
   30LER      H  577   8.546   6.740   3.479
   30LER     CA  578   8.676   6.562   3.500
   30LER     HA  579   8.778   6.592   3.522
   30LER     CB  580   8.599   6.528   3.628
   30LER    HB1  581   8.494   6.517   3.604
   30LER    HB2  582   8.595   6.614   3.696
   30LER     CG  583   8.636   6.418   3.726
   30LER     HG  584   8.652   6.321   3.680
   30LER    CD1  585   8.761   6.449   3.810
   30LER   HD11  586   8.807   6.351   3.824
   30LER   HD12  587   8.837   6.501   3.751
   30LER   HD13  588   8.744   6.515   3.895
   30LER    CD2  589   8.527   6.417   3.833
   30LER   HD21  590   8.499   6.515   3.873
   30LER   HD22  591   8.440   6.358   3.805
   30LER   HD23  592   8.559   6.361   3.921
   30LER      C  593   8.675   6.440   3.406
   30LER      O  594   8.562   6.394   3.366
   31LER      N  595   8.785   6.375   3.394
   31LER      H  596   8.871   6.418   3.425
   31LER     CA  597   8.808   6.257   3.319
   31LER     HA  598   8.717   6.215   3.274
   31LER     CB  599   8.913   6.301   3.217
   31LER    HB1  600   9.003   6.332   3.270
   31LER    HB2  601   8.880   6.389   3.162
   31LER     CG  602   8.953   6.188   3.122
   31LER     HG  603   8.975   6.104   3.189
   31LER    CD1  604   8.842   6.141   3.022
   31LER   HD11  605   8.754   6.123   3.083
   31LER   HD12  606   8.821   6.219   2.949
   31LER   HD13  607   8.874   6.049   2.973
   31LER    CD2  608   9.069   6.221   3.032
   31LER   HD21  609   9.039   6.312   2.980
   31LER   HD22  610   9.171   6.220   3.072
   31LER   HD23  611   9.076   6.134   2.966
   31LER      C  612   8.858   6.146   3.415
   31LER      O  613   8.935   6.179   3.503
   32LY0      N  614   7.712   7.144   3.915
   32LY0     H1  615   7.667   7.122   3.827
   32LY0     H2  616   7.664   7.086   3.983
   32LY0     H3  617   7.692   7.239   3.942
   32LY0     CA  618   7.861   7.107   3.917
   32LY0     HA  619   7.907   7.181   3.851
   32LY0     CB  620   7.923   7.131   4.055
   32LY0    HB1  621   7.898   7.060   4.133
   32LY0    HB2  622   7.891   7.227   4.096
   32LY0     CG  623   8.081   7.142   4.052
   32LY0    HG1  624   8.105   7.206   3.967
   32LY0    HG2  625   8.124   7.043   4.039
   32LY0     CD  626   8.143   7.204   4.181
   32LY0    HD1  627   8.124   7.312   4.182
   32LY0    HD2  628   8.250   7.193   4.167
   32LY0     CE  629   8.103   7.141   4.314
   32LY0    HE1  630   8.113   7.033   4.315
   32LY0    HE2  631   8.001   7.171   4.339
   32LY0     NZ  632   8.183   7.187   4.428
   32LY0    HZ1  633   8.141   7.160   4.516
   32LY0    HZ2  634   8.279   7.157   4.430
   32LY0    HZ3  635   8.182   7.288   4.427
   32LY0      C  636   7.885   6.960   3.870
   32LY0      O  637   7.905   6.874   3.959
   33LER      N  638   7.864   6.939   3.736
   33LER      H  639   7.855   7.020   3.675
   33LER     CA  640   7.846   6.807   3.685
   33LER     HA  641   7.779   6.766   3.761
   33LER     CB  642   7.780   6.804   3.542
   33LER    HB1  643   7.839   6.859   3.468
   33LER    HB2  644   7.681   6.851   3.543
   33LER     CG  645   7.756   6.668   3.481
   33LER     HG  646   7.850   6.618   3.457
   33LER    CD1  647   7.670   6.591   3.576
   33LER   HD11  648   7.585   6.649   3.610
   33LER   HD12  649   7.634   6.498   3.532
   33LER   HD13  650   7.732   6.575   3.665
   33LER    CD2  651   7.670   6.686   3.353
   33LER   HD21  652   7.730   6.737   3.277
   33LER   HD22  653   7.644   6.589   3.311
   33LER   HD23  654   7.574   6.736   3.369
   33LER      C  655   7.981   6.731   3.692
   33LER      O  656   8.073   6.764   3.613
   34LY0      N  657   7.022   7.239   2.899
   34LY0     H1  658   6.923   7.221   2.911
   34LY0     H2  659   7.052   7.201   2.811
   34LY0     H3  660   7.068   7.190   2.974
   34LY0     CA  661   7.052   7.385   2.914
   34LY0     HA  662   7.002   7.445   2.838
   34LY0     CB  663   7.006   7.457   3.045
   34LY0    HB1  664   7.042   7.560   3.040
   34LY0    HB2  665   7.070   7.418   3.125
   34LY0     CG  666   6.857   7.440   3.073
   34LY0    HG1  667   6.842   7.332   3.077
   34LY0    HG2  668   6.795   7.487   2.997
   34LY0     CD  669   6.812   7.507   3.203
   34LY0    HD1  670   6.834   7.613   3.199
   34LY0    HD2  671   6.871   7.483   3.292
   34LY0     CE  672   6.667   7.474   3.223
   34LY0    HE1  673   6.659   7.367   3.208
   34LY0    HE2  674   6.602   7.518   3.147
   34LY0     NZ  675   6.631   7.528   3.358
   34LY0    HZ1  676   6.631   7.629   3.352
   34LY0    HZ2  677   6.541   7.495   3.388
   34LY0    HZ3  678   6.700   7.499   3.426
   34LY0      C  679   7.199   7.418   2.893
   34LY0      O  680   7.221   7.531   2.839
   35LER      N  681   7.299   7.345   2.937
   35LER      H  682   7.274   7.271   3.001
   35LER     CA  683   7.442   7.379   2.918
   35LER     HA  684   7.458   7.484   2.944
   35LER     CB  685   7.503   7.297   3.033
   35LER    HB1  686   7.612   7.296   3.031
   35LER    HB2  687   7.469   7.194   3.019
   35LER     CG  688   7.473   7.340   3.179
   35LER     HG  689   7.366   7.354   3.193
   35LER    CD1  690   7.521   7.235   3.286
   35LER   HD11  691   7.515   7.276   3.387
   35LER   HD12  692   7.463   7.146   3.262
   35LER   HD13  693   7.625   7.219   3.259
   35LER    CD2  694   7.543   7.476   3.211
   35LER   HD21  695   7.489   7.549   3.152
   35LER   HD22  696   7.530   7.501   3.317
   35LER   HD23  697   7.647   7.476   3.178
   35LER      C  698   7.507   7.345   2.779
   35LER      O  699   7.624   7.376   2.761
   36LYR      N  700   7.432   7.292   2.673
   36LYR      H  701   7.334   7.274   2.682
   36LYR     CA  702   7.499   7.261   2.549
   36LYR     HA  703   7.559   7.346   2.516
   36LYR     CB  704   7.403   7.241   2.442
   36LYR    HB1  705   7.340   7.154   2.461
   36LYR    HB2  706   7.462   7.218   2.353
   36LYR     CG  707   7.317   7.364   2.414
   36LYR    HG1  708   7.380   7.453   2.406
   36LYR    HG2  709   7.254   7.382   2.501
   36LYR     CD  710   7.235   7.339   2.294
   36LYR    HD1  711   7.197   7.239   2.275
   36LYR    HD2  712   7.306   7.351   2.212
   36LYR     CE  713   7.129   7.451   2.278
   36LYR    HE1  714   7.170   7.551   2.286
   36LYR    HE2  715   7.052   7.442   2.354
   36LYR     NZ  716   7.061   7.465   2.150
   36LYR    HZ1  717   7.069   7.393   2.080
   36LYR      C  718   7.592   7.143   2.559
   36LYR      O  719   7.561   7.036   2.615
   37LY0      N  720   7.706   7.150   2.493
   37LY0      H  721   7.714   7.234   2.437
   37LY0     CA  722   7.818   7.052   2.502
   37LY0     HA  723   7.768   6.956   2.485
   37LY0     CB  724   7.930   7.071   2.391
   37LY0    HB1  725   8.029   7.030   2.409
   37LY0    HB2  726   7.953   7.178   2.387
   37LY0     CG  727   7.871   7.034   2.252
   37LY0    HG1  728   7.807   7.118   2.228
   37LY0    HG2  729   7.820   6.938   2.262
   37LY0     CD  730   7.976   7.019   2.146
   37LY0    HD1  731   8.048   6.949   2.189
   37LY0    HD2  732   8.018   7.117   2.128
   37LY0     CE  733   7.913   6.937   2.028
   37LY0    HE1  734   7.831   6.987   1.976
   37LY0    HE2  735   7.876   6.837   2.049
   37LY0     NZ  736   8.024   6.927   1.930
   37LY0    HZ1  737   7.989   6.915   1.836
   37LY0    HZ2  738   8.076   7.013   1.926
   37LY0    HZ3  739   8.088   6.856   1.964
   37LY0      C  740   7.876   7.039   2.649
   37LY0      O  741   7.921   7.139   2.715
   38LER      N  742   7.862   6.916   2.703
   38LER      H  743   7.812   6.850   2.646
   38LER     CA  744   7.918   6.871   2.829
   38LER     HA  745   7.910   6.961   2.889
   38LER     CB  746   7.836   6.750   2.886
   38LER    HB1  747   7.872   6.731   2.987
   38LER    HB2  748   7.849   6.664   2.820
   38LER     CG  749   7.686   6.783   2.888
   38LER     HG  750   7.648   6.806   2.789
   38LER    CD1  751   7.617   6.654   2.927
   38LER   HD11  752   7.625   6.639   3.035
   38LER   HD12  753   7.511   6.668   2.903
   38LER   HD13  754   7.668   6.571   2.880
   38LER    CD2  755   7.647   6.896   2.979
   38LER   HD21  756   7.712   6.900   3.066
   38LER   HD22  757   7.640   6.987   2.919
   38LER   HD23  758   7.548   6.877   3.022
   38LER      C  759   8.069   6.838   2.810
   38LER      O  760   8.105   6.827   2.692
   39LY0      N  761   6.510   7.409   2.018
   39LY0     H1  762   6.416   7.438   2.042
   39LY0     H2  763   6.520   7.312   1.993
   39LY0     H3  764   6.570   7.420   2.098
   39LY0     CA  765   6.546   7.500   1.909
   39LY0     HA  766   6.499   7.463   1.818
   39LY0     CB  767   6.475   7.631   1.928
   39LY0    HB1  768   6.503   7.702   1.849
   39LY0    HB2  769   6.487   7.663   2.031
   39LY0     CG  770   6.326   7.612   1.910
   39LY0    HG1  771   6.274   7.701   1.945
   39LY0    HG2  772   6.282   7.546   1.985
   39LY0     CD  773   6.277   7.583   1.764
   39LY0    HD1  774   6.315   7.487   1.728
   39LY0    HD2  775   6.313   7.660   1.696
   39LY0     CE  776   6.124   7.581   1.755
   39LY0    HE1  777   6.098   7.552   1.653
   39LY0    HE2  778   6.091   7.683   1.775
   39LY0     NZ  779   6.049   7.492   1.845
   39LY0    HZ1  780   6.078   7.396   1.856
   39LY0    HZ2  781   6.033   7.532   1.936
   39LY0    HZ3  782   5.954   7.482   1.812
   39LY0      C  783   6.698   7.523   1.882
   39LY0      O  784   6.745   7.499   1.769
   40LER      N  785   6.769   7.566   1.986
   40LER      H  786   6.717   7.577   2.072
   40LER     CA  787   6.918   7.578   1.991
   40LER     HA  788   6.963   7.495   1.938
   40LER     CB  789   6.966   7.718   1.948
   40LER    HB1  790   6.926   7.788   2.021
   40LER    HB2  791   6.911   7.757   1.862
   40LER     CG  792   7.115   7.746   1.927
   40LER     HG  793   7.172   7.711   2.013
   40LER    CD1  794   7.162   7.676   1.798
   40LER   HD11  795   7.139   7.571   1.813
   40LER   HD12  796   7.114   7.702   1.704
   40LER   HD13  797   7.269   7.687   1.785
   40LER    CD2  798   7.137   7.896   1.901
   40LER   HD21  799   7.244   7.916   1.891
   40LER   HD22  800   7.096   7.928   1.805
   40LER   HD23  801   7.101   7.959   1.982
   40LER      C  802   6.974   7.563   2.134
   40LER      O  803   6.942   7.637   2.227
   41U      O5'  804   6.634   6.457   5.041
   41U      H5T  805   6.700   6.449   4.972
   41U      C5'  806   6.689   6.550   5.127
   41U     H5'1  807   6.792   6.573   5.099
   41U     H5'2  808   6.698   6.506   5.226
   41U      C4'  809   6.621   6.687   5.128
   41U      H4'  810   6.664   6.743   5.211
   41U      O4'  811   6.629   6.749   5.003
   41U      C1'  812   6.512   6.816   4.977
   41U      H1'  813   6.513   6.909   5.033
   41U       N1  814   6.490   6.831   4.837
   41U       C6  815   6.501   6.726   4.748
   41U       H6  816   6.540   6.631   4.781
   41U       C5  817   6.459   6.745   4.621
   41U       H5  818   6.463   6.661   4.553
   41U       C4  819   6.432   6.875   4.563
   41U       O4  820   6.388   6.897   4.449
   41U       N3  821   6.426   6.977   4.652
   41U       H3  822   6.400   7.071   4.626
   41U       C2  823   6.451   6.957   4.789
   41U       O2  824   6.432   7.054   4.870
   41U      C3'  825   6.473   6.688   5.171
   41U      H3'  826   6.454   6.588   5.210
   41U      C2'  827   6.400   6.728   5.039
   41U     H2'1  828   6.374   6.645   4.974
   41U      O2'  829   6.287   6.805   5.066
   41U     HO'2  830   6.242   6.777   5.146
   41U      O3'  831   6.443   6.779   5.273
   42U        P  832   6.330   6.763   5.380
   42U      O1P  833   6.370   6.656   5.474
   42U      O2P  834   6.197   6.752   5.315
   42U      O5'  835   6.342   6.901   5.455
   42U      C5'  836   6.275   6.916   5.584
   42U     H5'1  837   6.302   6.835   5.652
   42U     H5'2  838   6.167   6.915   5.572
   42U      C4'  839   6.315   7.046   5.664
   42U      H4'  840   6.239   7.071   5.738
   42U      O4'  841   6.428   7.035   5.748
   42U      C1'  842   6.500   7.157   5.739
   42U      H1'  843   6.529   7.176   5.842
   42U       N1  844   6.622   7.143   5.654
   42U       C6  845   6.625   7.047   5.553
   42U       H6  846   6.544   6.975   5.551
   42U       C5  847   6.726   7.048   5.457
   42U       H5  848   6.737   6.968   5.385
   42U       C4  849   6.842   7.130   5.474
   42U       O4  850   6.943   7.133   5.397
   42U       N3  851   6.831   7.227   5.571
   42U       H3  852   6.899   7.301   5.568
   42U       C2  853   6.725   7.239   5.655
   42U       O2  854   6.710   7.338   5.728
   42U      C3'  855   6.321   7.172   5.580
   42U      H3'  856   6.382   7.153   5.493
   42U      C2'  857   6.395   7.260   5.682
   42U     H2'1  858   6.455   7.329   5.623
   42U      O2'  859   6.323   7.345   5.770
   42U     HO'2  860   6.330   7.436   5.740
   42U      O3'  861   6.193   7.222   5.550
   43A        P  862   6.137   7.258   5.401
   43A      O1P  863   5.989   7.259   5.407
   43A      O2P  864   6.194   7.152   5.314
   43A      O5'  865   6.203   7.397   5.369
   43A      C5'  866   6.185   7.501   5.452
   43A     H5'1  867   6.220   7.469   5.550
   43A     H5'2  868   6.079   7.520   5.441
   43A      C4'  869   6.266   7.628   5.424
   43A      H4'  870   6.218   7.713   5.472
   43A      O4'  871   6.391   7.610   5.486
   43A      C1'  872   6.484   7.668   5.399
   43A      H1'  873   6.544   7.735   5.460
   43A       N9  874   6.567   7.554   5.353
   43A       C8  875   6.535   7.416   5.337
   43A       H8  876   6.435   7.378   5.351
   43A       N7  877   6.633   7.345   5.298
   43A       C5  878   6.739   7.436   5.279
   43A       C6  879   6.872   7.439   5.233
   43A       N6  880   6.940   7.340   5.177
   43A      H61  881   6.904   7.245   5.175
   43A      H62  882   7.026   7.358   5.127
   43A       N1  883   6.941   7.556   5.214
   43A       C2  884   6.886   7.665   5.259
   43A       H2  885   6.948   7.751   5.243
   43A       N3  886   6.762   7.688   5.304
   43A       C4  887   6.699   7.566   5.318
   43A      C3'  888   6.290   7.662   5.276
   43A      H3'  889   6.328   7.577   5.219
   43A      C2'  890   6.416   7.744   5.292
   43A     H2'1  891   6.477   7.748   5.202
   43A      O2'  892   6.392   7.878   5.331
   43A     HO'2  893   6.299   7.893   5.312
   43A      O3'  894   6.192   7.725   5.212
   44A        P  895   6.193   7.742   5.058
   44A      O1P  896   6.094   7.845   5.030
   44A      O2P  897   6.171   7.613   4.999
   44A      O5'  898   6.328   7.800   4.996
   44A      C5'  899   6.357   7.937   4.995
   44A     H5'1  900   6.345   7.976   5.096
   44A     H5'2  901   6.283   7.982   4.930
   44A      C4'  902   6.490   7.961   4.934
   44A      H4'  903   6.496   8.070   4.922
   44A      O4'  904   6.588   7.903   5.013
   44A      C1'  905   6.695   7.881   4.923
   44A      H1'  906   6.783   7.934   4.960
   44A       N9  907   6.733   7.738   4.934
   44A       C8  908   6.662   7.626   4.984
   44A       H8  909   6.569   7.634   5.040
   44A       N7  910   6.723   7.513   4.964
   44A       C5  911   6.837   7.553   4.889
   44A       C6  912   6.954   7.487   4.848
   44A       N6  913   6.978   7.358   4.866
   44A      H61  914   6.903   7.291   4.872
   44A      H62  915   7.072   7.323   4.854
   44A       N1  916   7.046   7.552   4.775
   44A       C2  917   7.037   7.682   4.767
   44A       H2  918   7.122   7.727   4.715
   44A       N3  919   6.942   7.767   4.814
   44A       C4  920   6.843   7.692   4.872
   44A      C3'  921   6.503   7.917   4.788
   44A      H3'  922   6.473   7.812   4.780
   44A      C2'  923   6.653   7.925   4.780
   44A     H2'1  924   6.688   7.854   4.706
   44A      O2'  925   6.690   8.065   4.758
   44A     HO'2  926   6.623   8.105   4.701
   44A      O3'  927   6.439   8.015   4.705
   45U        P  928   6.387   8.004   4.556
   45U      O1P  929   6.349   8.140   4.511
   45U      O2P  930   6.298   7.887   4.544
   45U      O5'  931   6.520   7.964   4.483
   45U      C5'  932   6.617   8.055   4.431
   45U     H5'1  933   6.657   8.123   4.507
   45U     H5'2  934   6.572   8.116   4.353
   45U      C4'  935   6.739   7.981   4.374
   45U      H4'  936   6.815   8.056   4.349
   45U      O4'  937   6.786   7.886   4.472
   45U      C1'  938   6.862   7.790   4.401
   45U      H1'  939   6.965   7.823   4.412
   45U       N1  940   6.848   7.656   4.459
   45U       C6  941   6.731   7.609   4.512
   45U       H6  942   6.654   7.683   4.532
   45U       C5  943   6.721   7.485   4.559
   45U       H5  944   6.630   7.450   4.605
   45U       C4  945   6.821   7.391   4.543
   45U       O4  946   6.809   7.270   4.573
   45U       N3  947   6.933   7.434   4.480
   45U       H3  948   7.011   7.372   4.461
   45U       C2  949   6.951   7.566   4.437
   45U       O2  950   7.056   7.606   4.393
   45U      C3'  951   6.710   7.896   4.251
   45U      H3'  952   6.608   7.861   4.260
   45U      C2'  953   6.824   7.789   4.254
   45U     H2'1  954   6.777   7.692   4.237
   45U      O2'  955   6.935   7.814   4.179
   45U     HO'2  956   6.936   7.795   4.085
   45U      O3'  957   6.722   7.975   4.127
   46U        P  958   6.701   7.919   3.983
   46U      O1P  959   6.680   8.035   3.894
   46U      O2P  960   6.589   7.828   3.996
   46U      O5'  961   6.824   7.837   3.932
   46U      C5'  962   6.931   7.896   3.863
   46U     H5'1  963   6.965   7.982   3.922
   46U     H5'2  964   6.890   7.935   3.770
   46U      C4'  965   7.051   7.809   3.841
   46U      H4'  966   7.121   7.878   3.794
   46U      O4'  967   7.104   7.754   3.958
   46U      C1'  968   7.162   7.623   3.936
   46U      H1'  969   7.261   7.613   3.980
   46U       N1  970   7.079   7.520   4.006
   46U       C6  971   6.942   7.525   4.018
   46U       H6  972   6.894   7.604   3.962
   46U       C5  973   6.880   7.432   4.099
   46U       H5  974   6.778   7.448   4.128
   46U       C4  975   6.952   7.327   4.164
   46U       O4  976   6.910   7.240   4.235
   46U       N3  977   7.083   7.316   4.131
   46U       H3  978   7.127   7.236   4.174
   46U       C2  979   7.152   7.412   4.059
   46U       O2  980   7.271   7.400   4.042
   46U      C3'  981   7.046   7.685   3.745
   46U      H3'  982   6.950   7.634   3.758
   46U      C2'  983   7.166   7.597   3.785
   46U     H2'1  984   7.155   7.491   3.763
   46U      O2'  985   7.287   7.647   3.741
   46U     HO'2  986   7.265   7.705   3.668
   46U      O3'  987   7.060   7.726   3.614
   47A        P  988   6.994   7.646   3.492
   47A      O1P  989   7.041   7.703   3.367
   47A      O2P  990   6.849   7.636   3.524
   47A      O5'  991   7.055   7.500   3.503
   47A      C5'  992   7.187   7.472   3.473
   47A     H5'1  993   7.247   7.546   3.526
   47A     H5'2  994   7.213   7.485   3.368
   47A      C4'  995   7.232   7.334   3.508
   47A      H4'  996   7.338   7.324   3.485
   47A      O4'  997   7.222   7.315   3.645
   47A      C1'  998   7.192   7.182   3.674
   47A      H1'  999   7.273   7.134   3.729
   47A       N9 1000   7.067   7.156   3.748
   47A       C8 1001   6.961   7.242   3.751
   47A       H8 1002   6.943   7.328   3.688
   47A       N7 1003   6.867   7.197   3.836
   47A       C5 1004   6.917   7.078   3.885
   47A       C6 1005   6.870   6.971   3.973
   47A       N6 1006   6.773   6.986   4.061
   47A      H61 1007   6.718   7.069   4.077
   47A      H62 1008   6.745   6.906   4.116
   47A       N1 1009   6.932   6.851   3.979
   47A       C2 1010   7.044   6.842   3.915
   47A       H2 1011   7.100   6.750   3.916
   47A       N3 1012   7.103   6.934   3.838
   47A       C4 1013   7.031   7.046   3.823
   47A      C3' 1014   7.157   7.219   3.442
   47A      H3' 1015   7.051   7.242   3.429
   47A      C2' 1016   7.195   7.103   3.535
   47A     H2'1 1017   7.125   7.022   3.519
   47A      O2' 1018   7.327   7.055   3.502
   47A     HO'2 1019   7.346   7.085   3.412
   47A      O3' 1020   7.205   7.202   3.311
   48U        P 1021   7.130   7.115   3.201
   48U      O1P 1022   7.204   7.134   3.082
   48U      O2P 1023   6.990   7.156   3.189
   48U      O5' 1024   7.141   6.961   3.244
   48U      C5' 1025   7.249   6.886   3.208
   48U     H5'1 1026   7.337   6.949   3.223
   48U     H5'2 1027   7.250   6.867   3.100
   48U      C4' 1028   7.275   6.755   3.285
   48U      H4' 1029   7.378   6.724   3.264
   48U      O4' 1030   7.247   6.778   3.425
   48U      C1' 1031   7.172   6.666   3.475
   48U      H1' 1032   7.220   6.619   3.561
   48U       N1 1033   7.036   6.707   3.530
   48U       C6 1034   6.964   6.813   3.476
   48U       H6 1035   7.009   6.857   3.388
   48U       C5 1036   6.862   6.873   3.546
   48U       H5 1037   6.801   6.957   3.516
   48U       C4 1038   6.812   6.802   3.665
   48U       O4 1039   6.723   6.840   3.742
   48U       N3 1040   6.871   6.683   3.695
   48U       H3 1041   6.828   6.626   3.766
   48U       C2 1042   6.981   6.627   3.631
   48U       O2 1043   7.020   6.517   3.660
   48U      C3' 1044   7.179   6.649   3.236
   48U      H3' 1045   7.074   6.680   3.228
   48U      C2' 1046   7.170   6.562   3.364
   48U     H2'1 1047   7.074   6.511   3.372
   48U      O2' 1048   7.285   6.479   3.371
   48U     HO'2 1049   7.302   6.443   3.283
   48U      O3' 1050   7.224   6.575   3.125
   49C        P 1051   7.119   6.511   3.024
   49C      O1P 1052   7.196   6.442   2.918
   49C      O2P 1053   7.026   6.621   2.993
   49C      O5' 1054   7.035   6.410   3.123
   49C      C5' 1055   7.092   6.281   3.153
   49C     H5'1 1056   7.184   6.300   3.208
   49C     H5'2 1057   7.122   6.230   3.062
   49C      C4' 1058   7.014   6.188   3.241
   49C      H4' 1059   7.072   6.096   3.249
   49C      O4' 1060   6.989   6.252   3.368
   49C      C1' 1061   6.857   6.211   3.406
   49C      H1' 1062   6.868   6.154   3.498
   49C       N1 1063   6.776   6.328   3.430
   49C       C6 1064   6.791   6.441   3.354
   49C       H6 1065   6.859   6.435   3.270
   49C       C5 1066   6.721   6.550   3.382
   49C       H5 1067   6.733   6.637   3.320
   49C       C4 1068   6.639   6.550   3.499
   49C       N4 1069   6.562   6.650   3.538
   49C      H41 1070   6.571   6.743   3.500
   49C      H42 1071   6.523   6.642   3.631
   49C       N3 1072   6.615   6.438   3.567
   49C       C2 1073   6.690   6.328   3.528
   49C       O2 1074   6.663   6.231   3.591
   49C      C3' 1075   6.888   6.150   3.181
   49C      H3' 1076   6.843   6.236   3.132
   49C      C2' 1077   6.805   6.110   3.303
   49C     H2'1 1078   6.700   6.127   3.280
   49C      O2' 1079   6.826   5.980   3.360
   49C     HO'2 1080   6.760   5.918   3.327
   49C      O3' 1081   6.889   6.045   3.085
   50U        P 1082   6.776   6.024   2.976
   50U      O1P 1083   6.818   5.924   2.873
   50U      O2P 1084   6.739   6.154   2.931
   50U      O5' 1085   6.650   5.965   3.054
   50U      C5' 1086   6.644   5.833   3.105
   50U     H5'1 1087   6.740   5.805   3.150
   50U     H5'2 1088   6.635   5.764   3.021
   50U      C4' 1089   6.537   5.816   3.214
   50U      H4' 1090   6.535   5.710   3.240
   50U      O4' 1091   6.556   5.905   3.320
   50U      C1' 1092   6.428   5.949   3.364
   50U      H1' 1093   6.421   5.934   3.472
   50U       N1 1094   6.409   6.096   3.351
   50U       C6 1095   6.458   6.166   3.241
   50U       H6 1096   6.528   6.124   3.170
   50U       C5 1097   6.431   6.295   3.227
   50U       H5 1098   6.472   6.357   3.148
   50U       C4 1099   6.348   6.364   3.330
   50U       O4 1100   6.310   6.484   3.324
   50U       N3 1101   6.307   6.291   3.437
   50U       H3 1102   6.232   6.327   3.494
   50U       C2 1103   6.321   6.156   3.445
   50U       O2 1104   6.247   6.097   3.522
   50U      C3' 1105   6.396   5.852   3.168
   50U      H3' 1106   6.389   5.946   3.113
   50U      C2' 1107   6.317   5.871   3.294
   50U     H2'1 1108   6.226   5.930   3.287
   50U      O2' 1109   6.289   5.756   3.365
   50U     HO'2 1110   6.275   5.688   3.298
   50U      O3' 1111   6.339   5.736   3.097
   51A        P 1112   6.225   5.757   2.999
   51A      O1P 1113   6.200   5.625   2.940
   51A      O2P 1114   6.265   5.868   2.908
   51A      O5' 1115   6.102   5.806   3.083
   51A      C5' 1116   6.006   5.718   3.140
   51A     H5'1 1117   6.058   5.643   3.199
   51A     H5'2 1118   5.961   5.655   3.063
   51A      C4' 1119   5.896   5.786   3.217
   51A      H4' 1120   5.835   5.722   3.280
   51A      O4' 1121   5.952   5.893   3.291
   51A      C1' 1122   5.860   6.005   3.289
   51A      H1' 1123   5.816   6.018   3.388
   51A       N9 1124   5.927   6.134   3.236
   51A       C8 1125   6.054   6.136   3.184
   51A       H8 1126   6.105   6.045   3.157
   51A       N7 1127   6.097   6.260   3.166
   51A       C5 1128   5.991   6.339   3.214
   51A       C6 1129   5.966   6.479   3.238
   51A       N6 1130   6.048   6.577   3.201
   51A      H61 1131   6.141   6.557   3.165
   51A      H62 1132   6.036   6.673   3.229
   51A       N1 1133   5.857   6.527   3.298
   51A       C2 1134   5.774   6.439   3.342
   51A       H2 1135   5.692   6.482   3.397
   51A       N3 1136   5.779   6.309   3.327
   51A       C4 1137   5.885   6.264   3.259
   51A      C3' 1138   5.806   5.848   3.116
   51A      H3' 1139   5.867   5.897   3.041
   51A      C2' 1140   5.746   5.962   3.201
   51A     H2'1 1141   5.712   6.046   3.141
   51A      O2' 1142   5.631   5.921   3.278
   51A     HO'2 1143   5.578   5.859   3.228
   51A      O3' 1144   5.708   5.769   3.057
   52U        P 1145   5.678   5.788   2.905
   52U      O1P 1146   5.599   5.676   2.853
   52U      O2P 1147   5.800   5.825   2.833
   52U      O5' 1148   5.589   5.920   2.908
   52U      C5' 1149   5.464   5.919   2.972
   52U     H5'1 1150   5.469   5.875   3.072
   52U     H5'2 1151   5.395   5.861   2.912
   52U      C4' 1152   5.406   6.053   2.986
   52U      H4' 1153   5.301   6.035   3.009
   52U      O4' 1154   5.460   6.131   3.094
   52U      C1' 1155   5.455   6.264   3.045
   52U      H1' 1156   5.382   6.315   3.107
   52U       N1 1157   5.586   6.333   3.025
   52U       C6 1158   5.687   6.272   2.946
   52U       H6 1159   5.680   6.167   2.923
   52U       C5 1160   5.801   6.337   2.914
   52U       H5 1161   5.874   6.286   2.854
   52U       C4 1162   5.818   6.477   2.948
   52U       O4 1163   5.920   6.548   2.931
   52U       N3 1164   5.716   6.536   3.018
   52U       H3 1165   5.724   6.633   3.044
   52U       C2 1166   5.598   6.467   3.061
   52U       O2 1167   5.518   6.527   3.127
   52U      C3' 1168   5.416   6.132   2.853
   52U      H3' 1169   5.506   6.117   2.794
   52U      C2' 1170   5.382   6.271   2.911
   52U     H2'1 1171   5.427   6.348   2.847
   52U      O2' 1172   5.242   6.281   2.937
   52U     HO'2 1173   5.200   6.236   2.865
   52U      O3' 1174   5.302   6.107   2.768
   53U        P 1175   5.316   6.115   2.607
   53U      O1P 1176   5.195   6.042   2.560
   53U      O2P 1177   5.446   6.072   2.560
   53U      O5' 1178   5.298   6.266   2.576
   53U      C5' 1179   5.168   6.327   2.586
   53U     H5'1 1180   5.110   6.286   2.668
   53U     H5'2 1181   5.102   6.305   2.502
   53U      C4' 1182   5.184   6.479   2.590
   53U      H4' 1183   5.088   6.521   2.621
   53U      O4' 1184   5.280   6.517   2.694
   53U      C1' 1185   5.339   6.645   2.655
   53U      H1' 1186   5.309   6.724   2.724
   53U       N1 1187   5.487   6.652   2.647
   53U       C6 1188   5.557   6.542   2.612
   53U       H6 1189   5.508   6.450   2.587
   53U       C5 1190   5.696   6.541   2.629
   53U       H5 1191   5.752   6.453   2.601
   53U       C4 1192   5.764   6.664   2.669
   53U       O4 1193   5.886   6.684   2.675
   53U       N3 1194   5.681   6.770   2.690
   53U       H3 1195   5.730   6.853   2.719
   53U       C2 1196   5.543   6.770   2.691
   53U       O2 1197   5.490   6.872   2.746
   53U      C3' 1198   5.239   6.544   2.462
   53U      H3' 1199   5.324   6.486   2.426
   53U      C2' 1200   5.282   6.683   2.516
   53U     H2'1 1201   5.364   6.728   2.460
   53U      O2' 1202   5.167   6.768   2.537
   53U     HO'2 1203   5.124   6.792   2.455
   53U      O3' 1204   5.133   6.559   2.372
   54C        P 1205   5.147   6.535   2.213
   54C      O1P 1206   5.007   6.521   2.167
   54C      O2P 1207   5.246   6.422   2.199
   54C      O5' 1208   5.215   6.662   2.154
   54C      C5' 1209   5.141   6.783   2.133
   54C     H5'1 1210   5.059   6.784   2.204
   54C     H5'2 1211   5.090   6.776   2.037
   54C      C4' 1212   5.221   6.912   2.144
   54C      H4' 1213   5.161   7.003   2.147
   54C      O4' 1214   5.292   6.912   2.267
   54C      C1' 1215   5.408   6.994   2.233
   54C      H1' 1216   5.402   7.082   2.298
   54C       N1 1217   5.530   6.924   2.275
   54C       C6 1218   5.526   6.789   2.295
   54C       H6 1219   5.436   6.730   2.286
   54C       C5 1220   5.642   6.722   2.327
   54C       H5 1221   5.639   6.615   2.319
   54C       C4 1222   5.760   6.794   2.353
   54C       N4 1223   5.870   6.744   2.394
   54C      H41 1224   5.875   6.646   2.416
   54C      H42 1225   5.945   6.811   2.408
   54C       N3 1226   5.763   6.922   2.335
   54C       C2 1227   5.650   6.989   2.298
   54C       O2 1228   5.669   7.110   2.279
   54C      C3' 1229   5.322   6.918   2.035
   54C      H3' 1230   5.372   6.822   2.043
   54C      C2' 1231   5.402   7.035   2.091
   54C     H2'1 1232   5.497   7.037   2.037
   54C      O2' 1233   5.333   7.165   2.080
   54C     HO'2 1234   5.265   7.162   2.013
   54C      O3' 1235   5.258   6.953   1.912
   55C        P 1236   5.310   6.905   1.777
   55C      O1P 1237   5.207   6.938   1.680
   55C      O2P 1238   5.361   6.762   1.789
   55C      O5' 1239   5.444   6.990   1.749
   55C      C5' 1240   5.425   7.129   1.720
   55C     H5'1 1241   5.339   7.174   1.770
   55C     H5'2 1242   5.413   7.147   1.613
   55C      C4' 1243   5.548   7.209   1.763
   55C      H4' 1244   5.521   7.313   1.743
   55C      O4' 1245   5.592   7.191   1.894
   55C      C1' 1246   5.730   7.205   1.894
   55C      H1' 1247   5.760   7.287   1.959
   55C       N1 1248   5.802   7.078   1.937
   55C       C6 1249   5.734   6.963   1.931
   55C       H6 1250   5.631   6.963   1.901
   55C       C5 1251   5.790   6.853   1.985
   55C       H5 1252   5.743   6.756   1.984
   55C       C4 1253   5.920   6.861   2.038
   55C       N4 1254   5.974   6.760   2.095
   55C      H41 1255   5.932   6.669   2.080
   55C      H42 1256   6.073   6.771   2.115
   55C       N3 1257   5.986   6.974   2.040
   55C       C2 1258   5.930   7.086   1.989
   55C       O2 1259   5.995   7.187   1.992
   55C      C3' 1260   5.666   7.181   1.673
   55C      H3' 1261   5.688   7.074   1.677
   55C      C2' 1262   5.774   7.243   1.754
   55C     H2'1 1263   5.870   7.200   1.726
   55C      O2' 1264   5.780   7.384   1.753
   55C     HO'2 1265   5.736   7.410   1.672
   55C      O3' 1266   5.677   7.243   1.544
   56G        P 1267   5.741   7.164   1.418
   56G      O1P 1268   5.703   7.232   1.299
   56G      O2P 1269   5.719   7.015   1.438
   56G      O5' 1270   5.896   7.183   1.451
   56G      C5' 1271   5.949   7.315   1.442
   56G     H5'1 1272   5.908   7.382   1.517
   56G     H5'2 1273   5.942   7.364   1.345
   56G      C4' 1274   6.092   7.305   1.477
   56G      H4' 1275   6.140   7.401   1.455
   56G      O4' 1276   6.102   7.281   1.626
   56G      C1' 1277   6.207   7.184   1.639
   56G      H1' 1278   6.266   7.216   1.725
   56G       N9 1279   6.162   7.050   1.674
   56G       C8 1280   6.040   6.992   1.689
   56G       H8 1281   5.945   7.037   1.665
   56G       N7 1282   6.042   6.872   1.746
   56G       C5 1283   6.182   6.849   1.768
   56G       C6 1284   6.253   6.736   1.830
   56G       O6 1285   6.219   6.633   1.883
   56G       N1 1286   6.394   6.757   1.825
   56G       H1 1287   6.458   6.688   1.862
   56G       C2 1288   6.448   6.865   1.768
   56G       N2 1289   6.577   6.875   1.753
   56G      H21 1290   6.643   6.801   1.771
   56G      H22 1291   6.619   6.960   1.719
   56G       N3 1292   6.381   6.974   1.720
   56G       C4 1293   6.251   6.955   1.716
   56G      C3' 1294   6.183   7.202   1.406
   56G      H3' 1295   6.132   7.105   1.408
   56G      C2' 1296   6.292   7.183   1.507
   56G     H2'1 1297   6.336   7.084   1.496
   56G      O2' 1298   6.381   7.291   1.506
   56G     HO'2 1299   6.437   7.289   1.583
   56G      O3' 1300   6.210   7.234   1.275
   57U        P 1301   6.233   7.113   1.159
   57U      O1P 1302   6.271   7.179   1.032
   57U      O2P 1303   6.114   7.037   1.164
   57U      O5' 1304   6.346   7.022   1.224
   57U      C5' 1305   6.475   7.080   1.230
   57U     H5'1 1306   6.476   7.162   1.301
   57U     H5'2 1307   6.512   7.101   1.129
   57U      C4' 1308   6.568   6.971   1.291
   57U      H4' 1309   6.671   6.999   1.312
   57U      O4' 1310   6.528   6.925   1.417
   57U      C1' 1311   6.576   6.792   1.436
   57U      H1' 1312   6.646   6.788   1.520
   57U       N1 1313   6.473   6.693   1.474
   57U       C6 1314   6.335   6.711   1.470
   57U       H6 1315   6.295   6.804   1.432
   57U       C5 1316   6.250   6.607   1.506
   57U       H5 1317   6.143   6.619   1.500
   57U       C4 1318   6.303   6.481   1.557
   57U       O4 1319   6.237   6.383   1.592
   57U       N3 1320   6.435   6.489   1.591
   57U       H3 1321   6.475   6.404   1.628
   57U       C2 1322   6.521   6.582   1.540
   57U       O2 1323   6.640   6.560   1.551
   57U      C3' 1324   6.581   6.846   1.203
   57U      H3' 1325   6.484   6.814   1.165
   57U      C2' 1326   6.636   6.740   1.297
   57U     H2'1 1327   6.596   6.646   1.262
   57U      O2' 1328   6.781   6.741   1.301
   57U     HO'2 1329   6.810   6.690   1.225
   57U      O3' 1330   6.668   6.870   1.090
   58A        P 1331   6.676   6.777   0.962
   58A      O1P 1332   6.737   6.860   0.856
   58A      O2P 1333   6.543   6.723   0.937
   58A      O5' 1334   6.765   6.653   0.990
   58A      C5' 1335   6.908   6.666   0.975
   58A     H5'1 1336   6.948   6.758   1.017
   58A     H5'2 1337   6.935   6.671   0.869
   58A      C4' 1338   6.988   6.551   1.041
   58A      H4' 1339   7.093   6.581   1.050
   58A      O4' 1340   6.925   6.513   1.166
   58A      C1' 1341   6.943   6.374   1.185
   58A      H1' 1342   7.001   6.369   1.277
   58A       N9 1343   6.807   6.318   1.199
   58A       C8 1344   6.694   6.343   1.132
   58A       H8 1345   6.678   6.432   1.073
   58A       N7 1346   6.594   6.263   1.156
   58A       C5 1347   6.648   6.171   1.247
   58A       C6 1348   6.601   6.063   1.326
   58A       N6 1349   6.478   6.024   1.340
   58A      H61 1350   6.403   6.061   1.283
   58A      H62 1351   6.466   5.939   1.392
   58A       N1 1352   6.686   5.984   1.389
   58A       C2 1353   6.816   6.010   1.390
   58A       H2 1354   6.884   5.942   1.441
   58A       N3 1355   6.873   6.120   1.337
   58A       C4 1356   6.782   6.194   1.261
   58A      C3' 1357   6.976   6.424   0.961
   58A      H3' 1358   6.871   6.414   0.934
   58A      C2' 1359   7.012   6.321   1.069
   58A     H2'1 1360   6.971   6.222   1.049
   58A      O2' 1361   7.150   6.309   1.107
   58A     HO'2 1362   7.174   6.229   1.155
   58A      O3' 1363   7.050   6.421   0.843
   59C        P 1364   7.031   6.310   0.731
   59C      O1P 1365   7.138   6.348   0.635
   59C      O2P 1366   6.889   6.314   0.692
   59C      O5' 1367   7.052   6.160   0.784
   59C      C5' 1368   7.187   6.114   0.810
   59C     H5'1 1369   7.241   6.191   0.866
   59C     H5'2 1370   7.238   6.091   0.716
   59C      C4' 1371   7.179   5.986   0.896
   59C      H4' 1372   7.275   5.953   0.936
   59C      O4' 1373   7.082   5.994   1.007
   59C      C1' 1374   7.031   5.860   1.029
   59C      H1' 1375   7.062   5.827   1.128
   59C       N1 1376   6.882   5.853   1.033
   59C       C6 1377   6.823   5.942   0.945
   59C       H6 1378   6.877   5.998   0.870
   59C       C5 1379   6.684   5.934   0.946
   59C       H5 1380   6.634   5.996   0.874
   59C       C4 1381   6.621   5.847   1.039
   59C       N4 1382   6.494   5.846   1.042
   59C      H41 1383   6.448   5.880   0.958
   59C      H42 1384   6.457   5.771   1.099
   59C       N3 1385   6.676   5.774   1.129
   59C       C2 1386   6.814   5.774   1.127
   59C       O2 1387   6.874   5.708   1.214
   59C      C3' 1388   7.119   5.871   0.814
   59C      H3' 1389   7.026   5.898   0.763
   59C      C2' 1390   7.074   5.772   0.914
   59C     H2'1 1391   6.988   5.711   0.888
   59C      O2' 1392   7.182   5.693   0.951
   59C     HO'2 1393   7.217   5.656   0.869
   59C      O3' 1394   7.214   5.830   0.725
   60U        P 1395   7.175   5.747   0.605
   60U      O1P 1396   7.285   5.764   0.506
   60U      O2P 1397   7.035   5.769   0.566
   60U      O5' 1398   7.186   5.603   0.663
   60U      C5' 1399   7.314   5.540   0.679
   60U     H5'1 1400   7.370   5.592   0.757
   60U     H5'2 1401   7.371   5.524   0.588
   60U      C4' 1402   7.283   5.401   0.744
   60U      H4' 1403   7.370   5.347   0.782
   60U      O4' 1404   7.186   5.413   0.846
   60U      C1' 1405   7.101   5.298   0.848
   60U      H1' 1406   7.121   5.239   0.937
   60U       N1 1407   6.956   5.338   0.852
   60U       C6 1408   6.904   5.446   0.778
   60U       H6 1409   6.965   5.503   0.710
   60U       C5 1410   6.775   5.474   0.787
   60U       H5 1411   6.736   5.559   0.734
   60U       C4 1412   6.690   5.411   0.885
   60U       O4 1413   6.576   5.444   0.917
   60U       N3 1414   6.750   5.311   0.959
   60U       H3 1415   6.694   5.245   1.012
   60U       C2 1416   6.877   5.260   0.940
   60U       O2 1417   6.914   5.152   0.992
   60U      C3' 1418   7.226   5.303   0.646
   60U      H3' 1419   7.149   5.350   0.585
   60U      C2' 1420   7.148   5.207   0.728
   60U     H2'1 1421   7.068   5.175   0.661
   60U      O2' 1422   7.221   5.096   0.774
   60U     HO'2 1423   7.230   5.035   0.701
   60U      O3' 1424   7.339   5.259   0.573
   61U        P 1425   7.310   5.180   0.445
   61U      O1P 1426   7.227   5.063   0.473
   61U      O2P 1427   7.438   5.164   0.376
   61U      O5' 1428   7.233   5.290   0.357
   61U      C5' 1429   7.217   5.280   0.211
   61U     H5'1 1430   7.207   5.176   0.180
   61U     H5'2 1431   7.309   5.306   0.158
   61U      C4' 1432   7.092   5.360   0.172
   61U      H4' 1433   7.083   5.372   0.064
   61U      O4' 1434   6.984   5.292   0.230
   61U      C1' 1435   6.898   5.388   0.285
   61U      H1' 1436   6.841   5.436   0.205
   61U       N1 1437   6.814   5.326   0.397
   61U       C6 1438   6.854   5.217   0.478
   61U       H6 1439   6.950   5.180   0.446
   61U       C5 1440   6.772   5.168   0.577
   61U       H5 1441   6.798   5.079   0.632
   61U       C4 1442   6.643   5.233   0.596
   61U       O4 1443   6.564   5.201   0.686
   61U       N3 1444   6.602   5.321   0.503
   61U       H3 1445   6.509   5.360   0.513
   61U       C2 1446   6.685   5.374   0.406
   61U       O2 1447   6.638   5.459   0.335
   61U      C3' 1448   7.103   5.503   0.242
   61U      H3' 1449   7.199   5.507   0.293
   61U      C2' 1450   6.993   5.495   0.346
   61U     H2'1 1451   7.040   5.467   0.440
   61U      O2' 1452   6.923   5.618   0.385
   61U     HO'2 1453   6.990   5.671   0.430
   61U      O3' 1454   7.089   5.611   0.148
   61U      H3T 1455   7.067   5.694   0.190
   62G      O5' 1456   6.083   5.047   1.509
   62G      H5T 1457   6.100   5.115   1.575
   62G      C5' 1458   6.152   4.931   1.551
   62G     H5'1 1459   6.115   4.848   1.492
   62G     H5'2 1460   6.137   4.915   1.657
   62G      C4' 1461   6.306   4.947   1.517
   62G      H4' 1462   6.348   4.850   1.542
   62G      O4' 1463   6.328   4.972   1.376
   62G      C1' 1464   6.437   5.068   1.374
   62G      H1' 1465   6.513   5.028   1.306
   62G       N9 1466   6.392   5.197   1.314
   62G       C8 1467   6.263   5.236   1.292
   62G       H8 1468   6.185   5.162   1.300
   62G       N7 1469   6.247   5.364   1.266
   62G       C5 1470   6.378   5.412   1.271
   62G       C6 1471   6.426   5.546   1.259
   62G       O6 1472   6.373   5.657   1.243
   62G       N1 1473   6.567   5.553   1.270
   62G       H1 1474   6.613   5.640   1.249
   62G       C2 1475   6.644   5.442   1.285
   62G       N2 1476   6.775   5.466   1.287
   62G      H21 1477   6.813   5.558   1.269
   62G      H22 1478   6.836   5.387   1.302
   62G       N3 1479   6.604   5.318   1.305
   62G       C4 1480   6.469   5.309   1.293
   62G      C3' 1481   6.375   5.058   1.598
   62G      H3' 1482   6.320   5.153   1.594
   62G      C2' 1483   6.496   5.076   1.515
   62G     H2'1 1484   6.543   5.174   1.521
   62G      O2' 1485   6.591   4.966   1.514
   62G     HO'2 1486   6.672   4.993   1.471
   62G      O3' 1487   6.403   5.019   1.729
   63U        P 1488   6.439   5.122   1.836
   63U      O1P 1489   6.489   5.041   1.949
   63U      O2P 1490   6.320   5.208   1.851
   63U      O5' 1491   6.565   5.212   1.803
   63U      C5' 1492   6.695   5.159   1.808
   63U     H5'1 1493   6.703   5.068   1.747
   63U     H5'2 1494   6.717   5.122   1.908
   63U      C4' 1495   6.804   5.259   1.763
   63U      H4' 1496   6.897   5.203   1.767
   63U      O4' 1497   6.789   5.307   1.632
   63U      C1' 1498   6.815   5.451   1.613
   63U      H1' 1499   6.885   5.474   1.533
   63U       N1 1500   6.689   5.535   1.600
   63U       C6 1501   6.560   5.483   1.600
   63U       H6 1502   6.545   5.379   1.623
   63U       C5 1503   6.454   5.569   1.579
   63U       H5 1504   6.350   5.543   1.589
   63U       C4 1505   6.473   5.708   1.550
   63U       O4 1506   6.381   5.795   1.532
   63U       N3 1507   6.603   5.743   1.533
   63U       H3 1508   6.624   5.839   1.510
   63U       C2 1509   6.712   5.666   1.570
   63U       O2 1510   6.819   5.730   1.567
   63U      C3' 1511   6.813   5.389   1.848
   63U      H3' 1512   6.712   5.418   1.879
   63U      C2' 1513   6.884   5.484   1.744
   63U     H2'1 1514   6.876   5.588   1.774
   63U      O2' 1515   7.022   5.455   1.723
   63U     HO'2 1516   7.061   5.463   1.810
   63U      O3' 1517   6.887   5.375   1.970
   64A        P 1518   6.866   5.484   2.089
   64A      O1P 1519   6.956   5.456   2.202
   64A      O2P 1520   6.721   5.482   2.114
   64A      O5' 1521   6.900   5.622   2.025
   64A      C5' 1522   7.034   5.669   2.023
   64A     H5'1 1523   7.105   5.603   1.974
   64A     H5'2 1524   7.067   5.687   2.125
   64A      C4' 1525   7.045   5.803   1.951
   64A      H4' 1526   7.151   5.828   1.947
   64A      O4' 1527   6.981   5.807   1.823
   64A      C1' 1528   6.933   5.937   1.794
   64A      H1' 1529   6.971   5.973   1.698
   64A       N9 1530   6.777   5.940   1.793
   64A       C8 1531   6.692   5.855   1.859
   64A       H8 1532   6.730   5.768   1.912
   64A       N7 1533   6.570   5.891   1.843
   64A       C5 1534   6.575   6.004   1.762
   64A       C6 1535   6.486   6.094   1.700
   64A       N6 1536   6.354   6.099   1.719
   64A      H61 1537   6.316   6.037   1.788
   64A      H62 1538   6.308   6.180   1.680
   64A       N1 1539   6.519   6.214   1.649
   64A       C2 1540   6.651   6.230   1.639
   64A       H2 1541   6.676   6.327   1.600
   64A       N3 1542   6.746   6.144   1.669
   64A       C4 1543   6.705   6.039   1.734
   64A      C3' 1544   6.988   5.919   2.022
   64A      H3' 1545   6.893   5.889   2.065
   64A      C2' 1546   6.993   6.019   1.907
   64A     H2'1 1547   6.924   6.101   1.932
   64A      O2' 1548   7.128   6.063   1.890
   64A     HO'2 1549   7.127   6.147   1.842
   64A      O3' 1550   7.061   5.961   2.132
   65C        P 1551   6.995   6.061   2.240
   65C      O1P 1552   7.082   6.063   2.355
   65C      O2P 1553   6.857   6.017   2.262
   65C      O5' 1554   6.994   6.216   2.184
   65C      C5' 1555   7.120   6.276   2.152
   65C     H5'1 1556   7.175   6.197   2.101
   65C     H5'2 1557   7.170   6.292   2.248
   65C      C4' 1558   7.104   6.401   2.068
   65C      H4' 1559   7.201   6.427   2.024
   65C      O4' 1560   7.026   6.377   1.960
   65C      C1' 1561   6.951   6.494   1.928
   65C      H1' 1562   6.975   6.510   1.823
   65C       N1 1563   6.805   6.470   1.934
   65C       C6 1564   6.748   6.363   1.998
   65C       H6 1565   6.814   6.297   2.053
   65C       C5 1566   6.611   6.345   1.997
   65C       H5 1567   6.556   6.264   2.042
   65C       C4 1568   6.534   6.442   1.920
   65C       N4 1569   6.405   6.435   1.929
   65C      H41 1570   6.352   6.370   1.985
   65C      H42 1571   6.353   6.498   1.868
   65C       N3 1572   6.583   6.552   1.860
   65C       C2 1573   6.717   6.566   1.867
   65C       O2 1574   6.765   6.667   1.818
   65C      C3' 1575   7.036   6.519   2.141
   65C      H3' 1576   6.937   6.492   2.178
   65C      C2' 1577   7.003   6.610   2.018
   65C     H2'1 1578   6.933   6.690   2.040
   65C      O2' 1579   7.128   6.664   1.976
   65C     HO'2 1580   7.106   6.742   1.924
   65C      O3' 1581   7.113   6.580   2.243
   66G        P 1582   7.038   6.674   2.344
   66G      O1P 1583   7.137   6.716   2.448
   66G      O2P 1584   6.918   6.601   2.391
   66G      O5' 1585   6.980   6.811   2.272
   66G      C5' 1586   7.058   6.918   2.220
   66G     H5'1 1587   7.129   6.872   2.152
   66G     H5'2 1588   7.124   6.950   2.300
   66G      C4' 1589   6.976   7.037   2.173
   66G      H4' 1590   7.042   7.120   2.147
   66G      O4' 1591   6.903   7.013   2.058
   66G      C1' 1592   6.771   7.076   2.062
   66G      H1' 1593   6.748   7.145   1.980
   66G       N9 1594   6.664   6.973   2.079
   66G       C8 1595   6.679   6.841   2.117
   66G       H8 1596   6.777   6.795   2.122
   66G       N7 1597   6.566   6.785   2.139
   66G       C5 1598   6.469   6.883   2.118
   66G       C6 1599   6.327   6.885   2.130
   66G       O6 1600   6.249   6.799   2.164
   66G       N1 1601   6.270   7.008   2.090
   66G       H1 1602   6.169   7.009   2.096
   66G       C2 1603   6.340   7.114   2.052
   66G       N2 1604   6.274   7.217   2.015
   66G      H21 1605   6.173   7.218   2.013
   66G      H22 1606   6.323   7.305   2.023
   66G       N3 1607   6.473   7.119   2.047
   66G       C4 1608   6.529   7.000   2.084
   66G      C3' 1609   6.878   7.086   2.273
   66G      H3' 1610   6.826   7.002   2.320
   66G      C2' 1611   6.774   7.167   2.190
   66G     H2'1 1612   6.683   7.164   2.251
   66G      O2' 1613   6.817   7.292   2.154
   66G     HO'2 1614   6.824   7.347   2.233
   66G      O3' 1615   6.949   7.161   2.370
   67G        P 1616   6.887   7.203   2.502
   67G      O1P 1617   6.994   7.277   2.577
   67G      O2P 1618   6.833   7.082   2.562
   67G      O5' 1619   6.757   7.293   2.485
   67G      C5' 1620   6.764   7.429   2.451
   67G     H5'1 1621   6.831   7.441   2.366
   67G     H5'2 1622   6.797   7.484   2.539
   67G      C4' 1623   6.621   7.484   2.428
   67G      H4' 1624   6.625   7.590   2.402
   67G      O4' 1625   6.542   7.425   2.319
   67G      C1' 1626   6.412   7.408   2.363
   67G      H1' 1627   6.346   7.437   2.281
   67G       N9 1628   6.381   7.266   2.393
   67G       C8 1629   6.454   7.159   2.443
   67G       H8 1630   6.560   7.169   2.462
   67G       N7 1631   6.387   7.050   2.458
   67G       C5 1632   6.258   7.077   2.426
   67G       C6 1633   6.137   6.998   2.416
   67G       O6 1634   6.121   6.876   2.428
   67G       N1 1635   6.025   7.071   2.396
   67G       H1 1636   5.937   7.023   2.381
   67G       C2 1637   6.026   7.204   2.363
   67G       N2 1638   5.914   7.246   2.321
   67G      H21 1639   5.830   7.190   2.327
   67G      H22 1640   5.910   7.334   2.271
   67G       N3 1641   6.133   7.279   2.360
   67G       C4 1642   6.250   7.217   2.390
   67G      C3' 1643   6.535   7.477   2.560
   67G      H3' 1644   6.541   7.381   2.611
   67G      C2' 1645   6.395   7.492   2.495
   67G     H2'1 1646   6.319   7.450   2.561
   67G      O2' 1647   6.363   7.627   2.466
   67G     HO'2 1648   6.426   7.684   2.511
   67G      O3' 1649   6.553   7.587   2.656
   68A        P 1650   6.503   7.581   2.813
   68A      O1P 1651   6.556   7.696   2.885
   68A      O2P 1652   6.526   7.444   2.857
   68A      O5' 1653   6.341   7.603   2.806
   68A      C5' 1654   6.274   7.722   2.767
   68A     H5'1 1655   6.312   7.771   2.677
   68A     H5'2 1656   6.285   7.798   2.845
   68A      C4' 1657   6.121   7.699   2.752
   68A      H4' 1658   6.070   7.792   2.728
   68A      O4' 1659   6.093   7.601   2.655
   68A      C1' 1660   5.990   7.513   2.697
   68A      H1' 1661   5.904   7.509   2.631
   68A       N9 1662   6.042   7.375   2.724
   68A       C8 1663   6.171   7.325   2.755
   68A       H8 1664   6.255   7.388   2.782
   68A       N7 1665   6.177   7.197   2.763
   68A       C5 1666   6.044   7.157   2.733
   68A       C6 1667   5.983   7.029   2.724
   68A       N6 1668   6.042   6.915   2.749
   68A      H61 1669   6.143   6.912   2.759
   68A      H62 1670   5.981   6.835   2.756
   68A       N1 1671   5.851   7.018   2.696
   68A       C2 1672   5.789   7.133   2.668
   68A       H2 1673   5.688   7.112   2.638
   68A       N3 1674   5.833   7.260   2.673
   68A       C4 1675   5.965   7.261   2.706
   68A      C3' 1676   6.064   7.643   2.884
   68A      H3' 1677   6.122   7.556   2.914
   68A      C2' 1678   5.933   7.572   2.824
   68A     H2'1 1679   5.881   7.495   2.880
   68A      O2' 1680   5.834   7.664   2.786
   68A     HO'2 1681   5.854   7.751   2.821
   68A      O3' 1682   6.042   7.735   2.984
   69A        P 1683   6.041   7.697   3.142
   69A      O1P 1684   6.016   7.823   3.212
   69A      O2P 1685   6.162   7.615   3.168
   69A      O5' 1686   5.917   7.607   3.142
   69A      C5' 1687   5.787   7.672   3.140
   69A     H5'1 1688   5.780   7.733   3.050
   69A     H5'2 1689   5.777   7.746   3.219
   69A      C4' 1690   5.667   7.569   3.145
   69A      H4' 1691   5.572   7.622   3.145
   69A      O4' 1692   5.670   7.469   3.035
   69A      C1' 1693   5.627   7.346   3.084
   69A      H1' 1694   5.530   7.317   3.044
   69A       N9 1695   5.730   7.237   3.060
   69A       C8 1696   5.870   7.244   3.077
   69A       H8 1697   5.916   7.338   3.101
   69A       N7 1698   5.936   7.134   3.048
   69A       C5 1699   5.833   7.042   3.038
   69A       C6 1700   5.839   6.901   3.014
   69A       N6 1701   5.943   6.823   2.998
   69A      H61 1702   6.032   6.868   2.985
   69A      H62 1703   5.925   6.726   2.976
   69A       N1 1704   5.721   6.842   3.011
   69A       C2 1705   5.604   6.905   3.022
   69A       H2 1706   5.515   6.849   2.997
   69A       N3 1707   5.582   7.036   3.037
   69A       C4 1708   5.707   7.101   3.056
   69A      C3' 1709   5.689   7.479   3.271
   69A      H3' 1710   5.791   7.443   3.265
   69A      C2' 1711   5.593   7.368   3.234
   69A     H2'1 1712   5.613   7.284   3.301
   69A      O2' 1713   5.458   7.408   3.233
   69A     HO'2 1714   5.396   7.334   3.235
   69A      O3' 1715   5.654   7.544   3.394
   70U        P 1716   5.730   7.508   3.526
   70U      O1P 1717   5.713   7.613   3.628
   70U      O2P 1718   5.858   7.460   3.484
   70U      O5' 1719   5.660   7.375   3.576
   70U      C5' 1720   5.529   7.369   3.617
   70U     H5'1 1721   5.458   7.443   3.580
   70U     H5'2 1722   5.535   7.397   3.722
   70U      C4' 1723   5.478   7.224   3.608
   70U      H4' 1724   5.374   7.214   3.639
   70U      O4' 1725   5.494   7.174   3.480
   70U      C1' 1726   5.520   7.035   3.487
   70U      H1' 1727   5.439   6.992   3.428
   70U       N1 1728   5.649   6.985   3.438
   70U       C6 1729   5.754   7.070   3.410
   70U       H6 1730   5.751   7.174   3.435
   70U       C5 1731   5.876   7.021   3.373
   70U       H5 1732   5.954   7.095   3.361
   70U       C4 1733   5.905   6.881   3.359
   70U       O4 1734   6.017   6.818   3.342
   70U       N3 1735   5.788   6.806   3.374
   70U       H3 1736   5.797   6.724   3.315
   70U       C2 1737   5.670   6.848   3.408
   70U       O2 1738   5.584   6.761   3.421
   70U      C3' 1739   5.546   7.131   3.703
   70U      H3' 1740   5.651   7.160   3.708
   70U      C2' 1741   5.513   7.004   3.634
   70U     H2'1 1742   5.584   6.926   3.660
   70U      O2' 1743   5.382   6.961   3.673
   70U     HO'2 1744   5.383   7.003   3.759
   70U      O3' 1745   5.502   7.125   3.836
   71A        P 1746   5.581   7.061   3.951
   71A      O1P 1747   5.508   7.081   4.070
   71A      O2P 1748   5.721   7.102   3.953
   71A      O5' 1749   5.587   6.905   3.921
   71A      C5' 1750   5.484   6.822   3.965
   71A     H5'1 1751   5.387   6.843   3.920
   71A     H5'2 1752   5.466   6.837   4.072
   71A      C4' 1753   5.508   6.683   3.944
   71A      H4' 1754   5.429   6.624   3.989
   71A      O4' 1755   5.528   6.651   3.807
   71A      C1' 1756   5.625   6.546   3.801
   71A      H1' 1757   5.587   6.462   3.743
   71A       N9 1758   5.754   6.597   3.763
   71A       C8 1759   5.792   6.731   3.751
   71A       H8 1760   5.724   6.808   3.783
   71A       N7 1761   5.905   6.752   3.679
   71A       C5 1762   5.946   6.619   3.659
   71A       C6 1763   6.048   6.557   3.582
   71A       N6 1764   6.143   6.615   3.513
   71A      H61 1765   6.155   6.715   3.519
   71A      H62 1766   6.202   6.556   3.455
   71A       N1 1767   6.058   6.427   3.566
   71A       C2 1768   5.959   6.353   3.613
   71A       H2 1769   5.974   6.247   3.600
   71A       N3 1770   5.854   6.394   3.687
   71A       C4 1771   5.858   6.526   3.710
   71A      C3' 1772   5.630   6.639   4.018
   71A      H3' 1773   5.721   6.698   4.007
   71A      C2' 1774   5.654   6.505   3.944
   71A     H2'1 1775   5.754   6.464   3.955
   71A      O2' 1776   5.556   6.410   3.972
   71A     HO'2 1777   5.595   6.322   3.976
   71A      O3' 1778   5.610   6.617   4.155
   72G        P 1779   5.719   6.646   4.266
   72G      O1P 1780   5.651   6.635   4.400
   72G      O2P 1781   5.789   6.776   4.237
   72G      O5' 1782   5.829   6.523   4.255
   72G      C5' 1783   5.792   6.395   4.292
   72G     H5'1 1784   5.684   6.382   4.279
   72G     H5'2 1785   5.804   6.394   4.400
   72G      C4' 1786   5.874   6.289   4.223
   72G      H4' 1787   5.836   6.192   4.251
   72G      O4' 1788   5.867   6.301   4.082
   72G      C1' 1789   5.998   6.271   4.034
   72G      H1' 1790   5.984   6.198   3.955
   72G       N9 1791   6.066   6.381   3.975
   72G       C8 1792   6.036   6.517   3.988
   72G       H8 1793   5.959   6.563   4.049
   72G       N7 1794   6.124   6.591   3.921
   72G       C5 1795   6.216   6.501   3.862
   72G       C6 1796   6.343   6.532   3.796
   72G       O6 1797   6.398   6.641   3.768
   72G       N1 1798   6.410   6.413   3.762
   72G       H1 1799   6.473   6.421   3.684
   72G       C2 1800   6.365   6.291   3.784
   72G       N2 1801   6.450   6.197   3.762
   72G      H21 1802   6.541   6.222   3.727
   72G      H22 1803   6.424   6.101   3.781
   72G       N3 1804   6.249   6.259   3.855
   72G       C4 1805   6.178   6.373   3.895
   72G      C3' 1806   6.018   6.290   4.266
   72G      H3' 1807   6.047   6.395   4.274
   72G      C2' 1808   6.079   6.213   4.150
   72G     H2'1 1809   6.184   6.238   4.135
   72G      O2' 1810   6.062   6.071   4.148
   72G     HO'2 1811   6.091   6.035   4.232
   72G      O3' 1812   6.039   6.229   4.392
   73A        P 1813   6.170   6.266   4.481
   73A      O1P 1814   6.158   6.191   4.609
   73A      O2P 1815   6.182   6.414   4.474
   73A      O5' 1816   6.299   6.220   4.406
   73A      C5' 1817   6.323   6.078   4.391
   73A     H5'1 1818   6.232   6.026   4.360
   73A     H5'2 1819   6.351   6.038   4.489
   73A      C4' 1820   6.435   6.022   4.294
   73A      H4' 1821   6.447   5.913   4.290
   73A      O4' 1822   6.402   6.071   4.162
   73A      C1' 1823   6.520   6.101   4.088
   73A      H1' 1824   6.523   6.063   3.986
   73A       N9 1825   6.537   6.247   4.079
   73A       C8 1826   6.448   6.335   4.137
   73A       H8 1827   6.366   6.308   4.202
   73A       N7 1828   6.478   6.460   4.115
   73A       C5 1829   6.594   6.455   4.037
   73A       C6 1830   6.675   6.549   3.964
   73A       N6 1831   6.653   6.676   3.988
   73A      H61 1832   6.559   6.692   4.020
   73A      H62 1833   6.700   6.752   3.941
   73A       N1 1834   6.783   6.512   3.899
   73A       C2 1835   6.812   6.378   3.895
   73A       H2 1836   6.898   6.348   3.837
   73A       N3 1837   6.740   6.280   3.945
   73A       C4 1838   6.633   6.323   4.018
   73A      C3' 1839   6.581   6.066   4.312
   73A      H3' 1840   6.586   6.173   4.333
   73A      C2' 1841   6.639   6.045   4.169
   73A     H2'1 1842   6.731   6.101   4.156
   73A      O2' 1843   6.654   5.908   4.129
   73A     HO'2 1844   6.749   5.903   4.115
   73A      O3' 1845   6.636   5.985   4.404
   74U        P 1846   6.713   6.039   4.533
   74U      O1P 1847   6.751   5.913   4.615
   74U      O2P 1848   6.635   6.148   4.594
   74U      O5' 1849   6.847   6.104   4.483
   74U      C5' 1850   6.939   6.016   4.420
   74U     H5'1 1851   6.893   5.934   4.363
   74U     H5'2 1852   7.005   5.969   4.492
   74U      C4' 1853   7.035   6.095   4.328
   74U      H4' 1854   7.113   6.035   4.282
   74U      O4' 1855   6.968   6.154   4.218
   74U      C1' 1856   7.024   6.285   4.193
   74U      H1' 1857   7.040   6.295   4.085
   74U       N1 1858   6.938   6.400   4.228
   74U       C6 1859   6.839   6.408   4.327
   74U       H6 1860   6.820   6.317   4.383
   74U       C5 1861   6.770   6.524   4.347
   74U       H5 1862   6.692   6.520   4.422
   74U       C4 1863   6.793   6.646   4.271
   74U       O4 1864   6.730   6.752   4.283
   74U       N3 1865   6.895   6.635   4.184
   74U       H3 1866   6.919   6.713   4.124
   74U       C2 1867   6.969   6.523   4.165
   74U       O2 1868   7.063   6.533   4.087
   74U      C3' 1869   7.117   6.202   4.396
   74U      H3' 1870   7.041   6.242   4.462
   74U      C2' 1871   7.151   6.289   4.268
   74U     H2'1 1872   7.170   6.389   4.309
   74U      O2' 1873   7.251   6.247   4.174
   74U     HO'2 1874   7.327   6.305   4.174
   74U      O3' 1875   7.233   6.155   4.467
   75A        P 1876   7.318   6.250   4.561
   75A      O1P 1877   7.411   6.159   4.624
   75A      O2P 1878   7.226   6.327   4.649
   75A      O5' 1879   7.395   6.349   4.455
   75A      C5' 1880   7.515   6.316   4.384
   75A     H5'1 1881   7.497   6.239   4.309
   75A     H5'2 1882   7.586   6.269   4.452
   75A      C4' 1883   7.571   6.442   4.321
   75A      H4' 1884   7.669   6.420   4.277
   75A      O4' 1885   7.479   6.493   4.224
   75A      C1' 1886   7.479   6.635   4.215
   75A      H1' 1887   7.508   6.670   4.116
   75A       N9 1888   7.346   6.687   4.254
   75A       C8 1889   7.259   6.639   4.353
   75A       H8 1890   7.271   6.551   4.415
   75A       N7 1891   7.153   6.712   4.358
   75A       C5 1892   7.172   6.821   4.273
   75A       C6 1893   7.100   6.935   4.244
   75A       N6 1894   7.005   6.980   4.315
   75A      H61 1895   6.983   6.924   4.396
   75A      H62 1896   6.954   7.064   4.291
   75A       N1 1897   7.144   7.026   4.157
   75A       C2 1898   7.259   6.997   4.096
   75A       H2 1899   7.286   7.073   4.025
   75A       N3 1900   7.347   6.897   4.121
   75A       C4 1901   7.292   6.807   4.210
   75A      C3' 1902   7.593   6.560   4.417
   75A      H3' 1903   7.508   6.566   4.486
   75A      C2' 1904   7.581   6.679   4.317
   75A     H2'1 1905   7.548   6.774   4.360
   75A      O2' 1906   7.704   6.680   4.249
   75A     HO'2 1907   7.770   6.677   4.319
   75A      O3' 1908   7.711   6.556   4.489
   76A        P 1909   7.724   6.643   4.621
   76A      O1P 1910   7.849   6.594   4.685
   76A      O2P 1911   7.603   6.637   4.698
   76A      O5' 1912   7.738   6.787   4.569
   76A      C5' 1913   7.855   6.824   4.509
   76A     H5'1 1914   7.890   6.754   4.433
   76A     H5'2 1915   7.932   6.830   4.586
   76A      C4' 1916   7.827   6.962   4.446
   76A      H4' 1917   7.910   6.999   4.386
   76A      O4' 1918   7.699   6.974   4.368
   76A      C1' 1919   7.630   7.093   4.384
   76A      H1' 1920   7.621   7.145   4.289
   76A       N9 1921   7.502   7.075   4.464
   76A       C8 1922   7.478   6.977   4.553
   76A       H8 1923   7.538   6.888   4.561
   76A       N7 1924   7.347   6.973   4.584
   76A       C5 1925   7.292   7.086   4.525
   76A       C6 1926   7.166   7.142   4.512
   76A       N6 1927   7.058   7.104   4.569
   76A      H61 1928   7.058   7.018   4.623
   76A      H62 1929   6.967   7.146   4.553
   76A       N1 1930   7.145   7.252   4.438
   76A       C2 1931   7.248   7.318   4.395
   76A       H2 1932   7.236   7.404   4.331
   76A       N3 1933   7.373   7.271   4.392
   76A       C4 1934   7.390   7.155   4.459
   76A      C3' 1935   7.811   7.082   4.542
   76A      H3' 1936   7.752   7.053   4.629
   76A      C2' 1937   7.724   7.183   4.467
   76A     H2'1 1938   7.676   7.240   4.547
   76A      O2' 1939   7.778   7.266   4.374
   76A     HO'2 1940   7.819   7.344   4.412
   76A      O3' 1941   7.936   7.138   4.563
   77U        P 1942   7.973   7.199   4.706
   77U      O1P 1943   8.116   7.227   4.705
   77U      O2P 1944   7.916   7.120   4.815
   77U      O5' 1945   7.900   7.338   4.694
   77U      C5' 1946   7.957   7.445   4.624
   77U     H5'1 1947   7.981   7.416   4.522
   77U     H5'2 1948   8.056   7.477   4.656
   77U      C4' 1949   7.859   7.567   4.627
   77U      H4' 1950   7.885   7.656   4.570
   77U      O4' 1951   7.737   7.512   4.576
   77U      C1' 1952   7.630   7.578   4.639
   77U      H1' 1953   7.578   7.634   4.561
   77U       N1 1954   7.536   7.485   4.702
   77U       C6 1955   7.564   7.363   4.757
   77U       H6 1956   7.667   7.331   4.759
   77U       C5 1957   7.475   7.280   4.811
   77U       H5 1958   7.498   7.180   4.847
   77U       C4 1959   7.335   7.311   4.795
   77U       O4 1960   7.243   7.236   4.823
   77U       N3 1961   7.311   7.437   4.753
   77U       H3 1962   7.217   7.473   4.766
   77U       C2 1963   7.399   7.527   4.714
   77U       O2 1964   7.366   7.642   4.692
   77U      C3' 1965   7.831   7.620   4.763
   77U      H3' 1966   7.829   7.532   4.827
   77U      C2' 1967   7.695   7.675   4.738
   77U     H2'1 1968   7.646   7.670   4.835
   77U      O2' 1969   7.683   7.806   4.679
   77U     HO'2 1970   7.607   7.837   4.729
   77U      O3' 1971   7.915   7.723   4.814
   78U        P 1972   7.917   7.777   4.963
   78U      O1P 1973   8.021   7.883   4.961
   78U      O2P 1974   7.926   7.668   5.059
   78U      O5' 1975   7.775   7.843   5.001
   78U      C5' 1976   7.750   7.978   4.975
   78U     H5'1 1977   7.793   7.980   4.875
   78U     H5'2 1978   7.813   8.035   5.042
   78U      C4' 1979   7.602   8.018   4.987
   78U      H4' 1980   7.603   8.121   4.953
   78U      O4' 1981   7.521   7.932   4.913
   78U      C1' 1982   7.394   7.910   4.981
   78U      H1' 1983   7.314   7.939   4.914
   78U       N1 1984   7.373   7.764   5.021
   78U       C6 1985   7.473   7.672   5.062
   78U       H6 1986   7.577   7.701   5.065
   78U       C5 1987   7.435   7.540   5.087
   78U       H5 1988   7.511   7.466   5.103
   78U       C4 1989   7.300   7.497   5.089
   78U       O4 1990   7.260   7.380   5.084
   78U       N3 1991   7.208   7.602   5.077
   78U       H3 1992   7.110   7.588   5.099
   78U       C2 1993   7.239   7.731   5.043
   78U       O2 1994   7.142   7.808   5.028
   78U      C3' 1995   7.553   8.014   5.131
   78U      H3' 1996   7.588   7.929   5.189
   78U      C2' 1997   7.403   7.997   5.109
   78U     H2'1 1998   7.366   7.940   5.194
   78U      O2' 1999   7.334   8.119   5.094
   78U     HO'2 2000   7.362   8.188   5.155
   78U      O3' 2001   7.579   8.144   5.191
   79A        P 2002   7.589   8.159   5.350
   79A      O1P 2003   7.622   8.297   5.387
   79A      O2P 2004   7.683   8.059   5.402
   79A      O5' 2005   7.442   8.128   5.414
   79A      C5' 2006   7.343   8.224   5.415
   79A     H5'1 2007   7.319   8.251   5.312
   79A     H5'2 2008   7.388   8.307   5.471
   79A      C4' 2009   7.227   8.169   5.501
   79A      H4' 2010   7.152   8.248   5.509
   79A      O4' 2011   7.172   8.058   5.433
   79A      C1' 2012   7.121   7.974   5.539
   79A      H1' 2013   7.014   7.969   5.522
   79A       N9 2014   7.172   7.839   5.526
   79A       C8 2015   7.296   7.811   5.489
   79A       H8 2016   7.363   7.893   5.467
   79A       N7 2017   7.322   7.687   5.467
   79A       C5 2018   7.205   7.615   5.498
   79A       C6 2019   7.162   7.479   5.497
   79A       N6 2020   7.247   7.386   5.467
   79A      H61 2021   7.338   7.414   5.433
   79A      H62 2022   7.213   7.292   5.481
   79A       N1 2023   7.034   7.458   5.537
   79A       C2 2024   6.958   7.559   5.577
   79A       H2 2025   6.852   7.540   5.589
   79A       N3 2026   6.992   7.684   5.580
   79A       C4 2027   7.113   7.713   5.529
   79A      C3' 2028   7.272   8.116   5.646
   79A      H3' 2029   7.362   8.056   5.637
   79A      C2' 2030   7.151   8.029   5.679
   79A     H2'1 2031   7.172   7.959   5.761
   79A      O2' 2032   7.042   8.110   5.712
   79A     HO'2 2033   7.054   8.154   5.796
   79A      O3' 2034   7.299   8.225   5.733
   80A        P 2035   7.305   8.225   5.885
   80A      O1P 2036   7.339   8.361   5.935
   80A      O2P 2037   7.400   8.119   5.920
   80A      O5' 2038   7.161   8.188   5.946
   80A      C5' 2039   7.124   8.217   6.081
   80A     H5'1 2040   7.133   8.322   6.109
   80A     H5'2 2041   7.182   8.164   6.157
   80A      C4' 2042   6.973   8.176   6.104
   80A      H4' 2043   6.965   8.166   6.213
   80A      O4' 2044   6.881   8.274   6.077
   80A      C1' 2045   6.754   8.210   6.063
   80A      H1' 2046   6.729   8.169   6.160
   80A       N9 2047   6.641   8.292   6.017
   80A       C8 2048   6.648   8.370   5.907
   80A       H8 2049   6.737   8.376   5.845
   80A       N7 2050   6.536   8.436   5.880
   80A       C5 2051   6.451   8.393   5.983
   80A       C6 2052   6.314   8.427   6.013
   80A       N6 2053   6.245   8.524   5.950
   80A      H61 2054   6.297   8.590   5.894
   80A      H62 2055   6.160   8.540   6.003
   80A       N1 2056   6.252   8.356   6.102
   80A       C2 2057   6.314   8.267   6.177
   80A       H2 2058   6.256   8.209   6.248
   80A       N3 2059   6.446   8.243   6.170
   80A       C4 2060   6.512   8.303   6.064
   80A      C3' 2061   6.920   8.048   6.037
   80A      H3' 2062   6.992   8.025   5.958
   80A      C2' 2063   6.781   8.093   5.974
   80A     H2'1 2064   6.793   8.137   5.875
   80A      O2' 2065   6.677   8.000   5.968
   80A     HO'2 2066   6.686   7.938   6.041
   80A      O3' 2067   6.894   7.939   6.116
   81U        P 2068   7.001   7.859   6.199
   81U      O1P 2069   6.941   7.806   6.324
   81U      O2P 2070   7.123   7.936   6.209
   81U      O5' 2071   7.028   7.738   6.092
   81U      C5' 2072   6.919   7.667   6.034
   81U     H5'1 2073   6.888   7.727   5.948
   81U     H5'2 2074   6.832   7.642   6.095
   81U      C4' 2075   6.972   7.537   5.977
   81U      H4' 2076   6.883   7.486   5.940
   81U      O4' 2077   7.060   7.562   5.867
   81U      C1' 2078   7.182   7.506   5.896
   81U      H1' 2079   7.194   7.408   5.849
   81U       N1 2080   7.306   7.574   5.851
   81U       C6 2081   7.319   7.707   5.882
   81U       H6 2082   7.234   7.751   5.932
   81U       C5 2083   7.423   7.773   5.833
   81U       H5 2084   7.432   7.878   5.857
   81U       C4 2085   7.521   7.713   5.745
   81U       O4 2086   7.616   7.763   5.693
   81U       N3 2087   7.515   7.579   5.735
   81U       H3 2088   7.582   7.535   5.674
   81U       C2 2089   7.412   7.505   5.782
   81U       O2 2090   7.405   7.384   5.749
   81U      C3' 2091   7.036   7.454   6.085
   81U      H3' 2092   7.008   7.488   6.185
   81U      C2' 2093   7.180   7.482   6.052
   81U     H2'1 2094   7.202   7.580   6.095
   81U      O2' 2095   7.264   7.377   6.097
   81U     HO'2 2096   7.211   7.304   6.130
   81U      O3' 2097   6.981   7.323   6.055
   82U        P 2098   6.975   7.211   6.176
   82U      O1P 2099   6.886   7.270   6.270
   82U      O2P 2100   7.109   7.175   6.200
   82U      O5' 2101   6.905   7.099   6.095
   82U      C5' 2102   6.766   7.109   6.065
   82U     H5'1 2103   6.741   7.196   6.004
   82U     H5'2 2104   6.705   7.116   6.155
   82U      C4' 2105   6.710   6.986   5.985
   82U      H4' 2106   6.602   6.993   6.001
   82U      O4' 2107   6.754   7.006   5.853
   82U      C1' 2108   6.846   6.904   5.823
   82U      H1' 2109   6.793   6.827   5.765
   82U       N1 2110   6.962   6.960   5.748
   82U       C6 2111   7.031   7.070   5.799
   82U       H6 2112   7.004   7.121   5.890
   82U       C5 2113   7.131   7.124   5.730
   82U       H5 2114   7.179   7.213   5.767
   82U       C4 2115   7.183   7.057   5.613
   82U       O4 2116   7.273   7.097   5.542
   82U       N3 2117   7.120   6.941   5.579
   82U       H3 2118   7.143   6.890   5.496
   82U       C2 2119   7.012   6.894   5.639
   82U       O2 2120   6.962   6.790   5.608
   82U      C3' 2121   6.765   6.852   6.043
   82U      H3' 2122   6.797   6.870   6.145
   82U      C2' 2123   6.894   6.833   5.948
   82U     H2'1 2124   6.981   6.889   5.983
   82U      O2' 2125   6.931   6.704   5.930
   82U     HO'2 2126   7.027   6.696   5.935
   82U      O3' 2127   6.671   6.743   6.036
   82U      H3T 2128   6.709   6.673   5.983
   9.03535   9.03535   6.38885   0.00000   0.00000   0.00000   0.00000   4.51725   4.51725
