# Supplementary material for: Constant-pH Molecular Dynamics of Cationic Peptide Dendrimers Binding to siRNA
Source: J Chem Inf Model. 2026 Feb 5;66(8):4734–43. doi: 10.1021/acs.jcim.5c02636 (PMC13126635; doi:10.1021/acs.jcim.5c02636)
Supplement: Supplementary file 2 [file ci5c02636_si_002.zip › zip/MH18D3_07_out_2.gro]

Protein t= 150000.00000 step= 10000
 2128
    1LY0      N    1   6.033   6.663   3.084
    1LY0     H1    2   6.073   6.741   3.135
    1LY0     H2    3   5.978   6.706   3.011
    1LY0     H3    4   5.976   6.606   3.145
    1LY0     CA    5   6.141   6.589   3.028
    1LY0     HA    6   6.229   6.650   3.006
    1LY0     CB    7   6.183   6.456   3.101
    1LY0    HB1    8   6.266   6.408   3.049
    1LY0    HB2    9   6.099   6.387   3.108
    1LY0     CG   10   6.233   6.496   3.245
    1LY0    HG1   11   6.154   6.544   3.304
    1LY0    HG2   12   6.317   6.564   3.237
    1LY0     CD   13   6.285   6.376   3.327
    1LY0    HD1   14   6.385   6.350   3.292
    1LY0    HD2   15   6.222   6.290   3.304
    1LY0     CE   16   6.273   6.406   3.474
    1LY0    HE1   17   6.296   6.315   3.531
    1LY0    HE2   18   6.168   6.432   3.487
    1LY0     NZ   19   6.354   6.518   3.524
    1LY0    HZ1   20   6.322   6.573   3.602
    1LY0    HZ2   21   6.445   6.481   3.549
    1LY0    HZ3   22   6.366   6.591   3.455
    1LY0      C   23   6.117   6.555   2.890
    1LY0      O   24   6.008   6.517   2.858
    2LER      N   25   6.221   6.565   2.804
    2LER      H   26   6.306   6.604   2.840
    2LER     CA   27   6.215   6.516   2.662
    2LER     HA   28   6.124   6.459   2.653
    2LER     CB   29   6.208   6.632   2.563
    2LER    HB1   30   6.223   6.594   2.462
    2LER    HB2   31   6.291   6.694   2.598
    2LER     CG   32   6.071   6.707   2.569
    2LER     HG   33   6.053   6.756   2.665
    2LER    CD1   34   6.081   6.820   2.466
    2LER   HD11   35   6.179   6.866   2.455
    2LER   HD12   36   6.058   6.768   2.373
    2LER   HD13   37   5.996   6.886   2.483
    2LER    CD2   38   5.943   6.616   2.544
    2LER   HD21   39   5.935   6.531   2.611
    2LER   HD22   40   5.850   6.670   2.561
    2LER   HD23   41   5.937   6.587   2.439
    2LER      C   42   6.336   6.427   2.628
    2LER      O   43   6.318   6.325   2.564
    3LYR      N   44   6.455   6.479   2.655
    3LYR      H   45   6.447   6.573   2.692
    3LYR     CA   46   6.585   6.414   2.627
    3LYR     HA   47   6.668   6.472   2.666
    3LYR     CB   48   6.610   6.418   2.474
    3LYR    HB1   49   6.540   6.353   2.422
    3LYR    HB2   50   6.711   6.378   2.460
    3LYR     CG   51   6.609   6.566   2.428
    3LYR    HG1   52   6.689   6.603   2.492
    3LYR    HG2   53   6.523   6.628   2.454
    3LYR     CD   54   6.647   6.576   2.275
    3LYR    HD1   55   6.679   6.678   2.257
    3LYR    HD2   56   6.564   6.546   2.211
    3LYR     CE   57   6.770   6.492   2.243
    3LYR    HE1   58   6.806   6.514   2.142
    3LYR    HE2   59   6.747   6.386   2.245
    3LYR     NZ   60   6.881   6.531   2.325
    3LYR    HZ1   61   6.888   6.498   2.421
    3LYR      C   62   6.593   6.276   2.699
    3LYR      O   63   6.631   6.177   2.645
    4LY0      N   64   6.536   6.271   2.824
    4LY0      H   65   6.513   6.360   2.864
    4LY0     CA   66   6.532   6.145   2.901
    4LY0     HA   67   6.631   6.099   2.904
    4LY0     CB   68   6.513   6.193   3.048
    4LY0    HB1   69   6.412   6.235   3.057
    4LY0    HB2   70   6.575   6.276   3.081
    4LY0     CG   71   6.532   6.088   3.158
    4LY0    HG1   72   6.485   5.994   3.130
    4LY0    HG2   73   6.487   6.119   3.253
    4LY0     CD   74   6.683   6.061   3.176
    4LY0    HD1   75   6.736   6.146   3.218
    4LY0    HD2   76   6.734   6.034   3.084
    4LY0     CE   77   6.707   5.953   3.284
    4LY0    HE1   78   6.658   5.984   3.376
    4LY0    HE2   79   6.814   5.954   3.305
    4LY0     NZ   80   6.661   5.821   3.249
    4LY0    HZ1   81   6.692   5.791   3.158
    4LY0    HZ2   82   6.688   5.745   3.309
    4LY0    HZ3   83   6.560   5.814   3.257
    4LY0      C   84   6.420   6.044   2.854
    4LY0      O   85   6.439   5.924   2.880
    5LER      N   86   6.316   6.093   2.786
    5LER      H   87   6.321   6.191   2.762
    5LER     CA   88   6.212   6.018   2.719
    5LER     HA   89   6.197   5.917   2.758
    5LER     CB   90   6.073   6.086   2.746
    5LER    HB1   91   5.993   6.039   2.689
    5LER    HB2   92   6.087   6.192   2.725
    5LER     CG   93   6.031   6.079   2.896
    5LER     HG   94   6.106   6.128   2.957
    5LER    CD1   95   5.901   6.162   2.908
    5LER   HD11   96   5.821   6.121   2.847
    5LER   HD12   97   5.876   6.190   3.011
    5LER   HD13   98   5.923   6.260   2.865
    5LER    CD2   99   6.000   5.931   2.943
    5LER   HD21  100   5.960   5.926   3.044
    5LER   HD22  101   5.935   5.879   2.873
    5LER   HD23  102   6.096   5.881   2.956
    5LER      C  103   6.238   5.990   2.576
    5LER      O  104   6.150   5.934   2.515
    6LYR      N  105   6.355   6.025   2.520
    6LYR      H  106   6.423   6.084   2.567
    6LYR     CA  107   6.374   5.993   2.378
    6LYR     HA  108   6.336   5.892   2.363
    6LYR     CB  109   6.524   6.014   2.343
    6LYR    HB1  110   6.554   6.112   2.380
    6LYR    HB2  111   6.542   6.012   2.236
    6LYR     CG  112   6.614   5.912   2.412
    6LYR    HG1  113   6.600   5.815   2.365
    6LYR    HG2  114   6.605   5.911   2.521
    6LYR     CD  115   6.759   5.952   2.382
    6LYR    HD1  116   6.784   6.047   2.429
    6LYR    HD2  117   6.775   5.965   2.275
    6LYR     CE  118   6.834   5.841   2.447
    6LYR    HE1  119   6.838   5.755   2.380
    6LYR    HE2  120   6.778   5.814   2.536
    6LYR     NZ  121   6.970   5.872   2.486
    6LYR    HZ1  122   6.984   5.919   2.574
    6LYR      C  123   6.286   6.069   2.286
    6LYR      O  124   6.260   6.022   2.175
    7LER      N  125   6.246   6.188   2.318
    7LER      H  126   6.267   6.214   2.413
    7LER     CA  127   6.151   6.270   2.241
    7LER     HA  128   6.112   6.216   2.155
    7LER     CB  129   6.030   6.309   2.329
    7LER    HB1  130   5.962   6.361   2.262
    7LER    HB2  131   6.068   6.384   2.399
    7LER     CG  132   5.955   6.194   2.399
    7LER     HG  133   6.025   6.128   2.450
    7LER    CD1  134   5.862   6.261   2.502
    7LER   HD11  135   5.813   6.347   2.457
    7LER   HD12  136   5.792   6.195   2.554
    7LER   HD13  137   5.926   6.296   2.582
    7LER    CD2  138   5.866   6.114   2.315
    7LER   HD21  139   5.932   6.047   2.259
    7LER   HD22  140   5.810   6.050   2.383
    7LER   HD23  141   5.798   6.175   2.256
    7LER      C  142   6.220   6.392   2.175
    7LER      O  143   6.325   6.440   2.227
    8LER      N  144   6.163   6.449   2.072
    8LER      H  145   6.085   6.401   2.029
    8LER     CA  146   6.221   6.563   1.999
    8LER     HA  147   6.141   6.577   1.926
    8LER     CB  148   6.217   6.685   2.089
    8LER    HB1  149   6.291   6.676   2.168
    8LER    HB2  150   6.119   6.708   2.132
    8LER     CG  151   6.252   6.809   2.020
    8LER     HG  152   6.356   6.798   1.991
    8LER    CD1  153   6.162   6.844   1.901
    8LER   HD11  154   6.183   6.782   1.814
    8LER   HD12  155   6.056   6.827   1.924
    8LER   HD13  156   6.190   6.945   1.871
    8LER    CD2  157   6.248   6.927   2.113
    8LER   HD21  158   6.325   6.911   2.189
    8LER   HD22  159   6.264   7.019   2.057
    8LER   HD23  160   6.154   6.941   2.168
    8LER      C  161   6.351   6.533   1.924
    8LER      O  162   6.366   6.573   1.813
    9LYR      N  163   6.444   6.453   1.975
    9LYR      H  164   6.433   6.427   2.072
    9LYR     CA  165   6.554   6.390   1.899
    9LYR     HA  166   6.522   6.384   1.796
    9LYR     CB  167   6.578   6.250   1.959
    9LYR    HB1  168   6.606   6.271   2.062
    9LYR    HB2  169   6.655   6.203   1.898
    9LYR     CG  170   6.453   6.164   1.950
    9LYR    HG1  171   6.376   6.214   2.009
    9LYR    HG2  172   6.464   6.061   1.985
    9LYR     CD  173   6.396   6.160   1.805
    9LYR    HD1  174   6.470   6.160   1.725
    9LYR    HD2  175   6.334   6.249   1.789
    9LYR     CE  176   6.308   6.041   1.779
    9LYR    HE1  177   6.370   5.959   1.815
    9LYR    HE2  178   6.282   6.037   1.673
    9LYR     NZ  179   6.187   6.056   1.867
    9LYR    HZ1  180   6.195   6.071   1.966
    9LYR      C  181   6.674   6.483   1.894
    9LYR      O  182   6.791   6.439   1.918
   10LER      N  183   6.659   6.612   1.865
   10LER      H  184   6.565   6.649   1.858
   10LER     CA  185   6.762   6.708   1.849
   10LER     HA  186   6.848   6.666   1.902
   10LER     CB  187   6.784   6.726   1.700
   10LER    HB1  188   6.693   6.758   1.650
   10LER    HB2  189   6.812   6.634   1.649
   10LER     CG  190   6.887   6.831   1.658
   10LER     HG  191   6.854   6.927   1.698
   10LER    CD1  192   7.026   6.798   1.716
   10LER   HD11  193   7.028   6.795   1.825
   10LER   HD12  194   7.057   6.699   1.683
   10LER   HD13  195   7.103   6.870   1.689
   10LER    CD2  196   6.910   6.835   1.506
   10LER   HD21  197   6.996   6.899   1.488
   10LER   HD22  198   6.929   6.733   1.473
   10LER   HD23  199   6.820   6.869   1.454
   10LER      C  200   6.712   6.844   1.904
   10LER      O  201   6.594   6.871   1.888
   11LER      N  202   6.785   6.916   1.982
   11LER      H  203   6.882   6.894   1.998
   11LER     CA  204   6.721   7.040   2.040
   11LER     HA  205   6.629   6.997   2.081
   11LER     CB  206   6.806   7.102   2.147
   11LER    HB1  207   6.769   7.201   2.171
   11LER    HB2  208   6.898   7.123   2.092
   11LER     CG  209   6.833   7.023   2.278
   11LER     HG  210   6.887   6.930   2.260
   11LER    CD1  211   6.930   7.102   2.367
   11LER   HD11  212   6.948   7.052   2.462
   11LER   HD12  213   7.023   7.122   2.314
   11LER   HD13  214   6.890   7.201   2.387
   11LER    CD2  215   6.706   6.987   2.358
   11LER   HD21  216   6.731   6.924   2.443
   11LER   HD22  217   6.664   7.081   2.396
   11LER   HD23  218   6.642   6.930   2.290
   11LER      C  219   6.676   7.142   1.923
   11LER      O  220   6.741   7.148   1.818
   12LER      N  221   6.563   7.208   1.948
   12LER      H  222   6.528   7.197   2.042
   12LER     CA  223   6.495   7.296   1.859
   12LER     HA  224   6.565   7.339   1.788
   12LER     CB  225   6.399   7.205   1.787
   12LER    HB1  226   6.317   7.190   1.856
   12LER    HB2  227   6.455   7.119   1.751
   12LER     CG  228   6.358   7.274   1.654
   12LER     HG  229   6.410   7.369   1.646
   12LER    CD1  230   6.395   7.187   1.533
   12LER   HD11  231   6.332   7.099   1.527
   12LER   HD12  232   6.389   7.247   1.442
   12LER   HD13  233   6.500   7.156   1.533
   12LER    CD2  234   6.210   7.292   1.645
   12LER   HD21  235   6.196   7.361   1.561
   12LER   HD22  236   6.156   7.197   1.644
   12LER   HD23  237   6.168   7.343   1.731
   12LER      C  238   6.406   7.402   1.925
   12LER      O  239   6.382   7.504   1.860
   13LER      N  240   6.364   7.388   2.052
   13LER      H  241   6.396   7.308   2.105
   13LER     CA  242   6.262   7.471   2.117
   13LER     HA  243   6.190   7.505   2.043
   13LER     CB  244   6.182   7.395   2.229
   13LER    HB1  245   6.095   7.457   2.248
   13LER    HB2  246   6.244   7.374   2.316
   13LER     CG  247   6.125   7.256   2.200
   13LER     HG  248   6.210   7.188   2.207
   13LER    CD1  249   6.028   7.207   2.309
   13LER   HD11  250   5.997   7.103   2.309
   13LER   HD12  251   6.076   7.221   2.406
   13LER   HD13  252   5.936   7.266   2.304
   13LER    CD2  253   6.052   7.241   2.063
   13LER   HD21  254   6.002   7.335   2.041
   13LER   HD22  255   6.134   7.223   1.993
   13LER   HD23  256   5.984   7.156   2.056
   13LER      C  257   6.323   7.599   2.181
   13LER      O  258   6.254   7.679   2.229
   14NH2      N  259   6.454   7.607   2.198
   14NH2     H1  260   6.515   7.535   2.162
   14NH2     H2  261   6.494   7.686   2.247
   15LY0      N  262   7.457   6.668   2.088
   15LY0     H1  263   7.436   6.743   2.152
   15LY0     H2  264   7.544   6.673   2.036
   15LY0     H3  265   7.400   6.681   2.006
   15LY0     CA  266   7.427   6.532   2.136
   15LY0     HA  267   7.430   6.464   2.051
   15LY0     CB  268   7.532   6.484   2.240
   15LY0    HB1  269   7.516   6.376   2.246
   15LY0    HB2  270   7.507   6.532   2.335
   15LY0     CG  271   7.682   6.511   2.209
   15LY0    HG1  272   7.740   6.465   2.289
   15LY0    HG2  273   7.707   6.617   2.207
   15LY0     CD  274   7.721   6.442   2.075
   15LY0    HD1  275   7.671   6.498   1.996
   15LY0    HD2  276   7.688   6.338   2.068
   15LY0     CE  277   7.870   6.438   2.058
   15LY0    HE1  278   7.920   6.410   2.150
   15LY0    HE2  279   7.893   6.544   2.045
   15LY0     NZ  280   7.905   6.361   1.940
   15LY0    HZ1  281   8.004   6.349   1.927
   15LY0    HZ2  282   7.870   6.267   1.954
   15LY0    HZ3  283   7.862   6.404   1.860
   15LY0      C  284   7.294   6.516   2.205
   15LY0      O  285   7.232   6.409   2.207
   16LER      N  286   7.237   6.622   2.263
   16LER      H  287   7.290   6.707   2.251
   16LER     CA  288   7.118   6.616   2.353
   16LER     HA  289   7.141   6.533   2.419
   16LER     CB  290   7.106   6.754   2.421
   16LER    HB1  291   7.013   6.760   2.478
   16LER    HB2  292   7.096   6.837   2.350
   16LER     CG  293   7.222   6.790   2.512
   16LER     HG  294   7.312   6.740   2.475
   16LER    CD1  295   7.232   6.939   2.530
   16LER   HD11  296   7.314   6.962   2.597
   16LER   HD12  297   7.255   6.990   2.436
   16LER   HD13  298   7.139   6.982   2.568
   16LER    CD2  299   7.195   6.738   2.653
   16LER   HD21  300   7.106   6.772   2.705
   16LER   HD22  301   7.204   6.630   2.651
   16LER   HD23  302   7.285   6.762   2.710
   16LER      C  303   6.987   6.584   2.268
   16LER      O  304   6.984   6.629   2.153
   17LY0      N  305   7.855   6.494   3.263
   17LY0     H1  306   7.919   6.506   3.340
   17LY0     H2  307   7.902   6.515   3.176
   17LY0     H3  308   7.772   6.552   3.266
   17LY0     CA  309   7.820   6.349   3.236
   17LY0     HA  310   7.910   6.299   3.201
   17LY0     CB  311   7.765   6.262   3.353
   17LY0    HB1  312   7.741   6.163   3.314
   17LY0    HB2  313   7.673   6.303   3.395
   17LY0     CG  314   7.870   6.254   3.465
   17LY0    HG1  315   7.882   6.352   3.510
   17LY0    HG2  316   7.960   6.210   3.424
   17LY0     CD  317   7.828   6.169   3.583
   17LY0    HD1  318   7.783   6.073   3.555
   17LY0    HD2  319   7.752   6.227   3.635
   17LY0     CE  320   7.953   6.150   3.669
   17LY0    HE1  321   7.969   6.248   3.715
   17LY0    HE2  322   8.036   6.126   3.602
   17LY0     NZ  323   7.939   6.037   3.774
   17LY0    HZ1  324   8.032   6.030   3.813
   17LY0    HZ2  325   7.880   6.059   3.853
   17LY0    HZ3  326   7.919   5.946   3.735
   17LY0      C  327   7.726   6.340   3.118
   17LY0      O  328   7.631   6.422   3.111
   18LER      N  329   7.745   6.259   3.021
   18LER      H  330   7.820   6.192   3.032
   18LER     CA  331   7.650   6.245   2.908
   18LER     HA  332   7.625   6.344   2.869
   18LER     CB  333   7.721   6.165   2.800
   18LER    HB1  334   7.754   6.069   2.840
   18LER    HB2  335   7.803   6.232   2.774
   18LER     CG  336   7.644   6.129   2.672
   18LER     HG  337   7.552   6.073   2.686
   18LER    CD1  338   7.606   6.258   2.594
   18LER   HD11  339   7.588   6.231   2.490
   18LER   HD12  340   7.525   6.317   2.636
   18LER   HD13  341   7.700   6.313   2.598
   18LER    CD2  342   7.748   6.042   2.596
   18LER   HD21  343   7.700   6.000   2.507
   18LER   HD22  344   7.838   6.098   2.572
   18LER   HD23  345   7.789   5.960   2.654
   18LER      C  346   7.515   6.179   2.952
   18LER      O  347   7.412   6.198   2.880
   19LYR      N  348   7.496   6.139   3.079
   19LYR      H  349   7.584   6.115   3.122
   19LYR     CA  350   7.380   6.056   3.121
   19LYR     HA  351   7.290   6.118   3.122
   19LYR     CB  352   7.405   6.003   3.265
   19LYR    HB1  353   7.331   6.040   3.336
   19LYR    HB2  354   7.499   6.049   3.296
   19LYR     CG  355   7.417   5.853   3.297
   19LYR    HG1  356   7.499   5.799   3.250
   19LYR    HG2  357   7.322   5.802   3.279
   19LYR     CD  358   7.442   5.833   3.447
   19LYR    HD1  359   7.351   5.835   3.506
   19LYR    HD2  360   7.512   5.902   3.493
   19LYR     CE  361   7.496   5.686   3.460
   19LYR    HE1  362   7.579   5.679   3.390
   19LYR    HE2  363   7.420   5.626   3.409
   19LYR     NZ  364   7.533   5.646   3.594
   19LYR    HZ1  365   7.453   5.642   3.655
   19LYR      C  366   7.344   5.949   3.014
   19LYR      O  367   7.434   5.888   2.959
   20LY0      N  368   7.213   5.931   2.975
   20LY0      H  369   7.144   5.983   3.026
   20LY0     CA  370   7.173   5.825   2.880
   20LY0     HA  371   7.252   5.749   2.885
   20LY0     CB  372   7.041   5.762   2.932
   20LY0    HB1  373   7.001   5.690   2.860
   20LY0    HB2  374   6.961   5.832   2.959
   20LY0     CG  375   7.077   5.680   3.058
   20LY0    HG1  376   7.143   5.737   3.123
   20LY0    HG2  377   7.134   5.591   3.032
   20LY0     CD  378   6.952   5.624   3.130
   20LY0    HD1  379   6.872   5.595   3.062
   20LY0    HD2  380   6.912   5.705   3.191
   20LY0     CE  381   7.003   5.524   3.231
   20LY0    HE1  382   7.063   5.576   3.306
   20LY0    HE2  383   7.058   5.446   3.177
   20LY0     NZ  384   6.894   5.456   3.302
   20LY0    HZ1  385   6.832   5.524   3.344
   20LY0    HZ2  386   6.843   5.398   3.236
   20LY0    HZ3  387   6.919   5.402   3.383
   20LY0      C  388   7.162   5.872   2.735
   20LY0      O  389   7.100   5.975   2.711
   21LER      N  390   7.219   5.798   2.641
   21LER      H  391   7.250   5.706   2.669
   21LER     CA  392   7.220   5.832   2.496
   21LER     HA  393   7.255   5.934   2.480
   21LER     CB  394   7.330   5.754   2.422
   21LER    HB1  395   7.313   5.765   2.315
   21LER    HB2  396   7.303   5.651   2.447
   21LER     CG  397   7.475   5.799   2.460
   21LER     HG  398   7.487   5.907   2.464
   21LER    CD1  399   7.510   5.756   2.605
   21LER   HD11  400   7.617   5.772   2.618
   21LER   HD12  401   7.461   5.831   2.667
   21LER   HD13  402   7.485   5.656   2.639
   21LER    CD2  403   7.578   5.749   2.368
   21LER   HD21  404   7.549   5.773   2.266
   21LER   HD22  405   7.681   5.782   2.380
   21LER   HD23  406   7.580   5.640   2.379
   21LER      C  407   7.081   5.820   2.423
   21LER      O  408   7.072   5.775   2.307
   22LY0      N  409   7.525   6.056   3.984
   22LY0     H1  410   7.487   6.073   4.076
   22LY0     H2  411   7.494   6.123   3.914
   22LY0     H3  412   7.624   6.068   3.997
   22LY0     CA  413   7.479   5.921   3.941
   22LY0     HA  414   7.485   5.856   4.029
   22LY0     CB  415   7.332   5.912   3.892
   22LY0    HB1  416   7.269   5.946   3.973
   22LY0    HB2  417   7.313   5.807   3.868
   22LY0     CG  418   7.295   5.993   3.770
   22LY0    HG1  419   7.351   5.955   3.684
   22LY0    HG2  420   7.316   6.096   3.798
   22LY0     CD  421   7.148   5.979   3.735
   22LY0    HD1  422   7.088   6.018   3.817
   22LY0    HD2  423   7.119   5.878   3.704
   22LY0     CE  424   7.115   6.074   3.619
   22LY0    HE1  425   7.125   6.025   3.522
   22LY0    HE2  426   7.185   6.157   3.625
   22LY0     NZ  427   6.975   6.121   3.616
   22LY0    HZ1  428   6.902   6.053   3.627
   22LY0    HZ2  429   6.961   6.170   3.703
   22LY0    HZ3  430   6.963   6.172   3.530
   22LY0      C  431   7.586   5.858   3.854
   22LY0      O  432   7.665   5.921   3.785
   23LER      N  433   7.591   5.720   3.862
   23LER      H  434   7.529   5.679   3.930
   23LER     CA  435   7.682   5.641   3.786
   23LER     HA  436   7.785   5.673   3.805
   23LER     CB  437   7.680   5.497   3.845
   23LER    HB1  438   7.576   5.466   3.837
   23LER    HB2  439   7.699   5.512   3.952
   23LER     CG  440   7.772   5.384   3.785
   23LER     HG  441   7.747   5.372   3.680
   23LER    CD1  442   7.917   5.415   3.808
   23LER   HD11  443   7.985   5.332   3.786
   23LER   HD12  444   7.943   5.498   3.743
   23LER   HD13  445   7.927   5.470   3.901
   23LER    CD2  446   7.735   5.252   3.860
   23LER   HD21  447   7.769   5.256   3.963
   23LER   HD22  448   7.627   5.237   3.857
   23LER   HD23  449   7.788   5.174   3.804
   23LER      C  450   7.657   5.636   3.635
   23LER      O  451   7.754   5.645   3.563
   24LY0      N  452   5.978   7.392   1.088
   24LY0     H1  453   5.913   7.330   1.042
   24LY0     H2  454   6.035   7.441   1.021
   24LY0     H3  455   5.926   7.464   1.136
   24LY0     CA  456   6.073   7.310   1.166
   24LY0     HA  457   6.147   7.269   1.097
   24LY0     CB  458   6.145   7.379   1.283
   24LY0    HB1  459   6.197   7.299   1.335
   24LY0    HB2  460   6.079   7.428   1.355
   24LY0     CG  461   6.254   7.478   1.242
   24LY0    HG1  462   6.218   7.551   1.169
   24LY0    HG2  463   6.340   7.425   1.203
   24LY0     CD  464   6.304   7.543   1.377
   24LY0    HD1  465   6.335   7.467   1.449
   24LY0    HD2  466   6.233   7.615   1.417
   24LY0     CE  467   6.425   7.631   1.337
   24LY0    HE1  468   6.493   7.570   1.278
   24LY0    HE2  469   6.471   7.663   1.431
   24LY0     NZ  470   6.399   7.751   1.254
   24LY0    HZ1  471   6.475   7.818   1.257
   24LY0    HZ2  472   6.368   7.732   1.160
   24LY0    HZ3  473   6.327   7.804   1.301
   24LY0      C  474   6.004   7.178   1.202
   24LY0      O  475   5.890   7.183   1.243
   25LER      N  476   6.071   7.063   1.182
   25LER      H  477   6.157   7.072   1.129
   25LER     CA  478   6.019   6.933   1.228
   25LER     HA  479   5.914   6.928   1.199
   25LER     CB  480   6.083   6.811   1.153
   25LER    HB1  481   6.040   6.718   1.189
   25LER    HB2  482   6.185   6.806   1.192
   25LER     CG  483   6.069   6.805   0.996
   25LER     HG  484   6.107   6.900   0.959
   25LER    CD1  485   6.140   6.679   0.943
   25LER   HD11  486   6.082   6.588   0.962
   25LER   HD12  487   6.150   6.677   0.835
   25LER   HD13  488   6.235   6.677   0.996
   25LER    CD2  489   5.930   6.791   0.944
   25LER   HD21  490   5.873   6.716   0.999
   25LER   HD22  491   5.890   6.890   0.966
   25LER   HD23  492   5.939   6.770   0.837
   25LER      C  493   6.030   6.920   1.377
   25LER      O  494   6.081   7.012   1.451
   26LYR      N  495   5.981   6.813   1.439
   26LYR      H  496   5.939   6.742   1.381
   26LYR     CA  497   5.974   6.783   1.576
   26LYR     HA  498   6.066   6.813   1.627
   26LYR     CB  499   5.965   6.632   1.586
   26LYR    HB1  500   5.878   6.590   1.535
   26LYR    HB2  501   5.954   6.612   1.693
   26LYR     CG  502   6.091   6.557   1.547
   26LYR    HG1  503   6.176   6.618   1.579
   26LYR    HG2  504   6.082   6.557   1.438
   26LYR     CD  505   6.107   6.413   1.603
   26LYR    HD1  506   6.012   6.359   1.595
   26LYR    HD2  507   6.134   6.424   1.708
   26LYR     CE  508   6.223   6.339   1.541
   26LYR    HE1  509   6.206   6.315   1.436
   26LYR    HE2  510   6.225   6.248   1.601
   26LYR     NZ  511   6.355   6.408   1.569
   26LYR    HZ1  512   6.366   6.467   1.651
   26LYR      C  513   5.878   6.861   1.670
   26LYR      O  514   5.856   6.816   1.783
   27LY0      N  515   5.821   6.970   1.628
   27LY0      H  516   5.852   7.006   1.539
   27LY0     CA  517   5.755   7.064   1.720
   27LY0     HA  518   5.824   7.092   1.799
   27LY0     CB  519   5.723   7.202   1.646
   27LY0    HB1  520   5.670   7.262   1.719
   27LY0    HB2  521   5.657   7.184   1.561
   27LY0     CG  522   5.843   7.281   1.584
   27LY0    HG1  523   5.908   7.215   1.527
   27LY0    HG2  524   5.901   7.283   1.676
   27LY0     CD  525   5.822   7.420   1.524
   27LY0    HD1  526   5.759   7.407   1.436
   27LY0    HD2  527   5.916   7.469   1.498
   27LY0     CE  528   5.743   7.508   1.623
   27LY0    HE1  529   5.676   7.452   1.688
   27LY0    HE2  530   5.677   7.581   1.576
   27LY0     NZ  531   5.831   7.589   1.705
   27LY0    HZ1  532   5.912   7.535   1.732
   27LY0    HZ2  533   5.867   7.671   1.659
   27LY0    HZ3  534   5.785   7.613   1.792
   27LY0      C  535   5.637   7.007   1.792
   27LY0      O  536   5.611   7.034   1.909
   28LER      N  537   5.563   6.912   1.724
   28LER      H  538   5.588   6.891   1.628
   28LER     CA  539   5.448   6.838   1.784
   28LER     HA  540   5.378   6.908   1.830
   28LER     CB  541   5.368   6.778   1.667
   28LER    HB1  542   5.280   6.730   1.710
   28LER    HB2  543   5.434   6.702   1.624
   28LER     CG  544   5.312   6.874   1.561
   28LER     HG  545   5.401   6.924   1.522
   28LER    CD1  546   5.240   6.803   1.444
   28LER   HD11  547   5.176   6.724   1.481
   28LER   HD12  548   5.182   6.866   1.377
   28LER   HD13  549   5.309   6.745   1.382
   28LER    CD2  550   5.221   6.982   1.615
   28LER   HD21  551   5.163   7.022   1.531
   28LER   HD22  552   5.154   6.934   1.686
   28LER   HD23  553   5.280   7.058   1.667
   28LER      C  554   5.492   6.744   1.901
   28LER      O  555   5.409   6.662   1.937
   29LYR      N  556   5.617   6.739   1.943
   29LYR      H  557   5.687   6.799   1.901
   29LYR     CA  558   5.654   6.660   2.065
   29LYR     HA  559   5.566   6.662   2.130
   29LYR     CB  560   5.782   6.720   2.128
   29LYR    HB1  561   5.851   6.718   2.044
   29LYR    HB2  562   5.822   6.643   2.194
   29LYR     CG  563   5.769   6.863   2.185
   29LYR    HG1  564   5.753   6.930   2.100
   29LYR    HG2  565   5.868   6.882   2.226
   29LYR     CD  566   5.656   6.891   2.282
   29LYR    HD1  567   5.566   6.856   2.232
   29LYR    HD2  568   5.658   7.000   2.285
   29LYR     CE  569   5.694   6.819   2.414
   29LYR    HE1  570   5.791   6.861   2.437
   29LYR    HE2  571   5.704   6.710   2.410
   29LYR     NZ  572   5.587   6.847   2.509
   29LYR    HZ1  573   5.505   6.791   2.488
   29LYR      C  574   5.676   6.515   2.023
   29LYR      O  575   5.652   6.434   2.112
   30LER      N  576   5.725   6.478   1.903
   30LER      H  577   5.773   6.553   1.854
   30LER     CA  578   5.732   6.347   1.846
   30LER     HA  579   5.659   6.285   1.898
   30LER     CB  580   5.712   6.352   1.688
   30LER    HB1  581   5.706   6.249   1.652
   30LER    HB2  582   5.792   6.406   1.637
   30LER     CG  583   5.581   6.428   1.647
   30LER     HG  584   5.604   6.532   1.671
   30LER    CD1  585   5.553   6.426   1.498
   30LER   HD11  586   5.628   6.481   1.441
   30LER   HD12  587   5.547   6.324   1.459
   30LER   HD13  588   5.462   6.480   1.471
   30LER    CD2  589   5.460   6.381   1.727
   30LER   HD21  590   5.461   6.409   1.832
   30LER   HD22  591   5.365   6.420   1.690
   30LER   HD23  592   5.460   6.274   1.703
   30LER      C  593   5.847   6.259   1.897
   30LER      O  594   5.936   6.308   1.961
   31LER      N  595   5.844   6.127   1.885
   31LER      H  596   5.771   6.092   1.825
   31LER     CA  597   5.955   6.038   1.914
   31LER     HA  598   6.006   6.071   2.004
   31LER     CB  599   5.897   5.904   1.937
   31LER    HB1  600   5.858   5.862   1.844
   31LER    HB2  601   5.807   5.920   1.996
   31LER     CG  602   5.973   5.796   2.002
   31LER     HG  603   6.039   5.848   2.071
   31LER    CD1  604   5.891   5.700   2.074
   31LER   HD11  605   5.806   5.660   2.020
   31LER   HD12  606   5.939   5.612   2.116
   31LER   HD13  607   5.842   5.755   2.154
   31LER    CD2  608   6.059   5.712   1.902
   31LER   HD21  609   6.113   5.774   1.830
   31LER   HD22  610   6.124   5.643   1.957
   31LER   HD23  611   5.993   5.654   1.838
   31LER      C  612   6.064   6.039   1.817
   31LER      O  613   6.046   6.018   1.700
   32LY0      N  614   6.851   6.261   1.345
   32LY0     H1  615   6.936   6.227   1.303
   32LY0     H2  616   6.836   6.358   1.321
   32LY0     H3  617   6.774   6.210   1.303
   32LY0     CA  618   6.846   6.274   1.492
   32LY0     HA  619   6.851   6.173   1.533
   32LY0     CB  620   6.975   6.348   1.531
   32LY0    HB1  621   6.959   6.452   1.503
   32LY0    HB2  622   7.056   6.302   1.474
   32LY0     CG  623   7.011   6.366   1.680
   32LY0    HG1  624   6.947   6.447   1.716
   32LY0    HG2  625   7.108   6.413   1.695
   32LY0     CD  626   6.998   6.239   1.754
   32LY0    HD1  627   7.036   6.158   1.692
   32LY0    HD2  628   6.897   6.211   1.784
   32LY0     CE  629   7.080   6.242   1.888
   32LY0    HE1  630   7.185   6.243   1.862
   32LY0    HE2  631   7.066   6.148   1.942
   32LY0     NZ  632   7.045   6.353   1.981
   32LY0    HZ1  633   6.945   6.364   1.987
   32LY0    HZ2  634   7.070   6.323   2.075
   32LY0    HZ3  635   7.095   6.437   1.957
   32LY0      C  636   6.716   6.340   1.540
   32LY0      O  637   6.653   6.289   1.632
   33LER      N  638   6.683   6.452   1.479
   33LER      H  639   6.753   6.494   1.420
   33LER     CA  640   6.549   6.524   1.489
   33LER     HA  641   6.533   6.558   1.591
   33LER     CB  642   6.559   6.646   1.392
   33LER    HB1  643   6.580   6.602   1.294
   33LER    HB2  644   6.643   6.704   1.431
   33LER     CG  645   6.432   6.735   1.380
   33LER     HG  646   6.344   6.672   1.370
   33LER    CD1  647   6.424   6.826   1.499
   33LER   HD11  648   6.506   6.898   1.501
   33LER   HD12  649   6.336   6.888   1.485
   33LER   HD13  650   6.409   6.776   1.595
   33LER    CD2  651   6.446   6.827   1.261
   33LER   HD21  652   6.369   6.904   1.262
   33LER   HD22  653   6.536   6.890   1.266
   33LER   HD23  654   6.430   6.772   1.169
   33LER      C  655   6.439   6.428   1.466
   33LER      O  656   6.431   6.374   1.354
   34LY0      N  657   5.929   7.007   3.635
   34LY0     H1  658   5.952   6.924   3.688
   34LY0     H2  659   5.990   7.080   3.671
   34LY0     H3  660   5.967   6.994   3.542
   34LY0     CA  661   5.787   7.042   3.643
   34LY0     HA  662   5.760   7.074   3.744
   34LY0     CB  663   5.758   7.161   3.547
   34LY0    HB1  664   5.782   7.134   3.444
   34LY0    HB2  665   5.812   7.249   3.580
   34LY0     CG  666   5.610   7.204   3.547
   34LY0    HG1  667   5.582   7.228   3.649
   34LY0    HG2  668   5.540   7.123   3.524
   34LY0     CD  669   5.580   7.310   3.439
   34LY0    HD1  670   5.548   7.261   3.347
   34LY0    HD2  671   5.667   7.374   3.422
   34LY0     CE  672   5.459   7.392   3.486
   34LY0    HE1  673   5.461   7.491   3.441
   34LY0    HE2  674   5.477   7.393   3.593
   34LY0     NZ  675   5.329   7.328   3.449
   34LY0    HZ1  676   5.269   7.405   3.424
   34LY0    HZ2  677   5.346   7.289   3.358
   34LY0    HZ3  678   5.296   7.268   3.523
   34LY0      C  679   5.694   6.930   3.607
   34LY0      O  680   5.736   6.857   3.518
   35LER      N  681   5.590   6.906   3.682
   35LER      H  682   5.583   6.966   3.763
   35LER     CA  683   5.492   6.795   3.665
   35LER     HA  684   5.552   6.708   3.690
   35LER     CB  685   5.382   6.813   3.770
   35LER    HB1  686   5.332   6.910   3.768
   35LER    HB2  687   5.427   6.804   3.869
   35LER     CG  688   5.278   6.693   3.767
   35LER     HG  689   5.223   6.701   3.673
   35LER    CD1  690   5.337   6.551   3.768
   35LER   HD11  691   5.420   6.527   3.702
   35LER   HD12  692   5.381   6.536   3.867
   35LER   HD13  693   5.256   6.482   3.746
   35LER    CD2  694   5.181   6.708   3.883
   35LER   HD21  695   5.240   6.681   3.970
   35LER   HD22  696   5.158   6.814   3.893
   35LER   HD23  697   5.086   6.656   3.881
   35LER      C  698   5.442   6.794   3.521
   35LER      O  699   5.367   6.878   3.476
   36LYR      N  700   5.475   6.691   3.441
   36LYR      H  701   5.543   6.621   3.468
   36LYR     CA  702   5.409   6.661   3.311
   36LYR     HA  703   5.302   6.651   3.330
   36LYR     CB  704   5.458   6.521   3.263
   36LYR    HB1  705   5.565   6.499   3.269
   36LYR    HB2  706   5.434   6.525   3.156
   36LYR     CG  707   5.390   6.402   3.347
   36LYR    HG1  708   5.284   6.425   3.336
   36LYR    HG2  709   5.419   6.409   3.451
   36LYR     CD  710   5.431   6.266   3.293
   36LYR    HD1  711   5.530   6.245   3.334
   36LYR    HD2  712   5.410   6.275   3.186
   36LYR     CE  713   5.329   6.173   3.355
   36LYR    HE1  714   5.329   6.084   3.293
   36LYR    HE2  715   5.237   6.228   3.340
   36LYR     NZ  716   5.363   6.130   3.487
   36LYR    HZ1  717   5.450   6.080   3.497
   36LYR      C  718   5.423   6.776   3.204
   36LYR      O  719   5.335   6.806   3.126
   37LY0      N  720   5.539   6.848   3.202
   37LY0      H  721   5.601   6.834   3.281
   37LY0     CA  722   5.575   6.945   3.097
   37LY0     HA  723   5.502   7.026   3.105
   37LY0     CB  724   5.713   6.994   3.130
   37LY0    HB1  725   5.778   6.910   3.108
   37LY0    HB2  726   5.718   7.017   3.237
   37LY0     CG  727   5.745   7.116   3.043
   37LY0    HG1  728   5.665   7.189   3.060
   37LY0    HG2  729   5.739   7.089   2.938
   37LY0     CD  730   5.874   7.187   3.070
   37LY0    HD1  731   5.962   7.127   3.045
   37LY0    HD2  732   5.887   7.192   3.179
   37LY0     CE  733   5.884   7.333   3.011
   37LY0    HE1  734   5.797   7.390   3.045
   37LY0    HE2  735   5.869   7.315   2.904
   37LY0     NZ  736   6.018   7.393   3.034
   37LY0    HZ1  737   6.028   7.410   3.133
   37LY0    HZ2  738   6.092   7.338   2.993
   37LY0    HZ3  739   6.024   7.482   2.986
   37LY0      C  740   5.562   6.882   2.957
   37LY0      O  741   5.596   6.766   2.943
   38LER      N  742   5.509   6.961   2.859
   38LER      H  743   5.501   7.061   2.871
   38LER     CA  744   5.477   6.908   2.721
   38LER     HA  745   5.427   6.812   2.730
   38LER     CB  746   5.376   6.996   2.646
   38LER    HB1  747   5.341   6.950   2.553
   38LER    HB2  748   5.421   7.095   2.640
   38LER     CG  749   5.239   7.017   2.700
   38LER     HG  750   5.256   7.036   2.806
   38LER    CD1  751   5.164   7.134   2.636
   38LER   HD11  752   5.147   7.111   2.531
   38LER   HD12  753   5.066   7.155   2.680
   38LER   HD13  754   5.210   7.232   2.654
   38LER    CD2  755   5.141   6.898   2.697
   38LER   HD21  756   5.065   6.927   2.769
   38LER   HD22  757   5.103   6.875   2.598
   38LER   HD23  758   5.190   6.804   2.722
   38LER      C  759   5.609   6.893   2.634
   38LER      O  760   5.719   6.926   2.666
   39LY0      N  761   5.663   5.844   3.695
   39LY0     H1  762   5.662   5.936   3.654
   39LY0     H2  763   5.693   5.859   3.790
   39LY0     H3  764   5.741   5.799   3.649
   39LY0     CA  765   5.526   5.781   3.687
   39LY0     HA  766   5.494   5.763   3.585
   39LY0     CB  767   5.523   5.637   3.757
   39LY0    HB1  768   5.608   5.576   3.723
   39LY0    HB2  769   5.435   5.581   3.726
   39LY0     CG  770   5.535   5.643   3.911
   39LY0    HG1  771   5.443   5.690   3.945
   39LY0    HG2  772   5.620   5.704   3.942
   39LY0     CD  773   5.544   5.505   3.986
   39LY0    HD1  774   5.618   5.443   3.934
   39LY0    HD2  775   5.447   5.455   3.982
   39LY0     CE  776   5.591   5.532   4.131
   39LY0    HE1  777   5.660   5.617   4.127
   39LY0    HE2  778   5.647   5.447   4.170
   39LY0     NZ  779   5.487   5.562   4.227
   39LY0    HZ1  780   5.514   5.559   4.324
   39LY0    HZ2  781   5.455   5.657   4.216
   39LY0    HZ3  782   5.412   5.496   4.213
   39LY0      C  783   5.406   5.869   3.734
   39LY0      O  784   5.290   5.829   3.762
   40LER      N  785   5.431   6.000   3.730
   40LER      H  786   5.526   6.025   3.708
   40LER     CA  787   5.322   6.105   3.739
   40LER     HA  788   5.229   6.064   3.779
   40LER     CB  789   5.359   6.214   3.838
   40LER    HB1  790   5.276   6.284   3.848
   40LER    HB2  791   5.448   6.257   3.791
   40LER     CG  792   5.397   6.175   3.980
   40LER     HG  793   5.486   6.113   3.987
   40LER    CD1  794   5.433   6.304   4.057
   40LER   HD11  795   5.456   6.293   4.163
   40LER   HD12  796   5.517   6.353   4.007
   40LER   HD13  797   5.347   6.369   4.046
   40LER    CD2  798   5.284   6.093   4.055
   40LER   HD21  799   5.262   6.000   4.003
   40LER   HD22  800   5.305   6.072   4.160
   40LER   HD23  801   5.188   6.145   4.049
   40LER      C  802   5.293   6.164   3.601
   40LER      O  803   5.188   6.219   3.589
   41U      O5'  804   7.957   9.103   2.425
   41U      H5T  805   7.935   9.050   2.502
   41U      C5'  806   7.934   9.236   2.469
   41U     H5'1  807   8.001   9.310   2.425
   41U     H5'2  808   7.960   9.241   2.575
   41U      C4'  809   7.796   9.290   2.446
   41U      H4'  810   7.784   9.388   2.491
   41U      O4'  811   7.756   9.289   2.309
   41U      C1'  812   7.620   9.246   2.297
   41U      H1'  813   7.570   9.324   2.238
   41U       N1  814   7.602   9.122   2.214
   41U       C6  815   7.713   9.039   2.186
   41U       H6  816   7.809   9.078   2.218
   41U       C5  817   7.692   8.924   2.116
   41U       H5  818   7.763   8.853   2.075
   41U       C4  819   7.557   8.886   2.074
   41U       O4  820   7.531   8.789   2.005
   41U       N3  821   7.463   8.980   2.101
   41U       H3  822   7.381   8.968   2.045
   41U       C2  823   7.473   9.096   2.169
   41U       O2  824   7.373   9.167   2.198
   41U      C3'  825   7.683   9.207   2.519
   41U      H3'  826   7.704   9.100   2.513
   41U      C2'  827   7.560   9.225   2.434
   41U     H2'1  828   7.493   9.140   2.444
   41U      O2'  829   7.498   9.343   2.462
   41U     HO'2  830   7.439   9.333   2.537
   41U      O3'  831   7.660   9.249   2.645
   42U        P  832   7.579   9.165   2.753
   42U      O1P  833   7.572   9.244   2.876
   42U      O2P  834   7.629   9.026   2.752
   42U      O5'  835   7.429   9.158   2.697
   42U      C5'  836   7.328   9.252   2.747
   42U     H5'1  837   7.362   9.356   2.738
   42U     H5'2  838   7.312   9.234   2.854
   42U      C4'  839   7.198   9.235   2.673
   42U      H4'  840   7.137   9.322   2.700
   42U      O4'  841   7.221   9.236   2.534
   42U      C1'  842   7.114   9.179   2.466
   42U      H1'  843   7.061   9.255   2.409
   42U       N1  844   7.157   9.071   2.379
   42U       C6  845   7.246   8.975   2.429
   42U       H6  846   7.300   9.001   2.519
   42U       C5  847   7.261   8.850   2.371
   42U       H5  848   7.331   8.783   2.418
   42U       C4  849   7.188   8.821   2.247
   42U       O4  850   7.204   8.722   2.179
   42U       N3  851   7.099   8.920   2.204
   42U       H3  852   7.034   8.893   2.131
   42U       C2  853   7.078   9.038   2.269
   42U       O2  854   6.977   9.107   2.236
   42U      C3'  855   7.105   9.122   2.696
   42U      H3'  856   7.167   9.033   2.684
   42U      C2'  857   7.015   9.128   2.570
   42U     H2'1  858   6.974   9.030   2.546
   42U      O2'  859   6.918   9.226   2.587
   42U     HO'2  860   6.867   9.186   2.658
   42U      O3'  861   7.038   9.129   2.820
   43A        P  862   6.971   8.996   2.883
   43A      O1P  863   6.955   9.021   3.029
   43A      O2P  864   7.046   8.878   2.833
   43A      O5'  865   6.840   9.012   2.802
   43A      C5'  866   6.744   9.112   2.830
   43A     H5'1  867   6.777   9.216   2.827
   43A     H5'2  868   6.707   9.093   2.930
   43A      C4'  869   6.626   9.089   2.735
   43A      H4'  870   6.550   9.166   2.750
   43A      O4'  871   6.668   9.092   2.604
   43A      C1'  872   6.597   9.000   2.520
   43A      H1'  873   6.547   9.051   2.437
   43A       N9  874   6.698   8.899   2.472
   43A       C8  875   6.810   8.843   2.536
   43A       H8  876   6.845   8.882   2.630
   43A       N7  877   6.880   8.752   2.471
   43A       C5  878   6.792   8.735   2.366
   43A       C6  879   6.800   8.650   2.258
   43A       N6  880   6.885   8.551   2.247
   43A      H61  881   6.971   8.555   2.300
   43A      H62  882   6.870   8.487   2.170
   43A       N1  883   6.707   8.637   2.172
   43A       C2  884   6.604   8.720   2.184
   43A       H2  885   6.523   8.705   2.114
   43A       N3  886   6.583   8.819   2.271
   43A       C4  887   6.682   8.815   2.363
   43A      C3'  888   6.559   8.956   2.747
   43A      H3'  889   6.642   8.886   2.758
   43A      C2'  890   6.488   8.935   2.609
   43A     H2'1  891   6.458   8.835   2.578
   43A      O2'  892   6.373   9.011   2.614
   43A     HO'2  893   6.348   9.037   2.524
   43A      O3'  894   6.476   8.946   2.861
   44A        P  895   6.456   8.812   2.929
   44A      O1P  896   6.376   8.833   3.048
   44A      O2P  897   6.591   8.764   2.950
   44A      O5'  898   6.392   8.710   2.821
   44A      C5'  899   6.252   8.734   2.788
   44A     H5'1  900   6.233   8.838   2.761
   44A     H5'2  901   6.190   8.712   2.875
   44A      C4'  902   6.216   8.643   2.679
   44A      H4'  903   6.113   8.660   2.647
   44A      O4'  904   6.289   8.656   2.558
   44A      C1'  905   6.299   8.537   2.496
   44A      H1'  906   6.261   8.530   2.394
   44A       N9  907   6.445   8.494   2.491
   44A       C8  908   6.558   8.544   2.554
   44A       H8  909   6.547   8.635   2.611
   44A       N7  910   6.669   8.484   2.532
   44A       C5  911   6.624   8.377   2.457
   44A       C6  912   6.685   8.267   2.400
   44A       N6  913   6.814   8.242   2.414
   44A      H61  914   6.872   8.304   2.468
   44A      H62  915   6.854   8.162   2.368
   44A       N1  916   6.619   8.177   2.326
   44A       C2  917   6.493   8.197   2.298
   44A       H2  918   6.441   8.133   2.228
   44A       N3  919   6.417   8.289   2.349
   44A       C4  920   6.489   8.381   2.425
   44A      C3'  921   6.236   8.496   2.720
   44A      H3'  922   6.336   8.483   2.761
   44A      C2'  923   6.229   8.432   2.584
   44A     H2'1  924   6.274   8.333   2.580
   44A      O2'  925   6.095   8.435   2.539
   44A     HO'2  926   6.041   8.402   2.612
   44A      O3'  927   6.131   8.448   2.797
   45U        P  928   6.163   8.335   2.897
   45U      O1P  929   6.044   8.305   2.985
   45U      O2P  930   6.293   8.365   2.964
   45U      O5'  931   6.181   8.210   2.812
   45U      C5'  932   6.079   8.147   2.738
   45U     H5'1  933   6.022   8.223   2.684
   45U     H5'2  934   6.010   8.108   2.812
   45U      C4'  935   6.130   8.045   2.639
   45U      H4'  936   6.050   8.015   2.572
   45U      O4'  937   6.240   8.073   2.563
   45U      C1'  938   6.318   7.954   2.525
   45U      H1'  939   6.299   7.938   2.418
   45U       N1  940   6.458   7.974   2.576
   45U       C6  941   6.489   8.054   2.683
   45U       H6  942   6.408   8.112   2.725
   45U       C5  943   6.610   8.055   2.745
   45U       H5  944   6.627   8.123   2.827
   45U       C4  945   6.722   7.987   2.683
   45U       O4  946   6.833   7.972   2.736
   45U       N3  947   6.686   7.908   2.570
   45U       H3  948   6.760   7.853   2.528
   45U       C2  949   6.563   7.902   2.514
   45U       O2  950   6.552   7.831   2.410
   45U      C3'  951   6.172   7.909   2.707
   45U      H3'  952   6.246   7.936   2.782
   45U      C2'  953   6.247   7.838   2.587
   45U     H2'1  954   6.320   7.763   2.618
   45U      O2'  955   6.154   7.780   2.500
   45U     HO'2  956   6.208   7.744   2.429
   45U      O3'  957   6.070   7.838   2.776
   46U        P  958   6.107   7.718   2.879
   46U      O1P  959   5.980   7.660   2.920
   46U      O2P  960   6.192   7.768   2.984
   46U      O5'  961   6.188   7.603   2.800
   46U      C5'  962   6.122   7.525   2.706
   46U     H5'1  963   6.056   7.582   2.641
   46U     H5'2  964   6.054   7.465   2.766
   46U      C4'  965   6.207   7.444   2.605
   46U      H4'  966   6.151   7.395   2.526
   46U      O4'  967   6.316   7.518   2.539
   46U      C1'  968   6.437   7.442   2.525
   46U      H1'  969   6.466   7.431   2.421
   46U       N1  970   6.550   7.505   2.603
   46U       C6  971   6.535   7.579   2.722
   46U       H6  972   6.435   7.606   2.754
   46U       C5  973   6.645   7.630   2.778
   46U       H5  974   6.635   7.686   2.869
   46U       C4  975   6.780   7.602   2.741
   46U       O4  976   6.879   7.641   2.803
   46U       N3  977   6.790   7.514   2.634
   46U       H3  978   6.884   7.483   2.611
   46U       C2  979   6.680   7.470   2.565
   46U       O2  980   6.694   7.393   2.475
   46U      C3'  981   6.283   7.326   2.671
   46U      H3'  982   6.324   7.356   2.768
   46U      C2'  983   6.406   7.303   2.582
   46U     H2'1  984   6.495   7.263   2.631
   46U      O2'  985   6.370   7.211   2.477
   46U     HO'2  986   6.346   7.132   2.527
   46U      O3'  987   6.197   7.214   2.675
   47A        P  988   6.193   7.128   2.810
   47A      O1P  989   6.095   7.021   2.792
   47A      O2P  990   6.186   7.223   2.923
   47A      O5'  991   6.342   7.076   2.782
   47A      C5'  992   6.365   6.957   2.710
   47A     H5'1  993   6.334   6.968   2.606
   47A     H5'2  994   6.298   6.881   2.750
   47A      C4'  995   6.513   6.917   2.704
   47A      H4'  996   6.524   6.836   2.631
   47A      O4'  997   6.597   7.026   2.673
   47A      C1'  998   6.732   7.001   2.723
   47A      H1'  999   6.793   6.989   2.633
   47A       N9 1000   6.776   7.114   2.805
   47A       C8 1001   6.691   7.207   2.873
   47A       H8 1002   6.584   7.205   2.880
   47A       N7 1003   6.756   7.308   2.921
   47A       C5 1004   6.891   7.274   2.899
   47A       C6 1005   7.012   7.335   2.941
   47A       N6 1006   7.014   7.448   3.017
   47A      H61 1007   6.931   7.506   3.023
   47A      H62 1008   7.103   7.490   3.038
   47A       N1 1009   7.135   7.282   2.901
   47A       C2 1010   7.127   7.171   2.834
   47A       H2 1011   7.216   7.119   2.799
   47A       N3 1012   7.027   7.105   2.788
   47A       C4 1013   6.906   7.161   2.826
   47A      C3' 1014   6.576   6.859   2.827
   47A      H3' 1015   6.543   6.923   2.909
   47A      C2' 1016   6.728   6.873   2.801
   47A     H2'1 1017   6.781   6.883   2.896
   47A      O2' 1018   6.771   6.757   2.721
   47A     HO'2 1019   6.799   6.699   2.791
   47A      O3' 1020   6.529   6.731   2.853
   48U        P 1021   6.534   6.659   2.996
   48U      O1P 1022   6.461   6.532   2.967
   48U      O2P 1023   6.488   6.750   3.100
   48U      O5' 1024   6.686   6.630   3.020
   48U      C5' 1025   6.749   6.517   2.963
   48U     H5'1 1026   6.728   6.501   2.857
   48U     H5'2 1027   6.717   6.427   3.014
   48U      C4' 1028   6.898   6.533   2.979
   48U      H4' 1029   6.951   6.457   2.920
   48U      O4' 1030   6.933   6.660   2.929
   48U      C1' 1031   7.048   6.707   2.997
   48U      H1' 1032   7.125   6.713   2.920
   48U       N1 1033   7.031   6.838   3.065
   48U       C6 1034   6.908   6.871   3.115
   48U       H6 1035   6.820   6.810   3.102
   48U       C5 1036   6.888   6.991   3.176
   48U       H5 1037   6.794   7.022   3.220
   48U       C4 1038   6.994   7.090   3.183
   48U       O4 1039   6.985   7.197   3.236
   48U       N3 1040   7.110   7.048   3.132
   48U       H3 1041   7.185   7.116   3.136
   48U       C2 1042   7.136   6.932   3.066
   48U       O2 1043   7.243   6.915   3.010
   48U      C3' 1044   6.952   6.528   3.124
   48U      H3' 1045   6.896   6.591   3.193
   48U      C2' 1046   7.086   6.597   3.097
   48U     H2'1 1047   7.125   6.647   3.186
   48U      O2' 1048   7.182   6.505   3.037
   48U     HO'2 1049   7.258   6.561   3.022
   48U      O3' 1050   6.956   6.397   3.165
   49C        P 1051   6.967   6.360   3.316
   49C      O1P 1052   6.972   6.213   3.338
   49C      O2P 1053   6.866   6.436   3.388
   49C      O5' 1054   7.103   6.418   3.369
   49C      C5' 1055   7.227   6.355   3.338
   49C     H5'1 1056   7.238   6.341   3.231
   49C     H5'2 1057   7.244   6.263   3.395
   49C      C4' 1058   7.342   6.454   3.379
   49C      H4' 1059   7.431   6.404   3.340
   49C      O4' 1060   7.311   6.579   3.321
   49C      C1' 1061   7.384   6.683   3.382
   49C      H1' 1062   7.450   6.730   3.309
   49C       N1 1063   7.300   6.790   3.441
   49C       C6 1064   7.160   6.770   3.441
   49C       H6 1065   7.107   6.679   3.417
   49C       C5 1066   7.080   6.874   3.466
   49C       H5 1067   6.974   6.859   3.482
   49C       C4 1068   7.134   7.002   3.492
   49C       N4 1069   7.049   7.093   3.541
   49C      H41 1070   6.955   7.062   3.565
   49C      H42 1071   7.084   7.186   3.559
   49C       N3 1072   7.267   7.019   3.495
   49C       C2 1073   7.352   6.916   3.475
   49C       O2 1074   7.473   6.944   3.480
   49C      C3' 1075   7.372   6.489   3.520
   49C      H3' 1076   7.288   6.529   3.576
   49C      C2' 1077   7.466   6.608   3.490
   49C     H2'1 1078   7.474   6.682   3.570
   49C      O2' 1079   7.593   6.576   3.447
   49C     HO'2 1080   7.654   6.649   3.459
   49C      O3' 1081   7.434   6.383   3.588
   50U        P 1082   7.436   6.370   3.741
   50U      O1P 1083   7.505   6.238   3.769
   50U      O2P 1084   7.294   6.386   3.781
   50U      O5' 1085   7.510   6.500   3.802
   50U      C5' 1086   7.649   6.510   3.793
   50U     H5'1 1087   7.680   6.510   3.688
   50U     H5'2 1088   7.697   6.435   3.855
   50U      C4' 1089   7.696   6.648   3.844
   50U      H4' 1090   7.804   6.635   3.843
   50U      O4' 1091   7.651   6.756   3.756
   50U      C1' 1092   7.615   6.859   3.841
   50U      H1' 1093   7.665   6.949   3.808
   50U       N1 1094   7.469   6.884   3.858
   50U       C6 1095   7.377   6.792   3.824
   50U       H6 1096   7.414   6.696   3.790
   50U       C5 1097   7.241   6.819   3.821
   50U       H5 1098   7.162   6.750   3.795
   50U       C4 1099   7.195   6.944   3.869
   50U       O4 1100   7.081   6.973   3.895
   50U       N3 1101   7.294   7.034   3.903
   50U       H3 1102   7.264   7.122   3.944
   50U       C2 1103   7.429   7.013   3.906
   50U       O2 1104   7.507   7.102   3.945
   50U      C3' 1105   7.672   6.678   3.990
   50U      H3' 1106   7.569   6.649   4.012
   50U      C2' 1107   7.684   6.826   3.977
   50U     H2'1 1108   7.638   6.891   4.052
   50U      O2' 1109   7.818   6.882   3.978
   50U     HO'2 1110   7.876   6.841   4.043
   50U      O3' 1111   7.769   6.631   4.071
   51A        P 1112   7.745   6.606   4.223
   51A      O1P 1113   7.870   6.546   4.282
   51A      O2P 1114   7.616   6.535   4.245
   51A      O5' 1115   7.730   6.750   4.281
   51A      C5' 1116   7.850   6.827   4.316
   51A     H5'1 1117   7.913   6.831   4.227
   51A     H5'2 1118   7.898   6.779   4.401
   51A      C4' 1119   7.814   6.971   4.355
   51A      H4' 1120   7.904   7.030   4.372
   51A      O4' 1121   7.745   7.057   4.264
   51A      C1' 1122   7.633   7.123   4.338
   51A      H1' 1123   7.622   7.231   4.329
   51A       N9 1124   7.499   7.069   4.308
   51A       C8 1125   7.467   6.952   4.237
   51A       H8 1126   7.539   6.877   4.209
   51A       N7 1127   7.347   6.954   4.193
   51A       C5 1128   7.287   7.073   4.235
   51A       C6 1129   7.157   7.131   4.227
   51A       N6 1130   7.056   7.079   4.163
   51A      H61 1131   7.071   6.996   4.107
   51A      H62 1132   6.964   7.123   4.163
   51A       N1 1133   7.128   7.237   4.303
   51A       C2 1134   7.231   7.297   4.364
   51A       H2 1135   7.206   7.385   4.422
   51A       N3 1136   7.358   7.265   4.371
   51A       C4 1137   7.382   7.147   4.312
   51A      C3' 1138   7.723   6.967   4.476
   51A      H3' 1139   7.640   6.900   4.457
   51A      C2' 1140   7.669   7.108   4.487
   51A     H2'1 1141   7.577   7.102   4.544
   51A      O2' 1142   7.765   7.206   4.533
   51A     HO'2 1143   7.794   7.173   4.618
   51A      O3' 1144   7.795   6.935   4.595
   52U        P 1145   7.731   6.838   4.703
   52U      O1P 1146   7.841   6.805   4.791
   52U      O2P 1147   7.674   6.734   4.619
   52U      O5' 1148   7.621   6.931   4.758
   52U      C5' 1149   7.650   7.020   4.867
   52U     H5'1 1150   7.731   7.087   4.840
   52U     H5'2 1151   7.686   6.966   4.955
   52U      C4' 1152   7.524   7.084   4.902
   52U      H4' 1153   7.549   7.158   4.978
   52U      O4' 1154   7.471   7.157   4.794
   52U      C1' 1155   7.331   7.162   4.820
   52U      H1' 1156   7.296   7.264   4.832
   52U       N1 1157   7.254   7.096   4.709
   52U       C6 1158   7.298   6.985   4.637
   52U       H6 1159   7.393   6.941   4.663
   52U       C5 1160   7.226   6.935   4.538
   52U       H5 1161   7.266   6.856   4.476
   52U       C4 1162   7.092   6.983   4.514
   52U       O4 1163   7.013   6.936   4.435
   52U       N3 1164   7.052   7.089   4.596
   52U       H3 1165   6.960   7.125   4.575
   52U       C2 1166   7.131   7.154   4.684
   52U       O2 1167   7.083   7.251   4.749
   52U      C3' 1168   7.421   6.996   4.960
   52U      H3' 1169   7.414   6.905   4.902
   52U      C2' 1170   7.292   7.082   4.948
   52U     H2'1 1171   7.210   7.012   4.939
   52U      O2' 1172   7.283   7.180   5.049
   52U     HO'2 1173   7.300   7.142   5.135
   52U      O3' 1174   7.446   6.970   5.097
   53U        P 1175   7.372   6.849   5.177
   53U      O1P 1176   7.413   6.846   5.318
   53U      O2P 1177   7.399   6.729   5.097
   53U      O5' 1178   7.214   6.886   5.178
   53U      C5' 1179   7.143   6.957   5.280
   53U     H5'1 1180   7.187   7.048   5.320
   53U     H5'2 1181   7.126   6.890   5.365
   53U      C4' 1182   7.011   6.995   5.220
   53U      H4' 1183   6.960   7.073   5.275
   53U      O4' 1184   7.015   7.021   5.069
   53U      C1' 1185   6.879   6.989   5.015
   53U      H1' 1186   6.820   7.081   5.020
   53U       N1 1187   6.877   6.930   4.886
   53U       C6 1188   6.979   6.839   4.846
   53U       H6 1189   7.064   6.821   4.911
   53U       C5 1190   6.965   6.763   4.732
   53U       H5 1191   7.040   6.689   4.708
   53U       C4 1192   6.843   6.779   4.649
   53U       O4 1193   6.825   6.709   4.553
   53U       N3 1194   6.742   6.865   4.692
   53U       H3 1195   6.646   6.855   4.661
   53U       C2 1196   6.757   6.943   4.810
   53U       O2 1197   6.662   7.024   4.838
   53U      C3' 1198   6.919   6.874   5.227
   53U      H3' 1199   6.970   6.783   5.195
   53U      C2' 1200   6.812   6.905   5.126
   53U     H2'1 1201   6.773   6.809   5.092
   53U      O2' 1202   6.703   6.977   5.180
   53U     HO'2 1203   6.670   6.925   5.254
   53U      O3' 1204   6.865   6.855   5.357
   54C        P 1205   6.798   6.717   5.404
   54C      O1P 1206   6.792   6.723   5.552
   54C      O2P 1207   6.868   6.603   5.343
   54C      O5' 1208   6.649   6.720   5.345
   54C      C5' 1209   6.544   6.803   5.406
   54C     H5'1 1210   6.584   6.904   5.414
   54C     H5'2 1211   6.515   6.773   5.507
   54C      C4' 1212   6.419   6.798   5.325
   54C      H4' 1213   6.338   6.857   5.369
   54C      O4' 1214   6.446   6.849   5.192
   54C      C1' 1215   6.348   6.792   5.100
   54C      H1' 1216   6.283   6.873   5.068
   54C       N1 1217   6.415   6.726   4.984
   54C       C6 1218   6.545   6.680   4.994
   54C       H6 1219   6.605   6.695   5.083
   54C       C5 1220   6.596   6.624   4.878
   54C       H5 1221   6.696   6.584   4.873
   54C       C4 1222   6.506   6.620   4.765
   54C       N4 1223   6.557   6.561   4.662
   54C      H41 1224   6.656   6.538   4.665
   54C      H42 1225   6.508   6.558   4.574
   54C       N3 1226   6.382   6.650   4.763
   54C       C2 1227   6.328   6.703   4.877
   54C       O2 1228   6.204   6.734   4.877
   54C      C3' 1229   6.364   6.658   5.291
   54C      H3' 1230   6.448   6.600   5.253
   54C      C2' 1231   6.265   6.692   5.184
   54C     H2'1 1232   6.246   6.600   5.129
   54C      O2' 1233   6.144   6.749   5.232
   54C     HO'2 1234   6.098   6.761   5.149
   54C      O3' 1235   6.301   6.600   5.405
   55C        P 1236   6.290   6.445   5.410
   55C      O1P 1237   6.234   6.407   5.545
   55C      O2P 1238   6.416   6.379   5.368
   55C      O5' 1239   6.184   6.417   5.298
   55C      C5' 1240   6.049   6.430   5.333
   55C     H5'1 1241   6.029   6.533   5.364
   55C     H5'2 1242   6.025   6.374   5.423
   55C      C4' 1243   5.956   6.389   5.217
   55C      H4' 1244   5.852   6.415   5.233
   55C      O4' 1245   6.001   6.453   5.097
   55C      C1' 1246   5.960   6.366   4.989
   55C      H1' 1247   5.893   6.422   4.923
   55C       N1 1248   6.074   6.330   4.901
   55C       C6 1249   6.201   6.356   4.947
   55C       H6 1250   6.225   6.373   5.050
   55C       C5 1251   6.295   6.342   4.858
   55C       H5 1252   6.399   6.345   4.889
   55C       C4 1253   6.267   6.310   4.718
   55C       N4 1254   6.364   6.296   4.635
   55C      H41 1255   6.458   6.291   4.671
   55C      H42 1256   6.338   6.269   4.541
   55C       N3 1257   6.151   6.276   4.682
   55C       C2 1258   6.054   6.294   4.770
   55C       O2 1259   5.938   6.261   4.743
   55C      C3' 1260   5.979   6.242   5.185
   55C      H3' 1261   6.086   6.221   5.178
   55C      C2' 1262   5.899   6.242   5.055
   55C     H2'1 1263   5.924   6.151   5.001
   55C      O2' 1264   5.757   6.261   5.069
   55C     HO'2 1265   5.711   6.243   4.986
   55C      O3' 1266   5.928   6.145   5.277
   56G        P 1267   5.973   5.996   5.269
   56G      O1P 1268   5.919   5.926   5.388
   56G      O2P 1269   6.119   5.996   5.248
   56G      O5' 1270   5.909   5.927   5.135
   56G      C5' 1271   5.763   5.910   5.127
   56G     H5'1 1272   5.722   6.001   5.171
   56G     H5'2 1273   5.743   5.825   5.192
   56G      C4' 1274   5.728   5.892   4.981
   56G      H4' 1275   5.620   5.905   4.978
   56G      O4' 1276   5.791   5.981   4.901
   56G      C1' 1277   5.816   5.932   4.776
   56G      H1' 1278   5.768   5.986   4.694
   56G       N9 1279   5.958   5.923   4.750
   56G       C8 1280   6.060   5.961   4.832
   56G       H8 1281   6.041   5.997   4.932
   56G       N7 1282   6.179   5.934   4.785
   56G       C5 1283   6.155   5.896   4.651
   56G       C6 1284   6.249   5.859   4.546
   56G       O6 1285   6.372   5.865   4.549
   56G       N1 1286   6.183   5.831   4.434
   56G       H1 1287   6.251   5.813   4.361
   56G       C2 1288   6.054   5.827   4.421
   56G       N2 1289   6.000   5.783   4.303
   56G      H21 1290   6.058   5.757   4.225
   56G      H22 1291   5.899   5.789   4.297
   56G       N3 1292   5.963   5.848   4.512
   56G       C4 1293   6.018   5.887   4.629
   56G      C3' 1294   5.768   5.754   4.930
   56G      H3' 1295   5.870   5.728   4.957
   56G      C2' 1296   5.756   5.789   4.783
   56G     H2'1 1297   5.819   5.720   4.726
   56G      O2' 1298   5.625   5.795   4.744
   56G     HO'2 1299   5.586   5.715   4.779
   56G      O3' 1300   5.666   5.670   4.977
   57U        P 1301   5.697   5.514   4.972
   57U      O1P 1302   5.571   5.440   5.005
   57U      O2P 1303   5.823   5.485   5.047
   57U      O5' 1304   5.727   5.484   4.822
   57U      C5' 1305   5.631   5.474   4.715
   57U     H5'1 1306   5.563   5.559   4.703
   57U     H5'2 1307   5.566   5.388   4.721
   57U      C4' 1308   5.698   5.455   4.579
   57U      H4' 1309   5.626   5.460   4.497
   57U      O4' 1310   5.801   5.546   4.546
   57U      C1' 1311   5.900   5.489   4.464
   57U      H1' 1312   5.916   5.542   4.370
   57U       N1 1313   6.039   5.493   4.527
   57U       C6 1314   6.061   5.474   4.662
   57U       H6 1315   5.982   5.487   4.735
   57U       C5 1316   6.192   5.478   4.711
   57U       H5 1317   6.212   5.482   4.817
   57U       C4 1318   6.305   5.487   4.621
   57U       O4 1319   6.424   5.491   4.655
   57U       N3 1320   6.272   5.484   4.484
   57U       H3 1321   6.354   5.483   4.424
   57U       C2 1322   6.145   5.493   4.435
   57U       O2 1323   6.129   5.491   4.312
   57U      C3' 1324   5.771   5.325   4.562
   57U      H3' 1325   5.839   5.320   4.647
   57U      C2' 1326   5.848   5.343   4.430
   57U     H2'1 1327   5.935   5.277   4.423
   57U      O2' 1328   5.768   5.339   4.311
   57U     HO'2 1329   5.689   5.289   4.331
   57U      O3' 1330   5.686   5.220   4.554
   58A        P 1331   5.721   5.071   4.598
   58A      O1P 1332   5.597   5.004   4.561
   58A      O2P 1333   5.758   5.071   4.737
   58A      O5' 1334   5.834   5.024   4.500
   58A      C5' 1335   5.804   4.966   4.373
   58A     H5'1 1336   5.739   5.026   4.309
   58A     H5'2 1337   5.755   4.871   4.394
   58A      C4' 1338   5.928   4.941   4.276
   58A      H4' 1339   5.885   4.909   4.181
   58A      O4' 1340   6.006   5.055   4.246
   58A      C1' 1341   6.143   5.017   4.225
   58A      H1' 1342   6.186   5.051   4.131
   58A       N9 1343   6.214   5.084   4.336
   58A       C8 1344   6.174   5.135   4.454
   58A       H8 1345   6.068   5.147   4.470
   58A       N7 1346   6.269   5.179   4.532
   58A       C5 1347   6.387   5.155   4.461
   58A       C6 1348   6.526   5.176   4.481
   58A       N6 1349   6.585   5.242   4.576
   58A      H61 1350   6.531   5.266   4.657
   58A      H62 1351   6.685   5.258   4.575
   58A       N1 1352   6.615   5.135   4.390
   58A       C2 1353   6.566   5.077   4.277
   58A       H2 1354   6.642   5.047   4.207
   58A       N3 1355   6.441   5.062   4.243
   58A       C4 1356   6.353   5.100   4.340
   58A      C3' 1357   6.029   4.831   4.327
   58A      H3' 1358   6.043   4.837   4.435
   58A      C2' 1359   6.158   4.869   4.250
   58A     H2'1 1360   6.249   4.845   4.305
   58A      O2' 1361   6.165   4.815   4.120
   58A     HO'2 1362   6.110   4.736   4.112
   58A      O3' 1363   5.995   4.697   4.310
   59C        P 1364   6.042   4.578   4.400
   59C      O1P 1365   6.039   4.454   4.316
   59C      O2P 1366   5.972   4.575   4.522
   59C      O5' 1367   6.191   4.608   4.434
   59C      C5' 1368   6.303   4.568   4.360
   59C     H5'1 1369   6.302   4.606   4.258
   59C     H5'2 1370   6.313   4.460   4.347
   59C      C4' 1371   6.434   4.612   4.434
   59C      H4' 1372   6.510   4.584   4.360
   59C      O4' 1373   6.428   4.754   4.444
   59C      C1' 1374   6.496   4.788   4.562
   59C      H1' 1375   6.587   4.844   4.538
   59C       N1 1376   6.416   4.874   4.651
   59C       C6 1377   6.273   4.876   4.651
   59C       H6 1378   6.225   4.807   4.583
   59C       C5 1379   6.206   4.959   4.733
   59C       H5 1380   6.098   4.963   4.736
   59C       C4 1381   6.281   5.048   4.813
   59C       N4 1382   6.223   5.136   4.892
   59C      H41 1383   6.128   5.166   4.874
   59C      H42 1384   6.283   5.190   4.953
   59C       N3 1385   6.408   5.029   4.840
   59C       C2 1386   6.482   4.945   4.756
   59C       O2 1387   6.600   4.938   4.773
   59C      C3' 1388   6.456   4.560   4.577
   59C      H3' 1389   6.356   4.549   4.618
   59C      C2' 1390   6.549   4.666   4.642
   59C     H2'1 1391   6.539   4.671   4.750
   59C      O2' 1392   6.692   4.653   4.607
   59C     HO'2 1393   6.731   4.575   4.645
   59C      O3' 1394   6.507   4.431   4.589
   60U        P 1395   6.523   4.368   4.733
   60U      O1P 1396   6.532   4.222   4.728
   60U      O2P 1397   6.422   4.421   4.826
   60U      O5' 1398   6.666   4.432   4.776
   60U      C5' 1399   6.780   4.355   4.734
   60U     H5'1 1400   6.779   4.352   4.626
   60U     H5'2 1401   6.770   4.249   4.756
   60U      C4' 1402   6.910   4.415   4.796
   60U      H4' 1403   6.998   4.361   4.761
   60U      O4' 1404   6.912   4.558   4.773
   60U      C1' 1405   6.992   4.610   4.882
   60U      H1' 1406   7.073   4.668   4.837
   60U       N1 1407   6.917   4.704   4.972
   60U       C6 1408   6.773   4.709   4.968
   60U       H6 1409   6.719   4.647   4.897
   60U       C5 1410   6.703   4.797   5.042
   60U       H5 1411   6.595   4.799   5.040
   60U       C4 1412   6.762   4.890   5.139
   60U       O4 1413   6.700   4.970   5.215
   60U       N3 1414   6.896   4.878   5.137
   60U       H3 1415   6.942   4.947   5.194
   60U       C2 1416   6.982   4.797   5.055
   60U       O2 1417   7.102   4.819   5.055
   60U      C3' 1418   6.930   4.392   4.945
   60U      H3' 1419   6.839   4.420   4.998
   60U      C2' 1420   7.045   4.494   4.968
   60U     H2'1 1421   7.060   4.535   5.068
   60U      O2' 1422   7.175   4.444   4.919
   60U     HO'2 1423   7.215   4.388   4.987
   60U      O3' 1424   6.975   4.265   4.984
   61U        P 1425   6.981   4.226   5.138
   61U      O1P 1426   6.967   4.342   5.224
   61U      O2P 1427   7.094   4.127   5.158
   61U      O5' 1428   6.847   4.138   5.147
   61U      C5' 1429   6.857   4.003   5.111
   61U     H5'1 1430   6.914   3.951   5.188
   61U     H5'2 1431   6.901   3.995   5.012
   61U      C4' 1432   6.714   3.939   5.087
   61U      H4' 1433   6.718   3.845   5.032
   61U      O4' 1434   6.636   3.935   5.200
   61U      C1' 1435   6.499   3.983   5.175
   61U      H1' 1436   6.425   3.904   5.189
   61U       N1 1437   6.470   4.099   5.267
   61U       C6 1438   6.572   4.184   5.313
   61U       H6 1439   6.673   4.175   5.274
   61U       C5 1440   6.542   4.279   5.405
   61U       H5 1441   6.618   4.340   5.450
   61U       C4 1442   6.407   4.300   5.457
   61U       O4 1443   6.376   4.380   5.541
   61U       N3 1444   6.310   4.210   5.417
   61U       H3 1445   6.213   4.227   5.440
   61U       C2 1446   6.337   4.120   5.311
   61U       O2 1447   6.246   4.058   5.262
   61U      C3' 1448   6.637   4.028   4.985
   61U      H3' 1449   6.664   4.132   4.995
   61U      C2' 1450   6.485   4.018   5.025
   61U     H2'1 1451   6.434   4.114   5.016
   61U      O2' 1452   6.424   3.913   4.949
   61U     HO'2 1453   6.401   3.938   4.859
   61U      O3' 1454   6.655   3.996   4.849
   61U      H3T 1455   6.609   4.062   4.797
   62G      O5' 1456   7.610   5.312   4.858
   62G      H5T 1457   7.644   5.385   4.806
   62G      C5' 1458   7.683   5.199   4.809
   62G     H5'1 1459   7.709   5.127   4.886
   62G     H5'2 1460   7.773   5.233   4.757
   62G      C4' 1461   7.591   5.130   4.700
   62G      H4' 1462   7.648   5.051   4.650
   62G      O4' 1463   7.476   5.075   4.752
   62G      C1' 1464   7.378   5.060   4.654
   62G      H1' 1465   7.369   4.952   4.642
   62G       N9 1466   7.257   5.114   4.722
   62G       C8 1467   7.250   5.208   4.814
   62G       H8 1468   7.330   5.276   4.840
   62G       N7 1469   7.134   5.216   4.871
   62G       C5 1470   7.061   5.118   4.814
   62G       C6 1471   6.930   5.064   4.843
   62G       O6 1472   6.846   5.105   4.922
   62G       N1 1473   6.893   4.959   4.759
   62G       H1 1474   6.797   4.926   4.758
   62G       C2 1475   6.969   4.916   4.657
   62G       N2 1476   6.918   4.837   4.571
   62G      H21 1477   6.824   4.801   4.580
   62G      H22 1478   6.979   4.816   4.494
   62G       N3 1479   7.097   4.954   4.636
   62G       C4 1480   7.134   5.059   4.717
   62G      C3' 1481   7.537   5.220   4.586
   62G      H3' 1482   7.489   5.314   4.616
   62G      C2' 1483   7.426   5.125   4.532
   62G     H2'1 1484   7.349   5.188   4.487
   62G      O2' 1485   7.486   5.032   4.441
   62G     HO'2 1486   7.467   5.069   4.355
   62G      O3' 1487   7.629   5.249   4.486
   63U        P 1488   7.621   5.369   4.382
   63U      O1P 1489   7.751   5.366   4.310
   63U      O2P 1490   7.573   5.484   4.455
   63U      O5' 1491   7.505   5.325   4.285
   63U      C5' 1492   7.531   5.278   4.153
   63U     H5'1 1493   7.611   5.204   4.159
   63U     H5'2 1494   7.557   5.359   4.085
   63U      C4' 1495   7.410   5.209   4.088
   63U      H4' 1496   7.443   5.135   4.015
   63U      O4' 1497   7.349   5.135   4.182
   63U      C1' 1498   7.213   5.113   4.157
   63U      H1' 1499   7.192   5.008   4.139
   63U       N1 1500   7.129   5.161   4.270
   63U       C6 1501   7.157   5.280   4.334
   63U       H6 1502   7.251   5.331   4.318
   63U       C5 1503   7.077   5.335   4.426
   63U       H5 1504   7.101   5.432   4.468
   63U       C4 1505   6.953   5.277   4.458
   63U       O4 1506   6.866   5.330   4.534
   63U       N3 1507   6.927   5.165   4.390
   63U       H3 1508   6.835   5.122   4.394
   63U       C2 1509   7.010   5.094   4.304
   63U       O2 1510   6.978   4.982   4.274
   63U      C3' 1511   7.299   5.294   4.019
   63U      H3' 1512   7.271   5.380   4.079
   63U      C2' 1513   7.187   5.188   4.028
   63U     H2'1 1514   7.086   5.227   4.013
   63U      O2' 1515   7.194   5.081   3.928
   63U     HO'2 1516   7.214   5.105   3.837
   63U      O3' 1517   7.331   5.336   3.887
   64A        P 1518   7.263   5.472   3.830
   64A      O1P 1519   7.314   5.503   3.695
   64A      O2P 1520   7.273   5.574   3.937
   64A      O5' 1521   7.112   5.421   3.818
   64A      C5' 1522   7.073   5.349   3.708
   64A     H5'1 1523   7.138   5.262   3.705
   64A     H5'2 1524   7.088   5.409   3.618
   64A      C4' 1525   6.924   5.316   3.724
   64A      H4' 1526   6.891   5.262   3.636
   64A      O4' 1527   6.887   5.236   3.846
   64A      C1' 1528   6.754   5.274   3.885
   64A      H1' 1529   6.702   5.179   3.901
   64A       N9 1530   6.761   5.352   4.007
   64A       C8 1531   6.873   5.408   4.060
   64A       H8 1532   6.971   5.403   4.015
   64A       N7 1533   6.849   5.471   4.173
   64A       C5 1534   6.712   5.450   4.195
   64A       C6 1535   6.618   5.469   4.304
   64A       N6 1536   6.647   5.518   4.424
   64A      H61 1537   6.745   5.525   4.447
   64A      H62 1538   6.573   5.519   4.492
   64A       N1 1539   6.491   5.445   4.298
   64A       C2 1540   6.451   5.378   4.186
   64A       H2 1541   6.347   5.349   4.176
   64A       N3 1542   6.521   5.348   4.074
   64A       C4 1543   6.655   5.388   4.086
   64A      C3' 1544   6.831   5.438   3.725
   64A      H3' 1545   6.851   5.513   3.802
   64A      C2' 1546   6.702   5.358   3.770
   64A     H2'1 1547   6.634   5.428   3.818
   64A      O2' 1548   6.641   5.275   3.669
   64A     HO'2 1549   6.550   5.259   3.693
   64A      O3' 1550   6.829   5.498   3.595
   65C        P 1551   6.792   5.649   3.585
   65C      O1P 1552   6.774   5.684   3.442
   65C      O2P 1553   6.886   5.724   3.670
   65C      O5' 1554   6.643   5.653   3.656
   65C      C5' 1555   6.536   5.580   3.591
   65C     H5'1 1556   6.559   5.473   3.590
   65C     H5'2 1557   6.531   5.623   3.490
   65C      C4' 1558   6.401   5.597   3.658
   65C      H4' 1559   6.325   5.553   3.593
   65C      O4' 1560   6.394   5.543   3.788
   65C      C1' 1561   6.304   5.614   3.868
   65C      H1' 1562   6.223   5.553   3.910
   65C       N1 1563   6.380   5.686   3.984
   65C       C6 1564   6.516   5.693   3.998
   65C       H6 1565   6.576   5.647   3.921
   65C       C5 1566   6.575   5.744   4.107
   65C       H5 1567   6.682   5.744   4.118
   65C       C4 1568   6.485   5.801   4.200
   65C       N4 1569   6.538   5.854   4.311
   65C      H41 1570   6.637   5.872   4.315
   65C      H42 1571   6.477   5.877   4.388
   65C       N3 1572   6.352   5.781   4.199
   65C       C2 1573   6.296   5.729   4.088
   65C       O2 1574   6.173   5.727   4.087
   65C      C3' 1575   6.361   5.736   3.680
   65C      H3' 1576   6.443   5.776   3.741
   65C      C2' 1577   6.240   5.718   3.774
   65C     H2'1 1578   6.212   5.810   3.823
   65C      O2' 1579   6.131   5.678   3.695
   65C     HO'2 1580   6.154   5.699   3.604
   65C      O3' 1581   6.344   5.806   3.553
   66G        P 1582   6.346   5.967   3.551
   66G      O1P 1583   6.322   6.013   3.412
   66G      O2P 1584   6.466   6.006   3.624
   66G      O5' 1585   6.213   5.998   3.648
   66G      C5' 1586   6.079   5.992   3.598
   66G     H5'1 1587   6.049   5.890   3.575
   66G     H5'2 1588   6.077   6.070   3.523
   66G      C4' 1589   5.978   6.022   3.714
   66G      H4' 1590   5.877   6.015   3.674
   66G      O4' 1591   5.996   5.937   3.824
   66G      C1' 1592   5.960   6.008   3.934
   66G      H1' 1593   5.873   5.967   3.986
   66G       N9 1594   6.072   6.038   4.022
   66G       C8 1595   6.203   6.051   3.989
   66G       H8 1596   6.254   6.030   3.896
   66G       N7 1597   6.276   6.095   4.086
   66G       C5 1598   6.193   6.105   4.200
   66G       C6 1599   6.207   6.161   4.334
   66G       O6 1600   6.296   6.229   4.375
   66G       N1 1601   6.087   6.162   4.406
   66G       H1 1602   6.091   6.214   4.492
   66G       C2 1603   5.965   6.131   4.350
   66G       N2 1604   5.862   6.165   4.415
   66G      H21 1605   5.867   6.193   4.512
   66G      H22 1606   5.772   6.138   4.378
   66G       N3 1607   5.949   6.076   4.230
   66G       C4 1608   6.061   6.071   4.155
   66G      C3' 1609   5.987   6.166   3.760
   66G      H3' 1610   6.091   6.186   3.786
   66G      C2' 1611   5.905   6.145   3.884
   66G     H2'1 1612   5.923   6.223   3.958
   66G      O2' 1613   5.763   6.130   3.860
   66G     HO'2 1614   5.723   6.105   3.944
   66G      O3' 1615   5.942   6.269   3.673
   67G        P 1616   5.976   6.419   3.701
   67G      O1P 1617   5.920   6.502   3.594
   67G      O2P 1618   6.121   6.438   3.726
   67G      O5' 1619   5.901   6.457   3.842
   67G      C5' 1620   5.768   6.501   3.847
   67G     H5'1 1621   5.700   6.430   3.800
   67G     H5'2 1622   5.751   6.597   3.799
   67G      C4' 1623   5.731   6.524   3.993
   67G      H4' 1624   5.623   6.510   3.993
   67G      O4' 1625   5.782   6.421   4.087
   67G      C1' 1626   5.813   6.492   4.210
   67G      H1' 1627   5.765   6.441   4.294
   67G       N9 1628   5.964   6.501   4.225
   67G       C8 1629   6.065   6.490   4.136
   67G       H8 1630   6.035   6.471   4.033
   67G       N7 1631   6.187   6.512   4.169
   67G       C5 1632   6.168   6.536   4.308
   67G       C6 1633   6.257   6.560   4.418
   67G       O6 1634   6.375   6.544   4.418
   67G       N1 1635   6.203   6.578   4.539
   67G       H1 1636   6.264   6.607   4.615
   67G       C2 1637   6.069   6.594   4.557
   67G       N2 1638   6.032   6.650   4.670
   67G      H21 1639   6.107   6.672   4.735
   67G      H22 1640   5.934   6.662   4.692
   67G       N3 1641   5.980   6.572   4.463
   67G       C4 1642   6.032   6.544   4.339
   67G      C3' 1643   5.769   6.660   4.045
   67G      H3' 1644   5.876   6.675   4.030
   67G      C2' 1645   5.746   6.630   4.195
   67G     H2'1 1646   5.811   6.702   4.245
   67G      O2' 1647   5.612   6.626   4.243
   67G     HO'2 1648   5.602   6.660   4.332
   67G      O3' 1649   5.687   6.771   4.005
   68A        P 1650   5.761   6.911   3.984
   68A      O1P 1651   5.656   7.012   3.953
   68A      O2P 1652   5.871   6.902   3.886
   68A      O5' 1653   5.824   6.950   4.123
   68A      C5' 1654   5.741   6.999   4.229
   68A     H5'1 1655   5.666   6.927   4.261
   68A     H5'2 1656   5.684   7.082   4.190
   68A      C4' 1657   5.816   7.046   4.355
   68A      H4' 1658   5.758   7.062   4.446
   68A      O4' 1659   5.898   6.935   4.385
   68A      C1' 1660   6.010   6.984   4.454
   68A      H1' 1661   5.997   6.957   4.559
   68A       N9 1662   6.138   6.927   4.397
   68A       C8 1663   6.160   6.866   4.271
   68A       H8 1664   6.085   6.846   4.196
   68A       N7 1665   6.287   6.828   4.265
   68A       C5 1666   6.348   6.874   4.385
   68A       C6 1667   6.482   6.870   4.437
   68A       N6 1668   6.588   6.823   4.380
   68A      H61 1669   6.577   6.802   4.281
   68A      H62 1670   6.681   6.829   4.419
   68A       N1 1671   6.496   6.905   4.564
   68A       C2 1672   6.396   6.964   4.630
   68A       H2 1673   6.421   6.992   4.732
   68A       N3 1674   6.271   6.983   4.590
   68A       C4 1675   6.253   6.931   4.464
   68A      C3' 1676   5.916   7.155   4.319
   68A      H3' 1677   5.969   7.126   4.228
   68A      C2' 1678   6.006   7.141   4.437
   68A     H2'1 1679   6.102   7.188   4.415
   68A      O2' 1680   5.942   7.199   4.548
   68A     HO'2 1681   5.995   7.192   4.628
   68A      O3' 1682   5.877   7.297   4.302
   69A        P 1683   5.981   7.402   4.248
   69A      O1P 1684   5.902   7.520   4.203
   69A      O2P 1685   6.057   7.331   4.151
   69A      O5' 1686   6.083   7.448   4.361
   69A      C5' 1687   6.041   7.529   4.469
   69A     H5'1 1688   5.983   7.471   4.541
   69A     H5'2 1689   5.982   7.612   4.428
   69A      C4' 1690   6.166   7.572   4.552
   69A      H4' 1691   6.144   7.647   4.626
   69A      O4' 1692   6.209   7.459   4.629
   69A      C1' 1693   6.350   7.469   4.631
   69A      H1' 1694   6.389   7.461   4.732
   69A       N9 1695   6.415   7.358   4.554
   69A       C8 1696   6.373   7.316   4.431
   69A       H8 1697   6.281   7.345   4.382
   69A       N7 1698   6.456   7.233   4.378
   69A       C5 1699   6.566   7.227   4.467
   69A       C6 1700   6.694   7.164   4.460
   69A       N6 1701   6.746   7.086   4.365
   69A      H61 1702   6.685   7.066   4.287
   69A      H62 1703   6.840   7.051   4.374
   69A       N1 1704   6.775   7.183   4.560
   69A       C2 1705   6.737   7.263   4.658
   69A       H2 1706   6.799   7.255   4.746
   69A       N3 1707   6.623   7.326   4.684
   69A       C4 1708   6.539   7.304   4.579
   69A      C3' 1709   6.283   7.624   4.468
   69A      H3' 1710   6.303   7.558   4.383
   69A      C2' 1711   6.395   7.601   4.576
   69A     H2'1 1712   6.488   7.590   4.522
   69A      O2' 1713   6.402   7.699   4.687
   69A     HO'2 1714   6.315   7.705   4.728
   69A      O3' 1715   6.267   7.763   4.431
   70U        P 1716   6.297   7.819   4.285
   70U      O1P 1717   6.234   7.948   4.264
   70U      O2P 1718   6.275   7.710   4.184
   70U      O5' 1719   6.455   7.836   4.302
   70U      C5' 1720   6.511   7.920   4.410
   70U     H5'1 1721   6.453   7.909   4.502
   70U     H5'2 1722   6.493   8.022   4.379
   70U      C4' 1723   6.654   7.897   4.451
   70U      H4' 1724   6.690   7.974   4.519
   70U      O4' 1725   6.674   7.760   4.511
   70U      C1' 1726   6.804   7.712   4.470
   70U      H1' 1727   6.857   7.685   4.561
   70U       N1 1728   6.792   7.590   4.385
   70U       C6 1729   6.673   7.556   4.320
   70U       H6 1730   6.587   7.620   4.327
   70U       C5 1731   6.671   7.447   4.236
   70U       H5 1732   6.592   7.416   4.170
   70U       C4 1733   6.788   7.364   4.224
   70U       O4 1734   6.808   7.266   4.154
   70U       N3 1735   6.902   7.410   4.279
   70U       H3 1736   6.988   7.358   4.274
   70U       C2 1737   6.902   7.510   4.371
   70U       O2 1738   7.008   7.536   4.429
   70U      C3' 1739   6.755   7.908   4.334
   70U      H3' 1740   6.718   7.854   4.246
   70U      C2' 1741   6.869   7.821   4.387
   70U     H2'1 1742   6.922   7.770   4.307
   70U      O2' 1743   6.961   7.893   4.468
   70U     HO'2 1744   7.023   7.835   4.511
   70U      O3' 1745   6.799   8.038   4.283
   71A        P 1746   6.846   8.063   4.132
   71A      O1P 1747   6.849   8.210   4.117
   71A      O2P 1748   6.764   7.986   4.042
   71A      O5' 1749   6.992   8.010   4.135
   71A      C5' 1750   7.091   8.071   4.216
   71A     H5'1 1751   7.042   8.096   4.310
   71A     H5'2 1752   7.112   8.170   4.175
   71A      C4' 1753   7.219   7.989   4.217
   71A      H4' 1754   7.295   8.028   4.284
   71A      O4' 1755   7.184   7.856   4.265
   71A      C1' 1756   7.270   7.759   4.200
   71A      H1' 1757   7.325   7.701   4.275
   71A       N9 1758   7.185   7.666   4.124
   71A       C8 1759   7.059   7.686   4.076
   71A       H8 1760   7.005   7.777   4.095
   71A       N7 1761   7.011   7.585   4.005
   71A       C5 1762   7.123   7.493   4.004
   71A       C6 1763   7.145   7.364   3.956
   71A       N6 1764   7.055   7.279   3.909
   71A      H61 1765   6.972   7.323   3.872
   71A      H62 1766   7.086   7.183   3.902
   71A       N1 1767   7.263   7.300   3.971
   71A       C2 1768   7.354   7.364   4.034
   71A       H2 1769   7.449   7.314   4.045
   71A       N3 1770   7.345   7.483   4.095
   71A       C4 1771   7.230   7.547   4.069
   71A      C3' 1772   7.295   7.971   4.082
   71A      H3' 1773   7.226   7.947   4.001
   71A      C2' 1774   7.370   7.838   4.117
   71A     H2'1 1775   7.388   7.787   4.022
   71A      O2' 1776   7.493   7.865   4.187
   71A     HO'2 1777   7.509   7.791   4.245
   71A      O3' 1778   7.354   8.093   4.040
   72G        P 1779   7.381   8.118   3.885
   72G      O1P 1780   7.457   8.249   3.870
   72G      O2P 1781   7.264   8.079   3.803
   72G      O5' 1782   7.486   8.010   3.838
   72G      C5' 1783   7.621   8.005   3.887
   72G     H5'1 1784   7.622   8.041   3.990
   72G     H5'2 1785   7.673   8.081   3.828
   72G      C4' 1786   7.687   7.868   3.871
   72G      H4' 1787   7.787   7.880   3.910
   72G      O4' 1788   7.607   7.763   3.930
   72G      C1' 1789   7.637   7.645   3.858
   72G      H1' 1790   7.674   7.570   3.927
   72G       N9 1791   7.512   7.595   3.798
   72G       C8 1792   7.395   7.658   3.783
   72G       H8 1793   7.385   7.760   3.818
   72G       N7 1794   7.295   7.589   3.736
   72G       C5 1795   7.359   7.477   3.693
   72G       C6 1796   7.311   7.365   3.619
   72G       O6 1797   7.194   7.344   3.586
   72G       N1 1798   7.406   7.263   3.602
   72G       H1 1799   7.371   7.174   3.571
   72G       C2 1800   7.537   7.278   3.624
   72G       N2 1801   7.621   7.177   3.602
   72G      H21 1802   7.591   7.101   3.542
   72G      H22 1803   7.719   7.188   3.622
   72G       N3 1804   7.583   7.383   3.692
   72G       C4 1805   7.493   7.482   3.721
   72G      C3' 1806   7.702   7.827   3.722
   72G      H3' 1807   7.605   7.836   3.674
   72G      C2' 1808   7.740   7.682   3.750
   72G     H2'1 1809   7.739   7.614   3.664
   72G      O2' 1810   7.866   7.667   3.802
   72G     HO'2 1811   7.928   7.692   3.733
   72G      O3' 1812   7.799   7.901   3.661
   73A        P 1813   7.811   7.905   3.494
   73A      O1P 1814   7.935   7.981   3.454
   73A      O2P 1815   7.679   7.951   3.445
   73A      O5' 1816   7.835   7.759   3.449
   73A      C5' 1817   7.966   7.698   3.471
   73A     H5'1 1818   7.989   7.699   3.578
   73A     H5'2 1819   8.043   7.748   3.413
   73A      C4' 1820   7.965   7.545   3.432
   73A      H4' 1821   8.059   7.503   3.467
   73A      O4' 1822   7.841   7.481   3.474
   73A      C1' 1823   7.797   7.390   3.374
   73A      H1' 1824   7.805   7.287   3.409
   73A       N9 1825   7.655   7.424   3.350
   73A       C8 1826   7.597   7.541   3.395
   73A       H8 1827   7.650   7.623   3.440
   73A       N7 1828   7.465   7.551   3.364
   73A       C5 1829   7.442   7.424   3.307
   73A       C6 1830   7.321   7.357   3.268
   73A       N6 1831   7.196   7.395   3.284
   73A      H61 1832   7.169   7.478   3.334
   73A      H62 1833   7.128   7.323   3.262
   73A       N1 1834   7.331   7.239   3.220
   73A       C2 1835   7.452   7.178   3.205
   73A       H2 1836   7.446   7.077   3.167
   73A       N3 1837   7.567   7.218   3.248
   73A       C4 1838   7.557   7.353   3.287
   73A      C3' 1839   7.957   7.529   3.281
   73A      H3' 1840   7.896   7.614   3.252
   73A      C2' 1841   7.882   7.403   3.246
   73A     H2'1 1842   7.818   7.416   3.158
   73A      O2' 1843   7.965   7.285   3.232
   73A     HO'2 1844   8.049   7.324   3.206
   73A      O3' 1845   8.078   7.532   3.209
   74U        P 1846   8.090   7.630   3.084
   74U      O1P 1847   8.230   7.634   3.038
   74U      O2P 1848   8.015   7.756   3.112
   74U      O5' 1849   8.007   7.541   2.976
   74U      C5' 1850   8.068   7.425   2.919
   74U     H5'1 1851   8.121   7.371   2.998
   74U     H5'2 1852   8.150   7.459   2.857
   74U      C4' 1853   7.982   7.330   2.839
   74U      H4' 1854   8.034   7.240   2.807
   74U      O4' 1855   7.872   7.292   2.918
   74U      C1' 1856   7.760   7.277   2.836
   74U      H1' 1857   7.732   7.171   2.841
   74U       N1 1858   7.637   7.362   2.884
   74U       C6 1859   7.648   7.497   2.916
   74U       H6 1860   7.745   7.545   2.920
   74U       C5 1861   7.539   7.576   2.948
   74U       H5 1862   7.548   7.682   2.963
   74U       C4 1863   7.406   7.516   2.938
   74U       O4 1864   7.301   7.580   2.956
   74U       N3 1865   7.403   7.380   2.906
   74U       H3 1866   7.316   7.328   2.907
   74U       C2 1867   7.514   7.301   2.888
   74U       O2 1868   7.500   7.176   2.882
   74U      C3' 1869   7.919   7.411   2.717
   74U      H3' 1870   7.891   7.509   2.757
   74U      C2' 1871   7.805   7.315   2.695
   74U     H2'1 1872   7.725   7.364   2.639
   74U      O2' 1873   7.851   7.199   2.624
   74U     HO'2 1874   7.870   7.215   2.531
   74U      O3' 1875   8.006   7.421   2.602
   75A        P 1876   7.970   7.520   2.477
   75A      O1P 1877   8.081   7.511   2.379
   75A      O2P 1878   7.930   7.649   2.534
   75A      O5' 1879   7.842   7.440   2.415
   75A      C5' 1880   7.858   7.323   2.332
   75A     H5'1 1881   7.917   7.248   2.385
   75A     H5'2 1882   7.909   7.348   2.239
   75A      C4' 1883   7.722   7.257   2.303
   75A      H4' 1884   7.739   7.160   2.256
   75A      O4' 1885   7.652   7.238   2.429
   75A      C1' 1886   7.513   7.257   2.412
   75A      H1' 1887   7.455   7.176   2.457
   75A       N9 1888   7.452   7.372   2.479
   75A       C8 1889   7.514   7.488   2.517
   75A       H8 1890   7.618   7.510   2.497
   75A       N7 1891   7.442   7.572   2.586
   75A       C5 1892   7.317   7.510   2.580
   75A       C6 1893   7.190   7.540   2.632
   75A       N6 1894   7.157   7.644   2.696
   75A      H61 1895   7.223   7.713   2.727
   75A      H62 1896   7.063   7.648   2.735
   75A       N1 1897   7.086   7.467   2.610
   75A       C2 1898   7.105   7.358   2.539
   75A       H2 1899   7.014   7.301   2.526
   75A       N3 1900   7.219   7.308   2.479
   75A       C4 1901   7.319   7.392   2.509
   75A      C3' 1902   7.621   7.344   2.223
   75A      H3' 1903   7.623   7.445   2.265
   75A      C2' 1904   7.492   7.265   2.256
   75A     H2'1 1905   7.409   7.328   2.227
   75A      O2' 1906   7.488   7.132   2.202
   75A     HO'2 1907   7.553   7.130   2.132
   75A      O3' 1908   7.658   7.333   2.085
   76A        P 1909   7.591   7.428   1.977
   76A      O1P 1910   7.641   7.399   1.840
   76A      O2P 1911   7.605   7.567   2.023
   76A      O5' 1912   7.436   7.396   1.982
   76A      C5' 1913   7.368   7.292   1.906
   76A     H5'1 1914   7.407   7.199   1.949
   76A     H5'2 1915   7.387   7.296   1.799
   76A      C4' 1916   7.221   7.305   1.934
   76A      H4' 1917   7.174   7.217   1.888
   76A      O4' 1918   7.201   7.312   2.078
   76A      C1' 1919   7.091   7.401   2.106
   76A      H1' 1920   7.010   7.342   2.149
   76A       N9 1921   7.135   7.519   2.194
   76A       C8 1922   7.249   7.595   2.201
   76A       H8 1923   7.335   7.564   2.144
   76A       N7 1924   7.245   7.693   2.288
   76A       C5 1925   7.111   7.692   2.333
   76A       C6 1926   7.033   7.772   2.415
   76A       N6 1927   7.063   7.875   2.489
   76A      H61 1928   7.158   7.910   2.479
   76A      H62 1929   6.991   7.920   2.543
   76A       N1 1930   6.902   7.753   2.424
   76A       C2 1931   6.849   7.656   2.359
   76A       H2 1932   6.741   7.650   2.365
   76A       N3 1933   6.911   7.569   2.280
   76A       C4 1934   7.044   7.590   2.270
   76A      C3' 1935   7.160   7.429   1.880
   76A      H3' 1936   7.230   7.509   1.901
   76A      C2' 1937   7.043   7.452   1.972
   76A     H2'1 1938   7.018   7.558   1.967
   76A      O2' 1939   6.927   7.377   1.930
   76A     HO'2 1940   6.931   7.383   1.834
   76A      O3' 1941   7.111   7.429   1.744
   77U        P 1942   7.107   7.565   1.669
   77U      O1P 1943   7.103   7.533   1.525
   77U      O2P 1944   7.203   7.657   1.722
   77U      O5' 1945   6.966   7.624   1.713
   77U      C5' 1946   6.841   7.561   1.667
   77U     H5'1 1947   6.840   7.455   1.692
   77U     H5'2 1948   6.832   7.569   1.559
   77U      C4' 1949   6.714   7.625   1.726
   77U      H4' 1950   6.624   7.575   1.691
   77U      O4' 1951   6.717   7.629   1.867
   77U      C1' 1952   6.654   7.746   1.911
   77U      H1' 1953   6.566   7.719   1.969
   77U       N1 1954   6.752   7.821   1.996
   77U       C6 1955   6.887   7.814   1.976
   77U       H6 1956   6.925   7.741   1.905
   77U       C5 1957   6.969   7.898   2.053
   77U       H5 1958   7.074   7.906   2.030
   77U       C4 1959   6.909   7.991   2.141
   77U       O4 1960   6.978   8.077   2.198
   77U       N3 1961   6.775   7.978   2.164
   77U       H3 1962   6.724   8.052   2.209
   77U       C2 1963   6.687   7.900   2.089
   77U       O2 1964   6.566   7.913   2.106
   77U      C3' 1965   6.695   7.768   1.683
   77U      H3' 1966   6.790   7.821   1.695
   77U      C2' 1967   6.599   7.816   1.790
   77U     H2'1 1968   6.616   7.923   1.799
   77U      O2' 1969   6.458   7.774   1.761
   77U     HO'2 1970   6.447   7.691   1.807
   77U      O3' 1971   6.651   7.786   1.544
   78U        P 1972   6.672   7.930   1.462
   78U      O1P 1973   6.619   7.912   1.326
   78U      O2P 1974   6.806   7.983   1.483
   78U      O5' 1975   6.574   8.031   1.538
   78U      C5' 1976   6.433   8.040   1.506
   78U     H5'1 1977   6.378   7.949   1.532
   78U     H5'2 1978   6.421   8.068   1.401
   78U      C4' 1979   6.368   8.151   1.589
   78U      H4' 1980   6.260   8.150   1.584
   78U      O4' 1981   6.403   8.132   1.727
   78U      C1' 1982   6.410   8.252   1.787
   78U      H1' 1983   6.337   8.256   1.869
   78U       N1 1984   6.544   8.279   1.846
   78U       C6 1985   6.652   8.197   1.806
   78U       H6 1986   6.643   8.114   1.737
   78U       C5 1987   6.771   8.233   1.851
   78U       H5 1988   6.858   8.174   1.827
   78U       C4 1989   6.789   8.327   1.960
   78U       O4 1990   6.890   8.345   2.025
   78U       N3 1991   6.676   8.389   2.000
   78U       H3 1992   6.678   8.447   2.083
   78U       C2 1993   6.554   8.374   1.947
   78U       O2 1994   6.456   8.432   1.992
   78U      C3' 1995   6.421   8.289   1.550
   78U      H3' 1996   6.529   8.279   1.538
   78U      C2' 1997   6.386   8.360   1.680
   78U     H2'1 1998   6.452   8.445   1.699
   78U      O2' 1999   6.245   8.382   1.694
   78U     HO'2 2000   6.225   8.450   1.759
   78U      O3' 2001   6.362   8.342   1.428
   79A        P 2002   6.443   8.426   1.318
   79A      O1P 2003   6.360   8.455   1.204
   79A      O2P 2004   6.571   8.363   1.307
   79A      O5' 2005   6.461   8.560   1.393
   79A      C5' 2006   6.348   8.651   1.398
   79A     H5'1 2007   6.264   8.592   1.433
   79A     H5'2 2008   6.332   8.694   1.299
   79A      C4' 2009   6.373   8.767   1.495
   79A      H4' 2010   6.292   8.840   1.490
   79A      O4' 2011   6.390   8.731   1.627
   79A      C1' 2012   6.483   8.813   1.691
   79A      H1' 2013   6.444   8.861   1.780
   79A       N9 2014   6.610   8.749   1.729
   79A       C8 2015   6.672   8.635   1.689
   79A       H8 2016   6.626   8.572   1.614
   79A       N7 2017   6.780   8.597   1.745
   79A       C5 2018   6.796   8.705   1.834
   79A       C6 2019   6.894   8.734   1.930
   79A       N6 2020   6.993   8.654   1.950
   79A      H61 2021   6.998   8.575   1.887
   79A      H62 2022   7.065   8.676   2.017
   79A       N1 2023   6.894   8.853   1.993
   79A       C2 2024   6.803   8.936   1.962
   79A       H2 2025   6.807   9.021   2.028
   79A       N3 2026   6.694   8.920   1.886
   79A       C4 2027   6.696   8.797   1.822
   79A      C3' 2028   6.508   8.842   1.465
   79A      H3' 2029   6.589   8.768   1.465
   79A      C2' 2030   6.531   8.925   1.593
   79A     H2'1 2031   6.635   8.956   1.587
   79A      O2' 2032   6.437   9.033   1.594
   79A     HO'2 2033   6.465   9.097   1.528
   79A      O3' 2034   6.491   8.923   1.350
   80A        P 2035   6.610   8.950   1.246
   80A      O1P 2036   6.540   8.998   1.116
   80A      O2P 2037   6.692   8.825   1.246
   80A      O5' 2038   6.690   9.062   1.316
   80A      C5' 2039   6.627   9.186   1.340
   80A     H5'1 2040   6.520   9.169   1.351
   80A     H5'2 2041   6.648   9.246   1.252
   80A      C4' 2042   6.685   9.269   1.457
   80A      H4' 2043   6.627   9.362   1.463
   80A      O4' 2044   6.693   9.191   1.578
   80A      C1' 2045   6.806   9.235   1.651
   80A      H1' 2046   6.775   9.276   1.747
   80A       N9 2047   6.896   9.120   1.680
   80A       C8 2048   6.909   9.012   1.597
   80A       H8 2049   6.861   9.012   1.500
   80A       N7 2050   6.974   8.913   1.648
   80A       C5 2051   7.048   8.975   1.752
   80A       C6 2052   7.162   8.946   1.834
   80A       N6 2053   7.236   8.835   1.839
   80A      H61 2054   7.220   8.767   1.766
   80A      H62 2055   7.320   8.834   1.896
   80A       N1 2056   7.211   9.038   1.923
   80A       C2 2057   7.155   9.158   1.924
   80A       H2 2058   7.182   9.229   2.001
   80A       N3 2059   7.047   9.192   1.857
   80A       C4 2060   6.998   9.102   1.768
   80A      C3' 2061   6.834   9.311   1.430
   80A      H3' 2062   6.883   9.219   1.397
   80A      C2' 2063   6.880   9.342   1.574
   80A     H2'1 2064   6.988   9.333   1.575
   80A      O2' 2065   6.828   9.476   1.596
   80A     HO'2 2066   6.831   9.506   1.505
   80A      O3' 2067   6.856   9.420   1.333
   81U        P 2068   7.002   9.419   1.257
   81U      O1P 2069   7.019   9.547   1.191
   81U      O2P 2070   7.022   9.291   1.183
   81U      O5' 2071   7.118   9.410   1.373
   81U      C5' 2072   7.149   9.519   1.455
   81U     H5'1 2073   7.059   9.560   1.499
   81U     H5'2 2074   7.180   9.594   1.383
   81U      C4' 2075   7.263   9.496   1.556
   81U      H4' 2076   7.271   9.585   1.619
   81U      O4' 2077   7.239   9.383   1.637
   81U      C1' 2078   7.366   9.341   1.688
   81U      H1' 2079   7.363   9.362   1.795
   81U       N1 2080   7.385   9.194   1.667
   81U       C6 2081   7.312   9.116   1.581
   81U       H6 2082   7.239   9.169   1.522
   81U       C5 2083   7.338   8.979   1.566
   81U       H5 2084   7.293   8.922   1.485
   81U       C4 2085   7.449   8.913   1.632
   81U       O4 2086   7.477   8.797   1.617
   81U       N3 2087   7.525   8.994   1.711
   81U       H3 2088   7.610   8.956   1.750
   81U       C2 2089   7.489   9.130   1.737
   81U       O2 2090   7.555   9.198   1.818
   81U      C3' 2091   7.399   9.480   1.496
   81U      H3' 2092   7.396   9.399   1.423
   81U      C2' 2093   7.468   9.434   1.624
   81U     H2'1 2094   7.562   9.393   1.585
   81U      O2' 2095   7.493   9.539   1.714
   81U     HO'2 2096   7.589   9.546   1.718
   81U      O3' 2097   7.459   9.594   1.431
   82U        P 2098   7.594   9.575   1.349
   82U      O1P 2099   7.621   9.696   1.271
   82U      O2P 2100   7.588   9.446   1.281
   82U      O5' 2101   7.709   9.560   1.465
   82U      C5' 2102   7.755   9.683   1.525
   82U     H5'1 2103   7.672   9.745   1.558
   82U     H5'2 2104   7.801   9.753   1.455
   82U      C4' 2105   7.855   9.652   1.632
   82U      H4' 2106   7.895   9.741   1.681
   82U      O4' 2107   7.792   9.568   1.730
   82U      C1' 2108   7.897   9.490   1.787
   82U      H1' 2109   7.921   9.512   1.892
   82U       N1 2110   7.873   9.340   1.766
   82U       C6 2111   7.820   9.280   1.652
   82U       H6 2112   7.795   9.344   1.568
   82U       C5 2113   7.802   9.147   1.641
   82U       H5 2114   7.770   9.103   1.547
   82U       C4 2115   7.817   9.067   1.757
   82U       O4 2116   7.792   8.943   1.764
   82U       N3 2117   7.868   9.130   1.873
   82U       H3 2118   7.897   9.069   1.948
   82U       C2 2119   7.894   9.262   1.886
   82U       O2 2120   7.934   9.317   1.991
   82U      C3' 2121   7.981   9.576   1.584
   82U      H3' 2122   7.959   9.495   1.514
   82U      C2' 2123   8.026   9.525   1.718
   82U     H2'1 2124   8.094   9.440   1.711
   82U      O2' 2125   8.091   9.628   1.796
   82U     HO'2 2126   8.153   9.589   1.858
   82U      O3' 2127   8.078   9.654   1.524
   82U      H3T 2128   8.123   9.708   1.590
   9.03258   9.03258   6.38696   0.00000   0.00000   0.00000   0.00000   4.51607   4.51607
