# Supplementary material for: Constant-pH Molecular Dynamics of Cationic Peptide Dendrimers Binding to siRNA
Source: J Chem Inf Model. 2026 Feb 5;66(8):4734–43. doi: 10.1021/acs.jcim.5c02636 (PMC13126635; doi:10.1021/acs.jcim.5c02636)
Supplement: Supplementary file 2 [file ci5c02636_si_002.zip › zip/MH18D3_07_out_3.gro]

Protein t= 150000.00000 step= 10000
 2128
    1LY0      N    1   6.840   7.345   2.094
    1LY0     H1    2   6.834   7.310   1.999
    1LY0     H2    3   6.758   7.327   2.150
    1LY0     H3    4   6.837   7.446   2.085
    1LY0     CA    5   6.965   7.292   2.165
    1LY0     HA    6   6.967   7.299   2.274
    1LY0     CB    7   6.987   7.145   2.121
    1LY0    HB1    8   7.090   7.124   2.152
    1LY0    HB2    9   6.986   7.143   2.012
    1LY0     CG   10   6.882   7.046   2.169
    1LY0    HG1   11   6.790   7.103   2.175
    1LY0    HG2   12   6.907   7.021   2.273
    1LY0     CD   13   6.858   6.925   2.075
    1LY0    HD1   14   6.938   6.852   2.090
    1LY0    HD2   15   6.852   6.968   1.975
    1LY0     CE   16   6.721   6.866   2.110
    1LY0    HE1   17   6.645   6.942   2.126
    1LY0    HE2   18   6.725   6.811   2.204
    1LY0     NZ   19   6.681   6.782   1.994
    1LY0    HZ1   20   6.727   6.696   1.969
    1LY0    HZ2   21   6.585   6.751   2.003
    1LY0    HZ3   22   6.673   6.838   1.910
    1LY0      C   23   7.072   7.385   2.112
    1LY0      O   24   7.095   7.401   1.994
    2LER      N   25   7.139   7.447   2.210
    2LER      H   26   7.120   7.419   2.305
    2LER     CA   27   7.238   7.560   2.195
    2LER     HA   28   7.266   7.566   2.090
    2LER     CB   29   7.163   7.689   2.237
    2LER    HB1   30   7.232   7.774   2.231
    2LER    HB2   31   7.136   7.685   2.342
    2LER     CG   32   7.038   7.730   2.160
    2LER     HG   33   6.982   7.644   2.124
    2LER    CD1   34   6.952   7.825   2.250
    2LER   HD11   35   6.898   7.769   2.326
    2LER   HD12   36   7.009   7.908   2.292
    2LER   HD13   37   6.874   7.882   2.200
    2LER    CD2   38   7.076   7.799   2.031
    2LER   HD21   39   7.152   7.742   1.978
    2LER   HD22   40   6.986   7.802   1.969
    2LER   HD23   41   7.105   7.899   2.063
    2LER      C   42   7.366   7.549   2.269
    2LER      O   43   7.458   7.627   2.246
    3LYR      N   44   7.383   7.459   2.369
    3LYR      H   45   7.305   7.397   2.386
    3LYR     CA   46   7.481   7.472   2.476
    3LYR     HA   47   7.480   7.386   2.543
    3LYR     CB   48   7.439   7.596   2.563
    3LYR    HB1   49   7.438   7.681   2.494
    3LYR    HB2   50   7.523   7.595   2.632
    3LYR     CG   51   7.301   7.590   2.632
    3LYR    HG1   52   7.224   7.547   2.569
    3LYR    HG2   53   7.277   7.695   2.652
    3LYR     CD   54   7.320   7.511   2.764
    3LYR    HD1   55   7.398   7.555   2.826
    3LYR    HD2   56   7.327   7.407   2.733
    3LYR     CE   57   7.193   7.524   2.844
    3LYR    HE1   58   7.103   7.495   2.789
    3LYR    HE2   59   7.183   7.628   2.876
    3LYR     NZ   60   7.204   7.453   2.962
    3LYR    HZ1   61   7.173   7.357   2.964
    3LYR      C   62   7.627   7.492   2.421
    3LYR      O   63   7.706   7.570   2.467
    4LY0      N   64   7.663   7.413   2.318
    4LY0      H   65   7.602   7.337   2.290
    4LY0     CA   66   7.796   7.422   2.256
    4LY0     HA   67   7.875   7.406   2.330
    4LY0     CB   68   7.817   7.303   2.160
    4LY0    HB1   69   7.754   7.325   2.074
    4LY0    HB2   70   7.779   7.214   2.210
    4LY0     CG   71   7.958   7.269   2.110
    4LY0    HG1   72   8.026   7.259   2.195
    4LY0    HG2   73   7.988   7.348   2.041
    4LY0     CD   74   7.964   7.144   2.032
    4LY0    HD1   75   7.900   7.160   1.946
    4LY0    HD2   76   7.923   7.059   2.087
    4LY0     CE   77   8.101   7.124   1.959
    4LY0    HE1   78   8.112   7.198   1.880
    4LY0    HE2   79   8.101   7.032   1.900
    4LY0     NZ   80   8.217   7.126   2.053
    4LY0    HZ1   81   8.301   7.123   1.998
    4LY0    HZ2   82   8.217   7.209   2.110
    4LY0    HZ3   83   8.218   7.047   2.116
    4LY0      C   84   7.833   7.557   2.187
    4LY0      O   85   7.949   7.582   2.178
    5LER      N   86   7.730   7.638   2.150
    5LER      H   87   7.636   7.617   2.181
    5LER     CA   88   7.764   7.773   2.107
    5LER     HA   89   7.838   7.773   2.027
    5LER     CB   90   7.633   7.847   2.045
    5LER    HB1   91   7.634   7.955   2.058
    5LER    HB2   92   7.545   7.815   2.101
    5LER     CG   93   7.597   7.811   1.897
    5LER     HG   94   7.677   7.841   1.829
    5LER    CD1   95   7.571   7.666   1.861
    5LER   HD11   96   7.482   7.632   1.913
    5LER   HD12   97   7.549   7.663   1.754
    5LER   HD13   98   7.657   7.604   1.886
    5LER    CD2   99   7.483   7.900   1.864
    5LER   HD21  100   7.402   7.890   1.937
    5LER   HD22  101   7.508   8.005   1.844
    5LER   HD23  102   7.438   7.862   1.772
    5LER      C  103   7.826   7.862   2.220
    5LER      O  104   7.873   7.967   2.190
    6LYR      N  105   7.843   7.812   2.343
    6LYR      H  106   7.807   7.721   2.369
    6LYR     CA  107   7.939   7.867   2.441
    6LYR     HA  108   8.037   7.885   2.397
    6LYR     CB  109   7.964   7.771   2.559
    6LYR    HB1  110   7.867   7.739   2.598
    6LYR    HB2  111   8.020   7.816   2.640
    6LYR     CG  112   8.059   7.660   2.516
    6LYR    HG1  113   8.144   7.716   2.478
    6LYR    HG2  114   8.019   7.605   2.431
    6LYR     CD  115   8.104   7.565   2.623
    6LYR    HD1  116   8.108   7.612   2.722
    6LYR    HD2  117   8.205   7.531   2.602
    6LYR     CE  118   8.025   7.438   2.635
    6LYR    HE1  119   8.081   7.366   2.695
    6LYR    HE2  120   8.018   7.393   2.537
    6LYR     NZ  121   7.892   7.468   2.693
    6LYR    HZ1  122   7.818   7.515   2.643
    6LYR      C  123   7.886   7.997   2.501
    6LYR      O  124   7.956   8.099   2.500
    7LER      N  125   7.752   7.996   2.535
    7LER      H  126   7.706   7.909   2.515
    7LER     CA  127   7.669   8.106   2.586
    7LER     HA  128   7.688   8.196   2.527
    7LER     CB  129   7.514   8.077   2.571
    7LER    HB1  130   7.453   8.155   2.616
    7LER    HB2  131   7.506   7.989   2.635
    7LER     CG  132   7.470   8.042   2.426
    7LER     HG  133   7.522   7.953   2.390
    7LER    CD1  134   7.320   8.003   2.433
    7LER   HD11  135   7.253   8.080   2.472
    7LER   HD12  136   7.285   7.977   2.333
    7LER   HD13  137   7.323   7.915   2.498
    7LER    CD2  138   7.484   8.164   2.330
    7LER   HD21  139   7.589   8.195   2.332
    7LER   HD22  140   7.452   8.142   2.228
    7LER   HD23  141   7.424   8.249   2.361
    7LER      C  142   7.710   8.150   2.726
    7LER      O  143   7.789   8.093   2.796
    8LER      N  144   7.662   8.274   2.762
    8LER      H  145   7.595   8.314   2.699
    8LER     CA  146   7.702   8.352   2.876
    8LER     HA  147   7.658   8.450   2.867
    8LER     CB  148   7.642   8.290   3.010
    8LER    HB1  149   7.668   8.347   3.100
    8LER    HB2  150   7.701   8.199   3.015
    8LER     CG  151   7.497   8.262   3.016
    8LER     HG  152   7.460   8.200   2.935
    8LER    CD1  153   7.469   8.198   3.152
    8LER   HD11  154   7.368   8.157   3.158
    8LER   HD12  155   7.537   8.115   3.170
    8LER   HD13  156   7.472   8.275   3.229
    8LER    CD2  157   7.417   8.393   2.998
    8LER   HD21  158   7.446   8.450   2.910
    8LER   HD22  159   7.310   8.374   2.989
    8LER   HD23  160   7.436   8.452   3.088
    8LER      C  161   7.851   8.398   2.888
    8LER      O  162   7.890   8.449   2.996
    9LYR      N  163   7.932   8.382   2.782
    9LYR      H  164   7.901   8.346   2.693
    9LYR     CA  165   8.061   8.447   2.773
    9LYR     HA  166   8.041   8.553   2.791
    9LYR     CB  167   8.112   8.442   2.628
    9LYR    HB1  168   8.089   8.340   2.600
    9LYR    HB2  169   8.220   8.453   2.625
    9LYR     CG  170   8.040   8.536   2.530
    9LYR    HG1  171   8.046   8.634   2.577
    9LYR    HG2  172   7.938   8.500   2.515
    9LYR     CD  173   8.120   8.527   2.402
    9LYR    HD1  174   8.127   8.419   2.387
    9LYR    HD2  175   8.216   8.576   2.420
    9LYR     CE  176   8.069   8.604   2.276
    9LYR    HE1  177   8.150   8.627   2.207
    9LYR    HE2  178   8.034   8.700   2.315
    9LYR     NZ  179   7.962   8.532   2.199
    9LYR    HZ1  180   7.951   8.432   2.198
    9LYR      C  181   8.173   8.398   2.864
    9LYR      O  182   8.184   8.280   2.894
   10LER      N  183   8.268   8.487   2.903
   10LER      H  184   8.265   8.584   2.876
   10LER     CA  185   8.391   8.452   2.986
   10LER     HA  186   8.404   8.344   2.989
   10LER     CB  187   8.519   8.514   2.924
   10LER    HB1  188   8.603   8.478   2.984
   10LER    HB2  189   8.507   8.622   2.929
   10LER     CG  190   8.547   8.473   2.783
   10LER     HG  191   8.478   8.505   2.706
   10LER    CD1  192   8.680   8.536   2.744
   10LER   HD11  193   8.756   8.506   2.815
   10LER   HD12  194   8.710   8.505   2.644
   10LER   HD13  195   8.684   8.645   2.748
   10LER    CD2  196   8.552   8.320   2.762
   10LER   HD21  197   8.635   8.273   2.816
   10LER   HD22  198   8.454   8.279   2.787
   10LER   HD23  199   8.573   8.303   2.656
   10LER      C  200   8.376   8.490   3.135
   10LER      O  201   8.474   8.469   3.205
   11LER      N  202   8.272   8.568   3.175
   11LER      H  203   8.196   8.579   3.109
   11LER     CA  204   8.281   8.652   3.296
   11LER     HA  205   8.369   8.614   3.349
   11LER     CB  206   8.304   8.800   3.264
   11LER    HB1  207   8.278   8.863   3.350
   11LER    HB2  208   8.235   8.817   3.182
   11LER     CG  209   8.437   8.840   3.209
   11LER     HG  210   8.447   8.789   3.113
   11LER    CD1  211   8.446   8.990   3.187
   11LER   HD11  212   8.373   9.023   3.113
   11LER   HD12  213   8.424   9.045   3.279
   11LER   HD13  214   8.538   9.016   3.135
   11LER    CD2  215   8.556   8.797   3.302
   11LER   HD21  216   8.553   8.841   3.401
   11LER   HD22  217   8.572   8.689   3.304
   11LER   HD23  218   8.650   8.828   3.255
   11LER      C  219   8.164   8.633   3.400
   11LER      O  220   8.047   8.617   3.362
   12LER      N  221   8.201   8.625   3.521
   12LER      H  222   8.301   8.618   3.534
   12LER     CA  223   8.110   8.608   3.633
   12LER     HA  224   8.037   8.530   3.607
   12LER     CB  225   8.187   8.547   3.751
   12LER    HB1  226   8.121   8.544   3.838
   12LER    HB2  227   8.262   8.623   3.772
   12LER     CG  228   8.260   8.415   3.740
   12LER     HG  229   8.319   8.409   3.648
   12LER    CD1  230   8.358   8.395   3.858
   12LER   HD11  231   8.309   8.364   3.950
   12LER   HD12  232   8.427   8.311   3.850
   12LER   HD13  233   8.421   8.483   3.869
   12LER    CD2  234   8.167   8.292   3.730
   12LER   HD21  235   8.100   8.291   3.816
   12LER   HD22  236   8.110   8.297   3.637
   12LER   HD23  237   8.230   8.203   3.728
   12LER      C  238   8.034   8.736   3.675
   12LER      O  239   7.922   8.726   3.721
   13LER      N  240   8.094   8.856   3.663
   13LER      H  241   8.187   8.850   3.625
   13LER     CA  242   8.028   8.984   3.687
   13LER     HA  243   8.101   9.064   3.677
   13LER     CB  244   7.930   9.014   3.567
   13LER    HB1  245   7.864   9.100   3.580
   13LER    HB2  246   7.849   8.942   3.564
   13LER     CG  247   7.998   9.032   3.428
   13LER     HG  248   8.060   8.947   3.399
   13LER    CD1  249   7.887   9.036   3.321
   13LER   HD11  250   7.839   9.134   3.320
   13LER   HD12  251   7.926   9.013   3.222
   13LER   HD13  252   7.812   8.961   3.347
   13LER    CD2  253   8.081   9.168   3.431
   13LER   HD21  254   8.165   9.161   3.500
   13LER   HD22  255   8.115   9.188   3.330
   13LER   HD23  256   8.013   9.251   3.450
   13LER      C  257   7.972   9.000   3.828
   13LER      O  258   7.882   9.088   3.851
   14NH2      N  259   8.026   8.938   3.929
   14NH2     H1  260   8.098   8.873   3.905
   14NH2     H2  261   8.006   8.974   4.022
   15LY0      N  262   7.518   7.637   3.463
   15LY0     H1  263   7.581   7.696   3.514
   15LY0     H2  264   7.466   7.693   3.396
   15LY0     H3  265   7.452   7.607   3.534
   15LY0     CA  266   7.580   7.523   3.384
   15LY0     HA  267   7.667   7.563   3.332
   15LY0     CB  268   7.614   7.424   3.493
   15LY0    HB1  269   7.646   7.336   3.436
   15LY0    HB2  270   7.524   7.389   3.542
   15LY0     CG  271   7.733   7.449   3.590
   15LY0    HG1  272   7.742   7.364   3.657
   15LY0    HG2  273   7.706   7.526   3.662
   15LY0     CD  274   7.865   7.489   3.520
   15LY0    HD1  275   7.861   7.591   3.483
   15LY0    HD2  276   7.871   7.416   3.439
   15LY0     CE  277   7.995   7.489   3.602
   15LY0    HE1  278   8.023   7.385   3.621
   15LY0    HE2  279   7.974   7.536   3.697
   15LY0     NZ  280   8.102   7.558   3.526
   15LY0    HZ1  281   8.182   7.569   3.587
   15LY0    HZ2  282   8.147   7.505   3.453
   15LY0    HZ3  283   8.084   7.653   3.495
   15LY0      C  284   7.483   7.456   3.279
   15LY0      O  285   7.532   7.390   3.181
   16LER      N  286   7.353   7.470   3.290
   16LER      H  287   7.322   7.498   3.382
   16LER     CA  288   7.242   7.433   3.206
   16LER     HA  289   7.266   7.329   3.183
   16LER     CB  290   7.116   7.444   3.289
   16LER    HB1  291   7.111   7.549   3.320
   16LER    HB2  292   7.118   7.384   3.379
   16LER     CG  293   6.990   7.398   3.212
   16LER     HG  294   6.996   7.445   3.114
   16LER    CD1  295   6.987   7.247   3.190
   16LER   HD11  296   6.993   7.191   3.283
   16LER   HD12  297   6.888   7.226   3.149
   16LER   HD13  298   7.062   7.220   3.116
   16LER    CD2  299   6.868   7.437   3.288
   16LER   HD21  300   6.878   7.399   3.390
   16LER   HD22  301   6.854   7.545   3.296
   16LER   HD23  302   6.774   7.399   3.249
   16LER      C  303   7.246   7.509   3.082
   16LER      O  304   7.279   7.631   3.085
   17LY0      N  305   6.784   6.685   2.918
   17LY0     H1  306   6.862   6.655   2.861
   17LY0     H2  307   6.809   6.714   3.012
   17LY0     H3  308   6.723   6.606   2.930
   17LY0     CA  309   6.705   6.785   2.843
   17LY0     HA  310   6.696   6.738   2.745
   17LY0     CB  311   6.564   6.788   2.900
   17LY0    HB1  312   6.564   6.805   3.008
   17LY0    HB2  313   6.508   6.696   2.881
   17LY0     CG  314   6.479   6.896   2.831
   17LY0    HG1  315   6.504   6.886   2.726
   17LY0    HG2  316   6.513   6.997   2.854
   17LY0     CD  317   6.337   6.899   2.874
   17LY0    HD1  318   6.290   6.987   2.830
   17LY0    HD2  319   6.341   6.920   2.981
   17LY0     CE  320   6.253   6.778   2.839
   17LY0    HE1  321   6.289   6.688   2.889
   17LY0    HE2  322   6.253   6.756   2.733
   17LY0     NZ  323   6.115   6.808   2.885
   17LY0    HZ1  324   6.053   6.736   2.851
   17LY0    HZ2  325   6.106   6.808   2.985
   17LY0    HZ3  326   6.088   6.895   2.841
   17LY0      C  327   6.774   6.919   2.843
   17LY0      O  328   6.825   6.958   2.948
   18LER      N  329   6.784   6.993   2.732
   18LER      H  330   6.746   6.946   2.652
   18LER     CA  331   6.867   7.113   2.704
   18LER     HA  332   6.848   7.155   2.605
   18LER     CB  333   6.834   7.224   2.807
   18LER    HB1  334   6.878   7.316   2.769
   18LER    HB2  335   6.862   7.199   2.909
   18LER     CG  336   6.683   7.253   2.814
   18LER     HG  337   6.627   7.161   2.827
   18LER    CD1  338   6.645   7.344   2.936
   18LER   HD11  339   6.536   7.350   2.941
   18LER   HD12  340   6.678   7.289   3.024
   18LER   HD13  341   6.681   7.446   2.926
   18LER    CD2  342   6.632   7.324   2.680
   18LER   HD21  343   6.679   7.277   2.594
   18LER   HD22  344   6.524   7.311   2.669
   18LER   HD23  345   6.664   7.426   2.700
   18LER      C  346   7.021   7.090   2.704
   18LER      O  347   7.094   7.163   2.637
   19LYR      N  348   7.072   6.995   2.787
   19LYR      H  349   7.014   6.949   2.855
   19LYR     CA  350   7.217   6.985   2.789
   19LYR     HA  351   7.253   6.982   2.686
   19LYR     CB  352   7.262   6.852   2.843
   19LYR    HB1  353   7.223   6.840   2.944
   19LYR    HB2  354   7.370   6.846   2.852
   19LYR     CG  355   7.218   6.733   2.766
   19LYR    HG1  356   7.231   6.759   2.661
   19LYR    HG2  357   7.113   6.709   2.787
   19LYR     CD  358   7.302   6.615   2.805
   19LYR    HD1  359   7.292   6.595   2.912
   19LYR    HD2  360   7.403   6.638   2.772
   19LYR     CE  361   7.248   6.501   2.721
   19LYR    HE1  362   7.243   6.520   2.614
   19LYR    HE2  363   7.143   6.482   2.741
   19LYR     NZ  364   7.324   6.384   2.755
   19LYR    HZ1  365   7.423   6.393   2.735
   19LYR      C  366   7.282   7.101   2.862
   19LYR      O  367   7.222   7.160   2.954
   20LY0      N  368   7.411   7.119   2.837
   20LY0      H  369   7.460   7.060   2.771
   20LY0     CA  370   7.495   7.207   2.915
   20LY0     HA  371   7.435   7.261   2.988
   20LY0     CB  372   7.609   7.133   2.993
   20LY0    HB1  373   7.695   7.198   3.013
   20LY0    HB2  374   7.648   7.048   2.936
   20LY0     CG  375   7.536   7.081   3.120
   20LY0    HG1  376   7.465   7.004   3.091
   20LY0    HG2  377   7.482   7.165   3.164
   20LY0     CD  378   7.640   7.035   3.224
   20LY0    HD1  379   7.719   7.109   3.241
   20LY0    HD2  380   7.689   6.944   3.187
   20LY0     CE  381   7.568   7.005   3.359
   20LY0    HE1  382   7.528   7.096   3.403
   20LY0    HE2  383   7.638   6.977   3.437
   20LY0     NZ  384   7.470   6.898   3.341
   20LY0    HZ1  385   7.413   6.923   3.261
   20LY0    HZ2  386   7.516   6.808   3.335
   20LY0    HZ3  387   7.409   6.890   3.421
   20LY0      C  388   7.569   7.311   2.836
   20LY0      O  389   7.589   7.289   2.713
   21LER      N  390   7.609   7.414   2.898
   21LER      H  391   7.595   7.423   2.998
   21LER     CA  392   7.712   7.502   2.853
   21LER     HA  393   7.683   7.573   2.776
   21LER     CB  394   7.743   7.601   2.965
   21LER    HB1  395   7.813   7.671   2.919
   21LER    HB2  396   7.772   7.547   3.055
   21LER     CG  397   7.633   7.699   3.015
   21LER     HG  398   7.556   7.633   3.053
   21LER    CD1  399   7.691   7.800   3.119
   21LER   HD11  400   7.607   7.861   3.152
   21LER   HD12  401   7.740   7.745   3.199
   21LER   HD13  402   7.768   7.865   3.077
   21LER    CD2  403   7.578   7.787   2.903
   21LER   HD21  404   7.527   7.738   2.821
   21LER   HD22  405   7.522   7.871   2.945
   21LER   HD23  406   7.659   7.838   2.852
   21LER      C  407   7.847   7.436   2.817
   21LER      O  408   7.913   7.376   2.902
   22LY0      N  409   7.397   6.032   3.314
   22LY0     H1  410   7.492   6.011   3.285
   22LY0     H2  411   7.391   6.130   3.340
   22LY0     H3  412   7.378   5.967   3.388
   22LY0     CA  413   7.296   6.013   3.202
   22LY0     HA  414   7.308   5.911   3.164
   22LY0     CB  415   7.156   6.027   3.253
   22LY0    HB1  416   7.139   6.134   3.264
   22LY0    HB2  417   7.139   5.977   3.349
   22LY0     CG  418   7.057   5.979   3.153
   22LY0    HG1  419   7.062   5.872   3.136
   22LY0    HG2  420   7.071   6.033   3.059
   22LY0     CD  421   6.917   6.022   3.200
   22LY0    HD1  422   6.909   6.131   3.197
   22LY0    HD2  423   6.896   5.980   3.298
   22LY0     CE  424   6.803   5.955   3.117
   22LY0    HE1  425   6.705   5.979   3.158
   22LY0    HE2  426   6.827   5.849   3.122
   22LY0     NZ  427   6.803   5.986   2.974
   22LY0    HZ1  428   6.718   5.957   2.927
   22LY0    HZ2  429   6.822   6.081   2.946
   22LY0    HZ3  430   6.884   5.947   2.928
   22LY0      C  431   7.319   6.118   3.095
   22LY0      O  432   7.323   6.239   3.128
   23LER      N  433   7.334   6.076   2.970
   23LER      H  434   7.337   5.977   2.953
   23LER     CA  435   7.372   6.164   2.852
   23LER     HA  436   7.470   6.206   2.875
   23LER     CB  437   7.402   6.071   2.734
   23LER    HB1  438   7.398   6.127   2.641
   23LER    HB2  439   7.315   6.005   2.728
   23LER     CG  440   7.532   5.996   2.762
   23LER     HG  441   7.536   5.970   2.868
   23LER    CD1  442   7.531   5.866   2.683
   23LER   HD11  443   7.543   5.885   2.577
   23LER   HD12  444   7.606   5.798   2.723
   23LER   HD13  445   7.434   5.817   2.685
   23LER    CD2  446   7.662   6.062   2.730
   23LER   HD21  447   7.666   6.164   2.767
   23LER   HD22  448   7.742   5.995   2.763
   23LER   HD23  449   7.668   6.072   2.621
   23LER      C  450   7.275   6.279   2.821
   23LER      O  451   7.152   6.269   2.840
   24LY0      N  452   7.124   9.492   2.766
   24LY0     H1  453   7.068   9.466   2.846
   24LY0     H2  454   7.053   9.524   2.701
   24LY0     H3  455   7.186   9.568   2.790
   24LY0     CA  456   7.209   9.376   2.729
   24LY0     HA  457   7.145   9.311   2.669
   24LY0     CB  458   7.318   9.424   2.627
   24LY0    HB1  459   7.288   9.491   2.546
   24LY0    HB2  460   7.377   9.347   2.576
   24LY0     CG  461   7.429   9.493   2.697
   24LY0    HG1  462   7.501   9.421   2.735
   24LY0    HG2  463   7.396   9.560   2.777
   24LY0     CD  464   7.508   9.575   2.592
   24LY0    HD1  465   7.452   9.654   2.541
   24LY0    HD2  466   7.543   9.503   2.519
   24LY0     CE  467   7.634   9.655   2.639
   24LY0    HE1  468   7.681   9.704   2.553
   24LY0    HE2  469   7.701   9.578   2.678
   24LY0     NZ  470   7.602   9.754   2.744
   24LY0    HZ1  471   7.544   9.831   2.713
   24LY0    HZ2  472   7.557   9.703   2.818
   24LY0    HZ3  473   7.684   9.790   2.792
   24LY0      C  474   7.273   9.290   2.843
   24LY0      O  475   7.311   9.175   2.826
   25LER      N  476   7.285   9.348   2.966
   25LER      H  477   7.232   9.433   2.984
   25LER     CA  478   7.333   9.271   3.083
   25LER     HA  479   7.436   9.251   3.053
   25LER     CB  480   7.334   9.355   3.216
   25LER    HB1  481   7.235   9.355   3.261
   25LER    HB2  482   7.364   9.459   3.205
   25LER     CG  483   7.429   9.296   3.323
   25LER     HG  484   7.393   9.196   3.348
   25LER    CD1  485   7.577   9.275   3.286
   25LER   HD11  486   7.590   9.198   3.210
   25LER   HD12  487   7.618   9.367   3.246
   25LER   HD13  488   7.630   9.236   3.373
   25LER    CD2  489   7.413   9.379   3.445
   25LER   HD21  490   7.499   9.360   3.510
   25LER   HD22  491   7.418   9.486   3.421
   25LER   HD23  492   7.316   9.363   3.491
   25LER      C  493   7.259   9.137   3.106
   25LER      O  494   7.138   9.134   3.131
   26LYR      N  495   7.326   9.025   3.096
   26LYR      H  496   7.418   9.029   3.055
   26LYR     CA  497   7.264   8.891   3.119
   26LYR     HA  498   7.202   8.898   3.208
   26LYR     CB  499   7.366   8.776   3.142
   26LYR    HB1  500   7.419   8.748   3.051
   26LYR    HB2  501   7.313   8.687   3.177
   26LYR     CG  502   7.478   8.810   3.242
   26LYR    HG1  503   7.425   8.834   3.335
   26LYR    HG2  504   7.529   8.900   3.208
   26LYR     CD  505   7.584   8.698   3.263
   26LYR    HD1  506   7.658   8.720   3.186
   26LYR    HD2  507   7.547   8.596   3.251
   26LYR     CE  508   7.646   8.702   3.405
   26LYR    HE1  509   7.565   8.693   3.478
   26LYR    HE2  510   7.704   8.794   3.417
   26LYR     NZ  511   7.738   8.587   3.423
   26LYR    HZ1  512   7.829   8.598   3.381
   26LYR      C  513   7.165   8.852   3.000
   26LYR      O  514   7.088   8.753   3.009
   27LY0      N  515   7.155   8.930   2.895
   27LY0      H  516   7.207   9.016   2.892
   27LY0     CA  517   7.066   8.901   2.778
   27LY0     HA  518   6.965   8.885   2.814
   27LY0     CB  519   7.038   9.027   2.696
   27LY0    HB1  520   6.984   8.982   2.612
   27LY0    HB2  521   7.129   9.072   2.658
   27LY0     CG  522   6.951   9.131   2.771
   27LY0    HG1  523   7.016   9.195   2.831
   27LY0    HG2  524   6.880   9.081   2.837
   27LY0     CD  525   6.860   9.216   2.671
   27LY0    HD1  526   6.790   9.153   2.616
   27LY0    HD2  527   6.918   9.266   2.594
   27LY0     CE  528   6.774   9.314   2.751
   27LY0    HE1  529   6.845   9.378   2.803
   27LY0    HE2  530   6.722   9.258   2.829
   27LY0     NZ  531   6.682   9.386   2.668
   27LY0    HZ1  532   6.729   9.439   2.595
   27LY0    HZ2  533   6.610   9.329   2.628
   27LY0    HZ3  534   6.629   9.465   2.702
   27LY0      C  535   7.110   8.781   2.702
   27LY0      O  536   7.227   8.759   2.674
   28LER      N  537   7.009   8.702   2.660
   28LER      H  538   6.914   8.728   2.684
   28LER     CA  539   7.033   8.575   2.590
   28LER     HA  540   7.124   8.531   2.631
   28LER     CB  541   6.929   8.461   2.616
   28LER    HB1  542   6.980   8.369   2.589
   28LER    HB2  543   6.840   8.473   2.555
   28LER     CG  544   6.885   8.451   2.770
   28LER     HG  545   6.884   8.545   2.826
   28LER    CD1  546   6.750   8.384   2.773
   28LER   HD11  547   6.750   8.278   2.746
   28LER   HD12  548   6.718   8.396   2.877
   28LER   HD13  549   6.675   8.429   2.708
   28LER    CD2  550   6.993   8.365   2.839
   28LER   HD21  551   6.991   8.263   2.801
   28LER   HD22  552   7.092   8.409   2.829
   28LER   HD23  553   6.957   8.348   2.941
   28LER      C  554   7.060   8.597   2.439
   28LER      O  555   7.023   8.702   2.381
   29LYR      N  556   7.107   8.493   2.368
   29LYR      H  557   7.138   8.415   2.424
   29LYR     CA  558   7.126   8.480   2.227
   29LYR     HA  559   7.034   8.497   2.171
   29LYR     CB  560   7.169   8.329   2.208
   29LYR    HB1  561   7.266   8.317   2.256
   29LYR    HB2  562   7.182   8.308   2.102
   29LYR     CG  563   7.068   8.222   2.263
   29LYR    HG1  564   7.040   8.247   2.365
   29LYR    HG2  565   7.107   8.122   2.248
   29LYR     CD  566   6.935   8.225   2.196
   29LYR    HD1  567   6.883   8.320   2.208
   29LYR    HD2  568   6.873   8.144   2.234
   29LYR     CE  569   6.948   8.206   2.042
   29LYR    HE1  570   6.983   8.103   2.031
   29LYR    HE2  571   7.025   8.270   1.999
   29LYR     NZ  572   6.818   8.222   1.967
   29LYR    HZ1  573   6.744   8.159   1.994
   29LYR      C  574   7.238   8.570   2.175
   29LYR      O  575   7.244   8.572   2.055
   30LER      N  576   7.318   8.637   2.264
   30LER      H  577   7.285   8.637   2.360
   30LER     CA  578   7.441   8.714   2.235
   30LER     HA  579   7.417   8.768   2.144
   30LER     CB  580   7.474   8.803   2.358
   30LER    HB1  581   7.572   8.849   2.352
   30LER    HB2  582   7.471   8.740   2.447
   30LER     CG  583   7.372   8.916   2.375
   30LER     HG  584   7.283   8.869   2.415
   30LER    CD1  585   7.421   9.018   2.475
   30LER   HD11  586   7.447   8.971   2.569
   30LER   HD12  587   7.511   9.057   2.428
   30LER   HD13  588   7.346   9.096   2.489
   30LER    CD2  589   7.338   8.991   2.244
   30LER   HD21  590   7.426   9.015   2.185
   30LER   HD22  591   7.265   8.932   2.188
   30LER   HD23  592   7.295   9.088   2.267
   30LER      C  593   7.555   8.613   2.214
   30LER      O  594   7.572   8.533   2.306
   31LER      N  595   7.627   8.614   2.105
   31LER      H  596   7.604   8.675   2.028
   31LER     CA  597   7.747   8.531   2.082
   31LER     HA  598   7.750   8.442   2.144
   31LER     CB  599   7.745   8.486   1.932
   31LER    HB1  600   7.834   8.427   1.917
   31LER    HB2  601   7.746   8.571   1.864
   31LER     CG  602   7.622   8.404   1.900
   31LER     HG  603   7.535   8.469   1.909
   31LER    CD1  604   7.625   8.343   1.756
   31LER   HD11  605   7.535   8.293   1.720
   31LER   HD12  606   7.654   8.425   1.691
   31LER   HD13  607   7.707   8.271   1.752
   31LER    CD2  608   7.613   8.279   1.982
   31LER   HD21  609   7.531   8.213   1.955
   31LER   HD22  610   7.710   8.237   2.007
   31LER   HD23  611   7.569   8.307   2.078
   31LER      C  612   7.885   8.598   2.113
   31LER      O  613   7.892   8.721   2.100
   32LY0      N  614   7.845   8.181   3.951
   32LY0     H1  615   7.854   8.274   3.989
   32LY0     H2  616   7.804   8.116   4.017
   32LY0     H3  617   7.942   8.162   3.929
   32LY0     CA  618   7.765   8.179   3.822
   32LY0     HA  619   7.781   8.083   3.773
   32LY0     CB  620   7.618   8.203   3.857
   32LY0    HB1  621   7.600   8.308   3.833
   32LY0    HB2  622   7.598   8.190   3.963
   32LY0     CG  623   7.515   8.114   3.792
   32LY0    HG1  624   7.506   8.020   3.846
   32LY0    HG2  625   7.558   8.091   3.695
   32LY0     CD  626   7.374   8.173   3.782
   32LY0    HD1  627   7.300   8.104   3.741
   32LY0    HD2  628   7.376   8.249   3.704
   32LY0     CE  629   7.324   8.221   3.918
   32LY0    HE1  630   7.400   8.284   3.964
   32LY0    HE2  631   7.301   8.137   3.984
   32LY0     NZ  632   7.186   8.281   3.911
   32LY0    HZ1  633   7.191   8.371   3.865
   32LY0    HZ2  634   7.126   8.215   3.864
   32LY0    HZ3  635   7.153   8.297   4.005
   32LY0      C  636   7.805   8.284   3.718
   32LY0      O  637   7.847   8.395   3.754
   33LER      N  638   7.794   8.249   3.592
   33LER      H  639   7.738   8.167   3.574
   33LER     CA  640   7.817   8.358   3.488
   33LER     HA  641   7.921   8.390   3.499
   33LER     CB  642   7.819   8.294   3.345
   33LER    HB1  643   7.818   8.379   3.276
   33LER    HB2  644   7.723   8.243   3.340
   33LER     CG  645   7.938   8.197   3.313
   33LER     HG  646   7.951   8.118   3.387
   33LER    CD1  647   7.885   8.108   3.200
   33LER   HD11  648   7.946   8.018   3.193
   33LER   HD12  649   7.780   8.081   3.211
   33LER   HD13  650   7.899   8.162   3.106
   33LER    CD2  651   8.079   8.255   3.271
   33LER   HD21  652   8.144   8.169   3.254
   33LER   HD22  653   8.065   8.321   3.186
   33LER   HD23  654   8.114   8.313   3.357
   33LER      C  655   7.719   8.484   3.500
   33LER      O  656   7.607   8.464   3.547
   34LY0      N  657   6.934   8.508   1.362
   34LY0     H1  658   7.024   8.549   1.382
   34LY0     H2  659   6.930   8.431   1.428
   34LY0     H3  660   6.941   8.466   1.271
   34LY0     CA  661   6.816   8.591   1.387
   34LY0     HA  662   6.810   8.671   1.312
   34LY0     CB  663   6.685   8.509   1.370
   34LY0    HB1  664   6.644   8.470   1.463
   34LY0    HB2  665   6.704   8.432   1.295
   34LY0     CG  666   6.582   8.605   1.314
   34LY0    HG1  667   6.626   8.667   1.236
   34LY0    HG2  668   6.563   8.671   1.399
   34LY0     CD  669   6.455   8.531   1.277
   34LY0    HD1  670   6.421   8.469   1.359
   34LY0    HD2  671   6.480   8.477   1.186
   34LY0     CE  672   6.351   8.641   1.253
   34LY0    HE1  673   6.366   8.690   1.156
   34LY0    HE2  674   6.360   8.713   1.334
   34LY0     NZ  675   6.209   8.602   1.259
   34LY0    HZ1  676   6.181   8.557   1.173
   34LY0    HZ2  677   6.198   8.533   1.332
   34LY0    HZ3  678   6.154   8.684   1.283
   34LY0      C  679   6.829   8.667   1.519
   34LY0      O  680   6.776   8.624   1.623
   35LER      N  681   6.887   8.787   1.526
   35LER      H  682   6.911   8.825   1.435
   35LER     CA  683   6.943   8.860   1.638
   35LER     HA  684   7.015   8.800   1.695
   35LER     CB  685   7.036   8.977   1.591
   35LER    HB1  686   6.970   9.032   1.524
   35LER    HB2  687   7.114   8.940   1.524
   35LER     CG  688   7.084   9.073   1.704
   35LER     HG  689   7.000   9.135   1.737
   35LER    CD1  690   7.159   9.002   1.814
   35LER   HD11  691   7.253   8.961   1.777
   35LER   HD12  692   7.187   9.077   1.887
   35LER   HD13  693   7.094   8.921   1.848
   35LER    CD2  694   7.191   9.175   1.647
   35LER   HD21  695   7.181   9.193   1.540
   35LER   HD22  696   7.174   9.270   1.699
   35LER   HD23  697   7.294   9.141   1.659
   35LER      C  698   6.829   8.912   1.724
   35LER      O  699   6.731   8.968   1.676
   36LYR      N  700   6.837   8.886   1.860
   36LYR      H  701   6.925   8.845   1.890
   36LYR     CA  702   6.737   8.926   1.955
   36LYR     HA  703   6.716   9.032   1.938
   36LYR     CB  704   6.796   8.936   2.097
   36LYR    HB1  705   6.832   8.838   2.130
   36LYR    HB2  706   6.717   8.957   2.168
   36LYR     CG  707   6.919   9.034   2.112
   36LYR    HG1  708   6.897   9.136   2.080
   36LYR    HG2  709   7.002   9.001   2.049
   36LYR     CD  710   6.982   9.032   2.248
   36LYR    HD1  711   7.045   9.121   2.248
   36LYR    HD2  712   7.037   8.938   2.258
   36LYR     CE  713   6.886   9.043   2.372
   36LYR    HE1  714   6.801   9.109   2.358
   36LYR    HE2  715   6.942   9.070   2.462
   36LYR     NZ  716   6.836   8.912   2.408
   36LYR    HZ1  717   6.888   8.826   2.398
   36LYR      C  718   6.607   8.845   1.942
   36LYR      O  719   6.512   8.864   2.019
   37LY0      N  720   6.595   8.761   1.840
   37LY0      H  721   6.661   8.769   1.764
   37LY0     CA  722   6.472   8.680   1.810
   37LY0     HA  723   6.392   8.712   1.877
   37LY0     CB  724   6.433   8.715   1.675
   37LY0    HB1  725   6.351   8.654   1.638
   37LY0    HB2  726   6.524   8.708   1.615
   37LY0     CG  727   6.370   8.857   1.671
   37LY0    HG1  728   6.416   8.928   1.739
   37LY0    HG2  729   6.272   8.846   1.719
   37LY0     CD  730   6.335   8.904   1.529
   37LY0    HD1  731   6.274   8.831   1.476
   37LY0    HD2  732   6.425   8.935   1.477
   37LY0     CE  733   6.250   9.030   1.531
   37LY0    HE1  734   6.305   9.112   1.578
   37LY0    HE2  735   6.159   9.013   1.589
   37LY0     NZ  736   6.206   9.075   1.396
   37LY0    HZ1  737   6.268   9.148   1.364
   37LY0    HZ2  738   6.184   9.002   1.331
   37LY0    HZ3  739   6.119   9.127   1.400
   37LY0      C  740   6.488   8.527   1.828
   37LY0      O  741   6.393   8.459   1.857
   38LER      N  742   6.609   8.477   1.812
   38LER      H  743   6.679   8.541   1.779
   38LER     CA  744   6.651   8.343   1.843
   38LER     HA  745   6.579   8.283   1.899
   38LER     CB  746   6.656   8.269   1.708
   38LER    HB1  747   6.686   8.167   1.735
   38LER    HB2  748   6.741   8.302   1.649
   38LER     CG  749   6.525   8.259   1.624
   38LER     HG  750   6.493   8.360   1.597
   38LER    CD1  751   6.544   8.197   1.484
   38LER   HD11  752   6.456   8.206   1.421
   38LER   HD12  753   6.631   8.247   1.441
   38LER   HD13  754   6.577   8.095   1.503
   38LER    CD2  755   6.402   8.191   1.690
   38LER   HD21  756   6.309   8.221   1.642
   38LER   HD22  757   6.416   8.083   1.683
   38LER   HD23  758   6.384   8.210   1.796
   38LER      C  759   6.787   8.338   1.915
   38LER      O  760   6.862   8.438   1.909
   39LY0      N  761   6.389   8.758   2.805
   39LY0     H1  762   6.372   8.837   2.743
   39LY0     H2  763   6.363   8.673   2.758
   39LY0     H3  764   6.346   8.766   2.895
   39LY0     CA  765   6.536   8.761   2.840
   39LY0     HA  766   6.541   8.855   2.895
   39LY0     CB  767   6.559   8.635   2.930
   39LY0    HB1  768   6.666   8.630   2.953
   39LY0    HB2  769   6.529   8.552   2.865
   39LY0     CG  770   6.477   8.634   3.054
   39LY0    HG1  771   6.515   8.547   3.106
   39LY0    HG2  772   6.373   8.625   3.024
   39LY0     CD  773   6.502   8.753   3.143
   39LY0    HD1  774   6.454   8.833   3.088
   39LY0    HD2  775   6.607   8.778   3.150
   39LY0     CE  776   6.436   8.729   3.282
   39LY0    HE1  777   6.434   8.624   3.310
   39LY0    HE2  778   6.331   8.752   3.265
   39LY0     NZ  779   6.479   8.822   3.385
   39LY0    HZ1  780   6.424   8.807   3.469
   39LY0    HZ2  781   6.573   8.794   3.407
   39LY0    HZ3  782   6.465   8.920   3.365
   39LY0      C  783   6.631   8.778   2.718
   39LY0      O  784   6.744   8.828   2.736
   40LER      N  785   6.585   8.736   2.600
   40LER      H  786   6.488   8.708   2.595
   40LER     CA  787   6.657   8.753   2.473
   40LER     HA  788   6.742   8.685   2.474
   40LER     CB  789   6.563   8.717   2.353
   40LER    HB1  790   6.596   8.773   2.266
   40LER    HB2  791   6.464   8.760   2.369
   40LER     CG  792   6.551   8.574   2.302
   40LER     HG  793   6.453   8.565   2.255
   40LER    CD1  794   6.667   8.547   2.204
   40LER   HD11  795   6.668   8.444   2.169
   40LER   HD12  796   6.672   8.606   2.113
   40LER   HD13  797   6.759   8.554   2.262
   40LER    CD2  798   6.551   8.475   2.416
   40LER   HD21  799   6.533   8.374   2.378
   40LER   HD22  800   6.649   8.474   2.464
   40LER   HD23  801   6.472   8.497   2.488
   40LER      C  802   6.714   8.896   2.461
   40LER      O  803   6.633   8.990   2.475
   41U      O5'  804   8.440   5.388   2.231
   41U      H5T  805   8.459   5.300   2.200
   41U      C5'  806   8.546   5.419   2.316
   41U     H5'1  807   8.586   5.325   2.355
   41U     H5'2  808   8.507   5.471   2.404
   41U      C4'  809   8.658   5.502   2.258
   41U      H4'  810   8.754   5.485   2.306
   41U      O4'  811   8.681   5.476   2.115
   41U      C1'  812   8.712   5.593   2.043
   41U      H1'  813   8.813   5.578   2.003
   41U       N1  814   8.622   5.608   1.922
   41U       C6  815   8.487   5.581   1.929
   41U       H6  816   8.439   5.558   2.023
   41U       C5  817   8.407   5.591   1.821
   41U       H5  818   8.301   5.571   1.819
   41U       C4  819   8.455   5.627   1.687
   41U       O4  820   8.390   5.632   1.579
   41U       N3  821   8.589   5.663   1.694
   41U       H3  822   8.624   5.719   1.618
   41U       C2  823   8.671   5.656   1.803
   41U       O2  824   8.789   5.692   1.794
   41U      C3'  825   8.624   5.650   2.260
   41U      H3'  826   8.519   5.668   2.237
   41U      C2'  827   8.711   5.712   2.145
   41U     H2'1  828   8.665   5.792   2.087
   41U      O2'  829   8.845   5.739   2.186
   41U     HO'2  830   8.885   5.658   2.218
   41U      O3'  831   8.663   5.708   2.393
   42U        P  832   8.587   5.825   2.453
   42U      O1P  833   8.649   5.857   2.582
   42U      O2P  834   8.442   5.802   2.446
   42U      O5'  835   8.607   5.952   2.355
   42U      C5'  836   8.724   6.025   2.347
   42U     H5'1  837   8.810   5.963   2.321
   42U     H5'2  838   8.759   6.071   2.440
   42U      C4'  839   8.724   6.138   2.249
   42U      H4'  840   8.823   6.184   2.260
   42U      O4'  841   8.709   6.103   2.110
   42U      C1'  842   8.629   6.200   2.041
   42U      H1'  843   8.675   6.238   1.950
   42U       N1  844   8.493   6.147   1.996
   42U       C6  845   8.450   6.019   2.047
   42U       H6  846   8.507   5.968   2.124
   42U       C5  847   8.348   5.954   1.988
   42U       H5  848   8.318   5.853   2.011
   42U       C4  849   8.274   6.003   1.871
   42U       O4  850   8.179   5.952   1.811
   42U       N3  851   8.326   6.125   1.828
   42U       H3  852   8.273   6.178   1.759
   42U       C2  853   8.421   6.204   1.892
   42U       O2  854   8.446   6.321   1.853
   42U      C3'  855   8.601   6.228   2.270
   42U      H3'  856   8.508   6.172   2.264
   42U      C2'  857   8.621   6.311   2.146
   42U     H2'1  858   8.528   6.366   2.133
   42U      O2'  859   8.732   6.400   2.137
   42U     HO'2  860   8.744   6.427   2.046
   42U      O3'  861   8.613   6.310   2.387
   43A        P  862   8.478   6.364   2.448
   43A      O1P  863   8.514   6.451   2.561
   43A      O2P  864   8.381   6.257   2.480
   43A      O5'  865   8.414   6.448   2.333
   43A      C5'  866   8.447   6.586   2.313
   43A     H5'1  867   8.544   6.606   2.269
   43A     H5'2  868   8.446   6.636   2.410
   43A      C4'  869   8.346   6.658   2.227
   43A      H4'  870   8.371   6.763   2.209
   43A      O4'  871   8.342   6.602   2.099
   43A      C1'  872   8.215   6.600   2.042
   43A      H1'  873   8.234   6.648   1.946
   43A       N9  874   8.158   6.461   2.028
   43A       C8  875   8.200   6.346   2.089
   43A       H8  876   8.276   6.347   2.165
   43A       N7  877   8.130   6.245   2.049
   43A       C5  878   8.045   6.298   1.949
   43A       C6  879   7.948   6.244   1.862
   43A       N6  880   7.933   6.115   1.834
   43A      H61  881   7.994   6.050   1.883
   43A      H62  882   7.869   6.097   1.759
   43A       N1  883   7.867   6.315   1.777
   43A       C2  884   7.891   6.448   1.788
   43A       H2  885   7.838   6.515   1.722
   43A       N3  886   7.987   6.516   1.861
   43A       C4  887   8.054   6.434   1.946
   43A      C3'  888   8.200   6.654   2.279
   43A      H3'  889   8.190   6.552   2.316
   43A      C2'  890   8.135   6.684   2.140
   43A     H2'1  891   8.033   6.647   2.130
   43A      O2'  892   8.152   6.824   2.096
   43A     HO'2  893   8.085   6.839   2.029
   43A      O3'  894   8.173   6.746   2.380
   44A        P  895   8.049   6.719   2.471
   44A      O1P  896   8.030   6.834   2.559
   44A      O2P  897   8.068   6.584   2.524
   44A      O5'  898   7.926   6.712   2.371
   44A      C5'  899   7.877   6.828   2.315
   44A     H5'1  900   7.951   6.880   2.254
   44A     H5'2  901   7.834   6.893   2.391
   44A      C4'  902   7.753   6.797   2.226
   44A      H4'  903   7.730   6.889   2.171
   44A      O4'  904   7.781   6.693   2.132
   44A      C1'  905   7.657   6.619   2.095
   44A      H1'  906   7.625   6.658   1.999
   44A       N9  907   7.685   6.472   2.100
   44A       C8  908   7.781   6.405   2.171
   44A       H8  909   7.853   6.457   2.232
   44A       N7  910   7.792   6.278   2.148
   44A       C5  911   7.683   6.251   2.063
   44A       C6  912   7.622   6.135   2.005
   44A       N6  913   7.672   6.016   2.029
   44A      H61  914   7.757   6.006   2.082
   44A      H62  915   7.620   5.940   1.987
   44A       N1  916   7.511   6.146   1.932
   44A       C2  917   7.461   6.268   1.919
   44A       H2  918   7.370   6.270   1.862
   44A       N3  919   7.505   6.383   1.962
   44A       C4  920   7.624   6.371   2.031
   44A      C3'  921   7.636   6.740   2.309
   44A      H3'  922   7.674   6.670   2.383
   44A      C2'  923   7.551   6.671   2.198
   44A     H2'1  924   7.488   6.593   2.241
   44A      O2'  925   7.468   6.764   2.129
   44A     HO'2  926   7.391   6.793   2.178
   44A      O3'  927   7.574   6.855   2.363
   45U        P  928   7.481   6.845   2.493
   45U      O1P  929   7.450   6.984   2.524
   45U      O2P  930   7.542   6.754   2.593
   45U      O5'  931   7.348   6.779   2.441
   45U      C5'  932   7.250   6.849   2.371
   45U     H5'1  933   7.297   6.920   2.302
   45U     H5'2  934   7.195   6.903   2.448
   45U      C4'  935   7.155   6.751   2.306
   45U      H4'  936   7.111   6.817   2.231
   45U      O4'  937   7.230   6.651   2.232
   45U      C1'  938   7.157   6.535   2.212
   45U      H1'  939   7.118   6.541   2.110
   45U       N1  940   7.247   6.409   2.238
   45U       C6  941   7.339   6.398   2.333
   45U       H6  942   7.348   6.481   2.402
   45U       C5  943   7.421   6.292   2.353
   45U       H5  944   7.495   6.290   2.431
   45U       C4  945   7.395   6.174   2.282
   45U       O4  946   7.447   6.066   2.299
   45U       N3  947   7.301   6.185   2.184
   45U       H3  948   7.295   6.106   2.120
   45U       C2  949   7.229   6.300   2.152
   45U       O2  950   7.151   6.298   2.061
   45U      C3'  951   7.052   6.671   2.387
   45U      H3'  952   7.107   6.648   2.478
   45U      C2'  953   7.042   6.545   2.306
   45U     H2'1  954   7.043   6.462   2.376
   45U      O2'  955   6.924   6.540   2.234
   45U     HO'2  956   6.854   6.570   2.291
   45U      O3'  957   6.925   6.739   2.413
   46U        P  958   6.826   6.703   2.524
   46U      O1P  959   6.725   6.807   2.522
   46U      O2P  960   6.901   6.688   2.650
   46U      O5'  961   6.754   6.568   2.475
   46U      C5'  962   6.630   6.573   2.404
   46U     H5'1  963   6.642   6.634   2.315
   46U     H5'2  964   6.552   6.615   2.467
   46U      C4'  965   6.592   6.428   2.352
   46U      H4'  966   6.505   6.437   2.287
   46U      O4'  967   6.697   6.376   2.274
   46U      C1'  968   6.692   6.231   2.290
   46U      H1'  969   6.676   6.198   2.188
   46U       N1  970   6.826   6.170   2.332
   46U       C6  971   6.899   6.232   2.428
   46U       H6  972   6.864   6.326   2.467
   46U       C5  973   7.007   6.171   2.478
   46U       H5  974   7.063   6.226   2.553
   46U       C4  975   7.060   6.045   2.428
   46U       O4  976   7.162   5.990   2.464
   46U       N3  977   6.986   5.989   2.320
   46U       H3  978   7.029   5.904   2.285
   46U       C2  979   6.865   6.051   2.272
   46U       O2  980   6.793   6.000   2.183
   46U      C3'  981   6.558   6.321   2.462
   46U      H3'  982   6.635   6.320   2.539
   46U      C2'  983   6.574   6.190   2.377
   46U     H2'1  984   6.595   6.101   2.436
   46U      O2'  985   6.464   6.173   2.288
   46U     HO'2  986   6.382   6.204   2.328
   46U      O3'  987   6.428   6.324   2.527
   47A        P  988   6.409   6.238   2.664
   47A      O1P  989   6.284   6.277   2.728
   47A      O2P  990   6.535   6.242   2.743
   47A      O5'  991   6.406   6.089   2.617
   47A      C5'  992   6.305   6.040   2.528
   47A     H5'1  993   6.298   6.090   2.431
   47A     H5'2  994   6.211   6.037   2.583
   47A      C4'  995   6.344   5.899   2.476
   47A      H4'  996   6.268   5.860   2.408
   47A      O4'  997   6.480   5.889   2.436
   47A      C1'  998   6.532   5.765   2.463
   47A      H1'  999   6.556   5.721   2.367
   47A       N9 1000   6.666   5.783   2.535
   47A       C8 1001   6.696   5.894   2.613
   47A       H8 1002   6.631   5.978   2.630
   47A       N7 1003   6.818   5.896   2.656
   47A       C5 1004   6.871   5.773   2.611
   47A       C6 1005   6.989   5.697   2.630
   47A       N6 1006   7.096   5.743   2.702
   47A      H61 1007   7.098   5.836   2.743
   47A      H62 1008   7.181   5.690   2.709
   47A       N1 1009   7.009   5.576   2.581
   47A       C2 1010   6.906   5.529   2.503
   47A       H2 1011   6.926   5.438   2.449
   47A       N3 1012   6.798   5.591   2.465
   47A       C4 1013   6.781   5.708   2.530
   47A      C3' 1014   6.336   5.794   2.587
   47A      H3' 1015   6.376   5.827   2.683
   47A      C2' 1016   6.425   5.682   2.528
   47A     H2'1 1017   6.466   5.620   2.608
   47A      O2' 1018   6.351   5.605   2.444
   47A     HO'2 1019   6.267   5.586   2.487
   47A      O3' 1020   6.207   5.744   2.615
   48U        P 1021   6.171   5.662   2.753
   48U      O1P 1022   6.030   5.628   2.744
   48U      O2P 1023   6.217   5.743   2.865
   48U      O5' 1024   6.265   5.533   2.756
   48U      C5' 1025   6.226   5.417   2.688
   48U     H5'1 1026   6.219   5.433   2.581
   48U     H5'2 1027   6.133   5.383   2.732
   48U      C4' 1028   6.334   5.306   2.696
   48U      H4' 1029   6.303   5.218   2.641
   48U      O4' 1030   6.460   5.354   2.642
   48U      C1' 1031   6.565   5.302   2.717
   48U      H1' 1032   6.633   5.246   2.653
   48U       N1 1033   6.653   5.401   2.778
   48U       C6 1034   6.601   5.522   2.818
   48U       H6 1035   6.496   5.546   2.809
   48U       C5 1036   6.677   5.617   2.875
   48U       H5 1037   6.633   5.711   2.907
   48U       C4 1038   6.820   5.589   2.892
   48U       O4 1039   6.899   5.672   2.937
   48U       N3 1040   6.863   5.460   2.862
   48U       H3 1041   6.963   5.445   2.862
   48U       C2 1042   6.785   5.362   2.808
   48U       O2 1043   6.845   5.254   2.788
   48U      C3' 1044   6.367   5.264   2.841
   48U      H3' 1045   6.375   5.358   2.896
   48U      C2' 1046   6.506   5.198   2.820
   48U     H2'1 1047   6.564   5.175   2.909
   48U      O2' 1048   6.493   5.078   2.744
   48U     HO'2 1049   6.473   5.095   2.652
   48U      O3' 1050   6.264   5.184   2.895
   49C        P 1051   6.250   5.159   3.054
   49C      O1P 1052   6.150   5.052   3.071
   49C      O2P 1053   6.229   5.292   3.119
   49C      O5' 1054   6.389   5.109   3.112
   49C      C5' 1055   6.438   4.978   3.091
   49C     H5'1 1056   6.418   4.959   2.986
   49C     H5'2 1057   6.378   4.907   3.147
   49C      C4' 1058   6.576   4.952   3.136
   49C      H4' 1059   6.601   4.847   3.120
   49C      O4' 1060   6.674   5.032   3.069
   49C      C1' 1061   6.784   5.066   3.157
   49C      H1' 1062   6.878   5.035   3.112
   49C       N1 1063   6.779   5.217   3.187
   49C       C6 1064   6.674   5.294   3.162
   49C       H6 1065   6.578   5.259   3.126
   49C       C5 1066   6.680   5.423   3.181
   49C       H5 1067   6.590   5.481   3.167
   49C       C4 1068   6.799   5.490   3.228
   49C       N4 1069   6.814   5.617   3.235
   49C      H41 1070   6.735   5.679   3.229
   49C      H42 1071   6.910   5.649   3.228
   49C       N3 1072   6.903   5.417   3.253
   49C       C2 1073   6.895   5.284   3.236
   49C       O2 1074   6.991   5.217   3.269
   49C      C3' 1075   6.602   4.974   3.289
   49C      H3' 1076   6.559   5.068   3.323
   49C      C2' 1077   6.756   4.994   3.291
   49C     H2'1 1078   6.771   5.066   3.372
   49C      O2' 1079   6.845   4.884   3.299
   49C     HO'2 1080   6.932   4.909   3.329
   49C      O3' 1081   6.554   4.867   3.377
   50U        P 1082   6.542   4.881   3.538
   50U      O1P 1083   6.509   4.747   3.596
   50U      O2P 1084   6.450   4.998   3.558
   50U      O5' 1085   6.685   4.915   3.595
   50U      C5' 1086   6.790   4.821   3.613
   50U     H5'1 1087   6.811   4.764   3.522
   50U     H5'2 1088   6.774   4.742   3.686
   50U      C4' 1089   6.916   4.885   3.671
   50U      H4' 1090   6.990   4.806   3.684
   50U      O4' 1091   6.967   4.985   3.578
   50U      C1' 1092   7.029   5.085   3.662
   50U      H1' 1093   7.134   5.101   3.639
   50U       N1 1094   6.964   5.218   3.632
   50U       C6 1095   6.829   5.229   3.606
   50U       H6 1096   6.769   5.139   3.595
   50U       C5 1097   6.778   5.347   3.572
   50U       H5 1098   6.673   5.364   3.556
   50U       C4 1099   6.853   5.467   3.571
   50U       O4 1100   6.812   5.582   3.546
   50U       N3 1101   6.980   5.455   3.615
   50U       H3 1102   7.028   5.544   3.618
   50U       C2 1103   7.042   5.337   3.650
   50U       O2 1104   7.158   5.345   3.689
   50U      C3' 1105   6.894   4.965   3.801
   50U      H3' 1106   6.809   5.033   3.793
   50U      C2' 1107   7.020   5.048   3.804
   50U     H2'1 1108   6.998   5.138   3.861
   50U      O2' 1109   7.139   4.991   3.854
   50U     HO'2 1110   7.108   4.915   3.903
   50U      O3' 1111   6.888   4.870   3.910
   51A        P 1112   6.817   4.904   4.047
   51A      O1P 1113   6.839   4.803   4.149
   51A      O2P 1114   6.680   4.954   4.022
   51A      O5' 1115   6.907   5.023   4.092
   51A      C5' 1116   7.035   5.015   4.153
   51A     H5'1 1117   7.105   4.956   4.094
   51A     H5'2 1118   7.024   4.955   4.243
   51A      C4' 1119   7.096   5.155   4.187
   51A      H4' 1120   7.198   5.147   4.222
   51A      O4' 1121   7.107   5.242   4.072
   51A      C1' 1122   7.110   5.374   4.111
   51A      H1' 1123   7.207   5.422   4.112
   51A       N9 1124   7.017   5.450   4.026
   51A       C8 1125   6.901   5.410   3.967
   51A       H8 1126   6.870   5.307   3.980
   51A       N7 1127   6.841   5.501   3.900
   51A       C5 1128   6.925   5.608   3.910
   51A       C6 1129   6.928   5.737   3.857
   51A       N6 1130   6.845   5.801   3.766
   51A      H61 1131   6.764   5.762   3.721
   51A      H62 1132   6.874   5.893   3.736
   51A       N1 1133   7.027   5.823   3.895
   51A       C2 1134   7.110   5.780   3.990
   51A       H2 1135   7.178   5.856   4.025
   51A       N3 1136   7.116   5.670   4.055
   51A       C4 1137   7.023   5.587   4.002
   51A      C3' 1138   7.001   5.241   4.274
   51A      H3' 1139   6.904   5.245   4.224
   51A      C2' 1140   7.058   5.380   4.261
   51A     H2'1 1141   6.983   5.458   4.270
   51A      O2' 1142   7.173   5.395   4.347
   51A     HO'2 1143   7.157   5.351   4.431
   51A      O3' 1144   6.987   5.202   4.407
   52U        P 1145   6.844   5.225   4.476
   52U      O1P 1146   6.856   5.160   4.606
   52U      O2P 1147   6.733   5.201   4.386
   52U      O5' 1148   6.845   5.380   4.495
   52U      C5' 1149   6.935   5.457   4.581
   52U     H5'1 1150   7.034   5.419   4.554
   52U     H5'2 1151   6.902   5.438   4.683
   52U      C4' 1152   6.941   5.610   4.568
   52U      H4' 1153   7.010   5.643   4.645
   52U      O4' 1154   6.981   5.641   4.438
   52U      C1' 1155   6.939   5.775   4.409
   52U      H1' 1156   7.026   5.829   4.372
   52U       N1 1157   6.851   5.778   4.292
   52U       C6 1158   6.768   5.673   4.264
   52U       H6 1159   6.768   5.585   4.328
   52U       C5 1160   6.678   5.679   4.167
   52U       H5 1161   6.616   5.594   4.143
   52U       C4 1162   6.665   5.799   4.094
   52U       O4 1163   6.585   5.807   4.000
   52U       N3 1164   6.750   5.902   4.124
   52U       H3 1165   6.752   5.984   4.065
   52U       C2 1166   6.849   5.897   4.217
   52U       O2 1167   6.907   5.999   4.241
   52U      C3' 1168   6.828   5.701   4.608
   52U      H3' 1169   6.737   5.662   4.562
   52U      C2' 1170   6.873   5.832   4.534
   52U     H2'1 1171   6.782   5.890   4.513
   52U      O2' 1172   6.979   5.911   4.591
   52U     HO'2 1173   6.974   5.997   4.548
   52U      O3' 1174   6.811   5.717   4.748
   53U        P 1175   6.683   5.791   4.809
   53U      O1P 1176   6.692   5.779   4.958
   53U      O2P 1177   6.565   5.733   4.740
   53U      O5' 1178   6.693   5.948   4.771
   53U      C5' 1179   6.784   6.034   4.836
   53U     H5'1 1180   6.879   5.980   4.839
   53U     H5'2 1181   6.761   6.044   4.942
   53U      C4' 1182   6.801   6.169   4.760
   53U      H4' 1183   6.876   6.227   4.813
   53U      O4' 1184   6.847   6.165   4.634
   53U      C1' 1185   6.788   6.267   4.560
   53U      H1' 1186   6.859   6.333   4.509
   53U       N1 1187   6.680   6.212   4.466
   53U       C6 1188   6.624   6.086   4.468
   53U       H6 1189   6.624   6.032   4.562
   53U       C5 1190   6.554   6.042   4.364
   53U       H5 1191   6.517   5.940   4.370
   53U       C4 1192   6.536   6.114   4.238
   53U       O4 1193   6.468   6.081   4.142
   53U       N3 1194   6.597   6.236   4.244
   53U       H3 1195   6.592   6.300   4.166
   53U       C2 1196   6.666   6.286   4.350
   53U       O2 1197   6.696   6.403   4.348
   53U      C3' 1198   6.674   6.254   4.768
   53U      H3' 1199   6.594   6.190   4.731
   53U      C2' 1200   6.719   6.352   4.664
   53U     H2'1 1201   6.632   6.399   4.618
   53U      O2' 1202   6.814   6.449   4.717
   53U     HO'2 1203   6.836   6.422   4.806
   53U      O3' 1204   6.636   6.308   4.902
   54C        P 1205   6.476   6.336   4.923
   54C      O1P 1206   6.458   6.390   5.059
   54C      O2P 1207   6.417   6.208   4.891
   54C      O5' 1208   6.457   6.442   4.812
   54C      C5' 1209   6.520   6.565   4.816
   54C     H5'1 1210   6.628   6.553   4.830
   54C     H5'2 1211   6.495   6.613   4.911
   54C      C4' 1212   6.487   6.659   4.701
   54C      H4' 1213   6.547   6.750   4.712
   54C      O4' 1214   6.519   6.604   4.581
   54C      C1' 1215   6.425   6.648   4.476
   54C      H1' 1216   6.471   6.702   4.393
   54C       N1 1217   6.350   6.527   4.420
   54C       C6 1218   6.357   6.399   4.468
   54C       H6 1219   6.404   6.389   4.564
   54C       C5 1220   6.304   6.293   4.401
   54C       H5 1221   6.314   6.198   4.453
   54C       C4 1222   6.259   6.313   4.272
   54C       N4 1223   6.211   6.210   4.219
   54C      H41 1224   6.244   6.124   4.260
   54C      H42 1225   6.176   6.221   4.125
   54C       N3 1226   6.234   6.432   4.229
   54C       C2 1227   6.278   6.536   4.303
   54C       O2 1228   6.258   6.648   4.251
   54C      C3' 1229   6.344   6.716   4.689
   54C      H3' 1230   6.282   6.629   4.709
   54C      C2' 1231   6.336   6.758   4.539
   54C     H2'1 1232   6.232   6.754   4.506
   54C      O2' 1233   6.396   6.892   4.511
   54C     HO'2 1234   6.423   6.925   4.597
   54C      O3' 1235   6.320   6.822   4.779
   55C        P 1236   6.182   6.837   4.856
   55C      O1P 1237   6.192   6.953   4.945
   55C      O2P 1238   6.152   6.707   4.915
   55C      O5' 1239   6.061   6.861   4.756
   55C      C5' 1240   6.032   6.986   4.705
   55C     H5'1 1241   6.119   7.041   4.669
   55C     H5'2 1242   5.981   7.048   4.779
   55C      C4' 1243   5.948   6.963   4.569
   55C      H4' 1244   5.934   7.065   4.533
   55C      O4' 1245   6.009   6.883   4.469
   55C      C1' 1246   5.903   6.836   4.387
   55C      H1' 1247   5.915   6.887   4.291
   55C       N1 1248   5.900   6.696   4.368
   55C       C6 1249   5.979   6.614   4.446
   55C       H6 1250   6.045   6.650   4.523
   55C       C5 1251   5.973   6.478   4.431
   55C       H5 1252   6.027   6.416   4.500
   55C       C4 1253   5.892   6.427   4.331
   55C       N4 1254   5.878   6.304   4.305
   55C      H41 1255   5.943   6.247   4.356
   55C      H42 1256   5.822   6.273   4.227
   55C       N3 1257   5.814   6.500   4.252
   55C       C2 1258   5.822   6.640   4.268
   55C       O2 1259   5.754   6.711   4.196
   55C      C3' 1260   5.811   6.899   4.591
   55C      H3' 1261   5.832   6.803   4.639
   55C      C2' 1262   5.763   6.883   4.444
   55C     H2'1 1263   5.692   6.804   4.421
   55C      O2' 1264   5.742   7.005   4.372
   55C     HO'2 1265   5.749   7.077   4.434
   55C      O3' 1266   5.730   6.976   4.677
   56G        P 1267   5.608   6.912   4.751
   56G      O1P 1268   5.545   7.015   4.832
   56G      O2P 1269   5.653   6.782   4.807
   56G      O5' 1270   5.512   6.883   4.635
   56G      C5' 1271   5.447   6.987   4.557
   56G     H5'1 1272   5.523   7.048   4.510
   56G     H5'2 1273   5.374   7.044   4.615
   56G      C4' 1274   5.380   6.915   4.438
   56G      H4' 1275   5.356   6.992   4.365
   56G      O4' 1276   5.467   6.826   4.366
   56G      C1' 1277   5.391   6.719   4.312
   56G      H1' 1278   5.405   6.713   4.204
   56G       N9 1279   5.429   6.595   4.376
   56G       C8 1280   5.506   6.568   4.489
   56G       H8 1281   5.522   6.637   4.571
   56G       N7 1282   5.555   6.450   4.494
   56G       C5 1283   5.502   6.387   4.386
   56G       C6 1284   5.507   6.248   4.344
   56G       O6 1285   5.578   6.155   4.384
   56G       N1 1286   5.425   6.223   4.236
   56G       H1 1287   5.431   6.133   4.192
   56G       C2 1288   5.361   6.319   4.170
   56G       N2 1289   5.286   6.280   4.069
   56G      H21 1290   5.297   6.189   4.027
   56G      H22 1291   5.231   6.352   4.024
   56G       N3 1292   5.348   6.445   4.202
   56G       C4 1293   5.424   6.477   4.311
   56G      C3' 1294   5.267   6.823   4.472
   56G      H3' 1295   5.302   6.760   4.553
   56G      C2' 1296   5.244   6.748   4.342
   56G     H2'1 1297   5.180   6.662   4.360
   56G      O2' 1298   5.199   6.832   4.240
   56G     HO'2 1299   5.144   6.903   4.275
   56G      O3' 1300   5.149   6.897   4.506
   57U        P 1301   5.037   6.828   4.594
   57U      O1P 1302   4.919   6.918   4.607
   57U      O2P 1303   5.097   6.767   4.716
   57U      O5' 1304   4.992   6.704   4.505
   57U      C5' 1305   4.903   6.728   4.390
   57U     H5'1 1306   4.941   6.801   4.319
   57U     H5'2 1307   4.804   6.764   4.421
   57U      C4' 1308   4.874   6.605   4.302
   57U      H4' 1309   4.821   6.639   4.213
   57U      O4' 1310   4.989   6.541   4.255
   57U      C1' 1311   4.980   6.401   4.246
   57U      H1' 1312   5.008   6.370   4.145
   57U       N1 1313   5.057   6.330   4.351
   57U       C6 1314   5.113   6.391   4.454
   57U       H6 1315   5.086   6.491   4.485
   57U       C5 1316   5.187   6.327   4.545
   57U       H5 1317   5.229   6.367   4.636
   57U       C4 1318   5.226   6.189   4.511
   57U       O4 1319   5.315   6.129   4.568
   57U       N3 1320   5.170   6.129   4.402
   57U       H3 1321   5.195   6.033   4.383
   57U       C2 1322   5.084   6.195   4.314
   57U       O2 1323   5.026   6.136   4.225
   57U      C3' 1324   4.794   6.492   4.362
   57U      H3' 1325   4.844   6.453   4.450
   57U      C2' 1326   4.828   6.378   4.261
   57U     H2'1 1327   4.812   6.278   4.301
   57U      O2' 1328   4.770   6.386   4.135
   57U     HO'2 1329   4.675   6.399   4.136
   57U      O3' 1330   4.659   6.513   4.378
   58A        P 1331   4.569   6.441   4.485
   58A      O1P 1332   4.437   6.509   4.491
   58A      O2P 1333   4.650   6.417   4.606
   58A      O5' 1334   4.545   6.299   4.431
   58A      C5' 1335   4.449   6.266   4.336
   58A     H5'1 1336   4.461   6.327   4.246
   58A     H5'2 1337   4.348   6.280   4.374
   58A      C4' 1338   4.461   6.119   4.286
   58A      H4' 1339   4.391   6.100   4.205
   58A      O4' 1340   4.596   6.097   4.245
   58A      C1' 1341   4.643   5.967   4.290
   58A      H1' 1342   4.693   5.914   4.209
   58A       N9 1343   4.749   5.980   4.402
   58A       C8 1344   4.791   6.087   4.476
   58A       H8 1345   4.733   6.176   4.455
   58A       N7 1346   4.889   6.076   4.559
   58A       C5 1347   4.919   5.939   4.535
   58A       C6 1348   5.017   5.848   4.585
   58A       N6 1349   5.108   5.872   4.677
   58A      H61 1350   5.101   5.954   4.735
   58A      H62 1351   5.167   5.792   4.694
   58A       N1 1352   5.023   5.722   4.544
   58A       C2 1353   4.931   5.680   4.456
   58A       H2 1354   4.938   5.581   4.413
   58A       N3 1355   4.835   5.750   4.401
   58A       C4 1356   4.831   5.878   4.447
   58A      C3' 1357   4.436   6.016   4.394
   58A      H3' 1358   4.476   6.058   4.487
   58A      C2' 1359   4.520   5.893   4.343
   58A     H2'1 1360   4.553   5.826   4.422
   58A      O2' 1361   4.468   5.830   4.230
   58A     HO'2 1362   4.522   5.753   4.212
   58A      O3' 1363   4.298   5.979   4.414
   59C        P 1364   4.236   5.912   4.546
   59C      O1P 1365   4.094   5.883   4.520
   59C      O2P 1366   4.270   5.988   4.668
   59C      O5' 1367   4.319   5.773   4.533
   59C      C5' 1368   4.278   5.664   4.453
   59C     H5'1 1369   4.296   5.682   4.347
   59C     H5'2 1370   4.171   5.640   4.453
   59C      C4' 1371   4.362   5.543   4.487
   59C      H4' 1372   4.332   5.462   4.422
   59C      O4' 1373   4.500   5.571   4.475
   59C      C1' 1374   4.567   5.503   4.581
   59C      H1' 1375   4.631   5.431   4.532
   59C       N1 1376   4.657   5.593   4.663
   59C       C6 1377   4.626   5.729   4.679
   59C       H6 1378   4.537   5.766   4.631
   59C       C5 1379   4.696   5.798   4.769
   59C       H5 1380   4.670   5.902   4.779
   59C       C4 1381   4.801   5.729   4.834
   59C       N4 1382   4.875   5.806   4.919
   59C      H41 1383   4.842   5.901   4.924
   59C      H42 1384   4.958   5.777   4.968
   59C       N3 1385   4.834   5.602   4.815
   59C       C2 1386   4.760   5.533   4.729
   59C       O2 1387   4.784   5.418   4.705
   59C      C3' 1388   4.339   5.499   4.630
   59C      H3' 1389   4.350   5.588   4.692
   59C      C2' 1390   4.464   5.410   4.653
   59C     H2'1 1391   4.491   5.421   4.758
   59C      O2' 1392   4.477   5.274   4.601
   59C     HO'2 1393   4.390   5.242   4.576
   59C      O3' 1394   4.211   5.432   4.646
   60U        P 1395   4.150   5.423   4.797
   60U      O1P 1396   4.050   5.311   4.796
   60U      O2P 1397   4.102   5.562   4.832
   60U      O5' 1398   4.274   5.384   4.895
   60U      C5' 1399   4.315   5.244   4.907
   60U     H5'1 1400   4.360   5.215   4.812
   60U     H5'2 1401   4.226   5.183   4.923
   60U      C4' 1402   4.415   5.224   5.020
   60U      H4' 1403   4.443   5.118   5.023
   60U      O4' 1404   4.536   5.294   4.978
   60U      C1' 1405   4.598   5.341   5.090
   60U      H1' 1406   4.693   5.288   5.097
   60U       N1 1407   4.620   5.485   5.083
   60U       C6 1408   4.522   5.560   5.023
   60U       H6 1409   4.455   5.510   4.955
   60U       C5 1410   4.517   5.696   5.035
   60U       H5 1411   4.443   5.754   4.982
   60U       C4 1412   4.622   5.763   5.113
   60U       O4 1413   4.632   5.883   5.131
   60U       N3 1414   4.715   5.680   5.164
   60U       H3 1415   4.785   5.727   5.219
   60U       C2 1416   4.719   5.543   5.156
   60U       O2 1417   4.806   5.472   5.207
   60U      C3' 1418   4.374   5.276   5.156
   60U      H3' 1419   4.338   5.378   5.160
   60U      C2' 1420   4.513   5.299   5.212
   60U     H2'1 1421   4.505   5.373   5.291
   60U      O2' 1422   4.562   5.168   5.247
   60U     HO'2 1423   4.498   5.097   5.250
   60U      O3' 1424   4.297   5.183   5.229
   61U        P 1425   4.200   5.218   5.356
   61U      O1P 1426   4.069   5.147   5.347
   61U      O2P 1427   4.195   5.359   5.385
   61U      O5' 1428   4.294   5.164   5.472
   61U      C5' 1429   4.314   5.024   5.486
   61U     H5'1 1430   4.370   4.981   5.403
   61U     H5'2 1431   4.219   4.973   5.475
   61U      C4' 1432   4.386   4.993   5.614
   61U      H4' 1433   4.374   4.885   5.628
   61U      O4' 1434   4.521   5.047   5.605
   61U      C1' 1435   4.528   5.156   5.694
   61U      H1' 1436   4.573   5.107   5.781
   61U       N1 1437   4.618   5.270   5.659
   61U       C6 1438   4.594   5.350   5.552
   61U       H6 1439   4.505   5.323   5.498
   61U       C5 1440   4.678   5.455   5.517
   61U       H5 1441   4.648   5.515   5.433
   61U       C4 1442   4.799   5.474   5.592
   61U       O4 1443   4.879   5.573   5.581
   61U       N3 1444   4.812   5.389   5.703
   61U       H3 1445   4.905   5.386   5.743
   61U       C2 1446   4.731   5.283   5.734
   61U       O2 1447   4.771   5.207   5.827
   61U      C3' 1448   4.317   5.056   5.738
   61U      H3' 1449   4.210   5.071   5.725
   61U      C2' 1450   4.391   5.191   5.744
   61U     H2'1 1451   4.341   5.251   5.668
   61U      O2' 1452   4.393   5.238   5.876
   61U     HO'2 1453   4.414   5.332   5.874
   61U      O3' 1454   4.340   4.986   5.862
   61U      H3T 1455   4.384   5.053   5.915
   62G      O5' 1456   5.810   5.121   5.182
   62G      H5T 1457   5.788   5.061   5.110
   62G      C5' 1458   5.694   5.196   5.224
   62G     H5'1 1459   5.671   5.278   5.156
   62G     H5'2 1460   5.718   5.232   5.324
   62G      C4' 1461   5.571   5.097   5.233
   62G      H4' 1462   5.609   5.006   5.279
   62G      O4' 1463   5.461   5.154   5.305
   62G      C1' 1464   5.344   5.163   5.229
   62G      H1' 1465   5.258   5.140   5.291
   62G       N9 1466   5.332   5.309   5.180
   62G       C8 1467   5.403   5.425   5.219
   62G       H8 1468   5.478   5.436   5.296
   62G       N7 1469   5.352   5.534   5.179
   62G       C5 1470   5.250   5.498   5.098
   62G       C6 1471   5.156   5.584   5.027
   62G       O6 1472   5.153   5.705   5.004
   62G       N1 1473   5.065   5.506   4.959
   62G       H1 1474   4.996   5.563   4.912
   62G       C2 1475   5.049   5.371   4.972
   62G       N2 1476   4.953   5.312   4.904
   62G      H21 1477   4.894   5.379   4.857
   62G      H22 1478   4.928   5.215   4.915
   62G       N3 1479   5.133   5.293   5.035
   62G       C4 1480   5.228   5.364   5.103
   62G      C3' 1481   5.510   5.056   5.099
   62G      H3' 1482   5.537   5.142   5.038
   62G      C2' 1483   5.359   5.057   5.122
   62G     H2'1 1484   5.318   5.089   5.026
   62G      O2' 1485   5.306   4.929   5.159
   62G     HO'2 1486   5.381   4.870   5.156
   62G      O3' 1487   5.558   4.932   5.056
   63U        P 1488   5.650   4.923   4.930
   63U      O1P 1489   5.684   4.784   4.887
   63U      O2P 1490   5.759   5.021   4.945
   63U      O5' 1491   5.538   4.973   4.821
   63U      C5' 1492   5.467   4.885   4.741
   63U     H5'1 1493   5.428   4.800   4.796
   63U     H5'2 1494   5.519   4.836   4.660
   63U      C4' 1495   5.352   4.954   4.660
   63U      H4' 1496   5.285   4.879   4.619
   63U      O4' 1497   5.280   5.054   4.738
   63U      C1' 1498   5.222   5.146   4.640
   63U      H1' 1499   5.114   5.141   4.654
   63U       N1 1500   5.248   5.291   4.678
   63U       C6 1501   5.361   5.332   4.739
   63U       H6 1502   5.440   5.264   4.769
   63U       C5 1503   5.381   5.465   4.758
   63U       H5 1504   5.472   5.498   4.805
   63U       C4 1505   5.294   5.566   4.708
   63U       O4 1506   5.314   5.688   4.724
   63U       N3 1507   5.184   5.520   4.642
   63U       H3 1508   5.108   5.581   4.615
   63U       C2 1509   5.160   5.383   4.618
   63U       O2 1510   5.086   5.346   4.528
   63U      C3' 1511   5.412   5.047   4.551
   63U      H3' 1512   5.482   5.116   4.597
   63U      C2' 1513   5.287   5.111   4.505
   63U     H2'1 1514   5.301   5.202   4.446
   63U      O2' 1515   5.203   5.019   4.428
   63U     HO'2 1516   5.263   4.991   4.358
   63U      O3' 1517   5.491   4.983   4.445
   64A        P 1518   5.594   5.073   4.357
   64A      O1P 1519   5.673   4.989   4.269
   64A      O2P 1520   5.660   5.176   4.441
   64A      O5' 1521   5.502   5.152   4.248
   64A      C5' 1522   5.438   5.072   4.152
   64A     H5'1 1523   5.411   4.975   4.193
   64A     H5'2 1524   5.505   5.048   4.070
   64A      C4' 1525   5.330   5.166   4.094
   64A      H4' 1526   5.262   5.099   4.042
   64A      O4' 1527   5.263   5.240   4.198
   64A      C1' 1528   5.233   5.373   4.159
   64A      H1' 1529   5.127   5.394   4.178
   64A       N9 1530   5.315   5.471   4.235
   64A       C8 1531   5.387   5.442   4.350
   64A       H8 1532   5.415   5.339   4.367
   64A       N7 1533   5.419   5.539   4.425
   64A       C5 1534   5.348   5.647   4.370
   64A       C6 1535   5.320   5.786   4.400
   64A       N6 1536   5.376   5.861   4.490
   64A      H61 1537   5.441   5.808   4.547
   64A      H62 1538   5.361   5.961   4.496
   64A       N1 1539   5.241   5.859   4.323
   64A       C2 1540   5.186   5.804   4.214
   64A       H2 1541   5.115   5.873   4.171
   64A       N3 1542   5.203   5.678   4.170
   64A       C4 1543   5.282   5.605   4.252
   64A      C3' 1544   5.381   5.275   3.999
   64A      H3' 1545   5.467   5.320   4.047
   64A      C2' 1546   5.264   5.375   4.011
   64A     H2'1 1547   5.293   5.473   3.974
   64A      O2' 1548   5.150   5.335   3.945
   64A     HO'2 1549   5.185   5.260   3.895
   64A      O3' 1550   5.411   5.228   3.867
   65C        P 1551   5.504   5.306   3.765
   65C      O1P 1552   5.501   5.237   3.638
   65C      O2P 1553   5.635   5.334   3.828
   65C      O5' 1554   5.439   5.444   3.742
   65C      C5' 1555   5.322   5.463   3.669
   65C     H5'1 1556   5.243   5.403   3.712
   65C     H5'2 1557   5.323   5.439   3.563
   65C      C4' 1558   5.283   5.606   3.666
   65C      H4' 1559   5.192   5.620   3.607
   65C      O4' 1560   5.247   5.656   3.803
   65C      C1' 1561   5.279   5.793   3.813
   65C      H1' 1562   5.183   5.840   3.836
   65C       N1 1563   5.383   5.823   3.918
   65C       C6 1564   5.492   5.740   3.943
   65C       H6 1565   5.494   5.644   3.893
   65C       C5 1566   5.589   5.773   4.027
   65C       H5 1567   5.671   5.704   4.038
   65C       C4 1568   5.579   5.897   4.087
   65C       N4 1569   5.678   5.938   4.155
   65C      H41 1570   5.758   5.878   4.168
   65C      H42 1571   5.669   6.029   4.198
   65C       N3 1572   5.476   5.977   4.070
   65C       C2 1573   5.385   5.949   3.975
   65C       O2 1574   5.311   6.041   3.934
   65C      C3' 1575   5.387   5.713   3.615
   65C      H3' 1576   5.484   5.708   3.665
   65C      C2' 1577   5.324   5.834   3.673
   65C     H2'1 1578   5.398   5.915   3.679
   65C      O2' 1579   5.202   5.884   3.605
   65C     HO'2 1580   5.168   5.961   3.651
   65C      O3' 1581   5.407   5.720   3.472
   66G        P 1582   5.509   5.824   3.415
   66G      O1P 1583   5.525   5.797   3.276
   66G      O2P 1584   5.633   5.800   3.494
   66G      O5' 1585   5.461   5.973   3.433
   66G      C5' 1586   5.357   6.037   3.363
   66G     H5'1 1587   5.263   5.991   3.394
   66G     H5'2 1588   5.376   6.034   3.256
   66G      C4' 1589   5.348   6.181   3.397
   66G      H4' 1590   5.273   6.224   3.331
   66G      O4' 1591   5.322   6.198   3.530
   66G      C1' 1592   5.394   6.307   3.597
   66G      H1' 1593   5.330   6.377   3.650
   66G       N9 1594   5.488   6.261   3.702
   66G       C8 1595   5.553   6.139   3.700
   66G       H8 1596   5.538   6.074   3.615
   66G       N7 1597   5.626   6.116   3.805
   66G       C5 1598   5.611   6.236   3.873
   66G       C6 1599   5.680   6.282   3.989
   66G       O6 1600   5.759   6.218   4.061
   66G       N1 1601   5.655   6.409   4.021
   66G       H1 1602   5.706   6.446   4.099
   66G       C2 1603   5.588   6.497   3.941
   66G       N2 1604   5.609   6.622   3.958
   66G      H21 1605   5.667   6.652   4.035
   66G      H22 1606   5.553   6.686   3.903
   66G       N3 1607   5.518   6.460   3.839
   66G       C4 1608   5.536   6.328   3.805
   66G      C3' 1609   5.478   6.252   3.385
   66G      H3' 1610   5.555   6.185   3.424
   66G      C2' 1611   5.463   6.371   3.477
   66G     H2'1 1612   5.558   6.408   3.517
   66G      O2' 1613   5.393   6.485   3.416
   66G     HO'2 1614   5.337   6.454   3.344
   66G      O3' 1615   5.509   6.282   3.249
   67G        P 1616   5.667   6.295   3.204
   67G      O1P 1617   5.677   6.339   3.065
   67G      O2P 1618   5.737   6.166   3.235
   67G      O5' 1619   5.729   6.409   3.295
   67G      C5' 1620   5.693   6.546   3.278
   67G     H5'1 1621   5.585   6.554   3.287
   67G     H5'2 1622   5.712   6.589   3.179
   67G      C4' 1623   5.754   6.640   3.384
   67G      H4' 1624   5.714   6.737   3.354
   67G      O4' 1625   5.704   6.619   3.521
   67G      C1' 1626   5.801   6.650   3.617
   67G      H1' 1627   5.767   6.719   3.694
   67G       N9 1628   5.846   6.529   3.686
   67G       C8 1629   5.826   6.400   3.644
   67G       H8 1630   5.791   6.380   3.544
   67G       N7 1631   5.874   6.314   3.723
   67G       C5 1632   5.940   6.390   3.825
   67G       C6 1633   6.030   6.357   3.933
   67G       O6 1634   6.069   6.248   3.969
   67G       N1 1635   6.070   6.466   4.000
   67G       H1 1636   6.147   6.453   4.064
   67G       C2 1637   6.019   6.587   3.986
   67G       N2 1638   6.068   6.673   4.068
   67G      H21 1639   6.128   6.638   4.142
   67G      H22 1640   6.032   6.766   4.051
   67G       N3 1641   5.939   6.625   3.893
   67G       C4 1642   5.911   6.524   3.808
   67G      C3' 1643   5.903   6.639   3.398
   67G      H3' 1644   5.934   6.535   3.413
   67G      C2' 1645   5.912   6.717   3.530
   67G     H2'1 1646   6.009   6.702   3.577
   67G      O2' 1647   5.879   6.860   3.514
   67G     HO'2 1648   5.915   6.908   3.588
   67G      O3' 1649   5.966   6.717   3.297
   68A        P 1650   6.120   6.690   3.260
   68A      O1P 1651   6.150   6.779   3.152
   68A      O2P 1652   6.148   6.547   3.242
   68A      O5' 1653   6.206   6.737   3.390
   68A      C5' 1654   6.222   6.873   3.417
   68A     H5'1 1655   6.125   6.921   3.422
   68A     H5'2 1656   6.273   6.922   3.334
   68A      C4' 1657   6.295   6.910   3.549
   68A      H4' 1658   6.293   7.019   3.543
   68A      O4' 1659   6.222   6.862   3.666
   68A      C1' 1660   6.314   6.814   3.766
   68A      H1' 1661   6.281   6.865   3.857
   68A       N9 1662   6.310   6.664   3.765
   68A       C8 1663   6.252   6.581   3.680
   68A       H8 1664   6.208   6.610   3.586
   68A       N7 1665   6.275   6.449   3.706
   68A       C5 1666   6.350   6.454   3.822
   68A       C6 1667   6.409   6.354   3.908
   68A       N6 1668   6.408   6.227   3.890
   68A      H61 1669   6.354   6.198   3.810
   68A      H62 1670   6.478   6.176   3.941
   68A       N1 1671   6.489   6.391   4.006
   68A       C2 1672   6.508   6.525   4.023
   68A       H2 1673   6.575   6.550   4.105
   68A       N3 1674   6.463   6.627   3.950
   68A       C4 1675   6.377   6.584   3.852
   68A      C3' 1676   6.436   6.858   3.562
   68A      H3' 1677   6.432   6.755   3.527
   68A      C2' 1678   6.449   6.866   3.714
   68A     H2'1 1679   6.523   6.799   3.758
   68A      O2' 1680   6.469   6.999   3.763
   68A     HO'2 1681   6.556   6.998   3.805
   68A      O3' 1682   6.527   6.939   3.493
   69A        P 1683   6.667   6.876   3.464
   69A      O1P 1684   6.762   6.976   3.412
   69A      O2P 1685   6.649   6.748   3.397
   69A      O5' 1686   6.728   6.843   3.606
   69A      C5' 1687   6.792   6.938   3.692
   69A     H5'1 1688   6.732   6.997   3.761
   69A     H5'2 1689   6.868   7.001   3.646
   69A      C4' 1690   6.865   6.856   3.798
   69A      H4' 1691   6.924   6.925   3.858
   69A      O4' 1692   6.790   6.763   3.882
   69A      C1' 1693   6.857   6.645   3.907
   69A      H1' 1694   6.871   6.642   4.015
   69A       N9 1695   6.797   6.521   3.851
   69A       C8 1696   6.725   6.502   3.741
   69A       H8 1697   6.699   6.574   3.664
   69A       N7 1698   6.697   6.376   3.716
   69A       C5 1699   6.747   6.312   3.829
   69A       C6 1700   6.747   6.180   3.876
   69A       N6 1701   6.662   6.088   3.827
   69A      H61 1702   6.596   6.110   3.755
   69A      H62 1703   6.661   6.001   3.879
   69A       N1 1704   6.802   6.148   3.990
   69A       C2 1705   6.870   6.247   4.055
   69A       H2 1706   6.926   6.213   4.141
   69A       N3 1707   6.888   6.373   4.018
   69A       C4 1708   6.815   6.398   3.909
   69A      C3' 1709   6.971   6.767   3.735
   69A      H3' 1710   6.926   6.713   3.652
   69A      C2' 1711   6.993   6.664   3.845
   69A     H2'1 1712   7.036   6.568   3.816
   69A      O2' 1713   7.071   6.723   3.936
   69A     HO'2 1714   7.128   6.768   3.874
   69A      O3' 1715   7.088   6.829   3.704
   70U        P 1716   7.192   6.788   3.585
   70U      O1P 1717   7.296   6.888   3.556
   70U      O2P 1718   7.119   6.724   3.474
   70U      O5' 1719   7.266   6.675   3.665
   70U      C5' 1720   7.371   6.705   3.750
   70U     H5'1 1721   7.340   6.789   3.813
   70U     H5'2 1722   7.454   6.739   3.689
   70U      C4' 1723   7.423   6.591   3.835
   70U      H4' 1724   7.495   6.621   3.912
   70U      O4' 1725   7.312   6.516   3.898
   70U      C1' 1726   7.337   6.374   3.917
   70U      H1' 1727   7.346   6.341   4.020
   70U       N1 1728   7.244   6.291   3.843
   70U       C6 1729   7.180   6.352   3.730
   70U       H6 1730   7.203   6.452   3.697
   70U       C5 1731   7.087   6.278   3.660
   70U       H5 1732   7.043   6.328   3.575
   70U       C4 1733   7.041   6.145   3.702
   70U       O4 1734   6.957   6.081   3.636
   70U       N3 1735   7.098   6.104   3.814
   70U       H3 1736   7.062   6.017   3.850
   70U       C2 1737   7.207   6.161   3.886
   70U       O2 1738   7.263   6.112   3.985
   70U      C3' 1739   7.495   6.480   3.765
   70U      H3' 1740   7.440   6.466   3.671
   70U      C2' 1741   7.481   6.364   3.863
   70U     H2'1 1742   7.491   6.269   3.810
   70U      O2' 1743   7.557   6.382   3.979
   70U     HO'2 1744   7.548   6.302   4.031
   70U      O3' 1745   7.628   6.505   3.730
   71A        P 1746   7.695   6.418   3.612
   71A      O1P 1747   7.829   6.471   3.590
   71A      O2P 1748   7.597   6.401   3.504
   71A      O5' 1749   7.698   6.275   3.685
   71A      C5' 1750   7.796   6.235   3.777
   71A     H5'1 1751   7.784   6.297   3.866
   71A     H5'2 1752   7.897   6.253   3.741
   71A      C4' 1753   7.768   6.092   3.814
   71A      H4' 1754   7.838   6.064   3.893
   71A      O4' 1755   7.635   6.077   3.856
   71A      C1' 1756   7.596   5.948   3.830
   71A      H1' 1757   7.574   5.896   3.923
   71A       N9 1758   7.475   5.945   3.741
   71A       C8 1759   7.429   6.052   3.663
   71A       H8 1760   7.490   6.141   3.653
   71A       N7 1761   7.320   6.020   3.597
   71A       C5 1762   7.289   5.890   3.642
   71A       C6 1763   7.184   5.796   3.619
   71A       N6 1764   7.065   5.828   3.566
   71A      H61 1765   7.041   5.926   3.569
   71A      H62 1766   7.000   5.752   3.552
   71A       N1 1767   7.191   5.675   3.665
   71A       C2 1768   7.294   5.643   3.735
   71A       H2 1769   7.304   5.541   3.768
   71A       N3 1770   7.396   5.715   3.778
   71A       C4 1771   7.386   5.844   3.727
   71A      C3' 1772   7.786   6.002   3.699
   71A      H3' 1773   7.730   6.041   3.613
   71A      C2' 1774   7.713   5.882   3.754
   71A     H2'1 1775   7.684   5.822   3.668
   71A      O2' 1776   7.796   5.805   3.838
   71A     HO'2 1777   7.838   5.745   3.776
   71A      O3' 1778   7.921   5.966   3.667
   72G        P 1779   7.973   5.954   3.511
   72G      O1P 1780   8.119   5.951   3.525
   72G      O2P 1781   7.914   6.065   3.431
   72G      O5' 1782   7.928   5.821   3.446
   72G      C5' 1783   7.991   5.707   3.488
   72G     H5'1 1784   8.019   5.710   3.593
   72G     H5'2 1785   8.082   5.692   3.430
   72G      C4' 1786   7.906   5.578   3.474
   72G      H4' 1787   7.967   5.497   3.515
   72G      O4' 1788   7.780   5.594   3.547
   72G      C1' 1789   7.691   5.505   3.483
   72G      H1' 1790   7.650   5.431   3.553
   72G       N9 1791   7.574   5.593   3.442
   72G       C8 1792   7.573   5.730   3.415
   72G       H8 1793   7.660   5.792   3.433
   72G       N7 1794   7.456   5.774   3.381
   72G       C5 1795   7.380   5.655   3.373
   72G       C6 1796   7.238   5.628   3.342
   72G       O6 1797   7.154   5.698   3.300
   72G       N1 1798   7.198   5.497   3.352
   72G       H1 1799   7.106   5.480   3.315
   72G       C2 1800   7.280   5.394   3.398
   72G       N2 1801   7.237   5.274   3.413
   72G      H21 1802   7.140   5.253   3.396
   72G      H22 1803   7.301   5.210   3.458
   72G       N3 1804   7.412   5.417   3.431
   72G       C4 1805   7.452   5.547   3.417
   72G      C3' 1806   7.866   5.539   3.329
   72G      H3' 1807   7.826   5.627   3.278
   72G      C2' 1808   7.754   5.434   3.361
   72G     H2'1 1809   7.682   5.423   3.280
   72G      O2' 1810   7.806   5.310   3.392
   72G     HO'2 1811   7.899   5.313   3.368
   72G      O3' 1812   7.980   5.495   3.258
   73A        P 1813   7.974   5.487   3.103
   73A      O1P 1814   8.105   5.449   3.054
   73A      O2P 1815   7.898   5.604   3.048
   73A      O5' 1816   7.885   5.360   3.078
   73A      C5' 1817   7.920   5.229   3.104
   73A     H5'1 1818   7.934   5.218   3.211
   73A     H5'2 1819   8.020   5.211   3.064
   73A      C4' 1820   7.815   5.124   3.059
   73A      H4' 1821   7.855   5.025   3.081
   73A      O4' 1822   7.692   5.143   3.137
   73A      C1' 1823   7.583   5.130   3.046
   73A      H1' 1824   7.521   5.046   3.075
   73A       N9 1825   7.507   5.259   3.037
   73A       C8 1826   7.558   5.381   3.052
   73A       H8 1827   7.663   5.401   3.067
   73A       N7 1828   7.469   5.482   3.058
   73A       C5 1829   7.351   5.416   3.028
   73A       C6 1830   7.212   5.448   3.011
   73A       N6 1831   7.172   5.572   3.022
   73A      H61 1832   7.244   5.643   3.030
   73A      H62 1833   7.074   5.589   3.043
   73A       N1 1834   7.121   5.358   2.986
   73A       C2 1835   7.159   5.235   2.979
   73A       H2 1836   7.078   5.167   2.959
   73A       N3 1837   7.282   5.183   2.985
   73A       C4 1838   7.370   5.279   3.018
   73A      C3' 1839   7.777   5.146   2.916
   73A      H3' 1840   7.760   5.253   2.900
   73A      C2' 1841   7.640   5.074   2.919
   73A     H2'1 1842   7.570   5.107   2.842
   73A      O2' 1843   7.656   4.930   2.929
   73A     HO'2 1844   7.748   4.919   2.901
   73A      O3' 1845   7.870   5.087   2.823
   74U        P 1846   7.875   5.140   2.669
   74U      O1P 1847   7.983   5.073   2.593
   74U      O2P 1848   7.861   5.286   2.651
   74U      O5' 1849   7.740   5.090   2.599
   74U      C5' 1850   7.700   4.956   2.589
   74U     H5'1 1851   7.709   4.900   2.682
   74U     H5'2 1852   7.777   4.913   2.525
   74U      C4' 1853   7.556   4.946   2.550
   74U      H4' 1854   7.540   4.838   2.548
   74U      O4' 1855   7.464   4.991   2.656
   74U      C1' 1856   7.355   5.060   2.601
   74U      H1' 1857   7.265   5.016   2.644
   74U       N1 1858   7.350   5.208   2.621
   74U       C6 1859   7.466   5.275   2.652
   74U       H6 1860   7.568   5.242   2.654
   74U       C5 1861   7.458   5.404   2.694
   74U       H5 1862   7.542   5.460   2.731
   74U       C4 1863   7.335   5.478   2.704
   74U       O4 1864   7.328   5.591   2.739
   74U       N3 1865   7.229   5.404   2.668
   74U       H3 1866   7.141   5.453   2.671
   74U       C2 1867   7.229   5.276   2.623
   74U       O2 1868   7.126   5.214   2.585
   74U      C3' 1869   7.513   5.008   2.421
   74U      H3' 1870   7.550   5.109   2.401
   74U      C2' 1871   7.366   5.019   2.454
   74U     H2'1 1872   7.319   5.094   2.391
   74U      O2' 1873   7.301   4.891   2.436
   74U     HO'2 1874   7.212   4.899   2.401
   74U      O3' 1875   7.538   4.923   2.308
   75A        P 1876   7.522   4.984   2.162
   75A      O1P 1877   7.542   4.869   2.071
   75A      O2P 1878   7.604   5.105   2.151
   75A      O5' 1879   7.381   5.035   2.145
   75A      C5' 1880   7.268   4.958   2.096
   75A     H5'1 1881   7.247   4.875   2.163
   75A     H5'2 1882   7.304   4.913   2.003
   75A      C4' 1883   7.151   5.048   2.067
   75A      H4' 1884   7.061   4.993   2.039
   75A      O4' 1885   7.102   5.119   2.183
   75A      C1' 1886   7.077   5.249   2.136
   75A      H1' 1887   6.982   5.280   2.179
   75A       N9 1888   7.177   5.343   2.193
   75A       C8 1889   7.296   5.323   2.263
   75A       H8 1890   7.360   5.237   2.249
   75A       N7 1891   7.341   5.438   2.319
   75A       C5 1892   7.236   5.524   2.304
   75A       C6 1893   7.219   5.657   2.350
   75A       N6 1894   7.288   5.722   2.443
   75A      H61 1895   7.363   5.684   2.498
   75A      H62 1896   7.258   5.817   2.458
   75A       N1 1897   7.111   5.721   2.307
   75A       C2 1898   7.026   5.660   2.228
   75A       H2 1899   6.938   5.717   2.202
   75A       N3 1900   7.025   5.536   2.184
   75A       C4 1901   7.141   5.474   2.221
   75A      C3' 1902   7.190   5.141   1.958
   75A      H3' 1903   7.289   5.180   1.980
   75A      C2' 1904   7.077   5.244   1.985
   75A     H2'1 1905   7.095   5.344   1.944
   75A      O2' 1906   6.950   5.193   1.943
   75A     HO'2 1907   6.964   5.148   1.860
   75A      O3' 1908   7.178   5.076   1.835
   76A        P 1909   7.250   5.126   1.708
   76A      O1P 1910   7.216   5.021   1.612
   76A      O2P 1911   7.385   5.164   1.743
   76A      O5' 1912   7.168   5.263   1.680
   76A      C5' 1913   7.035   5.265   1.626
   76A     H5'1 1914   6.974   5.193   1.679
   76A     H5'2 1915   7.038   5.227   1.524
   76A      C4' 1916   6.971   5.406   1.628
   76A      H4' 1917   6.870   5.394   1.589
   76A      O4' 1918   6.951   5.467   1.757
   76A      C1' 1919   6.978   5.600   1.752
   76A      H1' 1920   6.899   5.656   1.801
   76A       N9 1921   7.097   5.625   1.831
   76A       C8 1922   7.206   5.542   1.858
   76A       H8 1923   7.216   5.443   1.817
   76A       N7 1924   7.298   5.597   1.936
   76A       C5 1925   7.243   5.718   1.963
   76A       C6 1926   7.279   5.824   2.049
   76A       N6 1927   7.387   5.822   2.130
   76A      H61 1928   7.444   5.739   2.135
   76A      H62 1929   7.407   5.904   2.187
   76A       N1 1930   7.189   5.927   2.066
   76A       C2 1931   7.079   5.931   1.996
   76A       H2 1932   7.013   6.014   2.015
   76A       N3 1933   7.038   5.843   1.906
   76A       C4 1934   7.123   5.738   1.897
   76A      C3' 1935   7.038   5.514   1.533
   76A      H3' 1936   7.147   5.511   1.523
   76A      C2' 1937   6.992   5.645   1.604
   76A     H2'1 1938   7.068   5.722   1.590
   76A      O2' 1939   6.864   5.691   1.573
   76A     HO'2 1940   6.829   5.630   1.509
   76A      O3' 1941   6.970   5.516   1.406
   77U        P 1942   7.047   5.545   1.270
   77U      O1P 1943   6.951   5.531   1.162
   77U      O2P 1944   7.164   5.456   1.263
   77U      O5' 1945   7.092   5.700   1.284
   77U      C5' 1946   6.997   5.802   1.250
   77U     H5'1 1947   6.900   5.769   1.288
   77U     H5'2 1948   6.982   5.799   1.142
   77U      C4' 1949   7.033   5.948   1.292
   77U      H4' 1950   6.951   6.016   1.271
   77U      O4' 1951   7.051   5.935   1.431
   77U      C1' 1952   7.143   6.039   1.466
   77U      H1' 1953   7.098   6.130   1.504
   77U       N1 1954   7.242   5.975   1.560
   77U       C6 1955   7.289   5.845   1.528
   77U       H6 1956   7.245   5.784   1.450
   77U       C5 1957   7.378   5.787   1.614
   77U       H5 1958   7.425   5.691   1.596
   77U       C4 1959   7.430   5.857   1.727
   77U       O4 1960   7.523   5.816   1.801
   77U       N3 1961   7.374   5.982   1.750
   77U       H3 1962   7.402   6.021   1.838
   77U       C2 1963   7.286   6.044   1.671
   77U       O2 1964   7.233   6.147   1.705
   77U      C3' 1965   7.163   5.993   1.235
   77U      H3' 1966   7.226   5.904   1.236
   77U      C2' 1967   7.215   6.088   1.338
   77U     H2'1 1968   7.324   6.084   1.340
   77U      O2' 1969   7.177   6.218   1.317
   77U     HO'2 1970   7.165   6.221   1.221
   77U      O3' 1971   7.149   6.056   1.106
   78U        P 1972   7.264   6.046   0.998
   78U      O1P 1973   7.208   6.083   0.866
   78U      O2P 1974   7.319   5.910   1.012
   78U      O5' 1975   7.363   6.156   1.039
   78U      C5' 1976   7.335   6.292   1.000
   78U     H5'1 1977   7.230   6.317   1.009
   78U     H5'2 1978   7.371   6.313   0.899
   78U      C4' 1979   7.405   6.399   1.085
   78U      H4' 1980   7.378   6.500   1.053
   78U      O4' 1981   7.387   6.384   1.228
   78U      C1' 1982   7.501   6.424   1.296
   78U      H1' 1983   7.481   6.505   1.367
   78U       N1 1984   7.571   6.319   1.366
   78U       C6 1985   7.559   6.185   1.336
   78U       H6 1986   7.510   6.152   1.245
   78U       C5 1987   7.614   6.086   1.414
   78U       H5 1988   7.620   5.983   1.385
   78U       C4 1989   7.676   6.119   1.538
   78U       O4 1990   7.735   6.048   1.617
   78U       N3 1991   7.690   6.253   1.569
   78U       H3 1992   7.740   6.272   1.655
   78U       C2 1993   7.650   6.355   1.481
   78U       O2 1994   7.666   6.475   1.516
   78U      C3' 1995   7.556   6.395   1.073
   78U      H3' 1996   7.584   6.290   1.081
   78U      C2' 1997   7.606   6.472   1.193
   78U     H2'1 1998   7.710   6.451   1.217
   78U      O2' 1999   7.585   6.616   1.193
   78U     HO'2 2000   7.669   6.659   1.208
   78U      O3' 2001   7.610   6.440   0.956
   79A        P 2002   7.747   6.393   0.900
   79A      O1P 2003   7.754   6.447   0.765
   79A      O2P 2004   7.761   6.249   0.918
   79A      O5' 2005   7.854   6.460   0.986
   79A      C5' 2006   7.886   6.597   0.972
   79A     H5'1 2007   7.801   6.666   0.970
   79A     H5'2 2008   7.946   6.604   0.881
   79A      C4' 2009   7.957   6.659   1.092
   79A      H4' 2010   7.967   6.767   1.083
   79A      O4' 2011   7.880   6.623   1.209
   79A      C1' 2012   7.972   6.594   1.313
   79A      H1' 2013   7.946   6.649   1.404
   79A       N9 2014   7.975   6.447   1.345
   79A       C8 2015   7.924   6.335   1.278
   79A       H8 2016   7.861   6.343   1.191
   79A       N7 2017   7.947   6.221   1.336
   79A       C5 2018   8.025   6.261   1.448
   79A       C6 2019   8.089   6.189   1.543
   79A       N6 2020   8.096   6.062   1.541
   79A      H61 2021   8.042   6.013   1.471
   79A      H62 2022   8.135   6.022   1.625
   79A       N1 2023   8.166   6.248   1.631
   79A       C2 2024   8.182   6.378   1.623
   79A       H2 2025   8.231   6.432   1.703
   79A       N3 2026   8.120   6.464   1.545
   79A       C4 2027   8.044   6.394   1.455
   79A      C3' 2028   8.095   6.605   1.111
   79A      H3' 2029   8.092   6.499   1.088
   79A      C2' 2030   8.104   6.636   1.257
   79A     H2'1 2031   8.191   6.587   1.302
   79A      O2' 2032   8.124   6.768   1.296
   79A     HO'2 2033   8.129   6.773   1.392
   79A      O3' 2034   8.191   6.673   1.042
   80A        P 2035   8.320   6.597   0.993
   80A      O1P 2036   8.391   6.699   0.919
   80A      O2P 2037   8.274   6.479   0.923
   80A      O5' 2038   8.408   6.562   1.121
   80A      C5' 2039   8.466   6.668   1.188
   80A     H5'1 2040   8.387   6.735   1.223
   80A     H5'2 2041   8.523   6.725   1.114
   80A      C4' 2042   8.569   6.630   1.295
   80A      H4' 2043   8.616   6.719   1.337
   80A      O4' 2044   8.488   6.576   1.406
   80A      C1' 2045   8.562   6.471   1.466
   80A      H1' 2046   8.562   6.493   1.573
   80A       N9 2047   8.499   6.334   1.446
   80A       C8 2048   8.394   6.310   1.361
   80A       H8 2049   8.351   6.378   1.290
   80A       N7 2050   8.355   6.184   1.359
   80A       C5 2051   8.440   6.125   1.454
   80A       C6 2052   8.452   5.995   1.508
   80A       N6 2053   8.380   5.891   1.469
   80A      H61 2054   8.304   5.899   1.404
   80A      H62 2055   8.386   5.804   1.520
   80A       N1 2056   8.544   5.967   1.601
   80A       C2 2057   8.617   6.068   1.652
   80A       H2 2058   8.683   6.038   1.732
   80A       N3 2059   8.620   6.193   1.607
   80A       C4 2060   8.523   6.218   1.513
   80A      C3' 2061   8.675   6.525   1.263
   80A      H3' 2062   8.634   6.449   1.196
   80A      C2' 2063   8.702   6.477   1.402
   80A     H2'1 2064   8.757   6.383   1.393
   80A      O2' 2065   8.779   6.566   1.484
   80A     HO'2 2066   8.818   6.501   1.542
   80A      O3' 2067   8.793   6.583   1.208
   81U        P 2068   8.885   6.479   1.118
   81U      O1P 2069   9.019   6.535   1.100
   81U      O2P 2070   8.807   6.440   1.000
   81U      O5' 2071   8.903   6.342   1.213
   81U      C5' 2072   9.003   6.334   1.310
   81U     H5'1 2073   8.973   6.404   1.388
   81U     H5'2 2074   9.100   6.363   1.268
   81U      C4' 2075   9.023   6.194   1.369
   81U      H4' 2076   9.089   6.197   1.456
   81U      O4' 2077   8.910   6.138   1.426
   81U      C1' 2078   8.901   6.000   1.399
   81U      H1' 2079   8.912   5.955   1.497
   81U       N1 2080   8.772   5.962   1.343
   81U       C6 2081   8.708   6.036   1.253
   81U       H6 2082   8.744   6.138   1.244
   81U       C5 2083   8.602   5.990   1.177
   81U       H5 2084   8.555   6.051   1.102
   81U       C4 2085   8.558   5.852   1.190
   81U       O4 2086   8.469   5.802   1.120
   81U       N3 2087   8.622   5.785   1.287
   81U       H3 2088   8.590   5.694   1.316
   81U       C2 2089   8.727   5.832   1.369
   81U       O2 2090   8.773   5.758   1.458
   81U      C3' 2091   9.070   6.092   1.266
   81U      H3' 2092   9.020   6.122   1.174
   81U      C2' 2093   9.024   5.953   1.316
   81U     H2'1 2094   8.995   5.888   1.233
   81U      O2' 2095   9.117   5.889   1.405
   81U     HO'2 2096   9.208   5.897   1.374
   81U      O3' 2097   9.209   6.104   1.253
   82U        P 2098   9.301   6.035   1.139
   82U      O1P 2099   9.289   5.891   1.165
   82U      O2P 2100   9.435   6.097   1.145
   82U      O5' 2101   9.231   6.075   1.001
   82U      C5' 2102   9.250   6.202   0.943
   82U     H5'1 2103   9.350   6.190   0.901
   82U     H5'2 2104   9.247   6.272   1.027
   82U      C4' 2105   9.155   6.244   0.833
   82U      H4' 2106   9.178   6.350   0.827
   82U      O4' 2107   9.180   6.181   0.705
   82U      C1' 2108   9.083   6.090   0.665
   82U      H1' 2109   9.029   6.123   0.576
   82U       N1 2110   9.142   5.957   0.639
   82U       C6 2111   9.257   5.906   0.689
   82U       H6 2112   9.321   5.967   0.751
   82U       C5 2113   9.295   5.775   0.673
   82U       H5 2114   9.378   5.734   0.729
   82U       C4 2115   9.222   5.691   0.585
   82U       O4 2116   9.246   5.574   0.567
   82U       N3 2117   9.103   5.743   0.537
   82U       H3 2118   9.052   5.690   0.467
   82U       C2 2119   9.060   5.873   0.556
   82U       O2 2120   8.952   5.913   0.504
   82U      C3' 2121   9.006   6.218   0.860
   82U      H3' 2122   8.986   6.223   0.968
   82U      C2' 2123   8.994   6.082   0.787
   82U     H2'1 2124   9.036   6.006   0.853
   82U      O2' 2125   8.851   6.054   0.767
   82U     HO'2 2126   8.825   6.132   0.718
   82U      O3' 2127   8.930   6.320   0.799
   82U      H3T 2128   8.870   6.356   0.865
   9.02474   9.02474   6.38167   0.00000   0.00000   0.00000   0.00000   4.51188   4.51188
