# Supplementary material for: Constant-pH Molecular Dynamics of Cationic Peptide Dendrimers Binding to siRNA
Source: J Chem Inf Model. 2026 Feb 5;66(8):4734–43. doi: 10.1021/acs.jcim.5c02636 (PMC13126635; doi:10.1021/acs.jcim.5c02636)
Supplement: Supplementary file 2 [file ci5c02636_si_002.zip › zip/MH18D3_07_out_4.gro]

Protein t= 150000.00000 step= 10000
 2128
    1LY0      N    1   6.066   6.341   3.730
    1LY0     H1    2   5.966   6.354   3.727
    1LY0     H2    3   6.079   6.285   3.813
    1LY0     H3    4   6.107   6.292   3.652
    1LY0     CA    5   6.123   6.480   3.745
    1LY0     HA    6   6.057   6.520   3.822
    1LY0     CB    7   6.263   6.482   3.795
    1LY0    HB1    8   6.255   6.451   3.900
    1LY0    HB2    9   6.298   6.586   3.797
    1LY0     CG   10   6.361   6.411   3.707
    1LY0    HG1   11   6.363   6.463   3.611
    1LY0    HG2   12   6.352   6.302   3.702
    1LY0     CD   13   6.503   6.441   3.757
    1LY0    HD1   14   6.528   6.379   3.844
    1LY0    HD2   15   6.520   6.540   3.799
    1LY0     CE   16   6.617   6.426   3.650
    1LY0    HE1   17   6.706   6.478   3.687
    1LY0    HE2   18   6.571   6.469   3.562
    1LY0     NZ   19   6.644   6.291   3.617
    1LY0    HZ1   20   6.564   6.247   3.573
    1LY0    HZ2   21   6.720   6.290   3.551
    1LY0    HZ3   22   6.666   6.228   3.693
    1LY0      C   23   6.104   6.583   3.630
    1LY0      O   24   6.096   6.703   3.656
    2LER      N   25   6.082   6.535   3.505
    2LER      H   26   6.097   6.438   3.482
    2LER     CA   27   6.029   6.620   3.401
    2LER     HA   28   6.108   6.693   3.381
    2LER     CB   29   6.004   6.523   3.280
    2LER    HB1   30   5.932   6.445   3.307
    2LER    HB2   31   6.091   6.458   3.266
    2LER     CG   32   5.961   6.591   3.152
    2LER     HG   33   5.859   6.628   3.164
    2LER    CD1   34   6.054   6.709   3.118
    2LER   HD11   35   6.154   6.687   3.156
    2LER   HD12   36   6.061   6.719   3.010
    2LER   HD13   37   6.007   6.796   3.163
    2LER    CD2   38   5.945   6.500   3.040
    2LER   HD21   39   6.045   6.475   3.004
    2LER   HD22   40   5.893   6.409   3.068
    2LER   HD23   41   5.882   6.544   2.963
    2LER      C   42   5.907   6.715   3.430
    2LER      O   43   5.904   6.833   3.394
    3LYR      N   44   5.812   6.660   3.507
    3LYR      H   45   5.819   6.564   3.537
    3LYR     CA   46   5.688   6.727   3.531
    3LYR     HA   47   5.632   6.664   3.599
    3LYR     CB   48   5.602   6.722   3.406
    3LYR    HB1   49   5.641   6.776   3.320
    3LYR    HB2   50   5.506   6.769   3.430
    3LYR     CG   51   5.575   6.581   3.355
    3LYR    HG1   52   5.667   6.523   3.358
    3LYR    HG2   53   5.536   6.589   3.254
    3LYR     CD   54   5.458   6.528   3.437
    3LYR    HD1   55   5.377   6.602   3.437
    3LYR    HD2   56   5.495   6.502   3.536
    3LYR     CE   57   5.403   6.399   3.378
    3LYR    HE1   58   5.487   6.329   3.375
    3LYR    HE2   59   5.362   6.412   3.278
    3LYR     NZ   60   5.313   6.341   3.470
    3LYR    HZ1   61   5.343   6.277   3.543
    3LYR      C   62   5.705   6.869   3.589
    3LYR      O   63   5.637   6.963   3.548
    4LY0      N   64   5.799   6.884   3.684
    4LY0      H   65   5.842   6.802   3.724
    4LY0     CA   66   5.810   7.014   3.763
    4LY0     HA   67   5.714   7.032   3.811
    4LY0     CB   68   5.918   7.008   3.873
    4LY0    HB1   69   5.919   7.104   3.925
    4LY0    HB2   70   6.013   6.998   3.820
    4LY0     CG   71   5.882   6.915   3.985
    4LY0    HG1   72   5.864   6.817   3.942
    4LY0    HG2   73   5.793   6.963   4.024
    4LY0     CD   74   5.998   6.918   4.086
    4LY0    HD1   75   5.968   6.861   4.174
    4LY0    HD2   76   6.020   7.022   4.111
    4LY0     CE   77   6.121   6.863   4.023
    4LY0    HE1   78   6.155   6.941   3.955
    4LY0    HE2   79   6.096   6.767   3.976
    4LY0     NZ   80   6.221   6.841   4.128
    4LY0    HZ1   81   6.187   6.760   4.178
    4LY0    HZ2   82   6.305   6.810   4.081
    4LY0    HZ3   83   6.244   6.914   4.194
    4LY0      C   84   5.837   7.139   3.686
    4LY0      O   85   5.789   7.243   3.735
    5LER      N   86   5.912   7.127   3.578
    5LER      H   87   5.940   7.031   3.568
    5LER     CA   88   5.960   7.221   3.474
    5LER     HA   89   6.027   7.293   3.520
    5LER     CB   90   6.033   7.139   3.370
    5LER    HB1   91   6.065   7.201   3.286
    5LER    HB2   92   5.972   7.060   3.326
    5LER     CG   93   6.161   7.073   3.432
    5LER     HG   94   6.137   7.016   3.521
    5LER    CD1   95   6.232   6.988   3.323
    5LER   HD11   96   6.276   7.059   3.252
    5LER   HD12   97   6.313   6.943   3.380
    5LER   HD13   98   6.161   6.920   3.275
    5LER    CD2   99   6.259   7.195   3.461
    5LER   HD21  100   6.268   7.259   3.374
    5LER   HD22  101   6.211   7.252   3.541
    5LER   HD23  102   6.349   7.154   3.507
    5LER      C  103   5.842   7.296   3.410
    5LER      O  104   5.876   7.396   3.353
    6LYR      N  105   5.716   7.256   3.434
    6LYR      H  106   5.703   7.184   3.504
    6LYR     CA  107   5.596   7.311   3.374
    6LYR     HA  108   5.596   7.420   3.366
    6LYR     CB  109   5.476   7.269   3.455
    6LYR    HB1  110   5.485   7.161   3.468
    6LYR    HB2  111   5.385   7.296   3.402
    6LYR     CG  112   5.481   7.362   3.588
    6LYR    HG1  113   5.451   7.462   3.557
    6LYR    HG2  114   5.577   7.358   3.640
    6LYR     CD  115   5.378   7.307   3.692
    6LYR    HD1  116   5.282   7.288   3.645
    6LYR    HD2  117   5.360   7.388   3.763
    6LYR     CE  118   5.429   7.186   3.768
    6LYR    HE1  119   5.374   7.180   3.862
    6LYR    HE2  120   5.536   7.191   3.789
    6LYR     NZ  121   5.401   7.061   3.698
    6LYR    HZ1  122   5.469   7.041   3.626
    6LYR      C  123   5.571   7.250   3.226
    6LYR      O  124   5.487   7.299   3.149
    7LER      N  125   5.629   7.135   3.201
    7LER      H  126   5.694   7.095   3.266
    7LER     CA  127   5.649   7.074   3.069
    7LER     HA  128   5.613   7.142   2.991
    7LER     CB  129   5.804   7.051   3.048
    7LER    HB1  130   5.824   6.990   2.960
    7LER    HB2  131   5.842   6.994   3.133
    7LER     CG  132   5.895   7.179   3.042
    7LER     HG  133   5.890   7.230   3.138
    7LER    CD1  134   6.042   7.139   3.015
    7LER   HD11  135   6.115   7.215   3.041
    7LER   HD12  136   6.057   7.049   3.075
    7LER   HD13  137   6.063   7.098   2.916
    7LER    CD2  138   5.842   7.266   2.933
    7LER   HD21  139   5.743   7.302   2.960
    7LER   HD22  140   5.897   7.353   2.899
    7LER   HD23  141   5.828   7.203   2.845
    7LER      C  142   5.566   6.953   3.039
    7LER      O  143   5.515   6.892   3.133
    8LER      N  144   5.540   6.921   2.911
    8LER      H  145   5.568   6.989   2.842
    8LER     CA  146   5.480   6.797   2.863
    8LER     HA  147   5.503   6.787   2.757
    8LER     CB  148   5.540   6.666   2.935
    8LER    HB1  149   5.471   6.655   3.019
    8LER    HB2  150   5.638   6.689   2.978
    8LER     CG  151   5.519   6.539   2.850
    8LER     HG  152   5.416   6.543   2.816
    8LER    CD1  153   5.615   6.541   2.732
    8LER   HD11  154   5.570   6.601   2.653
    8LER   HD12  155   5.713   6.579   2.763
    8LER   HD13  156   5.627   6.435   2.710
    8LER    CD2  157   5.546   6.416   2.943
    8LER   HD21  158   5.498   6.330   2.899
    8LER   HD22  159   5.651   6.388   2.949
    8LER   HD23  160   5.507   6.419   3.044
    8LER      C  161   5.326   6.790   2.875
    8LER      O  162   5.264   6.726   2.790
    9LYR      N  163   5.260   6.859   2.970
    9LYR      H  164   5.315   6.879   3.052
    9LYR     CA  165   5.119   6.898   2.959
    9LYR     HA  166   5.110   6.938   2.858
    9LYR     CB  167   5.088   7.003   3.052
    9LYR    HB1  168   5.145   6.996   3.145
    9LYR    HB2  169   4.986   7.003   3.089
    9LYR     CG  170   5.114   7.143   3.008
    9LYR    HG1  171   5.098   7.205   3.096
    9LYR    HG2  172   5.037   7.181   2.940
    9LYR     CD  173   5.250   7.185   2.943
    9LYR    HD1  174   5.329   7.115   2.971
    9LYR    HD2  175   5.275   7.288   2.971
    9LYR     CE  176   5.237   7.170   2.791
    9LYR    HE1  177   5.155   7.226   2.746
    9LYR    HE2  178   5.224   7.064   2.769
    9LYR     NZ  179   5.362   7.220   2.729
    9LYR    HZ1  180   5.404   7.303   2.769
    9LYR      C  181   5.034   6.771   2.991
    9LYR      O  182   5.066   6.693   3.079
   10LER      N  183   4.924   6.758   2.922
   10LER      H  184   4.903   6.818   2.843
   10LER     CA  185   4.827   6.650   2.951
   10LER     HA  186   4.855   6.614   3.050
   10LER     CB  187   4.689   6.718   2.959
   10LER    HB1  188   4.612   6.647   2.989
   10LER    HB2  189   4.668   6.747   2.857
   10LER     CG  190   4.677   6.839   3.052
   10LER     HG  191   4.747   6.917   3.023
   10LER    CD1  192   4.533   6.899   3.057
   10LER   HD11  193   4.551   7.006   3.066
   10LER   HD12  194   4.476   6.868   2.970
   10LER   HD13  195   4.478   6.864   3.144
   10LER    CD2  196   4.721   6.819   3.198
   10LER   HD21  197   4.741   6.913   3.249
   10LER   HD22  198   4.647   6.756   3.247
   10LER   HD23  199   4.814   6.765   3.213
   10LER      C  200   4.831   6.530   2.859
   10LER      O  201   4.727   6.483   2.807
   11LER      N  202   4.953   6.486   2.826
   11LER      H  203   5.028   6.547   2.856
   11LER     CA  204   4.982   6.368   2.738
   11LER     HA  205   4.915   6.386   2.653
   11LER     CB  206   5.130   6.380   2.695
   11LER    HB1  207   5.186   6.390   2.788
   11LER    HB2  208   5.141   6.472   2.637
   11LER     CG  209   5.185   6.277   2.594
   11LER     HG  210   5.163   6.179   2.637
   11LER    CD1  211   5.112   6.291   2.455
   11LER   HD11  212   5.008   6.264   2.469
   11LER   HD12  213   5.127   6.396   2.429
   11LER   HD13  214   5.153   6.216   2.388
   11LER    CD2  215   5.335   6.279   2.577
   11LER   HD21  216   5.367   6.215   2.495
   11LER   HD22  217   5.358   6.384   2.559
   11LER   HD23  218   5.376   6.237   2.670
   11LER      C  219   4.955   6.231   2.806
   11LER      O  220   4.897   6.135   2.747
   12LER      N  221   4.993   6.215   2.934
   12LER      H  222   5.040   6.293   2.978
   12LER     CA  223   4.962   6.089   3.005
   12LER     HA  224   4.960   6.004   2.936
   12LER     CB  225   5.072   6.072   3.109
   12LER    HB1  226   5.030   6.007   3.186
   12LER    HB2  227   5.101   6.166   3.155
   12LER     CG  228   5.199   5.993   3.052
   12LER     HG  229   5.183   5.919   2.973
   12LER    CD1  230   5.293   6.106   2.992
   12LER   HD11  231   5.397   6.071   2.991
   12LER   HD12  232   5.266   6.142   2.893
   12LER   HD13  233   5.296   6.193   3.057
   12LER    CD2  234   5.280   5.932   3.169
   12LER   HD21  235   5.303   6.011   3.241
   12LER   HD22  236   5.222   5.847   3.205
   12LER   HD23  237   5.373   5.888   3.133
   12LER      C  238   4.821   6.094   3.065
   12LER      O  239   4.768   5.988   3.092
   13LER      N  240   4.758   6.207   3.078
   13LER      H  241   4.813   6.289   3.054
   13LER     CA  242   4.613   6.220   3.118
   13LER     HA  243   4.582   6.133   3.176
   13LER     CB  244   4.603   6.357   3.198
   13LER    HB1  245   4.500   6.393   3.196
   13LER    HB2  246   4.663   6.441   3.164
   13LER     CG  247   4.627   6.319   3.345
   13LER     HG  248   4.550   6.250   3.379
   13LER    CD1  249   4.770   6.263   3.382
   13LER   HD11  250   4.784   6.253   3.490
   13LER   HD12  251   4.782   6.169   3.327
   13LER   HD13  252   4.838   6.331   3.332
   13LER    CD2  253   4.620   6.450   3.426
   13LER   HD21  254   4.530   6.502   3.391
   13LER   HD22  255   4.607   6.431   3.533
   13LER   HD23  256   4.706   6.509   3.395
   13LER      C  257   4.514   6.224   3.001
   13LER      O  258   4.393   6.239   3.026
   14NH2      N  259   4.561   6.208   2.880
   14NH2     H1  260   4.660   6.199   2.858
   14NH2     H2  261   4.497   6.199   2.802
   15LY0      N  262   4.781   6.522   3.855
   15LY0     H1  263   4.690   6.564   3.860
   15LY0     H2  264   4.838   6.583   3.912
   15LY0     H3  265   4.796   6.432   3.898
   15LY0     CA  266   4.827   6.528   3.709
   15LY0     HA  267   4.764   6.460   3.652
   15LY0     CB  268   4.796   6.670   3.663
   15LY0    HB1  269   4.805   6.666   3.555
   15LY0    HB2  270   4.860   6.746   3.708
   15LY0     CG  271   4.657   6.715   3.689
   15LY0    HG1  272   4.642   6.725   3.796
   15LY0    HG2  273   4.579   6.649   3.651
   15LY0     CD  274   4.639   6.853   3.620
   15LY0    HD1  275   4.668   6.854   3.515
   15LY0    HD2  276   4.712   6.915   3.671
   15LY0     CE  277   4.496   6.909   3.632
   15LY0    HE1  278   4.504   7.016   3.611
   15LY0    HE2  279   4.462   6.884   3.732
   15LY0     NZ  280   4.400   6.848   3.534
   15LY0    HZ1  281   4.393   6.750   3.558
   15LY0    HZ2  282   4.305   6.883   3.533
   15LY0    HZ3  283   4.440   6.858   3.442
   15LY0      C  284   4.967   6.476   3.670
   15LY0      O  285   5.062   6.542   3.711
   16LER      N  286   4.982   6.361   3.604
   16LER      H  287   4.904   6.307   3.571
   16LER     CA  288   5.108   6.294   3.572
   16LER     HA  289   5.165   6.292   3.665
   16LER     CB  290   5.084   6.152   3.522
   16LER    HB1  291   5.178   6.116   3.481
   16LER    HB2  292   5.023   6.158   3.432
   16LER     CG  293   5.037   6.062   3.632
   16LER     HG  294   4.951   6.111   3.677
   16LER    CD1  295   5.006   5.920   3.564
   16LER   HD11  296   4.940   5.935   3.479
   16LER   HD12  297   5.094   5.881   3.513
   16LER   HD13  298   4.963   5.845   3.630
   16LER    CD2  299   5.141   6.023   3.740
   16LER   HD21  300   5.105   5.939   3.799
   16LER   HD22  301   5.237   6.002   3.692
   16LER   HD23  302   5.163   6.112   3.799
   16LER      C  303   5.188   6.365   3.465
   16LER      O  304   5.136   6.425   3.368
   17LY0      N  305   6.202   6.098   3.662
   17LY0     H1  306   6.194   6.193   3.630
   17LY0     H2  307   6.168   6.094   3.757
   17LY0     H3  308   6.300   6.073   3.663
   17LY0     CA  309   6.128   6.001   3.580
   17LY0     HA  310   6.161   6.023   3.478
   17LY0     CB  311   6.174   5.853   3.597
   17LY0    HB1  312   6.125   5.804   3.513
   17LY0    HB2  313   6.123   5.805   3.681
   17LY0     CG  314   6.327   5.838   3.604
   17LY0    HG1  315   6.350   5.859   3.708
   17LY0    HG2  316   6.378   5.913   3.543
   17LY0     CD  317   6.372   5.693   3.565
   17LY0    HD1  318   6.349   5.679   3.460
   17LY0    HD2  319   6.334   5.614   3.629
   17LY0     CE  320   6.521   5.692   3.585
   17LY0    HE1  321   6.549   5.716   3.688
   17LY0    HE2  322   6.565   5.762   3.515
   17LY0     NZ  323   6.578   5.558   3.562
   17LY0    HZ1  324   6.678   5.565   3.550
   17LY0    HZ2  325   6.576   5.504   3.647
   17LY0    HZ3  326   6.529   5.513   3.486
   17LY0      C  327   5.980   6.034   3.582
   17LY0      O  328   5.906   5.969   3.657
   18LER      N  329   5.940   6.126   3.490
   18LER      H  330   6.012   6.150   3.423
   18LER     CA  331   5.806   6.188   3.489
   18LER     HA  332   5.811   6.263   3.410
   18LER     CB  333   5.693   6.087   3.461
   18LER    HB1  334   5.597   6.137   3.466
   18LER    HB2  335   5.696   6.001   3.529
   18LER     CG  336   5.703   6.040   3.311
   18LER     HG  337   5.807   6.030   3.280
   18LER    CD1  338   5.639   5.899   3.297
   18LER   HD11  339   5.692   5.831   3.363
   18LER   HD12  340   5.532   5.896   3.316
   18LER   HD13  341   5.652   5.849   3.201
   18LER    CD2  342   5.631   6.144   3.225
   18LER   HD21  343   5.523   6.142   3.237
   18LER   HD22  344   5.668   6.244   3.250
   18LER   HD23  345   5.658   6.108   3.126
   18LER      C  346   5.782   6.265   3.619
   18LER      O  347   5.806   6.384   3.612
   19LYR      N  348   5.740   6.213   3.732
   19LYR      H  349   5.754   6.114   3.742
   19LYR     CA  350   5.684   6.287   3.847
   19LYR     HA  351   5.755   6.368   3.864
   19LYR     CB  352   5.684   6.211   3.978
   19LYR    HB1  353   5.667   6.289   4.051
   19LYR    HB2  354   5.785   6.171   3.988
   19LYR     CG  355   5.577   6.104   4.013
   19LYR    HG1  356   5.482   6.154   3.993
   19LYR    HG2  357   5.569   6.084   4.120
   19LYR     CD  358   5.599   5.983   3.936
   19LYR    HD1  359   5.689   5.932   3.970
   19LYR    HD2  360   5.612   6.004   3.830
   19LYR     CE  361   5.478   5.891   3.948
   19LYR    HE1  362   5.392   5.942   3.903
   19LYR    HE2  363   5.450   5.868   4.051
   19LYR     NZ  364   5.501   5.765   3.876
   19LYR    HZ1  365   5.563   5.765   3.796
   19LYR      C  366   5.538   6.339   3.806
   19LYR      O  367   5.471   6.269   3.731
   20LY0      N  368   5.494   6.454   3.856
   20LY0      H  369   5.558   6.498   3.920
   20LY0     CA  370   5.364   6.528   3.837
   20LY0     HA  371   5.309   6.471   3.762
   20LY0     CB  372   5.299   6.528   3.978
   20LY0    HB1  373   5.217   6.599   3.965
   20LY0    HB2  374   5.374   6.559   4.051
   20LY0     CG  375   5.229   6.396   4.005
   20LY0    HG1  376   5.307   6.321   3.989
   20LY0    HG2  377   5.144   6.373   3.941
   20LY0     CD  378   5.170   6.368   4.142
   20LY0    HD1  379   5.126   6.269   4.132
   20LY0    HD2  380   5.084   6.431   4.164
   20LY0     CE  381   5.280   6.378   4.253
   20LY0    HE1  382   5.328   6.475   4.254
   20LY0    HE2  383   5.364   6.311   4.233
   20LY0     NZ  384   5.226   6.343   4.383
   20LY0    HZ1  385   5.195   6.247   4.385
   20LY0    HZ2  386   5.291   6.358   4.459
   20LY0    HZ3  387   5.141   6.395   4.404
   20LY0      C  388   5.377   6.674   3.787
   20LY0      O  389   5.480   6.738   3.803
   21LER      N  390   5.268   6.727   3.729
   21LER      H  391   5.182   6.679   3.750
   21LER     CA  392   5.277   6.852   3.645
   21LER     HA  393   5.358   6.846   3.572
   21LER     CB  394   5.151   6.871   3.563
   21LER    HB1  395   5.061   6.864   3.624
   21LER    HB2  396   5.147   6.786   3.495
   21LER     CG  397   5.138   6.991   3.475
   21LER     HG  398   5.127   7.080   3.537
   21LER    CD1  399   5.248   7.007   3.381
   21LER   HD11  400   5.340   7.010   3.438
   21LER   HD12  401   5.254   6.916   3.321
   21LER   HD13  402   5.239   7.098   3.320
   21LER    CD2  403   5.012   6.996   3.392
   21LER   HD21  404   5.003   7.101   3.364
   21LER   HD22  405   5.007   6.937   3.300
   21LER   HD23  406   4.927   6.968   3.454
   21LER      C  407   5.297   6.979   3.733
   21LER      O  408   5.208   7.015   3.808
   22LY0      N  409   5.704   5.206   4.131
   22LY0     H1  410   5.691   5.135   4.201
   22LY0     H2  411   5.741   5.287   4.177
   22LY0     H3  412   5.771   5.192   4.057
   22LY0     CA  413   5.577   5.246   4.071
   22LY0     HA  414   5.529   5.170   4.009
   22LY0     CB  415   5.481   5.276   4.186
   22LY0    HB1  416   5.506   5.375   4.226
   22LY0    HB2  417   5.484   5.199   4.263
   22LY0     CG  418   5.332   5.269   4.140
   22LY0    HG1  419   5.302   5.170   4.107
   22LY0    HG2  420   5.308   5.335   4.056
   22LY0     CD  421   5.240   5.304   4.250
   22LY0    HD1  422   5.255   5.406   4.285
   22LY0    HD2  423   5.256   5.238   4.336
   22LY0     CE  424   5.096   5.311   4.204
   22LY0    HE1  425   5.069   5.217   4.155
   22LY0    HE2  426   5.090   5.402   4.144
   22LY0     NZ  427   4.996   5.320   4.319
   22LY0    HZ1  428   4.901   5.304   4.288
   22LY0    HZ2  429   5.006   5.250   4.390
   22LY0    HZ3  430   4.995   5.411   4.364
   22LY0      C  431   5.589   5.379   3.988
   22LY0      O  432   5.674   5.464   4.017
   23LER      N  433   5.500   5.403   3.892
   23LER      H  434   5.435   5.329   3.869
   23LER     CA  435   5.493   5.526   3.811
   23LER     HA  436   5.593   5.556   3.778
   23LER     CB  437   5.393   5.496   3.692
   23LER    HB1  438   5.317   5.443   3.749
   23LER    HB2  439   5.439   5.426   3.622
   23LER     CG  440   5.323   5.608   3.617
   23LER     HG  441   5.279   5.682   3.683
   23LER    CD1  442   5.418   5.681   3.528
   23LER   HD11  443   5.468   5.757   3.588
   23LER   HD12  444   5.490   5.617   3.478
   23LER   HD13  445   5.364   5.732   3.448
   23LER    CD2  446   5.222   5.545   3.518
   23LER   HD21  447   5.171   5.623   3.462
   23LER   HD22  448   5.270   5.482   3.443
   23LER   HD23  449   5.150   5.488   3.577
   23LER      C  450   5.445   5.646   3.900
   23LER      O  451   5.354   5.629   3.981
   24LY0      N  452   6.254   6.099   1.858
   24LY0     H1  453   6.232   6.004   1.887
   24LY0     H2  454   6.165   6.142   1.839
   24LY0     H3  455   6.306   6.102   1.771
   24LY0     CA  456   6.317   6.182   1.964
   24LY0     HA  457   6.417   6.143   1.983
   24LY0     CB  458   6.318   6.322   1.908
   24LY0    HB1  459   6.214   6.354   1.904
   24LY0    HB2  460   6.352   6.312   1.805
   24LY0     CG  461   6.397   6.439   1.968
   24LY0    HG1  462   6.500   6.422   1.938
   24LY0    HG2  463   6.383   6.444   2.076
   24LY0     CD  464   6.356   6.575   1.908
   24LY0    HD1  465   6.255   6.602   1.939
   24LY0    HD2  466   6.365   6.565   1.800
   24LY0     CE  467   6.441   6.690   1.957
   24LY0    HE1  468   6.541   6.649   1.943
   24LY0    HE2  469   6.439   6.696   2.066
   24LY0     NZ  470   6.437   6.820   1.886
   24LY0    HZ1  471   6.499   6.882   1.936
   24LY0    HZ2  472   6.480   6.812   1.795
   24LY0    HZ3  473   6.345   6.860   1.893
   24LY0      C  474   6.234   6.173   2.098
   24LY0      O  475   6.206   6.268   2.167
   25LER      N  476   6.194   6.054   2.135
   25LER      H  477   6.222   5.970   2.086
   25LER     CA  478   6.101   6.025   2.242
   25LER     HA  479   6.007   6.075   2.222
   25LER     CB  480   6.072   5.873   2.227
   25LER    HB1  481   6.160   5.816   2.255
   25LER    HB2  482   6.037   5.853   2.126
   25LER     CG  483   5.957   5.824   2.318
   25LER     HG  484   5.888   5.908   2.316
   25LER    CD1  485   5.886   5.703   2.262
   25LER   HD11  486   5.792   5.680   2.312
   25LER   HD12  487   5.861   5.724   2.158
   25LER   HD13  488   5.946   5.613   2.274
   25LER    CD2  489   6.006   5.795   2.456
   25LER   HD21  490   6.055   5.698   2.459
   25LER   HD22  491   6.082   5.865   2.490
   25LER   HD23  492   5.924   5.786   2.527
   25LER      C  493   6.152   6.083   2.376
   25LER      O  494   6.272   6.065   2.420
   26LYR      N  495   6.055   6.148   2.439
   26LYR      H  496   5.969   6.175   2.393
   26LYR     CA  497   6.066   6.178   2.581
   26LYR     HA  498   6.118   6.092   2.623
   26LYR     CB  499   5.926   6.185   2.648
   26LYR    HB1  500   5.852   6.130   2.589
   26LYR    HB2  501   5.897   6.289   2.637
   26LYR     CG  502   5.912   6.140   2.794
   26LYR    HG1  503   5.807   6.150   2.822
   26LYR    HG2  504   5.983   6.202   2.849
   26LYR     CD  505   5.948   5.987   2.814
   26LYR    HD1  506   6.047   5.951   2.786
   26LYR    HD2  507   5.877   5.929   2.754
   26LYR     CE  508   5.922   5.959   2.960
   26LYR    HE1  509   5.827   6.007   2.987
   26LYR    HE2  510   6.002   5.993   3.025
   26LYR     NZ  511   5.906   5.811   2.977
   26LYR    HZ1  512   5.988   5.757   2.956
   26LYR      C  513   6.149   6.303   2.627
   26LYR      O  514   6.131   6.375   2.728
   27LY0      N  515   6.239   6.337   2.535
   27LY0      H  516   6.260   6.269   2.464
   27LY0     CA  517   6.342   6.447   2.547
   27LY0     HA  518   6.405   6.420   2.632
   27LY0     CB  519   6.441   6.446   2.429
   27LY0    HB1  520   6.522   6.517   2.444
   27LY0    HB2  521   6.395   6.495   2.344
   27LY0     CG  522   6.516   6.311   2.389
   27LY0    HG1  523   6.583   6.317   2.303
   27LY0    HG2  524   6.435   6.250   2.351
   27LY0     CD  525   6.586   6.247   2.507
   27LY0    HD1  526   6.514   6.219   2.584
   27LY0    HD2  527   6.661   6.316   2.546
   27LY0     CE  528   6.655   6.118   2.467
   27LY0    HE1  529   6.741   6.112   2.533
   27LY0    HE2  530   6.693   6.129   2.365
   27LY0     NZ  531   6.561   6.006   2.467
   27LY0    HZ1  532   6.613   5.920   2.477
   27LY0    HZ2  533   6.493   6.015   2.541
   27LY0    HZ3  534   6.502   6.009   2.385
   27LY0      C  535   6.277   6.583   2.571
   27LY0      O  536   6.166   6.600   2.524
   28LER      N  537   6.351   6.676   2.644
   28LER      H  538   6.449   6.657   2.659
   28LER     CA  539   6.310   6.817   2.659
   28LER     HA  540   6.223   6.816   2.724
   28LER     CB  541   6.422   6.895   2.738
   28LER    HB1  542   6.391   6.999   2.741
   28LER    HB2  543   6.514   6.890   2.680
   28LER     CG  544   6.458   6.852   2.881
   28LER     HG  545   6.518   6.762   2.865
   28LER    CD1  546   6.528   6.968   2.955
   28LER   HD11  547   6.635   6.982   2.938
   28LER   HD12  548   6.475   7.059   2.927
   28LER   HD13  549   6.521   6.944   3.061
   28LER    CD2  550   6.341   6.816   2.966
   28LER   HD21  551   6.270   6.898   2.960
   28LER   HD22  552   6.305   6.721   2.927
   28LER   HD23  553   6.362   6.795   3.071
   28LER      C  554   6.274   6.884   2.525
   28LER      O  555   6.321   6.849   2.409
   29LYR      N  556   6.187   6.980   2.541
   29LYR      H  557   6.155   6.986   2.636
   29LYR     CA  558   6.136   7.082   2.452
   29LYR     HA  559   6.200   7.073   2.365
   29LYR     CB  560   6.161   7.223   2.525
   29LYR    HB1  561   6.159   7.297   2.445
   29LYR    HB2  562   6.262   7.226   2.566
   29LYR     CG  563   6.059   7.270   2.628
   29LYR    HG1  564   6.039   7.197   2.706
   29LYR    HG2  565   5.962   7.301   2.591
   29LYR     CD  566   6.126   7.391   2.703
   29LYR    HD1  567   6.048   7.440   2.759
   29LYR    HD2  568   6.152   7.468   2.631
   29LYR     CE  569   6.242   7.360   2.800
   29LYR    HE1  570   6.316   7.300   2.746
   29LYR    HE2  571   6.195   7.300   2.877
   29LYR     NZ  572   6.303   7.476   2.863
   29LYR    HZ1  573   6.389   7.498   2.816
   29LYR      C  574   5.990   7.071   2.414
   29LYR      O  575   5.932   7.156   2.346
   30LER      N  576   5.925   6.961   2.457
   30LER      H  577   5.971   6.898   2.522
   30LER     CA  578   5.777   6.952   2.460
   30LER     HA  579   5.738   6.985   2.364
   30LER     CB  580   5.737   6.797   2.476
   30LER    HB1  581   5.631   6.779   2.497
   30LER    HB2  582   5.808   6.755   2.546
   30LER     CG  583   5.775   6.721   2.350
   30LER     HG  584   5.874   6.745   2.310
   30LER    CD1  585   5.774   6.566   2.372
   30LER   HD11  586   5.810   6.529   2.276
   30LER   HD12  587   5.854   6.543   2.443
   30LER   HD13  588   5.677   6.525   2.400
   30LER    CD2  589   5.677   6.759   2.244
   30LER   HD21  590   5.687   6.679   2.170
   30LER   HD22  591   5.572   6.777   2.265
   30LER   HD23  592   5.729   6.845   2.200
   30LER      C  593   5.721   7.036   2.577
   30LER      O  594   5.734   6.996   2.690
   31LER      N  595   5.671   7.155   2.544
   31LER      H  596   5.673   7.178   2.446
   31LER     CA  597   5.571   7.234   2.613
   31LER     HA  598   5.613   7.250   2.712
   31LER     CB  599   5.548   7.360   2.534
   31LER    HB1  600   5.477   7.424   2.588
   31LER    HB2  601   5.507   7.340   2.435
   31LER     CG  602   5.673   7.442   2.503
   31LER     HG  603   5.733   7.386   2.431
   31LER    CD1  604   5.627   7.565   2.423
   31LER   HD11  605   5.712   7.623   2.388
   31LER   HD12  606   5.596   7.529   2.325
   31LER   HD13  607   5.555   7.632   2.470
   31LER    CD2  608   5.749   7.496   2.625
   31LER   HD21  609   5.807   7.416   2.672
   31LER   HD22  610   5.816   7.577   2.598
   31LER   HD23  611   5.671   7.525   2.696
   31LER      C  612   5.441   7.157   2.643
   31LER      O  613   5.413   7.036   2.606
   32LY0      N  614   6.190   5.551   3.269
   32LY0     H1  615   6.201   5.650   3.255
   32LY0     H2  616   6.149   5.547   3.362
   32LY0     H3  617   6.276   5.498   3.262
   32LY0     CA  618   6.101   5.487   3.172
   32LY0     HA  619   6.161   5.479   3.081
   32LY0     CB  620   6.084   5.336   3.206
   32LY0    HB1  621   6.003   5.292   3.148
   32LY0    HB2  622   6.066   5.326   3.313
   32LY0     CG  623   6.209   5.241   3.177
   32LY0    HG1  624   6.294   5.278   3.236
   32LY0    HG2  625   6.230   5.260   3.072
   32LY0     CD  626   6.197   5.092   3.199
   32LY0    HD1  627   6.118   5.061   3.131
   32LY0    HD2  628   6.172   5.080   3.305
   32LY0     CE  629   6.328   5.024   3.159
   32LY0    HE1  630   6.409   5.050   3.228
   32LY0    HE2  631   6.365   5.061   3.063
   32LY0     NZ  632   6.308   4.872   3.169
   32LY0    HZ1  633   6.260   4.839   3.086
   32LY0    HZ2  634   6.396   4.824   3.183
   32LY0    HZ3  635   6.266   4.849   3.258
   32LY0      C  636   5.979   5.568   3.159
   32LY0      O  637   5.949   5.654   3.244
   33LER      N  638   5.911   5.545   3.047
   33LER      H  639   5.960   5.487   2.980
   33LER     CA  640   5.784   5.600   3.004
   33LER     HA  641   5.760   5.555   2.907
   33LER     CB  642   5.669   5.560   3.097
   33LER    HB1  643   5.578   5.607   3.060
   33LER    HB2  644   5.685   5.613   3.190
   33LER     CG  645   5.643   5.416   3.127
   33LER     HG  646   5.733   5.367   3.164
   33LER    CD1  647   5.528   5.390   3.225
   33LER   HD11  648   5.560   5.438   3.317
   33LER   HD12  649   5.441   5.445   3.189
   33LER   HD13  650   5.520   5.283   3.239
   33LER    CD2  651   5.594   5.342   2.998
   33LER   HD21  652   5.504   5.391   2.961
   33LER   HD22  653   5.683   5.331   2.936
   33LER   HD23  654   5.570   5.236   3.008
   33LER      C  655   5.787   5.746   2.972
   33LER      O  656   5.674   5.805   2.952
   34LY0      N  657   6.535   8.132   2.173
   34LY0     H1  658   6.622   8.179   2.154
   34LY0     H2  659   6.549   8.048   2.226
   34LY0     H3  660   6.491   8.106   2.086
   34LY0     CA  661   6.455   8.239   2.235
   34LY0     HA  662   6.504   8.255   2.331
   34LY0     CB  663   6.446   8.373   2.164
   34LY0    HB1  664   6.400   8.365   2.065
   34LY0    HB2  665   6.549   8.407   2.152
   34LY0     CG  666   6.367   8.474   2.250
   34LY0    HG1  667   6.392   8.442   2.352
   34LY0    HG2  668   6.259   8.469   2.237
   34LY0     CD  669   6.390   8.621   2.231
   34LY0    HD1  670   6.357   8.652   2.132
   34LY0    HD2  671   6.497   8.633   2.249
   34LY0     CE  672   6.307   8.711   2.328
   34LY0    HE1  673   6.339   8.689   2.430
   34LY0    HE2  674   6.203   8.681   2.317
   34LY0     NZ  675   6.322   8.858   2.306
   34LY0    HZ1  676   6.280   8.912   2.380
   34LY0    HZ2  677   6.416   8.889   2.289
   34LY0    HZ3  678   6.269   8.876   2.221
   34LY0      C  679   6.315   8.192   2.270
   34LY0      O  680   6.228   8.185   2.182
   35LER      N  681   6.295   8.157   2.394
   35LER      H  682   6.377   8.159   2.453
   35LER     CA  683   6.172   8.109   2.450
   35LER     HA  684   6.086   8.132   2.386
   35LER     CB  685   6.189   7.955   2.463
   35LER    HB1  686   6.279   7.937   2.523
   35LER    HB2  687   6.199   7.923   2.359
   35LER     CG  688   6.082   7.871   2.539
   35LER     HG  689   6.070   7.902   2.642
   35LER    CD1  690   5.946   7.887   2.470
   35LER   HD11  691   5.914   7.991   2.474
   35LER   HD12  692   5.959   7.858   2.366
   35LER   HD13  693   5.870   7.820   2.511
   35LER    CD2  694   6.104   7.721   2.549
   35LER   HD21  695   6.109   7.682   2.447
   35LER   HD22  696   6.198   7.706   2.601
   35LER   HD23  697   6.022   7.673   2.602
   35LER      C  698   6.150   8.161   2.592
   35LER      O  699   6.040   8.189   2.640
   36LYR      N  700   6.254   8.174   2.670
   36LYR      H  701   6.344   8.151   2.631
   36LYR     CA  702   6.252   8.233   2.800
   36LYR     HA  703   6.156   8.270   2.836
   36LYR     CB  704   6.341   8.352   2.813
   36LYR    HB1  705   6.430   8.327   2.755
   36LYR    HB2  706   6.363   8.366   2.919
   36LYR     CG  707   6.277   8.472   2.753
   36LYR    HG1  708   6.194   8.515   2.809
   36LYR    HG2  709   6.233   8.448   2.656
   36LYR     CD  710   6.382   8.589   2.734
   36LYR    HD1  711   6.451   8.557   2.656
   36LYR    HD2  712   6.436   8.613   2.826
   36LYR     CE  713   6.319   8.720   2.688
   36LYR    HE1  714   6.237   8.702   2.618
   36LYR    HE2  715   6.389   8.779   2.629
   36LYR     NZ  716   6.266   8.796   2.796
   36LYR    HZ1  717   6.194   8.753   2.853
   36LYR      C  718   6.306   8.126   2.896
   36LYR      O  719   6.429   8.094   2.896
   37LY0      N  720   6.213   8.064   2.970
   37LY0      H  721   6.118   8.093   2.955
   37LY0     CA  722   6.237   7.951   3.059
   37LY0     HA  723   6.304   7.977   3.141
   37LY0     CB  724   6.109   7.908   3.126
   37LY0    HB1  725   6.113   7.812   3.176
   37LY0    HB2  726   6.028   7.901   3.053
   37LY0     CG  727   6.069   8.000   3.247
   37LY0    HG1  728   6.070   8.107   3.228
   37LY0    HG2  729   6.143   7.976   3.324
   37LY0     CD  730   5.943   7.946   3.316
   37LY0    HD1  731   5.964   7.840   3.334
   37LY0    HD2  732   5.863   7.971   3.246
   37LY0     CE  733   5.923   8.023   3.451
   37LY0    HE1  734   5.876   8.116   3.419
   37LY0    HE2  735   6.020   8.059   3.485
   37LY0     NZ  736   5.860   7.950   3.560
   37LY0    HZ1  737   5.861   8.007   3.643
   37LY0    HZ2  738   5.765   7.923   3.537
   37LY0    HZ3  739   5.907   7.865   3.585
   37LY0      C  740   6.301   7.828   2.996
   37LY0      O  741   6.280   7.812   2.875
   38LER      N  742   6.362   7.740   3.076
   38LER      H  743   6.366   7.761   3.175
   38LER     CA  744   6.404   7.611   3.030
   38LER     HA  745   6.478   7.610   2.950
   38LER     CB  746   6.458   7.534   3.151
   38LER    HB1  747   6.390   7.539   3.236
   38LER    HB2  748   6.554   7.576   3.183
   38LER     CG  749   6.484   7.378   3.120
   38LER     HG  750   6.386   7.328   3.115
   38LER    CD1  751   6.572   7.344   2.992
   38LER   HD11  752   6.518   7.363   2.900
   38LER   HD12  753   6.661   7.404   3.010
   38LER   HD13  754   6.604   7.240   2.987
   38LER    CD2  755   6.560   7.326   3.244
   38LER   HD21  756   6.660   7.371   3.248
   38LER   HD22  757   6.496   7.341   3.330
   38LER   HD23  758   6.569   7.218   3.234
   38LER      C  759   6.279   7.544   2.972
   38LER      O  760   6.182   7.518   3.039
   39LY0      N  761   6.439   8.614   3.314
   39LY0     H1  762   6.503   8.624   3.392
   39LY0     H2  763   6.361   8.677   3.331
   39LY0     H3  764   6.408   8.519   3.300
   39LY0     CA  765   6.506   8.672   3.197
   39LY0     HA  766   6.578   8.749   3.223
   39LY0     CB  767   6.571   8.566   3.111
   39LY0    HB1  768   6.496   8.509   3.057
   39LY0    HB2  769   6.642   8.504   3.166
   39LY0     CG  770   6.647   8.637   2.994
   39LY0    HG1  771   6.732   8.694   3.033
   39LY0    HG2  772   6.580   8.709   2.947
   39LY0     CD  773   6.696   8.527   2.904
   39LY0    HD1  774   6.621   8.450   2.883
   39LY0    HD2  775   6.773   8.471   2.956
   39LY0     CE  776   6.753   8.563   2.764
   39LY0    HE1  777   6.687   8.626   2.704
   39LY0    HE2  778   6.776   8.478   2.700
   39LY0     NZ  779   6.877   8.645   2.776
   39LY0    HZ1  780   6.927   8.620   2.692
   39LY0    HZ2  781   6.857   8.744   2.768
   39LY0    HZ3  782   6.933   8.617   2.855
   39LY0      C  783   6.403   8.752   3.119
   39LY0      O  784   6.292   8.701   3.100
   40LER      N  785   6.431   8.870   3.069
   40LER      H  786   6.519   8.916   3.088
   40LER     CA  787   6.340   8.939   2.980
   40LER     HA  788   6.236   8.923   3.008
   40LER     CB  789   6.378   9.082   2.991
   40LER    HB1  790   6.333   9.127   2.902
   40LER    HB2  791   6.486   9.096   2.986
   40LER     CG  792   6.326   9.158   3.118
   40LER     HG  793   6.355   9.110   3.211
   40LER    CD1  794   6.384   9.297   3.130
   40LER   HD11  795   6.348   9.342   3.223
   40LER   HD12  796   6.492   9.292   3.141
   40LER   HD13  797   6.354   9.370   3.055
   40LER    CD2  798   6.180   9.168   3.131
   40LER   HD21  799   6.134   9.242   3.066
   40LER   HD22  800   6.136   9.075   3.095
   40LER   HD23  801   6.145   9.182   3.233
   40LER      C  802   6.354   8.886   2.842
   40LER      O  803   6.443   8.931   2.771
   41U      O5'  804   7.962   6.835   1.654
   41U      H5T  805   8.013   6.769   1.702
   41U      C5'  806   8.034   6.872   1.534
   41U     H5'1  807   7.967   6.862   1.448
   41U     H5'2  808   8.116   6.801   1.521
   41U      C4'  809   8.095   7.016   1.533
   41U      H4'  810   8.175   7.025   1.459
   41U      O4'  811   8.006   7.129   1.503
   41U      C1'  812   8.065   7.248   1.555
   41U      H1'  813   8.114   7.301   1.473
   41U       N1  814   7.955   7.334   1.614
   41U       C6  815   7.848   7.270   1.682
   41U       H6  816   7.836   7.163   1.675
   41U       C5  817   7.757   7.345   1.752
   41U       H5  818   7.674   7.300   1.803
   41U       C4  819   7.769   7.491   1.756
   41U       O4  820   7.696   7.568   1.825
   41U       N3  821   7.872   7.547   1.682
   41U       H3  822   7.887   7.646   1.684
   41U       C2  823   7.969   7.474   1.612
   41U       O2  824   8.062   7.527   1.556
   41U      C3'  825   8.149   7.062   1.668
   41U      H3'  826   8.068   7.053   1.742
   41U      C2'  827   8.183   7.211   1.649
   41U     H2'1  828   8.181   7.254   1.749
   41U      O2'  829   8.301   7.237   1.579
   41U     HO'2  830   8.365   7.165   1.578
   41U      O3'  831   8.263   7.001   1.717
   42U        P  832   8.301   7.014   1.870
   42U      O1P  833   8.404   6.909   1.902
   42U      O2P  834   8.186   7.014   1.959
   42U      O5'  835   8.364   7.160   1.896
   42U      C5'  836   8.495   7.196   1.870
   42U     H5'1  837   8.514   7.207   1.763
   42U     H5'2  838   8.558   7.119   1.915
   42U      C4'  839   8.532   7.330   1.931
   42U      H4'  840   8.639   7.348   1.917
   42U      O4'  841   8.460   7.435   1.859
   42U      C1'  842   8.441   7.534   1.961
   42U      H1'  843   8.482   7.632   1.934
   42U       N1  844   8.293   7.569   1.971
   42U       C6  845   8.204   7.469   1.963
   42U       H6  846   8.237   7.370   1.934
   42U       C5  847   8.071   7.483   1.999
   42U       H5  848   8.018   7.389   1.989
   42U       C4  849   8.013   7.610   2.029
   42U       O4  850   7.899   7.632   2.058
   42U       N3  851   8.108   7.708   2.027
   42U       H3  852   8.089   7.792   2.079
   42U       C2  853   8.245   7.695   2.008
   42U       O2  854   8.318   7.787   2.040
   42U      C3'  855   8.499   7.343   2.077
   42U      H3'  856   8.402   7.299   2.098
   42U      C2'  857   8.513   7.492   2.091
   42U     H2'1  858   8.461   7.525   2.181
   42U      O2'  859   8.648   7.536   2.104
   42U     HO'2  860   8.702   7.470   2.149
   42U      O3'  861   8.591   7.280   2.153
   43A        P  862   8.561   7.234   2.300
   43A      O1P  863   8.681   7.152   2.347
   43A      O2P  864   8.419   7.179   2.311
   43A      O5'  865   8.551   7.362   2.392
   43A      C5'  866   8.662   7.445   2.420
   43A     H5'1  867   8.708   7.486   2.330
   43A     H5'2  868   8.743   7.394   2.471
   43A      C4'  869   8.606   7.563   2.502
   43A      H4'  870   8.691   7.624   2.534
   43A      O4'  871   8.521   7.645   2.418
   43A      C1'  872   8.418   7.698   2.501
   43A      H1'  873   8.407   7.807   2.501
   43A       N9  874   8.283   7.662   2.440
   43A       C8  875   8.254   7.549   2.369
   43A       H8  876   8.326   7.470   2.355
   43A       N7  877   8.125   7.552   2.335
   43A       C5  878   8.072   7.672   2.395
   43A       C6  879   7.948   7.733   2.402
   43A       N6  880   7.850   7.668   2.347
   43A      H61  881   7.875   7.582   2.299
   43A      H62  882   7.753   7.687   2.367
   43A       N1  883   7.921   7.835   2.487
   43A       C2  884   8.023   7.887   2.554
   43A       H2  885   7.998   7.972   2.615
   43A       N3  886   8.150   7.845   2.543
   43A       C4  887   8.171   7.736   2.464
   43A      C3'  888   8.512   7.521   2.623
   43A      H3'  889   8.443   7.442   2.593
   43A      C2'  890   8.429   7.646   2.640
   43A     H2'1  891   8.330   7.632   2.685
   43A      O2'  892   8.494   7.752   2.717
   43A     HO'2  893   8.539   7.701   2.785
   43A      O3'  894   8.587   7.483   2.739
   44A        P  895   8.523   7.388   2.845
   44A      O1P  896   8.607   7.386   2.965
   44A      O2P  897   8.500   7.260   2.782
   44A      O5'  898   8.378   7.440   2.889
   44A      C5'  899   8.372   7.560   2.969
   44A     H5'1  900   8.433   7.636   2.919
   44A     H5'2  901   8.423   7.547   3.064
   44A      C4'  902   8.228   7.615   2.994
   44A      H4'  903   8.242   7.712   3.041
   44A      O4'  904   8.165   7.623   2.874
   44A      C1'  905   8.027   7.653   2.897
   44A      H1'  906   8.004   7.759   2.904
   44A       N9  907   7.941   7.594   2.790
   44A       C8  908   7.979   7.506   2.689
   44A       H8  909   8.078   7.463   2.683
   44A       N7  910   7.891   7.482   2.600
   44A       C5  911   7.781   7.563   2.638
   44A       C6  912   7.650   7.593   2.586
   44A       N6  913   7.595   7.542   2.481
   44A      H61  914   7.640   7.475   2.420
   44A      H62  915   7.503   7.579   2.460
   44A       N1  916   7.577   7.685   2.644
   44A       C2  917   7.619   7.742   2.748
   44A       H2  918   7.546   7.808   2.792
   44A       N3  919   7.732   7.723   2.813
   44A       C4  920   7.812   7.633   2.751
   44A      C3'  921   8.137   7.522   3.074
   44A      H3'  922   8.145   7.420   3.037
   44A      C2'  923   7.998   7.580   3.034
   44A     H2'1  924   7.923   7.502   3.023
   44A      O2'  925   7.941   7.676   3.121
   44A     HO'2  926   7.915   7.634   3.203
   44A      O3'  927   8.157   7.536   3.210
   45U        P  928   8.091   7.447   3.320
   45U      O1P  929   8.174   7.450   3.443
   45U      O2P  930   8.066   7.316   3.256
   45U      O5'  931   7.951   7.528   3.349
   45U      C5'  932   7.934   7.635   3.439
   45U     H5'1  933   7.998   7.718   3.410
   45U     H5'2  934   7.965   7.606   3.540
   45U      C4'  935   7.792   7.698   3.445
   45U      H4'  936   7.769   7.778   3.515
   45U      O4'  937   7.757   7.741   3.314
   45U      C1'  938   7.617   7.712   3.292
   45U      H1'  939   7.573   7.806   3.259
   45U       N1  940   7.585   7.624   3.177
   45U       C6  941   7.651   7.500   3.158
   45U       H6  942   7.723   7.465   3.231
   45U       C5  943   7.619   7.422   3.049
   45U       H5  944   7.662   7.324   3.034
   45U       C4  945   7.519   7.465   2.955
   45U       O4  946   7.475   7.400   2.858
   45U       N3  947   7.470   7.593   2.967
   45U       H3  948   7.380   7.611   2.926
   45U       C2  949   7.489   7.667   3.079
   45U       O2  950   7.426   7.771   3.099
   45U      C3'  951   7.692   7.592   3.482
   45U      H3'  952   7.724   7.497   3.439
   45U      C2'  953   7.562   7.647   3.420
   45U     H2'1  954   7.489   7.569   3.402
   45U      O2'  955   7.516   7.760   3.492
   45U     HO'2  956   7.430   7.774   3.452
   45U      O3'  957   7.663   7.576   3.623
   46U        P  958   7.587   7.443   3.687
   46U      O1P  959   7.569   7.443   3.836
   46U      O2P  960   7.653   7.328   3.621
   46U      O5'  961   7.437   7.458   3.624
   46U      C5'  962   7.344   7.548   3.685
   46U     H5'1  963   7.393   7.646   3.692
   46U     H5'2  964   7.318   7.507   3.782
   46U      C4'  965   7.209   7.547   3.609
   46U      H4'  966   7.155   7.625   3.661
   46U      O4'  967   7.223   7.581   3.469
   46U      C1'  968   7.129   7.512   3.391
   46U      H1'  969   7.077   7.595   3.343
   46U       N1  970   7.208   7.424   3.293
   46U       C6  971   7.333   7.375   3.322
   46U       H6  972   7.379   7.402   3.415
   46U       C5  973   7.390   7.279   3.240
   46U       H5  974   7.483   7.232   3.271
   46U       C4  975   7.335   7.240   3.115
   46U       O4  976   7.382   7.166   3.029
   46U       N3  977   7.220   7.309   3.089
   46U       H3  978   7.170   7.267   3.013
   46U       C2  979   7.151   7.384   3.174
   46U       O2  980   7.032   7.408   3.157
   46U      C3'  981   7.138   7.416   3.604
   46U      H3'  982   7.214   7.340   3.586
   46U      C2'  983   7.038   7.434   3.490
   46U     H2'1  984   7.010   7.336   3.453
   46U      O2'  985   6.932   7.524   3.532
   46U     HO'2  986   6.915   7.505   3.624
   46U      O3'  987   7.073   7.396   3.732
   47A        P  988   7.031   7.250   3.775
   47A      O1P  989   6.945   7.254   3.895
   47A      O2P  990   7.159   7.176   3.781
   47A      O5'  991   6.944   7.179   3.663
   47A      C5'  992   6.808   7.213   3.640
   47A     H5'1  993   6.793   7.321   3.628
   47A     H5'2  994   6.745   7.184   3.724
   47A      C4'  995   6.763   7.151   3.506
   47A      H4'  996   6.667   7.189   3.470
   47A      O4'  997   6.858   7.161   3.402
   47A      C1'  998   6.823   7.064   3.299
   47A      H1'  999   6.769   7.117   3.221
   47A       N9 1000   6.952   7.013   3.245
   47A       C8 1001   7.082   7.036   3.289
   47A       H8 1002   7.113   7.100   3.371
   47A       N7 1003   7.175   6.980   3.216
   47A       C5 1004   7.103   6.920   3.114
   47A       C6 1005   7.130   6.851   2.995
   47A       N6 1006   7.247   6.823   2.939
   47A      H61 1007   7.330   6.846   2.991
   47A      H62 1008   7.239   6.808   2.840
   47A       N1 1009   7.037   6.814   2.908
   47A       C2 1010   6.912   6.834   2.944
   47A       H2 1011   6.845   6.782   2.878
   47A       N3 1012   6.872   6.884   3.058
   47A       C4 1013   6.970   6.932   3.135
   47A      C3' 1014   6.750   6.999   3.505
   47A      H3' 1015   6.841   6.953   3.543
   47A      C2' 1016   6.735   6.960   3.362
   47A     H2'1 1017   6.762   6.855   3.348
   47A      O2' 1018   6.602   6.982   3.315
   47A     HO'2 1019   6.569   6.895   3.291
   47A      O3' 1020   6.647   6.952   3.583
   48U        P 1021   6.640   6.798   3.641
   48U      O1P 1022   6.539   6.796   3.751
   48U      O2P 1023   6.775   6.761   3.676
   48U      O5' 1024   6.596   6.697   3.520
   48U      C5' 1025   6.469   6.708   3.469
   48U     H5'1 1026   6.447   6.814   3.456
   48U     H5'2 1027   6.390   6.667   3.532
   48U      C4' 1028   6.448   6.648   3.323
   48U      H4' 1029   6.346   6.673   3.292
   48U      O4' 1030   6.549   6.707   3.242
   48U      C1' 1031   6.597   6.614   3.145
   48U      H1' 1032   6.577   6.649   3.044
   48U       N1 1033   6.737   6.578   3.154
   48U       C6 1034   6.814   6.601   3.261
   48U       H6 1035   6.766   6.641   3.349
   48U       C5 1036   6.947   6.583   3.253
   48U       H5 1037   7.007   6.608   3.340
   48U       C4 1038   7.018   6.529   3.135
   48U       O4 1039   7.142   6.510   3.123
   48U       N3 1040   6.935   6.510   3.028
   48U       H3 1041   6.985   6.485   2.944
   48U       C2 1042   6.798   6.531   3.032
   48U       O2 1043   6.731   6.510   2.928
   48U      C3' 1044   6.459   6.497   3.313
   48U      H3' 1045   6.543   6.463   3.374
   48U      C2' 1046   6.504   6.484   3.168
   48U     H2'1 1047   6.572   6.398   3.168
   48U      O2' 1048   6.405   6.479   3.070
   48U     HO'2 1049   6.384   6.388   3.049
   48U      O3' 1050   6.336   6.429   3.344
   49C        P 1051   6.325   6.270   3.348
   49C      O1P 1052   6.186   6.248   3.396
   49C      O2P 1053   6.426   6.227   3.440
   49C      O5' 1054   6.344   6.219   3.202
   49C      C5' 1055   6.240   6.215   3.108
   49C     H5'1 1056   6.200   6.315   3.097
   49C     H5'2 1057   6.162   6.143   3.136
   49C      C4' 1058   6.311   6.164   2.977
   49C      H4' 1059   6.245   6.183   2.893
   49C      O4' 1060   6.437   6.237   2.955
   49C      C1' 1061   6.531   6.162   2.878
   49C      H1' 1062   6.552   6.213   2.784
   49C       N1 1063   6.666   6.143   2.941
   49C       C6 1064   6.685   6.182   3.073
   49C       H6 1065   6.597   6.193   3.135
   49C       C5 1066   6.811   6.209   3.114
   49C       H5 1067   6.821   6.245   3.215
   49C       C4 1068   6.914   6.196   3.025
   49C       N4 1069   7.038   6.218   3.050
   49C      H41 1070   7.067   6.259   3.138
   49C      H42 1071   7.107   6.213   2.976
   49C       N3 1072   6.894   6.140   2.908
   49C       C2 1073   6.772   6.111   2.865
   49C       O2 1074   6.756   6.062   2.757
   49C      C3' 1075   6.361   6.023   2.986
   49C      H3' 1076   6.412   6.002   3.080
   49C      C2' 1077   6.459   6.023   2.867
   49C     H2'1 1078   6.528   5.940   2.883
   49C      O2' 1079   6.396   6.031   2.735
   49C     HO'2 1080   6.306   6.007   2.761
   49C      O3' 1081   6.266   5.929   2.963
   50U        P 1082   6.281   5.787   3.024
   50U      O1P 1083   6.181   5.693   2.968
   50U      O2P 1084   6.299   5.786   3.168
   50U      O5' 1085   6.423   5.741   2.973
   50U      C5' 1086   6.448   5.698   2.837
   50U     H5'1 1087   6.411   5.772   2.766
   50U     H5'2 1088   6.379   5.614   2.825
   50U      C4' 1089   6.586   5.653   2.794
   50U      H4' 1090   6.569   5.629   2.689
   50U      O4' 1091   6.676   5.766   2.812
   50U      C1' 1092   6.804   5.697   2.829
   50U      H1' 1093   6.855   5.721   2.736
   50U       N1 1094   6.877   5.765   2.946
   50U       C6 1095   6.801   5.805   3.053
   50U       H6 1096   6.694   5.790   3.049
   50U       C5 1097   6.861   5.877   3.151
   50U       H5 1098   6.808   5.921   3.234
   50U       C4 1099   7.005   5.897   3.150
   50U       O4 1100   7.078   5.949   3.232
   50U       N3 1101   7.070   5.845   3.043
   50U       H3 1102   7.169   5.862   3.034
   50U       C2 1103   7.013   5.762   2.952
   50U       O2 1104   7.077   5.694   2.871
   50U      C3' 1105   6.644   5.530   2.870
   50U      H3' 1106   6.639   5.553   2.977
   50U      C2' 1107   6.788   5.545   2.828
   50U     H2'1 1108   6.861   5.485   2.882
   50U      O2' 1109   6.811   5.502   2.694
   50U     HO'2 1110   6.903   5.518   2.674
   50U      O3' 1111   6.587   5.402   2.841
   51A        P 1112   6.625   5.278   2.942
   51A      O1P 1113   6.549   5.161   2.892
   51A      O2P 1114   6.608   5.327   3.082
   51A      O5' 1115   6.783   5.260   2.926
   51A      C5' 1116   6.833   5.200   2.816
   51A     H5'1 1117   6.801   5.264   2.733
   51A     H5'2 1118   6.795   5.101   2.793
   51A      C4' 1119   6.986   5.175   2.821
   51A      H4' 1120   7.013   5.112   2.736
   51A      O4' 1121   7.061   5.299   2.816
   51A      C1' 1122   7.183   5.291   2.892
   51A      H1' 1123   7.268   5.324   2.832
   51A       N9 1124   7.171   5.384   3.005
   51A       C8 1125   7.060   5.434   3.063
   51A       H8 1126   6.959   5.407   3.034
   51A       N7 1127   7.086   5.515   3.163
   51A       C5 1128   7.223   5.519   3.167
   51A       C6 1129   7.321   5.593   3.237
   51A       N6 1130   7.296   5.690   3.313
   51A      H61 1131   7.203   5.728   3.320
   51A      H62 1132   7.372   5.736   3.360
   51A       N1 1133   7.449   5.563   3.230
   51A       C2 1134   7.489   5.486   3.134
   51A       H2 1135   7.594   5.461   3.136
   51A       N3 1136   7.408   5.421   3.048
   51A       C4 1137   7.274   5.438   3.077
   51A      C3' 1138   7.039   5.106   2.943
   51A      H3' 1139   6.989   5.158   3.024
   51A      C2' 1140   7.191   5.144   2.946
   51A     H2'1 1141   7.225   5.142   3.049
   51A      O2' 1142   7.273   5.066   2.856
   51A     HO'2 1143   7.356   5.113   2.851
   51A      O3' 1144   7.009   4.969   2.924
   52U        P 1145   6.981   4.893   3.054
   52U      O1P 1146   6.959   4.760   3.001
   52U      O2P 1147   6.871   4.948   3.132
   52U      O5' 1148   7.112   4.907   3.137
   52U      C5' 1149   7.230   4.834   3.103
   52U     H5'1 1150   7.261   4.870   3.005
   52U     H5'2 1151   7.219   4.726   3.102
   52U      C4' 1152   7.353   4.864   3.187
   52U      H4' 1153   7.436   4.797   3.164
   52U      O4' 1154   7.406   5.000   3.171
   52U      C1' 1155   7.444   5.044   3.296
   52U      H1' 1156   7.546   5.082   3.285
   52U       N1 1157   7.362   5.149   3.356
   52U       C6 1158   7.225   5.171   3.325
   52U       H6 1159   7.169   5.097   3.268
   52U       C5 1160   7.160   5.281   3.374
   52U       H5 1161   7.056   5.300   3.351
   52U       C4 1162   7.227   5.374   3.462
   52U       O4 1163   7.179   5.480   3.502
   52U       N3 1164   7.360   5.339   3.490
   52U       H3 1165   7.405   5.407   3.550
   52U       C2 1166   7.432   5.234   3.444
   52U       O2 1167   7.549   5.214   3.484
   52U      C3' 1168   7.324   4.843   3.331
   52U      H3' 1169   7.230   4.892   3.358
   52U      C2' 1170   7.440   4.923   3.393
   52U     H2'1 1171   7.431   4.949   3.499
   52U      O2' 1172   7.566   4.859   3.387
   52U     HO'2 1173   7.557   4.794   3.456
   52U      O3' 1174   7.322   4.707   3.368
   53U        P 1175   7.276   4.660   3.516
   53U      O1P 1176   7.269   4.512   3.516
   53U      O2P 1177   7.155   4.736   3.550
   53U      O5' 1178   7.393   4.702   3.622
   53U      C5' 1179   7.515   4.629   3.645
   53U     H5'1 1180   7.570   4.608   3.553
   53U     H5'2 1181   7.481   4.535   3.689
   53U      C4' 1182   7.617   4.698   3.736
   53U      H4' 1183   7.709   4.639   3.733
   53U      O4' 1184   7.652   4.832   3.681
   53U      C1' 1185   7.657   4.926   3.779
   53U      H1' 1186   7.756   4.970   3.771
   53U       N1 1187   7.555   5.036   3.769
   53U       C6 1188   7.416   5.011   3.748
   53U       H6 1189   7.386   4.909   3.728
   53U       C5 1190   7.328   5.114   3.747
   53U       H5 1191   7.225   5.085   3.731
   53U       C4 1192   7.366   5.245   3.789
   53U       O4 1193   7.286   5.338   3.796
   53U       N3 1194   7.505   5.260   3.810
   53U       H3 1195   7.535   5.355   3.830
   53U       C2 1196   7.600   5.163   3.804
   53U       O2 1197   7.713   5.200   3.820
   53U      C3' 1198   7.575   4.729   3.881
   53U      H3' 1199   7.467   4.747   3.882
   53U      C2' 1200   7.648   4.851   3.921
   53U     H2'1 1201   7.594   4.904   4.000
   53U      O2' 1202   7.778   4.830   3.967
   53U     HO'2 1203   7.819   4.751   3.930
   53U      O3' 1204   7.591   4.627   3.975
   54C        P 1205   7.505   4.623   4.108
   54C      O1P 1206   7.534   4.496   4.181
   54C      O2P 1207   7.367   4.664   4.078
   54C      O5' 1208   7.559   4.745   4.189
   54C      C5' 1209   7.675   4.742   4.269
   54C     H5'1 1210   7.755   4.714   4.201
   54C     H5'2 1211   7.674   4.667   4.349
   54C      C4' 1212   7.705   4.880   4.333
   54C      H4' 1213   7.804   4.872   4.377
   54C      O4' 1214   7.710   4.989   4.242
   54C      C1' 1215   7.664   5.113   4.299
   54C      H1' 1216   7.737   5.194   4.299
   54C       N1 1217   7.540   5.163   4.230
   54C       C6 1218   7.464   5.082   4.148
   54C       H6 1219   7.484   4.978   4.130
   54C       C5 1220   7.342   5.127   4.104
   54C       H5 1221   7.267   5.067   4.054
   54C       C4 1222   7.309   5.260   4.145
   54C       N4 1223   7.196   5.323   4.130
   54C      H41 1224   7.122   5.268   4.089
   54C      H42 1225   7.187   5.409   4.181
   54C       N3 1226   7.385   5.338   4.220
   54C       C2 1227   7.505   5.295   4.259
   54C       O2 1228   7.570   5.366   4.333
   54C      C3' 1229   7.608   4.933   4.440
   54C      H3' 1230   7.508   4.921   4.399
   54C      C2' 1231   7.648   5.079   4.449
   54C     H2'1 1232   7.564   5.132   4.494
   54C      O2' 1233   7.764   5.101   4.529
   54C     HO'2 1234   7.760   5.030   4.594
   54C      O3' 1235   7.625   4.865   4.563
   55C        P 1236   7.529   4.879   4.685
   55C      O1P 1237   7.590   4.790   4.782
   55C      O2P 1238   7.393   4.854   4.639
   55C      O5' 1239   7.533   5.028   4.742
   55C      C5' 1240   7.628   5.066   4.838
   55C     H5'1 1241   7.727   5.059   4.792
   55C     H5'2 1242   7.625   5.002   4.926
   55C      C4' 1243   7.605   5.210   4.886
   55C      H4' 1244   7.678   5.235   4.963
   55C      O4' 1245   7.597   5.310   4.790
   55C      C1' 1246   7.486   5.398   4.826
   55C      H1' 1247   7.518   5.502   4.830
   55C       N1 1248   7.373   5.391   4.734
   55C       C6 1249   7.353   5.284   4.647
   55C       H6 1250   7.416   5.197   4.637
   55C       C5 1251   7.249   5.288   4.556
   55C       H5 1252   7.245   5.210   4.482
   55C       C4 1253   7.166   5.399   4.562
   55C       N4 1254   7.077   5.412   4.471
   55C      H41 1255   7.068   5.343   4.398
   55C      H42 1256   7.016   5.492   4.470
   55C       N3 1257   7.183   5.501   4.639
   55C       C2 1258   7.285   5.502   4.721
   55C       O2 1259   7.294   5.596   4.798
   55C      C3' 1260   7.466   5.207   4.960
   55C      H3' 1261   7.396   5.156   4.894
   55C      C2' 1262   7.441   5.360   4.963
   55C     H2'1 1263   7.333   5.375   4.969
   55C      O2' 1264   7.521   5.425   5.064
   55C     HO'2 1265   7.470   5.496   5.104
   55C      O3' 1266   7.464   5.143   5.086
   56G        P 1267   7.342   5.061   5.136
   56G      O1P 1268   7.380   5.014   5.267
   56G      O2P 1269   7.313   4.963   5.029
   56G      O5' 1270   7.229   5.176   5.135
   56G      C5' 1271   7.231   5.277   5.231
   56G     H5'1 1272   7.329   5.323   5.216
   56G     H5'2 1273   7.248   5.248   5.334
   56G      C4' 1274   7.128   5.392   5.215
   56G      H4' 1275   7.144   5.466   5.293
   56G      O4' 1276   7.148   5.446   5.083
   56G      C1' 1277   7.018   5.499   5.050
   56G      H1' 1278   7.012   5.606   5.031
   56G       N9 1279   6.976   5.455   4.919
   56G       C8 1280   7.009   5.341   4.853
   56G       H8 1281   7.094   5.278   4.875
   56G       N7 1282   6.922   5.305   4.760
   56G       C5 1283   6.834   5.413   4.756
   56G       C6 1284   6.726   5.444   4.668
   56G       O6 1285   6.693   5.387   4.569
   56G       N1 1286   6.651   5.556   4.705
   56G       H1 1287   6.567   5.576   4.652
   56G       C2 1288   6.673   5.624   4.821
   56G       N2 1289   6.581   5.719   4.850
   56G      H21 1290   6.515   5.748   4.779
   56G      H22 1291   6.606   5.776   4.930
   56G       N3 1292   6.778   5.609   4.897
   56G       C4 1293   6.861   5.502   4.857
   56G      C3' 1294   6.981   5.340   5.223
   56G      H3' 1295   6.975   5.250   5.162
   56G      C2' 1296   6.918   5.459   5.156
   56G     H2'1 1297   6.827   5.427   5.107
   56G      O2' 1298   6.909   5.569   5.244
   56G     HO'2 1299   6.899   5.534   5.333
   56G      O3' 1300   6.944   5.319   5.356
   57U        P 1301   6.792   5.271   5.389
   57U      O1P 1302   6.777   5.282   5.530
   57U      O2P 1303   6.779   5.136   5.323
   57U      O5' 1304   6.687   5.369   5.318
   57U      C5' 1305   6.617   5.475   5.384
   57U     H5'1 1306   6.681   5.563   5.397
   57U     H5'2 1307   6.575   5.435   5.476
   57U      C4' 1308   6.500   5.512   5.305
   57U      H4' 1309   6.463   5.607   5.343
   57U      O4' 1310   6.545   5.545   5.171
   57U      C1' 1311   6.438   5.520   5.077
   57U      H1' 1312   6.427   5.613   5.021
   57U       N1 1313   6.466   5.418   4.976
   57U       C6 1314   6.554   5.321   5.010
   57U       H6 1315   6.602   5.320   5.106
   57U       C5 1316   6.585   5.223   4.918
   57U       H5 1317   6.673   5.168   4.948
   57U       C4 1318   6.532   5.229   4.785
   57U       O4 1319   6.564   5.158   4.699
   57U       N3 1320   6.435   5.325   4.772
   57U       H3 1321   6.377   5.326   4.690
   57U       C2 1322   6.392   5.415   4.864
   57U       O2 1323   6.297   5.490   4.841
   57U      C3' 1324   6.382   5.411   5.282
   57U      H3' 1325   6.420   5.311   5.261
   57U      C2' 1326   6.318   5.473   5.161
   57U     H2'1 1327   6.255   5.412   5.097
   57U      O2' 1328   6.248   5.588   5.209
   57U     HO'2 1329   6.243   5.565   5.302
   57U      O3' 1330   6.283   5.410   5.380
   58A        P 1331   6.214   5.282   5.425
   58A      O1P 1332   6.129   5.309   5.545
   58A      O2P 1333   6.313   5.170   5.425
   58A      O5' 1334   6.118   5.257   5.305
   58A      C5' 1335   6.011   5.348   5.285
   58A     H5'1 1336   6.040   5.453   5.290
   58A     H5'2 1337   5.944   5.327   5.368
   58A      C4' 1338   5.929   5.323   5.156
   58A      H4' 1339   5.843   5.389   5.161
   58A      O4' 1340   5.997   5.351   5.041
   58A      C1' 1341   5.940   5.281   4.935
   58A      H1' 1342   5.885   5.347   4.868
   58A       N9 1343   6.046   5.213   4.865
   58A       C8 1344   6.153   5.145   4.923
   58A       H8 1345   6.168   5.141   5.030
   58A       N7 1346   6.227   5.077   4.836
   58A       C5 1347   6.159   5.100   4.714
   58A       C6 1348   6.179   5.054   4.580
   58A       N6 1349   6.272   4.977   4.539
   58A      H61 1350   6.348   4.963   4.604
   58A      H62 1351   6.271   4.956   4.440
   58A       N1 1352   6.097   5.099   4.489
   58A       C2 1353   5.997   5.182   4.518
   58A       H2 1354   5.929   5.206   4.438
   58A       N3 1355   5.962   5.226   4.637
   58A       C4 1356   6.049   5.186   4.731
   58A      C3' 1357   5.873   5.186   5.149
   58A      H3' 1358   5.953   5.118   5.177
   58A      C2' 1359   5.834   5.191   5.000
   58A     H2'1 1360   5.831   5.092   4.955
   58A      O2' 1361   5.706   5.249   4.984
   58A     HO'2 1362   5.673   5.253   5.074
   58A      O3' 1363   5.762   5.169   5.232
   59C        P 1364   5.704   5.023   5.265
   59C      O1P 1365   5.596   5.047   5.361
   59C      O2P 1366   5.813   4.930   5.309
   59C      O5' 1367   5.644   4.966   5.126
   59C      C5' 1368   5.517   5.003   5.087
   59C     H5'1 1369   5.509   5.112   5.083
   59C     H5'2 1370   5.450   4.978   5.169
   59C      C4' 1371   5.472   4.947   4.961
   59C      H4' 1372   5.368   4.977   4.946
   59C      O4' 1373   5.556   5.004   4.862
   59C      C1' 1374   5.609   4.908   4.766
   59C      H1' 1375   5.593   4.959   4.671
   59C       N1 1376   5.748   4.869   4.771
   59C       C6 1377   5.816   4.838   4.887
   59C       H6 1378   5.752   4.830   4.974
   59C       C5 1379   5.950   4.806   4.893
   59C       H5 1380   6.005   4.792   4.985
   59C       C4 1381   6.010   4.802   4.765
   59C       N4 1382   6.136   4.777   4.760
   59C      H41 1383   6.180   4.745   4.845
   59C      H42 1384   6.184   4.799   4.674
   59C       N3 1385   5.955   4.832   4.648
   59C       C2 1386   5.823   4.863   4.647
   59C       O2 1387   5.768   4.891   4.540
   59C      C3' 1388   5.480   4.794   4.939
   59C      H3' 1389   5.561   4.754   4.999
   59C      C2' 1390   5.524   4.783   4.791
   59C     H2'1 1391   5.593   4.699   4.778
   59C      O2' 1392   5.422   4.782   4.700
   59C     HO'2 1393   5.375   4.699   4.708
   59C      O3' 1394   5.359   4.722   4.958
   60U        P 1395   5.349   4.565   4.930
   60U      O1P 1396   5.232   4.506   5.009
   60U      O2P 1397   5.481   4.516   4.951
   60U      O5' 1398   5.313   4.544   4.781
   60U      C5' 1399   5.180   4.552   4.723
   60U     H5'1 1400   5.133   4.649   4.738
   60U     H5'2 1401   5.126   4.473   4.774
   60U      C4' 1402   5.169   4.522   4.576
   60U      H4' 1403   5.068   4.531   4.534
   60U      O4' 1404   5.252   4.615   4.508
   60U      C1' 1405   5.311   4.543   4.391
   60U      H1' 1406   5.281   4.583   4.295
   60U       N1 1407   5.461   4.552   4.402
   60U       C6 1408   5.528   4.549   4.521
   60U       H6 1409   5.477   4.545   4.616
   60U       C5 1410   5.667   4.554   4.516
   60U       H5 1411   5.722   4.551   4.609
   60U       C4 1412   5.749   4.568   4.397
   60U       O4 1413   5.868   4.539   4.392
   60U       N3 1414   5.674   4.575   4.283
   60U       H3 1415   5.718   4.586   4.192
   60U       C2 1416   5.533   4.567   4.283
   60U       O2 1417   5.470   4.573   4.174
   60U      C3' 1418   5.211   4.385   4.544
   60U      H3' 1419   5.296   4.362   4.608
   60U      C2' 1420   5.248   4.407   4.399
   60U     H2'1 1421   5.324   4.339   4.360
   60U      O2' 1422   5.141   4.399   4.310
   60U     HO'2 1423   5.085   4.325   4.335
   60U      O3' 1424   5.112   4.291   4.563
   61U        P 1425   5.126   4.138   4.561
   61U      O1P 1426   5.154   4.095   4.418
   61U      O2P 1427   5.013   4.080   4.634
   61U      O5' 1428   5.255   4.116   4.642
   61U      C5' 1429   5.282   4.004   4.718
   61U     H5'1 1430   5.290   3.915   4.655
   61U     H5'2 1431   5.202   3.984   4.790
   61U      C4' 1432   5.415   4.018   4.792
   61U      H4' 1433   5.427   3.949   4.876
   61U      O4' 1434   5.520   3.993   4.701
   61U      C1' 1435   5.602   4.106   4.689
   61U      H1' 1436   5.687   4.078   4.751
   61U       N1 1437   5.637   4.136   4.553
   61U       C6 1438   5.548   4.137   4.447
   61U       H6 1439   5.443   4.121   4.467
   61U       C5 1440   5.594   4.176   4.322
   61U       H5 1441   5.520   4.188   4.244
   61U       C4 1442   5.730   4.206   4.296
   61U       O4 1443   5.778   4.243   4.183
   61U       N3 1444   5.813   4.194   4.405
   61U       H3 1445   5.911   4.199   4.382
   61U       C2 1446   5.773   4.151   4.531
   61U       O2 1447   5.863   4.131   4.617
   61U      C3' 1448   5.440   4.159   4.855
   61U      H3' 1449   5.342   4.208   4.850
   61U      C2' 1450   5.535   4.225   4.751
   61U     H2'1 1451   5.474   4.275   4.676
   61U      O2' 1452   5.622   4.324   4.806
   61U     HO'2 1453   5.570   4.390   4.852
   61U      O3' 1454   5.507   4.151   4.986
   61U      H3T 1455   5.457   4.216   5.035
   62G      O5' 1456   6.195   4.328   3.645
   62G      H5T 1457   6.224   4.346   3.734
   62G      C5' 1458   6.078   4.404   3.641
   62G     H5'1 1459   5.997   4.355   3.696
   62G     H5'2 1460   6.049   4.412   3.537
   62G      C4' 1461   6.089   4.539   3.710
   62G      H4' 1462   5.997   4.587   3.678
   62G      O4' 1463   6.089   4.540   3.851
   62G      C1' 1464   6.177   4.641   3.892
   62G      H1' 1465   6.123   4.734   3.871
   62G       N9 1466   6.223   4.627   4.031
   62G       C8 1467   6.335   4.556   4.081
   62G       H8 1468   6.401   4.504   4.012
   62G       N7 1469   6.346   4.548   4.211
   62G       C5 1470   6.236   4.626   4.253
   62G       C6 1471   6.196   4.677   4.383
   62G       O6 1472   6.253   4.663   4.492
   62G       N1 1473   6.082   4.758   4.385
   62G       H1 1474   6.039   4.781   4.473
   62G       C2 1475   6.018   4.797   4.272
   62G       N2 1476   5.904   4.855   4.280
   62G      H21 1477   5.861   4.863   4.371
   62G      H22 1478   5.856   4.893   4.200
   62G       N3 1479   6.050   4.748   4.150
   62G       C4 1480   6.162   4.669   4.146
   62G      C3' 1481   6.211   4.620   3.657
   62G      H3' 1482   6.250   4.568   3.569
   62G      C2' 1483   6.291   4.629   3.796
   62G     H2'1 1484   6.347   4.536   3.806
   62G      O2' 1485   6.382   4.739   3.805
   62G     HO'2 1486   6.381   4.775   3.716
   62G      O3' 1487   6.159   4.742   3.636
   63U        P 1488   6.223   4.842   3.527
   63U      O1P 1489   6.172   4.800   3.391
   63U      O2P 1490   6.366   4.837   3.552
   63U      O5' 1491   6.157   4.978   3.585
   63U      C5' 1492   6.022   5.015   3.550
   63U     H5'1 1493   5.970   4.923   3.525
   63U     H5'2 1494   6.006   5.082   3.465
   63U      C4' 1495   5.962   5.074   3.677
   63U      H4' 1496   5.856   5.093   3.658
   63U      O4' 1497   5.980   4.993   3.792
   63U      C1' 1498   5.977   5.065   3.919
   63U      H1' 1499   5.885   5.033   3.967
   63U       N1 1500   6.090   5.039   4.009
   63U       C6 1501   6.206   4.984   3.959
   63U       H6 1502   6.212   4.942   3.859
   63U       C5 1503   6.307   4.968   4.047
   63U       H5 1504   6.401   4.923   4.018
   63U       C4 1505   6.301   4.997   4.189
   63U       O4 1506   6.395   4.972   4.263
   63U       N3 1507   6.190   5.067   4.225
   63U       H3 1508   6.178   5.094   4.322
   63U       C2 1509   6.082   5.095   4.138
   63U       O2 1510   5.986   5.164   4.176
   63U      C3' 1511   6.022   5.200   3.721
   63U      H3' 1512   6.127   5.178   3.737
   63U      C2' 1513   5.961   5.205   3.865
   63U     H2'1 1514   6.031   5.264   3.924
   63U      O2' 1515   5.825   5.246   3.868
   63U     HO'2 1516   5.818   5.338   3.840
   63U      O3' 1517   6.000   5.308   3.640
   64A        P 1518   6.102   5.429   3.635
   64A      O1P 1519   6.066   5.507   3.510
   64A      O2P 1520   6.235   5.368   3.647
   64A      O5' 1521   6.070   5.515   3.769
   64A      C5' 1522   5.939   5.579   3.789
   64A     H5'1 1523   5.862   5.503   3.774
   64A     H5'2 1524   5.929   5.671   3.732
   64A      C4' 1525   5.926   5.619   3.938
   64A      H4' 1526   5.829   5.665   3.956
   64A      O4' 1527   5.950   5.508   4.015
   64A      C1' 1528   5.990   5.545   4.138
   64A      H1' 1529   5.906   5.519   4.202
   64A       N9 1530   6.109   5.464   4.178
   64A       C8 1531   6.211   5.423   4.092
   64A       H8 1532   6.205   5.443   3.986
   64A       N7 1533   6.312   5.360   4.145
   64A       C5 1534   6.281   5.378   4.281
   64A       C6 1535   6.342   5.331   4.398
   64A       N6 1536   6.454   5.255   4.408
   64A      H61 1537   6.500   5.225   4.323
   64A      H62 1538   6.501   5.229   4.493
   64A       N1 1539   6.296   5.365   4.513
   64A       C2 1540   6.186   5.437   4.521
   64A       H2 1541   6.158   5.458   4.623
   64A       N3 1542   6.109   5.481   4.423
   64A       C4 1543   6.163   5.441   4.304
   64A      C3' 1544   6.030   5.719   3.994
   64A      H3' 1545   6.133   5.695   3.968
   64A      C2' 1546   6.022   5.691   4.142
   64A     H2'1 1547   6.118   5.699   4.194
   64A      O2' 1548   5.920   5.755   4.214
   64A     HO'2 1549   5.928   5.850   4.205
   64A      O3' 1550   5.995   5.853   3.964
   65C        P 1551   6.103   5.962   3.970
   65C      O1P 1552   6.057   6.082   3.905
   65C      O2P 1553   6.238   5.910   3.935
   65C      O5' 1554   6.114   5.988   4.128
   65C      C5' 1555   6.045   6.078   4.214
   65C     H5'1 1556   5.938   6.060   4.207
   65C     H5'2 1557   6.078   6.180   4.194
   65C      C4' 1558   6.087   6.051   4.352
   65C      H4' 1559   6.013   6.093   4.420
   65C      O4' 1560   6.094   5.916   4.393
   65C      C1' 1561   6.205   5.907   4.481
   65C      H1' 1562   6.171   5.866   4.576
   65C       N1 1563   6.311   5.809   4.430
   65C       C6 1564   6.322   5.779   4.299
   65C       H6 1565   6.270   5.833   4.222
   65C       C5 1566   6.414   5.692   4.249
   65C       H5 1567   6.427   5.675   4.144
   65C       C4 1568   6.507   5.628   4.348
   65C       N4 1569   6.613   5.564   4.308
   65C      H41 1570   6.630   5.544   4.210
   65C      H42 1571   6.683   5.534   4.374
   65C       N3 1572   6.494   5.651   4.477
   65C       C2 1573   6.405   5.750   4.521
   65C       O2 1574   6.409   5.782   4.641
   65C      C3' 1575   6.228   6.110   4.372
   65C      H3' 1576   6.298   6.086   4.292
   65C      C2' 1577   6.273   6.045   4.507
   65C     H2'1 1578   6.381   6.048   4.514
   65C      O2' 1579   6.217   6.107   4.625
   65C     HO'2 1580   6.214   6.201   4.609
   65C      O3' 1581   6.222   6.256   4.387
   66G        P 1582   6.351   6.339   4.342
   66G      O1P 1583   6.321   6.481   4.363
   66G      O2P 1584   6.388   6.294   4.205
   66G      O5' 1585   6.475   6.311   4.445
   66G      C5' 1586   6.499   6.394   4.558
   66G     H5'1 1587   6.419   6.394   4.632
   66G     H5'2 1588   6.526   6.493   4.521
   66G      C4' 1589   6.624   6.345   4.639
   66G      H4' 1590   6.638   6.410   4.725
   66G      O4' 1591   6.596   6.214   4.689
   66G      C1' 1592   6.720   6.146   4.712
   66G      H1' 1593   6.724   6.121   4.819
   66G       N9 1594   6.736   6.027   4.629
   66G       C8 1595   6.671   6.004   4.505
   66G       H8 1596   6.589   6.065   4.469
   66G       N7 1597   6.713   5.897   4.449
   66G       C5 1598   6.809   5.838   4.538
   66G       C6 1599   6.891   5.721   4.534
   66G       O6 1600   6.893   5.633   4.449
   66G       N1 1601   6.990   5.716   4.628
   66G       H1 1602   7.053   5.636   4.629
   66G       C2 1603   6.987   5.798   4.738
   66G       N2 1604   7.088   5.791   4.821
   66G      H21 1605   7.162   5.726   4.797
   66G      H22 1606   7.096   5.871   4.882
   66G       N3 1607   6.907   5.902   4.753
   66G       C4 1608   6.820   5.920   4.647
   66G      C3' 1609   6.754   6.329   4.563
   66G      H3' 1610   6.736   6.258   4.482
   66G      C2' 1611   6.831   6.244   4.662
   66G     H2'1 1612   6.907   6.193   4.603
   66G      O2' 1613   6.892   6.332   4.761
   66G     HO'2 1614   6.904   6.278   4.840
   66G      O3' 1615   6.814   6.449   4.520
   67G        P 1616   6.904   6.451   4.396
   67G      O1P 1617   6.958   6.586   4.388
   67G      O2P 1618   6.829   6.396   4.279
   67G      O5' 1619   7.022   6.346   4.444
   67G      C5' 1620   7.119   6.389   4.533
   67G     H5'1 1621   7.070   6.430   4.622
   67G     H5'2 1622   7.184   6.463   4.486
   67G      C4' 1623   7.222   6.285   4.577
   67G      H4' 1624   7.272   6.334   4.661
   67G      O4' 1625   7.166   6.166   4.628
   67G      C1' 1626   7.251   6.056   4.597
   67G      H1' 1627   7.290   5.999   4.681
   67G       N9 1628   7.197   5.965   4.489
   67G       C8 1629   7.094   5.980   4.396
   67G       H8 1630   7.040   6.073   4.381
   67G       N7 1631   7.081   5.883   4.317
   67G       C5 1632   7.175   5.790   4.361
   67G       C6 1633   7.206   5.665   4.308
   67G       O6 1634   7.145   5.599   4.224
   67G       N1 1635   7.324   5.608   4.361
   67G       H1 1636   7.354   5.517   4.329
   67G       C2 1637   7.403   5.667   4.453
   67G       N2 1638   7.501   5.590   4.497
   67G      H21 1639   7.521   5.500   4.455
   67G      H22 1640   7.560   5.633   4.567
   67G       N3 1641   7.369   5.783   4.511
   67G       C4 1642   7.255   5.844   4.458
   67G      C3' 1643   7.322   6.245   4.470
   67G      H3' 1644   7.268   6.216   4.380
   67G      C2' 1645   7.382   6.126   4.550
   67G     H2'1 1646   7.429   6.060   4.477
   67G      O2' 1647   7.470   6.159   4.660
   67G     HO'2 1648   7.510   6.077   4.692
   67G      O3' 1649   7.411   6.352   4.444
   68A        P 1650   7.495   6.372   4.308
   68A      O1P 1651   7.584   6.490   4.321
   68A      O2P 1652   7.397   6.364   4.198
   68A      O5' 1653   7.576   6.242   4.289
   68A      C5' 1654   7.695   6.229   4.370
   68A     H5'1 1655   7.670   6.249   4.474
   68A     H5'2 1656   7.769   6.290   4.318
   68A      C4' 1657   7.748   6.090   4.371
   68A      H4' 1658   7.805   6.084   4.463
   68A      O4' 1659   7.651   5.985   4.388
   68A      C1' 1660   7.693   5.874   4.313
   68A      H1' 1661   7.701   5.789   4.381
   68A       N9 1662   7.594   5.854   4.203
   68A       C8 1663   7.466   5.906   4.197
   68A       H8 1664   7.437   5.994   4.254
   68A       N7 1665   7.380   5.858   4.118
   68A       C5 1666   7.454   5.746   4.069
   68A       C6 1667   7.421   5.632   3.987
   68A       N6 1668   7.302   5.597   3.936
   68A      H61 1669   7.219   5.652   3.952
   68A      H62 1670   7.298   5.516   3.875
   68A       N1 1671   7.517   5.544   3.955
   68A       C2 1672   7.641   5.562   4.004
   68A       H2 1673   7.712   5.486   3.974
   68A       N3 1674   7.678   5.652   4.092
   68A       C4 1675   7.585   5.745   4.119
   68A      C3' 1676   7.829   6.049   4.248
   68A      H3' 1677   7.770   6.068   4.158
   68A      C2' 1678   7.834   5.901   4.264
   68A     H2'1 1679   7.849   5.860   4.164
   68A      O2' 1680   7.936   5.858   4.354
   68A     HO'2 1681   8.017   5.893   4.315
   68A      O3' 1682   7.953   6.110   4.241
   69A        P 1683   7.984   6.193   4.113
   69A      O1P 1684   8.116   6.258   4.131
   69A      O2P 1685   7.862   6.278   4.084
   69A      O5' 1686   8.008   6.081   3.999
   69A      C5' 1687   8.111   5.991   4.015
   69A     H5'1 1688   8.126   5.962   4.119
   69A     H5'2 1689   8.205   6.040   3.991
   69A      C4' 1690   8.080   5.867   3.924
   69A      H4' 1691   8.152   5.792   3.957
   69A      O4' 1692   7.945   5.814   3.952
   69A      C1' 1693   7.903   5.752   3.826
   69A      H1' 1694   7.902   5.644   3.843
   69A       N9 1695   7.762   5.786   3.792
   69A       C8 1696   7.673   5.887   3.828
   69A       H8 1697   7.712   5.977   3.873
   69A       N7 1698   7.549   5.872   3.786
   69A       C5 1699   7.557   5.747   3.719
   69A       C6 1700   7.467   5.669   3.653
   69A       N6 1701   7.340   5.694   3.630
   69A      H61 1702   7.281   5.754   3.686
   69A      H62 1703   7.298   5.631   3.563
   69A       N1 1704   7.499   5.554   3.586
   69A       C2 1705   7.626   5.519   3.587
   69A       H2 1706   7.647   5.432   3.527
   69A       N3 1707   7.722   5.584   3.652
   69A       C4 1708   7.684   5.702   3.712
   69A      C3' 1709   8.081   5.904   3.779
   69A      H3' 1710   8.025   5.998   3.772
   69A      C2' 1711   8.004   5.789   3.717
   69A     H2'1 1712   7.959   5.811   3.620
   69A      O2' 1713   8.090   5.678   3.695
   69A     HO'2 1714   8.171   5.708   3.653
   69A      O3' 1715   8.215   5.915   3.733
   70U        P 1716   8.248   6.038   3.639
   70U      O1P 1717   8.392   6.075   3.651
   70U      O2P 1718   8.155   6.150   3.657
   70U      O5' 1719   8.220   5.975   3.490
   70U      C5' 1720   8.314   5.883   3.434
   70U     H5'1 1721   8.361   5.827   3.515
   70U     H5'2 1722   8.382   5.931   3.363
   70U      C4' 1723   8.249   5.790   3.333
   70U      H4' 1724   8.318   5.711   3.302
   70U      O4' 1725   8.140   5.731   3.403
   70U      C1' 1726   8.033   5.689   3.310
   70U      H1' 1727   8.035   5.581   3.299
   70U       N1 1728   7.902   5.731   3.346
   70U       C6 1729   7.883   5.860   3.390
   70U       H6 1730   7.970   5.918   3.416
   70U       C5 1731   7.754   5.900   3.404
   70U       H5 1732   7.734   5.997   3.445
   70U       C4 1733   7.637   5.819   3.390
   70U       O4 1734   7.526   5.846   3.428
   70U       N3 1735   7.664   5.692   3.343
   70U       H3 1736   7.586   5.629   3.336
   70U       C2 1737   7.790   5.651   3.314
   70U       O2 1738   7.800   5.541   3.263
   70U      C3' 1739   8.180   5.866   3.211
   70U      H3' 1740   8.123   5.953   3.243
   70U      C2' 1741   8.081   5.758   3.174
   70U     H2'1 1742   7.993   5.802   3.126
   70U      O2' 1743   8.142   5.659   3.094
   70U     HO'2 1744   8.206   5.707   3.041
   70U      O3' 1745   8.266   5.900   3.110
   71A        P 1746   8.227   6.005   2.996
   71A      O1P 1747   8.351   6.035   2.925
   71A      O2P 1748   8.150   6.117   3.060
   71A      O5' 1749   8.134   5.925   2.895
   71A      C5' 1750   8.179   5.824   2.808
   71A     H5'1 1751   8.233   5.746   2.862
   71A     H5'2 1752   8.232   5.852   2.717
   71A      C4' 1753   8.045   5.758   2.763
   71A      H4' 1754   8.071   5.664   2.713
   71A      O4' 1755   7.961   5.732   2.871
   71A      C1' 1756   7.827   5.736   2.824
   71A      H1' 1757   7.782   5.637   2.826
   71A       N9 1758   7.739   5.824   2.907
   71A       C8 1759   7.783   5.944   2.964
   71A       H8 1760   7.878   5.995   2.958
   71A       N7 1761   7.688   5.995   3.035
   71A       C5 1762   7.576   5.914   3.009
   71A       C6 1763   7.446   5.910   3.047
   71A       N6 1764   7.383   5.995   3.128
   71A      H61 1765   7.442   6.048   3.191
   71A      H62 1766   7.288   5.984   3.161
   71A       N1 1767   7.351   5.830   2.989
   71A       C2 1768   7.393   5.738   2.901
   71A       H2 1769   7.315   5.673   2.864
   71A       N3 1770   7.520   5.718   2.859
   71A       C4 1771   7.604   5.812   2.922
   71A      C3' 1772   7.963   5.843   2.665
   71A      H3' 1773   7.954   5.944   2.706
   71A      C2' 1774   7.829   5.786   2.681
   71A     H2'1 1775   7.763   5.871   2.665
   71A      O2' 1776   7.807   5.673   2.593
   71A     HO'2 1777   7.760   5.713   2.520
   71A      O3' 1778   8.016   5.844   2.532
   72G        P 1779   7.970   5.948   2.427
   72G      O1P 1780   8.043   5.923   2.299
   72G      O2P 1781   7.973   6.079   2.491
   72G      O5' 1782   7.815   5.914   2.391
   72G      C5' 1783   7.778   5.826   2.293
   72G     H5'1 1784   7.831   5.735   2.319
   72G     H5'2 1785   7.814   5.841   2.191
   72G      C4' 1786   7.628   5.786   2.291
   72G      H4' 1787   7.617   5.706   2.218
   72G      O4' 1788   7.591   5.740   2.420
   72G      C1' 1789   7.458   5.782   2.451
   72G      H1' 1790   7.409   5.690   2.483
   72G       N9 1791   7.444   5.885   2.561
   72G       C8 1792   7.528   5.978   2.612
   72G       H8 1793   7.631   5.984   2.580
   72G       N7 1794   7.476   6.053   2.705
   72G       C5 1795   7.340   6.019   2.702
   72G       C6 1796   7.232   6.088   2.769
   72G       O6 1797   7.232   6.188   2.843
   72G       N1 1798   7.112   6.050   2.727
   72G       H1 1799   7.028   6.094   2.762
   72G       C2 1800   7.093   5.955   2.633
   72G       N2 1801   6.962   5.935   2.616
   72G      H21 1802   6.894   5.984   2.673
   72G      H22 1803   6.932   5.878   2.539
   72G       N3 1804   7.188   5.893   2.568
   72G       C4 1805   7.318   5.926   2.605
   72G      C3' 1806   7.529   5.899   2.259
   72G      H3' 1807   7.562   5.988   2.312
   72G      C2' 1808   7.403   5.834   2.318
   72G     H2'1 1809   7.324   5.909   2.328
   72G      O2' 1810   7.353   5.735   2.227
   72G     HO'2 1811   7.398   5.749   2.143
   72G      O3' 1812   7.505   5.929   2.123
   73A        P 1813   7.491   6.082   2.070
   73A      O1P 1814   7.489   6.082   1.925
   73A      O2P 1815   7.598   6.160   2.142
   73A      O5' 1816   7.346   6.110   2.125
   73A      C5' 1817   7.236   6.052   2.055
   73A     H5'1 1818   7.245   5.943   2.055
   73A     H5'2 1819   7.241   6.077   1.949
   73A      C4' 1820   7.096   6.085   2.110
   73A      H4' 1821   7.021   6.025   2.059
   73A      O4' 1822   7.091   6.049   2.251
   73A      C1' 1823   7.026   6.156   2.324
   73A      H1' 1824   6.948   6.106   2.381
   73A       N9 1825   7.113   6.230   2.411
   73A       C8 1826   7.250   6.245   2.407
   73A       H8 1827   7.314   6.187   2.342
   73A       N7 1828   7.290   6.335   2.491
   73A       C5 1829   7.174   6.359   2.570
   73A       C6 1830   7.146   6.437   2.680
   73A       N6 1831   7.218   6.492   2.771
   73A      H61 1832   7.315   6.509   2.751
   73A      H62 1833   7.176   6.543   2.848
   73A       N1 1834   7.022   6.446   2.729
   73A       C2 1835   6.927   6.381   2.675
   73A       H2 1836   6.834   6.375   2.729
   73A       N3 1837   6.935   6.296   2.569
   73A       C4 1838   7.065   6.298   2.519
   73A      C3' 1839   7.058   6.234   2.105
   73A      H3' 1840   7.143   6.298   2.129
   73A      C2' 1841   6.953   6.235   2.218
   73A     H2'1 1842   6.936   6.339   2.244
   73A      O2' 1843   6.833   6.172   2.173
   73A     HO'2 1844   6.825   6.202   2.083
   73A      O3' 1845   7.010   6.289   1.987
   74U        P 1846   7.042   6.438   1.950
   74U      O1P 1847   6.985   6.468   1.819
   74U      O2P 1848   7.188   6.453   1.962
   74U      O5' 1849   6.970   6.525   2.062
   74U      C5' 1850   6.828   6.521   2.064
   74U     H5'1 1851   6.795   6.418   2.078
   74U     H5'2 1852   6.798   6.570   1.971
   74U      C4' 1853   6.761   6.594   2.182
   74U      H4' 1854   6.653   6.587   2.168
   74U      O4' 1855   6.791   6.528   2.302
   74U      C1' 1856   6.787   6.630   2.403
   74U      H1' 1857   6.731   6.593   2.489
   74U       N1 1858   6.915   6.670   2.462
   74U       C6 1859   7.036   6.649   2.400
   74U       H6 1860   7.038   6.593   2.307
   74U       C5 1861   7.153   6.687   2.451
   74U       H5 1862   7.246   6.666   2.401
   74U       C4 1863   7.161   6.768   2.576
   74U       O4 1864   7.268   6.806   2.627
   74U       N3 1865   7.037   6.799   2.620
   74U       H3 1866   7.037   6.834   2.715
   74U       C2 1867   6.917   6.742   2.575
   74U       O2 1868   6.818   6.753   2.646
   74U      C3' 1869   6.781   6.746   2.199
   74U      H3' 1870   6.887   6.770   2.192
   74U      C2' 1871   6.725   6.755   2.348
   74U     H2'1 1872   6.752   6.842   2.407
   74U      O2' 1873   6.582   6.742   2.361
   74U     HO'2 1874   6.547   6.827   2.389
   74U      O3' 1875   6.706   6.808   2.097
   75A        P 1876   6.715   6.963   2.077
   75A      O1P 1877   6.613   7.006   1.975
   75A      O2P 1878   6.859   6.987   2.057
   75A      O5' 1879   6.672   7.055   2.201
   75A      C5' 1880   6.531   7.060   2.231
   75A     H5'1 1881   6.486   6.961   2.235
   75A     H5'2 1882   6.472   7.127   2.168
   75A      C4' 1883   6.532   7.121   2.373
   75A      H4' 1884   6.431   7.133   2.411
   75A      O4' 1885   6.624   7.053   2.460
   75A      C1' 1886   6.657   7.133   2.568
   75A      H1' 1887   6.614   7.110   2.666
   75A       N9 1888   6.800   7.130   2.581
   75A       C8 1889   6.894   7.115   2.483
   75A       H8 1890   6.872   7.086   2.382
   75A       N7 1891   7.021   7.110   2.528
   75A       C5 1892   7.004   7.139   2.665
   75A       C6 1893   7.084   7.177   2.772
   75A       N6 1894   7.216   7.172   2.764
   75A      H61 1895   7.256   7.131   2.681
   75A      H62 1896   7.262   7.165   2.854
   75A       N1 1897   7.038   7.207   2.893
   75A       C2 1898   6.906   7.213   2.904
   75A       H2 1899   6.866   7.243   3.000
   75A       N3 1900   6.815   7.196   2.813
   75A       C4 1901   6.871   7.169   2.691
   75A      C3' 1902   6.581   7.262   2.380
   75A      H3' 1903   6.663   7.267   2.309
   75A      C2' 1904   6.631   7.280   2.526
   75A     H2'1 1905   6.711   7.354   2.527
   75A      O2' 1906   6.523   7.328   2.607
   75A     HO'2 1907   6.491   7.410   2.568
   75A      O3' 1908   6.482   7.359   2.352
   76A        P 1909   6.517   7.512   2.297
   76A      O1P 1910   6.405   7.570   2.225
   76A      O2P 1911   6.648   7.498   2.227
   76A      O5' 1912   6.553   7.591   2.433
   76A      C5' 1913   6.460   7.660   2.513
   76A     H5'1 1914   6.385   7.585   2.537
   76A     H5'2 1915   6.423   7.742   2.451
   76A      C4' 1916   6.512   7.724   2.642
   76A      H4' 1917   6.433   7.760   2.708
   76A      O4' 1918   6.585   7.626   2.713
   76A      C1' 1919   6.701   7.687   2.776
   76A      H1' 1920   6.709   7.664   2.882
   76A       N9 1921   6.834   7.640   2.714
   76A       C8 1922   6.850   7.568   2.598
   76A       H8 1923   6.771   7.559   2.526
   76A       N7 1924   6.975   7.528   2.581
   76A       C5 1925   7.046   7.574   2.699
   76A       C6 1926   7.175   7.564   2.751
   76A       N6 1927   7.275   7.494   2.708
   76A      H61 1928   7.268   7.438   2.624
   76A      H62 1929   7.347   7.465   2.773
   76A       N1 1930   7.206   7.623   2.869
   76A       C2 1931   7.109   7.683   2.930
   76A       H2 1932   7.133   7.715   3.030
   76A       N3 1933   6.977   7.696   2.893
   76A       C4 1934   6.955   7.635   2.776
   76A      C3' 1935   6.611   7.829   2.615
   76A      H3' 1936   6.676   7.803   2.531
   76A      C2' 1937   6.687   7.833   2.751
   76A     H2'1 1938   6.789   7.865   2.729
   76A      O2' 1939   6.631   7.901   2.857
   76A     HO'2 1940   6.574   7.970   2.825
   76A      O3' 1941   6.554   7.958   2.596
   77U        P 1942   6.631   8.078   2.529
   77U      O1P 1943   6.542   8.194   2.543
   77U      O2P 1944   6.658   8.030   2.391
   77U      O5' 1945   6.769   8.105   2.603
   77U      C5' 1946   6.784   8.182   2.716
   77U     H5'1 1947   6.727   8.141   2.800
   77U     H5'2 1948   6.757   8.286   2.698
   77U      C4' 1949   6.935   8.189   2.747
   77U      H4' 1950   6.946   8.259   2.830
   77U      O4' 1951   6.980   8.060   2.782
   77U      C1' 1952   7.121   8.059   2.759
   77U      H1' 1953   7.174   8.040   2.852
   77U       N1 1954   7.167   7.952   2.665
   77U       C6 1955   7.091   7.901   2.565
   77U       H6 1956   6.988   7.932   2.571
   77U       C5 1957   7.137   7.808   2.482
   77U       H5 1958   7.074   7.768   2.403
   77U       C4 1959   7.272   7.765   2.490
   77U       O4 1960   7.320   7.667   2.428
   77U       N3 1961   7.343   7.820   2.589
   77U       H3 1962   7.439   7.789   2.597
   77U       C2 1963   7.293   7.905   2.687
   77U       O2 1964   7.364   7.952   2.775
   77U      C3' 1965   7.029   8.244   2.641
   77U      H3' 1966   6.998   8.185   2.556
   77U      C2' 1967   7.164   8.197   2.705
   77U     H2'1 1968   7.248   8.186   2.637
   77U      O2' 1969   7.199   8.281   2.820
   77U     HO'2 1970   7.294   8.295   2.809
   77U      O3' 1971   7.013   8.388   2.634
   78U        P 1972   7.097   8.477   2.535
   78U      O1P 1973   7.056   8.619   2.560
   78U      O2P 1974   7.063   8.417   2.404
   78U      O5' 1975   7.251   8.463   2.566
   78U      C5' 1976   7.311   8.539   2.671
   78U     H5'1 1977   7.248   8.536   2.759
   78U     H5'2 1978   7.305   8.644   2.644
   78U      C4' 1979   7.453   8.492   2.700
   78U      H4' 1980   7.494   8.543   2.787
   78U      O4' 1981   7.458   8.351   2.730
   78U      C1' 1982   7.589   8.302   2.701
   78U      H1' 1983   7.642   8.273   2.792
   78U       N1 1984   7.580   8.186   2.601
   78U       C6 1985   7.494   8.184   2.495
   78U       H6 1986   7.418   8.260   2.483
   78U       C5 1987   7.492   8.075   2.406
   78U       H5 1988   7.418   8.063   2.329
   78U       C4 1989   7.581   7.962   2.428
   78U       O4 1990   7.590   7.860   2.357
   78U       N3 1991   7.668   7.971   2.538
   78U       H3 1992   7.733   7.895   2.553
   78U       C2 1993   7.672   8.084   2.623
   78U       O2 1994   7.764   8.090   2.701
   78U      C3' 1995   7.549   8.506   2.585
   78U      H3' 1996   7.505   8.460   2.496
   78U      C2' 1997   7.667   8.414   2.633
   78U     H2'1 1998   7.712   8.372   2.542
   78U      O2' 1999   7.764   8.467   2.724
   78U     HO'2 2000   7.840   8.503   2.678
   78U      O3' 2001   7.571   8.642   2.558
   79A        P 2002   7.595   8.690   2.412
   79A      O1P 2003   7.589   8.840   2.406
   79A      O2P 2004   7.513   8.614   2.315
   79A      O5' 2005   7.747   8.648   2.391
   79A      C5' 2006   7.859   8.704   2.457
   79A     H5'1 2007   7.833   8.732   2.559
   79A     H5'2 2008   7.871   8.799   2.405
   79A      C4' 2009   7.987   8.620   2.438
   79A      H4' 2010   8.064   8.678   2.490
   79A      O4' 2011   7.961   8.491   2.488
   79A      C1' 2012   8.034   8.401   2.404
   79A      H1' 2013   8.093   8.336   2.469
   79A       N9 2014   7.946   8.312   2.330
   79A       C8 2015   7.812   8.308   2.303
   79A       H8 2016   7.745   8.389   2.325
   79A       N7 2017   7.765   8.197   2.259
   79A       C5 2018   7.880   8.125   2.237
   79A       C6 2019   7.907   7.997   2.194
   79A       N6 2020   7.818   7.916   2.148
   79A      H61 2021   7.722   7.935   2.171
   79A      H62 2022   7.846   7.821   2.130
   79A       N1 2023   8.035   7.951   2.177
   79A       C2 2024   8.138   8.026   2.225
   79A       H2 2025   8.235   7.980   2.215
   79A       N3 2026   8.125   8.153   2.269
   79A       C4 2027   7.993   8.193   2.276
   79A      C3' 2028   8.028   8.602   2.296
   79A      H3' 2029   7.941   8.563   2.243
   79A      C2' 2030   8.126   8.485   2.308
   79A     H2'1 2031   8.145   8.431   2.215
   79A      O2' 2032   8.244   8.521   2.377
   79A     HO'2 2033   8.302   8.585   2.335
   79A      O3' 2034   8.078   8.711   2.225
   80A        P 2035   8.051   8.720   2.064
   80A      O1P 2036   8.136   8.832   2.010
   80A      O2P 2037   7.905   8.702   2.032
   80A      O5' 2038   8.112   8.580   2.019
   80A      C5' 2039   8.247   8.572   1.987
   80A     H5'1 2040   8.315   8.551   2.069
   80A     H5'2 2041   8.282   8.656   1.927
   80A      C4' 2042   8.282   8.464   1.889
   80A      H4' 2043   8.387   8.484   1.871
   80A      O4' 2044   8.258   8.336   1.937
   80A      C1' 2045   8.227   8.252   1.826
   80A      H1' 2046   8.308   8.179   1.829
   80A       N9 2047   8.099   8.188   1.846
   80A       C8 2048   7.984   8.247   1.895
   80A       H8 2049   7.976   8.348   1.932
   80A       N7 2050   7.884   8.159   1.897
   80A       C5 2051   7.937   8.048   1.838
   80A       C6 2052   7.880   7.919   1.810
   80A       N6 2053   7.754   7.886   1.823
   80A      H61 2054   7.694   7.950   1.873
   80A      H62 2055   7.724   7.790   1.813
   80A       N1 2056   7.952   7.823   1.747
   80A       C2 2057   8.077   7.857   1.726
   80A       H2 2058   8.128   7.787   1.661
   80A       N3 2059   8.144   7.965   1.748
   80A       C4 2060   8.071   8.058   1.813
   80A      C3' 2061   8.220   8.477   1.751
   80A      H3' 2062   8.116   8.500   1.772
   80A      C2' 2063   8.219   8.334   1.696
   80A     H2'1 2064   8.124   8.316   1.645
   80A      O2' 2065   8.339   8.307   1.628
   80A     HO'2 2066   8.381   8.386   1.594
   80A      O3' 2067   8.277   8.581   1.667
   81U        P 2068   8.191   8.643   1.551
   81U      O1P 2069   8.292   8.718   1.469
   81U      O2P 2070   8.071   8.709   1.607
   81U      O5' 2071   8.141   8.517   1.455
   81U      C5' 2072   8.215   8.458   1.349
   81U     H5'1 2073   8.314   8.426   1.382
   81U     H5'2 2074   8.227   8.520   1.260
   81U      C4' 2075   8.144   8.327   1.302
   81U      H4' 2076   8.207   8.295   1.220
   81U      O4' 2077   8.123   8.224   1.398
   81U      C1' 2078   7.993   8.165   1.382
   81U      H1' 2079   8.009   8.058   1.369
   81U       N1 2080   7.895   8.193   1.491
   81U       C6 2081   7.877   8.318   1.537
   81U       H6 2082   7.941   8.398   1.503
   81U       C5 2083   7.776   8.345   1.632
   81U       H5 2084   7.756   8.446   1.666
   81U       C4 2085   7.682   8.236   1.670
   81U       O4 2086   7.589   8.252   1.749
   81U       N3 2087   7.711   8.113   1.615
   81U       H3 2088   7.646   8.038   1.636
   81U       C2 2089   7.806   8.089   1.521
   81U       O2 2090   7.817   7.972   1.481
   81U      C3' 2091   8.003   8.358   1.245
   81U      H3' 2092   7.943   8.429   1.303
   81U      C2' 2093   7.940   8.213   1.250
   81U     H2'1 2094   7.831   8.219   1.250
   81U      O2' 2095   7.989   8.125   1.150
   81U     HO'2 2096   8.056   8.170   1.098
   81U      O3' 2097   8.020   8.401   1.110
   82U        P 2098   7.916   8.481   1.034
   82U      O1P 2099   7.800   8.391   1.022
   82U      O2P 2100   7.975   8.534   0.915
   82U      O5' 2101   7.874   8.608   1.126
   82U      C5' 2102   7.967   8.700   1.169
   82U     H5'1 2103   8.021   8.747   1.087
   82U     H5'2 2104   8.037   8.655   1.239
   82U      C4' 2105   7.904   8.805   1.256
   82U      H4' 2106   7.983   8.865   1.300
   82U      O4' 2107   7.822   8.887   1.173
   82U      C1' 2108   7.700   8.904   1.244
   82U      H1' 2109   7.713   8.966   1.333
   82U       N1 2110   7.609   8.969   1.155
   82U       C6 2111   7.569   8.909   1.033
   82U       H6 2112   7.615   8.819   0.993
   82U       C5 2113   7.494   8.981   0.941
   82U       H5 2114   7.473   8.942   0.843
   82U       C4 2115   7.439   9.108   0.982
   82U       O4 2116   7.360   9.183   0.917
   82U       N3 2117   7.467   9.146   1.110
   82U       H3 2118   7.442   9.241   1.134
   82U       C2 2119   7.562   9.096   1.189
   82U       O2 2120   7.586   9.155   1.296
   82U      C3' 2121   7.807   8.745   1.364
   82U      H3' 2122   7.814   8.637   1.375
   82U      C2' 2123   7.671   8.760   1.294
   82U     H2'1 2124   7.667   8.695   1.207
   82U      O2' 2125   7.550   8.757   1.361
   82U     HO'2 2126   7.532   8.843   1.400
   82U      O3' 2127   7.827   8.800   1.493
   82U      H3T 2128   7.913   8.776   1.528
   9.03457   9.03457   6.38831   0.00000   0.00000   0.00000   0.00000   4.51767   4.51767
