# Supplementary material for: Constant-pH Molecular Dynamics of Cationic Peptide Dendrimers Binding to siRNA
Source: J Chem Inf Model. 2026 Feb 5;66(8):4734–43. doi: 10.1021/acs.jcim.5c02636 (PMC13126635; doi:10.1021/acs.jcim.5c02636)
Supplement: Supplementary file 2 [file ci5c02636_si_002.zip › zip/MH18D3_07_out_5.gro]

Protein t= 150000.00000 step= 10000
 2128
    1LY0      N    1   7.316   9.377   2.231
    1LY0     H1    2   7.239   9.443   2.233
    1LY0     H2    3   7.313   9.311   2.155
    1LY0     H3    4   7.295   9.335   2.320
    1LY0     CA    5   7.442   9.461   2.230
    1LY0     HA    6   7.430   9.532   2.148
    1LY0     CB    7   7.455   9.542   2.359
    1LY0    HB1    8   7.550   9.594   2.370
    1LY0    HB2    9   7.460   9.481   2.448
    1LY0     CG   10   7.335   9.644   2.375
    1LY0    HG1   11   7.245   9.586   2.397
    1LY0    HG2   12   7.330   9.696   2.280
    1LY0     CD   13   7.363   9.749   2.480
    1LY0    HD1   14   7.457   9.796   2.455
    1LY0    HD2   15   7.358   9.699   2.577
    1LY0     CE   16   7.241   9.848   2.484
    1LY0    HE1   17   7.153   9.798   2.525
    1LY0    HE2   18   7.220   9.883   2.383
    1LY0     NZ   19   7.280   9.976   2.556
    1LY0    HZ1   20   7.295   9.959   2.655
    1LY0    HZ2   21   7.366  10.016   2.522
    1LY0    HZ3   22   7.205  10.043   2.544
    1LY0      C   23   7.561   9.372   2.224
    1LY0      O   24   7.675   9.422   2.211
    2LER      N   25   7.534   9.241   2.219
    2LER      H   26   7.439   9.218   2.244
    2LER     CA   27   7.637   9.135   2.244
    2LER     HA   28   7.681   9.148   2.343
    2LER     CB   29   7.569   9.002   2.241
    2LER    HB1   30   7.650   8.930   2.231
    2LER    HB2   31   7.510   8.994   2.150
    2LER     CG   32   7.483   8.961   2.364
    2LER     HG   33   7.530   9.016   2.446
    2LER    CD1   34   7.338   9.013   2.342
    2LER   HD11   35   7.278   8.999   2.431
    2LER   HD12   36   7.332   9.119   2.315
    2LER   HD13   37   7.297   8.969   2.251
    2LER    CD2   38   7.503   8.812   2.389
    2LER   HD21   39   7.450   8.785   2.481
    2LER   HD22   40   7.464   8.757   2.304
    2LER   HD23   41   7.610   8.793   2.391
    2LER      C   42   7.757   9.133   2.139
    2LER      O   43   7.860   9.069   2.171
    3LYR      N   44   7.748   9.191   2.016
    3LYR      H   45   7.661   9.238   1.994
    3LYR     CA   46   7.852   9.195   1.912
    3LYR     HA   47   7.838   9.283   1.848
    3LYR     CB   48   7.841   9.067   1.823
    3LYR    HB1   49   7.857   8.975   1.878
    3LYR    HB2   50   7.925   9.064   1.753
    3LYR     CG   51   7.709   9.063   1.741
    3LYR    HG1   52   7.708   9.136   1.660
    3LYR    HG2   53   7.621   9.074   1.805
    3LYR     CD   54   7.703   8.925   1.669
    3LYR    HD1   55   7.703   8.855   1.752
    3LYR    HD2   56   7.796   8.908   1.615
    3LYR     CE   57   7.578   8.904   1.591
    3LYR    HE1   58   7.554   9.000   1.543
    3LYR    HE2   59   7.491   8.874   1.649
    3LYR     NZ   60   7.605   8.802   1.484
    3LYR    HZ1   61   7.606   8.836   1.389
    3LYR      C   62   7.995   9.217   1.961
    3LYR      O   63   8.097   9.157   1.925
    4LY0      N   64   8.003   9.310   2.055
    4LY0      H   65   7.915   9.354   2.079
    4LY0     CA   66   8.123   9.352   2.133
    4LY0     HA   67   8.196   9.394   2.064
    4LY0     CB   68   8.074   9.464   2.228
    4LY0    HB1   69   8.026   9.539   2.164
    4LY0    HB2   70   8.165   9.504   2.272
    4LY0     CG   71   7.988   9.428   2.351
    4LY0    HG1   72   8.047   9.382   2.431
    4LY0    HG2   73   7.906   9.363   2.322
    4LY0     CD   74   7.921   9.551   2.419
    4LY0    HD1   75   7.857   9.601   2.347
    4LY0    HD2   76   7.994   9.622   2.458
    4LY0     CE   77   7.840   9.495   2.539
    4LY0    HE1   78   7.903   9.423   2.592
    4LY0    HE2   79   7.759   9.434   2.499
    4LY0     NZ   80   7.806   9.592   2.644
    4LY0    HZ1   81   7.886   9.621   2.699
    4LY0    HZ2   82   7.762   9.671   2.600
    4LY0    HZ3   83   7.731   9.562   2.706
    4LY0      C   84   8.198   9.242   2.213
    4LY0      O   85   8.307   9.271   2.271
    5LER      N   86   8.136   9.120   2.225
    5LER      H   87   8.038   9.114   2.201
    5LER     CA   88   8.187   9.012   2.306
    5LER     HA   89   8.267   9.052   2.369
    5LER     CB   90   8.076   8.958   2.390
    5LER    HB1   91   8.105   8.884   2.464
    5LER    HB2   92   8.004   8.906   2.327
    5LER     CG   93   7.992   9.064   2.465
    5LER     HG   94   7.934   9.126   2.396
    5LER    CD1   95   7.880   8.990   2.540
    5LER   HD11   96   7.924   8.922   2.613
    5LER   HD12   97   7.811   9.057   2.591
    5LER   HD13   98   7.817   8.927   2.477
    5LER    CD2   99   8.059   9.148   2.568
    5LER   HD21  100   7.986   9.218   2.609
    5LER   HD22  101   8.090   9.078   2.645
    5LER   HD23  102   8.142   9.206   2.528
    5LER      C  103   8.254   8.895   2.222
    5LER      O  104   8.306   8.803   2.283
    6LYR      N  105   8.257   8.904   2.089
    6LYR      H  106   8.216   8.985   2.046
    6LYR     CA  107   8.314   8.803   2.001
    6LYR     HA  108   8.399   8.754   2.050
    6LYR     CB  109   8.354   8.873   1.863
    6LYR    HB1  110   8.410   8.964   1.882
    6LYR    HB2  111   8.262   8.895   1.807
    6LYR     CG  112   8.452   8.783   1.790
    6LYR    HG1  113   8.400   8.690   1.766
    6LYR    HG2  114   8.528   8.749   1.860
    6LYR     CD  115   8.508   8.845   1.670
    6LYR    HD1  116   8.542   8.769   1.599
    6LYR    HD2  117   8.597   8.904   1.692
    6LYR     CE  118   8.400   8.918   1.582
    6LYR    HE1  119   8.448   8.941   1.487
    6LYR    HE2  120   8.380   9.011   1.636
    6LYR     NZ  121   8.282   8.840   1.560
    6LYR    HZ1  122   8.218   8.826   1.637
    6LYR      C  123   8.212   8.687   1.985
    6LYR      O  124   8.179   8.643   1.870
    7LER      N  125   8.169   8.631   2.094
    7LER      H  126   8.195   8.674   2.182
    7LER     CA  127   8.079   8.512   2.109
    7LER     HA  128   8.065   8.488   2.214
    7LER     CB  129   7.940   8.533   2.047
    7LER    HB1  130   7.878   8.454   2.090
    7LER    HB2  131   7.947   8.520   1.939
    7LER     CG  132   7.872   8.664   2.089
    7LER     HG  133   7.946   8.744   2.082
    7LER    CD1  134   7.746   8.693   2.012
    7LER   HD11  135   7.674   8.612   2.028
    7LER   HD12  136   7.705   8.794   2.024
    7LER   HD13  137   7.778   8.690   1.908
    7LER    CD2  138   7.840   8.666   2.237
    7LER   HD21  139   7.803   8.767   2.258
    7LER   HD22  140   7.756   8.601   2.263
    7LER   HD23  141   7.930   8.652   2.298
    7LER      C  142   8.141   8.379   2.060
    7LER      O  143   8.247   8.375   1.999
    8LER      N  144   8.085   8.257   2.089
    8LER      H  145   8.010   8.256   2.157
    8LER     CA  146   8.123   8.124   2.057
    8LER     HA  147   8.065   8.072   2.134
    8LER     CB  148   8.081   8.084   1.914
    8LER    HB1  149   8.085   7.976   1.914
    8LER    HB2  150   8.148   8.133   1.842
    8LER     CG  151   7.935   8.118   1.868
    8LER     HG  152   7.926   8.224   1.843
    8LER    CD1  153   7.916   8.046   1.738
    8LER   HD11  154   8.006   8.041   1.676
    8LER   HD12  155   7.881   7.943   1.753
    8LER   HD13  156   7.843   8.095   1.673
    8LER    CD2  157   7.822   8.082   1.962
    8LER   HD21  158   7.720   8.094   1.923
    8LER   HD22  159   7.832   7.977   1.990
    8LER   HD23  160   7.823   8.139   2.055
    8LER      C  161   8.276   8.082   2.086
    8LER      O  162   8.316   7.968   2.052
    9LYR      N  163   8.353   8.170   2.153
    9LYR      H  164   8.316   8.263   2.161
    9LYR     CA  165   8.489   8.150   2.214
    9LYR     HA  166   8.508   8.045   2.191
    9LYR     CB  167   8.486   8.194   2.362
    9LYR    HB1  168   8.473   8.302   2.372
    9LYR    HB2  169   8.584   8.175   2.407
    9LYR     CG  170   8.375   8.123   2.443
    9LYR    HG1  171   8.390   8.018   2.419
    9LYR    HG2  172   8.276   8.151   2.407
    9LYR     CD  173   8.376   8.145   2.594
    9LYR    HD1  174   8.472   8.107   2.628
    9LYR    HD2  175   8.301   8.081   2.642
    9LYR     CE  176   8.361   8.294   2.630
    9LYR    HE1  177   8.410   8.351   2.552
    9LYR    HE2  178   8.404   8.313   2.728
    9LYR     NZ  179   8.216   8.332   2.628
    9LYR    HZ1  180   8.152   8.283   2.689
    9LYR      C  181   8.600   8.233   2.146
    9LYR      O  182   8.717   8.223   2.176
   10LER      N  183   8.569   8.314   2.041
   10LER      H  184   8.471   8.313   2.016
   10LER     CA  185   8.653   8.389   1.949
   10LER     HA  186   8.727   8.321   1.907
   10LER     CB  187   8.565   8.421   1.824
   10LER    HB1  188   8.612   8.484   1.749
   10LER    HB2  189   8.499   8.502   1.854
   10LER     CG  190   8.489   8.303   1.755
   10LER     HG  191   8.432   8.246   1.829
   10LER    CD1  192   8.385   8.361   1.660
   10LER   HD11  193   8.307   8.409   1.721
   10LER   HD12  194   8.444   8.430   1.599
   10LER   HD13  195   8.343   8.287   1.592
   10LER    CD2  196   8.582   8.207   1.689
   10LER   HD21  197   8.650   8.154   1.756
   10LER   HD22  198   8.522   8.130   1.640
   10LER   HD23  199   8.626   8.277   1.618
   10LER      C  200   8.715   8.515   2.002
   10LER      O  201   8.808   8.568   1.940
   11LER      N  202   8.673   8.568   2.122
   11LER      H  203   8.593   8.527   2.169
   11LER     CA  204   8.751   8.675   2.199
   11LER     HA  205   8.839   8.702   2.141
   11LER     CB  206   8.661   8.801   2.201
   11LER    HB1  207   8.571   8.776   2.256
   11LER    HB2  208   8.641   8.821   2.095
   11LER     CG  209   8.722   8.929   2.268
   11LER     HG  210   8.759   8.891   2.363
   11LER    CD1  211   8.833   8.991   2.180
   11LER   HD11  212   8.874   9.080   2.227
   11LER   HD12  213   8.914   8.919   2.163
   11LER   HD13  214   8.777   9.032   2.096
   11LER    CD2  215   8.626   9.050   2.298
   11LER   HD21  216   8.673   9.120   2.367
   11LER   HD22  217   8.603   9.108   2.209
   11LER   HD23  218   8.537   9.007   2.343
   11LER      C  219   8.795   8.631   2.338
   11LER      O  220   8.903   8.669   2.378
   12LER      N  221   8.691   8.583   2.414
   12LER      H  222   8.601   8.567   2.372
   12LER     CA  223   8.691   8.575   2.559
   12LER     HA  224   8.761   8.642   2.608
   12LER     CB  225   8.554   8.621   2.622
   12LER    HB1  226   8.557   8.625   2.731
   12LER    HB2  227   8.486   8.540   2.594
   12LER     CG  228   8.503   8.756   2.568
   12LER     HG  229   8.498   8.749   2.459
   12LER    CD1  230   8.359   8.763   2.625
   12LER   HD11  231   8.299   8.675   2.603
   12LER   HD12  232   8.362   8.800   2.728
   12LER   HD13  233   8.304   8.839   2.569
   12LER    CD2  234   8.575   8.880   2.617
   12LER   HD21  235   8.523   8.972   2.592
   12LER   HD22  236   8.590   8.865   2.724
   12LER   HD23  237   8.676   8.882   2.577
   12LER      C  238   8.739   8.437   2.610
   12LER      O  239   8.751   8.344   2.532
   13LER      N  240   8.779   8.432   2.737
   13LER      H  241   8.774   8.517   2.792
   13LER     CA  242   8.829   8.308   2.801
   13LER     HA  243   8.913   8.269   2.743
   13LER     CB  244   8.876   8.352   2.939
   13LER    HB1  245   8.795   8.367   3.010
   13LER    HB2  246   8.920   8.450   2.919
   13LER     CG  247   8.980   8.262   3.004
   13LER     HG  248   8.943   8.160   3.015
   13LER    CD1  249   9.116   8.270   2.932
   13LER   HD11  250   9.104   8.212   2.840
   13LER   HD12  251   9.151   8.369   2.905
   13LER   HD13  252   9.195   8.210   2.977
   13LER    CD2  253   9.005   8.316   3.141
   13LER   HD21  254   8.916   8.307   3.204
   13LER   HD22  255   9.085   8.270   3.198
   13LER   HD23  256   9.025   8.422   3.126
   13LER      C  257   8.730   8.193   2.804
   13LER      O  258   8.628   8.201   2.872
   14NH2      N  259   8.773   8.079   2.744
   14NH2     H1  260   8.862   8.069   2.698
   14NH2     H2  261   8.713   7.999   2.734
   15LY0      N  262   7.531   8.166   1.550
   15LY0     H1  263   7.435   8.189   1.527
   15LY0     H2  264   7.546   8.070   1.575
   15LY0     H3  265   7.547   8.228   1.629
   15LY0     CA  266   7.620   8.195   1.437
   15LY0     HA  267   7.723   8.163   1.453
   15LY0     CB  268   7.583   8.100   1.322
   15LY0    HB1  269   7.550   8.005   1.365
   15LY0    HB2  270   7.666   8.086   1.252
   15LY0     CG  271   7.459   8.139   1.239
   15LY0    HG1  272   7.466   8.228   1.175
   15LY0    HG2  273   7.386   8.174   1.312
   15LY0     CD  274   7.397   8.025   1.163
   15LY0    HD1  275   7.358   7.947   1.229
   15LY0    HD2  276   7.466   7.977   1.094
   15LY0     CE  277   7.279   8.079   1.083
   15LY0    HE1  278   7.315   8.158   1.017
   15LY0    HE2  279   7.207   8.144   1.134
   15LY0     NZ  280   7.207   7.971   1.013
   15LY0    HZ1  281   7.274   7.939   0.945
   15LY0    HZ2  282   7.182   7.891   1.070
   15LY0    HZ3  283   7.126   7.994   0.958
   15LY0      C  284   7.633   8.336   1.393
   15LY0      O  285   7.711   8.361   1.299
   16LER      N  286   7.565   8.430   1.454
   16LER      H  287   7.504   8.399   1.528
   16LER     CA  288   7.559   8.570   1.402
   16LER     HA  289   7.644   8.582   1.336
   16LER     CB  290   7.430   8.608   1.313
   16LER    HB1  291   7.434   8.711   1.277
   16LER    HB2  292   7.349   8.597   1.386
   16LER     CG  293   7.385   8.524   1.195
   16LER     HG  294   7.422   8.424   1.222
   16LER    CD1  295   7.236   8.515   1.180
   16LER   HD11  296   7.216   8.452   1.093
   16LER   HD12  297   7.191   8.474   1.271
   16LER   HD13  298   7.185   8.607   1.150
   16LER    CD2  299   7.444   8.557   1.061
   16LER   HD21  300   7.405   8.650   1.019
   16LER   HD22  301   7.552   8.564   1.075
   16LER   HD23  302   7.414   8.478   0.992
   16LER      C  303   7.582   8.672   1.516
   16LER      O  304   7.559   8.632   1.628
   17LY0      N  305   7.165   9.180   0.816
   17LY0     H1  306   7.108   9.214   0.740
   17LY0     H2  307   7.163   9.080   0.831
   17LY0     H3  308   7.259   9.210   0.791
   17LY0     CA  309   7.124   9.250   0.946
   17LY0     HA  310   7.131   9.358   0.938
   17LY0     CB  311   6.982   9.210   0.994
   17LY0    HB1  312   6.983   9.106   1.025
   17LY0    HB2  313   6.906   9.227   0.918
   17LY0     CG  314   6.937   9.295   1.109
   17LY0    HG1  315   6.967   9.396   1.085
   17LY0    HG2  316   6.997   9.269   1.197
   17LY0     CD  317   6.791   9.284   1.140
   17LY0    HD1  318   6.740   9.296   1.044
   17LY0    HD2  319   6.764   9.367   1.205
   17LY0     CE  320   6.750   9.151   1.212
   17LY0    HE1  321   6.810   9.141   1.303
   17LY0    HE2  322   6.779   9.066   1.150
   17LY0     NZ  323   6.598   9.140   1.229
   17LY0    HZ1  324   6.560   9.134   1.135
   17LY0    HZ2  325   6.574   9.058   1.281
   17LY0    HZ3  326   6.553   9.210   1.286
   17LY0      C  327   7.226   9.225   1.075
   17LY0      O  328   7.252   9.312   1.155
   18LER      N  329   7.270   9.107   1.102
   18LER      H  330   7.250   9.029   1.040
   18LER     CA  331   7.357   9.071   1.221
   18LER     HA  332   7.357   9.151   1.295
   18LER     CB  333   7.283   8.951   1.281
   18LER    HB1  334   7.350   8.912   1.358
   18LER    HB2  335   7.280   8.870   1.208
   18LER     CG  336   7.137   8.971   1.334
   18LER     HG  337   7.082   9.038   1.268
   18LER    CD1  338   7.061   8.838   1.338
   18LER   HD11  339   6.955   8.858   1.355
   18LER   HD12  340   7.056   8.808   1.233
   18LER   HD13  341   7.114   8.764   1.398
   18LER    CD2  342   7.134   9.047   1.471
   18LER   HD21  343   7.042   9.104   1.483
   18LER   HD22  344   7.150   8.969   1.545
   18LER   HD23  345   7.217   9.117   1.480
   18LER      C  346   7.506   9.047   1.185
   18LER      O  347   7.582   9.082   1.275
   19LYR      N  348   7.529   9.000   1.063
   19LYR      H  349   7.441   8.968   1.025
   19LYR     CA  350   7.655   8.990   0.994
   19LYR     HA  351   7.708   9.084   1.010
   19LYR     CB  352   7.638   8.962   0.844
   19LYR    HB1  353   7.551   9.018   0.811
   19LYR    HB2  354   7.605   8.860   0.823
   19LYR     CG  355   7.756   9.001   0.753
   19LYR    HG1  356   7.849   8.964   0.796
   19LYR    HG2  357   7.759   9.110   0.753
   19LYR     CD  358   7.724   8.956   0.614
   19LYR    HD1  359   7.618   8.963   0.589
   19LYR    HD2  360   7.758   8.852   0.610
   19LYR     CE  361   7.795   9.025   0.498
   19LYR    HE1  362   7.781   8.961   0.411
   19LYR    HE2  363   7.902   9.041   0.515
   19LYR     NZ  364   7.729   9.153   0.468
   19LYR    HZ1  365   7.633   9.157   0.438
   19LYR      C  366   7.742   8.879   1.064
   19LYR      O  367   7.693   8.785   1.132
   20LY0      N  368   7.872   8.899   1.057
   20LY0      H  369   7.907   8.979   1.006
   20LY0     CA  370   7.968   8.806   1.107
   20LY0     HA  371   7.931   8.705   1.089
   20LY0     CB  372   8.103   8.812   1.031
   20LY0    HB1  373   8.082   8.812   0.924
   20LY0    HB2  374   8.165   8.727   1.060
   20LY0     CG  375   8.172   8.946   1.050
   20LY0    HG1  376   8.207   8.949   1.153
   20LY0    HG2  377   8.102   9.027   1.026
   20LY0     CD  378   8.299   8.966   0.961
   20LY0    HD1  379   8.286   8.954   0.853
   20LY0    HD2  380   8.368   8.890   0.998
   20LY0     CE  381   8.349   9.108   0.985
   20LY0    HE1  382   8.456   9.107   0.968
   20LY0    HE2  383   8.326   9.135   1.088
   20LY0     NZ  384   8.305   9.213   0.888
   20LY0    HZ1  385   8.209   9.207   0.860
   20LY0    HZ2  386   8.343   9.304   0.910
   20LY0    HZ3  387   8.345   9.190   0.798
   20LY0      C  388   7.990   8.816   1.254
   20LY0      O  389   7.971   8.924   1.310
   21LER      N  390   8.039   8.704   1.312
   21LER      H  391   8.056   8.623   1.254
   21LER     CA  392   8.106   8.711   1.439
   21LER     HA  393   8.043   8.772   1.504
   21LER     CB  394   8.117   8.567   1.504
   21LER    HB1  395   8.178   8.571   1.594
   21LER    HB2  396   8.181   8.510   1.438
   21LER     CG  397   7.993   8.479   1.529
   21LER     HG  398   7.946   8.467   1.431
   21LER    CD1  399   8.025   8.342   1.587
   21LER   HD11  400   8.033   8.346   1.696
   21LER   HD12  401   7.966   8.258   1.551
   21LER   HD13  402   8.123   8.314   1.548
   21LER    CD2  403   7.898   8.546   1.626
   21LER   HD21  404   7.943   8.562   1.724
   21LER   HD22  405   7.860   8.637   1.578
   21LER   HD23  406   7.815   8.482   1.657
   21LER      C  407   8.242   8.783   1.445
   21LER      O  408   8.323   8.789   1.350
   22LY0      N  409   7.622   9.681   0.841
   22LY0     H1  410   7.650   9.733   0.759
   22LY0     H2  411   7.655   9.717   0.929
   22LY0     H3  412   7.521   9.687   0.835
   22LY0     CA  413   7.667   9.533   0.830
   22LY0     HA  414   7.776   9.535   0.832
   22LY0     CB  415   7.624   9.447   0.957
   22LY0    HB1  416   7.668   9.349   0.944
   22LY0    HB2  417   7.516   9.442   0.966
   22LY0     CG  418   7.672   9.508   1.086
   22LY0    HG1  419   7.600   9.589   1.098
   22LY0    HG2  420   7.773   9.549   1.082
   22LY0     CD  421   7.660   9.419   1.216
   22LY0    HD1  422   7.715   9.325   1.208
   22LY0    HD2  423   7.556   9.398   1.239
   22LY0     CE  424   7.728   9.484   1.335
   22LY0    HE1  425   7.662   9.560   1.377
   22LY0    HE2  426   7.828   9.522   1.317
   22LY0     NZ  427   7.748   9.390   1.440
   22LY0    HZ1  428   7.805   9.315   1.404
   22LY0    HZ2  429   7.782   9.421   1.530
   22LY0    HZ3  430   7.666   9.335   1.461
   22LY0      C  431   7.632   9.458   0.701
   22LY0      O  432   7.548   9.366   0.700
   23LER      N  433   7.700   9.492   0.589
   23LER      H  434   7.751   9.579   0.590
   23LER     CA  435   7.694   9.398   0.473
   23LER     HA  436   7.592   9.375   0.444
   23LER     CB  437   7.757   9.480   0.361
   23LER    HB1  438   7.849   9.525   0.399
   23LER    HB2  439   7.695   9.569   0.352
   23LER     CG  440   7.808   9.409   0.231
   23LER     HG  441   7.888   9.341   0.262
   23LER    CD1  442   7.692   9.345   0.166
   23LER   HD11  443   7.651   9.265   0.228
   23LER   HD12  444   7.611   9.418   0.158
   23LER   HD13  445   7.712   9.294   0.072
   23LER    CD2  446   7.883   9.506   0.141
   23LER   HD21  447   7.835   9.593   0.096
   23LER   HD22  448   7.974   9.544   0.188
   23LER   HD23  449   7.906   9.454   0.048
   23LER      C  450   7.777   9.270   0.504
   23LER      O  451   7.889   9.279   0.551
   24LY0      N  452   8.106   7.039   1.835
   24LY0     H1  453   8.156   7.064   1.919
   24LY0     H2  454   8.009   7.025   1.858
   24LY0     H3  455   8.147   6.954   1.799
   24LY0     CA  456   8.119   7.151   1.749
   24LY0     HA  457   8.222   7.186   1.749
   24LY0     CB  458   8.081   7.120   1.603
   24LY0    HB1  459   8.101   7.207   1.540
   24LY0    HB2  460   7.976   7.092   1.595
   24LY0     CG  461   8.163   7.013   1.521
   24LY0    HG1  462   8.182   6.925   1.584
   24LY0    HG2  463   8.265   7.048   1.504
   24LY0     CD  464   8.105   6.968   1.384
   24LY0    HD1  465   8.181   6.895   1.355
   24LY0    HD2  466   8.107   7.057   1.322
   24LY0     CE  467   7.970   6.913   1.403
   24LY0    HE1  468   7.888   6.984   1.414
   24LY0    HE2  469   7.972   6.850   1.492
   24LY0     NZ  470   7.942   6.820   1.294
   24LY0    HZ1  471   7.919   6.862   1.205
   24LY0    HZ2  472   8.022   6.759   1.285
   24LY0    HZ3  473   7.861   6.762   1.314
   24LY0      C  474   8.030   7.264   1.806
   24LY0      O  475   7.939   7.236   1.879
   25LER      N  476   8.064   7.391   1.778
   25LER      H  477   8.146   7.415   1.724
   25LER     CA  478   7.983   7.506   1.805
   25LER     HA  479   7.963   7.491   1.912
   25LER     CB  480   8.071   7.626   1.779
   25LER    HB1  481   8.008   7.714   1.770
   25LER    HB2  482   8.119   7.616   1.681
   25LER     CG  483   8.180   7.648   1.886
   25LER     HG  484   8.222   7.550   1.908
   25LER    CD1  485   8.287   7.735   1.838
   25LER   HD11  486   8.370   7.729   1.908
   25LER   HD12  487   8.327   7.700   1.742
   25LER   HD13  488   8.244   7.835   1.833
   25LER    CD2  489   8.115   7.701   2.011
   25LER   HD21  490   8.073   7.619   2.069
   25LER   HD22  491   8.184   7.755   2.077
   25LER   HD23  492   8.042   7.777   1.983
   25LER      C  493   7.854   7.510   1.729
   25LER      O  494   7.830   7.442   1.633
   26LYR      N  495   7.773   7.615   1.755
   26LYR      H  496   7.810   7.687   1.815
   26LYR     CA  497   7.632   7.632   1.704
   26LYR     HA  498   7.605   7.560   1.627
   26LYR     CB  499   7.635   7.764   1.625
   26LYR    HB1  500   7.676   7.832   1.699
   26LYR    HB2  501   7.534   7.795   1.599
   26LYR     CG  502   7.727   7.769   1.498
   26LYR    HG1  503   7.819   7.726   1.538
   26LYR    HG2  504   7.738   7.870   1.460
   26LYR     CD  505   7.668   7.685   1.377
   26LYR    HD1  506   7.562   7.707   1.365
   26LYR    HD2  507   7.687   7.579   1.396
   26LYR     CE  508   7.726   7.721   1.246
   26LYR    HE1  509   7.833   7.741   1.256
   26LYR    HE2  510   7.682   7.816   1.216
   26LYR     NZ  511   7.707   7.616   1.139
   26LYR    HZ1  512   7.747   7.524   1.151
   26LYR      C  513   7.520   7.643   1.812
   26LYR      O  514   7.408   7.652   1.772
   27LY0      N  515   7.555   7.651   1.940
   27LY0      H  516   7.652   7.640   1.966
   27LY0     CA  517   7.455   7.684   2.045
   27LY0     HA  518   7.352   7.674   2.012
   27LY0     CB  519   7.481   7.592   2.166
   27LY0    HB1  520   7.410   7.620   2.244
   27LY0    HB2  521   7.583   7.604   2.201
   27LY0     CG  522   7.445   7.446   2.123
   27LY0    HG1  523   7.498   7.422   2.031
   27LY0    HG2  524   7.339   7.445   2.100
   27LY0     CD  525   7.474   7.331   2.221
   27LY0    HD1  526   7.428   7.357   2.316
   27LY0    HD2  527   7.582   7.335   2.237
   27LY0     CE  528   7.427   7.195   2.189
   27LY0    HE1  529   7.462   7.168   2.090
   27LY0    HE2  530   7.318   7.184   2.187
   27LY0     NZ  531   7.476   7.095   2.293
   27LY0    HZ1  532   7.408   7.021   2.301
   27LY0    HZ2  533   7.573   7.065   2.291
   27LY0    HZ3  534   7.463   7.134   2.386
   27LY0      C  535   7.465   7.832   2.084
   27LY0      O  536   7.579   7.872   2.110
   28LER      N  537   7.353   7.904   2.101
   28LER      H  538   7.266   7.855   2.090
   28LER     CA  539   7.359   8.053   2.120
   28LER     HA  540   7.455   8.085   2.079
   28LER     CB  541   7.244   8.112   2.035
   28LER    HB1  542   7.239   8.220   2.050
   28LER    HB2  543   7.149   8.093   2.086
   28LER     CG  544   7.230   8.073   1.885
   28LER     HG  545   7.225   7.964   1.886
   28LER    CD1  546   7.102   8.132   1.823
   28LER   HD11  547   7.024   8.085   1.883
   28LER   HD12  548   7.101   8.241   1.832
   28LER   HD13  549   7.107   8.101   1.719
   28LER    CD2  550   7.360   8.109   1.804
   28LER   HD21  551   7.340   8.101   1.697
   28LER   HD22  552   7.394   8.208   1.835
   28LER   HD23  553   7.434   8.038   1.839
   28LER      C  554   7.346   8.098   2.264
   28LER      O  555   7.271   8.041   2.338
   29LYR      N  556   7.439   8.189   2.307
   29LYR      H  557   7.499   8.235   2.239
   29LYR     CA  558   7.451   8.252   2.438
   29LYR     HA  559   7.376   8.214   2.507
   29LYR     CB  560   7.443   8.403   2.416
   29LYR    HB1  561   7.509   8.455   2.346
   29LYR    HB2  562   7.483   8.437   2.512
   29LYR     CG  563   7.306   8.458   2.422
   29LYR    HG1  564   7.315   8.566   2.408
   29LYR    HG2  565   7.269   8.446   2.523
   29LYR     CD  566   7.209   8.413   2.305
   29LYR    HD1  567   7.179   8.308   2.316
   29LYR    HD2  568   7.267   8.429   2.214
   29LYR     CE  569   7.088   8.495   2.300
   29LYR    HE1  570   7.040   8.478   2.203
   29LYR    HE2  571   7.136   8.592   2.313
   29LYR     NZ  572   6.992   8.466   2.404
   29LYR    HZ1  573   6.915   8.408   2.372
   29LYR      C  574   7.592   8.216   2.512
   29LYR      O  575   7.626   8.258   2.624
   30LER      N  576   7.675   8.147   2.434
   30LER      H  577   7.630   8.092   2.361
   30LER     CA  578   7.809   8.109   2.474
   30LER     HA  579   7.810   8.090   2.581
   30LER     CB  580   7.831   7.979   2.397
   30LER    HB1  581   7.816   7.992   2.290
   30LER    HB2  582   7.770   7.905   2.448
   30LER     CG  583   7.977   7.940   2.406
   30LER     HG  584   8.032   8.023   2.360
   30LER    CD1  585   8.031   7.917   2.546
   30LER   HD11  586   8.064   8.015   2.585
   30LER   HD12  587   7.966   7.858   2.610
   30LER   HD13  588   8.119   7.852   2.546
   30LER    CD2  589   8.010   7.817   2.322
   30LER   HD21  590   8.005   7.834   2.215
   30LER   HD22  591   8.111   7.782   2.345
   30LER   HD23  592   7.940   7.735   2.339
   30LER      C  593   7.895   8.235   2.448
   30LER      O  594   7.911   8.273   2.333
   31LER      N  595   7.944   8.297   2.557
   31LER      H  596   7.915   8.261   2.647
   31LER     CA  597   8.013   8.431   2.546
   31LER     HA  598   7.978   8.472   2.452
   31LER     CB  599   7.969   8.528   2.655
   31LER    HB1  600   8.017   8.624   2.636
   31LER    HB2  601   8.003   8.498   2.754
   31LER     CG  602   7.813   8.553   2.675
   31LER     HG  603   7.774   8.464   2.724
   31LER    CD1  604   7.786   8.669   2.775
   31LER   HD11  605   7.832   8.635   2.868
   31LER   HD12  606   7.830   8.764   2.742
   31LER   HD13  607   7.681   8.677   2.805
   31LER    CD2  608   7.742   8.588   2.546
   31LER   HD21  609   7.792   8.670   2.494
   31LER   HD22  610   7.759   8.500   2.484
   31LER   HD23  611   7.636   8.611   2.560
   31LER      C  612   8.162   8.417   2.538
   31LER      O  613   8.227   8.465   2.441
   32LY0      N  614   7.164   7.368   0.875
   32LY0     H1  615   7.149   7.289   0.813
   32LY0     H2  616   7.079   7.421   0.876
   32LY0     H3  617   7.187   7.330   0.966
   32LY0     CA  618   7.276   7.463   0.827
   32LY0     HA  619   7.320   7.415   0.738
   32LY0     CB  620   7.216   7.601   0.806
   32LY0    HB1  621   7.307   7.662   0.800
   32LY0    HB2  622   7.154   7.635   0.889
   32LY0     CG  623   7.123   7.615   0.683
   32LY0    HG1  624   7.032   7.559   0.704
   32LY0    HG2  625   7.164   7.573   0.592
   32LY0     CD  626   7.080   7.753   0.652
   32LY0    HD1  627   7.157   7.812   0.601
   32LY0    HD2  628   7.048   7.802   0.743
   32LY0     CE  629   6.957   7.745   0.552
   32LY0    HE1  630   6.977   7.661   0.485
   32LY0    HE2  631   6.948   7.845   0.509
   32LY0     NZ  632   6.825   7.719   0.616
   32LY0    HZ1  633   6.816   7.626   0.654
   32LY0    HZ2  634   6.814   7.787   0.691
   32LY0    HZ3  635   6.751   7.735   0.549
   32LY0      C  636   7.395   7.463   0.919
   32LY0      O  637   7.383   7.450   1.038
   33LER      N  638   7.512   7.490   0.863
   33LER      H  639   7.518   7.483   0.763
   33LER     CA  640   7.634   7.501   0.941
   33LER     HA  641   7.635   7.415   1.008
   33LER     CB  642   7.761   7.491   0.847
   33LER    HB1  643   7.844   7.506   0.916
   33LER    HB2  644   7.749   7.572   0.775
   33LER     CG  645   7.770   7.362   0.768
   33LER     HG  646   7.669   7.324   0.749
   33LER    CD1  647   7.851   7.379   0.638
   33LER   HD11  648   7.842   7.282   0.587
   33LER   HD12  649   7.801   7.454   0.577
   33LER   HD13  650   7.950   7.416   0.664
   33LER    CD2  651   7.833   7.255   0.852
   33LER   HD21  652   7.834   7.165   0.791
   33LER   HD22  653   7.935   7.270   0.887
   33LER   HD23  654   7.769   7.241   0.940
   33LER      C  655   7.634   7.628   1.030
   33LER      O  656   7.579   7.731   0.997
   34LY0      N  657   7.060   7.763   3.642
   34LY0     H1  658   7.100   7.672   3.626
   34LY0     H2  659   7.134   7.822   3.678
   34LY0     H3  660   6.989   7.761   3.714
   34LY0     CA  661   7.018   7.811   3.512
   34LY0     HA  662   7.106   7.818   3.448
   34LY0     CB  663   6.920   7.713   3.447
   34LY0    HB1  664   6.820   7.749   3.471
   34LY0    HB2  665   6.943   7.615   3.489
   34LY0     CG  666   6.949   7.690   3.298
   34LY0    HG1  667   7.040   7.630   3.289
   34LY0    HG2  668   6.966   7.787   3.252
   34LY0     CD  669   6.835   7.610   3.230
   34LY0    HD1  670   6.753   7.676   3.202
   34LY0    HD2  671   6.797   7.526   3.286
   34LY0     CE  672   6.884   7.569   3.094
   34LY0    HE1  673   6.926   7.649   3.035
   34LY0    HE2  674   6.800   7.528   3.038
   34LY0     NZ  675   6.990   7.465   3.092
   34LY0    HZ1  676   7.070   7.493   3.146
   34LY0    HZ2  677   6.957   7.382   3.140
   34LY0    HZ3  678   7.018   7.441   2.998
   34LY0      C  679   6.965   7.949   3.531
   34LY0      O  680   6.875   7.978   3.609
   35LER      N  681   7.023   8.047   3.457
   35LER      H  682   7.089   8.022   3.384
   35LER     CA  683   6.985   8.189   3.450
   35LER     HA  684   6.935   8.216   3.543
   35LER     CB  685   7.111   8.283   3.448
   35LER    HB1  686   7.150   8.247   3.353
   35LER    HB2  687   7.180   8.246   3.524
   35LER     CG  688   7.089   8.433   3.449
   35LER     HG  689   7.028   8.441   3.360
   35LER    CD1  690   7.018   8.497   3.570
   35LER   HD11  691   6.983   8.598   3.550
   35LER   HD12  692   6.926   8.442   3.592
   35LER   HD13  693   7.077   8.488   3.662
   35LER    CD2  694   7.233   8.493   3.432
   35LER   HD21  695   7.228   8.602   3.425
   35LER   HD22  696   7.292   8.461   3.518
   35LER   HD23  697   7.292   8.461   3.346
   35LER      C  698   6.893   8.218   3.330
   35LER      O  699   6.795   8.296   3.341
   36LYR      N  700   6.913   8.161   3.217
   36LYR      H  701   6.996   8.103   3.211
   36LYR     CA  702   6.821   8.164   3.103
   36LYR     HA  703   6.721   8.150   3.143
   36LYR     CB  704   6.866   8.050   3.004
   36LYR    HB1  705   6.855   7.953   3.055
   36LYR    HB2  706   6.969   8.063   2.974
   36LYR     CG  707   6.772   8.036   2.882
   36LYR    HG1  708   6.797   8.126   2.826
   36LYR    HG2  709   6.667   8.042   2.911
   36LYR     CD  710   6.806   7.916   2.796
   36LYR    HD1  711   6.909   7.926   2.762
   36LYR    HD2  712   6.740   7.921   2.709
   36LYR     CE  713   6.775   7.780   2.848
   36LYR    HE1  714   6.680   7.787   2.900
   36LYR    HE2  715   6.845   7.753   2.927
   36LYR     NZ  716   6.785   7.674   2.745
   36LYR    HZ1  717   6.714   7.684   2.674
   36LYR      C  718   6.806   8.304   3.034
   36LYR      O  719   6.695   8.329   2.984
   37LY0      N  720   6.911   8.392   3.041
   37LY0      H  721   7.000   8.360   3.078
   37LY0     CA  722   6.912   8.510   2.942
   37LY0     HA  723   6.826   8.574   2.963
   37LY0     CB  724   7.031   8.607   2.964
   37LY0    HB1  725   7.029   8.697   2.903
   37LY0    HB2  726   7.126   8.555   2.950
   37LY0     CG  727   7.030   8.656   3.111
   37LY0    HG1  728   7.077   8.577   3.169
   37LY0    HG2  729   6.928   8.670   3.147
   37LY0     CD  730   7.115   8.776   3.145
   37LY0    HD1  731   7.106   8.805   3.250
   37LY0    HD2  732   7.084   8.856   3.078
   37LY0     CE  733   7.260   8.728   3.113
   37LY0    HE1  734   7.260   8.717   3.004
   37LY0    HE2  735   7.283   8.636   3.167
   37LY0     NZ  736   7.361   8.832   3.155
   37LY0    HZ1  737   7.362   8.854   3.253
   37LY0    HZ2  738   7.453   8.798   3.135
   37LY0    HZ3  739   7.344   8.919   3.105
   37LY0      C  740   6.892   8.459   2.801
   37LY0      O  741   6.936   8.346   2.767
   38LER      N  742   6.843   8.553   2.717
   38LER      H  743   6.815   8.642   2.757
   38LER     CA  744   6.833   8.525   2.577
   38LER     HA  745   6.805   8.420   2.572
   38LER     CB  746   6.723   8.622   2.514
   38LER    HB1  747   6.755   8.641   2.412
   38LER    HB2  748   6.726   8.715   2.571
   38LER     CG  749   6.580   8.571   2.505
   38LER     HG  750   6.572   8.479   2.447
   38LER    CD1  751   6.515   8.558   2.640
   38LER   HD11  752   6.419   8.515   2.611
   38LER   HD12  753   6.578   8.487   2.693
   38LER   HD13  754   6.511   8.658   2.682
   38LER    CD2  755   6.493   8.669   2.418
   38LER   HD21  756   6.546   8.678   2.323
   38LER   HD22  757   6.395   8.624   2.409
   38LER   HD23  758   6.479   8.767   2.463
   38LER      C  759   6.972   8.546   2.509
   38LER      O  760   7.039   8.640   2.539
   39LY0      N  761   6.551   7.228   2.484
   39LY0     H1  762   6.463   7.180   2.484
   39LY0     H2  763   6.541   7.317   2.438
   39LY0     H3  764   6.623   7.172   2.440
   39LY0     CA  765   6.599   7.246   2.621
   39LY0     HA  766   6.547   7.321   2.680
   39LY0     CB  767   6.593   7.121   2.705
   39LY0    HB1  768   6.636   7.144   2.802
   39LY0    HB2  769   6.658   7.053   2.650
   39LY0     CG  770   6.442   7.078   2.718
   39LY0    HG1  771   6.397   7.060   2.620
   39LY0    HG2  772   6.376   7.158   2.753
   39LY0     CD  773   6.415   6.956   2.801
   39LY0    HD1  774   6.457   6.961   2.901
   39LY0    HD2  775   6.467   6.881   2.742
   39LY0     CE  776   6.265   6.935   2.811
   39LY0    HE1  777   6.231   6.903   2.713
   39LY0    HE2  778   6.225   7.030   2.849
   39LY0     NZ  779   6.246   6.838   2.922
   39LY0    HZ1  780   6.146   6.837   2.940
   39LY0    HZ2  781   6.284   6.745   2.908
   39LY0    HZ3  782   6.293   6.861   3.009
   39LY0      C  783   6.750   7.297   2.622
   39LY0      O  784   6.840   7.230   2.663
   40LER      N  785   6.763   7.427   2.590
   40LER      H  786   6.684   7.478   2.554
   40LER     CA  787   6.886   7.511   2.599
   40LER     HA  788   6.976   7.449   2.595
   40LER     CB  789   6.895   7.595   2.471
   40LER    HB1  790   6.817   7.671   2.467
   40LER    HB2  791   6.878   7.526   2.388
   40LER     CG  792   7.025   7.673   2.456
   40LER     HG  793   7.044   7.732   2.545
   40LER    CD1  794   7.142   7.576   2.424
   40LER   HD11  795   7.109   7.503   2.350
   40LER   HD12  796   7.220   7.637   2.378
   40LER   HD13  797   7.187   7.538   2.516
   40LER    CD2  798   7.009   7.758   2.337
   40LER   HD21  799   7.099   7.819   2.327
   40LER   HD22  800   7.015   7.699   2.245
   40LER   HD23  801   6.914   7.811   2.334
   40LER      C  802   6.892   7.595   2.727
   40LER      O  803   6.985   7.584   2.809
   41U      O5'  804   6.988   8.123   2.375
   41U      H5T  805   7.081   8.109   2.394
   41U      C5'  806   6.916   8.124   2.494
   41U     H5'1  807   6.954   8.201   2.562
   41U     H5'2  808   6.929   8.025   2.539
   41U      C4'  809   6.768   8.152   2.473
   41U      H4'  810   6.721   8.179   2.568
   41U      O4'  811   6.759   8.264   2.392
   41U      C1'  812   6.662   8.222   2.294
   41U      H1'  813   6.563   8.226   2.339
   41U       N1  814   6.682   8.309   2.176
   41U       C6  815   6.809   8.314   2.111
   41U       H6  816   6.896   8.285   2.169
   41U       C5  817   6.820   8.339   1.978
   41U       H5  818   6.915   8.339   1.926
   41U       C4  819   6.706   8.371   1.901
   41U       O4  820   6.710   8.415   1.789
   41U       N3  821   6.585   8.360   1.969
   41U       H3  822   6.501   8.378   1.917
   41U       C2  823   6.567   8.344   2.103
   41U       O2  824   6.454   8.336   2.149
   41U      C3'  825   6.697   8.031   2.416
   41U      H3'  826   6.753   7.938   2.430
   41U      C2'  827   6.684   8.074   2.269
   41U     H2'1  828   6.777   8.062   2.214
   41U      O2'  829   6.571   8.017   2.200
   41U     HO'2  830   6.520   7.962   2.261
   41U      O3'  831   6.567   8.024   2.484
   42U        P  832   6.483   7.886   2.496
   42U      O1P  833   6.381   7.906   2.598
   42U      O2P  834   6.585   7.785   2.522
   42U      O5'  835   6.405   7.851   2.365
   42U      C5'  836   6.284   7.915   2.318
   42U     H5'1  837   6.294   8.024   2.312
   42U     H5'2  838   6.201   7.883   2.381
   42U      C4'  839   6.254   7.859   2.171
   42U      H4'  840   6.155   7.884   2.134
   42U      O4'  841   6.346   7.893   2.068
   42U      C1'  842   6.361   7.787   1.974
   42U      H1'  843   6.324   7.804   1.873
   42U       N1  844   6.505   7.745   1.976
   42U       C6  845   6.571   7.721   2.093
   42U       H6  846   6.518   7.742   2.185
   42U       C5  847   6.696   7.664   2.098
   42U       H5  848   6.753   7.639   2.187
   42U       C4  849   6.764   7.632   1.973
   42U       O4  850   6.877   7.579   1.973
   42U       N3  851   6.697   7.672   1.861
   42U       H3  852   6.737   7.641   1.774
   42U       C2  853   6.567   7.724   1.857
   42U       O2  854   6.509   7.739   1.749
   42U      C3'  855   6.255   7.710   2.182
   42U      H3'  856   6.338   7.669   2.239
   42U      C2'  857   6.275   7.679   2.028
   42U     H2'1  858   6.325   7.584   2.011
   42U      O2'  859   6.147   7.679   1.966
   42U     HO'2  860   6.076   7.661   2.027
   42U      O3'  861   6.134   7.653   2.220
   43A        P  862   6.131   7.535   2.328
   43A      O1P  863   6.004   7.532   2.400
   43A      O2P  864   6.253   7.542   2.414
   43A      O5'  865   6.140   7.405   2.238
   43A      C5'  866   6.036   7.379   2.144
   43A     H5'1  867   5.996   7.470   2.099
   43A     H5'2  868   5.957   7.329   2.201
   43A      C4'  869   6.079   7.296   2.028
   43A      H4'  870   5.995   7.276   1.963
   43A      O4'  871   6.181   7.373   1.965
   43A      C1'  872   6.259   7.281   1.891
   43A      H1'  873   6.244   7.301   1.785
   43A       N9  874   6.403   7.285   1.932
   43A       C8  875   6.454   7.335   2.050
   43A       H8  876   6.394   7.383   2.126
   43A       N7  877   6.585   7.338   2.050
   43A       C5  878   6.620   7.266   1.936
   43A       C6  879   6.739   7.211   1.879
   43A       N6  880   6.861   7.234   1.920
   43A      H61  881   6.891   7.304   1.987
   43A      H62  882   6.934   7.184   1.873
   43A       N1  883   6.733   7.122   1.775
   43A       C2  884   6.619   7.094   1.723
   43A       H2  885   6.620   7.018   1.646
   43A       N3  886   6.501   7.141   1.760
   43A       C4  887   6.509   7.229   1.869
   43A      C3'  888   6.136   7.160   2.061
   43A      H3'  889   6.206   7.178   2.143
   43A      C2'  890   6.202   7.139   1.924
   43A     H2'1  891   6.270   7.054   1.935
   43A      O2'  892   6.104   7.105   1.825
   43A     HO'2  893   6.033   7.059   1.871
   43A      O3'  894   6.029   7.077   2.093
   44A        P  895   6.053   6.951   2.171
   44A      O1P  896   5.917   6.909   2.202
   44A      O2P  897   6.143   6.988   2.283
   44A      O5'  898   6.137   6.857   2.064
   44A      C5'  899   6.080   6.773   1.958
   44A     H5'1  900   6.026   6.837   1.888
   44A     H5'2  901   6.011   6.706   2.009
   44A      C4'  902   6.191   6.689   1.898
   44A      H4'  903   6.159   6.639   1.807
   44A      O4'  904   6.289   6.779   1.853
   44A      C1'  905   6.418   6.724   1.869
   44A      H1'  906   6.455   6.711   1.768
   44A       N9  907   6.518   6.808   1.950
   44A       C8  908   6.499   6.903   2.049
   44A       H8  909   6.400   6.914   2.090
   44A       N7  910   6.608   6.950   2.101
   44A       C5  911   6.707   6.889   2.017
   44A       C6  912   6.845   6.889   2.018
   44A       N6  913   6.929   6.966   2.083
   44A      H61  914   6.898   7.034   2.151
   44A      H62  915   7.027   6.949   2.068
   44A       N1  916   6.914   6.815   1.931
   44A       C2  917   6.854   6.732   1.843
   44A       H2  918   6.910   6.669   1.776
   44A       N3  919   6.719   6.717   1.845
   44A       C4  920   6.655   6.800   1.934
   44A      C3'  921   6.258   6.596   1.996
   44A      H3'  922   6.265   6.640   2.095
   44A      C2'  923   6.403   6.586   1.936
   44A     H2'1  924   6.476   6.571   2.015
   44A      O2'  925   6.422   6.483   1.835
   44A     HO'2  926   6.455   6.409   1.886
   44A      O3'  927   6.205   6.462   1.999
   45U        P  928   6.238   6.362   2.121
   45U      O1P  929   6.138   6.254   2.110
   45U      O2P  930   6.245   6.432   2.250
   45U      O5'  931   6.379   6.290   2.089
   45U      C5'  932   6.400   6.193   1.989
   45U     H5'1  933   6.362   6.249   1.903
   45U     H5'2  934   6.341   6.105   2.012
   45U      C4'  935   6.546   6.162   1.981
   45U      H4'  936   6.561   6.085   1.905
   45U      O4'  937   6.621   6.272   1.927
   45U      C1'  938   6.756   6.258   1.972
   45U      H1'  939   6.826   6.250   1.889
   45U       N1  940   6.802   6.363   2.062
   45U       C6  941   6.715   6.449   2.119
   45U       H6  942   6.610   6.437   2.098
   45U       C5  943   6.752   6.553   2.201
   45U       H5  944   6.680   6.625   2.237
   45U       C4  945   6.893   6.577   2.227
   45U       O4  946   6.942   6.662   2.299
   45U       N3  947   6.983   6.490   2.169
   45U       H3  948   7.074   6.526   2.143
   45U       C2  949   6.942   6.379   2.084
   45U       O2  950   7.036   6.308   2.038
   45U      C3'  951   6.613   6.104   2.104
   45U      H3'  952   6.593   6.178   2.181
   45U      C2'  953   6.757   6.122   2.053
   45U     H2'1  954   6.826   6.133   2.137
   45U      O2'  955   6.804   6.013   1.975
   45U     HO'2  956   6.737   5.946   1.986
   45U      O3'  957   6.585   5.975   2.145
   46U        P  958   6.590   5.934   2.299
   46U      O1P  959   6.588   5.789   2.297
   46U      O2P  960   6.483   6.001   2.376
   46U      O5'  961   6.735   5.983   2.333
   46U      C5'  962   6.842   5.899   2.305
   46U     H5'1  963   6.837   5.891   2.197
   46U     H5'2  964   6.837   5.798   2.344
   46U      C4'  965   6.983   5.955   2.338
   46U      H4'  966   7.065   5.908   2.284
   46U      O4'  967   6.989   6.092   2.317
   46U      C1'  968   7.101   6.136   2.393
   46U      H1'  969   7.188   6.125   2.329
   46U       N1  970   7.084   6.279   2.445
   46U       C6  971   6.967   6.338   2.484
   46U       H6  972   6.876   6.281   2.472
   46U       C5  973   6.960   6.461   2.542
   46U       H5  974   6.863   6.508   2.555
   46U       C4  975   7.081   6.538   2.572
   46U       O4  976   7.090   6.645   2.632
   46U       N3  977   7.191   6.476   2.528
   46U       H3  978   7.282   6.517   2.540
   46U       C2  979   7.194   6.361   2.452
   46U       O2  980   7.304   6.331   2.408
   46U      C3'  981   7.008   5.945   2.486
   46U      H3'  982   6.922   5.976   2.545
   46U      C2'  983   7.123   6.038   2.508
   46U     H2'1  984   7.105   6.086   2.605
   46U      O2'  985   7.242   5.974   2.498
   46U     HO'2  986   7.244   5.905   2.564
   46U      O3'  987   7.043   5.806   2.521
   47A        P  988   7.023   5.740   2.660
   47A      O1P  989   7.006   5.600   2.631
   47A      O2P  990   6.914   5.804   2.730
   47A      O5'  991   7.156   5.762   2.739
   47A      C5'  992   7.268   5.681   2.712
   47A     H5'1  993   7.287   5.663   2.606
   47A     H5'2  994   7.249   5.584   2.758
   47A      C4'  995   7.385   5.756   2.780
   47A      H4'  996   7.469   5.688   2.766
   47A      O4'  997   7.409   5.878   2.714
   47A      C1'  998   7.477   5.967   2.811
   47A      H1'  999   7.573   6.008   2.780
   47A       N9 1000   7.394   6.094   2.842
   47A       C8 1001   7.254   6.115   2.826
   47A       H8 1002   7.195   6.025   2.819
   47A       N7 1003   7.213   6.235   2.825
   47A       C5 1004   7.336   6.303   2.832
   47A       C6 1005   7.365   6.442   2.838
   47A       N6 1006   7.275   6.534   2.834
   47A      H61 1007   7.175   6.518   2.830
   47A      H62 1008   7.304   6.630   2.846
   47A       N1 1009   7.496   6.485   2.846
   47A       C2 1010   7.587   6.392   2.844
   47A       H2 1011   7.690   6.419   2.861
   47A       N3 1012   7.570   6.258   2.840
   47A       C4 1013   7.440   6.218   2.833
   47A      C3' 1014   7.386   5.782   2.932
   47A      H3' 1015   7.294   5.825   2.972
   47A      C2' 1016   7.487   5.892   2.940
   47A     H2'1 1017   7.471   5.951   3.030
   47A      O2' 1018   7.623   5.842   2.944
   47A     HO'2 1019   7.642   5.805   3.030
   47A      O3' 1020   7.410   5.657   3.004
   48U        P 1021   7.426   5.635   3.164
   48U      O1P 1022   7.470   5.500   3.185
   48U      O2P 1023   7.296   5.677   3.224
   48U      O5' 1024   7.542   5.738   3.198
   48U      C5' 1025   7.673   5.706   3.235
   48U     H5'1 1026   7.726   5.655   3.155
   48U     H5'2 1027   7.671   5.637   3.320
   48U      C4' 1028   7.753   5.829   3.272
   48U      H4' 1029   7.856   5.793   3.277
   48U      O4' 1030   7.731   5.933   3.174
   48U      C1' 1031   7.744   6.061   3.238
   48U      H1' 1032   7.826   6.116   3.193
   48U       N1 1033   7.618   6.135   3.223
   48U       C6 1034   7.494   6.077   3.241
   48U       H6 1035   7.478   5.970   3.253
   48U       C5 1036   7.384   6.155   3.231
   48U       H5 1037   7.299   6.091   3.251
   48U       C4 1038   7.379   6.293   3.189
   48U       O4 1039   7.283   6.370   3.178
   48U       N3 1040   7.504   6.343   3.171
   48U       H3 1041   7.514   6.439   3.141
   48U       C2 1042   7.623   6.269   3.175
   48U       O2 1043   7.724   6.312   3.117
   48U      C3' 1044   7.729   5.891   3.407
   48U      H3' 1045   7.624   5.883   3.435
   48U      C2' 1046   7.777   6.033   3.386
   48U     H2'1 1047   7.738   6.106   3.457
   48U      O2' 1048   7.920   6.038   3.402
   48U     HO'2 1049   7.935   5.965   3.462
   48U      O3' 1050   7.804   5.817   3.501
   49C        P 1051   7.778   5.825   3.650
   49C      O1P 1052   7.902   5.768   3.717
   49C      O2P 1053   7.646   5.766   3.668
   49C      O5' 1054   7.773   5.981   3.695
   49C      C5' 1055   7.889   6.051   3.723
   49C     H5'1 1056   7.955   6.044   3.637
   49C     H5'2 1057   7.941   6.004   3.806
   49C      C4' 1058   7.863   6.195   3.747
   49C      H4' 1059   7.960   6.244   3.757
   49C      O4' 1060   7.792   6.251   3.635
   49C      C1' 1061   7.720   6.363   3.686
   49C      H1' 1062   7.759   6.454   3.640
   49C       N1 1063   7.574   6.355   3.652
   49C       C6 1064   7.527   6.238   3.600
   49C       H6 1065   7.590   6.150   3.595
   49C       C5 1066   7.400   6.232   3.555
   49C       H5 1067   7.365   6.133   3.528
   49C       C4 1068   7.322   6.347   3.563
   49C       N4 1069   7.210   6.344   3.498
   49C      H41 1070   7.199   6.258   3.447
   49C      H42 1071   7.152   6.426   3.487
   49C       N3 1072   7.361   6.463   3.605
   49C       C2 1073   7.492   6.469   3.649
   49C       O2 1074   7.545   6.578   3.694
   49C      C3' 1075   7.767   6.222   3.865
   49C      H3' 1076   7.691   6.146   3.853
   49C      C2' 1077   7.735   6.368   3.836
   49C     H2'1 1078   7.648   6.413   3.884
   49C      O2' 1079   7.853   6.449   3.857
   49C     HO'2 1080   7.880   6.433   3.948
   49C      O3' 1081   7.829   6.208   3.993
   50U        P 1082   7.755   6.189   4.133
   50U      O1P 1083   7.857   6.188   4.238
   50U      O2P 1084   7.651   6.085   4.137
   50U      O5' 1085   7.663   6.329   4.144
   50U      C5' 1086   7.713   6.454   4.192
   50U     H5'1 1087   7.797   6.496   4.136
   50U     H5'2 1088   7.748   6.424   4.291
   50U      C4' 1089   7.612   6.568   4.217
   50U      H4' 1090   7.650   6.650   4.277
   50U      O4' 1091   7.584   6.628   4.091
   50U      C1' 1092   7.445   6.674   4.093
   50U      H1' 1093   7.451   6.777   4.057
   50U       N1 1094   7.355   6.599   4.001
   50U       C6 1095   7.382   6.469   3.955
   50U       H6 1096   7.468   6.415   3.990
   50U       C5 1097   7.280   6.402   3.887
   50U       H5 1098   7.291   6.297   3.862
   50U       C4 1099   7.151   6.461   3.853
   50U       O4 1100   7.058   6.408   3.798
   50U       N3 1101   7.136   6.581   3.901
   50U       H3 1102   7.053   6.632   3.873
   50U       C2 1103   7.231   6.662   3.963
   50U       O2 1104   7.211   6.782   3.984
   50U      C3' 1105   7.477   6.544   4.278
   50U      H3' 1106   7.443   6.453   4.230
   50U      C2' 1107   7.393   6.661   4.240
   50U     H2'1 1108   7.285   6.651   4.249
   50U      O2' 1109   7.434   6.780   4.314
   50U     HO'2 1110   7.470   6.746   4.396
   50U      O3' 1111   7.486   6.539   4.421
   51A        P 1112   7.372   6.452   4.505
   51A      O1P 1113   7.419   6.444   4.648
   51A      O2P 1114   7.344   6.326   4.429
   51A      O5' 1115   7.240   6.545   4.494
   51A      C5' 1116   7.232   6.662   4.568
   51A     H5'1 1117   7.326   6.716   4.576
   51A     H5'2 1118   7.214   6.641   4.674
   51A      C4' 1119   7.106   6.742   4.531
   51A      H4' 1120   7.123   6.842   4.571
   51A      O4' 1121   7.106   6.760   4.382
   51A      C1' 1122   6.962   6.757   4.341
   51A      H1' 1123   6.935   6.850   4.292
   51A       N9 1124   6.934   6.641   4.252
   51A       C8 1125   7.009   6.525   4.242
   51A       H8 1126   7.096   6.510   4.303
   51A       N7 1127   6.980   6.455   4.133
   51A       C5 1128   6.867   6.522   4.077
   51A       C6 1129   6.767   6.478   3.988
   51A       N6 1130   6.793   6.372   3.911
   51A      H61 1131   6.890   6.353   3.892
   51A      H62 1132   6.722   6.345   3.844
   51A       N1 1133   6.643   6.533   3.980
   51A       C2 1134   6.634   6.643   4.060
   51A       H2 1135   6.537   6.690   4.062
   51A       N3 1136   6.721   6.695   4.147
   51A       C4 1137   6.838   6.631   4.150
   51A      C3' 1138   6.972   6.673   4.566
   51A      H3' 1139   6.971   6.568   4.536
   51A      C2' 1140   6.882   6.755   4.477
   51A     H2'1 1141   6.783   6.709   4.468
   51A      O2' 1142   6.868   6.894   4.511
   51A     HO'2 1143   6.944   6.947   4.485
   51A      O3' 1144   6.924   6.685   4.704
   52U        P 1145   6.819   6.577   4.769
   52U      O1P 1146   6.774   6.636   4.902
   52U      O2P 1147   6.885   6.450   4.763
   52U      O5' 1148   6.684   6.572   4.680
   52U      C5' 1149   6.588   6.677   4.680
   52U     H5'1 1150   6.641   6.768   4.651
   52U     H5'2 1151   6.551   6.683   4.782
   52U      C4' 1152   6.470   6.668   4.578
   52U      H4' 1153   6.416   6.762   4.574
   52U      O4' 1154   6.522   6.646   4.448
   52U      C1' 1155   6.444   6.555   4.374
   52U      H1' 1156   6.392   6.602   4.290
   52U       N1 1157   6.513   6.432   4.317
   52U       C6 1158   6.642   6.397   4.340
   52U       H6 1159   6.696   6.445   4.420
   52U       C5 1160   6.695   6.285   4.279
   52U       H5 1161   6.798   6.263   4.305
   52U       C4 1162   6.633   6.206   4.181
   52U       O4 1163   6.674   6.114   4.110
   52U       N3 1164   6.507   6.255   4.162
   52U       H3 1165   6.456   6.222   4.081
   52U       C2 1166   6.446   6.361   4.217
   52U       O2 1167   6.336   6.395   4.167
   52U      C3' 1168   6.391   6.547   4.611
   52U      H3' 1169   6.457   6.465   4.641
   52U      C2' 1170   6.332   6.520   4.475
   52U     H2'1 1171   6.300   6.417   4.462
   52U      O2' 1172   6.237   6.613   4.438
   52U     HO'2 1173   6.206   6.659   4.516
   52U      O3' 1174   6.293   6.573   4.708
   53U        P 1175   6.227   6.451   4.791
   53U      O1P 1176   6.125   6.509   4.877
   53U      O2P 1177   6.336   6.365   4.848
   53U      O5' 1178   6.137   6.375   4.675
   53U      C5' 1179   6.009   6.425   4.630
   53U     H5'1 1180   6.012   6.534   4.629
   53U     H5'2 1181   5.939   6.404   4.711
   53U      C4' 1182   5.968   6.356   4.501
   53U      H4' 1183   5.882   6.413   4.468
   53U      O4' 1184   6.067   6.363   4.390
   53U      C1' 1185   6.052   6.239   4.320
   53U      H1' 1186   6.034   6.260   4.214
   53U       N1 1187   6.177   6.149   4.330
   53U       C6 1188   6.258   6.156   4.442
   53U       H6 1189   6.224   6.215   4.525
   53U       C5 1190   6.368   6.076   4.449
   53U       H5 1191   6.432   6.074   4.536
   53U       C4 1192   6.405   5.996   4.337
   53U       O4 1193   6.494   5.911   4.337
   53U       N3 1194   6.323   6.005   4.227
   53U       H3 1195   6.328   5.934   4.155
   53U       C2 1196   6.209   6.073   4.218
   53U       O2 1197   6.137   6.056   4.121
   53U      C3' 1198   5.936   6.206   4.517
   53U      H3' 1199   6.014   6.161   4.578
   53U      C2' 1200   5.926   6.160   4.374
   53U     H2'1 1201   5.944   6.053   4.370
   53U      O2' 1202   5.809   6.200   4.298
   53U     HO'2 1203   5.745   6.229   4.363
   53U      O3' 1204   5.816   6.168   4.587
   54C        P 1205   5.793   6.022   4.648
   54C      O1P 1206   5.665   6.016   4.726
   54C      O2P 1207   5.912   5.996   4.731
   54C      O5' 1208   5.778   5.903   4.536
   54C      C5' 1209   5.668   5.902   4.448
   54C     H5'1 1210   5.645   6.007   4.429
   54C     H5'2 1211   5.587   5.844   4.493
   54C      C4' 1212   5.689   5.826   4.320
   54C      H4' 1213   5.611   5.851   4.248
   54C      O4' 1214   5.814   5.863   4.259
   54C      C1' 1215   5.865   5.760   4.181
   54C      H1' 1216   5.870   5.788   4.076
   54C       N1 1217   6.003   5.711   4.232
   54C       C6 1218   6.054   5.757   4.345
   54C       H6 1219   5.987   5.808   4.413
   54C       C5 1220   6.184   5.733   4.376
   54C       H5 1221   6.232   5.759   4.469
   54C       C4 1222   6.255   5.652   4.289
   54C       N4 1223   6.383   5.619   4.316
   54C      H41 1224   6.421   5.622   4.410
   54C      H42 1225   6.430   5.570   4.242
   54C       N3 1226   6.206   5.601   4.181
   54C       C2 1227   6.082   5.634   4.144
   54C       O2 1228   6.038   5.603   4.036
   54C      C3' 1229   5.698   5.681   4.335
   54C      H3' 1230   5.767   5.659   4.417
   54C      C2' 1231   5.775   5.644   4.210
   54C     H2'1 1232   5.823   5.551   4.240
   54C      O2' 1233   5.688   5.630   4.099
   54C     HO'2 1234   5.610   5.579   4.122
   54C      O3' 1235   5.570   5.633   4.363
   55C        P 1236   5.552   5.485   4.421
   55C      O1P 1237   5.408   5.466   4.446
   55C      O2P 1238   5.649   5.463   4.529
   55C      O5' 1239   5.591   5.393   4.304
   55C      C5' 1240   5.492   5.343   4.207
   55C     H5'1 1241   5.450   5.433   4.162
   55C     H5'2 1242   5.414   5.293   4.263
   55C      C4' 1243   5.573   5.257   4.106
   55C      H4' 1244   5.514   5.248   4.015
   55C      O4' 1245   5.695   5.306   4.070
   55C      C1' 1246   5.788   5.200   4.038
   55C      H1' 1247   5.823   5.201   3.934
   55C       N1 1248   5.914   5.224   4.119
   55C       C6 1249   5.909   5.280   4.249
   55C       H6 1250   5.816   5.311   4.295
   55C       C5 1251   6.018   5.291   4.321
   55C       H5 1252   6.020   5.328   4.422
   55C       C4 1253   6.134   5.244   4.265
   55C       N4 1254   6.244   5.242   4.340
   55C      H41 1255   6.254   5.270   4.437
   55C      H42 1256   6.323   5.195   4.298
   55C       N3 1257   6.144   5.181   4.152
   55C       C2 1258   6.030   5.160   4.078
   55C       O2 1259   6.047   5.096   3.970
   55C      C3' 1260   5.608   5.116   4.169
   55C      H3' 1261   5.654   5.131   4.266
   55C      C2' 1262   5.717   5.075   4.069
   55C     H2'1 1263   5.788   5.004   4.112
   55C      O2' 1264   5.661   5.022   3.950
   55C     HO'2 1265   5.689   4.931   3.952
   55C      O3' 1266   5.501   5.017   4.175
   56G        P 1267   5.529   4.890   4.268
   56G      O1P 1268   5.414   4.801   4.269
   56G      O2P 1269   5.569   4.940   4.399
   56G      O5' 1270   5.639   4.802   4.194
   56G      C5' 1271   5.609   4.738   4.072
   56G     H5'1 1272   5.556   4.795   3.995
   56G     H5'2 1273   5.535   4.662   4.096
   56G      C4' 1274   5.740   4.666   4.020
   56G      H4' 1275   5.716   4.603   3.934
   56G      O4' 1276   5.843   4.761   4.001
   56G      C1' 1277   5.966   4.694   4.033
   56G      H1' 1278   6.029   4.694   3.944
   56G       N9 1279   6.019   4.765   4.155
   56G       C8 1280   5.959   4.856   4.249
   56G       H8 1281   5.854   4.879   4.241
   56G       N7 1282   6.044   4.915   4.333
   56G       C5 1283   6.165   4.852   4.300
   56G       C6 1284   6.303   4.869   4.361
   56G       O6 1285   6.352   4.955   4.437
   56G       N1 1286   6.396   4.782   4.304
   56G       H1 1287   6.494   4.796   4.321
   56G       C2 1288   6.371   4.698   4.198
   56G       N2 1289   6.469   4.642   4.150
   56G      H21 1290   6.554   4.647   4.205
   56G      H22 1291   6.453   4.582   4.070
   56G       N3 1292   6.248   4.666   4.154
   56G       C4 1293   6.147   4.749   4.207
   56G      C3' 1294   5.801   4.565   4.127
   56G      H3' 1295   5.803   4.618   4.222
   56G      C2' 1296   5.939   4.549   4.069
   56G     H2'1 1297   6.003   4.501   4.142
   56G      O2' 1298   5.948   4.466   3.953
   56G     HO'2 1299   6.022   4.404   3.962
   56G      O3' 1300   5.722   4.440   4.141
   57U        P 1301   5.723   4.364   4.274
   57U      O1P 1302   5.635   4.249   4.274
   57U      O2P 1303   5.695   4.462   4.385
   57U      O5' 1304   5.877   4.300   4.270
   57U      C5' 1305   5.918   4.189   4.194
   57U     H5'1 1306   5.908   4.203   4.087
   57U     H5'2 1307   5.862   4.102   4.228
   57U      C4' 1308   6.063   4.178   4.227
   57U      H4' 1309   6.110   4.100   4.166
   57U      O4' 1310   6.142   4.294   4.211
   57U      C1' 1311   6.242   4.288   4.315
   57U      H1' 1312   6.342   4.292   4.273
   57U       N1 1313   6.227   4.404   4.410
   57U       C6 1314   6.109   4.480   4.415
   57U       H6 1315   6.020   4.442   4.366
   57U       C5 1316   6.096   4.594   4.495
   57U       H5 1317   6.002   4.647   4.493
   57U       C4 1318   6.211   4.640   4.567
   57U       O4 1319   6.219   4.753   4.626
   57U       N3 1320   6.323   4.561   4.562
   57U       H3 1321   6.407   4.592   4.608
   57U       C2 1322   6.337   4.443   4.487
   57U       O2 1323   6.435   4.369   4.497
   57U      C3' 1324   6.082   4.135   4.380
   57U      H3' 1325   6.030   4.204   4.446
   57U      C2' 1326   6.232   4.157   4.388
   57U     H2'1 1327   6.268   4.171   4.490
   57U      O2' 1328   6.309   4.061   4.308
   57U     HO'2 1329   6.253   4.032   4.236
   57U      O3' 1330   6.056   3.998   4.416
   58A        P 1331   6.016   3.972   4.563
   58A      O1P 1332   5.977   3.829   4.579
   58A      O2P 1333   5.925   4.075   4.616
   58A      O5' 1334   6.145   3.992   4.653
   58A      C5' 1335   6.247   3.887   4.663
   58A     H5'1 1336   6.287   3.876   4.562
   58A     H5'2 1337   6.202   3.791   4.687
   58A      C4' 1338   6.360   3.929   4.756
   58A      H4' 1339   6.437   3.854   4.736
   58A      O4' 1340   6.403   4.052   4.706
   58A      C1' 1341   6.461   4.129   4.817
   58A      H1' 1342   6.566   4.153   4.802
   58A       N9 1343   6.395   4.255   4.831
   58A       C8 1344   6.271   4.290   4.782
   58A       H8 1345   6.223   4.217   4.718
   58A       N7 1346   6.229   4.406   4.816
   58A       C5 1347   6.332   4.454   4.904
   58A       C6 1348   6.357   4.576   4.972
   58A       N6 1349   6.275   4.679   4.977
   58A      H61 1350   6.178   4.661   4.955
   58A      H62 1351   6.310   4.757   5.030
   58A       N1 1352   6.477   4.593   5.033
   58A       C2 1353   6.567   4.496   5.023
   58A       H2 1354   6.658   4.503   5.081
   58A       N3 1355   6.558   4.379   4.961
   58A       C4 1356   6.439   4.367   4.902
   58A      C3' 1357   6.313   3.960   4.898
   58A      H3' 1358   6.224   4.022   4.897
   58A      C2' 1359   6.433   4.047   4.946
   58A     H2'1 1360   6.414   4.106   5.036
   58A      O2' 1361   6.553   3.965   4.963
   58A     HO'2 1362   6.526   3.896   5.024
   58A      O3' 1363   6.304   3.851   4.988
   59C        P 1364   6.208   3.854   5.115
   59C      O1P 1365   6.206   3.721   5.179
   59C      O2P 1366   6.082   3.913   5.064
   59C      O5' 1367   6.284   3.957   5.208
   59C      C5' 1368   6.414   3.920   5.258
   59C     H5'1 1369   6.478   3.883   5.178
   59C     H5'2 1370   6.406   3.834   5.325
   59C      C4' 1371   6.487   4.022   5.336
   59C      H4' 1372   6.575   3.977   5.380
   59C      O4' 1373   6.516   4.146   5.259
   59C      C1' 1374   6.520   4.262   5.341
   59C      H1' 1375   6.618   4.311   5.341
   59C       N1 1376   6.406   4.358   5.309
   59C       C6 1377   6.294   4.320   5.237
   59C       H6 1378   6.286   4.219   5.201
   59C       C5 1379   6.199   4.413   5.221
   59C       H5 1380   6.109   4.383   5.168
   59C       C4 1381   6.216   4.545   5.262
   59C       N4 1382   6.132   4.638   5.230
   59C      H41 1383   6.064   4.629   5.155
   59C      H42 1384   6.143   4.729   5.272
   59C       N3 1385   6.318   4.584   5.341
   59C       C2 1386   6.411   4.486   5.369
   59C       O2 1387   6.496   4.515   5.452
   59C      C3' 1388   6.416   4.085   5.460
   59C      H3' 1389   6.316   4.110   5.424
   59C      C2' 1390   6.501   4.206   5.486
   59C     H2'1 1391   6.451   4.275   5.552
   59C      O2' 1392   6.627   4.170   5.543
   59C     HO'2 1393   6.695   4.216   5.493
   59C      O3' 1394   6.411   4.001   5.566
   60U        P 1395   6.291   4.002   5.674
   60U      O1P 1396   6.322   3.903   5.774
   60U      O2P 1397   6.161   3.996   5.608
   60U      O5' 1398   6.297   4.150   5.737
   60U      C5' 1399   6.405   4.183   5.831
   60U     H5'1 1400   6.499   4.157   5.783
   60U     H5'2 1401   6.404   4.121   5.920
   60U      C4' 1402   6.414   4.333   5.872
   60U      H4' 1403   6.503   4.340   5.934
   60U      O4' 1404   6.416   4.421   5.765
   60U      C1' 1405   6.346   4.544   5.796
   60U      H1' 1406   6.426   4.618   5.786
   60U       N1 1407   6.230   4.567   5.702
   60U       C6 1408   6.167   4.461   5.634
   60U       H6 1409   6.207   4.361   5.629
   60U       C5 1410   6.067   4.489   5.549
   60U       H5 1411   6.029   4.408   5.490
   60U       C4 1412   6.013   4.621   5.538
   60U       O4 1413   5.910   4.652   5.476
   60U       N3 1414   6.077   4.721   5.607
   60U       H3 1415   6.037   4.814   5.608
   60U       C2 1416   6.187   4.701   5.687
   60U       O2 1417   6.246   4.793   5.738
   60U      C3' 1418   6.293   4.380   5.963
   60U      H3' 1419   6.196   4.362   5.917
   60U      C2' 1420   6.304   4.535   5.945
   60U     H2'1 1421   6.206   4.579   5.961
   60U      O2' 1422   6.402   4.598   6.030
   60U     HO'2 1423   6.405   4.546   6.111
   60U      O3' 1424   6.290   4.340   6.097
   61U        P 1425   6.157   4.347   6.194
   61U      O1P 1426   6.065   4.447   6.141
   61U      O2P 1427   6.187   4.360   6.338
   61U      O5' 1428   6.085   4.212   6.170
   61U      C5' 1429   6.133   4.091   6.220
   61U     H5'1 1430   6.111   4.081   6.327
   61U     H5'2 1431   6.241   4.088   6.202
   61U      C4' 1432   6.063   3.973   6.145
   61U      H4' 1433   6.098   3.876   6.180
   61U      O4' 1434   5.917   3.976   6.159
   61U      C1' 1435   5.853   3.978   6.033
   61U      H1' 1436   5.840   3.873   6.009
   61U       N1 1437   5.729   4.059   6.049
   61U       C6 1438   5.729   4.192   6.090
   61U       H6 1439   5.816   4.234   6.138
   61U       C5 1440   5.616   4.261   6.074
   61U       H5 1441   5.616   4.365   6.105
   61U       C4 1442   5.492   4.212   6.021
   61U       O4 1443   5.399   4.283   5.996
   61U       N3 1444   5.493   4.079   6.004
   61U       H3 1445   5.414   4.035   5.958
   61U       C2 1446   5.609   4.001   6.018
   61U       O2 1447   5.600   3.876   5.994
   61U      C3' 1448   6.085   3.987   5.987
   61U      H3' 1449   6.171   4.049   5.960
   61U      C2' 1450   5.952   4.044   5.937
   61U     H2'1 1451   5.942   4.149   5.964
   61U      O2' 1452   5.921   4.017   5.794
   61U     HO'2 1453   6.004   4.003   5.747
   61U      O3' 1454   6.094   3.862   5.925
   61U      H3T 1455   6.179   3.866   5.882
   62G      O5' 1456   6.413   5.585   5.499
   62G      H5T 1457   6.438   5.631   5.419
   62G      C5' 1458   6.498   5.607   5.610
   62G     H5'1 1459   6.443   5.658   5.690
   62G     H5'2 1460   6.580   5.670   5.577
   62G      C4' 1461   6.567   5.478   5.668
   62G      H4' 1462   6.642   5.518   5.736
   62G      O4' 1463   6.482   5.396   5.744
   62G      C1' 1464   6.508   5.265   5.706
   62G      H1' 1465   6.505   5.198   5.792
   62G       N9 1466   6.403   5.209   5.623
   62G       C8 1467   6.288   5.275   5.593
   62G       H8 1468   6.259   5.375   5.623
   62G       N7 1469   6.214   5.193   5.518
   62G       C5 1470   6.286   5.074   5.502
   62G       C6 1471   6.260   4.955   5.427
   62G       O6 1472   6.165   4.920   5.358
   62G       N1 1473   6.346   4.857   5.459
   62G       H1 1474   6.330   4.768   5.414
   62G       C2 1475   6.461   4.873   5.536
   62G       N2 1476   6.537   4.772   5.552
   62G      H21 1477   6.503   4.688   5.507
   62G      H22 1478   6.621   4.781   5.607
   62G       N3 1479   6.491   4.986   5.596
   62G       C4 1480   6.399   5.086   5.573
   62G      C3' 1481   6.649   5.407   5.565
   62G      H3' 1482   6.586   5.412   5.475
   62G      C2' 1483   6.641   5.270   5.632
   62G     H2'1 1484   6.670   5.192   5.561
   62G      O2' 1485   6.745   5.257   5.728
   62G     HO'2 1486   6.756   5.162   5.737
   62G      O3' 1487   6.772   5.472   5.547
   63U        P 1488   6.827   5.488   5.399
   63U      O1P 1489   6.919   5.601   5.388
   63U      O2P 1490   6.717   5.482   5.305
   63U      O5' 1491   6.902   5.352   5.368
   63U      C5' 1492   7.006   5.298   5.451
   63U     H5'1 1493   6.977   5.333   5.551
   63U     H5'2 1494   7.103   5.345   5.431
   63U      C4' 1495   7.019   5.142   5.430
   63U      H4' 1496   7.109   5.104   5.478
   63U      O4' 1497   6.910   5.064   5.479
   63U      C1' 1498   6.883   4.945   5.390
   63U      H1' 1499   6.900   4.852   5.443
   63U       N1 1500   6.748   4.947   5.314
   63U       C6 1501   6.677   5.060   5.282
   63U       H6 1502   6.719   5.152   5.319
   63U       C5 1503   6.559   5.051   5.217
   63U       H5 1504   6.502   5.141   5.202
   63U       C4 1505   6.517   4.928   5.158
   63U       O4 1506   6.409   4.913   5.099
   63U       N3 1507   6.602   4.818   5.180
   63U       H3 1508   6.572   4.736   5.129
   63U       C2 1509   6.720   4.822   5.253
   63U       O2 1510   6.789   4.718   5.269
   63U      C3' 1511   7.032   5.109   5.282
   63U      H3' 1512   6.948   5.161   5.236
   63U      C2' 1513   6.999   4.951   5.289
   63U     H2'1 1514   6.966   4.937   5.186
   63U      O2' 1515   7.104   4.869   5.332
   63U     HO'2 1516   7.141   4.821   5.257
   63U      O3' 1517   7.154   5.130   5.231
   64A        P 1518   7.175   5.164   5.084
   64A      O1P 1519   7.318   5.203   5.072
   64A      O2P 1520   7.069   5.257   5.043
   64A      O5' 1521   7.150   5.019   5.025
   64A      C5' 1522   7.251   4.920   5.039
   64A     H5'1 1523   7.271   4.894   5.143
   64A     H5'2 1524   7.343   4.957   4.994
   64A      C4' 1525   7.223   4.793   4.970
   64A      H4' 1526   7.301   4.722   4.996
   64A      O4' 1527   7.111   4.732   5.019
   64A      C1' 1528   7.042   4.678   4.911
   64A      H1' 1529   7.027   4.574   4.940
   64A       N9 1530   6.905   4.740   4.896
   64A       C8 1531   6.852   4.866   4.941
   64A       H8 1532   6.911   4.941   4.993
   64A       N7 1533   6.734   4.895   4.909
   64A       C5 1534   6.697   4.788   4.827
   64A       C6 1535   6.579   4.764   4.753
   64A       N6 1536   6.461   4.835   4.769
   64A      H61 1537   6.462   4.925   4.815
   64A      H62 1538   6.382   4.801   4.716
   64A       N1 1539   6.576   4.644   4.692
   64A       C2 1540   6.677   4.558   4.698
   64A       H2 1541   6.655   4.461   4.657
   64A       N3 1542   6.793   4.570   4.760
   64A       C4 1543   6.800   4.697   4.815
   64A      C3' 1544   7.206   4.808   4.821
   64A      H3' 1545   7.132   4.887   4.802
   64A      C2' 1546   7.133   4.673   4.795
   64A     H2'1 1547   7.079   4.674   4.700
   64A      O2' 1548   7.211   4.557   4.822
   64A     HO'2 1549   7.282   4.579   4.882
   64A      O3' 1550   7.322   4.826   4.746
   65C        P 1551   7.321   4.881   4.599
   65C      O1P 1552   7.462   4.912   4.564
   65C      O2P 1553   7.229   4.993   4.588
   65C      O5' 1554   7.263   4.775   4.490
   65C      C5' 1555   7.314   4.644   4.470
   65C     H5'1 1556   7.336   4.596   4.566
   65C     H5'2 1557   7.410   4.640   4.418
   65C      C4' 1558   7.200   4.577   4.392
   65C      H4' 1559   7.231   4.477   4.360
   65C      O4' 1560   7.087   4.554   4.474
   65C      C1' 1561   6.974   4.562   4.394
   65C      H1' 1562   6.910   4.473   4.399
   65C       N1 1563   6.880   4.678   4.422
   65C       C6 1564   6.928   4.783   4.493
   65C       H6 1565   7.030   4.777   4.529
   65C       C5 1566   6.848   4.892   4.519
   65C       H5 1567   6.894   4.976   4.570
   65C       C4 1568   6.720   4.882   4.468
   65C       N4 1569   6.644   4.983   4.501
   65C      H41 1570   6.679   5.053   4.565
   65C      H42 1571   6.546   4.980   4.477
   65C       N3 1572   6.676   4.782   4.393
   65C       C2 1573   6.752   4.673   4.377
   65C       O2 1574   6.714   4.585   4.310
   65C      C3' 1575   7.146   4.654   4.267
   65C      H3' 1576   7.124   4.759   4.282
   65C      C2' 1577   7.015   4.576   4.250
   65C     H2'1 1578   6.953   4.635   4.182
   65C      O2' 1579   7.027   4.446   4.190
   65C     HO'2 1580   6.953   4.434   4.131
   65C      O3' 1581   7.232   4.636   4.155
   66G        P 1582   7.260   4.744   4.051
   66G      O1P 1583   7.372   4.684   3.965
   66G      O2P 1584   7.278   4.866   4.124
   66G      O5' 1585   7.125   4.752   3.972
   66G      C5' 1586   7.095   4.647   3.877
   66G     H5'1 1587   7.107   4.559   3.939
   66G     H5'2 1588   7.170   4.640   3.799
   66G      C4' 1589   6.958   4.660   3.814
   66G      H4' 1590   6.954   4.590   3.731
   66G      O4' 1591   6.853   4.637   3.915
   66G      C1' 1592   6.738   4.724   3.880
   66G      H1' 1593   6.657   4.652   3.874
   66G       N9 1594   6.716   4.817   3.987
   66G       C8 1595   6.811   4.878   4.068
   66G       H8 1596   6.915   4.848   4.062
   66G       N7 1597   6.756   4.965   4.145
   66G       C5 1598   6.621   4.967   4.115
   66G       C6 1599   6.512   5.065   4.149
   66G       O6 1600   6.514   5.150   4.236
   66G       N1 1601   6.394   5.041   4.081
   66G       H1 1602   6.318   5.103   4.103
   66G       C2 1603   6.381   4.946   3.982
   66G       N2 1604   6.271   4.943   3.910
   66G      H21 1605   6.190   4.997   3.936
   66G      H22 1606   6.283   4.898   3.820
   66G       N3 1607   6.478   4.865   3.938
   66G       C4 1608   6.596   4.888   4.006
   66G      C3' 1609   6.918   4.799   3.756
   66G      H3' 1610   6.938   4.884   3.821
   66G      C2' 1611   6.767   4.786   3.743
   66G     H2'1 1612   6.707   4.875   3.725
   66G      O2' 1613   6.734   4.691   3.643
   66G     HO'2 1614   6.799   4.707   3.574
   66G      O3' 1615   6.967   4.829   3.629
   67G        P 1616   6.967   4.980   3.571
   67G      O1P 1617   7.027   4.959   3.431
   67G      O2P 1618   7.029   5.082   3.659
   67G      O5' 1619   6.807   5.015   3.553
   67G      C5' 1620   6.732   4.963   3.447
   67G     H5'1 1621   6.750   4.856   3.443
   67G     H5'2 1622   6.767   5.008   3.353
   67G      C4' 1623   6.586   5.014   3.458
   67G      H4' 1624   6.534   4.962   3.378
   67G      O4' 1625   6.530   4.973   3.583
   67G      C1' 1626   6.429   5.069   3.612
   67G      H1' 1627   6.331   5.030   3.641
   67G       N9 1628   6.473   5.151   3.727
   67G       C8 1629   6.597   5.152   3.781
   67G       H8 1630   6.678   5.088   3.750
   67G       N7 1631   6.613   5.239   3.876
   67G       C5 1632   6.491   5.302   3.887
   67G       C6 1633   6.438   5.403   3.973
   67G       O6 1634   6.496   5.460   4.067
   67G       N1 1635   6.312   5.446   3.946
   67G       H1 1636   6.261   5.508   4.008
   67G       C2 1637   6.243   5.388   3.842
   67G       N2 1638   6.124   5.434   3.839
   67G      H21 1639   6.098   5.503   3.909
   67G      H22 1640   6.061   5.393   3.772
   67G       N3 1641   6.276   5.287   3.768
   67G       C4 1642   6.404   5.250   3.793
   67G      C3' 1643   6.562   5.162   3.438
   67G      H3' 1644   6.630   5.219   3.502
   67G      C2' 1645   6.419   5.166   3.497
   67G     H2'1 1646   6.387   5.263   3.537
   67G      O2' 1647   6.327   5.120   3.405
   67G     HO'2 1648   6.370   5.125   3.319
   67G      O3' 1649   6.572   5.191   3.301
   68A        P 1650   6.615   5.334   3.255
   68A      O1P 1651   6.607   5.324   3.108
   68A      O2P 1652   6.740   5.375   3.315
   68A      O5' 1653   6.502   5.437   3.291
   68A      C5' 1654   6.373   5.429   3.246
   68A     H5'1 1655   6.336   5.326   3.241
   68A     H5'2 1656   6.370   5.466   3.144
   68A      C4' 1657   6.261   5.515   3.318
   68A      H4' 1658   6.165   5.492   3.271
   68A      O4' 1659   6.246   5.485   3.454
   68A      C1' 1660   6.213   5.599   3.524
   68A      H1' 1661   6.122   5.595   3.584
   68A       N9 1662   6.324   5.636   3.615
   68A       C8 1663   6.450   5.586   3.620
   68A       H8 1664   6.485   5.508   3.553
   68A       N7 1665   6.535   5.645   3.701
   68A       C5 1666   6.452   5.727   3.778
   68A       C6 1667   6.466   5.801   3.897
   68A       N6 1668   6.578   5.827   3.953
   68A      H61 1669   6.665   5.796   3.912
   68A      H62 1670   6.576   5.899   4.025
   68A       N1 1671   6.367   5.863   3.957
   68A       C2 1672   6.253   5.859   3.893
   68A       H2 1673   6.181   5.918   3.948
   68A       N3 1674   6.215   5.790   3.782
   68A       C4 1675   6.320   5.715   3.732
   68A      C3' 1676   6.274   5.667   3.302
   68A      H3' 1677   6.380   5.693   3.309
   68A      C2' 1678   6.197   5.716   3.426
   68A     H2'1 1679   6.243   5.808   3.465
   68A      O2' 1680   6.062   5.733   3.403
   68A     HO'2 1681   6.046   5.828   3.406
   68A      O3' 1682   6.219   5.708   3.180
   69A        P 1683   6.247   5.841   3.093
   69A      O1P 1684   6.182   5.830   2.958
   69A      O2P 1685   6.388   5.874   3.108
   69A      O5' 1686   6.165   5.950   3.178
   69A      C5' 1687   6.021   5.963   3.178
   69A     H5'1 1688   5.969   5.868   3.188
   69A     H5'2 1689   5.977   6.006   3.088
   69A      C4' 1690   5.991   6.059   3.295
   69A      H4' 1691   5.883   6.070   3.289
   69A      O4' 1692   6.014   6.002   3.422
   69A      C1' 1693   6.061   6.112   3.508
   69A      H1' 1694   5.996   6.112   3.595
   69A       N9 1695   6.203   6.101   3.551
   69A       C8 1696   6.316   6.057   3.481
   69A       H8 1697   6.310   6.026   3.378
   69A       N7 1698   6.428   6.059   3.547
   69A       C5 1699   6.385   6.102   3.674
   69A       C6 1700   6.454   6.129   3.799
   69A       N6 1701   6.588   6.114   3.817
   69A      H61 1702   6.644   6.061   3.752
   69A      H62 1703   6.622   6.111   3.912
   69A       N1 1704   6.382   6.171   3.908
   69A       C2 1705   6.252   6.204   3.892
   69A       H2 1706   6.202   6.250   3.976
   69A       N3 1707   6.181   6.185   3.778
   69A       C4 1708   6.254   6.131   3.675
   69A      C3' 1709   6.065   6.191   3.287
   69A      H3' 1710   6.167   6.166   3.259
   69A      C2' 1711   6.049   6.245   3.427
   69A     H2'1 1712   6.127   6.318   3.446
   69A      O2' 1713   5.921   6.290   3.447
   69A     HO'2 1714   5.896   6.318   3.358
   69A      O3' 1715   6.000   6.276   3.188
   70U        P 1716   6.064   6.406   3.126
   70U      O1P 1717   5.969   6.468   3.029
   70U      O2P 1718   6.201   6.370   3.082
   70U      O5' 1719   6.087   6.501   3.249
   70U      C5' 1720   5.982   6.579   3.290
   70U     H5'1 1721   5.889   6.526   3.312
   70U     H5'2 1722   5.958   6.658   3.218
   70U      C4' 1723   6.005   6.652   3.415
   70U      H4' 1724   5.910   6.696   3.446
   70U      O4' 1725   6.050   6.555   3.517
   70U      C1' 1726   6.133   6.626   3.606
   70U      H1' 1727   6.092   6.634   3.707
   70U       N1 1728   6.271   6.562   3.623
   70U       C6 1729   6.332   6.500   3.511
   70U       H6 1730   6.290   6.493   3.412
   70U       C5 1731   6.460   6.452   3.534
   70U       H5 1732   6.516   6.419   3.448
   70U       C4 1733   6.530   6.435   3.662
   70U       O4 1734   6.638   6.385   3.679
   70U       N3 1735   6.460   6.497   3.767
   70U       H3 1736   6.506   6.490   3.856
   70U       C2 1737   6.335   6.566   3.749
   70U       O2 1738   6.284   6.625   3.847
   70U      C3' 1739   6.116   6.754   3.416
   70U      H3' 1740   6.207   6.713   3.372
   70U      C2' 1741   6.153   6.768   3.565
   70U     H2'1 1742   6.257   6.797   3.581
   70U      O2' 1743   6.057   6.852   3.630
   70U     HO'2 1744   6.080   6.868   3.721
   70U      O3' 1745   6.066   6.873   3.350
   71A        P 1746   6.172   6.967   3.281
   71A      O1P 1747   6.098   7.086   3.240
   71A      O2P 1748   6.245   6.889   3.183
   71A      O5' 1749   6.277   7.001   3.396
   71A      C5' 1750   6.233   7.098   3.497
   71A     H5'1 1751   6.134   7.070   3.533
   71A     H5'2 1752   6.220   7.191   3.441
   71A      C4' 1753   6.331   7.118   3.612
   71A      H4' 1754   6.286   7.199   3.670
   71A      O4' 1755   6.338   7.006   3.699
   71A      C1' 1756   6.475   7.001   3.746
   71A      H1' 1757   6.469   6.983   3.854
   71A       N9 1758   6.548   6.883   3.687
   71A       C8 1759   6.530   6.823   3.568
   71A       H8 1760   6.447   6.849   3.504
   71A       N7 1761   6.602   6.717   3.549
   71A       C5 1762   6.691   6.726   3.657
   71A       C6 1763   6.805   6.655   3.702
   71A       N6 1764   6.868   6.557   3.636
   71A      H61 1765   6.829   6.531   3.547
   71A      H62 1766   6.946   6.507   3.677
   71A       N1 1767   6.879   6.701   3.804
   71A       C2 1768   6.844   6.811   3.868
   71A       H2 1769   6.904   6.841   3.953
   71A       N3 1770   6.733   6.882   3.845
   71A       C4 1771   6.663   6.834   3.736
   71A      C3' 1772   6.470   7.163   3.577
   71A      H3' 1773   6.513   7.094   3.504
   71A      C2' 1774   6.546   7.139   3.710
   71A     H2'1 1775   6.652   7.134   3.686
   71A      O2' 1776   6.521   7.230   3.810
   71A     HO'2 1777   6.606   7.255   3.848
   71A      O3' 1778   6.477   7.297   3.529
   72G        P 1779   6.586   7.346   3.417
   72G      O1P 1780   6.553   7.485   3.402
   72G      O2P 1781   6.566   7.255   3.303
   72G      O5' 1782   6.726   7.316   3.486
   72G      C5' 1783   6.764   7.392   3.595
   72G     H5'1 1784   6.689   7.384   3.674
   72G     H5'2 1785   6.772   7.496   3.564
   72G      C4' 1786   6.897   7.342   3.656
   72G      H4' 1787   6.919   7.394   3.750
   72G      O4' 1788   6.869   7.206   3.693
   72G      C1' 1789   6.990   7.135   3.705
   72G      H1' 1790   7.002   7.111   3.810
   72G       N9 1791   6.979   7.014   3.619
   72G       C8 1792   6.886   6.976   3.530
   72G       H8 1793   6.800   7.035   3.505
   72G       N7 1794   6.912   6.873   3.461
   72G       C5 1795   7.032   6.824   3.517
   72G       C6 1796   7.115   6.709   3.489
   72G       O6 1797   7.103   6.612   3.419
   72G       N1 1798   7.229   6.712   3.561
   72G       H1 1799   7.290   6.632   3.546
   72G       C2 1800   7.268   6.808   3.644
   72G       N2 1801   7.387   6.798   3.699
   72G      H21 1802   7.456   6.729   3.673
   72G      H22 1803   7.412   6.877   3.757
   72G       N3 1804   7.191   6.913   3.677
   72G       C4 1805   7.075   6.916   3.613
   72G      C3' 1806   7.023   7.327   3.568
   72G      H3' 1807   6.998   7.277   3.474
   72G      C2' 1808   7.098   7.234   3.657
   72G     H2'1 1809   7.179   7.183   3.604
   72G      O2' 1810   7.151   7.299   3.767
   72G     HO'2 1811   7.195   7.226   3.811
   72G      O3' 1812   7.094   7.449   3.559
   73A        P 1813   7.194   7.475   3.445
   73A      O1P 1814   7.246   7.610   3.443
   73A      O2P 1815   7.143   7.414   3.321
   73A      O5' 1816   7.316   7.373   3.474
   73A      C5' 1817   7.405   7.398   3.575
   73A     H5'1 1818   7.357   7.413   3.672
   73A     H5'2 1819   7.454   7.491   3.545
   73A      C4' 1820   7.511   7.291   3.571
   73A      H4' 1821   7.583   7.306   3.652
   73A      O4' 1822   7.463   7.159   3.604
   73A      C1' 1823   7.542   7.061   3.532
   73A      H1' 1824   7.581   6.988   3.603
   73A       N9 1825   7.452   6.984   3.441
   73A       C8 1826   7.340   7.027   3.368
   73A       H8 1827   7.306   7.129   3.376
   73A       N7 1828   7.291   6.933   3.290
   73A       C5 1829   7.374   6.823   3.316
   73A       C6 1830   7.383   6.692   3.268
   73A       N6 1831   7.307   6.649   3.162
   73A      H61 1832   7.249   6.711   3.108
   73A      H62 1833   7.328   6.554   3.135
   73A       N1 1834   7.475   6.604   3.309
   73A       C2 1835   7.568   6.652   3.391
   73A       H2 1836   7.641   6.578   3.421
   73A       N3 1837   7.575   6.773   3.445
   73A       C4 1838   7.476   6.857   3.401
   73A      C3' 1839   7.581   7.268   3.438
   73A      H3' 1840   7.506   7.251   3.361
   73A      C2' 1841   7.644   7.134   3.459
   73A     H2'1 1842   7.665   7.069   3.374
   73A      O2' 1843   7.753   7.130   3.550
   73A     HO'2 1844   7.768   7.216   3.591
   73A      O3' 1845   7.673   7.380   3.414
   74U        P 1846   7.721   7.422   3.277
   74U      O1P 1847   7.821   7.523   3.291
   74U      O2P 1848   7.602   7.445   3.196
   74U      O5' 1849   7.787   7.296   3.214
   74U      C5' 1850   7.921   7.268   3.244
   74U     H5'1 1851   7.950   7.277   3.349
   74U     H5'2 1852   7.980   7.348   3.199
   74U      C4' 1853   7.962   7.139   3.180
   74U      H4' 1854   8.068   7.118   3.194
   74U      O4' 1855   7.883   7.032   3.222
   74U      C1' 1856   7.878   6.929   3.122
   74U      H1' 1857   7.923   6.837   3.160
   74U       N1 1858   7.740   6.906   3.078
   74U       C6 1859   7.646   7.007   3.070
   74U       H6 1860   7.664   7.107   3.106
   74U       C5 1861   7.518   6.981   3.020
   74U       H5 1862   7.446   7.059   3.002
   74U       C4 1863   7.484   6.848   2.979
   74U       O4 1864   7.376   6.818   2.926
   74U       N3 1865   7.579   6.751   2.990
   74U       H3 1866   7.545   6.662   2.957
   74U       C2 1867   7.709   6.780   3.041
   74U       O2 1868   7.791   6.683   3.048
   74U      C3' 1869   7.944   7.135   3.023
   74U      H3' 1870   7.849   7.181   2.997
   74U      C2' 1871   7.955   6.981   3.001
   74U     H2'1 1872   7.911   6.940   2.910
   74U      O2' 1873   8.092   6.935   3.006
   74U     HO'2 1874   8.142   6.984   2.940
   74U      O3' 1875   8.050   7.207   2.960
   75A        P 1876   8.027   7.261   2.811
   75A      O1P 1877   8.147   7.336   2.758
   75A      O2P 1878   7.898   7.329   2.801
   75A      O5' 1879   8.008   7.131   2.713
   75A      C5' 1880   8.124   7.048   2.690
   75A     H5'1 1881   8.176   7.045   2.786
   75A     H5'2 1882   8.187   7.108   2.624
   75A      C4' 1883   8.102   6.914   2.622
   75A      H4' 1884   8.195   6.860   2.603
   75A      O4' 1885   8.021   6.837   2.697
   75A      C1' 1886   7.937   6.757   2.613
   75A      H1' 1887   7.949   6.652   2.639
   75A       N9 1888   7.794   6.800   2.628
   75A       C8 1889   7.744   6.925   2.675
   75A       H8 1890   7.805   7.008   2.709
   75A       N7 1891   7.612   6.926   2.676
   75A       C5 1892   7.573   6.801   2.618
   75A       C6 1893   7.451   6.740   2.582
   75A       N6 1894   7.330   6.789   2.592
   75A      H61 1895   7.329   6.890   2.598
   75A      H62 1896   7.257   6.733   2.551
   75A       N1 1897   7.453   6.623   2.526
   75A       C2 1898   7.568   6.560   2.509
   75A       H2 1899   7.562   6.467   2.455
   75A       N3 1900   7.693   6.601   2.530
   75A       C4 1901   7.688   6.725   2.589
   75A      C3' 1902   8.034   6.927   2.487
   75A      H3' 1903   7.941   6.982   2.502
   75A      C2' 1904   7.983   6.784   2.470
   75A     H2'1 1905   7.899   6.780   2.400
   75A      O2' 1906   8.086   6.690   2.450
   75A     HO'2 1907   8.158   6.733   2.404
   75A      O3' 1908   8.111   6.978   2.377
   76A        P 1909   8.040   7.011   2.232
   76A      O1P 1910   8.152   7.064   2.147
   76A      O2P 1911   7.924   7.101   2.248
   76A      O5' 1912   7.987   6.880   2.158
   76A      C5' 1913   8.071   6.774   2.129
   76A     H5'1 1914   8.134   6.747   2.214
   76A     H5'2 1915   8.129   6.801   2.041
   76A      C4' 1916   7.983   6.656   2.104
   76A      H4' 1917   8.043   6.567   2.086
   76A      O4' 1918   7.885   6.623   2.204
   76A      C1' 1919   7.759   6.579   2.147
   76A      H1' 1920   7.735   6.478   2.182
   76A       N9 1921   7.643   6.662   2.184
   76A       C8 1922   7.640   6.776   2.260
   76A       H8 1923   7.734   6.820   2.289
   76A       N7 1924   7.520   6.817   2.284
   76A       C5 1925   7.438   6.723   2.224
   76A       C6 1926   7.299   6.700   2.213
   76A       N6 1927   7.209   6.784   2.262
   76A      H61 1928   7.252   6.854   2.320
   76A      H62 1929   7.111   6.761   2.250
   76A       N1 1930   7.257   6.585   2.157
   76A       C2 1931   7.338   6.501   2.098
   76A       H2 1932   7.288   6.419   2.050
   76A       N3 1933   7.470   6.508   2.112
   76A       C4 1934   7.512   6.622   2.169
   76A      C3' 1935   7.901   6.660   1.980
   76A      H3' 1936   7.871   6.765   1.971
   76A      C2' 1937   7.770   6.585   1.997
   76A     H2'1 1938   7.682   6.627   1.949
   76A      O2' 1939   7.790   6.453   1.947
   76A     HO'2 1940   7.842   6.459   1.867
   76A      O3' 1941   7.970   6.608   1.863
   77U        P 1942   7.946   6.673   1.718
   77U      O1P 1943   8.044   6.603   1.636
   77U      O2P 1944   7.965   6.820   1.730
   77U      O5' 1945   7.797   6.631   1.670
   77U      C5' 1946   7.773   6.505   1.610
   77U     H5'1 1947   7.799   6.432   1.687
   77U     H5'2 1948   7.834   6.498   1.521
   77U      C4' 1949   7.619   6.494   1.590
   77U      H4' 1950   7.591   6.402   1.538
   77U      O4' 1951   7.544   6.501   1.709
   77U      C1' 1952   7.416   6.562   1.683
   77U      H1' 1953   7.341   6.483   1.689
   77U       N1 1954   7.372   6.661   1.777
   77U       C6 1955   7.461   6.745   1.826
   77U       H6 1956   7.558   6.746   1.778
   77U       C5 1957   7.425   6.841   1.915
   77U       H5 1958   7.502   6.902   1.958
   77U       C4 1959   7.283   6.862   1.948
   77U       O4 1960   7.241   6.959   2.013
   77U       N3 1961   7.196   6.773   1.897
   77U       H3 1962   7.100   6.800   1.914
   77U       C2 1963   7.237   6.666   1.815
   77U       O2 1964   7.155   6.580   1.782
   77U      C3' 1965   7.568   6.608   1.504
   77U      H3' 1966   7.602   6.704   1.543
   77U      C2' 1967   7.418   6.617   1.537
   77U     H2'1 1968   7.381   6.720   1.541
   77U      O2' 1969   7.342   6.533   1.461
   77U     HO'2 1970   7.319   6.571   1.376
   77U      O3' 1971   7.589   6.593   1.367
   78U        P 1972   7.576   6.714   1.262
   78U      O1P 1973   7.628   6.665   1.139
   78U      O2P 1974   7.628   6.835   1.335
   78U      O5' 1975   7.414   6.730   1.244
   78U      C5' 1976   7.336   6.651   1.159
   78U     H5'1 1977   7.359   6.549   1.190
   78U     H5'2 1978   7.378   6.648   1.058
   78U      C4' 1979   7.186   6.684   1.179
   78U      H4' 1980   7.128   6.622   1.111
   78U      O4' 1981   7.134   6.663   1.308
   78U      C1' 1982   7.022   6.752   1.342
   78U      H1' 1983   6.929   6.696   1.349
   78U       N1 1984   7.050   6.835   1.468
   78U       C6 1985   7.172   6.904   1.486
   78U       H6 1986   7.255   6.885   1.419
   78U       C5 1987   7.187   6.998   1.580
   78U       H5 1988   7.278   7.058   1.583
   78U       C4 1989   7.089   7.039   1.673
   78U       O4 1990   7.087   7.122   1.767
   78U       N3 1991   6.971   6.968   1.655
   78U       H3 1992   6.894   6.990   1.717
   78U       C2 1993   6.942   6.877   1.554
   78U       O2 1994   6.824   6.832   1.547
   78U      C3' 1995   7.158   6.833   1.150
   78U      H3' 1996   7.235   6.894   1.198
   78U      C2' 1997   7.019   6.840   1.225
   78U     H2'1 1998   7.011   6.943   1.261
   78U      O2' 1999   6.914   6.811   1.132
   78U     HO'2 2000   6.906   6.897   1.088
   78U      O3' 2001   7.152   6.847   1.012
   79A        P 2002   7.164   6.993   0.953
   79A      O1P 2003   7.157   6.984   0.808
   79A      O2P 2004   7.290   7.054   1.006
   79A      O5' 2005   7.043   7.081   1.016
   79A      C5' 2006   6.919   7.068   0.956
   79A     H5'1 2007   6.884   6.967   0.940
   79A     H5'2 2008   6.921   7.122   0.861
   79A      C4' 2009   6.808   7.133   1.047
   79A      H4' 2010   6.707   7.105   1.018
   79A      O4' 2011   6.812   7.079   1.176
   79A      C1' 2012   6.734   7.165   1.259
   79A      H1' 2013   6.649   7.104   1.289
   79A       N9 2014   6.822   7.202   1.370
   79A       C8 2015   6.954   7.181   1.388
   79A       H8 2016   7.012   7.122   1.320
   79A       N7 2017   7.005   7.246   1.489
   79A       C5 2018   6.891   7.311   1.545
   79A       C6 2019   6.870   7.410   1.643
   79A       N6 2020   6.958   7.468   1.720
   79A      H61 2021   7.054   7.436   1.723
   79A      H62 2022   6.916   7.518   1.797
   79A       N1 2023   6.743   7.457   1.665
   79A       C2 2024   6.644   7.412   1.582
   79A       H2 2025   6.547   7.458   1.591
   79A       N3 2026   6.652   7.331   1.480
   79A       C4 2027   6.780   7.282   1.471
   79A      C3' 2028   6.807   7.278   1.065
   79A      H3' 2029   6.890   7.326   1.116
   79A      C2' 2030   6.700   7.291   1.176
   79A     H2'1 2031   6.709   7.380   1.238
   79A      O2' 2032   6.566   7.278   1.123
   79A     HO'2 2033   6.558   7.327   1.040
   79A      O3' 2034   6.767   7.355   0.946
   80A        P 2035   6.788   7.507   0.930
   80A      O1P 2036   6.711   7.535   0.808
   80A      O2P 2037   6.934   7.528   0.926
   80A      O5' 2038   6.732   7.595   1.046
   80A      C5' 2039   6.596   7.619   1.061
   80A     H5'1 2040   6.540   7.528   1.082
   80A     H5'2 2041   6.554   7.666   0.972
   80A      C4' 2042   6.569   7.705   1.180
   80A      H4' 2043   6.462   7.728   1.185
   80A      O4' 2044   6.605   7.620   1.291
   80A      C1' 2045   6.656   7.702   1.396
   80A      H1' 2046   6.608   7.692   1.493
   80A       N9 2047   6.804   7.673   1.404
   80A       C8 2048   6.881   7.594   1.322
   80A       H8 2049   6.841   7.543   1.236
   80A       N7 2050   7.007   7.602   1.349
   80A       C5 2051   7.015   7.687   1.460
   80A       C6 2052   7.126   7.725   1.541
   80A       N6 2053   7.254   7.703   1.518
   80A      H61 2054   7.272   7.647   1.437
   80A      H62 2055   7.309   7.717   1.602
   80A       N1 2056   7.103   7.780   1.663
   80A       C2 2057   6.972   7.798   1.694
   80A       H2 2058   6.948   7.837   1.792
   80A       N3 2059   6.864   7.777   1.619
   80A       C4 2060   6.892   7.716   1.503
   80A      C3' 2061   6.650   7.832   1.200
   80A      H3' 2062   6.756   7.821   1.176
   80A      C2' 2063   6.647   7.842   1.351
   80A     H2'1 2064   6.732   7.901   1.384
   80A      O2' 2065   6.527   7.903   1.394
   80A     HO'2 2066   6.522   7.997   1.371
   80A      O3' 2067   6.587   7.934   1.124
   81U        P 2068   6.649   8.078   1.137
   81U      O1P 2069   6.604   8.152   1.016
   81U      O2P 2070   6.792   8.064   1.161
   81U      O5' 2071   6.585   8.148   1.264
   81U      C5' 2072   6.451   8.194   1.262
   81U     H5'1 2073   6.385   8.114   1.229
   81U     H5'2 2074   6.453   8.272   1.187
   81U      C4' 2075   6.388   8.239   1.394
   81U      H4' 2076   6.284   8.264   1.375
   81U      O4' 2077   6.393   8.133   1.484
   81U      C1' 2078   6.384   8.193   1.616
   81U      H1' 2079   6.288   8.169   1.661
   81U       N1 2080   6.497   8.137   1.703
   81U       C6 2081   6.624   8.129   1.658
   81U       H6 2082   6.642   8.124   1.551
   81U       C5 2083   6.722   8.071   1.731
   81U       H5 2084   6.816   8.041   1.686
   81U       C4 2085   6.698   8.038   1.867
   81U       O4 2086   6.774   7.990   1.950
   81U       N3 2087   6.571   8.067   1.913
   81U       H3 2088   6.555   8.035   2.007
   81U       C2 2089   6.465   8.119   1.841
   81U       O2 2090   6.355   8.142   1.890
   81U      C3' 2091   6.461   8.350   1.464
   81U      H3' 2092   6.569   8.339   1.476
   81U      C2' 2093   6.393   8.348   1.607
   81U     H2'1 2094   6.455   8.390   1.686
   81U      O2' 2095   6.262   8.411   1.616
   81U     HO'2 2096   6.278   8.505   1.604
   81U      O3' 2097   6.444   8.472   1.399
   82U        P 2098   6.516   8.602   1.448
   82U      O1P 2099   6.459   8.619   1.586
   82U      O2P 2100   6.498   8.707   1.348
   82U      O5' 2101   6.671   8.558   1.444
   82U      C5' 2102   6.755   8.578   1.331
   82U     H5'1 2103   6.791   8.681   1.328
   82U     H5'2 2104   6.700   8.582   1.237
   82U      C4' 2105   6.878   8.485   1.312
   82U      H4' 2106   6.909   8.484   1.208
   82U      O4' 2107   6.969   8.539   1.406
   82U      C1' 2108   7.027   8.431   1.488
   82U      H1' 2109   7.107   8.384   1.432
   82U       N1 2110   7.084   8.478   1.614
   82U       C6 2111   7.002   8.526   1.718
   82U       H6 2112   6.900   8.555   1.698
   82U       C5 2113   7.059   8.539   1.835
   82U       H5 2114   7.004   8.579   1.919
   82U       C4 2115   7.201   8.497   1.865
   82U       O4 2116   7.252   8.515   1.975
   82U       N3 2117   7.272   8.451   1.756
   82U       H3 2118   7.354   8.396   1.773
   82U       C2 2119   7.221   8.440   1.635
   82U       O2 2120   7.296   8.387   1.556
   82U      C3' 2121   6.850   8.335   1.362
   82U      H3' 2122   6.746   8.303   1.362
   82U      C2' 2123   6.909   8.338   1.505
   82U     H2'1 2124   6.834   8.378   1.573
   82U      O2' 2125   6.950   8.221   1.565
   82U     HO'2 2126   6.989   8.156   1.506
   82U      O3' 2127   6.926   8.249   1.277
   82U      H3T 2128   6.864   8.179   1.254
   9.03169   9.03169   6.38599   0.00000   0.00000   0.00000   0.00000   4.51516   4.51516
