# Supplementary material for: Constant-pH Molecular Dynamics of Cationic Peptide Dendrimers Binding to siRNA
Source: J Chem Inf Model. 2026 Feb 5;66(8):4734–43. doi: 10.1021/acs.jcim.5c02636 (PMC13126635; doi:10.1021/acs.jcim.5c02636)
Supplement: Supplementary file 2 [file ci5c02636_si_002.zip › zip/MH18D3_07_out_6.gro]

Protein t= 150000.00000 step= 10000
 2128
    1LY0      N    1   7.437   5.916   3.172
    1LY0     H1    2   7.483   5.873   3.252
    1LY0     H2    3   7.415   6.011   3.199
    1LY0     H3    4   7.504   5.922   3.096
    1LY0     CA    5   7.322   5.833   3.131
    1LY0     HA    6   7.354   5.737   3.090
    1LY0     CB    7   7.233   5.791   3.250
    1LY0    HB1    8   7.140   5.742   3.222
    1LY0    HB2    9   7.205   5.884   3.299
    1LY0     CG   10   7.309   5.693   3.348
    1LY0    HG1   11   7.403   5.739   3.379
    1LY0    HG2   12   7.332   5.599   3.297
    1LY0     CD   13   7.234   5.644   3.475
    1LY0    HD1   14   7.306   5.584   3.532
    1LY0    HD2   15   7.142   5.595   3.446
    1LY0     CE   16   7.200   5.769   3.557
    1LY0    HE1   17   7.144   5.838   3.495
    1LY0    HE2   18   7.290   5.825   3.577
    1LY0     NZ   19   7.120   5.735   3.687
    1LY0    HZ1   20   7.086   5.820   3.729
    1LY0    HZ2   21   7.041   5.675   3.668
    1LY0    HZ3   22   7.172   5.699   3.765
    1LY0      C   23   7.258   5.894   3.004
    1LY0      O   24   7.283   5.856   2.896
    2LER      N   25   7.161   5.991   3.020
    2LER      H   26   7.145   6.026   3.113
    2LER     CA   27   7.083   6.045   2.912
    2LER     HA   28   7.052   5.968   2.841
    2LER     CB   29   6.945   6.091   2.976
    2LER    HB1   30   6.973   6.176   3.038
    2LER    HB2   31   6.911   6.010   3.041
    2LER     CG   32   6.830   6.133   2.876
    2LER     HG   33   6.859   6.226   2.826
    2LER    CD1   34   6.817   6.013   2.779
    2LER   HD11   35   6.725   6.038   2.727
    2LER   HD12   36   6.903   6.022   2.712
    2LER   HD13   37   6.818   5.916   2.828
    2LER    CD2   38   6.701   6.170   2.954
    2LER   HD21   39   6.721   6.251   3.025
    2LER   HD22   40   6.626   6.197   2.881
    2LER   HD23   41   6.673   6.076   3.001
    2LER      C   42   7.157   6.150   2.827
    2LER      O   43   7.164   6.141   2.706
    3LYR      N   44   7.226   6.240   2.891
    3LYR      H   45   7.226   6.236   2.992
    3LYR     CA   46   7.296   6.356   2.833
    3LYR     HA   47   7.362   6.389   2.913
    3LYR     CB   48   7.191   6.478   2.807
    3LYR    HB1   49   7.120   6.451   2.728
    3LYR    HB2   50   7.243   6.571   2.785
    3LYR     CG   51   7.110   6.510   2.935
    3LYR    HG1   52   7.180   6.543   3.012
    3LYR    HG2   53   7.059   6.425   2.981
    3LYR     CD   54   6.999   6.613   2.919
    3LYR    HD1   55   6.938   6.591   2.832
    3LYR    HD2   56   7.052   6.705   2.895
    3LYR     CE   57   6.923   6.606   3.049
    3LYR    HE1   58   6.994   6.600   3.132
    3LYR    HE2   59   6.869   6.512   3.051
    3LYR     NZ   60   6.843   6.724   3.073
    3LYR    HZ1   61   6.753   6.728   3.027
    3LYR      C   62   7.378   6.342   2.704
    3LYR      O   63   7.363   6.419   2.611
    4LY0      N   64   7.475   6.245   2.707
    4LY0      H   65   7.483   6.195   2.794
    4LY0     CA   66   7.562   6.208   2.592
    4LY0     HA   67   7.624   6.294   2.567
    4LY0     CB   68   7.657   6.102   2.634
    4LY0    HB1   69   7.701   6.140   2.726
    4LY0    HB2   70   7.738   6.100   2.560
    4LY0     CG   71   7.586   5.967   2.663
    4LY0    HG1   72   7.516   5.943   2.583
    4LY0    HG2   73   7.540   5.976   2.762
    4LY0     CD   74   7.692   5.850   2.664
    4LY0    HD1   75   7.752   5.870   2.575
    4LY0    HD2   76   7.638   5.756   2.657
    4LY0     CE   77   7.779   5.849   2.783
    4LY0    HE1   78   7.724   5.864   2.875
    4LY0    HE2   79   7.849   5.932   2.775
    4LY0     NZ   80   7.851   5.716   2.785
    4LY0    HZ1   81   7.939   5.714   2.736
    4LY0    HZ2   82   7.870   5.704   2.884
    4LY0    HZ3   83   7.796   5.635   2.759
    4LY0      C   84   7.488   6.175   2.464
    4LY0      O   85   7.546   6.195   2.361
    5LER      N   86   7.366   6.124   2.476
    5LER      H   87   7.335   6.095   2.567
    5LER     CA   88   7.285   6.093   2.358
    5LER     HA   89   7.343   6.043   2.281
    5LER     CB   90   7.175   5.999   2.413
    5LER    HB1   91   7.109   5.980   2.328
    5LER    HB2   92   7.104   6.056   2.474
    5LER     CG   93   7.208   5.865   2.478
    5LER     HG   94   7.281   5.889   2.556
    5LER    CD1   95   7.084   5.802   2.538
    5LER   HD11   96   7.101   5.717   2.604
    5LER   HD12   97   7.035   5.883   2.593
    5LER   HD13   98   7.015   5.772   2.459
    5LER    CD2   99   7.278   5.770   2.388
    5LER   HD21  100   7.372   5.808   2.348
    5LER   HD22  101   7.311   5.682   2.443
    5LER   HD23  102   7.210   5.741   2.309
    5LER      C  103   7.231   6.219   2.277
    5LER      O  104   7.183   6.196   2.162
    6LYR      N  105   7.232   6.344   2.331
    6LYR      H  106   7.278   6.368   2.418
    6LYR     CA  107   7.176   6.463   2.264
    6LYR     HA  108   7.171   6.442   2.158
    6LYR     CB  109   7.276   6.584   2.288
    6LYR    HB1  110   7.313   6.574   2.390
    6LYR    HB2  111   7.219   6.676   2.283
    6LYR     CG  112   7.391   6.584   2.193
    6LYR    HG1  113   7.434   6.484   2.187
    6LYR    HG2  114   7.461   6.660   2.227
    6LYR     CD  115   7.340   6.630   2.054
    6LYR    HD1  116   7.283   6.722   2.062
    6LYR    HD2  117   7.269   6.554   2.021
    6LYR     CE  118   7.449   6.639   1.951
    6LYR    HE1  119   7.409   6.652   1.851
    6LYR    HE2  120   7.508   6.548   1.959
    6LYR     NZ  121   7.539   6.750   1.976
    6LYR    HZ1  122   7.531   6.791   2.068
    6LYR      C  123   7.030   6.499   2.299
    6LYR      O  124   6.969   6.587   2.237
    7LER      N  125   6.966   6.417   2.385
    7LER      H  126   7.020   6.350   2.438
    7LER     CA  127   6.819   6.412   2.386
    7LER     HA  128   6.786   6.439   2.286
    7LER     CB  129   6.780   6.265   2.434
    7LER    HB1  130   6.671   6.268   2.442
    7LER    HB2  131   6.815   6.248   2.536
    7LER     CG  132   6.813   6.149   2.337
    7LER     HG  133   6.919   6.151   2.315
    7LER    CD1  134   6.789   6.018   2.409
    7LER   HD11  135   6.799   5.935   2.340
    7LER   HD12  136   6.875   6.010   2.476
    7LER   HD13  137   6.692   6.014   2.458
    7LER    CD2  138   6.736   6.150   2.200
    7LER   HD21  139   6.630   6.173   2.212
    7LER   HD22  140   6.776   6.223   2.130
    7LER   HD23  141   6.732   6.052   2.153
    7LER      C  142   6.751   6.519   2.477
    7LER      O  143   6.814   6.584   2.559
    8LER      N  144   6.627   6.550   2.448
    8LER      H  145   6.591   6.492   2.374
    8LER     CA  146   6.534   6.651   2.500
    8LER     HA  147   6.443   6.643   2.439
    8LER     CB  148   6.496   6.629   2.650
    8LER    HB1  149   6.400   6.679   2.663
    8LER    HB2  150   6.565   6.681   2.718
    8LER     CG  151   6.487   6.481   2.688
    8LER     HG  152   6.588   6.443   2.669
    8LER    CD1  153   6.458   6.467   2.839
    8LER   HD11  154   6.352   6.483   2.859
    8LER   HD12  155   6.485   6.366   2.869
    8LER   HD13  156   6.524   6.536   2.892
    8LER    CD2  157   6.392   6.391   2.614
    8LER   HD21  158   6.422   6.383   2.509
    8LER   HD22  159   6.398   6.291   2.656
    8LER   HD23  160   6.286   6.418   2.620
    8LER      C  161   6.571   6.797   2.474
    8LER      O  162   6.482   6.883   2.483
    9LYR      N  163   6.693   6.825   2.438
    9LYR      H  164   6.752   6.743   2.430
    9LYR     CA  165   6.747   6.957   2.400
    9LYR     HA  166   6.667   7.024   2.366
    9LYR     CB  167   6.841   6.930   2.283
    9LYR    HB1  168   6.915   6.858   2.321
    9LYR    HB2  169   6.893   7.022   2.254
    9LYR     CG  170   6.771   6.861   2.157
    9LYR    HG1  171   6.765   6.754   2.175
    9LYR    HG2  172   6.849   6.870   2.081
    9LYR     CD  173   6.643   6.916   2.098
    9LYR    HD1  174   6.561   6.947   2.163
    9LYR    HD2  175   6.608   6.852   2.017
    9LYR     CE  176   6.693   7.044   2.033
    9LYR    HE1  177   6.736   7.031   1.934
    9LYR    HE2  178   6.771   7.095   2.089
    9LYR     NZ  179   6.587   7.135   2.021
    9LYR    HZ1  180   6.530   7.136   1.937
    9LYR      C  181   6.826   7.031   2.509
    9LYR      O  182   6.886   6.976   2.603
   10LER      N  183   6.835   7.161   2.498
   10LER      H  184   6.780   7.209   2.429
   10LER     CA  185   6.943   7.239   2.569
   10LER     HA  186   6.985   7.194   2.659
   10LER     CB  187   7.046   7.270   2.453
   10LER    HB1  188   7.101   7.362   2.469
   10LER    HB2  189   6.997   7.295   2.359
   10LER     CG  190   7.142   7.153   2.438
   10LER     HG  191   7.088   7.059   2.445
   10LER    CD1  192   7.215   7.157   2.295
   10LER   HD11  193   7.136   7.152   2.220
   10LER   HD12  194   7.269   7.251   2.286
   10LER   HD13  195   7.280   7.071   2.289
   10LER    CD2  196   7.245   7.160   2.549
   10LER   HD21  197   7.319   7.082   2.529
   10LER   HD22  198   7.302   7.252   2.533
   10LER   HD23  199   7.198   7.147   2.647
   10LER      C  200   6.892   7.378   2.615
   10LER      O  201   6.796   7.424   2.562
   11LER      N  202   6.958   7.454   2.704
   11LER      H  203   7.031   7.407   2.756
   11LER     CA  204   6.942   7.597   2.733
   11LER     HA  205   6.835   7.616   2.747
   11LER     CB  206   7.007   7.640   2.864
   11LER    HB1  207   6.997   7.748   2.871
   11LER    HB2  208   7.112   7.617   2.844
   11LER     CG  209   6.961   7.602   2.996
   11LER     HG  210   6.967   7.494   3.008
   11LER    CD1  211   7.053   7.655   3.100
   11LER   HD11  212   7.016   7.623   3.197
   11LER   HD12  213   7.152   7.610   3.088
   11LER   HD13  214   7.070   7.762   3.089
   11LER    CD2  215   6.821   7.651   3.020
   11LER   HD21  216   6.830   7.755   2.987
   11LER   HD22  217   6.758   7.585   2.960
   11LER   HD23  218   6.790   7.639   3.123
   11LER      C  219   6.982   7.672   2.610
   11LER      O  220   7.068   7.638   2.534
   12LER      N  221   6.907   7.779   2.583
   12LER      H  222   6.832   7.808   2.644
   12LER     CA  223   6.920   7.863   2.462
   12LER     HA  224   6.912   7.799   2.374
   12LER     CB  225   6.802   7.961   2.449
   12LER    HB1  226   6.706   7.911   2.465
   12LER    HB2  227   6.792   8.004   2.350
   12LER     CG  228   6.803   8.092   2.535
   12LER     HG  229   6.883   8.155   2.497
   12LER    CD1  230   6.674   8.167   2.518
   12LER   HD11  231   6.583   8.125   2.561
   12LER   HD12  232   6.680   8.270   2.554
   12LER   HD13  233   6.655   8.177   2.411
   12LER    CD2  234   6.813   8.071   2.683
   12LER   HD21  235   6.799   8.165   2.737
   12LER   HD22  236   6.738   8.000   2.716
   12LER   HD23  237   6.907   8.024   2.711
   12LER      C  238   7.055   7.933   2.447
   12LER      O  239   7.125   7.962   2.544
   13LER      N  240   7.086   7.977   2.320
   13LER      H  241   7.013   7.976   2.250
   13LER     CA  242   7.195   8.077   2.295
   13LER     HA  243   7.283   8.042   2.349
   13LER     CB  244   7.218   8.083   2.143
   13LER    HB1  245   7.301   8.150   2.122
   13LER    HB2  246   7.128   8.123   2.098
   13LER     CG  247   7.234   7.951   2.064
   13LER     HG  248   7.140   7.896   2.056
   13LER    CD1  249   7.286   7.992   1.926
   13LER   HD11  250   7.361   8.070   1.926
   13LER   HD12  251   7.339   7.910   1.878
   13LER   HD13  252   7.203   8.014   1.859
   13LER    CD2  253   7.334   7.858   2.127
   13LER   HD21  254   7.330   7.766   2.067
   13LER   HD22  255   7.438   7.890   2.134
   13LER   HD23  256   7.298   7.833   2.227
   13LER      C  257   7.176   8.219   2.348
   13LER      O  258   7.069   8.286   2.341
   14NH2      N  259   7.288   8.280   2.385
   14NH2     H1  260   7.372   8.225   2.386
   14NH2     H2  261   7.285   8.379   2.403
   15LY0      N  262   6.752   7.157   3.601
   15LY0     H1  263   6.667   7.184   3.554
   15LY0     H2  264   6.802   7.220   3.662
   15LY0     H3  265   6.722   7.079   3.658
   15LY0     CA  266   6.859   7.100   3.518
   15LY0     HA  267   6.922   7.163   3.454
   15LY0     CB  268   6.971   7.028   3.603
   15LY0    HB1  269   7.033   6.958   3.547
   15LY0    HB2  270   6.916   6.956   3.663
   15LY0     CG  271   7.062   7.122   3.684
   15LY0    HG1  272   7.122   7.059   3.750
   15LY0    HG2  273   6.994   7.192   3.732
   15LY0     CD  274   7.156   7.211   3.597
   15LY0    HD1  275   7.099   7.292   3.551
   15LY0    HD2  276   7.209   7.155   3.520
   15LY0     CE  277   7.257   7.293   3.676
   15LY0    HE1  278   7.325   7.224   3.727
   15LY0    HE2  279   7.202   7.356   3.745
   15LY0     NZ  280   7.341   7.372   3.582
   15LY0    HZ1  281   7.277   7.437   3.539
   15LY0    HZ2  282   7.410   7.424   3.636
   15LY0    HZ3  283   7.383   7.315   3.511
   15LY0      C  284   6.800   6.999   3.410
   15LY0      O  285   6.760   6.886   3.442
   16LER      N  286   6.801   7.029   3.283
   16LER      H  287   6.841   7.119   3.259
   16LER     CA  288   6.778   6.946   3.165
   16LER     HA  289   6.676   6.908   3.163
   16LER     CB  290   6.813   7.032   3.034
   16LER    HB1  291   6.823   6.962   2.951
   16LER    HB2  292   6.906   7.088   3.040
   16LER     CG  293   6.699   7.139   2.997
   16LER     HG  294   6.681   7.204   3.082
   16LER    CD1  295   6.750   7.237   2.887
   16LER   HD11  296   6.714   7.208   2.788
   16LER   HD12  297   6.717   7.340   2.893
   16LER   HD13  298   6.859   7.244   2.890
   16LER    CD2  299   6.577   7.065   2.946
   16LER   HD21  300   6.505   7.138   2.909
   16LER   HD22  301   6.595   7.008   2.855
   16LER   HD23  302   6.527   7.010   3.026
   16LER      C  303   6.877   6.822   3.159
   16LER      O  304   6.985   6.836   3.217
   17LY0      N  305   7.767   6.893   3.215
   17LY0     H1  306   7.787   6.794   3.221
   17LY0     H2  307   7.758   6.925   3.310
   17LY0     H3  308   7.678   6.909   3.169
   17LY0     CA  309   7.879   6.956   3.146
   17LY0     HA  310   7.874   7.064   3.160
   17LY0     CB  311   8.018   6.913   3.202
   17LY0    HB1  312   8.086   6.945   3.123
   17LY0    HB2  313   8.017   6.804   3.208
   17LY0     CG  314   8.040   6.975   3.345
   17LY0    HG1  315   7.957   6.943   3.408
   17LY0    HG2  316   8.030   7.082   3.331
   17LY0     CD  317   8.173   6.943   3.407
   17LY0    HD1  318   8.249   6.967   3.333
   17LY0    HD2  319   8.173   6.839   3.438
   17LY0     CE  320   8.198   7.020   3.541
   17LY0    HE1  321   8.122   6.991   3.614
   17LY0    HE2  322   8.177   7.126   3.524
   17LY0     NZ  323   8.334   6.994   3.601
   17LY0    HZ1  324   8.364   6.898   3.604
   17LY0    HZ2  325   8.398   7.040   3.538
   17LY0    HZ3  326   8.344   7.022   3.698
   17LY0      C  327   7.867   6.929   2.994
   17LY0      O  328   7.841   6.816   2.951
   18LER      N  329   7.898   7.027   2.902
   18LER      H  330   7.917   7.118   2.943
   18LER     CA  331   7.904   7.007   2.757
   18LER     HA  332   7.917   7.106   2.712
   18LER     CB  333   8.032   6.932   2.715
   18LER    HB1  334   8.013   6.907   2.611
   18LER    HB2  335   8.024   6.847   2.783
   18LER     CG  336   8.171   7.007   2.735
   18LER     HG  337   8.200   7.000   2.839
   18LER    CD1  338   8.266   6.914   2.658
   18LER   HD11  339   8.372   6.940   2.658
   18LER   HD12  340   8.255   6.809   2.683
   18LER   HD13  341   8.240   6.910   2.552
   18LER    CD2  342   8.186   7.149   2.671
   18LER   HD21  343   8.181   7.137   2.563
   18LER   HD22  344   8.112   7.221   2.707
   18LER   HD23  345   8.289   7.178   2.693
   18LER      C  346   7.769   6.956   2.701
   18LER      O  347   7.666   6.983   2.760
   19LYR      N  348   7.764   6.903   2.578
   19LYR      H  349   7.857   6.896   2.540
   19LYR     CA  350   7.644   6.846   2.509
   19LYR     HA  351   7.557   6.853   2.574
   19LYR     CB  352   7.672   6.696   2.478
   19LYR    HB1  353   7.740   6.688   2.394
   19LYR    HB2  354   7.582   6.649   2.438
   19LYR     CG  355   7.723   6.601   2.594
   19LYR    HG1  356   7.824   6.621   2.630
   19LYR    HG2  357   7.721   6.500   2.554
   19LYR     CD  358   7.627   6.607   2.718
   19LYR    HD1  359   7.523   6.612   2.685
   19LYR    HD2  360   7.647   6.707   2.756
   19LYR     CE  361   7.653   6.494   2.823
   19LYR    HE1  362   7.680   6.396   2.785
   19LYR    HE2  363   7.574   6.491   2.899
   19LYR     NZ  364   7.767   6.538   2.909
   19LYR    HZ1  365   7.754   6.607   2.982
   19LYR      C  366   7.589   6.920   2.386
   19LYR      O  367   7.479   6.882   2.348
   20LY0      N  368   7.660   7.027   2.332
   20LY0      H  369   7.751   7.037   2.375
   20LY0     CA  370   7.599   7.116   2.225
   20LY0     HA  371   7.492   7.120   2.245
   20LY0     CB  372   7.658   7.258   2.241
   20LY0    HB1  373   7.625   7.325   2.162
   20LY0    HB2  374   7.766   7.255   2.228
   20LY0     CG  375   7.620   7.325   2.383
   20LY0    HG1  376   7.672   7.264   2.456
   20LY0    HG2  377   7.511   7.329   2.394
   20LY0     CD  378   7.675   7.466   2.406
   20LY0    HD1  379   7.649   7.524   2.317
   20LY0    HD2  380   7.783   7.471   2.419
   20LY0     CE  381   7.603   7.527   2.526
   20LY0    HE1  382   7.495   7.531   2.513
   20LY0    HE2  383   7.644   7.628   2.534
   20LY0     NZ  384   7.632   7.458   2.650
   20LY0    HZ1  385   7.600   7.518   2.725
   20LY0    HZ2  386   7.588   7.370   2.671
   20LY0    HZ3  387   7.730   7.454   2.672
   20LY0      C  388   7.605   7.067   2.084
   20LY0      O  389   7.530   7.115   1.994
   21LER      N  390   7.690   6.972   2.063
   21LER      H  391   7.752   6.939   2.135
   21LER     CA  392   7.713   6.921   1.924
   21LER     HA  393   7.681   7.000   1.857
   21LER     CB  394   7.860   6.904   1.892
   21LER    HB1  395   7.873   6.880   1.786
   21LER    HB2  396   7.893   6.818   1.951
   21LER     CG  397   7.956   7.019   1.934
   21LER     HG  398   7.977   6.998   2.039
   21LER    CD1  399   8.089   7.008   1.858
   21LER   HD11  400   8.137   6.910   1.855
   21LER   HD12  401   8.081   7.045   1.756
   21LER   HD13  402   8.159   7.069   1.915
   21LER    CD2  403   7.912   7.171   1.947
   21LER   HD21  404   7.929   7.214   1.848
   21LER   HD22  405   7.816   7.191   1.995
   21LER   HD23  406   7.988   7.217   2.011
   21LER      C  407   7.628   6.798   1.887
   21LER      O  408   7.625   6.768   1.770
   22LY0      N  409   7.899   6.556   3.451
   22LY0     H1  410   7.813   6.608   3.449
   22LY0     H2  411   7.915   6.505   3.537
   22LY0     H3  412   7.975   6.622   3.453
   22LY0     CA  413   7.899   6.450   3.345
   22LY0     HA  414   7.991   6.394   3.356
   22LY0     CB  415   7.782   6.356   3.355
   22LY0    HB1  416   7.778   6.287   3.271
   22LY0    HB2  417   7.690   6.412   3.338
   22LY0     CG  418   7.771   6.279   3.482
   22LY0    HG1  419   7.763   6.350   3.565
   22LY0    HG2  420   7.860   6.217   3.485
   22LY0     CD  421   7.635   6.205   3.492
   22LY0    HD1  422   7.621   6.147   3.400
   22LY0    HD2  423   7.554   6.277   3.497
   22LY0     CE  424   7.625   6.113   3.611
   22LY0    HE1  425   7.544   6.042   3.596
   22LY0    HE2  426   7.596   6.171   3.699
   22LY0     NZ  427   7.751   6.038   3.651
   22LY0    HZ1  428   7.827   6.098   3.679
   22LY0    HZ2  429   7.727   5.965   3.716
   22LY0    HZ3  430   7.785   5.995   3.566
   22LY0      C  431   7.902   6.516   3.215
   22LY0      O  432   7.838   6.615   3.200
   23LER      N  433   7.969   6.463   3.112
   23LER      H  434   8.032   6.388   3.138
   23LER     CA  435   7.999   6.531   2.982
   23LER     HA  436   8.006   6.640   2.988
   23LER     CB  437   8.134   6.475   2.940
   23LER    HB1  438   8.149   6.503   2.836
   23LER    HB2  439   8.125   6.366   2.935
   23LER     CG  440   8.257   6.518   3.022
   23LER     HG  441   8.249   6.480   3.124
   23LER    CD1  442   8.388   6.471   2.955
   23LER   HD11  443   8.387   6.509   2.853
   23LER   HD12  444   8.467   6.521   3.011
   23LER   HD13  445   8.384   6.362   2.956
   23LER    CD2  446   8.262   6.666   3.024
   23LER   HD21  447   8.184   6.718   3.079
   23LER   HD22  448   8.352   6.681   3.084
   23LER   HD23  449   8.278   6.703   2.923
   23LER      C  450   7.894   6.505   2.878
   23LER      O  451   7.914   6.427   2.780
   24LY0      N  452   7.648   7.187   1.514
   24LY0     H1  453   7.611   7.093   1.517
   24LY0     H2  454   7.749   7.187   1.512
   24LY0     H3  455   7.631   7.244   1.433
   24LY0     CA  456   7.592   7.257   1.632
   24LY0     HA  457   7.603   7.182   1.710
   24LY0     CB  458   7.661   7.388   1.665
   24LY0    HB1  459   7.609   7.459   1.602
   24LY0    HB2  460   7.766   7.373   1.636
   24LY0     CG  461   7.660   7.416   1.818
   24LY0    HG1  462   7.647   7.323   1.872
   24LY0    HG2  463   7.573   7.480   1.834
   24LY0     CD  464   7.777   7.503   1.869
   24LY0    HD1  465   7.792   7.582   1.796
   24LY0    HD2  466   7.873   7.453   1.858
   24LY0     CE  467   7.753   7.568   2.017
   24LY0    HE1  468   7.734   7.484   2.085
   24LY0    HE2  469   7.664   7.631   2.021
   24LY0     NZ  470   7.875   7.645   2.052
   24LY0    HZ1  471   7.883   7.714   1.979
   24LY0    HZ2  472   7.872   7.682   2.145
   24LY0    HZ3  473   7.965   7.599   2.043
   24LY0      C  474   7.430   7.283   1.619
   24LY0      O  475   7.380   7.348   1.523
   25LER      N  476   7.362   7.242   1.726
   25LER      H  477   7.400   7.198   1.809
   25LER     CA  478   7.221   7.278   1.745
   25LER     HA  479   7.162   7.274   1.653
   25LER     CB  480   7.156   7.190   1.856
   25LER    HB1  481   7.054   7.226   1.865
   25LER    HB2  482   7.208   7.213   1.949
   25LER     CG  483   7.163   7.039   1.835
   25LER     HG  484   7.259   7.001   1.802
   25LER    CD1  485   7.144   6.976   1.974
   25LER   HD11  486   7.226   6.999   2.042
   25LER   HD12  487   7.048   7.009   2.011
   25LER   HD13  488   7.127   6.869   1.960
   25LER    CD2  489   7.045   6.998   1.746
   25LER   HD21  490   7.044   6.890   1.734
   25LER   HD22  491   6.955   7.035   1.796
   25LER   HD23  492   7.045   7.042   1.647
   25LER      C  493   7.210   7.421   1.800
   25LER      O  494   7.304   7.467   1.866
   26LYR      N  495   7.090   7.483   1.783
   26LYR      H  496   7.020   7.424   1.741
   26LYR     CA  497   7.063   7.610   1.863
   26LYR     HA  498   7.160   7.660   1.872
   26LYR     CB  499   7.014   7.570   2.004
   26LYR    HB1  500   7.011   7.658   2.068
   26LYR    HB2  501   7.091   7.503   2.042
   26LYR     CG  502   6.880   7.504   1.988
   26LYR    HG1  503   6.895   7.406   1.943
   26LYR    HG2  504   6.802   7.559   1.934
   26LYR     CD  505   6.813   7.486   2.121
   26LYR    HD1  506   6.889   7.436   2.183
   26LYR    HD2  507   6.729   7.422   2.093
   26LYR     CE  508   6.757   7.613   2.204
   26LYR    HE1  509   6.709   7.678   2.131
   26LYR    HE2  510   6.835   7.671   2.252
   26LYR     NZ  511   6.675   7.575   2.316
   26LYR    HZ1  512   6.711   7.505   2.379
   26LYR      C  513   6.972   7.707   1.784
   26LYR      O  514   6.965   7.822   1.826
   27LY0      N  515   6.906   7.662   1.679
   27LY0      H  516   6.907   7.561   1.672
   27LY0     CA  517   6.820   7.742   1.588
   27LY0     HA  518   6.877   7.825   1.547
   27LY0     CB  519   6.768   7.666   1.464
   27LY0    HB1  520   6.690   7.717   1.407
   27LY0    HB2  521   6.742   7.567   1.501
   27LY0     CG  522   6.881   7.638   1.367
   27LY0    HG1  523   6.933   7.556   1.418
   27LY0    HG2  524   6.960   7.711   1.353
   27LY0     CD  525   6.837   7.582   1.221
   27LY0    HD1  526   6.772   7.494   1.225
   27LY0    HD2  527   6.929   7.553   1.172
   27LY0     CE  528   6.768   7.691   1.156
   27LY0    HE1  529   6.821   7.782   1.184
   27LY0    HE2  530   6.666   7.698   1.193
   27LY0     NZ  531   6.762   7.668   1.012
   27LY0    HZ1  532   6.734   7.755   0.969
   27LY0    HZ2  533   6.842   7.624   0.969
   27LY0    HZ3  534   6.695   7.596   0.992
   27LY0      C  535   6.700   7.811   1.656
   27LY0      O  536   6.632   7.749   1.736
   28LER      N  537   6.669   7.932   1.612
   28LER      H  538   6.712   7.964   1.527
   28LER     CA  539   6.563   8.015   1.668
   28LER     HA  540   6.582   8.034   1.774
   28LER     CB  541   6.571   8.149   1.589
   28LER    HB1  542   6.489   8.207   1.632
   28LER    HB2  543   6.539   8.125   1.488
   28LER     CG  544   6.699   8.225   1.594
   28LER     HG  545   6.776   8.174   1.536
   28LER    CD1  546   6.687   8.366   1.524
   28LER   HD11  547   6.676   8.346   1.417
   28LER   HD12  548   6.603   8.413   1.575
   28LER   HD13  549   6.779   8.425   1.530
   28LER    CD2  550   6.748   8.246   1.739
   28LER   HD21  551   6.777   8.147   1.775
   28LER   HD22  552   6.829   8.318   1.753
   28LER   HD23  553   6.666   8.279   1.802
   28LER      C  554   6.422   7.948   1.664
   28LER      O  555   6.365   7.925   1.558
   29LYR      N  556   6.372   7.899   1.777
   29LYR      H  557   6.433   7.903   1.857
   29LYR     CA  558   6.237   7.828   1.785
   29LYR     HA  559   6.172   7.862   1.704
   29LYR     CB  560   6.153   7.861   1.912
   29LYR    HB1  561   6.059   7.806   1.903
   29LYR    HB2  562   6.145   7.969   1.911
   29LYR     CG  563   6.217   7.821   2.037
   29LYR    HG1  564   6.295   7.894   2.061
   29LYR    HG2  565   6.263   7.723   2.030
   29LYR     CD  566   6.103   7.817   2.146
   29LYR    HD1  567   6.045   7.727   2.125
   29LYR    HD2  568   6.039   7.906   2.143
   29LYR     CE  569   6.149   7.808   2.298
   29LYR    HE1  570   6.214   7.892   2.325
   29LYR    HE2  571   6.194   7.708   2.296
   29LYR     NZ  572   6.034   7.798   2.392
   29LYR    HZ1  573   5.941   7.804   2.351
   29LYR      C  574   6.251   7.677   1.768
   29LYR      O  575   6.149   7.609   1.777
   30LER      N  576   6.372   7.620   1.756
   30LER      H  577   6.455   7.673   1.733
   30LER     CA  578   6.389   7.471   1.756
   30LER     HA  579   6.294   7.417   1.753
   30LER     CB  580   6.490   7.412   1.657
   30LER    HB1  581   6.503   7.307   1.683
   30LER    HB2  582   6.589   7.457   1.663
   30LER     CG  583   6.450   7.407   1.515
   30LER     HG  584   6.472   7.499   1.462
   30LER    CD1  585   6.520   7.299   1.440
   30LER   HD11  586   6.627   7.316   1.442
   30LER   HD12  587   6.489   7.201   1.475
   30LER   HD13  588   6.483   7.302   1.337
   30LER    CD2  589   6.306   7.364   1.497
   30LER   HD21  590   6.288   7.283   1.567
   30LER   HD22  591   6.246   7.447   1.535
   30LER   HD23  592   6.285   7.331   1.395
   30LER      C  593   6.447   7.419   1.887
   30LER      O  594   6.540   7.479   1.934
   31LER      N  595   6.392   7.312   1.953
   31LER      H  596   6.325   7.255   1.903
   31LER     CA  597   6.420   7.287   2.091
   31LER     HA  598   6.443   7.383   2.136
   31LER     CB  599   6.301   7.227   2.162
   31LER    HB1  600   6.314   7.239   2.270
   31LER    HB2  601   6.303   7.120   2.141
   31LER     CG  602   6.159   7.294   2.138
   31LER     HG  603   6.123   7.287   2.035
   31LER    CD1  604   6.051   7.222   2.217
   31LER   HD11  605   6.060   7.118   2.187
   31LER   HD12  606   6.067   7.224   2.325
   31LER   HD13  607   5.952   7.262   2.197
   31LER    CD2  608   6.157   7.438   2.158
   31LER   HD21  609   6.190   7.462   2.259
   31LER   HD22  610   6.215   7.484   2.077
   31LER   HD23  611   6.053   7.469   2.145
   31LER      C  612   6.544   7.210   2.121
   31LER      O  613   6.600   7.216   2.226
   32LY0      N  614   6.349   7.953   2.575
   32LY0     H1  615   6.390   7.954   2.483
   32LY0     H2  616   6.312   8.046   2.585
   32LY0     H3  617   6.266   7.896   2.578
   32LY0     CA  618   6.436   7.901   2.687
   32LY0     HA  619   6.515   7.972   2.711
   32LY0     CB  620   6.356   7.877   2.818
   32LY0    HB1  621   6.427   7.855   2.898
   32LY0    HB2  622   6.300   7.786   2.797
   32LY0     CG  623   6.270   7.998   2.873
   32LY0    HG1  624   6.221   8.054   2.793
   32LY0    HG2  625   6.336   8.072   2.917
   32LY0     CD  626   6.166   7.939   2.970
   32LY0    HD1  627   6.214   7.872   3.042
   32LY0    HD2  628   6.095   7.885   2.908
   32LY0     CE  629   6.098   8.057   3.044
   32LY0    HE1  630   6.029   8.099   2.970
   32LY0    HE2  631   6.176   8.126   3.076
   32LY0     NZ  632   6.014   8.009   3.156
   32LY0    HZ1  633   5.921   7.979   3.131
   32LY0    HZ2  634   6.054   7.934   3.211
   32LY0    HZ3  635   5.988   8.084   3.218
   32LY0      C  636   6.506   7.764   2.652
   32LY0      O  637   6.612   7.742   2.698
   33LER      N  638   6.441   7.679   2.567
   33LER      H  639   6.355   7.719   2.534
   33LER     CA  640   6.502   7.576   2.486
   33LER     HA  641   6.592   7.537   2.534
   33LER     CB  642   6.411   7.444   2.475
   33LER    HB1  643   6.456   7.371   2.409
   33LER    HB2  644   6.312   7.465   2.435
   33LER     CG  645   6.399   7.375   2.614
   33LER     HG  646   6.492   7.385   2.670
   33LER    CD1  647   6.286   7.422   2.701
   33LER   HD11  648   6.307   7.515   2.753
   33LER   HD12  649   6.189   7.413   2.651
   33LER   HD13  650   6.275   7.361   2.791
   33LER    CD2  651   6.387   7.221   2.595
   33LER   HD21  652   6.477   7.190   2.541
   33LER   HD22  653   6.375   7.167   2.688
   33LER   HD23  654   6.300   7.214   2.531
   33LER      C  655   6.556   7.624   2.351
   33LER      O  656   6.485   7.686   2.268
   34LY0      N  657   5.928   7.563   3.777
   34LY0     H1  658   5.853   7.630   3.766
   34LY0     H2  659   5.907   7.506   3.857
   34LY0     H3  660   6.020   7.595   3.804
   34LY0     CA  661   5.928   7.477   3.663
   34LY0     HA  662   6.003   7.399   3.672
   34LY0     CB  663   5.786   7.412   3.645
   34LY0    HB1  664   5.783   7.363   3.548
   34LY0    HB2  665   5.711   7.491   3.651
   34LY0     CG  666   5.745   7.299   3.746
   34LY0    HG1  667   5.715   7.353   3.836
   34LY0    HG2  668   5.842   7.253   3.767
   34LY0     CD  669   5.637   7.197   3.709
   34LY0    HD1  670   5.669   7.134   3.626
   34LY0    HD2  671   5.540   7.246   3.694
   34LY0     CE  672   5.635   7.085   3.816
   34LY0    HE1  673   5.628   7.129   3.915
   34LY0    HE2  674   5.725   7.024   3.809
   34LY0     NZ  675   5.517   6.999   3.816
   34LY0    HZ1  676   5.518   6.922   3.880
   34LY0    HZ2  677   5.432   7.045   3.845
   34LY0    HZ3  678   5.505   6.974   3.718
   34LY0      C  679   5.981   7.557   3.545
   34LY0      O  680   5.946   7.675   3.533
   35LER      N  681   6.058   7.496   3.460
   35LER      H  682   6.069   7.395   3.463
   35LER     CA  683   6.120   7.558   3.337
   35LER     HA  684   6.169   7.648   3.373
   35LER     CB  685   6.236   7.473   3.291
   35LER    HB1  686   6.188   7.376   3.281
   35LER    HB2  687   6.314   7.467   3.366
   35LER     CG  688   6.312   7.503   3.162
   35LER     HG  689   6.239   7.519   3.083
   35LER    CD1  690   6.407   7.622   3.161
   35LER   HD11  691   6.474   7.606   3.077
   35LER   HD12  692   6.356   7.718   3.148
   35LER   HD13  693   6.468   7.620   3.252
   35LER    CD2  694   6.407   7.380   3.144
   35LER   HD21  695   6.428   7.363   3.038
   35LER   HD22  696   6.499   7.399   3.198
   35LER   HD23  697   6.360   7.290   3.185
   35LER      C  698   6.024   7.607   3.224
   35LER      O  699   6.042   7.707   3.155
   36LYR      N  700   5.903   7.547   3.218
   36LYR      H  701   5.904   7.456   3.262
   36LYR     CA  702   5.786   7.591   3.140
   36LYR     HA  703   5.764   7.696   3.160
   36LYR     CB  704   5.661   7.512   3.188
   36LYR    HB1  705   5.697   7.409   3.191
   36LYR    HB2  706   5.586   7.532   3.111
   36LYR     CG  707   5.602   7.549   3.325
   36LYR    HG1  708   5.571   7.653   3.326
   36LYR    HG2  709   5.676   7.539   3.404
   36LYR     CD  710   5.484   7.456   3.348
   36LYR    HD1  711   5.501   7.353   3.317
   36LYR    HD2  712   5.403   7.503   3.293
   36LYR     CE  713   5.450   7.459   3.498
   36LYR    HE1  714   5.406   7.553   3.529
   36LYR    HE2  715   5.540   7.439   3.558
   36LYR     NZ  716   5.341   7.361   3.522
   36LYR    HZ1  717   5.336   7.280   3.463
   36LYR      C  718   5.798   7.583   2.984
   36LYR      O  719   5.717   7.640   2.915
   37LY0      N  720   5.902   7.504   2.935
   37LY0      H  721   5.966   7.466   3.003
   37LY0     CA  722   5.902   7.448   2.795
   37LY0     HA  723   6.000   7.401   2.793
   37LY0     CB  724   5.785   7.343   2.790
   37LY0    HB1  725   5.791   7.301   2.690
   37LY0    HB2  726   5.691   7.397   2.804
   37LY0     CG  727   5.797   7.223   2.880
   37LY0    HG1  728   5.790   7.237   2.988
   37LY0    HG2  729   5.894   7.178   2.859
   37LY0     CD  730   5.693   7.120   2.849
   37LY0    HD1  731   5.705   7.095   2.744
   37LY0    HD2  732   5.595   7.156   2.881
   37LY0     CE  733   5.727   6.990   2.924
   37LY0    HE1  734   5.726   7.002   3.032
   37LY0    HE2  735   5.821   6.947   2.888
   37LY0     NZ  736   5.629   6.881   2.891
   37LY0    HZ1  737   5.607   6.876   2.793
   37LY0    HZ2  738   5.664   6.791   2.920
   37LY0    HZ3  739   5.545   6.898   2.946
   37LY0      C  740   5.908   7.548   2.679
   37LY0      O  741   5.881   7.509   2.563
   38LER      N  742   5.916   7.677   2.709
   38LER      H  743   5.912   7.705   2.806
   38LER     CA  744   5.919   7.778   2.602
   38LER     HA  745   5.831   7.763   2.540
   38LER     CB  746   5.915   7.924   2.663
   38LER    HB1  747   5.916   7.989   2.575
   38LER    HB2  748   5.998   7.960   2.724
   38LER     CG  749   5.795   7.957   2.748
   38LER     HG  750   5.812   7.908   2.845
   38LER    CD1  751   5.792   8.107   2.752
   38LER   HD11  752   5.717   8.125   2.829
   38LER   HD12  753   5.885   8.145   2.794
   38LER   HD13  754   5.764   8.153   2.658
   38LER    CD2  755   5.666   7.911   2.692
   38LER   HD21  756   5.580   7.956   2.742
   38LER   HD22  757   5.656   7.944   2.588
   38LER   HD23  758   5.665   7.802   2.687
   38LER      C  759   6.048   7.764   2.523
   38LER      O  760   6.157   7.741   2.572
   39LY0      N  761   5.192   7.203   4.067
   39LY0     H1  762   5.184   7.173   4.163
   39LY0     H2  763   5.185   7.303   4.051
   39LY0     H3  764   5.285   7.172   4.045
   39LY0     CA  765   5.101   7.135   3.980
   39LY0     HA  766   5.102   7.027   3.998
   39LY0     CB  767   4.953   7.168   3.997
   39LY0    HB1  768   4.908   7.115   3.913
   39LY0    HB2  769   4.928   7.273   3.985
   39LY0     CG  770   4.892   7.133   4.140
   39LY0    HG1  771   4.959   7.166   4.219
   39LY0    HG2  772   4.897   7.026   4.157
   39LY0     CD  773   4.737   7.175   4.155
   39LY0    HD1  774   4.677   7.121   4.082
   39LY0    HD2  775   4.718   7.282   4.141
   39LY0     CE  776   4.710   7.140   4.306
   39LY0    HE1  777   4.752   7.222   4.365
   39LY0    HE2  778   4.759   7.047   4.336
   39LY0     NZ  779   4.565   7.133   4.335
   39LY0    HZ1  780   4.511   7.189   4.270
   39LY0    HZ2  781   4.540   7.035   4.326
   39LY0    HZ3  782   4.546   7.157   4.431
   39LY0      C  783   5.149   7.153   3.835
   39LY0      O  784   5.243   7.084   3.802
   40LER      N  785   5.086   7.241   3.754
   40LER      H  786   5.000   7.287   3.779
   40LER     CA  787   5.137   7.266   3.624
   40LER     HA  788   5.170   7.171   3.583
   40LER     CB  789   5.012   7.306   3.544
   40LER    HB1  790   4.976   7.400   3.584
   40LER    HB2  791   4.930   7.238   3.566
   40LER     CG  792   5.021   7.330   3.390
   40LER     HG  793   5.070   7.426   3.372
   40LER    CD1  794   5.085   7.222   3.306
   40LER   HD11  795   5.028   7.131   3.322
   40LER   HD12  796   5.073   7.246   3.201
   40LER   HD13  797   5.191   7.224   3.329
   40LER    CD2  798   4.876   7.352   3.333
   40LER   HD21  799   4.807   7.270   3.316
   40LER   HD22  800   4.828   7.436   3.382
   40LER   HD23  801   4.883   7.385   3.230
   40LER      C  802   5.254   7.370   3.624
   40LER      O  803   5.244   7.475   3.700
   41U      O5'  804  10.022   6.902   4.455
   41U      H5T  805  10.114   6.894   4.480
   41U      C5'  806   9.947   6.858   4.563
   41U     H5'1  807   9.990   6.763   4.592
   41U     H5'2  808   9.849   6.846   4.516
   41U      C4'  809   9.944   6.952   4.683
   41U      H4'  810   9.906   6.897   4.769
   41U      O4'  811  10.079   6.995   4.720
   41U      C1'  812  10.065   7.132   4.765
   41U      H1'  813  10.106   7.138   4.866
   41U       N1  814  10.138   7.237   4.696
   41U       C6  815  10.133   7.250   4.558
   41U       H6  816  10.075   7.182   4.499
   41U       C5  817  10.194   7.360   4.503
   41U       H5  818  10.190   7.382   4.397
   41U       C4  819  10.263   7.463   4.581
   41U       O4  820  10.306   7.563   4.522
   41U       N3  821  10.253   7.446   4.716
   41U       H3  822  10.306   7.505   4.777
   41U       C2  823  10.203   7.334   4.776
   41U       O2  824  10.232   7.319   4.896
   41U      C3'  825   9.849   7.072   4.669
   41U      H3'  826   9.854   7.110   4.567
   41U      C2'  827   9.915   7.171   4.763
   41U     H2'1  828   9.910   7.275   4.729
   41U      O2'  829   9.874   7.167   4.895
   41U     HO'2  830   9.782   7.195   4.896
   41U      O3'  831   9.716   7.031   4.712
   42U        P  832   9.594   7.135   4.729
   42U      O1P  833   9.636   7.250   4.807
   42U      O2P  834   9.473   7.058   4.770
   42U      O5'  835   9.562   7.178   4.580
   42U      C5'  836   9.598   7.303   4.515
   42U     H5'1  837   9.701   7.336   4.533
   42U     H5'2  838   9.526   7.379   4.546
   42U      C4'  839   9.602   7.290   4.364
   42U      H4'  840   9.622   7.383   4.312
   42U      O4'  841   9.696   7.183   4.332
   42U      C1'  842   9.661   7.119   4.211
   42U      H1'  843   9.737   7.136   4.134
   42U       N1  844   9.677   6.973   4.222
   42U       C6  845   9.673   6.901   4.342
   42U       H6  846   9.684   6.960   4.432
   42U       C5  847   9.653   6.768   4.355
   42U       H5  848   9.651   6.714   4.448
   42U       C4  849   9.629   6.690   4.238
   42U       O4  850   9.602   6.571   4.239
   42U       N3  851   9.647   6.761   4.117
   42U       H3  852   9.640   6.710   4.030
   42U       C2  853   9.659   6.897   4.104
   42U       O2  854   9.653   6.947   3.984
   42U      C3'  855   9.469   7.223   4.310
   42U      H3'  856   9.446   7.133   4.366
   42U      C2'  857   9.516   7.169   4.174
   42U     H2'1  858   9.445   7.092   4.144
   42U      O2'  859   9.513   7.277   4.082
   42U     HO'2  860   9.446   7.334   4.122
   42U      O3'  861   9.362   7.315   4.318
   43A        P  862   9.208   7.254   4.298
   43A      O1P  863   9.113   7.368   4.302
   43A      O2P  864   9.193   7.134   4.384
   43A      O5'  865   9.192   7.191   4.152
   43A      C5'  866   9.179   7.279   4.041
   43A     H5'1  867   9.270   7.338   4.044
   43A     H5'2  868   9.093   7.344   4.056
   43A      C4'  869   9.185   7.208   3.906
   43A      H4'  870   9.177   7.285   3.829
   43A      O4'  871   9.304   7.131   3.891
   43A      C1'  872   9.278   7.027   3.808
   43A      H1'  873   9.337   7.022   3.716
   43A       N9  874   9.300   6.896   3.887
   43A       C8  875   9.309   6.868   4.024
   43A       H8  876   9.307   6.945   4.100
   43A       N7  877   9.335   6.741   4.053
   43A       C5  878   9.348   6.681   3.920
   43A       C6  879   9.362   6.550   3.872
   43A       N6  880   9.378   6.445   3.941
   43A      H61  881   9.378   6.456   4.042
   43A      H62  882   9.423   6.367   3.896
   43A       N1  883   9.375   6.533   3.742
   43A       C2  884   9.366   6.634   3.658
   43A       H2  885   9.368   6.618   3.551
   43A       N3  886   9.341   6.761   3.689
   43A       C4  887   9.340   6.775   3.824
   43A      C3'  888   9.080   7.111   3.884
   43A      H3'  889   9.076   7.048   3.973
   43A      C2'  890   9.130   7.037   3.767
   43A     H2'1  891   9.083   6.939   3.772
   43A      O2'  892   9.119   7.099   3.632
   43A     HO'2  893   9.137   7.029   3.569
   43A      O3'  894   8.947   7.166   3.871
   44A        P  895   8.813   7.081   3.890
   44A      O1P  896   8.701   7.174   3.868
   44A      O2P  897   8.831   6.994   4.011
   44A      O5'  898   8.810   6.974   3.770
   44A      C5'  899   8.793   7.019   3.627
   44A     H5'1  900   8.872   7.093   3.614
   44A     H5'2  901   8.695   7.061   3.606
   44A      C4'  902   8.828   6.902   3.531
   44A      H4'  903   8.826   6.953   3.435
   44A      O4'  904   8.959   6.853   3.559
   44A      C1'  905   8.975   6.721   3.523
   44A      H1'  906   9.056   6.701   3.453
   44A       N9  907   9.004   6.642   3.651
   44A       C8  908   8.962   6.667   3.778
   44A       H8  909   8.917   6.763   3.802
   44A       N7  910   8.996   6.569   3.858
   44A       C5  911   9.041   6.471   3.777
   44A       C6  912   9.081   6.340   3.796
   44A       N6  913   9.097   6.285   3.911
   44A      H61  914   9.083   6.346   3.990
   44A      H62  915   9.149   6.200   3.925
   44A       N1  916   9.131   6.266   3.689
   44A       C2  917   9.125   6.321   3.567
   44A       H2  918   9.164   6.264   3.485
   44A       N3  919   9.087   6.448   3.536
   44A       C4  920   9.049   6.515   3.647
   44A      C3'  921   8.752   6.777   3.522
   44A      H3'  922   8.726   6.750   3.624
   44A      C2'  923   8.850   6.677   3.462
   44A     H2'1  924   8.819   6.577   3.492
   44A      O2'  925   8.878   6.691   3.320
   44A     HO'2  926   8.859   6.782   3.294
   44A      O3'  927   8.637   6.796   3.442
   45U        P  928   8.508   6.706   3.449
   45U      O1P  929   8.421   6.764   3.345
   45U      O2P  930   8.463   6.713   3.593
   45U      O5'  931   8.546   6.556   3.418
   45U      C5'  932   8.585   6.514   3.286
   45U     H5'1  933   8.677   6.565   3.258
   45U     H5'2  934   8.503   6.553   3.225
   45U      C4'  935   8.591   6.365   3.264
   45U      H4'  936   8.587   6.342   3.158
   45U      O4'  937   8.714   6.319   3.310
   45U      C1'  938   8.705   6.183   3.343
   45U      H1'  939   8.766   6.114   3.284
   45U       N1  940   8.728   6.164   3.497
   45U       C6  941   8.735   6.278   3.579
   45U       H6  942   8.704   6.374   3.541
   45U       C5  943   8.767   6.258   3.709
   45U       H5  944   8.751   6.339   3.778
   45U       C4  945   8.795   6.130   3.764
   45U       O4  946   8.801   6.110   3.888
   45U       N3  947   8.797   6.027   3.672
   45U       H3  948   8.790   5.937   3.718
   45U       C2  949   8.759   6.036   3.541
   45U       O2  950   8.748   5.936   3.469
   45U      C3'  951   8.492   6.268   3.322
   45U      H3'  952   8.489   6.291   3.428
   45U      C2'  953   8.564   6.129   3.307
   45U     H2'1  954   8.522   6.067   3.386
   45U      O2'  955   8.571   6.070   3.180
   45U     HO'2  956   8.481   6.077   3.147
   45U      O3'  957   8.372   6.279   3.251
   46U        P  958   8.234   6.237   3.312
   46U      O1P  959   8.130   6.258   3.207
   46U      O2P  960   8.210   6.315   3.436
   46U      O5'  961   8.241   6.078   3.339
   46U      C5'  962   8.237   5.978   3.234
   46U     H5'1  963   8.323   6.004   3.172
   46U     H5'2  964   8.147   5.984   3.173
   46U      C4'  965   8.271   5.843   3.287
   46U      H4'  966   8.256   5.770   3.206
   46U      O4'  967   8.399   5.832   3.336
   46U      C1'  968   8.397   5.740   3.447
   46U      H1'  969   8.464   5.657   3.424
   46U       N1  970   8.434   5.790   3.584
   46U       C6  971   8.412   5.924   3.611
   46U       H6  972   8.388   5.988   3.528
   46U       C5  973   8.437   5.976   3.736
   46U       H5  974   8.428   6.081   3.757
   46U       C4  975   8.485   5.892   3.846
   46U       O4  976   8.513   5.925   3.964
   46U       N3  977   8.503   5.755   3.811
   46U       H3  978   8.543   5.696   3.882
   46U       C2  979   8.468   5.701   3.686
   46U       O2  980   8.488   5.581   3.664
   46U      C3'  981   8.173   5.792   3.397
   46U      H3'  982   8.166   5.871   3.471
   46U      C2'  983   8.253   5.676   3.458
   46U     H2'1  984   8.211   5.660   3.558
   46U      O2'  985   8.252   5.566   3.377
   46U     HO'2  986   8.157   5.556   3.367
   46U      O3'  987   8.056   5.747   3.343
   47A        P  988   7.919   5.751   3.430
   47A      O1P  989   7.814   5.716   3.332
   47A      O2P  990   7.915   5.886   3.491
   47A      O5'  991   7.926   5.645   3.545
   47A      C5'  992   7.921   5.504   3.515
   47A     H5'1  993   7.994   5.470   3.441
   47A     H5'2  994   7.826   5.470   3.474
   47A      C4'  995   7.957   5.409   3.627
   47A      H4'  996   7.946   5.306   3.592
   47A      O4'  997   8.091   5.418   3.668
   47A      C1'  998   8.100   5.407   3.812
   47A      H1'  999   8.170   5.328   3.835
   47A       N9 1000   8.138   5.532   3.883
   47A       C8 1001   8.136   5.663   3.833
   47A       H8 1002   8.070   5.696   3.754
   47A       N7 1003   8.204   5.749   3.899
   47A       C5 1004   8.248   5.671   4.003
   47A       C6 1005   8.308   5.701   4.128
   47A       N6 1006   8.349   5.824   4.158
   47A      H61 1007   8.368   5.883   4.078
   47A      H62 1008   8.411   5.829   4.238
   47A       N1 1009   8.319   5.621   4.228
   47A       C2 1010   8.290   5.494   4.202
   47A       H2 1011   8.306   5.424   4.282
   47A       N3 1012   8.238   5.446   4.087
   47A       C4 1013   8.213   5.542   3.994
   47A      C3' 1014   7.870   5.420   3.755
   47A      H3' 1015   7.853   5.525   3.778
   47A      C2' 1016   7.961   5.359   3.860
   47A     H2'1 1017   7.937   5.398   3.959
   47A      O2' 1018   7.970   5.224   3.861
   47A     HO'2 1019   7.904   5.180   3.807
   47A      O3' 1020   7.745   5.352   3.738
   48U        P 1021   7.620   5.410   3.819
   48U      O1P 1022   7.497   5.343   3.782
   48U      O2P 1023   7.626   5.560   3.812
   48U      O5' 1024   7.645   5.374   3.966
   48U      C5' 1025   7.642   5.238   4.014
   48U     H5'1 1026   7.693   5.174   3.942
   48U     H5'2 1027   7.536   5.215   4.023
   48U      C4' 1028   7.699   5.225   4.150
   48U      H4' 1029   7.689   5.119   4.168
   48U      O4' 1030   7.838   5.264   4.151
   48U      C1' 1031   7.869   5.317   4.281
   48U      H1' 1032   7.962   5.270   4.314
   48U       N1 1033   7.903   5.461   4.271
   48U       C6 1034   7.852   5.542   4.170
   48U       H6 1035   7.785   5.500   4.096
   48U       C5 1036   7.896   5.669   4.153
   48U       H5 1037   7.851   5.728   4.074
   48U       C4 1038   7.992   5.731   4.242
   48U       O4 1039   8.027   5.849   4.248
   48U       N3 1040   8.045   5.638   4.330
   48U       H3 1041   8.117   5.668   4.395
   48U       C2 1042   8.001   5.514   4.357
   48U       O2 1043   8.047   5.456   4.458
   48U      C3' 1044   7.636   5.302   4.268
   48U      H3' 1045   7.624   5.407   4.241
   48U      C2' 1046   7.748   5.285   4.377
   48U     H2'1 1047   7.739   5.358   4.457
   48U      O2' 1048   7.746   5.153   4.426
   48U     HO'2 1049   7.696   5.094   4.369
   48U      O3' 1050   7.512   5.243   4.303
   49C        P 1051   7.398   5.335   4.377
   49C      O1P 1052   7.281   5.255   4.407
   49C      O2P 1053   7.386   5.453   4.296
   49C      O5' 1054   7.461   5.377   4.527
   49C      C5' 1055   7.502   5.277   4.621
   49C     H5'1 1056   7.559   5.198   4.572
   49C     H5'2 1057   7.412   5.230   4.660
   49C      C4' 1058   7.593   5.333   4.743
   49C      H4' 1059   7.613   5.254   4.815
   49C      O4' 1060   7.720   5.388   4.706
   49C      C1' 1061   7.745   5.502   4.778
   49C      H1' 1062   7.837   5.493   4.835
   49C       N1 1063   7.744   5.629   4.696
   49C       C6 1064   7.706   5.627   4.565
   49C       H6 1065   7.653   5.537   4.537
   49C       C5 1066   7.730   5.734   4.483
   49C       H5 1067   7.692   5.733   4.382
   49C       C4 1068   7.783   5.844   4.542
   49C       N4 1069   7.797   5.953   4.469
   49C      H41 1070   7.747   5.959   4.382
   49C      H42 1071   7.846   6.031   4.511
   49C       N3 1072   7.816   5.853   4.670
   49C       C2 1073   7.795   5.745   4.744
   49C       O2 1074   7.834   5.749   4.863
   49C      C3' 1075   7.514   5.446   4.809
   49C      H3' 1076   7.475   5.519   4.738
   49C      C2' 1077   7.630   5.517   4.882
   49C     H2'1 1078   7.605   5.622   4.895
   49C      O2' 1079   7.674   5.459   5.003
   49C     HO'2 1080   7.619   5.380   5.002
   49C      O3' 1081   7.414   5.398   4.899
   50U        P 1082   7.285   5.486   4.943
   50U      O1P 1083   7.230   5.400   5.055
   50U      O2P 1084   7.201   5.519   4.826
   50U      O5' 1085   7.350   5.609   5.006
   50U      C5' 1086   7.384   5.612   5.144
   50U     H5'1 1087   7.461   5.544   5.181
   50U     H5'2 1088   7.295   5.579   5.198
   50U      C4' 1089   7.437   5.746   5.199
   50U      H4' 1090   7.450   5.738   5.307
   50U      O4' 1091   7.557   5.789   5.123
   50U      C1' 1092   7.556   5.932   5.133
   50U      H1' 1093   7.638   5.977   5.189
   50U       N1 1094   7.562   5.995   4.997
   50U       C6 1095   7.494   5.934   4.892
   50U       H6 1096   7.440   5.843   4.911
   50U       C5 1097   7.500   5.985   4.765
   50U       H5 1098   7.464   5.934   4.676
   50U       C4 1099   7.574   6.110   4.740
   50U       O4 1100   7.597   6.153   4.628
   50U       N3 1101   7.627   6.165   4.852
   50U       H3 1102   7.679   6.251   4.852
   50U       C2 1103   7.619   6.116   4.980
   50U       O2 1104   7.659   6.178   5.081
   50U      C3' 1105   7.332   5.857   5.185
   50U      H3' 1106   7.292   5.859   5.084
   50U      C2' 1107   7.422   5.976   5.199
   50U     H2'1 1108   7.384   6.068   5.154
   50U      O2' 1109   7.450   6.001   5.331
   50U     HO'2 1110   7.491   6.087   5.342
   50U      O3' 1111   7.234   5.858   5.286
   51A        P 1112   7.101   5.932   5.270
   51A      O1P 1113   7.030   5.911   5.400
   51A      O2P 1114   7.031   5.887   5.149
   51A      O5' 1115   7.152   6.089   5.240
   51A      C5' 1116   7.175   6.176   5.351
   51A     H5'1 1117   7.252   6.137   5.417
   51A     H5'2 1118   7.080   6.179   5.405
   51A      C4' 1119   7.214   6.322   5.317
   51A      H4' 1120   7.231   6.382   5.406
   51A      O4' 1121   7.341   6.330   5.242
   51A      C1' 1122   7.332   6.439   5.151
   51A      H1' 1123   7.410   6.512   5.175
   51A       N9 1124   7.321   6.397   5.011
   51A       C8 1125   7.307   6.269   4.958
   51A       H8 1126   7.280   6.188   5.023
   51A       N7 1127   7.338   6.262   4.835
   51A       C5 1128   7.381   6.388   4.801
   51A       C6 1129   7.436   6.450   4.687
   51A       N6 1130   7.459   6.403   4.569
   51A      H61 1131   7.441   6.304   4.561
   51A      H62 1132   7.533   6.454   4.523
   51A       N1 1133   7.486   6.578   4.687
   51A       C2 1134   7.484   6.645   4.805
   51A       H2 1135   7.521   6.746   4.801
   51A       N3 1136   7.428   6.606   4.918
   51A       C4 1137   7.376   6.477   4.913
   51A      C3' 1138   7.111   6.382   5.223
   51A      H3' 1139   7.100   6.315   5.137
   51A      C2' 1140   7.193   6.502   5.179
   51A     H2'1 1141   7.160   6.550   5.087
   51A      O2' 1142   7.205   6.599   5.273
   51A     HO'2 1143   7.237   6.565   5.357
   51A      O3' 1144   6.990   6.411   5.285
   52U        P 1145   6.859   6.438   5.202
   52U      O1P 1146   6.755   6.478   5.303
   52U      O2P 1147   6.836   6.314   5.126
   52U      O5' 1148   6.892   6.563   5.102
   52U      C5' 1149   6.878   6.692   5.162
   52U     H5'1 1150   6.933   6.685   5.256
   52U     H5'2 1151   6.780   6.708   5.206
   52U      C4' 1152   6.931   6.805   5.074
   52U      H4' 1153   6.947   6.885   5.146
   52U      O4' 1154   7.057   6.770   5.008
   52U      C1' 1155   7.062   6.823   4.874
   52U      H1' 1156   7.146   6.891   4.861
   52U       N1 1157   7.079   6.705   4.785
   52U       C6 1158   7.048   6.576   4.814
   52U       H6 1159   7.006   6.547   4.909
   52U       C5 1160   7.057   6.473   4.724
   52U       H5 1161   7.017   6.377   4.751
   52U       C4 1162   7.105   6.496   4.588
   52U       O4 1163   7.101   6.417   4.489
   52U       N3 1164   7.125   6.632   4.558
   52U       H3 1165   7.152   6.653   4.463
   52U       C2 1166   7.101   6.731   4.651
   52U       O2 1167   7.102   6.845   4.604
   52U      C3' 1168   6.831   6.846   4.964
   52U      H3' 1169   6.786   6.756   4.922
   52U      C2' 1170   6.928   6.902   4.859
   52U     H2'1 1171   6.889   6.873   4.761
   52U      O2' 1172   6.940   7.041   4.877
   52U     HO'2 1173   6.850   7.071   4.861
   52U      O3' 1174   6.745   6.948   5.014
   53U        P 1175   6.598   6.972   4.956
   53U      O1P 1176   6.531   7.078   5.041
   53U      O2P 1177   6.525   6.847   4.920
   53U      O5' 1178   6.646   7.036   4.810
   53U      C5' 1179   6.666   7.178   4.796
   53U     H5'1 1180   6.722   7.233   4.872
   53U     H5'2 1181   6.566   7.222   4.797
   53U      C4' 1182   6.732   7.200   4.663
   53U      H4' 1183   6.767   7.303   4.664
   53U      O4' 1184   6.835   7.108   4.644
   53U      C1' 1185   6.838   7.098   4.498
   53U      H1' 1186   6.937   7.134   4.470
   53U       N1 1187   6.838   6.959   4.452
   53U       C6 1188   6.786   6.862   4.533
   53U       H6 1189   6.733   6.891   4.623
   53U       C5 1190   6.789   6.727   4.500
   53U       H5 1191   6.736   6.656   4.562
   53U       C4 1192   6.861   6.688   4.382
   53U       O4 1193   6.884   6.575   4.347
   53U       N3 1194   6.892   6.796   4.297
   53U       H3 1195   6.939   6.769   4.212
   53U       C2 1196   6.895   6.925   4.329
   53U       O2 1197   6.934   7.002   4.236
   53U      C3' 1198   6.631   7.185   4.552
   53U      H3' 1199   6.583   7.088   4.564
   53U      C2' 1200   6.726   7.175   4.436
   53U     H2'1 1201   6.678   7.138   4.346
   53U      O2' 1202   6.786   7.297   4.418
   53U     HO'2 1203   6.716   7.361   4.401
   53U      O3' 1204   6.525   7.282   4.544
   54C        P 1205   6.395   7.261   4.449
   54C      O1P 1206   6.303   7.370   4.477
   54C      O2P 1207   6.355   7.125   4.471
   54C      O5' 1208   6.461   7.275   4.307
   54C      C5' 1209   6.489   7.401   4.244
   54C     H5'1 1210   6.558   7.447   4.315
   54C     H5'2 1211   6.393   7.451   4.234
   54C      C4' 1212   6.556   7.363   4.109
   54C      H4' 1213   6.603   7.447   4.057
   54C      O4' 1214   6.658   7.262   4.129
   54C      C1' 1215   6.672   7.184   4.014
   54C      H1' 1216   6.773   7.198   3.975
   54C       N1 1217   6.652   7.041   4.052
   54C       C6 1218   6.575   7.002   4.160
   54C       H6 1219   6.521   7.077   4.216
   54C       C5 1220   6.551   6.870   4.184
   54C       H5 1221   6.488   6.846   4.268
   54C       C4 1222   6.629   6.772   4.110
   54C       N4 1223   6.607   6.651   4.144
   54C      H41 1224   6.565   6.626   4.232
   54C      H42 1225   6.642   6.578   4.084
   54C       N3 1226   6.698   6.805   4.000
   54C       C2 1227   6.708   6.940   3.970
   54C       O2 1228   6.753   6.972   3.861
   54C      C3' 1229   6.464   7.293   4.014
   54C      H3' 1230   6.412   7.208   4.058
   54C      C2' 1231   6.569   7.232   3.917
   54C     H2'1 1232   6.525   7.149   3.862
   54C      O2' 1233   6.630   7.326   3.831
   54C     HO'2 1234   6.665   7.283   3.753
   54C      O3' 1235   6.380   7.384   3.953
   55C        P 1236   6.252   7.333   3.870
   55C      O1P 1237   6.186   7.454   3.809
   55C      O2P 1238   6.177   7.238   3.954
   55C      O5' 1239   6.310   7.250   3.747
   55C      C5' 1240   6.357   7.314   3.628
   55C     H5'1 1241   6.439   7.384   3.642
   55C     H5'2 1242   6.277   7.373   3.583
   55C      C4' 1243   6.381   7.203   3.526
   55C      H4' 1244   6.420   7.254   3.438
   55C      O4' 1245   6.479   7.116   3.588
   55C      C1' 1246   6.455   6.985   3.534
   55C      H1' 1247   6.541   6.952   3.475
   55C       N1 1248   6.423   6.885   3.635
   55C       C6 1249   6.372   6.929   3.756
   55C       H6 1250   6.348   7.033   3.772
   55C       C5 1251   6.343   6.840   3.860
   55C       H5 1252   6.298   6.883   3.949
   55C       C4 1253   6.352   6.702   3.832
   55C       N4 1254   6.303   6.618   3.916
   55C      H41 1255   6.282   6.646   4.011
   55C      H42 1256   6.317   6.519   3.901
   55C       N3 1257   6.380   6.663   3.712
   55C       C2 1258   6.423   6.748   3.613
   55C       O2 1259   6.468   6.689   3.510
   55C      C3' 1260   6.269   7.109   3.493
   55C      H3' 1261   6.215   7.081   3.584
   55C      C2' 1262   6.345   6.994   3.427
   55C     H2'1 1263   6.281   6.905   3.425
   55C      O2' 1264   6.407   7.020   3.303
   55C     HO'2 1265   6.340   7.067   3.253
   55C      O3' 1266   6.177   7.167   3.396
   56G        P 1267   6.019   7.164   3.419
   56G      O1P 1268   5.953   7.245   3.317
   56G      O2P 1269   5.986   7.192   3.561
   56G      O5' 1270   5.991   7.012   3.379
   56G      C5' 1271   5.992   6.985   3.240
   56G     H5'1 1272   6.084   7.021   3.193
   56G     H5'2 1273   5.909   7.037   3.191
   56G      C4' 1274   5.971   6.836   3.211
   56G      H4' 1275   5.974   6.819   3.104
   56G      O4' 1276   6.083   6.749   3.243
   56G      C1' 1277   6.033   6.619   3.274
   56G      H1' 1278   6.096   6.546   3.223
   56G       N9 1279   6.043   6.600   3.425
   56G       C8 1280   6.035   6.700   3.514
   56G       H8 1281   6.024   6.801   3.479
   56G       N7 1282   6.049   6.661   3.638
   56G       C5 1283   6.062   6.516   3.631
   56G       C6 1284   6.053   6.411   3.732
   56G       O6 1285   6.063   6.418   3.852
   56G       N1 1286   6.059   6.283   3.670
   56G       H1 1287   6.058   6.204   3.733
   56G       C2 1288   6.045   6.266   3.539
   56G       N2 1289   6.031   6.140   3.494
   56G      H21 1290   6.020   6.067   3.563
   56G      H22 1291   6.020   6.117   3.396
   56G       N3 1292   6.043   6.360   3.444
   56G       C4 1293   6.051   6.487   3.495
   56G      C3' 1294   5.842   6.768   3.253
   56G      H3' 1295   5.818   6.791   3.357
   56G      C2' 1296   5.890   6.624   3.232
   56G     H2'1 1297   5.840   6.560   3.306
   56G      O2' 1298   5.870   6.561   3.108
   56G     HO'2 1299   5.883   6.628   3.041
   56G      O3' 1300   5.729   6.806   3.175
   57U        P 1301   5.579   6.825   3.246
   57U      O1P 1302   5.480   6.874   3.148
   57U      O2P 1303   5.597   6.899   3.374
   57U      O5' 1304   5.555   6.671   3.294
   57U      C5' 1305   5.524   6.569   3.198
   57U     H5'1 1306   5.595   6.579   3.116
   57U     H5'2 1307   5.423   6.580   3.160
   57U      C4' 1308   5.544   6.429   3.261
   57U      H4' 1309   5.558   6.354   3.183
   57U      O4' 1310   5.663   6.400   3.333
   57U      C1' 1311   5.643   6.310   3.442
   57U      H1' 1312   5.695   6.215   3.430
   57U       N1 1313   5.668   6.380   3.567
   57U       C6 1314   5.668   6.517   3.579
   57U       H6 1315   5.637   6.574   3.493
   57U       C5 1316   5.707   6.581   3.692
   57U       H5 1317   5.724   6.687   3.685
   57U       C4 1318   5.740   6.507   3.806
   57U       O4 1319   5.763   6.559   3.914
   57U       N3 1320   5.732   6.371   3.796
   57U       H3 1321   5.780   6.315   3.865
   57U       C2 1322   5.705   6.301   3.682
   57U       O2 1323   5.709   6.182   3.685
   57U      C3' 1324   5.424   6.397   3.355
   57U      H3' 1325   5.409   6.482   3.421
   57U      C2' 1326   5.488   6.275   3.423
   57U     H2'1 1327   5.440   6.248   3.517
   57U      O2' 1328   5.466   6.165   3.342
   57U     HO'2 1329   5.384   6.175   3.293
   57U      O3' 1330   5.303   6.373   3.283
   58A        P 1331   5.165   6.396   3.354
   58A      O1P 1332   5.061   6.372   3.254
   58A      O2P 1333   5.170   6.532   3.418
   58A      O5' 1334   5.163   6.292   3.467
   58A      C5' 1335   5.104   6.161   3.449
   58A     H5'1 1336   5.153   6.102   3.372
   58A     H5'2 1337   4.998   6.173   3.426
   58A      C4' 1338   5.106   6.086   3.580
   58A      H4' 1339   5.054   5.993   3.554
   58A      O4' 1340   5.240   6.089   3.637
   58A      C1' 1341   5.236   6.085   3.779
   58A      H1' 1342   5.276   5.993   3.821
   58A       N9 1343   5.307   6.209   3.832
   58A       C8 1344   5.332   6.328   3.772
   58A       H8 1345   5.305   6.347   3.669
   58A       N7 1346   5.411   6.407   3.846
   58A       C5 1347   5.419   6.342   3.964
   58A       C6 1348   5.474   6.378   4.083
   58A       N6 1349   5.541   6.486   4.108
   58A      H61 1350   5.554   6.552   4.033
   58A      H62 1351   5.589   6.503   4.196
   58A       N1 1352   5.469   6.296   4.191
   58A       C2 1353   5.405   6.180   4.176
   58A       H2 1354   5.394   6.116   4.263
   58A       N3 1355   5.347   6.138   4.069
   58A       C4 1356   5.352   6.221   3.964
   58A      C3' 1357   5.026   6.153   3.688
   58A      H3' 1358   5.040   6.261   3.676
   58A      C2' 1359   5.087   6.100   3.815
   58A     H2'1 1360   5.068   6.163   3.902
   58A      O2' 1361   5.045   5.967   3.832
   58A     HO'2 1362   4.949   5.970   3.832
   58A      O3' 1363   4.894   6.121   3.670
   59C        P 1364   4.773   6.218   3.710
   59C      O1P 1365   4.646   6.155   3.672
   59C      O2P 1366   4.798   6.350   3.660
   59C      O5' 1367   4.775   6.223   3.872
   59C      C5' 1368   4.738   6.114   3.951
   59C     H5'1 1369   4.784   6.027   3.904
   59C     H5'2 1370   4.630   6.103   3.943
   59C      C4' 1371   4.790   6.123   4.098
   59C      H4' 1372   4.757   6.031   4.146
   59C      O4' 1373   4.932   6.133   4.093
   59C      C1' 1374   4.967   6.205   4.209
   59C      H1' 1375   5.018   6.141   4.281
   59C       N1 1376   5.046   6.330   4.180
   59C       C6 1377   5.029   6.395   4.062
   59C       H6 1378   4.958   6.352   3.994
   59C       C5 1379   5.095   6.501   4.019
   59C       H5 1380   5.085   6.544   3.920
   59C       C4 1381   5.183   6.555   4.115
   59C       N4 1382   5.261   6.654   4.093
   59C      H41 1383   5.253   6.700   4.003
   59C      H42 1384   5.332   6.682   4.159
   59C       N3 1385   5.207   6.498   4.233
   59C       C2 1386   5.142   6.384   4.267
   59C       O2 1387   5.171   6.323   4.373
   59C      C3' 1388   4.737   6.239   4.174
   59C      H3' 1389   4.753   6.330   4.115
   59C      C2' 1390   4.841   6.235   4.289
   59C     H2'1 1391   4.840   6.328   4.346
   59C      O2' 1392   4.812   6.133   4.383
   59C     HO'2 1393   4.878   6.140   4.453
   59C      O3' 1394   4.598   6.232   4.214
   60U        P 1395   4.520   6.363   4.266
   60U      O1P 1396   4.395   6.313   4.321
   60U      O2P 1397   4.517   6.460   4.150
   60U      O5' 1398   4.598   6.428   4.389
   60U      C5' 1399   4.614   6.370   4.518
   60U     H5'1 1400   4.648   6.267   4.508
   60U     H5'2 1401   4.523   6.367   4.578
   60U      C4' 1402   4.713   6.450   4.596
   60U      H4' 1403   4.756   6.393   4.678
   60U      O4' 1404   4.838   6.469   4.529
   60U      C1' 1405   4.865   6.607   4.540
   60U      H1' 1406   4.925   6.622   4.630
   60U       N1 1407   4.948   6.668   4.425
   60U       C6 1408   4.900   6.695   4.298
   60U       H6 1409   4.805   6.654   4.268
   60U       C5 1410   4.966   6.778   4.215
   60U       H5 1411   4.925   6.796   4.117
   60U       C4 1412   5.090   6.850   4.255
   60U       O4 1413   5.145   6.933   4.185
   60U       N3 1414   5.132   6.813   4.378
   60U       H3 1415   5.209   6.865   4.417
   60U       C2 1416   5.073   6.724   4.466
   60U       O2 1417   5.129   6.694   4.569
   60U      C3' 1418   4.660   6.583   4.647
   60U      H3' 1419   4.555   6.600   4.627
   60U      C2' 1420   4.732   6.678   4.554
   60U     H2'1 1421   4.680   6.673   4.458
   60U      O2' 1422   4.745   6.806   4.613
   60U     HO'2 1423   4.798   6.796   4.692
   60U      O3' 1424   4.698   6.607   4.780
   61U        P 1425   4.619   6.553   4.906
   61U      O1P 1426   4.473   6.566   4.891
   61U      O2P 1427   4.688   6.618   5.023
   61U      O5' 1428   4.659   6.398   4.923
   61U      C5' 1429   4.568   6.295   4.906
   61U     H5'1 1430   4.511   6.309   4.814
   61U     H5'2 1431   4.516   6.289   5.002
   61U      C4' 1432   4.635   6.159   4.902
   61U      H4' 1433   4.555   6.087   4.886
   61U      O4' 1434   4.726   6.162   4.791
   61U      C1' 1435   4.851   6.114   4.829
   61U      H1' 1436   4.877   6.035   4.758
   61U       N1 1437   4.947   6.225   4.814
   61U       C6 1438   4.991   6.295   4.926
   61U       H6 1439   4.948   6.283   5.024
   61U       C5 1440   5.081   6.396   4.910
   61U       H5 1441   5.105   6.448   5.002
   61U       C4 1442   5.143   6.429   4.781
   61U       O4 1443   5.234   6.511   4.768
   61U       N3 1444   5.113   6.344   4.679
   61U       H3 1445   5.170   6.347   4.595
   61U       C2 1446   5.008   6.243   4.692
   61U       O2 1447   4.986   6.183   4.593
   61U      C3' 1448   4.714   6.124   5.029
   61U      H3' 1449   4.750   6.209   5.086
   61U      C2' 1450   4.833   6.041   4.966
   61U     H2'1 1451   4.920   6.035   5.031
   61U      O2' 1452   4.800   5.910   4.937
   61U     HO'2 1453   4.879   5.856   4.939
   61U      O3' 1454   4.636   6.044   5.126
   61U      H3T 1455   4.599   5.971   5.077
   62G      O5' 1456   5.944   7.043   4.931
   62G      H5T 1457   5.959   6.984   4.856
   62G      C5' 1458   5.901   6.959   5.041
   62G     H5'1 1459   5.836   7.020   5.104
   62G     H5'2 1460   5.992   6.929   5.093
   62G      C4' 1461   5.821   6.840   4.988
   62G      H4' 1462   5.774   6.798   5.076
   62G      O4' 1463   5.711   6.874   4.903
   62G      C1' 1464   5.672   6.760   4.822
   62G      H1' 1465   5.588   6.708   4.868
   62G       N9 1466   5.651   6.788   4.676
   62G       C8 1467   5.645   6.908   4.612
   62G       H8 1468   5.692   7.000   4.644
   62G       N7 1469   5.597   6.903   4.493
   62G       C5 1470   5.557   6.774   4.476
   62G       C6 1471   5.505   6.711   4.363
   62G       O6 1472   5.496   6.759   4.251
   62G       N1 1473   5.463   6.583   4.388
   62G       H1 1474   5.424   6.538   4.307
   62G       C2 1475   5.468   6.526   4.513
   62G       N2 1476   5.421   6.406   4.515
   62G      H21 1477   5.364   6.382   4.435
   62G      H22 1478   5.441   6.360   4.603
   62G       N3 1479   5.536   6.573   4.617
   62G       C4 1480   5.577   6.703   4.598
   62G      C3' 1481   5.899   6.732   4.922
   62G      H3' 1482   5.965   6.788   4.855
   62G      C2' 1483   5.787   6.660   4.840
   62G     H2'1 1484   5.828   6.640   4.741
   62G      O2' 1485   5.742   6.538   4.893
   62G     HO'2 1486   5.816   6.476   4.895
   62G      O3' 1487   5.967   6.643   5.007
   63U        P 1488   6.089   6.547   4.957
   63U      O1P 1489   6.180   6.515   5.073
   63U      O2P 1490   6.142   6.615   4.839
   63U      O5' 1491   6.027   6.415   4.909
   63U      C5' 1492   6.006   6.306   4.994
   63U     H5'1 1493   5.935   6.342   5.068
   63U     H5'2 1494   6.099   6.273   5.040
   63U      C4' 1495   5.929   6.181   4.932
   63U      H4' 1496   5.900   6.110   5.010
   63U      O4' 1497   5.821   6.245   4.858
   63U      C1' 1498   5.797   6.173   4.735
   63U      H1' 1499   5.702   6.121   4.743
   63U       N1 1500   5.789   6.261   4.614
   63U       C6 1501   5.883   6.363   4.604
   63U       H6 1502   5.966   6.372   4.672
   63U       C5 1503   5.877   6.453   4.499
   63U       H5 1504   5.949   6.533   4.499
   63U       C4 1505   5.777   6.442   4.397
   63U       O4 1506   5.747   6.525   4.320
   63U       N3 1507   5.700   6.322   4.407
   63U       H3 1508   5.618   6.306   4.351
   63U       C2 1509   5.703   6.228   4.515
   63U       O2 1510   5.625   6.134   4.519
   63U      C3' 1511   6.010   6.110   4.830
   63U      H3' 1512   6.074   6.183   4.780
   63U      C2' 1513   5.899   6.067   4.738
   63U     H2'1 1514   5.941   6.049   4.639
   63U      O2' 1515   5.840   5.947   4.789
   63U     HO'2 1516   5.772   5.909   4.732
   63U      O3' 1517   6.100   6.014   4.877
   64A        P 1518   6.221   5.963   4.776
   64A      O1P 1519   6.308   5.877   4.858
   64A      O2P 1520   6.282   6.077   4.710
   64A      O5' 1521   6.174   5.871   4.654
   64A      C5' 1522   6.093   5.753   4.675
   64A     H5'1 1523   6.018   5.770   4.752
   64A     H5'2 1524   6.143   5.658   4.693
   64A      C4' 1525   6.011   5.706   4.552
   64A      H4' 1526   5.964   5.613   4.582
   64A      O4' 1527   5.908   5.802   4.522
   64A      C1' 1528   5.904   5.824   4.382
   64A      H1' 1529   5.803   5.801   4.348
   64A       N9 1530   5.926   5.965   4.349
   64A       C8 1531   6.029   6.048   4.382
   64A       H8 1532   6.108   6.021   4.451
   64A       N7 1533   6.023   6.177   4.338
   64A       C5 1534   5.926   6.156   4.236
   64A       C6 1535   5.873   6.243   4.134
   64A       N6 1536   5.910   6.370   4.123
   64A      H61 1537   6.004   6.392   4.151
   64A      H62 1538   5.853   6.425   4.061
   64A       N1 1539   5.776   6.199   4.051
   64A       C2 1540   5.735   6.073   4.064
   64A       H2 1541   5.656   6.034   4.000
   64A       N3 1542   5.773   5.992   4.156
   64A       C4 1543   5.869   6.033   4.243
   64A      C3' 1544   6.093   5.671   4.436
   64A      H3' 1545   6.183   5.730   4.425
   64A      C2' 1546   5.996   5.712   4.324
   64A     H2'1 1547   6.054   5.757   4.243
   64A      O2' 1548   5.912   5.615   4.274
   64A     HO'2 1549   5.951   5.529   4.290
   64A      O3' 1550   6.119   5.530   4.437
   65C        P 1551   6.244   5.477   4.350
   65C      O1P 1552   6.243   5.326   4.355
   65C      O2P 1553   6.360   5.556   4.391
   65C      O5' 1554   6.202   5.527   4.200
   65C      C5' 1555   6.132   5.441   4.117
   65C     H5'1 1556   6.039   5.401   4.159
   65C     H5'2 1557   6.192   5.350   4.107
   65C      C4' 1558   6.107   5.498   3.979
   65C      H4' 1559   6.067   5.418   3.917
   65C      O4' 1560   6.020   5.615   3.985
   65C      C1' 1561   6.050   5.698   3.871
   65C      H1' 1562   5.959   5.706   3.812
   65C       N1 1563   6.090   5.836   3.909
   65C       C6 1564   6.149   5.856   4.031
   65C       H6 1565   6.186   5.775   4.093
   65C       C5 1566   6.171   5.981   4.079
   65C       H5 1567   6.208   5.998   4.179
   65C       C4 1568   6.148   6.094   3.990
   65C       N4 1569   6.171   6.216   4.031
   65C      H41 1570   6.203   6.238   4.125
   65C      H42 1571   6.160   6.292   3.966
   65C       N3 1572   6.102   6.075   3.865
   65C       C2 1573   6.062   5.947   3.827
   65C       O2 1574   6.010   5.934   3.713
   65C      C3' 1575   6.236   5.546   3.904
   65C      H3' 1576   6.290   5.606   3.977
   65C      C2' 1577   6.168   5.631   3.801
   65C     H2'1 1578   6.238   5.698   3.751
   65C      O2' 1579   6.101   5.555   3.701
   65C     HO'2 1580   6.176   5.504   3.669
   65C      O3' 1581   6.315   5.439   3.843
   66G        P 1582   6.470   5.464   3.807
   66G      O1P 1583   6.512   5.339   3.741
   66G      O2P 1584   6.541   5.504   3.932
   66G      O5' 1585   6.479   5.587   3.707
   66G      C5' 1586   6.450   5.566   3.568
   66G     H5'1 1587   6.359   5.507   3.558
   66G     H5'2 1588   6.535   5.514   3.525
   66G      C4' 1589   6.439   5.692   3.482
   66G      H4' 1590   6.420   5.657   3.380
   66G      O4' 1591   6.336   5.773   3.524
   66G      C1' 1592   6.376   5.904   3.492
   66G      H1' 1593   6.307   5.949   3.421
   66G       N9 1594   6.389   5.979   3.617
   66G       C8 1595   6.403   5.939   3.749
   66G       H8 1596   6.416   5.835   3.777
   66G       N7 1597   6.418   6.035   3.839
   66G       C5 1598   6.409   6.150   3.756
   66G       C6 1599   6.409   6.294   3.787
   66G       O6 1600   6.409   6.349   3.895
   66G       N1 1601   6.402   6.379   3.681
   66G       H1 1602   6.398   6.477   3.701
   66G       C2 1603   6.389   6.334   3.554
   66G       N2 1604   6.385   6.419   3.457
   66G      H21 1605   6.398   6.517   3.477
   66G      H22 1606   6.368   6.384   3.364
   66G       N3 1607   6.381   6.203   3.520
   66G       C4 1608   6.390   6.117   3.625
   66G      C3' 1609   6.571   5.769   3.484
   66G      H3' 1610   6.605   5.790   3.585
   66G      C2' 1611   6.510   5.893   3.421
   66G     H2'1 1612   6.565   5.985   3.442
   66G      O2' 1613   6.492   5.868   3.278
   66G     HO'2 1614   6.555   5.795   3.269
   66G      O3' 1615   6.668   5.704   3.410
   67G        P 1616   6.817   5.722   3.449
   67G      O1P 1617   6.906   5.656   3.345
   67G      O2P 1618   6.837   5.694   3.590
   67G      O5' 1619   6.844   5.878   3.433
   67G      C5' 1620   6.834   5.939   3.302
   67G     H5'1 1621   6.741   5.902   3.259
   67G     H5'2 1622   6.923   5.907   3.249
   67G      C4' 1623   6.831   6.091   3.307
   67G      H4' 1624   6.836   6.133   3.206
   67G      O4' 1625   6.718   6.143   3.377
   67G      C1' 1626   6.753   6.278   3.423
   67G      H1' 1627   6.680   6.350   3.385
   67G       N9 1628   6.747   6.284   3.568
   67G       C8 1629   6.748   6.185   3.660
   67G       H8 1630   6.738   6.083   3.627
   67G       N7 1631   6.729   6.215   3.783
   67G       C5 1632   6.733   6.357   3.780
   67G       C6 1633   6.728   6.451   3.879
   67G       O6 1634   6.713   6.435   3.997
   67G       N1 1635   6.738   6.582   3.836
   67G       H1 1636   6.743   6.655   3.905
   67G       C2 1637   6.743   6.618   3.708
   67G       N2 1638   6.748   6.748   3.690
   67G      H21 1639   6.720   6.811   3.764
   67G      H22 1640   6.747   6.786   3.597
   67G       N3 1641   6.742   6.532   3.607
   67G       C4 1642   6.739   6.400   3.649
   67G      C3' 1643   6.954   6.157   3.367
   67G      H3' 1644   6.962   6.125   3.471
   67G      C2' 1645   6.893   6.305   3.379
   67G     H2'1 1646   6.949   6.374   3.442
   67G      O2' 1647   6.870   6.377   3.261
   67G     HO'2 1648   6.818   6.457   3.276
   67G      O3' 1649   7.077   6.134   3.296
   68A        P 1650   7.215   6.162   3.363
   68A      O1P 1651   7.312   6.143   3.253
   68A      O2P 1652   7.222   6.080   3.484
   68A      O5' 1653   7.228   6.313   3.414
   68A      C5' 1654   7.256   6.417   3.323
   68A     H5'1 1655   7.204   6.406   3.228
   68A     H5'2 1656   7.361   6.403   3.300
   68A      C4' 1657   7.239   6.563   3.371
   68A      H4' 1658   7.256   6.623   3.281
   68A      O4' 1659   7.105   6.582   3.415
   68A      C1' 1660   7.099   6.661   3.537
   68A      H1' 1661   7.032   6.746   3.529
   68A       N9 1662   7.092   6.583   3.661
   68A       C8 1663   7.077   6.447   3.682
   68A       H8 1664   7.079   6.376   3.601
   68A       N7 1665   7.082   6.408   3.802
   68A       C5 1666   7.066   6.532   3.868
   68A       C6 1667   7.036   6.575   4.000
   68A       N6 1668   7.018   6.491   4.099
   68A      H61 1669   7.053   6.397   4.087
   68A      H62 1670   7.001   6.516   4.196
   68A       N1 1671   7.022   6.708   4.029
   68A       C2 1672   7.036   6.796   3.933
   68A       H2 1673   7.030   6.900   3.964
   68A       N3 1674   7.063   6.769   3.804
   68A       C4 1675   7.078   6.636   3.783
   68A      C3' 1676   7.331   6.609   3.486
   68A      H3' 1677   7.355   6.535   3.563
   68A      C2' 1678   7.239   6.719   3.541
   68A     H2'1 1679   7.271   6.737   3.644
   68A      O2' 1680   7.241   6.841   3.476
   68A     HO'2 1681   7.223   6.814   3.386
   68A      O3' 1682   7.450   6.657   3.430
   69A        P 1683   7.583   6.686   3.511
   69A      O1P 1684   7.680   6.743   3.413
   69A      O2P 1685   7.627   6.566   3.584
   69A      O5' 1686   7.558   6.796   3.623
   69A      C5' 1687   7.553   6.935   3.587
   69A     H5'1 1688   7.473   6.949   3.514
   69A     H5'2 1689   7.652   6.957   3.546
   69A      C4' 1690   7.527   7.015   3.717
   69A      H4' 1691   7.518   7.119   3.686
   69A      O4' 1692   7.405   6.966   3.772
   69A      C1' 1693   7.416   6.978   3.913
   69A      H1' 1694   7.348   7.044   3.968
   69A       N9 1695   7.408   6.838   3.967
   69A       C8 1696   7.458   6.721   3.922
   69A       H8 1697   7.511   6.718   3.829
   69A       N7 1698   7.439   6.612   3.997
   69A       C5 1699   7.371   6.672   4.108
   69A       C6 1700   7.319   6.636   4.238
   69A       N6 1701   7.310   6.509   4.276
   69A      H61 1702   7.325   6.440   4.203
   69A      H62 1703   7.267   6.475   4.361
   69A       N1 1704   7.262   6.719   4.321
   69A       C2 1705   7.250   6.850   4.282
   69A       H2 1706   7.198   6.909   4.356
   69A       N3 1707   7.299   6.904   4.172
   69A       C4 1708   7.356   6.812   4.093
   69A      C3' 1709   7.637   6.997   3.820
   69A      H3' 1710   7.676   6.896   3.807
   69A      C2' 1711   7.559   7.028   3.949
   69A     H2'1 1712   7.599   6.973   4.034
   69A      O2' 1713   7.578   7.159   3.997
   69A     HO'2 1714   7.660   7.154   4.047
   69A      O3' 1715   7.729   7.100   3.786
   70U        P 1716   7.876   7.091   3.845
   70U      O1P 1717   7.949   7.208   3.803
   70U      O2P 1718   7.927   6.956   3.818
   70U      O5' 1719   7.869   7.107   4.002
   70U      C5' 1720   7.861   7.235   4.070
   70U     H5'1 1721   7.774   7.291   4.037
   70U     H5'2 1722   7.952   7.292   4.050
   70U      C4' 1723   7.851   7.213   4.219
   70U      H4' 1724   7.848   7.301   4.283
   70U      O4' 1725   7.723   7.153   4.243
   70U      C1' 1726   7.724   7.068   4.355
   70U      H1' 1727   7.667   7.114   4.435
   70U       N1 1728   7.675   6.929   4.336
   70U       C6 1729   7.732   6.843   4.239
   70U       H6 1730   7.796   6.886   4.164
   70U       C5 1731   7.707   6.711   4.240
   70U       H5 1732   7.756   6.643   4.171
   70U       C4 1733   7.636   6.649   4.353
   70U       O4 1734   7.618   6.529   4.360
   70U       N3 1735   7.590   6.742   4.447
   70U       H3 1736   7.544   6.706   4.530
   70U       C2 1737   7.606   6.880   4.445
   70U       O2 1738   7.561   6.946   4.541
   70U      C3' 1739   7.945   7.110   4.287
   70U      H3' 1740   7.967   7.026   4.221
   70U      C2' 1741   7.866   7.060   4.409
   70U     H2'1 1742   7.885   6.956   4.435
   70U      O2' 1743   7.877   7.151   4.522
   70U     HO'2 1744   7.913   7.097   4.593
   70U      O3' 1745   8.066   7.163   4.317
   71A        P 1746   8.187   7.067   4.360
   71A      O1P 1747   8.313   7.146   4.362
   71A      O2P 1748   8.191   6.947   4.276
   71A      O5' 1749   8.160   7.020   4.509
   71A      C5' 1750   8.194   7.110   4.619
   71A     H5'1 1751   8.129   7.198   4.612
   71A     H5'2 1752   8.299   7.140   4.623
   71A      C4' 1753   8.144   7.043   4.751
   71A      H4' 1754   8.143   7.112   4.836
   71A      O4' 1755   8.010   6.993   4.734
   71A      C1' 1756   7.996   6.876   4.823
   71A      H1' 1757   7.925   6.873   4.906
   71A       N9 1758   7.953   6.762   4.735
   71A       C8 1759   7.964   6.747   4.601
   71A       H8 1760   8.014   6.825   4.546
   71A       N7 1761   7.914   6.644   4.551
   71A       C5 1762   7.868   6.580   4.666
   71A       C6 1763   7.804   6.456   4.686
   71A       N6 1764   7.784   6.364   4.589
   71A      H61 1765   7.831   6.389   4.504
   71A      H62 1766   7.741   6.274   4.605
   71A       N1 1767   7.767   6.411   4.804
   71A       C2 1768   7.797   6.488   4.902
   71A       H2 1769   7.783   6.453   5.004
   71A       N3 1770   7.859   6.605   4.912
   71A       C4 1771   7.893   6.647   4.782
   71A      C3' 1772   8.217   6.920   4.782
   71A      H3' 1773   8.233   6.860   4.692
   71A      C2' 1774   8.127   6.853   4.879
   71A     H2'1 1775   8.150   6.746   4.882
   71A      O2' 1776   8.132   6.921   5.005
   71A     HO'2 1777   8.221   6.944   5.033
   71A      O3' 1778   8.356   6.937   4.835
   72G        P 1779   8.472   6.834   4.819
   72G      O1P 1780   8.584   6.887   4.895
   72G      O2P 1781   8.487   6.805   4.677
   72G      O5' 1782   8.414   6.714   4.898
   72G      C5' 1783   8.436   6.706   5.038
   72G     H5'1 1784   8.378   6.788   5.080
   72G     H5'2 1785   8.541   6.713   5.065
   72G      C4' 1786   8.366   6.579   5.096
   72G      H4' 1787   8.375   6.593   5.203
   72G      O4' 1788   8.228   6.588   5.055
   72G      C1' 1789   8.179   6.457   5.048
   72G      H1' 1790   8.092   6.446   5.113
   72G       N9 1791   8.155   6.418   4.907
   72G       C8 1792   8.197   6.474   4.789
   72G       H8 1793   8.243   6.571   4.799
   72G       N7 1794   8.162   6.422   4.676
   72G       C5 1795   8.095   6.310   4.722
   72G       C6 1796   8.043   6.197   4.647
   72G       O6 1797   8.042   6.187   4.526
   72G       N1 1798   7.989   6.097   4.725
   72G       H1 1799   7.953   6.009   4.691
   72G       C2 1800   7.983   6.100   4.862
   72G       N2 1801   7.940   5.987   4.918
   72G      H21 1802   7.905   5.910   4.863
   72G      H22 1803   7.948   5.986   5.019
   72G       N3 1804   8.041   6.197   4.942
   72G       C4 1805   8.090   6.301   4.862
   72G      C3' 1806   8.420   6.440   5.064
   72G      H3' 1807   8.438   6.428   4.957
   72G      C2' 1808   8.296   6.359   5.106
   72G     H2'1 1809   8.303   6.258   5.065
   72G      O2' 1810   8.289   6.350   5.250
   72G     HO'2 1811   8.204   6.328   5.290
   72G      O3' 1812   8.530   6.394   5.147
   73A        P 1813   8.635   6.300   5.075
   73A      O1P 1814   8.755   6.285   5.162
   73A      O2P 1815   8.658   6.344   4.937
   73A      O5' 1816   8.554   6.155   5.069
   73A      C5' 1817   8.526   6.100   5.196
   73A     H5'1 1818   8.474   6.164   5.268
   73A     H5'2 1819   8.624   6.092   5.244
   73A      C4' 1820   8.449   5.967   5.195
   73A      H4' 1821   8.436   5.929   5.296
   73A      O4' 1822   8.314   5.984   5.137
   73A      C1' 1823   8.288   5.868   5.060
   73A      H1' 1824   8.190   5.823   5.074
   73A       N9 1825   8.296   5.917   4.916
   73A       C8 1826   8.335   6.045   4.866
   73A       H8 1827   8.378   6.122   4.928
   73A       N7 1828   8.324   6.053   4.737
   73A       C5 1829   8.279   5.930   4.698
   73A       C6 1830   8.236   5.871   4.571
   73A       N6 1831   8.223   5.925   4.452
   73A      H61 1832   8.231   6.025   4.446
   73A      H62 1833   8.189   5.870   4.375
   73A       N1 1834   8.179   5.751   4.567
   73A       C2 1835   8.181   5.679   4.679
   73A       H2 1836   8.155   5.574   4.673
   73A       N3 1837   8.219   5.714   4.802
   73A       C4 1838   8.267   5.844   4.806
   73A      C3' 1839   8.512   5.852   5.117
   73A      H3' 1840   8.537   5.885   5.016
   73A      C2' 1841   8.392   5.767   5.091
   73A     H2'1 1842   8.400   5.690   5.014
   73A      O2' 1843   8.337   5.702   5.210
   73A     HO'2 1844   8.376   5.615   5.223
   73A      O3' 1845   8.615   5.791   5.194
   74U        P 1846   8.756   5.757   5.132
   74U      O1P 1847   8.840   5.708   5.247
   74U      O2P 1848   8.794   5.884   5.057
   74U      O5' 1849   8.728   5.640   5.034
   74U      C5' 1850   8.704   5.512   5.087
   74U     H5'1 1851   8.638   5.520   5.174
   74U     H5'2 1852   8.800   5.472   5.122
   74U      C4' 1853   8.646   5.425   4.971
   74U      H4' 1854   8.621   5.328   5.016
   74U      O4' 1855   8.529   5.476   4.915
   74U      C1' 1856   8.515   5.433   4.779
   74U      H1' 1857   8.417   5.387   4.765
   74U       N1 1858   8.534   5.546   4.682
   74U       C6 1859   8.593   5.670   4.717
   74U       H6 1860   8.640   5.686   4.813
   74U       C5 1861   8.592   5.772   4.630
   74U       H5 1862   8.629   5.867   4.666
   74U       C4 1863   8.539   5.758   4.494
   74U       O4 1864   8.525   5.852   4.411
   74U       N3 1865   8.488   5.634   4.466
   74U       H3 1866   8.448   5.625   4.373
   74U       C2 1867   8.498   5.524   4.548
   74U       O2 1868   8.456   5.420   4.501
   74U      C3' 1869   8.741   5.386   4.856
   74U      H3' 1870   8.789   5.476   4.818
   74U      C2' 1871   8.633   5.336   4.758
   74U     H2'1 1872   8.682   5.343   4.661
   74U      O2' 1873   8.590   5.207   4.798
   74U     HO'2 1874   8.668   5.157   4.823
   74U      O3' 1875   8.821   5.271   4.886
   75A        P 1876   8.945   5.240   4.796
   75A      O1P 1877   9.005   5.120   4.854
   75A      O2P 1878   9.019   5.371   4.783
   75A      O5' 1879   8.883   5.209   4.648
   75A      C5' 1880   8.866   5.072   4.618
   75A     H5'1 1881   8.781   5.032   4.673
   75A     H5'2 1882   8.955   5.014   4.640
   75A      C4' 1883   8.830   5.050   4.470
   75A      H4' 1884   8.806   4.944   4.457
   75A      O4' 1885   8.722   5.139   4.438
   75A      C1' 1886   8.743   5.186   4.302
   75A      H1' 1887   8.655   5.157   4.245
   75A       N9 1888   8.746   5.332   4.301
   75A       C8 1889   8.772   5.419   4.404
   75A       H8 1890   8.800   5.384   4.502
   75A       N7 1891   8.766   5.543   4.365
   75A       C5 1892   8.718   5.538   4.229
   75A       C6 1893   8.676   5.631   4.136
   75A       N6 1894   8.672   5.757   4.158
   75A      H61 1895   8.712   5.795   4.243
   75A      H62 1896   8.645   5.815   4.079
   75A       N1 1897   8.615   5.591   4.020
   75A       C2 1898   8.609   5.466   3.995
   75A       H2 1899   8.551   5.437   3.909
   75A       N3 1900   8.664   5.364   4.074
   75A       C4 1901   8.715   5.409   4.193
   75A      C3' 1902   8.945   5.094   4.380
   75A      H3' 1903   8.987   5.188   4.415
   75A      C2' 1904   8.864   5.121   4.246
   75A     H2'1 1905   8.928   5.189   4.189
   75A      O2' 1906   8.844   4.997   4.185
   75A     HO'2 1907   8.922   4.942   4.197
   75A      O3' 1908   9.051   4.990   4.370
   76A        P 1909   9.196   5.041   4.322
   76A      O1P 1910   9.279   4.920   4.302
   76A      O2P 1911   9.244   5.146   4.422
   76A      O5' 1912   9.182   5.110   4.179
   76A      C5' 1913   9.162   5.031   4.065
   76A     H5'1 1914   9.083   4.959   4.085
   76A     H5'2 1915   9.248   4.963   4.056
   76A      C4' 1916   9.123   5.103   3.932
   76A      H4' 1917   9.104   5.022   3.862
   76A      O4' 1918   9.002   5.169   3.948
   76A      C1' 1919   8.998   5.272   3.848
   76A      H1' 1920   8.912   5.258   3.783
   76A       N9 1921   8.982   5.397   3.934
   76A       C8 1922   9.024   5.428   4.066
   76A       H8 1923   9.071   5.351   4.126
   76A       N7 1924   8.998   5.553   4.098
   76A       C5 1925   8.948   5.602   3.979
   76A       C6 1926   8.915   5.731   3.937
   76A       N6 1927   8.914   5.829   4.021
   76A      H61 1928   8.925   5.820   4.121
   76A      H62 1929   8.877   5.918   3.991
   76A       N1 1930   8.877   5.753   3.812
   76A       C2 1931   8.870   5.650   3.723
   76A       H2 1932   8.857   5.676   3.619
   76A       N3 1933   8.888   5.523   3.748
   76A       C4 1934   8.930   5.509   3.879
   76A      C3' 1935   9.222   5.207   3.871
   76A      H3' 1936   9.244   5.277   3.952
   76A      C2' 1937   9.126   5.258   3.766
   76A     H2'1 1938   9.161   5.354   3.730
   76A      O2' 1939   9.114   5.170   3.657
   76A     HO'2 1940   9.202   5.145   3.627
   76A      O3' 1941   9.344   5.156   3.822
   77U        P 1942   9.468   5.264   3.790
   77U      O1P 1943   9.568   5.184   3.721
   77U      O2P 1944   9.494   5.328   3.921
   77U      O5' 1945   9.411   5.378   3.686
   77U      C5' 1946   9.372   5.352   3.557
   77U     H5'1 1947   9.311   5.263   3.542
   77U     H5'2 1948   9.454   5.320   3.492
   77U      C4' 1949   9.308   5.471   3.490
   77U      H4' 1950   9.286   5.445   3.386
   77U      O4' 1951   9.192   5.538   3.531
   77U      C1' 1952   9.201   5.673   3.499
   77U      H1' 1953   9.120   5.700   3.431
   77U       N1 1954   9.199   5.753   3.622
   77U       C6 1955   9.244   5.709   3.744
   77U       H6 1956   9.260   5.604   3.767
   77U       C5 1957   9.252   5.797   3.848
   77U       H5 1958   9.283   5.759   3.944
   77U       C4 1959   9.221   5.936   3.842
   77U       O4 1960   9.221   6.013   3.933
   77U       N3 1961   9.179   5.972   3.715
   77U       H3 1962   9.145   6.066   3.703
   77U       C2 1963   9.163   5.887   3.610
   77U       O2 1964   9.111   5.924   3.506
   77U      C3' 1965   9.421   5.580   3.475
   77U      H3' 1966   9.459   5.611   3.573
   77U      C2' 1967   9.334   5.690   3.424
   77U     H2'1 1968   9.372   5.790   3.446
   77U      O2' 1969   9.320   5.678   3.286
   77U     HO'2 1970   9.387   5.617   3.253
   77U      O3' 1971   9.522   5.554   3.382
   78U        P 1972   9.667   5.612   3.387
   78U      O1P 1973   9.743   5.536   3.283
   78U      O2P 1974   9.705   5.602   3.533
   78U      O5' 1975   9.655   5.762   3.344
   78U      C5' 1976   9.639   5.796   3.205
   78U     H5'1 1977   9.571   5.726   3.156
   78U     H5'2 1978   9.732   5.793   3.149
   78U      C4' 1979   9.592   5.940   3.192
   78U      H4' 1980   9.568   5.962   3.088
   78U      O4' 1981   9.471   5.976   3.265
   78U      C1' 1982   9.481   6.116   3.297
   78U      H1' 1983   9.408   6.176   3.242
   78U       N1 1984   9.469   6.126   3.450
   78U       C6 1985   9.509   6.025   3.532
   78U       H6 1986   9.545   5.932   3.490
   78U       C5 1987   9.508   6.048   3.667
   78U       H5 1988   9.541   5.971   3.735
   78U       C4 1989   9.479   6.182   3.723
   78U       O4 1990   9.476   6.211   3.837
   78U       N3 1991   9.445   6.278   3.627
   78U       H3 1992   9.412   6.369   3.658
   78U       C2 1993   9.440   6.257   3.491
   78U       O2 1994   9.420   6.351   3.415
   78U      C3' 1995   9.697   6.031   3.245
   78U      H3' 1996   9.725   5.996   3.344
   78U      C2' 1997   9.617   6.161   3.259
   78U     H2'1 1998   9.677   6.222   3.326
   78U      O2' 1999   9.601   6.223   3.133
   78U     HO'2 2000   9.676   6.193   3.080
   78U      O3' 2001   9.813   6.043   3.162
   79A        P 2002   9.950   6.073   3.224
   79A      O1P 2003  10.046   6.036   3.118
   79A      O2P 2004   9.961   6.010   3.358
   79A      O5' 2005   9.970   6.230   3.255
   79A      C5' 2006   9.966   6.325   3.150
   79A     H5'1 2007   9.896   6.296   3.071
   79A     H5'2 2008  10.070   6.335   3.117
   79A      C4' 2009   9.904   6.452   3.193
   79A      H4' 2010   9.900   6.528   3.115
   79A      O4' 2011   9.777   6.433   3.259
   79A      C1' 2012   9.762   6.526   3.365
   79A      H1' 2013   9.665   6.573   3.349
   79A       N9 2014   9.754   6.466   3.503
   79A       C8 2015   9.797   6.339   3.539
   79A       H8 2016   9.831   6.270   3.462
   79A       N7 2017   9.782   6.319   3.671
   79A       C5 2018   9.731   6.439   3.722
   79A       C6 2019   9.703   6.500   3.848
   79A       N6 2020   9.688   6.433   3.963
   79A      H61 2021   9.688   6.332   3.963
   79A      H62 2022   9.667   6.487   4.045
   79A       N1 2023   9.676   6.632   3.865
   79A       C2 2024   9.681   6.715   3.759
   79A       H2 2025   9.671   6.820   3.779
   79A       N3 2026   9.698   6.669   3.633
   79A       C4 2027   9.721   6.532   3.625
   79A      C3' 2028   9.984   6.520   3.301
   79A      H3' 2029   9.999   6.453   3.385
   79A      C2' 2030   9.882   6.623   3.345
   79A     H2'1 2031   9.911   6.669   3.439
   79A      O2' 2032   9.869   6.732   3.246
   79A     HO'2 2033   9.941   6.727   3.183
   79A      O3' 2034  10.105   6.576   3.249
   80A        P 2035  10.231   6.565   3.335
   80A      O1P 2036  10.346   6.592   3.243
   80A      O2P 2037  10.237   6.442   3.418
   80A      O5' 2038  10.202   6.687   3.436
   80A      C5' 2039  10.181   6.817   3.381
   80A     H5'1 2040  10.109   6.814   3.299
   80A     H5'2 2041  10.277   6.844   3.339
   80A      C4' 2042  10.122   6.907   3.487
   80A      H4' 2043  10.102   7.004   3.442
   80A      O4' 2044   9.998   6.849   3.541
   80A      C1' 2045   9.994   6.869   3.682
   80A      H1' 2046   9.907   6.923   3.719
   80A       N9 2047  10.013   6.742   3.755
   80A       C8 2048  10.046   6.617   3.716
   80A       H8 2049  10.069   6.609   3.611
   80A       N7 2050  10.038   6.527   3.809
   80A       C5 2051  10.006   6.597   3.927
   80A       C6 2052  10.001   6.575   4.070
   80A       N6 2053  10.020   6.455   4.130
   80A      H61 2054  10.006   6.365   4.086
   80A      H62 2055  10.036   6.445   4.229
   80A       N1 2056   9.978   6.682   4.148
   80A       C2 2057   9.970   6.804   4.096
   80A       H2 2058   9.963   6.882   4.171
   80A       N3 2059   9.970   6.836   3.969
   80A       C4 2060   9.981   6.726   3.891
   80A      C3' 2061  10.223   6.918   3.606
   80A      H3' 2062  10.259   6.818   3.630
   80A      C2' 2063  10.119   6.957   3.711
   80A     H2'1 2064  10.165   6.933   3.807
   80A      O2' 2065  10.089   7.093   3.704
   80A     HO'2 2066  10.042   7.114   3.785
   80A      O3' 2067  10.320   7.017   3.579
   81U        P 2068  10.449   7.032   3.664
   81U      O1P 2069  10.521   7.154   3.617
   81U      O2P 2070  10.516   6.898   3.659
   81U      O5' 2071  10.415   7.062   3.815
   81U      C5' 2072  10.375   7.188   3.871
   81U     H5'1 2073  10.280   7.216   3.824
   81U     H5'2 2074  10.449   7.266   3.854
   81U      C4' 2075  10.361   7.177   4.019
   81U      H4' 2076  10.328   7.277   4.045
   81U      O4' 2077  10.260   7.076   4.059
   81U      C1' 2078  10.301   7.019   4.183
   81U      H1' 2079  10.221   7.034   4.255
   81U       N1 2080  10.333   6.871   4.171
   81U       C6 2081  10.346   6.808   4.046
   81U       H6 2082  10.346   6.870   3.958
   81U       C5 2083  10.367   6.672   4.040
   81U       H5 2084  10.389   6.627   3.945
   81U       C4 2085  10.353   6.589   4.156
   81U       O4 2086  10.361   6.468   4.148
   81U       N3 2087  10.326   6.657   4.272
   81U       H3 2088  10.315   6.606   4.359
   81U       C2 2089  10.334   6.793   4.285
   81U       O2 2090  10.333   6.841   4.400
   81U      C3' 2091  10.485   7.145   4.107
   81U      H3' 2092  10.540   7.066   4.056
   81U      C2' 2093  10.424   7.084   4.229
   81U     H2'1 2094  10.492   7.009   4.268
   81U      O2' 2095  10.401   7.180   4.327
   81U     HO'2 2096  10.481   7.231   4.340
   81U      O3' 2097  10.562   7.259   4.139
   82U        P 2098  10.707   7.236   4.218
   82U      O1P 2099  10.801   7.340   4.172
   82U      O2P 2100  10.736   7.092   4.229
   82U      O5' 2101  10.652   7.281   4.359
   82U      C5' 2102  10.623   7.422   4.382
   82U     H5'1 2103  10.518   7.445   4.363
   82U     H5'2 2104  10.675   7.487   4.312
   82U      C4' 2105  10.658   7.448   4.524
   82U      H4' 2106  10.649   7.555   4.546
   82U      O4' 2107  10.571   7.380   4.618
   82U      C1' 2108  10.653   7.313   4.714
   82U      H1' 2109  10.674   7.377   4.799
   82U       N1 2110  10.572   7.201   4.769
   82U       C6 2111  10.494   7.121   4.684
   82U       H6 2112  10.509   7.130   4.578
   82U       C5 2113  10.406   7.024   4.731
   82U       H5 2114  10.344   6.966   4.664
   82U       C4 2115  10.390   7.014   4.876
   82U       O4 2116  10.323   6.939   4.944
   82U       N3 2117  10.460   7.109   4.941
   82U       H3 2118  10.458   7.083   5.038
   82U       C2 2119  10.559   7.186   4.906
   82U       O2 2120  10.630   7.237   4.992
   82U      C3' 2121  10.804   7.403   4.558
   82U      H3' 2122  10.869   7.392   4.471
   82U      C2' 2123  10.778   7.273   4.634
   82U     H2'1 2124  10.765   7.187   4.568
   82U      O2' 2125  10.895   7.236   4.712
   82U     HO'2 2126  10.971   7.225   4.655
   82U      O3' 2127  10.862   7.499   4.647
   82U      H3T 2128  10.899   7.448   4.720
   9.03120   9.03120   6.38581   0.00000   0.00000   0.00000   0.00000   4.51533   4.51533
