# Supplementary material for: Constant-pH Molecular Dynamics of Cationic Peptide Dendrimers Binding to siRNA
Source: J Chem Inf Model. 2026 Feb 5;66(8):4734–43. doi: 10.1021/acs.jcim.5c02636 (PMC13126635; doi:10.1021/acs.jcim.5c02636)
Supplement: Supplementary file 2 [file ci5c02636_si_002.zip › zip/MH18D3_07_out_7.gro]

Protein t= 150000.00000 step= 10000
 2128
    1LY0      N    1   7.327   6.579   3.070
    1LY0     H1    2   7.311   6.679   3.060
    1LY0     H2    3   7.272   6.528   3.002
    1LY0     H3    4   7.292   6.560   3.163
    1LY0     CA    5   7.474   6.542   3.079
    1LY0     HA    6   7.521   6.608   3.152
    1LY0     CB    7   7.498   6.389   3.110
    1LY0    HB1    8   7.482   6.380   3.217
    1LY0    HB2    9   7.603   6.361   3.105
    1LY0     CG   10   7.410   6.295   3.029
    1LY0    HG1   11   7.423   6.302   2.921
    1LY0    HG2   12   7.303   6.314   3.044
    1LY0     CD   13   7.428   6.150   3.071
    1LY0    HD1   14   7.425   6.131   3.178
    1LY0    HD2   15   7.520   6.112   3.027
    1LY0     CE   16   7.310   6.071   3.008
    1LY0    HE1   17   7.296   6.117   2.911
    1LY0    HE2   18   7.213   6.082   3.056
    1LY0     NZ   19   7.335   5.922   2.993
    1LY0    HZ1   20   7.359   5.879   3.082
    1LY0    HZ2   21   7.250   5.881   2.956
    1LY0    HZ3   22   7.395   5.894   2.917
    1LY0      C   23   7.541   6.582   2.950
    1LY0      O   24   7.611   6.507   2.884
    2LER      N   25   7.534   6.708   2.917
    2LER      H   26   7.481   6.773   2.974
    2LER     CA   27   7.597   6.766   2.797
    2LER     HA   28   7.549   6.724   2.709
    2LER     CB   29   7.577   6.919   2.797
    2LER    HB1   30   7.650   6.960   2.868
    2LER    HB2   31   7.483   6.956   2.838
    2LER     CG   32   7.619   6.988   2.664
    2LER     HG   33   7.702   6.932   2.619
    2LER    CD1   34   7.504   6.993   2.565
    2LER   HD11   35   7.434   7.061   2.614
    2LER   HD12   36   7.534   7.000   2.461
    2LER   HD13   37   7.459   6.894   2.570
    2LER    CD2   38   7.679   7.123   2.687
    2LER   HD21   39   7.766   7.112   2.752
    2LER   HD22   40   7.714   7.162   2.592
    2LER   HD23   41   7.592   7.169   2.733
    2LER      C   42   7.750   6.730   2.777
    2LER      O   43   7.789   6.710   2.664
    3LYR      N   44   7.836   6.728   2.879
    3LYR      H   45   7.794   6.749   2.968
    3LYR     CA   46   7.970   6.688   2.866
    3LYR     HA   47   7.985   6.676   2.973
    3LYR     CB   48   8.053   6.806   2.809
    3LYR    HB1   49   8.018   6.819   2.706
    3LYR    HB2   50   8.156   6.771   2.807
    3LYR     CG   51   8.035   6.943   2.886
    3LYR    HG1   52   7.930   6.967   2.873
    3LYR    HG2   53   8.098   7.013   2.831
    3LYR     CD   54   8.071   6.944   3.035
    3LYR    HD1   55   7.986   6.901   3.088
    3LYR    HD2   56   8.067   7.050   3.061
    3LYR     CE   57   8.200   6.876   3.075
    3LYR    HE1   58   8.293   6.917   3.034
    3LYR    HE2   59   8.194   6.771   3.046
    3LYR     NZ   60   8.221   6.872   3.217
    3LYR    HZ1   61   8.140   6.839   3.267
    3LYR      C   62   7.988   6.556   2.797
    3LYR      O   63   8.079   6.541   2.716
    4LY0      N   64   7.899   6.461   2.825
    4LY0      H   65   7.824   6.484   2.889
    4LY0     CA   66   7.901   6.330   2.768
    4LY0     HA   67   7.997   6.282   2.785
    4LY0     CB   68   7.798   6.242   2.845
    4LY0    HB1   69   7.804   6.143   2.800
    4LY0    HB2   70   7.701   6.290   2.828
    4LY0     CG   71   7.831   6.231   2.990
    4LY0    HG1   72   7.739   6.204   3.043
    4LY0    HG2   73   7.850   6.327   3.037
    4LY0     CD   74   7.929   6.118   3.015
    4LY0    HD1   75   8.007   6.117   2.939
    4LY0    HD2   76   7.887   6.021   2.989
    4LY0     CE   77   7.993   6.120   3.156
    4LY0    HE1   78   8.028   6.219   3.183
    4LY0    HE2   79   8.085   6.062   3.149
    4LY0     NZ   80   7.912   6.066   3.270
    4LY0    HZ1   81   7.880   5.979   3.230
    4LY0    HZ2   82   7.978   6.053   3.345
    4LY0    HZ3   83   7.831   6.123   3.291
    4LY0      C   84   7.887   6.322   2.614
    4LY0      O   85   7.908   6.214   2.563
    5LER      N   86   7.851   6.429   2.544
    5LER      H   87   7.831   6.511   2.601
    5LER     CA   88   7.851   6.451   2.405
    5LER     HA   89   7.806   6.367   2.351
    5LER     CB   90   7.770   6.571   2.363
    5LER    HB1   91   7.792   6.599   2.260
    5LER    HB2   92   7.800   6.657   2.422
    5LER     CG   93   7.616   6.555   2.378
    5LER     HG   94   7.602   6.513   2.478
    5LER    CD1   95   7.546   6.688   2.368
    5LER   HD11   96   7.569   6.728   2.269
    5LER   HD12   97   7.440   6.684   2.391
    5LER   HD13   98   7.593   6.760   2.435
    5LER    CD2   99   7.538   6.458   2.284
    5LER   HD21  100   7.552   6.350   2.286
    5LER   HD22  101   7.433   6.474   2.308
    5LER   HD23  102   7.534   6.482   2.177
    5LER      C  103   7.996   6.459   2.352
    5LER      O  104   8.013   6.455   2.227
    6LYR      N  105   8.100   6.483   2.433
    6LYR      H  106   8.085   6.477   2.533
    6LYR     CA  107   8.233   6.493   2.390
    6LYR     HA  108   8.252   6.440   2.297
    6LYR     CB  109   8.321   6.428   2.504
    6LYR    HB1  110   8.292   6.469   2.600
    6LYR    HB2  111   8.425   6.454   2.485
    6LYR     CG  112   8.301   6.273   2.504
    6LYR    HG1  113   8.350   6.229   2.416
    6LYR    HG2  114   8.195   6.250   2.498
    6LYR     CD  115   8.360   6.198   2.624
    6LYR    HD1  116   8.460   6.229   2.655
    6LYR    HD2  117   8.376   6.095   2.592
    6LYR     CE  118   8.268   6.207   2.743
    6LYR    HE1  119   8.281   6.123   2.811
    6LYR    HE2  120   8.167   6.192   2.705
    6LYR     NZ  121   8.269   6.335   2.809
    6LYR    HZ1  122   8.253   6.414   2.748
    6LYR      C  123   8.280   6.639   2.359
    6LYR      O  124   8.400   6.672   2.343
    7LER      N  125   8.187   6.728   2.338
    7LER      H  126   8.097   6.700   2.376
    7LER     CA  127   8.198   6.869   2.287
    7LER     HA  128   8.268   6.872   2.203
    7LER     CB  129   8.059   6.925   2.251
    7LER    HB1  130   8.084   7.022   2.207
    7LER    HB2  131   7.997   6.947   2.338
    7LER     CG  132   7.975   6.841   2.147
    7LER     HG  133   7.953   6.744   2.190
    7LER    CD1  134   7.843   6.907   2.114
    7LER   HD11  135   7.877   7.000   2.068
    7LER   HD12  136   7.783   6.848   2.044
    7LER   HD13  137   7.791   6.931   2.206
    7LER    CD2  138   8.066   6.834   2.019
    7LER   HD21  139   8.094   6.929   1.975
    7LER   HD22  140   8.150   6.768   2.037
    7LER   HD23  141   8.008   6.778   1.946
    7LER      C  142   8.276   6.958   2.380
    7LER      O  143   8.320   6.910   2.488
    8LER      N  144   8.307   7.079   2.344
    8LER      H  145   8.292   7.092   2.244
    8LER     CA  146   8.356   7.195   2.426
    8LER     HA  147   8.361   7.285   2.365
    8LER     CB  148   8.246   7.221   2.535
    8LER    HB1  149   8.276   7.308   2.593
    8LER    HB2  150   8.245   7.132   2.598
    8LER     CG  151   8.099   7.228   2.499
    8LER     HG  152   8.064   7.131   2.465
    8LER    CD1  153   8.029   7.270   2.633
    8LER   HD11  154   7.922   7.250   2.623
    8LER   HD12  155   8.053   7.220   2.727
    8LER   HD13  156   8.044   7.376   2.651
    8LER    CD2  157   8.068   7.341   2.395
    8LER   HD21  158   8.097   7.438   2.436
    8LER   HD22  159   8.129   7.332   2.305
    8LER   HD23  160   7.961   7.342   2.373
    8LER      C  161   8.499   7.179   2.486
    8LER      O  162   8.569   7.279   2.489
    9LYR      N  163   8.541   7.061   2.522
    9LYR      H  164   8.464   6.996   2.527
    9LYR     CA  165   8.673   7.013   2.553
    9LYR     HA  166   8.745   7.056   2.483
    9LYR     CB  167   8.675   6.855   2.519
    9LYR    HB1  168   8.576   6.816   2.541
    9LYR    HB2  169   8.745   6.797   2.579
    9LYR     CG  170   8.716   6.832   2.371
    9LYR    HG1  171   8.736   6.729   2.345
    9LYR    HG2  172   8.816   6.871   2.356
    9LYR     CD  173   8.618   6.908   2.270
    9LYR    HD1  174   8.615   7.016   2.266
    9LYR    HD2  175   8.518   6.876   2.300
    9LYR     CE  176   8.647   6.862   2.125
    9LYR    HE1  177   8.656   6.754   2.114
    9LYR    HE2  178   8.738   6.906   2.085
    9LYR     NZ  179   8.534   6.901   2.036
    9LYR    HZ1  180   8.463   6.832   2.017
    9LYR      C  181   8.714   7.057   2.698
    9LYR      O  182   8.625   7.074   2.787
   10LER      N  183   8.840   7.092   2.718
   10LER      H  184   8.908   7.064   2.650
   10LER     CA  185   8.876   7.168   2.837
   10LER     HA  186   8.825   7.116   2.919
   10LER     CB  187   9.020   7.174   2.863
   10LER    HB1  188   9.065   7.239   2.788
   10LER    HB2  189   9.061   7.074   2.850
   10LER     CG  190   9.060   7.230   3.006
   10LER     HG  191   8.995   7.312   3.038
   10LER    CD1  192   9.054   7.113   3.110
   10LER   HD11  193   9.096   7.155   3.201
   10LER   HD12  194   8.951   7.087   3.136
   10LER   HD13  195   9.116   7.031   3.075
   10LER    CD2  196   9.204   7.287   2.997
   10LER   HD21  197   9.224   7.328   3.096
   10LER   HD22  198   9.271   7.202   2.987
   10LER   HD23  199   9.201   7.362   2.917
   10LER      C  200   8.815   7.311   2.841
   10LER      O  201   8.863   7.405   2.780
   11LER      N  202   8.714   7.326   2.931
   11LER      H  203   8.689   7.244   2.985
   11LER     CA  204   8.648   7.452   2.976
   11LER     HA  205   8.634   7.507   2.883
   11LER     CB  206   8.508   7.427   3.039
   11LER    HB1  207   8.469   7.525   3.067
   11LER    HB2  208   8.516   7.373   3.134
   11LER     CG  209   8.400   7.354   2.953
   11LER     HG  210   8.441   7.267   2.903
   11LER    CD1  211   8.279   7.328   3.042
   11LER   HD11  212   8.305   7.271   3.131
   11LER   HD12  213   8.230   7.423   3.064
   11LER   HD13  214   8.213   7.259   2.990
   11LER    CD2  215   8.357   7.449   2.843
   11LER   HD21  216   8.356   7.552   2.878
   11LER   HD22  217   8.433   7.453   2.764
   11LER   HD23  218   8.256   7.436   2.804
   11LER      C  219   8.740   7.539   3.062
   11LER      O  220   8.748   7.524   3.181
   12LER      N  221   8.813   7.636   3.003
   12LER      H  222   8.807   7.638   2.902
   12LER     CA  223   8.891   7.745   3.073
   12LER     HA  224   8.905   7.706   3.174
   12LER     CB  225   9.034   7.763   3.003
   12LER    HB1  226   9.080   7.851   3.048
   12LER    HB2  227   9.017   7.783   2.898
   12LER     CG  228   9.128   7.646   3.023
   12LER     HG  229   9.083   7.552   2.992
   12LER    CD1  230   9.242   7.660   2.918
   12LER   HD11  231   9.188   7.666   2.823
   12LER   HD12  232   9.292   7.757   2.927
   12LER   HD13  233   9.315   7.580   2.919
   12LER    CD2  234   9.187   7.638   3.159
   12LER   HD21  235   9.113   7.604   3.232
   12LER   HD22  236   9.270   7.567   3.153
   12LER   HD23  237   9.217   7.734   3.199
   12LER      C  238   8.818   7.877   3.092
   12LER      O  239   8.795   7.930   3.200
   13LER      N  240   8.786   7.940   2.977
   13LER      H  241   8.798   7.879   2.898
   13LER     CA  242   8.795   8.087   2.964
   13LER     HA  243   8.894   8.112   3.000
   13LER     CB  244   8.804   8.130   2.817
   13LER    HB1  245   8.816   8.237   2.801
   13LER    HB2  246   8.700   8.123   2.785
   13LER     CG  247   8.892   8.054   2.716
   13LER     HG  248   8.854   7.953   2.701
   13LER    CD1  249   8.884   8.118   2.576
   13LER   HD11  250   8.778   8.114   2.553
   13LER   HD12  251   8.917   8.222   2.570
   13LER   HD13  252   8.940   8.058   2.504
   13LER    CD2  253   9.034   8.049   2.755
   13LER   HD21  254   9.039   7.997   2.851
   13LER   HD22  255   9.091   7.983   2.690
   13LER   HD23  256   9.084   8.146   2.768
   13LER      C  257   8.700   8.163   3.052
   13LER      O  258   8.716   8.284   3.058
   14NH2      N  259   8.601   8.099   3.103
   14NH2     H1  260   8.608   7.999   3.096
   14NH2     H2  261   8.520   8.144   3.145
   15LY0      N  262   8.722   6.761   3.547
   15LY0     H1  263   8.822   6.749   3.552
   15LY0     H2  264   8.683   6.749   3.640
   15LY0     H3  265   8.690   6.848   3.508
   15LY0     CA  266   8.662   6.655   3.463
   15LY0     HA  267   8.709   6.642   3.366
   15LY0     CB  268   8.657   6.522   3.540
   15LY0    HB1  269   8.600   6.448   3.484
   15LY0    HB2  270   8.608   6.543   3.635
   15LY0     CG  271   8.803   6.466   3.559
   15LY0    HG1  272   8.867   6.532   3.619
   15LY0    HG2  273   8.847   6.457   3.460
   15LY0     CD  274   8.803   6.329   3.624
   15LY0    HD1  275   8.765   6.253   3.556
   15LY0    HD2  276   8.725   6.329   3.701
   15LY0     CE  277   8.936   6.293   3.691
   15LY0    HE1  278   8.923   6.192   3.727
   15LY0    HE2  279   8.946   6.357   3.779
   15LY0     NZ  280   9.053   6.304   3.606
   15LY0    HZ1  281   9.077   6.402   3.610
   15LY0    HZ2  282   9.128   6.259   3.656
   15LY0    HZ3  283   9.048   6.263   3.514
   15LY0      C  284   8.512   6.684   3.421
   15LY0      O  285   8.444   6.619   3.338
   16LER      N  286   8.466   6.797   3.469
   16LER      H  287   8.528   6.845   3.533
   16LER     CA  288   8.344   6.873   3.435
   16LER     HA  289   8.264   6.807   3.467
   16LER     CB  290   8.342   7.012   3.513
   16LER    HB1  291   8.439   7.055   3.489
   16LER    HB2  292   8.351   6.985   3.619
   16LER     CG  293   8.225   7.101   3.472
   16LER     HG  294   8.218   7.103   3.363
   16LER    CD1  295   8.086   7.052   3.523
   16LER   HD11  296   8.011   7.127   3.499
   16LER   HD12  297   8.064   6.962   3.466
   16LER   HD13  298   8.102   7.036   3.630
   16LER    CD2  299   8.240   7.240   3.529
   16LER   HD21  300   8.176   7.312   3.477
   16LER   HD22  301   8.230   7.251   3.637
   16LER   HD23  302   8.338   7.274   3.497
   16LER      C  303   8.337   6.885   3.286
   16LER      O  304   8.424   6.942   3.228
   17LY0      N  305   7.181   7.023   3.195
   17LY0     H1  306   7.161   6.928   3.167
   17LY0     H2  307   7.098   7.069   3.227
   17LY0     H3  308   7.222   7.076   3.119
   17LY0     CA  309   7.282   7.008   3.294
   17LY0     HA  310   7.302   7.112   3.321
   17LY0     CB  311   7.229   6.925   3.424
   17LY0    HB1  312   7.318   6.884   3.470
   17LY0    HB2  313   7.166   6.843   3.391
   17LY0     CG  314   7.156   7.000   3.533
   17LY0    HG1  315   7.061   7.044   3.500
   17LY0    HG2  316   7.210   7.092   3.555
   17LY0     CD  317   7.144   6.909   3.651
   17LY0    HD1  318   7.246   6.885   3.681
   17LY0    HD2  319   7.100   6.815   3.618
   17LY0     CE  320   7.060   6.952   3.776
   17LY0    HE1  321   7.013   6.867   3.825
   17LY0    HE2  322   6.990   7.029   3.742
   17LY0     NZ  323   7.146   7.005   3.886
   17LY0    HZ1  324   7.196   7.087   3.854
   17LY0    HZ2  325   7.104   7.002   3.978
   17LY0    HZ3  326   7.222   6.941   3.903
   17LY0      C  327   7.403   6.946   3.232
   17LY0      O  328   7.399   6.855   3.145
   18LER      N  329   7.521   6.997   3.266
   18LER      H  330   7.532   7.067   3.338
   18LER     CA  331   7.648   6.967   3.199
   18LER     HA  332   7.620   6.978   3.094
   18LER     CB  333   7.759   7.071   3.226
   18LER    HB1  334   7.862   7.043   3.204
   18LER    HB2  335   7.765   7.080   3.335
   18LER     CG  336   7.743   7.213   3.180
   18LER     HG  337   7.657   7.260   3.229
   18LER    CD1  338   7.866   7.290   3.230
   18LER   HD11  339   7.874   7.273   3.337
   18LER   HD12  340   7.953   7.250   3.178
   18LER   HD13  341   7.858   7.396   3.204
   18LER    CD2  342   7.719   7.231   3.036
   18LER   HD21  343   7.811   7.220   2.978
   18LER   HD22  344   7.639   7.170   2.994
   18LER   HD23  345   7.689   7.333   3.016
   18LER      C  346   7.702   6.823   3.226
   18LER      O  347   7.724   6.740   3.137
   19LYR      N  348   7.716   6.792   3.354
   19LYR      H  349   7.702   6.870   3.418
   19LYR     CA  350   7.775   6.666   3.413
   19LYR     HA  351   7.731   6.579   3.363
   19LYR     CB  352   7.732   6.668   3.560
   19LYR    HB1  353   7.749   6.569   3.602
   19LYR    HB2  354   7.625   6.689   3.562
   19LYR     CG  355   7.791   6.784   3.648
   19LYR    HG1  356   7.757   6.883   3.618
   19LYR    HG2  357   7.900   6.787   3.647
   19LYR     CD  358   7.766   6.753   3.797
   19LYR    HD1  359   7.786   6.648   3.820
   19LYR    HD2  360   7.661   6.767   3.821
   19LYR     CE  361   7.863   6.838   3.876
   19LYR    HE1  362   7.857   6.945   3.858
   19LYR    HE2  363   7.963   6.797   3.862
   19LYR     NZ  364   7.813   6.825   4.014
   19LYR    HZ1  365   7.728   6.873   4.038
   19LYR      C  366   7.923   6.651   3.374
   19LYR      O  367   7.980   6.752   3.342
   20LY0      N  368   7.988   6.531   3.369
   20LY0      H  369   7.930   6.450   3.381
   20LY0     CA  370   8.121   6.504   3.325
   20LY0     HA  371   8.176   6.592   3.358
   20LY0     CB  372   8.190   6.384   3.395
   20LY0    HB1  373   8.283   6.355   3.346
   20LY0    HB2  374   8.129   6.294   3.401
   20LY0     CG  375   8.229   6.423   3.546
   20LY0    HG1  376   8.145   6.463   3.603
   20LY0    HG2  377   8.298   6.507   3.554
   20LY0     CD  378   8.281   6.310   3.627
   20LY0    HD1  379   8.368   6.262   3.582
   20LY0    HD2  380   8.197   6.244   3.649
   20LY0     CE  381   8.332   6.357   3.766
   20LY0    HE1  382   8.250   6.398   3.825
   20LY0    HE2  383   8.408   6.433   3.747
   20LY0     NZ  384   8.382   6.235   3.837
   20LY0    HZ1  385   8.309   6.165   3.841
   20LY0    HZ2  386   8.457   6.189   3.786
   20LY0    HZ3  387   8.422   6.249   3.928
   20LY0      C  388   8.132   6.492   3.170
   20LY0      O  389   8.028   6.467   3.104
   21LER      N  390   8.255   6.512   3.123
   21LER      H  391   8.322   6.518   3.198
   21LER     CA  392   8.306   6.498   2.988
   21LER     HA  393   8.244   6.566   2.930
   21LER     CB  394   8.456   6.546   2.977
   21LER    HB1  395   8.522   6.477   3.029
   21LER    HB2  396   8.460   6.643   3.028
   21LER     CG  397   8.510   6.563   2.828
   21LER     HG  398   8.501   6.465   2.780
   21LER    CD1  399   8.429   6.674   2.765
   21LER   HD11  400   8.425   6.758   2.834
   21LER   HD12  401   8.475   6.693   2.667
   21LER   HD13  402   8.330   6.641   2.735
   21LER    CD2  403   8.656   6.612   2.814
   21LER   HD21  404   8.683   6.701   2.870
   21LER   HD22  405   8.716   6.535   2.863
   21LER   HD23  406   8.690   6.624   2.711
   21LER      C  407   8.285   6.358   2.937
   21LER      O  408   8.307   6.271   3.016
   22LY0      N  409   7.749   6.406   4.525
   22LY0     H1  410   7.695   6.353   4.459
   22LY0     H2  411   7.793   6.340   4.589
   22LY0     H3  412   7.687   6.468   4.575
   22LY0     CA  413   7.854   6.493   4.479
   22LY0     HA  414   7.888   6.555   4.562
   22LY0     CB  415   7.985   6.425   4.435
   22LY0    HB1  416   8.004   6.359   4.520
   22LY0    HB2  417   8.053   6.509   4.423
   22LY0     CG  418   7.983   6.343   4.304
   22LY0    HG1  419   7.950   6.395   4.214
   22LY0    HG2  420   7.901   6.272   4.318
   22LY0     CD  421   8.113   6.265   4.284
   22LY0    HD1  422   8.195   6.337   4.274
   22LY0    HD2  423   8.110   6.201   4.196
   22LY0     CE  424   8.143   6.174   4.405
   22LY0    HE1  425   8.137   6.231   4.498
   22LY0    HE2  426   8.245   6.140   4.393
   22LY0     NZ  427   8.065   6.054   4.402
   22LY0    HZ1  428   7.994   6.054   4.475
   22LY0    HZ2  429   8.020   6.031   4.315
   22LY0    HZ3  430   8.124   5.981   4.439
   22LY0      C  431   7.810   6.584   4.364
   22LY0      O  432   7.730   6.544   4.285
   23LER      N  433   7.860   6.710   4.362
   23LER      H  434   7.926   6.742   4.431
   23LER     CA  435   7.831   6.810   4.258
   23LER     HA  436   7.723   6.821   4.243
   23LER     CB  437   7.880   6.944   4.298
   23LER    HB1  438   7.836   7.014   4.227
   23LER    HB2  439   7.989   6.951   4.287
   23LER     CG  440   7.851   6.993   4.446
   23LER     HG  441   7.865   6.906   4.510
   23LER    CD1  442   7.940   7.116   4.480
   23LER   HD11  443   8.044   7.087   4.466
   23LER   HD12  444   7.908   7.198   4.416
   23LER   HD13  445   7.917   7.133   4.585
   23LER    CD2  446   7.709   7.046   4.464
   23LER   HD21  447   7.674   7.131   4.405
   23LER   HD22  448   7.641   6.962   4.458
   23LER   HD23  449   7.690   7.067   4.569
   23LER      C  450   7.881   6.771   4.117
   23LER      O  451   7.989   6.707   4.106
   24LY0      N  452   8.639   8.314   1.795
   24LY0     H1  453   8.630   8.355   1.703
   24LY0     H2  454   8.578   8.376   1.845
   24LY0     H3  455   8.735   8.311   1.827
   24LY0     CA  456   8.579   8.178   1.806
   24LY0     HA  457   8.472   8.185   1.786
   24LY0     CB  458   8.636   8.084   1.699
   24LY0    HB1  459   8.732   8.048   1.735
   24LY0    HB2  460   8.638   8.137   1.604
   24LY0     CG  461   8.551   7.963   1.670
   24LY0    HG1  462   8.457   7.994   1.624
   24LY0    HG2  463   8.528   7.911   1.763
   24LY0     CD  464   8.617   7.850   1.584
   24LY0    HD1  465   8.723   7.842   1.607
   24LY0    HD2  466   8.612   7.870   1.477
   24LY0     CE  467   8.551   7.723   1.621
   24LY0    HE1  468   8.442   7.725   1.608
   24LY0    HE2  469   8.568   7.714   1.728
   24LY0     NZ  470   8.617   7.610   1.564
   24LY0    HZ1  471   8.563   7.532   1.600
   24LY0    HZ2  472   8.600   7.594   1.465
   24LY0    HZ3  473   8.713   7.598   1.592
   24LY0      C  474   8.577   8.115   1.945
   24LY0      O  475   8.482   8.044   1.980
   25LER      N  476   8.666   8.158   2.028
   25LER      H  477   8.735   8.221   1.990
   25LER     CA  478   8.682   8.125   2.166
   25LER     HA  479   8.678   8.016   2.165
   25LER     CB  480   8.815   8.180   2.215
   25LER    HB1  481   8.813   8.158   2.321
   25LER    HB2  482   8.822   8.288   2.203
   25LER     CG  483   8.938   8.112   2.155
   25LER     HG  484   8.936   8.122   2.046
   25LER    CD1  485   9.067   8.178   2.200
   25LER   HD11  486   9.074   8.177   2.309
   25LER   HD12  487   9.163   8.146   2.159
   25LER   HD13  488   9.061   8.286   2.180
   25LER    CD2  489   8.950   7.959   2.175
   25LER   HD21  490   8.872   7.907   2.119
   25LER   HD22  491   9.036   7.924   2.117
   25LER   HD23  492   8.941   7.935   2.281
   25LER      C  493   8.568   8.163   2.253
   25LER      O  494   8.501   8.269   2.238
   26LYR      N  495   8.538   8.077   2.349
   26LYR      H  496   8.597   7.996   2.357
   26LYR     CA  497   8.440   8.110   2.451
   26LYR     HA  498   8.476   8.198   2.506
   26LYR     CB  499   8.445   8.004   2.563
   26LYR    HB1  500   8.551   7.990   2.585
   26LYR    HB2  501   8.404   7.908   2.532
   26LYR     CG  502   8.367   8.054   2.681
   26LYR    HG1  503   8.264   8.069   2.648
   26LYR    HG2  504   8.414   8.143   2.723
   26LYR     CD  505   8.359   7.951   2.792
   26LYR    HD1  506   8.459   7.935   2.834
   26LYR    HD2  507   8.312   7.864   2.747
   26LYR     CE  508   8.256   8.000   2.902
   26LYR    HE1  509   8.161   8.021   2.852
   26LYR    HE2  510   8.297   8.091   2.946
   26LYR     NZ  511   8.242   7.897   3.006
   26LYR    HZ1  512   8.214   7.803   2.982
   26LYR      C  513   8.298   8.115   2.386
   26LYR      O  514   8.224   8.211   2.408
   27LY0      N  515   8.259   8.017   2.303
   27LY0      H  516   8.324   7.942   2.282
   27LY0     CA  517   8.124   8.009   2.237
   27LY0     HA  518   8.066   8.088   2.285
   27LY0     CB  519   8.132   8.024   2.078
   27LY0    HB1  520   8.034   8.008   2.032
   27LY0    HB2  521   8.203   7.954   2.035
   27LY0     CG  522   8.174   8.160   2.039
   27LY0    HG1  523   8.274   8.174   2.081
   27LY0    HG2  524   8.098   8.227   2.079
   27LY0     CD  525   8.162   8.165   1.883
   27LY0    HD1  526   8.057   8.152   1.858
   27LY0    HD2  527   8.220   8.081   1.845
   27LY0     CE  528   8.208   8.298   1.832
   27LY0    HE1  529   8.170   8.305   1.730
   27LY0    HE2  530   8.316   8.309   1.817
   27LY0     NZ  531   8.156   8.421   1.902
   27LY0    HZ1  532   8.193   8.508   1.868
   27LY0    HZ2  533   8.056   8.433   1.902
   27LY0    HZ3  534   8.187   8.431   1.997
   27LY0      C  535   8.065   7.868   2.264
   27LY0      O  536   8.138   7.781   2.316
   28LER      N  537   7.934   7.853   2.244
   28LER      H  538   7.895   7.925   2.185
   28LER     CA  539   7.866   7.722   2.260
   28LER     HA  540   7.899   7.676   2.353
   28LER     CB  541   7.706   7.729   2.274
   28LER    HB1  542   7.681   7.630   2.314
   28LER    HB2  543   7.657   7.745   2.178
   28LER     CG  544   7.645   7.838   2.366
   28LER     HG  545   7.698   7.933   2.361
   28LER    CD1  546   7.502   7.868   2.339
   28LER   HD11  547   7.483   7.959   2.397
   28LER   HD12  548   7.493   7.895   2.234
   28LER   HD13  549   7.438   7.782   2.357
   28LER    CD2  550   7.667   7.796   2.508
   28LER   HD21  551   7.578   7.744   2.543
   28LER   HD22  552   7.760   7.742   2.530
   28LER   HD23  553   7.675   7.889   2.564
   28LER      C  554   7.911   7.629   2.151
   28LER      O  555   7.959   7.674   2.049
   29LYR      N  556   7.895   7.500   2.175
   29LYR      H  557   7.858   7.482   2.267
   29LYR     CA  558   7.879   7.400   2.068
   29LYR     HA  559   7.845   7.445   1.975
   29LYR     CB  560   7.791   7.287   2.121
   29LYR    HB1  561   7.849   7.221   2.186
   29LYR    HB2  562   7.772   7.228   2.031
   29LYR     CG  563   7.657   7.318   2.190
   29LYR    HG1  564   7.600   7.400   2.148
   29LYR    HG2  565   7.688   7.358   2.286
   29LYR     CD  566   7.573   7.194   2.219
   29LYR    HD1  567   7.627   7.122   2.280
   29LYR    HD2  568   7.551   7.139   2.128
   29LYR     CE  569   7.446   7.233   2.302
   29LYR    HE1  570   7.475   7.278   2.397
   29LYR    HE2  571   7.392   7.140   2.320
   29LYR     NZ  572   7.354   7.314   2.234
   29LYR    HZ1  573   7.300   7.272   2.160
   29LYR      C  574   8.010   7.348   2.006
   29LYR      O  575   8.014   7.261   1.915
   30LER      N  576   8.116   7.411   2.048
   30LER      H  577   8.095   7.486   2.112
   30LER     CA  578   8.249   7.383   1.992
   30LER     HA  579   8.255   7.411   1.886
   30LER     CB  580   8.357   7.460   2.067
   30LER    HB1  581   8.458   7.432   2.034
   30LER    HB2  582   8.352   7.424   2.170
   30LER     CG  583   8.336   7.612   2.081
   30LER     HG  584   8.235   7.636   2.115
   30LER    CD1  585   8.441   7.678   2.180
   30LER   HD11  586   8.527   7.713   2.122
   30LER   HD12  587   8.399   7.764   2.232
   30LER   HD13  588   8.474   7.598   2.246
   30LER    CD2  589   8.345   7.688   1.945
   30LER   HD21  590   8.447   7.685   1.908
   30LER   HD22  591   8.269   7.645   1.881
   30LER   HD23  592   8.318   7.790   1.975
   30LER      C  593   8.285   7.230   1.997
   30LER      O  594   8.251   7.162   2.092
   31LER      N  595   8.349   7.173   1.895
   31LER      H  596   8.387   7.229   1.821
   31LER     CA  597   8.392   7.034   1.890
   31LER     HA  598   8.316   6.963   1.922
   31LER     CB  599   8.439   7.013   1.749
   31LER    HB1  600   8.524   6.945   1.746
   31LER    HB2  601   8.478   7.105   1.704
   31LER     CG  602   8.330   6.953   1.651
   31LER     HG  603   8.243   7.018   1.640
   31LER    CD1  604   8.384   6.951   1.511
   31LER   HD11  605   8.390   7.052   1.471
   31LER   HD12  606   8.486   6.914   1.504
   31LER   HD13  607   8.314   6.887   1.456
   31LER    CD2  608   8.280   6.818   1.699
   31LER   HD21  609   8.367   6.753   1.710
   31LER   HD22  610   8.217   6.827   1.788
   31LER   HD23  611   8.228   6.770   1.617
   31LER      C  612   8.518   7.022   1.983
   31LER      O  613   8.600   7.109   1.992
   32LY0      N  614   8.666   7.917   3.447
   32LY0     H1  615   8.667   7.973   3.363
   32LY0     H2  616   8.753   7.923   3.499
   32LY0     H3  617   8.591   7.955   3.503
   32LY0     CA  618   8.634   7.781   3.406
   32LY0     HA  619   8.720   7.739   3.353
   32LY0     CB  620   8.599   7.689   3.525
   32LY0    HB1  621   8.512   7.733   3.572
   32LY0    HB2  622   8.675   7.695   3.603
   32LY0     CG  623   8.580   7.539   3.488
   32LY0    HG1  624   8.673   7.505   3.443
   32LY0    HG2  625   8.507   7.534   3.408
   32LY0     CD  626   8.533   7.443   3.598
   32LY0    HD1  627   8.536   7.340   3.562
   32LY0    HD2  628   8.435   7.480   3.630
   32LY0     CE  629   8.636   7.455   3.709
   32LY0    HE1  630   8.604   7.382   3.783
   32LY0    HE2  631   8.611   7.549   3.758
   32LY0     NZ  632   8.780   7.435   3.688
   32LY0    HZ1  633   8.836   7.433   3.772
   32LY0    HZ2  634   8.799   7.356   3.629
   32LY0    HZ3  635   8.822   7.515   3.643
   32LY0      C  636   8.520   7.787   3.299
   32LY0      O  637   8.560   7.784   3.185
   33LER      N  638   8.394   7.807   3.330
   33LER      H  639   8.364   7.828   3.424
   33LER     CA  640   8.286   7.807   3.230
   33LER     HA  641   8.313   7.715   3.178
   33LER     CB  642   8.154   7.792   3.300
   33LER    HB1  643   8.084   7.780   3.218
   33LER    HB2  644   8.137   7.886   3.351
   33LER     CG  645   8.122   7.696   3.417
   33LER     HG  646   8.187   7.716   3.502
   33LER    CD1  647   7.983   7.732   3.456
   33LER   HD11  648   7.916   7.678   3.388
   33LER   HD12  649   7.958   7.688   3.553
   33LER   HD13  650   7.958   7.838   3.459
   33LER    CD2  651   8.129   7.551   3.370
   33LER   HD21  652   8.071   7.544   3.278
   33LER   HD22  653   8.232   7.518   3.351
   33LER   HD23  654   8.088   7.487   3.448
   33LER      C  655   8.270   7.926   3.135
   33LER      O  656   8.303   8.033   3.176
   34LY0      N  657   6.529   8.401   2.785
   34LY0     H1  658   6.457   8.420   2.716
   34LY0     H2  659   6.475   8.368   2.864
   34LY0     H3  660   6.572   8.490   2.802
   34LY0     CA  661   6.619   8.292   2.728
   34LY0     HA  662   6.689   8.263   2.806
   34LY0     CB  663   6.536   8.167   2.696
   34LY0    HB1  664   6.608   8.094   2.659
   34LY0    HB2  665   6.467   8.184   2.613
   34LY0     CG  666   6.466   8.111   2.817
   34LY0    HG1  667   6.444   8.191   2.888
   34LY0    HG2  668   6.543   8.054   2.871
   34LY0     CD  669   6.351   8.012   2.783
   34LY0    HD1  670   6.390   7.932   2.720
   34LY0    HD2  671   6.269   8.063   2.731
   34LY0     CE  672   6.280   7.953   2.905
   34LY0    HE1  673   6.200   7.884   2.877
   34LY0    HE2  674   6.225   8.029   2.960
   34LY0     NZ  675   6.371   7.875   2.995
   34LY0    HZ1  676   6.449   7.933   3.021
   34LY0    HZ2  677   6.330   7.844   3.082
   34LY0    HZ3  678   6.411   7.793   2.951
   34LY0      C  679   6.697   8.350   2.614
   34LY0      O  680   6.643   8.394   2.516
   35LER      N  681   6.829   8.321   2.614
   35LER      H  682   6.869   8.278   2.697
   35LER     CA  683   6.915   8.325   2.493
   35LER     HA  684   6.936   8.430   2.471
   35LER     CB  685   7.050   8.265   2.527
   35LER    HB1  686   7.044   8.158   2.548
   35LER    HB2  687   7.090   8.316   2.615
   35LER     CG  688   7.152   8.273   2.411
   35LER     HG  689   7.106   8.225   2.324
   35LER    CD1  690   7.191   8.422   2.381
   35LER   HD11  691   7.230   8.476   2.467
   35LER   HD12  692   7.263   8.421   2.298
   35LER   HD13  693   7.100   8.479   2.366
   35LER    CD2  694   7.282   8.204   2.463
   35LER   HD21  695   7.324   8.277   2.532
   35LER   HD22  696   7.266   8.113   2.521
   35LER   HD23  697   7.363   8.193   2.391
   35LER      C  698   6.854   8.255   2.367
   35LER      O  699   6.872   8.302   2.256
   36LYR      N  700   6.801   8.131   2.383
   36LYR      H  701   6.796   8.091   2.475
   36LYR     CA  702   6.767   8.040   2.271
   36LYR     HA  703   6.741   8.089   2.177
   36LYR     CB  704   6.642   7.947   2.305
   36LYR    HB1  705   6.647   7.916   2.410
   36LYR    HB2  706   6.650   7.860   2.240
   36LYR     CG  707   6.507   8.018   2.289
   36LYR    HG1  708   6.471   8.017   2.186
   36LYR    HG2  709   6.508   8.124   2.315
   36LYR     CD  710   6.397   7.947   2.367
   36LYR    HD1  711   6.430   7.941   2.471
   36LYR    HD2  712   6.372   7.847   2.332
   36LYR     CE  713   6.266   8.029   2.353
   36LYR    HE1  714   6.246   8.042   2.247
   36LYR    HE2  715   6.284   8.131   2.386
   36LYR     NZ  716   6.165   7.956   2.426
   36LYR    HZ1  717   6.178   7.858   2.446
   36LYR      C  718   6.896   7.968   2.242
   36LYR      O  719   6.935   7.965   2.124
   37LY0      N  720   6.953   7.899   2.340
   37LY0      H  721   6.906   7.913   2.429
   37LY0     CA  722   7.080   7.823   2.340
   37LY0     HA  723   7.150   7.895   2.297
   37LY0     CB  724   7.119   7.792   2.484
   37LY0    HB1  725   7.144   7.890   2.525
   37LY0    HB2  726   7.214   7.739   2.479
   37LY0     CG  727   7.020   7.710   2.569
   37LY0    HG1  728   7.023   7.607   2.533
   37LY0    HG2  729   6.918   7.747   2.558
   37LY0     CD  730   7.052   7.708   2.723
   37LY0    HD1  731   7.050   7.807   2.768
   37LY0    HD2  732   7.157   7.679   2.734
   37LY0     CE  733   6.962   7.610   2.802
   37LY0    HE1  734   6.993   7.509   2.776
   37LY0    HE2  735   6.857   7.617   2.772
   37LY0     NZ  736   6.966   7.622   2.946
   37LY0    HZ1  737   6.925   7.708   2.980
   37LY0    HZ2  738   6.911   7.543   2.977
   37LY0    HZ3  739   7.062   7.616   2.975
   37LY0      C  740   7.085   7.695   2.254
   37LY0      O  741   6.986   7.628   2.228
   38LER      N  742   7.205   7.643   2.217
   38LER      H  743   7.286   7.703   2.227
   38LER     CA  744   7.240   7.511   2.167
   38LER     HA  745   7.159   7.439   2.160
   38LER     CB  746   7.299   7.530   2.020
   38LER    HB1  747   7.325   7.435   1.974
   38LER    HB2  748   7.382   7.601   2.023
   38LER     CG  749   7.193   7.584   1.930
   38LER     HG  750   7.134   7.657   1.986
   38LER    CD1  751   7.260   7.646   1.808
   38LER   HD11  752   7.190   7.692   1.739
   38LER   HD12  753   7.327   7.724   1.845
   38LER   HD13  754   7.316   7.578   1.744
   38LER    CD2  755   7.093   7.477   1.880
   38LER   HD21  756   7.008   7.532   1.841
   38LER   HD22  757   7.148   7.404   1.821
   38LER   HD23  758   7.058   7.426   1.970
   38LER      C  759   7.343   7.447   2.259
   38LER      O  760   7.415   7.513   2.329
   39LY0      N  761   5.723   8.064   2.926
   39LY0     H1  762   5.666   8.130   2.977
   39LY0     H2  763   5.688   7.971   2.908
   39LY0     H3  764   5.801   8.059   2.990
   39LY0     CA  765   5.751   8.133   2.797
   39LY0     HA  766   5.662   8.128   2.734
   39LY0     CB  767   5.792   8.278   2.814
   39LY0    HB1  768   5.888   8.285   2.865
   39LY0    HB2  769   5.711   8.330   2.867
   39LY0     CG  770   5.801   8.358   2.679
   39LY0    HG1  771   5.708   8.339   2.626
   39LY0    HG2  772   5.884   8.314   2.623
   39LY0     CD  773   5.814   8.509   2.691
   39LY0    HD1  774   5.710   8.540   2.700
   39LY0    HD2  775   5.852   8.552   2.598
   39LY0     CE  776   5.894   8.572   2.810
   39LY0    HE1  777   5.997   8.540   2.793
   39LY0    HE2  778   5.851   8.528   2.900
   39LY0     NZ  779   5.883   8.712   2.808
   39LY0    HZ1  780   5.916   8.740   2.717
   39LY0    HZ2  781   5.793   8.759   2.814
   39LY0    HZ3  782   5.939   8.743   2.886
   39LY0      C  783   5.857   8.058   2.724
   39LY0      O  784   5.964   8.038   2.784
   40LER      N  785   5.836   7.997   2.607
   40LER      H  786   5.747   8.000   2.559
   40LER     CA  787   5.947   7.921   2.542
   40LER     HA  788   5.999   7.855   2.611
   40LER     CB  789   5.889   7.833   2.437
   40LER    HB1  790   5.971   7.785   2.385
   40LER    HB2  791   5.827   7.888   2.366
   40LER     CG  792   5.796   7.726   2.499
   40LER     HG  793   5.740   7.764   2.584
   40LER    CD1  794   5.688   7.671   2.403
   40LER   HD11  795   5.607   7.742   2.388
   40LER   HD12  796   5.739   7.634   2.314
   40LER   HD13  797   5.646   7.585   2.456
   40LER    CD2  798   5.887   7.609   2.541
   40LER   HD21  799   5.986   7.644   2.571
   40LER   HD22  800   5.844   7.548   2.620
   40LER   HD23  801   5.913   7.548   2.454
   40LER      C  802   6.055   8.018   2.482
   40LER      O  803   6.028   8.135   2.460
   41U      O5'  804   4.372   5.713   3.261
   41U      H5T  805   4.423   5.783   3.301
   41U      C5'  806   4.306   5.649   3.370
   41U     H5'1  807   4.202   5.623   3.350
   41U     H5'2  808   4.293   5.727   3.445
   41U      C4'  809   4.383   5.533   3.427
   41U      H4'  810   4.321   5.497   3.509
   41U      O4'  811   4.395   5.418   3.340
   41U      C1'  812   4.483   5.326   3.411
   41U      H1'  813   4.420   5.253   3.462
   41U       N1  814   4.589   5.264   3.325
   41U       C6  815   4.598   5.298   3.190
   41U       H6  816   4.530   5.366   3.141
   41U       C5  817   4.699   5.251   3.113
   41U       H5  818   4.701   5.278   3.008
   41U       C4  819   4.806   5.165   3.165
   41U       O4  820   4.901   5.128   3.098
   41U       N3  821   4.778   5.124   3.294
   41U       H3  822   4.844   5.058   3.334
   41U       C2  823   4.675   5.164   3.377
   41U       O2  824   4.656   5.106   3.483
   41U      C3'  825   4.522   5.554   3.464
   41U      H3'  826   4.591   5.582   3.385
   41U      C2'  827   4.554   5.413   3.513
   41U     H2'1  828   4.663   5.410   3.526
   41U      O2'  829   4.488   5.392   3.632
   41U     HO'2  830   4.518   5.466   3.685
   41U      O3'  831   4.539   5.643   3.571
   42U        P  832   4.586   5.791   3.558
   42U      O1P  833   4.574   5.849   3.697
   42U      O2P  834   4.516   5.854   3.441
   42U      O5'  835   4.738   5.776   3.511
   42U      C5'  836   4.844   5.784   3.600
   42U     H5'1  837   4.834   5.880   3.651
   42U     H5'2  838   4.938   5.778   3.546
   42U      C4'  839   4.847   5.678   3.708
   42U      H4'  840   4.771   5.690   3.786
   42U      O4'  841   4.822   5.544   3.663
   42U      C1'  842   4.915   5.455   3.720
   42U      H1'  843   4.864   5.371   3.766
   42U       N1  844   5.008   5.404   3.619
   42U       C6  845   5.023   5.458   3.495
   42U       H6  846   4.954   5.534   3.462
   42U       C5  847   5.102   5.396   3.403
   42U       H5  848   5.102   5.429   3.300
   42U       C4  849   5.179   5.278   3.441
   42U       O4  850   5.248   5.208   3.364
   42U       N3  851   5.163   5.233   3.569
   42U       H3  852   5.189   5.136   3.582
   42U       C2  853   5.079   5.284   3.656
   42U       O2  854   5.059   5.223   3.761
   42U      C3'  855   4.977   5.673   3.786
   42U      H3'  856   5.067   5.696   3.728
   42U      C2'  857   4.978   5.531   3.833
   42U     H2'1  858   5.082   5.505   3.854
   42U      O2'  859   4.894   5.511   3.944
   42U     HO'2  860   4.891   5.596   3.989
   42U      O3'  861   4.965   5.758   3.898
   43A        P  862   5.089   5.812   3.981
   43A      O1P  863   5.038   5.899   4.087
   43A      O2P  864   5.189   5.879   3.893
   43A      O5'  865   5.172   5.689   4.045
   43A      C5'  866   5.130   5.620   4.157
   43A     H5'1  867   5.021   5.610   4.155
   43A     H5'2  868   5.147   5.688   4.240
   43A      C4'  869   5.210   5.480   4.179
   43A      H4'  870   5.179   5.443   4.277
   43A      O4'  871   5.182   5.386   4.080
   43A      C1'  872   5.298   5.301   4.069
   43A      H1'  873   5.280   5.197   4.095
   43A       N9  874   5.346   5.299   3.933
   43A       C8  875   5.338   5.394   3.836
   43A       H8  876   5.282   5.485   3.848
   43A       N7  877   5.404   5.381   3.722
   43A       C5  878   5.456   5.256   3.749
   43A       C6  879   5.531   5.161   3.669
   43A       N6  880   5.569   5.174   3.545
   43A      H61  881   5.546   5.258   3.494
   43A      H62  882   5.602   5.096   3.491
   43A       N1  883   5.572   5.040   3.715
   43A       C2  884   5.541   5.011   3.844
   43A       H2  885   5.572   4.916   3.885
   43A       N3  886   5.468   5.085   3.933
   43A       C4  887   5.430   5.206   3.878
   43A      C3'  888   5.363   5.501   4.175
   43A      H3'  889   5.399   5.544   4.082
   43A      C2'  890   5.400   5.348   4.172
   43A     H2'1  891   5.502   5.330   4.138
   43A      O2'  892   5.382   5.288   4.299
   43A     HO'2  893   5.394   5.351   4.371
   43A      O3'  894   5.412   5.548   4.298
   44A        P  895   5.556   5.615   4.313
   44A      O1P  896   5.558   5.667   4.453
   44A      O2P  897   5.572   5.703   4.196
   44A      O5'  898   5.660   5.494   4.301
   44A      C5'  899   5.679   5.393   4.400
   44A     H5'1  900   5.590   5.360   4.453
   44A     H5'2  901   5.739   5.443   4.476
   44A      C4'  902   5.752   5.265   4.353
   44A      H4'  903   5.752   5.185   4.427
   44A      O4'  904   5.695   5.211   4.231
   44A      C1'  905   5.807   5.158   4.154
   44A      H1'  906   5.786   5.053   4.137
   44A       N9  907   5.817   5.204   4.013
   44A       C8  908   5.761   5.320   3.962
   44A       H8  909   5.712   5.393   4.025
   44A       N7  910   5.783   5.334   3.834
   44A       C5  911   5.867   5.228   3.799
   44A       C6  912   5.914   5.179   3.680
   44A       N6  913   5.893   5.226   3.561
   44A      H61  914   5.860   5.320   3.551
   44A      H62  915   5.925   5.169   3.484
   44A       N1  916   5.993   5.067   3.675
   44A       C2  917   6.014   5.004   3.788
   44A       H2  918   6.085   4.923   3.778
   44A       N3  919   5.956   5.027   3.907
   44A       C4  920   5.891   5.150   3.909
   44A      C3'  921   5.903   5.288   4.323
   44A      H3'  922   5.914   5.364   4.245
   44A      C2'  923   5.933   5.161   4.243
   44A     H2'1  924   6.027   5.172   4.189
   44A      O2'  925   5.938   5.045   4.328
   44A     HO'2  926   5.983   5.072   4.409
   44A      O3'  927   5.985   5.320   4.434
   45U        P  928   6.121   5.403   4.417
   45U      O1P  929   6.184   5.400   4.550
   45U      O2P  930   6.086   5.538   4.358
   45U      O5'  931   6.216   5.331   4.309
   45U      C5'  932   6.284   5.208   4.344
   45U     H5'1  933   6.206   5.133   4.355
   45U     H5'2  934   6.339   5.215   4.438
   45U      C4'  935   6.382   5.174   4.236
   45U      H4'  936   6.433   5.082   4.264
   45U      O4'  937   6.324   5.144   4.111
   45U      C1'  938   6.403   5.172   3.994
   45U      H1'  939   6.419   5.074   3.950
   45U       N1  940   6.339   5.261   3.898
   45U       C6  941   6.235   5.342   3.935
   45U       H6  942   6.220   5.364   4.040
   45U       C5  943   6.152   5.395   3.841
   45U       H5  944   6.068   5.452   3.877
   45U       C4  945   6.175   5.378   3.704
   45U       O4  946   6.104   5.424   3.617
   45U       N3  947   6.289   5.301   3.669
   45U       H3  948   6.308   5.276   3.573
   45U       C2  949   6.373   5.245   3.761
   45U       O2  950   6.483   5.202   3.731
   45U      C3'  951   6.490   5.278   4.194
   45U      H3'  952   6.445   5.377   4.185
   45U      C2'  953   6.536   5.214   4.059
   45U     H2'1  954   6.580   5.291   3.995
   45U      O2'  955   6.623   5.100   4.070
   45U     HO'2  956   6.655   5.097   4.160
   45U      O3'  957   6.587   5.281   4.284
   46U        P  958   6.663   5.412   4.306
   46U      O1P  959   6.771   5.374   4.395
   46U      O2P  960   6.567   5.520   4.341
   46U      O5'  961   6.726   5.439   4.162
   46U      C5'  962   6.852   5.391   4.122
   46U     H5'1  963   6.857   5.283   4.126
   46U     H5'2  964   6.927   5.443   4.182
   46U      C4'  965   6.880   5.421   3.975
   46U      H4'  966   6.972   5.370   3.946
   46U      O4'  967   6.778   5.368   3.898
   46U      C1'  968   6.783   5.423   3.766
   46U      H1'  969   6.812   5.352   3.688
   46U       N1  970   6.651   5.483   3.732
   46U       C6  971   6.570   5.538   3.827
   46U       H6  972   6.587   5.534   3.934
   46U       C5  973   6.459   5.597   3.784
   46U       H5  974   6.400   5.650   3.857
   46U       C4  975   6.421   5.619   3.643
   46U       O4  976   6.313   5.667   3.609
   46U       N3  977   6.505   5.561   3.550
   46U       H3  978   6.473   5.561   3.454
   46U       C2  979   6.625   5.497   3.590
   46U       O2  980   6.695   5.441   3.506
   46U      C3'  981   6.897   5.559   3.927
   46U      H3'  982   6.809   5.616   3.954
   46U      C2'  983   6.887   5.538   3.771
   46U     H2'1  984   6.857   5.621   3.708
   46U      O2'  985   7.015   5.482   3.723
   46U     HO'2  986   7.092   5.532   3.751
   46U      O3'  987   7.023   5.623   3.968
   47A        P  988   7.029   5.783   3.970
   47A      O1P  989   7.164   5.832   4.012
   47A      O2P  990   6.912   5.830   4.048
   47A      O5'  991   7.002   5.836   3.822
   47A      C5'  992   7.106   5.827   3.722
   47A     H5'1  993   7.156   5.730   3.732
   47A     H5'2  994   7.180   5.902   3.750
   47A      C4'  995   7.061   5.846   3.574
   47A      H4'  996   7.140   5.811   3.507
   47A      O4'  997   6.936   5.780   3.555
   47A      C1'  998   6.865   5.841   3.445
   47A      H1'  999   6.852   5.782   3.355
   47A       N9 1000   6.728   5.866   3.493
   47A       C8 1001   6.677   5.877   3.618
   47A       H8 1002   6.734   5.846   3.704
   47A       N7 1003   6.559   5.928   3.619
   47A       C5 1004   6.517   5.935   3.485
   47A       C6 1005   6.398   5.966   3.415
   47A       N6 1006   6.280   5.999   3.474
   47A      H61 1007   6.291   6.005   3.574
   47A      H62 1008   6.202   6.030   3.417
   47A       N1 1009   6.399   5.954   3.288
   47A       C2 1010   6.510   5.916   3.221
   47A       H2 1011   6.489   5.903   3.115
   47A       N3 1012   6.634   5.903   3.273
   47A       C4 1013   6.625   5.903   3.407
   47A      C3' 1014   7.022   5.991   3.543
   47A      H3' 1015   6.957   6.030   3.622
   47A      C2' 1016   6.944   5.966   3.413
   47A     H2'1 1017   6.878   6.052   3.405
   47A      O2' 1018   7.016   5.945   3.302
   47A     HO'2 1019   6.953   5.951   3.230
   47A      O3' 1020   7.129   6.078   3.535
   48U        P 1021   7.106   6.234   3.544
   48U      O1P 1022   7.243   6.289   3.547
   48U      O2P 1023   7.029   6.257   3.664
   48U      O5' 1024   7.034   6.285   3.412
   48U      C5' 1025   7.099   6.274   3.285
   48U     H5'1 1026   7.135   6.171   3.291
   48U     H5'2 1027   7.185   6.341   3.284
   48U      C4' 1028   6.994   6.301   3.170
   48U      H4' 1029   7.054   6.280   3.081
   48U      O4' 1030   6.885   6.215   3.173
   48U      C1' 1031   6.763   6.289   3.128
   48U      H1' 1032   6.722   6.234   3.044
   48U       N1 1033   6.657   6.291   3.230
   48U       C6 1034   6.690   6.289   3.363
   48U       H6 1035   6.793   6.273   3.389
   48U       C5 1036   6.589   6.276   3.461
   48U       H5 1037   6.601   6.257   3.567
   48U       C4 1038   6.449   6.294   3.419
   48U       O4 1039   6.356   6.307   3.497
   48U       N3 1040   6.426   6.310   3.286
   48U       H3 1041   6.333   6.339   3.259
   48U       C2 1042   6.527   6.303   3.186
   48U       O2 1043   6.495   6.316   3.074
   48U      C3' 1044   6.927   6.438   3.177
   48U      H3' 1045   6.891   6.453   3.279
   48U      C2' 1046   6.817   6.422   3.083
   48U     H2'1 1047   6.746   6.504   3.090
   48U      O2' 1048   6.857   6.399   2.947
   48U     HO'2 1049   6.813   6.463   2.890
   48U      O3' 1050   7.019   6.539   3.140
   49C        P 1051   6.990   6.692   3.151
   49C      O1P 1052   7.118   6.755   3.104
   49C      O2P 1053   6.962   6.728   3.291
   49C      O5' 1054   6.871   6.742   3.055
   49C      C5' 1055   6.880   6.743   2.915
   49C     H5'1 1056   6.939   6.659   2.881
   49C     H5'2 1057   6.939   6.831   2.889
   49C      C4' 1058   6.745   6.744   2.849
   49C      H4' 1059   6.757   6.730   2.742
   49C      O4' 1060   6.654   6.641   2.895
   49C      C1' 1061   6.522   6.685   2.900
   49C      H1' 1062   6.464   6.621   2.833
   49C       N1 1063   6.462   6.670   3.039
   49C       C6 1064   6.542   6.676   3.157
   49C       H6 1065   6.649   6.691   3.155
   49C       C5 1066   6.481   6.675   3.280
   49C       H5 1067   6.537   6.688   3.371
   49C       C4 1068   6.338   6.668   3.279
   49C       N4 1069   6.277   6.660   3.392
   49C      H41 1070   6.337   6.642   3.471
   49C      H42 1071   6.178   6.648   3.405
   49C       N3 1072   6.264   6.667   3.168
   49C       C2 1073   6.323   6.663   3.047
   49C       O2 1074   6.250   6.663   2.945
   49C      C3' 1075   6.673   6.872   2.883
   49C      H3' 1076   6.691   6.900   2.987
   49C      C2' 1077   6.521   6.837   2.861
   49C     H2'1 1078   6.453   6.885   2.932
   49C      O2' 1079   6.488   6.845   2.729
   49C     HO'2 1080   6.550   6.910   2.693
   49C      O3' 1081   6.716   6.975   2.788
   50U        P 1082   6.705   7.129   2.816
   50U      O1P 1083   6.765   7.193   2.698
   50U      O2P 1084   6.755   7.169   2.948
   50U      O5' 1085   6.549   7.147   2.823
   50U      C5' 1086   6.468   7.169   2.708
   50U     H5'1 1087   6.472   7.079   2.647
   50U     H5'2 1088   6.500   7.261   2.659
   50U      C4' 1089   6.327   7.188   2.736
   50U      H4' 1090   6.277   7.208   2.641
   50U      O4' 1091   6.261   7.071   2.792
   50U      C1' 1092   6.157   7.111   2.884
   50U      H1' 1093   6.061   7.067   2.857
   50U       N1 1094   6.177   7.072   3.024
   50U       C6 1095   6.305   7.061   3.085
   50U       H6 1096   6.397   7.067   3.028
   50U       C5 1097   6.324   7.032   3.212
   50U       H5 1098   6.420   7.044   3.259
   50U       C4 1099   6.216   7.019   3.308
   50U       O4 1100   6.232   7.007   3.431
   50U       N3 1101   6.094   7.031   3.246
   50U       H3 1102   6.008   7.035   3.299
   50U       C2 1103   6.067   7.063   3.111
   50U       O2 1104   5.949   7.099   3.080
   50U      C3' 1105   6.289   7.305   2.827
   50U      H3' 1106   6.341   7.295   2.922
   50U      C2' 1107   6.143   7.267   2.861
   50U     H2'1 1108   6.114   7.307   2.959
   50U      O2' 1109   6.046   7.298   2.767
   50U     HO'2 1110   5.958   7.306   2.805
   50U      O3' 1111   6.316   7.433   2.767
   51A        P 1112   6.326   7.553   2.877
   51A      O1P 1113   6.364   7.673   2.797
   51A      O2P 1114   6.412   7.507   2.981
   51A      O5' 1115   6.182   7.578   2.943
   51A      C5' 1116   6.066   7.618   2.869
   51A     H5'1 1117   6.045   7.549   2.787
   51A     H5'2 1118   6.078   7.719   2.830
   51A      C4' 1119   5.944   7.624   2.961
   51A      H4' 1120   5.862   7.672   2.907
   51A      O4' 1121   5.900   7.495   3.007
   51A      C1' 1122   5.870   7.503   3.148
   51A      H1' 1123   5.767   7.477   3.173
   51A       N9 1124   5.963   7.422   3.228
   51A       C8 1125   6.100   7.398   3.216
   51A       H8 1126   6.154   7.426   3.127
   51A       N7 1127   6.146   7.337   3.318
   51A       C5 1128   6.044   7.330   3.408
   51A       C6 1129   6.038   7.287   3.545
   51A       N6 1130   6.133   7.225   3.609
   51A      H61 1131   6.206   7.202   3.544
   51A      H62 1132   6.117   7.189   3.702
   51A       N1 1133   5.935   7.319   3.613
   51A       C2 1134   5.832   7.373   3.552
   51A       H2 1135   5.749   7.395   3.616
   51A       N3 1136   5.817   7.407   3.424
   51A       C4 1137   5.930   7.380   3.357
   51A      C3' 1138   5.958   7.711   3.083
   51A      H3' 1139   6.056   7.700   3.129
   51A      C2' 1140   5.869   7.650   3.186
   51A     H2'1 1141   5.909   7.678   3.283
   51A      O2' 1142   5.737   7.695   3.168
   51A     HO'2 1143   5.734   7.785   3.136
   51A      O3' 1144   5.917   7.849   3.064
   52U        P 1145   5.996   7.962   3.145
   52U      O1P 1146   5.960   8.081   3.070
   52U      O2P 1147   6.141   7.934   3.163
   52U      O5' 1148   5.930   7.971   3.293
   52U      C5' 1149   5.797   8.026   3.312
   52U     H5'1 1150   5.721   7.986   3.245
   52U     H5'2 1151   5.800   8.135   3.310
   52U      C4' 1152   5.756   7.987   3.456
   52U      H4' 1153   5.659   8.027   3.485
   52U      O4' 1154   5.775   7.842   3.465
   52U      C1' 1155   5.812   7.814   3.598
   52U      H1' 1156   5.736   7.749   3.641
   52U       N1 1157   5.935   7.732   3.613
   52U       C6 1158   6.046   7.752   3.533
   52U       H6 1159   6.038   7.824   3.453
   52U       C5 1160   6.168   7.687   3.556
   52U       H5 1161   6.250   7.701   3.488
   52U       C4 1162   6.178   7.592   3.664
   52U       O4 1163   6.270   7.512   3.679
   52U       N3 1164   6.073   7.591   3.749
   52U       H3 1165   6.072   7.511   3.811
   52U       C2 1166   5.951   7.658   3.737
   52U       O2 1167   5.860   7.632   3.810
   52U      C3' 1168   5.857   8.037   3.562
   52U      H3' 1169   5.957   8.016   3.523
   52U      C2' 1170   5.822   7.942   3.677
   52U     H2'1 1171   5.903   7.934   3.749
   52U      O2' 1172   5.696   7.953   3.743
   52U     HO'2 1173   5.705   7.908   3.827
   52U      O3' 1174   5.839   8.169   3.613
   53U        P 1175   5.969   8.245   3.670
   53U      O1P 1176   5.947   8.391   3.657
   53U      O2P 1177   6.095   8.191   3.610
   53U      O5' 1178   5.973   8.202   3.827
   53U      C5' 1179   5.860   8.220   3.912
   53U     H5'1 1180   5.782   8.171   3.855
   53U     H5'2 1181   5.839   8.323   3.939
   53U      C4' 1182   5.876   8.136   4.043
   53U      H4' 1183   5.785   8.135   4.103
   53U      O4' 1184   5.886   7.992   4.025
   53U      C1' 1185   5.974   7.936   4.119
   53U      H1' 1186   5.923   7.853   4.168
   53U       N1 1187   6.101   7.884   4.064
   53U       C6 1188   6.146   7.933   3.946
   53U       H6 1189   6.095   8.014   3.896
   53U       C5 1190   6.251   7.877   3.886
   53U       H5 1191   6.286   7.914   3.790
   53U       C4 1192   6.323   7.763   3.942
   53U       O4 1193   6.414   7.701   3.895
   53U       N3 1194   6.274   7.726   4.061
   53U       H3 1195   6.329   7.657   4.110
   53U       C2 1196   6.171   7.789   4.133
   53U       O2 1197   6.143   7.756   4.245
   53U      C3' 1198   5.995   8.177   4.135
   53U      H3' 1199   6.085   8.188   4.075
   53U      C2' 1200   6.008   8.049   4.213
   53U     H2'1 1201   6.108   8.035   4.253
   53U      O2' 1202   5.917   8.054   4.322
   53U     HO'2 1203   5.954   8.107   4.393
   53U      O3' 1204   5.961   8.285   4.217
   54C        P 1205   6.065   8.386   4.272
   54C      O1P 1206   5.981   8.480   4.357
   54C      O2P 1207   6.133   8.445   4.155
   54C      O5' 1208   6.185   8.324   4.365
   54C      C5' 1209   6.144   8.262   4.489
   54C     H5'1 1210   6.043   8.219   4.482
   54C     H5'2 1211   6.129   8.337   4.567
   54C      C4' 1212   6.246   8.157   4.534
   54C      H4' 1213   6.219   8.115   4.631
   54C      O4' 1214   6.256   8.056   4.435
   54C      C1' 1215   6.369   7.975   4.464
   54C      H1' 1216   6.325   7.888   4.512
   54C       N1 1217   6.445   7.943   4.340
   54C       C6 1218   6.415   8.010   4.221
   54C       H6 1219   6.337   8.085   4.213
   54C       C5 1220   6.497   8.000   4.111
   54C       H5 1221   6.468   8.045   4.016
   54C       C4 1222   6.602   7.910   4.122
   54C       N4 1223   6.666   7.885   4.013
   54C      H41 1224   6.655   7.944   3.932
   54C      H42 1225   6.748   7.827   4.016
   54C       N3 1226   6.630   7.831   4.223
   54C       C2 1227   6.550   7.853   4.335
   54C       O2 1228   6.568   7.786   4.441
   54C      C3' 1229   6.389   8.203   4.547
   54C      H3' 1230   6.419   8.245   4.451
   54C      C2' 1231   6.453   8.062   4.562
   54C     H2'1 1232   6.554   8.081   4.526
   54C      O2' 1233   6.461   8.010   4.694
   54C     HO'2 1234   6.473   8.082   4.756
   54C      O3' 1235   6.414   8.276   4.665
   55C        P 1236   6.550   8.360   4.689
   55C      O1P 1237   6.521   8.444   4.805
   55C      O2P 1238   6.577   8.429   4.559
   55C      O5' 1239   6.657   8.248   4.723
   55C      C5' 1240   6.688   8.204   4.855
   55C     H5'1 1241   6.612   8.137   4.896
   55C     H5'2 1242   6.724   8.285   4.918
   55C      C4' 1243   6.815   8.119   4.832
   55C      H4' 1244   6.843   8.077   4.928
   55C      O4' 1245   6.795   8.016   4.740
   55C      C1' 1246   6.924   7.986   4.689
   55C      H1' 1247   6.956   7.883   4.705
   55C       N1 1248   6.935   7.995   4.538
   55C       C6 1249   6.842   8.073   4.472
   55C       H6 1250   6.766   8.124   4.529
   55C       C5 1251   6.846   8.078   4.339
   55C       H5 1252   6.772   8.131   4.281
   55C       C4 1253   6.944   7.994   4.269
   55C       N4 1254   6.948   7.978   4.143
   55C      H41 1255   6.870   8.002   4.084
   55C      H42 1256   7.023   7.921   4.107
   55C       N3 1257   7.035   7.928   4.339
   55C       C2 1258   7.028   7.920   4.470
   55C       O2 1259   7.111   7.849   4.523
   55C      C3' 1260   6.936   8.194   4.778
   55C      H3' 1261   6.905   8.238   4.683
   55C      C2' 1262   7.029   8.078   4.755
   55C     H2'1 1263   7.102   8.109   4.681
   55C      O2' 1264   7.081   8.023   4.873
   55C     HO'2 1265   7.093   8.097   4.933
   55C      O3' 1266   7.002   8.291   4.861
   56G        P 1267   7.095   8.407   4.799
   56G      O1P 1268   7.153   8.493   4.899
   56G      O2P 1269   7.025   8.468   4.680
   56G      O5' 1270   7.222   8.336   4.738
   56G      C5' 1271   7.318   8.269   4.817
   56G     H5'1 1272   7.268   8.205   4.890
   56G     H5'2 1273   7.361   8.351   4.876
   56G      C4' 1274   7.418   8.186   4.731
   56G      H4' 1275   7.475   8.122   4.799
   56G      O4' 1276   7.345   8.091   4.658
   56G      C1' 1277   7.404   8.078   4.532
   56G      H1' 1278   7.417   7.970   4.523
   56G       N9 1279   7.331   8.137   4.416
   56G       C8 1280   7.210   8.209   4.411
   56G       H8 1281   7.164   8.245   4.502
   56G       N7 1282   7.158   8.220   4.291
   56G       C5 1283   7.253   8.152   4.211
   56G       C6 1284   7.253   8.121   4.072
   56G       O6 1285   7.177   8.161   3.984
   56G       N1 1286   7.358   8.042   4.037
   56G       H1 1287   7.362   8.011   3.941
   56G       C2 1288   7.452   7.992   4.119
   56G       N2 1289   7.557   7.940   4.061
   56G      H21 1290   7.567   7.926   3.962
   56G      H22 1291   7.632   7.910   4.122
   56G       N3 1292   7.456   8.016   4.248
   56G       C4 1293   7.352   8.094   4.293
   56G      C3' 1294   7.508   8.262   4.636
   56G      H3' 1295   7.453   8.341   4.584
   56G      C2' 1296   7.537   8.152   4.535
   56G     H2'1 1297   7.571   8.194   4.441
   56G      O2' 1298   7.651   8.061   4.565
   56G     HO'2 1299   7.652   8.058   4.661
   56G      O3' 1300   7.621   8.321   4.700
   57U        P 1301   7.691   8.441   4.625
   57U      O1P 1302   7.809   8.477   4.711
   57U      O2P 1303   7.590   8.541   4.589
   57U      O5' 1304   7.748   8.375   4.499
   57U      C5' 1305   7.866   8.295   4.495
   57U     H5'1 1306   7.864   8.206   4.559
   57U     H5'2 1307   7.943   8.358   4.539
   57U      C4' 1308   7.894   8.263   4.349
   57U      H4' 1309   7.978   8.193   4.350
   57U      O4' 1310   7.784   8.195   4.290
   57U      C1' 1311   7.800   8.229   4.151
   57U      H1' 1312   7.805   8.132   4.102
   57U       N1 1313   7.673   8.299   4.114
   57U       C6 1314   7.605   8.379   4.204
   57U       H6 1315   7.646   8.394   4.303
   57U       C5 1316   7.495   8.446   4.168
   57U       H5 1317   7.443   8.513   4.236
   57U       C4 1318   7.440   8.429   4.035
   57U       O4 1319   7.334   8.478   3.992
   57U       N3 1320   7.512   8.341   3.958
   57U       H3 1321   7.469   8.313   3.871
   57U       C2 1322   7.625   8.277   3.989
   57U       O2 1323   7.682   8.208   3.898
   57U      C3' 1324   7.936   8.379   4.256
   57U      H3' 1325   7.858   8.455   4.254
   57U      C2' 1326   7.926   8.305   4.124
   57U     H2'1 1327   7.920   8.381   4.046
   57U      O2' 1328   8.027   8.213   4.090
   57U     HO'2 1329   8.110   8.257   4.070
   57U      O3' 1330   8.063   8.442   4.278
   58A        P 1331   8.078   8.593   4.245
   58A      O1P 1332   8.204   8.641   4.295
   58A      O2P 1333   7.957   8.674   4.284
   58A      O5' 1334   8.077   8.608   4.085
   58A      C5' 1335   8.189   8.564   4.008
   58A     H5'1 1336   8.244   8.476   4.043
   58A     H5'2 1337   8.258   8.648   4.010
   58A      C4' 1338   8.140   8.531   3.865
   58A      H4' 1339   8.221   8.487   3.805
   58A      O4' 1340   8.035   8.439   3.860
   58A      C1' 1341   7.946   8.468   3.753
   58A      H1' 1342   7.930   8.374   3.700
   58A       N9 1343   7.816   8.528   3.799
   58A       C8 1344   7.783   8.581   3.926
   58A       H8 1345   7.848   8.569   4.011
   58A       N7 1346   7.671   8.640   3.922
   58A       C5 1347   7.618   8.616   3.790
   58A       C6 1348   7.492   8.640   3.724
   58A       N6 1349   7.397   8.717   3.771
   58A      H61 1350   7.421   8.776   3.849
   58A      H62 1351   7.331   8.746   3.700
   58A       N1 1352   7.472   8.609   3.596
   58A       C2 1353   7.571   8.537   3.543
   58A       H2 1354   7.556   8.511   3.439
   58A       N3 1355   7.692   8.495   3.594
   58A       C4 1356   7.704   8.538   3.721
   58A      C3' 1357   8.095   8.650   3.777
   58A      H3' 1358   8.023   8.715   3.827
   58A      C2' 1359   8.014   8.582   3.670
   58A     H2'1 1360   7.942   8.648   3.622
   58A      O2' 1361   8.091   8.517   3.566
   58A     HO'2 1362   8.183   8.534   3.587
   58A      O3' 1363   8.211   8.707   3.721
   59C        P 1364   8.218   8.854   3.650
   59C      O1P 1365   8.360   8.893   3.620
   59C      O2P 1366   8.145   8.948   3.736
   59C      O5' 1367   8.135   8.837   3.511
   59C      C5' 1368   8.187   8.770   3.403
   59C     H5'1 1369   8.223   8.672   3.434
   59C     H5'2 1370   8.277   8.825   3.376
   59C      C4' 1371   8.092   8.767   3.291
   59C      H4' 1372   8.127   8.721   3.199
   59C      O4' 1373   7.970   8.708   3.335
   59C      C1' 1374   7.864   8.765   3.261
   59C      H1' 1375   7.820   8.690   3.196
   59C       N1 1376   7.760   8.824   3.353
   59C       C6 1377   7.794   8.856   3.482
   59C       H6 1378   7.890   8.833   3.527
   59C       C5 1379   7.692   8.897   3.564
   59C       H5 1380   7.713   8.917   3.668
   59C       C4 1381   7.560   8.915   3.505
   59C       N4 1382   7.457   8.940   3.589
   59C      H41 1383   7.470   8.952   3.689
   59C      H42 1384   7.364   8.951   3.550
   59C       N3 1385   7.528   8.884   3.382
   59C       C2 1386   7.630   8.843   3.304
   59C       O2 1387   7.608   8.818   3.186
   59C      C3' 1388   8.061   8.907   3.239
   59C      H3' 1389   8.050   8.966   3.330
   59C      C2' 1390   7.925   8.878   3.177
   59C     H2'1 1391   7.861   8.966   3.177
   59C      O2' 1392   7.936   8.836   3.045
   59C     HO'2 1393   8.024   8.865   3.018
   59C      O3' 1394   8.152   8.970   3.144
   60U        P 1395   8.177   9.133   3.144
   60U      O1P 1396   8.297   9.161   3.065
   60U      O2P 1397   8.173   9.171   3.287
   60U      O5' 1398   8.048   9.192   3.073
   60U      C5' 1399   8.020   9.179   2.938
   60U     H5'1 1400   8.037   9.077   2.904
   60U     H5'2 1401   8.079   9.254   2.885
   60U      C4' 1402   7.871   9.201   2.908
   60U      H4' 1403   7.852   9.174   2.804
   60U      O4' 1404   7.790   9.120   2.987
   60U      C1' 1405   7.666   9.193   3.004
   60U      H1' 1406   7.584   9.129   2.974
   60U       N1 1407   7.619   9.214   3.139
   60U       C6 1408   7.706   9.209   3.245
   60U       H6 1409   7.810   9.192   3.224
   60U       C5 1410   7.666   9.228   3.375
   60U       H5 1411   7.742   9.228   3.453
   60U       C4 1412   7.529   9.245   3.408
   60U       O4 1413   7.480   9.240   3.520
   60U       N3 1414   7.446   9.263   3.298
   60U       H3 1415   7.351   9.294   3.308
   60U       C2 1416   7.489   9.254   3.161
   60U       O2 1417   7.403   9.273   3.076
   60U      C3' 1418   7.823   9.344   2.929
   60U      H3' 1419   7.858   9.375   3.028
   60U      C2' 1420   7.671   9.327   2.926
   60U     H2'1 1421   7.622   9.403   2.987
   60U      O2' 1422   7.617   9.321   2.793
   60U     HO'2 1423   7.606   9.412   2.763
   60U      O3' 1424   7.872   9.435   2.831
   61U        P 1425   7.881   9.588   2.869
   61U      O1P 1426   7.745   9.642   2.853
   61U      O2P 1427   7.991   9.650   2.795
   61U      O5' 1428   7.924   9.589   3.029
   61U      C5' 1429   8.044   9.655   3.078
   61U     H5'1 1430   8.025   9.762   3.077
   61U     H5'2 1431   8.129   9.629   3.016
   61U      C4' 1432   8.067   9.623   3.230
   61U      H4' 1433   8.151   9.683   3.265
   61U      O4' 1434   7.959   9.660   3.315
   61U      C1' 1435   7.933   9.551   3.401
   61U      H1' 1436   8.002   9.551   3.485
   61U       N1 1437   7.788   9.549   3.448
   61U       C6 1438   7.683   9.588   3.368
   61U       H6 1439   7.712   9.626   3.271
   61U       C5 1440   7.555   9.586   3.419
   61U       H5 1441   7.481   9.626   3.352
   61U       C4 1442   7.523   9.546   3.558
   61U       O4 1443   7.407   9.557   3.615
   61U       N3 1444   7.637   9.512   3.628
   61U       H3 1445   7.635   9.519   3.729
   61U       C2 1446   7.769   9.511   3.581
   61U       O2 1447   7.862   9.487   3.661
   61U      C3' 1448   8.088   9.473   3.250
   61U      H3' 1449   8.100   9.424   3.153
   61U      C2' 1450   7.962   9.422   3.319
   61U     H2'1 1451   7.884   9.408   3.244
   61U      O2' 1452   7.982   9.300   3.394
   61U     HO'2 1453   8.048   9.250   3.345
   61U      O3' 1454   8.206   9.440   3.322
   61U      H3T 1455   8.205   9.344   3.323
   62G      O5' 1456   6.577   9.125   3.092
   62G      H5T 1457   6.554   9.034   3.113
   62G      C5' 1458   6.564   9.140   2.953
   62G     H5'1 1459   6.548   9.243   2.923
   62G     H5'2 1460   6.486   9.076   2.913
   62G      C4' 1461   6.693   9.104   2.868
   62G      H4' 1462   6.680   9.112   2.760
   62G      O4' 1463   6.798   9.190   2.908
   62G      C1' 1464   6.918   9.112   2.935
   62G      H1' 1465   7.013   9.153   2.900
   62G       N9 1466   6.949   9.101   3.077
   62G       C8 1467   6.879   9.147   3.183
   62G       H8 1468   6.782   9.192   3.169
   62G       N7 1469   6.936   9.125   3.297
   62G       C5 1470   7.060   9.062   3.270
   62G       C6 1471   7.177   9.028   3.350
   62G       O6 1472   7.198   9.049   3.471
   62G       N1 1473   7.270   8.961   3.268
   62G       H1 1474   7.350   8.922   3.316
   62G       C2 1475   7.268   8.962   3.136
   62G       N2 1476   7.368   8.914   3.074
   62G      H21 1477   7.444   8.870   3.123
   62G      H22 1478   7.366   8.917   2.973
   62G       N3 1479   7.172   9.002   3.057
   62G       C4 1480   7.072   9.052   3.132
   62G      C3' 1481   6.737   8.972   2.896
   62G      H3' 1482   6.718   8.947   3.000
   62G      C2' 1483   6.890   8.983   2.867
   62G     H2'1 1484   6.936   8.897   2.914
   62G      O2' 1485   6.923   8.994   2.733
   62G     HO'2 1486   7.009   8.950   2.726
   62G      O3' 1487   6.681   8.878   2.801
   63U        P 1488   6.675   8.725   2.841
   63U      O1P 1489   6.648   8.648   2.716
   63U      O2P 1490   6.584   8.707   2.955
   63U      O5' 1491   6.816   8.681   2.882
   63U      C5' 1492   6.912   8.650   2.789
   63U     H5'1 1493   6.928   8.746   2.738
   63U     H5'2 1494   6.880   8.582   2.710
   63U      C4' 1495   7.044   8.605   2.860
   63U      H4' 1496   7.122   8.583   2.788
   63U      O4' 1497   7.114   8.699   2.949
   63U      C1' 1498   7.185   8.619   3.048
   63U      H1' 1499   7.288   8.614   3.014
   63U       N1 1500   7.166   8.654   3.186
   63U       C6 1501   7.048   8.703   3.234
   63U       H6 1502   6.964   8.712   3.166
   63U       C5 1503   7.035   8.736   3.369
   63U       H5 1504   6.943   8.775   3.409
   63U       C4 1505   7.144   8.718   3.457
   63U       O4 1506   7.144   8.753   3.577
   63U       N3 1507   7.257   8.660   3.398
   63U       H3 1508   7.333   8.642   3.461
   63U       C2 1509   7.278   8.637   3.269
   63U       O2 1510   7.388   8.599   3.226
   63U      C3' 1511   7.018   8.479   2.937
   63U      H3' 1512   6.928   8.500   2.995
   63U      C2' 1513   7.137   8.472   3.027
   63U     H2'1 1514   7.102   8.429   3.121
   63U      O2' 1515   7.242   8.391   2.968
   63U     HO'2 1516   7.248   8.305   3.009
   63U      O3' 1517   7.007   8.358   2.863
   64A        P 1518   6.963   8.228   2.948
   64A      O1P 1519   6.899   8.129   2.862
   64A      O2P 1520   6.888   8.285   3.058
   64A      O5' 1521   7.102   8.156   3.005
   64A      C5' 1522   7.199   8.091   2.922
   64A     H5'1 1523   7.238   8.160   2.846
   64A     H5'2 1524   7.152   8.005   2.876
   64A      C4' 1525   7.318   8.065   3.008
   64A      H4' 1526   7.400   8.042   2.940
   64A      O4' 1527   7.352   8.175   3.088
   64A      C1' 1528   7.420   8.131   3.205
   64A      H1' 1529   7.518   8.178   3.211
   64A       N9 1530   7.337   8.187   3.318
   64A       C8 1531   7.202   8.221   3.306
   64A       H8 1532   7.144   8.214   3.215
   64A       N7 1533   7.156   8.265   3.419
   64A       C5 1534   7.259   8.262   3.509
   64A       C6 1535   7.287   8.304   3.636
   64A       N6 1536   7.203   8.363   3.722
   64A      H61 1537   7.104   8.363   3.700
   64A      H62 1538   7.247   8.392   3.808
   64A       N1 1539   7.404   8.287   3.693
   64A       C2 1540   7.497   8.227   3.622
   64A       H2 1541   7.590   8.209   3.673
   64A       N3 1542   7.493   8.200   3.500
   64A       C4 1543   7.374   8.219   3.444
   64A      C3' 1544   7.321   7.946   3.099
   64A      H3' 1545   7.226   7.929   3.151
   64A      C2' 1546   7.437   7.980   3.195
   64A     H2'1 1547   7.420   7.928   3.289
   64A      O2' 1548   7.562   7.955   3.137
   64A     HO'2 1549   7.533   7.885   3.078
   64A      O3' 1550   7.352   7.822   3.036
   65C        P 1551   7.300   7.685   3.096
   65C      O1P 1552   7.316   7.589   2.980
   65C      O2P 1553   7.170   7.702   3.157
   65C      O5' 1554   7.395   7.653   3.214
   65C      C5' 1555   7.529   7.609   3.209
   65C     H5'1 1556   7.590   7.663   3.136
   65C     H5'2 1557   7.527   7.503   3.188
   65C      C4' 1558   7.598   7.618   3.343
   65C      H4' 1559   7.699   7.577   3.335
   65C      O4' 1560   7.601   7.750   3.405
   65C      C1' 1561   7.604   7.739   3.544
   65C      H1' 1562   7.696   7.780   3.585
   65C       N1 1563   7.474   7.808   3.597
   65C       C6 1564   7.360   7.815   3.521
   65C       H6 1565   7.360   7.775   3.421
   65C       C5 1566   7.250   7.878   3.571
   65C       H5 1567   7.158   7.884   3.515
   65C       C4 1568   7.252   7.934   3.692
   65C       N4 1569   7.156   8.011   3.740
   65C      H41 1570   7.080   8.032   3.677
   65C      H42 1571   7.171   8.060   3.827
   65C       N3 1572   7.362   7.933   3.768
   65C       C2 1573   7.477   7.865   3.726
   65C       O2 1574   7.575   7.864   3.803
   65C      C3' 1575   7.538   7.522   3.445
   65C      H3' 1576   7.431   7.533   3.432
   65C      C2' 1577   7.593   7.583   3.578
   65C     H2'1 1578   7.525   7.572   3.662
   65C      O2' 1579   7.729   7.544   3.616
   65C     HO'2 1580   7.717   7.466   3.670
   65C      O3' 1581   7.574   7.386   3.449
   66G        P 1582   7.484   7.285   3.544
   66G      O1P 1583   7.500   7.147   3.495
   66G      O2P 1584   7.343   7.337   3.554
   66G      O5' 1585   7.555   7.305   3.692
   66G      C5' 1586   7.661   7.225   3.735
   66G     H5'1 1587   7.749   7.256   3.679
   66G     H5'2 1588   7.647   7.118   3.719
   66G      C4' 1589   7.697   7.263   3.883
   66G      H4' 1590   7.792   7.212   3.900
   66G      O4' 1591   7.693   7.406   3.904
   66G      C1' 1592   7.641   7.443   4.034
   66G      H1' 1593   7.722   7.502   4.076
   66G       N9 1594   7.512   7.516   4.021
   66G       C8 1595   7.436   7.526   3.908
   66G       H8 1596   7.457   7.461   3.825
   66G       N7 1597   7.331   7.605   3.906
   66G       C5 1598   7.333   7.644   4.035
   66G       C6 1599   7.238   7.730   4.102
   66G       O6 1600   7.139   7.791   4.049
   66G       N1 1601   7.265   7.747   4.239
   66G       H1 1602   7.201   7.797   4.300
   66G       C2 1603   7.369   7.686   4.301
   66G       N2 1604   7.384   7.714   4.430
   66G      H21 1605   7.304   7.761   4.469
   66G      H22 1606   7.457   7.674   4.487
   66G       N3 1607   7.461   7.617   4.240
   66G       C4 1608   7.435   7.586   4.111
   66G      C3' 1609   7.585   7.215   3.985
   66G      H3' 1610   7.488   7.249   3.947
   66G      C2' 1611   7.620   7.304   4.105
   66G     H2'1 1612   7.533   7.316   4.170
   66G      O2' 1613   7.736   7.266   4.177
   66G     HO'2 1614   7.753   7.333   4.244
   66G      O3' 1615   7.607   7.072   4.011
   67G        P 1616   7.475   6.981   4.033
   67G      O1P 1617   7.523   6.855   4.095
   67G      O2P 1618   7.404   6.980   3.904
   67G      O5' 1619   7.381   7.062   4.141
   67G      C5' 1620   7.417   7.076   4.279
   67G     H5'1 1621   7.519   7.115   4.276
   67G     H5'2 1622   7.422   6.975   4.318
   67G      C4' 1623   7.341   7.163   4.383
   67G      H4' 1624   7.393   7.137   4.476
   67G      O4' 1625   7.364   7.305   4.352
   67G      C1' 1626   7.239   7.365   4.389
   67G      H1' 1627   7.262   7.439   4.467
   67G       N9 1628   7.161   7.410   4.268
   67G       C8 1629   7.176   7.369   4.142
   67G       H8 1630   7.257   7.304   4.112
   67G       N7 1631   7.084   7.410   4.058
   67G       C5 1632   6.998   7.491   4.143
   67G       C6 1633   6.883   7.568   4.118
   67G       O6 1634   6.831   7.603   4.011
   67G       N1 1635   6.834   7.637   4.229
   67G       H1 1636   6.752   7.694   4.212
   67G       C2 1637   6.883   7.621   4.355
   67G       N2 1638   6.817   7.670   4.459
   67G      H21 1639   6.728   7.717   4.454
   67G      H22 1640   6.867   7.650   4.544
   67G       N3 1641   6.983   7.534   4.378
   67G       C4 1642   7.044   7.477   4.275
   67G      C3' 1643   7.186   7.133   4.388
   67G      H3' 1644   7.149   7.129   4.286
   67G      C2' 1645   7.148   7.262   4.455
   67G     H2'1 1646   7.043   7.288   4.440
   67G      O2' 1647   7.176   7.240   4.594
   67G     HO'2 1648   7.112   7.176   4.626
   67G      O3' 1649   7.167   7.001   4.448
   68A        P 1650   7.027   6.918   4.427
   68A      O1P 1651   7.033   6.784   4.489
   68A      O2P 1652   6.993   6.933   4.285
   68A      O5' 1653   6.916   7.002   4.500
   68A      C5' 1654   6.896   6.999   4.646
   68A     H5'1 1655   6.986   7.028   4.699
   68A     H5'2 1656   6.866   6.901   4.682
   68A      C4' 1657   6.783   7.099   4.687
   68A      H4' 1658   6.769   7.093   4.795
   68A      O4' 1659   6.804   7.236   4.647
   68A      C1' 1660   6.683   7.287   4.595
   68A      H1' 1661   6.664   7.383   4.644
   68A       N9 1662   6.689   7.304   4.448
   68A       C8 1663   6.763   7.238   4.345
   68A       H8 1664   6.841   7.164   4.359
   68A       N7 1665   6.744   7.289   4.226
   68A       C5 1666   6.631   7.374   4.246
   68A       C6 1667   6.554   7.457   4.157
   68A       N6 1668   6.559   7.463   4.029
   68A      H61 1669   6.620   7.404   3.974
   68A      H62 1670   6.511   7.538   3.982
   68A       N1 1671   6.460   7.536   4.206
   68A       C2 1672   6.437   7.543   4.340
   68A       H2 1673   6.375   7.623   4.375
   68A       N3 1674   6.501   7.473   4.431
   68A       C4 1675   6.604   7.393   4.379
   68A      C3' 1676   6.647   7.046   4.623
   68A      H3' 1677   6.650   7.021   4.517
   68A      C2' 1678   6.573   7.188   4.638
   68A     H2'1 1679   6.488   7.202   4.572
   68A      O2' 1680   6.534   7.212   4.771
   68A     HO'2 1681   6.517   7.124   4.806
   68A      O3' 1682   6.581   6.943   4.697
   69A        P 1683   6.468   6.855   4.626
   69A      O1P 1684   6.427   6.764   4.739
   69A      O2P 1685   6.533   6.799   4.510
   69A      O5' 1686   6.352   6.954   4.589
   69A      C5' 1687   6.256   6.989   4.693
   69A     H5'1 1688   6.306   7.051   4.767
   69A     H5'2 1689   6.213   6.901   4.741
   69A      C4' 1690   6.144   7.072   4.622
   69A      H4' 1691   6.063   7.082   4.694
   69A      O4' 1692   6.174   7.207   4.584
   69A      C1' 1693   6.092   7.243   4.478
   69A      H1' 1694   6.047   7.342   4.490
   69A       N9 1695   6.183   7.254   4.364
   69A       C8 1696   6.292   7.177   4.327
   69A       H8 1697   6.341   7.111   4.398
   69A       N7 1698   6.330   7.186   4.199
   69A       C5 1699   6.241   7.284   4.156
   69A       C6 1700   6.211   7.343   4.026
   69A       N6 1701   6.274   7.298   3.917
   69A      H61 1702   6.336   7.218   3.927
   69A      H62 1703   6.261   7.347   3.829
   69A       N1 1704   6.123   7.439   4.012
   69A       C2 1705   6.049   7.465   4.121
   69A       H2 1706   5.974   7.539   4.099
   69A       N3 1707   6.051   7.412   4.242
   69A       C4 1708   6.150   7.319   4.251
   69A      C3' 1709   6.067   7.015   4.505
   69A      H3' 1710   6.139   6.981   4.431
   69A      C2' 1711   5.989   7.139   4.456
   69A     H2'1 1712   5.961   7.133   4.350
   69A      O2' 1713   5.871   7.164   4.533
   69A     HO'2 1714   5.798   7.108   4.506
   69A      O3' 1715   5.980   6.913   4.547
   70U        P 1716   5.891   6.833   4.444
   70U      O1P 1717   5.848   6.710   4.516
   70U      O2P 1718   5.960   6.825   4.315
   70U      O5' 1719   5.767   6.928   4.430
   70U      C5' 1720   5.657   6.898   4.346
   70U     H5'1 1721   5.593   6.828   4.399
   70U     H5'2 1722   5.697   6.843   4.261
   70U      C4' 1723   5.583   7.025   4.298
   70U      H4' 1724   5.510   7.057   4.373
   70U      O4' 1725   5.664   7.139   4.270
   70U      C1' 1726   5.651   7.182   4.142
   70U      H1' 1727   5.657   7.289   4.126
   70U       N1 1728   5.745   7.123   4.048
   70U       C6 1729   5.843   7.035   4.090
   70U       H6 1730   5.831   6.983   4.184
   70U       C5 1731   5.957   7.003   4.016
   70U       H5 1732   6.033   6.938   4.056
   70U       C4 1733   5.985   7.079   3.896
   70U       O4 1734   6.084   7.058   3.822
   70U       N3 1735   5.880   7.167   3.858
   70U       H3 1736   5.885   7.218   3.771
   70U       C2 1737   5.754   7.181   3.920
   70U       O2 1738   5.670   7.256   3.860
   70U      C3' 1739   5.499   7.000   4.164
   70U      H3' 1740   5.551   6.930   4.100
   70U      C2' 1741   5.506   7.137   4.097
   70U     H2'1 1742   5.481   7.122   3.992
   70U      O2' 1743   5.405   7.219   4.150
   70U     HO'2 1744   5.354   7.164   4.211
   70U      O3' 1745   5.371   6.955   4.193
   71A        P 1746   5.306   6.848   4.094
   71A      O1P 1747   5.167   6.825   4.144
   71A      O2P 1748   5.388   6.728   4.100
   71A      O5' 1749   5.303   6.909   3.948
   71A      C5' 1750   5.210   7.011   3.911
   71A     H5'1 1751   5.222   7.095   3.979
   71A     H5'2 1752   5.113   6.962   3.908
   71A      C4' 1753   5.232   7.053   3.768
   71A      H4' 1754   5.155   7.128   3.750
   71A      O4' 1755   5.350   7.128   3.763
   71A      C1' 1756   5.406   7.114   3.631
   71A      H1' 1757   5.420   7.217   3.600
   71A       N9 1758   5.538   7.050   3.649
   71A       C8 1759   5.587   6.976   3.754
   71A       H8 1760   5.521   6.936   3.830
   71A       N7 1761   5.712   6.934   3.731
   71A       C5 1762   5.746   7.003   3.610
   71A       C6 1763   5.863   7.002   3.527
   71A       N6 1764   5.976   6.942   3.561
   71A      H61 1765   5.958   6.880   3.638
   71A      H62 1766   6.053   6.958   3.497
   71A       N1 1767   5.854   7.060   3.408
   71A       C2 1768   5.740   7.113   3.367
   71A       H2 1769   5.743   7.161   3.271
   71A       N3 1770   5.621   7.110   3.427
   71A       C4 1771   5.637   7.066   3.553
   71A      C3' 1772   5.244   6.953   3.659
   71A      H3' 1773   5.322   6.885   3.693
   71A      C2' 1774   5.300   7.033   3.548
   71A     H2'1 1775   5.348   6.973   3.471
   71A      O2' 1776   5.208   7.120   3.480
   71A     HO'2 1777   5.229   7.132   3.388
   71A      O3' 1778   5.126   6.872   3.626
   72G        P 1779   5.154   6.718   3.591
   72G      O1P 1780   5.016   6.661   3.584
   72G      O2P 1781   5.248   6.659   3.687
   72G      O5' 1782   5.216   6.708   3.447
   72G      C5' 1783   5.148   6.745   3.332
   72G     H5'1 1784   5.092   6.838   3.341
   72G     H5'2 1785   5.083   6.665   3.299
   72G      C4' 1786   5.236   6.768   3.217
   72G      H4' 1787   5.168   6.807   3.140
   72G      O4' 1788   5.340   6.859   3.242
   72G      C1' 1789   5.460   6.819   3.169
   72G      H1' 1790   5.484   6.892   3.091
   72G       N9 1791   5.575   6.784   3.255
   72G       C8 1792   5.564   6.742   3.391
   72G       H8 1793   5.470   6.719   3.438
   72G       N7 1794   5.683   6.714   3.444
   72G       C5 1795   5.773   6.733   3.342
   72G       C6 1796   5.914   6.700   3.342
   72G       O6 1797   5.988   6.674   3.435
   72G       N1 1798   5.962   6.695   3.214
   72G       H1 1799   6.058   6.669   3.195
   72G       C2 1800   5.897   6.747   3.108
   72G       N2 1801   5.968   6.749   2.998
   72G      H21 1802   6.062   6.713   2.995
   72G      H22 1803   5.910   6.766   2.917
   72G       N3 1804   5.773   6.787   3.103
   72G       C4 1805   5.712   6.764   3.220
   72G      C3' 1806   5.304   6.637   3.162
   72G      H3' 1807   5.329   6.580   3.251
   72G      C2' 1808   5.430   6.692   3.088
   72G     H2'1 1809   5.511   6.619   3.086
   72G      O2' 1810   5.392   6.747   2.963
   72G     HO'2 1811   5.405   6.670   2.908
   72G      O3' 1812   5.211   6.560   3.087
   73A        P 1813   5.229   6.407   3.050
   73A      O1P 1814   5.128   6.364   2.952
   73A      O2P 1815   5.253   6.327   3.168
   73A      O5' 1816   5.369   6.410   2.972
   73A      C5' 1817   5.396   6.445   2.838
   73A     H5'1 1818   5.363   6.545   2.809
   73A     H5'2 1819   5.346   6.378   2.767
   73A      C4' 1820   5.540   6.459   2.797
   73A      H4' 1821   5.560   6.506   2.701
   73A      O4' 1822   5.615   6.512   2.903
   73A      C1' 1823   5.742   6.454   2.891
   73A      H1' 1824   5.819   6.522   2.855
   73A       N9 1825   5.788   6.416   3.026
   73A       C8 1826   5.705   6.399   3.140
   73A       H8 1827   5.598   6.403   3.130
   73A       N7 1828   5.782   6.380   3.247
   73A       C5 1829   5.914   6.372   3.198
   73A       C6 1830   6.042   6.355   3.253
   73A       N6 1831   6.071   6.346   3.387
   73A      H61 1832   6.005   6.378   3.456
   73A      H62 1833   6.167   6.321   3.406
   73A       N1 1834   6.152   6.346   3.180
   73A       C2 1835   6.135   6.351   3.047
   73A       H2 1836   6.232   6.366   3.001
   73A       N3 1837   6.023   6.374   2.975
   73A       C4 1838   5.915   6.380   3.059
   73A      C3' 1839   5.584   6.312   2.792
   73A      H3' 1840   5.561   6.260   2.885
   73A      C2' 1841   5.732   6.335   2.787
   73A     H2'1 1842   5.780   6.241   2.815
   73A      O2' 1843   5.797   6.378   2.668
   73A     HO'2 1844   5.756   6.346   2.587
   73A      O3' 1845   5.538   6.245   2.681
   74U        P 1846   5.532   6.080   2.688
   74U      O1P 1847   5.479   6.022   2.562
   74U      O2P 1848   5.466   6.053   2.813
   74U      O5' 1849   5.687   6.035   2.701
   74U      C5' 1850   5.777   6.050   2.588
   74U     H5'1 1851   5.766   6.156   2.563
   74U     H5'2 1852   5.729   5.981   2.519
   74U      C4' 1853   5.927   6.014   2.617
   74U      H4' 1854   5.988   6.050   2.534
   74U      O4' 1855   5.987   6.078   2.732
   74U      C1' 1856   6.083   5.994   2.803
   74U      H1' 1857   6.184   6.033   2.791
   74U       N1 1858   6.055   5.989   2.944
   74U       C6 1859   5.927   5.993   2.992
   74U       H6 1860   5.842   6.007   2.927
   74U       C5 1861   5.899   5.977   3.127
   74U       H5 1862   5.798   5.970   3.164
   74U       C4 1863   6.009   5.963   3.224
   74U       O4 1864   5.993   5.953   3.343
   74U       N3 1865   6.136   5.967   3.172
   74U       H3 1866   6.214   5.957   3.236
   74U       C2 1867   6.163   5.981   3.038
   74U       O2 1868   6.277   5.982   2.993
   74U      C3' 1869   5.939   5.867   2.659
   74U      H3' 1870   5.858   5.834   2.725
   74U      C2' 1871   6.070   5.861   2.741
   74U     H2'1 1872   6.065   5.783   2.818
   74U      O2' 1873   6.185   5.844   2.664
   74U     HO'2 1874   6.164   5.761   2.621
   74U      O3' 1875   5.938   5.778   2.549
   75A        P 1876   5.936   5.623   2.571
   75A      O1P 1877   5.900   5.560   2.443
   75A      O2P 1878   5.861   5.584   2.691
   75A      O5' 1879   6.086   5.588   2.597
   75A      C5' 1880   6.184   5.565   2.496
   75A     H5'1 1881   6.195   5.655   2.436
   75A     H5'2 1882   6.140   5.491   2.428
   75A      C4' 1883   6.313   5.513   2.559
   75A      H4' 1884   6.387   5.497   2.481
   75A      O4' 1885   6.364   5.608   2.655
   75A      C1' 1886   6.412   5.530   2.765
   75A      H1' 1887   6.521   5.543   2.771
   75A       N9 1888   6.334   5.564   2.886
   75A       C8 1889   6.200   5.565   2.912
   75A       H8 1890   6.121   5.567   2.838
   75A       N7 1891   6.164   5.585   3.036
   75A       C5 1892   6.280   5.589   3.106
   75A       C6 1893   6.308   5.624   3.240
   75A       N6 1894   6.231   5.646   3.345
   75A      H61 1895   6.131   5.634   3.350
   75A      H62 1896   6.279   5.672   3.430
   75A       N1 1897   6.439   5.622   3.277
   75A       C2 1898   6.536   5.605   3.180
   75A       H2 1899   6.641   5.606   3.205
   75A       N3 1900   6.515   5.578   3.054
   75A       C4 1901   6.385   5.576   3.016
   75A      C3' 1902   6.290   5.379   2.623
   75A      H3' 1903   6.192   5.378   2.671
   75A      C2' 1904   6.398   5.385   2.724
   75A     H2'1 1905   6.391   5.315   2.808
   75A      O2' 1906   6.523   5.347   2.657
   75A     HO'2 1907   6.492   5.276   2.600
   75A      O3' 1908   6.294   5.272   2.525
   76A        P 1909   6.214   5.139   2.547
   76A      O1P 1910   6.229   5.068   2.413
   76A      O2P 1911   6.078   5.168   2.598
   76A      O5' 1912   6.307   5.083   2.650
   76A      C5' 1913   6.424   5.025   2.607
   76A     H5'1 1914   6.489   5.098   2.559
   76A     H5'2 1915   6.410   4.939   2.542
   76A      C4' 1916   6.496   4.975   2.733
   76A      H4' 1917   6.594   4.936   2.704
   76A      O4' 1918   6.515   5.085   2.823
   76A      C1' 1919   6.498   5.030   2.957
   76A      H1' 1920   6.584   5.054   3.020
   76A       N9 1921   6.386   5.108   3.017
   76A       C8 1922   6.276   5.160   2.961
   76A       H8 1923   6.247   5.142   2.858
   76A       N7 1924   6.197   5.221   3.047
   76A       C5 1925   6.263   5.206   3.173
   76A       C6 1926   6.250   5.253   3.307
   76A       N6 1927   6.165   5.341   3.345
   76A      H61 1928   6.092   5.370   3.281
   76A      H62 1929   6.161   5.373   3.440
   76A       N1 1930   6.337   5.225   3.405
   76A       C2 1931   6.440   5.151   3.377
   76A       H2 1932   6.516   5.131   3.451
   76A       N3 1933   6.463   5.098   3.253
   76A       C4 1934   6.372   5.127   3.156
   76A      C3' 1935   6.419   4.871   2.813
   76A      H3' 1936   6.318   4.907   2.831
   76A      C2' 1937   6.488   4.878   2.950
   76A     H2'1 1938   6.427   4.831   3.027
   76A      O2' 1939   6.621   4.825   2.960
   76A     HO'2 1940   6.652   4.771   2.887
   76A      O3' 1941   6.432   4.739   2.772
   77U        P 1942   6.309   4.650   2.812
   77U      O1P 1943   6.340   4.515   2.751
   77U      O2P 1944   6.186   4.715   2.773
   77U      O5' 1945   6.315   4.630   2.967
   77U      C5' 1946   6.419   4.554   3.032
   77U     H5'1 1947   6.518   4.573   2.991
   77U     H5'2 1948   6.397   4.449   3.013
   77U      C4' 1949   6.414   4.557   3.188
   77U      H4' 1950   6.495   4.494   3.226
   77U      O4' 1951   6.422   4.688   3.240
   77U      C1' 1952   6.348   4.698   3.359
   77U      H1' 1953   6.411   4.738   3.439
   77U       N1 1954   6.236   4.796   3.340
   77U       C6 1955   6.194   4.843   3.217
   77U       H6 1956   6.237   4.799   3.128
   77U       C5 1957   6.098   4.942   3.209
   77U       H5 1958   6.056   4.976   3.115
   77U       C4 1959   6.049   5.007   3.326
   77U       O4 1960   5.967   5.097   3.316
   77U       N3 1961   6.106   4.961   3.445
   77U       H3 1962   6.062   4.987   3.531
   77U       C2 1963   6.187   4.857   3.462
   77U       O2 1964   6.214   4.818   3.577
   77U      C3' 1965   6.286   4.510   3.244
   77U      H3' 1966   6.210   4.566   3.189
   77U      C2' 1967   6.288   4.563   3.381
   77U     H2'1 1968   6.187   4.573   3.420
   77U      O2' 1969   6.374   4.485   3.462
   77U     HO'2 1970   6.403   4.534   3.539
   77U      O3' 1971   6.280   4.369   3.231
   78U        P 1972   6.143   4.297   3.197
   78U      O1P 1973   6.176   4.158   3.184
   78U      O2P 1974   6.087   4.358   3.075
   78U      O5' 1975   6.035   4.325   3.317
   78U      C5' 1976   6.066   4.280   3.446
   78U     H5'1 1977   6.170   4.288   3.475
   78U     H5'2 1978   6.037   4.175   3.447
   78U      C4' 1979   5.982   4.354   3.552
   78U      H4' 1980   6.003   4.309   3.649
   78U      O4' 1981   6.002   4.491   3.554
   78U      C1' 1982   5.888   4.554   3.619
   78U      H1' 1983   5.908   4.576   3.723
   78U       N1 1984   5.847   4.677   3.546
   78U       C6 1985   5.862   4.691   3.413
   78U       H6 1986   5.900   4.608   3.357
   78U       C5 1987   5.803   4.795   3.338
   78U       H5 1988   5.808   4.805   3.231
   78U       C4 1989   5.736   4.903   3.409
   78U       O4 1990   5.682   5.003   3.362
   78U       N3 1991   5.733   4.887   3.546
   78U       H3 1992   5.681   4.955   3.599
   78U       C2 1993   5.785   4.782   3.616
   78U       O2 1994   5.774   4.771   3.736
   78U      C3' 1995   5.829   4.338   3.523
   78U      H3' 1996   5.804   4.369   3.421
   78U      C2' 1997   5.785   4.448   3.621
   78U     H2'1 1998   5.687   4.481   3.586
   78U      O2' 1999   5.771   4.397   3.760
   78U     HO'2 2000   5.693   4.343   3.767
   78U      O3' 2001   5.785   4.205   3.550
   79A        P 2002   5.638   4.168   3.539
   79A      O1P 2003   5.629   4.021   3.558
   79A      O2P 2004   5.605   4.219   3.405
   79A      O5' 2005   5.555   4.253   3.650
   79A      C5' 2006   5.530   4.208   3.772
   79A     H5'1 2007   5.623   4.215   3.828
   79A     H5'2 2008   5.491   4.106   3.764
   79A      C4' 2009   5.427   4.296   3.832
   79A      H4' 2010   5.396   4.253   3.927
   79A      O4' 2011   5.473   4.423   3.844
   79A      C1' 2012   5.362   4.514   3.835
   79A      H1' 2013   5.352   4.575   3.925
   79A       N9 2014   5.382   4.598   3.713
   79A       C8 2015   5.438   4.563   3.590
   79A       H8 2016   5.486   4.468   3.572
   79A       N7 2017   5.443   4.658   3.499
   79A       C5 2018   5.379   4.764   3.561
   79A       C6 2019   5.343   4.898   3.525
   79A       N6 2020   5.389   4.958   3.418
   79A      H61 2021   5.430   4.902   3.345
   79A      H62 2022   5.371   5.057   3.408
   79A       N1 2023   5.283   4.977   3.616
   79A       C2 2024   5.257   4.930   3.742
   79A       H2 2025   5.209   4.995   3.814
   79A       N3 2026   5.288   4.810   3.788
   79A       C4 2027   5.351   4.737   3.697
   79A      C3' 2028   5.296   4.302   3.761
   79A      H3' 2029   5.317   4.315   3.655
   79A      C2' 2030   5.235   4.432   3.817
   79A     H2'1 2031   5.165   4.482   3.751
   79A      O2' 2032   5.172   4.409   3.937
   79A     HO'2 2033   5.102   4.348   3.910
   79A      O3' 2034   5.216   4.188   3.785
   80A        P 2035   5.103   4.133   3.684
   80A      O1P 2036   5.058   4.005   3.737
   80A      O2P 2037   5.153   4.148   3.544
   80A      O5' 2038   4.983   4.237   3.695
   80A      C5' 2039   4.900   4.244   3.813
   80A     H5'1 2040   4.955   4.240   3.907
   80A     H5'2 2041   4.835   4.157   3.805
   80A      C4' 2042   4.817   4.372   3.829
   80A      H4' 2043   4.765   4.379   3.925
   80A      O4' 2044   4.908   4.486   3.823
   80A      C1' 2045   4.840   4.597   3.768
   80A      H1' 2046   4.836   4.680   3.838
   80A       N9 2047   4.901   4.646   3.644
   80A       C8 2048   4.967   4.572   3.543
   80A       H8 2049   4.968   4.464   3.544
   80A       N7 2050   5.018   4.637   3.441
   80A       C5 2051   4.990   4.769   3.484
   80A       C6 2052   5.014   4.900   3.434
   80A       N6 2053   5.066   4.926   3.314
   80A      H61 2054   5.104   4.851   3.259
   80A      H62 2055   5.094   5.021   3.291
   80A       N1 2056   4.981   5.018   3.497
   80A       C2 2057   4.911   4.999   3.609
   80A       H2 2058   4.879   5.089   3.659
   80A       N3 2059   4.880   4.887   3.675
   80A       C4 2060   4.920   4.777   3.602
   80A      C3' 2061   4.709   4.393   3.726
   80A      H3' 2062   4.748   4.358   3.630
   80A      C2' 2063   4.697   4.552   3.731
   80A     H2'1 2064   4.661   4.590   3.636
   80A      O2' 2065   4.616   4.603   3.833
   80A     HO'2 2066   4.524   4.598   3.806
   80A      O3' 2067   4.589   4.320   3.749
   81U        P 2068   4.468   4.337   3.641
   81U      O1P 2069   4.379   4.218   3.674
   81U      O2P 2070   4.525   4.344   3.513
   81U      O5' 2071   4.399   4.475   3.700
   81U      C5' 2072   4.277   4.467   3.779
   81U     H5'1 2073   4.289   4.420   3.877
   81U     H5'2 2074   4.210   4.407   3.718
   81U      C4' 2075   4.231   4.617   3.799
   81U      H4' 2076   4.138   4.617   3.856
   81U      O4' 2077   4.332   4.691   3.872
   81U      C1' 2078   4.295   4.828   3.847
   81U      H1' 2079   4.225   4.843   3.928
   81U       N1 2080   4.409   4.924   3.857
   81U       C6 2081   4.417   5.010   3.967
   81U       H6 2082   4.334   5.009   4.036
   81U       C5 2083   4.514   5.099   3.973
   81U       H5 2084   4.517   5.163   4.060
   81U       C4 2085   4.624   5.102   3.869
   81U       O4 2086   4.719   5.176   3.867
   81U       N3 2087   4.608   5.011   3.770
   81U       H3 2088   4.671   5.025   3.693
   81U       C2 2089   4.507   4.926   3.753
   81U       O2 2090   4.506   4.878   3.644
   81U      C3' 2091   4.217   4.701   3.670
   81U      H3' 2092   4.312   4.703   3.615
   81U      C2' 2093   4.202   4.841   3.724
   81U     H2'1 2094   4.226   4.918   3.652
   81U      O2' 2095   4.071   4.862   3.764
   81U     HO'2 2096   4.024   4.797   3.711
   81U      O3' 2097   4.106   4.658   3.589
   82U        P 2098   4.084   4.703   3.440
   82U      O1P 2099   4.051   4.845   3.447
   82U      O2P 2100   3.991   4.611   3.373
   82U      O5' 2101   4.220   4.685   3.371
   82U      C5' 2102   4.267   4.566   3.317
   82U     H5'1 2103   4.214   4.536   3.227
   82U     H5'2 2104   4.247   4.489   3.392
   82U      C4' 2105   4.417   4.568   3.276
   82U      H4' 2106   4.448   4.465   3.258
   82U      O4' 2107   4.446   4.653   3.163
   82U      C1' 2108   4.527   4.758   3.202
   82U      H1' 2109   4.626   4.737   3.161
   82U       N1 2110   4.477   4.892   3.158
   82U       C6 2111   4.370   4.955   3.217
   82U       H6 2112   4.315   4.921   3.304
   82U       C5 2113   4.321   5.068   3.157
   82U       H5 2114   4.238   5.126   3.194
   82U       C4 2115   4.370   5.122   3.037
   82U       O4 2116   4.332   5.232   2.996
   82U       N3 2117   4.459   5.040   2.973
   82U       H3 2118   4.490   5.070   2.882
   82U       C2 2119   4.520   4.935   3.033
   82U       O2 2120   4.620   4.889   2.981
   82U      C3' 2121   4.512   4.612   3.392
   82U      H3' 2122   4.467   4.615   3.491
   82U      C2' 2123   4.548   4.765   3.356
   82U     H2'1 2124   4.469   4.815   3.412
   82U      O2' 2125   4.680   4.799   3.382
   82U     HO'2 2126   4.669   4.854   3.460
   82U      O3' 2127   4.632   4.541   3.396
   82U      H3T 2128   4.615   4.457   3.439
   9.03611   9.03611   6.38892   0.00000   0.00000   0.00000   0.00000   4.51731   4.51731
